# Supplementary material for: Adaptive switch to sexually dimorphic movements by partner-seeking termites
Source: Sci Adv. 2019 Jun 19;5(6):eaau6108. doi: 10.1126/sciadv.aau6108 (PMC6584256; doi:10.1126/sciadv.aau6108)
Supplement: Data file S1 [file aau6108_Data_file_S1.zip › Dataset/CfExperimetns/170630_173_M_03_set2_before-position_5FPS.txt]

"time" "x" "y"
"1" 0 106.877270475172 97.3461677320653
"2" 0.2 111.610565920997 92.2196230281595
"3" 0.4 116.891862945978 86.1945151620139
"4" 0.6 121.042437294408 82.6162314010982
"5" 0.8 120.358289741508 82.8807332642688
"6" 1 119.794004930999 82.6912722007534
"7" 1.2 119.595308373445 82.9470998845259
"8" 1.4 118.52516711173 81.8762361782423
"9" 1.6 117.650796134191 80.3982976022185
"10" 1.8 116.7223162318 78.5448232835077
"11" 2 115.242844520899 74.9998822834553
"12" 2.2 113.831123869185 69.4684746133393
"13" 2.4 112.408152498486 62.8384462724831
"14" 2.6 112.718036432256 57.8119116268393
"15" 2.8 114.024766967429 52.1573274411538
"16" 3 114.920840011043 45.692812992662
"17" 3.2 115.003644452053 40.8922248942669
"18" 3.4 113.348697887455 34.8542732589591
"19" 3.6 111.096244578261 27.8533971442099
"20" 3.8 107.897616026458 20.9355105088558
"21" 4 105.715540020099 19.1614422395179
"22" 4.2 101.734501839727 18.7886244636371
"23" 4.4 95.7560164086923 18.4148893988856
"24" 4.6 88.4053975328539 17.8940288896467
"25" 4.8 80.5333775338719 17.2771585214487
"26" 5 72.3909173758683 14.9665354973036
"27" 5.2 64.736047263354 11.2975282384369
"28" 5.4 57.2773580203502 6.70096282380074
"29" 5.6 51.7834292656403 2.0502073898171
"30" 5.8 54.0227612628167 3.79142305782955
"31" 6 54.6293514107561 4.23117124799264
"32" 6.2 55.414596383568 4.01811810462252
"33" 6.4 55.4630722919174 3.45145631527823
"34" 6.6 55.5782552187765 3.60245903605867
"35" 6.8 56.4717263614477 3.42937261756191
"36" 7 56.5381111066335 3.10342919598821
"37" 7.2 56.9159142365542 3.56458578086539
"38" 7.4 57.7597725472124 4.45863998047208
"39" 7.6 58.6017490441288 4.83721306049318
"40" 7.8 60.5032939825743 4.7642509672841
"41" 8 64.7359308771224 5.69442305609777
"42" 8.2 70.342888203299 7.11359727923215
"43" 8.4 77.0748887882303 8.35826983453995
"44" 8.6 84.8513618194834 9.31569582937501
"45" 8.8 92.5155397715185 10.9011851627116
"46" 9 98.4578479516704 12.8863713296893
"47" 9.2 101.283044307968 16.0753056287992
"48" 9.4 105.011296302407 22.2468185439866
"49" 9.6 109.66644352942 28.6379556600865
"50" 9.8 114.093791156782 35.6176841066058
"51" 10 118.336378335602 42.8628169927083
"52" 10.2 121.602795013101 50.4730191958971
"53" 10.4 121.407145104176 57.7147602202153
"54" 10.6 120.661007240004 66.277783111729
"55" 10.8 119.125772427833 74.8224112928109
"56" 11 116.408104242782 83.4690500468446
"57" 11.2 113.841889643385 87.7125065314008
"58" 11.4 108.639500289064 94.428041402093
"59" 11.6 102.763143464831 101.66688624455
"60" 11.8 97.2891177448074 108.470794457708
"61" 12 91.0820600210311 114.6674573131
"62" 12.2 86.5067456351776 119.321054369904
"63" 12.4 81.5921948902433 119.563883403247
"64" 12.6 73.7954071991374 121.570437854689
"65" 12.8 66.7269243861931 123.9318743284
"66" 13 59.5341757263275 125.702367272256
"67" 13.2 55.779332927833 122.823866550375
"68" 13.4 49.3937681860811 120.8460726666
"69" 13.6 41.8488209828537 119.113900881741
"70" 13.8 34.0558937291776 116.958472304086
"71" 14 26.4417564061363 113.360904158408
"72" 14.2 23.8730973341741 110.907294230932
"73" 14.4 19.1395086808811 106.3104023195
"74" 14.6 16.3839385626311 101.7242136035
"75" 14.8 13.3148035688561 96.4118783408
"76" 15 10.7391687502437 92.1197752912593
"77" 15.2 8.39268137308398 88.7751745051537
"78" 15.4 7.60680208960225 86.7615279288366
"79" 15.6 6.03946499228109 84.108790139475
"80" 15.8 5.69105957503109 82.8698822155
"81" 16 5.92406077365354 81.7408925609648
"82" 16.2 5.80964625711203 79.2971785882818
"83" 16.4 5.82253027870525 77.4186549616716
"84" 16.6 5.85685157992416 75.0703371258624
"85" 16.8 6.54081448252728 73.4154563366886
"86" 17 7.47426184695611 72.700645708425
"87" 17.2 8.5511513184561 70.91394302115
"88" 17.4 10.0207887148561 67.8246353444
"89" 17.6 12.9541813382739 63.1044553013303
"90" 17.8 16.4172500523682 57.4640879957715
"91" 18 17.7546851284783 52.7500170486528
"92" 18.2 18.8589085544551 46.1387838694915
"93" 18.4 20.7884165010661 39.882643621515
"94" 18.6 21.8437403385473 33.8635649182212
"95" 18.8 22.3838293452733 30.5509795967543
"96" 19 22.3783564433385 29.3907709781662
"97" 19.2 21.859120379062 26.6128213102103
"98" 19.4 24.7974015022228 23.978760307475
"99" 19.6 29.8755119753715 21.7177244725508
"100" 19.8 36.5925085371228 18.4668409062083
"101" 20 43.1699108937341 15.4264143108585
"102" 20.2 50.43884672818 12.481163040962
"103" 20.4 57.9494500927855 9.124604632875
"104" 20.6 66.4816478480458 7.34406329726284
"105" 20.8 74.7001706628614 7.27604874252237
"106" 21 83.0243929166311 6.5209870805625
"107" 21.2 87.3081958878186 8.7026115739375
"108" 21.4 89.468545339171 14.3979085022473
"109" 21.6 92.6798521373426 20.7186954974423
"110" 21.8 94.1657033928851 28.1987936340524
"111" 22 94.6251178101169 36.4427656830348
"112" 22.2 93.5948642255502 43.8320115579632
"113" 22.4 91.4562980000772 51.0752582204759
"114" 22.6 88.6806778619855 58.0912854534392
"115" 22.8 84.3853603369508 64.3026103903838
"116" 23 79.77681422379 70.4292515371462
"117" 23.2 76.1104624475193 77.2469399465592
"118" 23.4 72.1829831985192 84.2603221058224
"119" 23.6 65.8238042577817 90.8904043797083
"120" 23.8 59.0838304505544 97.2144346026271
"121" 24 52.4506492784446 103.00363703799
"122" 24.2 47.3739997280233 108.940102721909
"123" 24.4 46.5242556901151 112.465743745221
"124" 24.6 44.2017945350453 117.318544971871
"125" 24.8 40.3566716650512 119.885447823867
"126" 25 39.661964853417 119.277878608366
"127" 25.2 39.9297564413578 120.148589799375
"128" 25.4 41.1398938203877 118.965165371928
"129" 25.6 41.8983413389356 117.907759700247
"130" 25.8 42.8149650247039 117.087807330218
"131" 26 42.2005652471629 115.449041899011
"132" 26.2 39.6732570448061 113.352112910525
"133" 26.4 37.8425449432561 110.189175744502
"134" 26.6 34.2902715282177 105.635458413913
"135" 26.8 31.2010838906344 100.055765903045
"136" 27 27.7897870951459 94.360994773392
"137" 27.2 25.3445678492083 87.051594565575
"138" 27.4 25.0373501366925 80.0993493983659
"139" 27.6 24.7569804408275 72.3860277027589
"140" 27.8 23.8067838483275 65.1757473776786
"141" 28 23.0323933937464 58.7025662257828
"142" 28.2 24.282016542964 51.5109024070285
"143" 28.4 25.3632963617561 44.0797342631179
"144" 28.6 24.9950031088491 37.3661058830494
"145" 28.8 24.2607987551391 31.9945616608005
"146" 29 24.4130997692561 28.2124919277083
"147" 29.2 27.1683140086325 23.7484488953638
"148" 29.4 31.8852254372344 17.7901749785054
"149" 29.6 32.1351003557781 13.3937079568805
"150" 29.8 30.1106595277132 13.3777486921179
"151" 30 29.980220580198 14.1418595363285
"152" 30.2 32.6398743251909 13.1873696367228
"153" 30.4 32.0689694573989 13.1966670344821
"154" 30.6 32.24172323061 13.9534147556671
"155" 30.8 32.2076581737794 14.1729674055262
"156" 31 33.0871932607906 14.4685687832716
"157" 31.2 34.9997918386839 14.4259078264987
"158" 31.4 36.7904716026942 14.016145260808
"159" 31.6 38.3075347651178 13.218835162141
"160" 31.8 40.7742751039359 13.3994649950267
"161" 32 46.0710289983078 13.6383104812371
"162" 32.2 52.9189975442561 13.354089782075
"163" 32.4 59.1784175973498 12.9026368303437
"164" 32.6 66.2504224381877 11.8622374585224
"165" 32.8 74.4164756036652 10.9100526809811
"166" 33 82.4503158086623 10.9957059319375
"167" 33.2 89.4034107339046 11.4422948874542
"168" 33.4 95.763946163358 12.9408627998701
"169" 33.6 99.0659737708704 17.5562761889179
"170" 33.8 102.096531947776 23.142373690979
"171" 34 105.653370893067 30.0351762421129
"172" 34.2 110.748538040529 34.3555913416568
"173" 34.4 115.816503581713 40.3887860428533
"174" 34.6 119.567436743571 47.6913043500221
"175" 34.8 120.340340734274 55.177582989375
"176" 35 119.485088686669 62.9608105059489
"177" 35.2 117.809437652243 71.2425367960011
"178" 35.4 113.531538076361 78.2459781317697
"179" 35.6 108.143015801701 81.4136965236528
"180" 35.8 101.28233709094 82.7450024423487
"181" 36 94.0331614197378 84.3812265792557
"182" 36.2 85.7516314851047 86.3482387120356
"183" 36.4 77.4424361416335 88.2219380067807
"184" 36.6 68.8056177662298 89.1582911950592
"185" 36.8 60.4674962403507 90.028485529429
"186" 37 51.7815158262778 91.4915569746881
"187" 37.2 44.4552690259764 93.8233483561208
"188" 37.4 37.6041905437815 97.2532733916038
"189" 37.6 30.3831024498653 99.9539436885851
"190" 37.8 23.0849538318401 100.689403923854
"191" 38 20.3572751254431 100.806837388418
"192" 38.2 18.7358049373463 102.574465006506
"193" 38.4 19.5508474086778 102.279070432758
"194" 38.6 19.6706339750922 101.010565598644
"195" 38.8 19.6067552125712 100.336126081585
"196" 39 19.3512401624872 99.1542511183582
"197" 39.2 18.6611383577974 97.3534631028378
"198" 39.4 16.8439987335376 94.5776972526019
"199" 39.6 14.8379577848337 90.0912624602457
"200" 39.8 11.6406775834586 85.2152239598709
"201" 40 9.47372470946921 81.4259950463176
"202" 40.2 6.38554072642552 76.8514307643006
"203" 40.4 5.0290892822561 74.363139117975
"204" 40.6 5.3458214797561 73.8845802954359
"205" 40.8 6.43317688473871 73.9277835224706
"206" 41 7.33795778403196 74.4250790230474
"207" 41.2 7.51627053841399 75.329323027296
"208" 41.4 7.71803642103196 76.3129282574353
"209" 41.6 7.58217703139002 76.9244436196339
"210" 41.8 8.5152907916883 76.9846512272479
"211" 42 11.2920984735692 76.9798383807021
"212" 42.2 15.9099714528007 78.4941213051696
"213" 42.4 21.9792628832035 81.2062154389539
"214" 42.6 28.2609899019612 83.6844696877596
"215" 42.8 33.8737072750784 87.7452082308874
"216" 43 38.7730822959113 93.0663547092026
"217" 43.2 44.0787091343695 98.7238944741397
"218" 43.4 49.7277908461659 103.467268137695
"219" 43.6 55.816586292998 108.29477138423
"220" 43.8 60.7359481785561 110.9093304486
"221" 44 66.924791471084 112.226136751039
"222" 44.2 73.1116067001678 114.695264561442
"223" 44.4 78.4729512385561 117.292922958879
"224" 44.6 83.2848778445751 116.445374198237
"225" 44.8 88.3663039252933 115.088621257342
"226" 45 90.9182718965273 114.593989765519
"227" 45.2 89.7728543681474 116.492932127201
"228" 45.4 87.1140904127291 116.23035949997
"229" 45.6 86.183590022217 116.021019954975
"230" 45.8 84.1466629256721 115.761521321745
"231" 46 79.7664647638217 116.962692310186
"232" 46.2 73.906399876961 119.33097008976
"233" 46.4 67.7642356410811 122.849345376575
"234" 46.6 61.8415753030976 124.983352429521
"235" 46.8 59.902431640748 123.360154747004
"236" 47 56.3155733003037 120.700631033708
"237" 47.2 50.3963187476973 117.678856520241
"238" 47.4 43.6826608067393 116.342823953115
"239" 47.6 37.1145977232391 115.338921548485
"240" 47.8 30.2313091870612 114.930828484773
"241" 48 29.4554763534561 113.218349072975
"242" 48.2 27.5231082989942 110.712324524589
"243" 48.4 22.7838293453161 107.405100087183
"244" 48.6 17.7596801882238 104.075354480867
"245" 48.8 18.2876587665124 102.166747627888
"246" 49 18.6285696359666 99.6213723227171
"247" 49.2 17.5645234013996 94.2765034558533
"248" 49.4 16.2779138016035 87.7019524004428
"249" 49.6 14.9244699367824 79.9389790832171
"250" 49.8 14.1662670901354 72.6195966837026
"251" 50 14.1580150635339 65.273567871125
"252" 50.2 13.8853864523524 56.3416614708062
"253" 50.4 13.6100091886853 49.5699864619945
"254" 50.6 14.5792914868754 45.2653845947787
"255" 50.8 18.0396722848683 41.6179076785485
"256" 51 22.1890889042017 36.9366820365163
"257" 51.2 26.7201362271755 32.2712963379557
"258" 51.4 31.947055523273 29.3265941594874
"259" 51.6 38.1756726898032 26.9455448052926
"260" 51.8 44.5614906262228 23.5626061462083
"261" 52 52.0406371202613 19.9892226606843
"262" 52.2 59.0449708700208 16.0001408206691
"263" 52.4 66.4548647366161 11.929823397495
"264" 52.6 74.1020469130561 8.371705318665
"265" 52.8 78.3635816715826 6.51562482759949
"266" 53 81.3961014831198 9.42861335457955
"267" 53.2 86.3705852326403 14.3564804444171
"268" 53.4 92.4553292943699 19.668676297177
"269" 53.6 98.4285415219676 26.0545496766346
"270" 53.8 103.637776804499 32.9454872137179
"271" 54 107.99102239281 40.7889323556182
"272" 54.2 112.823236769283 47.7216139830804
"273" 54.4 118.649617638889 50.990487391729
"274" 54.6 120.769531319474 53.648853417375
"275" 54.8 116.976953302211 55.8191034347679
"276" 55 113.650636791562 57.1981954560694
"277" 55.2 108.687010118689 58.3232380702212
"278" 55.4 101.717269844369 59.0931497704882
"279" 55.6 93.9830281461712 60.5641914341108
"280" 55.8 87.0115640028523 62.7771328809519
"281" 56 79.8274132904106 64.6522319503841
"282" 56.2 73.2655049032706 66.0605049182002
"283" 56.4 68.0587965847561 69.6213229770777
"284" 56.6 63.9638624000344 74.8151113392619
"285" 56.8 61.8059984769419 80.3779459118794
"286" 57 59.1002764302035 87.5155774005855
"287" 57.2 55.28230701791 94.7808251494776
"288" 57.4 51.8497533326957 101.965274049659
"289" 57.6 47.8196091645061 108.328674661028
"290" 57.8 43.5545397440244 111.712612588034
"291" 58 43.6217763612114 112.163707659911
"292" 58.2 44.8486611519561 114.939989757632
"293" 58.4 46.0342397775456 116.18931430698
"294" 58.6 46.7133088460954 117.466488362786
"295" 58.8 46.2653590239168 116.316528840991
"296" 59 46.5778005143078 115.031958279297
"297" 59.2 45.5581412743561 113.359036504601
"298" 59.4 43.2684951404285 109.26627562628
"299" 59.6 39.8718933800954 104.066218208223
"300" 59.8 36.9123524895456 97.7942722860066
"301" 60 35.2490671849032 90.9828275727868
"302" 60.2 34.5485300892561 83.4873898782639
"303" 60.4 33.8554824095779 75.9138157976918
"304" 60.6 33.9175020957753 68.1460605364615
"305" 60.8 34.581163103544 60.5821824863447
"306" 61 33.7713180046215 53.2556465322692
"307" 61.2 33.1029643398661 46.494399020415
"308" 61.4 33.3205250150935 39.1213178762304
"309" 61.6 34.5676813384072 32.0466602502471
"310" 61.8 36.7239044093584 26.2924114457046
"311" 62 37.2766975342392 20.4848689101952
"312" 62.2 34.0271401641407 15.2878206958146
"313" 62.4 35.0793295650664 13.1814487700647
"314" 62.6 38.6088325178529 13.6388773071815
"315" 62.8 42.1323088855763 14.2024774387458
"316" 63 48.3035464988259 14.6973572005727
"317" 63.2 55.9279534205061 14.698097864125
"318" 63.4 62.8897271215561 13.3704690274893
"319" 63.6 70.748305416099 10.7716287550893
"320" 63.8 78.8226235845961 9.143713752525
"321" 64 86.4719131277363 11.0222726535631
"322" 64.2 93.5093049283386 15.2116941058507
"323" 64.4 101.52398965215 20.0278273254808
"324" 64.6 108.374280580828 24.7121865188036
"325" 64.8 114.055285581701 29.2487866936411
"326" 65 114.101593713672 29.6213678312909
"327" 65.2 112.74112532142 30.7786304044871
"328" 65.4 111.264587570395 31.482274623375
"329" 65.6 110.993474018578 31.6072875556647
"330" 65.8 110.90011314019 31.5904394515825
"331" 66 110.62036433567 31.940893494975
"332" 66.2 110.725338435413 33.3640679298607
"333" 66.4 109.555239202935 35.25632575425
"334" 66.6 107.590461792729 38.7928277371823
"335" 66.8 105.299464517478 44.3844691129861
"336" 67 102.931883269499 51.3978341852099
"337" 67.2 101.238634355297 58.8616835345101
"338" 67.4 96.8234033479662 64.9505327532321
"339" 67.6 91.5846896544484 71.1051158805545
"340" 67.8 87.0659223728821 75.8347019118624
"341" 68 79.6645311057824 82.7483549194803
"342" 68.2 72.9965978603578 87.7667290772225
"343" 68.4 66.2266226422946 92.5334620179904
"344" 68.6 60.8762849060638 96.5512769187596
"345" 68.8 54.1246233282883 101.064127077956
"346" 69 45.6181873111258 105.294862340341
"347" 69.2 40.6308267474774 109.187473462432
"348" 69.4 40.9926882227985 110.00456221568
"349" 69.6 40.797404081349 109.369693458747
"350" 69.8 37.9617221429934 107.177060274248
"351" 70 36.0921827991771 103.624230017822
"352" 70.2 33.7029928315822 99.1052949082793
"353" 70.4 30.8744365982561 93.1477389816381
"354" 70.6 28.2707355080382 86.8039926391699
"355" 70.8 26.9075798328102 79.764650272375
"356" 71 26.8100837924793 72.5259337573393
"357" 71.2 27.3007412377844 65.3594988179788
"358" 71.4 28.698730041583 57.8344855868654
"359" 71.6 31.5251772949379 50.1435846007689
"360" 71.8 34.3908103827459 43.3416282673852
"361" 72 36.3361357112439 37.0565446481067
"362" 72.2 36.2797510181796 30.6099995146456
"363" 72.4 34.9788490058595 24.6732779664784
"364" 72.6 36.1786451323894 20.1526899064417
"365" 72.8 40.5242108820894 16.2289506716417
"366" 73 45.9074719766774 12.3473898682289
"367" 73.2 51.6280407944457 12.4654058958233
"368" 73.4 58.6303942669174 13.6183298666976
"369" 73.6 65.9265554311861 12.457235099835
"370" 73.8 73.6763588396161 9.529717969455
"371" 74 81.3656801692887 9.12045047642935
"372" 74.2 87.4583204855112 13.1258202983648
"373" 74.4 93.9361131319056 17.9630189457582
"374" 74.6 102.125244819066 23.150698455975
"375" 74.8 109.333874722045 28.0169092714615
"376" 75 112.838336551307 29.9079636650539
"377" 75.2 112.238579436041 31.8434194534576
"378" 75.4 111.024958867438 34.2826292484477
"379" 75.6 110.327725371123 38.7016649645401
"380" 75.8 110.387554263282 45.6967776612697
"381" 76 110.009563014678 53.343107502975
"382" 76.2 108.595009478713 60.9369054856272
"383" 76.4 106.296707880835 68.9864362943487
"384" 76.6 103.463289797694 77.509886891844
"385" 76.8 99.4560068483632 85.2096119250268
"386" 77 94.1692407652183 92.7149595388204
"387" 77.2 88.5926247971342 100.339337698333
"388" 77.4 81.8366471760061 104.591130663634
"389" 77.6 79.247778214335 108.542313969849
"390" 77.8 79.9118684147384 113.438413978915
"391" 78 79.7479423026743 113.613270879075
"392" 78.2 76.5460882913364 111.651856240714
"393" 78.4 73.2059632112476 108.213487102722
"394" 78.6 69.030856107703 103.535493211623
"395" 78.8 64.6123208085697 97.3925432466801
"396" 79 60.1641123535103 90.9666969101377
"397" 79.2 56.3281877428015 84.4562286785659
"398" 79.4 53.1970180287283 76.9195146800417
"399" 79.6 52.4054608745231 69.2738054263362
"400" 79.8 52.656562294899 61.0449926800036
"401" 80 54.0604286710957 52.9746259882146
"402" 80.2 55.0182985492861 45.022996807365
"403" 80.4 57.8811353050895 38.2187218535265
"404" 80.6 61.7215670657969 31.2443855828342
"405" 80.8 66.497891114358 24.7217278268119
"406" 81 69.9308860414689 18.6344409863537
"407" 81.2 70.9553958814719 12.1880982357118
"408" 81.4 71.9189702417873 7.4525566635
"409" 81.6 74.0734430568695 9.28023560734407
"410" 81.8 76.3052218437111 11.235196162757
"411" 82 79.565871237603 14.8261419651811
"412" 82.2 84.4636048261804 17.7777544703447
"413" 82.4 90.733095664609 19.9680933126985
"414" 82.6 97.9022787938138 22.5156877106827
"415" 82.8 104.419652857756 24.9234070909811
"416" 83 108.170008081746 30.0759918374818
"417" 83.2 111.744501677835 36.7959508769276
"418" 83.4 114.781796750703 43.3768634862171
"419" 83.6 115.381980450515 51.30798626025
"420" 83.8 113.95162499094 59.1200960961118
"421" 84 111.351086948309 66.8844331328487
"422" 84.2 107.973780525278 74.8988708971892
"423" 84.4 103.821922351705 82.9756356768109
"424" 84.6 98.7108280428164 90.3054163873578
"425" 84.8 92.9670534681527 97.540524447944
"426" 85 85.5129250269889 103.451172836237
"427" 85.2 79.3851399673561 109.115150279723
"428" 85.4 78.8717117068663 114.030432677536
"429" 85.6 79.3837945562517 114.338064567747
"430" 85.8 77.5994145745358 114.059582182087
"431" 86 74.6045953330894 111.985565866837
"432" 86.2 69.5471717514956 109.325441358955
"433" 86.4 65.129322561841 103.808489751488
"434" 86.6 60.5850378996765 97.8771645081803
"435" 86.8 56.2152747710954 91.4541992392232
"436" 87 52.0095630084778 84.8482299868011
"437" 87.2 48.7213995155014 78.4185990769033
"438" 87.4 47.5608922705086 70.6540779138304
"439" 87.6 48.0388129328749 62.7909589766621
"440" 87.8 51.1300940927761 55.223444876535
"441" 88 55.2858508746652 49.5683807971629
"442" 88.2 60.4678802551393 44.1264397749638
"443" 88.4 66.7995461510591 39.4038733146477
"444" 88.6 74.3102983329123 36.8089417258125
"445" 88.8 82.105358685498 35.6451860654073
"446" 89 90.0304131458773 35.8059542209508
"447" 89.2 98.2850502956508 36.1127160375118
"448" 89.4 106.37144032386 37.6765137853939
"449" 89.6 111.582758068695 41.6017997249837
"450" 89.8 113.458867673866 47.7995195041716
"451" 90 116.607289381558 54.3835661211595
"452" 90.2 118.392067513185 62.0807524629375
"453" 90.4 116.844368417426 69.0258789166011
"454" 90.6 113.518201983835 76.5395672717961
"455" 90.8 109.483943885891 83.2765965864291
"456" 91 104.2182436655 89.580531391734
"457" 91.2 98.0981150676527 96.393977268944
"458" 91.4 92.0922172950578 102.920730032159
"459" 91.6 89.5381971226952 108.606681530775
"460" 91.8 90.4246967420379 110.555811735075
"461" 92 89.7923841004833 109.88525535463
"462" 92.2 88.8169375286023 109.493214021888
"463" 92.4 87.6448308517831 108.325037208726
"464" 92.6 85.4890695166508 106.88954274398
"465" 92.8 82.0794751940894 104.789430723426
"466" 93 76.6539082179666 101.766957686928
"467" 93.2 71.0432401431126 98.8128422945054
"468" 93.4 65.4182502645456 93.778004682375
"469" 93.6 59.8739997293595 88.1737611436423
"470" 93.8 56.2205674781965 81.2816923094209
"471" 94 53.9610174160313 73.1962556281548
"472" 94.2 54.1370590809275 65.1762023567179
"473" 94.4 54.8603796018737 57.8715941714044
"474" 94.6 56.5345254591146 50.7175865729505
"475" 94.8 58.788497638499 43.380886458775
"476" 95 62.8233996731385 36.8365750115809
"477" 95.2 67.0059787602661 30.943397449245
"478" 95.4 70.696311974847 24.4987599876477
"479" 95.6 74.1065184264326 21.0471965399926
"480" 95.8 75.5875883091604 17.0935141039388
"481" 96 75.6971511283368 11.571804794504
"482" 96.2 74.1669290238167 8.30040320958713
"483" 96.4 74.9002120507561 9.63212641282662
"484" 96.6 77.184684700514 11.2668375199539
"485" 96.8 81.8779600713322 14.0514341774185
"486" 97 86.4203955382261 17.203940420895
"487" 97.2 92.3101406374193 20.9176613311607
"488" 97.4 98.5467866910271 25.0994714804685
"489" 97.6 105.054410037236 27.968536499977
"490" 97.8 111.792248559563 30.1604144200631
"491" 98 113.57920559627 33.0901951416723
"492" 98.2 112.310315712565 38.7680607881114
"493" 98.4 111.79180876281 46.2978677502128
"494" 98.6 112.248824309588 55.925037050021
"495" 98.8 110.927666010598 64.2996732644013
"496" 99 108.984020633621 72.6787821210777
"497" 99.2 105.715327090891 81.1210230789044
"498" 99.4 101.431719030013 89.540176908667
"499" 99.6 96.4639897636279 97.7533548728109
"500" 99.8 94.0386850111986 105.037165623056
"501" 100 95.9863138251909 107.038072056897
"502" 100.2 96.1212692832561 106.390023651375
"503" 100.4 94.7321723599347 106.181870740902
"504" 100.6 91.8437176054403 105.662536113822
"505" 100.8 87.9043311309704 103.608964273741
"506" 101 82.6295988456765 100.772280688782
"507" 101.2 76.2461786001323 98.9918140254117
"508" 101.4 68.9735621178747 96.6799998021038
"509" 101.6 61.7711163743854 94.0877042077371
"510" 101.8 55.4567109944865 90.8302152685402
"511" 102 49.2985048866792 86.2094866945032
"512" 102.2 44.1878400644995 80.4286780879414
"513" 102.4 42.6078704958316 74.6184081125448
"514" 102.6 45.5672913156172 69.1201628821528
"515" 102.8 50.3415529646001 63.6031269378062
"516" 103 55.7189101701561 57.8383004111179
"517" 103.2 61.0977267330339 52.406760640125
"518" 103.4 65.9755353762938 46.6037176067901
"519" 103.6 71.1473967708629 40.8958351189187
"520" 103.8 77.67209867615 35.9565109212235
"521" 104 84.595871896535 31.5116732689904
"522" 104.2 91.9567306781891 28.2869146159214
"523" 104.4 98.144050249426 26.2578784161517
"524" 104.6 100.309033407429 20.815223476177
"525" 104.8 99.2860574006761 18.449855022075
"526" 105 100.142808396968 19.4956450247386
"527" 105.2 103.099832865843 22.0278985324624
"528" 105.4 105.246292533608 26.2338886917809
"529" 105.6 108.996586865125 32.1501661839575
"530" 105.8 112.971982778216 39.6636835496316
"531" 106 116.558141281946 47.019965704306
"532" 106.2 117.745743314677 55.1507631723224
"533" 106.4 119.08268659044 63.7431620605592
"534" 106.6 118.33974499952 71.8442097095659
"535" 106.8 116.49403506506 79.6738127180967
"536" 107 116.213713804664 86.8531402220539
"537" 107.2 117.983639142199 88.5187690972865
"538" 107.4 116.898901439256 88.387221454796
"539" 107.6 116.328783483756 87.8680751324386
"540" 107.8 116.049610679588 87.6191185084546
"541" 108 115.510935702354 87.185358403125
"542" 108.2 114.75604429617 86.5659593524009
"543" 108.4 113.691368246139 86.5730357430359
"544" 108.6 111.715535440169 87.0529970697695
"545" 108.8 109.012269721506 87.2365435450446
"546" 109 104.69015927508 88.0005086872939
"547" 109.2 99.1906922153924 88.8131079587659
"548" 109.4 92.3838293527561 89.5775046198613
"549" 109.6 85.4023849152298 89.661162764796
"550" 109.8 78.0575319563613 88.0720886044276
"551" 110 71.6050955195474 84.3630245139489
"552" 110.2 67.452725244675 78.6215461779966
"553" 110.4 63.7027649015735 71.9570517046533
"554" 110.6 61.8789994868672 65.1744835470139
"555" 110.8 62.0922791133599 58.512665192441
"556" 111 61.1188422128672 55.209431522125
"557" 111.2 58.5791882266385 48.5718226084044
"558" 111.4 58.8742159133334 41.2614158545709
"559" 111.6 61.8047753759379 34.4007583517386
"560" 111.8 65.7441176854261 28.279586170035
"561" 112 70.5123735285581 22.4309846822265
"562" 112.2 72.2396615917561 17.9246497335503
"563" 112.4 71.0063451982255 12.681240779977
"564" 112.6 68.5668608852357 8.97641146007908
"565" 112.8 66.6272854566159 8.76921072536565
"566" 113 64.0147598870761 7.592053236945
"567" 113.2 60.2781483330926 5.14843781339423
"568" 113.4 59.942999806462 3.31693101375735
"569" 113.6 59.2847171060863 2.14436771921462
"570" 113.8 59.4719714556396 3.53472332166626
"571" 114 58.161699403469 4.12028567502846
"572" 114.2 57.8778552305522 4.53285015387014
"573" 114.4 56.8382142141909 5.54372177672282
"574" 114.6 53.6772352291804 6.96083461998106
"575" 114.8 48.91853218018 8.50563532247282
"576" 115 43.6428754470387 8.96674668794022
"577" 115.2 37.9684746121417 9.38476493654368
"578" 115.4 35.252458501228 9.28993072422893
"579" 115.6 34.1799689867106 11.4915296804318
"580" 115.8 31.2118252434191 14.1428256192228
"581" 116 26.5704375009921 16.6673391643862
"582" 116.2 21.9606876114704 18.618267263386
"583" 116.4 21.2929506747348 20.7120495270239
"584" 116.6 21.2734918615373 22.500988387875
"585" 116.8 21.0399018658811 23.5002361029062
"586" 117 21.2264984431039 24.8397784667772
"587" 117.2 21.0901658885278 28.150641153962
"588" 117.4 19.4087310487561 32.8548436476976
"589" 117.6 15.9516328079582 37.8086129585665
"590" 117.8 11.6736171660264 42.0938614272128
"591" 118 8.49457639490265 44.8981944879957
"592" 118.2 8.40645471454556 45.5056864647697
"593" 118.4 9.25760426587114 45.9003590601803
"594" 118.6 9.99523170305782 46.8387585352112
"595" 118.8 10.8486991371909 47.5970783073489
"596" 119 11.8038242856245 47.8825927510592
"597" 119.2 13.2247489008102 48.4429094694831
"598" 119.4 15.6253794786185 50.3529685603108
"599" 119.6 19.0007567319763 52.8809823708888
"600" 119.8 22.869447059335 55.8480784156908
"601" 120 28.1367186584106 59.3572686146386
"602" 120.2 33.570053836265 63.9814273995536
"603" 120.4 37.8716500641075 68.936149137375
"604" 120.6 43.1263167094079 74.3071766961428
"605" 120.8 48.2589735718074 79.885511371016
"606" 121 53.7092175353069 84.6509709241208
"607" 121.2 59.1349334605712 88.7903638728876
"608" 121.4 65.6621023696239 92.1734703382097
"609" 121.6 72.2173040248737 95.8655555685094
"610" 121.8 78.1812327633202 97.4463023519391
"611" 122 83.2185997640455 98.4144805553487
"612" 122.2 86.8836831264173 100.044532514706
"613" 122.4 86.9893799258613 102.118967785743
"614" 122.6 87.4720438899869 102.274213265221
"615" 122.8 89.9466584435719 100.871846292796
"616" 123 93.8844846609113 98.6607142205302
"617" 123.2 99.4400718744518 96.1176255925663
"618" 123.4 104.493001366651 92.758851634375
"619" 123.6 108.69387051244 87.6999636428224
"620" 123.8 113.136795638508 82.5594294825431
"621" 124 116.445474293361 77.344161783375
"622" 124.2 115.828860231486 72.8233916751858
"623" 124.4 115.287698521539 65.8953066191576
"624" 124.6 116.385091429978 59.445286377875
"625" 124.8 118.062475512177 52.3615021988487
"626" 125 118.602407042026 46.6834932278345
"627" 125.2 116.768352690026 44.5628824394446
"628" 125.4 113.410197986793 41.271753900953
"629" 125.6 108.354042627429 37.4999101204295
"630" 125.8 103.311995115642 33.6625341796321
"631" 126 100.465299361696 28.328304774072
"632" 126.2 100.26763870439 23.2407572772958
"633" 126.4 102.232982494246 21.6080045273077
"634" 126.6 102.98217596141 23.5483151379231
"635" 126.8 103.708621393981 26.2448159111403
"636" 127 106.300850151999 30.814420542678
"637" 127.2 111.187541206479 35.4849527214911
"638" 127.4 116.191168804842 41.2312203206767
"639" 127.6 118.638744165523 47.9622429835991
"640" 127.8 121.10012780181 55.3584371574911
"641" 128 121.389830597493 63.1564785625329
"642" 128.2 120.132963413015 71.1951200674286
"643" 128.4 118.972366146461 78.7056865584375
"644" 128.6 119.76271134326 84.8216433855489
"645" 128.8 119.29273004773 84.9509323949276
"646" 129 118.695186128034 84.9313131157141
"647" 129.2 117.462409331504 85.0011029440011
"648" 129.4 114.140935867412 86.0476431701817
"649" 129.6 110.103357532894 87.6235502847543
"650" 129.8 104.8305784566 89.8897142492446
"651" 130 98.9618569913613 91.9006174886908
"652" 130.2 93.0075481416792 95.6235863237853
"653" 130.4 88.1529539987824 100.077309212612
"654" 130.6 82.9642137991061 105.5969951859
"655" 130.8 80.0055056070697 110.96001819818
"656" 131 80.3869882720638 114.170865190913
"657" 131.2 79.2987289268074 115.653863536401
"658" 131.4 75.8322309693126 114.465703781723
"659" 131.6 71.4728942545039 111.574410895549
"660" 131.8 66.548227642833 108.026548257298
"661" 132 60.8406365048877 103.349326893033
"662" 132.2 55.1488986792603 99.3983339911985
"663" 132.4 49.7059559650952 94.7517389532359
"664" 132.6 44.295896926941 91.1252092486103
"665" 132.8 37.9069930599648 87.8425459528272
"666" 133 32.2100350579662 84.9171540749212
"667" 133.2 26.788054416273 81.4574807588835
"668" 133.4 21.5023308742311 76.7931821668
"669" 133.6 17.3992989105184 71.5362424668012
"670" 133.8 17.2882923370719 67.0352946037697
"671" 134 20.4030439116222 62.6983865087678
"672" 134.2 25.0318587408007 59.2826313713303
"673" 134.4 31.0989166993969 56.9326535902391
"674" 134.6 37.86193671045 55.7898547822423
"675" 134.8 44.9554451499704 54.2572253899056
"676" 135 51.2854272407864 51.5333387571326
"677" 135.2 57.8990022495638 48.4195693285385
"678" 135.4 65.0143667023861 46.265089584615
"679" 135.6 72.7293782971215 44.6271440441539
"680" 135.8 80.4455593645861 41.957894015505
"681" 136 88.6559873676349 41.1603681511629
"682" 136.2 95.5749846416274 40.3557173123354
"683" 136.4 100.704164663717 37.1166269320582
"684" 136.6 106.515221559053 36.0443617470237
"685" 136.8 107.011427182442 39.5117447086893
"686" 137 106.757078359307 45.25486581332
"687" 137.2 107.32227721056 52.7957677187143
"688" 137.4 108.273783597861 60.6957603479539
"689" 137.6 108.515688719687 68.9693823889402
"690" 137.8 109.657403197467 77.6324748166908
"691" 138 108.417766189738 85.0960382856405
"692" 138.2 103.986057401178 89.919939318556
"693" 138.4 97.9191564116106 93.8023253801114
"694" 138.6 89.8174576710658 97.0857425616139
"695" 138.8 81.0689219645437 99.0473867026759
"696" 139 72.3304768413048 100.589644854959
"697" 139.2 63.9165836425358 102.610304561282
"698" 139.4 55.5459468483909 103.98725956321
"699" 139.6 47.6352547828843 106.056839001067
"700" 139.8 40.6931347207561 108.702069202416
"701" 140 36.6539939512815 109.619140988841
"702" 140.2 36.5804889562946 108.055946902913
"703" 140.4 37.050434155526 106.170184221773
"704" 140.6 36.2299255834132 101.083148137146
"705" 140.8 35.652812615675 94.1774024984831
"706" 141 36.6600780725894 86.4457646981528
"707" 141.2 38.1042972121335 78.959423217941
"708" 141.4 41.5799848737561 72.0554854307179
"709" 141.6 47.1252347315253 65.8162178714423
"710" 141.8 54.1078744713007 60.7840622009732
"711" 142 61.6678446885339 57.6476136404306
"712" 142.2 66.1065744947106 54.680745878475
"713" 142.4 71.7968176752515 50.8403387678979
"714" 142.6 79.4023806477973 50.6347345447461
"715" 142.8 87.363922826341 52.224683179309
"716" 143 95.4379125598004 54.9543614147024
"717" 143.2 103.102744308151 58.925775449164
"718" 143.4 110.469774664239 62.448764957892
"719" 143.6 117.605714343151 65.2752441096908
"720" 143.8 119.77949742494 64.7388477686382
"721" 144 119.619374205891 63.6269126508345
"722" 144.2 119.100330358871 65.3037253313396
"723" 144.4 116.413622465229 67.8578488142678
"724" 144.6 115.895824340739 67.859391786662
"725" 144.8 114.525846359525 68.7891559092981
"726" 145 112.84528014986 70.1126062427837
"727" 145.2 109.909319724934 72.7320623966632
"728" 145.4 105.562073128739 75.7890748049612
"729" 145.6 100.272128082072 79.8316998150066
"730" 145.8 93.5591985831426 85.177295031501
"731" 146 88.4115030669419 89.8411878199679
"732" 146.2 81.7224638879998 94.4395977324422
"733" 146.4 74.8491090407393 99.5235870443666
"734" 146.6 70.7324532036527 104.825052645556
"735" 146.8 70.9704704289168 107.778847168795
"736" 147 70.1971520468344 110.663819802662
"737" 147.2 68.2746039464425 109.936546705061
"738" 147.4 64.9239599633459 107.778293027657
"739" 147.6 60.1090845890166 104.183642945568
"740" 147.8 54.2173241347039 100.527678075271
"741" 148 48.5221315632233 95.4696316677849
"742" 148.2 43.3834304643909 90.2818666177141
"743" 148.4 39.275544128702 84.0168597800777
"744" 148.6 36.2835498260039 77.4625368608529
"745" 148.8 33.1254975733454 71.7137961722143
"746" 149 31.4433363529965 65.7206722731923
"747" 149.2 31.885073830279 60.9278501868062
"748" 149.4 32.6752853783275 55.6580408548607
"749" 149.6 35.1604436337045 50.1264713623028
"750" 149.8 40.3260133100175 45.4232460043977
"751" 150 45.834872686464 42.5312105468469
"752" 150.2 51.6213751186221 38.9643814719008
"753" 150.4 58.4771951358133 36.9493027594322
"754" 150.6 65.8151065663368 36.4300982918911
"755" 150.8 73.4535862180928 36.7821304609974
"756" 151 81.2969355114661 38.560292541735
"757" 151.2 88.9740854265927 41.4814889633077
"758" 151.4 96.3316272710297 45.1146484717995
"759" 151.6 103.332112215013 49.9893724507732
"760" 151.8 109.400683416335 55.6268149250066
"761" 152 115.571960232888 60.5985385111382
"762" 152.2 120.140030733674 61.7413026196135
"763" 152.4 119.187635840321 62.6351246406098
"764" 152.6 117.955786771967 64.5980437291118
"765" 152.8 117.859013126634 64.4363668754446
"766" 153 117.36089357561 64.695901380556
"767" 153.2 116.531928962153 64.4685687502371
"768" 153.4 116.163970623464 64.1774710227644
"769" 153.6 116.012583609277 63.8425249752069
"770" 153.8 115.464356849163 64.3871640171538
"771" 154 114.051798621729 65.1739316356411
"772" 154.2 111.252254906087 67.1149669516011
"773" 154.4 107.498508253454 69.6807458685647
"774" 154.6 102.915034772641 73.0860411392422
"775" 154.8 97.4603579304257 76.3371942609489
"776" 155 91.8103773741245 80.4921378099276
"777" 155.2 86.065428079551 85.4353223599648
"778" 155.4 79.9721857949242 90.4475581148036
"779" 155.6 73.5119587240866 95.1059265563581
"780" 155.8 67.7195528426404 98.7621684522428
"781" 156 61.6530810197073 103.714746900375
"782" 156.2 55.5577227593947 107.777442086467
"783" 156.4 49.167235810043 109.56712250101
"784" 156.6 45.7165073731061 107.466504058325
"785" 156.8 41.2648769439356 104.469312137837
"786" 157 36.9223545589403 99.956620035875
"787" 157.2 33.3805473907065 94.0970164319039
"788" 157.4 32.0677465531615 87.7767081868885
"789" 157.6 32.2686394272515 81.2781860489346
"790" 157.8 34.3166368732293 74.3993099515982
"791" 158 37.9493289412704 68.1026275374036
"792" 158.2 43.0868992134003 63.6039697888846
"793" 158.4 48.5853558302267 59.5876680536985
"794" 158.6 54.9786128609723 55.6045254824561
"795" 158.8 61.3968626973394 53.3516004450417
"796" 159 67.6510758650652 50.4037774622659
"797" 159.2 74.1475072990502 49.6209507460515
"798" 159.4 81.6233011486335 49.4340306115542
"799" 159.6 88.4454907141275 50.4094026576607
"800" 159.8 95.2344191302561 51.5397728041528
"801" 160 99.8340744872839 49.7704098735972
"802" 160.2 104.497972092047 47.2559842981023
"803" 160.4 109.318060261274 46.7209289479023
"804" 160.6 111.42542665327 44.7140488242669
"805" 160.8 111.069219106985 44.4400776622321
"806" 161 110.468106643586 46.2099461250536
"807" 161.2 109.835773435006 49.3776113030139
"808" 161.4 108.828116576588 53.6387069821626
"809" 161.6 107.685388051265 59.0744784608571
"810" 161.8 106.429462620074 65.8925875349386
"811" 162 104.936790154765 72.6641646618205
"812" 162.2 103.35368518617 80.210529730875
"813" 162.4 100.418361235773 87.9887722597141
"814" 162.6 96.3488869980697 95.2970177528581
"815" 162.8 91.8661360368423 100.113666249091
"816" 163 86.0582348941132 100.425248446339
"817" 163.2 77.8008121752298 100.821559135822
"818" 163.4 69.2914840561074 101.108331841807
"819" 163.6 61.1873749105719 100.405851971507
"820" 163.8 53.1920038808623 98.2492004659679
"821" 164 45.6958791735766 95.0682785732725
"822" 164.2 39.3083264694257 89.8664509731489
"823" 164.4 34.2675317807048 83.3774171668878
"824" 164.6 30.209018689526 76.7556685410564
"825" 164.8 28.1290258146429 69.5995600837146
"826" 165 28.1577792928418 63.1742945838607
"827" 165.2 30.8039188637184 58.2314366391014
"828" 165.4 34.8923229016881 54.4057971860352
"829" 165.6 38.4330972340787 50.0201754279234
"830" 165.8 42.3021342840561 48.3407646257083
"831" 166 46.5437834026662 46.7137459488918
"832" 166.2 51.8772308510927 43.60615964488
"833" 166.4 58.5924630319748 41.6698240367813
"834" 166.6 65.5005749895638 41.2867229361058
"835" 166.8 73.1142114652415 42.0238297545692
"836" 167 79.0665978715847 44.6329887748893
"837" 167.2 83.4414236433394 49.4979279822917
"838" 167.4 88.2937795953048 54.7311398400299
"839" 167.6 92.5531371092379 60.986755362975
"840" 167.8 96.1846157227561 66.8909568721318
"841" 168 98.5543233986605 74.3830790689141
"842" 168.2 100.942040696053 80.1327977187394
"843" 168.4 103.6143268182 83.5720731266967
"844" 168.6 105.233276851334 82.8069156209346
"845" 168.8 103.880367240066 83.3305585586847
"846" 169 101.29998600238 85.6820492196502
"847" 169.2 98.9205266011613 90.2889430083491
"848" 169.4 94.4935878886459 94.5779966406038
"849" 169.6 89.5654496292391 98.7366592898581
"850" 169.8 82.1502120515311 103.79436823225
"851" 170 76.7189354459875 108.446228096358
"852" 170.2 73.9971192209613 111.881037349093
"853" 170.4 73.7728601613493 114.085492852799
"854" 170.6 75.0422975225318 114.465859077291
"855" 170.8 75.9323522026093 114.380791299513
"856" 171 74.618546632265 113.617365690429
"857" 171.2 72.0562903195192 111.341632374717
"858" 171.4 70.3661766288446 108.544450061472
"859" 171.6 67.6453777164403 104.210913515849
"860" 171.8 63.6878922592561 99.090339945075
"861" 172 59.6348123112475 93.3991169651767
"862" 172.2 55.1463953223507 87.7250619175642
"863" 172.4 50.0372713812391 82.124680529714
"864" 172.6 44.6739583398614 76.2277868985592
"865" 172.8 40.2642386441414 70.2369717777695
"866" 173 34.5742110782426 65.6135724775101
"867" 173.2 28.7002962997025 61.4801801310803
"868" 173.4 23.3499068252156 56.7097556459966
"869" 173.6 20.4971380547106 50.4350469307841
"870" 173.8 18.3379325810542 44.0538704546538
"871" 174 18.0324463000403 39.3109792210382
"872" 174.2 18.7725994352508 38.0960415085539
"873" 174.4 18.6687907235327 35.0438892645239
"874" 174.6 20.6864422114369 32.8077156884601
"875" 174.8 24.8365956288347 32.0276360156334
"876" 175 30.3450413538632 31.8599072259821
"877" 175.2 37.6316221831627 32.2508392158915
"878" 175.4 43.9509516093275 32.9655062914464
"879" 175.6 51.3603966866682 35.0857086145179
"880" 175.8 57.2990446548386 38.361557697375
"881" 176 62.7340758702132 43.0314625566036
"882" 176.2 68.1156307734663 48.951938961347
"883" 176.4 72.9271081699822 55.705991689262
"884" 176.6 78.4681574539453 60.400742360375
"885" 176.8 84.3296175086925 66.3164625526295
"886" 177 88.5660751864614 73.0207234625625
"887" 177.2 93.907568032621 78.4356196084291
"888" 177.4 100.820890267783 80.9077543667534
"889" 177.6 106.485066179269 85.6140749092153
"890" 177.8 106.969347047631 87.8473529052857
"891" 178 104.2224526374 88.3410447263054
"892" 178.2 100.63835769991 90.3187640482981
"893" 178.4 95.3111016622824 92.0850037309276
"894" 178.6 88.6481014881885 94.287581206375
"895" 178.8 82.4433111542946 96.0547664594776
"896" 179 75.3523745671871 99.5140352531767
"897" 179.2 67.8122590904858 101.442311050105
"898" 179.4 60.0839934714858 101.190965872726
"899" 179.6 52.3301510762083 100.354865167132
"900" 179.8 44.2795177570638 99.6120025789391
"901" 180 36.4560841761126 98.6965259140272
"902" 180.2 28.9500154534458 97.4252107948836
"903" 180.4 22.7038195712222 93.8589755283496
"904" 180.6 18.1158406032233 89.1636221832848
"905" 180.8 17.3969355046354 86.3419213978836
"906" 181 18.7085861911245 82.5572637229803
"907" 181.2 20.0694284925131 76.4654994592815
"908" 181.4 21.3498469448632 69.3285685587589
"909" 181.6 22.0862493040507 62.8348802205536
"910" 181.8 23.7185513075954 57.6071710591607
"911" 182 27.8175184178132 55.4869687360893
"912" 182.2 33.7227017357744 54.4938621945585
"913" 182.4 40.6020742139748 54.9944539260625
"914" 182.6 47.1921030979739 56.4868414842067
"915" 182.8 53.8404003006197 59.4649745617568
"916" 183 60.5165021642882 63.6311770216961
"917" 183.2 63.5651234959773 69.3995030120741
"918" 183.4 66.6528419806322 76.014978770552
"919" 183.6 69.0577643297915 83.1411584347201
"920" 183.8 70.8126996914403 91.1630725197434
"921" 184 71.9218372142647 99.3328280840819
"922" 184.2 73.0361742136431 104.951023858601
"923" 184.4 75.8650270523715 105.651790994811
"924" 184.6 78.2527005412176 104.691435238042
"925" 184.8 80.4702140230747 103.275068041171
"926" 185 84.7042917641407 99.5303396744519
"927" 185.2 89.7636412268888 97.3630784574192
"928" 185.4 95.8146276690393 95.4927522332688
"929" 185.6 101.735074438946 91.8769767447802
"930" 185.8 106.280886425611 86.8396570567295
"931" 186 110.484240934098 81.1358134191908
"932" 186.2 114.368899729487 75.509686296975
"933" 186.4 119.110565921799 71.0645097052888
"934" 186.6 118.466725816881 68.7552949692589
"935" 186.8 116.44734012282 64.0834846244209
"936" 187 113.78678966382 58.1368668397603
"937" 187.2 110.834611043551 51.6799316248661
"938" 187.4 107.830358521361 44.3289669915855
"939" 187.6 105.244374772016 36.5425164999231
"940" 187.8 103.186833689025 31.9894012602404
"941" 188 100.690131232194 32.0316618133125
"942" 188.2 96.3707766878173 32.7770149751709
"943" 188.4 90.3854777561582 33.3774264896946
"944" 188.6 84.2704675569937 31.5201144642661
"945" 188.8 79.0578069371234 27.9529372186301
"946" 189 73.9804217492161 24.381325761435
"947" 189.2 69.1285024394056 23.5667650611379
"948" 189.4 62.7535322766311 23.5440278354375
"949" 189.6 55.9452012134393 22.760191297979
"950" 189.8 49.8014477717204 21.0223065101964
"951" 190 44.8135326718697 21.0982052862955
"952" 190.2 43.6070709377561 22.322636604475
"953" 190.4 41.6586218331354 25.749538728375
"954" 190.6 38.2641264199285 30.467514476444
"955" 190.8 33.8602603477224 36.0083447607008
"956" 191 28.1785454940614 39.9828156382066
"957" 191.2 21.3019529387184 42.5980134688373
"958" 191.4 15.2854537140288 43.2836036678296
"959" 191.6 12.7667627883105 43.3677686472661
"960" 191.8 13.140952784895 45.7150300367639
"961" 192 15.0507420167464 48.6990348517245
"962" 192.2 18.8119720672982 51.4700565974685
"963" 192.4 23.8334200870391 54.9937027814222
"964" 192.6 28.147176171995 60.0377254561095
"965" 192.8 30.2302152606995 66.0084877872241
"966" 193 31.1388643961689 73.0805490321089
"967" 193.2 29.7726610255239 79.3745057461875
"968" 193.4 27.4228677793458 86.0396278531699
"969" 193.6 23.8834383633527 91.0866698476355
"970" 193.8 20.6431744851664 97.4005711254263
"971" 194 19.7560442860147 98.8122693074095
"972" 194.2 20.6051524973996 99.0620916812446
"973" 194.4 22.5982242775811 100.173190058575
"974" 194.6 26.231606093439 101.166864280375
"975" 194.8 31.770949767451 103.335803341214
"976" 195 37.9892419610456 105.146254635559
"977" 195.2 44.4811453382519 107.103002569409
"978" 195.4 48.9520565788463 110.099072449014
"979" 195.6 52.4599954744364 111.7656382939
"980" 195.8 55.4851042207288 110.055500238784
"981" 196 58.4842701926925 106.747885346639
"982" 196.2 63.2615878420804 102.643947583051
"983" 196.4 68.7594632894865 99.0122418038967
"984" 196.6 74.9416751747924 96.4671789749386
"985" 196.8 81.4582961691743 94.9731932568477
"986" 197 88.3110901649027 93.9262650934526
"987" 197.2 95.417731393234 94.5863373542953
"988" 197.4 101.27436442693 97.1777663174967
"989" 197.6 104.131426558031 95.5965559024
"990" 197.8 103.981185328695 92.4453512946098
"991" 198 103.782701502784 87.2107787916502
"992" 198.2 103.657170943774 80.7732845389163
"993" 198.4 104.760139970069 75.4639609035268
"994" 198.6 107.24144879912 71.5454125659477
"995" 198.8 111.127527181026 68.2372029591858
"996" 199 116.750325244792 66.6604267063295
"997" 199.2 118.952004790908 63.5753586069911
"998" 199.4 117.268978006861 60.0889619871382
"999" 199.6 114.679513683917 55.7269701793125
"1000" 199.8 111.642309280747 49.9322173019622
"1001" 200 109.781065146347 43.0346060481477
"1002" 200.2 109.931385117055 37.6221954978329
"1003" 200.4 112.92617473347 38.2705618895179
"1004" 200.6 114.083181261481 40.4723265100906
"1005" 200.8 113.538206122625 41.610108037875
"1006" 201 113.820264479556 46.2743948950533
"1007" 201.2 115.975145099765 51.6415650228359
"1008" 201.4 119.832533608033 57.152727289333
"1009" 201.6 120.704560612295 62.3279869062724
"1010" 201.8 119.047024450158 67.8680858426518
"1011" 202 115.962279083792 75.8324939253482
"1012" 202.2 113.393915399791 83.2729738626098
"1013" 202.4 111.151045560414 88.9470851357697
"1014" 202.6 108.752133933068 95.3662544631209
"1015" 202.8 106.943508368361 97.8009772402697
"1016" 203 100.930725882218 99.2102210888622
"1017" 203.2 95.2525968041996 100.544294701053
"1018" 203.4 87.3403510913474 101.478149070036
"1019" 203.6 80.1146242285456 102.839750369033
"1020" 203.8 73.6098610478317 106.075285210081
"1021" 204 68.3628594943561 111.020800313225
"1022" 204.2 66.4008673578423 116.356417951591
"1023" 204.4 67.349092227172 118.616478082304
"1024" 204.6 68.8615488784199 120.659264548642
"1025" 204.8 68.8769319559256 121.314569981409
"1026" 205 67.7376956672906 120.497825434358
"1027" 205.2 65.6746669526652 119.302103176863
"1028" 205.4 64.0352054965147 117.236096390651
"1029" 205.6 61.9450530391664 113.723352474324
"1030" 205.8 60.2429977039016 108.234922293948
"1031" 206 58.3767934106508 102.360346139217
"1032" 206.2 56.5942427887015 95.8487383753568
"1033" 206.4 55.6328593632313 89.1199202686819
"1034" 206.6 55.6940365223524 81.5166117619989
"1035" 206.8 57.2444836678504 73.8973092578278
"1036" 207 60.3585495832273 67.4551923645
"1037" 207.2 64.4093689640039 61.2620619717378
"1038" 207.4 68.8500512017834 56.6993637905932
"1039" 207.6 74.2597091624783 52.7181685159028
"1040" 207.8 80.3274610565669 49.6032289869696
"1041" 208 87.2270867642696 46.6834932278345
"1042" 208.2 94.0257690645961 45.519833918265
"1043" 208.4 99.9463285880178 42.5512768281133
"1044" 208.6 104.334378804583 37.9867249657788
"1045" 208.8 106.748670549279 35.5684116102161
"1046" 209 107.407692456813 37.067185253158
"1047" 209.2 109.148378963134 40.3929776241318
"1048" 209.4 111.354995803015 44.4336451999526
"1049" 209.6 115.415945047884 48.9973343777853
"1050" 209.8 119.769321406513 53.6754400186272
"1051" 210 120.573555518216 58.3026850347909
"1052" 210.2 120.11646369386 63.3516736534526
"1053" 210.4 119.012269722575 69.5160120784785
"1054" 210.6 118.111453197119 76.0014501902688
"1055" 210.8 120.123016773808 80.9419477588578
"1056" 211 121.194445345351 81.070440115125
"1057" 211.2 120.74969815623 80.1937673452171
"1058" 211.4 120.179145328147 80.0061452337489
"1059" 211.6 120.099563645572 79.7747077037697
"1060" 211.8 119.822839725651 79.4361075134803
"1061" 212 119.537969192687 79.637256141375
"1062" 212.2 119.372867840092 79.8179241817023
"1063" 212.4 117.670022520093 85.1678763477692
"1064" 212.6 117.501026016819 85.6516001154276
"1065" 212.8 121.578619657319 85.7419374009911
"1066" 213 120.233839214349 86.1817068533661
"1067" 213.2 119.877305271676 86.1614139829414
"1068" 213.4 119.649640049409 86.2315218375445
"1069" 213.6 119.196043376914 85.8661586518487
"1070" 213.8 119.123672081696 85.5347258264612
"1071" 214 119.042214448773 85.4497518401315
"1072" 214.2 118.812630716782 85.2291879968487
"1073" 214.4 118.192177863384 84.5819522348794
"1074" 214.6 118.272518969467 84.4312984395329
"1075" 214.8 117.929623166714 84.2979380356716
"1076" 215 117.18229340544 84.0658784321908
"1077" 215.2 116.813131481349 83.6653909206936
"1078" 215.4 116.294542165107 83.5107263406993
"1079" 215.6 115.514329261613 83.0461865932232
"1080" 215.8 114.384047791106 82.7042698452
"1081" 216 112.777958739891 81.830501045348
"1082" 216.2 109.729831975842 80.556470690056
"1083" 216.4 105.895120368942 78.656434070844
"1084" 216.6 100.766104157945 76.8208129208885
"1085" 216.8 95.179361009943 74.9903468582628
"1086" 217 89.5191625887005 72.6447338398194
"1087" 217.2 82.9919796683822 71.1006587650199
"1088" 217.4 77.3993131772251 70.4953180150122
"1089" 217.6 72.1734093522791 70.2790469036044
"1090" 217.8 65.8232431471288 71.4655017019568
"1091" 218 59.5160767436133 72.248396543375
"1092" 218.2 53.4224350371245 73.3982961995066
"1093" 218.4 47.3573948898493 75.057545093053
"1094" 218.6 41.012669858057 75.8019036310918
"1095" 218.8 34.5168568695061 76.4125922004375
"1096" 219 27.8629126231074 77.4956575067263
"1097" 219.2 22.3726776127298 78.7320873158487
"1098" 219.4 18.5576147847048 82.6130523808878
"1099" 219.6 15.6744584402311 85.3413283569
"1100" 219.8 15.2540783615492 84.6188059535819
"1101" 220 14.7081003843202 81.930350499375
"1102" 220.2 14.2288982967207 78.63952334549
"1103" 220.4 14.4124246023743 73.8836739340295
"1104" 220.6 15.1080214264858 68.6124991829426
"1105" 220.8 17.8039545814228 63.6068279905417
"1106" 221 20.5969048058642 58.4485133799155
"1107" 221.2 23.9075464540157 53.3364928077115
"1108" 221.4 25.5974862289985 47.5763998397083
"1109" 221.6 25.2470523799932 42.8531858212925
"1110" 221.8 23.1224160644436 38.8671531547812
"1111" 222 21.9843703228944 37.7110344752473
"1112" 222.2 21.3843481306623 37.9873374375625
"1113" 222.4 21.9205550845822 37.8215173594402
"1114" 222.6 23.3449477376871 36.6219688740646
"1115" 222.8 27.1151530679285 36.3847522163405
"1116" 223 32.3402437448259 35.1574471700145
"1117" 223.2 38.3058992366774 33.9084886912964
"1118" 223.4 44.2120650228685 32.5515264869368
"1119" 223.6 49.7406587971691 31.5113537184946
"1120" 223.8 54.8510639490061 29.303834983275
"1121" 224 59.5815524751973 27.0047456073456
"1122" 224.2 64.5958578920894 24.7535482496477
"1123" 224.4 68.9931565673811 22.182503060375
"1124" 224.6 72.4042317232406 19.0514967891997
"1125" 224.8 73.3836237639031 17.1466879996691
"1126" 225 74.4977758468737 16.4122983033162
"1127" 225.2 76.6163246844834 17.5615704904659
"1128" 225.4 79.7791060930157 20.0829497860096
"1129" 225.6 84.4448398635826 22.7466770690893
"1130" 225.8 89.4192159841561 25.707498665145
"1131" 226 95.0975908209361 28.283407993965
"1132" 226.2 101.24037872436 30.0112329597524
"1133" 226.4 105.135641972105 33.5509683102557
"1134" 226.6 107.854437577312 37.8732135285417
"1135" 226.8 109.394015370072 43.6551190881382
"1136" 227 110.264195407414 49.7800948075329
"1137" 227.2 111.77111637973 56.2780047071509
"1138" 227.4 112.207409046026 62.9441938801663
"1139" 227.6 113.362237511917 70.0308749749513
"1140" 227.8 114.573021992482 75.7680821803838
"1141" 228 114.818471005151 75.2153388048224
"1142" 228.2 114.698446172414 74.0889064886118
"1143" 228.4 113.911346387162 73.6738335767263
"1144" 228.6 113.598218538993 73.8542330894013
"1145" 228.8 113.098115069256 73.7953252769464
"1146" 229 111.630225160842 73.7793225659095
"1147" 229.2 109.546858587026 74.1803562343663
"1148" 229.4 106.296077119702 75.5365423570236
"1149" 229.6 102.082502642519 77.5721302283224
"1150" 229.8 96.7983206779121 79.4619431170631
"1151" 230 91.4790403850304 82.0757827374192
"1152" 230.2 86.5059465717824 84.605627250375
"1153" 230.4 80.7547566698087 87.3948882238487
"1154" 230.6 74.4873680140147 89.3005402678319
"1155" 230.8 68.1462483065437 89.9494164622334
"1156" 231 62.1957316843672 90.8691720245417
"1157" 231.2 55.3505262604484 91.7984958776058
"1158" 231.4 49.1091616828989 92.2356257391964
"1159" 231.6 43.0840567449612 93.9870617178622
"1160" 231.8 36.9881942679126 95.9414893592707
"1161" 232 31.4888970614061 97.52657698705
"1162" 232.2 26.3483334959811 99.287800848125
"1163" 232.4 24.9604779772433 99.9223216159904
"1164" 232.6 24.6746068656535 99.1318247005545
"1165" 232.8 23.0162570948578 96.2427572338411
"1166" 233 20.8076759479662 92.5832832521565
"1167" 233.2 19.1340523699157 87.5892192091733
"1168" 233.4 17.9941775127909 82.0599601804793
"1169" 233.6 18.4294293354047 76.8139267516453
"1170" 233.8 20.1201602923715 71.8825467312724
"1171" 234 22.8496199483225 68.5776417598706
"1172" 234.2 25.8187058997831 65.1831868998074
"1173" 234.4 30.2811728283234 62.6852621134039
"1174" 234.6 35.6633090198963 61.3925116232068
"1175" 234.8 41.2024400943361 60.382907182035
"1176" 235 46.9402454089016 61.0944613100932
"1177" 235.2 53.1198962523847 61.623726017975
"1178" 235.4 59.0122401977831 63.0140435881858
"1179" 235.6 63.4045609116743 66.260872386375
"1180" 235.8 67.441574866551 70.4126144505032
"1181" 236 69.8633438525996 75.9284252666967
"1182" 236.2 72.6615837484258 82.1722824729255
"1183" 236.4 72.9238031383561 89.2335085910659
"1184" 236.6 72.116392844621 95.9299325708885
"1185" 236.8 70.6688941273402 102.487028239676
"1186" 237 67.1247050192476 104.333364163621
"1187" 237.2 62.2126717868324 105.651569536087
"1188" 237.4 55.5290855853493 107.028073917655
"1189" 237.6 48.4480725248087 107.342127156743
"1190" 237.8 41.1342974244168 107.379603061821
"1191" 238 35.9405274905766 109.512813118965
"1192" 238.2 36.4768386543747 109.852337025248
"1193" 238.4 37.1061425840686 108.881033891464
"1194" 238.6 36.7923276568087 106.852665495533
"1195" 238.8 36.3410631205129 103.366995353591
"1196" 239 35.4487469221506 98.672744321164
"1197" 239.2 34.7397534533542 93.1457964247955
"1198" 239.4 35.578362205699 87.1644293673179
"1199" 239.6 38.0325842617561 82.2268097388049
"1200" 239.8 42.2860097358197 77.535252979875
"1201" 240 47.6900369018924 73.942738485675
"1202" 240.2 52.7989727115192 70.6492649516118
"1203" 240.4 58.5291885770652 69.1585098023932
"1204" 240.6 64.0519862806813 69.496921433646
"1205" 240.8 68.6703776642924 70.6003797396204
"1206" 241 73.1780858370924 73.5324842885874
"1207" 241.2 77.0832278119869 77.9288681795032
"1208" 241.4 80.742282824644 82.3323009471853
"1209" 241.6 84.1454581946245 86.1879964564803
"1210" 241.8 88.4563501037561 89.1784060578487
"1211" 242 92.7771281162604 90.5277926792968
"1212" 242.2 98.0817323677819 92.6018054211595
"1213" 242.4 102.341204815783 91.6329629631047
"1214" 242.6 104.457879157454 88.8195176007802
"1215" 242.8 106.934019225602 84.2136453088365
"1216" 243 109.638088856566 79.6141934107629
"1217" 243.2 112.024559620888 73.9883321746645
"1218" 243.4 114.57431334689 68.2263818360893
"1219" 243.6 118.537990561319 62.8553542773214
"1220" 243.8 120.40244682391 60.8907197872981
"1221" 244 119.538720336238 59.0966897103205
"1222" 244.2 117.98700266996 57.4672952023042
"1223" 244.4 116.464774922683 53.5086029979255
"1224" 244.6 114.516371464728 48.5566269032361
"1225" 244.8 113.127220190107 43.3919043295642
"1226" 245 114.131237909829 40.1786612568205
"1227" 245.2 114.842404528345 41.0538961623482
"1228" 245.4 115.19209970955 42.5477050300479
"1229" 245.6 114.608427547861 44.0775312067171
"1230" 245.8 115.178801966679 47.5796663558878
"1231" 246 116.545035122049 52.0410516261336
"1232" 246.2 118.035916344858 56.8326270810953
"1233" 246.4 119.587957796031 61.572768365575
"1234" 246.6 117.937564611058 65.9972983222371
"1235" 246.8 115.201883665282 69.7608585117434
"1236" 247 112.170854256575 74.5964021647371
"1237" 247.2 109.154378769411 80.2832458498971
"1238" 247.4 106.21284437591 86.7353957994006
"1239" 247.6 102.556522284227 93.5274985760389
"1240" 247.8 97.0414031587053 97.5123800987225
"1241" 248 90.8304644884952 100.221932160871
"1242" 248.2 83.6857465626499 101.093584470508
"1243" 248.4 76.1444010932433 102.773990240683
"1244" 248.6 68.9762277775147 105.63554289278
"1245" 248.8 61.6201995032689 108.647186331401
"1246" 249 54.8007594235208 111.589631166224
"1247" 249.2 53.5081754904021 114.960379260773
"1248" 249.4 53.9231763199822 115.831590421053
"1249" 249.6 53.6413598837645 115.077446954442
"1250" 249.8 53.3930036605147 113.539470141116
"1251" 250 52.7233022936579 109.143784286652
"1252" 250.2 51.6632475376973 103.272614328081
"1253" 250.4 50.7076837617102 96.5058753406686
"1254" 250.6 49.9789774992267 89.6826580593456
"1255" 250.8 50.5569062713619 81.9377001607788
"1256" 251 51.5456713364551 75.0770409860643
"1257" 251.2 52.9929017236728 68.0266965910695
"1258" 251.4 56.2446856180061 61.8303876082639
"1259" 251.6 62.0936735318394 57.8316273852083
"1260" 251.8 67.8181963466552 54.8655258060998
"1261" 252 73.4154188707 51.0092946470292
"1262" 252.2 77.6637744767935 48.1447125985619
"1263" 252.4 82.0774251475036 45.0701573725595
"1264" 252.6 86.3778342571917 41.6649758071671
"1265" 252.8 91.855339057499 38.718261264175
"1266" 253 96.1770894131125 34.7554208604542
"1267" 253.2 97.1050022260796 30.8078351063162
"1268" 253.4 96.8544572810333 30.9903566917908
"1269" 253.6 98.0436142047165 32.488814391078
"1270" 253.8 100.016115517968 34.6594070419508
"1271" 254 101.857378183401 37.597192911375
"1272" 254.2 104.43677351708 41.518866295402
"1273" 254.4 106.591370615482 46.2013699714812
"1274" 254.6 110.177510805993 50.6852636330592
"1275" 254.8 113.086547458565 56.7893956902881
"1276" 255 116.545035122049 62.1688850406336
"1277" 255.2 119.187494599654 65.3135826943237
"1278" 255.4 119.163388645681 64.3392450271787
"1279" 255.6 118.651880947289 63.5963110295713
"1280" 255.8 117.390264361864 64.2535540519696
"1281" 256 115.653088129089 65.3723799855545
"1282" 256.2 113.119977999703 67.3634516794546
"1283" 256.4 109.724917165881 70.8982462442946
"1284" 256.6 105.605136225542 74.1809200127411
"1285" 256.8 100.646408417973 78.2348129253228
"1286" 257 95.5751792875664 81.488863941944
"1287" 257.2 90.1297977837648 85.5029250426359
"1288" 257.4 85.9786780613996 90.6972822622793
"1289" 257.6 83.5368203647293 97.0163179944911
"1290" 257.8 80.598115065782 103.325975155772
"1291" 258 79.9387766368269 106.051809144295
"1292" 258.2 81.0781569135719 107.382356882322
"1293" 258.4 81.6528240968963 109.504631564422
"1294" 258.6 81.5810770580233 110.22173160878
"1295" 258.8 82.6789400876629 111.465276277061
"1296" 259 82.5916215595015 111.744051538766
"1297" 259.2 81.2976418522959 111.879245101278
"1298" 259.4 78.9422657294604 109.836311838688
"1299" 259.6 74.5806769134552 108.172414103685
"1300" 259.8 70.0558199317052 105.191655130951
"1301" 260 64.4867015980358 102.322048349612
"1302" 260.2 58.6959665893722 98.9681780730268
"1303" 260.4 53.3645699576883 95.3617944296377
"1304" 260.6 47.4287891747213 91.1924577106011
"1305" 260.8 42.4264243670751 85.8510147034267
"1306" 261 37.7870467351986 80.1581064822776
"1307" 261.2 34.3907398672288 74.324920878675
"1308" 261.4 33.594607235609 68.4190788409632
"1309" 261.6 36.1020858381818 63.6120835239988
"1310" 261.8 40.2623789321561 60.8993993874322
"1311" 262 45.8203955338861 60.073339443705
"1312" 262.2 52.1412440370616 60.337045294875
"1313" 262.4 57.7418872759183 61.7504315320507
"1314" 262.6 62.0327634938587 65.0653274646827
"1315" 262.8 65.4150637645614 69.8222711459237
"1316" 263 68.5474691180418 75.6550521000268
"1317" 263.2 71.4660502067118 81.365532272552
"1318" 263.4 75.4769980525192 87.1400999618487
"1319" 263.6 78.3109177143614 92.7722615429013
"1320" 263.8 79.1416205574552 99.294283292844
"1321" 264 77.3607211218614 102.789463212059
"1322" 264.2 77.386131784648 102.864304998834
"1323" 264.4 78.9543841787561 104.844531693717
"1324" 264.6 82.4400626189356 106.589281138324
"1325" 264.8 87.0329831501213 107.327201345514
"1326" 265 88.9069360821126 106.213887418079
"1327" 265.2 91.8536356238317 105.031509767014
"1328" 265.4 96.0568306637647 103.500592973263
"1329" 265.6 101.77766945861 102.775764296884
"1330" 265.8 106.036118251426 102.76270326067
"1331" 266 106.368774073141 101.268126281939
"1332" 266.2 107.28810957973 98.5013870779135
"1333" 266.4 110.733364940791 94.7583856035489
"1334" 266.6 114.438305393634 90.421446274288
"1335" 266.8 118.955398350167 87.7825183921875
"1336" 267 119.10269072923 86.9154839940329
"1337" 267.2 118.432552079782 85.7052397495329
"1338" 267.4 118.503107217945 82.5053456311858
"1339" 267.6 119.249387747019 77.7062293135855
"1340" 267.8 118.232570228015 74.3583618380625
"1341" 268 118.438048712513 69.4216240690237
"1342" 268.2 120.226256524572 65.8317553135329
"1343" 268.4 122.135163375783 63.7220893471607
"1344" 268.6 121.558258301765 62.6096655961071
"1345" 268.8 119.510680745721 59.1245462869945
"1346" 269 118.021861048574 53.6801228858932
"1347" 269.2 118.025060363701 48.011663120625
"1348" 269.4 117.200343116877 43.1783737194957
"1349" 269.6 117.448287832738 42.1486377734659
"1350" 269.8 118.225689708784 41.0789095742099
"1351" 270 119.02015112954 41.6600327648885
"1352" 270.2 119.460912992367 42.6964968772361
"1353" 270.4 119.134971551326 43.015610576618
"1354" 270.6 118.008944187504 43.1691978934311
"1355" 270.8 117.23486380589 43.7291729133482
"1356" 271 116.702252057504 43.9314506597054
"1357" 271.2 116.43641637211 44.824836927667
"1358" 271.4 115.633684715189 44.5866546932669
"1359" 271.6 114.650383130986 44.5339724515785
"1360" 271.8 113.412662906773 44.0712308617629
"1361" 272 111.411948025111 42.8921562471205
"1362" 272.2 108.463552590161 40.5031563320237
"1363" 272.4 104.848277364279 37.4293184023002
"1364" 272.6 100.85845401141 34.3694544833651
"1365" 272.8 96.1371058931311 31.8240338786539
"1366" 273 91.7971060199114 28.4211049707051
"1367" 273.2 87.1148960908149 25.7795138180221
"1368" 273.4 84.4520872917258 21.8389249494962
"1369" 273.6 84.5130342448811 19.0056119185625
"1370" 273.8 86.3249287276385 16.7607587204632
"1371" 274 86.778629251544 15.5966125304962
"1372" 274.2 85.4272385422107 16.3880003139811
"1373" 274.4 82.9730823006361 16.909659978285
"1374" 274.6 78.8425170621923 17.3171314615452
"1375" 274.8 73.3111598769157 17.3618549330665
"1376" 275 67.7420643872561 17.6361250103125
"1377" 275.2 62.0480684491066 18.0743706710142
"1378" 275.4 56.5652186018761 19.218041632005
"1379" 275.6 51.4461928258811 20.271591095375
"1380" 275.8 46.2131139953259 21.4610967604099
"1381" 276 42.5409638389369 25.0786866555559
"1382" 276.2 40.8297922082168 29.8504846307907
"1383" 276.4 39.4910255432677 35.6773929837471
"1384" 276.6 37.3881030946691 41.7098077925707
"1385" 276.8 35.5520710518614 46.9506041084803
"1386" 277 34.5542888564834 52.6876067925568
"1387" 277.2 32.9286711363275 59.0103264163179
"1388" 277.4 32.2058741477469 65.0091373927878
"1389" 277.6 32.0515286195106 70.5899565834477
"1390" 277.8 32.6661528641139 76.271246074586
"1391" 278 34.7035026287472 81.7494963312589
"1392" 278.2 36.1593395508275 87.4617581694911
"1393" 278.4 37.2924311265456 93.0203448506382
"1394" 278.6 39.9072094035697 98.2637895493665
"1395" 278.8 42.4292566304425 103.028114126511
"1396" 279 45.4506707632044 107.754019433289
"1397" 279.2 46.3648254159888 109.34205316972
"1398" 279.4 45.9297737194228 108.222539228067
"1399" 279.6 46.5412354295544 107.417741010703
"1400" 279.8 45.5496950824228 107.186236970125
"1401" 280 42.6825553342426 108.121895216051
"1402" 280.2 39.1028056869929 109.045185539586
"1403" 280.4 35.77160365191 108.565523426913
"1404" 280.6 31.8031598214341 107.578675670282
"1405" 280.8 28.8294835897818 105.576661122683
"1406" 281 24.1361554180536 103.076723401317
"1407" 281.2 19.7358479084692 99.7958110508422
"1408" 281.4 16.891116145551 96.1788940742981
"1409" 281.6 15.2536340849425 91.6047471764174
"1410" 281.8 12.2716988650894 87.1894415483494
"1411" 282 12.0215616424484 84.5566295076827
"1412" 282.2 13.3106552179508 81.9607898050122
"1413" 282.4 15.4731895256379 77.229507065475
"1414" 282.6 17.6273190022952 72.0434581587228
"1415" 282.8 19.8621581946508 66.6564646879013
"1416" 283 21.5120788457464 61.0550287225012
"1417" 283.2 24.5932988641444 56.6914705266954
"1418" 283.4 28.0129874311275 52.4040307658893
"1419" 283.6 31.3297391321623 47.8564015234688
"1420" 283.8 35.8636572571365 44.3352346662228
"1421" 284 41.4835255226993 42.4743614038636
"1422" 284.2 46.9603009417235 41.514562439625
"1423" 284.4 52.5304291782509 39.1180424340348
"1424" 284.6 58.7880125111272 38.1527363898595
"1425" 284.8 65.0292377403192 38.5953197435789
"1426" 285 71.1111806901478 38.5033985854987
"1427" 285.2 77.8625896626679 37.7283339285809
"1428" 285.4 84.8129700379682 37.3231025083144
"1429" 285.6 91.5432708286215 36.1199109692019
"1430" 285.8 97.2289094535425 34.576838854074
"1431" 286 102.313383744381 32.77214019975
"1432" 286.2 102.814064256583 31.6586664970673
"1433" 286.4 103.014513654302 33.0727710467689
"1434" 286.6 104.401553875042 37.5899132467464
"1435" 286.8 106.005025911189 42.155836950402
"1436" 287 107.413903310551 47.7898608389732
"1437" 287.2 110.014143672546 53.5918613061381
"1438" 287.4 112.283424773426 59.8003282820967
"1439" 287.6 114.023902941949 66.4291728897145
"1440" 287.8 113.671688285092 72.7510242965932
"1441" 288 111.483607119913 77.2178754274272
"1442" 288.2 107.232025361839 81.0270102977386
"1443" 288.4 101.560473732527 86.513300381536
"1444" 288.6 96.1618759752433 91.0929283828365
"1445" 288.8 91.2335913723613 96.5203309760066
"1446" 289 84.8012605446061 101.510828434075
"1447" 289.2 77.8563792274228 105.325139376862
"1448" 289.4 73.2047308265735 109.181616782853
"1449" 289.6 72.7327365802966 113.68247687997
"1450" 289.8 74.0813153510379 115.020396962393
"1451" 290 74.0344773775894 114.511399502625
"1452" 290.2 73.3664433917118 113.154313792968
"1453" 290.4 72.4568493843275 111.242375105357
"1454" 290.6 71.4893339376785 108.564509680513
"1455" 290.8 69.4792599654086 104.871010580892
"1456" 291 68.2009129446778 100.022532651479
"1457" 291.2 66.2432423812293 94.87677906225
"1458" 291.4 65.2543328554357 89.4738146252876
"1459" 291.6 64.1447175441119 83.7126433898077
"1460" 291.8 65.1003466535128 76.9241054595372
"1461" 292 67.0593305393116 71.388486159125
"1462" 292.2 67.9755412642704 66.031562950575
"1463" 292.4 70.5412921867831 62.6215319413209
"1464" 292.6 73.6605163095131 61.5889605168049
"1465" 292.8 78.0847544170765 60.108849011676
"1466" 293 82.3856496516728 60.3512001983194
"1467" 293.2 88.1611208260864 61.5309269904392
"1468" 293.4 93.8196819814227 63.4935887629861
"1469" 293.6 99.7297739829154 65.8144292370299
"1470" 293.8 104.933092420019 68.8892144575329
"1471" 294 110.78511399454 70.3478138322399
"1472" 294.2 115.414540275837 68.9223767988885
"1473" 294.4 117.948248980539 65.6128239808532
"1474" 294.6 118.151211820141 64.5884161024776
"1475" 294.8 118.450613787704 62.668357892175
"1476" 295 119.143942201875 59.5597251735191
"1477" 295.2 120.299605033467 55.7039218990329
"1478" 295.4 119.898807824149 57.6378821443125
"1479" 295.6 120.065662826296 59.2023356236228
"1480" 295.8 119.355958468712 61.3770549041449
"1481" 296 118.591979004074 64.4368200561477
"1482" 296.2 117.128949035335 68.2153665540855
"1483" 296.4 115.975613068845 73.0928054293838
"1484" 296.6 115.039821149582 78.2514295511054
"1485" 296.8 116.172084396572 83.4490226399803
"1486" 297 116.583270918965 85.8053476318793
"1487" 297.2 117.250887307434 85.8252875828185
"1488" 297.4 117.943305557166 86.0951586282212
"1489" 297.6 117.917905371213 86.420993617125
"1490" 297.8 119.002440102653 86.5923167588146
"1491" 298 118.871610471119 85.9314281181272
"1492" 298.2 118.777037767134 86.0792674684291
"1493" 298.4 118.711711286165 86.1509734481576
"1494" 298.6 118.983051651235 85.6479428676477
"1495" 298.8 118.671509565265 85.4886003652371
"1496" 299 118.186211257617 84.9279897905576
"1497" 299.2 118.196966614773 84.5376117397564
"1498" 299.4 118.401349042782 84.0176543380673
"1499" 299.6 118.27918701573 83.6971059477171
"1500" 299.8 117.996542330592 83.4557853955733
"1501" 300 117.292086236153 83.2515154958664
"1502" 300.2 116.305028568944 82.9847644229196
"1503" 300.4 115.270726737513 82.4605855311047
"1504" 300.6 113.6816871358 82.5932509332511
"1505" 300.8 111.076787772483 82.5696374113023
"1506" 301 107.80702035944 82.2890655524539
"1507" 301.2 103.659495583756 81.1199822771806
"1508" 301.4 99.0334934343236 80.1571619192399
"1509" 301.6 93.6139020325016 79.1821116551659
"1510" 301.8 88.4118363895129 76.8380283439966
"1511" 302 83.2789098610507 74.0376016153661
"1512" 302.2 78.7977457101743 69.6970395379841
"1513" 302.4 75.3868547915879 66.3608827322068
"1514" 302.6 70.9043410706145 63.7952886297644
"1515" 302.8 66.3466992382699 60.1950417451823
"1516" 303 61.5041677266743 56.2407449189932
"1517" 303.2 58.0701879189243 51.2807513000012
"1518" 303.4 55.6764307930796 45.6492513678162
"1519" 303.6 53.9690127686955 39.3961524582235
"1520" 303.8 55.1133182085361 33.672179735265
"1521" 304 57.9184461529503 29.0444704272488
"1522" 304.2 61.8284879468738 25.1050743009632
"1523" 304.4 64.7945918199325 20.8710928883162
"1524" 304.6 65.9472486014228 17.1214816742841
"1525" 304.8 64.3481319534262 14.8435504415296
"1526" 305 62.1068434960654 13.6182027691276
"1527" 305.2 58.9295291290474 11.8870783376177
"1528" 305.4 55.6617635949476 10.5882818826622
"1529" 305.6 54.4209211904658 11.2389362586653
"1530" 305.8 51.6830680757135 12.1088799143856
"1531" 306 47.5067395547805 12.4710309520701
"1532" 306.2 42.7156960390775 12.2366612615893
"1533" 306.4 38.8280976880352 13.1064118901773
"1534" 306.6 37.8045370795561 13.901884545375
"1535" 306.8 33.672356302464 15.3060827758357
"1536" 307 29.1439270464606 17.0462033241477
"1537" 307.2 25.3813953444704 18.2150858378036
"1538" 307.4 24.7925253501788 19.8710219205812
"1539" 307.6 23.3270675126736 22.4911383261997
"1540" 307.8 20.2441122196623 26.2033803200625
"1541" 308 16.9422632980114 29.2908245188324
"1542" 308.2 13.8067024425387 32.8240671553206
"1543" 308.4 10.8032549523322 36.4714165146033
"1544" 308.6 9.08018634037745 39.3967896162779
"1545" 308.8 9.41085299738467 40.0249610650036
"1546" 309 9.42270270870891 40.3373685592995
"1547" 309.2 8.82444595744181 40.9640378020893
"1548" 309.4 9.01873092515796 40.6939418340946
"1549" 309.6 9.65935544495421 40.0525345116863
"1550" 309.8 9.97203115233187 39.538988302072
"1551" 310 10.5270821445202 39.7965444182618
"1552" 310.2 10.8516335110645 39.3152277808423
"1553" 310.4 11.1127838757753 38.6849427991442
"1554" 310.6 11.7736219584326 38.6613085938456
"1555" 310.8 12.4167893898848 39.2545779424047
"1556" 311 13.2569428004056 39.5908453944472
"1557" 311.2 14.1951271189985 40.3612595112538
"1558" 311.4 15.4439891882855 40.6471582829632
"1559" 311.6 16.4448855157864 41.164228579375
"1560" 311.8 18.0916268611323 42.6601636226027
"1561" 312 20.3312520123483 44.7918692223167
"1562" 312.2 23.4256405652855 47.7512545293162
"1563" 312.4 27.900673188395 52.2687503315417
"1564" 312.6 31.0152064638116 56.9575620975139
"1565" 312.8 33.6705602782421 62.0497224672441
"1566" 313 36.0291791097187 68.3003690817301
"1567" 313.2 37.6861409023667 74.4659563281272
"1568" 313.4 39.0035124162743 80.8880348821023
"1569" 313.6 40.3702360556941 87.7882257619945
"1570" 313.8 41.0974001801106 94.8828592366841
"1571" 314 41.1624492116604 101.395065941123
"1572" 314.2 41.0031017645231 107.992963396773
"1573" 314.4 40.1246410329356 109.705537573555
"1574" 314.6 38.5865971902646 109.026434396307
"1575" 314.8 37.7304704733715 108.581856007811
"1576" 315 38.6923434052278 108.60740262963
"1577" 315.2 41.1165556584666 109.62851656048
"1578" 315.4 44.4172385587298 110.134740607349
"1579" 315.6 49.7275702869685 110.624469280012
"1580" 315.8 55.4605003841957 111.282617216935
"1581" 316 61.1160268155561 111.957147176075
"1582" 316.2 66.2306497522437 113.038733876706
"1583" 316.4 69.9690193896785 112.597192861823
"1584" 316.6 74.1335016968078 110.419412156884
"1585" 316.8 78.0466021587909 107.227501590818
"1586" 317 82.004758880833 104.557508074683
"1587" 317.2 85.5890902105982 101.478644653612
"1588" 317.4 89.916711771515 98.1082676887768
"1589" 317.6 94.831002331335 95.3536689342171
"1590" 317.8 100.238787850756 93.2818380669013
"1591" 318 104.796482959397 89.6491282315032
"1592" 318.2 107.041043699611 84.8453598423477
"1593" 318.4 109.083744686429 79.3430095202157
"1594" 318.6 112.191260777467 73.7603637297171
"1595" 318.8 116.355931957828 69.0828798775446
"1596" 319 118.16638106786 63.8714015988359
"1597" 319.2 117.079025662878 59.8834114110098
"1598" 319.4 116.229483659675 54.4786368111858
"1599" 319.6 116.835554999756 47.7646217990237
"1600" 319.8 117.08548549742 46.6618643962568
"1601" 320 117.045975346617 47.5704917060967
"1602" 320.2 117.193790036928 48.8287427194526
"1603" 320.4 117.054699439107 50.3779230268345
"1604" 320.6 117.614440786304 52.738262324488
"1605" 320.8 118.308359718131 55.693529219925
"1606" 321 119.219979953243 59.5416486051699
"1607" 321.2 119.294081678729 64.7803459990777
"1608" 321.4 119.54848809142 69.5939438330192
"1609" 321.6 117.601368205854 72.6351287267678
"1610" 321.8 114.455062483809 76.4389929578487
"1611" 322 111.934540996335 81.380544249796
"1612" 322.2 109.000600640546 86.5333016010329
"1613" 322.4 107.400329073515 92.4915514487946
"1614" 322.6 107.312096532783 97.0060809661071
"1615" 322.8 108.100080992706 97.9278684997
"1616" 323 107.664939681372 97.7370222919135
"1617" 323.2 106.400062597914 98.5217598235592
"1618" 323.4 104.07665506339 99.8556368832531
"1619" 323.6 101.039401674353 102.131419843661
"1620" 323.8 97.5803666838401 105.407268926518
"1621" 324 93.9726826713627 109.463146008203
"1622" 324.2 90.2712255954311 113.890353114
"1623" 324.4 87.5500087386023 117.064998525939
"1624" 324.6 87.3217200723579 118.903960413322
"1625" 324.8 87.3674466523509 117.631457486858
"1626" 325 86.9412278868627 116.242184520105
"1627" 325.2 85.8632999491413 115.032984489793
"1628" 325.4 83.8733729155822 113.279276700845
"1629" 325.6 81.1981817463087 111.147188701086
"1630" 325.8 78.5109591022561 107.806734246116
"1631" 326 74.6580380519596 104.107075728587
"1632" 326.2 70.9179466919183 99.6415777929966
"1633" 326.4 67.9793255970197 94.8168459142568
"1634" 326.6 65.2862586702114 89.2259393943214
"1635" 326.8 63.0496470008976 83.2355394264127
"1636" 327 62.5934065545616 76.6328778852917
"1637" 327.2 64.2407339130743 70.6281748227477
"1638" 327.4 66.5740034047 64.3892502000946
"1639" 327.6 70.9008260325939 59.7155685206723
"1640" 327.8 76.3879484298704 58.3151184442893
"1641" 328 82.3454907718028 59.202999409104
"1642" 328.2 88.6398771714664 60.8817444998516
"1643" 328.4 93.2460447792839 63.2069519682361
"1644" 328.6 97.3512918867648 66.7793111107924
"1645" 328.8 100.738949303504 71.9404350788707
"1646" 329 102.429241048203 77.6425322480855
"1647" 329.2 103.39277373323 83.7742129217434
"1648" 329.4 104.503750717092 89.7947416380905
"1649" 329.6 106.510645949216 90.6292276214635
"1650" 329.8 107.770103630583 89.4037534752205
"1651" 330 108.474917165747 87.9003030520991
"1652" 330.2 110.481680880622 86.7417538398214
"1653" 330.4 113.809124243644 85.8246572970129
"1654" 330.6 115.756983764376 84.3587306602069
"1655" 330.8 117.121991074017 81.6777777874793
"1656" 331 119.222491425958 78.5838458480641
"1657" 331.2 119.588440946841 77.3571171187309
"1658" 331.4 119.002440102653 76.639101161806
"1659" 331.6 118.595178319201 73.4090986258194
"1660" 331.8 118.703403225013 68.4031975434667
"1661" 332 118.82930083244 62.8547556206908
"1662" 332.2 119.27353688754 56.9094545540507
"1663" 332.4 120.669145775926 50.9667519807857
"1664" 332.6 119.524134856765 48.14948553226
"1665" 332.8 117.521899900773 46.7230437911837
"1666" 333 114.092825375999 43.7706436379426
"1667" 333.2 110.498648676917 39.6718973305179
"1668" 333.4 107.452219679638 34.9114930042023
"1669" 333.6 104.093322714877 30.177449887678
"1670" 333.8 102.944585766542 25.9328302842015
"1671" 334 104.126675575069 23.0782430439687
"1672" 334.2 104.703493634746 23.8863995625
"1673" 334.4 105.919056930581 25.404461422074
"1674" 334.6 107.936340044544 26.9578527587689
"1675" 334.8 111.340703847699 28.6577647474893
"1676" 335 113.970259798801 31.4720375949911
"1677" 335.2 116.515488779125 34.3553475251382
"1678" 335.4 119.147419747526 38.0537824959325
"1679" 335.6 121.207551505247 42.0647732985129
"1680" 335.8 123.770659317454 46.3263672321649
"1681" 336 122.020047943878 46.074995385662
"1682" 336.2 120.536796964828 47.5987696424732
"1683" 336.4 118.851123529302 50.1119290894295
"1684" 336.6 117.286018569534 55.4571423324028
"1685" 336.8 116.593792441664 60.6613743898521
"1686" 337 117.421509565131 67.4756664212678
"1687" 337.2 117.855946295486 72.375790674375
"1688" 337.4 116.294847891167 76.2692738030625
"1689" 337.6 112.341351354515 80.1013347614464
"1690" 337.8 107.358254945004 84.0374268784812
"1691" 338 101.608788813502 87.6339368898242
"1692" 338.2 96.6639941838372 91.4608087320237
"1693" 338.4 91.6367782386527 94.9212571855733
"1694" 338.6 86.8515736364228 99.2951505095289
"1695" 338.8 80.4211819071785 101.761004149953
"1696" 339 74.2743929156957 103.325975155772
"1697" 339.2 68.7934023537477 106.393235268123
"1698" 339.4 63.7980831246048 109.322229742207
"1699" 339.6 60.8276394655612 112.556763280799
"1700" 339.8 60.7027613713136 114.740539831171
"1701" 340 60.8673086899403 114.586830238086
"1702" 340.2 60.60340793591 116.081777155913
"1703" 340.4 60.4005454515192 119.940736217217
"1704" 340.6 61.3068113862855 120.964340453341
"1705" 340.8 61.5076229870106 121.77112777693
"1706" 341 62.715148628968 123.695112853061
"1707" 341.2 63.3763523928627 123.328222003432
"1708" 341.4 63.6970877101513 123.276937613044
"1709" 341.6 63.9381106952811 123.1009487853
"1710" 341.8 64.0523939029364 123.572568123547
"1711" 342 64.8582931414466 124.10084105397
"1712" 342.2 64.939228079533 123.61762998199
"1713" 342.4 65.1458501558733 123.244864342664
"1714" 342.6 65.3515151457971 123.318824075736
"1715" 342.8 65.9204679928537 123.258870900131
"1716" 343 66.5677188549869 122.997318559506
"1717" 343.2 67.6936816736222 122.814838619832
"1718" 343.4 69.520184212291 122.835717167212
"1719" 343.6 71.2601093321708 123.162548508399
"1720" 343.8 73.7721386561401 124.059080044551
"1721" 344 75.9826760089321 124.612480149615
"1722" 344.2 75.3575424432439 123.532302205692
"1723" 344.4 75.3350477795273 123.568798333341
"1724" 344.6 76.0620784532927 123.964199381521
"1725" 344.8 76.2411294820921 123.890919791631
"1726" 345 76.2767993830838 122.778903915904
"1727" 345.2 77.1052963745082 121.339356428805
"1728" 345.4 78.4997803188149 119.319992678417
"1729" 345.6 80.2147029055039 116.984784250366
"1730" 345.8 83.2007429621883 113.1883358794
"1731" 346 86.9950873213917 109.58999148429
"1732" 346.2 91.3041369414552 106.971752603552
"1733" 346.4 96.2370403623423 104.054098507953
"1734" 346.6 101.223094064525 101.258326733401
"1735" 346.8 106.377333257608 97.4735422564272
"1736" 347 111.557796382467 94.6965834164276
"1737" 347.2 113.153613277314 95.1038055501272
"1738" 347.4 113.493329581181 94.6438338204989
"1739" 347.6 113.636821567153 93.6327122023915
"1740" 347.8 112.969797922577 93.0789702199647
"1741" 348 112.130950680461 92.0718332850536
"1742" 348.2 111.764446280497 89.4340923047946
"1743" 348.4 111.577800521256 86.325448018875
"1744" 348.6 112.07326017306 82.6298807722768
"1745" 348.8 112.962861860594 78.1773882618074
"1746" 349 114.57696649322 72.681536588775
"1747" 349.2 116.915571554914 67.5918058076118
"1748" 349.4 119.789151596269 62.2263556463576
"1749" 349.6 121.610565922066 57.5596335940215
"1750" 349.8 119.896188234546 53.394065155375
"1751" 350 117.058398724426 49.39707429525
"1752" 350.2 113.768253718703 44.4999433252961
"1753" 350.4 110.821162493895 38.8888278506805
"1754" 350.6 108.890609036298 33.5789200877769
"1755" 350.8 107.767416205877 28.3051422047992
"1756" 351 108.913206672501 27.196952897609
"1757" 351.2 108.766802268444 27.4972269630312
"1758" 351.4 106.998853152346 27.0047061664382
"1759" 351.6 102.918534200514 26.2745569652235
"1760" 351.8 98.2574157121685 25.9859402085812
"1761" 352 92.6422828259161 25.447614637905
"1762" 352.2 87.6250896833785 23.4525445500383
"1763" 352.4 82.3251825957864 20.6306109191023
"1764" 352.6 78.2335016972461 17.012849224395
"1765" 352.8 74.1698648659326 12.436852038875
"1766" 353 70.1812159042413 7.96102952547401
"1767" 353.2 67.4115339554096 3.8364868683453
"1768" 353.4 65.496920387285 4.4097968423077
"1769" 353.6 62.4382397709379 5.51317404043561
"1770" 353.8 57.7738686675361 6.422575114365
"1771" 354 52.2607454120604 7.88666601207065
"1772" 354.2 46.4284786476213 8.23785559743118
"1773" 354.4 41.0732133577561 8.85004831606465
"1774" 354.6 38.233299946464 7.83849646766713
"1775" 354.8 39.1990324925492 7.24224652482327
"1776" 355 40.1106228966583 8.08606552146196
"1777" 355.2 40.5577044018251 8.63040326261638
"1778" 355.4 40.6489395304072 9.24459212835174
"1779" 355.6 39.9545728238584 10.3145816292614
"1780" 355.8 39.3713056831894 11.9739866962417
"1781" 356 38.2395159641228 14.1269475101417
"1782" 356.2 36.3069398753768 17.0559875128922
"1783" 356.4 34.0417585732561 20.7411717875494
"1784" 356.6 32.045227850662 24.373682113575
"1785" 356.8 29.7494912071354 28.0733833938578
"1786" 357 26.4953585386271 31.0672163256008
"1787" 357.2 22.7534230543561 34.2018040725118
"1788" 357.4 18.3525125206719 36.8408740704908
"1789" 357.6 13.6868950460931 38.0416876510598
"1790" 357.8 12.6367923228529 37.4903462208589
"1791" 358 12.1040947439123 37.7723598415
"1792" 358.2 11.1544980229985 39.0525743473447
"1793" 358.4 11.4974646045339 40.7289652984583
"1794" 358.6 12.1801984524783 41.4048619379306
"1795" 358.8 12.8514520395425 43.1295613382002
"1796" 359 13.0946318899453 46.3013108348345
"1797" 359.2 12.9892377394258 50.5423066265677
"1798" 359.4 12.5571349049793 55.5563530395804
"1799" 359.6 13.2782034038117 60.8501605447361
"1800" 359.8 13.7563689333708 66.4887793179805
"1801" 360 15.5169856887048 72.7351074541186
"1802" 360.2 17.1417133378003 78.7849555835343
"1803" 360.4 19.2481805900233 84.8527279355043
"1804" 360.6 21.7608570400266 90.6453621168012
"1805" 360.8 25.2763913290536 95.597319214342
"1806" 361 29.8625178339356 98.7953735340673
"1807" 361.2 35.1638168103126 102.292363733384
"1808" 361.4 40.6963020427311 105.3676857501
"1809" 361.6 46.2876255355456 107.767891752454
"1810" 361.8 52.1605523361885 107.333428837699
"1811" 362 57.4946466117114 105.397031898134
"1812" 362.2 62.7704610664975 103.971731612909
"1813" 362.4 67.2212781722517 100.227755332384
"1814" 362.6 70.8083744722426 96.907768603429
"1815" 362.8 75.8470746201245 93.4461094463487
"1816" 363 81.0702736626159 93.0957912518797
"1817" 363.2 87.2213699528083 93.1033696756011
"1818" 363.4 93.120648464835 92.1554057506908
"1819" 363.6 98.7118052564929 91.3910409646908
"1820" 363.8 102.167460696247 91.8363816322232
"1821" 364 102.166722965973 94.8115588060533
"1822" 364.2 101.085629726177 95.1759876462434
"1823" 364.4 101.334176724942 93.994461966906
"1824" 364.6 101.733085111104 92.3414083658303
"1825" 364.8 102.830946578615 90.0474986692865
"1826" 365 103.449075236895 87.2875506516881
"1827" 365.2 104.800862681176 83.8856229207053
"1828" 365.4 106.576855932621 80.1055156499155
"1829" 365.6 108.755364716867 78.2394594262361
"1830" 365.8 111.463092103783 77.5404176068074
"1831" 366 113.13281790133 75.3701066404011
"1832" 366.2 114.636929019942 71.2799756714369
"1833" 366.4 114.781320461685 66.3120575282946
"1834" 366.6 116.197483590974 61.2299623403386
"1835" 366.8 117.198963521098 55.3854365715329
"1836" 367 118.522081306444 50.7842386001181
"1837" 367.2 117.122280989072 49.7331601276908
"1838" 367.4 115.948704846756 49.2292570265289
"1839" 367.6 113.120371926378 47.4271995061047
"1840" 367.8 110.268256853774 44.323603028175
"1841" 368 107.949777168074 40.6754983677205
"1842" 368.2 105.413616081183 39.0633835463386
"1843" 368.4 103.279416946756 38.1404914112279
"1844" 368.6 99.8959718252267 36.3007702841397
"1845" 368.8 95.4357479132215 34.781908749078
"1846" 369 91.0285994652713 32.7600763615871
"1847" 369.2 86.1199843645502 30.1521300202868
"1848" 369.4 82.9051335483887 26.4905045923546
"1849" 369.6 81.3537122068283 21.7149534661894
"1850" 369.8 82.4384383512561 19.8814465691875
"1851" 370 84.9141206296745 18.6089676918138
"1852" 370.2 87.5948385265561 18.462594435175
"1853" 370.4 90.5864481347935 19.5524690848703
"1854" 370.6 94.9879324894294 20.1946500855631
"1855" 370.8 99.8067651333661 20.055021072675
"1856" 371 101.106634071906 20.804098562955
"1857" 371.2 101.882105193902 23.152182659443
"1858" 371.4 103.820395540086 27.549617799405
"1859" 371.6 106.885291195218 31.9967509216442
"1860" 371.8 110.260861384282 35.8606097572171
"1861" 372 113.173475488661 40.0879678174785
"1862" 372.2 115.945537524781 44.979682802825
"1863" 372.4 119.712816962309 50.1622772005329
"1864" 372.6 119.236051654493 54.8155154591645
"1865" 372.8 118.088406803201 59.7708491570972
"1866" 373 118.731423439078 64.9778314955893
"1867" 373.2 120.32288571223 69.4698866172543
"1868" 373.4 122.139535258432 70.3271553245101
"1869" 373.6 122.499069104243 70.0035053700777
"1870" 373.8 121.653277961015 70.3113232836161
"1871" 374 119.756465136701 71.4291003430906
"1872" 374.2 117.48223952126 74.1770329092098
"1873" 374.4 115.185154013497 77.9447341152321
"1874" 374.6 112.843598124836 82.5582215735893
"1875" 374.8 111.051024866467 87.686553734296
"1876" 375 108.1457229145 92.9940407992981
"1877" 375.2 104.156265030361 97.7573950375592
"1878" 375.4 100.887283604282 102.888844271434
"1879" 375.6 101.314024806443 106.150744240105
"1880" 375.8 102.262597374782 106.28459402572
"1881" 376 102.77788067369 106.1720849314
"1882" 376.2 102.187909066141 105.72365435076
"1883" 376.4 101.960511591013 105.390469700452
"1884" 376.6 101.743265788881 104.680439911259
"1885" 376.8 101.580432954013 104.139394003708
"1886" 377 101.476727592171 104.032152616595
"1887" 377.2 101.132025880008 104.238240430283
"1888" 377.4 100.87970476805 104.148315161341
"1889" 377.6 100.333807510006 103.31027053445
"1890" 377.8 99.6536385367307 102.8694112684
"1891" 378 98.6997447902083 102.299010383697
"1892" 378.2 96.668049076835 102.051918243112
"1893" 378.4 93.6874323972035 101.629506124533
"1894" 378.6 89.9133182122561 101.545507947514
"1895" 378.8 85.151969468747 101.796886164593
"1896" 379 80.7141267946968 102.914754942146
"1897" 379.2 75.3582555363715 104.662036592426
"1898" 379.4 70.2450608813459 106.442287910247
"1899" 379.6 66.3123195420123 109.466433988416
"1900" 379.8 62.3143560466829 112.337154547326
"1901" 380 59.7730822981561 114.950909254575
"1902" 380.2 58.0575748230188 116.686276425502
"1903" 380.4 55.7762553680192 115.592573377559
"1904" 380.6 51.2313834252689 114.523648938298
"1905" 380.8 46.8393636199356 113.145179110555
"1906" 381 41.9419645280418 111.368029610619
"1907" 381.2 37.2284509471115 109.829665188375
"1908" 381.4 33.4308057228718 106.693242740036
"1909" 381.6 30.0046624419909 102.75430593014
"1910" 381.8 26.4125732827048 98.2661979129904
"1911" 382 22.1147610027817 95.2740690925801
"1912" 382.2 17.6597251174764 91.6403743486462
"1913" 382.4 15.2573549015233 87.3533868690129
"1914" 382.6 15.7573773052689 83.0605650974776
"1915" 382.8 15.9342068715791 77.7872227876493
"1916" 383 18.6892964858632 72.90129146475
"1917" 383.2 22.5760530237561 68.863844360321
"1918" 383.4 27.2953627665061 66.8058361689861
"1919" 383.6 31.9861956694809 64.8583681918796
"1920" 383.8 36.6901046723524 65.6613018432282
"1921" 384 42.217069065299 67.9643139094607
"1922" 384.2 47.2625673089029 70.3491721133291
"1923" 384.4 52.5355848841245 73.5759774874803
"1924" 384.6 57.0266864918337 77.380403217194
"1925" 384.8 61.0506799621771 82.4365745462434
"1926" 385 63.1838749362778 88.0485921125315
"1927" 385.2 65.9375029953459 94.294114238734
"1928" 385.4 68.225497741335 99.9432101273487
"1929" 385.6 70.3839835405208 105.529310362938
"1930" 385.8 73.3228857072061 106.7053241256
"1931" 386 75.0026680311648 106.672506289679
"1932" 386.2 77.5451855164364 107.489581191891
"1933" 386.4 82.1025425249998 108.455093220274
"1934" 386.6 87.2292091600536 110.641407956978
"1935" 386.8 90.4562876936847 110.338104264777
"1936" 387 91.9062946549869 108.170274969196
"1937" 387.2 94.3099905809425 105.279103644604
"1938" 387.4 96.7762163838257 100.840070639984
"1939" 387.6 99.3202644780061 96.4089209770446
"1940" 387.8 101.659802574675 91.6777230631858
"1941" 388 103.316273057011 87.7082534044568
"1942" 388.2 105.95806638847 84.8410789032053
"1943" 388.4 110.548966969377 81.9534132299871
"1944" 388.6 114.936313568202 80.4641598644114
"1945" 388.8 115.925160152429 82.5628116276139
"1946" 389 115.207711201512 83.8669553983582
"1947" 389.2 114.021403439668 83.3745264446051
"1948" 389.4 112.689882459145 84.1951350504861
"1949" 389.6 111.061499009933 86.1850889984369
"1950" 389.8 109.146271805064 90.0541762377596
"1951" 390 106.630225160308 94.4501185459267
"1952" 390.2 104.361179221295 98.9913645048366
"1953" 390.4 100.839021326674 102.608924074727
"1954" 390.6 97.4103693270811 106.944188121225
"1955" 390.8 93.1053345619764 109.738977840883
"1956" 391 87.9950580827818 111.110139530734
"1957" 391.2 82.5688574914031 112.60450205856
"1958" 391.4 76.8504516143791 114.669597952186
"1959" 391.6 71.5535874419171 117.324326691782
"1960" 391.8 67.1944242006109 120.527690076302
"1961" 392 64.4636265265758 123.998607512465
"1962" 392.2 64.9616268650701 123.240792797284
"1963" 392.4 64.9638705406132 122.775692299157
"1964" 392.6 65.5176096646487 122.343769659995
"1965" 392.8 66.3975908178681 122.869992011599
"1966" 393 66.4784696203877 122.377987091875
"1967" 393.2 66.1203955360561 121.88925688022
"1968" 393.4 66.2805715330775 120.930016299348
"1969" 393.6 66.2773845382952 120.354635959079
"1970" 393.8 66.2872436156883 120.2587101499
"1971" 394 66.343485170817 120.118679872966
"1972" 394.2 66.419500898217 120.062183345305
"1973" 394.4 66.6728201756957 120.188125908996
"1974" 394.6 66.6911365712889 120.023284096752
"1975" 394.8 66.3269600126865 119.836197234662
"1976" 395 66.1073003897393 119.853121058568
"1977" 395.2 65.3663067444956 119.570498784753
"1978" 395.4 64.4296586314658 118.937318182851
"1979" 395.6 63.4559798705781 118.273305006604
"1980" 395.8 62.0466435994834 117.527008095325
"1981" 396 59.4073344950102 115.900726480457
"1982" 396.2 55.8308568288135 113.823784459482
"1983" 396.4 51.9636923679254 110.908405813778
"1984" 396.6 48.0494954368851 107.601295267899
"1985" 396.8 43.6269648609049 104.902354997631
"1986" 397 40.206762905612 100.618421750307
"1987" 397.2 36.1288570536245 96.1817307857171
"1988" 397.4 34.1290739358102 90.6379115074561
"1989" 397.6 33.5404167520704 85.4500683472893
"1990" 397.8 33.8126457500178 79.7765562659264
"1991" 398 34.9695975988737 74.2379931186985
"1992" 398.2 37.117580135645 69.3643349665694
"1993" 398.4 40.1230167652561 65.8859009819222
"1994" 398.6 43.7481064068316 63.4053209216958
"1995" 398.8 46.8511764757864 60.1420936701629
"1996" 399 50.5823505777938 57.1389718742052
"1997" 399.2 55.543594618675 54.8849207965372
"1998" 399.4 58.4564325292278 51.1935118170637
"1999" 399.6 61.3177792492844 47.4221648068939
"2000" 399.8 65.2668170643636 43.329928806375
"2001" 400 69.4512000529965 39.9490845606058
"2002" 400.2 72.9813684464842 37.0257745762099
"2003" 400.4 76.0736587164454 33.9497628888604
"2004" 400.6 80.0293920728452 31.8758089686423
"2005" 400.8 83.7840702933622 29.7064776457992
"2006" 401 85.7638189180182 29.4266528202488
"2007" 401.2 87.3249826942861 29.655442784835
"2008" 401.4 90.3694125766561 31.337045314035
"2009" 401.6 93.9655707511803 33.4317908704962
"2010" 401.8 98.1827434144132 35.7699970896036
"2011" 402 101.811200405074 39.643833202861
"2012" 402.2 104.725827315339 43.6908788442083
"2013" 402.4 108.530503378993 47.2556795274539
"2014" 402.6 111.519822424087 50.400303076875
"2015" 402.8 113.520995354567 54.0792389950777
"2016" 403 116.048725540703 57.8796795574276
"2017" 403.2 118.869309110019 60.1358966669803
"2018" 403.4 116.940945536269 59.0670498207909
"2019" 403.6 115.841591776329 59.3642173854205
"2020" 403.8 114.384664437862 61.0895725731272
"2021" 404 112.655811168676 64.5630355608352
"2022" 404.2 110.47211721362 68.897930898075
"2023" 404.4 108.948647862704 73.7184140376098
"2024" 404.6 106.944541030393 78.6429054905608
"2025" 404.8 105.749377248652 83.9110522926619
"2026" 405 105.753262110388 89.4197844113224
"2027" 405.2 105.422923494161 91.6191906246182
"2028" 405.4 103.292411088192 91.5306415508878
"2029" 405.6 99.5952328724729 92.0192892455608
"2030" 405.8 94.6473333784614 94.1874858177321
"2031" 406 89.6560083385349 96.7712030700299
"2032" 406.2 84.8730718623048 100.329219684508
"2033" 406.4 79.9034885912647 104.261663083461
"2034" 406.6 77.8251650398431 107.609683983818
"2035" 406.8 78.7986332999855 108.634030362568
"2036" 407 78.9215797725864 108.700179723348
"2037" 407.2 78.6289145413251 108.548036301504
"2038" 407.4 78.1589732340778 107.244118216601
"2039" 407.6 77.0004741741785 105.467514426892
"2040" 407.8 76.2222247011909 104.030462790245
"2041" 408 73.586606936914 100.992535469533
"2042" 408.2 69.8481933536411 97.8501073476139
"2043" 408.4 66.3972138707915 93.9843155316936
"2044" 408.6 62.838601499588 89.773544918552
"2045" 408.8 59.985519107765 84.8854393595357
"2046" 409 56.2492103636847 79.9580163640714
"2047" 409.2 53.2499382889337 74.3795693890759
"2048" 409.4 52.3377008053149 68.4565477030221
"2049" 409.6 52.2057166354861 62.400830217075
"2050" 409.8 54.1823406867372 56.8180828838561
"2051" 410 57.5267109893822 52.7630474971507
"2052" 410.2 61.8390050577748 50.8771381186086
"2053" 410.4 66.4047506644783 50.8567987129583
"2054" 410.6 71.6638989040234 50.659505986979
"2055" 410.8 77.0204546434326 50.7225352905809
"2056" 411 82.1643317952888 52.5165934306367
"2057" 411.2 86.8779195562148 54.7252753866502
"2058" 411.4 91.6659030384228 57.5272969611528
"2059" 411.6 95.3491275477291 61.5300741162669
"2060" 411.8 98.0644641165669 66.0956043245372
"2061" 412 99.7331680882015 70.8435867169841
"2062" 412.2 100.907505916434 75.0909473272533
"2063" 412.4 102.103476678947 80.3078125218205
"2064" 412.6 102.605229840649 85.2710340953304
"2065" 412.8 104.805337374358 88.6303798846228
"2066" 413 105.720517240345 88.2875451257946
"2067" 413.2 105.975159872145 87.8966423012083
"2068" 413.4 106.26890396316 87.3860918159622
"2069" 413.6 105.748216021324 88.1382320721588
"2070" 413.8 103.95054679227 90.1971966758885
"2071" 414 102.318178314343 93.1293464924209
"2072" 414.2 99.4591393646023 96.7113362115545
"2073" 414.4 95.7747918011213 100.524354750114
"2074" 414.6 92.2888096935061 104.785516535935
"2075" 414.8 89.6274607499746 108.313782083367
"2076" 415 89.3792421964716 110.20196355397
"2077" 415.2 90.3637817820339 109.918133334903
"2078" 415.4 91.7976063702646 109.233719762002
"2079" 415.6 91.9475651781126 107.88551997181
"2080" 415.8 92.2538024506245 106.829198155612
"2081" 416 92.8139183367298 104.817711876664
"2082" 416.2 94.1811503650103 101.894522282867
"2083" 416.4 96.33053877089 98.7088400206339
"2084" 416.6 99.3595829576958 95.4253425832371
"2085" 416.8 103.127837966524 93.6176245710268
"2086" 417 106.68218586503 92.0767857117644
"2087" 417.2 107.884427679104 89.122026138088
"2088" 417.4 107.963467822237 84.7750854812335
"2089" 417.6 108.033305709233 80.0790449626411
"2090" 417.8 108.818711156367 75.7871224044861
"2091" 418 111.211296121292 72.6931385542768
"2092" 418.2 114.965382134518 70.0055585856778
"2093" 418.4 118.823049539069 67.646283561
"2094" 418.6 118.27918701573 65.5467947573487
"2095" 418.8 117.071505957894 61.4643080412007
"2096" 419 115.619988187729 56.7786173384291
"2097" 419.2 113.466209244729 51.9273111065642
"2098" 419.4 112.897419340373 46.6481292091507
"2099" 419.6 112.006650310791 41.0774201892246
"2100" 419.8 109.645734116506 38.0855370802083
"2101" 420 105.990644557356 37.604836559235
"2102" 420.2 101.41357636512 37.8403998887386
"2103" 420.4 96.5646943597561 37.9948170172235
"2104" 420.6 91.5257136671582 39.1062223600245
"2105" 420.8 86.3848562264984 39.2126030261173
"2106" 421 81.3055372911456 40.3287912781855
"2107" 421.2 76.0329216521125 41.8806629002463
"2108" 421.4 70.9055855758861 44.633170766505
"2109" 421.6 64.8771073760551 45.240840771375
"2110" 421.8 58.7278660464061 45.015353159505
"2111" 422 53.0711596102716 42.490703551643
"2112" 422.2 49.015993055972 38.170466500875
"2113" 422.4 47.0903619001417 33.185979266869
"2114" 422.6 47.9578195779606 28.6115636941364
"2115" 422.8 49.3213566526526 23.7331971377198
"2116" 423 48.8716943072862 21.4534402624834
"2117" 423.2 46.3381662952902 20.9288289984886
"2118" 423.4 44.6951391926973 21.8018194218573
"2119" 423.6 44.6025149870418 22.0414595581964
"2120" 423.8 42.6362333705876 23.469326922948
"2121" 424 39.0155462539975 24.4580258140991
"2122" 424.2 34.5777121568909 24.9594088372289
"2123" 424.4 30.3116845078142 24.7718628393052
"2124" 424.6 29.1741605744038 23.6996513477386
"2125" 424.8 27.8516014459359 22.1810716656447
"2126" 425 27.3903824257561 19.7971577799267
"2127" 425.2 28.7882271907228 19.214219808075
"2128" 425.4 31.4445545537561 18.2640353068578
"2129" 425.6 34.5179245061269 15.4821443276671
"2130" 425.8 37.7276860144924 12.1169667758695
"2131" 426 40.5030954022561 9.61479509346196
"2132" 426.2 41.5335308181228 6.74658085420834
"2133" 426.4 41.4328576594335 7.46231669772984
"2134" 426.6 41.4878445981197 7.96502850865909
"2135" 426.8 41.1066268643056 8.79072001481456
"2136" 427 41.5030641972204 9.88441962848214
"2137" 427.2 42.6677961451699 11.867971350444
"2138" 427.4 45.5118328427216 13.7261685026164
"2139" 427.6 48.7924294853989 14.634400798625
"2140" 427.8 52.7136437019209 14.3260650035398
"2141" 428 56.5827487594194 13.8667861623444
"2142" 428.2 61.0550174291638 12.5586804068701
"2143" 428.4 65.1058779434484 10.9436458303269
"2144" 428.6 69.5490058941818 9.59949463605817
"2145" 428.8 74.1131805296955 9.63225094276894
"2146" 429 79.0170638136298 10.0076471093329
"2147" 429.2 83.8780695394719 10.2932781609434
"2148" 429.4 86.7018456885137 13.0873341926174
"2149" 429.6 90.9387779011917 15.8960441603354
"2150" 429.8 95.443274222865 18.8172798771275
"2151" 430 100.650539707506 21.0090071228942
"2152" 430.2 104.130745731812 21.9598609809638
"2153" 430.4 104.291693049966 21.224499195255
"2154" 430.6 103.94641769208 21.7291298294632
"2155" 430.8 104.083982034014 23.9331873554575
"2156" 431 104.025206987055 27.2979684237255
"2157" 431.2 105.287687236647 31.5087625119988
"2158" 431.4 107.264266556058 36.2018666274976
"2159" 431.6 109.402906098423 40.6121873450417
"2160" 431.8 111.261068323756 45.9191284418345
"2161" 432 113.861665902515 51.6389835113304
"2162" 432.2 116.549683888166 57.0166315984263
"2163" 432.4 120.227983072265 61.9988562358661
"2164" 432.6 120.483208237747 63.4360460033315
"2165" 432.8 118.673162333216 64.7219963791626
"2166" 433 116.338964161533 67.8749105282411
"2167" 433.2 114.111107262652 72.1730678398272
"2168" 433.4 111.182313290864 77.1547921291858
"2169" 433.6 107.496015842705 81.7506921095032
"2170" 433.8 104.1797212108 87.1422360534723
"2171" 434 101.318844644231 92.026335381125
"2172" 434.2 99.2790612629331 97.234556944729
"2173" 434.4 99.0005026681822 101.278749560645
"2174" 434.6 99.9887656205172 101.69898843818
"2175" 434.8 99.075213777835 101.277496025717
"2176" 435 96.3877612011527 101.161373154039
"2177" 435.2 93.177036943017 100.574204627462
"2178" 435.4 88.8490980286561 99.2918542977477
"2179" 435.6 84.4559944199331 96.3585813713927
"2180" 435.8 79.1901737035616 94.6626861476528
"2181" 436 74.0110995249168 92.6280451605803
"2182" 436.2 68.7689435117824 89.892483686875
"2183" 436.4 63.0131655045818 87.7752867299346
"2184" 436.6 57.9245180182015 85.0955155904932
"2185" 436.8 52.9911574014257 81.9403204748446
"2186" 437 48.1487844126221 78.1221759405536
"2187" 437.2 42.6037085835329 74.9521094843304
"2188" 437.4 37.5177504716379 72.4591759237568
"2189" 437.6 32.7329972288693 71.9359203729976
"2190" 437.8 28.3885019768344 74.4063423450098
"2191" 438 23.160369319144 76.8334870341077
"2192" 438.2 18.1501099885266 80.210529730875
"2193" 438.4 15.3038817691561 82.573690860925
"2194" 438.6 15.5980295838778 83.3294703902707
"2195" 438.8 15.8846685986771 84.7497837670329
"2196" 439 15.8548333660382 87.5585578766314
"2197" 439.2 15.8079860666508 91.8805026259013
"2198" 439.4 16.5423046613811 96.16345978535
"2199" 439.6 17.6830514307642 100.06552147044
"2200" 439.8 17.6762059284311 103.19561581655
"2201" 440 18.0056074138311 103.186061256725
"2202" 440.2 18.5623374453527 103.393585225585
"2203" 440.4 19.7576556991168 105.619393580244
"2204" 440.6 21.4946744344963 108.737285592635
"2205" 440.8 23.9367544958506 110.714402381619
"2206" 441 26.2841372871707 113.586238465912
"2207" 441.2 28.5994514757404 114.521179760714
"2208" 441.4 31.4550250396239 116.999533222342
"2209" 441.6 33.3846734720019 117.632015906485
"2210" 441.8 37.5080129197809 119.039945006458
"2211" 442 39.7522843242479 119.644234346318
"2212" 442.2 41.7866396517971 120.558965975465
"2213" 442.4 43.1712474339961 121.646744779935
"2214" 442.6 42.0994256776561 121.040348716375
"2215" 442.8 41.6526775092479 121.025729717736
"2216" 443 41.0324906466489 121.022149554804
"2217" 443.2 40.9557345063197 120.13121787242
"2218" 443.4 40.3720338032906 119.519306721246
"2219" 443.6 39.8854676171311 119.116697338275
"2220" 443.8 38.7550477866321 118.752518578664
"2221" 444 37.8537237266973 118.886424417451
"2222" 444.2 37.3674466470061 118.5657177217
"2223" 444.4 36.9248337043459 118.858315908478
"2224" 444.6 36.7700621805909 118.476957245645
"2225" 444.8 36.0581079525951 118.134035151528
"2226" 445 35.3466952269561 118.224938421275
"2227" 445.2 33.9969525550732 117.746744353936
"2228" 445.4 33.2442165152889 117.000284020973
"2229" 445.6 31.3984844159379 116.437314495449
"2230" 445.8 29.7295655819268 115.326255864936
"2231" 446 28.0167520195321 113.899143309039
"2232" 446.2 26.7244846537321 113.287651480239
"2233" 446.4 25.9748139588191 112.712584341871
"2234" 446.6 25.2159790605933 113.230792220654
"2235" 446.8 25.4869240904577 113.112118805673
"2236" 447 25.4022787860638 112.643115573767
"2237" 447.2 25.2520538338537 112.091687807107
"2238" 447.4 24.1597140112561 110.740533225025
"2239" 447.6 23.2392110622717 109.20861879975
"2240" 447.8 22.4022429583511 107.233351741714
"2241" 448 21.8728001784595 105.48315017646
"2242" 448.2 21.4508484712815 103.371430513443
"2243" 448.4 20.8143666976613 100.798958815849
"2244" 448.6 20.3740635161809 97.1466211728883
"2245" 448.8 19.9250045306811 92.7938850204
"2246" 449 19.0513921592689 87.3723664544007
"2247" 449.2 19.3306791858007 81.9712986129107
"2248" 449.4 19.782082630234 76.7996364269768
"2249" 449.6 20.7270218167291 71.7319338501318
"2250" 449.8 22.1763945781834 66.3651039481023
"2251" 450 25.6133480966245 62.1641453315855
"2252" 450.2 28.9037230538112 58.2771172592099
"2253" 450.4 33.0481244222418 55.1885024863179
"2254" 450.6 37.7285213521561 52.884488631375
"2255" 450.8 42.1654393356614 53.3109237225118
"2256" 451 46.5843535942561 53.648853417375
"2257" 451.2 51.3163326249061 53.320176559395
"2258" 451.4 56.4681742246533 54.2989206652815
"2259" 451.6 60.460878447035 55.6626606420288
"2260" 451.8 62.1992509310061 54.6467741102083
"2261" 452 65.1307833812005 51.6883992903194
"2262" 452.2 67.9010280939259 48.2730614554599
"2263" 452.4 69.785439535699 44.884137204575
"2264" 452.6 70.6847944403925 40.8399526095568
"2265" 452.8 72.5783455257165 36.1933348143156
"2266" 453 74.0078535117126 31.0917839174837
"2267" 453.2 75.8053477739211 26.5257235883853
"2268" 453.4 78.9869981872116 24.1564814268601
"2269" 453.6 79.8032264680561 24.377503937505
"2270" 453.8 79.9353132023007 24.6938071675136
"2271" 454 78.9414563339602 24.5093958612934
"2272" 454.2 78.6558405628947 23.4261724976621
"2273" 454.4 77.9688469410614 22.3621958346276
"2274" 454.6 77.8826658451745 22.0954070728546
"2275" 454.8 77.015599212241 20.4761937906174
"2276" 455 75.7922333416745 17.3298266213648
"2277" 455.2 75.3278005173811 13.0658605606875
"2278" 455.4 75.6128594951311 13.073822693875
"2279" 455.6 77.4023964110061 14.10890000825
"2280" 455.8 80.4635199433149 13.8831501143456
"2281" 456 84.5432380884571 14.0594855321791
"2282" 456.2 89.2256501628386 14.4022676784781
"2283" 456.4 93.7825187369161 14.842053232155
"2284" 456.6 97.7010910926046 16.0791660570114
"2285" 456.8 99.8675777152861 15.732538207845
"2286" 457 99.5300995588498 15.5500461151875
"2287" 457.2 99.2612522685771 16.424288339175
"2288" 457.4 98.774367219962 17.1167129100221
"2289" 457.6 98.4054673664032 18.1845754786985
"2290" 457.8 98.2044621936704 18.4953529260036
"2291" 458 97.935280959847 19.4029947476477
"2292" 458.2 98.3793835383737 21.3656818674926
"2293" 458.4 98.2446419352961 24.117619910265
"2294" 458.6 98.2347368556652 27.6797528344356
"2295" 458.8 99.2485149393887 31.6928649215587
"2296" 459 100.760464411344 36.0909446566103
"2297" 459.2 102.783504820385 40.5964147383464
"2298" 459.4 105.653531331495 45.3737737776359
"2299" 459.6 109.268339650671 49.2246063933242
"2300" 459.8 112.911409773888 53.0286451480329
"2301" 460 117.224447054426 55.6794050880098
"2302" 460.2 119.15369227227 59.0682686118074
"2303" 460.4 118.715944045967 60.7695148448487
"2304" 460.6 118.429045607178 63.1144569957285
"2305" 460.8 116.307861723921 65.0932876444576
"2306" 461 114.455062483809 69.2009948307697
"2307" 461.2 113.030243884078 74.3208260673214
"2308" 461.4 111.017512185678 79.5911306801509
"2309" 461.6 110.132455612664 84.9807971224025
"2310" 461.8 109.800580968617 89.2201257732639
"2311" 462 110.997410170161 90.3280338915101
"2312" 462.2 110.920230843968 89.3135731889237
"2313" 462.4 110.219629611976 88.7324958426778
"2314" 462.6 108.879242198556 88.46885427295
"2315" 462.8 106.971449252482 88.0351223521626
"2316" 463 103.94369852854 88.4894267035642
"2317" 463.2 99.6053234557561 90.0999074642724
"2318" 463.4 95.3192581117293 91.3450042697946
"2319" 463.6 90.3464708931615 92.7278638727804
"2320" 463.8 85.2856941056245 93.9724483560066
"2321" 464 80.7191150773933 96.5513636404281
"2322" 464.2 75.8602382631785 98.8814574992457
"2323" 464.4 73.2532046237561 102.591065334631
"2324" 464.6 72.7395848440264 105.574012596051
"2325" 464.8 72.720646061588 104.550136732862
"2326" 465 71.6005913171543 103.555786082048
"2327" 465.2 69.6032979551106 100.612120746293
"2328" 465.4 67.2918521922382 96.7842786844553
"2329" 465.6 64.3068276543708 92.4806883024667
"2330" 465.8 62.064712392068 87.9961811405677
"2331" 466 59.5120725438977 83.4015836051715
"2332" 466.2 58.7066693531888 77.7594176526923
"2333" 466.4 58.9956843437149 72.5530917845296
"2334" 466.6 59.3169879337561 67.3355238676819
"2335" 466.8 60.9076874145339 62.311654325375
"2336" 467 63.1428738363882 58.1953816963656
"2337" 467.2 64.5771328439353 53.6380369345542
"2338" 467.4 66.9660705033811 49.39707429525
"2339" 467.6 70.506642485435 46.327781522109
"2340" 467.8 74.2744260120591 45.6346044490114
"2341" 468 80.7047139536784 45.5488129909769
"2342" 468.2 85.9667735300085 46.309467268307
"2343" 468.4 91.2736986803304 47.0230972773453
"2344" 468.6 94.8995879500418 48.7751179485464
"2345" 468.8 99.2646869414636 50.7608525042335
"2346" 469 105.261172531114 52.4356872891365
"2347" 469.2 110.000987797486 54.230734718429
"2348" 469.4 113.601367338617 56.578918430375
"2349" 469.6 116.708862120756 56.5316006102893
"2350" 469.8 117.779083545993 54.882565001796
"2351" 470 117.301236933378 53.3906220707534
"2352" 470.2 117.140769662802 52.4293441451659
"2353" 470.4 117.03848784134 49.7898258915962
"2354" 470.6 117.223481868199 46.2994521785343
"2355" 470.8 117.15643135685 45.937341394132
"2356" 471 117.725829284621 46.2668799886182
"2357" 471.2 117.234061691883 47.8674761269023
"2358" 471.4 117.307134049367 49.3457627702639
"2359" 471.6 117.548340153782 50.8506136355837
"2360" 471.8 118.943063499991 53.4095740061054
"2361" 472 120.126293313782 56.9797706529181
"2362" 472.2 121.151031190694 61.0638743101339
"2363" 472.4 120.852728322384 65.296961041198
"2364" 472.6 119.552664779738 69.557195526
"2365" 472.8 119.226883090881 73.7850882485625
"2366" 473 120.656345508546 77.8235660131908
"2367" 473.2 121.152858491833 77.987665470734
"2368" 473.4 120.980686117807 77.9321346956827
"2369" 473.6 120.983934653166 78.4449777358622
"2370" 473.8 120.941089105729 78.6525339395912
"2371" 474 120.175441413394 78.741104323306
"2372" 474.2 118.89345825054 79.3308216100507
"2373" 474.4 118.317409209488 79.3642687178036
"2374" 474.6 117.868928221513 79.9562953564011
"2375" 474.8 116.712029442731 80.9462308374
"2376" 475 114.068856452945 82.3435206539696
"2377" 475.2 110.486335762792 83.7228873868971
"2378" 475.4 106.560762512856 86.3984101120841
"2379" 475.6 102.577469914459 89.4638196514831
"2380" 475.8 99.0882795441615 93.141034027375
"2381" 476 95.666033853629 97.2079297178581
"2382" 476.2 92.6898248655951 101.43784671157
"2383" 476.4 88.2640484124168 102.994742570705
"2384" 476.6 83.5198525684347 103.3803373065
"2385" 476.8 78.2832543332426 102.340956136348
"2386" 477 73.3527490286847 99.7427798874107
"2387" 477.2 69.8520766993288 95.8904310000477
"2388" 477.4 65.9491858014075 91.2184345274209
"2389" 477.6 62.5408692297382 86.6393835559821
"2390" 477.8 59.0484920158754 81.9899569276411
"2391" 478 56.6173639700178 76.2083299985713
"2392" 478.2 57.3308907423737 70.6821981093162
"2393" 478.4 59.1093523820617 64.9975472539583
"2394" 478.6 62.5934065545616 60.4432070707083
"2395" 478.8 66.0493373560952 57.9592061453837
"2396" 479 70.0823634021172 55.8074761926528
"2397" 479.2 75.1844149955399 53.7039427713209
"2398" 479.4 80.9339604131311 54.0383854717789
"2399" 479.6 85.9440064088693 55.4047291286109
"2400" 479.8 91.5814411190894 56.8124743372083
"2401" 480 97.1383979627749 58.4549772840637
"2402" 480.2 102.269329175092 60.872100645075
"2403" 480.4 107.580064312083 63.2277339401114
"2404" 480.6 112.938347500606 65.6385576933484
"2405" 480.8 116.188394077297 69.4044086459156
"2406" 481 117.462232276238 69.6902768949911
"2407" 481.2 118.968602380738 68.8492895026023
"2408" 481.4 119.283031071347 67.3796244822477
"2409" 481.6 119.392547801139 66.5234150737402
"2410" 481.8 120.724914267464 64.5021569495608
"2411" 482 122.819609172523 61.6845676977802
"2412" 482.2 124.048079695393 60.6600401491361
"2413" 482.4 123.628914546135 60.6006193590129
"2414" 482.6 123.206240889472 59.6253953217026
"2415" 482.8 123.738604839324 57.5567544629155
"2416" 483 124.429415999295 54.1373822153837
"2417" 483.2 124.155712583747 52.9081636468706
"2418" 483.4 122.988719960918 50.0887039186182
"2419" 483.6 121.50985543023 46.5181345585066
"2420" 483.8 119.885233587113 41.9240435749821
"2421" 484 120.030270029675 37.9897045582399
"2422" 484.2 117.902442401861 38.1000644811118
"2423" 484.4 115.720013463476 37.3056978658665
"2424" 484.6 112.745678514947 34.9948782535841
"2425" 484.8 109.827628892785 31.7771010408322
"2426" 485 106.372937244669 27.6418981500255
"2427" 485.2 102.724204035844 23.4002410772868
"2428" 485.4 100.268597939933 19.0688406232868
"2429" 485.6 100.836619873537 16.8797223575
"2430" 485.8 101.569063080256 17.3078041065221
"2431" 486 102.221158780991 17.3752480582279
"2432" 486.2 103.18626041808 18.1396128442279
"2433" 486.4 103.125663452824 19.100307191909
"2434" 486.6 103.537820244518 19.9562590879493
"2435" 486.8 103.845808641109 20.6912423504338
"2436" 487 105.638140252844 21.736623601875
"2437" 487.2 108.678289731073 23.248325245474
"2438" 487.4 111.047124688464 25.7170892799127
"2439" 487.6 113.314366707549 29.0639825849095
"2440" 487.8 116.201025958714 32.6320334191229
"2441" 488 118.807557203321 36.227982946888
"2442" 488.2 119.269561412409 37.3769522103241
"2443" 488.4 118.725946115361 39.4745801050592
"2444" 488.6 118.525904727467 43.2729366951381
"2445" 488.8 118.649978016863 47.4486265595089
"2446" 489 119.468563528539 51.9140776856707
"2447" 489.2 121.189280629798 56.3144136668581
"2448" 489.4 123.112220852587 60.1070880923072
"2449" 489.6 124.1385732162 60.4816099391837
"2450" 489.8 123.645297246006 60.6961649572629
"2451" 490 123.03106302014 61.2890889345803
"2452" 490.2 121.727307827812 62.5558264097917
"2453" 490.4 120.681510135313 65.3801912198967
"2454" 490.6 119.725736301944 68.6699863993928
"2455" 490.8 118.305192396156 72.000254931688
"2456" 491 117.849098031756 76.2594917537179
"2457" 491.2 118.706797610827 78.8086305990299
"2458" 491.4 118.882220872329 79.0674569372659
"2459" 491.6 116.847072534211 79.9117325872568
"2460" 491.8 114.203648148182 82.6681286841228
"2461" 492 111.387761202756 86.0180404418967
"2462" 492.2 107.983436169627 90.0550210264267
"2463" 492.4 103.779520416493 93.3924698122434
"2464" 492.6 98.6803533214641 95.8174381600653
"2465" 492.8 93.4134969329924 97.179427980075
"2466" 493 87.8430668753225 98.7903436772953
"2467" 493.2 82.0979512389436 98.7668498481428
"2468" 493.4 76.0781134122696 98.2815593674561
"2469" 493.6 70.0668226581101 99.111647459021
"2470" 493.8 66.6002042085766 101.905096936939
"2471" 494 64.6480039466344 106.875229124227
"2472" 494.2 64.5079718408912 110.098225788861
"2473" 494.4 65.4575244452882 112.199897277072
"2474" 494.6 65.691640161335 112.917296626559
"2475" 494.8 65.8665573034882 113.050916786518
"2476" 495 66.262672760349 114.033671511375
"2477" 495.2 65.5495737312283 114.203530352708
"2478" 495.4 63.6467170735811 113.473137334975
"2479" 495.6 60.8920595735273 113.460397921875
"2480" 495.8 57.6486781642694 113.448560414127
"2481" 496 52.8556511047561 113.366528562191
"2482" 496.2 47.9457261667834 112.160977785675
"2483" 496.4 42.9469343577035 110.342594189507
"2484" 496.6 38.6387441569716 106.966591916677
"2485" 496.8 33.5199556987307 103.854016755451
"2486" 497 28.6424061711678 100.923851946451
"2487" 497.2 23.8714877115311 97.8896502604
"2488" 497.4 19.02545847363 94.5776972526019
"2489" 497.6 16.9546026081268 89.8276883961078
"2490" 497.8 16.2886309650197 84.4492799077841
"2491" 498 16.1588843544075 78.5923905164759
"2492" 498.2 15.9710555194614 73.2152270018571
"2493" 498.4 15.3018636524995 67.5224124977821
"2494" 498.6 15.8413262979666 62.097095788954
"2495" 498.8 15.1023354827469 58.999406919375
"2496" 499 14.4508911289508 59.0670498207909
"2497" 499.2 14.3093426690061 58.8861676918194
"2498" 499.4 14.9840420104731 58.3864728928656
"2499" 499.6 17.8813122271673 57.4528183570479
"2500" 499.8 21.6599660525253 55.3980728314904
"2501" 500 26.3641701058561 53.415722157645
"2502" 500.2 31.7225032168683 51.5117518728444
"2503" 500.4 36.9243549728192 50.7362212854592
"2504" 500.6 42.4013042272733 50.0027455301336
"2505" 500.8 47.6925604066325 50.7030430623413
"2506" 501 52.7264981698532 52.2574126661614
"2507" 501.2 57.9282390677946 54.1817038691538
"2508" 501.4 62.5545668689288 55.4694313622114
"2509" 501.6 66.3590004581728 58.4827529436528
"2510" 501.8 69.8536123705894 63.1786421613472
"2511" 502 70.5903295247745 68.2243782586686
"2512" 502.2 72.0443918332974 73.7853073898429
"2513" 502.4 72.4868972099988 79.5444934246274
"2514" 502.6 71.672937195515 86.4960651586071
"2515" 502.8 68.2273531976865 91.3553006432707
"2516" 503 64.4139399119869 96.2213587846314
"2517" 503.2 61.0289660679356 101.738504611785
"2518" 503.4 57.4198997803822 107.077951958775
"2519" 503.6 54.3888496743493 108.751133519994
"2520" 503.8 53.248723883192 109.85906383399
"2521" 504 54.0209865483882 112.144392512016
"2522" 504.2 56.2599761378854 113.06833150147
"2523" 504.4 59.4683751874764 113.356755239028
"2524" 504.6 62.6704251115349 113.113728052118
"2525" 504.8 66.5418455645172 112.944620798579
"2526" 505 71.5509720956535 112.85445917058
"2527" 505.2 76.7444196981126 112.259015877792
"2528" 505.4 80.9014536875982 110.141445561612
"2529" 505.6 85.8948504410652 108.637950999293
"2530" 505.8 90.5396217053996 108.845960942045
"2531" 506 92.30450859373 108.111506082453
"2532" 506.2 93.5917063771205 105.7357792159
"2533" 506.4 95.0962087168015 101.925438424057
"2534" 506.6 97.1264034958534 98.1849397096228
"2535" 506.8 100.012550566828 94.8324186059196
"2536" 507 103.409596785729 90.573282597953
"2537" 507.2 106.428810684162 86.282182087592
"2538" 507.4 109.405922595542 81.9064640998125
"2539" 507.6 112.843598124836 78.5180077047321
"2540" 507.8 117.211226927921 76.0048617452968
"2541" 508 118.049318028033 73.8396857332768
"2542" 508.2 116.849251527216 71.3979546418345
"2543" 508.4 115.80661937498 68.4039512256273
"2544" 508.6 114.709794674227 64.0927222722404
"2545" 508.8 113.980821062663 58.8672503909544
"2546" 509 113.210007378279 54.7453954234591
"2547" 509.2 113.143865275562 50.6480138871528
"2548" 509.4 113.848091665479 45.8414131032321
"2549" 509.6 113.481587265515 42.6338108762679
"2550" 509.8 112.908075750756 41.9533644464028
"2551" 510 111.81043485942 41.6990642845216
"2552" 510.2 112.115647649086 42.0031069136957
"2553" 510.4 113.620261934649 42.0572243325983
"2554" 510.6 115.611251851289 42.7727283081694
"2555" 510.8 116.604253321582 44.4308945990539
"2556" 511 117.65731523327 46.0332556412649
"2557" 511.2 118.420897751137 48.880028867552
"2558" 511.4 119.29009182073 52.1732970478793
"2559" 511.6 120.713023901782 56.2034409916382
"2560" 511.8 121.02763176596 59.7062752391715
"2561" 512 120.417196930405 63.7646360356993
"2562" 512.2 119.041162847802 67.5463949810114
"2563" 512.4 118.444003724452 71.9803149807489
"2564" 512.6 120.1857553914 75.5329495730707
"2565" 512.8 120.777739672211 75.9178024952143
"2566" 513 119.919526396467 76.4322880035855
"2567" 513.2 119.003410929312 78.1191427469583
"2568" 513.4 118.40352466738 80.9065224373934
"2569" 513.6 117.996335701945 83.7207545026182
"2570" 513.8 118.649263583335 86.2114637964013
"2571" 514 119.179373261256 86.3455628816645
"2572" 514.2 118.304507569783 86.7334535465372
"2573" 514.4 117.505693649203 88.2531223695329
"2574" 514.6 115.832014037151 90.1975591058487
"2575" 514.8 113.31816059594 93.077336961875
"2576" 515 111.271070393151 96.6074953814276
"2577" 515.2 111.202858082053 99.8791506318885
"2578" 515.4 110.750962784624 99.2458948839803
"2579" 515.6 109.582387677006 99.8962176461767
"2580" 515.8 108.138915114313 101.15910985501
"2581" 516 106.44354498363 103.483510494526
"2582" 516.2 103.85889915853 104.814767527184
"2583" 516.4 99.7658739144889 106.429559760996
"2584" 516.6 94.7634521235387 108.124799383079
"2585" 516.8 90.0311111782685 110.328713271796
"2586" 517 84.6401402528344 112.654491571418
"2587" 517.2 79.5954938336957 115.147271932358
"2588" 517.4 76.1734754847061 118.326853726075
"2589" 517.6 76.4723555038016 120.506451494639
"2590" 517.8 77.0486226514256 121.408496162739
"2591" 518 77.4516964660952 121.767049150601
"2592" 518.2 78.7443407214666 122.039386901586
"2593" 518.4 80.1459254705082 122.283757548697
"2594" 518.6 79.6879253017057 121.542431467963
"2595" 518.8 79.4864942705561 121.409791696275
"2596" 519 79.1841492305019 121.191494295528
"2597" 519.2 78.6841807819508 120.324461343056
"2598" 519.4 78.7403169004457 119.601673616289
"2599" 519.6 78.7109135156344 118.746146583323
"2600" 519.8 78.9059103815735 117.676035882923
"2601" 520 78.1818666238781 116.510089131058
"2602" 520.2 77.0496222737906 115.710661494453
"2603" 520.4 74.4513260742992 114.857340461806
"2604" 520.6 70.769799960172 113.563553346534
"2605" 520.8 66.7853707240382 112.15542470817
"2606" 521 62.1116837940502 110.500893088686
"2607" 521.2 57.4385827690784 108.673642412854
"2608" 521.4 52.2871574169356 106.876734562119
"2609" 521.6 47.2019813793811 104.8198909868
"2610" 521.8 42.1264821230019 102.99896462196
"2611" 522 36.9148953885442 99.8346239612733
"2612" 522.2 32.8284306166792 95.5027252251442
"2613" 522.4 28.335621470817 91.7574229872098
"2614" 522.6 25.0806737855253 87.0424483202725
"2615" 522.8 22.2641936292946 82.2178039231699
"2616" 523 19.638778644835 76.834585259375
"2617" 523.2 17.6783730434666 71.5175565286908
"2618" 523.4 17.1615994580719 66.6832845049539
"2619" 523.6 17.7758006083116 62.5416715063472
"2620" 523.8 16.7781867979403 61.3126161401645
"2621" 524 14.064291968835 61.2556240289276
"2622" 524.2 12.1261528790954 61.1423581944107
"2623" 524.4 11.8435136566431 61.2625913509663
"2624" 524.6 11.1747860937475 61.5989061269354
"2625" 524.8 10.0322627869165 61.8008759699505
"2626" 525 12.0089699744198 61.8809945196936
"2627" 525.2 14.0446023605297 61.5520968650731
"2628" 525.4 16.5110673116277 60.3773672904667
"2629" 525.6 20.4222740807561 57.9256563866607
"2630" 525.8 25.2487854903523 56.3351546604808
"2631" 526 29.6261391139914 54.4244588619926
"2632" 526.2 34.5658063909379 52.1973324096174
"2633" 526.4 39.1521637250931 50.6495524636141
"2634" 526.6 44.6348491246999 50.7202197991053
"2635" 526.8 49.5527677492261 51.722654156655
"2636" 527 53.8739750001146 54.8098225734693
"2637" 527.2 58.0108995266106 57.9049755212386
"2638" 527.4 61.0775408655202 62.1470034202146
"2639" 527.6 63.3801294691189 66.7276084061449
"2640" 527.8 64.7837264603262 72.307926511132
"2641" 528 65.7201145210534 77.7229010917534
"2642" 528.2 67.7778688965387 82.9306713714881
"2643" 528.4 69.9382680099212 87.8208681162557
"2644" 528.6 70.8631605820804 93.623065874402
"2645" 528.8 70.4251992290343 99.3545442950185
"2646" 529 68.9456467377561 105.213304178191
"2647" 529.2 68.0553413244197 108.231447908557
"2648" 529.4 67.4951206400527 107.575436836443
"2649" 529.6 67.1037271892177 107.369978505221
"2650" 529.8 65.6898581834544 107.025896081108
"2651" 530 62.4675571313677 108.556776722433
"2652" 530.2 58.0318067798324 110.57783580518
"2653" 530.4 53.9926660103578 111.394021932604
"2654" 530.6 52.7497275501823 112.432891160367
"2655" 530.8 54.1617395119016 113.029574133402
"2656" 531 55.6103803410658 114.794654152304
"2657" 531.2 57.7364942682311 115.9923562755
"2658" 531.4 59.9618754571905 115.459023878711
"2659" 531.6 61.9202249474942 113.748551313423
"2660" 531.8 64.8688508813632 112.409396341125
"2661" 532 68.6813391798423 111.384752166789
"2662" 532.2 73.7166338390456 109.739148305822
"2663" 532.4 78.3381960854379 108.870734820484
"2664" 532.6 83.1165206732083 107.716030388827
"2665" 532.8 87.9552345198543 106.918936784545
"2666" 533 93.1539886961508 105.612248956849
"2667" 533.2 97.3543404935233 103.134883959272
"2668" 533.4 101.424991974491 99.9808587422157
"2669" 533.6 104.823069656677 96.2018456485066
"2670" 533.8 108.562939468443 92.2104091043072
"2671" 534 112.451981386356 88.8756468958023
"2672" 534.2 112.405953514719 85.531280018742
"2673" 534.4 112.158190872351 80.3396454041858
"2674" 534.6 112.562866713481 75.0791175092649
"2675" 534.8 112.243826170205 69.1683160116273
"2676" 535 111.235729747956 62.9914757335295
"2677" 535.2 109.863927408117 57.2689699732917
"2678" 535.4 108.649063734279 51.2093153386928
"2679" 535.6 107.119722196444 45.0585152260906
"2680" 535.8 105.29553920392 38.7363904289712
"2681" 536 102.135561239213 34.1502717097464
"2682" 536.2 97.8197456923498 33.1742279257187
"2683" 536.4 93.4271064277867 32.3363352771199
"2684" 536.6 88.4010904437667 31.4253538414388
"2685" 536.8 82.7726919043625 30.5796736526729
"2686" 537 76.6365712976824 29.3259613323434
"2687" 537.2 70.9313909149245 27.6886115012803
"2688" 537.4 65.355144424653 24.9024334243028
"2689" 537.6 61.1831740414261 21.507314166075
"2690" 537.8 59.9745239757661 19.026950435505
"2691" 538 60.4730604546311 18.296982064875
"2692" 538.2 61.3599106076311 15.908342108625
"2693" 538.4 61.6726836526623 12.5562840366875
"2694" 538.6 60.5772486774929 10.4863808437224
"2695" 538.8 57.9791111315161 10.767988922775
"2696" 539 55.4619046156132 11.8115808448852
"2697" 539.2 51.9868999344704 12.8099348510893
"2698" 539.4 47.7776237336747 14.088531760561
"2699" 539.6 42.7926167156132 15.1030292090893
"2700" 539.8 39.6933626538648 16.1617456518098
"2701" 540 38.4739659047238 18.2456134636653
"2702" 540.2 36.0674049454493 20.0428607238068
"2703" 540.4 31.5109910634756 22.3425225176067
"2704" 540.6 28.7484162073965 25.0624692578132
"2705" 540.8 28.7432813836489 27.3510649466607
"2706" 541 28.9392028715311 31.6303703006625
"2707" 541.2 28.7318364386973 37.0216711901515
"2708" 541.4 29.3334374985826 42.3900721052219
"2709" 541.6 28.7451181615977 47.6171827793354
"2710" 541.8 28.8460836054661 53.197878193635
"2711" 542 28.5047877497755 58.6135140177051
"2712" 542.2 28.7634593035669 64.7459151528615
"2713" 542.4 30.2711653660084 70.4148735364591
"2714" 542.6 31.9513260697561 76.1350756673386
"2715" 542.8 33.4850947288003 82.3226793275874
"2716" 543 35.8915908386552 87.8594369816044
"2717" 543.2 39.0981618690597 92.6689932741161
"2718" 543.4 42.9462134878372 97.345040350375
"2719" 543.6 45.8628768895083 102.50393896503
"2720" 543.8 47.0115061908845 108.535855068953
"2721" 544 46.9975583509946 113.476176094063
"2722" 544.2 46.8745954625106 113.053894831139
"2723" 544.4 48.8102923944257 112.927004234253
"2724" 544.6 51.819684554349 112.450827618242
"2725" 544.8 54.4031141268275 110.983037052964
"2726" 545 58.4719916782829 109.775067703661
"2727" 545.2 62.9499918423777 108.046147354375
"2728" 545.4 67.1846157196561 106.403921192939
"2729" 545.6 72.3686791107377 104.871812860834
"2730" 545.8 77.3369778917094 104.204083235338
"2731" 546 82.3999780129882 102.704693433161
"2732" 546.2 87.3755365165349 102.142049442455
"2733" 546.4 91.5879381898074 102.228482038708
"2734" 546.6 92.0002637557836 103.199326608898
"2735" 546.8 92.2468640781615 105.549911003699
"2736" 547 93.0731245079934 107.607825174833
"2737" 547.2 93.8517192611699 108.488732137073
"2738" 547.4 95.1898012033039 106.689122915462
"2739" 547.6 97.9683180981508 104.847884170849
"2740" 547.8 102.159185174546 102.829692937638
"2741" 548 106.376104838774 100.045119498561
"2742" 548.2 110.52040226191 97.1588489281442
"2743" 548.4 111.434031645521 93.4390255164098
"2744" 548.6 112.811328461338 88.8652237396295
"2745" 548.8 115.042624524622 84.3224027984196
"2746" 549 118.726978777393 80.4963209893573
"2747" 549.2 122.433379837677 78.514176302296
"2748" 549.4 121.864558446728 78.9118173398472
"2749" 549.6 121.38316255123 77.8235660131908
"2750" 549.8 121.145416392647 74.9815797175568
"2751" 550 121.374075125349 70.5595787713573
"2752" 550.2 122.293621192351 66.0267426321047
"2753" 550.4 123.588285450456 60.9346395821114
"2754" 550.6 123.964597542405 55.9385046907534
"2755" 550.8 124.191660286694 54.1641171793661
"2756" 551 124.867883528356 54.0383154750036
"2757" 551.2 124.680147716747 54.757182357075
"2758" 551.4 124.195053845953 56.7131372469643
"2759" 551.6 123.75252126516 56.4433430249071
"2760" 551.8 122.793575573092 56.4943750525295
"2761" 552 121.516343259026 56.1760775296453
"2762" 552.2 120.340340734274 56.1017695033568
"2763" 552.4 117.832130235461 55.7201454937232
"2764" 552.6 114.02699884099 54.3917874149825
"2765" 552.8 109.815617749711 52.2590992610114
"2766" 553 105.261172531114 50.4371188119805
"2767" 553.2 100.90595952549 48.4245252928796
"2768" 553.4 96.3583659568133 46.642176212375
"2769" 553.6 92.4019283354704 43.8759036535179
"2770" 553.8 87.3976492138947 42.5504280840186
"2771" 554 82.7374335456961 42.317145464925
"2772" 554.2 78.0596157208186 41.4906760400625
"2773" 554.4 72.5706978239819 40.1245280908911
"2774" 554.6 67.30255764722 38.4994585608286
"2775" 554.8 62.417237208109 35.8061813049632
"2776" 555 56.9929654345998 34.2889265719688
"2777" 555.2 52.3325321204981 31.9219898497298
"2778" 555.4 48.9566421656437 28.3346376113638
"2779" 555.6 47.9058913838251 23.2192277126509
"2780" 555.8 48.3843889369022 20.772579250993
"2781" 556 48.3288718326213 20.3302782793188
"2782" 556.2 48.4087310518561 18.768340349575
"2783" 556.4 49.3432002524802 18.0971050662371
"2784" 556.6 51.0312736471561 15.940190641375
"2785" 556.8 52.2682568475743 12.564246169875
"2786" 557 51.1037943985837 11.9690080750302
"2787" 557.2 50.1111297840933 12.8619929179099
"2788" 557.4 48.6883603347918 14.315915471125
"2789" 557.6 46.6108707084654 16.581605277689
"2790" 557.8 44.1053962618228 19.6006486721083
"2791" 558 41.1693251969975 23.0171542634784
"2792" 558.2 38.5151560143516 26.9390277492851
"2793" 558.4 34.9589048494952 29.7666080113206
"2794" 558.6 31.4272176334719 33.4857149572066
"2795" 558.8 27.4260147979748 37.023919321875
"2796" 559 23.0536851775861 40.891605139035
"2797" 559.2 19.0211261021125 43.9845580537908
"2798" 559.4 18.4816233454196 47.9518355030292
"2799" 559.6 19.6848259077089 50.6743206416674
"2800" 559.8 20.8938531303672 54.9121785497917
"2801" 560 22.2538911314418 59.6982547237179
"2802" 560.2 23.9354333741075 64.9008539608345
"2803" 560.4 25.4767691142517 70.2089826723228
"2804" 560.6 25.061972757648 75.7362412650777
"2805" 560.8 24.9739191648295 81.1975420577511
"2806" 561 25.6946469683715 86.5916690875032
"2807" 561.2 27.7161641146132 91.5360954662946
"2808" 561.4 30.1743772283971 97.1392498310673
"2809" 561.6 32.5987481548154 101.85241744296
"2810" 561.8 36.5537909093947 105.686679583585
"2811" 562 41.0335529782431 108.121476057923
"2812" 562.2 45.270321041551 108.20294013099
"2813" 562.4 49.2920078159612 107.647632380478
"2814" 562.6 53.7537130169596 106.28179500911
"2815" 562.8 58.5198318543844 104.313386577906
"2816" 563 62.7411509270925 102.175594172202
"2817" 563.2 66.5682273213909 99.2315812642272
"2818" 563.4 70.4444687437829 97.8113938656428
"2819" 563.6 73.5663511737372 97.9675890282807
"2820" 563.8 76.1579268131925 99.4030346302568
"2821" 564 79.9185954702605 100.603173435242
"2822" 564.2 84.1782030646668 101.790185564196
"2823" 564.4 87.7926139589065 102.76098199041
"2824" 564.6 89.346593816015 101.824308992143
"2825" 564.8 90.1623352502906 100.09389819428
"2826" 565 91.0467670047382 97.7329099813661
"2827" 565.2 91.7736113575726 95.0332459364484
"2828" 565.4 93.4929679207288 92.0164912891841
"2829" 565.6 95.3233366095543 87.7297053436135
"2830" 565.8 96.9549536745329 83.3976579010714
"2831" 566 98.5227780521579 78.8490049558125
"2832" 566.2 101.979974055066 76.2077610395874
"2833" 566.4 105.400650930013 75.1106738536411
"2834" 566.6 109.97205545393 75.3561120876778
"2835" 566.8 113.695381498828 76.4364786
"2836" 567 113.434851405546 77.3810390318224
"2837" 567.2 113.144791393098 77.6592946337434
"2838" 567.4 113.153613277314 78.0882336989502
"2839" 567.6 113.876771745942 79.2787487638706
"2840" 567.8 113.661384761026 78.9038791169696
"2841" 568 113.05188928908 77.4336819835372
"2842" 568.2 113.860048411653 76.9905537748984
"2843" 568.4 114.471355709895 75.2704068857054
"2844" 568.6 115.800709625269 72.2303584363307
"2845" 568.8 117.721283976836 68.9801170232953
"2846" 569 119.32529630939 64.7730909279107
"2847" 569.2 119.756465136701 60.7279933390906
"2848" 569.4 120.992451083702 56.0865573294831
"2849" 569.6 120.116115742712 52.3771668707555
"2850" 569.8 118.164699042836 51.6662822536875
"2851" 570 114.906882154265 48.9841808170982
"2852" 570.2 112.579359091729 45.5025152026182
"2853" 570.4 109.639399472556 41.9992392016568
"2854" 570.6 107.816456273964 38.0767236497618
"2855" 570.8 107.865699166556 35.2640603979179
"2856" 571 108.201494498186 35.7791476960759
"2857" 571.2 108.703241820702 35.6966102002399
"2858" 571.4 110.07541421085 35.2788600934599
"2859" 571.6 111.551159495298 34.6968928822535
"2860" 571.8 113.895569779597 34.7004646803189
"2861" 572 115.21936475954 34.4812013288074
"2862" 572.2 116.109639044405 34.4088965517534
"2863" 572.4 116.274486535613 34.6557534223929
"2864" 572.6 116.244321564423 35.304098553375
"2865" 572.8 116.492150617203 36.068463339375
"2866" 573 117.216754812676 37.631014362083
"2867" 573.2 119.557770134376 39.5858942130033
"2868" 573.4 120.990632960588 41.4088704061626
"2869" 573.6 120.509648490756 42.3975355544871
"2870" 573.8 120.76732892262 44.8165535384682
"2871" 574 121.336486227388 47.6915015545592
"2872" 574.2 122.99802657573 51.1369024753494
"2873" 574.4 124.519478111106 53.642483710825
"2874" 574.6 123.654230718243 53.2176732816827
"2875" 574.8 123.248835909135 54.1298760844267
"2876" 575 122.366699375046 55.9989398866118
"2877" 575.2 121.522070346836 58.069317024906
"2878" 575.4 121.425292479892 61.2994500481568
"2879" 575.6 121.273054300115 65.3266487590417
"2880" 575.8 120.243929797632 68.9767348782246
"2881" 576 119.141365397556 73.7377497476114
"2882" 576.2 118.961940887837 78.6043307548885
"2883" 576.4 118.311802459408 83.070251028062
"2884" 576.6 115.952038869888 84.2502646744276
"2885" 576.8 112.15119501673 86.5692540282026
"2886" 577 107.511643931729 88.7958612348885
"2887" 577.2 102.615410518426 91.9285148876786
"2888" 577.4 98.0143748247738 94.4206122458263
"2889" 577.6 92.4974977301766 95.3281650427675
"2890" 577.8 86.7759418268379 95.268516015075
"2891" 578 81.4437280445129 95.1724539541318
"2892" 578.2 76.6784371024347 97.5588804988393
"2893" 578.4 73.3504086429889 100.693529190194
"2894" 578.6 70.6388219087985 104.236199148451
"2895" 578.8 70.6796866642431 104.781534275618
"2896" 579 71.0471212811689 105.317107942586
"2897" 579.2 71.0052469034464 106.775588189446
"2898" 579.4 71.0893350974729 107.458781493747
"2899" 579.6 71.3382361517915 108.879282423481
"2900" 579.8 72.0529562963877 111.593068159586
"2901" 580 71.5562174371506 112.504941939375
"2902" 580.2 70.5534945476106 111.737102767984
"2903" 580.4 67.4852850699971 111.614320469973
"2904" 580.6 62.3576170297561 111.852596130634
"2905" 580.8 56.8989014328423 111.84600677903
"2906" 581 50.9355986799113 111.117883426849
"2907" 581.2 45.0491664039387 109.899455016662
"2908" 581.4 39.0729690054087 108.569758825011
"2909" 581.6 33.1907129295387 107.619653959288
"2910" 581.8 28.0410255162137 106.208648956392
"2911" 582 22.8078082902195 104.357931903229
"2912" 582.2 19.0657332543903 101.250757976399
"2913" 582.4 16.3178436205908 98.4273640418461
"2914" 582.6 14.6594006020692 98.1581472386707
"2915" 582.8 15.378641038252 98.392620187937
"2916" 583 15.5794387809811 98.364193398375
"2917" 583.2 16.0502775752647 98.2060489598923
"2918" 583.4 16.7210321156847 98.0502578612678
"2919" 583.6 17.9359263303811 96.8218144551964
"2920" 583.8 19.0931300376757 94.3478659290803
"2921" 584 20.9901296634168 90.6864221104286
"2922" 584.2 22.8158645447204 86.6735069839286
"2923" 584.4 24.6488892940616 81.802956368375
"2924" 584.6 26.490746752857 76.9128917435677
"2925" 584.8 27.5822667861833 71.4815580849284
"2926" 585 29.5622603514704 66.5083809837464
"2927" 585.2 31.5286217912234 62.3318945144124
"2928" 585.4 35.2975085798149 60.3557797259044
"2929" 585.6 40.2902513655361 58.720413772485
"2930" 585.8 45.6975034412561 59.1068957174063
"2931" 586 50.5859362253127 59.6231574287052
"2932" 586.2 55.1292746630264 61.7951916321318
"2933" 586.4 60.0367828746233 64.3026103903838
"2934" 586.6 64.3190942814168 67.35964676625
"2935" 586.8 69.0271708511996 70.5014352860967
"2936" 587 73.2727844323288 73.4493757601659
"2937" 587.2 77.5402177185669 74.2384994546723
"2938" 587.4 79.691203290835 72.7546205902434
"2939" 587.6 82.8648956314614 71.4646951482053
"2940" 587.8 87.1041915587924 69.9715159838659
"2941" 588 91.4302987371245 67.7158474614803
"2942" 588.2 96.0625721237194 66.6290297374301
"2943" 588.4 100.294846646774 65.5168004707998
"2944" 588.6 103.546138797282 63.2134706737697
"2945" 588.8 107.043529062309 60.2901106150329
"2946" 589 110.330567683033 56.4108438205683
"2947" 589.2 114.220784320563 53.3919240775431
"2948" 589.4 115.838682083414 50.8830597838224
"2949" 589.6 115.302571163856 51.8213267017568
"2950" 589.8 115.557869267199 53.4217072781392
"2951" 590 115.623412319594 55.7388057826993
"2952" 590.2 115.736408671134 59.3471584661588
"2953" 590.4 116.998922133203 63.8303264659803
"2954" 590.6 117.61283293308 67.5830168810777
"2955" 590.8 116.358528768391 71.6513057902533
"2956" 591 114.384664437862 75.8729286775785
"2957" 591.2 112.694281517444 80.0740360190893
"2958" 591.4 111.323854175296 84.9911917884458
"2959" 591.6 109.361748807222 89.5578041901801
"2960" 591.8 109.020907872347 93.8718130879296
"2961" 592 110.508829354694 96.2007680665714
"2962" 592.2 111.223402873243 95.9884650094561
"2963" 592.4 111.110754738502 95.3553167619598
"2964" 592.6 111.349433945243 95.2585600031565
"2965" 592.8 111.967708778178 95.1288217610819
"2966" 593 112.688547572489 95.0958750030646
"2967" 593.2 112.010303797842 95.1716525465043
"2968" 593.4 110.724234090705 95.6338564721123
"2969" 593.6 109.534877847381 96.3816222346875
"2970" 593.8 107.656989318519 98.0356506394803
"2971" 594 105.057601956437 100.660669901446
"2972" 594.2 101.515546260678 103.484119594254
"2973" 594.4 97.5528988159561 106.6671058863
"2974" 594.6 93.2824898588832 109.891203031316
"2975" 594.8 88.9758973722603 113.670758818862
"2976" 595 85.8062701306239 117.01532588321
"2977" 595.2 85.6668644139154 119.286142806322
"2978" 595.4 85.4980713791061 118.817321130425
"2979" 595.6 85.0241248363016 117.93130021354
"2980" 595.8 84.1416402003932 116.992502941052
"2981" 596 83.6725627350864 115.657946681625
"2982" 596.2 83.0769480378977 113.712367729649
"2983" 596.4 81.5481946389971 110.730523686161
"2984" 596.6 79.9634024650775 107.273820435188
"2985" 596.8 78.7148194621015 103.179691550175
"2986" 597 76.962490581145 98.5305135138472
"2987" 597.2 76.0369287151172 93.6223007444861
"2988" 597.4 74.1739903693454 88.6560781476161
"2989" 597.6 71.811209310047 84.1400596079932
"2990" 597.8 68.5609188207928 78.2277394259071
"2991" 598 66.110029755047 72.9768593470023
"2992" 598.2 64.1234691043136 67.7490162175254
"2993" 598.4 62.0026379253882 62.4570759277429
"2994" 598.6 61.1302071194442 56.7624127291548
"2995" 598.8 59.675138957083 52.0576517234423
"2996" 599 57.0259583718394 48.9565029255417
"2997" 599.2 52.9331428656978 46.4949927018022
"2998" 599.4 49.4349433717561 44.2918260651615
"2999" 599.6 46.5041147708894 40.743827947075
"3000" 599.8 44.4065466914457 35.8356395827198
"3001" 600 44.8832699384146 30.4848717928628
"3002" 600.2 46.9039651753697 26.9134578343296
"3003" 600.4 50.3061348543179 23.5680931593413
"3004" 600.6 52.5705921270061 19.7218577257337
"3005" 600.8 53.3094184570928 19.1900409219872
"3006" 601 53.6009033341679 19.5034794231691
"3007" 601.2 54.7870711172663 18.2618836818444
"3008" 601.4 56.8613818378443 15.8914811206985
"3009" 601.6 57.1295140761284 13.560359853758
"3010" 601.8 55.9715040976623 11.258456327125
"3011" 602 54.191803838952 9.00443388043685
"3012" 602.2 52.9648226281497 8.742422239875
"3013" 602.4 50.615187560335 7.60190951971184
"3014" 602.6 48.8541490500482 6.65759581513904
"3015" 602.8 46.9909968671755 4.42129550611694
"3016" 603 45.3332614141311 3.69841086559375
"3017" 603.2 45.4963262872396 3.83494832536402
"3018" 603.4 45.5532892066497 4.64412594047074
"3019" 603.6 45.5226121843757 5.4855635864837
"3020" 603.8 44.8953524601718 6.06929258097051
"3021" 604 42.8817193997451 6.07764500516621
"3022" 604.2 41.6878086005646 5.94110661458777
"3023" 604.4 40.4287321906691 6.2499283724837
"3024" 604.6 38.2904947654347 6.80876132291071
"3025" 604.8 36.5694858526593 7.70477649543952
"3026" 605 35.4604241834538 7.86251393971221
"3027" 605.2 33.6125686516999 8.58568451690309
"3028" 605.4 32.7476813091847 9.48403807391071
"3029" 605.6 32.2092365734347 10.1028095673393
"3030" 605.8 30.6454148554484 11.1090132119135
"3031" 606 27.9850215836432 12.1635710804395
"3032" 606.2 25.7967193688613 13.6001616035329
"3033" 606.4 24.2016707439119 15.1377730629984
"3034" 606.6 23.1510437822946 16.4217684552651
"3035" 606.8 21.8103268319979 18.3326804202651
"3036" 607 19.2316489565175 20.8202544550227
"3037" 607.2 16.9267717565392 23.0328205130738
"3038" 607.4 17.6158348519985 23.298166813678
"3039" 607.6 17.3857318518206 24.9235316209234
"3040" 607.8 17.4787761919894 27.1466276983417
"3041" 608 17.3245635777341 30.7557080960234
"3042" 608.2 17.5083378637561 35.3518713525
"3043" 608.4 17.2202782651877 39.660977833575
"3044" 608.6 16.2231235035911 43.3102286830245
"3045" 608.8 14.0583933125253 47.2032003662019
"3046" 609 11.5824161581822 50.8639069362098
"3047" 609.2 9.12728181736626 54.6399365721038
"3048" 609.4 6.91445110873068 58.989690417858
"3049" 609.6 5.88926725020346 61.2220992576118
"3050" 609.8 7.06261735705271 63.6438946444767
"3051" 610 8.04092454211975 66.7662375341436
"3052" 610.2 8.22093245964319 70.9734278613508
"3053" 610.4 8.3600103227474 75.3767532907141
"3054" 610.6 9.5526747696279 79.2975384587083
"3055" 610.8 10.9020557918324 82.9667773278496
"3056" 611 12.5866416151459 87.6339368898242
"3057" 611.2 14.9713129617811 92.312972175875
"3058" 611.4 18.0436152775311 96.682590869175
"3059" 611.6 19.682516507612 101.535011726739
"3060" 611.8 22.5355964741595 106.165210479022
"3061" 612 23.6358664985213 109.985861470732
"3062" 612.2 23.4011537063191 109.434636328383
"3063" 612.4 23.6424765617735 108.885840843923
"3064" 612.6 24.6261741566652 109.245336736268
"3065" 612.8 25.7454519311987 108.8992703464
"3066" 613 26.7211841418074 108.281336519298
"3067" 613.2 29.0586921952428 107.577156571225
"3068" 613.4 32.2947304523087 106.933124946691
"3069" 613.6 36.4853614916676 106.396787941517
"3070" 613.8 40.6647176264009 105.379204798861
"3071" 614 45.1973999715192 105.675946022349
"3072" 614.2 50.0370148409862 105.811676844269
"3073" 614.4 55.1977573003237 105.811585434943
"3074" 614.6 59.9395305288423 107.246639359823
"3075" 614.8 65.3215916107309 107.549417297367
"3076" 615 69.4603365586936 106.802917129527
"3077" 615.2 72.6098251338778 105.492725859114
"3078" 615.4 76.8073322912782 105.514048078039
"3079" 615.6 80.9041091042517 105.480226627331
"3080" 615.8 84.1050255868288 103.499335006139
"3081" 616 86.2218464944906 100.315691104225
"3082" 616.2 87.8294957720083 95.8883161567663
"3083" 616.4 90.4149535304588 92.0874501331588
"3084" 616.6 93.0363537384021 87.7239650056493
"3085" 616.8 95.1577365982298 84.3709538511645
"3086" 617 99.0985519397561 82.8645741267083
"3087" 617.2 104.138625017065 84.0566743586114
"3088" 617.4 108.736712709681 86.99108235335
"3089" 617.6 108.881208122541 88.6745518655043
"3090" 617.8 107.841491777176 87.8439405624911
"3091" 618 108.163879906774 88.4615746083214
"3092" 618.2 108.082729576669 89.0522363098011
"3093" 618.4 107.385756730815 90.3287282951313
"3094" 618.6 106.115808384368 92.6215734759698
"3095" 618.8 104.815022014635 95.9360173325043
"3096" 619 103.17097643168 100.148790843655
"3097" 619.2 102.010358864672 102.953593731123
"3098" 619.4 102.113842459956 104.083635992749
"3099" 619.6 102.955764549983 103.139867502501
"3100" 619.8 103.756182254572 102.474330361691
"3101" 620 104.904066806874 102.051129424963
"3102" 620.2 105.689886679382 101.112583302818
"3103" 620.4 106.160839062066 99.6899942661272
"3104" 620.6 108.470400853891 98.0336572746993
"3105" 620.8 111.463121622161 95.3133236059785
"3106" 621 113.688414191322 91.9482641990741
"3107" 621.2 115.417298604284 87.8081741546806
"3108" 621.4 117.224683128113 83.1519692198571
"3109" 621.6 119.123875053199 78.7139305370476
"3110" 621.8 119.73591697972 73.09238266125
"3111" 622 120.841353483047 67.9181542178386
"3112" 622.2 122.376106083167 61.7292811550893
"3113" 622.4 124.552608859553 58.5056137390387
"3114" 622.6 123.674728113915 57.9915276882777
"3115" 622.8 121.682934718017 55.4534189773663
"3116" 623 119.220095972363 52.6353876073661
"3117" 623.2 116.470899843678 49.1856277321663
"3118" 623.4 115.246238080158 44.8654830639643
"3119" 623.6 115.02159714342 40.2117490952628
"3120" 623.8 116.353192203563 36.4085706065401
"3121" 624 116.611319815685 36.0244954534546
"3122" 624.2 115.250181946324 35.4659235305912
"3123" 624.4 112.583788473316 34.5502525488337
"3124" 624.6 108.54462394755 33.9739539502868
"3125" 624.8 104.296799156908 33.0997940442538
"3126" 625 99.7111185402819 32.1284386692719
"3127" 625.2 94.942774631568 30.6157422669691
"3128" 625.4 91.4007413397465 27.9250385039135
"3129" 625.6 88.2456262335826 24.7121865188036
"3130" 625.8 86.4654620051846 20.5237794771505
"3131" 626 86.4141159781365 16.3029869709619
"3132" 626.2 87.6987783987153 13.1921172440893
"3133" 626.4 88.7246409063443 10.7545001324338
"3134" 626.6 87.9780198463071 10.8795237844056
"3135" 626.8 86.2708979410061 9.9606286175625
"3136" 627 83.1404736343747 9.80819891313789
"3137" 627.2 79.693203704714 9.49270662192237
"3138" 627.4 75.0482426777982 9.33581069216447
"3139" 627.6 70.5886950122873 9.01711583484375
"3140" 627.8 65.6159995115373 8.65881984140625
"3141" 628 60.7024358686271 8.31709022185887
"3142" 628.2 55.9789059914083 8.50563532247282
"3143" 628.4 51.6895007412334 8.27338021210228
"3144" 628.6 51.057429596369 8.32530919805242
"3145" 628.8 51.0680285043605 7.77436683782555
"3146" 629 49.5644207096352 6.51022507636402
"3147" 629.2 47.8443969017017 3.61203902949456
"3148" 629.4 47.4001789514531 3.26254439276894
"3149" 629.6 48.3065849181623 2.6832388841875
"3150" 629.8 48.7442628378529 4.91443407772984
"3151" 630 49.3555862937012 4.45651968980357
"3152" 630.2 49.9635584875837 4.26385960006465
"3153" 630.4 50.0114671469808 4.75097803433006
"3154" 630.6 50.0388460949894 4.22842353144167
"3155" 630.8 51.4606372063165 3.30997251080357
"3156" 631 52.0634872086929 3.77203964459605
"3157" 631.2 52.8791611235396 3.7129807484884
"3158" 631.4 52.6989176461994 3.63418025508634
"3159" 631.6 52.4797491560748 3.23857580002336
"3160" 631.8 52.3941270455418 3.55176137168112
"3161" 632 53.5964166115622 3.63365759875254
"3162" 632.2 55.1071645544133 2.82587481300357
"3163" 632.4 57.0684853429056 2.15066891014135
"3164" 632.6 59.1182312153249 1.46868486117317
"3165" 632.8 60.9829400903262 1.31486816283294
"3166" 633 62.9078261042704 1.14791211611786
"3167" 633.2 65.1643515799099 1.08407505706731
"3168" 633.4 67.9297790657745 1.00235221650344
"3169" 633.6 70.8871295051345 1.3380687610777
"3170" 633.8 73.2902563147844 1.31149854201651
"3171" 634 73.9276578913737 1.70951683143382
"3172" 634.2 75.1596888125542 1.67939763077885
"3173" 634.4 76.044102564035 1.74921941411539
"3174" 634.6 77.2034885909761 2.199459671715
"3175" 634.8 79.7805834854263 3.2048433115133
"3176" 635 83.7273444774091 4.19913154757908
"3177" 635.2 85.8464767963561 5.111689506375
"3178" 635.4 87.5618215944531 5.71391630746592
"3179" 635.6 89.7903515944032 6.73034434731618
"3180" 635.8 90.859788543609 6.80528207143382
"3181" 636 89.7152772382403 6.36283397188026
"3182" 636.2 88.7366917934582 5.79067311947074
"3183" 636.4 87.948230791171 5.44101688757713
"3184" 636.6 87.3025838852901 5.26010985317112
"3185" 636.8 86.2607625106861 5.027609379915
"3186" 637 86.2429509824031 5.10794262016912
"3187" 637.2 86.6308208927106 3.45267048221591
"3188" 637.4 86.1837965866936 4.35926792015625
"3189" 637.6 85.700466389271 5.14196137908787
"3190" 637.8 85.5903849768629 5.17847866243325
"3191" 638 85.2554917784326 5.54632830625735
"3192" 638.2 85.3071271114704 5.56302871334643
"3193" 638.4 85.3450653636984 5.56001885200962
"3194" 638.6 85.4240875186335 5.62366969322406
"3195" 638.8 85.3846453959259 5.6128532104033
"3196" 639 84.9704143538452 5.54684767662252
"3197" 639.2 85.008045902063 5.68685508791956
"3198" 639.4 85.2485386519623 5.63965281216882
"3199" 639.6 85.2775105943016 5.84131043846591
"3200" 639.8 85.1365046627755 5.49387189937499
"3201" 640 85.008045902063 5.39927229714728
"3202" 640.2 84.8055267333887 5.46657315701785
"3203" 640.4 84.2290728539541 4.98303404734529
"3204" 640.6 83.8814702430661 4.790656296255
"3205" 640.8 83.6610246336061 4.687467050145
"3206" 641 83.3084823060214 4.55791501855867
"3207" 641.2 83.073861914488 4.38278494240593
"3208" 641.4 82.9556651048435 4.42895591111286
"3209" 641.6 82.3931908944704 4.43312076778316
"3210" 641.8 81.6844113778529 4.24047802985888
"3211" 642 80.6701292315965 4.29446970857713
"3212" 642.2 78.6924573277898 4.03384927443118
"3213" 642.4 76.1397866964265 4.09108879779545
"3214" 642.6 73.3418896390561 5.153729569605
"3215" 642.8 69.9520184747184 6.10320043161085
"3216" 643 65.7030616663205 7.23828856445421
"3217" 643.2 61.3314047098561 7.546191349785
"3218" 643.4 57.3506627402969 6.82371063420153
"3219" 643.6 53.7411090283166 6.95540456711127
"3220" 643.8 49.8390269753035 9.25535124100658
"3221" 644 46.0313178246887 11.6388494767121
"3222" 644.2 42.3818932101538 13.8671406914659
"3223" 644.4 38.0973703930629 15.8301684373296
"3224" 644.6 33.563225831491 16.0890729390497
"3225" 644.8 29.756265177419 16.8262239794536
"3226" 645 26.848661150032 17.9872825395129
"3227" 645.2 26.7169822319409 19.4892249647772
"3228" 645.4 26.8574460760496 21.6701570987446
"3229" 645.6 25.9768315398347 24.8520542324536
"3230" 645.8 24.8739997256182 29.0266429258233
"3231" 646 24.496289671732 33.4990925527003
"3232" 646.2 24.4906813636999 37.8462555944537
"3233" 646.4 24.7058270002087 41.9862559720382
"3234" 646.6 25.0384106621422 45.6835669098007
"3235" 646.8 24.657436035899 50.0927372463179
"3236" 647 22.9987465382379 53.7183411251932
"3237" 647.2 21.0257928861743 56.9599426949114
"3238" 647.4 19.3476469820954 60.3029218669286
"3239" 647.6 18.1464515387194 64.6865614280539
"3240" 647.8 17.6529695574818 68.6486668063573
"3241" 648 16.0706491064083 73.0437790308359
"3242" 648.2 14.0908786661151 77.095906553734
"3243" 648.4 13.7043304883578 81.0979702027564
"3244" 648.6 14.8104582529079 84.3770002831339
"3245" 648.8 17.5373269123408 86.9958866235445
"3246" 649 20.5038728841798 90.2541534655614
"3247" 649.2 24.1878067800778 93.2795059088968
"3248" 649.4 27.4904031197035 95.8967702295329
"3249" 649.6 27.4116952465224 95.2460136872628
"3250" 649.8 28.4364395594464 95.5806880051095
"3251" 650 28.8255069344285 95.5505402637026
"3252" 650.2 29.0247205648561 95.6958654181568
"3253" 650.4 29.1709309954858 95.7026889858615
"3254" 650.6 29.1983240504048 95.7818799321588
"3255" 650.8 29.1940283213379 95.8348408337932
"3256" 651 29.3661065117831 95.9092740631588
"3257" 651.2 29.3984084991101 95.9019917868352
"3258" 651.4 29.4566281069016 95.9251748539568
"3259" 651.6 29.6108418313877 96.030869314796
"3260" 651.8 29.8457576913313 95.9730168333219
"3261" 652 30.1897442130517 95.8318196291054
"3262" 652.2 30.3500688490616 95.7596911645972
"3263" 652.4 30.534669331847 95.7445068136295
"3264" 652.6 30.6741248841615 95.7061320704831
"3265" 652.8 30.8871058861561 95.7062885743295
"3266" 653 31.2124816165224 95.5603319170199
"3267" 653.2 31.5643991690264 95.3893682852939
"3268" 653.4 31.6541736808288 95.3171574105477
"3269" 653.6 31.8070369575616 95.2996568026528
"3270" 653.8 31.8676390304167 95.159471313953
"3271" 654 31.8994971647106 95.1677588387386
"3272" 654.2 31.8994971647106 95.1677588387386
"3273" 654.4 31.9686023714379 95.1816563803023
"3274" 654.6 31.9478068231172 95.115643057875
"3275" 654.8 31.9839042386418 95.1065434770893
"3276" 655 31.9835968974259 95.0976155865071
"3277" 655.2 31.9868474377 95.0888545723843
"3278" 655.4 32.0076340159783 95.0448685406528
"3279" 655.6 32.0076340159783 95.0448685406528
"3280" 655.8 32.0428264823672 95.0271749113472
"3281" 656 31.9875240351847 94.9427510229465
"3282" 656.2 32.0287494958116 95.0165587337639
"3283" 656.4 31.9618838096728 95.0130200079028
"3284" 656.6 31.8903700619353 95.0182947124882
"3285" 656.8 31.9158047018122 95.0031314188142
"3286" 657 31.8502042305543 95.0016895920723
"3287" 657.2 31.8909397442514 94.96741343816
"3288" 657.4 31.9757347895634 94.9666269872099
"3289" 657.6 31.9618838096728 94.956400394125
"3290" 657.8 31.9935570294228 94.9351680389583
"3291" 658 32.1142169141847 95.000988339975
"3292" 658.2 32.166947604208 94.9502756762885
"3293" 658.4 33.285120545895 94.7369993907361
"3294" 658.6 34.932676846224 93.9953928325218
"3295" 658.8 37.6455951040834 93.6980938183841
"3296" 659 40.2145171778672 92.9145555722639
"3297" 659.2 42.5764072464318 91.2473374854831
"3298" 659.4 45.0936782060222 89.8650179797328
"3299" 659.6 48.0550182302155 89.164271289402
"3300" 659.8 50.9767718048693 89.2855588174882
"3301" 660 53.4610861017473 90.2132237777555
"3302" 660.2 56.6215678750313 90.7836582271273
"3303" 660.4 59.6615452028122 91.2277408636647
"3304" 660.6 61.9071534599783 91.1168828348194
"3305" 660.8 63.2068017322426 90.2557291144561
"3306" 661 64.0427444380481 89.2696053030033
"3307" 661.2 64.3893101075379 88.9138651351023
"3308" 661.4 65.8266984074652 87.5658036034295
"3309" 661.6 67.25452304039 88.1749378135714
"3310" 661.8 68.5399970609579 89.7142487788245
"3311" 662 69.21852370791 90.714012506016
"3312" 662.2 71.2415420406778 92.8275336876098
"3313" 662.4 73.5699368212561 94.860854795875
"3314" 662.6 74.3333706352302 96.3511464835215
"3315" 662.8 74.3681019589561 97.3273159495402
"3316" 663 73.7530656190834 99.5246381189386
"3317" 663.2 73.2875419461019 100.417977285992
"3318" 663.4 74.0458472513458 100.993738922862
"3319" 663.6 75.1447843910865 101.119229953132
"3320" 663.8 76.9427215956778 101.232223008453
"3321" 664 79.327010293462 102.776954809988
"3322" 664.2 81.9221648693311 103.759334846225
"3323" 664.4 85.1990095042034 104.009764887954
"3324" 664.6 88.4047760114198 103.640339708817
"3325" 664.8 91.646607858575 102.505600881142
"3326" 665 95.5888167782696 100.92240527224
"3327" 665.2 98.818953861963 98.746375791375
"3328" 665.4 102.282544030414 97.1438917224802
"3329" 665.6 106.213357302546 95.0385360838487
"3330" 665.8 109.81502201517 92.6644042613922
"3331" 666 110.718264888041 92.7331390574759
"3332" 666.2 110.573819215973 93.2516025184316
"3333" 666.4 110.592734329031 94.3355000996869
"3334" 666.6 109.945498517711 94.9893863744732
"3335" 666.8 109.029237517801 95.6616179050178
"3336" 667 108.442151766006 96.9969029406595
"3337" 667.2 107.128931347141 98.4393232705032
"3338" 667.4 105.499876352388 100.684107573428
"3339" 667.6 103.373624472166 103.486090767811
"3340" 667.8 101.235660767098 106.849313018401
"3341" 668 98.4523117922519 107.533359213627
"3342" 668.2 94.4675938099929 108.321050479164
"3343" 668.4 90.3942003138518 110.118794476992
"3344" 668.6 86.3951953664116 112.941721817089
"3345" 668.8 82.2366879262939 115.751886471501
"3346" 669 79.6741307930751 118.929559752737
"3347" 669.2 79.1793732569802 120.326502292668
"3348" 669.4 79.4011432783877 119.276945745164
"3349" 669.6 77.9823623423948 117.71097268772
"3350" 669.8 75.2802906877561 115.35511571768
"3351" 670 72.2039277028074 112.158691224349
"3352" 670.2 68.086438667447 110.128462331993
"3353" 670.4 62.9423533943715 109.264557889324
"3354" 670.6 57.8261622455233 109.902148056013
"3355" 670.8 53.5587965832061 111.676880087875
"3356" 671 49.4156173393663 113.172141710206
"3357" 671.2 46.5275042254741 112.53434058499
"3358" 671.4 43.1964112609975 110.271151745806
"3359" 671.6 40.4572238426182 106.39990767878
"3360" 671.8 38.4057523780834 102.304146431666
"3361" 672 36.6248856062005 97.8440006967917
"3362" 672.2 34.4968068496644 93.3993285498613
"3363" 672.4 32.4991871681345 88.8922676042939
"3364" 672.6 32.4521773577654 83.841262464375
"3365" 672.8 33.5213705328776 78.9300401244217
"3366" 673 35.9421517582561 74.5439407885096
"3367" 673.2 38.4730492242608 70.4541633151787
"3368" 673.4 41.6791877884448 67.1586404604977
"3369" 673.6 43.6468886997275 64.9177742624036
"3370" 673.8 43.7145679259985 62.6050468694962
"3371" 674 44.7473068487561 59.7555527291815
"3372" 674.2 45.3704289679194 55.941947775375
"3373" 674.4 44.2976167397781 52.6660986925179
"3374" 674.6 42.1659394391311 50.0745794464773
"3375" 674.8 39.8860014354415 46.8382772904312
"3376" 675 37.7720809262842 43.2354567541727
"3377" 675.2 35.600898358369 40.2971265909557
"3378" 675.4 32.9076529628529 36.9684412325686
"3379" 675.6 30.3391243787451 33.523380590386
"3380" 675.8 28.1377280603067 31.3835083869817
"3381" 676 28.6366867935933 31.4422787915494
"3382" 676.2 30.1094065212176 30.654212771875
"3383" 676.4 33.0389979139369 29.1607198744069
"3384" 676.6 36.1195217888561 27.482098909975
"3385" 676.8 40.5096484822044 26.0614347042716
"3386" 677 44.9431049344834 25.0503186684546
"3387" 677.2 48.8968545148797 22.2283076917458
"3388" 677.4 51.1169935099689 19.0328864599069
"3389" 677.6 52.8246242772459 15.5398090868036
"3390" 677.8 53.3171751639704 13.1336199390383
"3391" 678 53.8922292056652 13.5930502884053
"3392" 678.2 55.8396727441816 15.2069967597686
"3393" 678.4 58.9133992779726 17.0499642567874
"3394" 678.6 62.7964707137149 19.3509386641276
"3395" 678.8 67.2250757035948 20.5756932145363
"3396" 679 71.4951776636118 22.2862570433544
"3397" 679.2 75.7672664414123 24.157112090875
"3398" 679.4 80.0002468227459 25.6949412436607
"3399" 679.6 83.7125507581066 27.317668547076
"3400" 679.8 86.5768547132303 29.2325205367461
"3401" 680 89.9897257733025 31.0961522057049
"3402" 680.2 94.3341318537258 32.7214720794659
"3403" 680.4 98.3048583154326 35.0568040637868
"3404" 680.6 101.85321710887 37.6008327436893
"3405" 680.8 104.904066806874 37.9494002147279
"3406" 681 105.986259034621 37.4465248525962
"3407" 681.2 106.02280505741 38.50487609475
"3408" 681.4 106.432661935201 41.1606898535139
"3409" 681.6 107.31746452652 45.1018653557386
"3410" 681.8 109.034578684982 49.4980202968793
"3411" 682 111.172495426048 53.5845926610299
"3412" 682.2 111.717829492782 58.1244103880329
"3413" 682.4 112.728217110033 62.0705154345536
"3414" 682.6 113.35579550112 66.257633552536
"3415" 682.8 113.19227869554 70.4820941324831
"3416" 683 111.579424788936 73.6595315329135
"3417" 683.2 110.505435795435 78.0709907986339
"3418" 683.4 108.822230403006 82.5957573443303
"3419" 683.6 107.350809466076 87.8486118278701
"3420" 683.8 106.002182658836 92.7918376147232
"3421" 684 105.627303328224 93.2906344747879
"3422" 684.2 106.652186833648 93.5989642820507
"3423" 684.4 107.231530922228 92.9039393946805
"3424" 684.6 108.280266420617 92.3412819827639
"3425" 684.8 109.71195993962 92.1519923194296
"3426" 685 110.39344833989 91.8705050601696
"3427" 685.2 109.349463379553 91.5796103863573
"3428" 685.4 108.336859711161 92.1115517255101
"3429" 685.6 107.254406025381 93.0887114378571
"3430" 685.8 104.669790080397 94.4313079182725
"3431" 686 101.128886539115 96.9334593117596
"3432" 686.2 97.4438327722952 99.5672371050359
"3433" 686.4 93.9827808601354 101.915853912634
"3434" 686.6 90.2087574889158 104.658962224257
"3435" 686.8 86.4585008579869 107.523504765657
"3436" 687 83.2779117553863 111.024386618593
"3437" 687.2 81.6249367071508 114.811446205901
"3438" 687.4 81.2253540348311 116.027389661525
"3439" 687.6 81.1601396874997 114.824168426811
"3440" 687.8 79.6304634512379 113.43955160953
"3441" 688 76.8712393187384 111.388834066012
"3442" 688.2 73.6846157203509 108.544741625703
"3443" 688.4 69.6315357723423 105.609185486366
"3444" 688.6 66.2606094197897 101.65931218172
"3445" 688.8 62.2309241507561 98.1644944903209
"3446" 689 58.6719003388478 95.0507772388796
"3447" 689.2 53.9392086225192 93.1544439359013
"3448" 689.4 49.4315192398912 90.8272811616453
"3449" 689.6 44.8873358202824 89.9662381837697
"3450" 689.8 40.2923245217379 89.8727955029932
"3451" 690 35.3927653647743 89.2647780595841
"3452" 690.2 30.2260995609387 88.4905943583489
"3453" 690.4 25.3632963617561 86.9477193510673
"3454" 690.6 20.0207220744341 85.940026792036
"3455" 690.8 16.8548693299666 85.2928850623487
"3456" 691 16.6019964986023 84.0307204027853
"3457" 691.2 16.4785521549612 81.4959038475032
"3458" 691.4 16.1984239898097 77.3066260126339
"3459" 691.6 17.0390233728518 72.4422571775054
"3460" 691.8 17.9260819512696 67.3454440421858
"3461" 692 20.2769840819029 62.7791557235401
"3462" 692.2 22.6609133483693 58.0223179712335
"3463" 692.4 26.3370216317847 55.5706848793179
"3464" 692.6 30.1394948972609 54.9772155212002
"3465" 692.8 34.9261723247369 53.3658914533269
"3466" 693 38.7669109487755 51.3891536374041
"3467" 693.2 41.9067949139038 48.4980770753523
"3468" 693.4 43.6453734360584 45.0630815188169
"3469" 693.6 44.9825936240418 40.9003407365893
"3470" 693.8 45.6435416594598 36.8752928357083
"3471" 694 45.7723674152106 32.915458597125
"3472" 694.2 46.2850416676186 29.2895031435375
"3473" 694.4 45.8649190313632 25.9133311825179
"3474" 694.6 44.8828387658259 24.7052031195959
"3475" 694.8 45.6387921070854 25.1716043779848
"3476" 695 47.1064156301354 25.1740686883405
"3477" 695.2 50.2174582126384 25.3988301795044
"3478" 695.4 54.1352491826561 26.029805816575
"3479" 695.6 58.378921510522 26.4976404338218
"3480" 695.8 62.5047442440787 26.9782756693105
"3481" 696 67.1877830416311 26.6373165787812
"3482" 696.2 71.4911393780724 25.2308626235893
"3483" 696.4 75.4803320756508 25.4478157865329
"3484" 696.6 79.7923133190729 26.582015227979
"3485" 696.8 83.8436950805724 27.9529372186301
"3486" 697 85.8402074580138 30.3593675923956
"3487" 697.2 88.0737376091761 33.966460177875
"3488" 697.4 89.6174838092303 38.3733777713853
"3489" 697.6 90.7329827476046 43.1523491086174
"3490" 697.8 90.9454925499914 48.5156193153162
"3491" 698 92.3802095562132 53.2229930366036
"3492" 698.2 94.0907896599972 57.9757040809821
"3493" 698.4 95.3711763968402 63.1569798675245
"3494" 698.6 96.1778286042382 69.2091365609464
"3495" 698.8 96.5508733184106 75.1587733724932
"3496" 699 96.6563204597472 81.2171708552946
"3497" 699.2 95.8852617520216 86.9460716393661
"3498" 699.4 95.0685666341106 92.5515466393841
"3499" 699.6 92.5722161554431 96.6094777157315
"3500" 699.8 89.0049651394258 97.2807589081273
"3501" 700 84.6070899365735 98.523713005888
"3502" 700.2 79.1466078572388 101.596270359866
"3503" 700.4 75.9290456026354 104.159528133608
"3504" 700.6 76.6249085073316 106.667646710441
"3505" 700.8 78.5160043938977 107.411431462756
"3506" 701 79.9906669582689 107.556169927452
"3507" 701.2 82.2043319444083 107.436871075679
"3508" 701.4 85.0973645425766 107.383044569939
"3509" 701.6 88.7714005373756 107.567010136012
"3510" 701.8 92.0434110952691 107.307261394575
"3511" 702 92.1666415601847 106.884612630551
"3512" 702.2 93.286922182551 106.857135465042
"3513" 702.4 94.9014442559612 106.925732304811
"3514" 702.6 95.6616015299612 107.213185728606
"3515" 702.8 95.3311664196743 106.772206044375
"3516" 703 95.375310349144 104.334145951099
"3517" 703.2 97.278175309914 101.264086117191
"3518" 703.4 100.586917848704 97.4436323300185
"3519" 703.6 104.002440101049 93.6132708922888
"3520" 703.8 107.50288663873 89.2696053030033
"3521" 704 112.000680806567 85.8898978142399
"3522" 704.2 114.243396271898 81.9709362402245
"3523" 704.4 114.376561393711 77.3789056372841
"3524" 704.6 113.017647970432 72.065913058429
"3525" 704.8 112.514176072411 66.8654154443932
"3526" 705 113.099827135189 61.674683670375
"3527" 705.2 116.054852934567 56.8164912692669
"3528" 705.4 119.840306466305 53.3918103919945
"3529" 705.6 119.084353602006 53.8672433562321
"3530" 705.8 117.486295696438 53.3326843468023
"3531" 706 114.611258322218 50.3065602257618
"3532" 706.2 111.332975092918 46.7041517355642
"3533" 706.4 108.429311271513 42.8031368592669
"3534" 706.6 105.746967973261 39.2402200214685
"3535" 706.8 102.849162912132 35.9511598326126
"3536" 707 101.643927054211 32.9183539182841
"3537" 707.2 102.352077316962 30.296327197674
"3538" 707.4 102.714366706416 30.094952536785
"3539" 707.6 101.950408646046 30.461847634065
"3540" 707.8 100.656357237664 30.7803069627628
"3541" 708 97.4489589437969 30.7647076814158
"3542" 708.2 93.6365375134806 31.0805931286913
"3543" 708.4 89.7764081655948 32.2548583855686
"3544" 708.6 85.470398987114 33.4656000944171
"3545" 708.8 80.7625118975278 33.1273205758533
"3546" 709 76.4973510041071 30.8114225505559
"3547" 709.2 72.5848350478071 28.0543325473852
"3548" 709.4 70.6033230387771 23.4805822057224
"3549" 709.6 70.1513174324155 19.5422246970124
"3550" 709.8 70.1281136084228 18.1097512965871
"3551" 710 69.6690222081755 16.0223804033105
"3552" 710.2 69.992240086017 15.2229062950924
"3553" 710.4 70.4920835288489 13.2439004254678
"3554" 710.6 70.128572640593 11.7251065678533
"3555" 710.8 67.648004522544 11.0335863837689
"3556" 711 64.103720867063 11.5255425374146
"3557" 711.2 60.2851882511666 11.6771807208592
"3558" 711.4 56.4203886370403 11.1220105078697
"3559" 711.6 52.2792681167781 9.95826622639698
"3560" 711.8 48.9822654445426 9.46169809186938
"3561" 712 47.1753549913495 11.1846097292102
"3562" 712.2 45.8200650307235 13.984967674288
"3563" 712.4 44.3059701164155 17.8707017034519
"3564" 712.6 43.8928665020119 22.7765152293401
"3565" 712.8 44.0696472634072 27.2204965432936
"3566" 713 44.3199091846597 32.2650578379533
"3567" 713.2 43.4269533507441 36.9893847682907
"3568" 713.4 42.3559787576311 42.1790386456364
"3569" 713.6 40.9695555476652 46.6870536903409
"3570" 713.8 40.2335047411282 51.8668169104797
"3571" 714 40.3284127963622 57.1541222339811
"3572" 714.2 41.5699497942313 62.2157933951176
"3573" 714.4 42.6261060746418 67.4874958762893
"3574" 714.6 44.4416166911689 72.9473111336319
"3575" 714.8 46.9694775228977 77.7804584975077
"3576" 715 50.4132327330778 82.236096413775
"3577" 715.2 54.1248422675954 87.1921830887143
"3578" 715.4 57.6689158607141 91.3596572712069
"3579" 715.6 61.3107902753069 95.303495420536
"3580" 715.8 64.823337263067 98.9454960297447
"3581" 716 69.2022264338821 101.627196014241
"3582" 716.2 72.5858046361668 102.513602236661
"3583" 716.4 73.3496257529065 101.925592157924
"3584" 716.6 73.30057674373 102.428620064801
"3585" 716.8 72.5312736494544 103.233724233323
"3586" 717 71.2177520488787 106.209748937696
"3587" 717.2 69.5544764062839 107.536570830375
"3588" 717.4 69.7918156910772 107.557608393292
"3589" 717.6 70.4159815261506 107.725908896632
"3590" 717.8 72.3516490473007 106.72443324525
"3591" 718 76.3187198209882 105.495989839179
"3592" 718.2 80.5576657448623 104.996579882207
"3593" 718.4 84.9792064519288 105.14619368143
"3594" 718.6 89.8158197792865 104.678511195766
"3595" 718.8 94.1641977050192 102.739176055086
"3596" 719 97.6811753559436 99.8042020577143
"3597" 719.2 101.340465059452 96.376844954775
"3598" 719.4 105.313476930701 92.5613322936502
"3599" 719.6 110.219883209065 90.4947104879659
"3600" 719.8 113.90367996803 89.8411878199679
"3601" 720 113.610542517354 90.3827236017054
"3602" 720.2 114.061305803192 90.1227730775289
"3603" 720.4 115.071856763151 89.1415288094013
"3604" 720.6 116.172853786525 87.1143116762212
"3605" 720.8 117.693168334525 85.6149807498366
"3606" 721 119.565893909053 83.646932434036
"3607" 721.2 119.567860717659 81.7578611007644
"3608" 721.4 119.619374205891 78.6697493626993
"3609" 721.6 119.992604579162 74.3555643318074
"3610" 721.8 120.360331883363 69.9666766613571
"3611" 722 121.519767390891 65.7444096931318
"3612" 722.2 122.56755174154 61.2546273465372
"3613" 722.4 122.535572234765 57.8283159169713
"3614" 722.6 122.780029729473 56.9802663121095
"3615" 722.8 121.639326661839 55.5349943013472
"3616" 723 119.268506746924 53.1449138018263
"3617" 723.2 116.751827531895 49.1989210327924
"3618" 723.4 114.778462727572 45.049749574875
"3619" 723.6 113.568773194513 40.4689185559731
"3620" 723.8 110.894686214216 37.1220472335912
"3621" 724 110.148851030227 34.9880631130096
"3622" 724.2 111.233578359445 33.1660404491392
"3623" 724.4 112.593647060147 33.5808033994841
"3624" 724.6 113.581059025444 34.613365237586
"3625" 724.8 115.278384341502 36.0267707146841
"3626" 725 117.64055931057 37.9049681128175
"3627" 725.2 120.412106185685 40.0357195074193
"3628" 725.4 119.279393955203 41.6201654692697
"3629" 725.6 119.162703145598 44.181457997796
"3630" 725.8 120.64726316967 47.7447943806853
"3631" 726 122.639399473946 50.841789634306
"3632" 726.2 123.553418732516 53.0203055148378
"3633" 726.4 123.183305109653 55.3917369164871
"3634" 726.6 124.027898528827 58.8844139869679
"3635" 726.8 124.849155015808 62.9641338311054
"3636" 727 124.61119273873 64.9581289250185
"3637" 727.2 123.868634051936 68.5964314547084
"3638" 727.4 123.299154201595 73.1845159167053
"3639" 727.6 122.504220453066 78.2099909214989
"3640" 727.8 122.541103274722 82.6024643629267
"3641" 728 121.364013290166 83.0344329680417
"3642" 728.2 120.201653733187 84.7802450678664
"3643" 728.4 118.606034300358 88.1586279717394
"3644" 728.6 117.280692142189 91.5193411705912
"3645" 728.8 115.827335197966 94.0413572557027
"3646" 729 115.932735156126 93.6848677966859
"3647" 729.2 116.140314738136 93.5569074302263
"3648" 729.4 116.003461938527 92.9650573887902
"3649" 729.6 116.384008584859 92.2656076912725
"3650" 729.8 116.338613103678 91.5277411097974
"3651" 730 116.800488220747 91.1914488440357
"3652" 730.2 116.789586787022 90.8287741806405
"3653" 730.4 116.532158894782 90.4154701194013
"3654" 730.6 116.730669911404 90.5545154823996
"3655" 730.8 116.62474635683 90.2130574427521
"3656" 731 116.558141281946 90.0220742684095
"3657" 731.2 116.369958669431 89.905223099975
"3658" 731.4 116.387257120218 89.6131965535289
"3659" 731.6 116.900525706936 89.3649413238878
"3660" 731.8 117.340123161339 89.2549591443489
"3661" 732 117.459189774834 88.8524643587974
"3662" 732.2 117.378831243604 88.5537657000953
"3663" 732.4 117.306592626807 88.3163896302724
"3664" 732.6 116.566745760834 87.9522156829924
"3665" 732.8 115.93571070532 87.5454918119135
"3666" 733 114.861813305861 87.4585852893487
"3667" 733.2 112.908075750756 88.1655854666528
"3668" 733.4 109.487368017756 88.8692400016411
"3669" 733.6 105.32362367008 89.9527376677534
"3670" 733.8 100.69510645034 91.5796103863573
"3671" 734 96.2341911971474 93.9508175905141
"3672" 734.2 91.8247054074172 97.3408289741436
"3673" 734.4 87.4585128005577 100.947872716342
"3674" 734.6 82.8662864344364 104.294285775006
"3675" 734.8 81.2121162532433 106.74280739876
"3676" 735 80.2825120713239 108.942224716494
"3677" 735.2 78.9238031389975 109.038942995961
"3678" 735.4 76.3005017660193 108.56578130977
"3679" 735.6 72.996455337995 107.780085275472
"3680" 735.8 68.2874879680358 105.858854901782
"3681" 736 63.2314730413202 102.653129142042
"3682" 736.2 58.5210967708074 100.190175942708
"3683" 736.4 54.7462146698337 97.9194121651422
"3684" 736.6 50.6013916025492 94.6807458520474
"3685" 736.8 47.8256013952696 90.665456184429
"3686" 737 46.0211461594288 84.6368967188932
"3687" 737.2 45.5631142658682 80.44448250416
"3688" 737.4 45.7207095626571 75.2629705343651
"3689" 737.6 46.657445639833 70.7110923664038
"3690" 737.8 49.8010741688662 67.0673122982099
"3691" 738 53.2905158515939 63.5649371276453
"3692" 738.2 56.8796029129946 60.4124298953291
"3693" 738.4 59.456224662162 56.2408825184146
"3694" 738.6 61.434061463214 52.2272777873376
"3695" 738.8 62.2495554564914 47.8823955465221
"3696" 739 61.6836631579623 42.7546852045399
"3697" 739.2 60.6691907769292 39.9637838834135
"3698" 739.4 59.9981189564987 38.1837104451869
"3699" 739.6 58.8486081992713 35.3195402662235
"3700" 739.8 56.7387225404984 32.8691633072513
"3701" 740 56.3267774324602 31.9697521654668
"3702" 740.2 57.1578178044157 30.9008694935984
"3703" 740.4 59.0433313151161 29.708948319855
"3704" 740.6 61.9007548297258 27.533056562375
"3705" 740.8 66.1215025612124 24.0798098269187
"3706" 741 69.2294387867161 20.838494978325
"3707" 741.2 70.6579201933319 17.8742651756477
"3708" 741.4 70.6232832124264 14.8678400441662
"3709" 741.6 69.4705172364704 12.2210619802423
"3710" 741.8 68.6479184721061 11.153993139705
"3711" 742 68.1247285932153 10.9965183945077
"3712" 742.2 68.8902186031936 11.975048314
"3713" 742.4 69.8939237411803 12.4272009683447
"3714" 742.6 72.1041880181719 12.1082760871374
"3715" 742.8 74.9347646541197 11.639673613072
"3716" 743 78.2077048706071 11.4868170832261
"3717" 743.2 82.3777591302614 11.2064929315855
"3718" 743.4 86.4213457348186 10.9837627321562
"3719" 743.6 88.3572536934492 11.7374456464047
"3720" 743.8 88.6020469146061 13.856022658215
"3721" 744 89.4289042631384 16.6258708170515
"3722" 744.2 91.1275694367772 20.475421704975
"3723" 744.4 93.0902381326349 24.3713658566477
"3724" 744.6 96.1773065181984 27.3260410995
"3725" 744.8 99.9667707870208 30.0696985237574
"3726" 745 103.58045782438 33.1407358333658
"3727" 745.2 106.178243003875 35.8195188448521
"3728" 745.4 109.048549955038 39.1154993272023
"3729" 745.6 112.444310074417 41.5417359583934
"3730" 745.8 114.536516117903 44.344688953306
"3731" 746 116.877038508809 48.098753356198
"3732" 746.2 119.234130353027 51.6440152710445
"3733" 746.4 119.929867519061 53.5840767405953
"3734" 746.6 119.318050601783 55.6733871748885
"3735" 746.8 119.677584447594 59.3643738892669
"3736" 747 119.631535777687 63.549354201556
"3737" 747.2 120.893061150888 66.6866369820855
"3738" 747.4 122.122414599107 66.9219446337264
"3739" 747.6 122.157807671202 66.1323201269114
"3740" 747.8 121.865604709243 65.6273448159966
"3741" 748 122.040235434351 65.5412677004561
"3742" 748.2 121.639423521839 65.4544324745401
"3743" 748.4 121.165536404163 65.2157895594989
"3744" 748.6 120.542988722072 65.0003409849013
"3745" 748.8 119.977538398956 65.1375884834707
"3746" 749 119.519443620677 65.6339591627697
"3747" 749.2 118.569594926243 66.1179694046446
"3748" 749.4 117.862434124282 67.2532056173224
"3749" 749.6 116.335336563704 70.2770821886767
"3750" 749.8 114.190841150631 73.7229836097
"3751" 750 111.506938402493 77.7619713486038
"3752" 750.2 108.733652754553 82.2639503847902
"3753" 750.4 105.870178955459 86.6331372335784
"3754" 750.6 103.203186485663 91.5432093334767
"3755" 750.8 101.020238045596 96.389049098417
"3756" 751 99.9342990827393 98.0912059748036
"3757" 751.2 98.5844510836486 98.3736689948957
"3758" 751.4 95.3388551521345 99.6450208776183
"3759" 751.6 91.2741354750864 100.715297583884
"3760" 751.8 86.1142136061366 101.48591329872
"3761" 752 81.1816902390329 100.629989014018
"3762" 752.2 75.5359187975968 100.843305735269
"3763" 752.4 70.4199930730216 100.525384098614
"3764" 752.6 65.0503775427391 101.800596101536
"3765" 752.8 59.9829376823458 103.786610256324
"3766" 753 54.9708713454518 105.798471773514
"3767" 753.2 49.6655893822433 106.497818685298
"3768" 753.4 44.8839148226344 108.447161923262
"3769" 753.6 42.9736065427561 110.75082275099
"3770" 753.8 43.0025955913408 110.377028107163
"3771" 754 42.0525150711075 109.571433841753
"3772" 754.2 39.251575205648 106.999449629402
"3773" 754.4 35.9572876331809 104.178100775074
"3774" 754.6 31.9935570294228 101.26485976576
"3775" 754.8 28.2240002766553 98.2228822614674
"3776" 755 24.5720027022391 94.3059345981292
"3777" 755.2 21.7179483138905 90.2484378764338
"3778" 755.4 18.8322784493061 85.962374745525
"3779" 755.6 16.9918207416792 81.1333205515802
"3780" 755.8 16.7515441175172 76.363339712844
"3781" 756 19.0184717339793 72.3314302180446
"3782" 756.2 22.0658879484972 69.6015559823303
"3783" 756.4 25.0511711780379 66.2886674695023
"3784" 756.6 28.5407089200393 63.1492989212423
"3785" 756.8 31.7381978620925 58.9958351213096
"3786" 757 34.2136989090418 56.2404140251464
"3787" 757.2 34.7484096313677 53.6340113826954
"3788" 757.4 33.9131461051803 50.3211642985265
"3789" 757.6 32.4969835189145 47.4204156067017
"3790" 757.8 30.6947395555928 44.2424867651709
"3791" 758 29.7100376123953 41.5608577294987
"3792" 758.2 30.1635487772005 37.469798780375
"3793" 758.4 31.7524477131863 33.3354148312936
"3794" 758.6 31.9466909644268 32.2093533222531
"3795" 758.8 31.4192159779561 32.323075887975
"3796" 759 30.9407640466737 32.2691207266103
"3797" 759.2 31.6791709963487 32.7184695241898
"3798" 759.4 33.8428802166863 33.2909750181541
"3799" 759.6 37.4378729826855 33.5055931745515
"3800" 759.8 41.366691798984 34.4961940010839
"3801" 760 46.168191542351 34.7622703506408
"3802" 760.2 51.0235866634864 34.3464954787795
"3803" 760.4 55.0132692259076 32.9530977721932
"3804" 760.6 59.0583777271375 30.335727444375
"3805" 760.8 63.700022428522 29.2013775757899
"3806" 761 68.395773520653 27.1876477329626
"3807" 761.2 72.6274185850591 25.4870296099508
"3808" 761.4 75.5083378699561 22.564685453375
"3809" 761.6 77.6912945669076 20.622890062678
"3810" 761.8 78.6413782424031 20.3802507953456
"3811" 762 79.8412343317561 21.5918575439205
"3812" 762.2 81.3219573550686 23.647535566875
"3813" 762.4 83.1522286437664 26.7266648465606
"3814" 762.6 85.3933634408738 30.4181589409044
"3815" 762.8 88.4434222589602 33.6037768865587
"3816" 763 91.9209613096769 37.0787870911671
"3817" 763.2 95.3038565735542 39.2802653728558
"3818" 763.4 99.6712554642153 40.139875770926
"3819" 763.6 104.531585401339 41.2520439512294
"3820" 763.8 109.359553962836 43.3671324021538
"3821" 764 113.325153193128 47.0536705293219
"3822" 764.2 117.144224923138 48.8576759633114
"3823" 764.4 117.699908286392 47.7089532345806
"3824" 764.6 117.856008552429 46.7209289479023
"3825" 764.8 117.051611605908 47.008434339
"3826" 765 117.587345762879 46.153030822592
"3827" 765.2 119.069534022123 44.4519321619713
"3828" 765.4 119.689478800388 43.8562677160329
"3829" 765.6 119.228240514585 44.3636411836322
"3830" 765.8 118.40564175022 45.5445392800982
"3831" 766 118.045805396519 47.4501232010855
"3832" 766.2 119.192709353782 50.7690755613487
"3833" 766.4 119.798639316368 54.8217580027888
"3834" 766.6 120.295245157064 59.3521906667596
"3835" 766.8 121.640302587378 63.5277865339128
"3836" 767 124.088997741808 66.0880594782359
"3837" 767.2 123.166950414397 66.1694099333494
"3838" 767.4 122.344510876273 66.4223115006595
"3839" 767.6 120.602940519838 67.0530322555023
"3840" 767.8 118.515076528446 69.0477599247113
"3841" 768 115.542413889963 71.934304116944
"3842" 768.2 112.622204639166 75.3613864624263
"3843" 768.4 109.211558741349 78.9574449821449
"3844" 768.6 106.266201569181 83.7361623063
"3845" 768.8 103.687037513973 88.5371209105402
"3846" 769 103.189398322203 93.8282918393487
"3847" 769.2 101.906526839774 98.5066431994023
"3848" 769.4 99.8587092137561 98.6647128868878
"3849" 769.6 96.5944396443909 98.8128422945054
"3850" 769.8 91.7526273305954 99.1933926974732
"3851" 770 86.686169044395 98.8313052120417
"3852" 770.2 81.188179676914 98.7731956084276
"3853" 770.4 75.7596691488372 98.5673353910507
"3854" 770.6 70.0071276158642 99.2490661461318
"3855" 770.8 64.3305706818197 100.021475229839
"3856" 771 58.70555708293 100.158788982897
"3857" 771.2 53.2292877309595 101.450802046926
"3858" 771.4 49.0073549051311 103.281606854975
"3859" 771.6 45.991688600968 107.222403947994
"3860" 771.8 43.1472631613854 110.376581371461
"3861" 772 42.7721973504997 109.620608152888
"3862" 772.2 40.3830705695192 107.747776889664
"3863" 772.4 36.6217838972985 105.256431807731
"3864" 772.6 33.4519813779113 101.616038414677
"3865" 772.8 30.4052434785697 97.4897082618496
"3866" 773 27.9786780551996 92.4220880185141
"3867" 773.2 26.4586852359419 87.3282540323661
"3868" 773.4 25.843855557963 81.7886794399008
"3869" 773.6 26.479563349702 76.6142278435912
"3870" 773.8 26.7306232822844 70.9696479076769
"3871" 774 28.8361021010738 66.5894778083937
"3872" 774.2 31.7824022310894 63.5360534733194
"3873" 774.4 35.0672537636523 61.1158320579693
"3874" 774.6 36.8531649861169 57.9907606038286
"3875" 774.8 37.9127768653104 53.457762220875
"3876" 775 36.9158583695396 51.012976913076
"3877" 775.2 34.9166565678599 49.2681778749693
"3878" 775.4 32.2991338790863 46.3044615820825
"3879" 775.6 28.9759630023319 42.8628169927083
"3880" 775.8 25.5810497475373 38.934831286875
"3881" 776 22.9822964944626 35.2625569889185
"3882" 776.2 21.9425886287561 35.1479380056976
"3883" 776.4 20.9206922201187 35.6190840421113
"3884" 776.6 20.3317791671847 36.2112567609354
"3885" 776.8 19.4432836521197 36.4115588967273
"3886" 777 19.3242691294228 36.3190051303417
"3887" 777.2 19.3247136658403 35.4408796203434
"3888" 777.4 19.8324968854113 33.261399556306
"3889" 777.6 20.5062614949246 29.7001881841053
"3890" 777.8 22.3425964826775 26.8359673287008
"3891" 778 25.7002455080327 23.5580886238324
"3892" 778.2 28.6876073389952 19.7093952563967
"3893" 778.4 33.0998245598213 16.6020862350489
"3894" 778.6 37.0845229424977 13.5712323626671
"3895" 778.8 41.4105865299246 12.368860789184
"3896" 779 46.0417112028766 11.5995809730858
"3897" 779.2 51.2619122746084 10.3145816292614
"3898" 779.4 55.6812862242713 8.06491708864773
"3899" 779.6 59.3470931723304 5.91011014917698
"3900" 779.8 63.1399148068823 6.62928755236528
"3901" 780 67.5163926965373 8.073603052125
"3902" 780.2 72.3703136232248 9.23209343090625
"3903" 780.4 78.0494350430418 9.73567648102336
"3904" 780.6 84.670233435535 10.6392538009224
"3905" 780.8 89.6919322020447 10.1785612321276
"3906" 781 89.9537521098093 9.14086771342819
"3907" 781.2 89.6358608072461 9.476212434435
"3908" 781.4 89.6733695777864 8.72891074113258
"3909" 781.6 88.9786350335112 8.32904128418112
"3910" 781.8 88.8351743558155 8.8502657864146
"3911" 782 88.9935279107161 9.262190294355
"3912" 782.2 89.1797664428461 9.713165518095
"3913" 782.4 89.3508786130592 10.3464301620114
"3914" 782.6 90.2428359296552 11.5632088010539
"3915" 782.8 92.3692109436407 12.7516625356731
"3916" 783 95.1181814888435 15.0335896896954
"3917" 783.2 98.1297240415208 17.2441070410221
"3918" 783.4 101.374150958718 19.4251550903654
"3919" 783.6 104.531585401339 22.5659222895983
"3920" 783.8 108.205960041585 25.8114158777179
"3921" 784 111.704493400256 29.3908876394583
"3922" 784.2 114.845143190203 32.374033540375
"3923" 784.4 116.191168804842 33.1131391452285
"3924" 784.6 115.291619745502 33.9956096824258
"3925" 784.8 114.939646518437 34.4382694152511
"3926" 785 114.444632975551 36.5486412177596
"3927" 785.2 113.820264479556 40.0952760074386
"3928" 785.4 113.692641744563 43.7331487622924
"3929" 785.6 113.74094372053 47.8695909701837
"3930" 785.8 113.008981583588 52.5530384144369
"3931" 786 113.890225856986 57.8021275643131
"3932" 786.2 114.349753339377 63.1935292149698
"3933" 786.4 114.003596527991 68.5700248281145
"3934" 786.6 111.560832724961 72.3314302180446
"3935" 786.8 111.323854175296 76.545975546667
"3936" 787 113.159199135917 78.9752616392143
"3937" 787.2 113.970259798801 78.9616122680357
"3938" 787.4 115.023734712464 78.9405342567909
"3939" 787.6 115.198728250533 78.7841704427143
"3940" 787.8 115.260454341918 78.6318754318615
"3941" 788 115.548264854203 78.9206641545
"3942" 788.2 114.977025548687 79.5309097363663
"3943" 788.4 113.518201983835 80.7905082746381
"3944" 788.6 111.604472706309 83.5026622740855
"3945" 788.8 109.63609444093 87.4869501610794
"3946" 789 107.531749731654 91.8246280070417
"3947" 789.2 105.792342659791 96.9683968326359
"3948" 789.4 102.859330032177 99.6046099370592
"3949" 789.6 99.494873253551 100.87941085658
"3950" 789.8 95.5146465999086 103.990047776689
"3951" 790 91.0788926990561 107.03017915965
"3952" 790.2 86.9221951572099 110.324254167551
"3953" 790.4 83.255554188504 113.677182052358
"3954" 790.6 80.3752291110123 115.050718871259
"3955" 790.8 77.6978400509692 117.711393883359
"3956" 791 77.0799792766279 119.168634945529
"3957" 791.2 77.564281756395 119.465615708181
"3958" 791.4 78.2442652687309 119.159411841022
"3959" 791.6 78.8320600197216 119.512717369642
"3960" 791.8 79.8838293514199 120.056338876927
"3961" 792 81.2490456032041 121.044425328567
"3962" 792.2 81.4456646436823 120.837771163801
"3963" 792.4 80.8464009750619 120.192809249805
"3964" 792.6 80.7396020192107 119.621114926392
"3965" 792.8 80.2464421348387 118.973615830813
"3966" 793 80.2493515567315 118.055984565572
"3967" 793.2 81.056857741004 117.536483691846
"3968" 793.4 82.4326795840288 116.389936512846
"3969" 793.6 84.2009598738149 115.144890906148
"3970" 793.8 86.6536607491714 113.246634888502
"3971" 794 89.2803773415495 111.254163198648
"3972" 794.2 92.4854020919544 108.650171251358
"3973" 794.4 95.5599647454257 105.509342484897
"3974" 794.6 98.7217218381151 101.908363453119
"3975" 794.8 102.209195521519 98.3139062414013
"3976" 795 105.642855786862 94.6303052402157
"3977" 795.2 109.540712387861 91.484910324375
"3978" 795.4 111.268780064217 86.9917747127576
"3979" 795.6 114.378379951782 83.0903075869013
"3980" 795.8 117.588196594493 78.9052796937648
"3981" 796 118.151124805801 76.0031110650803
"3982" 796.2 117.61494244289 72.2495339909732
"3983" 796.4 116.691585819074 67.6575753135204
"3984" 796.6 116.468812455282 62.8514031435592
"3985" 796.8 116.888535658247 57.585332065275
"3986" 797 118.335865408967 52.1268287996382
"3987" 797.2 117.722405152756 49.0492547928487
"3988" 797.4 115.195274628278 45.9950591221626
"3989" 797.6 113.018098514098 42.2806034641908
"3990" 797.8 110.160073569968 37.6648358127909
"3991" 798 108.009284429423 33.8921469347917
"3992" 798.2 108.32499160363 31.4191959759866
"3993" 798.4 109.777130939033 30.7330457737314
"3994" 798.6 110.911774872307 31.2393923549264
"3995" 798.8 110.581994492316 32.456839725525
"3996" 799 110.917021606472 33.7683564604025
"3997" 799.2 112.151342608621 37.3768354955912
"3998" 799.4 114.451525520139 40.3788160673837
"3999" 799.6 117.644186070939 43.5825015182706
"4000" 799.8 118.758687932269 45.6491552938109
"4001" 800 118.067230119078 48.3813830442881
"4002" 800.2 117.27552481592 52.2556248756205
"4003" 800.4 117.168411745492 56.591657843475
"4004" 800.6 118.328327617539 60.9668154120359
"4005" 800.8 119.880442679924 65.528623767854
"4006" 801 119.85712410511 69.1931921627555
"4007" 801.2 117.944943948913 71.3522065261663
"4008" 801.4 115.585443848561 74.6553564520918
"4009" 801.6 112.663279340485 78.3546779411377
"4010" 801.8 110.860761411958 82.2675702579044
"4011" 802 110.218288473525 86.6537328949135
"4012" 802.2 111.305135412104 90.8135986427576
"4013" 802.4 111.962751961295 92.4158674355289
"4014" 802.6 110.824311293519 92.7286793401908
"4015" 802.8 108.42904560611 93.8669609290216
"4016" 803 104.879334985101 95.8783167713396
"4017" 803.2 101.056830664299 98.4696230240302
"4018" 803.4 97.095547993252 101.484823185846
"4019" 803.6 93.5607395182034 104.800949491007
"4020" 803.8 91.2309241538561 108.9729396574
"4021" 804 90.2527901572689 112.753197169016
"4022" 804.2 90.6619078755648 113.797715425262
"4023" 804.4 90.2475252896182 112.97278590322
"4024" 804.6 89.5738462672433 112.240354128837
"4025" 804.8 88.4186846532426 111.144923513834
"4026" 805 87.2673861623715 109.98972448117
"4027" 805.2 85.799223776621 107.715611230699
"4028" 805.4 84.1084808471652 104.673677268266
"4029" 805.6 82.7056451506015 100.59822320473
"4030" 805.8 83.3072725443983 97.8066979810631
"4031" 806 84.6023979720329 94.1772487893482
"4032" 806.2 85.556361726646 90.1069499532833
"4033" 806.4 86.4943865476533 85.4664305841413
"4034" 806.6 87.5152030026133 80.6636888540036
"4035" 806.8 88.4718879096712 75.9127805567618
"4036" 807 89.1677793473715 71.133697897125
"4037" 807.2 92.0832217034924 67.1259943487114
"4038" 807.4 96.0545888206245 63.4246767330592
"4039" 807.6 100.137433547556 59.9791835996114
"4040" 807.8 105.08682453249 58.2104983099713
"4041" 808 109.878306044385 58.0275716914607
"4042" 808.2 114.977392774423 58.9534034831806
"4043" 808.4 118.733705832915 60.5146079110918
"4044" 808.6 118.726734157192 60.5698291160659
"4045" 808.8 118.833230216845 59.5556187949018
"4046" 809 119.268506746924 57.5552309741449
"4047" 809.2 119.783126494367 54.4808611047909
"4048" 809.4 120.984746787006 50.7654237559018
"4049" 809.6 121.796581419546 47.5875747634803
"4050" 809.8 122.07368889965 47.1145491405962
"4051" 810 120.938544567371 46.3768691689163
"4052" 810.2 119.910940549287 43.2047894387555
"4053" 810.4 118.544777679836 39.3681988217946
"4054" 810.6 116.705528097625 35.391262958796
"4055" 810.8 114.69410899188 31.33346024026
"4056" 811 113.389276226958 28.3336527067328
"4057" 811.2 114.125024781151 28.7123288392466
"4058" 811.4 114.919465351871 29.8791378598175
"4059" 811.6 114.909590774958 31.3490367248979
"4060" 811.8 114.28951541216 31.721138619
"4061" 812 113.391166354793 32.4859498797582
"4062" 812.2 113.399309460841 32.7117481706674
"4063" 812.4 113.28469912742 33.1048126009295
"4064" 812.6 113.505835788947 33.9907808756114
"4065" 812.8 114.665533379961 35.3204311342724
"4066" 813 116.798880745309 37.4798562117697
"4067" 813.2 118.818298556106 40.584585283325
"4068" 813.4 120.49654233086 44.2392593276509
"4069" 813.6 121.357516219448 48.0598442342724
"4070" 813.8 122.727866053247 52.7131654896853
"4071" 814 124.21869174148 56.7030178855733
"4072" 814.2 124.020544374909 57.1208832927648
"4073" 814.4 123.288154388825 57.470677347375
"4074" 814.6 122.590078924861 58.5166502124276
"4075" 814.8 122.501667775747 60.1152430132232
"4076" 815 121.490942426283 62.9219880257114
"4077" 815.2 121.03467237068 66.7531751299004
"4078" 815.4 120.633092834397 71.0299860084263
"4079" 815.6 121.131302532629 75.2162479511631
"4080" 815.8 122.226555437204 77.5319583040733
"4081" 816 121.859582960101 76.9553900387716
"4082" 816.2 120.899308942134 77.0936556770389
"4083" 816.4 119.046012335993 76.8848724163487
"4084" 816.6 116.814439519923 76.930130857625
"4085" 816.8 113.387614217999 77.0512743420105
"4086" 817 109.585781236265 77.7024577768125
"4087" 817.2 105.012027670378 78.080981892402
"4088" 817.4 100.988672729162 77.8709537304831
"4089" 817.6 96.6385985391728 77.758192709125
"4090" 817.8 93.0104454840264 78.6490908549696
"4091" 818 89.4532230200982 80.9883044254013
"4092" 818.2 86.1747861017647 84.5001976247198
"4093" 818.4 83.5461450095399 88.3792479956723
"4094" 818.6 82.4305200463186 93.4811308592411
"4095" 818.8 81.0362273345273 98.1860575372309
"4096" 819 81.1796308996535 102.741325078888
"4097" 819.2 81.4565685390061 104.079867579402
"4098" 819.4 81.2218618593202 104.949490016221
"4099" 819.6 81.8196793797114 106.86433929983
"4100" 819.8 81.7789566686043 106.973534269259
"4101" 820 82.5384590452035 108.331107910559
"4102" 820.2 84.4343880297391 111.364872428053
"4103" 820.4 83.9144664504021 111.740577153375
"4104" 820.6 82.5217889295456 112.045652572349
"4105" 820.8 78.9460077900619 111.907979358573
"4106" 821 75.2102762019929 112.028890186691
"4107" 821.2 70.7793594601245 111.894791101428
"4108" 821.4 65.4982668197035 111.217590720849
"4109" 821.6 59.9879093538518 111.195551827705
"4110" 821.8 54.7721493167476 110.581074639019
"4111" 822 49.7588364711126 110.065621274488
"4112" 822.2 44.6968444308493 110.192414578341
"4113" 822.4 41.9962614761846 107.867367355409
"4114" 822.6 40.4080757430061 103.737809630987
"4115" 822.8 39.4560863267467 98.8365131482146
"4116" 823 40.0718523333523 93.7486060367596
"4117" 823.2 39.854093201341 88.6365698482429
"4118" 823.4 40.791808982285 83.1944922608365
"4119" 823.6 41.4635643903507 78.5044813008615
"4120" 823.8 43.6541282928133 74.6980036908893
"4121" 824 46.8134664174944 71.2506742837675
"4122" 824.2 50.6314872289783 68.6424348909028
"4123" 824.4 54.664543877145 66.9473852034306
"4124" 824.6 58.8923955825129 66.2987463172128
"4125" 824.8 63.3735281529523 67.1323911143376
"4126" 825 68.5162986478117 67.4534230015694
"4127" 825.2 72.6715691338015 68.2204257468477
"4128" 825.4 76.0096307749723 69.672969246402
"4129" 825.6 78.2873834334326 69.6218293130515
"4130" 825.8 79.555303614013 68.8555051461915
"4131" 826 80.7983414449288 68.8458151172114
"4132" 826.2 84.0116384588387 70.0336086695677
"4133" 826.4 87.6155700885743 71.9241205735568
"4134" 826.6 91.5225502395543 73.2453432749622
"4135" 826.8 95.9097374227829 74.5494530345625
"4136" 827 99.5037507165578 76.5336715361508
"4137" 827.2 102.138088855765 79.9700183973491
"4138" 827.4 104.126948620066 83.5150895600043
"4139" 827.6 105.545690428868 87.4390484398578
"4140" 827.8 104.967147084863 89.3487837349286
"4141" 828 105.005745132782 90.3848896975663
"4142" 828.2 104.272955839967 92.7152694316645
"4143" 828.4 105.08312346094 92.0414215282171
"4144" 828.6 107.295923624243 91.1165002698615
"4145" 828.8 109.12765073631 89.191815966375
"4146" 829 111.149348239547 86.5651806108477
"4147" 829.2 112.858500276365 83.1201009054098
"4148" 829.4 114.505072830782 80.2172346851382
"4149" 829.6 116.843403231199 76.8977186340299
"4150" 829.8 118.697721885058 73.7463758078922
"4151" 830 120.795548350446 70.4242929685254
"4152" 830.2 120.136543773701 68.3891725015218
"4153" 830.4 118.461446946923 65.3549585659306
"4154" 830.6 116.909267220265 62.2062646351841
"4155" 830.8 116.142199425592 58.1516568839932
"4156" 831 115.813723648569 54.1131871658797
"4157" 831.2 116.016576031935 49.4721458367321
"4158" 831.4 116.54191169142 44.9050917532255
"4159" 831.6 115.043426638629 43.4515322950568
"4160" 831.8 113.249502322976 41.7882438990191
"4161" 832 111.297742578203 38.8241995415329
"4162" 832.2 108.925967462187 36.6294650171732
"4163" 832.4 106.1021816527 34.6576031035339
"4164" 832.6 103.322053973343 33.5144560015385
"4165" 832.8 100.350862320641 30.9604486637019
"4166" 833 99.027752977962 27.1845961452279
"4167" 833.2 99.5083646197867 24.0960149055995
"4168" 833.4 100.16356395385 22.8314169151562
"4169" 833.6 101.133474676684 22.9403011385915
"4170" 833.8 99.944811170358 23.5380755611129
"4171" 834 98.4570007652455 23.2612874037367
"4172" 834.2 96.0055402110927 22.0857325185577
"4173" 834.4 92.438126300899 20.1623961259464
"4174" 834.6 89.6593052617858 17.5950530163453
"4175" 834.8 87.2450110463785 14.2060705316403
"4176" 835 85.8294120412255 11.4605970145791
"4177" 835.2 85.6650198986916 12.2580893066653
"4178" 835.4 83.6056301939582 13.4465182898856
"4179" 835.6 80.7294180940087 14.7346398648592
"4180" 835.8 77.0646598677772 16.4564721196382
"4181" 836 72.1268910071517 17.9420984142321
"4182" 836.2 67.9280168386916 18.7346425471815
"4183" 836.4 63.5258587350614 18.105890868375
"4184" 836.6 59.4713948800373 16.3661647669062
"4185" 836.8 56.1898062768551 13.5310541046423
"4186" 837 55.2330817627255 10.8834236047423
"4187" 837.2 55.728718651111 9.94855699627823
"4188" 837.4 55.9608935690461 9.808711116345
"4189" 837.6 56.2390962262855 9.28946762593382
"4190" 837.8 56.916287155154 8.1808481113852
"4191" 838 58.1287809326493 6.6515506043847
"4192" 838.2 59.6970665707561 4.602112982375
"4193" 838.4 60.9448719073221 2.81498965410141
"4194" 838.6 61.1546496932318 2.49949140276335
"4195" 838.8 61.6807150762418 2.56016705406072
"4196" 839 62.4144512184664 2.62928985090771
"4197" 839.2 63.0526179659847 2.72395950820357
"4198" 839.4 63.8048395321792 2.58340598345192
"4199" 839.6 64.7647817307561 2.50920940166072
"4200" 839.8 65.7434551630313 2.41186893197133
"4201" 840 67.4760093413561 1.91591673443215
"4202" 840.2 67.8891186218097 1.84607745190178
"4203" 840.4 69.0143213824477 1.84349427651519
"4204" 840.6 69.6579953781712 1.52422270415802
"4205" 840.8 70.4118288738197 1.80060022883863
"4206" 841 71.0377913071885 1.55154000761824
"4207" 841.2 71.0133701403033 1.78381829185613
"4208" 841.4 71.7210496197748 1.90778664169275
"4209" 841.6 71.9998061412221 2.16554562247208
"4210" 841.8 72.8153146730376 2.25088732187985
"4211" 842 74.0580770315208 2.12167431408088
"4212" 842.2 74.7827331993197 1.81797215579318
"4213" 842.4 74.1124126940652 1.51222624139318
"4214" 842.6 74.1954060345716 1.21565540297694
"4215" 842.8 73.67879429496 1.15257675558859
"4216" 843 73.5681933412699 1.14610889643922
"4217" 843.2 73.4217410224258 0.907683183375
"4218" 843.4 73.3004265150197 0.803451621647724
"4219" 843.6 73.0800189451231 0.441350538705278
"4220" 843.8 72.2467658653449 0.536216184571259
"4221" 844 71.9229293942561 0.674127276541665
"4222" 844.2 71.2401955463116 0.769672874791665
"4223" 844.4 71.0559881222418 0.889484021803576
"4224" 844.6 70.7262575644288 0.911157568765906
"4225" 844.8 70.6332915033033 1.04829746004481
"4226" 845 70.5836046733989 1.19773232091964
"4227" 845.2 70.273016167279 1.41609095387959
"4228" 845.4 70.053337689013 1.74217317909977
"4229" 845.6 69.3837436090645 2.27211004436565
"4230" 845.8 69.0560671368845 2.66081342649427
"4231" 846 68.7965962918737 2.90852041731618
"4232" 846.2 68.8410943618823 2.98185752985073
"4233" 846.4 69.0236115863715 3.21915169488462
"4234" 846.6 68.8189538587561 3.18257837980358
"4235" 846.8 68.6713505045813 3.3269348361517
"4236" 847 68.6289145402561 3.61180388856368
"4237" 847.2 68.6398783470926 3.7887504536827
"4238" 847.4 68.3913653921311 3.6932048554327
"4239" 847.6 67.3417410118592 3.35049847883891
"4240" 847.8 67.9421387852808 3.28024120724629
"4241" 848 67.6787179477561 3.384225090015
"4242" 848.2 67.607918985962 3.62417568263971
"4243" 848.4 67.5179154474869 3.66013137911539
"4244" 848.6 67.1285088732418 3.76131171777501
"4245" 848.8 67.134182208208 3.78507562298077
"4246" 849 67.1808149332861 3.861953081265
"4247" 849.2 67.1757856099076 3.84160862458712
"4248" 849.4 66.9799875241804 3.91109633240531
"4249" 849.6 66.8812980622855 3.89395148946323
"4250" 849.8 66.5631167632283 4.18454333076388
"4251" 850 66.7942358859523 4.49376844105724
"4252" 850.2 66.5095236644133 5.25728279894643
"4253" 850.4 66.0718508388551 5.82307851512748
"4254" 850.6 65.5048102295878 6.00106722466472
"4255" 850.8 64.7709318705134 6.93725977196723
"4256" 851 63.1390871245224 7.83697143029089
"4257" 851.2 61.2138618721172 9.32277328109722
"4258" 851.4 59.036541560824 11.8944993549575
"4259" 851.6 56.8596478351323 15.6273812900087
"4260" 851.8 54.9945250031679 19.3573508611397
"4261" 852 53.8929490515686 23.7191947655625
"4262" 852.2 54.7690015160175 27.3955288073182
"4263" 852.4 56.8131709333128 30.7533700594059
"4264" 852.6 58.9068040581818 33.567249856474
"4265" 852.8 60.4948553929739 36.4241578437512
"4266" 853 61.7471877036652 39.8323808461932
"4267" 853.2 62.6274728620261 43.834409565135
"4268" 853.4 64.1755403218221 47.6276779804882
"4269" 853.6 65.6635840421523 51.2151447827052
"4270" 853.8 66.225269085895 54.3778309447639
"4271" 854 66.3584447876508 57.1622494512697
"4272" 854.2 67.6651437107204 59.1359006311607
"4273" 854.4 68.9828409774625 60.2721794758796
"4274" 854.6 70.053337689013 60.0618038467053
"4275" 854.8 71.3125538884196 60.4888467126554
"4276" 855 74.3802931605202 60.5569804455637
"4277" 855.2 76.5542579710339 60.1530315500972
"4278" 855.4 79.4752326813116 59.3001986175694
"4279" 855.6 82.111340372747 58.3357993097114
"4280" 855.8 85.2064515201222 58.2759902469107
"4281" 856 88.3341419284375 57.8224204347378
"4282" 856.2 91.5376165383033 57.5103377843844
"4283" 856.4 94.3253121201345 57.0506210235372
"4284" 856.6 95.752232686169 57.470677347375
"4285" 856.8 97.640991808457 59.9316462144498
"4286" 857 99.3019273507824 63.1363636997434
"4287" 857.2 101.021684872269 64.604748683375
"4288" 857.4 103.339244139617 65.0683217711805
"4289" 857.6 106.474892894867 65.910538526125
"4290" 857.8 109.976040551042 67.4551923645
"4291" 858 113.288154387756 68.3751474595768
"4292" 858.2 116.512035683738 67.8305500719107
"4293" 858.4 118.139940814852 66.5367083743663
"4294" 858.6 118.498805103551 65.3952455988109
"4295" 858.8 118.007739549808 65.4732443242793
"4296" 859 117.5823120654 65.8088682100385
"4297" 859.2 116.702075002238 66.5167980959732
"4298" 859.4 116.749584831863 67.3186986527143
"4299" 859.6 116.057298743042 67.9943425260536
"4300" 859.8 115.728659320072 68.8959194117961
"4301" 860 115.447539210358 70.5257573206493
"4302" 860.2 115.302907516632 72.9811946420476
"4303" 860.4 113.978297175993 75.2086338505592
"4304" 860.6 112.860986362101 78.889802080729
"4305" 860.8 112.217932962519 82.9226837303224
"4306" 861 112.283660847113 86.9123709795536
"4307" 861.2 113.479875470137 88.6675834804015
"4308" 861.4 113.200980388444 87.9646247961915
"4309" 861.6 111.787670029513 87.6165598421837
"4310" 861.8 109.500942254792 87.4992939402321
"4311" 862 106.446738921756 87.3544006154135
"4312" 862.2 102.058866799961 88.0657428441428
"4313" 862.4 98.2433750065061 88.8344046544028
"4314" 862.6 94.8423560317291 90.3831232454561
"4315" 862.8 92.3290432429183 93.4922286587804
"4316" 863 91.2235893029666 96.9427430945855
"4317" 863.2 90.9097852475213 99.8264564672446
"4318" 863.4 89.9499924667034 100.362269768796
"4319" 863.6 88.4864128208069 102.033792137943
"4320" 863.8 86.5580862108401 102.97286343161
"4321" 864 82.8038115648007 102.769527946259
"4322" 864.2 78.3903572270542 102.027999608192
"4323" 864.4 73.8346344434525 101.165726832777
"4324" 864.6 69.6757412947052 99.2807833748072
"4325" 864.8 65.2442487469716 96.7201501733147
"4326" 865 63.0072059729925 92.7009452111932
"4327" 865.2 61.654830116058 88.1354061442146
"4328" 865.4 61.83866350616 83.0915970011827
"4329" 865.6 61.6704041406349 78.7339159397387
"4330" 865.8 62.3122865501139 74.0482769263108
"4331" 866 64.9222917965399 70.4958664709696
"4332" 866.2 68.0378748249212 67.4705322541273
"4333" 866.4 70.8746835301822 65.4865376249054
"4334" 866.6 72.8590490002005 65.1674060952917
"4335" 866.8 74.872058077645 64.7993786057361
"4336" 867 76.4205265987561 65.3786382642161
"4337" 867.2 79.1856858569304 65.4404074325952
"4338" 867.4 82.6777471227005 64.5304354402917
"4339" 867.6 86.2477850509183 63.3996690658074
"4340" 867.8 89.4767413994858 60.9895098306723
"4341" 868 92.3632845615669 58.3280054181588
"4342" 868.2 96.3124297776764 55.9047441795962
"4343" 868.4 99.5286103363616 53.2351146799989
"4344" 868.6 101.817924092578 49.8236171445804
"4345" 868.8 103.57624026327 46.6348965477464
"4346" 869 106.310484316039 41.9129695568561
"4347" 869.2 108.058553882367 38.6658881214305
"4348" 869.4 108.019357869343 37.7304308098521
"4349" 869.6 108.325204493083 38.1557671780673
"4350" 869.8 108.834323814183 38.6707779971659
"4351" 870 109.881925840928 40.323427314775
"4352" 870.2 110.551588201356 41.7282371411659
"4353" 870.4 111.581194080515 42.9238600138125
"4354" 870.6 113.93971776547 45.1043470595893
"4355" 870.8 116.725104797551 47.7037939707083
"4356" 871 118.087825109541 50.4682115186064
"4357" 871.2 119.305533817235 53.0836088697447
"4358" 871.4 120.937236957381 56.1535130286429
"4359" 871.6 121.037722349243 56.1212014641272
"4360" 871.8 122.120778288305 56.85512694449
"4361" 872 123.058796590635 57.052253520556
"4362" 872.2 123.283195301297 56.7579588306993
"4363" 872.4 122.917934367676 56.6521982402423
"4364" 872.6 121.778839653595 55.8429898343304
"4365" 872.8 121.560648547852 55.629555210662
"4366" 873 120.964385431453 55.6450739522411
"4367" 873.2 120.592999069046 55.7206842846908
"4368" 873.4 119.608223050792 56.2564872669591
"4369" 873.6 118.414258439817 56.8691554940446
"4370" 873.8 117.320292971582 57.8860929919402
"4371" 874 115.430721571553 59.6251037574723
"4372" 874.2 113.311492549677 62.0836858804276
"4373" 874.4 111.106833514539 64.8816924464185
"4374" 874.6 109.384912037347 68.3080406827924
"4375" 874.8 107.950810792961 72.516250870093
"4376" 875 107.960326414234 77.1513795143396
"4377" 875.2 107.703665642361 81.8767108652697
"4378" 875.4 107.126171529491 86.4015462829679
"4379" 875.6 106.044113246968 91.0055629162055
"4380" 875.8 104.326817558489 94.4731812765388
"4381" 876 104.698377191556 94.1402471244359
"4382" 876.2 105.500061575895 94.9847102010139
"4383" 876.4 105.418490466301 94.5321324399911
"4384" 876.6 104.563163375561 93.9065261950653
"4385" 876.8 101.985095101837 93.295972835348
"4386" 877 98.4615018972372 93.1109882417618
"4387" 877.2 94.3421392824418 92.4858642108036
"4388" 877.4 89.8801920925176 91.1868781830447
"4389" 877.6 85.2923621518877 89.7181548760329
"4390" 877.8 80.9955472293116 87.9320295598194
"4391" 878 76.5894504374227 86.7147078635972
"4392" 878.2 72.5679113237106 84.2408167843295
"4393" 878.4 69.7708322151366 80.8345354964369
"4394" 878.6 67.0800100062871 76.6914077847113
"4395" 878.8 64.7935755668924 72.7128060572932
"4396" 879 62.8457914259029 68.2945034683933
"4397" 879.2 62.8975418225037 63.9749216245058
"4398" 879.4 64.7339965452047 60.4031235590853
"4399" 879.6 66.0599901812472 57.2898231792589
"4400" 879.8 68.1728201758561 54.566091160575
"4401" 880 70.6356600044166 51.7484602338337
"4402" 880.2 72.6555967039448 48.785041642309
"4403" 880.4 75.0135047214003 46.0125552187789
"4404" 880.6 78.3666699900616 43.5670234390694
"4405" 880.8 81.7774839919448 41.3577234387241
"4406" 881 84.6616547375542 38.7216911061635
"4407" 881.2 88.8215236961679 37.1288321356397
"4408" 881.4 92.36847264015 35.8947440698295
"4409" 881.6 95.4766261048149 33.1458920987868
"4410" 881.8 95.8362103055061 31.3747858253437
"4411" 882 95.3864505850561 29.861821277055
"4412" 882.2 95.2770810180826 29.2359781094158
"4413" 882.4 94.6094444642612 28.9842989825296
"4414" 882.6 94.2242101213877 28.4288384519329
"4415" 882.8 94.5299299394531 27.533056562375
"4416" 883 94.6454854006472 27.0096054300483
"4417" 883.2 95.5975635705581 28.2204803385631
"4418" 883.4 97.1405710824834 29.5366188044659
"4419" 883.6 100.980659554591 30.603649121942
"4420" 883.8 104.094554149379 32.4305196173278
"4421" 884 106.924452437985 35.2900735114301
"4422" 884.2 109.980443006297 37.7693471424561
"4423" 884.4 112.901288632238 40.5829928566875
"4424" 884.6 115.298061756298 42.565564020375
"4425" 884.8 115.126293313247 43.4188850530216
"4426" 885 114.463821358137 44.5963128374174
"4427" 885.2 114.765873916092 48.0149577964267
"4428" 885.4 115.380268655137 51.903666560844
"4429" 885.6 116.554864741972 56.264826003944
"4430" 885.8 117.129303090889 60.1561005335874
"4431" 886 118.885380811269 63.9285798342212
"4432" 886.2 120.62021682152 64.7112965020295
"4433" 886.4 120.665752216667 64.1520445392857
"4434" 886.6 119.773678039111 63.8183794565659
"4435" 886.8 118.215722557712 64.316138970667
"4436" 887 116.142263411895 65.5318948589861
"4437" 887.2 113.532726728087 67.3941262647489
"4438" 887.4 110.403819310709 69.6005035775432
"4439" 887.6 106.401408442114 71.6429822327512
"4440" 887.8 101.991372676923 73.1790814448472
"4441" 888 97.2995130579561 74.2503043162321
"4442" 888.2 92.4300071310832 74.8617621279077
"4443" 888.4 88.0972033337213 76.6529101508185
"4444" 888.6 83.5343878134021 78.3182195637644
"4445" 888.8 79.0810770577561 81.3403145242171
"4446" 889 74.5304058093507 83.614018879348
"4447" 889.2 69.7113123977996 86.4932759392794
"4448" 889.4 64.9408063502517 88.3395154085343
"4449" 889.6 60.3005247575719 90.7004306755855
"4450" 889.8 55.7980932195311 92.625087796825
"4451" 890 51.3007839533925 95.1424905813502
"4452" 890.2 46.8169879324199 96.1534659354181
"4453" 890.4 42.2993800910344 97.1844129678098
"4454" 890.6 38.597911310067 97.9242019039128
"4455" 890.8 35.4943199729213 99.6968467861402
"4456" 891 31.4888970614061 101.797465228825
"4457" 891.2 28.1210508399888 102.083882378522
"4458" 891.4 26.2402314198778 100.401391719323
"4459" 891.6 24.5865236282151 97.9538172222848
"4460" 891.8 21.6700392419998 94.7382780899968
"4461" 892 19.1326055432433 90.4984224381699
"4462" 892.2 17.0463457274027 86.2266077448233
"4463" 892.4 15.5712704243087 81.5347581978487
"4464" 892.6 14.9362539840578 76.5699129699698
"4465" 892.8 13.4801830234079 71.5056432617411
"4466" 893 13.6729988903924 67.5776644495295
"4467" 893.2 15.3812922805451 65.0266686952191
"4468" 893.4 18.2141981896132 62.4288114279911
"4469" 893.6 20.7390062782561 59.1003607590354
"4470" 893.8 23.5895960557561 55.5128939568184
"4471" 894 26.9101012390015 52.4119722182114
"4472" 894.2 28.4169865793025 48.3928605074575
"4473" 894.4 28.8346812463561 43.887915100155
"4474" 894.6 28.3256321055651 39.2976898510154
"4475" 894.8 27.5229679968026 34.9041402351192
"4476" 895 27.4646506651699 32.0841020698233
"4477" 895.2 26.7498004532842 31.7055722013076
"4478" 895.4 26.3050976429971 31.5605529448328
"4479" 895.6 26.8408711433465 31.7263188020377
"4480" 895.8 28.0253373252149 31.0955959669279
"4481" 896 30.3567432823423 30.8145536608922
"4482" 896.2 33.5677524569975 29.8612941289267
"4483" 896.4 37.9194656197918 29.3302237675536
"4484" 896.6 42.1129687095492 28.429208380444
"4485" 896.8 46.3772320898235 26.7801429342177
"4486" 897 50.7509145665303 25.3632468472782
"4487" 897.2 54.6946174393319 23.3522128086477
"4488" 897.4 58.3357645137459 21.2647453411301
"4489" 897.6 60.5588290249442 18.9572872884245
"4490" 897.8 62.0415120247264 16.403098028276
"4491" 898 62.369747199022 14.2678038578218
"4492" 898.2 62.5742209841755 11.0786662228911
"4493" 898.4 62.3862250992077 9.43076149608468
"4494" 898.6 62.8167219180135 10.254123883474
"4495" 898.8 64.5805011794834 11.3810249228599
"4496" 899 67.9796135353811 11.87950271575
"4497" 899.2 71.5108510094674 12.448015442107
"4498" 899.4 75.6254641438071 13.1180206576913
"4499" 899.6 80.6427045010822 12.8799620597446
"4500" 899.8 85.2485386519623 12.6489567002822
"4501" 900 88.2107210526336 13.4534052066505
"4502" 900.2 89.7383315130432 15.7257648763255
"4503" 900.4 92.7792647023622 18.5305379717083
"4504" 900.6 95.915692158841 21.736623601875
"4505" 900.8 98.6569029316533 25.4459358928142
"4506" 901 102.418650621786 28.2262305104632
"4507" 901.2 106.388265285295 30.5047696566635
"4508" 901.4 109.414972086899 31.380359318575
"4509" 901.6 109.59197681693 32.6989470120998
"4510" 901.8 109.487368017756 35.8896440545768
"4511" 902 109.139258611906 40.161743922347
"4512" 902.2 108.53542794527 44.4344008595401
"4513" 902.4 108.49094564508 49.4035300789155
"4514" 902.6 108.727210743756 54.5682544571391
"4515" 902.8 108.09955794871 60.1740041822649
"4516" 903 107.515932096868 64.7821479872909
"4517" 903.2 108.560509587177 69.7139238319013
"4518" 903.4 109.487368017756 74.9428387831095
"4519" 903.6 110.544253350467 80.4116783587697
"4520" 903.8 112.373999734972 83.6534659436767
"4521" 904 114.573511232883 84.1817522326841
"4522" 904.2 114.584684317709 84.0019933773189
"4523" 904.4 113.565221057719 84.2805936264217
"4524" 904.6 111.576088455324 85.9449871681858
"4525" 904.8 108.942931051243 87.5494646018615
"4526" 905 105.394213465448 89.8124540404776
"4527" 905.2 101.499328764504 92.631457503375
"4528" 905.4 97.9899892485061 96.4499867575733
"4529" 905.6 93.4331062737048 99.3147496066058
"4530" 905.8 89.3035398772431 103.119871697358
"4531" 906 84.6020469141785 106.772206044375
"4532" 906.2 80.7979840042044 110.745585061254
"4533" 906.4 80.319726187265 113.238595640223
"4534" 906.6 80.8889293572257 114.452410481097
"4535" 906.8 81.1093471673542 114.065817693964
"4536" 907 81.1799183806587 113.353860352145
"4537" 907.2 80.9074726320127 112.220841753428
"4538" 907.4 79.7784690522515 111.098931484393
"4539" 907.6 76.9606383460719 108.94796370277
"4540" 907.8 73.7342080965697 106.380307149858
"4541" 908 70.2874395017106 103.565348328566
"4542" 908.2 67.4952317092044 99.7743146415129
"4543" 908.4 63.8779315777561 96.7339994742511
"4544" 908.6 60.2638505031245 93.6204382571908
"4545" 908.8 56.3575722217305 90.7434111516314
"4546" 909 52.7571121988672 87.2773652755139
"4547" 909.2 49.6999523296644 82.6386151175952
"4548" 909.4 46.9406773164436 78.1017018837857
"4549" 909.6 44.4335347652514 73.6223481992068
"4550" 909.8 44.6245731222248 69.2785208644375
"4551" 910 47.395071787857 67.0147183909163
"4552" 910.2 51.3534355394704 65.8495713348607
"4553" 910.4 56.0475736387852 64.7840899357536
"4554" 910.6 61.1878604479211 64.4724072074818
"4555" 910.8 66.1688642796735 64.5147546642282
"4556" 911 70.0672855289029 64.4200856310998
"4557" 911.2 72.5141628295894 63.5325147474583
"4558" 911.4 75.3797505179991 62.8498052338984
"4559" 911.6 78.7969061142047 62.0354352749825
"4560" 911.8 81.5965065826288 60.5941498138023
"4561" 912 85.494040242047 59.1939725012659
"4562" 912.2 89.744200653591 59.7287091005126
"4563" 912.4 93.4595236084164 60.8129705389882
"4564" 912.6 96.0985601823033 61.6206012562712
"4565" 912.8 98.1541141144833 61.0492943000114
"4566" 913 101.122052356237 60.2072475010259
"4567" 913.2 104.871638263918 61.1857656541047
"4568" 913.4 109.090321584461 62.2786683450268
"4569" 913.6 113.456679821143 62.4029935136391
"4570" 913.8 116.187515317792 62.6081557099148
"4571" 914 116.683523544956 62.3407729838893
"4572" 914.2 117.224683128113 61.0604619673393
"4573" 914.4 117.964774138669 58.9628503426533
"4574" 914.6 118.260274011783 56.5951322288659
"4575" 914.8 118.889313248809 54.7819906878487
"4576" 915 118.875977156282 54.3159963665592
"4577" 915.2 117.910634572985 56.1785368758036
"4578" 915.4 118.492834822351 57.8046565556723
"4579" 915.6 119.725304394402 59.9131702771841
"4580" 915.8 120.795548350446 62.2158268817024
"4581" 916 121.16023354508 63.6165833969696
"4582" 916.2 120.272099342631 65.0836141222232
"4583" 916.4 119.71615098544 68.1818417827697
"4584" 916.6 119.421837219342 71.8420531944957
"4585" 916.8 119.278751620472 75.8540010767236
"4586" 917 118.409035309479 78.5350694187053
"4587" 917.2 116.881305206062 81.0173592272083
"4588" 917.4 115.85201817594 85.369992036375
"4589" 917.6 115.751997481993 89.8321390985066
"4590" 917.8 115.373541599614 90.3755667411538
"4591" 918 114.288000892297 89.9045344830507
"4592" 918.2 112.348323576265 89.7372944727477
"4593" 918.4 109.060613056914 90.0936323147697
"4594" 918.6 104.732865808617 90.2782048057361
"4595" 918.8 100.075238861502 91.2625496593568
"4596" 919 95.4029445636429 91.2289202309505
"4597" 919.2 90.6423781432288 91.9296316544114
"4598" 919.4 85.87837625339 92.7884252719286
"4599" 919.6 81.0109591025233 93.8241301435991
"4600" 919.8 76.1209730967137 94.6039073113157
"4601" 920 71.2894649992561 97.3374830714174
"4602" 920.2 67.3215750905751 100.397008368039
"4603" 920.4 63.3394868420061 104.20202945145
"4604" 920.6 58.8589444481407 107.775026511478
"4605" 920.8 54.3006052333509 109.605627233858
"4606" 921 50.4637769236354 108.696296712582
"4607" 921.2 47.6215173325103 106.066140267477
"4608" 921.4 44.9698754199723 101.583477519591
"4609" 921.6 43.1374936614625 96.8529951288062
"4610" 921.8 43.4381470990894 91.3961204754962
"4611" 922 44.8407889730668 86.746590752909
"4612" 922.2 46.7195738785734 82.1067423730673
"4613" 922.4 48.9668835687839 77.5246368022917
"4614" 922.6 52.0436649257106 74.2276380877295
"4615" 922.8 55.2235746485437 71.0398433714104
"4616" 923 59.2712377274505 69.3926447734583
"4617" 923.2 63.2650119739453 66.9357169722128
"4618" 923.4 66.1998665237924 64.1831899226114
"4619" 923.6 66.7966486581146 61.5520968650731
"4620" 923.8 67.1012907876984 58.5547524044423
"4621" 924 66.9147975189343 55.0413595621671
"4622" 924.2 66.9301957340724 50.9267788223342
"4623" 924.4 66.9953442367864 47.0629628874962
"4624" 924.6 69.0259273739541 44.1472693696225
"4625" 924.8 71.7692672390333 41.8995828206918
"4626" 925 72.9960180793861 38.388310464885
"4627" 925.2 71.9364073601072 35.0398234943856
"4628" 925.4 70.4065739987248 31.6813279530625
"4629" 925.6 68.4108694274508 27.6725196110487
"4630" 925.8 65.8614669645998 23.3887662382812
"4631" 926 64.4170227057459 22.060308689824
"4632" 926.2 64.5362121036942 22.0971358591894
"4633" 926.4 65.1394691814157 20.9072064936622
"4634" 926.6 66.5384820367561 20.3950854060383
"4635" 926.8 68.3978863491384 20.1816658264338
"4636" 927 71.2010308609442 19.320549760979
"4637" 927.2 75.0620277080927 18.2875221046522
"4638" 927.4 78.6667913434261 18.648589866435
"4639" 927.6 82.8230883807973 18.9805763451379
"4640" 927.8 86.6066340703561 20.314905099915
"4641" 928 90.9372035200928 21.0931532463138
"4642" 928.2 96.0074916977464 20.3025120009575
"4643" 928.4 100.292388684179 20.1527715693462
"4644" 928.6 99.693624553241 20.5186585009508
"4645" 928.8 99.4171291791833 19.9240401166274
"4646" 929 98.9421250177255 19.4708279862321
"4647" 929.2 97.6274385098143 20.4880374344527
"4648" 929.4 97.4745795816652 23.1398892569811
"4649" 929.6 98.2690469846193 27.1696480413118
"4650" 929.8 98.8613397407774 31.6042477275239
"4651" 930 99.3717334600998 36.291403068625
"4652" 930.2 99.1860614541169 40.3276300077564
"4653" 930.4 99.5515749616349 44.2178272951629
"4654" 930.6 100.628338852541 47.8839713397862
"4655" 930.8 103.377955852645 51.6671669351528
"4656" 931 106.205471613052 54.7289340932446
"4657" 931.2 109.255284602243 56.922769845906
"4658" 931.4 112.341291818388 60.2431759351908
"4659" 931.6 116.153616807573 63.9146048258707
"4660" 931.8 118.792256130978 64.7923011540139
"4661" 932 118.745509911473 64.349960421375
"4662" 932.2 118.400942975862 64.1956175318942
"4663" 932.4 117.543017005499 64.9046322129856
"4664" 932.6 115.880222209459 66.8634121951588
"4665" 932.8 113.807044353052 69.8832968069837
"4666" 933 112.154956970034 74.1699246859583
"4667" 933.2 109.973207666791 77.885863783888
"4668" 933.4 107.623649087203 82.1516139900592
"4669" 933.6 105.951590605664 87.0529970697695
"4670" 933.8 104.3744840922 92.2525984355315
"4671" 934 102.684934976064 95.5778550972724
"4672" 934.2 100.778899598072 95.6084571962171
"4673" 934.4 97.031946996068 94.4967880820539
"4674" 934.6 92.8659661422839 93.3852061117917
"4675" 934.8 87.9009375717114 92.39259350775
"4676" 935 82.9054081220835 92.3777966230653
"4677" 935.2 78.0367488402047 92.5207317633469
"4678" 935.4 72.5679113237106 92.478584546175
"4679" 935.6 67.6006660848007 93.2422668636161
"4680" 935.8 62.5590262220125 94.7742921171186
"4681" 936 57.5028310781595 95.7499373655851
"4682" 936.2 52.1961984268843 97.3907715768878
"4683" 936.4 47.7752666568561 99.141297597475
"4684" 936.6 44.1871909626508 102.169254942717
"4685" 936.8 40.4225702672985 105.667763705282
"4686" 937 38.4189451902768 108.733654524152
"4687" 937.2 38.4509901562687 108.84369884677
"4688" 937.4 37.7351314154083 108.364078794349
"4689" 937.6 35.7939855099341 106.66208569385
"4690" 937.8 33.1200678785311 103.835771324825
"4691" 938 30.9730367084344 99.4908006264359
"4692" 938.2 28.60332903253 94.9611084380967
"4693" 938.4 27.1670028759403 90.2444937856908
"4694" 938.6 26.3234950236508 84.7900134926118
"4695" 938.8 27.3199974929783 79.4744747517639
"4696" 939 28.2334659478288 74.3388184202386
"4697" 939.2 30.8659091929388 70.3068609891923
"4698" 939.4 33.7215071291172 66.1087071743472
"4699" 939.6 37.8222494820571 64.2460661786177
"4700" 939.8 41.8067651271661 63.486228213195
"4701" 940 46.4014855707938 63.8956681429033
"4702" 940.2 50.8167245847748 64.6071298820853
"4703" 940.4 55.7293297714196 63.8284779038236
"4704" 940.6 60.4434028034106 62.8038589224205
"4705" 940.8 64.8760820169804 61.0246164224685
"4706" 941 66.9945764011561 58.566266873975
"4707" 941.2 68.7344919394228 55.2342026031528
"4708" 941.4 71.128946351591 51.3483380420352
"4709" 941.6 72.31116153337 46.7052426138602
"4710" 941.8 74.0488359038761 42.045795965895
"4711" 942 75.1267235616955 36.8868741203447
"4712" 942.2 74.9800285645261 32.487414316965
"4713" 942.4 73.6799595845982 28.4811370951855
"4714" 942.6 72.8745182161957 24.7751836165508
"4715" 942.8 72.7237617504614 22.4667931211329
"4716" 943 72.3676880800087 22.7765620080908
"4717" 943.2 72.3941990595473 22.8390728124519
"4718" 943.4 73.7395418044335 22.6345467510202
"4719" 943.6 76.091386335787 22.8693806945296
"4720" 943.8 78.9047519168798 23.4997846417461
"4721" 944 82.5098715702667 25.0502262645878
"4722" 944.2 86.8477344582713 26.8729233381023
"4723" 944.4 91.4881985051719 28.4361674316423
"4724" 944.6 96.141514021653 29.8708045333028
"4725" 944.8 101.137040362866 30.595611471615
"4726" 945 104.574762831111 33.0931555508797
"4727" 945.2 104.993290059895 35.877372142875
"4728" 945.4 105.761844744192 40.5449165167908
"4729" 945.6 104.981708539138 45.7203059553205
"4730" 945.8 103.8217098307 50.6235404559638
"4731" 946 102.439624148813 54.948273553575
"4732" 946.2 102.05015360727 60.1528402676183
"4733" 946.4 101.174455443371 65.8296023465677
"4734" 946.6 99.5425278548604 71.1860402683402
"4735" 946.8 97.7117173892739 76.6378068248839
"4736" 947 96.1472865709079 81.9201134709911
"4737" 947.2 95.7864381030418 87.9651924764607
"4738" 947.4 96.1599809962838 93.7320012461806
"4739" 947.6 96.9379858782382 97.8421049507946
"4740" 947.8 97.2575810785348 97.2142640743042
"4741" 948 98.1460929744168 97.1118635927411
"4742" 948.2 97.6918241108595 96.9507774794353
"4743" 948.4 95.4697889283983 97.3263402944484
"4744" 948.6 92.22849286633 97.5665953608098
"4745" 948.8 87.4635386337743 97.7005857887114
"4746" 949 82.5387835961278 96.3754920967467
"4747" 949.2 77.0938087557275 94.6406449408607
"4748" 949.4 71.3886890682074 93.2774472118971
"4749" 949.6 66.0104081782694 91.3462423764723
"4750" 949.8 60.5394030095128 88.5789469037263
"4751" 950 55.3676253692924 86.8188107443841
"4752" 950.2 49.9877850255743 85.7035330339023
"4753" 950.4 44.8356431680589 85.3419419524851
"4754" 950.6 39.8629629609929 87.3881832695855
"4755" 950.8 35.2063584994484 89.9823128818109
"4756" 951 30.6677271640982 93.1477389816381
"4757" 951.2 26.5786890653832 96.8581356632479
"4758" 951.4 22.923673154566 100.268788299028
"4759" 951.6 22.9461295913613 100.781329410243
"4760" 951.8 23.1903537899998 100.991295898157
"4761" 952 23.3662165059403 101.502111993533
"4762" 952.2 22.9196269329086 103.41353535335
"4763" 952.4 22.4724953661387 103.405677660818
"4764" 952.6 21.832138426551 101.751570676503
"4765" 952.8 20.7474150976588 99.4126583703219
"4766" 953 19.0253183886245 96.3560595965592
"4767" 953.2 17.4336215504997 92.4060678869904
"4768" 953.4 16.4074204324458 87.9563125407284
"4769" 953.6 16.4342025852778 83.3726736173054
"4770" 953.8 18.3054939431278 78.6801090863396
"4771" 954 20.2552698311652 73.8315581531659
"4772" 954.2 23.0794905166245 69.3552087788224
"4773" 954.4 25.6678241993524 64.9986186113291
"4774" 954.6 29.0844472078133 60.6118526346036
"4775" 954.8 32.879595048583 56.6916132385673
"4776" 955 35.8580959058426 53.2152233945481
"4777" 955.2 37.9494420599123 50.0857988159687
"4778" 955.4 38.5262496178595 46.6729265198578
"4779" 955.6 37.138535649722 42.9130025594659
"4780" 955.8 34.5949841448894 39.6397454784083
"4781" 956 32.0959212033974 36.3675626034619
"4782" 956.2 29.4338640388032 32.5388965334338
"4783" 956.4 28.420130360884 31.4956065673169
"4784" 956.6 28.6941405410468 32.3977347740494
"4785" 956.8 29.5629306841635 32.3174139265972
"4786" 957 31.3336982846311 32.0902920667841
"4787" 957.2 34.5427713220288 31.6863947650909
"4788" 957.4 38.9120685496979 31.197859819282
"4789" 957.6 43.629694666149 31.0591441168393
"4790" 957.8 48.3650923935339 32.0720622668935
"4791" 958 53.6441121070433 32.4499279162899
"4792" 958.2 58.372668845952 34.157551374375
"4793" 958.4 63.3057252780968 35.1613051318146
"4794" 958.6 67.3866575214298 36.9334024393224
"4795" 958.8 71.5716445933925 39.3459668914659
"4796" 959 74.3651498918726 43.5043227138604
"4797" 959.2 77.4023964110061 47.6188645500417
"4798" 959.4 78.7268290077367 52.5357008164041
"4799" 959.6 81.2302489869743 56.3901434908023
"4800" 959.8 84.5175589905596 59.9855739870268
"4801" 960 87.8331581043507 63.8093961357804
"4802" 960.2 91.2469274648877 66.8240885444803
"4803" 960.4 95.0690145382283 68.3274882892639
"4804" 960.6 98.4650875447561 68.9887430446686
"4805" 960.8 100.845580060703 71.2158335868487
"4806" 961 102.880609797208 75.1773537813228
"4807" 961.2 104.1797212108 79.7454847836405
"4808" 961.4 102.740972211006 83.9709314905714
"4809" 961.6 101.040034707134 88.2759554570236
"4810" 961.8 99.0302479528169 92.8275336876098
"4811" 962 97.5953580510804 97.6445887124561
"4812" 962.2 98.4550854753613 99.1587304785592
"4813" 962.4 100.793069196381 98.7361387629911
"4814" 962.6 103.029486449092 97.5859310708114
"4815" 962.8 104.926424373756 95.9155203671184
"4816" 963 107.325877334295 93.5686351975141
"4817" 963.2 110.390460847551 90.7042129574776
"4818" 963.4 113.849863523853 88.3970118747378
"4819" 963.6 116.041996875838 86.9126191499386
"4820" 963.8 115.853685187506 85.6498041455357
"4821" 964 115.901615458101 82.5425187571892
"4822" 964.2 117.071972961461 78.8660666697857
"4823" 964.4 118.775956462335 74.8096890719013
"4824" 964.6 120.780212944214 72.1004897980614
"4825" 964.8 121.409646017992 72.3541577087335
"4826" 965 121.221867918648 72.8371640136723
"4827" 965.2 121.276910038345 72.9579937590385
"4828" 965.4 121.670615963774 73.1332066895932
"4829" 965.6 121.563953579478 72.3658206989054
"4830" 965.8 122.019960969361 70.7364293570329
"4831" 966 122.221626624936 68.808755006375
"4832" 966.2 123.34666403122 66.1209663317946
"4833" 966.4 124.787969558525 62.9584245289135
"4834" 966.6 124.356306420394 60.7027543088664
"4835" 966.8 124.133969779292 58.6581726399107
"4836" 967 124.343485177017 55.9220078244359
"4837" 967.2 124.479358699423 51.8032717759648
"4838" 967.4 123.724211878265 50.5719612703411
"4839" 967.6 122.550932894644 48.9539403999181
"4840" 967.8 121.191050731864 45.7366449568885
"4841" 968 120.358927651946 41.7221270151336
"4842" 968.2 120.673475489463 41.0104770419612
"4843" 968.4 120.737045965884 41.6117412959648
"4844" 968.6 120.462559102101 42.9612749936582
"4845" 968.8 120.268705783372 43.9339134810268
"4846" 969 119.970627878283 44.1220886755023
"4847" 969.2 119.836665216068 44.2941504400906
"4848" 969.4 119.540273618407 44.5746512789897
"4849" 969.6 118.656765135381 44.7358140377679
"4850" 969.8 118.02580125773 44.9022405810855
"4851" 970 117.714759892816 45.4747627532974
"4852" 970.2 117.287242655321 46.0982586617576
"4853" 970.4 117.021299644392 46.7533761741801
"4854" 970.6 116.544161378056 47.654959553825
"4855" 970.8 116.236242598226 49.1258078793489
"4856" 971 116.069936825799 51.7082893701595
"4857" 971.2 116.15094852516 54.8024131173475
"4858" 971.4 116.742202352072 58.6373393891645
"4859" 971.6 117.806867072089 62.7624335581442
"4860" 971.8 118.142209523002 67.2487167072648
"4861" 972 117.609048366282 71.9801983728487
"4862" 972.2 116.489833753671 76.7352610216462
"4863" 972.4 116.187892264868 80.533407959444
"4864" 972.6 117.335478252026 81.5860420372128
"4865" 972.8 117.547656354135 81.2088164987974
"4866" 973 117.105465915887 81.4418217013663
"4867" 973.2 117.462351348493 83.4188503457961
"4868" 973.4 116.443462382851 86.0157484935129
"4869" 973.6 114.785533155937 88.7799814911595
"4870" 973.8 112.699858758313 92.5184644480533
"4871" 974 110.591870039807 96.7929991160417
"4872" 974.2 107.149884400206 100.3356175756
"4873" 974.4 104.028927760336 104.218970729795
"4874" 974.6 101.012556756384 107.546046426896
"4875" 974.8 97.2241470376279 109.875396414888
"4876" 975 92.3161882393917 111.381066597248
"4877" 975.2 87.3006907118344 112.332129031236
"4878" 975.4 82.3361094874484 113.354236146042
"4879" 975.6 77.6596447567805 114.738999992765
"4880" 975.8 72.7724213906279 116.23203690017
"4881" 976 67.7325624213311 117.839571175
"4882" 976.2 62.888470663252 119.279993451648
"4883" 976.4 59.3108077933171 121.111813716692
"4884" 976.6 58.0138611783275 123.575384869383
"4885" 976.8 58.4047992049561 124.419062625505
"4886" 977 58.7035276775456 123.655280879007
"4887" 977.2 58.9661461149869 123.078654812375
"4888" 977.4 59.0437082526073 122.779647099945
"4889" 977.6 58.7757559546681 122.090076355815
"4890" 977.8 58.2678452498057 121.418319733144
"4891" 978 57.6526113217319 120.330434647657
"4892" 978.2 56.2545510471086 119.146144178391
"4893" 978.4 54.118391700409 117.435410662292
"4894" 978.6 51.0464767926361 114.654335717607
"4895" 978.8 48.3343678402691 110.640556526566
"4896" 979 46.0502775784716 106.745848637961
"4897" 979.2 43.4154073515766 102.715192949452
"4898" 979.4 41.285115606703 98.2931683518883
"4899" 979.6 38.6952854749869 93.9870617178622
"4900" 979.8 37.1715211549242 88.9110979254989
"4901" 980 36.1752188469825 83.7871800502712
"4902" 980.2 37.4172188494704 78.5598657763464
"4903" 980.4 39.7429381282561 74.5596900629464
"4904" 980.6 42.6654346749183 71.0088860795912
"4905" 980.8 44.2872763949114 66.8990798775983
"4906" 981 46.9468359980617 63.4935887629861
"4907" 981.2 51.2900060771139 61.3380826636961
"4908" 981.4 55.8572066960178 60.0280847622161
"4909" 981.6 60.2636652796172 58.7552348349583
"4910" 981.8 64.1963758411885 56.2793700682939
"4911" 982 67.3267932838672 54.0558068914028
"4912" 982.2 71.2450632893262 51.8665261827301
"4913" 982.4 74.8931735574783 48.8149538910972
"4914" 982.6 79.2407100852961 47.839681043775
"4915" 982.8 83.6207078809897 48.6019027509357
"4916" 983 88.2398651842998 49.7194247359478
"4917" 983.2 92.3838293527561 50.3134434421023
"4918" 983.4 95.9185606768561 50.9770510517659
"4919" 983.6 99.5809147359488 50.4967252402466
"4920" 983.8 103.306649995513 49.1626750472068
"4921" 984 106.457011317351 49.3036806248885
"4922" 984.2 109.722325720629 49.8513501851114
"4923" 984.4 112.497725363907 50.9262266353838
"4924" 984.6 115.214987825765 51.0134565682533
"4925" 984.8 116.163378891728 50.1384373631528
"4926" 985 115.454957832336 49.5984344111881
"4927" 985.2 115.572050341621 48.3086291692399
"4928" 985.4 115.591561989575 46.5092909550388
"4929" 985.6 115.931887207951 46.221662841906
"4930" 985.8 115.301163465201 47.1871399949861
"4931" 986 115.084278212163 48.514757199906
"4932" 986.2 116.484887209667 51.2260900331786
"4933" 986.4 117.999129072677 54.8859174789276
"4934" 986.6 119.206985811807 58.1762448421442
"4935" 986.8 120.346281357309 62.2077275342961
"4936" 987 119.834681256084 65.8918686965819
"4937" 987.2 119.247244446435 70.3761577967143
"4938" 987.4 119.863851160632 74.5640385351803
"4939" 987.6 121.115808385972 76.2898655268233
"4940" 987.8 121.441667409313 76.1643813528098
"4941" 988 121.406500713151 75.902596616796
"4942" 988.2 121.735074441084 75.8352002661854
"4943" 988.4 122.183328102809 76.1439749702697
"4944" 988.6 121.438729603423 76.4328037692981
"4945" 988.8 121.153114955151 76.4993375462171
"4946" 989 120.813072612731 76.80139855298
"4947" 989.2 120.35314552258 76.9041702889128
"4948" 989.4 119.606961727881 77.7945910322678
"4949" 989.6 118.671509565265 79.9864917763578
"4950" 989.8 117.257117145809 82.9010261346936
"4951" 990 115.321575095706 85.956005038975
"4952" 990.2 112.920959772349 89.7488953866801
"4953" 990.4 110.257107106134 94.0220875552153
"4954" 990.6 107.142004721146 97.9664751357409
"4955" 990.8 105.202549879269 102.509402430144
"4956" 991 105.196480247414 105.119434818507
"4957" 991.2 105.289535214461 105.018261847929
"4958" 991.4 104.054112747854 104.322479558096
"4959" 991.6 102.016642021641 104.817437083457
"4960" 991.8 98.5142356443682 106.053966719599
"4961" 992 94.2907756177044 106.801858126591
"4962" 992.2 89.9099841891245 106.178817592086
"4963" 992.4 86.1769519502222 105.152789124883
"4964" 992.6 81.5649242907824 104.120396633296
"4965" 992.8 77.3207128442824 102.732471100822
"4966" 993 72.7130928764403 102.789463212059
"4967" 993.2 67.7205614674258 103.188807827439
"4968" 993.4 63.0677639567824 102.300001550849
"4969" 993.6 59.2055855746354 99.3756588695043
"4970" 993.8 55.7030198768578 95.2970177528581
"4971" 994 54.0586522952607 90.6679516310814
"4972" 994.2 54.2992525333616 85.457648548531
"4973" 994.4 56.861885386648 81.2623920827804
"4974" 994.6 59.8483941762283 77.471555914375
"4975" 994.8 63.5868803692426 74.8031653326182
"4976" 995 67.7053901328087 72.3355609487961
"4977" 995.2 72.2704787785399 70.7781994099426
"4978" 995.4 75.611995680047 71.1771277145114
"4979" 995.6 78.3596314967839 71.5194190159861
"4980" 995.8 82.2966095973313 72.7207694715962
"4981" 996 86.3059346885172 74.1852382872511
"4982" 996.2 90.0433451143877 75.6947430346382
"4983" 996.4 93.7352200620894 77.5246368022917
"4984" 996.6 96.7222044255399 79.4788742487804
"4985" 996.8 98.9971976365561 82.0267269289141
"4986" 997 101.037171424454 85.9959804387026
"4987" 997.2 103.038915210349 90.3545573145699
"4988" 997.4 105.280062757747 91.7574229872098
"4989" 997.6 107.203310548237 90.2662532599033
"4990" 997.8 108.48474678567 88.1605824404353
"4991" 998 109.789394791801 85.7965348857053
"4992" 998.2 111.899017422437 82.4545829853484
"4993" 998.4 113.988821092487 78.5804387416011
"4994" 998.6 115.628116779026 74.4196356456359
"4995" 998.8 118.434624580648 71.1913695645372
"4996" 999 120.139571923151 67.8834713180592
"4997" 999.2 119.303160340279 64.2552913882466
"4998" 999.4 118.447308756078 59.8368848588185
"4999" 999.6 117.717920449075 54.9239221090653
"5000" 999.8 118.304507569783 50.2574150650777
"5001" 1000 119.126673282176 46.3970228006187
"5002" 1000.2 117.876246505828 44.8415966644018
"5003" 1000.4 114.953890327304 42.8480466586794
"5004" 1000.6 111.548695400405 39.8937303539966
"5005" 1000.8 108.490097465628 36.8433469068337
"5006" 1001 106.296141725964 32.9136558499882
"5007" 1001.2 105.745356694715 28.8857983657771
"5008" 1001.4 107.094423946032 26.4320072873036
"5009" 1001.6 107.773135797817 27.0325796191607
"5010" 1001.8 107.817214776323 27.7523214609231
"5011" 1002 109.439396927649 28.7810243116857
"5012" 1002.2 110.957005414156 30.029981529975
"5013" 1002.4 110.961932359451 30.8736137752639
"5014" 1002.6 112.68469620094 32.883610064375
"5015" 1002.8 115.623851310859 34.7422577705032
"5016" 1003 118.188814335623 37.0797247155431
"5017" 1003.2 119.089354636703 38.6096410051118
"5018" 1003.4 120.569330260202 40.2282502119453
"5019" 1003.6 119.538336418423 40.1189434019391
"5020" 1003.8 118.996060998278 40.0154266369945
"5021" 1004 117.681994493075 41.0203610693664
"5022" 1004.2 117.054071158031 42.6006266252374
"5023" 1004.4 116.245096444417 45.5949730804851
"5024" 1004.6 115.806175357881 49.1547979568304
"5025" 1004.8 115.938875226834 53.3721006500302
"5026" 1005 116.489717681405 57.3846002318345
"5027" 1005.2 118.000456781004 61.6611550900918
"5028" 1005.4 119.864170115851 65.7436082855043
"5029" 1005.6 119.426090972993 69.405495935796
"5030" 1005.8 117.535120027278 72.9075226994185
"5031" 1006 115.834681255656 76.911021737975
"5032" 1006.2 113.590268176141 81.669029205016
"5033" 1006.4 111.680388117968 86.6585893083484
"5034" 1006.6 110.369923496892 91.6662850193581
"5035" 1006.8 109.232880582547 94.8348220821489
"5036" 1007 107.349831751551 95.3459324485289
"5037" 1007.2 103.389584667626 96.6992074949576
"5038" 1007.4 98.4155120703648 97.2309395200011
"5039" 1007.6 93.2614654781924 98.1592046603114
"5040" 1007.8 87.5908022932428 98.13082538849
"5041" 1008 82.356147182186 97.1104922774124
"5042" 1008.2 77.2173581272035 96.3862318907434
"5043" 1008.4 72.6263502920083 94.0372240445837
"5044" 1008.6 67.8450023514436 92.1503171693303
"5045" 1008.8 64.1213152663613 92.3934316270329
"5046" 1009 60.9371536491035 94.2282025859936
"5047" 1009.2 57.1003948742771 97.43924777498
"5048" 1009.4 54.1302251546957 100.85826298028
"5049" 1009.6 51.9402950539811 105.587440626075
"5050" 1009.8 51.0386084980456 109.973821705033
"5051" 1010 51.047001039032 111.477003089237
"5052" 1010.2 50.1626152921664 110.355574293272
"5053" 1010.4 48.2492279657305 108.509992651862
"5054" 1010.6 45.8791663710619 105.881499971433
"5055" 1010.8 43.4381470990895 102.460404687452
"5056" 1011 40.8209487756765 98.2255254504723
"5057" 1011.2 38.5823408617025 93.5050172588036
"5058" 1011.4 37.7043345298015 88.2120392861386
"5059" 1011.6 37.2513115079227 83.140594743875
"5060" 1011.8 38.0610013561112 78.4764217701133
"5061" 1012 39.7925880402966 75.1405876255372
"5062" 1012.2 42.8027455041047 71.9585456765126
"5063" 1012.4 46.1022168047283 68.0656225755417
"5064" 1012.6 48.0227245829029 64.6024111763842
"5065" 1012.8 48.8201102824914 61.1201445119044
"5066" 1013 51.0819507987561 57.8641003989926
"5067" 1013.2 53.716930217958 54.8374757222099
"5068" 1013.4 56.9754320450954 52.4852445244018
"5069" 1013.6 61.0433264158308 51.8236646059451
"5070" 1013.8 65.9581834034793 51.2738628323036
"5071" 1014 70.3814993664228 51.5256179007083
"5072" 1014.2 73.7599761397561 51.084302406403
"5073" 1014.4 78.6015385905131 51.737941452375
"5074" 1014.6 82.9244890692888 54.9882776919077
"5075" 1014.8 87.0348327549763 57.8283159169713
"5076" 1015 91.1729593587738 61.0523689773484
"5077" 1015.2 94.8848825265864 64.1452198536964
"5078" 1015.4 97.0681318526245 68.4936221560066
"5079" 1015.6 99.4686285073614 73.0965732576645
"5080" 1015.8 101.672820179437 78.4412888253491
"5081" 1016 102.63237831472 84.1688473726607
"5082" 1016.2 103.154927422174 89.7169013411054
"5083" 1016.4 103.822230402472 94.1371243447629
"5084" 1016.6 104.809733564151 94.2574089121908
"5085" 1016.8 106.330048112151 93.9255136761645
"5086" 1017 107.976968564634 93.5254319704793
"5087" 1017.2 109.906429079064 92.3342045310417
"5088" 1017.4 111.740931617668 90.8084813102157
"5089" 1017.6 114.873439642936 88.9337611881955
"5090" 1017.8 115.460993321402 88.2211403310564
"5091" 1018 115.373450693459 88.6237070038074
"5092" 1018.2 114.717653686207 89.4522411368263
"5093" 1018.4 113.546064891435 90.3349508025803
"5094" 1018.6 112.842544951273 92.0614785896767
"5095" 1018.8 112.171463171084 94.5660444838706
"5096" 1019 110.659813982739 97.6160227815699
"5097" 1019.2 108.570511656572 100.895313632717
"5098" 1019.4 106.292130662637 104.038630284273
"5099" 1019.6 104.053531910815 106.393262485214
"5100" 1019.8 102.636122931834 108.913745315496
"5101" 1020 102.381550021669 109.410926218653
"5102" 1020.2 102.115758822832 108.480786154257
"5103" 1020.4 100.723201799874 107.684305200778
"5104" 1020.6 98.0883429308877 107.261667705586
"5105" 1020.8 95.0616561134379 106.83127059602
"5106" 1021 90.9711476931101 105.980784097809
"5107" 1021.2 87.3772762722733 104.176001512616
"5108" 1021.4 83.309031453411 102.422767483331
"5109" 1021.6 78.3775981769929 101.421652542375
"5110" 1021.8 73.478310721265 100.643638385196
"5111" 1022 68.1042760797817 100.346968719324
"5112" 1022.2 63.8713784978078 101.668753227504
"5113" 1022.4 61.1722870431798 105.447523004231
"5114" 1022.6 59.6093561160638 109.385418987965
"5115" 1022.8 59.4448019886765 111.25354826318
"5116" 1023 59.5430691919716 111.243081107315
"5117" 1023.2 59.9956997855418 111.430053959063
"5118" 1023.4 60.25149320638 111.89485261477
"5119" 1023.6 60.6438696039972 112.327500114054
"5120" 1023.8 61.6559333922176 114.014072414298
"5121" 1024 63.8213909540701 116.525753396309
"5122" 1024.2 66.0337874531987 119.678693414539
"5123" 1024.4 66.6430036619311 121.174112553925
"5124" 1024.6 65.9965180543672 120.063660378708
"5125" 1024.8 64.9073112196311 119.543467677125
"5126" 1025 60.5129250243164 119.272206036116
"5127" 1025.2 55.169173243017 119.709910878714
"5128" 1025.4 49.6218672915922 120.969342151555
"5129" 1025.6 45.0546928502643 120.665475822695
"5130" 1025.8 40.9912998584026 119.268911360315
"5131" 1026 37.9910630661174 115.491745514921
"5132" 1026.2 34.4773354183136 111.148701765986
"5133" 1026.4 31.9416630535612 106.600547850909
"5134" 1026.6 28.6530165418917 102.830545262333
"5135" 1026.8 25.6198494417311 98.714527258625
"5136" 1027 22.9571963067981 94.2372658773246
"5137" 1027.2 20.3837153784518 89.8199244209576
"5138" 1027.4 18.6137041750313 84.7248401069071
"5139" 1027.6 20.6837221128743 79.5469221212114
"5140" 1027.8 24.6918241030561 75.0997088208477
"5141" 1028 28.3946268978295 70.8295297999438
"5142" 1028.2 32.7114833437561 67.0141056463653
"5143" 1028.4 36.4466197673652 63.7349942071841
"5144" 1028.6 39.41084921815 59.7483299925265
"5145" 1028.8 41.6866075937066 57.6636605359196
"5146" 1029 45.9789706105808 56.5053713031997
"5147" 1029.2 50.9875287474259 55.2569038633939
"5148" 1029.4 55.9221107877367 56.0347104921226
"5149" 1029.6 60.9323221410061 56.0162610184583
"5150" 1029.8 64.7901203065561 58.1690288109477
"5151" 1030 68.0587965847561 60.6664501193179
"5152" 1030.2 71.2633127994625 61.8289591317695
"5153" 1030.4 74.1330162834783 61.8870072220417
"5154" 1030.6 75.8695869231047 60.7981185488154
"5155" 1030.8 77.0085727918504 59.5510475432335
"5156" 1031 78.3173676469617 59.2351455916927
"5157" 1031.2 81.7974188763157 60.1249165354576
"5158" 1031.4 85.9678230033983 61.7974027873933
"5159" 1031.6 90.5615831772327 63.1462644733283
"5160" 1031.8 95.2208448932204 65.305416403875
"5161" 1032 99.8313161588372 67.2834685189966
"5162" 1032.2 104.611316443936 69.8899718617853
"5163" 1032.4 109.322116436452 71.069723887862
"5164" 1032.6 111.458395285738 70.5257573206493
"5165" 1032.8 111.433938981083 70.6113224300572
"5166" 1033 111.152314259482 72.027429732083
"5167" 1033.2 110.306503011291 75.0345940463664
"5168" 1033.4 108.76176334712 78.3864774006477
"5169" 1033.6 105.862002557141 82.0218129524007
"5170" 1033.8 102.265873914756 85.7149708335962
"5171" 1034 98.841802653995 89.1038801945343
"5172" 1034.2 95.0124404304956 92.6507272038624
"5173" 1034.4 91.9837465769666 97.2209986965066
"5174" 1034.6 89.9519987815083 102.608785462225
"5175" 1034.8 89.8166315414403 106.587819802138
"5176" 1035 91.0020180368832 108.715506347765
"5177" 1035.2 91.00969889591 108.937906271375
"5178" 1035.4 90.5194781074716 108.132907150487
"5179" 1035.6 90.5809784728269 108.284024891021
"5180" 1035.8 90.7168177869666 108.210418733822
"5181" 1036 90.4728784278394 106.924371256403
"5182" 1036.2 88.491416882765 105.164992588098
"5183" 1036.4 86.3351493296418 102.469924248889
"5184" 1036.6 83.5575587824228 98.6685238224306
"5185" 1036.8 81.2786226316834 94.6674473424477
"5186" 1037 80.224898616275 89.8732543840825
"5187" 1037.2 78.8756291458642 85.0635575050507
"5188" 1037.4 76.9975550749288 80.8393934866295
"5189" 1037.6 75.8854644398726 76.0417732402391
"5190" 1037.8 77.2256022571288 71.1632301729477
"5191" 1038 79.1118942445399 67.2455945881588
"5192" 1038.2 82.4033715722472 63.5685339214018
"5193" 1038.4 86.2955326674783 61.4305115859583
"5194" 1038.6 90.0895364894106 59.6004755920023
"5195" 1038.8 94.582602028485 59.7173383305245
"5196" 1039 99.7071302335239 59.954862901875
"5197" 1039.2 105.481923920141 60.6971787036635
"5198" 1039.4 109.662271461331 62.7738808183838
"5199" 1039.6 114.777651748972 64.5221146524561
"5200" 1039.8 118.208061188923 65.3443423883472
"5201" 1040 118.778933268703 63.6947906048036
"5202" 1040.2 118.605861746497 61.4460567031339
"5203" 1040.4 119.163964667864 57.9182783481858
"5204" 1040.6 119.897486438243 53.88222142726
"5205" 1040.8 119.342019524837 51.0699830357804
"5206" 1041 117.361386506402 48.2881534801626
"5207" 1041.2 116.223583146729 44.0567578216339
"5208" 1041.4 116.478722762573 40.0866378566044
"5209" 1041.6 115.819687327774 39.8517184040264
"5210" 1041.8 113.271336748951 39.6028049383573
"5211" 1042 109.409876256814 39.4413157203167
"5212" 1042.2 104.55834822003 39.813850790775
"5213" 1042.4 100.169440169619 39.966723747975
"5214" 1042.6 95.739842849671 39.1137251729601
"5215" 1042.8 92.3147241460288 36.6938527097386
"5216" 1043 90.2584916683071 32.7848146158444
"5217" 1043.2 89.0571616948901 28.2120541471894
"5218" 1043.4 90.2673914688298 24.4863253451961
"5219" 1043.6 91.1783274131804 21.2560002894659
"5220" 1043.8 90.0093174556221 18.9569361971173
"5221" 1044 86.9912284931422 18.0604830593057
"5222" 1044.2 82.7830429821361 18.090603572655
"5223" 1044.4 78.4872041874436 18.2372660659688
"5224" 1044.6 73.6291963936916 19.2401095830847
"5225" 1044.8 69.2491527555803 18.0134951250124
"5226" 1045 64.5202644742861 15.881589341115
"5227" 1045.2 62.4142244863306 12.7594031365133
"5228" 1045.4 62.1105659157061 10.259686340085
"5229" 1045.6 62.2557402816942 10.7971451053338
"5230" 1045.8 61.9856251722667 12.0194329713431
"5231" 1046 59.7208214855686 13.7386608150312
"5232" 1046.2 56.457348664899 16.4934451531464
"5233" 1046.4 53.3326885777255 19.4786276269056
"5234" 1046.6 50.0111916278529 23.1934371321815
"5235" 1046.8 47.0190412308251 27.0015155330302
"5236" 1047 44.2658739085561 31.4597933061397
"5237" 1047.2 42.8949695833768 35.681888045306
"5238" 1047.4 42.2483990284802 40.8259751970647
"5239" 1047.6 41.5958214836311 46.100751155625
"5240" 1047.8 40.6645266513045 51.5653429523105
"5241" 1048 38.9770220870288 55.9226456343144
"5242" 1048.2 37.1434094687744 60.763055943953
"5243" 1048.4 33.4148064290458 63.7999035193002
"5244" 1048.6 29.5365161088164 67.2064443414698
"5245" 1048.8 26.0567731731245 70.5486906376645
"5246" 1049 24.1269486115147 75.2915787589009
"5247" 1049.2 23.2095174187561 80.7026318386759
"5248" 1049.4 22.5373413107283 86.2263636947639
"5249" 1049.6 24.0703792888843 91.3738487742724
"5250" 1049.8 25.866704349995 95.8614060459856
"5251" 1050 29.0712474324888 100.301462769789
"5252" 1050.2 33.5008774359869 104.501977299631
"5253" 1050.4 37.4923071909792 107.520778169507
"5254" 1050.6 42.5968619288877 109.313383710112
"5255" 1050.8 46.4166718426385 110.661473926081
"5256" 1051 49.0148564571771 110.607439882901
"5257" 1051.2 50.3271618670866 111.319528754307
"5258" 1051.4 54.4614833460811 112.632336070375
"5259" 1051.6 58.3359302553459 112.41021297017
"5260" 1051.8 60.1843468746023 113.024318011913
"5261" 1052 61.4952537357225 115.809695572963
"5262" 1052.2 61.3620128124818 118.142977772393
"5263" 1052.4 59.9704564675456 119.280298222296
"5264" 1052.6 58.2872022249612 119.913400634452
"5265" 1052.8 56.9311161535964 120.672083329283
"5266" 1053 56.7279052526535 122.010504021683
"5267" 1053.2 56.5387140031189 124.153049563198
"5268" 1053.4 56.8890718129199 123.351014678651
"5269" 1053.6 57.1568743468061 122.91622729535
"5270" 1053.8 57.2473160280754 122.672920563224
"5271" 1054 56.7324532021561 121.7633104098
"5272" 1054.2 56.4093863607061 121.09449122205
"5273" 1054.4 56.7161192442024 120.448650355863
"5274" 1054.6 56.1056455516459 119.740496735663
"5275" 1054.8 56.3345966934254 119.143819959714
"5276" 1055 57.5265348503677 118.187141319598
"5277" 1055.2 58.9991635562647 117.045005194151
"5278" 1055.4 60.0312736481182 115.219754799996
"5279" 1055.6 62.0218809004061 112.5909329778
"5280" 1055.8 64.907171072641 109.075446837587
"5281" 1056 67.7049302675492 105.434567668875
"5282" 1056.2 70.86807346693 102.501733218245
"5283" 1056.4 74.3439151366015 100.33416991502
"5284" 1056.6 78.6521809811414 98.9497388995769
"5285" 1056.8 83.1737095240239 99.3776592083839
"5286" 1057 88.0729374436245 99.6783644339539
"5287" 1057.2 92.4267947638952 99.6436735836359
"5288" 1057.4 95.4787553968989 99.7871403437411
"5289" 1057.6 97.0108736292778 101.561232198949
"5290" 1057.8 96.7309787634436 101.360230372071
"5291" 1058 97.4223939388269 99.6527906703484
"5292" 1058.2 98.8651703205455 97.026555022875
"5293" 1058.4 101.849753338041 94.1503030479698
"5294" 1058.6 105.036874575961 90.2860988865032
"5295" 1058.8 108.36662331891 87.5814234898878
"5296" 1059 111.680388117968 85.8299637660033
"5297" 1059.2 113.250825235908 85.7760608289375
"5298" 1059.4 112.726596761918 84.1683555034291
"5299" 1059.6 112.130950680461 81.3946126806161
"5300" 1059.8 112.210683756261 77.5580436730356
"5301" 1060 113.034768629756 73.0295237150329
"5302" 1060.2 114.462025576367 68.7873347542599
"5303" 1060.4 115.653465191229 64.445506019625
"5304" 1060.6 116.798698889502 59.7429253930295
"5305" 1060.8 118.718827525432 55.1087212969426
"5306" 1061 118.831823876972 51.5382425443209
"5307" 1061.2 116.365782289128 50.0502510620476
"5308" 1061.4 113.369097060451 47.6365581793472
"5309" 1061.6 109.843691739944 44.5856709548036
"5310" 1061.8 106.893069798233 40.8965840289255
"5311" 1062 104.166267099756 37.4308727959028
"5312" 1062.2 100.495692855395 34.2354033433194
"5313" 1062.4 97.5794326075957 30.8549186197712
"5314" 1062.6 93.8395305324661 27.958552959915
"5315" 1062.8 91.1771719323774 24.3061508557828
"5316" 1063 88.8502269751026 21.9201468301968
"5317" 1063.2 88.1522871941561 19.660099266575
"5318" 1063.4 89.1143357011432 17.0086575465363
"5319" 1063.6 89.7814541953377 15.9258913001403
"5320" 1063.8 90.5632526815261 15.319781223405
"5321" 1064 91.3599440449193 14.8378414261913
"5322" 1064.2 91.0690675370112 15.0835301074056
"5323" 1064.4 90.0908274658001 15.4432135369245
"5324" 1064.6 87.8836982906761 15.281562984105
"5325" 1064.8 84.6492290898061 14.142659452965
"5326" 1065 81.0250209199123 12.1780827102812
"5327" 1065.2 76.7605969581771 10.0398308897961
"5328" 1065.4 73.2685613363622 7.75994325989016
"5329" 1065.6 70.4295841224789 6.05011756047401
"5330" 1065.8 68.6269553720241 6.86106045990077
"5331" 1066 65.4831573106178 7.7788347170984
"5332" 1066.2 61.2861187445965 8.49847603157713
"5333" 1066.4 57.6431062596955 7.86031439340531
"5334" 1066.6 55.0770815850862 6.37326245414199
"5335" 1066.8 55.1481254100298 6.63237313325921
"5336" 1067 54.720036839935 7.251910907175
"5337" 1067.2 52.8969640000822 8.68010989319021
"5338" 1067.4 50.1907319257906 10.3963494923405
"5339" 1067.6 46.6296010510418 11.5723918642321
"5340" 1067.8 43.295555505862 11.150171315775
"5341" 1068 41.8996634172794 9.92452126938663
"5342" 1068.2 41.5968772576228 8.94200637844167
"5343" 1068.4 41.7297128216652 7.691420659125
"5344" 1068.6 42.1432173467017 6.94367249890761
"5345" 1068.8 42.4545744255626 6.84589348321371
"5346" 1069 43.1340841894894 6.63192613630834
"5347" 1069.2 43.576774814517 6.58226088813587
"5348" 1069.4 43.7460244179497 6.130842554375
"5349" 1069.6 44.316011941522 6.07934279928989
"5350" 1069.8 45.3206900846427 5.58843249145747
"5351" 1070 46.3355392287973 4.67040674332346
"5352" 1070.2 47.2945005212824 4.1904287906171
"5353" 1070.4 48.7051923887161 3.456839744685
"5354" 1070.6 50.2455192404602 3.17347879901785
"5355" 1070.8 52.5945869904531 2.87650157155682
"5356" 1071 55.7695873217561 2.23622197808929
"5357" 1071.2 58.7909862486222 1.20114466371428
"5358" 1071.4 60.6578209031728 1.162471445375
"5359" 1071.6 63.0173761732278 1.06632493141274
"5360" 1071.8 65.426931305907 1.66844247510141
"5361" 1072 68.435148960609 1.94931754861029
"5362" 1072.2 72.2253190016806 1.58551610680896
"5363" 1072.4 75.8432373482184 1.80184576322406
"5364" 1072.6 76.9906445542561 2.75091701628125
"5365" 1072.8 78.6812026584123 3.360020205125
"5366" 1073 82.2156581763853 3.90931793289185
"5367" 1073.2 84.588491033109 4.44474376172794
"5368" 1073.4 85.2347311806133 4.66035029940357
"5369" 1073.6 87.3247243884163 5.34174104390898
"5370" 1073.8 88.8238848913502 5.65279923111757
"5371" 1074 88.8930100265231 6.03931667385073
"5372" 1074.2 89.7555497214259 6.24742020255424
"5373" 1074.4 90.1105971238418 6.53122410894643
"5374" 1074.6 90.271469235583 7.18429402225962
"5375" 1074.8 90.2449554543443 6.99637326793382
"5376" 1075 90.6038571220531 7.11720107360272
"5377" 1075.2 91.038040709501 6.99530272901785
"5378" 1075.4 90.9274884367264 6.95827374186015
"5379" 1075.6 91.0849198360182 7.77954524003519
"5380" 1075.8 92.092051813241 8.6594230333144
"5381" 1076 93.7787179505461 9.330983125095
"5382" 1076.2 96.0278822641994 10.387382539643
"5383" 1076.4 98.4943243629869 12.1600147926635
"5384" 1076.6 101.167868963423 13.5621668627083
"5385" 1076.8 103.339244139617 14.9635023037083
"5386" 1077 105.558704723158 17.4951133991881
"5387" 1077.2 108.39733117202 20.7487181709127
"5388" 1077.4 112.130950680461 24.3846016105179
"5389" 1077.6 115.022872269448 28.0067014084006
"5390" 1077.8 118.382485698806 32.1727722241733
"5391" 1078 118.862641063756 34.9545813221699
"5392" 1078.2 119.219979953243 39.8249569457853
"5393" 1078.4 119.922562738961 45.6059614504018
"5394" 1078.6 121.38518677956 51.0964210069821
"5395" 1078.8 122.500229826909 56.9265532624258
"5396" 1079 123.708919104808 62.8843740273489
"5397" 1079.2 125.147896264315 68.0810970038835
"5398" 1079.4 125.022683062865 68.1203984834086
"5399" 1079.6 124.502098446936 67.8549322819648
"5400" 1079.8 124.10705944973 68.4433349990329
"5401" 1080 123.497746393024 69.0200428333994
"5402" 1080.2 122.913645869781 69.6336320046
"5403" 1080.4 122.432399242638 70.1983145192994
"5404" 1080.6 121.874764261981 70.458509002825
"5405" 1080.8 120.438786371993 70.8308669331801
"5406" 1081 119.089850607087 71.8577913979122
"5407" 1081.2 118.047258688654 72.9768296514006
"5408" 1081.4 116.308953294 74.9646609713054
"5409" 1081.6 115.297141469042 76.7146849007868
"5410" 1081.8 113.397193340994 79.167359756539
"5411" 1082 111.644314282731 82.7170092583
"5412" 1082.2 110.526899332628 87.3527673573237
"5413" 1082.4 108.582265500832 91.2160871157394
"5414" 1082.6 105.747266472151 93.1774323505178
"5415" 1082.8 102.2534123201 95.9927829762357
"5416" 1083 98.5750276463677 98.9737901078709
"5417" 1083.2 95.4087527199544 102.495553481383
"5418" 1083.4 95.1120209251205 105.819988895714
"5419" 1083.6 95.9604667829869 105.958843515683
"5420" 1083.8 96.1778286042382 105.489165153589
"5421" 1084 96.3287834816182 105.286307257797
"5422" 1084.2 96.9057905724484 104.848228014657
"5423" 1084.4 97.3631788912687 104.459841985888
"5424" 1084.6 98.1462080103239 104.0159584474
"5425" 1084.8 99.9366740623715 103.577553220837
"5426" 1085 102.568067585158 103.113279527785
"5427" 1085.2 105.168888331842 102.970150169185
"5428" 1085.4 106.359028467064 103.518755929606
"5429" 1085.6 106.02118078973 103.587352769375
"5430" 1085.8 105.898103671826 103.611723820523
"5431" 1086 105.774814188488 103.428110105625
"5432" 1086.2 105.63415700817 103.352332562185
"5433" 1086.4 105.413704677602 103.437093025119
"5434" 1086.6 105.398246130032 103.309501776763
"5435" 1086.8 105.381863430161 102.660450643823
"5436" 1087 105.618940534392 101.991687298036
"5437" 1087.2 105.739981125682 101.336372173689
"5438" 1087.4 105.800605238856 100.714615115325
"5439" 1087.6 106.256699603256 99.89610782365
"5440" 1087.8 106.335336562635 98.8748681476422
"5441" 1088 106.625599456815 97.3011482548204
"5442" 1088.2 106.912007598084 95.2408407383405
"5443" 1088.4 107.807356563454 92.185042775417
"5444" 1088.6 109.076747347426 88.6594904904107
"5445" 1088.8 110.47211721362 84.4214848246568
"5446" 1089 112.405710943591 80.3650643506533
"5447" 1089.2 115.248038142026 76.5897669728446
"5448" 1089.4 117.489023533546 72.2685114061645
"5449" 1089.6 118.211900367074 67.9737443840932
"5450" 1089.8 119.339667295121 63.2599097700359
"5451" 1090 120.171442923934 58.7338225445784
"5452" 1090.2 119.893658975618 55.4872825147371
"5453" 1090.4 118.171486161354 53.1062909130268
"5454" 1090.6 115.918698638572 49.0593122242434
"5455" 1090.8 113.607689525057 44.3378080374723
"5456" 1091 111.481909122013 39.8692497064576
"5457" 1091.2 111.251769763829 36.0404132554851
"5458" 1091.4 112.832060023356 34.2513597799296
"5459" 1091.6 114.020918606837 35.3798464150507
"5460" 1091.8 114.34513497827 35.9265098791179
"5461" 1092 115.080451813609 37.1203414852466
"5462" 1092.2 115.99243070765 38.1755397184812
"5463" 1092.4 117.375666747072 39.8232377267434
"5464" 1092.6 119.044091034527 41.9566632586462
"5465" 1092.8 120.67391976607 44.7809263662394
"5466" 1093 122.710271859605 48.0927564435095
"5467" 1093.2 123.772526959239 50.3096157293835
"5468" 1093.4 123.789465004868 51.2799815159353
"5469" 1093.6 124.674543807126 53.3019988086019
"5470" 1093.8 124.255677768985 54.4261735387309
"5471" 1094 123.818953864635 55.9584211543836
"5472" 1094.2 123.930356223756 58.9622033235962
"5473" 1094.4 124.591362548973 62.4722817079402
"5474" 1094.6 125.326162252739 63.7997495624871
"5475" 1094.8 124.700343117678 63.9776620557802
"5476" 1095 123.743650928388 65.1880797042697
"5477" 1095.2 122.554209434618 66.9955850901595
"5478" 1095.4 121.238708421729 69.9055026614386
"5479" 1095.6 119.790954340792 73.4146319062568
"5480" 1095.8 117.943305557166 76.9325807447596
"5481" 1096 115.873344427351 81.2055218229957
"5482" 1096.2 114.758458588782 85.9365606716118
"5483" 1096.4 113.053772561606 89.599477185575
"5484" 1096.6 111.645553669591 93.5154619950098
"5485" 1096.8 111.983647201443 95.4233322725784
"5486" 1097 112.374570874967 95.4750347577145
"5487" 1097.2 113.00637194998 95.784462245625
"5488" 1097.4 113.110999090849 95.9706951913665
"5489" 1097.6 112.719688948069 95.8584062303576
"5490" 1097.8 112.695489394468 95.8249476686123
"5491" 1098 112.449360154377 95.4484053138491
"5492" 1098.2 111.990644557997 95.3923958252198
"5493" 1098.4 111.270813929833 95.574588581093
"5494" 1098.6 110.450233898156 96.23989626395
"5495" 1098.8 109.86425271663 96.9029077780809
"5496" 1099 109.263059313953 97.9036949412357
"5497" 1099.2 108.161883695445 99.0225748316943
"5498" 1099.4 106.859027612739 99.9350278102818
"5499" 1099.6 104.99406548712 100.573078076561
"5500" 1099.8 103.232175534248 101.243516681231
"5501" 1100 101.138522025349 101.719625255561
"5502" 1100.2 98.1455524074552 103.051846466499
"5503" 1100.4 93.7289772245735 104.106899268845
"5504" 1100.6 89.2076939600865 105.941374755245
"5505" 1100.8 85.0824867966048 107.986197175081
"5506" 1101 82.0526009470288 111.077285396929
"5507" 1101.2 80.495098427612 113.878207487104
"5508" 1101.4 80.3458214877733 113.27919075278
"5509" 1101.6 78.9969888637296 112.295248944986
"5510" 1101.8 75.7849329116721 109.351134292938
"5511" 1102 72.2724269914975 106.745848637961
"5512" 1102.2 70.4282958352426 102.79200022178
"5513" 1102.4 70.3496341877652 99.2119434337568
"5514" 1102.6 70.9009775428534 96.4837207390122
"5515" 1102.8 72.2296595223614 93.5969709172697
"5516" 1103 73.9061602309099 91.2562541918109
"5517" 1103.2 76.1558289765596 90.1711583484375
"5518" 1103.4 78.6712531361213 88.8628067758793
"5519" 1103.6 80.7747608085982 87.1032227134013
"5520" 1103.8 83.3763020086322 85.2110312180476
"5521" 1104 85.2141641548016 82.771151763975
"5522" 1104.2 87.0659769701151 79.7679167885545
"5523" 1104.4 88.5898912464858 76.9034469518074
"5524" 1104.6 89.5349830552423 73.3645561314943
"5525" 1104.8 90.0963190374783 70.082696316375
"5526" 1105 90.1727949740542 66.3086451855
"5527" 1105.2 89.5784870320418 62.9049469926036
"5528" 1105.4 90.0139272632267 59.6064024847279
"5529" 1105.6 91.8224287971873 56.3171176474025
"5530" 1105.8 94.0401353396827 53.0668141766594
"5531" 1106 96.958720836646 50.6720382645585
"5532" 1106.2 100.120622377073 50.3966282461731
"5533" 1106.4 102.589118363046 51.4950591839264
"5534" 1106.6 104.591264121129 52.1131750745932
"5535" 1106.8 107.151104836196 53.2701772848612
"5536" 1107 110.102103900208 55.1543197132793
"5537" 1107.2 113.501948621069 56.8257445591875
"5538" 1107.4 116.28575571353 56.5693037789788
"5539" 1107.6 116.56972619114 55.2901903015982
"5540" 1107.8 115.380330371242 53.5226280398704
"5541" 1108 114.072066576569 51.2397394043571
"5542" 1108.2 113.013276087783 48.2846505441964
"5543" 1108.4 112.430362234527 44.4869947668337
"5544" 1108.6 110.689238302324 40.8164770325912
"5545" 1108.8 107.919115623648 38.6989799902939
"5546" 1109 105.267791297728 36.4294133772083
"5547" 1109.2 103.531572676805 32.9516360566565
"5548" 1109.4 102.679820945152 29.6432583560681
"5549" 1109.6 103.437456517467 28.0308130123647
"5550" 1109.8 103.716378100858 27.851541889875
"5551" 1110 103.698770376246 27.702490756605
"5552" 1110.2 103.424741131491 27.2820151865809
"5553" 1110.4 103.965048997815 26.2703559109927
"5554" 1110.6 105.771453576407 24.9963054683847
"5555" 1110.8 107.056448401944 25.1683030056875
"5556" 1111 106.362277002423 24.9928947987992
"5557" 1111.2 105.494583161024 24.3665900691688
"5558" 1111.4 103.893685450999 23.6108614988599
"5559" 1111.6 102.201900282786 22.1736737641671
"5560" 1111.8 99.7841839908149 20.2341222333162
"5561" 1112 97.1945389582133 17.749187301575
"5562" 1112.2 93.9191965200432 15.5895414491176
"5563" 1112.4 90.9585344640061 13.011399569685
"5564" 1112.6 89.3051923930561 11.119596724335
"5565" 1112.8 87.7668741201456 11.7697090896908
"5566" 1113 84.9429084077767 13.7285234598905
"5567" 1113.2 82.0198294056942 16.1043583359626
"5568" 1113.4 78.4140002662867 17.8875009295179
"5569" 1113.6 74.9589870977149 20.5684062871894
"5570" 1113.8 71.0877906204397 23.3706483229668
"5571" 1114 67.2194562613811 25.1523787393125
"5572" 1114.2 62.7799266264228 26.4096719526477
"5573" 1114.4 57.9724086695303 27.0810128717298
"5574" 1114.6 53.462159568054 29.4168633931197
"5575" 1114.8 48.9631216154802 30.8628755726509
"5576" 1115 44.2909245459947 32.8329419440909
"5577" 1115.2 39.775988444517 34.6602043042989
"5578" 1115.4 35.0580557982778 36.8868321591685
"5579" 1115.6 30.2663107790561 37.622671737575
"5580" 1115.8 25.2540783626182 37.5444780985474
"5581" 1116 21.5115574208539 35.590735348125
"5582" 1116.2 21.3926580001297 34.9177163538585
"5583" 1116.4 21.8201188457228 36.3444839565417
"5584" 1116.6 20.7582237374302 38.735151721993
"5585" 1116.8 20.1688883227561 41.843239297605
"5586" 1117 20.0448626622613 45.4057826462487
"5587" 1117.2 20.7031498030674 49.8739009129316
"5588" 1117.4 20.918679815747 54.2117038507023
"5589" 1117.6 19.3380969657738 58.417677967198
"5590" 1117.8 16.8221782004995 62.2327376070564
"5591" 1118 14.5293431413237 66.3262909941858
"5592" 1118.2 13.2641264172561 70.6861422000592
"5593" 1118.4 13.3373024766785 75.2685160282888
"5594" 1118.6 12.900717895914 79.6104363243224
"5595" 1118.8 14.4120075881958 83.2910516054871
"5596" 1119 16.8683763980382 86.905254640734
"5597" 1119.2 19.1639346384849 91.7407781976547
"5598" 1119.4 22.5687236836487 96.014245461251
"5599" 1119.6 25.4646506649561 100.052165634125
"5600" 1119.8 28.5306183367561 104.372230169689
"5601" 1120 32.1223614564061 106.835903109875
"5602" 1120.2 37.0542949004344 108.035069603853
"5603" 1120.4 41.6166902872982 108.954574662347
"5604" 1120.6 46.7604450728662 109.370345064678
"5605" 1120.8 51.3915220943996 110.527563471245
"5606" 1121 56.2102582052344 109.769845335558
"5607" 1121.2 60.6951861218344 108.433868622636
"5608" 1121.4 64.674444199643 106.961635578297
"5609" 1121.6 66.7337517952148 105.169845002164
"5610" 1121.8 68.5758404963507 103.163853360916
"5611" 1122 71.6207724837207 100.37995186057
"5612" 1122.2 75.1035874617824 98.5653420262697
"5613" 1122.4 78.5470010419716 96.6147205476595
"5614" 1122.6 82.1357831403116 95.6322970335972
"5615" 1122.8 85.8119241929924 96.2691390076568
"5616" 1123 88.9799392585614 98.0395074715785
"5617" 1123.2 91.0915619869561 99.7034934364533
"5618" 1123.4 92.0037507157561 98.4300869144095
"5619" 1123.6 93.1210508469372 96.1336978806078
"5620" 1123.8 94.2807672774197 93.204731092875
"5621" 1124 96.1388655164505 89.4713753094028
"5622" 1124.2 97.0194313004525 85.0355824425
"5623" 1124.4 98.4150771977824 81.0184767195855
"5624" 1124.6 99.6855235351231 76.7340724587695
"5625" 1124.8 99.7128928813221 71.9142874073561
"5626" 1125 100.475052949432 67.4108626499966
"5627" 1125.2 102.424240013506 64.0067040128472
"5628" 1125.4 104.81783047747 60.5008377490178
"5629" 1125.6 106.774513159169 56.3136113869163
"5630" 1125.8 107.462585460647 52.2556248756205
"5631" 1126 109.566839005492 48.3573644670205
"5632" 1126.2 113.130068582986 44.5136795811538
"5633" 1126.4 114.539973017875 44.1293561972374
"5634" 1126.6 113.263745667949 44.550107455586
"5635" 1126.8 111.84040030682 43.1423119952659
"5636" 1127 109.990519737213 40.2651899977464
"5637" 1127.2 107.848727101633 37.128478655809
"5638" 1127.4 104.91918478067 33.928241938575
"5639" 1127.6 102.66405153447 31.3403211631179
"5640" 1127.8 101.59373485143 28.4851600677434
"5641" 1128 101.93726425985 26.0520997895
"5642" 1128.2 103.812793967346 25.248879793545
"5643" 1128.4 104.275980520746 26.0095803566018
"5644" 1128.6 104.462728436616 27.110108047455
"5645" 1128.8 104.715269575423 28.8456021544962
"5646" 1129 106.245942660699 30.9234230109693
"5647" 1129.2 109.043942941256 33.6444361245139
"5648" 1129.4 112.021225597756 36.3611255322128
"5649" 1129.6 114.671773987361 39.9271645178224
"5650" 1129.8 117.647074251729 42.1627231196453
"5651" 1130 118.826443098328 43.8656666251339
"5652" 1130.2 118.60281329496 46.0861764033496
"5653" 1130.4 119.355958468712 49.7695330211715
"5654" 1130.6 120.21078323773 53.3320013479647
"5655" 1130.8 121.853029880153 56.5778202051078
"5656" 1131 123.28837466042 57.8078971059044
"5657" 1131.2 122.919016546173 58.8166240357663
"5658" 1131.4 121.310168097889 60.9407581900122
"5659" 1131.6 120.367532130834 64.7786693665663
"5660" 1131.8 120.319609172256 68.2059077793214
"5661" 1132 121.133814325829 70.9241988330723
"5662" 1132.2 120.937236957381 71.802517084875
"5663" 1132.4 119.07077936497 73.6417698511875
"5664" 1132.6 116.305238789429 76.2348182001538
"5665" 1132.8 113.142231339622 79.5007624295893
"5666" 1133 108.920643621515 82.6298807722768
"5667" 1133.2 104.172764170474 86.2062201783237
"5668" 1133.4 100.052082555388 90.2042640601118
"5669" 1133.6 96.4368803048358 94.3969372303307
"5670" 1133.8 93.1935621011474 99.121911534062
"5671" 1134 90.8301745734403 104.200856084454
"5672" 1134.2 91.1648384088642 106.806636890591
"5673" 1134.4 91.1023252757915 106.66735954718
"5674" 1134.6 89.0301943204031 107.751749152484
"5675" 1134.8 85.8484093995951 109.521975973672
"5676" 1135 81.9333193510691 112.39527220921
"5677" 1135.2 78.6430203235866 115.915433971824
"5678" 1135.4 78.6806370652025 118.916734050509
"5679" 1135.6 79.6019255603116 119.083433315181
"5680" 1135.8 79.6693726871996 118.769409859418
"5681" 1136 79.1118942445399 117.741873648861
"5682" 1136.2 77.7557593756952 116.482962151732
"5683" 1136.4 76.4205265987561 113.854211952923
"5684" 1136.6 75.434376621675 111.32740699878
"5685" 1136.8 74.1963627229783 107.646271332069
"5686" 1137 71.8195746771771 103.118005970954
"5687" 1137.2 70.6316365890638 98.9778901255962
"5688" 1137.4 70.0034707760085 95.0841037341808
"5689" 1137.6 69.2518211953394 90.4905283574028
"5690" 1137.8 69.2834944150895 85.369992036375
"5691" 1138 70.0714034625847 79.2477940837465
"5692" 1138.2 71.483089965275 75.1412047822146
"5693" 1138.4 74.0604192528132 70.7160271390607
"5694" 1138.6 77.2248001431222 67.4347183077321
"5695" 1138.8 81.2454137406727 65.273567871125
"5696" 1139 85.2704310089029 62.5547550524209
"5697" 1139.2 89.2686053840739 59.9495052047769
"5698" 1139.4 92.4690806358215 56.0955350921881
"5699" 1139.6 95.4173541751673 52.5558832093563
"5700" 1139.8 99.2731826648642 49.0695508706182
"5701" 1140 103.821380929145 46.9818938950417
"5702" 1140.2 107.911769304374 43.7190599701568
"5703" 1140.4 112.469257688038 41.9436490354023
"5704" 1140.6 113.754614533165 42.7497064460932
"5705" 1140.8 113.732171487055 42.5548486261787
"5706" 1141 113.86370203807 42.0669069933179
"5707" 1141.2 113.85481708292 40.7484604609295
"5708" 1141.4 114.57431334689 38.5321748371071
"5709" 1141.6 115.80867587523 36.2427921502171
"5710" 1141.8 115.10445937873 34.7528089068352
"5711" 1142 113.861727603592 32.8338105404386
"5712" 1142.2 112.884320835944 31.4208524530714
"5713" 1142.4 112.302765328867 29.2387224274306
"5714" 1142.6 111.274866558103 26.3663281348998
"5715" 1142.8 111.407352885076 25.6667982103028
"5716" 1143 111.810867609982 26.3516562720637
"5717" 1143.2 112.23038836969 27.8803858440637
"5718" 1143.4 112.795862057928 28.3592984977179
"5719" 1143.6 112.625731620413 28.8106377046893
"5720" 1143.8 113.199592375251 29.0964175486274
"5721" 1144 114.113467999528 29.4148498688607
"5722" 1144.2 114.596172760134 29.7228583817264
"5723" 1144.4 114.841809167072 30.5134087323487
"5724" 1144.6 115.90322535173 31.9395868885032
"5725" 1144.8 116.432138200835 33.5809253077434
"5726" 1145 117.885772286203 36.0449959994539
"5727" 1145.2 119.675493606013 39.2003296749325
"5728" 1145.4 121.081390713936 42.4904341482468
"5729" 1145.6 122.488570319764 46.12522977997
"5730" 1145.8 123.837815338226 50.3919947639837
"5731" 1146 124.12367208223 53.9387848879267
"5732" 1146.2 123.79032725223 58.2886817674803
"5733" 1146.4 124.783137703412 62.8726167173414
"5734" 1146.6 125.067371129358 64.932950512392
"5735" 1146.8 124.677293371252 64.7022328879663
"5736" 1147 123.762179835703 65.5709147919325
"5737" 1147.2 122.403193412026 66.8875137875101
"5738" 1147.4 121.481327788826 67.7231354552446
"5739" 1147.6 120.082838873797 69.7349729915963
"5740" 1147.8 118.447308756078 72.8310862208185
"5741" 1148 117.069449545602 76.0538878924776
"5742" 1148.2 115.659585199807 80.656409189375
"5743" 1148.4 112.943209070143 85.1066394630473
"5744" 1148.6 110.61449776886 90.206576113306
"5745" 1148.8 108.072453427916 95.0787094652742
"5746" 1149 105.676918631561 97.6516499537987
"5747" 1149.2 103.5124030039 101.386025370146
"5748" 1149.4 103.477577603654 103.99893380799
"5749" 1149.6 104.280627043632 104.073254277879
"5750" 1149.8 105.218036431454 103.899248745272
"5751" 1150 105.106461622861 103.329212030243
"5752" 1150.2 105.056541384621 102.96071136824
"5753" 1150.4 105.16681599032 102.878518758426
"5754" 1150.6 104.795246791075 102.358506726986
"5755" 1150.8 104.2182436655 101.859365710426
"5756" 1151 103.380121542884 102.048823648837
"5757" 1151.2 102.899338309756 101.819370805009
"5758" 1151.4 102.256128308679 101.545780157196
"5759" 1151.6 100.1176033578 101.950061242262
"5760" 1151.8 96.6380428686508 102.343583753559
"5761" 1152 92.4105015378087 102.635249264007
"5762" 1152.2 87.5558034232966 103.153524107051
"5763" 1152.4 82.5993270958269 103.491525325702
"5764" 1152.6 77.1112782086083 103.226218102366
"5765" 1152.8 71.9157684923996 103.22289477721
"5766" 1153 66.9952432057824 103.925952959664
"5767" 1153.2 61.8321170012083 105.788501798045
"5768" 1153.4 57.5177447086029 107.968067080536
"5769" 1153.6 54.9285169485628 111.730942303131
"5770" 1153.8 53.3054108252061 114.339417425775
"5771" 1154 52.5135803314561 114.677011872925
"5772" 1154.2 51.8861284798663 114.108164689672
"5773" 1154.4 49.2895219802083 112.554791816723
"5774" 1154.6 45.8875427597561 110.1449656626
"5775" 1154.8 42.8144283101664 106.873468045939
"5776" 1155 40.1359007868493 103.206249987655
"5777" 1155.2 36.5789501763877 99.6817169110855
"5778" 1155.4 34.0823652652433 95.688916647375
"5779" 1155.6 31.714610427414 92.1151760251118
"5780" 1155.8 29.6335250959079 87.8439405624911
"5781" 1156 29.444861544675 83.1285439476993
"5782" 1156.2 29.6816111903127 78.5087364337429
"5783" 1156.4 31.5529744213619 74.7056333393942
"5784" 1156.6 34.0826081463916 71.3471128315339
"5785" 1156.8 36.5896931398117 67.5631235032639
"5786" 1157 40.3854520146132 65.8240925086607
"5787" 1157.2 44.5945301417267 64.7358897005809
"5788" 1157.4 49.0168568710561 64.3013190259023
"5789" 1157.6 53.2049125549723 63.7267621048615
"5790" 1157.8 57.7396615902061 64.090076394135
"5791" 1158 61.952438860124 64.8619406082241
"5792" 1158.2 65.857079795648 66.2539862171318
"5793" 1158.4 68.7947670364016 66.757709497275
"5794" 1158.6 70.4448458059228 66.5581253587083
"5795" 1158.8 71.6819761150365 66.8930806439544
"5796" 1159 72.9388628579353 66.7764580674976
"5797" 1159.2 74.6292300595616 66.2396400312083
"5798" 1159.4 77.5464199196806 66.0120932814976
"5799" 1159.6 80.9169926168364 67.1105457422411
"5800" 1159.8 84.3377003498364 68.5130186308393
"5801" 1160 87.5921236791489 69.8370076351607
"5802" 1160.2 90.5954236233007 72.3348425608393
"5803" 1160.4 93.6452972427992 75.2388639460733
"5804" 1160.6 96.771403793914 78.4001920798224
"5805" 1160.8 99.6086284873822 80.9931728052359
"5806" 1161 102.451122326067 83.8605321648624
"5807" 1161.2 104.996438859519 84.2703795372171
"5808" 1161.4 106.793182281145 82.8976439896228
"5809" 1161.6 107.704698304393 81.6361038782157
"5810" 1161.8 108.259421652064 80.4473521538878
"5811" 1162 109.352826907314 77.5978226636847
"5812" 1162.2 111.23242471633 74.3066425903141
"5813" 1162.4 114.26835718844 70.7263719256382
"5814" 1162.6 117.605714343151 68.3058834366382
"5815" 1162.8 117.755745384072 66.4452586286118
"5816" 1163 117.455565283712 64.333049696021
"5817" 1163.2 117.042264433914 62.1239156060066
"5818" 1163.4 117.102761799102 59.1244847934477
"5819" 1163.6 118.40610982736 55.1446362313578
"5820" 1163.8 119.611280803302 53.9580737171659
"5821" 1164 118.835968878703 54.7853431649803
"5822" 1164.2 118.674786105239 54.7855165689698
"5823" 1164.4 118.397733281687 54.1107956141315
"5824" 1164.6 118.757421554078 52.7808459485275
"5825" 1164.8 119.544579255939 50.0696322238011
"5826" 1165 120.40152267161 49.3262387655129
"5827" 1165.2 120.983905905066 49.9352581296405
"5828" 1165.4 121.077990377859 50.8592791282815
"5829" 1165.6 120.509648490756 51.1286129201391
"5830" 1165.8 119.742642953026 51.0321091049426
"5831" 1166 118.838672140702 50.2057687957534
"5832" 1166.2 117.754078372506 48.8067389917768
"5833" 1166.4 116.657500142783 46.3701725272669
"5834" 1166.6 115.938432451161 43.0028357673209
"5835" 1166.8 114.750258694053 39.4840032840237
"5836" 1167 112.982073361499 35.2364556519591
"5837" 1167.2 111.856867268243 31.8713431856182
"5838" 1167.4 109.462029441956 30.743388663575
"5839" 1167.6 106.008484983174 28.6783038012628
"5840" 1167.8 101.917764508906 25.8709798625993
"5841" 1168 99.3392684098561 22.508632035735
"5842" 1168.2 96.4044651304326 18.7016457751103
"5843" 1168.4 95.4281847099031 14.2878138245809
"5844" 1168.6 94.7707231931161 13.859844482145
"5845" 1168.8 92.2935136370333 14.3559626360681
"5846" 1169 88.1509535849035 14.3041818011645
"5847" 1169.2 83.4059718640403 14.4490088132487
"5848" 1169.4 78.9810563638087 13.7570575332908
"5849" 1169.6 74.4251137545061 13.7897223213424
"5850" 1169.8 69.5391028551771 15.048431724375
"5851" 1170 64.8492436500894 17.1600859564053
"5852" 1170.2 60.1131526575771 18.0173854721013
"5853" 1170.4 54.8880716057666 18.6731299990382
"5854" 1170.6 50.4696018835894 17.7916520119083
"5855" 1170.8 45.1984571008049 17.3741514086067
"5856" 1171 41.3646069794561 17.7704196567417
"5857" 1171.2 38.4488608641847 19.2660874185536
"5858" 1171.4 34.783375425939 19.9888382680335
"5859" 1171.6 30.677198820722 21.1807219393296
"5860" 1171.8 29.3578483114032 23.6812575427279
"5861" 1172 27.8279148102096 27.4115877397936
"5862" 1172.2 26.5977794144512 32.9410927820213
"5863" 1172.4 25.3479818379209 37.5551948462102
"5864" 1172.6 23.1280719965418 42.7137571931709
"5865" 1172.8 20.1213784931311 47.7470753100865
"5866" 1173 17.0392317982696 51.3592021439966
"5867" 1173.2 15.5052207228102 55.1569244816453
"5868" 1173.4 16.1262337292106 59.6769120706023
"5869" 1173.6 16.6410675193288 64.2214081619114
"5870" 1173.8 17.6596966130039 69.7512460994369
"5871" 1174 19.068660689335 74.9538455885592
"5872" 1174.2 20.2414487898197 80.3390819903386
"5873" 1174.4 21.8158957497561 85.6901106219648
"5874" 1174.6 23.7566995944371 90.779849702806
"5875" 1174.8 27.2415182929311 95.1506764439
"5876" 1175 31.6142128438952 98.0019509563141
"5877" 1175.2 36.651956734192 100.209775039785
"5878" 1175.4 41.7492824377295 101.455473993083
"5879" 1175.6 46.7273035241012 102.815096311543
"5880" 1175.8 51.6675061218653 104.260721747518
"5881" 1176 55.9912998600061 104.238600352849
"5882" 1176.2 57.8420038653983 102.175498546916
"5883" 1176.4 59.8395960596311 99.7154811450536
"5884" 1176.6 62.2809344977298 96.2253129884276
"5885" 1176.8 64.3635876139228 93.2967379652639
"5886" 1177 65.9282640415726 89.647629829586
"5887" 1177.2 67.8636210684588 86.871176931402
"5888" 1177.4 69.5222769440458 82.898307775104
"5889" 1177.6 70.7988180314925 78.5914661387114
"5890" 1177.8 71.578043223645 74.7361208237361
"5891" 1178 72.4849850756379 73.5431841657205
"5892" 1178.2 74.1227784750743 72.3202005081204
"5893" 1178.4 75.3548855604383 72.3650752801787
"5894" 1178.6 76.7834845764318 72.1519901739696
"5895" 1178.8 78.5593327469652 71.0277291427023
"5896" 1179 81.6466078575061 68.9736849081161
"5897" 1179.2 85.8533873170288 68.5226972758568
"5898" 1179.4 90.0143301022696 68.1270242512939
"5899" 1179.6 94.2328605597831 68.3301662439696
"5900" 1179.8 97.7711825102332 70.3807284577053
"5901" 1180 100.400350329481 72.3828031953475
"5902" 1180.2 101.381327268647 73.1644761581114
"5903" 1180.4 102.878222829923 73.2533946879306
"5904" 1180.6 104.596798653172 73.4783699674546
"5905" 1180.8 104.964780933453 73.4802627275401
"5906" 1181 105.982198365423 74.0248369256528
"5907" 1181.2 107.260712639933 74.6790314675874
"5908" 1181.4 108.350437138382 75.2870235114881
"5909" 1181.6 110.669834888423 75.1289193943194
"5910" 1181.8 112.447980558598 74.0889064886118
"5911" 1182 112.323615205181 74.0992169371486
"5912" 1182.2 112.131535776885 75.3838296813491
"5913" 1182.4 112.097015087872 76.818660993
"5914" 1182.6 111.627450433297 78.3874164237264
"5915" 1182.8 112.26329949156 78.5282447331161
"5916" 1183 113.138964642392 77.3263027930479
"5917" 1183.2 114.790540698162 75.7757717743656
"5918" 1183.4 115.969436408774 73.8801995486386
"5919" 1183.6 116.756799966864 71.2602312569696
"5920" 1183.8 117.545035122156 68.0454979954272
"5921" 1184 117.856008552429 64.3152165674659
"5922" 1184.2 117.73161918032 60.4864438666841
"5923" 1184.4 117.072123118951 56.0062085317201
"5924" 1184.6 117.316277512597 51.8272364040105
"5925" 1184.8 116.927491425225 47.9668496984369
"5926" 1185 115.129569853222 46.3709145713664
"5927" 1185.2 115.500755024578 45.3773344831607
"5928" 1185.4 116.393261109676 42.9989315552946
"5929" 1185.6 117.715366659478 43.0716018185139
"5930" 1185.8 118.125518858665 44.7474780458659
"5931" 1186 118.585286382702 45.9294576956993
"5932" 1186.2 119.202309041075 47.6756061888491
"5933" 1186.4 119.998618390588 51.0313857678372
"5934" 1186.6 121.872689119997 54.8645887882112
"5935" 1186.8 122.690269145409 58.9670185809852
"5936" 1187 123.404354538622 63.1010429585357
"5937" 1187.2 124.552010265629 64.8001583249936
"5938" 1187.4 123.615808386239 64.4949261566508
"5939" 1187.6 122.837630142381 65.1893967488571
"5940" 1187.8 121.276654028486 66.1265920861318
"5941" 1188 119.138766569269 68.3089780309135
"5942" 1188.2 116.8875315655 71.7649521488109
"5943" 1188.4 115.948704846756 75.9999340562716
"5944" 1188.6 115.534073606392 80.3495051465114
"5945" 1188.8 116.15094852516 83.3714235592191
"5946" 1189 117.22144523671 84.0481318330631
"5947" 1189.2 116.252767756356 83.452433421062
"5948" 1189.4 114.277728496702 83.4039907174291
"5949" 1189.6 111.23227448762 83.8482112351568
"5950" 1189.8 107.16543307172 84.605627250375
"5951" 1190 102.723313690261 84.4872521728971
"5952" 1190.2 98.3087935258028 85.9236207365152
"5953" 1190.4 94.6342949665719 88.1894253040329
"5954" 1190.6 91.5778005191182 91.5508038404095
"5955" 1190.8 89.2973286971182 95.9195439534957
"5956" 1191 88.2543263237291 100.698604771834
"5957" 1191.2 87.9393061921615 105.660089711591
"5958" 1191.4 87.7584080828364 107.29770683475
"5959" 1191.6 85.9024883849666 107.077281463349
"5960" 1191.8 82.9398415249256 106.27990330085
"5961" 1192 79.4024162690379 105.080180359002
"5962" 1192.2 74.7253086071809 103.413735989074
"5963" 1192.4 71.1884531092426 100.805340395105
"5964" 1192.6 67.7160470996043 97.4360361582321
"5965" 1192.8 63.9912883642298 94.4451476315592
"5966" 1193 59.1836270084929 90.5395117732697
"5967" 1193.2 55.3458214851009 86.2529651512371
"5968" 1193.4 52.8226007884952 82.0101103031315
"5969" 1193.6 51.0604582567829 77.0165768750893
"5970" 1193.8 51.4620294357561 72.4414179539811
"5971" 1194 53.643450461447 67.9911163110477
"5972" 1194.2 56.597159155224 64.3604792028337
"5973" 1194.4 60.1837093115879 61.7746940162068
"5974" 1194.6 63.7150407333275 59.6068039368214
"5975" 1194.8 65.6756008068102 57.5842991398885
"5976" 1195 66.399003637857 55.0759014352741
"5977" 1195.2 67.8113869059542 50.9194942522712
"5978" 1195.4 69.0957101478337 45.8864692799381
"5979" 1195.6 69.8565685377661 41.472522376395
"5980" 1195.8 68.929299269498 36.6931055300847
"5981" 1196 67.8863897803437 32.6367018517152
"5982" 1196.2 67.0412944002873 28.4327776125625
"5983" 1196.4 66.0583827058087 24.639198302396
"5984" 1196.6 66.6936161743071 22.5087880285485
"5985" 1196.8 68.527176319241 22.024225503678
"5986" 1197 70.5060376046234 22.3449955744056
"5987" 1197.2 73.5065903817561 22.6225918765568
"5988" 1197.4 77.8717359400288 22.8426362846477
"5989" 1197.6 82.4939481178283 23.9371273801276
"5990" 1197.8 86.7555941826349 24.2092278717386
"5991" 1198 91.0964662274335 23.5715100370847
"5992" 1198.2 95.2161461188619 22.5634605098077
"5993" 1198.4 98.3532997103443 20.3390350470809
"5994" 1198.6 98.144629086109 19.4922387645515
"5995" 1198.8 97.689416857001 20.207894029875
"5996" 1199 97.5226476591336 21.3973392325791
"5997" 1199.2 99.0119353796235 23.9283226311199
"5998" 1199.4 100.94102838007 27.4675395807179
"5999" 1199.6 103.285507950554 31.0192459549327
"6000" 1199.8 105.869311761698 35.2159026165289
"6001" 1200 108.75117966681 38.2685944125912
"6002" 1200.2 112.04071680991 42.0135227860417
"6003" 1200.4 114.519349288807 46.0803354295032
"6004" 1200.6 117.657406197443 49.5644868000098
"6005" 1200.8 118.713524666349 53.5947390962423
"6006" 1201 117.849098031756 56.5440653190637
"6007" 1201.2 116.722436357792 61.1833063079464
"6008" 1201.4 114.431845559092 65.4548149756841
"6009" 1201.6 113.612948859374 70.8227404046386
"6010" 1201.8 111.801475117367 76.1062966874635
"6011" 1202 108.776358843368 80.8661702154181
"6012" 1202.2 106.063326261625 85.8091665406118
"6013" 1202.4 103.376364541121 90.5045294032011
"6014" 1202.6 101.869552600961 96.0972311698109
"6015" 1202.8 101.068458031818 99.2841368576316
"6016" 1203 100.723012328968 98.6686437792394
"6017" 1203.2 98.6653075410329 97.5315817564821
"6018" 1203.4 94.8509469339972 97.7533840381339
"6019" 1203.6 89.8453224927928 97.7786478971732
"6020" 1203.8 84.832709529172 98.6550578744635
"6021" 1204 79.8945787018613 99.510740577375
"6022" 1204.2 75.009278094417 101.30201283674
"6023" 1204.4 72.6165192233578 104.132556465604
"6024" 1204.6 72.0916663702694 107.09012768103
"6025" 1204.8 73.0660711052332 109.440470274403
"6026" 1205 73.946738918282 109.74400361753
"6027" 1205.2 75.213217987109 110.301772850316
"6028" 1205.4 77.5804217496009 111.786702614599
"6029" 1205.6 80.8569066558401 114.236003366493
"6030" 1205.8 83.2282254114738 115.19871138681
"6031" 1206 83.7825539793023 114.708111028434
"6032" 1206.2 84.39898403763 114.936135817535
"6033" 1206.4 84.4249177232689 114.141466545298
"6034" 1206.6 84.8141959940166 113.111937504728
"6035" 1206.8 87.1276991419356 111.658914248888
"6036" 1207 91.1469632798069 110.532492131434
"6037" 1207.2 94.5091023979811 108.447438867025
"6038" 1207.4 97.3313487044741 105.602793252119
"6039" 1207.6 100.516839479004 103.379914538366
"6040" 1207.8 104.294052158747 101.194319912056
"6041" 1208 108.20250041303 99.5208870125874
"6042" 1208.2 109.295704431577 100.11831258676
"6043" 1208.4 109.03263107706 99.08078538525
"6044" 1208.6 109.774037498205 97.2467957239259
"6045" 1208.8 112.280267287854 94.9382012325536
"6046" 1209 115.451678936833 92.624924471016
"6047" 1209.2 117.01225822573 89.8891312097434
"6048" 1209.4 117.899550948172 85.5898314659768
"6049" 1209.6 119.167168901352 81.5516743668612
"6050" 1209.8 121.322686270773 77.5103280412011
"6051" 1210 124.034625584349 74.3374348154369
"6052" 1210.2 123.799056330974 74.3422928056295
"6053" 1210.4 122.350763356224 73.7853073898429
"6054" 1210.6 120.340724652089 72.3793294002361
"6055" 1210.8 118.602468187238 70.0178618032768
"6056" 1211 117.386840229999 66.7635627411318
"6057" 1211.2 115.876144379692 63.4778896882568
"6058" 1211.4 114.724007016423 59.923014369125
"6059" 1211.6 114.446150982728 56.324130168375
"6060" 1211.8 115.257030210053 51.8963233449696
"6061" 1212 116.625175081417 47.9581926482099
"6062" 1212.2 116.075397725756 45.7433398436528
"6063" 1212.4 113.33816473473 44.1144084551645
"6064" 1212.6 111.523503573113 41.9138065465982
"6065" 1212.8 110.119680659311 39.4351427831659
"6066" 1213 110.535351832397 37.2595366224138
"6067" 1213.2 111.243947664432 36.8569297177264
"6068" 1213.4 112.147918476756 36.0821127105536
"6069" 1213.6 113.71195888565 35.4021807604281
"6070" 1213.8 115.205217688414 34.921916160375
"6071" 1214 115.510935702354 34.8195458765357
"6072" 1214.2 115.512440672113 33.4164498644706
"6073" 1214.4 114.540761374043 32.3097825873489
"6074" 1214.6 113.298069482634 31.0136857763054
"6075" 1214.8 111.447381381109 29.1367238584927
"6076" 1215 109.370420744833 26.7637920021058
"6077" 1215.2 106.957349615908 24.6377354032841
"6078" 1215.4 105.554871228994 21.6704038803156
"6079" 1215.6 106.211638733921 19.7567612051482
"6080" 1215.8 106.67031459058 19.9868277437279
"6081" 1216 106.944641936226 21.163350012375
"6082" 1216.2 107.797309612455 22.0353195498022
"6083" 1216.4 108.776620966566 22.734119647605
"6084" 1216.6 109.936884098054 23.6401859054712
"6085" 1216.8 109.556805461054 23.8606757475865
"6086" 1217 109.552524355528 24.2608473118321
"6087" 1217.2 110.72448671858 25.4123189698456
"6088" 1217.4 112.42042768819 26.1461430984693
"6089" 1217.6 112.973858591775 26.7821661556154
"6090" 1217.8 113.445067586518 27.7831698103934
"6091" 1218 115.04391587903 29.5578340780918
"6092" 1218.2 116.766840217926 31.6280221461292
"6093" 1218.4 118.350546317546 33.9166801182826
"6094" 1218.6 119.974961594637 36.8781717991208
"6095" 1218.8 120.959993766529 39.72970643198
"6096" 1219 121.372261745165 42.954393063688
"6097" 1219.2 122.213449277308 47.1550474121767
"6098" 1219.4 123.524289303884 50.9441780207596
"6099" 1219.6 124.414387992243 53.8905756146571
"6100" 1219.8 125.032584271056 56.973840236475
"6101" 1220 125.07386867473 60.1558381257802
"6102" 1220.2 125.209954301656 63.60151990175
"6103" 1220.4 125.311617611878 66.4473028219848
"6104" 1220.6 125.117681523411 68.8651240908883
"6105" 1220.8 125.369457387782 71.3729702072725
"6106" 1221 124.750004067026 73.3329083194533
"6107" 1221.2 124.364251304933 75.6801464085431
"6108" 1221.4 124.096031527064 76.6385942886058
"6109" 1221.6 123.942716504634 76.4399741706677
"6110" 1221.8 123.432101876092 76.9812490908624
"6111" 1222 122.838029384647 77.7199209428792
"6112" 1222.2 121.884266227906 79.0098400462
"6113" 1222.4 120.070592134222 81.3175408002543
"6114" 1222.6 119.046824829025 83.6453538427531
"6115" 1222.8 119.112778286397 85.383058101093
"6116" 1223 119.435513212278 84.918019815088
"6117" 1223.2 119.678023438859 84.5729620885802
"6118" 1223.4 120.158075751531 84.019614247775
"6119" 1223.6 120.437564611325 83.5579203454267
"6120" 1223.8 120.190768956324 83.6145440956462
"6121" 1224 119.86766692742 82.758947620333
"6122" 1224.2 119.643730204721 81.8605606710881
"6123" 1224.4 120.489818301 81.2291288913489
"6124" 1224.6 120.461333409782 81.0720595320445
"6125" 1224.8 120.688120198565 80.8070665964706
"6126" 1225 120.713262046292 80.7394428640446
"6127" 1225.2 120.587613339372 80.7184729967853
"6128" 1225.4 120.562073130342 80.7080257769354
"6129" 1225.6 120.768793015983 80.2800174386932
"6130" 1225.8 120.930449838863 79.6201944274018
"6131" 1226 121.340667883519 78.8113535124343
"6132" 1226.2 121.334697239366 78.6616035283506
"6133" 1226.4 121.18328379861 77.9935611340823
"6134" 1226.6 121.013252684781 77.751823002575
"6135" 1226.8 120.965087547161 77.4528860848319
"6136" 1227 120.548630915064 76.5993960944519
"6137" 1227.2 120.577867733295 75.6684389832981
"6138" 1227.4 120.600607480807 74.4434954159904
"6139" 1227.6 120.032113792987 72.4411209979647
"6140" 1227.8 119.667312051999 69.6075506385912
"6141" 1228 119.939530535256 65.8300485979023
"6142" 1228.2 120.382955611756 62.4323435021118
"6143" 1228.4 121.249444409203 59.1256636027768
"6144" 1228.6 121.145297245739 57.4377305893578
"6145" 1228.8 119.794409601129 55.101146510775
"6146" 1229 118.182087280101 51.7075021467378
"6147" 1229.2 115.980644228017 48.1858933291985
"6148" 1229.4 115.241428078773 44.6094089916359
"6149" 1229.6 115.47275051754 41.3776998259155
"6150" 1229.8 116.513686604459 39.2980767144561
"6151" 1230 116.250731620801 39.6207121885982
"6152" 1230.2 114.794647894411 39.164140722675
"6153" 1230.4 112.501088891668 38.3412648269502
"6154" 1230.6 109.59793634852 37.6110904529386
"6155" 1230.8 106.166292548824 37.2855101831032
"6156" 1231 102.108181714299 36.8409596656516
"6157" 1231.2 97.4054743749379 36.5201334401932
"6158" 1231.4 93.0547844976642 35.4522917261709
"6159" 1231.6 88.642084324426 34.194656461074
"6160" 1231.8 85.2413615010135 31.2665875302958
"6161" 1232 82.2965423267761 27.599301510495
"6162" 1232.2 80.413233864667 23.4186045294839
"6163" 1232.4 78.4615488794461 19.168357920915
"6164" 1232.6 76.2576357543275 15.2200238191913
"6165" 1232.8 74.7159314994834 11.8867410186477
"6166" 1233 73.3244693681936 8.08554625190625
"6167" 1233.2 71.3677164833443 6.98138572311029
"6168" 1233.4 70.2728468973774 6.72947128645267
"6169" 1233.6 66.8729512373161 6.556338951915
"6170" 1233.8 63.0906258296847 6.91340650194643
"6171" 1234 59.0687733136745 7.92345996916071
"6172" 1234.2 54.9440831943771 8.90132965591184
"6173" 1234.4 50.4598745277111 10.0457071418469
"6174" 1234.6 45.4418819265679 10.3453401587515
"6175" 1234.8 40.4862030183894 11.2435936785083
"6176" 1235 35.7344343636166 12.0398563748285
"6177" 1235.2 33.293049450973 12.0416232589654
"6178" 1235.4 32.6526616499347 11.3039542310536
"6179" 1235.6 32.8928845114152 11.2396367395909
"6180" 1235.8 33.1328748760822 10.8527337142663
"6181" 1236 34.2274788163356 11.0746034335227
"6182" 1236.2 34.8906008625561 11.022777184775
"6183" 1236.4 35.8760511257344 10.6159467968641
"6184" 1236.6 35.9297578896583 10.2753059683206
"6185" 1236.8 35.595123437517 10.5245553550598
"6186" 1237 34.8809209571943 10.3119465616896
"6187" 1237.2 33.7732247536365 11.0895206316685
"6188" 1237.4 32.6503212642389 11.2485722997198
"6189" 1237.6 31.644339478333 11.4617969592981
"6190" 1237.8 30.3685328417013 11.7920283210051
"6191" 1238 28.2070378755264 12.7450081125101
"6192" 1238.2 25.8483490984989 13.710793348875
"6193" 1238.4 26.0551061615587 14.3896699680197
"6194" 1238.6 25.7040565190664 15.2548980746164
"6195" 1238.8 24.7427891930175 16.1776069764205
"6196" 1239 24.8744271003974 16.3902242563206
"6197" 1239.2 24.9887866425144 16.7619527831003
"6198" 1239.4 24.9643485725646 17.4634991865239
"6199" 1239.6 24.7257450996916 18.3319127136976
"6200" 1239.8 24.6073621837228 19.787493397575
"6201" 1240 24.5613880253584 21.8886279627273
"6202" 1240.2 24.1576256670968 24.7793834230673
"6203" 1240.4 23.2871678929819 28.6837132294718
"6204" 1240.6 21.4286995352842 33.1140646159593
"6205" 1240.8 18.6324002157348 36.7555784927473
"6206" 1241 15.4787917438532 40.309574749074
"6207" 1241.2 11.8953908494882 43.3777016055
"6208" 1241.4 8.8309493207222 46.5363743069682
"6209" 1241.6 6.9611556870061 47.0937429088661
"6210" 1241.8 7.45138985818088 47.0908741251007
"6211" 1242 7.82810496741982 47.4290886321803
"6212" 1242.2 8.0301268535686 47.2677723913929
"6213" 1242.4 8.29563532620742 47.3039492645608
"6214" 1242.6 8.74616785720252 46.5580050901071
"6215" 1242.8 9.12711663760225 46.5670463402468
"6216" 1243 9.19022343105118 46.7069174920635
"6217" 1243.2 9.29799510347643 46.6659276605275
"6218" 1243.4 9.48481341657813 46.9736168752309
"6219" 1243.6 9.96295066139957 46.7662470182185
"6220" 1243.8 10.6004086362811 46.82371284905
"6221" 1244 11.040273979234 46.8169203743661
"6222" 1244.2 12.0535055734783 46.9818938950417
"6223" 1244.4 13.2198399684021 47.1213134307378
"6224" 1244.6 14.8342131677204 48.0730852909286
"6225" 1244.8 17.5571553033708 49.1643462554759
"6226" 1245 21.6234200297369 50.4039779075769
"6227" 1245.2 25.5082622521503 51.4623291497308
"6228" 1245.4 29.611027054895 52.2050532660417
"6229" 1245.6 33.7473839426385 52.2887337246397
"6230" 1245.8 37.4458609289114 51.2518648166177
"6231" 1246 41.4950588779429 50.4234020127157
"6232" 1246.2 45.4314483953561 49.8312759584083
"6233" 1246.4 48.5274086670826 47.0971552516607
"6234" 1246.6 49.8910377361561 44.247166549575
"6235" 1246.8 50.6908553896691 40.8623598776576
"6236" 1247 51.8460672252248 36.84875239175
"6237" 1247.2 52.9308750016623 32.8716668645937
"6238" 1247.4 53.1847913677252 29.3467812521791
"6239" 1247.6 52.8226007884952 27.1993393279076
"6240" 1247.8 53.2517330527877 27.3305669436276
"6241" 1248 54.4173603557957 26.61985506887
"6242" 1248.2 57.2660685558848 24.6975911516027
"6243" 1248.4 60.9712349538418 22.6302024350322
"6244" 1248.6 64.3908532335134 20.3730116656857
"6245" 1248.8 68.1815303112873 19.6386015069687
"6246" 1249 72.5609651817973 19.709480909107
"6247" 1249.2 76.8044835891948 19.3031357117525
"6248" 1249.4 80.8659561471973 18.4318699682868
"6249" 1249.6 83.5950006641891 17.5464073652204
"6250" 1249.8 85.0526971813907 16.2023285647788
"6251" 1250 87.560027585971 14.5733825816741
"6252" 1250.2 88.3110259190208 13.0663289214632
"6253" 1250.4 87.7132476403907 13.2992123102596
"6254" 1250.6 87.2283072469145 13.935940402177
"6255" 1250.8 86.9629098028167 14.4307632104356
"6256" 1251 86.7594333607864 14.8592707419811
"6257" 1251.2 86.4377914450734 15.8164713410769
"6258" 1251.4 87.1227408511245 18.0254314172171
"6259" 1251.6 88.1137622166642 21.8341191102934
"6260" 1251.8 88.9551199642403 25.4880455121118
"6261" 1252 90.6924794181061 29.322944102925
"6262" 1252.2 92.8918552536967 33.3553467474839
"6263" 1252.4 94.6941112639326 37.5484833906985
"6264" 1252.6 97.1594470417283 41.4685590034305
"6265" 1252.8 100.135999288549 44.0474221668184
"6266" 1253 103.239825422069 46.8514665704464
"6267" 1253.2 106.645187059659 49.810118762021
"6268" 1253.4 110.177510805993 52.3883220159013
"6269" 1253.6 114.058226756634 54.9914767806098
"6270" 1253.8 117.987601263883 57.4415278428242
"6271" 1254 118.084231425832 58.9864515840191
"6272" 1254.2 117.429700915066 61.0289272132371
"6273" 1254.4 116.718777215634 64.6922629124967
"6274" 1254.6 117.079025662878 68.5340267934359
"6275" 1254.8 118.401349042782 72.4149888685289
"6276" 1255 119.644290879729 72.3962647311428
"6277" 1255.2 119.6536452996 71.5183727839924
"6278" 1255.4 119.833953136089 70.7090507937917
"6279" 1255.6 119.897902875013 70.5485948526036
"6280" 1255.8 119.786165471203 70.9711027562434
"6281" 1256 120.159315138391 71.7244189436967
"6282" 1256.2 121.217976859711 72.2090201756114
"6283" 1256.4 122.535603368336 72.4099141023214
"6284" 1256.6 122.37670144444 72.2685114061645
"6285" 1256.8 122.296684889282 72.3959055371645
"6286" 1257 122.749757979623 72.1728619701272
"6287" 1257.2 123.33545053106 71.8606752751141
"6288" 1257.4 123.688488000211 71.2327178807659
"6289" 1257.6 123.021472526582 71.3688231519489
"6290" 1257.8 122.410041675756 71.6514640438321
"6291" 1258 122.243340519177 71.6550080910855
"6292" 1258.2 122.155493597765 71.5342881576778
"6293" 1258.4 121.696154844521 71.0398139614533
"6294" 1258.6 121.463179106388 70.9811601876382
"6295" 1258.8 120.999749891098 71.4002198290855
"6296" 1259 120.681820864782 72.0295399593494
"6297" 1259.2 120.452636695206 73.25799503155
"6298" 1259.4 119.70439714118 75.6502516855869
"6299" 1259.6 118.763252684541 78.6982735378836
"6300" 1259.8 117.505693649203 82.6813053768487
"6301" 1260 116.918905578046 86.0337825084276
"6302" 1260.2 116.261142370392 89.2630703108326
"6303" 1260.4 113.996775575383 90.8500988919343
"6304" 1260.6 110.205294332089 91.8932248468109
"6305" 1260.8 106.627115224061 94.0241560541377
"6306" 1261 102.88549791121 96.3440864639464
"6307" 1261.2 98.3684008739403 98.6893836801381
"6308" 1261.4 94.0875151729929 100.771271978849
"6309" 1261.6 89.5522435071061 103.23383405585
"6310" 1261.8 85.8075107512183 106.589143889745
"6311" 1262 82.2473519841693 109.873884638805
"6312" 1262.2 80.6593697029256 113.991566671468
"6313" 1262.4 80.1888276151664 115.206350819811
"6314" 1262.6 79.8712405399403 114.063843805559
"6315" 1262.8 77.9206599801897 112.941238653508
"6316" 1263 75.0549343277649 110.935626626525
"6317" 1263.2 71.9218372142647 108.76877958022
"6318" 1263.4 68.0981150644457 106.264825970909
"6319" 1263.6 63.9481982165292 104.010215641182
"6320" 1263.8 60.7889874007815 100.566600408883
"6321" 1264 57.5302934863202 96.9987896353494
"6322" 1264.2 55.2217262233777 92.1046655562669
"6323" 1264.4 53.9336923297015 87.5970730719477
"6324" 1264.6 54.5660049712561 82.9211937404861
"6325" 1264.8 55.2867201225485 78.4294155597241
"6326" 1265 56.0736502313561 73.5842150027179
"6327" 1265.2 57.1559693976704 69.3037722011179
"6328" 1265.4 58.8418896375061 64.9409276401806
"6329" 1265.6 61.1966495567379 60.604572969975
"6330" 1265.8 61.2604088889825 57.2759806566014
"6331" 1266 59.8260840897377 54.7042378237328
"6332" 1266.2 57.5799930412981 51.5236335684498
"6333" 1266.4 55.5689902633394 48.2806062860694
"6334" 1266.6 54.0953468459991 44.6979274654311
"6335" 1266.8 53.2729923532267 40.9056934311691
"6336" 1267 54.1464132086274 38.8459076607809
"6337" 1267.2 56.4645165788452 36.3673980824146
"6338" 1267.4 59.8051281440208 33.7266594606985
"6339" 1267.6 64.0510366995581 32.3336710434245
"6340" 1267.8 68.7556074192561 31.004546632125
"6341" 1268 73.5287942883849 30.4972684558492
"6342" 1268.2 78.0483381349985 30.5248884267689
"6343" 1268.4 82.6026219801642 29.5479637363546
"6344" 1268.6 85.7493874019541 28.8940295064245
"6345" 1268.8 87.7050613312861 29.154783850005
"6346" 1269 91.1115661257455 29.9656139690487
"6347" 1269.2 95.2828605251679 30.0696985237574
"6348" 1269.4 98.8415115794773 31.3830541944231
"6349" 1269.6 100.7530856764 32.8407249113651
"6350" 1269.8 103.772367421411 35.227662074775
"6351" 1270 106.853966032828 38.1636418152857
"6352" 1270.2 110.054092413997 40.7570223392143
"6353" 1270.4 112.108258097243 43.3565154076272
"6354" 1270.6 113.518800398243 46.4625178225032
"6355" 1270.8 115.411352290997 49.5469820442285
"6356" 1271 118.790734294594 51.5038116981047
"6357" 1271.2 119.037707587465 50.9145121147295
"6358" 1271.4 118.34391738936 50.1875789147335
"6359" 1271.6 118.093185229829 49.4273157919438
"6360" 1271.8 117.799828578812 49.827029487375
"6361" 1272 116.644955093296 50.8924051846759
"6362" 1272.2 116.038723471309 53.0789323050066
"6363" 1272.4 115.928343491203 56.9827123277411
"6364" 1272.6 117.177173298488 60.7704128297946
"6365" 1272.8 118.873377748417 64.722426312858
"6366" 1273 118.701796191287 68.3080406827924
"6367" 1273.2 117.211226927921 71.2059802192794
"6368" 1273.4 115.138537225782 75.2522160532697
"6369" 1273.6 112.867713417623 79.6812240272953
"6370" 1273.8 111.187719814861 84.987809643375
"6371" 1274 109.757423891414 89.8824262554803
"6372" 1274.2 111.060563071773 92.8574436140185
"6373" 1274.4 112.277945378888 93.0337547591645
"6374" 1274.6 112.927734990601 92.381062142444
"6375" 1274.8 113.813929835606 92.198317457975
"6376" 1275 114.201620691806 91.8253416996523
"6377" 1275.2 115.171271271074 90.9290086618295
"6378" 1275.4 116.599796077095 89.8066311203315
"6379" 1275.6 117.755688875205 89.3343246552902
"6380" 1275.8 118.147263169403 88.0617421663836
"6381" 1276 119.022969220367 86.4691891843838
"6382" 1276.2 120.680361776866 84.8161514499089
"6383" 1276.4 120.595884820159 84.2009635401397
"6384" 1276.6 120.626339300361 83.5529494310592
"6385" 1276.8 120.578187261363 82.2091556877111
"6386" 1277 121.276358844704 80.2599498679009
"6387" 1277.2 122.628173763078 77.0716491205402
"6388" 1277.4 123.260387100909 73.9531027539598
"6389" 1277.6 123.857645527982 71.235890145688
"6390" 1277.8 125.15250563411 68.8867290003491
"6391" 1278 124.960141932551 67.8875974437596
"6392" 1278.2 125.149775184131 65.579313785525
"6393" 1278.4 125.469834400512 64.0127406628456
"6394" 1278.6 124.728521361456 63.9608292575932
"6395" 1278.8 123.338755562687 62.8046142235924
"6396" 1279 122.056635223809 61.0611803552961
"6397" 1279.2 120.552990791467 58.2249847019803
"6398" 1279.4 119.393167494569 54.17435420775
"6399" 1279.6 118.664539471138 50.1536217141205
"6400" 1279.8 118.466725816881 45.6946823630625
"6401" 1280 119.194509136181 44.4189795191715
"6402" 1280.2 117.927734991135 44.8751317573836
"6403" 1280.4 115.802520755602 44.1269587541699
"6404" 1280.6 112.179887707906 42.8155898849544
"6405" 1280.8 107.554083412246 42.0731367063173
"6406" 1281 102.552725716266 42.3780783181486
"6407" 1281.2 98.1387574018773 42.8705378491326
"6408" 1281.4 92.8384332126973 44.2404221544044
"6409" 1281.6 87.7632655304031 44.6450858646397
"6410" 1281.8 82.6169601353016 45.082563214678
"6411" 1282 77.2675589897847 44.2908445373464
"6412" 1282.2 72.339293855824 43.7603478120837
"6413" 1282.4 67.587352890785 42.3156755326442
"6414" 1282.6 63.0091804074704 40.2870289916321
"6415" 1282.8 59.36815236566 36.9614471999423
"6416" 1283 55.3575279580182 33.6937377906371
"6417" 1283.2 52.9996809040403 29.2414789086276
"6418" 1283.4 50.5456176109894 24.8407939272417
"6419" 1283.6 48.6149984469921 21.5712975105211
"6420" 1283.8 48.9555260000856 20.0472037055455
"6421" 1284 49.2714686891755 19.4579124522137
"6422" 1284.2 50.9633446992667 17.5854722906729
"6423" 1284.4 52.4914090776311 14.7856813291875
"6424" 1284.6 55.111023394124 11.2806902084788
"6425" 1284.8 57.596268286247 8.46794579399318
"6426" 1285 59.3240264270339 7.00490784206944
"6427" 1285.2 59.9090335029292 6.37583126783654
"6428" 1285.4 59.8040790025328 4.61448134460801
"6429" 1285.6 58.4808149323561 3.869596729125
"6430" 1285.8 57.6699805067561 3.02970542260357
"6431" 1286 56.4627435539773 2.78184684135577
"6432" 1286.2 55.1102923397755 3.09317278994781
"6433" 1286.4 54.2300768829985 2.85719943049621
"6434" 1286.6 52.4716133152873 3.184853275
"6435" 1286.8 50.2742836951311 3.041534877625
"6436" 1287 48.8479330323894 3.91843114600833
"6437" 1287.2 46.1913177309947 4.67304835077273
"6438" 1287.4 42.7899730439808 5.16321971666713
"6439" 1287.6 39.6216364355965 5.92890930417287
"6440" 1287.8 36.1697812716242 7.27458986236402
"6441" 1288 33.9550014930713 9.07060059908152
"6442" 1288.2 31.6268686967073 10.7884962706921
"6443" 1288.4 27.3960552412337 12.2362538176735
"6444" 1288.6 26.2662061754744 13.8803531429525
"6445" 1288.8 24.8132638626829 15.5145078133994
"6446" 1289 22.4795936726993 17.1156910319659
"6447" 1289.2 20.1358380064952 19.0281135993098
"6448" 1289.4 18.4319698203367 21.381152881504
"6449" 1289.6 17.0269049235561 22.717558410575
"6450" 1289.8 15.9758931464901 24.6965042625559
"6451" 1290 13.958152792877 27.148074298364
"6452" 1290.2 12.4643776185686 29.2608394640625
"6453" 1290.4 11.2268231855948 31.0836542779879
"6454" 1290.6 11.2715929566197 32.0902920667841
"6455" 1290.8 11.0383628839152 34.1836092648068
"6456" 1291 10.4522897556855 36.5855336357868
"6457" 1291.2 9.55440055403733 38.982604086
"6458" 1291.4 7.99551254912753 41.3243812012036
"6459" 1291.6 7.44129927489769 42.0852994203219
"6460" 1291.8 7.85026821284539 42.6406355618571
"6461" 1292 8.59031093560154 42.9790158818932
"6462" 1292.2 9.42666579280871 44.1781055206645
"6463" 1292.4 9.40559948735786 45.7244875164989
"6464" 1292.6 9.35022140529181 48.8476871053125
"6465" 1292.8 9.19369723841095 52.6003884454281
"6466" 1293 8.01298200200827 56.4637098249489
"6467" 1293.2 7.1785735513917 60.9686178934767
"6468" 1293.4 6.543548277025 66.1227728662153
"6469" 1293.6 5.51577534182929 71.1857430603994
"6470" 1293.8 4.36847641318465 73.7246697084926
"6471" 1294 4.34086779548491 73.6907572130021
"6472" 1294.2 4.82079759983236 73.5644426932818
"6473" 1294.4 5.4224759947813 73.9912338985683
"6474" 1294.6 6.44418432057813 74.3935841560614
"6475" 1294.8 7.68860127503478 74.7565990242111
"6476" 1295 9.66573964663415 76.3840450399848
"6477" 1295.2 12.1149905932685 79.0023911744907
"6478" 1295.4 14.9144678673877 82.0979743559539
"6479" 1295.6 18.1750859812052 85.5125007252903
"6480" 1295.8 21.2157150772052 88.8938432531886
"6481" 1296 24.6148501942183 92.3584700798036
"6482" 1296.2 27.9574352309577 95.9447322813992
"6483" 1296.4 32.1046350998065 98.8555707608036
"6484" 1296.6 36.5311165883181 101.72803016321
"6485" 1296.8 41.0066995962811 104.590581551
"6486" 1297 45.2046372412439 107.160602785229
"6487" 1297.2 49.7050819071445 108.550459658086
"6488" 1297.4 54.0374082113947 107.68109358403
"6489" 1297.6 56.8268175534113 105.813455386073
"6490" 1297.8 60.5205702842561 104.29807792127
"6491" 1298 63.4401624333543 102.964031485554
"6492" 1298.2 66.3401801391909 102.006557769923
"6493" 1298.4 70.1071849912428 101.130788066286
"6494" 1298.6 74.244324137349 101.100348760649
"6495" 1298.8 77.8432988416853 101.18828453249
"6496" 1299 81.7275505302005 101.722444240569
"6497" 1299.2 86.062179544192 100.24570671776
"6498" 1299.4 87.9395765183613 98.0356506394803
"6499" 1299.6 90.2454738906778 96.5330412371315
"6500" 1299.8 93.7341087210455 95.243037188875
"6501" 1300 97.4603579304257 92.6281341782185
"6502" 1300.2 100.9242288115 89.4302716474776
"6503" 1300.4 104.106087982231 86.828654836325
"6504" 1300.6 106.121885385859 83.7791986569648
"6505" 1300.8 106.384484662247 81.6008829192026
"6506" 1301 107.29613204966 78.3777159070533
"6507" 1301.2 107.234044669828 75.0988402245
"6508" 1301.4 106.453465977278 71.8211188827644
"6509" 1301.6 104.846224294389 68.7994049784117
"6510" 1301.8 103.354280920711 67.1468406610568
"6511" 1302 104.176632880765 66.0454604921386
"6512" 1302.2 106.583433870151 64.8427745597171
"6513" 1302.4 109.422309512324 64.2156801211318
"6514" 1302.6 113.298712127673 64.2296437420972
"6515" 1302.8 116.97936853808 62.8694340340777
"6516" 1303 116.618367207185 62.8175910170607
"6517" 1303.2 115.945370823625 63.8973760086119
"6518" 1303.4 115.211483352575 66.0170663770474
"6519" 1303.6 114.096685306465 67.9112054470568
"6520" 1303.8 112.982073361499 70.7422146051803
"6521" 1304 112.265641948393 74.7297636436493
"6522" 1304.2 110.86305087203 79.0081771582069
"6523" 1304.4 108.805175592372 81.8421545625288
"6524" 1304.6 106.416732713572 85.6214278212434
"6525" 1304.8 104.295107315688 89.9950467584428
"6526" 1305 102.960381242365 94.5771133222841
"6527" 1305.2 101.018949263546 97.8210921030592
"6528" 1305.4 99.6793210664995 96.8286995362334
"6529" 1305.6 96.9298679521679 94.9770082682574
"6530" 1305.8 93.4238627140016 92.7148427527568
"6531" 1306 89.4537685875197 90.261926666775
"6532" 1306.2 86.3265400838101 86.8677338467804
"6533" 1306.4 81.9791766648811 84.5749161652232
"6534" 1306.6 77.6600623338372 82.0336430380236
"6535" 1306.8 72.9587292833777 79.9127029111047
"6536" 1307 68.4842057013983 76.3869526706319
"6537" 1307.2 64.0813069887824 72.8652523355855
"6538" 1307.4 60.207357333395 68.6742834236528
"6539" 1307.6 58.7593024570365 63.3534287611227
"6540" 1307.8 57.6010989414745 58.2387526420449
"6541" 1308 58.2655554426159 54.1453333484685
"6542" 1308.2 60.5886529061486 50.727122599861
"6543" 1308.4 64.8140511837005 48.6026303394305
"6544" 1308.6 68.7149700807089 45.6518671185637
"6545" 1308.8 72.5106435829505 42.4806345997083
"6546" 1309 75.6496123821995 38.6932631705448
"6547" 1309.2 79.5570978749697 35.4784924608604
"6548" 1309.4 83.2167842068947 32.9088366249691
"6549" 1309.6 87.3459242819326 31.4260713302868
"6550" 1309.8 91.0459525505161 30.763771724535
"6551" 1310 93.9765398316133 31.3657999893179
"6552" 1310.2 94.9698545888149 30.7066691787574
"6553" 1310.4 95.8192974211735 28.2763951325789
"6554" 1310.6 95.40910173615 26.3363238166174
"6555" 1310.8 94.6569210070473 24.6994647747925
"6556" 1311 94.0177756582097 23.2003427668183
"6557" 1311.2 92.9615488809961 20.433381641745
"6558" 1311.4 92.0341570067161 19.126317857685
"6559" 1311.6 91.6276312312248 19.1648545823125
"6560" 1311.8 90.2722813694228 16.7199971402235
"6561" 1312 89.9964604140998 14.2960101381562
"6562" 1312.2 90.5834568617035 14.0145277769961
"6563" 1312.4 91.1653419576678 15.0896474726397
"6564" 1312.6 93.2668403276046 15.1681049989508
"6565" 1312.8 97.2783113924908 15.7776981273444
"6566" 1313 99.8198232805977 17.307470225573
"6567" 1313.2 103.339688316377 19.2747010993944
"6568" 1313.4 106.748670549279 21.5741067898984
"6569" 1313.6 109.871101257035 24.7830582537692
"6570" 1313.8 113.212138660356 27.9030534298011
"6571" 1314 115.87404654306 30.1002757915446
"6572" 1314.2 115.621970579861 31.609668754375
"6573" 1314.4 116.335171360008 34.4465968816859
"6574" 1314.6 117.868757271601 38.2495387201164
"6575" 1314.8 118.925455180235 41.7883527673834
"6576" 1315 120.811762279141 44.6136696649135
"6577" 1315.2 122.725149605577 46.635643180016
"6578" 1315.4 123.029809543297 46.7592410895101
"6579" 1315.6 122.31335500494 46.4913147414539
"6580" 1315.8 121.848186299321 46.7828636440011
"6581" 1316 121.332601365652 47.2547758162272
"6582" 1316.2 121.127689404834 47.9825840255054
"6583" 1316.4 120.852061677243 49.0488923628885
"6584" 1316.6 120.480159630989 50.4661965929095
"6585" 1316.8 119.690000647487 52.0769206183402
"6586" 1317 119.659654448011 54.4271157449386
"6587" 1317.2 120.176246177598 57.2527663338224
"6588" 1317.4 120.4138025736 60.7042727246707
"6589" 1317.6 120.731361029006 64.2703390895
"6590" 1317.8 121.846476800204 66.2509883589698
"6591" 1318 120.96228759482 65.7883559732114
"6592" 1318.2 119.448167612648 66.9942494107804
"6593" 1318.4 117.34445580784 69.3311779973666
"6594" 1318.6 114.438135904833 72.375790674375
"6595" 1318.8 111.943260749141 76.2694779603237
"6596" 1319 109.487368017756 80.2442517067279
"6597" 1319.2 108.38479755727 85.0635575050507
"6598" 1319.4 107.32059493332 89.822253589016
"6599" 1319.6 106.385016749936 94.5587020492725
"6600" 1319.8 104.153383078163 96.4370872641801
"6601" 1320 101.3518004985 97.2808168628461
"6602" 1320.2 96.708057354414 98.1127576135066
"6603" 1320.4 91.8931823849924 98.6108747611295
"6604" 1320.6 86.7172024011197 97.9785366199841
"6605" 1320.8 81.8618233250382 98.8509043091186
"6606" 1321 76.8039102673822 99.1750847365663
"6607" 1321.2 71.4626866789508 98.3506648180918
"6608" 1321.4 66.7301738710692 96.6260943415141
"6609" 1321.6 61.9371760596233 95.2830592388794
"6610" 1321.8 56.6597425063822 94.0239307439576
"6611" 1322 52.1118765306268 92.8620848094957
"6612" 1322.2 47.2278200586508 92.8963031967697
"6613" 1322.4 43.5615914427305 94.2712486254776
"6614" 1322.6 39.8846623657815 96.9067181708326
"6615" 1322.8 36.9050176386561 100.7432787948
"6616" 1323 34.7110274775387 104.59875139201
"6617" 1323.2 34.5160306115996 106.399993626845
"6618" 1323.4 33.8388352331629 106.461277995833
"6619" 1323.6 31.5943826541387 106.665859639366
"6620" 1323.8 29.7542861436829 106.986601045326
"6621" 1324 26.8595287922602 108.18091139378
"6622" 1324.2 23.832597151543 108.830352209957
"6623" 1324.4 23.5062454774666 108.220476165217
"6624" 1324.6 23.0358608001268 107.361953012884
"6625" 1324.8 21.8158957497561 106.909399723913
"6626" 1325 20.3240870995311 106.04924435095
"6627" 1325.2 20.0753769120656 104.837028530613
"6628" 1325.4 19.4735506612677 104.016937629724
"6629" 1325.6 18.8730296627482 102.706627989706
"6630" 1325.8 18.3536327524441 101.391077950935
"6631" 1326 17.7075726331512 100.117917443673
"6632" 1326.2 16.4833717033217 97.0860752316209
"6633" 1326.4 15.0362561503759 93.4305661432841
"6634" 1326.6 13.9742733442824 89.3125051431118
"6635" 1326.8 13.6806432716676 84.5481307841715
"6636" 1327 13.597101291551 79.4510647191442
"6637" 1327.2 13.1787464335822 74.3731090934446
"6638" 1327.4 11.0663270671459 70.5167000507987
"6639" 1327.6 9.2828026946811 68.592184983675
"6640" 1327.8 10.1706213676239 67.5811388349205
"6641" 1328 11.8738387713877 65.9759118301908
"6642" 1328.2 14.7199427723106 63.547377396075
"6643" 1328.4 18.1383781268912 60.5315795759966
"6644" 1328.6 21.6368984711689 57.1235575592374
"6645" 1328.8 25.3879310882283 55.0643437618194
"6646" 1329 30.1871874904731 54.4492731461109
"6647" 1329.2 34.5796057010863 53.3784413468561
"6648" 1329.4 38.9906991591936 52.8247726324688
"6649" 1329.6 43.2930343334263 51.6728891301622
"6650" 1329.8 47.8987922138811 49.9663668181562
"6651" 1330 52.6342460734939 48.2797473720255
"6652" 1330.2 57.1261572997278 46.1386088454976
"6653" 1330.4 59.9748163439484 42.9293722598654
"6654" 1330.6 61.4446830487267 38.6575617076397
"6655" 1330.8 62.1979840022161 34.104045839355
"6656" 1331 61.1329191994228 29.2239241192841
"6657" 1331.2 60.1759656533761 24.411900352875
"6658" 1331.4 58.6518503190061 22.214351593125
"6659" 1331.6 58.4328049992614 21.1070283965645
"6660" 1331.8 59.2626909856132 19.5215256506097
"6661" 1332 60.66665493045 19.3460337354566
"6662" 1332.2 63.2985884126202 17.7422610187245
"6663" 1332.4 65.0839503297753 16.9078960595481
"6664" 1332.6 68.3494449542267 15.9963939344632
"6665" 1332.8 71.4459679674326 14.8460998692574
"6666" 1333 75.0418099743443 12.3956362906103
"6667" 1333.2 77.3441176866661 9.552648913035
"6668" 1333.4 77.0090354560464 9.05679807927823
"6669" 1333.6 76.7036463997867 10.2282537881709
"6670" 1333.8 78.9193414675433 11.3689097492154
"6671" 1334 82.7682316703025 12.3258746773338
"6672" 1334.2 87.1752006844806 14.1982708909668
"6673" 1334.4 91.5780626423161 15.984778587225
"6674" 1334.6 96.2720338092661 17.200118596965
"6675" 1334.8 100.498149687954 19.1190347592524
"6676" 1335 102.965075180935 22.9084092407901
"6677" 1335.2 105.597151380227 26.4164844730221
"6678" 1335.4 107.292600202138 30.1895988823456
"6679" 1335.6 109.504802817618 34.6624528843934
"6680" 1335.8 111.103528482913 37.8597355987402
"6681" 1336 113.196528287765 40.4021386885714
"6682" 1336.2 116.230596502531 43.470062350475
"6683" 1336.4 117.646174691663 46.005205557375
"6684" 1336.6 117.158679957206 49.2309652047145
"6685" 1336.8 116.950407422775 53.2630992263096
"6686" 1337 116.848891092282 58.2551569961645
"6687" 1337.2 118.482562426756 62.7722331066827
"6688" 1337.4 118.943063499991 67.6699622527402
"6689" 1337.6 118.437715389942 70.5460501910741
"6690" 1337.8 116.195422558493 72.9289494010855
"6691" 1338 113.216686609859 77.2788314597853
"6692" 1338.2 111.066421991474 82.4306619956659
"6693" 1338.4 109.800766192124 87.5088724463224
"6694" 1338.6 110.517581165414 90.5763890217171
"6695" 1338.8 111.428123535889 90.7171633933042
"6696" 1339 110.98750139919 90.4499739327113
"6697" 1339.2 111.381208122808 90.2494068987285
"6698" 1339.4 112.440286659064 90.2567002408878
"6699" 1339.6 113.84469810622 90.09949914975
"6700" 1339.8 114.14166430944 90.0567550663224
"6701" 1340 113.701573256072 90.8244723294539
"6702" 1340.2 113.561544284546 92.6046376863224
"6703" 1340.4 112.303254963182 94.3263533332011
"6704" 1340.6 111.072160191676 94.87677906225
"6705" 1340.8 109.052532288985 94.9958062058326
"6706" 1341 105.400681788066 96.5209243347909
"6707" 1341.2 101.436909301299 97.659132776806
"6708" 1341.4 97.1604933042426 98.2746731982128
"6709" 1341.6 92.4180706714047 99.1113427612669
"6710" 1341.8 87.0972810381197 99.3404956932205
"6711" 1342 81.5601485279183 99.0596964919426
"6712" 1342.2 76.2743425076023 99.6675333539904
"6713" 1342.4 71.5433830802771 101.132607035064
"6714" 1342.6 67.23421920279 103.2515936614
"6715" 1342.8 62.9824920770273 104.530933027799
"6716" 1343 61.3201892746659 106.69075733767
"6717" 1343.2 60.2639635208578 108.670162674019
"6718" 1343.4 57.6147554056535 109.60754208817
"6719" 1343.6 53.63529959091 108.931373239016
"6720" 1343.8 48.94766306791 107.729295284965
"6721" 1344 44.5445982423561 104.6033209641
"6722" 1344.2 40.8078136198509 100.416776422849
"6723" 1344.4 37.7704610638251 95.8668291406681
"6724" 1344.6 35.5192714729453 90.648240761321
"6725" 1344.8 34.6793671278495 85.0449584124217
"6726" 1345 35.7107177367165 79.3648092869592
"6727" 1345.2 38.8637842716439 75.4653960009638
"6728" 1345.4 41.8400976872782 71.0161683559148
"6729" 1345.6 45.567904762279 67.9684212431732
"6730" 1345.8 50.0332153003672 65.6522115382639
"6731" 1346 54.5229772010297 63.8235582574316
"6732" 1346.2 58.845283196765 61.5074788734375
"6733" 1346.4 63.8708930844783 60.8501605447361
"6734" 1346.6 68.2755080883087 59.1938505930066
"6735" 1346.8 71.3965780696834 57.0259560173386
"6736" 1347 74.687507492435 54.4587995896961
"6737" 1347.2 77.9479454203449 51.2164589348236
"6738" 1347.4 79.6153385380674 47.959383453658
"6739" 1347.6 78.9556511075461 45.137651525265
"6740" 1347.8 77.5831200766385 42.7191863548162
"6741" 1348 77.8069086746704 41.0077157898607
"6742" 1348.2 79.9277868926571 39.3491775446324
"6743" 1348.4 83.4296238163737 39.0247565558162
"6744" 1348.6 87.3713071301422 37.7863921158304
"6745" 1348.8 92.0075515021261 36.786966238215
"6746" 1349 97.1712845076955 36.2653451781932
"6747" 1349.2 101.618188890481 36.4701448340587
"6748" 1349.4 104.62881562969 38.1091730982241
"6749" 1349.6 105.064957708737 39.1294942814404
"6750" 1349.8 107.113604166674 41.2383488010477
"6751" 1350 110.680948298861 43.799275604796
"6752" 1350.2 113.800294246087 46.3064171044004
"6753" 1350.4 116.842403263486 47.2068420903209
"6754" 1350.6 116.705342874117 45.3788510799583
"6755" 1350.8 116.982792669945 43.3092702986453
"6756" 1351 116.515546262282 42.278927225625
"6757" 1351.2 115.835708495216 40.2931281701047
"6758" 1351.4 115.217784390987 37.5416621363237
"6759" 1351.6 114.775983582166 33.5924440753237
"6760" 1351.8 114.563896595426 31.9209535440359
"6761" 1352 114.193733053304 32.9844175941228
"6762" 1352.2 113.784653508161 34.6705709829966
"6763" 1352.4 113.549676385692 35.7388748536686
"6764" 1352.6 114.535503369183 36.7424941052114
"6765" 1352.8 116.440366202875 37.8110748010356
"6766" 1353 117.675728828914 39.7092535042697
"6767" 1353.2 118.034264547218 42.3271083392724
"6768" 1353.4 119.942864558388 45.7336549097171
"6769" 1353.6 121.942252584064 49.3435850928109
"6770" 1353.8 122.058952087341 52.6610090964852
"6771" 1354 121.919940275414 56.6794927443224
"6772" 1354.2 121.324591874594 61.1685502309966
"6773" 1354.4 119.89960630868 65.6635116712658
"6774" 1354.6 118.718827525432 69.8313511389966
"6775" 1354.8 118.962661757703 74.3369897963487
"6776" 1355 118.794249332614 78.0780872637378
"6777" 1355.2 117.300095556089 79.878978338657
"6778" 1355.4 116.04205749444 84.1262230205592
"6779" 1355.6 115.054006462314 87.9843901761007
"6780" 1355.8 115.588285449601 91.1060226071767
"6781" 1356 115.440841150765 90.5492223966854
"6782" 1356.2 115.014890954127 90.2494068987285
"6783" 1356.4 113.36086508353 90.3117765441228
"6784" 1356.6 110.496542329791 90.7501976205905
"6785" 1356.8 106.609136157565 91.0506121505114
"6786" 1357 102.114546309284 91.6158431812361
"6787" 1357.2 97.3072554005616 91.8812476208194
"6788" 1357.4 92.7605144304972 91.9933494007768
"6789" 1357.6 88.230606428447 92.3813017552295
"6790" 1357.8 83.5038102883016 93.3992966747659
"6791" 1358 78.7804694084925 93.2672700299114
"6792" 1358.2 73.7833143016771 91.9408472142697
"6793" 1358.4 69.6558242521506 92.7752141833108
"6794" 1358.6 66.8670245873832 95.7731263271886
"6795" 1358.8 64.3385353497137 100.177940348206
"6796" 1359 62.5915115756023 105.227143891478
"6797" 1359.2 61.790892633515 109.396297653455
"6798" 1359.4 62.7580570223097 110.652039801884
"6799" 1359.6 62.0901542852005 109.925210786625
"6800" 1359.8 60.9331206255376 109.376827226921
"6801" 1360 57.8123791145577 107.811363129474
"6802" 1360.2 53.7173811179544 105.885938253711
"6803" 1360.4 50.0860346020952 102.933765488592
"6804" 1360.6 46.5457015294764 99.7406977799428
"6805" 1360.8 43.9762277748423 95.6164337797371
"6806" 1361 41.6714852863672 91.2902804020139
"6807" 1361.2 39.936401578621 86.7472258850236
"6808" 1361.4 38.8817689642426 81.6858914912399
"6809" 1361.6 39.5347998270418 77.0020175458321
"6810" 1361.8 40.9514405905619 72.3832116917148
"6811" 1362 43.5491541930704 68.6158438937179
"6812" 1362.2 46.8336712322882 65.3527509204392
"6813" 1362.4 50.7272107375561 63.0991816806477
"6814" 1362.6 54.7701212763116 60.3618163759028
"6815" 1362.8 58.1836625434288 57.241367911575
"6816" 1363 61.3098326791074 53.4870284401588
"6817" 1363.2 65.0111935688112 50.5808754919163
"6818" 1363.4 68.3621621023616 47.8845611779989
"6819" 1363.6 71.5691455057278 45.6807110727524
"6820" 1363.8 75.4218886113443 45.5630729850809
"6821" 1364 78.4026189300271 46.523116276861
"6822" 1364.2 81.8472049159228 48.3159935446806
"6823" 1364.4 84.7177149574165 51.078136000309
"6824" 1364.6 87.3070647013989 53.9559642688929
"6825" 1364.8 90.2882606514588 55.941947775375
"6826" 1365 92.083386239699 58.642703352575
"6827" 1365.2 94.5108749359671 61.2434136305677
"6828" 1365.4 97.6469521735866 63.3200112605784
"6829" 1365.6 100.721590443702 64.0779567362669
"6830" 1365.8 104.176727979674 64.1360785317145
"6831" 1366 107.586974832756 65.2953589724803
"6832" 1366.2 111.576024452859 65.6393795229918
"6833" 1366.4 115.051852624361 65.7177710910592
"6834" 1366.6 116.004496206316 66.8113552827145
"6835" 1366.8 116.262682851234 69.7237771994706
"6836" 1367 116.031747238033 72.2762305551901
"6837" 1367.2 116.273082304196 75.2915787589009
"6838" 1367.4 115.971840068139 75.0012175480272
"6839" 1367.6 117.207921896295 74.5558919770533
"6840" 1367.8 118.598794425839 73.1331429394025
"6841" 1368 118.239357346533 71.8946503403303
"6842" 1368.2 118.570603240976 70.5361330538326
"6843" 1368.4 119.104315715294 68.4511950084422
"6844" 1368.6 120.599667115309 65.6741888883487
"6845" 1368.8 122.859525976904 62.8112608739054
"6846" 1369 122.930149284282 61.3494933886118
"6847" 1369.2 121.772170571921 60.0429310185228
"6848" 1369.4 120.488533010923 57.2123503595139
"6849" 1369.6 119.704977502513 53.7211581944291
"6850" 1369.8 119.910940549287 49.8777616634369
"6851" 1370 121.039043735149 46.9981973106161
"6852" 1370.2 121.343803375499 47.2701278138529
"6853" 1370.4 121.299042582987 47.5241355808365
"6854" 1370.6 122.334681256351 47.3692013392888
"6855" 1370.8 122.845821492316 48.4828017602715
"6856" 1371 122.700283544011 49.3996800842932
"6857" 1371.2 122.489512663492 49.9660049030114
"6858" 1371.4 122.306383865665 50.5635991902477
"6859" 1371.6 122.426711791414 50.5578695020592
"6860" 1371.8 121.999556747796 49.819385839515
"6861" 1372 121.812775246185 49.2264571555179
"6862" 1372.2 122.016015198866 48.9644894077603
"6863" 1372.4 121.771928000793 49.5500349089622
"6864" 1372.6 121.440185843411 49.8797443002026
"6865" 1372.8 121.141961132311 49.9069403513659
"6866" 1373 121.019844138621 49.5653550561318
"6867" 1373.2 120.969047886782 49.4481704195315
"6868" 1373.4 120.359533398832 49.0144904501565
"6869" 1373.6 119.615153077816 48.4333816232457
"6870" 1373.8 118.973364252126 48.1152377607447
"6871" 1374 118.595801194712 46.8710346954989
"6872" 1374.2 117.606358734176 45.3917867585263
"6873" 1374.4 116.26598788286 43.788547677975
"6874" 1374.6 114.568077319192 41.0890987072468
"6875" 1374.8 112.247069425539 37.9129088012446
"6876" 1375 109.34823208814 34.5363214245804
"6877" 1375.2 106.569812004213 31.151049882775
"6878" 1375.4 103.054448283111 27.3139862810292
"6879" 1375.6 100.595720673323 23.2580035124712
"6880" 1375.8 99.0389317614031 19.1025625991397
"6881" 1376 99.4999551207462 17.7993881571572
"6882" 1376.2 99.1010607096373 19.0481029065631
"6883" 1376.4 97.0623230906736 19.6188603416946
"6884" 1376.6 93.4814033759295 20.5237794771505
"6885" 1376.8 89.3758951932722 21.1838974528589
"6886" 1377 84.4427688981541 22.6178694109769
"6887" 1377.2 80.0610837394326 24.284506221875
"6888" 1377.4 75.7401858385261 26.991631505625
"6889" 1377.6 71.3312736493261 28.573866612645
"6890" 1377.8 66.0357973878206 30.3439464205686
"6891" 1378 60.7248302320316 31.5485715690995
"6892" 1378.2 55.1961353431245 32.5684772140066
"6893" 1378.4 49.7649017489319 34.0693554375288
"6894" 1378.6 44.4497259004072 33.962016196561
"6895" 1378.8 39.3082504916871 32.3608548371681
"6896" 1379 34.3428321003179 31.6068059649143
"6897" 1379.2 30.0378267248595 30.8101607598233
"6898" 1379.4 27.9876488553275 28.8342966147321
"6899" 1379.6 28.2424268427671 28.8741947766387
"6900" 1379.8 27.4384936456295 30.1228663647294
"6901" 1380 26.1479748381432 32.8753910881815
"6902" 1380.2 24.9240025747887 35.9770718975706
"6903" 1380.4 23.1382526743186 40.1331323315937
"6904" 1380.6 20.9622563514454 44.2872400432099
"6905" 1380.8 18.3939928009165 48.8896009762429
"6906" 1381 15.8789572720952 52.6119759685402
"6907" 1381.2 12.0399992755669 54.9709979120777
"6908" 1381.4 10.2942239284648 55.292608758142
"6909" 1381.6 9.9547029698642 55.4840175206993
"6910" 1381.8 9.37736987936323 55.1809953321696
"6911" 1382 7.66329210712779 53.9025142976847
"6912" 1382.2 6.81231958357909 53.2057924131007
"6913" 1382.4 5.59447105536357 52.7666192952161
"6914" 1382.6 6.94489106064799 52.9085902237263
"6915" 1382.8 7.40250868370935 52.8773450352442
"6916" 1383 7.95454303371065 52.8566935482477
"6917" 1383.2 8.25527299307467 53.1043280609768
"6918" 1383.4 8.49165091278289 53.4987103344107
"6919" 1383.6 8.49237413032987 54.4257487736373
"6920" 1383.8 8.53975960580652 54.9624046672658
"6921" 1384 8.91730420925197 56.0019598866725
"6922" 1384.2 9.02537587071299 57.2927648540819
"6923" 1384.4 8.9204453550123 59.147857931532
"6924" 1384.6 9.06728709073001 61.9538429835228
"6925" 1384.8 9.24398336832635 65.4491296177717
"6926" 1385 9.12188728800002 69.6321560969848
"6927" 1385.2 9.6692159756311 74.4363907433
"6928" 1385.4 10.4929881062476 79.0251165458072
"6929" 1385.6 11.8619154005273 83.8930838057987
"6930" 1385.8 13.5223849782946 88.5450457628366
"6931" 1386 16.3895580048448 92.9088479499072
"6932" 1386.2 18.3562055924484 97.5116326755289
"6933" 1386.4 20.8168912448545 102.54313858085
"6934" 1386.6 22.8325288519756 106.616847348034
"6935" 1386.8 24.4314231195247 111.083602461276
"6936" 1387 24.7911349727238 110.763546358367
"6937" 1387.2 25.8856448710758 110.412336705572
"6938" 1387.4 27.6786087254811 110.912515301875
"6939" 1387.6 30.3319994398485 111.875465056787
"6940" 1387.8 34.6865928420125 112.449411164324
"6941" 1388 39.2033622060864 112.88371198958
"6942" 1388.2 43.7239341968337 113.368146999427
"6943" 1388.4 48.304453066833 113.102714400221
"6944" 1388.6 52.544379807213 113.028795391849
"6945" 1388.8 57.0935279073061 112.696033135875
"6946" 1389 61.2205750568821 112.896759182619
"6947" 1389.2 65.6231259859811 114.135586816175
"6948" 1389.4 68.5502775808768 114.073207620996
"6949" 1389.6 69.8883276509934 112.981050513706
"6950" 1389.8 72.4185221268149 112.521000023114
"6951" 1390 75.7180598321579 112.208068116241
"6952" 1390.2 77.9598450786061 110.450711577
"6953" 1390.4 79.3669769174464 109.34263629818
"6954" 1390.6 82.3707231917906 106.940234510263
"6955" 1390.8 85.6800285656699 104.844820700366
"6956" 1391 88.8582723405837 102.031167565694
"6957" 1391.2 91.1027022228682 97.8831707313233
"6958" 1391.4 94.3661360371095 95.1947152771164
"6959" 1391.6 97.8206063776692 93.4489954918793
"6960" 1391.8 100.583674021367 93.7496948754861
"6961" 1392 103.428849573269 95.2446704469648
"6962" 1392.2 103.432782010809 96.4130517077961
"6963" 1392.4 101.639257783486 97.1935446270237
"6964" 1392.6 99.5750517059065 99.2063475210033
"6965" 1392.8 96.8148315823972 101.83323358099
"6966" 1393 93.3387376638966 104.788647839383
"6967" 1393.2 90.0486004389849 108.12603858907
"6968" 1393.4 86.1239017160125 110.574430877298
"6969" 1393.6 83.2424508526023 113.380368275478
"6970" 1393.8 80.5086894991708 115.503364778765
"6971" 1394 78.5404479620234 115.255996233815
"6972" 1394.2 75.6026788173543 113.620778033223
"6973" 1394.4 71.6826497961526 111.328742678159
"6974" 1394.6 67.5279971089457 109.526555014616
"6975" 1394.8 63.1640447465213 106.96828222861
"6976" 1395 58.1960780551459 105.178699795595
"6977" 1395.2 53.5936371249311 103.1637672838
"6978" 1395.4 48.6780911293822 101.461532444253
"6979" 1395.6 43.766814133017 100.580851277775
"6980" 1395.8 38.8290968836431 101.292042861271
"6981" 1396 33.6416757974666 101.15680684898
"6982" 1396.2 28.7776694508061 102.396217644525
"6983" 1396.4 24.813578107112 103.326086839697
"6984" 1396.6 23.0633333276023 103.071243213016
"6985" 1396.8 20.9290455967561 101.625483151975
"6986" 1397 17.972162641112 100.427330553807
"6987" 1397.2 16.7911460008952 101.122553278288
"6988" 1397.4 17.4982472804729 101.23225241841
"6989" 1397.6 17.9264243644561 100.6795817293
"6990" 1397.8 18.4154162915544 100.169122010694
"6991" 1398 19.2439181884641 98.0598003420033
"6992" 1398.2 19.7340525939849 94.8889246891462
"6993" 1398.4 20.3900249842834 90.7135967675932
"6994" 1398.6 21.2000275879505 86.3926838102361
"6995" 1398.8 22.2774985001996 81.9203805239054
"6996" 1399 24.3205165115253 77.4029590746058
"6997" 1399.2 25.2286851778186 72.7477360389911
"6998" 1399.4 25.4623471580652 68.3698243186568
"6999" 1399.6 24.3429662112382 64.4864541331607
"7000" 1399.8 22.5334483387826 60.8697331435254
"7001" 1400 21.9621684373288 58.1898751232932
"7002" 1400.2 22.478880815591 56.2350779602973
"7003" 1400.4 24.0541366120894 54.4379892844028
"7004" 1400.6 24.8612610281486 54.1310461562068
"7005" 1400.8 27.3527169752426 53.1151753010236
"7006" 1401 30.3883858802234 50.9842920605713
"7007" 1401.2 33.6372194299145 48.2415401540384
"7008" 1401.4 35.8956115169908 44.4686763447015
"7009" 1401.6 36.6431856887228 40.5867085188417
"7010" 1401.8 35.8815897776352 36.5640405083201
"7011" 1402 33.3593446568243 32.5506481310796
"7012" 1402.2 32.6319320011282 28.6603464890145
"7013" 1402.4 33.3745094105228 27.2442965321083
"7014" 1402.6 35.046252113899 26.6734961620014
"7015" 1402.8 37.1988633805948 25.6714584545363
"7016" 1403 39.9774547340646 23.9971917987686
"7017" 1403.2 43.1871338669134 22.2626611652739
"7018" 1403.4 47.0135435158123 21.8332427461727
"7019" 1403.6 50.8163044395626 21.9605907031492
"7020" 1403.8 55.1994693662561 21.3823086750312
"7021" 1404 60.3096204905813 19.6160678970255
"7022" 1404.2 64.2358697116299 17.8943918741905
"7023" 1404.4 67.8631125340234 17.0690792279592
"7024" 1404.6 72.3030080312561 16.84787382475
"7025" 1404.8 77.3099106093361 15.755469151425
"7026" 1405 83.0085563067561 15.844645043125
"7027" 1405.2 87.0947350568192 16.231185656396
"7028" 1405.4 91.2511197513997 16.891231975771
"7029" 1405.6 93.2463154905638 18.2859575727692
"7030" 1405.8 95.782609472083 18.9951998982404
"7031" 1406 98.1594573005705 18.1571111890863
"7032" 1406.2 98.5806016403149 16.7570118342574
"7033" 1406.4 97.8837908058149 17.3227916513456
"7034" 1406.6 97.9813510976652 18.4803524049508
"7035" 1406.8 98.3048583154326 20.3690101367279
"7036" 1407 99.8428726038811 23.1992062212404
"7037" 1407.2 102.536314483391 26.6608967424519
"7038" 1407.4 104.889523535212 30.1464915022099
"7039" 1407.6 107.529604472454 31.7923471309033
"7040" 1407.8 111.227361044022 33.6806999482466
"7041" 1408 112.638993529871 36.2781563337644
"7042" 1408.2 113.867935359451 39.8708542663411
"7043" 1408.4 115.63626732312 43.6635286917903
"7044" 1408.6 116.75887246773 48.425694046375
"7045" 1408.8 117.020721515218 53.2830036052724
"7046" 1409 118.109151836019 58.4697155325855
"7047" 1409.2 118.511713000685 63.8933708368175
"7048" 1409.4 118.319991918305 68.9665884430122
"7049" 1409.6 116.016924089295 72.7677726159135
"7050" 1409.8 114.044977638625 77.5017282085592
"7051" 1410 112.586736539474 82.7572542224113
"7052" 1410.2 109.976960838298 86.905199276053
"7053" 1410.4 107.086700387474 91.6482361333494
"7054" 1410.6 103.303903805722 95.7338792818456
"7055" 1410.8 98.8943142813682 99.5074459015733
"7056" 1411 94.4611556963595 103.068990443237
"7057" 1411.2 89.7546903513594 105.404561613226
"7058" 1411.4 84.9446833807048 108.255204389862
"7059" 1411.6 79.2033632279213 109.420896194123
"7060" 1411.8 73.8156773193164 109.968041572047
"7061" 1412 69.6461838334031 111.939697391745
"7062" 1412.2 68.2717716830751 114.877108516616
"7063" 1412.4 68.4758740271278 115.32903307349
"7064" 1412.6 68.86985724764 115.129033548455
"7065" 1412.8 68.8727703029331 114.405707469163
"7066" 1413 67.4428070696182 112.61037156503
"7067" 1413.2 65.1935883981407 110.56136481258
"7068" 1413.4 62.1302195546279 107.922019739555
"7069" 1413.6 59.5118181594452 103.99736917419
"7070" 1413.8 55.8162636455982 100.261695454849
"7071" 1414 52.2955352186508 96.5002161132171
"7072" 1414.2 49.3530298724027 92.5985107453578
"7073" 1414.4 47.8305406297295 88.0080651915962
"7074" 1414.6 45.515175863217 83.7050061329576
"7075" 1414.8 43.5199695834436 79.4768760300268
"7076" 1415 39.4912644361885 77.2408692447264
"7077" 1415.2 35.7588995582739 76.5695599689911
"7078" 1415.4 31.1144862637298 75.9093015710592
"7079" 1415.6 26.3499976821035 76.3304067917733
"7080" 1415.8 21.2397185696083 77.2411387035228
"7081" 1416 16.0076825556009 79.1496441227198
"7082" 1416.2 13.9709393211508 80.2272921165329
"7083" 1416.4 13.132642631067 81.3137200837784
"7084" 1416.6 12.7078488603023 82.9387981582153
"7085" 1416.8 11.8231279993864 83.5297356398288
"7086" 1417 12.2194469997391 84.0744585007818
"7087" 1417.2 12.6024489021426 85.4149546708456
"7088" 1417.4 12.5198057531311 88.421081473825
"7089" 1417.6 12.6950469279774 92.4560295197029
"7090" 1417.8 13.2949875031664 95.9143062637596
"7091" 1418 14.8137966323415 98.9079488355701
"7092" 1418.2 16.3551078113202 102.290545846119
"7093" 1418.4 18.2588321215612 105.463717173426
"7094" 1418.6 19.1244705555376 106.441409519341
"7095" 1418.8 20.1780102100441 106.866987277839
"7096" 1419 22.2790849153801 108.252016270071
"7097" 1419.2 25.2984296077081 110.649064238967
"7098" 1419.4 28.1006933211331 113.425938853654
"7099" 1419.6 30.0956480185208 115.986334494098
"7100" 1419.8 30.4276774986245 116.216134124033
"7101" 1420 30.6627667882195 116.255300869058
"7102" 1420.2 32.2748640830701 117.242740199706
"7103" 1420.4 35.0983771841161 119.261926647615
"7104" 1420.6 37.793857183971 120.600259900193
"7105" 1420.8 40.8218710332883 122.207443335859
"7106" 1421 42.7835672242561 122.031307981285
"7107" 1421.2 46.0235818347479 121.824553571957
"7108" 1421.4 49.4849537187298 121.73095900548
"7109" 1421.6 53.5036540268545 122.939774325301
"7110" 1421.8 55.6428944427561 125.31108529847
"7111" 1422 57.3851596735155 125.401442539255
"7112" 1422.2 60.7377580768275 125.620471045185
"7113" 1422.4 63.8935085710758 125.289256249482
"7114" 1422.6 67.4081019582121 124.985490165183
"7115" 1422.8 70.7626080268293 125.527107866716
"7116" 1423 72.3954315249528 124.283677985932
"7117" 1423.2 75.4173682289692 123.058814742793
"7118" 1423.4 79.2872214032476 122.159905613383
"7119" 1423.6 83.6875001967818 120.978284908965
"7120" 1423.8 86.825585353551 119.256830882375
"7121" 1424 89.1955664060206 117.653349382268
"7122" 1424.2 91.7887882079446 115.202147188334
"7123" 1424.4 94.6610526393971 112.377547808375
"7124" 1424.6 96.9543548111342 108.952893816199
"7125" 1424.8 98.0349985607824 106.433605854086
"7126" 1425 99.4731221907126 104.449201759966
"7127" 1425.2 101.515718710151 102.028450903191
"7128" 1425.4 102.958760633535 99.0135652519679
"7129" 1425.6 105.811032174915 96.0102204291007
"7130" 1425.8 108.177853386075 93.3283783376691
"7131" 1426 108.224845936591 90.5178227038272
"7132" 1426.2 108.686488032649 87.1990077743036
"7133" 1426.4 109.867446654756 83.5060147512171
"7134" 1426.6 111.391124730517 79.654166866729
"7135" 1426.8 114.330755419527 76.653428467586
"7136" 1427 117.577145213903 74.3130600457888
"7137" 1427.2 117.382637886347 71.993608281375
"7138" 1427.4 116.46668812196 68.9090919768086
"7139" 1427.6 115.596780182867 65.0470894160139
"7140" 1427.8 115.829251560842 60.8047637472607
"7141" 1428 117.373999735506 56.9485888997946
"7142" 1428.2 119.733248539961 53.005349730016
"7143" 1428.4 120.046219275467 52.7235697290592
"7144" 1428.6 120.879897507834 53.2732603759785
"7145" 1428.8 122.192853883185 53.0858168562589
"7146" 1429 122.595208191218 52.8322243725032
"7147" 1429.2 121.729205160782 52.0702739680272
"7148" 1429.4 121.084723993695 50.750913880888
"7149" 1429.6 120.044758918227 49.1984815848378
"7150" 1429.8 118.568892972623 47.1551348814458
"7151" 1430 116.91067378642 43.9150399036228
"7152" 1430.2 114.498129498206 40.28649470432
"7153" 1430.4 112.668386520216 36.6434584711858
"7154" 1430.6 111.391380999299 32.6179023054322
"7155" 1430.8 111.311745475356 29.3748117134036
"7156" 1431 112.373814270445 29.4884362900825
"7157" 1431.2 113.018191991382 30.3535864347021
"7158" 1431.4 115.105621324683 31.1939006359295
"7159" 1431.6 114.938585946621 32.3086149325642
"7160" 1431.8 114.620111381137 34.1034370532423
"7161" 1432 115.257354912213 36.7702292851422
"7162" 1432.2 116.498818663467 39.9942140604539
"7163" 1432.4 118.063925087452 42.6486471492881
"7164" 1432.6 119.963894550448 44.7998610871442
"7165" 1432.8 120.377587269426 46.568762645358
"7166" 1433 120.294382714048 49.2080969394192
"7167" 1433.2 121.357516219448 52.6982972091442
"7168" 1433.4 123.101979707218 56.4253921699391
"7169" 1433.6 124.574557303417 58.7856438860021
"7170" 1433.8 123.796995298493 59.9515104247434
"7171" 1434 122.786696180891 62.0396506402669
"7172" 1434.2 121.813711400463 65.2395228878405
"7173" 1434.4 121.769909234493 68.5975489470855
"7174" 1434.6 122.707494522104 71.4352896550794
"7175" 1434.8 122.501000665807 74.1103107656827
"7176" 1435 121.53552445788 77.9292728806228
"7177" 1435.2 120.634099017915 82.0216684162865
"7178" 1435.4 118.693717225089 85.9546984325032
"7179" 1435.6 116.584353601739 90.0616103780302
"7180" 1435.8 114.006790466117 93.8871996518036
"7181" 1436 110.967182383125 97.8065830217029
"7182" 1436.2 108.96675610321 102.561776487879
"7183" 1436.4 108.150861990928 103.658359334195
"7184" 1436.6 108.056665506122 103.208277550302
"7185" 1436.8 107.295362775058 103.003096927203
"7186" 1437 105.424458449825 102.742817538866
"7187" 1437.2 101.980002803166 103.208436892555
"7188" 1437.4 98.0216624682561 104.375184895296
"7189" 1437.6 93.8767508458372 104.912940348699
"7190" 1437.8 89.5232375058614 105.002098118901
"7191" 1438 85.4456665973379 105.170514379166
"7192" 1438.2 81.2665292205061 106.541578738254
"7193" 1438.4 78.0249569106823 109.096626828031
"7194" 1438.6 75.8162990219869 113.390167824016
"7195" 1438.8 74.8615599859764 115.38750405607
"7196" 1439 75.2029865581968 117.677359580231
"7197" 1439.2 74.877665012968 117.473313048375
"7198" 1439.4 73.9388366748149 117.852283824627
"7199" 1439.6 72.2863925717151 117.658138959744
"7200" 1439.8 69.0786742607061 117.42554024925
"7201" 1440 64.7647817307561 118.129392823025
"7202" 1440.2 60.1576703427137 118.739697079417
"7203" 1440.4 56.361169773285 120.505503934987
"7204" 1440.6 54.3120868902351 123.716696006291
"7205" 1440.8 53.8796646226239 123.496633903342
"7206" 1441 52.7667617461029 123.156735086214
"7207" 1441.2 51.0336868448513 123.609463691542
"7208" 1441.4 50.5016156755948 123.631380961391
"7209" 1441.6 49.809083280053 123.976385329266
"7210" 1441.8 49.2147390820656 123.482069560542
"7211" 1442 47.1896048691426 123.119335291182
"7212" 1442.2 44.2640348183771 122.993382934367
"7213" 1442.4 42.3733236160656 121.880543342256
"7214" 1442.6 39.7687061714425 121.372868990511
"7215" 1442.8 38.2920030139942 120.345747383065
"7216" 1443 35.9546133529118 119.215062314834
"7217" 1443.2 33.7925266801413 118.441299601137
"7218" 1443.4 32.5704864300303 117.152772976827
"7219" 1443.6 30.1200380914834 116.235168436342
"7220" 1443.8 28.3785868819561 114.999828600879
"7221" 1444 26.2748670765122 113.694989553351
"7222" 1444.2 24.1163192062443 112.321374018328
"7223" 1444.4 22.4217737920706 110.668000760117
"7224" 1444.6 20.3589276412561 108.692364357593
"7225" 1444.8 18.5706888081578 106.659430912014
"7226" 1445 16.2902169861577 104.062470225154
"7227" 1445.2 15.5380102095481 103.109369989863
"7228" 1445.4 14.6702096809118 101.481172751121
"7229" 1445.6 13.0926275200732 99.6878494912043
"7230" 1445.8 12.9941251997151 98.5866110205307
"7231" 1446 11.6642487412441 96.260661507303
"7232" 1446.2 10.596210093198 95.0252821044913
"7233" 1446.4 10.5734604378381 95.5448150893586
"7234" 1446.6 10.9810369737891 95.7678799517139
"7235" 1446.8 10.4969685356829 96.108385127497
"7236" 1447 10.5105997325383 95.9200753528186
"7237" 1447.2 10.5000586059025 96.3569590416433
"7238" 1447.4 10.2711380319544 96.2321841812263
"7239" 1447.6 10.1878316788485 96.5271486185767
"7240" 1447.8 10.188547561532 96.4862281913923
"7241" 1448 9.80580673580297 95.7695332458984
"7242" 1448.2 9.352852071384 95.1763774691657
"7243" 1448.4 8.32360292711829 94.5844998109104
"7244" 1448.6 7.76682657930232 94.510253300896
"7245" 1448.8 7.3009459884841 93.936992557863
"7246" 1449 7.18390669147741 92.8256813424406
"7247" 1449.2 6.7220739637319 91.6883299851653
"7248" 1449.4 5.84957649863704 90.4991224059226
"7249" 1449.6 5.71383412827991 89.8864172996845
"7250" 1449.8 5.40762288414635 89.0333500961067
"7251" 1450 5.53897619692004 87.9450242252767
"7252" 1450.2 5.23403364534433 87.0368211285347
"7253" 1450.4 4.65309751232062 86.4980465189395
"7254" 1450.6 4.50085327022717 86.6965755492676
"7255" 1450.8 4.02821553815609 86.4878755359
"7256" 1451 4.26794222013891 85.7581460292656
"7257" 1451.2 3.71335257985447 84.6212904632029
"7258" 1451.4 3.03135888534147 82.9557178952287
"7259" 1451.6 2.71354133259907 81.3018025968378
"7260" 1451.8 2.36390371792684 79.3793607054482
"7261" 1452 1.93778303465609 76.7931821668
"7262" 1452.2 1.17118727008398 73.566194849293
"7263" 1452.4 0.992193455937921 70.8818049562841
"7264" 1452.6 0.752392482166372 67.1232326577596
"7265" 1452.8 0.618793053201481 65.592856102812
"7266" 1453 0.337726498109034 65.9493455618288
"7267" 1453.2 0.577271857562811 64.8766655680305
"7268" 1453.4 0.0467085820784202 64.0119974788047
"7269" 1453.6 0.418135291282413 63.1732409481908
"7270" 1453.8 0.500645115912613 61.8541432288272
"7271" 1454 0.974917154256097 60.2197085952697
"7272" 1454.2 1.71779812657427 57.8737060527205
"7273" 1454.4 2.13551442080965 55.368674185875
"7274" 1454.6 2.2339276393186 53.7887594719554
"7275" 1454.8 1.82084438616317 54.1155894371449
"7276" 1455 1.31438909926892 54.2466258782212
"7277" 1455.2 1.3434281805648 54.419864853688
"7278" 1455.4 1.07345606014498 54.7918618705139
"7279" 1455.6 1.06475392300156 55.0420819591295
"7280" 1455.8 0.827472855419878 55.3258434004526
"7281" 1456 1.14798867646144 56.0511427448036
"7282" 1456.2 1.07429551347169 56.9727883583291
"7283" 1456.4 1.1485737728854 57.2894701782802
"7284" 1456.6 1.5750413179403 58.2383946105066
"7285" 1456.8 1.44915941753987 58.6688707956993
"7286" 1457 1.46970420872906 59.2920691122128
"7287" 1457.2 1.01696125126936 59.6792180786051
"7288" 1457.4 1.27931641663221 60.1730112589414
"7289" 1457.6 1.43740222140211 60.9204653195874
"7290" 1457.8 1.40859662467919 61.9686701265288
"7291" 1458 1.27931641663221 62.8313772845874
"7292" 1458.2 1.1649564727561 64.0607413131588
"7293" 1458.4 1.06160175567714 64.6516833632171
"7294" 1458.6 0.676752016609542 65.4108460295302
"7295" 1458.8 1.20604605513448 65.933779347321
"7296" 1459 0.963738370814909 66.6205734621397
"7297" 1459.2 1.0535541136354 67.6611096021078
"7298" 1459.4 1.26241253352534 68.802221974016
"7299" 1459.6 1.4833129379356 70.4191474828622
"7300" 1459.8 1.52537586991126 72.1715207746681
"7301" 1460 1.76358032603109 72.90129146475
"7302" 1460.2 2.07384016993 74.7154115845663
"7303" 1460.4 2.06155223183302 76.1061521513494
"7304" 1460.6 2.39112320603435 77.6033811455837
"7305" 1460.8 2.53583839424329 78.7193650949391
"7306" 1461 3.03163300447383 80.2351866594556
"7307" 1461.2 3.0811862676311 82.134181108975
"7308" 1461.4 3.67473193526022 83.6770187913502
"7309" 1461.6 3.69780050972409 85.253808588903
"7310" 1461.8 4.52958702980529 87.450066699916
"7311" 1462 5.20291191224411 89.390550810735
"7312" 1462.2 6.04263231425609 91.2695535791131
"7313" 1462.4 7.53359119517075 92.3797764153018
"7314" 1462.6 8.58568534515125 94.2495684414799
"7315" 1462.8 9.96907309703478 96.7226886940144
"7316" 1463 11.4783601227799 99.562304868494
"7317" 1463.2 12.9174667680238 102.026523888777
"7318" 1463.4 14.8715423195686 104.852336679539
"7319" 1463.6 17.4623606092803 107.696840866149
"7320" 1463.8 20.7114199255706 110.483073795762
"7321" 1464 23.3352357371484 112.728371646052
"7322" 1464.2 26.0359752193037 114.485617357065
"7323" 1464.4 28.0654020850681 116.580534978327
"7324" 1464.6 28.3151406842837 117.079093414651
"7325" 1464.8 28.0828985863917 117.068458818502
"7326" 1465 27.5279971046699 117.249275093858
"7327" 1465.2 27.2121154544198 117.28053077934
"7328" 1465.4 27.1426525998543 117.517673504705
"7329" 1465.6 26.9377433216925 117.462889892202
"7330" 1465.8 26.9475723632318 117.469602539705
"7331" 1466 26.9469573492561 117.596960293169
"7332" 1466.2 27.30920058096 117.974231718812
"7333" 1466.4 27.5786456758589 118.326972786011
"7334" 1466.6 27.4058958395112 118.463867413906
"7335" 1466.8 27.1408358459076 118.307165542193
"7336" 1467 27.1556279734914 118.365071965375
"7337" 1467.2 27.1269615882313 118.392821182028
"7338" 1467.4 26.8575270817267 118.275146696434
"7339" 1467.6 26.7607572089076 118.08326070589
"7340" 1467.8 26.58636992441 118.090684606298
"7341" 1468 26.6993303584834 117.998331285224
"7342" 1468.2 26.689845330109 118.211449630934
"7343" 1468.4 27.0026254324531 118.233817406163
"7344" 1468.6 27.5580641773737 118.353831306757
"7345" 1468.8 27.7957996385561 118.310474480661
"7346" 1469 27.6754414035061 118.456636497031
"7347" 1469.2 27.6859991434228 118.84762549189
"7348" 1469.4 28.1966098375743 119.245249597739
"7349" 1469.6 29.2169739336687 120.003879961249
"7350" 1469.8 30.6737508193359 120.726680813997
"7351" 1470 30.4276774986245 120.77550302298
"7352" 1470.2 30.1341882052418 120.734602801975
"7353" 1470.4 30.4589072015359 120.853348157109
"7354" 1470.6 30.6548356079894 120.309955698642
"7355" 1470.8 31.4103132351075 121.119539662672
"7356" 1471 31.9744612911387 121.41477668401
"7357" 1471.2 33.0478361198623 121.930980251685
"7358" 1471.4 33.9326619274505 122.668162612486
"7359" 1471.6 34.859286207558 123.382718162781
"7360" 1471.8 35.600819001727 123.543705232336
"7361" 1472 37.285421129192 123.797288371862
"7362" 1472.2 38.0852105345715 123.714645512521
"7363" 1472.4 40.1999029017485 123.748689592978
"7364" 1472.6 42.5600809857001 124.419860223543
"7365" 1472.8 45.3148909466761 124.844847044559
"7366" 1473 47.7619988199214 125.056774704753
"7367" 1473.2 50.6694623555003 125.386562441422
"7368" 1473.4 54.1061388341225 126.202242207581
"7369" 1473.6 55.6844330916086 125.871927766678
"7370" 1473.8 58.4679413011029 125.150864185173
"7371" 1474 61.9546026129371 124.563455373685
"7372" 1474.2 65.0966961327644 123.300804908582
"7373" 1474.4 68.4096384035253 122.186895895375
"7374" 1474.6 71.0382265781883 121.003641932867
"7375" 1474.8 71.9212173283236 119.28781864397
"7376" 1475 71.8862551398087 118.150513428954
"7377" 1475.2 73.0194781056009 117.598510728841
"7378" 1475.4 74.7768531948877 117.640936904954
"7379" 1475.6 75.1581225544347 117.27880950908
"7380" 1475.8 74.7905739823907 117.583557969433
"7381" 1476 75.1239966688028 117.43045147159
"7382" 1476.2 75.2872012084288 117.289170622657
"7383" 1476.4 75.2497486544257 117.27880950908
"7384" 1476.6 75.4310115265664 117.282221851875
"7385" 1476.8 75.5036702375719 117.319099100322
"7386" 1477 75.6060723766132 117.261346343014
"7387" 1477.2 75.9104210596245 116.883277073217
"7388" 1477.4 76.0718594193594 116.528911928482
"7389" 1477.6 77.2579880023154 116.495185229002
"7390" 1477.8 79.2317978965664 115.990708937599
"7391" 1478 78.9868982804464 115.843119124251
"7392" 1478.2 79.0607157022025 115.89681067725
"7393" 1478.4 79.5856642137733 115.713956170254
"7394" 1478.6 79.7658739123509 115.723840197659
"7395" 1478.8 80.0550285650686 115.647709653241
"7396" 1479 80.3458214877733 115.608526544599
"7397" 1479.2 80.6397188632687 115.241239408585
"7398" 1479.4 80.8991198714061 114.7693726179
"7399" 1479.6 81.2965781725766 114.232928998324
"7400" 1479.8 82.4489042847387 113.37897645554
"7401" 1480 84.2170114602946 112.465743745221
"7402" 1480.2 86.1736749273387 110.996152318314
"7403" 1480.4 87.6819944898682 109.174024703832
"7404" 1480.6 89.3058711049079 107.888042138223
"7405" 1480.8 91.4404198787739 106.840452900268
"7406" 1481 93.8380432682344 105.014167036575
"7407" 1481.2 96.1649564829113 102.838363137116
"7408" 1481.4 99.6121717194858 101.318360003726
"7409" 1481.6 103.029336220382 99.9460961728794
"7410" 1481.8 106.128382456577 98.8182391473237
"7411" 1482 106.93738588952 96.8875796072386
"7412" 1482.2 107.658442610654 93.9968612664007
"7413" 1482.4 108.847235576493 91.484910324375
"7414" 1482.6 110.337543916309 89.0174871555329
"7415" 1482.8 111.811182140467 86.9791810595329
"7416" 1483 113.145624898881 84.2882793704732
"7417" 1483.2 113.345844895158 81.4321484513571
"7418" 1483.4 113.681807261792 77.917435372875
"7419" 1483.6 114.597698055238 74.0747651305295
"7420" 1483.8 115.958795430039 70.2010713938529
"7421" 1484 117.532926422216 66.2473438060918
"7422" 1484.2 117.931277196513 65.8683607395101
"7423" 1484.4 117.771046168801 66.2335736440178
"7424" 1484.6 117.636393473435 66.025952933797
"7425" 1484.8 117.691587965972 65.8029421316993
"7426" 1485 117.646626234476 65.6822410997769
"7427" 1485.2 117.560645494747 65.6534753689286
"7428" 1485.4 117.695012097837 65.4276459079426
"7429" 1485.6 117.817424812006 65.4080394538472
"7430" 1485.8 117.662513973592 65.3853272678659
"7431" 1486 117.521323794343 65.2966507526594
"7432" 1486.2 117.405080932457 65.3500638796927
"7433" 1486.4 117.405080932457 65.3143458990385
"7434" 1486.6 117.526936139442 65.1689226920893
"7435" 1486.8 117.639880433407 65.0687438210539
"7436" 1487 117.915963717895 65.0117021574028
"7437" 1487.2 118.046047870929 65.1977104567568
"7438" 1487.4 118.157463718379 65.1828295985731
"7439" 1487.6 118.153160941356 65.1507235305179
"7440" 1487.8 117.899775183356 65.0706472196036
"7441" 1488 117.835401504297 65.014475753348
"7442" 1488.2 117.818000688729 65.0344143433841
"7443" 1488.4 117.75322233954 64.9731587378885
"7444" 1488.6 117.64336739338 65.0021248718154
"7445" 1488.8 117.410279969038 64.8745926154023
"7446" 1489 117.268422336339 64.7569138954028
"7447" 1489.2 117.135998112813 64.5574308632893
"7448" 1489.4 117.074863771201 64.5481290695972
"7449" 1489.6 117.044427043513 64.5875332602669
"7450" 1489.8 117.01428245406 64.6502465873036
"7451" 1490 116.927055412367 64.5587452471806
"7452" 1490.2 116.909267220265 64.5132565347477
"7453" 1490.4 116.791041285513 64.5117853985912
"7454" 1490.6 116.402687663173 64.3251893403472
"7455" 1490.8 115.76194206823 63.4636926307112
"7456" 1491 114.815195991278 61.5766014633219
"7457" 1491.2 113.59357472106 59.1359006311607
"7458" 1491.4 111.832898345189 56.4102072839155
"7459" 1491.6 109.212866779923 53.7833250000972
"7460" 1491.8 106.693456633493 51.1445530000855
"7461" 1492 105.559888768756 47.979814587875
"7462" 1492.2 105.244966469528 44.5383531347179
"7463" 1492.4 106.638588138528 42.157902801175
"7464" 1492.6 108.172784108132 41.2612351194943
"7465" 1492.8 109.013141461499 40.2479258389713
"7466" 1493 108.755106423536 39.7815931943016
"7467" 1493.2 107.630002602982 38.1884939722429
"7468" 1493.4 106.049225484894 36.611933714742
"7469" 1493.6 104.221086133939 35.0321610814327
"7470" 1493.8 102.423926417271 32.8937006886126
"7471" 1494 100.646885105227 30.7032105145673
"7472" 1494.2 99.8273495902412 28.9924130927413
"7473" 1494.4 99.7693573938298 27.7851628426697
"7474" 1494.6 100.157808897168 27.3097884977358
"7475" 1494.8 100.421374646962 27.1358866245515
"7476" 1495 100.504355616352 27.7817201065385
"7477" 1495.2 100.899052662468 28.3108957276154
"7478" 1495.4 101.225456635696 28.6603016003144
"7479" 1495.6 102.211576966613 28.9629906858444
"7480" 1495.8 104.173576304314 29.0054387302788
"7481" 1496 106.360186360855 28.9545732518502
"7482" 1496.2 108.521658011501 28.9161928418036
"7483" 1496.4 109.365595250562 30.105675906841
"7484" 1496.6 110.826523589242 31.6930107092348
"7485" 1496.8 112.458591449608 33.2801935330533
"7486" 1497 113.965685871104 35.7228375230967
"7487" 1497.2 116.123871522939 38.138894911888
"7488" 1497.4 117.657434445577 41.5758096179904
"7489" 1497.6 118.044094897695 45.553233336088
"7490" 1497.8 118.386450587515 49.7380732407285
"7491" 1498 119.619464314625 53.7829525026382
"7492" 1498.2 120.322943195388 58.2115747934539
"7493" 1498.4 120.037943753765 62.9474875327768
"7494" 1498.6 120.253959225865 68.0918734873841
"7495" 1498.8 120.543584083345 72.3928523883482
"7496" 1499 118.769805764489 74.0527806574526
"7497" 1499.2 115.866791347403 75.8483789693923
"7498" 1499.4 112.17873566354 77.9260430844291
"7499" 1499.6 108.457582308961 78.9088230333494
"7500" 1499.8 104.955913233523 80.9353584072543
"7501" 1500 101.938219917342 84.1410779623319
"7502" 1500.2 99.8853813988087 88.1559005327171
"7503" 1500.4 97.9572238487647 92.5260278777198
"7504" 1500.6 96.9543548111342 96.6877294559716
"7505" 1500.8 94.4503073203107 100.451744284509
"7506" 1501 90.7668846428069 101.382786536307
"7507" 1501.2 87.6075078144561 103.237018909125
"7508" 1501.4 83.6485177724741 104.250455553811
"7509" 1501.6 80.0278800909972 104.502998085938
"7510" 1501.8 76.8414401306404 106.743779254813
"7511" 1502 75.878050725947 110.521067881166
"7512" 1502.2 76.1842615000804 112.205393577294
"7513" 1502.4 76.3801642656233 111.385451920941
"7514" 1502.6 75.6970435792035 110.081100973243
"7515" 1502.8 74.1602359433225 108.243439150171
"7516" 1503 72.4677087739561 104.821255923918
"7517" 1503.2 70.7160130206245 101.465234745086
"7518" 1503.4 68.7875712190038 97.5542472260539
"7519" 1503.6 66.7268092893237 93.6265089590236
"7520" 1503.8 64.9041438976561 89.0667380923023
"7521" 1504 63.0047779522156 84.860415512375
"7522" 1504.2 60.4809787595686 80.8895859470089
"7523" 1504.4 55.9416106803983 78.9991167328796
"7524" 1504.6 51.9087885353877 75.855661936954
"7525" 1504.8 48.203081360765 72.4440375302678
"7526" 1505 45.412164169526 69.3149493853042
"7527" 1505.2 43.1867347504196 68.7361284457114
"7528" 1505.4 42.511828759485 68.7504156379731
"7529" 1505.6 41.8653398629056 67.8253199390292
"7530" 1505.8 40.1652477249228 64.9833923505139
"7531" 1506 39.7944441117748 61.3425064502909
"7532" 1506.2 40.0097610097864 56.9417986823144
"7533" 1506.4 40.4928782345948 52.3584741549879
"7534" 1506.6 42.1918538916538 48.680482308375
"7535" 1506.8 44.4597567188909 45.5671987698918
"7536" 1507 46.3199510641691 42.0712194033424
"7537" 1507.2 47.0484030929189 37.8682757715262
"7538" 1507.4 47.7837128487894 33.9070095834083
"7539" 1507.6 49.0078887234415 30.2026077344537
"7540" 1507.8 49.9037070240561 25.9703552221083
"7541" 1508 49.0464185428228 21.8470318487417
"7542" 1508.2 47.3877016224606 19.2480950656364
"7543" 1508.4 47.4602819473423 18.1146766705129
"7544" 1508.6 48.3119837624379 17.8626838910114
"7545" 1508.8 50.3325758974369 17.9107339017367
"7546" 1509 53.1896596039379 18.0016593066477
"7547" 1509.2 56.9331937638337 17.3749206604041
"7548" 1509.4 61.2530134909748 17.4131852810625
"7549" 1509.6 66.1148527225998 17.070813554
"7550" 1509.8 70.918611571892 16.9667647067148
"7551" 1510 75.7230627081788 16.0294978672307
"7552" 1510.2 81.290749917962 16.0188752516985
"7553" 1510.4 86.611850835962 15.9626719586103
"7554" 1510.6 92.313030390962 15.749099444875
"7555" 1510.8 96.9669134998823 16.1059266952973
"7556" 1511 99.1791746809379 18.0016593066477
"7557" 1511.2 101.294163437143 21.5275049340071
"7558" 1511.4 103.309150989787 25.3790557963852
"7559" 1511.6 104.885833451358 29.5528101150255
"7560" 1511.8 107.008139477325 34.0593760807603
"7561" 1512 108.547729165173 38.8675954955139
"7562" 1512.2 109.850629015951 43.6072647021803
"7563" 1512.4 113.122902806452 47.3710921967054
"7564" 1512.6 116.699032500834 50.650698437806
"7565" 1512.8 118.631612872638 53.3148452755935
"7566" 1513 117.472382922517 55.9994442415785
"7567" 1513.2 116.23209681294 60.4879067657961
"7568" 1513.4 114.181852804486 65.2933656076993
"7569" 1513.6 113.194862358674 70.9165488101932
"7570" 1513.8 113.127220190107 76.7450650592128
"7571" 1514 111.53270644568 82.3578765661208
"7572" 1514.2 108.518993751313 86.4367794116185
"7573" 1514.4 103.972951241282 90.2691749535388
"7574" 1514.6 99.0010958789869 94.6926292126314
"7575" 1514.8 94.7134492743682 99.187862348806
"7576" 1515 89.7009213268737 102.176382478131
"7577" 1515.2 84.4414964554457 104.749275102116
"7578" 1515.4 81.3415447409666 108.676413055112
"7579" 1515.6 80.9087595469822 112.235752601697
"7580" 1515.8 81.9602568212251 113.526349750756
"7581" 1516 81.9035740664344 112.877154356905
"7582" 1516.2 81.0764899020061 111.900957264723
"7583" 1516.4 78.5652560503989 110.030993413259
"7584" 1516.6 76.4800171680257 107.991866376818
"7585" 1516.8 75.0529222174079 105.031911219107
"7586" 1517 71.9554010985376 102.019013257484
"7587" 1517.2 68.6760183029613 98.8999020518109
"7588" 1517.4 65.0419224035686 96.3236124071786
"7589" 1517.6 60.0527364879488 95.5451599674392
"7590" 1517.8 54.6109233556288 95.1886051510841
"7591" 1518 49.0915389892034 96.2756001454013
"7592" 1518.2 44.3792421916613 98.5816420012888
"7593" 1518.4 39.8104727621032 100.97314097373
"7594" 1518.6 37.3357734272561 104.249802250575
"7595" 1518.8 36.6446185248543 107.321593234313
"7596" 1519 37.3518979754925 108.867260435093
"7597" 1519.2 37.5804217453251 110.686280896823
"7598" 1519.4 38.7201810686925 112.299953201311
"7599" 1519.6 39.883829347144 113.522996762108
"7600" 1519.8 40.8261622437061 113.740665010075
"7601" 1520 42.4502195672151 113.933426949277
"7602" 1520.2 44.4192047774997 113.586158794785
"7603" 1520.4 47.7922306186205 113.865252151748
"7604" 1520.6 52.5666656948057 114.49165867654
"7605" 1520.8 56.9492849491659 115.935185548678
"7606" 1521 61.8779939878275 117.060798719423
"7607" 1521.2 66.407530573588 118.616648610627
"7608" 1521.4 70.8614902738537 120.229376321473
"7609" 1521.6 73.8392968987822 119.26458530774
"7610" 1521.8 77.606634069394 118.148721587728
"7611" 1522 82.2117247783087 116.31670843798
"7612" 1522.2 87.1861727783971 114.223129449785
"7613" 1522.4 90.7626089719242 111.858952230853
"7614" 1522.6 94.5620951547225 108.689541242871
"7615" 1522.8 98.5385481216553 107.218620772333
"7616" 1523 101.39759082161 104.274841786668
"7617" 1523.2 103.707551503377 100.034594029849
"7618" 1523.4 107.586974832756 96.4773830257264
"7619" 1523.6 112.131393318626 93.3592657126533
"7620" 1523.8 115.578628279151 92.9734101707961
"7621" 1524 114.57220383708 93.2787574122399
"7622" 1524.2 114.051705221015 93.4708938308571
"7623" 1524.4 113.518201983835 93.3455351324013
"7624" 1524.6 113.055520049592 93.0828280882112
"7625" 1524.8 113.186800084556 92.147359805575
"7626" 1525 112.895511167715 91.0585084809452
"7627" 1525.2 112.849098031222 90.051726350625
"7628" 1525.4 112.837441667774 88.0520330775166
"7629" 1525.6 113.244428526862 84.771352358844
"7630" 1525.8 112.76804677923 81.1760431447697
"7631" 1526 113.641792771747 77.732990826688
"7632" 1526.2 115.3207488378 73.8147904671489
"7633" 1526.4 117.534077900189 69.0532140145101
"7634" 1526.6 119.978211104508 66.8696584991184
"7635" 1526.8 120.084239374114 67.4284571282924
"7636" 1527 119.271870274685 67.7016661865343
"7637" 1527.2 118.102483789756 67.4452934962128
"7638" 1527.4 116.652676583113 66.6962279818793
"7639" 1527.6 114.709317986973 65.7224937110185
"7640" 1527.8 112.040285588402 63.6058885057998
"7641" 1528 109.121366367312 60.3865874569306
"7642" 1528.2 105.397163970041 57.4776898683475
"7643" 1528.4 101.868360477894 54.2308926580906
"7644" 1528.6 98.3070017399862 50.74020865649
"7645" 1528.8 96.3783096435349 46.9018642486442
"7646" 1529 96.9789800740861 42.691684210065
"7647" 1529.2 99.1182323869794 39.2891848648507
"7648" 1529.4 101.787121016227 35.7156795919904
"7649" 1529.6 104.267621402956 32.7780549272607
"7650" 1529.8 104.303408875993 31.9235573864265
"7651" 1530 103.309150989787 31.9697521654668
"7652" 1530.2 101.434917678962 30.8977603752574
"7653" 1530.4 98.4872280478823 29.0518914445886
"7654" 1530.6 94.7118110043811 26.6902953880673
"7655" 1530.8 91.5752306838443 23.5501165255221
"7656" 1531 89.9806238042248 20.0048596335937
"7657" 1531.2 89.8883635542713 16.862832984072
"7658" 1531.4 91.0498995209773 15.8605693095
"7659" 1531.6 91.4854616653015 15.9633532106477
"7660" 1531.8 92.5143614099076 16.1718163341023
"7661" 1532 94.5701864646418 15.0120334012322
"7662" 1532.2 95.0841975737276 15.1212283706607
"7663" 1532.4 94.1218588481639 16.4027673888896
"7664" 1532.6 93.948153006093 16.9271599089118
"7665" 1532.8 93.0082442563989 17.2596298553036
"7666" 1533 91.9336391225231 17.2153687875983
"7667" 1533.2 89.4775714920591 17.0983191050114
"7668" 1533.4 86.0223111556955 17.0597148228902
"7669" 1533.6 82.0590558289759 17.341526082375
"7670" 1533.8 77.933388624462 17.9747498511691
"7671" 1534 73.5639355796193 17.570835518175
"7672" 1534.2 69.8900845630289 15.6236355279811
"7673" 1534.4 67.2448908166349 12.8171042177689
"7674" 1534.6 65.8923483538561 9.334804949025
"7675" 1534.8 66.1824083663035 7.634093300175
"7676" 1535 66.2377604778111 7.87936200073764
"7677" 1535.2 65.1563779022107 8.7868171643144
"7678" 1535.4 62.7000641185383 8.99027319771163
"7679" 1535.6 59.5564374750661 8.237941481115
"7680" 1535.8 56.6208051025373 7.73521239165625
"7681" 1536 53.5590150192044 7.72985854347845
"7682" 1536.2 51.6277047390638 9.67687918979258
"7683" 1536.4 50.0008382312894 12.8020485477417
"7684" 1536.6 49.2598509659471 16.1090952195548
"7685" 1536.8 48.8345918883129 20.1774931577046
"7686" 1537 48.1176253685175 25.2327239014773
"7687" 1537.2 47.7267247784977 29.3523592646334
"7688" 1537.4 47.3167523161156 32.7920008016334
"7689" 1537.6 48.1532828516398 35.7707165913401
"7690" 1537.8 50.7345670982722 39.1218129952782
"7691" 1538 55.2904122744492 41.7103836162364
"7692" 1538.2 58.962491512708 43.5871669555096
"7693" 1538.4 63.3060037239847 45.3391162438607
"7694" 1538.6 67.4886786292561 46.8020197918373
"7695" 1538.8 72.2061252414326 47.3166157294338
"7696" 1539 76.3918414186051 48.5651064916203
"7697" 1539.2 80.1474087893394 51.4053012214306
"7698" 1539.4 83.3720583053822 53.8131561283843
"7699" 1539.6 86.3539331387291 56.1209881756993
"7700" 1539.8 87.8919909154833 58.9681374508568
"7701" 1540 89.2413934789882 61.5006541878482
"7702" 1540.2 91.6303401250192 63.4883737985592
"7703" 1540.4 94.5624943969882 64.3397233929911
"7704" 1540.6 98.0815219477836 64.7181177724301
"7705" 1540.8 101.505716640756 64.8064560574583
"7706" 1541 104.936696769351 63.6613434970507
"7707" 1541.2 106.08702164031 63.53782283625
"7708" 1541.4 106.107749867134 64.1158306671047
"7709" 1541.6 107.243251543643 64.801932642662
"7710" 1541.8 108.917250062256 66.1312033601786
"7711" 1542 110.391693050618 69.1733657950991
"7712" 1542.2 111.74800965 72.6316867114272
"7713" 1542.4 114.006438591578 75.4850711597987
"7714" 1542.6 114.92702557482 74.5812285202191
"7715" 1542.8 116.23975605527 72.9301272984561
"7716" 1543 117.23275429608 70.4752079632399
"7717" 1543.2 118.520019451852 67.872685087288
"7718" 1543.4 119.672130078252 64.2011460382599
"7719" 1543.6 119.981574632269 60.3488828026228
"7720" 1543.8 120.394578811664 56.4784056297695
"7721" 1544 120.146387492561 54.0580929709414
"7722" 1544.2 119.663887920134 53.5627763018345
"7723" 1544.4 118.528530639491 50.6725657550741
"7724" 1544.6 117.688163834107 46.6490623816182
"7725" 1544.8 117.419443920365 42.2365548298793
"7726" 1545 118.171996696818 41.4494561470122
"7727" 1545.2 118.484865933647 42.3293058137932
"7728" 1545.4 118.862641063756 43.6019324914831
"7729" 1545.6 120.326396290774 44.3979921010982
"7730" 1545.8 121.140788245774 45.1987656455401
"7731" 1546 121.685618290705 46.3775884018366
"7732" 1546.2 122.926558797833 48.4844913376058
"7733" 1546.4 124.192479421687 51.2470347579181
"7734" 1546.6 124.030207391104 53.3314477011547
"7735" 1546.8 124.427625773831 56.2827270758
"7736" 1547 124.880552816256 59.7967184633923
"7737" 1547.2 125.643931095654 63.3491607651292
"7738" 1547.4 125.090422324513 63.1369467392446
"7739" 1547.6 124.368645102459 63.4891892659696
"7740" 1547.8 123.933577229154 64.346721587536
"7741" 1548 123.719585343238 65.9655496281477
"7742" 1548.2 123.383174048075 68.4090010090991
"7743" 1548.4 123.211288532134 71.6699583269426
"7744" 1548.6 122.929807333192 75.2241927828878
"7745" 1548.8 121.393074511891 78.4597212007804
"7746" 1549 119.430611682324 82.114964028197
"7747" 1549.2 117.894577526782 86.8856555436571
"7748" 1549.4 116.903858986695 91.3619472935837
"7749" 1549.6 117.11894696594 91.9542571227961
"7750" 1549.8 116.798698889502 90.8143539439295
"7751" 1550 115.251343173652 90.7039289125924
"7752" 1550.2 113.5935167115 90.4298255984007
"7753" 1550.4 111.630225160842 90.9314047896853
"7754" 1550.6 108.602702224739 92.058183913875
"7755" 1550.8 104.99913506953 93.9840508420794
"7756" 1551 101.047109359748 95.7868311447552
"7757" 1551.2 97.048430806847 97.7861820106147
"7758" 1551.4 93.9041439007561 101.640042481232
"7759" 1551.6 92.3543404929889 105.371968828642
"7760" 1551.8 92.3739142578779 107.735970339766
"7761" 1552 92.5193356494257 108.061656205105
"7762" 1552.2 91.6765525847735 108.111506082453
"7763" 1552.4 90.1918241100578 107.315827551659
"7764" 1552.6 87.3700963759822 107.094568584558
"7765" 1552.8 83.0300296760781 108.096889084519
"7766" 1553 78.6150675984778 109.171646807384
"7767" 1553.2 75.4422372374344 111.059295496288
"7768" 1553.4 74.1233846610982 113.255896816849
"7769" 1553.6 74.4494993307738 113.847653532481
"7770" 1553.8 74.5134653674929 114.184532982296
"7771" 1554 74.6984003850924 113.607521232455
"7772" 1554.2 74.5299630336785 112.672970405263
"7773" 1554.4 73.0647895729356 110.028922675324
"7774" 1554.6 70.5245960066156 107.504985508639
"7775" 1554.8 67.948773821414 104.452291869322
"7776" 1555 64.3059192866468 101.832739486106
"7777" 1555.2 60.1161276320638 100.268572331016
"7778" 1555.4 55.3712563208324 99.6500104324513
"7779" 1555.6 50.9552579197561 101.447563213087
"7780" 1555.8 47.064124988502 103.877644313785
"7781" 1556 44.4037329396035 107.990007567833
"7782" 1556.2 42.8534107344741 109.702271057375
"7783" 1556.4 42.4668350267561 108.928106722837
"7784" 1556.6 41.4208066411664 106.827736819426
"7785" 1556.8 38.7440135053715 103.80947586958
"7786" 1557 36.782325587414 99.6247247998487
"7787" 1557.2 34.7632352780039 94.9719018923661
"7788" 1557.4 33.7109493892005 90.2038915626528
"7789" 1557.6 33.6081737203677 85.4998598398216
"7790" 1557.8 34.9255336563775 80.5685938175206
"7791" 1558 36.4688321552418 76.1939747720607
"7792" 1558.2 37.0772514714588 71.8593279811318
"7793" 1558.4 36.9412693634393 67.9447453060285
"7794" 1558.6 35.5602970528589 64.5428375169077
"7795" 1558.8 33.9263141274383 61.2210653160666
"7796" 1559 34.6046369356704 58.1404064932036
"7797" 1559.2 37.0078624463149 56.196736037375
"7798" 1559.4 40.4357898102873 54.5883851335
"7799" 1559.6 44.0394792421691 54.043498279712
"7800" 1559.8 48.5401749138186 53.4856296870312
"7801" 1560 52.504530840099 53.1865947134607
"7802" 1560.2 56.723303160895 52.9021822606805
"7803" 1560.4 60.5495794014103 50.9628612721787
"7804" 1560.6 64.6929078859388 49.0994130083942
"7805" 1560.8 68.5792646282155 46.7351394971588
"7806" 1561 71.0592250556888 43.7010867072692
"7807" 1561.2 72.3835748620765 40.806782910841
"7808" 1561.4 73.4901203074861 37.413745362735
"7809" 1561.6 74.0678398357261 33.653070615615
"7810" 1561.8 73.7438025807348 30.1690308687048
"7811" 1562 72.1644376948498 27.0035747054063
"7812" 1562.2 71.5355159063666 24.0759821442908
"7813" 1562.4 72.8369280213275 22.7817754521199
"7814" 1562.6 74.8408247637248 22.676155318
"7815" 1562.8 77.3935279094761 23.693397454035
"7816" 1563 80.4966760629091 24.8330809492423
"7817" 1563.2 83.7264826210895 26.9539923305568
"7818" 1563.4 86.8238218629275 30.1755748225464
"7819" 1563.6 90.3801138198337 33.4673967617731
"7820" 1563.8 92.1993251600376 37.8569285182682
"7821" 1564 94.5115592925972 41.911924974403
"7822" 1564.2 96.0460823877748 45.894479817347
"7823" 1564.4 96.9102203933924 49.9138891221477
"7824" 1564.6 99.3799670957649 54.17985019349
"7825" 1564.8 101.024732170924 58.7051602982157
"7826" 1565 102.366779747588 63.5450098945254
"7827" 1565.2 101.991556289791 68.776629529862
"7828" 1565.4 102.098770376075 73.7661438627026
"7829" 1565.6 101.532388825809 79.1008598003224
"7830" 1565.8 101.056532797029 84.8940012378205
"7831" 1566 102.183523543406 90.281035786425
"7832" 1566.2 104.276717301961 93.5591480983494
"7833" 1566.4 104.562728436627 93.0169345721767
"7834" 1566.6 105.594040762226 92.5384043989924
"7835" 1566.8 106.090415199569 92.2253887108125
"7836" 1567 107.609910612575 91.7913151739353
"7837" 1567.2 107.429464766972 91.7328124171318
"7838" 1567.4 106.714446483469 92.1130187789576
"7839" 1567.6 104.778429152269 93.6393367344723
"7840" 1567.8 102.01458225393 95.3951731552345
"7841" 1568 99.2967125966536 97.593295580016
"7842" 1568.2 95.810767883084 100.588369619932
"7843" 1568.4 92.1390329424849 104.164944803994
"7844" 1568.6 89.4873680156182 108.432722648444
"7845" 1568.8 89.2884431649849 111.189975400748
"7846" 1569 89.8337290959612 111.126472111631
"7847" 1569.2 89.3637450479453 110.359900220105
"7848" 1569.4 88.153816246144 109.038942995961
"7849" 1569.6 86.2369212143652 107.414967341693
"7850" 1569.8 82.4517744437824 105.799987676217
"7851" 1570 79.0149764252344 103.678190323653
"7852" 1570.2 75.8162990219869 100.931675115452
"7853" 1570.4 71.5405883844168 98.8282720184464
"7854" 1570.6 67.8472745606865 95.9680759605228
"7855" 1570.8 65.254078366894 92.5985107453578
"7856" 1571 64.2652498078418 88.2418197323464
"7857" 1571.2 64.0195295013443 83.1855573783456
"7858" 1571.4 64.9861982576065 78.9228965282909
"7859" 1571.6 66.3613580117464 74.0232565238119
"7860" 1571.8 66.8104649146093 69.3148252698888
"7861" 1572 66.6689011769031 65.0169061660221
"7862" 1572.2 64.7935755668924 61.2820781212023
"7863" 1572.4 61.9356948730864 57.7687094887053
"7864" 1572.6 59.8421875048834 53.7774056768386
"7865" 1572.8 57.8361155084636 50.6094217447429
"7866" 1573 55.3955996885542 47.6184562355192
"7867" 1573.2 53.2832395713811 45.479704767
"7868" 1573.4 50.7177087716311 42.4023402900312
"7869" 1573.6 49.6456391379191 38.7229693081467
"7870" 1573.8 51.6193953275666 35.9678890254276
"7871" 1574 54.6402108003847 33.138398326375
"7872" 1574.2 58.6556511053761 30.496244049435
"7873" 1574.4 62.0291995667173 27.8756601962294
"7874" 1574.6 65.1547005913677 25.2560410752779
"7875" 1574.8 67.3293527359682 22.2056656296477
"7876" 1575 68.2329992933811 19.0693089840625
"7877" 1575.2 69.4151556422855 16.2212071068162
"7878" 1575.4 70.9207887213661 13.213956237975
"7879" 1575.6 70.702999575498 10.3800532464395
"7880" 1575.8 70.0185770567874 10.2114358129687
"7881" 1576 70.3430691931261 11.012585654295
"7882" 1576.2 71.7993724776076 12.1044921030483
"7883" 1576.4 73.9049545889211 13.2202602774472
"7884" 1576.6 77.0646598677772 14.2760209932592
"7885" 1576.8 80.8179955601755 15.2292492006331
"7886" 1577 84.8919700337458 15.737936041643
"7887" 1577.2 88.776736903535 15.4085651331635
"7888" 1577.4 93.3146341780622 15.2122241785179
"7889" 1577.6 95.7066950603898 17.3982858437116
"7890" 1577.8 98.6156847405486 20.9037544246769
"7891" 1578 101.933305107381 23.7798294721442
"7892" 1578.2 105.387684855552 26.3395096068896
"7893" 1578.4 107.831833185439 29.2038795881827
"7894" 1578.6 111.349049489728 31.2805672492917
"7895" 1578.8 112.661728486034 32.0626256645972
"7896" 1579 112.432977454506 31.757445946335
"7897" 1579.2 112.527997113756 31.6402923435577
"7898" 1579.4 114.132773581089 32.2926428455694
"7899" 1579.6 116.238764859203 33.8792957724539
"7900" 1579.8 117.393688493729 36.650344640429
"7901" 1580 117.819352747121 40.7477051597576
"7902" 1580.2 119.036010266598 44.6876820446645
"7903" 1580.4 119.643730204721 48.9330550202707
"7904" 1580.6 120.477709109496 53.2184967731565
"7905" 1580.8 122.419956770634 57.929296218975
"7906" 1581 122.304280663721 62.4157851802794
"7907" 1581.2 122.115153078084 67.2624538300991
"7908" 1581.4 120.876507001252 71.7277422688533
"7909" 1581.6 120.769882512486 77.3235032756453
"7910" 1581.8 122.060234788606 80.0126742442334
"7911" 1582 122.118195579488 79.4734636872321
"7912" 1582.2 121.567258611104 79.0224409874185
"7913" 1582.4 121.159783001414 78.8393665840592
"7914" 1582.6 120.620098692961 78.5952374801186
"7915" 1582.8 120.061698668578 78.5999039318036
"7916" 1583 119.346865541968 78.7789651740445
"7917" 1583.2 118.336378335602 79.6405226575545
"7918" 1583.4 116.469674702644 81.3768449646853
"7919" 1583.6 113.726706661218 83.1258954210673
"7920" 1583.8 110.366506430295 84.9412830911837
"7921" 1584 106.617774308406 87.67901066075
"7922" 1584.2 102.755892653368 90.5657774618709
"7923" 1584.4 98.9729512407475 93.9427384724612
"7924" 1584.6 95.2531115222397 97.3586151348258
"7925" 1584.8 92.3550839096216 102.34659816577
"7926" 1585 89.9444721988955 106.317972872367
"7927" 1585.2 90.1645566333239 108.449921972968
"7928" 1585.4 90.2560676974079 108.314584987554
"7929" 1585.6 90.0293599200127 107.265999224711
"7930" 1585.8 88.4985810634228 106.275695585093
"7931" 1586 86.4087192485669 105.047220648943
"7932" 1586.2 83.4716406231009 103.378689968599
"7933" 1586.4 80.9814702427561 100.964976971078
"7934" 1586.6 77.8368880152689 98.0702069422212
"7935" 1586.8 74.6886900266865 94.7417689777663
"7936" 1587 72.8414527670061 90.7417778935417
"7937" 1587.2 71.1874068467283 86.3643740033472
"7938" 1587.4 69.9870854495359 82.0390445744484
"7939" 1587.6 69.8831740423561 77.7228697909841
"7940" 1587.8 69.7153657384731 72.8913763554976
"7941" 1588 71.7235915158295 68.7643423735493
"7942" 1588.2 74.2632284091172 66.8483008793194
"7943" 1588.4 77.4340696307561 65.4483044156723
"7944" 1588.6 80.9711978471615 64.1984646980236
"7945" 1588.8 84.100854371648 64.1433753440777
"7946" 1589 87.3220344207467 64.4285399788143
"7947" 1589.2 90.4415926480864 64.1255597502557
"7948" 1589.4 93.7005303452204 63.2853094694464
"7949" 1589.6 97.7360276137833 63.4917872298205
"7950" 1589.8 102.12584494323 63.6124154524276
"7951" 1590 105.036447137098 66.1435356867697
"7952" 1590.2 107.229443233544 68.6543705933835
"7953" 1590.4 108.274421410982 71.5017561582098
"7954" 1590.6 108.51238368806 74.9347510448967
"7955" 1590.8 108.910808051459 78.6591283220021
"7956" 1591 108.423814638782 82.3058279381118
"7957" 1591.2 107.206896195756 85.8924248488245
"7958" 1591.4 105.08312346094 89.9997629550855
"7959" 1591.6 102.150892142218 92.4997812167111
"7960" 1591.8 98.4553419386792 93.5689476468878
"7961" 1592 94.0727005136865 93.1831294793576
"7962" 1592.2 89.1598289845192 93.1577964130329
"7963" 1592.4 84.3679366571074 92.4455309338074
"7964" 1592.6 81.6635756538007 94.1294759902232
"7965" 1592.8 79.4901447433408 97.5156189325614
"7966" 1593 79.2760739236952 100.39474506901
"7967" 1593.2 80.2144647050264 103.291247491916
"7968" 1593.4 81.5633605454198 103.707982610233
"7969" 1593.6 82.7868437685061 103.273260342944
"7970" 1593.8 85.0148909509199 103.059106415832
"7971" 1594 87.8294957720083 102.883915611245
"7972" 1594.2 90.9343769235188 103.957659438299
"7973" 1594.4 92.377441476504 105.667409883098
"7974" 1594.6 92.0896815380344 106.160714215575
"7975" 1594.8 92.4130661709869 107.026994306375
"7976" 1595 94.025513549546 107.677881967283
"7977" 1595.2 95.8077580911544 107.8377823774
"7978" 1595.4 96.9709853165492 107.147799085772
"7979" 1595.6 98.7698057623509 106.581114847875
"7980" 1595.8 101.92663017264 105.774109877532
"7981" 1596 105.229848495731 104.138680311098
"7982" 1596.2 108.619577855402 103.285214476384
"7983" 1596.4 108.297556632365 103.07002182001
"7984" 1596.6 107.688329135956 102.243344687325
"7985" 1596.8 107.762641429689 101.126183801568
"7986" 1597 108.896134582423 99.7361301937596
"7987" 1597.2 109.942834153004 97.5113897115155
"7988" 1597.4 112.144669941397 94.9833491526058
"7989" 1597.6 115.195215619019 92.9465903537434
"7990" 1597.8 116.481525365915 92.6243139072441
"7991" 1598 115.696470842202 92.5619697955568
"7992" 1598.2 115.001901813515 91.3791276977411
"7993" 1598.4 114.721017213968 90.1151415707024
"7994" 1598.6 114.943010046199 88.1298224141449
"7995" 1598.8 115.694187902336 85.4689499774196
"7996" 1599 117.082213702234 82.7860332022865
"7997" 1599.2 119.265143219163 80.6924854034635
"7998" 1599.4 121.079766446256 78.3985757069196
"7999" 1599.6 121.357516219448 75.8742295026058
"8000" 1599.8 121.689892679335 72.7143908646645
"8001" 1600 122.527765147393 68.8143919148263
"8002" 1600.2 123.953095971269 65.8068266374263
"8003" 1600.4 124.515346821573 65.5230942016272
"8004" 1600.6 124.091406493671 65.6033891170614
"8005" 1600.8 123.514846527375 65.3863872498496
"8006" 1601 123.325685664892 65.3610065701295
"8007" 1601.2 122.806645470887 64.7055562131228
"8008" 1601.4 122.521444034877 63.7503294254612
"8009" 1601.6 122.016266511297 63.0725760267534
"8010" 1601.8 121.824787845331 61.623951494313
"8011" 1602 121.359236032286 60.4028834382069
"8012" 1602.2 120.646086975833 58.7119534955801
"8013" 1602.4 119.98493816003 56.5642624684016
"8014" 1602.6 120.001784794765 53.8663020202888
"8015" 1602.8 119.67483291306 50.8200212406161
"8016" 1603 118.887761203558 46.7728650191767
"8017" 1603.2 119.492681326891 45.0170402709696
"8018" 1603.4 119.948090864918 45.3647918177534
"8019" 1603.6 119.662317217444 45.945599129109
"8020" 1603.8 119.477508338903 46.6363324448979
"8021" 1604 118.908609276491 47.6895138026316
"8022" 1604.2 118.352445415891 48.2948568307534
"8023" 1604.4 116.884028796939 48.2816832895924
"8024" 1604.6 115.178456989473 47.5880494505077
"8025" 1604.8 112.551132335139 47.2647457916967
"8026" 1605 109.473546976411 46.7070314063386
"8027" 1605.2 105.369849450256 45.7574947470972
"8028" 1605.4 101.878884757083 44.4938479123295
"8029" 1605.6 99.3343414645616 42.1019909325694
"8030" 1605.8 98.8334111723643 39.1535026560657
"8031" 1606 99.4603450065911 35.8832821798802
"8032" 1606.2 101.195075447054 32.7464163848365
"8033" 1606.4 102.382224517919 31.4432764200077
"8034" 1606.6 102.302419937545 31.2617847812596
"8035" 1606.8 102.334001217615 31.1109087131957
"8036" 1607 102.660431737928 31.2456855229464
"8037" 1607.2 103.131005288499 31.3694398216321
"8038" 1607.4 104.14412659663 30.9442508662391
"8039" 1607.6 105.06189794734 31.1946918326027
"8040" 1607.8 106.657893720089 31.2776719281326
"8041" 1608 108.992548660152 31.0171658620825
"8042" 1608.2 110.275942386111 32.0216161312535
"8043" 1608.4 111.565596161352 32.7690722218245
"8044" 1608.6 112.403488594739 34.5364390915733
"8045" 1608.8 113.932355467417 36.4279738955021
"8046" 1609 115.649151344714 38.737262422697
"8047" 1609.2 117.437346175006 42.075096616025
"8048" 1609.4 118.185200628111 45.6356572930692
"8049" 1609.6 118.256818751447 49.7749137065114
"8050" 1609.8 118.55683066617 54.0046784039612
"8051" 1610 120.258410069688 58.6301798617309
"8052" 1610.2 121.13099443646 62.8411708003141
"8053" 1610.4 120.197441038935 66.7078892924732
"8054" 1610.6 118.059141489046 70.3575994411645
"8055" 1610.8 115.7768432022 75.0410974499054
"8056" 1611 112.927905940513 79.477736533862
"8057" 1611.2 109.877109670951 83.9028003073157
"8058" 1611.4 107.926691136623 88.5153869522157
"8059" 1611.6 107.345707524052 93.9607875659837
"8060" 1611.8 107.87531035048 97.9622429505647
"8061" 1612 108.986057401713 98.0281364665991
"8062" 1612.2 108.391474614406 97.835507754725
"8063" 1612.4 107.716916247115 97.4267032548622
"8064" 1612.6 105.925308725541 97.2681827341519
"8065" 1612.8 103.254078370956 97.6895583916011
"8066" 1613 99.4087310573078 99.2965866502629
"8067" 1613.2 95.3916930490147 100.350882906815
"8068" 1613.4 91.0816468920778 101.747338407714
"8069" 1613.6 86.4083321727909 102.485116592462
"8070" 1613.8 81.7733007365061 103.740225726575
"8071" 1614 78.1018914166714 105.781122889646
"8072" 1614.2 77.3248516316182 108.284462237366
"8073" 1614.4 77.4715266558517 109.783138636184
"8074" 1614.6 78.5545461019121 111.084906442448
"8075" 1614.8 79.0377347570456 111.505903754164
"8076" 1615 80.2308149346811 113.13235803455
"8077" 1615.2 81.3844846595751 116.194978837306
"8078" 1615.4 80.9276537985791 116.05281211864
"8079" 1615.6 80.1638220824872 114.505779173316
"8080" 1615.8 78.9828900765311 113.37440688345
"8081" 1616 76.472062685129 112.346239081265
"8082" 1616.2 72.4909000128239 112.245835232256
"8083" 1616.4 68.1177743042906 112.455521802349
"8084" 1616.6 63.7206576589975 113.694319903797
"8085" 1616.8 59.8684134972725 116.567979346924
"8086" 1617 57.4609372564061 119.677231514675
"8087" 1617.2 57.4067651288337 121.377503873418
"8088" 1617.4 56.9534737204788 122.41920284014
"8089" 1617.6 57.1567119200382 123.888750824888
"8090" 1617.8 57.5730977169326 124.57419767798
"8091" 1618 57.68231344188 123.909535118101
"8092" 1618.2 57.9287346070866 124.274864110239
"8093" 1618.4 58.4586436785311 124.823954407075
"8094" 1618.6 59.5782919966936 125.096060308758
"8095" 1618.8 60.3027203337805 124.911887429204
"8096" 1619 61.0714309221481 125.009949838335
"8097" 1619.2 61.6776325932483 125.490185901539
"8098" 1619.4 61.5660482981528 124.605278696259
"8099" 1619.6 62.5951661778811 124.698948916031
"8100" 1619.8 63.9959863059152 125.235669075898
"8101" 1620 64.9857576825003 125.140662142049
"8102" 1620.2 66.321718439092 125.418526702852
"8103" 1620.4 67.055151433928 125.436441502523
"8104" 1620.6 67.4856621321371 125.329284460042
"8105" 1620.8 69.1108542519721 124.673629332495
"8106" 1621 72.1017298283287 124.408074211681
"8107" 1621.2 75.4017912356496 124.766104941031
"8108" 1621.4 76.7432917904942 124.692313805042
"8109" 1621.6 79.160628400384 124.325932234491
"8110" 1621.8 79.4988494438801 123.389243809441
"8111" 1622 80.710457649417 122.690933544114
"8112" 1622.2 83.4152510948065 121.706223922106
"8113" 1622.4 86.7051968355442 120.329964494358
"8114" 1622.6 88.8844846603768 119.090998867022
"8115" 1622.8 91.0872707765384 117.707553869891
"8116" 1623 94.2443755838771 116.483953789077
"8117" 1623.2 96.1877057929756 115.633866083692
"8118" 1623.4 98.9560224508811 114.2470566808
"8119" 1623.6 101.230159628931 112.619596657275
"8120" 1623.8 102.912949941384 110.85618814478
"8121" 1624 105.237123577018 108.947005852161
"8122" 1624.2 107.909075372587 106.904998231773
"8123" 1624.4 108.652441175822 104.739121019318
"8124" 1624.6 110.272863867556 102.300672046275
"8125" 1624.8 111.710828044206 99.8005622254
"8126" 1625 113.151715902679 98.1943345570417
"8127" 1625.2 114.167488861493 96.9747336814513
"8128" 1625.4 114.893658975084 96.8124010957629
"8129" 1625.6 114.937365169174 95.9846925863054
"8130" 1625.8 115.223680892143 94.8378382091817
"8131" 1626 115.324742417681 93.911768519925
"8132" 1626.2 115.909722422448 92.4681316944007
"8133" 1626.4 116.455476362756 91.3117849668622
"8134" 1626.6 116.926940027232 90.3978833541209
"8135" 1626.8 116.986484777347 89.8996842247141
"8136" 1627 116.879897507406 89.510301293875
"8137" 1627.2 116.635401543857 88.2154844750137
"8138" 1627.4 117.435969078495 86.0845069450272
"8139" 1627.6 118.479228403625 83.0634877698487
"8140" 1627.8 120.408498530909 79.9855352575766
"8141" 1628 122.562722837628 78.8434927097596
"8142" 1628.2 122.126649709572 79.1813192514802
"8143" 1628.4 121.473980239178 79.1160983327386
"8144" 1628.6 120.840999097371 78.4743763814776
"8145" 1628.8 120.545690430472 78.108526569375
"8146" 1629 120.195670486278 77.9689469128011
"8147" 1629.2 119.76985257231 76.7879499078482
"8148" 1629.4 119.523409958541 75.9571032708491
"8149" 1629.6 118.999606338351 74.3727797549156
"8150" 1629.8 118.960916848401 71.5364181290012
"8151" 1630 119.189931001173 68.5645829219583
"8152" 1630.2 119.352136278074 64.923234010875
"8153" 1630.4 120.287399118273 60.5637636636038
"8154" 1630.6 121.316482088598 57.0918474315066
"8155" 1630.8 120.412106185685 54.5518861512777
"8156" 1631 118.337770565042 52.6626863497232
"8157" 1631.2 115.86938408773 49.4116138428098
"8158" 1631.4 113.076632363687 45.7193995939141
"8159" 1631.6 111.831746867216 41.5407740639237
"8160" 1631.8 110.405891390506 37.533495845875
"8161" 1632 107.552105233031 34.848284690164
"8162" 1632.2 104.943700675438 32.3473965857114
"8163" 1632.4 102.367228217956 29.7169559509464
"8164" 1632.6 100.047530331496 28.3366195425288
"8165" 1632.8 99.6089091032749 26.9285353558373
"8166" 1633 99.1581721181091 23.7674359254632
"8167" 1633.2 99.962367023847 22.0126442190417
"8168" 1633.4 100.572454244954 22.2985452391077
"8169" 1633.6 100.306439388086 23.378523688307
"8170" 1633.8 100.954229990991 24.3257219701397
"8171" 1634 102.209426592429 25.7533227124641
"8172" 1634.2 104.517660556605 28.4500539392901
"8173" 1634.4 106.982468810099 31.3002830076607
"8174" 1634.6 110.018805404004 33.5555295517732
"8175" 1634.8 113.162563185965 35.0548491666359
"8176" 1635 116.290775620056 35.9225391529568
"8177" 1635.2 117.047851175378 35.7275979618345
"8178" 1635.4 116.817456017042 35.9933917978929
"8179" 1635.6 116.640054781299 36.4967711935991
"8180" 1635.8 117.343400184222 37.4870725608496
"8181" 1636 118.723278896856 39.342492506075
"8182" 1636.2 120.411235272247 41.8046115771696
"8183" 1636.4 122.329317009491 43.712111199375
"8184" 1636.6 121.670429192945 43.457322937375
"8185" 1636.8 121.03565017589 44.1625404482679
"8186" 1637 119.817973854053 45.6712263490777
"8187" 1637.2 118.939323595782 48.2882424839803
"8188" 1637.4 118.268495148446 51.5896810412974
"8189" 1637.6 117.592463738397 55.7426902884263
"8190" 1637.8 118.21618252732 59.7343730597596
"8191" 1638 120.088048658117 63.392898630501
"8192" 1638.2 119.788809696446 64.791446978806
"8193" 1638.4 119.251689108119 66.3826296089237
"8194" 1638.6 118.22572140842 70.0722731602023
"8195" 1638.8 117.333513098087 74.1105664060794
"8196" 1639 115.464673078269 78.1934559900417
"8197" 1639.2 114.157825845298 82.2542338832733
"8198" 1639.4 114.760959106131 86.5063021869911
"8199" 1639.6 115.22310017612 87.4789439686568
"8200" 1639.8 114.340409132784 86.8385632687361
"8201" 1640 111.854524441177 87.2775515242434
"8202" 1640.2 108.491763800482 87.9099829845431
"8203" 1640.4 104.299808242486 88.5582883959966
"8204" 1640.6 99.9681257910742 89.5149338077295
"8205" 1640.8 95.6836029739834 90.0534635433205
"8206" 1641 91.271235524447 90.7622381630659
"8207" 1641.2 86.8360148618087 92.3163246530066
"8208" 1641.4 82.5440157504228 94.3137133358109
"8209" 1641.6 79.6217061534888 98.4432656176164
"8210" 1641.8 78.1942269047561 102.581972059861
"8211" 1642 77.8757826413237 107.39884744551
"8212" 1642.2 78.9490158364256 110.240997085926
"8213" 1642.4 78.7432293804228 109.966858867913
"8214" 1642.6 79.1760967170061 110.644987626775
"8215" 1642.8 79.697066572894 111.460529710228
"8216" 1643 78.7815235557137 110.687956155706
"8217" 1643.2 77.2837560455019 109.787560348468
"8218" 1643.4 75.3842438192433 109.009769627324
"8219" 1643.6 72.2129894067035 107.982450288875
"8220" 1643.8 68.3358030490103 106.454800328155
"8221" 1644 64.9706576591311 103.79436823225
"8222" 1644.2 61.2042749588595 102.113534460737
"8223" 1644.4 56.653160934782 101.326106944125
"8224" 1644.6 52.1260358640864 100.971223293482
"8225" 1644.8 47.3674466480751 101.945505994849
"8226" 1645 41.9633120461151 102.839320564272
"8227" 1645.2 37.2387917101455 102.67304621857
"8228" 1645.4 32.7275883707476 101.674281581816
"8229" 1645.6 27.9736065411527 100.897799089901
"8230" 1645.8 23.9920322596384 99.1960021360809
"8231" 1646 21.4759880256098 96.2575294759848
"8232" 1646.2 19.277779585588 93.0618141475935
"8233" 1646.4 18.6775628233408 89.5934313624089
"8234" 1646.6 18.7410253351074 85.5077154212399
"8235" 1646.8 20.2751815009002 81.541690438697
"8236" 1647 21.7479422964743 77.1218011183568
"8237" 1647.2 24.2004367223632 73.1094443752232
"8238" 1647.4 27.037696843675 70.1722165165372
"8239" 1647.6 30.1527396625239 67.7008810457143
"8240" 1647.8 33.1986750511834 66.0246141797932
"8241" 1648 36.6657630094676 64.0486243038173
"8242" 1648.2 39.9042922666051 62.7022495383467
"8243" 1648.4 42.7737713830963 63.1994732177049
"8244" 1648.6 46.6276298747066 63.8580424897909
"8245" 1648.8 51.2377016775268 65.4649512559989
"8246" 1649 55.7235171839379 66.7507607264932
"8247" 1649.2 60.0367828746233 68.5235274387378
"8248" 1649.4 64.5171547399834 70.0583756186386
"8249" 1649.6 68.9139735180061 71.850289884
"8250" 1649.8 72.3778720052106 71.7469269186204
"8251" 1650 73.8763966231615 70.2651798013209
"8252" 1650.2 74.0943045704505 69.0529270907917
"8253" 1650.4 74.0459068574992 68.8800489695952
"8254" 1650.6 75.0867961089197 68.9187772104204
"8255" 1650.8 76.8440427942704 69.8169885574321
"8256" 1651 79.4475814577204 71.0688633840268
"8257" 1651.2 82.9056183425686 72.1505760499286
"8258" 1651.4 85.4986880258623 73.0488375434635
"8259" 1651.6 86.001247556648 74.4003244318885
"8260" 1651.8 86.5750169094021 75.849253662083
"8261" 1652 88.13854423779 78.2672294274852
"8262" 1652.2 90.2190336376691 80.9998194555489
"8263" 1652.4 92.9690831831809 81.6394860232865
"8264" 1652.6 94.7171816807735 81.7342743151402
"8265" 1652.8 97.2039175219833 82.1353392374386
"8266" 1653 99.5471132140534 82.9529466319966
"8267" 1653.2 101.717238664826 82.8210016413228
"8268" 1653.4 101.803616112999 82.6602844391588
"8269" 1653.6 102.348053079513 82.7566908085642
"8270" 1653.8 103.858095231918 82.5294472235372
"8271" 1654 106.093808758828 82.9574656805625
"8272" 1654.2 108.347132106756 84.5339680516875
"8273" 1654.4 111.040732882017 85.5062483677924
"8274" 1654.6 113.35579550112 85.0752581570275
"8275" 1654.8 115.331910567414 85.8225764491382
"8276" 1655 115.376905127376 87.3113433070122
"8277" 1655.2 114.188844939302 88.8160568068708
"8278" 1655.4 112.968088167125 91.2468844480329
"8279" 1655.6 111.142223676199 94.4070836655431
"8280" 1655.8 108.691168804041 97.540524447944
"8281" 1656 105.150573313525 99.9909184557596
"8282" 1656.2 102.033961526078 103.034591794189
"8283" 1656.4 99.2503739848387 106.137341077491
"8284" 1656.6 97.5782373917561 109.22209317899
"8285" 1656.8 97.2157855900952 111.949946638236
"8286" 1657 96.4081913915796 111.400145778098
"8287" 1657.2 94.2777805269595 110.856375515333
"8288" 1657.4 90.6090273695474 110.913069189401
"8289" 1657.6 86.6826497977561 110.514839028078
"8290" 1657.8 82.2913841167025 110.396114092286
"8291" 1658 77.6159876108587 110.616895587631
"8292" 1658.2 73.2136130990686 109.536203708036
"8293" 1658.4 70.2059074814929 107.456111379217
"8294" 1658.6 66.2084137467298 105.29711610648
"8295" 1658.8 62.3167821348718 102.77666284483
"8296" 1659 58.0025493141311 100.80060615375
"8297" 1659.2 53.6813391782389 100.26522133597
"8298" 1659.4 50.3965098380125 101.70910596617
"8299" 1659.6 46.8630779280561 104.517329925675
"8300" 1659.8 43.8382854419311 107.5079071509
"8301" 1660 42.4867289499049 109.491702245805
"8302" 1660.2 42.5035092812035 108.914438931454
"8303" 1660.4 42.1610246291699 107.039074784315
"8304" 1660.6 41.8033644235719 104.210913515849
"8305" 1660.8 41.4253963149763 100.40133074088
"8306" 1661 41.6270422288133 96.1074973635179
"8307" 1661.2 42.8531855884591 91.484910324375
"8308" 1661.4 44.142527633907 87.1511062075259
"8309" 1661.6 45.6306048649617 82.7768666408797
"8310" 1661.8 47.3111706369403 78.4638891453224
"8311" 1662 50.2917873165719 74.6320077839276
"8312" 1662.2 53.9292065531245 71.5745486399276
"8313" 1662.4 58.1000694907298 69.3451513474276
"8314" 1662.6 62.4198117158106 67.4386890338932
"8315" 1662.8 66.9596502561345 66.3538356711588
"8316" 1663 71.0277127303787 65.9976713044033
"8317" 1663.2 74.4673447141728 65.9530032364583
"8318" 1663.4 76.9575184345176 66.5133231413842
"8319" 1663.6 79.6494829473237 68.5711821674831
"8320" 1663.8 81.3211865466233 71.7196545306405
"8321" 1664 83.2294567111664 75.2111267181699
"8322" 1664.2 86.2156040150019 78.5328138022818
"8323" 1664.4 89.2562331110019 81.2534342270275
"8324" 1664.6 92.0037507157561 84.7143515518319
"8325" 1664.8 94.9404266802689 87.7316832341443
"8326" 1665 98.5584401924403 89.5371211109276
"8327" 1665.2 102.193163218982 91.4882336495315
"8328" 1665.4 102.953320492982 93.7048915289315
"8329" 1665.6 102.639564675504 94.638717970812
"8330" 1665.8 102.199193452124 97.1807689709276
"8331" 1666 100.711318048107 98.7980220606993
"8332" 1666.2 99.9420597920456 100.801444273033
"8333" 1666.4 99.1629905592475 103.62908532953
"8334" 1666.6 98.1761021348057 107.204924952152
"8335" 1666.8 97.4944735048139 108.392533049408
"8336" 1667 98.3545192139924 107.574789069675
"8337" 1667.2 100.466185325884 107.383044569939
"8338" 1667.4 102.493921096956 106.619333087175
"8339" 1667.6 104.35958295823 105.200645686953
"8340" 1667.8 106.426734782967 103.85219846277
"8341" 1668 109.341946626208 102.129520800714
"8342" 1668.2 112.053739699446 100.058648078844
"8343" 1668.4 113.787410224493 98.176341035714
"8344" 1668.6 114.214396444311 97.281878554333
"8345" 1668.8 114.097459761368 96.2094754240474
"8346" 1669 114.924145042669 93.5686351975141
"8347" 1669.2 116.647663018188 91.2776249586801
"8348" 1669.4 118.510842087247 89.7685018986696
"8349" 1669.6 118.660617283729 89.474148905348
"8350" 1669.8 118.282521038861 89.2387506462171
"8351" 1670 118.149993619381 88.3478298485
"8352" 1670.2 118.297395911295 86.9509858672468
"8353" 1670.4 118.927079683247 85.0108723739871
"8354" 1670.6 120.286843772515 83.076897678375
"8355" 1670.8 122.361313645371 80.7217395129648
"8356" 1671 122.459617150147 80.0825817123489
"8357" 1671.2 122.11140846097 78.6647384449018
"8358" 1671.4 121.804606678765 76.7827257016228
"8359" 1671.6 121.790775620644 73.6804822918578
"8360" 1671.8 122.105293939783 69.5800059616182
"8361" 1672 122.867481451261 64.914778648198
"8362" 1672.2 124.069167552052 62.0435727627489
"8363" 1672.4 124.795713834783 61.3948715612143
"8364" 1672.6 124.520478318046 61.9629967036908
"8365" 1672.8 124.25801022117 62.3467975339267
"8366" 1673 123.888125264089 62.3835176813237
"8367" 1673.2 123.557125850486 62.1808171097534
"8368" 1673.4 122.740850859812 61.2464978411806
"8369" 1673.6 122.192389806705 60.6849292679904
"8370" 1673.8 121.609522068623 59.1752784630564
"8371" 1674 120.932692538895 57.7631299611489
"8372" 1674.2 120.302641375961 56.1466883430536
"8373" 1674.4 119.904213493765 54.3117538512511
"8374" 1674.6 119.490499579154 51.7075021467378
"8375" 1674.8 118.919652859306 48.5116850848
"8376" 1675 119.203737276448 45.8680118778366
"8377" 1675.2 119.025067831705 45.2441072875545
"8378" 1675.4 119.41942292673 46.1828868453487
"8379" 1675.6 119.561133662137 46.9048561462069
"8380" 1675.8 119.472424546793 47.805391782347
"8381" 1676 119.620535964917 48.871573504875
"8382" 1676.2 119.770036007945 49.9096635182939
"8383" 1676.4 120.397860656344 50.5432200221565
"8384" 1676.6 121.140965548824 51.9614209872648
"8385" 1676.8 122.625849037443 53.9954086381462
"8386" 1677 124.190239052474 56.1510048108622
"8387" 1677.2 124.146163585443 57.5840365317394
"8388" 1677.4 123.888835028117 58.8324028484842
"8389" 1677.6 123.41024861523 61.3360834800855
"8390" 1677.8 123.748579484321 64.4097802741924
"8391" 1678 124.249891361057 67.3769802597378
"8392" 1678.2 124.30724092263 68.8976097364002
"8393" 1678.4 124.248180601247 70.8503557781767
"8394" 1678.6 123.576489906549 71.2819583082026
"8395" 1678.8 122.020047943878 72.3924073001576
"8396" 1679 120.206224368781 74.1293334187279
"8397" 1679.2 118.011988876185 77.0519046593162
"8398" 1679.4 116.426325788827 80.6248425020476
"8399" 1679.6 115.922492526963 84.5265550311336
"8400" 1679.8 115.908342513623 87.7814614718529
"8401" 1680 114.702175757612 89.6776410422225
"8402" 1680.2 112.347620811451 91.2517142879682
"8403" 1680.4 108.594020794038 92.8666466682981
"8404" 1680.6 104.285248238295 94.9511384626272
"8405" 1680.8 100.487648863078 97.1459870206875
"8406" 1681 96.3048115310382 99.5924034818622
"8407" 1681.2 92.0731563799039 100.205315535088
"8408" 1681.4 87.5010173134588 100.130495809267
"8409" 1681.6 83.2686691202782 101.252545288835
"8410" 1681.8 79.7860092306536 103.156172633683
"8411" 1682 77.2547669969171 106.364112980663
"8412" 1682.2 75.8078136235923 110.195374202366
"8413" 1682.4 76.0107026771213 113.086523841766
"8414" 1682.6 75.942151762532 112.758631976108
"8415" 1682.8 75.5570146076771 111.626592930901
"8416" 1683 73.9417528791909 110.152027728558
"8417" 1683.2 72.3189823507822 108.49701180061
"8418" 1683.4 70.0058660935982 106.322974108743
"8419" 1683.6 67.2886372413614 103.044251474059
"8420" 1683.8 65.0078950931615 99.0149363918615
"8421" 1684 63.4978529407561 94.7738838025962
"8422" 1684.2 63.2929085776679 90.2971473971103
"8423" 1684.4 63.8091554434418 85.905047386575
"8424" 1684.6 64.254646686995 81.3959715781892
"8425" 1684.8 66.7163169953524 77.5825874964392
"8426" 1685 69.6978857068186 75.2967561065893
"8427" 1685.2 73.2311710795822 73.6419775590098
"8428" 1685.4 76.7169181964167 73.2733933588521
"8429" 1685.6 79.8905037847005 73.7983584705417
"8430" 1685.8 83.214004218648 73.5361101918615
"8431" 1686 85.9852578032607 72.7334292439713
"8432" 1686.2 86.7471914530957 72.6678357105354
"8433" 1686.4 87.7719823198722 73.0889703184553
"8434" 1686.6 89.2956904271311 74.2218681262768
"8435" 1686.8 92.0003265838912 76.1562975889155
"8436" 1687 95.1688883307733 77.8317738020302
"8437" 1687.2 98.5495494640895 79.9998394372981
"8438" 1687.4 101.440185841273 81.3373088550646
"8439" 1687.6 103.042848827561 84.1185983601803
"8440" 1687.8 103.739918019991 87.440423608888
"8441" 1688 103.706340009605 90.8618566752826
"8442" 1688.2 104.759320835075 93.6791644083233
"8443" 1688.4 106.203999624176 94.128070907896
"8444" 1688.6 107.744248751515 93.6725750567198
"8445" 1688.8 109.504335814051 92.5632106474821
"8446" 1689 110.597597720572 91.9441996914013
"8447" 1689.2 110.729176667954 91.7781364707285
"8448" 1689.4 111.287056606628 90.5408871485032
"8449" 1689.6 113.066717268808 89.4244487273315
"8450" 1689.8 115.201541714192 87.4180976809135
"8451" 1690 116.659286646365 86.9386015102533
"8452" 1690.2 115.750105198594 87.4840459940507
"8453" 1690.4 114.911823652835 88.7124117365592
"8454" 1690.6 114.901009821287 90.421446274288
"8455" 1690.8 115.373714088218 92.7751842152725
"8456" 1691 114.939646518437 93.8862333246405
"8457" 1691.2 114.12102235753 94.1967436520967
"8458" 1691.4 113.088285449334 94.6510937698319
"8459" 1691.6 111.905179179176 96.3729910146775
"8460" 1691.8 110.375282816798 98.8587823775515
"8461" 1692 108.300014920351 101.589054747573
"8462" 1692.2 105.810107204781 103.9663503091
"8463" 1692.4 103.126547853087 107.173339630416
"8464" 1692.6 99.790571867067 110.163673330156
"8465" 1692.8 96.8118999773171 111.874185632229
"8466" 1693 93.2849835404819 114.428182368665
"8467" 1693.2 89.7264462157311 116.116565553225
"8468" 1693.4 86.1643607473015 117.214313410144
"8469" 1693.6 83.0841633474496 118.965057227504
"8470" 1693.8 81.6829161825854 121.217457630204
"8471" 1694 81.6831538802946 122.268558799862
"8472" 1694.2 81.8081412782311 121.110415488425
"8473" 1694.4 81.3807125085124 119.882025609299
"8474" 1694.6 80.7642824501847 118.195926816652
"8475" 1694.8 78.8702771414367 115.880351141417
"8476" 1695 77.640779064914 113.165379934296
"8477" 1695.2 76.6054297194588 109.957059319375
"8478" 1695.4 75.1712246440952 106.19394746714
"8479" 1695.6 73.9072138099453 102.299639120889
"8480" 1695.8 72.9470301661728 98.1660247501528
"8481" 1696 73.3525044478372 93.8985126441318
"8482" 1696.2 74.1773839286043 89.6627192720357
"8483" 1696.4 76.252350210703 85.9483388434812
"8484" 1696.6 78.6975431604197 82.4966753180932
"8485" 1696.8 81.2820778920197 79.2759200607205
"8486" 1697 83.9673132289183 76.197614604375
"8487" 1697.2 85.4678190140739 72.7472576731787
"8488" 1697.4 86.0157193592466 69.0154700113939
"8489" 1697.6 86.7039626185224 64.9428789002348
"8490" 1697.8 88.8849746102794 60.9888984418143
"8491" 1698 90.537733115899 56.8701050155179
"8492" 1698.2 91.0535541232561 52.9144637210221
"8493" 1698.4 90.8376842177755 48.6916138343847
"8494" 1698.6 90.3520071063635 45.2194099829825
"8495" 1698.8 91.3039797672608 43.4728007289918
"8496" 1699 91.5223177755561 41.520932146175
"8497" 1699.2 91.5756621456614 38.1282252890171
"8498" 1699.4 90.7342097014468 34.6461144334678
"8499" 1699.6 89.2664166937258 31.6482730364962
"8500" 1699.8 87.5012807082176 28.18595148375
"8501" 1700 86.9829119209861 25.910055333435
"8502" 1700.2 87.2840929156462 26.3501110602321
"8503" 1700.4 88.6710611934298 26.4575818985645
"8504" 1700.6 91.2906134793231 26.7306048712307
"8505" 1700.8 93.2606444262313 27.5355792184344
"8506" 1701 96.526302578241 28.8108583005871
"8507" 1701.2 99.862329010299 30.5504775509179
"8508" 1701.4 103.666735176842 32.0573681290321
"8509" 1701.6 106.503573110466 33.5467739051881
"8510" 1701.8 108.257113482203 36.0416435223224
"8511" 1702 109.889993692544 39.2036544955106
"8512" 1702.2 112.417140844631 42.3458091444
"8513" 1702.4 113.99785874534 45.5655266981715
"8514" 1702.6 114.151969471847 49.9173635075386
"8515" 1702.8 114.451934993084 54.3624860273131
"8516" 1703 113.174797601282 58.6641592062171
"8517" 1703.2 111.159069819476 62.8503803539259
"8518" 1703.4 109.864112631625 67.7527247099276
"8519" 1703.6 109.188014047022 72.7613552124458
"8520" 1703.8 108.525603814565 77.7163742009054
"8521" 1704 107.649770433652 82.9273480463315
"8522" 1704.2 105.244248751247 86.4176989413233
"8523" 1704.4 102.957223849299 91.6035186532371
"8524" 1704.6 100.92915667446 95.9188738499428
"8525" 1704.8 101.138744163653 97.9260015167457
"8526" 1705 102.521563179647 99.396085859475
"8527" 1705.2 103.175463815269 99.1612233461699
"8528" 1705.4 103.766358273 99.1119415585924
"8529" 1705.6 103.307696607247 97.9240011778661
"8530" 1705.8 101.710374368371 97.0347213133237
"8531" 1706 99.2218206868912 96.7046266107534
"8532" 1706.2 96.0921641624048 95.716461324348
"8533" 1706.4 93.7866650493197 93.8752874733205
"8534" 1706.6 92.9437666304793 91.7408360339732
"8535" 1706.8 92.3125646083186 90.4270840580357
"8536" 1707 91.110924483558 88.2183325125071
"8537" 1707.2 90.3215508223672 85.3204498743194
"8538" 1707.4 89.4192159841561 82.1561855497841
"8539" 1707.6 89.0057472612888 78.6907296540385
"8540" 1707.8 89.623979069675 74.6792142862399
"8541" 1708 90.4436184057847 70.3265650814322
"8542" 1708.2 92.8545689490405 66.8394053666044
"8543" 1708.4 95.0095102120314 63.6452020636411
"8544" 1708.6 98.1617220271506 60.7770809858979
"8545" 1708.8 101.665213925926 58.9379847490714
"8546" 1709 104.739778614515 57.9347559674464
"8547" 1709.2 107.932500866392 58.0578484784386
"8548" 1709.4 110.357641532382 58.9958351213096
"8549" 1709.6 112.547827303513 60.3852335096446
"8550" 1709.8 115.211682794139 61.8807298300794
"8551" 1710 117.426053983617 63.9445147522794
"8552" 1710.2 117.872436193677 64.5678714349276
"8553" 1710.4 117.811090168056 63.738468592575
"8554" 1710.6 118.333160446803 62.2515627541486
"8555" 1710.8 118.863772250176 59.5863298800536
"8556" 1711 118.90030651427 56.6581093766723
"8557" 1711.2 118.286356640694 53.6725284328706
"8558" 1711.4 118.388673953926 49.5335680070357
"8559" 1711.6 117.058123570972 46.5285544198615
"8560" 1711.8 114.922828879632 43.4990360599148
"8561" 1712 113.386567606265 39.4569197344554
"8562" 1712.2 113.135444221104 35.9012585424375
"8563" 1712.4 114.190397133532 35.2326625920666
"8564" 1712.6 114.05186379855 36.1720454832722
"8565" 1712.8 113.291673634395 36.6311207512917
"8566" 1713 111.168485066025 37.3142309473269
"8567" 1713.2 108.092516320805 37.7715868188604
"8568" 1713.4 104.546345736756 38.743740090375
"8569" 1713.6 100.519047855817 40.0369835414356
"8570" 1713.8 96.7385601192348 39.6300779805239
"8571" 1714 93.3606314498461 37.417567186665
"8572" 1714.2 91.4811425898811 34.2641214647308
"8573" 1714.4 91.7531494166352 30.7473084829904
"8574" 1714.6 93.7122946839847 27.6713701903179
"8575" 1714.8 96.2734191426159 25.7352515361133
"8576" 1715 98.9778351399542 23.5646091985825
"8577" 1715.2 100.968490105766 22.0489842115385
"8578" 1715.4 100.965408774433 20.5113918125515
"8579" 1715.6 99.7493532550403 18.6208313557855
"8580" 1715.8 97.6484829484293 17.5382932550087
"8581" 1716 94.927432538833 16.5036646823365
"8582" 1716.2 91.555935291964 15.0597836766423
"8583" 1716.4 88.3169879368561 12.824130197115
"8584" 1716.6 85.4587965866161 9.812532940275
"8585" 1716.8 85.2325671718104 8.28961918729891
"8586" 1717 85.1507001894397 9.48338810385459
"8587" 1717.2 83.3023759623093 10.0963236959282
"8588" 1717.4 80.0975664357794 10.7866536442936
"8589" 1717.6 75.9357324189091 11.5892910856913
"8590" 1717.8 72.4455375201311 10.7608230029062
[truncated: 19,423 more chars]
