# Supplementary material for: Adaptive switch to sexually dimorphic movements by partner-seeking termites
Source: Sci Adv. 2019 Jun 19;5(6):eaau6108. doi: 10.1126/sciadv.aau6108 (PMC6584256; doi:10.1126/sciadv.aau6108)
Supplement: Data file S1 [file aau6108_Data_file_S1.zip › Dataset/CfExperimetns/170630_173_M_03_set2_tandem-position_5FPS.txt]

"time" "x" "y"
"1" 0 14.7743418620582 44.5471648173818
"2" 0.2 11.2377290288319 45.4245422254857
"3" 0.4 10.2245248813689 43.7815535570831
"4" 0.6 10.8519233026247 42.6422577091155
"5" 0.8 11.5386258844421 41.6213151627877
"6" 1 11.4226663182953 40.8765768020719
"7" 1.2 11.6923304384706 40.3532763119646
"8" 1.4 11.5344288132424 39.2942513346975
"9" 1.6 11.0051112681255 38.474364018607
"10" 1.8 11.3104045367723 38.9875356675575
"11" 2 10.6011458235679 39.4173583636951
"12" 2.2 9.32777177453626 40.4923372859303
"13" 2.4 8.53464608059935 41.5298999807908
"14" 2.6 8.68242744076416 42.6524084526912
"15" 2.8 7.71071822444937 43.4420828440844
"16" 3 7.0068984498748 43.679493194847
"17" 3.2 7.35673030690545 43.0468210912444
"18" 3.4 8.20687851407348 42.0269296729707
"19" 3.6 8.18751166693111 41.4083128264263
"20" 3.8 8.54250176806686 40.7223393980954
"21" 4 8.52849234202182 40.4958961375678
"22" 4.2 8.26443955172128 40.1138666392147
"23" 4.4 8.57536728049593 40.4935611671715
"24" 4.6 9.30379616745911 40.551073396472
"25" 4.8 9.7861011320533 40.5330315673584
"26" 5 10.4638899276295 41.3679004464367
"27" 5.2 11.7849738855404 42.8442373519994
"28" 5.4 13.0007492617458 44.9105146216634
"29" 5.6 14.265266736212 47.3249381261714
"30" 5.8 15.739223465701 49.182075032611
"31" 6 18.186353996779 50.7020154280972
"32" 6.2 21.3426551026284 52.9788685781507
"33" 6.4 22.6669947083985 54.848780728762
"34" 6.6 24.3460135875014 58.3192066151678
"35" 6.8 26.6918840420847 62.6348860410383
"36" 7 29.7660954235872 66.7767367444617
"37" 7.2 32.3989242604639 70.6613129065119
"38" 7.4 34.9724998033334 75.4845900560073
"39" 7.6 38.0740668048147 80.3736249181848
"40" 7.8 38.7194720613928 85.9489473419157
"41" 8 37.0143872589743 90.4298921850785
"42" 8.2 33.4971289072668 95.2734469973685
"43" 8.4 29.5795298705396 98.4765441967041
"44" 8.6 25.0477047110239 101.09698254609
"45" 8.8 20.9136078531147 101.737040629105
"46" 9 17.3452108503194 101.940179793658
"47" 9.2 16.9416344487945 101.888751801782
"48" 9.4 16.4134815398181 103.283358651485
"49" 9.6 16.9119182305302 104.993241294435
"50" 9.8 17.311354183401 106.325019731726
"51" 10 19.2744624481356 108.655796814779
"52" 10.2 20.2819129522363 110.71064785666
"53" 10.4 21.3422122129365 112.698979491057
"54" 10.6 22.8676319858266 113.77526607066
"55" 10.8 25.6954374916419 115.750873380769
"56" 11 29.3430818521754 118.651052130857
"57" 11.2 32.9607589669892 121.394538742578
"58" 11.4 36.6081125837276 122.253464696892
"59" 11.6 40.3133842159582 123.938667570331
"60" 11.8 43.3238279052002 124.477955774479
"61" 12 46.2870610390985 126.111828708762
"62" 12.2 46.784156256909 125.561195600671
"63" 12.4 46.8614432575981 124.681289908474
"64" 12.6 47.4665673000061 123.376076469543
"65" 12.8 49.2090081865311 122.017259669204
"66" 13 51.2316077470625 119.512513908832
"67" 13.2 54.880229767631 117.073888171388
"68" 13.4 59.0946636977328 115.535759890717
"69" 13.6 64.0080339222312 113.111809667657
"70" 13.8 68.9515504252575 110.459618665056
"71" 14 73.6839054520266 108.100321258571
"72" 14.2 78.629248312473 105.316622182804
"73" 14.4 81.5404152593813 102.817815244442
"74" 14.6 81.8423659987195 102.430245763839
"75" 14.8 82.5709637358606 101.238234384846
"76" 15 83.2374960029614 98.9953589759084
"77" 15.2 84.4167327977415 95.5566477108138
"78" 15.4 85.3691083857209 91.2192312747483
"79" 15.6 85.2237083040503 86.4285003499596
"80" 15.8 86.0225929997861 82.1830405908167
"81" 16 86.2313336473614 77.2828153216247
"82" 16.2 86.5936321934772 72.1567863265783
"83" 16.4 88.3180174108883 67.3477578583042
"84" 16.6 90.6601320891012 62.4395879542654
"85" 16.8 94.5009973926744 58.4193190133988
"86" 17 98.7282434385007 54.9685954684762
"87" 17.2 104.424317509932 54.6870255477191
"88" 17.4 110.174501538203 54.1111220660789
"89" 17.6 116.119899244945 53.1853976618728
"90" 17.8 119.106691668704 52.4111465734129
"91" 18 119.430309351258 50.5709739555301
"92" 18.2 118.618279922044 49.1398247104198
"93" 18.4 118.119801468426 48.1174720333374
"94" 18.6 118.983021475159 48.0467617925077
"95" 18.8 120.402828070896 50.6070863063529
"96" 19 121.379436121632 53.6334122855949
"97" 19.2 121.851039054356 57.8181743301179
"98" 19.4 122.458325122933 62.3512745028888
"99" 19.6 121.802549671751 67.688225806556
"100" 19.8 121.102982611667 73.489782703585
"101" 20 118.913993354309 79.2735582712222
"102" 20.2 116.743116293623 84.6383970856817
"103" 20.4 114.114130419377 90.5952071053551
"104" 20.6 111.283052657425 95.0136919320629
"105" 20.8 106.634438640661 99.0897821098916
"106" 21 101.418602420662 102.375466644395
"107" 21.2 95.6371267770798 105.69077607044
"108" 21.4 89.2701156443073 107.118350404876
"109" 21.6 83.699214342228 108.638199836356
"110" 21.8 77.1576342251975 109.968309300862
"111" 22 71.4600627759709 111.856755102578
"112" 22.2 65.2856747655565 114.65671566195
"113" 22.4 60.5429553355253 119.121508203566
"114" 22.6 58.9089825039641 124.634042877084
"115" 22.8 59.1094191309717 125.816655105051
"116" 23 58.9987751348918 126.518102546304
"117" 23.2 59.7345739470333 126.780114624019
"118" 23.4 60.5808666653253 127.136375723461
"119" 23.6 60.8394775188186 127.133400091036
"120" 23.8 62.0034707203074 127.153726037825
"121" 24 64.6800621514631 127.797227749492
"122" 24.2 68.0480000973986 128.854865988692
"123" 24.4 69.2642707309602 129.510849654453
"124" 24.6 68.7590213667615 128.956410057968
"125" 24.8 69.1043929917291 127.685229159948
"126" 25 71.046881454324 127.338963361075
"127" 25.2 73.9136433280945 127.162830548745
"128" 25.4 77.9466530354821 127.13316548086
"129" 25.6 79.5668786235786 126.00553216962
"130" 25.8 82.3632332431619 124.994038355706
"131" 26 84.3264254997077 124.138362448174
"132" 26.2 87.1850456952742 122.993986236584
"133" 26.4 89.4500265805166 122.113531607993
"134" 26.6 90.9357420642466 121.692316597167
"135" 26.8 91.1369038447529 121.724669763098
"136" 27 90.8928945202987 122.168953650159
"137" 27.2 90.6214516196961 122.512986098724
"138" 27.4 89.6282095638111 122.12165294145
"139" 27.6 88.216332444897 122.472258134585
"140" 27.8 86.6802850562957 121.785661642834
"141" 28 85.9356859329626 121.125874496988
"142" 28.2 85.8078500979464 120.203433940459
"143" 28.4 86.2350067765515 119.706064519347
"144" 28.6 86.1595360210174 120.362333358414
"145" 28.8 86.2384761350015 120.382813855463
"146" 29 87.4850246269156 120.390236046498
"147" 29.2 89.6345418997931 120.4474003269
"148" 29.4 91.6844020376227 119.937554436071
"149" 29.6 94.9784591202183 118.74326497784
"150" 29.8 97.5998794059437 117.011996673377
"151" 30 99.7524586602873 115.156294053999
"152" 30.2 101.383900288157 112.807448025592
"153" 30.4 103.415915411862 110.596853737174
"154" 30.6 105.114587037527 107.496122091207
"155" 30.8 107.791604307884 104.037109398946
"156" 31 109.633146098578 99.6888209902117
"157" 31.2 110.96303881536 95.4921699252782
"158" 31.4 112.116215001174 90.7788526482155
"159" 31.6 112.412119113942 86.3358788619585
"160" 31.8 111.985875989603 81.555559000916
"161" 32 111.295645879265 76.5380067975866
"162" 32.2 111.1782512178 71.0543737382189
"163" 32.4 109.751263619461 66.2478477535459
"164" 32.6 109.192449458209 60.8265445877076
"165" 32.8 107.077342576194 55.8594934400527
"166" 33 106.25205829358 50.0284327371197
"167" 33.2 105.978613942422 44.3659827623137
"168" 33.4 108.213876535459 38.798693086469
"169" 33.6 108.12060432694 37.2747490540778
"170" 33.8 105.129289932054 37.3927822996654
"171" 34 101.679933253595 36.5206245318575
"172" 34.2 96.5404246583209 33.8261988746967
"173" 34.4 91.3594335467421 30.7727933108205
"174" 34.6 86.8270133924769 27.3271196337819
"175" 34.8 83.2638082487506 22.8486169920984
"176" 35 81.7215894082213 17.623386609173
"177" 35.2 80.606224463583 14.1603972968953
"178" 35.4 79.9041444114752 15.3755848271449
"179" 35.6 78.765309901493 16.5436904506546
"180" 35.8 76.56701249435 17.9340815066299
"181" 36 73.106929860281 19.7036587461806
"182" 36.2 69.0873560733827 20.6814382559018
"183" 36.4 64.4376440554312 21.9068492282373
"184" 36.6 59.1571115612095 21.1934204564959
"185" 36.8 55.0575438061176 20.4255461906933
"186" 37 50.5356520900651 20.4543996758916
"187" 37.2 45.9864192147884 21.7178749709489
"188" 37.4 41.518142519447 23.8313595146661
"189" 37.6 36.6702941712883 26.3250535451341
"190" 37.8 32.1704256050563 28.6271091127334
"191" 38 29.0042791214972 30.3643523535538
"192" 38.2 23.9754870706958 30.5947800201505
"193" 38.4 21.2591578890852 29.221446279909
"194" 38.6 21.4718330665082 28.6468774432532
"195" 38.8 22.414129034729 28.4653262292438
"196" 39 24.6857625932804 26.8263759459002
"197" 39.2 26.9720620754192 26.0495574234178
"198" 39.4 30.7383052428867 24.2879659942329
"199" 39.6 33.7221973415602 22.8656647328803
"200" 39.8 35.7756190678386 20.8546270169631
"201" 40 37.4684856259268 17.3875429532626
"202" 40.2 38.5448649146135 13.8021775357147
"203" 40.4 39.2100334051924 11.733077644045
"204" 40.6 42.0093451380513 11.5750248187114
"205" 40.8 46.0027814477877 12.1757654158761
"206" 41 50.0896624494106 11.1250005103139
"207" 41.2 52.4433555966932 9.53771496882237
"208" 41.4 54.5640340839715 8.38656619432512
"209" 41.6 59.0635686477554 7.84787654044024
"210" 41.8 63.9909916651521 7.5903938709338
"211" 42 69.2254676432519 9.09144749329253
"212" 42.2 74.7190864119084 10.7671811943124
"213" 42.4 80.6508851607517 12.5129402938002
"214" 42.6 86.6728304873346 13.5455105928925
"215" 42.8 92.6586237966678 15.5900052867298
"216" 43 98.3455144243634 18.547575796709
"217" 43.2 103.086102505216 22.498283091091
"218" 43.4 107.062518677994 27.95433151087
"219" 43.6 109.581852305939 34.1505076044329
"220" 43.8 111.945131839322 40.1909134055885
"221" 44 113.438860873163 46.875236396237
"222" 44.2 114.53687273289 53.7333459533662
"223" 44.4 115.003241432245 61.2801827489674
"224" 44.6 114.993100382839 68.8232253730241
"225" 44.8 114.861734359169 75.796604488634
"226" 45 114.871568555967 83.3631406393506
"227" 45.2 111.800518693529 87.6510901051229
"228" 45.4 107.641293707737 91.0489266136035
"229" 45.6 102.712710663065 94.9282439739393
"230" 45.8 96.6459527553505 97.5920140459029
"231" 46 90.767789165349 100.757865451243
"232" 46.2 84.5474110077496 103.514493758099
"233" 46.4 78.2968287778297 106.704940011969
"234" 46.6 71.7399577494348 109.247769321334
"235" 46.8 65.8818081775752 110.926139608548
"236" 47 59.4515242882251 112.101312074126
"237" 47.2 53.7676779176638 114.529528392279
"238" 47.4 49.5877148072157 119.749858126077
"239" 47.6 46.8366821506135 124.414712207298
"240" 47.8 47.5372074201162 123.620977699204
"241" 48 49.0465094386337 124.875079850993
"242" 48.2 49.4231558732168 124.936516276232
"243" 48.4 50.6547375155385 125.726562968957
"244" 48.6 51.8722056347735 126.638443392727
"245" 48.8 52.279799128035 127.473669922826
"246" 49 54.1959580270422 128.123569038922
"247" 49.2 56.6693022713461 127.783367824372
"248" 49.4 60.6955504927483 128.139556817038
"249" 49.6 64.9376837355863 128.912859270878
"250" 49.8 67.9516632217606 129.67671030086
"251" 50 66.7845283734087 129.640983383559
"252" 50.2 65.4027392690802 129.004142700207
"253" 50.4 64.9368370090804 129.117917474866
"254" 50.6 63.3395693855172 128.95312237099
"255" 50.8 60.7291022086917 128.66256810123
"256" 51 58.2545119643512 128.045130601824
"257" 51.2 55.46795418765 127.41837862387
"258" 51.4 51.9330726972511 126.867809793129
"259" 51.6 48.4766077436982 125.628178021161
"260" 51.8 47.0837292844582 125.563154093705
"261" 52 46.0624700609567 125.219587052075
"262" 52.2 42.8264109097383 123.931930195259
"263" 52.4 38.7573300564365 122.898758186863
"264" 52.6 34.6684002291528 120.241756805642
"265" 52.8 30.2060668314023 118.289039100427
"266" 53 26.8087555473901 115.584641562133
"267" 53.2 23.111038207453 112.055694391168
"268" 53.4 19.0424025005523 109.115899662651
"269" 53.6 16.3457086889084 104.579628446529
"270" 53.8 13.1459220888021 100.243485769515
"271" 54 10.2935441162537 95.5493449523979
"272" 54.2 8.03395367776237 92.552351332154
"273" 54.4 7.20018026134101 89.1927045154817
"274" 54.6 4.96321069328281 85.0791008802322
"275" 54.8 5.14323915437853 82.8586642426557
"276" 55 5.89353824556968 80.3158910648877
"277" 55.2 5.85556046979725 76.6320421304531
"278" 55.4 8.23108904181118 72.2092154022857
"279" 55.6 10.9049212078653 68.3623185655649
"280" 55.8 14.7680088842908 63.4728169215895
"281" 56 18.2174737005722 58.1841898368466
"282" 56.2 20.3360938117369 54.0607383043503
"283" 56.4 21.6550543338033 49.403041413803
"284" 56.6 23.2436294967085 42.8787400346251
"285" 56.8 24.3600924932334 37.1440994651498
"286" 57 27.7443099035866 32.5747434017219
"287" 57.2 30.5447175879669 28.9371879847454
"288" 57.4 32.7615787710413 23.9008989864036
"289" 57.6 34.5561918934043 17.8656585043894
"290" 57.8 37.9283612961173 14.1456345892628
"291" 58 43.4035919489107 12.5687357572163
"292" 58.2 49.9954091862834 10.9760715985252
"293" 58.4 55.9076693989696 9.18617042186956
"294" 58.6 62.1820380270406 8.8401347795292
"295" 58.8 68.8884691049969 8.48408290529476
"296" 59 75.8900602513361 7.51936525825184
"297" 59.2 82.6703576661496 7.51483913492147
"298" 59.4 89.3209755358621 9.10979926072738
"299" 59.6 96.0423042983213 12.2705641207996
"300" 59.8 101.138173952024 15.1878420052899
"301" 60 105.708956572803 19.104934666193
"302" 60.2 109.591109703711 23.3268268014084
"303" 60.4 114.650351374969 28.5112977321312
"304" 60.6 116.811404533257 32.9316948257534
"305" 60.8 119.604662646772 39.3333560867395
"306" 61 121.815054970757 46.0512265270939
"307" 61.2 123.678849131171 52.8299908416367
"308" 61.4 125.706017129019 59.5466810638981
"309" 61.6 125.785938602342 65.7944278433367
"310" 61.8 125.195256664441 70.4120630989352
"311" 62 124.327204764846 76.8250275956839
"312" 62.2 123.616630202221 81.668375869731
"313" 62.4 121.379503571394 87.3296811805166
"314" 62.6 118.348049493405 91.5887464802895
"315" 62.8 114.742166562403 95.7875590629471
"316" 63 112.385058055919 100.839340920909
"317" 63.2 108.912538686539 104.844033399982
"318" 63.4 106.280244342835 108.697837455219
"319" 63.6 103.597046728552 111.6939010206
"320" 63.8 98.975991705755 115.210363295239
"321" 64 96.3195895387542 118.226585181779
"322" 64.2 93.665557832357 118.301287016867
"323" 64.4 88.4272515013179 119.634868522271
"324" 64.6 82.8301677275499 120.784028126775
"325" 64.8 76.7784589902455 122.888259323419
"326" 65 72.2551460913959 126.554005151923
"327" 65.2 68.7765505647063 127.185253784243
"328" 65.4 64.6651202957554 125.58542483949
"329" 65.6 58.6742111676554 123.924203899383
"330" 65.8 54.3496191423966 123.371558167976
"331" 66 48.0494679445408 123.406716413072
"332" 66.2 42.4968664421942 123.223509418226
"333" 66.4 38.9330307494599 120.504809835833
"334" 66.6 33.4099332939332 117.431848186919
"335" 66.8 28.2368976839639 113.364247835047
"336" 67 22.5439819924235 110.521948982925
"337" 67.2 18.976277274688 107.886143428062
"338" 67.4 16.2782699438892 103.913256827585
"339" 67.6 13.7531249493124 99.1541436717937
"340" 67.8 11.7174700931856 95.7760083663232
"341" 68 8.19309747985179 91.5374292253992
"342" 68.2 7.13329350322625 87.7129730016556
"343" 68.4 6.06456030248677 86.1673308971848
"344" 68.6 6.41469033856343 87.0748749851476
"345" 68.8 6.65683163010493 88.6637153061119
"346" 69 7.48557142135079 90.0913460709938
"347" 69.2 8.04516076925545 91.3692171272488
"348" 69.4 8.63704828539651 93.0346786735007
"349" 69.6 8.92901150937473 95.4651560762651
"350" 69.8 9.63733050926778 97.236176138522
"351" 70 10.4608218841828 99.1089965591272
"352" 70.2 11.7127365550992 100.937235761513
"353" 70.4 13.3543501571185 103.619063353004
"354" 70.6 15.2485627319937 105.873235761599
"355" 70.8 16.5517678910019 107.936674837251
"356" 71 17.070196781707 108.417627838912
"357" 71.2 19.1115857257736 110.694019159015
"358" 71.4 22.019508900937 112.941053817066
"359" 71.6 25.4974855060868 116.240634623674
"360" 71.8 27.8933748632153 118.659761940786
"361" 72 28.4132225733028 119.592371096084
"362" 72.2 28.9234626458237 120.001574133948
"363" 72.4 29.7298963771195 120.581618867385
"364" 72.6 31.9262315774615 121.265560447757
"365" 72.8 35.1506480132205 122.315727814239
"366" 73 38.8488760288838 124.072621362028
"367" 73.2 42.589193937958 125.847582479352
"368" 73.4 46.6811062729815 126.85598895777
"369" 73.6 50.5082211598763 128.097297506834
"370" 73.8 54.9018915844486 128.800518348269
"371" 74 59.502806777652 128.837672861566
"372" 74.2 64.7852582490091 128.491385383863
"373" 74.4 65.5988165554818 128.344424744109
"374" 74.6 66.3461004161287 128.827126505385
"375" 74.8 68.6133319196984 129.068593711322
"376" 75 71.2900846690289 128.292768595228
"377" 75.2 75.4939563370585 128.184627778372
"378" 75.4 77.8214168383526 127.971964127519
"379" 75.6 77.0463909768151 127.681236249253
"380" 75.8 77.9672944520309 128.938158674878
"381" 76 78.7544635982386 128.424890380947
"382" 76.2 78.98748080117 127.462761462624
"383" 76.4 80.9326628917287 125.056616473272
"384" 76.6 83.374078734546 124.340215242012
"385" 76.8 84.1946034239917 124.452459447887
"386" 77 84.3306982835386 124.328902527981
"387" 77.2 86.1251850585221 123.900755749814
"388" 77.4 88.3583506140569 123.258476703294
"389" 77.6 92.0495555869346 121.568358190909
"390" 77.8 95.7811046355324 119.644518722289
"391" 78 99.3600065010534 117.363342650506
"392" 78.2 102.694950725633 114.695527993945
"393" 78.4 105.114407896104 112.241864903943
"394" 78.6 108.741386550613 108.762522523163
"395" 78.8 110.212743092872 107.112810933021
"396" 79 112.712176827387 104.033279624362
"397" 79.2 115.074387195279 101.865789977997
"398" 79.4 116.477350984197 100.100795738794
"399" 79.6 118.187087405945 98.2422123815198
"400" 79.8 119.498941246273 95.4843013122271
"401" 80 120.973065690978 92.1985003025773
"402" 80.2 123.101002339072 87.9619421744185
"403" 80.4 124.941699504443 83.6311576177759
"404" 80.6 125.998514241616 79.2008617094315
"405" 80.8 127.205766446346 74.4143909084556
"406" 81 127.547617233138 69.0048100718626
"407" 81.2 127.055795496392 64.186849341003
"408" 81.4 127.190970022616 59.0603226216209
"409" 81.6 126.693082553354 53.6061326713502
"410" 81.8 125.540960220951 48.3896014438034
"411" 82 124.728446286948 42.9221362475148
"412" 82.2 121.518573631651 38.1568171246505
"413" 82.4 119.901490626383 33.0594392615379
"414" 82.6 119.092944823066 30.9083672137691
"415" 82.8 119.49837149156 30.8653871418948
"416" 83 118.259008888613 28.733351828308
"417" 83.2 115.567869686514 27.2187480183759
"418" 83.4 113.214670718034 24.3843964371048
"419" 83.6 110.16297872755 21.3307602616856
"420" 83.8 107.051389402022 17.3133252807177
"421" 84 103.730007291857 15.5335860765584
"422" 84.2 100.197502769155 12.9963120072215
"423" 84.4 96.3606484404828 10.4620378062139
"424" 84.6 91.4582559105475 6.99326124125278
"425" 84.8 86.3436167000422 4.53169827533926
"426" 85 81.046727749541 2.71272858261503
"427" 85.2 76.8778831799285 1.36881183870262
"428" 85.4 72.3564397892 0.95398451408764
"429" 85.6 66.3233374991781 0.664675814837253
"430" 85.8 61.075934747992 0.220980389386979
"431" 86 55.8522383113139 1.0412099575425
"432" 86.2 50.4148319715684 2.1740816252589
"433" 86.4 45.0518118089781 3.23656470021091
"434" 86.6 40.3092316827232 5.68975778313558
"435" 86.8 34.9210784781723 8.14502472760867
"436" 87 29.98520326242 10.4036576187123
"437" 87.2 24.6217048602144 14.0384424135919
"438" 87.4 20.8802407062162 17.9871916772138
"439" 87.6 16.8187074708623 22.9305407261593
"440" 87.8 13.3949066889572 26.4935459019837
"441" 88 12.0214041435216 29.069173818723
"442" 88.2 9.60665889396739 34.2961338503897
"443" 88.4 6.39059660833985 38.3322709421393
"444" 88.6 7.54797720850688 38.8933819612333
"445" 88.8 6.1709336956642 43.187044250788
"446" 89 4.65314112071997 45.5419804491867
"447" 89.2 3.9634907572736 46.8813377620135
"448" 89.4 4.24297371018946 49.7219139859407
"449" 89.6 4.8394343329296 53.7288185402126
"450" 89.8 4.11646515636565 57.5440931288503
"451" 90 3.50691289742335 62.0344777866272
"452" 90.2 2.79493918441275 67.290058073745
"453" 90.4 2.37723400529318 71.1824953542706
"454" 90.6 2.6485401629607 74.02641774484
"455" 90.8 3.3776177590363 77.7882639815685
"456" 91 4.91548977301254 82.3983334175062
"457" 91.2 5.11693726155073 87.6306930586666
"458" 91.4 6.52400418663894 91.4339121071329
"459" 91.6 8.28102182415864 95.7655305115104
"460" 91.8 11.0334521373434 99.6871687009531
"461" 92 14.3723391821174 103.639347654671
"462" 92.2 17.6555634188829 107.779005260429
"463" 92.4 20.8531203474993 112.080589406686
"464" 92.6 25.4019518678486 114.951638943571
"465" 92.8 30.9880590393961 117.638313206179
"466" 93 36.3928323148449 119.838344189331
"467" 93.2 41.8657434186879 120.895157344709
"468" 93.4 47.9263188645232 120.958703865301
"469" 93.6 52.8609861861523 119.359774861709
"470" 93.8 57.0071656567006 116.242008455526
"471" 94 61.5230445061464 112.635201796067
"472" 94.2 64.5972389496254 107.905749850576
"473" 94.4 67.0913149494565 102.487724950576
"474" 94.6 68.7905140690903 97.0243692233554
"475" 94.8 70.4425120357218 92.1765875995379
"476" 95 70.4249146293799 86.6529450117358
"477" 95.2 71.8876040625239 81.5622971847023
"478" 95.4 71.1476857171745 75.8973463975343
"479" 95.6 71.0804798302299 72.1426201437215
"480" 95.8 69.5790952017491 68.4730745862701
"481" 96 67.9940905755786 65.9714426056044
"482" 96.2 66.5452923727509 64.8364912306179
"483" 96.4 67.5589392824579 61.7471572513598
"484" 96.6 69.7973652899096 58.2368640808372
"485" 96.8 73.3894745156951 55.7975779802317
"486" 97 78.906429794816 52.6508008847147
"487" 97.2 82.6022659122532 47.8931447639009
"488" 97.4 86.7617486557712 42.4740487270797
"489" 97.6 90.6244544850861 36.7214132565064
"490" 97.8 94.5888640207042 31.0013337584549
"491" 98 98.4350545870672 25.7627650432402
"492" 98.2 101.552436806744 23.2595285018756
"493" 98.4 102.643601425393 25.1704003819681
"494" 98.6 101.936409111669 26.6848715572923
"495" 98.8 100.733644539197 29.116469104644
"496" 99 100.925998085865 32.2196935040865
"497" 99.2 100.719607202882 37.2275577651899
"498" 99.4 100.987348959733 42.8086827170127
"499" 99.6 100.949321934542 45.1910066665304
"500" 99.8 100.949720221768 49.6075460524936
"501" 100 102.217743536537 55.2991727164241
"502" 100.2 103.184675486412 61.921775073566
"503" 100.4 103.944700723384 68.5449872321791
"504" 100.6 103.684986859794 75.6727805342781
"505" 100.8 102.879483259556 83.06209090215
"506" 101 102.174539738098 90.8142778446085
"507" 101.2 100.237216728398 98.438616439105
"508" 101.4 97.7537924160355 101.927935323548
"509" 101.6 93.3219362277325 101.367391063635
"510" 101.8 87.5201280568266 101.427155596789
"511" 102 81.1917006564057 100.539541291913
"512" 102.2 74.3809478852158 99.4969613009517
"513" 102.4 67.2627554910744 97.1169913198731
"514" 102.6 60.2731745519154 94.4631600790275
"515" 102.8 53.9292212074032 90.6929584173808
"516" 103 47.2959046303156 86.8892272983157
"517" 103.2 41.0096042645401 81.9241116402544
"518" 103.4 35.3101100285671 77.9804261409765
"519" 103.6 30.5673241189977 73.0416141938388
"520" 103.8 25.3114640687143 67.9739657133351
"521" 104 19.9185975966898 63.7829014089592
"522" 104.2 14.5279208787837 59.770668114553
"523" 104.4 9.12287985251049 59.8742776043219
"524" 104.6 8.85637755510977 60.8113610779161
"525" 104.8 9.20094498226418 59.6337049604404
"526" 105 10.5724457033323 56.4918995935
"527" 105.2 12.2996398236065 56.5914023720132
"528" 105.4 14.6334061843252 56.2194509158751
"529" 105.6 17.9691560985264 54.0583632560223
"530" 105.8 22.8701350077936 52.1141618239725
"531" 106 26.2180999815855 50.2588474216603
"532" 106.2 31.0951729214987 47.8095060407924
"533" 106.4 37.2757717955391 46.0556536494039
"534" 106.6 43.6108102139639 45.1749682684986
"535" 106.8 50.4580781797717 44.6552892169315
"536" 107 57.4083050923376 45.4564525569579
"537" 107.2 63.3930829954684 44.656378362627
"538" 107.4 70.1663280489146 43.6194745782671
"539" 107.6 77.2021417344938 44.9152071514972
"540" 107.8 85.016732575426 46.3327657718082
"541" 108 91.5861893684149 47.9024411338135
"542" 108.2 98.8425710085651 49.7091410064526
"543" 108.4 105.498982181827 52.0641802713706
"544" 108.6 111.008027427712 55.6271417277279
"545" 108.8 117.735635819582 57.8988331599615
"546" 109 122.445447204917 57.3433530971707
"547" 109.2 122.940717400232 56.2596991471937
"548" 109.4 122.970123735574 58.2363457142744
"549" 109.6 121.315919812424 61.7118855781716
"550" 109.8 121.299187650541 66.3607223934864
"551" 110 119.449013534052 71.5058624005697
"552" 110.2 117.917231648988 76.986199649307
"553" 110.4 116.544478964865 82.9149102466015
"554" 110.6 114.373057787192 88.7116446374024
"555" 110.8 110.621813327838 92.5793212513071
"556" 111 105.501488107285 96.6076828734164
"557" 111.2 99.6748696661429 100.307592018903
"558" 111.4 94.0661504669582 103.380231557197
"559" 111.6 87.4199075800622 107.154780577315
"560" 111.8 81.3251011255553 110.062235118601
"561" 112 75.587225457103 114.159988946379
"562" 112.2 70.093968772582 118.652844768181
"563" 112.4 65.335300592888 122.675524594043
"564" 112.6 64.810155183869 127.173754619564
"565" 112.8 65.6870342090515 126.327241336708
"566" 113 68.0061959093955 126.657450833252
"567" 113.2 68.8991257009568 125.617017944953
"568" 113.4 71.4549530429263 123.868103094836
"569" 113.6 76.948587175273 124.124668845063
"570" 113.8 80.3531443617594 124.611295081503
"571" 114 81.7350880150193 122.975648820538
"572" 114.2 85.2159395117629 119.93316594168
"573" 114.4 91.7727265223933 117.549518633723
"574" 114.6 97.946602560394 116.442272972595
"575" 114.8 101.724735665848 113.229831050014
"576" 115 106.65421985178 109.168873971905
"577" 115.2 110.327173221495 105.684694255767
"578" 115.4 114.352466567211 101.092148363375
"579" 115.6 115.60573202597 99.0256817220986
"580" 115.8 117.509046496659 95.3996299228088
"581" 116 120.107195836498 90.7785734305041
"582" 116.2 122.309186627095 87.2877813223487
"583" 116.4 123.285823154089 82.1863425530806
"584" 116.6 125.080025496786 76.3061656751076
"585" 116.8 126.690813955209 72.1540696483139
"586" 117 127.254615739345 68.0519568977247
"587" 117.2 126.872536205517 62.2938904667253
"588" 117.4 126.733361179856 56.2414654190805
"589" 117.6 125.685378873059 49.6641605191958
"590" 117.8 123.655892319073 44.0546933467772
"591" 118 120.472164342186 37.9657383158133
"592" 118.2 118.398729106103 31.6455157760967
"593" 118.4 114.601179508395 27.2879690579144
"594" 118.6 111.425053497628 23.1253161193749
"595" 118.8 107.313423537611 19.7605159823628
"596" 119 103.446632100596 16.2926301403573
"597" 119.2 98.7887018463186 12.4807609676354
"598" 119.4 93.7874651950266 9.69530528058257
"599" 119.6 88.5330707767409 6.85682723204202
"600" 119.8 83.4269822675457 4.67222116556796
"601" 120 78.5649129255607 2.11693197254923
"602" 120.2 74.9181261039033 2.29444476895844
"603" 120.4 68.8595354985561 1.86163605792745
"604" 120.6 63.00613174623 2.03831068708569
"605" 120.8 57.6896702035763 1.94394217218851
"606" 121 52.2174593710119 2.01186927577106
"607" 121.2 45.8494225679534 3.02146204057458
"608" 121.4 40.420498807295 5.62640788353516
"609" 121.6 34.6034003086716 7.75336274681952
"610" 121.8 30.0085735659693 11.3113804778465
"611" 122 24.5779854753668 15.4232394589902
"612" 122.2 20.3708392837289 18.603013493848
"613" 122.4 17.3953928815156 21.7164537562415
"614" 122.6 13.4416774230641 25.3928130449876
"615" 122.8 13.0013387812937 28.7737921675953
"616" 123 10.1725272458985 33.2967173184461
"617" 123.2 7.2402877589953 38.3315624678497
"618" 123.4 5.0133470514378 44.2112713977425
"619" 123.6 2.83367494934237 50.2400912224984
"620" 123.8 1.23328866200839 56.6775745996501
"621" 124 0.176140002824429 63.5065287148073
"622" 124.2 0.540744444850861 69.286706148756
"623" 124.4 0.455762526235925 74.8762563813839
"624" 124.6 1.91469987186122 80.8271044553773
"625" 124.8 4.05093856177783 86.9029070315307
"626" 125 5.05309274025289 90.6489806766308
"627" 125.2 6.66918794000232 93.1141779222008
"628" 125.4 9.45563214120877 97.8778396246367
"629" 125.6 12.37836744819 103.03695722025
"630" 125.8 16.1953727260468 108.089594060579
"631" 126 20.2427580920305 111.869512355021
"632" 126.2 24.875990255396 115.712476174395
"633" 126.4 29.7829806343566 119.69104489259
"634" 126.6 35.8298356484397 123.351149804186
"635" 126.8 41.5351438960515 125.916075595808
"636" 127 47.2157876512667 127.246455544609
"637" 127.2 53.8198061825476 128.721803883352
"638" 127.4 60.4122537516927 129.074025480662
"639" 127.6 66.68739023748 128.778198341829
"640" 127.8 71.6345405361909 128.373888869658
"641" 128 74.5381526436189 124.309481046711
"642" 128.2 80.5453573999036 120.830043792415
"643" 128.4 83.6319395808322 121.253652508217
"644" 128.6 84.1179377810492 121.721462952933
"645" 128.8 83.6285988600742 122.266950289343
"646" 129 82.8261974239952 123.301531108142
"647" 129.2 81.8542032827205 123.865457045813
"648" 129.4 82.3923348366915 123.106303086367
"649" 129.6 83.8404461710415 121.101002881617
"650" 129.8 85.0856646946293 119.603100163132
"651" 130 86.461969060487 116.705004831016
"652" 130.2 89.0326246933268 113.512958357561
"653" 130.4 93.0666238856283 110.706628619219
"654" 130.6 97.0714913777335 109.128217092685
"655" 130.8 102.264792372963 108.085316226672
"656" 131 106.387812570393 105.253565611582
"657" 131.2 110.792726541468 100.7052064386
"658" 131.4 114.539323516347 95.7807536953967
"659" 131.6 117.331520874048 90.4616785885652
"660" 131.8 120.322165335593 84.7214151285168
"661" 132 122.663621234001 78.759685148305
"662" 132.2 124.222910862362 72.9970656090951
"663" 132.4 124.524893451582 66.3368478568261
"664" 132.6 123.063855336686 59.8894123212371
"665" 132.8 120.993683620525 53.6705684859634
"666" 133 118.281003994905 47.1959258048816
"667" 133.2 116.890149333905 40.3287548716442
"668" 133.4 116.058762112406 33.8547662063511
"669" 133.6 116.666855960977 31.0136440960443
"670" 133.8 118.420305366139 32.0649621620477
"671" 134 119.459517546352 33.6125217638796
"672" 134.2 119.339822427929 34.2524348291996
"673" 134.4 118.686725967807 33.4640802364517
"674" 134.6 117.015548249504 32.9847848495325
"675" 134.8 114.470012852471 32.2406501477894
"676" 135 110.51853871948 28.6370476130933
"677" 135.2 109.181357188983 25.6059723196475
"678" 135.4 107.080734427967 21.7574805918392
"679" 135.6 105.162426657186 18.5068246396966
"680" 135.8 100.651874497496 16.753025672802
"681" 136 95.3172587233652 14.6566907382407
"682" 136.2 90.0994614982003 12.2191146175995
"683" 136.4 84.6788540939108 10.5237591470251
"684" 136.6 78.3701357017057 10.0685175862324
"685" 136.8 72.7342148585016 9.9722249879882
"686" 137 67.0711565809423 11.0750328823856
"687" 137.2 61.11972548998 11.8022948866669
"688" 137.4 55.1043304317512 12.7419723962378
"689" 137.6 48.6542087915639 11.9167782607788
"690" 137.8 43.7528581219934 10.0923178425765
"691" 138 44.0204407668474 9.31102255165998
"692" 138.2 43.8799565613906 10.4318120816659
"693" 138.4 43.0657449802918 13.2043015174072
"694" 138.6 40.1451722324496 17.7181136081458
"695" 138.8 37.7668393566733 21.3534056172007
"696" 139 36.0294818051374 24.9374004112481
"697" 139.2 32.8708846124166 29.4856305862073
"698" 139.4 28.7423589447927 34.2303433907394
"699" 139.6 24.456915467313 39.3270312527731
"700" 139.8 21.1482081649401 44.707560885162
"701" 140 17.2530167500111 50.0205261061391
"702" 140.2 12.1059037738072 54.1695298661025
"703" 140.4 6.70404116451679 56.0029832024634
"704" 140.6 4.13687199081997 57.4012066399426
"705" 140.8 4.91993742092117 58.2665579457868
"706" 141 6.38869530806467 61.0757502011375
"707" 141.2 6.78741522772359 66.1162961719311
"708" 141.4 6.21788137530041 71.898283660575
"709" 141.6 6.21489397557566 78.0479740922296
"710" 141.8 5.06234897533762 83.3279810973057
"711" 142 6.71898041322404 89.0029225808385
"712" 142.2 8.97766987475201 94.7800730614958
"713" 142.4 12.2090994319136 101.414162247457
"714" 142.6 14.3839714270293 105.367448833551
"715" 142.8 18.0607235884897 109.358468058174
"716" 143 22.0290970579456 113.438606052215
"717" 143.2 26.7804561331364 117.252254740738
"718" 143.4 32.5462524308755 120.370174888788
"719" 143.6 36.9442130705467 123.892598372769
"720" 143.8 42.342792454112 125.347646981094
"721" 144 48.0164370824305 126.849605268759
"722" 144.2 53.6172963029608 127.491027005315
"723" 144.4 59.5380114391795 128.162448211875
"724" 144.6 63.8953488177937 128.14208237889
"725" 144.8 69.5133329115871 128.088877890835
"726" 145 73.5972546980681 127.765029091598
"727" 145.2 79.2562158303613 125.592280584816
"728" 145.4 84.2543052166545 123.389866378302
"729" 145.6 88.6362196304558 120.952185379458
"730" 145.8 89.6352109856653 116.628094986579
"731" 146 90.8710749849993 111.33209865767
"732" 146.2 93.3693034532167 106.99404514135
"733" 146.4 95.785892156393 103.955510973003
"734" 146.6 98.9478912258174 100.583875332181
"735" 146.8 103.303453271963 97.290146611691
"736" 147 108.22448273592 94.0271684519772
"737" 147.2 112.782954482833 90.3988846990539
"738" 147.4 116.730390148249 86.8088007435509
"739" 147.6 117.787787551718 83.7154622981496
"740" 147.8 120.132630004529 80.0758364969852
"741" 148 121.488011038915 75.9602762130922
"742" 148.2 120.230216960568 72.1404082820093
"743" 148.4 119.234197158019 67.5261985170838
"744" 148.6 116.371129481508 62.5561942129255
"745" 148.8 113.467919847844 57.2471856550091
"746" 149 109.842106843113 53.121078807942
"747" 149.2 106.345106816255 47.9761664490735
"748" 149.4 102.614518649844 42.3129941960642
"749" 149.6 98.6301858012885 36.9545275888303
"750" 149.8 95.3278743224788 31.2889967942294
"751" 150 93.7182743747171 25.525423788429
"752" 150.2 94.0775573239 19.6022083179792
"753" 150.4 94.6607491960582 16.2016199133167
"754" 150.6 93.0407346482923 15.9112904015851
"755" 150.8 90.0496062403625 17.1436880482004
"756" 151 86.9319066157567 19.4941500678135
"757" 151.2 81.8227898919372 21.2433144550263
"758" 151.4 77.5978959643593 22.5704529544267
"759" 151.6 72.2327803517995 24.0082503294898
"760" 151.8 65.8661631710541 24.2943943949996
"761" 152 59.4784977433966 24.2337298295268
"762" 152.2 52.1490258000023 23.1707282964174
"763" 152.4 46.7625160688594 21.139106329697
"764" 152.6 42.9405583709665 17.0127766822541
"765" 152.8 42.271497581611 17.7434697569426
"766" 153 42.1734350602917 21.1606019690752
"767" 153.2 41.4582355861426 26.1282839777271
"768" 153.4 40.7311405774 32.3399412358141
"769" 153.6 39.827979692849 37.6163523089828
"770" 153.8 39.267699233014 43.2548031337407
"771" 154 38.9366378007237 49.9025632958753
"772" 154.2 39.2386700684775 56.7776976443028
"773" 154.4 40.6474973269907 62.3760990274326
"774" 154.6 41.8809576615722 67.9586049724019
"775" 154.8 43.3743980089868 74.3976363743447
"776" 155 45.8942500036222 79.6075071210005
"777" 155.2 49.287398435067 85.0548369288386
"778" 155.4 54.0366709032929 89.3667011068926
"779" 155.6 59.3223371790086 92.7992864142156
"780" 155.8 64.1990874064471 96.7567587072525
"781" 156 69.8623674820922 101.018758450393
"782" 156.2 73.9128600298311 104.988823638113
"783" 156.4 78.0099125877358 107.996115072361
"784" 156.6 79.3211618305765 106.234382520201
"785" 156.8 83.06917737271 102.694021924285
"786" 157 86.5850931819959 98.9937904151996
"787" 157.2 90.1840492731021 94.1964623679662
"788" 157.4 94.8136998681355 89.3973318539864
"789" 157.6 98.719059277408 84.4169021648803
"790" 157.8 103.582929821612 79.8154007290116
"791" 158 107.462333777271 74.6021037531894
"792" 158.2 111.405960478737 68.4379322930472
"793" 158.4 114.774052324105 62.8159470827507
"794" 158.6 116.749006543379 57.1947096528576
"795" 158.8 115.42337023676 53.3280728812744
"796" 159 114.878743519934 50.1348399689938
"797" 159.2 116.293070743277 45.5322018615117
"798" 159.4 115.610127562422 42.1346775057875
"799" 159.6 112.629070066039 41.8016467084444
"800" 159.8 107.544980094421 39.4099926010719
"801" 160 102.212881411807 36.8901178250235
"802" 160.2 96.4013785139698 34.4701986752929
"803" 160.4 90.7983454088841 32.0528817555119
"804" 160.6 84.8680300990912 28.8658863247539
"805" 160.8 79.9044427572507 24.8216785143831
"806" 161 75.2729582525558 20.7364700600739
"807" 161.2 73.2854398611736 15.6406234875255
"808" 161.4 74.855462968929 13.6521487056314
"809" 161.6 74.9435144150551 13.8801396262887
"810" 161.8 73.7714487106655 14.6396491216875
"811" 162 71.2342338729532 16.6461825327122
"812" 162.2 67.6168948679034 20.0098314797338
"813" 162.4 62.9359931538587 22.8933885925446
"814" 162.6 59.0914592376352 26.3656523834377
"815" 162.8 55.9676568782732 30.4794762956863
"816" 163 53.3230371056205 35.6426651528542
"817" 163.2 50.3912201270318 41.0013757418654
"818" 163.4 47.3870020830499 47.1197864882412
"819" 163.6 46.966424669197 53.2544603511107
"820" 163.8 46.2092123736885 60.6961000214807
"821" 164 46.1256507332658 67.8771723841221
"822" 164.2 45.8235225720235 74.9926098138421
"823" 164.4 46.4623653141016 82.1980329005969
"824" 164.6 48.8713663584123 88.7313678330227
"825" 164.8 51.5625412515252 93.640645816241
"826" 165 55.4796454569534 98.880019839436
"827" 165.2 60.1773401909921 104.352031883179
"828" 165.4 64.383701558892 109.720060784591
"829" 165.6 69.3055195527993 112.750278602144
"830" 165.8 70.3921425207405 111.979902214183
"831" 166 70.8002652689633 111.7904154478
"832" 166.2 71.5826298719185 110.717603427611
"833" 166.4 71.5841907131502 112.489889279296
"834" 166.6 71.2359180264266 116.495756669116
"835" 166.8 69.1027109945732 119.689836980824
"836" 167 66.3944462528651 120.005939599518
"837" 167.2 64.7442525724219 118.459735562536
"838" 167.4 60.7772119636083 117.156238843041
"839" 167.6 58.0024751251536 115.356762279518
"840" 167.8 52.4372051471796 113.53128771331
"841" 168 47.6304961294861 111.187540614242
"842" 168.2 43.241334216601 106.704031393193
"843" 168.4 39.6097200218332 101.919221757544
"844" 168.6 36.2075552777251 95.6579194395341
"845" 168.8 33.9972275785905 90.2190664225852
"846" 169 32.1408064688875 84.3161907136438
"847" 169.2 29.7675650349921 77.4326482420675
"848" 169.4 28.3789207831961 70.5011165359228
"849" 169.6 25.9812223970412 63.6816965416522
"850" 169.8 23.5115494410321 57.6344099979596
"851" 170 19.8342192364017 52.4982651506271
"852" 170.2 15.4911854268385 48.537684870296
"853" 170.4 15.5878072211554 46.0877213808941
"854" 170.6 18.6825575101104 44.0639951784059
"855" 170.8 21.0058371932614 43.3202414824229
"856" 171 25.777165155584 41.7525488551776
"857" 171.2 31.657513085345 38.2001624014703
"858" 171.4 36.5657468340979 34.059430785633
"859" 171.6 41.1649069610596 30.0018396729408
"860" 171.8 46.2332862455732 25.7121596274375
"861" 172 51.0509500329863 20.6166622373321
"862" 172.2 55.8834859461656 15.9975399250436
"863" 172.4 61.2863967566568 13.925893431008
"864" 172.6 67.4201361400313 11.5966811878942
"865" 172.8 72.9643248174373 8.96105962682322
"866" 173 75.1225761897263 5.0192626028336
"867" 173.2 73.9707486996017 3.02963954418993
"868" 173.4 73.7109794993067 3.33032928021974
"869" 173.6 74.1468196662856 2.88303650041337
"870" 173.8 73.8652082314499 2.65953404781593
"871" 174 73.7801651865831 2.24292851218777
"872" 174.2 73.3789567714262 1.49882258386257
"873" 174.4 72.7792431533688 1.24765058025494
"874" 174.6 72.5273399659255 2.0142343019036
"875" 174.8 71.4521171324343 2.13944727054722
"876" 175 69.8220722202992 2.76893254044118
"877" 175.2 66.8910892590559 2.33505317279744
"878" 175.4 64.5184472082129 1.80499047415837
"879" 175.6 62.722693087782 1.11093171864538
"880" 175.8 61.4848799588089 0.992559942324801
"881" 176 59.6467355264427 1.64769037967
"882" 176.2 55.446787277483 1.82480533403917
"883" 176.4 50.6469081139458 2.62774175135417
"884" 176.6 45.5940343970509 4.12205574764765
"885" 176.8 39.7211470276788 5.59739437890289
"886" 177 35.0796001098069 8.21658115887533
"887" 177.2 30.135984848498 11.9034422255623
"888" 177.4 26.1519756043564 17.2126121366026
"889" 177.6 22.8089159732938 21.8382367692442
"890" 177.8 19.8890593417071 27.6741008487338
"891" 178 17.2905133836588 33.1780565209526
"892" 178.2 15.3823276986336 39.9221109893079
"893" 178.4 13.0837276231581 46.2380516275581
"894" 178.6 12.0820093765533 52.6976335023099
"895" 178.8 10.9098872994588 59.3483344017442
"896" 179 11.1077656864675 66.5955537578323
"897" 179.2 11.7417892041205 73.4190331892053
"898" 179.4 12.0582523420358 80.4310047153668
"899" 179.6 12.7853902066073 86.1626868687919
"900" 179.8 15.9534937381026 91.9559815106401
"901" 180 19.1719809859392 98.2008423394741
"902" 180.2 23.6046304971122 103.776896214686
"903" 180.4 29.2111253428403 108.783848032617
"904" 180.6 35.2970120338957 112.677537575748
"905" 180.8 40.8803859103083 116.018088290469
"906" 181 46.8410053283518 118.662253099183
"907" 181.2 53.9699480097449 120.204160022754
"908" 181.4 59.5993875271497 122.161825033912
"909" 181.6 61.2920025447696 126.307905019819
"910" 181.8 60.9442911310295 126.116196881679
"911" 182 62.9819899585497 124.224486818656
"912" 182.2 65.515809598692 121.178947462257
"913" 182.4 68.1602231875745 117.009960470966
"914" 182.6 72.4712660945345 114.470784168708
"915" 182.8 76.9794441000557 110.969756057951
"916" 183 81.9700629567238 107.676529818806
"917" 183.2 87.0968812893254 104.935111877814
"918" 183.4 92.4181900141716 100.573434427928
"919" 183.6 97.5159495624938 95.9313854099366
"920" 183.8 102.902427372042 92.07472112737
"921" 184 107.621465888648 87.4352575684237
"922" 184.2 113.082550790093 83.1793716248515
"923" 184.4 118.662437934117 81.7573957632478
"924" 184.6 121.498929370119 83.4072227369533
"925" 184.8 121.003774212647 85.8357391662597
"926" 185 119.741474639319 88.4149431343776
"927" 185.2 118.566958992801 91.9049975227736
"928" 185.4 116.48573123836 96.2081792854821
"929" 185.6 114.700780854989 98.6293842317493
"930" 185.8 113.399359160356 102.561861834884
"931" 186 110.359804165352 106.482703993848
"932" 186.2 107.950664479378 108.111154484824
"933" 186.4 105.487851765197 109.934015603389
"934" 186.6 102.598611345244 112.655707080207
"935" 186.8 99.2163311299314 115.448310229274
"936" 187 95.2839317508525 118.227935699944
"937" 187.2 91.600919064589 120.792589989932
"938" 187.4 87.4612850053972 122.726200799961
"939" 187.6 82.9076173229262 124.998110245023
"940" 187.8 77.9794908556502 126.237439178446
"941" 188 72.2938478694149 126.823203843066
"942" 188.2 67.6133686818823 128.324822120262
"943" 188.4 62.7643248785773 127.966636252493
"944" 188.6 56.5746959396905 127.994287282695
"945" 188.8 51.6228223959919 126.693164544702
"946" 189 44.5941007651949 125.434954300135
"947" 189.2 40.2869820545923 123.801652431901
"948" 189.4 35.0313518947514 120.9908730645
"949" 189.6 29.9705439752044 119.390658192703
"950" 189.8 25.581615789101 116.176075919928
"951" 190 21.8324009691995 112.096808812415
"952" 190.2 18.3854063863517 109.297792167904
"953" 190.4 15.1534629994353 105.772650549976
"954" 190.6 12.7813458340385 102.411559361302
"955" 190.8 10.4022542080833 98.5229577025513
"956" 191 8.50376285339046 94.9471258867821
"957" 191.2 6.34686436927716 90.7008851233593
"958" 191.4 4.98903994878826 87.0500385486821
"959" 191.6 4.04229851380357 83.2230434604069
"960" 191.8 2.17031490884677 79.0945722075717
"961" 192 2.46313669445987 79.2995217335235
"962" 192.2 2.31970606074121 80.5068248823149
"963" 192.4 3.03239790070787 81.0819317746861
"964" 192.6 2.93811128530611 82.3483339192186
"965" 192.8 3.33463302898547 83.7237390519363
"966" 193 3.28459463933866 85.3566004356657
"967" 193.2 3.69025839285046 86.3453617733511
"968" 193.4 4.82058013853989 88.5821229336605
"969" 193.6 5.99621159249776 91.3721907977666
"970" 193.8 7.85011638661493 95.7499403599626
"971" 194 10.2264244863789 99.7429088686689
"972" 194.2 11.6281240305554 102.188828796422
"973" 194.4 14.2174986535625 105.315882168392
"974" 194.6 17.3149167927034 109.39110278792
"975" 194.8 20.928059204739 112.573503138727
"976" 195 25.0126643037481 116.573194135971
"977" 195.2 27.4270590961465 118.813231434396
"978" 195.4 29.8105926469371 119.952289581441
"979" 195.6 33.5244295607888 122.527320736912
"980" 195.8 34.5513735219102 123.769725135551
"981" 196 36.2930069816586 124.361714224311
"982" 196.2 39.0244708860294 124.403123378743
"983" 196.4 42.4889617904108 125.745552854399
"984" 196.6 47.8332477929246 127.036811932612
"985" 196.8 53.2537610407181 128.507749151497
"986" 197 58.3043042337634 129.081376997513
"987" 197.2 63.7900483148673 129.523867384658
"988" 197.4 68.6717702382695 129.38543323767
"989" 197.6 69.5347102650234 129.871322471696
"990" 197.8 69.2424949339894 130.440075333905
"991" 198 69.6316085150918 130.857873636501
"992" 198.2 69.305340072205 130.805885235266
"993" 198.4 68.9073275407934 130.697372942799
"994" 198.6 69.6189576927175 130.131148954172
"995" 198.8 69.6515815949068 129.485238603976
"996" 199 68.9572825924727 128.388605183591
"997" 199.2 70.247536441297 126.571283810926
"998" 199.4 73.4963444030012 124.899893122781
"999" 199.6 77.4812667738449 125.038085578075
"1000" 199.8 82.7879190622252 124.950814747707
"1001" 200 87.1717501992631 122.480567171404
"1002" 200.2 91.7063502312937 119.824274852067
"1003" 200.4 96.5939477998996 117.238236701522
"1004" 200.6 101.279263723499 115.157725831242
"1005" 200.8 103.082275737244 113.362195731011
"1006" 201 105.842266291988 109.927225104405
"1007" 201.2 109.521287466495 105.768694618787
"1008" 201.4 113.675487764364 102.707691996805
"1009" 201.6 115.853849473141 99.1846471186405
"1010" 201.8 119.215836469681 94.5858489744472
"1011" 202 121.079206319035 89.0616705876092
"1012" 202.2 123.173396639685 83.6453847504365
"1013" 202.4 124.723685966962 78.9844577770309
"1014" 202.6 126.64889293862 73.877737703971
"1015" 202.8 127.121682292539 68.6030090647478
"1016" 203 127.514035323596 61.5048431163367
"1017" 203.2 126.584577540587 56.2003376905162
"1018" 203.4 125.61771056087 50.2620013929182
"1019" 203.6 123.898296327422 43.8792021527073
"1020" 203.8 121.567738247879 38.512369467064
"1021" 204 118.363203378151 33.464504768997
"1022" 204.2 115.288828293236 27.8893782552748
"1023" 204.4 111.581171305412 23.524908539383
"1024" 204.6 107.055797899518 18.7487223443276
"1025" 204.8 102.726989260347 15.0181495122209
"1026" 205 97.8397384934024 12.668421895667
"1027" 205.2 91.9670111644797 8.99778336637466
"1028" 205.4 88.3935993186452 6.05670340807219
"1029" 205.6 84.4044301956959 4.76994182018304
"1030" 205.8 78.5869573226106 3.95971147660276
"1031" 206 73.8083847037828 2.20574032148344
"1032" 206.2 70.0332598333128 2.07689117090094
"1033" 206.4 66.2156487976078 4.92558342836976
"1034" 206.6 60.623649477105 6.96934280033557
"1035" 206.8 58.2678103830727 7.6717378275707
"1036" 207 55.0548979776078 8.94850723218514
"1037" 207.2 53.3699206711565 10.9540814102403
"1038" 207.4 51.4303501113077 14.1316288464437
"1039" 207.6 47.6349300221792 17.6819279999433
"1040" 207.8 42.6057379469687 20.2069549439388
"1041" 208 37.1659670924381 21.859256340242
"1042" 208.2 31.3481105980822 21.2466661937375
"1043" 208.4 27.1297223772932 20.1519431632381
"1044" 208.6 27.0813674346508 19.076763478415
"1045" 208.8 27.4805561576573 20.4105395021852
"1046" 209 27.7025846057188 22.9809076313337
"1047" 209.2 27.3241604856991 27.2180316491899
"1048" 209.4 26.4340789951658 32.0149114831023
"1049" 209.6 25.8929275218764 36.6006922925521
"1050" 209.8 25.5276787430152 42.8082029680926
"1051" 210 24.7907913148393 48.9829196300131
"1052" 210.2 26.1398189444073 54.7501242727354
"1053" 210.4 26.9902459455291 60.4967668055924
"1054" 210.6 28.1766876718253 66.4698994076913
"1055" 210.8 30.9455843179174 72.0904018467219
"1056" 211 34.547043493727 76.8516108739326
"1057" 211.2 39.5015421130842 80.3346034313784
"1058" 211.4 43.87762463179 82.8791326089892
"1059" 211.6 48.7073176989475 84.025326209992
"1060" 211.8 54.9844692306769 86.1070917431324
"1061" 212 59.6387277080935 85.9320747250782
"1062" 212.2 64.6232742791621 84.9715528524697
"1063" 212.4 70.7931011721323 84.3259386000218
"1064" 212.6 76.5017963934933 82.1842788218804
"1065" 212.8 81.9252808545404 78.9384692659491
"1066" 213 86.9550008445979 75.8765812810179
"1067" 213.2 91.3407198209544 71.4783604969938
"1068" 213.4 95.3477727693644 66.9952920010323
"1069" 213.6 97.7933350977832 61.3405441537662
"1070" 213.8 97.8246962623634 55.0526147487614
"1071" 214 97.2068742569015 49.5159853521117
"1072" 214.2 95.1044452821609 44.5906836293413
"1073" 214.4 92.71133624136 39.0674842988402
"1074" 214.6 91.8809448713035 35.9536637389372
"1075" 214.8 93.8505235838699 33.4896088451183
"1076" 215 95.2001687606217 34.1335588910544
"1077" 215.2 96.6548289511203 35.4570044974884
"1078" 215.4 99.5964657918893 35.2458645972025
"1079" 215.6 102.929306799961 36.1588541999925
"1080" 215.8 107.808874672111 37.9312754045237
"1081" 216 111.766527880279 40.7224308876727
"1082" 216.2 113.039756398118 41.4786004388269
"1083" 216.4 114.659291785061 40.5684692252061
"1084" 216.6 114.79497253574 38.8453746894926
"1085" 216.8 113.735256663583 37.9307625083693
"1086" 217 111.148643568529 37.6590644058279
"1087" 217.2 107.484879222832 34.5034443022567
"1088" 217.4 105.178056097628 32.3594410705204
"1089" 217.6 102.839481229923 28.1433049991203
"1090" 217.8 100.633568253475 22.8893506846745
"1091" 218 98.2936707919498 17.7218748587983
"1092" 218.2 93.8389372206583 17.2532576140295
"1093" 218.4 87.6195781720016 18.1157839911141
"1094" 218.6 81.9002739051895 18.7059803079128
"1095" 218.8 76.0794520352691 17.1923938482855
"1096" 219 70.460691288719 14.6444508188451
"1097" 219.2 64.9707537679819 11.3233644543068
"1098" 219.4 61.4926902190964 7.05589339810281
"1099" 219.6 62.0008095533476 5.91719202334618
"1100" 219.8 62.6269328664839 5.47749927014687
"1101" 220 63.3268351005508 3.72429444976077
"1102" 220.2 62.5840539040258 4.4987139293244
"1103" 220.4 61.3780601189784 6.35941221638949
"1104" 220.6 59.8790122321688 9.31578679562335
"1105" 220.8 57.6063310326358 12.4046528430403
"1106" 221 56.3869278844143 15.3187748046281
"1107" 221.2 54.6777839565417 19.7072471575977
"1108" 221.4 52.9188982755616 24.9819685743215
"1109" 221.6 49.7662356852329 29.5391567548095
"1110" 221.8 46.2973003301367 34.3245599605155
"1111" 222 44.3580528585586 40.0076744246014
"1112" 222.2 42.5365644858367 45.9108883123671
"1113" 222.4 40.5639375684467 51.2185839746597
"1114" 222.6 38.6799764048756 56.9057761173625
"1115" 222.8 35.3120076667387 61.1466715314753
"1116" 223 30.8731238285501 65.0497106813482
"1117" 223.2 25.6483710037028 67.9177650436405
"1118" 223.4 20.3717914113861 70.6107355173131
"1119" 223.6 13.8554692853725 71.8441365213418
"1120" 223.8 8.93371949022948 73.1461498435731
"1121" 224 8.78054771210416 74.7447248710048
"1122" 224.2 10.8178213704978 76.2017436545958
"1123" 224.4 13.883077049852 78.7892852877509
"1124" 224.6 17.9812427330493 82.7099078510848
"1125" 224.8 20.852760722797 86.1717272064845
"1126" 225 23.5274745302921 90.1727335876471
"1127" 225.2 27.9942697510804 93.7745678786887
"1128" 225.4 33.2714403236118 97.1310344161639
"1129" 225.6 39.2311887038329 98.9444336689317
"1130" 225.8 45.8045388789591 100.733096274128
"1131" 226 51.9512407766267 102.200103514753
"1132" 226.2 59.398225455434 102.705567299053
"1133" 226.4 66.2234087792749 101.482550655692
"1134" 226.6 72.671029858785 98.8538239814941
"1135" 226.8 79.0080741671549 96.2326678844613
"1136" 227 85.2254329971152 94.2774922641075
"1137" 227.2 90.2488652496558 96.2446817109979
"1138" 227.4 96.1794228049792 97.9750795737739
"1139" 227.6 100.105340559101 97.5961338475098
"1140" 227.8 102.033485767 98.0055614466384
"1141" 228 102.989834908138 99.6042981637573
"1142" 228.2 102.972563290528 99.6551289398726
"1143" 228.4 103.112413080645 97.1679405164058
"1144" 228.6 103.002561027574 93.6585810869139
"1145" 228.8 104.181858810158 89.7095318030857
"1146" 229 106.952817730711 85.7009289902905
"1147" 229.2 108.419717574816 80.1248870370322
"1148" 229.4 109.927138925043 73.6472115151322
"1149" 229.6 111.218307758293 66.8952975177493
"1150" 229.8 112.129111730312 59.853991895616
"1151" 230 114.423646267148 53.2055128930578
"1152" 230.2 116.192230179412 46.1359439526478
"1153" 230.4 114.17992642111 41.6249848489062
"1154" 230.6 110.468166669009 39.8403383421819
"1155" 230.8 105.317503264948 35.8292689043951
"1156" 231 100.426190302471 32.0133604569342
"1157" 231.2 94.4164925494006 29.005832227707
"1158" 231.4 87.7303302738145 26.9370356395511
"1159" 231.6 80.7997698704069 25.6003999705725
"1160" 231.8 73.6870520754114 24.2060397164461
"1161" 232 66.6022701765173 23.2679077191823
"1162" 232.2 59.0127164557774 23.4903558114793
"1163" 232.4 52.3385420885394 22.8442021691789
"1164" 232.6 45.4425537398244 21.6226947510721
"1165" 232.8 39.5753171275101 20.7434581875266
"1166" 233 36.7860479557831 18.5677930904987
"1167" 233.2 37.6204316876512 16.8460824881378
"1168" 233.4 37.4724214754374 17.9642653270192
"1169" 233.6 36.6954332136832 20.0684477110529
"1170" 233.8 35.2848522273898 23.1003717129283
"1171" 234 32.3134641719614 26.8316554550685
"1172" 234.2 30.588671868698 29.5886119414078
"1173" 234.4 27.1375365837432 34.422216730744
"1174" 234.6 22.5229639116325 39.06012914281
"1175" 234.8 18.1766174719402 42.4779524500044
"1176" 235 13.0620062086582 43.8877224551313
"1177" 235.2 9.98432332473991 42.3064276822877
"1178" 235.4 10.7266852300103 41.4281551708067
"1179" 235.6 12.3490185816845 39.5063330556954
"1180" 235.8 14.8049215399455 35.8991708122386
"1181" 236 18.9230759898016 31.9357452544558
"1182" 236.2 22.392346644674 27.964653001734
"1183" 236.4 27.196808527915 23.0307752867057
"1184" 236.6 32.0581438201616 18.7798416627743
"1185" 236.8 37.7386274122022 14.5690305272847
"1186" 237 44.3172267585341 11.4703751579143
"1187" 237.2 50.4246928119393 9.01663106153656
"1188" 237.4 57.5031059067113 7.0652755754809
"1189" 237.6 64.2491126222615 5.13293425290126
"1190" 237.8 70.5459019742049 2.98231293990386
"1191" 238 75.7111738871504 4.53467928528192
"1192" 238.2 82.7429087049862 5.01258240312831
"1193" 238.4 86.3995175866904 7.80001570305569
"1194" 238.6 93.0983755110427 9.97150278147973
"1195" 238.8 97.9594285634619 12.9786814738676
"1196" 239 103.480121907953 16.3367898387559
"1197" 239.2 107.837280135305 21.1681867867912
"1198" 239.4 112.361173747839 25.4491004179452
"1199" 239.6 115.99459136293 30.4054186035128
"1200" 239.8 119.258005548987 36.8679518509858
"1201" 240 122.219612762649 42.1459426441797
"1202" 240.2 124.371683777626 48.360573950592
"1203" 240.4 125.573228587492 54.9004814365
"1204" 240.6 126.682285646867 61.6343625305358
"1205" 240.8 125.41318378379 67.2830427209596
"1206" 241 125.7370438107 73.8791147140893
"1207" 241.2 124.23872753427 79.7817389218338
"1208" 241.4 122.520060412866 85.0352343764381
"1209" 241.6 119.820009454045 90.1021928729495
"1210" 241.8 117.628514638284 96.0296505843642
"1211" 242 114.516170574426 100.657097229405
"1212" 242.2 111.05262023489 104.263754334627
"1213" 242.4 107.863141735586 108.482068760876
"1214" 242.6 103.442872590065 112.552725461192
"1215" 242.8 100.097881638215 116.278178781738
"1216" 243 96.5977004713139 118.291597054236
"1217" 243.2 93.1734632787118 121.03165604008
"1218" 243.4 89.366817348861 121.821176538054
"1219" 243.6 84.4546187297738 124.343136956802
"1220" 243.8 80.4122341814645 125.383280334651
"1221" 244 75.365101236509 126.883766481745
"1222" 244.2 69.9239500326978 127.522025495951
"1223" 244.4 64.6010397815369 128.175980220777
"1224" 244.6 58.4378349218165 127.555629564785
"1225" 244.8 52.9082140131323 128.061004513947
"1226" 245 47.6482686226151 126.123712410168
"1227" 245.2 41.9437273808853 125.100261369576
"1228" 245.4 37.7345870615795 122.56483645437
"1229" 245.6 32.2512177983555 120.343236080292
"1230" 245.8 28.0185931045947 117.479838000638
"1231" 246 23.5805734067899 114.291658572971
"1232" 246.2 20.4800085305595 111.02870829622
"1233" 246.4 16.7609447908477 106.682846505672
"1234" 246.6 13.2013792861524 102.747139954567
"1235" 246.8 9.8990409022116 98.9254848575406
"1236" 247 8.23230482621982 94.5050979778767
"1237" 247.2 6.02188969758164 90.2050032105578
"1238" 247.4 5.75838186804112 87.8542546763359
"1239" 247.6 5.40823689493461 83.9957717396486
"1240" 247.8 4.05674225244837 81.3079701122626
"1241" 248 3.11880246915637 77.3751201527393
"1242" 248.2 2.37967696449283 74.7714276765567
"1243" 248.4 1.30433765085428 71.3453573503315
"1244" 248.6 2.92038783703915 69.4679596369215
"1245" 248.8 4.63615308522895 66.7021933928985
"1246" 249 5.4169073358404 63.4739393788235
"1247" 249.2 6.64629324759819 59.9730262706997
"1248" 249.4 8.01026629968117 55.3180764831929
"1249" 249.6 8.93254319248493 51.4846102681476
"1250" 249.8 12.0523794493706 47.8800834880348
"1251" 250 15.8540779827603 44.028666781065
"1252" 250.2 19.6655454728356 40.4861095029261
"1253" 250.4 24.1812905018946 36.8644875448974
"1254" 250.6 28.304471078968 33.5044389433035
"1255" 250.8 30.6302511080227 28.3314895342682
"1256" 251 32.2536297909268 22.3875116388491
"1257" 251.2 32.8880271634314 18.087988920399
"1258" 251.4 36.2287073948739 17.4809604436321
"1259" 251.6 41.0231187740035 16.9185775689144
"1260" 251.8 45.9971713467217 15.6022781615977
"1261" 252 51.4678773466013 13.5253884766443
"1262" 252.2 57.38172512307 10.6572152624898
"1263" 252.4 62.7085005564416 8.81090979294042
"1264" 252.6 68.8841430337574 9.23053880859469
"1265" 252.8 75.7938989111128 10.0285499684371
"1266" 253 82.1848408462783 10.9392101164537
"1267" 253.2 88.7459661038749 12.7805699008766
"1268" 253.4 94.1742724514926 15.4378316707875
"1269" 253.6 99.6054940521223 17.8244627550707
"1270" 253.8 104.491924360313 21.1578922963131
"1271" 254 110.452430686184 25.4433095617795
"1272" 254.2 113.43032046856 29.28961066725
"1273" 254.4 116.028135169686 34.9226084067052
"1274" 254.6 119.130095529796 41.0116520384115
"1275" 254.8 122.4638530674 46.5403748273191
"1276" 255 123.814833453055 52.6057486355172
"1277" 255.2 124.478862728387 58.7907236675903
"1278" 255.4 124.804227383777 65.6028113672287
"1279" 255.6 124.410506744551 72.0680811122544
"1280" 255.8 123.616380139415 78.9320095439394
"1281" 256 121.662694229357 85.4572788498058
"1282" 256.2 119.000560189874 91.8772072060268
"1283" 256.4 115.553354864677 97.0165254193777
"1284" 256.6 110.699684277702 102.09059557866
"1285" 256.8 105.582804584854 106.75246006023
"1286" 257 100.537484657091 111.586015955656
"1287" 257.2 95.7184739508159 116.681612479178
"1288" 257.4 91.3815060694891 119.445766655379
"1289" 257.6 85.6410770271848 120.57216126674
"1290" 257.8 78.7982999519405 120.558034863728
"1291" 258 72.2053887902669 121.889507807103
"1292" 258.2 65.0181160104549 122.506368944028
"1293" 258.4 58.3732186704891 122.72630678849
"1294" 258.6 50.809107945225 122.788963341053
"1295" 258.8 43.8146978701903 123.344381775562
"1296" 259 39.3556042911244 120.963184202348
"1297" 259.2 33.7627978499755 116.745621972342
"1298" 259.4 27.6305638917253 112.908368856351
"1299" 259.6 20.7915828662127 109.997005132614
"1300" 259.8 18.0504707589943 106.252187889529
"1301" 260 13.7537385257715 103.160592184564
"1302" 260.2 15.5892650998317 101.000121926839
"1303" 260.4 16.7870435024018 96.2896129482077
"1304" 260.6 17.448956772088 92.0313747251368
"1305" 260.8 18.0779424807121 86.676591444365
"1306" 261 17.9575146078984 80.7967305032151
"1307" 261.2 20.2924116299064 75.7329000225751
"1308" 261.4 21.7752275207685 70.7233757455651
"1309" 261.6 23.6835044631292 64.634316148314
"1310" 261.8 25.505683489424 58.4140857632217
"1311" 262 27.5494450582589 52.3660724271155
"1312" 262.2 29.5207008041138 46.2652636211999
"1313" 262.4 30.5622408467672 40.1112181904288
"1314" 262.6 31.0106235889144 34.0693248506137
"1315" 262.8 30.8151202193738 28.477161275059
"1316" 263 33.6937006602942 25.5445717903444
"1317" 263.2 35.4183246513283 26.4688483356111
"1318" 263.4 39.3898996822292 26.6158206339714
"1319" 263.6 44.8145940292201 25.376440697569
"1320" 263.8 50.711304174401 25.6590447951798
"1321" 264 56.6865505934153 26.1795529894405
"1322" 264.2 62.6120346774297 28.3294243715415
"1323" 264.4 68.7367111842934 30.2827827772601
"1324" 264.6 74.6467257970238 33.0174439749243
"1325" 264.8 79.962206340285 35.8638812918584
"1326" 265 86.5715911430799 36.6372557940789
"1327" 265.2 92.9168565022343 36.3803165859388
"1328" 265.4 97.7109527677076 37.3883047498462
"1329" 265.6 103.781337108047 38.147923632086
"1330" 265.8 110.418583939436 39.118455716658
"1331" 266 111.896605028732 42.4642657122577
"1332" 266.2 112.042639195196 47.3530277278589
"1333" 266.4 114.827217761027 52.7009482767247
"1334" 266.6 115.296617385522 57.9671680126311
"1335" 266.8 117.449419714468 63.1761610732473
"1336" 267 119.420658784366 69.2723825376993
"1337" 267.2 117.990583196463 74.2300343631728
"1338" 267.4 116.371859525663 79.484263109209
"1339" 267.6 114.679570499511 85.1712300180459
"1340" 267.8 112.892438357322 91.5436561064575
"1341" 268 110.155481671417 96.2173873058063
"1342" 268.2 107.3171714463 102.470078904988
"1343" 268.4 104.948140553792 106.126518185593
"1344" 268.6 104.981617056589 109.558371554249
"1345" 268.8 104.842075680683 108.296076414318
"1346" 269 105.813036678977 107.62685983287
"1347" 269.2 106.447143935443 106.131948157008
"1348" 269.4 107.645069929535 104.709610133612
"1349" 269.6 111.05640484839 102.398910175381
"1350" 269.8 114.593406467216 100.258343498281
"1351" 270 117.355360131642 96.854001669648
"1352" 270.2 119.954330357541 93.179379399057
"1353" 270.4 122.17957998406 88.6051891566819
"1354" 270.6 122.616758398729 84.3548512597317
"1355" 270.8 124.605741021459 78.9275977255115
"1356" 271 125.981255302476 74.6573750656508
"1357" 271.2 126.943357766011 69.66147852562
"1358" 271.4 127.042926268087 64.7154174920953
"1359" 271.6 127.100673104017 59.0169350391701
"1360" 271.8 126.422134355797 52.8422719727022
"1361" 272 124.714180407597 47.5654007720303
"1362" 272.2 122.606250200072 41.2263957639108
"1363" 272.4 120.99341727751 36.664059252618
"1364" 272.6 118.109355829128 31.9883359140931
"1365" 272.8 113.770511388526 28.2697143144624
"1366" 273 109.528590225191 23.6723489066991
"1367" 273.2 107.021658985719 19.4336504144647
"1368" 273.4 105.343310424392 18.1865755955742
"1369" 273.6 100.945315887196 15.0314146181638
"1370" 273.8 99.2898620690094 12.8562041507898
"1371" 274 96.3546888140294 10.3116237709805
"1372" 274.2 92.6698257130051 8.55268896343264
"1373" 274.4 89.5542012134208 6.09987850694585
"1374" 274.6 89.3140512597091 5.4652274471697
"1375" 274.8 87.0908431938359 4.66101031126694
"1376" 275 83.0768887390088 4.58172321037356
"1377" 275.2 78.5747406403338 3.04175022520707
"1378" 275.4 74.0012194197976 1.81972075645465
"1379" 275.6 68.946027540782 1.73808540692604
"1380" 275.8 62.7046798445886 1.35580981982921
"1381" 276 57.4834497873656 0.62337963333294
"1382" 276.2 51.7072184187113 2.04682122099646
"1383" 276.4 45.9123055177713 4.32254679466365
"1384" 276.6 40.3441691025923 5.97690605454425
"1385" 276.8 34.4979044710853 8.61248537268949
"1386" 277 28.9333413931103 12.0199827858574
"1387" 277.2 23.9441532861226 15.9003648183344
"1388" 277.4 19.5651236473843 20.0394622922098
"1389" 277.6 15.294272817562 25.0790230403814
"1390" 277.8 12.0380262145948 30.5508394649831
"1391" 278 8.21338113564719 36.149605440418
"1392" 278.2 5.90778107404317 41.5247947614045
"1393" 278.4 3.49718907769441 46.4612253199385
"1394" 278.6 3.14656156077341 50.3905213759972
"1395" 278.8 2.55767634453414 55.2873222788232
"1396" 279 1.55312640055847 60.0865322538809
"1397" 279.2 1.24455888446135 65.187669360448
"1398" 279.4 0.966726834288903 70.331351310198
"1399" 279.6 1.60947987293771 76.3322769503633
"1400" 279.8 2.51863144216789 81.1222399217752
"1401" 280 4.11040211770703 86.5679867579769
"1402" 280.2 5.69853009438714 91.452818948642
"1403" 280.4 6.71191525201617 93.7019693848612
"1404" 280.6 8.65165235061163 96.3931017091846
"1405" 280.8 10.3080472591152 99.5462735584667
"1406" 281 11.944200747334 102.650865921894
"1407" 281.2 15.014710802847 105.860641917749
"1408" 281.4 18.9239294506069 111.006053625326
"1409" 281.6 23.0581753929307 115.262034504146
"1410" 281.8 27.5749172214891 118.309473802421
"1411" 282 32.921947082388 121.642361432204
"1412" 282.2 38.1687312243158 124.604840310126
"1413" 282.4 43.4190436147727 127.091224538969
"1414" 282.6 49.5600262720689 127.571485953796
"1415" 282.8 56.2371522986018 128.584477273316
"1416" 283 62.136362910056 129.136830261859
"1417" 283.2 68.4354361308037 127.559454875865
"1418" 283.4 73.8070259461122 128.176761984314
"1419" 283.6 80.0955755693407 126.023396648293
"1420" 283.8 85.6917695193368 123.45283322344
"1421" 284 89.7286997699933 119.949327855151
"1422" 284.2 94.0412289260504 116.221901198049
"1423" 284.4 97.5913676414754 112.004983330304
"1424" 284.6 99.7070525871726 109.259646605415
"1425" 284.8 101.398018188299 105.38361357827
"1426" 285 102.226421916265 101.191404960506
"1427" 285.2 103.341205894547 95.3691964756255
"1428" 285.4 103.630104168448 90.0787625205382
"1429" 285.6 103.576437696254 84.1593879761845
"1430" 285.8 102.980927595634 78.6519382499465
"1431" 286 102.348622865315 72.999982405546
"1432" 286.2 102.784713814531 67.8221741552945
"1433" 286.4 104.250027308303 62.3835742195626
"1434" 286.6 107.126007131537 58.9440742835442
"1435" 286.8 112.207813354274 55.6757575444421
"1436" 287 116.193626177855 52.5093730957059
"1437" 287.2 119.562445015779 50.7815525887959
"1438" 287.4 118.639268689137 47.7288751779346
"1439" 287.6 115.831613394663 44.8217753339554
"1440" 287.8 111.016318412091 43.1675624193267
"1441" 288 106.229369975925 41.0004372251058
"1442" 288.2 101.522250236422 38.4243710928618
"1443" 288.4 96.3518502096703 36.0016478434393
"1444" 288.6 90.8892054704807 33.2705588749606
"1445" 288.8 84.9069916764579 30.3209611335466
"1446" 289 79.4710827363518 28.0659888966009
"1447" 289.2 74.8344813692517 24.249336725776
"1448" 289.4 71.0990724985827 20.2169820865714
"1449" 289.6 70.6900505093378 15.4199086640236
"1450" 289.8 70.5837661183406 10.8945972634179
"1451" 290 71.7308407234361 8.91862599089952
"1452" 290.2 69.785585330061 7.66754983149205
"1453" 290.4 66.0813391780321 6.08006766555615
"1454" 290.6 63.2949574093769 7.10209570145166
"1455" 290.8 59.5967475460657 7.46311324504705
"1456" 291 54.418208237152 9.07799691409232
"1457" 291.2 49.8431222283959 12.053148070433
"1458" 291.4 45.6482544790032 16.4645704067418
"1459" 291.6 41.7783781133328 21.0621484576813
"1460" 291.8 38.1927332654768 26.3086969045316
"1461" 292 35.2191509085995 32.0241224842261
"1462" 292.2 30.8429982475382 37.271006385594
"1463" 292.4 25.9064352178909 40.9182010758518
"1464" 292.6 20.6736565893002 44.1563618419508
"1465" 292.8 15.2556482038492 47.8479298450139
"1466" 293 10.0253013510482 48.9714203658034
"1467" 293.2 9.4792537459558 48.4719594206681
"1468" 293.4 9.96764773071271 48.096422720313
"1469" 293.6 9.68682010983385 45.3589403903142
"1470" 293.8 10.0786790538542 44.5961507802847
"1471" 294 10.0969514706305 45.4110247369717
"1472" 294.2 9.66898153169959 47.6938569668755
"1473" 294.4 9.73827634653256 50.9819871793785
"1474" 294.6 9.70554492943593 54.9227956629238
"1475" 294.8 7.0859813376089 60.8106423177614
"1476" 295 4.80139287248013 65.2301205829792
"1477" 295.2 2.57563938042841 69.4295153469069
"1478" 295.4 4.56650342875466 72.5340154461349
"1479" 295.6 6.71551419596019 77.5877737969905
"1480" 295.8 8.79855472041953 82.7599776009595
"1481" 296 11.8634174039397 87.6425164226406
"1482" 296.2 15.4584218788774 92.8760145616466
"1483" 296.4 18.8602159330417 98.2733821844518
"1484" 296.6 22.5381838113048 103.012554205633
"1485" 296.8 26.7036393881178 107.76276117408
"1486" 297 31.453842748051 111.601698155895
"1487" 297.2 37.7492556127795 113.920978256859
"1488" 297.4 42.4010116750433 117.380298965433
"1489" 297.6 46.7531518053151 120.541383691362
"1490" 297.8 51.2823832354583 125.31640317529
"1491" 298 53.6926675603931 127.47504829347
"1492" 298.2 54.4520649716951 125.129467273643
"1493" 298.4 56.1354339449702 121.086636982142
"1494" 298.6 59.0956753959039 116.445899635045
"1495" 298.8 61.3992364317779 112.419898285359
"1496" 299 64.2658703708134 108.076473260972
"1497" 299.2 68.0292578869215 102.922138018444
"1498" 299.4 70.9192202983329 96.8719503054972
"1499" 299.6 72.8914337433917 90.9264361893815
"1500" 299.8 75.0488227990733 85.2250558334168
"1501" 300 76.2344763488757 78.4617280630034
"1502" 300.2 74.6926031414521 71.9292227080096
"1503" 300.4 72.7135541244116 65.5322403425429
"1504" 300.6 69.576742031349 59.0662104027899
"1505" 300.8 67.9994063320149 52.7683692996774
"1506" 301 66.6920058451805 46.1455280775688
"1507" 301.2 65.9488196081218 39.4380199540525
"1508" 301.4 64.2845570938358 32.1898115110998
"1509" 301.6 62.6484795493318 26.613977880091
"1510" 301.8 61.8789018300692 20.2860073296983
"1511" 302 62.6044287913801 17.1359483861229
"1512" 302.2 60.750447137946 17.9148546990535
"1513" 302.4 57.4905704469666 19.633063259355
"1514" 302.6 52.6946735266929 22.0982002054578
"1515" 302.8 48.3819691268936 24.9899190129471
"1516" 303 43.7279923721039 29.1953877026735
"1517" 303.2 39.8463445489841 32.0990534139983
"1518" 303.4 37.3173281965424 35.8819672886274
"1519" 303.6 36.4987465769112 40.4839339145997
"1520" 303.8 35.2352106148064 45.8268527906893
"1521" 304 33.0181299060537 51.0102284853264
"1522" 304.2 29.7663563140217 56.1048613499061
"1523" 304.4 25.1378913081518 60.0964648942289
"1524" 304.6 20.7831086575241 64.8935240198129
"1525" 304.8 15.7348391497014 67.6859295186229
"1526" 305 11.2207428237666 69.9453745611354
"1527" 305.2 9.39111237777386 68.7583884307031
"1528" 305.4 9.69896222052848 68.0851472535051
"1529" 305.6 10.6509026026107 68.9045293577845
"1530" 305.8 11.7290828789359 71.5459192292885
"1531" 306 13.7251738445803 74.8775240313668
"1532" 306.2 16.7986065974924 78.0229845864979
"1533" 306.4 19.1943454765166 81.3477924437578
"1534" 306.6 23.5509140688824 85.0554143189189
"1535" 306.8 27.6887028512814 89.0607330278322
"1536" 307 31.5118689873846 92.9302902100794
"1537" 307.2 36.2292501378851 96.6964351245867
"1538" 307.4 41.1510525837246 99.3057043285519
"1539" 307.6 46.5390746129321 101.855812635172
"1540" 307.8 52.4796290518039 103.032208705833
"1541" 308 58.1579107106261 101.006718843502
"1542" 308.2 63.2403983812816 97.3754513453466
"1543" 308.4 65.112762533413 91.9729452539481
"1544" 308.6 66.800499079624 86.2739910237251
"1545" 308.8 65.6312778405711 80.3067387111928
"1546" 309 64.9367219339972 74.870170019026
"1547" 309.2 63.6158435200301 68.6501524667762
"1548" 309.4 60.8692845248502 63.5902002726969
"1549" 309.6 58.1805148752184 58.1707916933223
"1550" 309.8 53.3293120735763 54.5412268801796
"1551" 310 48.2977680512652 52.8048152858857
"1552" 310.2 41.4066815540228 51.5401317674275
"1553" 310.4 35.0654996538986 51.2114357010895
"1554" 310.6 28.7413798237657 51.2190308603173
"1555" 310.8 22.9940213004973 50.7179128796978
"1556" 311 19.9763836122408 48.3693264307189
"1557" 311.2 21.2074383973115 46.2191174832228
"1558" 311.4 23.3735438222914 43.9456870123196
"1559" 311.6 27.666481850449 40.2742139380059
"1560" 311.8 31.263184776246 36.0229643383841
"1561" 312 35.9601765485627 32.2407839979611
"1562" 312.2 40.6978412801278 27.2243774684027
"1563" 312.4 44.4280512896799 21.8276952612703
"1564" 312.6 47.7239539602524 17.5857036730599
"1565" 312.8 52.4866455773571 14.0599063641623
"1566" 313 57.8671682154744 11.1490626899581
"1567" 313.2 62.9052039662759 9.65843967410533
"1568" 313.4 69.0166205047187 9.45851285647934
"1569" 313.6 74.6226797636013 10.0618087140003
"1570" 313.8 81.3476562475043 10.7369468793072
"1571" 314 87.6984374608695 12.3858768005507
"1572" 314.2 93.77090608678 13.5860179087384
"1573" 314.4 99.6355996521077 14.6358847587909
"1574" 314.6 101.441607102761 18.1232629086043
"1575" 314.8 103.410938416809 23.0252080154137
"1576" 315 105.445829904161 27.6739881458579
"1577" 315.2 107.388591634061 32.9248847006356
"1578" 315.4 109.216839269284 38.8151041242666
"1579" 315.6 111.760912362642 43.7468181298456
"1580" 315.8 113.159353169074 49.2707620845277
"1581" 316 115.839616498749 54.6024260530848
"1582" 316.2 119.398842371099 58.7426208673953
"1583" 316.4 120.454716706593 62.2881907781771
"1584" 316.6 117.964523020909 65.8306564258468
"1585" 316.8 116.422519695435 71.222814692532
"1586" 317 115.359520405157 75.8781515523983
"1587" 317.2 115.3452278264 80.3718453707981
"1588" 317.4 113.607726138549 85.9971325105223
"1589" 317.6 111.069288546934 90.3490635142689
"1590" 317.8 107.532554576351 95.382104743736
"1591" 318 103.967619406672 100.255699170718
"1592" 318.2 101.218729682554 106.614856525991
"1593" 318.4 97.8036885116737 110.890218458696
"1594" 318.6 94.9102822194163 111.268249937378
"1595" 318.8 88.0938130705531 114.085608073106
"1596" 319 84.0849722735643 116.581520436851
"1597" 319.2 79.4771294135746 120.856870942939
"1598" 319.4 76.4262488066415 125.427372319593
"1599" 319.6 76.2318828866309 126.339739291154
"1600" 319.8 77.8014911487704 126.563332563937
"1601" 320 79.2052228742384 126.011183099728
"1602" 320.2 79.8620103448 124.56081645751
"1603" 320.4 81.6671667180277 123.819153473452
"1604" 320.6 83.9596890265851 122.909854361012
"1605" 320.8 88.2835839826996 122.464720934104
"1606" 321 90.7579728823457 120.901883682301
"1607" 321.2 94.7038880289483 119.540347819854
"1608" 321.4 98.9861274844125 116.86624231779
"1609" 321.6 102.538940479644 114.365327692233
"1610" 321.8 105.952506677117 110.981290871606
"1611" 322 109.655124393205 107.871004317149
"1612" 322.2 112.390585026146 104.715593485607
"1613" 322.4 115.786279231866 101.340560499571
"1614" 322.6 117.847881127354 98.2680840428739
"1615" 322.8 120.697716689766 94.1335949471983
"1616" 323 122.037295605385 91.0056299128738
"1617" 323.2 123.276819841414 87.7897407230596
"1618" 323.4 124.984504996175 82.8379092137844
"1619" 323.6 126.183356376671 77.4740017993471
"1620" 323.8 126.947584441971 72.2081144493948
"1621" 324 127.310078223142 65.7631711155955
"1622" 324.2 127.847029728884 60.2334082596888
"1623" 324.4 127.069951274619 54.6188070851315
"1624" 324.6 125.629983636789 49.3034568134945
"1625" 324.8 124.013961017181 43.1897459917864
"1626" 325 121.963108623223 37.4681430631604
"1627" 325.2 118.504872116165 31.5394113686035
"1628" 325.4 115.024742712171 26.4567083711451
"1629" 325.6 110.870189490708 21.8179219163552
"1630" 325.8 106.961165568847 17.9767902494024
"1631" 326 101.161983850725 13.752439871754
"1632" 326.2 97.4203047574605 10.8391895337956
"1633" 326.4 92.4791721821641 7.71308723544544
"1634" 326.6 86.7891228085901 5.17970789158138
"1635" 326.8 80.8935375719842 3.22665398933182
"1636" 327 74.396693893583 1.67834403271052
"1637" 327.2 68.5833703392533 1.50567681298965
"1638" 327.4 62.5322181462136 0.81386200252532
"1639" 327.6 56.8601041595314 1.17740885169821
"1640" 327.8 51.6382038601065 1.89267037048698
"1641" 328 45.6340793551799 3.47514455344471
"1642" 328.2 39.960741982428 5.67898973455689
"1643" 328.4 34.5223075427332 8.67091984017461
"1644" 328.6 29.3247583151681 11.4499437166913
"1645" 328.8 23.9187199807536 15.3044272996768
"1646" 329 19.3314098323311 20.1375306505952
"1647" 329.2 15.5362635244547 24.2846212473785
"1648" 329.4 12.064450202175 29.7506651195404
"1649" 329.6 8.74372771505974 34.5690691657706
"1650" 329.8 6.117164800648 38.9463583918044
"1651" 330 4.93916138360829 44.129001391369
"1652" 330.2 3.4990248489407 49.4628943964095
"1653" 330.4 1.76844495083473 54.5619623811772
"1654" 330.6 1.04964362863694 59.892665337655
"1655" 330.8 1.26505730028624 66.0101694728694
"1656" 331 1.8451876667577 72.2368468899277
"1657" 331.2 1.83136075598327 77.6418390339603
"1658" 331.4 3.70909403931292 83.1503922942356
"1659" 331.6 6.67350512885686 89.005697362756
"1660" 331.8 8.65481049271009 93.7857314539597
"1661" 332 10.0595867899812 97.908733649857
"1662" 332.2 11.0294219597171 100.312840447024
"1663" 332.4 14.1264125777381 102.75406398866
"1664" 332.6 17.9551970400018 106.590660724933
"1665" 332.8 21.1875141875539 110.635213091366
"1666" 333 23.8748141050893 113.645070959365
"1667" 333.2 28.2072313155316 114.779242748434
"1668" 333.4 34.3549812337411 115.215028401522
"1669" 333.6 39.042417995985 115.785545221816
"1670" 333.8 44.6689837100153 116.317074458026
"1671" 334 50.2510048628532 116.800614931876
"1672" 334.2 55.3677373416728 117.087737818649
"1673" 334.4 61.4755823578227 117.670148611292
"1674" 334.6 66.539214876209 117.237189198589
"1675" 334.8 71.554747882394 117.479376722946
"1676" 335 76.7665377646748 115.699449972362
"1677" 335.2 80.0511269310888 111.147199466068
"1678" 335.4 83.7631808301818 105.37339942275
"1679" 335.6 86.0483661125666 101.452863851905
"1680" 335.8 86.8809848494027 96.2303124938349
"1681" 336 87.7252019656831 88.835911609858
"1682" 336.2 86.7323198864298 82.3791202200548
"1683" 336.4 86.6103437808897 77.0582842266176
"1684" 336.6 85.7730285623511 69.8345388454264
"1685" 336.8 84.8033869535711 64.024695024383
"1686" 337 82.0503091308642 57.2008628342201
"1687" 337.2 78.7403932654614 52.378341931085
"1688" 337.4 73.954228487195 47.2558893501427
"1689" 337.6 69.9552787025122 42.9642342721067
"1690" 337.8 65.4160722443043 37.7650007461433
"1691" 338 60.646197474597 32.613816249629
"1692" 338.2 56.8278128297749 27.8080408828277
"1693" 338.4 52.7225935684569 22.6299469638086
"1694" 338.6 50.2165943376422 17.9575576058256
"1695" 338.8 50.1266078012347 16.5523994565547
"1696" 339 48.8534576684746 18.1847772646163
"1697" 339.2 45.3260701542394 21.0646747895237
"1698" 339.4 41.4961183349656 24.9029975256452
"1699" 339.6 37.2563198391394 28.9782867703282
"1700" 339.8 33.2745130354741 33.0730132922521
"1701" 340 30.3970208826544 38.8740367417473
"1702" 340.2 27.1708374284663 44.2920599250391
"1703" 340.4 25.1509685646081 49.8481491636013
"1704" 340.6 24.1638789939863 55.8665159547161
"1705" 340.8 22.1214454277365 61.3309947682282
"1706" 341 21.3943490879376 67.4754047591125
"1707" 341.2 21.0071455844747 73.6801309079689
"1708" 341.4 19.7038663599275 80.1446358640055
"1709" 341.6 17.734515839451 85.8138855991526
"1710" 341.8 15.8431055094282 91.8837991809359
"1711" 342 14.37952976919 97.6938939318971
"1712" 342.2 16.4687434265146 99.0766532892427
"1713" 342.4 21.8187607561353 100.456447762901
"1714" 342.6 26.6504150784959 101.725616741802
"1715" 342.8 31.4972326116107 101.044279607751
"1716" 343 37.0565553960643 100.083672772631
"1717" 343.2 42.7221346998647 98.2248906061841
"1718" 343.4 48.38031564394 95.8612038666349
"1719" 343.6 52.9684434849877 93.0205931744867
"1720" 343.8 58.1694360045673 91.4766913666306
"1721" 344 62.4339900375636 88.0183089230044
"1722" 344.2 67.4174766683266 84.3229794320444
"1723" 344.4 72.2936134957463 81.5133226114284
"1724" 344.6 76.6006965281266 76.6351617144758
"1725" 344.8 80.4479223144299 72.0264417795505
"1726" 345 81.8554489464081 66.8160502535265
"1727" 345.2 84.6780436321867 61.1328652148858
"1728" 345.4 87.0340408933191 54.9777325210266
"1729" 345.6 87.2031140672395 48.7616784009061
"1730" 345.8 85.2425562513619 44.0351346085316
"1731" 346 81.0094502002786 39.8336468997881
"1732" 346.2 75.6264275560412 36.8735070528102
"1733" 346.4 70.9804684559433 33.9304671841242
"1734" 346.6 65.9980434961294 31.0669037166519
"1735" 346.8 65.6726546480549 26.7845887219195
"1736" 347 67.3398895005591 23.5426556183916
"1737" 347.2 68.7636047297985 21.8213504330558
"1738" 347.4 71.9618282249678 20.1115160970109
"1739" 347.6 75.6681465152803 16.6525922161226
"1740" 347.8 79.2047332352043 13.8765807855889
"1741" 348 80.6446765247414 12.9590966473246
"1742" 348.2 81.2383939305905 10.6387677758532
"1743" 348.4 79.9850233694957 10.0468641592098
"1744" 348.6 77.1509710088506 7.08226340179045
"1745" 348.8 74.7659296865317 3.92018842508527
"1746" 349 72.8748117962412 4.45318435409035
"1747" 349.2 67.9712485158815 4.87083859427366
"1748" 349.4 62.7251325035939 5.43046794810997
"1749" 349.6 57.6081341542876 7.21596582929919
"1750" 349.8 51.6736110348388 8.31615643798998
"1751" 350 46.4060046951506 9.99299066439149
"1752" 350.2 40.6310242372019 13.2060369860346
"1753" 350.4 35.495069698807 16.0213002909934
"1754" 350.6 31.1139420582412 20.3462642325733
"1755" 350.8 26.905662170732 24.6606728172914
"1756" 351 21.4439704587084 26.4145458508153
"1757" 351.2 18.2641593801623 26.3087534623102
"1758" 351.4 18.9723685401222 25.8938247352275
"1759" 351.6 18.5188576070405 25.2957699259338
"1760" 351.8 19.3183322340467 24.5496875294392
"1761" 352 19.9266361181268 25.461274684952
"1762" 352.2 20.6565214206902 28.6595435983391
"1763" 352.4 19.7674302999155 32.0046686767121
"1764" 352.6 18.9308957667362 36.9358378086341
"1765" 352.8 19.717020849295 40.6707487793993
"1766" 353 19.9642355640325 44.6978895351109
"1767" 353.2 20.6777065105691 50.3161589843914
"1768" 353.4 22.5389144133617 55.3926040155354
"1769" 353.6 25.3009417224957 60.9183061555598
"1770" 353.8 28.9958124753171 66.2466494199482
"1771" 354 31.3581455007326 71.6310381670198
"1772" 354.2 34.5109619133189 77.1006760452963
"1773" 354.4 38.4042695541481 82.4337391804523
"1774" 354.6 41.5858179946678 87.8513439518831
"1775" 354.8 45.2551330174161 92.7311444896941
"1776" 355 49.5304552743888 97.7003613055408
"1777" 355.2 54.9359934534958 101.55705174019
"1778" 355.4 60.7910992480037 103.395153048086
"1779" 355.6 67.2834196541682 105.141567421383
"1780" 355.8 74.1000015221913 106.032499603561
"1781" 356 79.7346949034168 106.906533075062
"1782" 356.2 84.886362822364 107.290444686571
"1783" 356.4 86.6012406733311 103.2877025896
"1784" 356.6 87.5961036340123 98.5900097529899
"1785" 356.8 87.9562063763525 92.5512524088341
"1786" 357 86.924090575856 86.67552902605
"1787" 357.2 85.2228396482411 81.1544763771218
"1788" 357.4 83.6645099084587 75.5057154830555
"1789" 357.6 81.4460635107189 70.702585529415
"1790" 357.8 80.6164693907085 64.8573997731911
"1791" 358 78.4967929488472 60.6720425320965
"1792" 358.2 75.5508893727229 55.5794994557309
"1793" 358.4 72.2482662095647 50.6078716432059
"1794" 358.6 69.6122576451573 45.192271250591
"1795" 358.8 66.052327956935 39.4370506940957
"1796" 359 61.8724341668237 34.7199535327498
"1797" 359.2 58.3103476118092 30.7611078458227
"1798" 359.4 53.1050762544422 28.5059053956142
"1799" 359.6 48.5531027187354 25.2794354535293
"1800" 359.8 44.3168177726886 22.8979503359713
"1801" 360 43.1269830660016 23.5559504509606
"1802" 360.2 41.337668225886 25.6941039251422
"1803" 360.4 37.1601967356399 25.8970118848686
"1804" 360.6 31.1146919509476 25.6080080597524
"1805" 360.8 27.7538390688099 24.8380102983904
"1806" 361 26.8767986305146 22.2192255423528
"1807" 361.2 29.2570398966579 20.1989755241442
"1808" 361.4 32.9788737770384 18.3117273822031
"1809" 361.6 37.2328050529234 15.0714824715559
"1810" 361.8 41.9320554248323 11.9687051422451
"1811" 362 46.9837605616939 8.93302733327422
"1812" 362.2 53.2418581950663 5.61388791284178
"1813" 362.4 59.019665009129 3.12341326387784
"1814" 362.6 63.1626731169628 2.63670422264056
"1815" 362.8 69.0139845032238 3.73950602469647
"1816" 363 74.7635185710111 3.23459158604633
"1817" 363.2 79.4415195911755 4.72565340366117
"1818" 363.4 84.8568262401221 5.95972013136982
"1819" 363.6 88.6074605557213 7.94479883807796
"1820" 363.8 93.0959228301941 10.6186002084956
"1821" 364 97.7868593108767 12.3899997558906
"1822" 364.2 101.920454307494 15.6178959151872
"1823" 364.4 104.603060385978 18.4814855366494
"1824" 364.6 108.429694589381 21.6891224480296
"1825" 364.8 111.623560237091 24.604237419421
"1826" 365 115.072576649372 29.3999862405312
"1827" 365.2 117.679817133118 33.4233082264481
"1828" 365.4 120.712512764119 38.7959733583009
"1829" 365.6 122.729688378781 43.4715515737502
"1830" 365.8 124.048499655332 49.0089411539882
"1831" 366 124.874615410836 53.2128103905612
"1832" 366.2 125.677925316369 58.6333043637383
"1833" 366.4 125.559165944353 63.7412208074778
"1834" 366.6 125.604965691446 69.0127529242351
"1835" 366.8 125.411362247056 74.6921554679207
"1836" 367 124.547667136527 79.4711858756926
"1837" 367.2 122.93879827956 83.8542935409245
"1838" 367.4 121.351636068897 88.4410370545724
"1839" 367.6 119.625728109438 92.1561379437999
"1840" 367.8 117.329403409965 96.4880273909551
"1841" 368 114.637909159688 100.724165005432
"1842" 368.2 111.251569746362 104.825304734674
"1843" 368.4 107.850228020835 108.119215884223
"1844" 368.6 104.057213198044 112.112407224721
"1845" 368.8 100.080151413812 114.539749160502
"1846" 369 96.1930246354243 118.571204340522
"1847" 369.2 91.367974622049 120.933319071565
"1848" 369.4 87.1562029252326 122.78304423065
"1849" 369.6 82.1779759119876 125.669378966504
"1850" 369.8 77.284414514903 126.175431833359
"1851" 370 71.8259535790378 127.049368792902
"1852" 370.2 66.2491037764911 128.690975802977
"1853" 370.4 61.2131379747206 128.09550009586
"1854" 370.6 55.8936031754797 127.45532282091
"1855" 370.8 50.6875820533117 126.795665439046
"1856" 371 46.3708793027387 125.207614305423
"1857" 371.2 41.0815888959548 124.184923741379
"1858" 371.4 36.3120469756388 122.180587896966
"1859" 371.6 31.5978313956041 120.410927185627
"1860" 371.8 27.4119655518129 117.399455527676
"1861" 372 23.4054983617339 113.687359572723
"1862" 372.2 19.836825337683 111.005505568461
"1863" 372.4 17.1665502231654 107.846990451318
"1864" 372.6 14.6115271153062 103.55142477168
"1865" 372.8 11.1993231281623 99.0984307670157
"1866" 373 8.99491553756948 94.7196097714418
"1867" 373.2 7.64781380679442 89.5879567894643
"1868" 373.4 5.85171396658587 85.4656120151959
"1869" 373.6 4.79771212769308 80.9943128653963
"1870" 373.8 5.1518730821827 76.5922052949902
"1871" 374 5.01778360339004 72.1555621070694
"1872" 374.2 5.83623215381865 67.502964583687
"1873" 374.4 8.35608379556183 62.2216500341007
"1874" 374.6 9.00288039375132 57.5145871527785
"1875" 374.8 8.9044904863247 52.6668722491383
"1876" 375 10.8000987922595 48.3950496688495
"1877" 375.2 14.1966437494405 45.9966371232917
"1878" 375.4 18.6181562211054 43.7954739488402
"1879" 375.6 23.6929094802674 41.5885541224454
"1880" 375.8 28.6803718257988 39.0726673385898
"1881" 376 32.4025709934679 37.3755606180391
"1882" 376.2 37.4292337701939 35.1758608573148
"1883" 376.4 41.9975589769341 34.0915179065162
"1884" 376.6 47.3147931529269 34.072438329921
"1885" 376.8 52.8487727632301 33.7024366121112
"1886" 377 57.9074938581192 34.9116167396614
"1887" 377.2 63.2941020442617 34.9455173829595
"1888" 377.4 68.7385694415262 34.6015684214372
"1889" 377.6 73.7179362119389 32.5983191869208
"1890" 377.8 78.7054903436392 30.1938976992938
"1891" 378 83.1649986815995 27.49920207975
"1892" 378.2 86.6500328001533 23.6663706146997
"1893" 378.4 90.0307951541543 19.7744818021027
"1894" 378.6 92.4641679634627 19.2936911903521
"1895" 378.8 93.9519423583246 21.2874073859223
"1896" 379 96.4819096993033 23.1862950713998
"1897" 379.2 99.9011314862682 25.6790031903281
"1898" 379.4 103.665532097896 28.0923770845689
"1899" 379.6 108.59249997478 29.1878754596989
"1900" 379.8 112.732568866528 28.8801402113676
"1901" 380 112.528778071805 28.9384594233486
"1902" 380.2 111.669930863471 27.9272478551599
"1903" 380.4 111.227699255601 25.7480780815556
"1904" 380.6 109.93355043752 24.1261008944844
"1905" 380.8 108.734910216085 22.7090258594075
"1906" 381 107.65723011369 21.6662917254986
"1907" 381.2 106.220665254526 19.1179942119451
"1908" 381.4 103.593346811939 16.8849070624165
"1909" 381.6 101.212484134584 14.9269688122601
"1910" 381.8 99.0892531762273 13.1491042069169
"1911" 382 96.6489516193036 10.9626092250155
"1912" 382.2 93.1143658053415 9.02155946216289
"1913" 382.4 91.0057191258715 7.63252803538166
"1914" 382.6 90.1069640999304 6.53657073804053
"1915" 382.8 89.9235294259013 6.07695858552558
"1916" 383 89.9303873789884 6.13699324210719
"1917" 383.2 89.8544277204285 6.12100160746155
"1918" 383.4 89.9344539496931 5.94433336426984
"1919" 383.6 89.1899041099157 5.44912407477887
"1920" 383.8 89.0160203459297 5.62531843147831
"1921" 384 89.7730121781971 6.49007564157659
"1922" 384.2 90.6316378632237 6.81962714274574
"1923" 384.4 91.8712325530755 7.96160306830722
"1924" 384.6 93.6996491559743 8.90608839278637
"1925" 384.8 95.8435754413421 10.4179550645075
"1926" 385 98.0148258070236 12.7079571527176
"1927" 385.2 100.198842418959 14.4052146993906
"1928" 385.4 100.895617450225 14.8828107633135
"1929" 385.6 101.530036685123 15.5720010483108
"1930" 385.8 101.74164378602 15.9818089569842
"1931" 386 101.877020721869 16.7887468636399
"1932" 386.2 101.829534846113 18.4968148865716
"1933" 386.4 102.400467098705 19.2012896592333
"1934" 386.6 103.244596302443 21.2878171424623
"1935" 386.8 104.566768822372 23.9626571557718
"1936" 387 107.550839849217 26.740197232303
"1937" 387.2 110.555602254652 29.5107634602816
"1938" 387.4 111.783114177503 33.4812458912145
"1939" 387.6 112.695392060714 37.8901420990013
"1940" 387.8 112.954550961077 42.6067957005876
"1941" 388 114.008703735398 47.7850928689494
"1942" 388.2 115.868559845688 52.63345413699
"1943" 388.4 118.169151477676 56.3628533461431
"1944" 388.6 119.983045157352 60.8388671120308
"1945" 388.8 121.848418869414 65.0163630338931
"1946" 389 119.804790405158 68.7221622926862
"1947" 389.2 117.162897071514 72.6005292378808
"1948" 389.4 114.247961182091 77.6450181619339
"1949" 389.6 112.396682601574 81.7332875944222
"1950" 389.8 109.197641156212 86.854442704774
"1951" 390 105.507930276234 92.2639928786486
"1952" 390.2 101.440487481552 98.0004712879457
"1953" 390.4 97.7856724312664 102.786406222978
"1954" 390.6 94.7304867161715 107.702623441758
"1955" 390.8 95.9760334936602 111.472750822383
"1956" 391 98.3964096471354 112.925222908338
"1957" 391.2 98.417158591118 114.61564418289
"1958" 391.4 95.9329352683525 116.193670997449
"1959" 391.6 91.8410282801392 117.821171273281
"1960" 391.8 86.882870397808 120.933356951521
"1961" 392 83.0698668007819 123.703776091273
"1962" 392.2 78.6382179626601 125.679305227723
"1963" 392.4 72.3746816655983 125.157199871743
"1964" 392.6 67.2144537490876 125.39763377658
"1965" 392.8 60.6256498458918 125.147908491227
"1966" 393 54.867051524454 124.975518676773
"1967" 393.2 49.5935176328236 123.409616777732
"1968" 393.4 43.3755049149816 121.522545128712
"1969" 393.6 38.1100632297249 118.333295085521
"1970" 393.8 33.2587643557593 114.4851236239
"1971" 394 30.3952506580751 109.771272298767
"1972" 394.2 28.6928543381611 104.143879127613
"1973" 394.4 27.6636751911147 97.8217076264396
"1974" 394.6 27.0625044098579 91.5216771395255
"1975" 394.8 28.5698072395073 85.3337222370237
"1976" 395 30.8190675261457 80.2495579920858
"1977" 395.2 34.3315102597284 75.6850509992947
"1978" 395.4 38.2437374536318 70.8248809212362
"1979" 395.6 42.14982606518 67.2361805578775
"1980" 395.8 46.108414043097 62.7111660014476
"1981" 396 50.6155385776764 59.6561657114928
"1982" 396.2 56.0071666599555 57.6582382957489
"1983" 396.4 61.2916152929604 55.1695066064956
"1984" 396.6 66.038159289838 51.5646019861037
"1985" 396.8 68.7359293581034 46.5356233486508
"1986" 397 70.16636606865 40.3728309871066
"1987" 397.2 71.3314992798789 34.9110146315423
"1988" 397.4 70.4959955691341 29.25241671376
"1989" 397.6 69.4767675054436 27.8825331998373
"1990" 397.8 68.551636375246 27.8185849031544
"1991" 398 70.1278662817199 27.8381223293699
"1992" 398.2 74.0308667120871 27.3760798013871
"1993" 398.4 78.0229975026828 26.5831682449077
"1994" 398.6 82.038850835673 26.742736122402
"1995" 398.8 87.4494700861351 26.4111258397189
"1996" 399 92.178824918768 26.0605407631558
"1997" 399.2 97.1804210183547 28.1135617929873
"1998" 399.4 101.902002524896 29.8340792118914
"1999" 399.6 105.576772337719 34.2950178712344
"2000" 399.8 109.50125378812 37.9346190035772
"2001" 400 112.974377907379 42.6037193892456
"2002" 400.2 117.097412306757 46.292780634721
"2003" 400.4 119.595021262724 51.2792165529022
"2004" 400.6 118.587349565243 54.525104315876
"2005" 400.8 117.548921804109 59.7629927900758
"2006" 401 118.792956167451 65.5851999852794
"2007" 401.2 119.910026221795 70.7082087353758
"2008" 401.4 119.732308487457 75.7165274856014
"2009" 401.6 119.394787070144 78.797678459976
"2010" 401.8 121.578002234556 81.5431775378229
"2011" 402 122.083535113122 83.6964804433369
"2012" 402.2 118.92114275775 85.8309145644327
"2013" 402.4 115.367504016667 89.4721128272067
"2014" 402.6 111.15253676284 92.4511140869003
"2015" 402.8 107.235602963309 96.2324675695526
"2016" 403 103.1587342513 100.561394252594
"2017" 403.2 99.7237630244947 105.981637069256
"2018" 403.4 96.3960217310622 111.525403163253
"2019" 403.6 93.6071354692171 117.447506052104
"2020" 403.8 92.1092776080731 119.132186822238
"2021" 404 90.1874446257286 117.82429468663
"2022" 404.2 85.5951807339027 117.366817220132
"2023" 404.4 80.5710485451464 117.101406669987
"2024" 404.6 76.7977000886684 116.110494337318
"2025" 404.8 70.5327296478285 114.741888976329
"2026" 405 65.0558137664199 115.566344202071
"2027" 405.2 59.9028810463243 117.670605009511
"2028" 405.4 54.6544668815107 120.674543220954
"2029" 405.6 49.5491862475251 123.655750744777
"2030" 405.8 45.1083903604782 124.654263970188
"2031" 406 42.0599768625136 123.28358448103
"2032" 406.2 37.1772245893359 120.466053804885
"2033" 406.4 33.9093114627359 117.009959111747
"2034" 406.6 30.5997855890946 112.063001899954
"2035" 406.8 27.3589488590869 106.867447007345
"2036" 407 23.64644334952 101.574339300995
"2037" 407.2 18.9993889351748 97.3811655506503
"2038" 407.4 15.4773683734831 92.1696800850711
"2039" 407.6 12.2498382847881 86.1763752414839
"2040" 407.8 9.13627881509401 80.5319329031317
"2041" 408 9.12413930894931 74.486266701335
"2042" 408.2 9.92723872573805 68.8652389905253
"2043" 408.4 11.7248400272922 62.3245434984487
"2044" 408.6 13.9234431355123 56.7985618254702
"2045" 408.8 17.3236709010917 51.8975081324428
"2046" 409 21.3879342994915 46.639320505159
"2047" 409.2 24.4918297970734 40.6932055145077
"2048" 409.4 28.8874169414409 35.6556744329771
"2049" 409.6 33.5601952629786 31.2150483286701
"2050" 409.8 37.9233954948768 27.2012956752353
"2051" 410 42.2840119833973 22.1226818160228
"2052" 410.2 44.1001574042941 16.5247713610598
"2053" 410.4 44.522272383707 11.0572221877656
"2054" 410.6 43.8270797427657 10.4123159420927
"2055" 410.8 44.1072620918759 9.26391481595109
"2056" 411 46.3334378533786 6.21500659185819
"2057" 411.2 49.4275206477412 7.04202387979683
"2058" 411.4 55.1355604706472 5.68212064864521
"2059" 411.6 59.812151164926 4.24772653129383
"2060" 411.8 64.7671891719639 2.74203391276318
"2061" 412 71.0696809848972 2.98504373218731
"2062" 412.2 75.799723574455 3.6125426053433
"2063" 412.4 82.160145988664 4.93431990497232
"2064" 412.6 86.8681591812207 6.50427848718338
"2065" 412.8 92.1632890988453 9.09153340355741
"2066" 413 96.3960147758207 11.4776728308794
"2067" 413.2 100.459543782617 14.4371007244584
"2068" 413.4 105.079030830434 18.0400864721119
"2069" 413.6 109.210814740847 22.6755012453504
"2070" 413.8 112.691991945788 27.3140455936106
"2071" 414 116.914715783986 31.7884023207592
"2072" 414.2 119.564258236965 37.0803098972457
"2073" 414.4 122.415417584786 42.1720833196498
"2074" 414.6 124.611988022556 47.9451630982628
"2075" 414.8 124.769164726182 53.4303344152714
"2076" 415 126.66227679539 59.9280590571298
"2077" 415.2 125.292436569831 64.2059471031018
"2078" 415.4 125.352432042048 70.9715077974638
"2079" 415.6 124.542869220869 77.3740093992871
"2080" 415.8 123.174383201171 84.3708852618541
"2081" 416 121.18192236152 90.1030620693934
"2082" 416.2 116.951420014707 94.5610542347279
"2083" 416.4 113.523378084071 100.425296327557
"2084" 416.6 109.96787000508 105.601433579034
"2085" 416.8 106.020726449026 108.554770885306
"2086" 417 101.075248207924 112.78620634346
"2087" 417.2 96.2076635570281 117.589750868561
"2088" 417.4 91.7766893898808 120.374782188505
"2089" 417.6 86.2256146288917 121.996304954918
"2090" 417.8 79.7660176270451 124.673745555645
"2091" 418 73.7078135629043 126.733172818644
"2092" 418.2 68.7222905293917 127.685925105839
"2093" 418.4 62.2579371853411 127.417109529109
"2094" 418.6 56.1648155660679 127.185199239279
"2095" 418.8 49.6834769377263 126.251435538962
"2096" 419 44.3978748656211 125.289875652831
"2097" 419.2 39.0444500375343 122.468461522409
"2098" 419.4 33.0623655265646 121.05891245654
"2099" 419.6 28.8734915859853 118.495129119509
"2100" 419.8 25.1776190852813 114.723536864248
"2101" 420 20.3107524026833 111.823390487861
"2102" 420.2 18.2403744731147 106.532153275087
"2103" 420.4 15.3894137081726 101.933233124207
"2104" 420.6 12.4360265238149 96.7782577741348
"2105" 420.8 8.59314348848548 91.8907780329854
"2106" 421 7.53850361494381 87.3899567509813
"2107" 421.2 6.11044074162364 82.1930545923083
"2108" 421.4 5.63724774847913 76.2229285711527
"2109" 421.6 6.73532217377774 73.0068891152445
"2110" 421.8 9.35769316799774 67.5255642369473
"2111" 422 11.9227972601007 63.075797047707
"2112" 422.2 14.648983035117 59.0524175449868
"2113" 422.4 19.0287465122851 54.954497657162
"2114" 422.6 22.75236338527 51.1115004403907
"2115" 422.8 27.7767402456367 47.7769627005822
"2116" 423 32.4153146596597 44.5975367494734
"2117" 423.2 37.1443446059285 42.165918037148
"2118" 423.4 41.7760253050521 38.6720559339269
"2119" 423.6 45.8195204827889 36.199679662525
"2120" 423.8 49.732604149674 32.9014439645397
"2121" 424 55.1832053743927 29.7711892901788
"2122" 424.2 59.2974295804961 26.7074352957765
"2123" 424.4 63.7699580634598 22.9780632820181
"2124" 424.6 67.9446234494134 20.5277984377501
"2125" 424.8 73.0413342416252 21.4741205998034
"2126" 425 77.7042968553986 22.3483672158425
"2127" 425.2 83.2140779521859 23.2717972426873
"2128" 425.4 88.219406086239 23.7114915033552
"2129" 425.6 90.5845616782121 25.5131492064836
"2130" 425.8 95.0934199587413 26.3084745275355
"2131" 426 98.1454797714088 28.4668922337372
"2132" 426.2 98.5824309926506 30.2534349404063
"2133" 426.4 100.781970094306 32.2830773413462
"2134" 426.6 104.830438993298 36.0125123790839
"2135" 426.8 107.011662704287 39.9392484424918
"2136" 427 108.8510508996 44.0408490665077
"2137" 427.2 111.473819326569 48.5459120681596
"2138" 427.4 112.929364444472 53.705202624506
"2139" 427.6 113.971133057728 58.555070284562
"2140" 427.8 113.7714527331 63.7674035316695
"2141" 428 114.554471577685 68.8377164045408
"2142" 428.2 116.526240600424 72.2741001957204
"2143" 428.4 118.235460759279 72.4547172856989
"2144" 428.6 119.669549258382 71.854969763233
"2145" 428.8 121.757396449628 70.5320433915548
"2146" 429 123.92610968033 69.2797177289681
"2147" 429.2 123.367310388614 69.4894205446541
"2148" 429.4 123.070965960833 71.2515387698193
"2149" 429.6 122.09680377573 74.0718523040142
"2150" 429.8 121.343836997914 76.9189085295302
"2151" 430 120.414389420634 78.9146040104913
"2152" 430.2 118.814598856075 83.1856597041873
"2153" 430.4 117.004108600159 87.4246177673701
"2154" 430.6 115.867883389363 91.7714962152523
"2155" 430.8 115.936265456421 95.9694793916368
"2156" 431 116.152032084697 96.1405663831856
"2157" 431.2 116.844698531832 95.9882062666052
"2158" 431.4 118.231884522225 96.1382063029734
"2159" 431.6 117.138491725034 95.8365135760852
"2160" 431.8 116.266840527493 95.4459621927697
"2161" 432 114.722838906789 95.4681233383242
"2162" 432.2 112.707931307499 96.2205568521215
"2163" 432.4 110.697108443649 97.2581382668
"2164" 432.6 108.551174398328 99.0638825212578
"2165" 432.8 105.358809557971 101.998469661032
"2166" 433 101.651828863456 105.382328069841
"2167" 433.2 99.8106763258727 109.207771313936
"2168" 433.4 99.7908948887115 112.985195613143
"2169" 433.6 100.528028920849 113.939031475958
"2170" 433.8 100.82962700913 113.100558029234
"2171" 434 102.16553833213 112.820634229985
"2172" 434.2 102.293892040748 114.385069471374
"2173" 434.4 101.726202997906 113.343020640532
"2174" 434.6 102.584674323577 112.176175168979
"2175" 434.8 104.644292163647 110.913623214644
"2176" 435 105.190581882049 110.216673310981
"2177" 435.2 106.723589921685 108.520310803825
"2178" 435.4 109.334592953608 106.702306489984
"2179" 435.6 109.846684643895 104.973469989232
"2180" 435.8 111.3344857401 102.048405897249
"2181" 436 114.76140884516 99.4382458010155
"2182" 436.2 116.507647265811 98.039805180273
"2183" 436.4 118.261794681696 94.7881938572957
"2184" 436.6 120.990827214704 91.0738140302118
"2185" 436.8 121.725270946436 87.8546007996614
"2186" 437 123.274901656381 83.6882351639511
"2187" 437.2 124.998589014119 79.1831172873803
"2188" 437.4 126.279338360749 74.9854070469159
"2189" 437.6 126.491225944294 70.3266394064584
"2190" 437.8 126.804110706614 65.8431288557218
"2191" 438 127.085246168226 62.8169286461704
"2192" 438.2 126.905819586983 58.624362925256
"2193" 438.4 126.295589122419 53.6324009526998
"2194" 438.6 125.436890312116 48.7823678136283
"2195" 438.8 123.564719074483 43.4382556213897
"2196" 439 122.16773403317 38.8522444411476
"2197" 439.2 118.840092745935 33.6198866732344
"2198" 439.4 116.523226778271 28.5138070511348
"2199" 439.6 113.629900021366 24.7975050099975
"2200" 439.8 109.56947517801 20.9748487819677
"2201" 440 105.64209868368 16.3565736022535
"2202" 440.2 103.037157189985 14.9898923919411
"2203" 440.4 99.416282763339 12.6001846547285
"2204" 440.6 95.2842072054608 9.66078503203105
"2205" 440.8 91.0039490218016 6.70842768570099
"2206" 441 88.1475827764751 4.94459925430072
"2207" 441.2 88.9945319821682 5.05965709620223
"2208" 441.4 89.1252904119019 5.0893723708417
"2209" 441.6 89.8832132785141 5.32052686708696
"2210" 441.8 90.036386405331 5.40413128575742
"2211" 442 89.9759723169795 5.38562578432925
"2212" 442.2 90.1985294054475 5.58980043836279
"2213" 442.4 90.2458488711732 5.62250232303354
"2214" 442.6 90.4289691436401 5.58083819795979
"2215" 442.8 90.4768602850626 5.63920892950463
"2216" 443 90.522568870607 5.74926133183448
"2217" 443.2 90.5779800169193 5.64139965660082
"2218" 443.4 90.7393934993463 5.77764391711112
"2219" 443.6 90.6790501631379 5.69299753224458
"2220" 443.8 90.8348809688019 5.76357872759733
"2221" 444 91.1852314860924 5.75538606606884
"2222" 444.2 91.2468044337207 5.69229260935815
"2223" 444.4 91.0805116869047 5.67812977279772
"2224" 444.6 90.8686012548035 5.6670796133432
"2225" 444.8 90.6649434032957 5.55895760515231
"2226" 445 90.2942865666046 5.65625540495151
"2227" 445.2 90.0372478679771 5.59223434433301
"2228" 445.4 89.8295412132498 5.63312020396349
"2229" 445.6 89.6561270444804 5.60049715845821
"2230" 445.8 89.6496061480969 5.55486600785717
"2231" 446 89.6610094222497 5.62647773416119
"2232" 446.2 89.9919129076381 5.57671402485063
"2233" 446.4 91.041321837642 5.32179586837308
"2234" 446.6 91.5322937649922 5.62654548483091
"2235" 446.8 91.7385604366638 5.85495412040258
"2236" 447 92.3080372689886 6.45618623285454
"2237" 447.2 93.0334821488096 7.5899197775937
"2238" 447.4 94.720508923781 9.76663324700324
"2239" 447.6 96.7088519922752 12.6068249958039
"2240" 447.8 96.8050327176845 12.9848677013279
"2241" 448 96.4768524400488 12.7137570449743
"2242" 448.2 97.2733832114059 13.7851457789458
"2243" 448.4 98.4737340711754 15.915055480112
"2244" 448.6 100.807086284558 18.3280318982172
"2245" 448.8 103.701159107042 20.6990252227357
"2246" 449 106.519209704579 22.9628613863501
"2247" 449.2 111.044921529919 25.0208910241093
"2248" 449.4 112.444795671762 26.821703513749
"2249" 449.6 112.738055826811 30.1874781738942
"2250" 449.8 114.034760189245 35.5758762751971
"2251" 450 115.973568486904 40.0230702654705
"2252" 450.2 119.271327080164 44.3389579701574
"2253" 450.4 121.5292727836 49.5566653888532
"2254" 450.6 122.8757969286 54.4425292977649
"2255" 450.8 124.341361438023 59.8464042578888
"2256" 451 126.11644634205 64.8994878293512
"2257" 451.2 124.928064417923 67.5774813625161
"2258" 451.4 123.734108809187 72.4343515345778
"2259" 451.6 122.247617590472 78.0947829772207
"2260" 451.8 121.017045784969 83.8809812429108
"2261" 452 119.051708485289 89.9400369616316
"2262" 452.2 117.262041114931 95.7472218412655
"2263" 452.4 114.650975945519 101.491202031169
"2264" 452.6 110.115981062845 103.487303464108
"2265" 452.8 104.617504579759 106.800846243418
"2266" 453 99.831603528518 110.50311762584
"2267" 453.2 94.1255026656091 113.704545091189
"2268" 453.4 88.203826682225 117.384859704669
"2269" 453.6 84.5558446911342 122.609331865351
"2270" 453.8 80.8735604293903 125.226591439208
"2271" 454 75.1524440438263 125.66909621176
"2272" 454.2 69.5735152757897 126.564963796425
"2273" 454.4 63.3107629717868 127.660676334895
"2274" 454.6 57.1482658029957 127.502360703149
"2275" 454.8 51.2659626899425 126.805717438658
"2276" 455 45.862569125322 124.260313979878
"2277" 455.2 39.8844273980427 121.511001735351
"2278" 455.4 34.2841072129406 118.328031941143
"2279" 455.6 29.1425158028377 115.569309159843
"2280" 455.8 24.8433766164038 111.686060259082
"2281" 456 22.1247588193834 106.760827567582
"2282" 456.2 19.8810446062836 100.84907906113
"2283" 456.4 19.1326622123315 95.5609607729093
"2284" 456.6 18.7338200317177 89.5152652647547
"2285" 456.8 19.9797640978147 83.8664675404727
"2286" 457 22.5049311861724 78.5418474309212
"2287" 457.2 25.7187633814184 73.829036414137
"2288" 457.4 28.2659582361449 68.2321756944759
"2289" 457.6 32.1922156249102 62.7821109146651
"2290" 457.8 35.8353218056558 58.0565297022438
"2291" 458 38.9266016671552 53.0642379794951
"2292" 458.2 40.4721259227803 46.7824337695847
"2293" 458.4 40.4487493257198 40.9094082059512
"2294" 458.6 40.6167543613792 33.9814696888417
"2295" 458.8 39.3864965048781 28.0901357470538
"2296" 459 36.6491331660714 25.3652449977765
"2297" 459.2 34.7043806703822 23.0522215042794
"2298" 459.4 36.050382067009 21.9997708822677
"2299" 459.6 38.9933482649617 22.0555130640086
"2300" 459.8 42.0369411378957 22.4099411999973
"2301" 460 45.4590717007727 22.2153160191166
"2302" 460.2 47.8457852623833 21.9755497503155
"2303" 460.4 52.2180178657564 20.9346173090817
"2304" 460.6 56.7453337861926 22.1032411081095
"2305" 460.8 62.2404850952996 22.9976267670762
"2306" 461 68.1054991415299 24.0745501270018
"2307" 461.2 74.6202386929648 24.8162213419086
"2308" 461.4 80.7420873015598 25.5642159855775
"2309" 461.6 88.081180360872 25.1650045347466
"2310" 461.8 94.0083389757956 22.822794080393
"2311" 462 98.4495798016766 19.7984536355682
"2312" 462.2 98.1747426252742 18.8797424278069
"2313" 462.4 98.6243289749284 20.9273834126112
"2314" 462.6 99.0249518070631 24.1454241202567
"2315" 462.8 99.8591909305166 28.0898607737191
"2316" 463 100.967434410223 31.00435163952
"2317" 463.2 102.75268972831 35.3481277849732
"2318" 463.4 105.290941538776 40.3891353651143
"2319" 463.6 108.828715512085 45.454498440806
"2320" 463.8 112.920047392827 50.2811863698919
"2321" 464 117.073411761595 55.1301387128976
"2322" 464.2 120.31898968746 59.5742442606944
"2323" 464.4 123.710057484792 61.0839169748704
"2324" 464.6 123.007594097623 60.7081710550008
"2325" 464.8 123.499635327307 59.5176261347451
"2326" 465 124.795846345819 58.9533734726311
"2327" 465.2 124.687858615554 59.2993108563231
"2328" 465.4 125.120342109677 60.7040936962479
"2329" 465.6 124.484970377312 63.776984208714
"2330" 465.8 123.593330402084 67.1957667283414
"2331" 466 121.416002702908 72.2828825662579
"2332" 466.2 120.19827681011 76.6615567155635
"2333" 466.4 119.899265116287 80.9502296746357
"2334" 466.6 119.449261583187 85.8777723181156
"2335" 466.8 116.959759459623 90.5670095604063
"2336" 467 114.297815153445 95.0068059818154
"2337" 467.2 110.718608036107 99.9569780328908
"2338" 467.4 107.500095349795 105.608088062211
"2339" 467.6 103.935097679856 110.950090157284
"2340" 467.8 101.095891755586 113.851275144996
"2341" 468 94.6502845983151 117.563177333763
"2342" 468.2 89.4755427784639 120.519833248887
"2343" 468.4 83.7504332572584 123.227809564808
"2344" 468.6 79.2159596514487 125.805248357541
"2345" 468.8 74.1497197621496 126.911361148622
"2346" 469 66.5174881879597 127.913228033409
"2347" 469.2 61.7124631248662 126.807220259301
"2348" 469.4 56.2496379960921 126.026005219332
"2349" 469.6 50.4257567876611 123.609430307896
"2350" 469.8 45.2213149178148 120.404080695838
"2351" 470 39.8298217335409 115.682319868738
"2352" 470.2 36.5637767502683 111.913197888393
"2353" 470.4 34.3265332254447 105.860765745313
"2354" 470.6 33.3812667736177 99.7763639516429
"2355" 470.8 33.9161657495043 93.384606916968
"2356" 471 35.2019305316247 87.0497926836894
"2357" 471.2 37.9091758781967 81.6836921977117
"2358" 471.4 41.2130916430438 76.68662786784
"2359" 471.6 46.2655598658065 71.9057186195075
"2360" 471.8 50.330741221151 66.9826736955226
"2361" 472 55.3796060286336 63.7177693620352
"2362" 472.2 60.0147419502715 60.4430872757351
"2363" 472.4 65.557330907659 59.9504823238425
"2364" 472.6 71.1797675532844 57.9311267904209
"2365" 472.8 74.9709532251947 54.4075196188975
"2366" 473 77.5202972037204 49.3792767506813
"2367" 473.2 81.0708953112936 44.4916775224354
"2368" 473.4 82.2488887972533 39.1370246426611
"2369" 473.6 83.9971294172416 33.1950925268252
"2370" 473.8 84.7982481366314 27.2852538949492
"2371" 474 85.4890327822046 21.6413802202654
"2372" 474.2 86.296381344878 17.0623567655802
"2373" 474.4 89.3818358699989 14.4435270669118
"2374" 474.6 91.3402065717493 16.1105425575423
"2375" 474.8 93.1881923109544 17.485288092723
"2376" 475 96.9209253204598 20.6042766994351
"2377" 475.2 101.49203792479 22.8149515658908
"2378" 475.4 105.98076618708 25.4491371043417
"2379" 475.6 110.111823816783 28.2686653859749
"2380" 475.8 113.924538204265 31.3324460667715
"2381" 476 117.369165205472 33.1153483384834
"2382" 476.2 117.253196650167 33.4722549797887
"2383" 476.4 116.235750221076 35.4280558205522
"2384" 476.6 116.513635331634 39.6682073333556
"2385" 476.8 115.956871584653 42.8700354187614
"2386" 477 114.999502353496 47.0479523179222
"2387" 477.2 114.707380813564 52.5065685822634
"2388" 477.4 113.716366510261 57.5129903713864
"2389" 477.6 112.733234857784 63.8276482501324
"2390" 477.8 111.615882903358 70.3641276749821
"2391" 478 110.367424289684 76.573966780008
"2392" 478.2 109.646266154947 83.4522700357351
"2393" 478.4 107.013568509955 89.2706797754998
"2394" 478.6 105.256582525943 96.410691383339
"2395" 478.8 104.93649976916 102.091507610905
"2396" 479 106.50305476196 103.620699177137
"2397" 479.2 107.048000222023 103.257557148976
"2398" 479.4 107.730593127824 102.738282761347
"2399" 479.6 108.63263847611 101.960117247614
"2400" 479.8 109.576149994308 101.56438753027
"2401" 480 110.172055727044 102.121593670902
"2402" 480.2 108.918398926274 104.058330176954
"2403" 480.4 106.993135925463 105.905376639305
"2404" 480.6 103.424509095499 109.140042936948
"2405" 480.8 100.064718653426 114.46081598982
"2406" 481 97.8682508571177 116.7940416133
"2407" 481.2 94.9606930564679 118.386360299672
"2408" 481.4 89.7457428065831 121.169213636888
"2409" 481.6 84.9359237504468 123.919712078856
"2410" 481.8 78.7360663818291 125.636850268581
"2411" 482 72.256493925821 126.505864825481
"2412" 482.2 65.7301407575295 128.100484474996
"2413" 482.4 60.5613120188919 128.256756809641
"2414" 482.6 53.9352327128097 127.975687177262
"2415" 482.8 47.3866263558297 125.655258784003
"2416" 483 41.2437029451977 122.951154743414
"2417" 483.2 35.6785121656819 119.381846091338
"2418" 483.4 29.3063597509731 117.667852180237
"2419" 483.6 24.4240388314443 113.275047583978
"2420" 483.8 20.8658482191543 108.040530011706
"2421" 484 17.6143177052401 102.5531800868
"2422" 484.2 16.4498271394007 96.4306974973825
"2423" 484.4 17.2913171250553 90.1036348512697
"2424" 484.6 18.5988834125557 83.5906332502485
"2425" 484.8 21.8906866187151 77.6035453732189
"2426" 485 26.9191455842976 72.9542849039781
"2427" 485.2 32.5373581226793 69.3666655334093
"2428" 485.4 38.3737569964108 66.0042446853524
"2429" 485.6 44.4150497242536 64.4805911381212
"2430" 485.8 51.2168796880232 61.6555914877003
"2431" 486 57.3609917865714 59.110195723323
"2432" 486.2 62.9381642216027 56.7091633635216
"2433" 486.4 67.7006347850531 54.2476112283434
"2434" 486.6 69.8135304303102 51.4029014605669
"2435" 486.8 73.7395660688499 47.9541413076578
"2436" 487 78.4571358510121 46.0914566345602
"2437" 487.2 83.4038694486794 42.7774398458767
"2438" 487.4 88.8014705528988 40.9062251307849
"2439" 487.6 94.5755119822799 37.4141083768784
"2440" 487.8 99.5951767766666 33.4753662534578
"2441" 488 103.305674483119 29.0667871714675
"2442" 488.2 103.05155295077 25.1002199795375
"2443" 488.4 101.88408738829 23.6179481775347
"2444" 488.6 103.002688415341 22.2083150221758
"2445" 488.8 103.974091906814 22.2356905615249
"2446" 489 106.416998030754 24.6572121093264
"2447" 489.2 108.926243381963 27.2660374956673
"2448" 489.4 112.82717298497 30.4754939361227
"2449" 489.6 116.814840974947 33.8860328492095
"2450" 489.8 119.956006458305 37.9999882581953
"2451" 490 121.985353399099 42.6000110491416
"2452" 490.2 121.984001180458 47.6649454150709
"2453" 490.4 123.842484667355 53.8105756258831
"2454" 490.6 125.040430827456 58.9320563849557
"2455" 490.8 125.899170420925 65.3790069345581
"2456" 491 125.453274259606 70.05668236945
"2457" 491.2 123.740972118146 76.1993305860526
"2458" 491.4 122.084019360515 82.812340908043
"2459" 491.6 121.114715051123 89.1361360834662
"2460" 491.8 117.476519199944 94.0431778601195
"2461" 492 114.485465823069 99.8832337338802
"2462" 492.2 110.426047287576 104.39677352032
"2463" 492.4 104.911062636749 108.872352446699
"2464" 492.6 101.202899446022 113.765983365133
"2465" 492.8 96.4883460369326 117.3701207668
"2466" 493 91.6543518315452 119.100671402024
"2467" 493.2 84.8525285598699 121.237864478863
"2468" 493.4 79.1611179368561 122.718935298551
"2469" 493.6 72.4430116798281 124.653466314396
"2470" 493.8 65.7909318124447 126.066282970509
"2471" 494 59.665210794141 127.006040542867
"2472" 494.2 53.6566285227635 126.142545787077
"2473" 494.4 47.4560156748745 123.515185965777
"2474" 494.6 41.6042312425035 121.913437297005
"2475" 494.8 35.7560625489367 119.206233449854
"2476" 495 30.0096243018882 116.951120017742
"2477" 495.2 26.4575655353585 114.616934451901
"2478" 495.4 23.6193874154838 109.843492490074
"2479" 495.6 21.8881700340451 104.173699558621
"2480" 495.8 18.5786680499798 98.6930639425972
"2481" 496 15.1917620337843 93.686099981872
"2482" 496.2 13.1068021063558 88.3561857061229
"2483" 496.4 12.5634046574137 82.3607219534037
"2484" 496.6 14.0235888004334 76.734944318301
"2485" 496.8 16.3563142215575 72.3673924797935
"2486" 497 19.3343021663103 66.1304809705544
"2487" 497.2 20.7314242468441 61.0900029677789
"2488" 497.4 23.1316038752397 55.4660090580955
"2489" 497.6 25.8149581090725 49.788140512401
"2490" 497.8 28.5547573413566 43.9801185678613
"2491" 498 30.1930289983599 38.9125289547353
"2492" 498.2 33.4690156100655 34.516750701593
"2493" 498.4 36.80490385151 29.8136867478191
"2494" 498.6 39.1528750623913 24.7810665791002
"2495" 498.8 37.5529978995457 21.0577330335507
"2496" 499 36.1427645714943 20.3283415548152
"2497" 499.2 35.541606497955 19.967348677834
"2498" 499.4 33.8055782463389 19.2247004677598
"2499" 499.6 35.3207080049618 18.6720043997229
"2500" 499.8 39.1993150581653 18.6738739178175
"2501" 500 43.5487341120313 19.0503053405404
"2502" 500.2 49.2318269463563 20.0747491874409
"2503" 500.4 54.6613162145784 20.9677591271897
"2504" 500.6 60.0585146284875 21.0417680415994
"2505" 500.8 66.2601736804003 20.6688512680537
"2506" 501 72.2956327789666 19.8000270592255
"2507" 501.2 77.6810397655258 17.4085411342884
"2508" 501.4 83.9083556773769 15.0577303560375
"2509" 501.6 88.8230800246097 12.2263911939792
"2510" 501.8 93.3254619037783 11.2028879549689
"2511" 502 96.7397025862498 14.3479581580452
"2512" 502.2 100.796010842496 19.1302517651669
"2513" 502.4 103.99911106511 23.5977800340279
"2514" 502.6 107.494003053607 28.7350953505072
"2515" 502.8 111.250020240731 33.5829522817197
"2516" 503 114.742994035208 36.784845330705
"2517" 503.2 116.486687430177 41.6185185337
"2518" 503.4 118.731273650435 47.3906359373508
"2519" 503.6 121.07323758602 52.734954335634
"2520" 503.8 122.290989378197 57.6730557864793
"2521" 504 121.561411829389 63.6476820031127
"2522" 504.2 121.979117157563 70.0763017771854
"2523" 504.4 121.562590119801 76.1031423760559
"2524" 504.6 118.845159956601 81.6336609360563
"2525" 504.8 116.608469930389 87.2280212108611
"2526" 505 114.418049004214 93.4223869381955
"2527" 505.2 112.270306014865 99.2464405905409
"2528" 505.4 110.430771526366 103.29848741525
"2529" 505.6 106.992123922466 104.241064313648
"2530" 505.8 103.358974008139 107.181880599686
"2531" 506 100.633747578107 110.930611003814
"2532" 506.2 96.7273476026953 114.550918745522
"2533" 506.4 92.1306771227301 117.036067807407
"2534" 506.6 87.9780471763403 121.635025731836
"2535" 506.8 83.3219536086563 122.897225628878
"2536" 507 77.8269308258949 125.065547604671
"2537" 507.2 72.2762557733717 126.620402134015
"2538" 507.4 67.2445339114741 127.166217232177
"2539" 507.6 60.7173699916783 127.361478204324
"2540" 507.8 54.4957247047761 127.468787601345
"2541" 508 48.9044665540202 125.72281547045
"2542" 508.2 44.1684176070225 122.604592333389
"2543" 508.4 40.2845666026655 117.679307210188
"2544" 508.6 36.4281171212306 113.581511264338
"2545" 508.8 33.7705666670242 108.232696707379
"2546" 509 30.709993733971 101.53847303322
"2547" 509.2 28.9860881387161 96.4676469461609
"2548" 509.4 28.6310787395606 90.6441244184419
"2549" 509.6 29.5609905533801 84.6658313764885
"2550" 509.8 31.3266841335416 79.4520166844918
"2551" 510 34.8512720834755 74.7651255765817
"2552" 510.2 37.8265074893867 70.4384330116052
"2553" 510.4 42.7900030862605 66.4918823520037
"2554" 510.6 46.3401308039181 61.9407867460013
"2555" 510.8 49.6206258281999 57.1659950818669
"2556" 511 52.0172148187157 53.9065030980149
"2557" 511.2 56.158781955376 49.7259650072441
"2558" 511.4 60.0219386477615 45.209203949272
"2559" 511.6 63.4175636070901 41.1248097300727
"2560" 511.8 65.0555490602606 36.0876408711856
"2561" 512 64.9555402143415 30.9702316887519
"2562" 512.2 63.1748569076943 27.3299291408375
"2563" 512.4 60.9093109398377 24.2067914192998
"2564" 512.6 58.0279508035765 20.7972684621065
"2565" 512.8 56.0190798707254 19.1518656470041
"2566" 513 55.4541999172441 19.2750830579084
"2567" 513.2 56.1480129761299 19.2239588469597
"2568" 513.4 58.7283185941112 18.0934313137578
"2569" 513.6 61.9383379169286 19.1808223237812
"2570" 513.8 66.2984247204078 21.0891721343445
"2571" 514 69.1099066541991 22.2021494607151
"2572" 514.2 74.3561938475406 22.9737950519345
"2573" 514.4 79.3860228027953 24.209705772083
"2574" 514.6 85.1564085895041 24.7899623163648
"2575" 514.8 91.5587121475614 25.6914123490743
"2576" 515 96.5577757745795 26.4071483888106
"2577" 515.2 101.794779340712 27.5700027154695
"2578" 515.4 105.933412075928 29.6729275355311
"2579" 515.6 106.950801822672 32.5000157784113
"2580" 515.8 108.526454040608 38.0337777637428
"2581" 516 111.475865584098 41.906261955843
"2582" 516.2 114.036302154717 45.3045364906348
"2583" 516.4 117.085647806735 49.4116671509873
"2584" 516.6 119.081551018703 51.6643516629828
"2585" 516.8 116.654673490128 52.9672361981633
"2586" 517 114.206672130433 55.5094928393275
"2587" 517.2 112.008831474308 59.7788247204964
"2588" 517.4 110.712038407017 63.6619108870708
"2589" 517.6 109.609235530958 68.8546043461497
"2590" 517.8 108.496786043158 74.4604452750128
"2591" 518 109.092691090202 79.8531279111218
"2592" 518.2 110.255809663819 84.7876664322658
"2593" 518.4 111.614601151577 88.6945372370721
"2594" 518.6 112.987705859411 89.6236881054738
"2595" 518.8 112.019199121103 90.3107132374914
"2596" 519 111.180414122727 91.1587263593734
"2597" 519.2 110.445968599775 92.9150714916491
"2598" 519.4 107.716187874566 94.0574600416414
"2599" 519.6 103.39471388933 94.8975208329324
"2600" 519.8 98.0675966387043 95.0878157831796
"2601" 520 92.8702610401654 96.1114852925988
"2602" 520.2 86.9765577408935 97.0145942991469
"2603" 520.4 81.7906847555022 98.1550612965757
"2604" 520.6 76.446489370757 100.542539637074
"2605" 520.8 71.8801257695478 103.845173701926
"2606" 521 67.8272062064206 107.830308643741
"2607" 521.2 64.7031057803404 112.89429380294
"2608" 521.4 61.1794041551268 116.48751227161
"2609" 521.6 58.4449543384856 116.067064033555
"2610" 521.8 55.4726568270269 112.288477424006
"2611" 522 54.4270581448652 107.10753670349
"2612" 522.2 53.7359915384121 103.376732797405
"2613" 522.4 53.5786633570747 102.043859285757
"2614" 522.6 54.4453472720286 98.3543328672164
"2615" 522.8 56.4044222163607 92.6430460155993
"2616" 523 59.2137094694321 87.3174569085578
"2617" 523.2 61.7021836818932 81.1478927810464
"2618" 523.4 64.7977428168113 75.2292354691357
"2619" 523.6 68.3705389400007 70.4889923211896
"2620" 523.8 72.0393964238695 65.5794456676418
"2621" 524 76.5458511450855 61.7780798674295
"2622" 524.2 80.8389310448827 59.1825130564105
"2623" 524.4 86.3731856979299 56.3525507494022
"2624" 524.6 92.0812244392982 53.3916271472789
"2625" 524.8 96.975117469807 50.8667685690132
"2626" 525 101.072356292486 46.4104202723534
"2627" 525.2 105.581422416474 42.2482594921149
"2628" 525.4 107.935958059196 37.238596851665
"2629" 525.6 107.115713293435 34.4313195593205
"2630" 525.8 105.397960310579 31.129075665761
"2631" 526 104.168625533682 27.3073222526961
"2632" 526.2 102.771442453755 24.629796513239
"2633" 526.4 105.182871759131 24.7466285731088
"2634" 526.6 107.807682287231 27.0799097422974
"2635" 526.8 108.312977227007 30.988474530247
"2636" 527 109.434957315997 36.5066328027772
"2637" 527.2 109.766890182861 39.587408652578
"2638" 527.4 109.700178444559 40.9048452529959
"2639" 527.6 110.307728281735 46.0967188259295
"2640" 527.8 111.435418637586 51.781561428789
"2641" 528 113.323518570223 57.0132082700286
"2642" 528.2 116.362222439544 61.8549202175401
"2643" 528.4 119.73703382303 65.5124938027568
"2644" 528.6 121.913039396978 66.3484284823563
"2645" 528.8 120.538377901595 67.3714249596554
"2646" 529 119.099759137918 68.6378095904284
"2647" 529.2 117.812443110797 71.6333014331825
"2648" 529.4 115.776234922597 74.3215757197732
"2649" 529.6 111.90027669409 77.7553404169725
"2650" 529.8 107.593542080611 81.4694577865621
"2651" 530 103.748169868366 85.7003344972607
"2652" 530.2 99.9820156016349 90.5403960042272
"2653" 530.4 95.458210547743 95.7763232682729
"2654" 530.6 91.1170850720612 99.8491940829112
"2655" 530.8 85.5357116161811 103.20968726713
"2656" 531 79.4336753652871 106.937231457921
"2657" 531.2 73.1937093578156 109.438595108001
"2658" 531.4 67.2083292057063 109.659375815191
"2659" 531.6 60.6904419814242 110.41909549871
"2660" 531.8 57.0563982030852 112.859126761208
"2661" 532 55.61148682202 118.268794455038
"2662" 532.2 56.1496818814913 121.945429031091
"2663" 532.4 58.3513357791108 122.811559959933
"2664" 532.6 60.7825249990465 125.08823294539
"2665" 532.8 63.5063292790638 126.475240228485
"2666" 533 65.2898848384419 125.290910241034
"2667" 533.2 69.0792110096049 126.2138074319
"2668" 533.4 72.916093302566 126.940688589355
"2669" 533.6 75.098588700653 124.798210415675
"2670" 533.8 79.6957840000497 122.472059346311
"2671" 534 85.6986131876836 121.828671904675
"2672" 534.2 90.530161405815 120.961919176243
"2673" 534.4 92.733111887102 118.674439600146
"2674" 534.6 96.890615354788 114.013087566664
"2675" 534.8 101.237317596329 110.718190780633
"2676" 535 105.884646039609 108.549533842325
"2677" 535.2 109.517467549534 105.751340226557
"2678" 535.4 111.972711889188 100.311974474948
"2679" 535.6 115.746649976522 95.0947158293295
"2680" 535.8 119.84211238284 92.145340055248
"2681" 536 119.64663769554 88.1758091365688
"2682" 536.2 119.965871809908 82.4426011115498
"2683" 536.4 121.708843668522 76.8119291710643
"2684" 536.6 124.396263455526 71.4862779351056
"2685" 536.8 126.249797839811 66.1302990316822
"2686" 537 126.279479009843 60.6266341002486
"2687" 537.2 123.478823977377 55.424261966559
"2688" 537.4 120.72818300418 49.6100846621445
"2689" 537.6 117.463705177908 44.1345521631632
"2690" 537.8 113.732053494969 38.8055537939737
"2691" 538 111.800846448679 33.2404763519011
"2692" 538.2 111.052831526672 27.8048648227942
"2693" 538.4 111.707714658892 23.4790522861567
"2694" 538.6 110.548305062342 25.2870925462281
"2695" 538.8 106.151200689011 24.6666105372087
"2696" 539 100.771550794356 22.6219237955445
"2697" 539.2 97.1544097350995 20.3504061423666
"2698" 539.4 95.3752018276055 19.4203068991069
"2699" 539.6 93.4586248833051 18.6024766770216
"2700" 539.8 90.8048737337237 16.2724965859393
"2701" 540 87.5955275627501 12.0056401090614
"2702" 540.2 83.4070665519243 8.62121297609731
"2703" 540.4 78.7225134086987 7.69729363019177
"2704" 540.6 73.7138674290357 9.12799470408285
"2705" 540.8 67.360623042896 9.89606358833331
"2706" 541 61.3125992502668 11.342531812286
"2707" 541.2 55.0289075624764 12.5985022120917
"2708" 541.4 48.2221561058429 13.9956836193054
"2709" 541.6 41.2549145465348 14.8960608603532
"2710" 541.8 35.0330741813702 16.0377884085639
"2711" 542 29.7876548865268 14.1250606939926
"2712" 542.2 30.4999577223117 13.4722164948458
"2713" 542.4 31.6032421812153 12.9941751980568
"2714" 542.6 33.1427255115798 11.1157784848547
"2715" 542.8 35.0464902998233 9.56434885433999
"2716" 543 37.0072056723179 8.47549442446473
"2717" 543.2 40.5956158432694 7.41624401415901
"2718" 543.4 44.3369590919341 6.34578961406599
"2719" 543.6 49.1015887388172 4.65320331663877
"2720" 543.8 54.9337032967052 4.53099908070501
"2721" 544 61.3086319484153 3.23702309348376
"2722" 544.2 67.0109171594902 3.37461369344162
"2723" 544.4 74.0806122142216 4.46807628660339
"2724" 544.6 79.8148822803085 4.47341667079917
"2725" 544.8 85.3633934830642 6.29438687456628
"2726" 545 91.9204104860073 8.1002230961799
"2727" 545.2 96.2474205779659 11.5807748158665
"2728" 545.4 101.831188302919 15.3915537691287
"2729" 545.6 106.672349433867 18.912373459143
"2730" 545.8 110.698666778543 22.9119551279459
"2731" 546 114.081052838213 28.0309124614708
"2732" 546.2 118.28590062435 33.7594294680821
"2733" 546.4 121.202880117956 39.172851463747
"2734" 546.6 123.365924739807 45.5622201365606
"2735" 546.8 125.695067060452 51.4249964838044
"2736" 547 125.276753294595 58.3127675058836
"2737" 547.2 125.413170327402 65.6456052117535
"2738" 547.4 126.188290481526 72.0586861914651
"2739" 547.6 124.682112148284 78.5824281543189
"2740" 547.8 121.359421763644 85.1454528417123
"2741" 548 118.402895647705 91.4257039449031
"2742" 548.2 115.969781467054 98.3132136778769
"2743" 548.4 111.186949188039 101.48526093913
"2744" 548.6 106.610542222721 106.55769120426
"2745" 548.8 102.113357354803 112.457952228984
"2746" 549 96.885647122972 117.285717268187
"2747" 549.2 92.4130096570716 120.324556709284
"2748" 549.4 86.2306390539664 123.096864562517
"2749" 549.6 79.8461999444767 125.500615535651
"2750" 549.8 73.8397992130629 127.002636991276
"2751" 550 67.1571609719041 128.209476766318
"2752" 550.2 61.5336509068586 128.226231954083
"2753" 550.4 55.1523633619968 127.099737873987
"2754" 550.6 48.8771875324647 126.842590409917
"2755" 550.8 42.5964685544428 125.090277599191
"2756" 551 37.4992307998582 122.69215596676
"2757" 551.2 31.8235006488556 119.595992065316
"2758" 551.4 27.7187812686147 118.183759229814
"2759" 551.6 25.83838802876 117.410911874642
"2760" 551.8 25.6332934692482 117.749614135499
"2761" 552 26.4980915977433 118.513835181084
"2762" 552.2 26.4781228676968 119.215829757274
"2763" 552.4 26.3486515708167 119.489687387442
"2764" 552.6 26.3431810908207 119.504431254663
"2765" 552.8 26.310230692756 119.567741029803
"2766" 553 26.501914040709 119.45823245919
"2767" 553.2 26.8131290308456 119.516729210692
"2768" 553.4 26.7356567350721 119.44242859228
"2769" 553.6 26.3370263340937 118.836315400806
"2770" 553.8 25.9185626040529 118.24932654813
"2771" 554 24.0329270211519 116.519551906746
"2772" 554.2 22.9872433371547 116.228370966235
"2773" 554.4 21.2191084261359 113.53768631016
"2774" 554.6 19.7737475361834 111.68571066451
"2775" 554.8 17.403989071752 108.587346392434
"2776" 555 14.1822237296361 105.124235827414
"2777" 555.2 11.4350796405201 100.599194610801
"2778" 555.4 8.79516315809933 96.3854275440615
"2779" 555.6 6.27950471493506 91.4433458191508
"2780" 555.8 5.64826232686257 86.2472788629041
"2781" 556 3.99351431143034 81.0300828125471
"2782" 556.2 2.42796513937857 75.8539901518875
"2783" 556.4 3.9455901130805 73.0833015987419
"2784" 556.6 6.07337112144852 67.5554943950044
"2785" 556.8 8.36164838595583 62.8683231924027
"2786" 557 12.1895531172768 58.682449916804
"2787" 557.2 16.0414232644225 54.7921885117578
"2788" 557.4 21.5899765739334 51.2376784686842
"2789" 557.6 26.4544917691909 49.2649979976911
"2790" 557.8 31.8197946387553 49.2217665274538
"2791" 558 36.8287542225313 49.7955929053678
"2792" 558.2 42.1098107949696 50.8972149023658
"2793" 558.4 47.865004850685 52.8848130291605
"2794" 558.6 53.218136402039 54.8749943409595
"2795" 558.8 59.166151928798 56.0604920932107
"2796" 559 65.1460339237148 57.1812317504356
"2797" 559.2 69.6187114760767 57.4901244625547
"2798" 559.4 73.1686123022262 56.6881021651653
"2799" 559.6 77.2049527681557 56.6829972840893
"2800" 559.8 81.5205911757016 56.7873218541599
"2801" 560 85.6767494284621 54.5567556122384
"2802" 560.2 88.8653783599482 51.1393720997766
"2803" 560.4 92.360446405676 47.4885573270654
"2804" 560.6 95.6548828575021 44.3527515327041
"2805" 560.8 97.2687972823095 40.6517561052045
"2806" 561 98.6711568913416 37.0657204787753
"2807" 561.2 99.2943012625227 32.7343012939049
"2808" 561.4 99.5701033076155 28.5365607163894
"2809" 561.6 98.7464694710711 26.1098631092253
"2810" 561.8 98.5857973990023 25.5929031853396
"2811" 562 100.105071337671 26.1411344438235
"2812" 562.2 102.273836734248 27.7234358730017
"2813" 562.4 104.283664498187 30.6609619781347
"2814" 562.6 107.955809979099 33.8030510059905
"2815" 562.8 109.460146879191 36.736524908249
"2816" 563 111.405908592659 40.3914390201327
"2817" 563.2 114.264662812837 45.2292344661274
"2818" 563.4 116.954301591286 50.0833024596397
"2819" 563.6 119.052760466644 55.7776770546174
"2820" 563.8 121.141051200264 61.5568085134468
"2821" 564 120.801485025922 66.7848981639422
"2822" 564.2 118.459839678751 72.8261379621253
"2823" 564.4 116.577459161031 78.4113861660743
"2824" 564.6 112.365015802912 83.9198435000927
"2825" 564.8 108.439240272135 88.1907047415934
"2826" 565 103.580224283325 92.6755671090609
"2827" 565.2 98.3804814877069 97.4473523957373
"2828" 565.4 92.2029412251987 101.002069023895
"2829" 565.6 86.5153410354518 105.234530323202
"2830" 565.8 80.8319690138653 109.868052477918
"2831" 566 75.201930791256 113.662472815359
"2832" 566.2 71.6152002342098 118.837508638565
"2833" 566.4 70.827047701304 123.488070953803
"2834" 566.6 71.4505692282073 124.295761817221
"2835" 566.8 68.3814652998358 124.048694974016
"2836" 567 64.9989407668971 121.067615866655
"2837" 567.2 59.636688714808 118.676946779414
"2838" 567.4 54.5593207049521 115.866968888986
"2839" 567.6 49.9431223771395 113.339268841754
"2840" 567.8 46.2679410320359 108.31991578706
"2841" 568 43.0940788402561 103.144399290163
"2842" 568.2 41.1734416787116 97.4128379768021
"2843" 568.4 38.7182236857523 91.038667937319
"2844" 568.6 37.9073445010468 84.0885667524758
"2845" 568.8 37.8274490785113 77.5570419487033
"2846" 569 38.0185930604739 71.0764212588539
"2847" 569.2 41.0831962065458 64.963477938081
"2848" 569.4 43.0596279852312 59.5949253343575
"2849" 569.6 44.9008130665358 53.1482903387113
"2850" 569.8 47.0198050934865 47.0160369486226
"2851" 570 50.5774211005064 41.7451779738458
"2852" 570.2 53.6247421240089 35.9433937861207
"2853" 570.4 52.2430046754602 31.3109243504819
"2854" 570.6 48.3743785426848 26.8302815326349
"2855" 570.8 45.0217824068231 23.18438915414
"2856" 571 45.9396897860614 19.5694434456733
"2857" 571.2 50.0683242638536 17.0137148234465
"2858" 571.4 54.4087061696984 14.1577075888089
"2859" 571.6 59.3543764706797 13.239736775391
"2860" 571.8 65.9918759820731 11.2753529769613
"2861" 572 72.1110263606465 10.2493978933004
"2862" 572.2 79.0224057555326 10.6956497533993
"2863" 572.4 86.3878850292853 11.7073049759097
"2864" 572.6 92.7979170388305 14.6934406381853
"2865" 572.8 98.8812864314543 17.5897079210599
"2866" 573 104.402068929392 21.7425309514957
"2867" 573.2 109.035460205492 26.652439846275
"2868" 573.4 113.360341737073 31.2487921368406
"2869" 573.6 117.359496054189 36.753046324482
"2870" 573.8 119.269858076163 43.0244338484942
"2871" 574 121.178304239185 49.5901510609527
"2872" 574.2 122.792383696268 54.1105627176113
"2873" 574.4 124.597564699822 59.4531385853682
"2874" 574.6 122.911120274347 64.7351091374187
"2875" 574.8 121.105041622022 70.4213079564056
"2876" 575 119.402453012974 77.0510228758356
"2877" 575.2 117.139291501526 83.3796000307899
"2878" 575.4 116.036582016046 89.6176303668679
"2879" 575.6 114.089380929865 96.4279595525366
"2880" 575.8 109.120443728383 99.1450440040002
"2881" 576 103.38856836992 103.389386604176
"2882" 576.2 98.2129931490707 108.033498443268
"2883" 576.4 93.0272251359035 111.230375520712
"2884" 576.6 88.1109450883819 115.260337748474
"2885" 576.8 81.8362974238093 119.184527025301
"2886" 577 75.5983073047373 122.438036745536
"2887" 577.2 68.5835584415245 125.249664151357
"2888" 577.4 62.743594258307 127.965822536801
"2889" 577.6 57.4037257332202 126.99541681853
"2890" 577.8 50.5773713775773 125.61242580036
"2891" 578 43.44741605288 125.429242112164
"2892" 578.2 38.5630028668874 123.309208049274
"2893" 578.4 33.0004170121951 120.827689758687
"2894" 578.6 28.3087120677634 116.78984441225
"2895" 578.8 23.9204008557815 113.743639744609
"2896" 579 20.4677396770248 109.523342551801
"2897" 579.2 17.9164104574554 104.14537416804
"2898" 579.4 15.0132786689856 99.85440387869
"2899" 579.6 12.035896604808 95.1176866989789
"2900" 579.8 8.80572926625893 91.3132935400879
"2901" 580 7.70629416021677 90.5272373661348
"2902" 580.2 8.84473261126804 90.5416177404128
"2903" 580.4 11.889425151445 88.4477260445737
"2904" 580.6 15.4288331793321 84.9747476323132
"2905" 580.8 18.4712010342158 82.7752244340652
"2906" 581 19.5218149372536 82.5814497354852
"2907" 581.2 23.5050114190905 80.1208210035445
"2908" 581.4 28.5952282869569 77.9060712605942
"2909" 581.6 33.3170551810194 76.3695548152897
"2910" 581.8 39.4253942728877 76.0451781548321
"2911" 582 45.2597036507849 75.9878755066323
"2912" 582.2 51.9985130188443 76.7159560898105
"2913" 582.4 58.1920269932952 76.3266161104072
"2914" 582.6 64.4614986273435 78.1435460118554
"2915" 582.8 70.6462418018724 80.7474084892572
"2916" 583 76.2877576714249 81.1770293736949
"2917" 583.2 80.1090852456822 81.7873564098739
"2918" 583.4 81.9016469344776 84.6155014719987
"2919" 583.6 84.6224819581676 88.6732050374502
"2920" 583.8 89.474108755562 91.3818386239979
"2921" 584 92.4513811895773 96.0864954834835
"2922" 584.2 95.3646222931716 100.680106243867
"2923" 584.4 97.5901172627582 103.324245938599
"2924" 584.6 98.7052022145792 102.096563083605
"2925" 584.8 102.486225228368 98.9850555355809
"2926" 585 107.236928311753 96.0506513669949
"2927" 585.2 111.406641659125 92.2873544629226
"2928" 585.4 114.581230893044 87.4222528405264
"2929" 585.6 117.693140052871 82.0304287151807
"2930" 585.8 119.774229920753 76.5457996314357
"2931" 586 121.725726276735 70.8932930937579
"2932" 586.2 123.412100112873 64.657654673212
"2933" 586.4 123.647064587645 59.9509982821998
"2934" 586.6 122.199514604456 56.7386515991875
"2935" 586.8 121.085033999198 53.0877333414507
"2936" 587 121.332960895938 48.7215713025284
"2937" 587.2 122.98497894954 44.6116759090856
"2938" 587.4 123.515188368467 45.3871020285945
"2939" 587.6 124.575948979083 46.3377379726573
"2940" 587.8 124.794471831359 46.4893737043122
"2941" 588 124.861568436734 46.766516933979
"2942" 588.2 124.941955291634 46.3892600229
"2943" 588.4 124.993941808075 45.966928107408
"2944" 588.6 125.024239530483 44.9168290227481
"2945" 588.8 124.869381420924 44.4026392538785
"2946" 589 124.737662427309 45.0740634687939
"2947" 589.2 124.848696290893 45.6177215530845
"2948" 589.4 125.007627073024 45.5000007494502
"2949" 589.6 125.238280030159 45.7263672405153
"2950" 589.8 125.285224761172 45.8240220499683
"2951" 590 125.33988462302 46.0088742846372
"2952" 590.2 125.473226851969 46.2051610854477
"2953" 590.4 125.436437070922 46.0192046956835
"2954" 590.6 125.384232126871 46.0863149014834
"2955" 590.8 125.336621140602 46.0994736425127
"2956" 591 125.322032986023 45.9744382670621
"2957" 591.2 125.275788082423 45.9672082539403
"2958" 591.4 125.216648769563 45.8956112634833
"2959" 591.6 125.133505093741 45.5986913982472
"2960" 591.8 125.17353718041 45.363084660936
"2961" 592 125.165176866992 45.6201226743704
"2962" 592.2 125.535910633338 46.1877734271922
"2963" 592.4 126.636577390547 47.9383418611953
"2964" 592.6 126.591002716527 48.4498496930134
"2965" 592.8 126.090774461577 49.156675778283
"2966" 593 125.311544793804 51.3128554843956
"2967" 593.2 125.072108590419 53.9709508182445
"2968" 593.4 125.387338363063 56.4988628566636
"2969" 593.6 124.859927500287 58.2573150490566
"2970" 593.8 125.217557663378 60.7693023054871
"2971" 594 125.757133072709 62.895353803886
"2972" 594.2 124.930440085143 66.0482676848175
"2973" 594.4 124.742079491319 70.9599788038785
"2974" 594.6 125.104951651075 76.1708723553243
"2975" 594.8 124.268432360583 79.9579629559703
"2976" 595 123.359536092571 84.6661764248759
"2977" 595.2 120.193237898584 88.7012755206192
"2978" 595.4 117.672753364227 93.8576528967648
"2979" 595.6 114.732380964432 99.4768632434094
"2980" 595.8 112.942762060625 102.195596412348
"2981" 596 109.887003525887 106.230243426413
"2982" 596.2 105.886451960328 109.89076681231
"2983" 596.4 102.318216615558 113.617351181309
"2984" 596.6 98.77983752858 116.718017080903
"2985" 596.8 93.4505496099701 119.448583289838
"2986" 597 88.6803676373709 120.791335232199
"2987" 597.2 83.3542545096864 121.650154762664
"2988" 597.4 77.9767737281155 122.323274889589
"2989" 597.6 73.104966532028 124.449626078356
"2990" 597.8 68.2720991301707 127.628118062459
"2991" 598 63.4494572549463 127.916855892712
"2992" 598.2 58.1615607311935 127.632959028245
"2993" 598.4 51.9828765506794 127.897691387698
"2994" 598.6 46.6291739582128 126.151692748424
"2995" 598.8 40.9404807721787 123.512154516648
"2996" 599 35.539092793102 120.193021368364
"2997" 599.2 30.9791361841189 116.538298740402
"2998" 599.4 26.4152001713691 112.55342957885
"2999" 599.6 22.8188995062586 107.815325952277
"3000" 599.8 20.7524279335346 101.961638577181
"3001" 600 20.7962882426407 96.1217284346311
"3002" 600.2 21.8287432242465 89.4657509271366
"3003" 600.4 23.5469072297737 83.2312936692761
"3004" 600.6 24.5391849945779 77.0968654287763
"3005" 600.8 26.4786792832609 71.6308738660884
"3006" 601 28.269998721319 68.8567854042347
"3007" 601.2 29.9781714332864 66.8856367972509
"3008" 601.4 33.4571754272339 63.5193107751004
"3009" 601.6 37.6597538153967 59.6472159469761
"3010" 601.8 40.8427061072095 55.5605559680252
"3011" 602 45.0862204578736 49.7256997483163
"3012" 602.2 48.6167306973592 43.818270750331
"3013" 602.4 50.6554235487323 38.2768557076156
"3014" 602.6 52.9242969104715 33.2349700612472
"3015" 602.8 54.9316350638148 28.1076518018968
"3016" 603 59.2030420521719 23.0920999307874
"3017" 603.2 62.070624321887 18.6753937579092
"3018" 603.4 62.2673373377737 15.180291148289
"3019" 603.6 59.7715151437896 12.7001476625718
"3020" 603.8 59.1262501094559 11.7878486834023
"3021" 604 60.4894777703996 10.6000176972229
"3022" 604.2 63.5154972505215 11.6667363666278
"3023" 604.4 68.0232568406739 14.1246387893982
"3024" 604.6 73.4499886082455 15.7499019176612
"3025" 604.8 78.1403969718242 17.4638997514064
"3026" 605 83.7240015846543 19.3720691576759
"3027" 605.2 88.9240310294043 22.7419450917447
"3028" 605.4 93.8839268020492 25.8457146192773
"3029" 605.6 98.6577840770504 30.4951718919827
"3030" 605.8 103.755248065483 35.2369666830868
"3031" 606 107.842316637 39.2899721323314
"3032" 606.2 110.828121652137 44.5064045553582
"3033" 606.4 114.611346558664 50.2172189445226
"3034" 606.6 118.014217440823 55.9758072782233
"3035" 606.8 121.110786332888 61.0371033064301
"3036" 607 121.239545928955 64.9205259493291
"3037" 607.2 119.283868097533 70.5103205060447
"3038" 607.4 118.689029610033 76.2299756609809
"3039" 607.6 116.98529199246 82.447499242606
"3040" 607.8 115.821051091429 88.2552811880967
"3041" 608 113.524723371001 94.7451484152288
"3042" 608.2 111.56109412341 101.50019799612
"3043" 608.4 109.377021159827 102.818377316445
"3044" 608.6 104.360224457152 104.584250288086
"3045" 608.8 99.1813793130077 106.792223998304
"3046" 609 93.8710010939527 109.590999069269
"3047" 609.2 87.3670484086821 111.858351726728
"3048" 609.4 80.3989691246605 114.188734665825
"3049" 609.6 74.7277832302825 115.616220280234
"3050" 609.8 68.4611206724104 115.514067070547
"3051" 610 61.8642897949187 115.126839070863
"3052" 610.2 55.3958333615509 114.248496764157
"3053" 610.4 48.5729123987956 113.098933263144
"3054" 610.6 42.4278216274208 111.583390257578
"3055" 610.8 36.1333641364735 109.349635692813
"3056" 611 30.4523431728014 106.62044658678
"3057" 611.2 25.8153206418391 103.106474587994
"3058" 611.4 23.0980037614742 98.5574102632255
"3059" 611.6 22.5855984452027 92.6780376027994
"3060" 611.8 22.588481800306 86.8807433331198
"3061" 612 24.1306234880067 81.5177875845376
"3062" 612.2 27.331675573991 76.9477505930144
"3063" 612.4 31.5669900266926 72.7093540829753
"3064" 612.6 36.231544498657 69.5960279757911
"3065" 612.8 41.6674316686987 66.5118136390953
"3066" 613 46.3508000054331 63.4347960750315
"3067" 613.2 51.9593959174935 60.8138674351654
"3068" 613.4 57.0755315657515 56.741977765935
"3069" 613.6 61.3283851101909 51.9866026476219
"3070" 613.8 65.3051816130163 47.0690792685194
"3071" 614 68.2586293202036 41.1045162806072
"3072" 614.2 69.3111650935964 35.5301326210322
"3073" 614.4 70.6723112292615 29.6239933889384
"3074" 614.6 72.6865485068089 25.0967500174905
"3075" 614.8 74.851215290486 25.5443351829521
"3076" 615 79.1276022823169 26.1552971997743
"3077" 615.2 84.8417047034171 26.170655833986
"3078" 615.4 90.6040857710606 26.3116233199773
"3079" 615.6 96.1734295991971 26.5941165355486
"3080" 615.8 101.967922256954 27.2910079093842
"3081" 616 104.854939516675 29.0816760483517
"3082" 616.2 107.462321254397 30.6567018608804
"3083" 616.4 110.619628407939 30.7447418277195
"3084" 616.6 112.595732064888 28.0199858751535
"3085" 616.8 111.255194887813 26.4944246404435
"3086" 617 110.21931573125 24.6432641498292
"3087" 617.2 108.634569370011 22.177579719172
"3088" 617.4 106.740057607728 19.4486824171005
"3089" 617.6 104.546505587751 15.988352878198
"3090" 617.8 102.766598255734 14.8157036906929
"3091" 618 99.409105363594 12.8056262350289
"3092" 618.2 97.5693707160289 10.8784872183489
"3093" 618.4 97.6592617730181 10.9795693494346
"3094" 618.6 97.6734051615807 10.6788655903605
"3095" 618.8 97.7476566507814 10.3363845165981
"3096" 619 97.396697676882 10.1593630917003
"3097" 619.2 97.1631074159031 9.79199312248921
"3098" 619.4 97.1216987217874 9.83252942790665
"3099" 619.6 97.0714429881928 9.84452865468717
"3100" 619.8 96.2711412166692 8.97628484996743
"3101" 620 95.5456788444892 9.19191247342139
"3102" 620.2 94.2168463107156 8.97599615506815
"3103" 620.4 92.7384575370028 8.56614518883506
"3104" 620.6 91.0009728554192 7.01047189030049
"3105" 620.8 88.2739930646679 4.90468740638855
"3106" 621 85.9462620095863 4.1349790151877
"3107" 621.2 82.3212661702569 2.99891845356216
"3108" 621.4 78.3603653537696 1.98975499340692
"3109" 621.6 73.7047695777463 0.604647576294173
"3110" 621.8 69.0090972099038 1.11542527204415
"3111" 622 64.3819922906213 1.00560318970279
"3112" 622.2 60.6946470570176 0.632742562857024
"3113" 622.4 56.5172549659373 1.15275170735005
"3114" 622.6 53.0685879174071 1.45890024095592
"3115" 622.8 48.9637206084142 2.30588895720517
"3116" 623 44.63554781433 3.54103236612057
"3117" 623.2 40.0927010531925 5.07885994541736
"3118" 623.4 37.9649622787816 5.95418084196687
"3119" 623.6 34.1078705465317 8.06154593803381
"3120" 623.8 30.4501301192704 10.8198154648908
"3121" 624 25.4801586959416 13.2646244806945
"3122" 624.2 24.0757905552364 15.3894839591984
"3123" 624.4 19.5704239804687 18.7638938774382
"3124" 624.6 16.7830672649919 21.9018182007126
"3125" 624.8 14.3249194179973 24.7733931421007
"3126" 625 12.3472203568843 28.8577605494983
"3127" 625.2 9.57484945256762 32.9018894849761
"3128" 625.4 6.73853950656053 37.5525604750996
"3129" 625.6 5.5129745519945 41.7459762112461
"3130" 625.8 3.14473851630363 47.4666155213922
"3131" 626 1.83970056790106 50.0798002946094
"3132" 626.2 2.21853808130401 49.2673469646849
"3133" 626.4 2.25100405480172 48.5042162461445
"3134" 626.6 2.32090722846046 47.9061102479246
"3135" 626.8 2.1777320335965 47.6307729920957
"3136" 627 2.29055718234198 48.3061695165279
"3137" 627.2 1.93410968285329 48.7369099258685
"3138" 627.4 1.73058945782833 48.4226161544867
"3139" 627.6 1.57169545169758 48.4158957864841
"3140" 627.8 1.59376582995378 48.6145244257632
"3141" 628 1.43617632996995 48.3524889911282
"3142" 628.2 1.21292199320898 48.2963483191579
"3143" 628.4 1.43535394524401 48.4418176200302
"3144" 628.6 1.17763155974384 48.5655964611673
"3145" 628.8 0.895877654983307 49.2260419691964
"3146" 629 0.970850290286667 50.891598003903
"3147" 629.2 1.58355235710402 52.5737725312767
"3148" 629.4 1.6424024264275 54.8179085564839
"3149" 629.6 0.888070699667565 58.0640142382126
"3150" 629.8 0.625792965449936 61.9859894912961
"3151" 630 0.387042078508105 66.0700279776694
"3152" 630.2 0.268919116630478 70.513666615178
"3153" 630.4 0.557513284070288 75.6618797052108
"3154" 630.6 1.52447187660254 78.9691542223727
"3155" 630.8 2.54244016895941 82.9313257149748
"3156" 631 3.41286259665607 86.6105395366406
"3157" 631.2 5.18605958516206 90.3661725176228
"3158" 631.4 7.04419930030357 95.0508218715691
"3159" 631.6 8.70583076331151 98.1906319279598
"3160" 631.8 10.6815235409481 101.466152911599
"3161" 632 13.3997263906108 105.042536994584
"3162" 632.2 15.7672256607613 108.268835301155
"3163" 632.4 18.2480517306104 111.212551387858
"3164" 632.6 18.2494179948645 112.239244518106
"3165" 632.8 17.5956007144671 112.2299019947
"3166" 633 17.7113961858356 112.348831986971
"3167" 633.2 17.6355395834526 112.400945457673
"3168" 633.4 17.2834801105531 112.170432234339
"3169" 633.6 17.7965221954544 112.154227738735
"3170" 633.8 18.4735778693496 112.3144169343
"3171" 634 19.7913970633758 112.331225916007
"3172" 634.2 21.8106235861888 114.056377221448
"3173" 634.4 24.0468628853768 115.715827963363
"3174" 634.6 27.3950090884271 117.907979438038
"3175" 634.8 30.724701082886 119.810607490426
"3176" 635 34.3503425073685 122.008882292332
"3177" 635.2 38.5237964483825 124.232988109429
"3178" 635.4 43.1072645309689 125.450041951598
"3179" 635.6 45.9831131371543 126.780101219873
"3180" 635.8 50.688429145898 127.45830031631
"3181" 636 56.144994535336 127.166193735051
"3182" 636.2 61.6912976124423 128.249362465858
"3183" 636.4 66.2042789837958 128.223597311163
"3184" 636.6 70.4891814427523 126.153739617994
"3185" 636.8 75.8107611116564 123.354656085334
"3186" 637 80.8472685921211 121.136665922945
"3187" 637.2 85.5860970862938 119.256485373527
"3188" 637.4 89.4752117089099 116.105036436085
"3189" 637.6 90.5178704145672 113.095362832637
"3190" 637.8 89.3917411979637 111.557607822931
"3191" 638 88.6810255997762 110.690168026956
"3192" 638.2 89.3849095428156 108.496507880236
"3193" 638.4 91.5470169362656 105.972471384824
"3194" 638.6 95.2101037821017 103.227757143904
"3195" 638.8 99.3320205931027 102.173506091644
"3196" 639 104.023605545459 101.690043079598
"3197" 639.2 108.660978418195 101.791052723733
"3198" 639.4 109.296887773464 101.420925864349
"3199" 639.6 109.325368569264 99.102072659091
"3200" 639.8 111.777353044878 95.4185776192367
"3201" 640 113.526890183647 93.932637858404
"3202" 640.2 113.920415981788 93.4358044543823
"3203" 640.4 115.432478145348 92.5617941417323
"3204" 640.6 118.593855721335 91.1386689965202
"3205" 640.8 120.64434959058 88.6937187099269
"3206" 641 121.810267351803 85.1653873883386
"3207" 641.2 124.194660454701 80.299506073591
"3208" 641.4 126.614954043392 75.7570983414784
"3209" 641.6 126.32373556509 70.6093477077026
"3210" 641.8 126.891126630616 64.101293804389
"3211" 642 127.057173843945 59.5083738275384
"3212" 642.2 125.92892424758 54.7041700778329
"3213" 642.4 125.344658601938 48.7155702006337
"3214" 642.6 123.706495563245 42.0349713942885
"3215" 642.8 121.412333627199 38.5878493252137
"3216" 643 118.365994163585 33.1684364135684
"3217" 643.2 115.142685338523 28.1122557930809
"3218" 643.4 112.113727335019 22.9658500601547
"3219" 643.6 108.5401844265 19.4492160614674
"3220" 643.8 106.868698115945 17.4779625996501
"3221" 644 107.633634123079 17.6791697393246
"3222" 644.2 106.5597078065 17.5643477905422
"3223" 644.4 104.334292885754 18.1016556918767
"3224" 644.6 99.3200109215724 18.1014909077605
"3225" 644.8 95.2236689638156 16.7114420994084
"3226" 645 91.2271449574753 16.0062904968418
"3227" 645.2 87.6211814509104 16.2549849558946
"3228" 645.4 83.8384591351524 18.4468245471215
"3229" 645.6 79.6971463210198 21.8517773016576
"3230" 645.8 77.0051309936205 25.0449833504357
"3231" 646 74.7817148114827 29.4736081963522
"3232" 646.2 73.6774649852904 33.2443210218177
"3233" 646.4 72.3725943769032 37.7808231061418
"3234" 646.6 72.9864191269755 43.0191791936081
"3235" 646.8 74.5717401522368 46.6280778569404
"3236" 647 75.6599427127985 47.792947513532
"3237" 647.2 75.9034670773981 47.8907742729559
"3238" 647.4 75.8328575695608 48.1267408862047
"3239" 647.6 76.6152438291314 48.5667392681825
"3240" 647.8 77.8941187321127 49.2259290384925
"3241" 648 80.1335739554012 50.2247888712994
"3242" NA NA NA
"3243" NA NA NA
"3244" NA NA NA
"3245" NA NA NA
"3246" NA NA NA
"3247" NA NA NA
"3248" NA NA NA
"3249" NA NA NA
"3250" NA NA NA
"3251" NA NA NA
"3252" NA NA NA
"3253" NA NA NA
"3254" NA NA NA
"3255" NA NA NA
"3256" NA NA NA
"3257" NA NA NA
"3258" NA NA NA
"3259" NA NA NA
"3260" NA NA NA
"3261" NA NA NA
"3262" NA NA NA
"3263" NA NA NA
"3264" NA NA NA
"3265" NA NA NA
"3266" NA NA NA
"3267" NA NA NA
"3268" NA NA NA
"3269" NA NA NA
"3270" NA NA NA
"3271" NA NA NA
"3272" NA NA NA
"3273" NA NA NA
"3274" NA NA NA
"3275" NA NA NA
"3276" NA NA NA
"3277" NA NA NA
"3278" NA NA NA
"3279" NA NA NA
"3280" NA NA NA
"3281" NA NA NA
"3282" NA NA NA
"3283" NA NA NA
"3284" NA NA NA
"3285" NA NA NA
"3286" NA NA NA
"3287" NA NA NA
"3288" NA NA NA
"3289" NA NA NA
"3290" NA NA NA
"3291" NA NA NA
"3292" NA NA NA
"3293" NA NA NA
"3294" NA NA NA
"3295" NA NA NA
"3296" NA NA NA
"3297" NA NA NA
"3298" NA NA NA
"3299" NA NA NA
"3300" NA NA NA
"3301" NA NA NA
"3302" NA NA NA
"3303" NA NA NA
"3304" NA NA NA
"3305" NA NA NA
"3306" NA NA NA
"3307" NA NA NA
"3308" NA NA NA
"3309" NA NA NA
"3310" NA NA NA
"3311" NA NA NA
"3312" NA NA NA
"3313" NA NA NA
"3314" NA NA NA
"3315" NA NA NA
"3316" NA NA NA
"3317" NA NA NA
"3318" NA NA NA
"3319" NA NA NA
"3320" NA NA NA
"3321" NA NA NA
"3322" NA NA NA
"3323" NA NA NA
"3324" NA NA NA
"3325" NA NA NA
"3326" NA NA NA
"3327" NA NA NA
"3328" NA NA NA
"3329" NA NA NA
"3330" NA NA NA
"3331" NA NA NA
"3332" NA NA NA
"3333" NA NA NA
"3334" NA NA NA
"3335" NA NA NA
"3336" NA NA NA
"3337" NA NA NA
"3338" NA NA NA
"3339" NA NA NA
"3340" NA NA NA
"3341" NA NA NA
"3342" NA NA NA
"3343" NA NA NA
"3344" NA NA NA
"3345" NA NA NA
"3346" NA NA NA
"3347" NA NA NA
"3348" NA NA NA
"3349" NA NA NA
"3350" NA NA NA
"3351" NA NA NA
"3352" NA NA NA
"3353" NA NA NA
"3354" NA NA NA
"3355" NA NA NA
"3356" NA NA NA
"3357" NA NA NA
"3358" NA NA NA
"3359" NA NA NA
"3360" NA NA NA
"3361" NA NA NA
"3362" NA NA NA
"3363" NA NA NA
"3364" NA NA NA
"3365" NA NA NA
"3366" NA NA NA
"3367" NA NA NA
"3368" NA NA NA
"3369" NA NA NA
"3370" NA NA NA
"3371" NA NA NA
"3372" NA NA NA
"3373" NA NA NA
"3374" NA NA NA
"3375" NA NA NA
"3376" NA NA NA
"3377" NA NA NA
"3378" NA NA NA
"3379" NA NA NA
"3380" NA NA NA
"3381" NA NA NA
"3382" NA NA NA
"3383" NA NA NA
"3384" NA NA NA
"3385" NA NA NA
"3386" NA NA NA
"3387" NA NA NA
"3388" NA NA NA
"3389" NA NA NA
"3390" NA NA NA
"3391" NA NA NA
"3392" NA NA NA
"3393" NA NA NA
"3394" NA NA NA
"3395" NA NA NA
"3396" NA NA NA
"3397" NA NA NA
"3398" NA NA NA
"3399" NA NA NA
"3400" NA NA NA
"3401" NA NA NA
"3402" NA NA NA
"3403" NA NA NA
"3404" NA NA NA
"3405" NA NA NA
"3406" NA NA NA
"3407" NA NA NA
"3408" NA NA NA
"3409" NA NA NA
"3410" NA NA NA
"3411" NA NA NA
"3412" NA NA NA
"3413" NA NA NA
"3414" NA NA NA
"3415" NA NA NA
"3416" NA NA NA
"3417" NA NA NA
"3418" NA NA NA
"3419" NA NA NA
"3420" NA NA NA
"3421" NA NA NA
"3422" NA NA NA
"3423" NA NA NA
"3424" NA NA NA
"3425" NA NA NA
"3426" NA NA NA
"3427" NA NA NA
"3428" NA NA NA
"3429" NA NA NA
"3430" NA NA NA
"3431" NA NA NA
"3432" NA NA NA
"3433" NA NA NA
"3434" NA NA NA
"3435" NA NA NA
"3436" NA NA NA
"3437" NA NA NA
"3438" NA NA NA
"3439" NA NA NA
"3440" NA NA NA
"3441" NA NA NA
"3442" NA NA NA
"3443" NA NA NA
"3444" NA NA NA
"3445" NA NA NA
"3446" NA NA NA
"3447" NA NA NA
"3448" NA NA NA
"3449" NA NA NA
"3450" NA NA NA
"3451" NA NA NA
"3452" NA NA NA
"3453" NA NA NA
"3454" NA NA NA
"3455" NA NA NA
"3456" NA NA NA
"3457" NA NA NA
"3458" NA NA NA
"3459" NA NA NA
"3460" NA NA NA
"3461" NA NA NA
"3462" NA NA NA
"3463" NA NA NA
"3464" NA NA NA
"3465" NA NA NA
"3466" NA NA NA
"3467" NA NA NA
"3468" NA NA NA
"3469" NA NA NA
"3470" NA NA NA
"3471" NA NA NA
"3472" NA NA NA
"3473" NA NA NA
"3474" NA NA NA
"3475" NA NA NA
"3476" NA NA NA
"3477" NA NA NA
"3478" NA NA NA
"3479" NA NA NA
"3480" NA NA NA
"3481" NA NA NA
"3482" NA NA NA
"3483" NA NA NA
"3484" NA NA NA
"3485" NA NA NA
"3486" NA NA NA
"3487" NA NA NA
"3488" NA NA NA
"3489" NA NA NA
"3490" NA NA NA
"3491" NA NA NA
"3492" NA NA NA
"3493" NA NA NA
"3494" NA NA NA
"3495" NA NA NA
"3496" NA NA NA
"3497" NA NA NA
"3498" NA NA NA
"3499" NA NA NA
"3500" NA NA NA
"3501" NA NA NA
"3502" NA NA NA
"3503" NA NA NA
"3504" NA NA NA
"3505" NA NA NA
"3506" NA NA NA
"3507" NA NA NA
"3508" NA NA NA
"3509" NA NA NA
"3510" NA NA NA
"3511" NA NA NA
"3512" NA NA NA
"3513" NA NA NA
"3514" NA NA NA
"3515" NA NA NA
"3516" NA NA NA
"3517" NA NA NA
"3518" NA NA NA
"3519" NA NA NA
"3520" NA NA NA
"3521" NA NA NA
"3522" NA NA NA
"3523" NA NA NA
"3524" NA NA NA
"3525" NA NA NA
"3526" NA NA NA
"3527" NA NA NA
"3528" NA NA NA
"3529" NA NA NA
"3530" NA NA NA
"3531" NA NA NA
"3532" NA NA NA
"3533" NA NA NA
"3534" NA NA NA
"3535" NA NA NA
"3536" NA NA NA
"3537" NA NA NA
"3538" NA NA NA
"3539" NA NA NA
"3540" NA NA NA
"3541" NA NA NA
"3542" NA NA NA
"3543" NA NA NA
"3544" NA NA NA
"3545" NA NA NA
"3546" NA NA NA
"3547" NA NA NA
"3548" NA NA NA
"3549" NA NA NA
"3550" NA NA NA
"3551" NA NA NA
"3552" NA NA NA
"3553" NA NA NA
"3554" NA NA NA
"3555" NA NA NA
"3556" NA NA NA
"3557" NA NA NA
"3558" NA NA NA
"3559" NA NA NA
"3560" NA NA NA
"3561" NA NA NA
"3562" NA NA NA
"3563" NA NA NA
"3564" NA NA NA
"3565" NA NA NA
"3566" NA NA NA
"3567" NA NA NA
"3568" NA NA NA
"3569" NA NA NA
"3570" NA NA NA
"3571" NA NA NA
"3572" NA NA NA
"3573" NA NA NA
"3574" NA NA NA
"3575" NA NA NA
"3576" NA NA NA
"3577" NA NA NA
"3578" NA NA NA
"3579" NA NA NA
"3580" NA NA NA
"3581" NA NA NA
"3582" NA NA NA
"3583" NA NA NA
"3584" NA NA NA
"3585" NA NA NA
"3586" NA NA NA
"3587" NA NA NA
"3588" NA NA NA
"3589" NA NA NA
"3590" NA NA NA
"3591" NA NA NA
"3592" NA NA NA
"3593" NA NA NA
"3594" NA NA NA
"3595" NA NA NA
"3596" NA NA NA
"3597" NA NA NA
"3598" NA NA NA
"3599" NA NA NA
"3600" NA NA NA
"3601" NA NA NA
"3602" NA NA NA
"3603" NA NA NA
"3604" NA NA NA
"3605" NA NA NA
"3606" NA NA NA
"3607" NA NA NA
"3608" NA NA NA
"3609" NA NA NA
"3610" NA NA NA
"3611" NA NA NA
"3612" NA NA NA
"3613" NA NA NA
"3614" NA NA NA
"3615" NA NA NA
"3616" NA NA NA
"3617" NA NA NA
"3618" NA NA NA
"3619" NA NA NA
"3620" NA NA NA
"3621" NA NA NA
"3622" NA NA NA
"3623" NA NA NA
"3624" NA NA NA
"3625" NA NA NA
"3626" NA NA NA
"3627" NA NA NA
"3628" NA NA NA
"3629" NA NA NA
"3630" NA NA NA
"3631" NA NA NA
"3632" NA NA NA
"3633" NA NA NA
"3634" NA NA NA
"3635" NA NA NA
"3636" NA NA NA
"3637" NA NA NA
"3638" NA NA NA
"3639" NA NA NA
"3640" NA NA NA
"3641" NA NA NA
"3642" NA NA NA
"3643" NA NA NA
"3644" NA NA NA
"3645" NA NA NA
"3646" NA NA NA
"3647" NA NA NA
"3648" NA NA NA
"3649" NA NA NA
"3650" NA NA NA
"3651" NA NA NA
"3652" NA NA NA
"3653" NA NA NA
"3654" NA NA NA
"3655" NA NA NA
"3656" NA NA NA
"3657" NA NA NA
"3658" NA NA NA
"3659" NA NA NA
"3660" NA NA NA
"3661" NA NA NA
"3662" NA NA NA
"3663" NA NA NA
"3664" NA NA NA
"3665" NA NA NA
"3666" NA NA NA
"3667" NA NA NA
"3668" NA NA NA
"3669" NA NA NA
"3670" NA NA NA
"3671" NA NA NA
"3672" NA NA NA
"3673" NA NA NA
"3674" NA NA NA
"3675" NA NA NA
"3676" NA NA NA
"3677" NA NA NA
"3678" NA NA NA
"3679" NA NA NA
"3680" NA NA NA
"3681" NA NA NA
"3682" NA NA NA
"3683" NA NA NA
"3684" NA NA NA
"3685" NA NA NA
"3686" NA NA NA
"3687" NA NA NA
"3688" NA NA NA
"3689" NA NA NA
"3690" NA NA NA
"3691" NA NA NA
"3692" NA NA NA
"3693" NA NA NA
"3694" NA NA NA
"3695" NA NA NA
"3696" NA NA NA
"3697" NA NA NA
"3698" NA NA NA
"3699" NA NA NA
"3700" NA NA NA
"3701" NA NA NA
"3702" NA NA NA
"3703" NA NA NA
"3704" NA NA NA
"3705" NA NA NA
"3706" NA NA NA
"3707" NA NA NA
"3708" NA NA NA
"3709" NA NA NA
"3710" NA NA NA
"3711" NA NA NA
"3712" NA NA NA
"3713" NA NA NA
"3714" NA NA NA
"3715" NA NA NA
"3716" NA NA NA
"3717" NA NA NA
"3718" NA NA NA
"3719" NA NA NA
"3720" NA NA NA
"3721" NA NA NA
"3722" NA NA NA
"3723" NA NA NA
"3724" NA NA NA
"3725" NA NA NA
"3726" NA NA NA
"3727" NA NA NA
"3728" NA NA NA
"3729" NA NA NA
"3730" NA NA NA
"3731" NA NA NA
"3732" NA NA NA
"3733" NA NA NA
"3734" NA NA NA
"3735" NA NA NA
"3736" NA NA NA
"3737" NA NA NA
"3738" NA NA NA
"3739" NA NA NA
"3740" NA NA NA
"3741" NA NA NA
"3742" NA NA NA
"3743" NA NA NA
"3744" NA NA NA
"3745" NA NA NA
"3746" NA NA NA
"3747" NA NA NA
"3748" NA NA NA
"3749" NA NA NA
"3750" NA NA NA
"3751" NA NA NA
"3752" NA NA NA
"3753" NA NA NA
"3754" NA NA NA
"3755" NA NA NA
"3756" NA NA NA
"3757" NA NA NA
"3758" NA NA NA
"3759" NA NA NA
"3760" NA NA NA
"3761" NA NA NA
"3762" NA NA NA
"3763" NA NA NA
"3764" NA NA NA
"3765" NA NA NA
"3766" NA NA NA
"3767" NA NA NA
"3768" NA NA NA
"3769" NA NA NA
"3770" NA NA NA
"3771" NA NA NA
"3772" NA NA NA
"3773" NA NA NA
"3774" NA NA NA
"3775" NA NA NA
"3776" NA NA NA
"3777" NA NA NA
"3778" NA NA NA
"3779" NA NA NA
"3780" NA NA NA
"3781" NA NA NA
"3782" NA NA NA
"3783" NA NA NA
"3784" NA NA NA
"3785" NA NA NA
"3786" NA NA NA
"3787" NA NA NA
"3788" NA NA NA
"3789" NA NA NA
"3790" NA NA NA
"3791" NA NA NA
"3792" NA NA NA
"3793" NA NA NA
"3794" NA NA NA
"3795" NA NA NA
"3796" NA NA NA
"3797" NA NA NA
"3798" NA NA NA
"3799" NA NA NA
"3800" NA NA NA
"3801" NA NA NA
"3802" NA NA NA
"3803" NA NA NA
"3804" NA NA NA
"3805" NA NA NA
"3806" NA NA NA
"3807" NA NA NA
"3808" NA NA NA
"3809" NA NA NA
"3810" NA NA NA
"3811" NA NA NA
"3812" NA NA NA
"3813" NA NA NA
"3814" NA NA NA
"3815" NA NA NA
"3816" NA NA NA
"3817" NA NA NA
"3818" NA NA NA
"3819" NA NA NA
"3820" NA NA NA
"3821" NA NA NA
"3822" NA NA NA
"3823" NA NA NA
"3824" NA NA NA
"3825" NA NA NA
"3826" NA NA NA
"3827" NA NA NA
"3828" NA NA NA
"3829" NA NA NA
"3830" NA NA NA
"3831" NA NA NA
"3832" NA NA NA
"3833" NA NA NA
"3834" NA NA NA
"3835" NA NA NA
"3836" NA NA NA
"3837" NA NA NA
"3838" NA NA NA
"3839" NA NA NA
"3840" NA NA NA
"3841" NA NA NA
"3842" NA NA NA
"3843" NA NA NA
"3844" NA NA NA
"3845" NA NA NA
"3846" NA NA NA
"3847" NA NA NA
"3848" NA NA NA
"3849" NA NA NA
"3850" NA NA NA
"3851" NA NA NA
"3852" NA NA NA
"3853" NA NA NA
"3854" NA NA NA
"3855" NA NA NA
"3856" NA NA NA
"3857" NA NA NA
"3858" NA NA NA
"3859" NA NA NA
"3860" NA NA NA
"3861" NA NA NA
"3862" NA NA NA
"3863" NA NA NA
"3864" NA NA NA
"3865" NA NA NA
"3866" NA NA NA
"3867" NA NA NA
"3868" NA NA NA
"3869" NA NA NA
"3870" NA NA NA
"3871" NA NA NA
"3872" NA NA NA
"3873" NA NA NA
"3874" NA NA NA
"3875" NA NA NA
"3876" NA NA NA
"3877" NA NA NA
"3878" NA NA NA
"3879" NA NA NA
"3880" NA NA NA
"3881" NA NA NA
"3882" NA NA NA
"3883" NA NA NA
"3884" NA NA NA
"3885" NA NA NA
"3886" NA NA NA
"3887" NA NA NA
"3888" NA NA NA
"3889" NA NA NA
"3890" NA NA NA
"3891" NA NA NA
"3892" NA NA NA
"3893" NA NA NA
"3894" NA NA NA
"3895" NA NA NA
"3896" NA NA NA
"3897" NA NA NA
"3898" NA NA NA
"3899" NA NA NA
"3900" NA NA NA
"3901" NA NA NA
"3902" NA NA NA
"3903" NA NA NA
"3904" NA NA NA
"3905" NA NA NA
"3906" NA NA NA
"3907" NA NA NA
"3908" NA NA NA
"3909" NA NA NA
"3910" NA NA NA
"3911" NA NA NA
"3912" NA NA NA
"3913" NA NA NA
"3914" NA NA NA
"3915" NA NA NA
"3916" NA NA NA
"3917" NA NA NA
"3918" NA NA NA
"3919" NA NA NA
"3920" NA NA NA
"3921" NA NA NA
"3922" NA NA NA
"3923" NA NA NA
"3924" NA NA NA
"3925" NA NA NA
"3926" NA NA NA
"3927" NA NA NA
"3928" NA NA NA
"3929" NA NA NA
"3930" NA NA NA
"3931" NA NA NA
"3932" NA NA NA
"3933" NA NA NA
"3934" NA NA NA
"3935" NA NA NA
"3936" NA NA NA
"3937" NA NA NA
"3938" NA NA NA
"3939" NA NA NA
"3940" NA NA NA
"3941" NA NA NA
"3942" NA NA NA
"3943" NA NA NA
"3944" NA NA NA
"3945" NA NA NA
"3946" NA NA NA
"3947" NA NA NA
"3948" NA NA NA
"3949" NA NA NA
"3950" NA NA NA
"3951" NA NA NA
"3952" NA NA NA
"3953" NA NA NA
"3954" NA NA NA
"3955" NA NA NA
"3956" NA NA NA
"3957" NA NA NA
"3958" NA NA NA
"3959" NA NA NA
"3960" NA NA NA
"3961" NA NA NA
"3962" NA NA NA
"3963" NA NA NA
"3964" NA NA NA
"3965" NA NA NA
"3966" NA NA NA
"3967" NA NA NA
"3968" NA NA NA
"3969" NA NA NA
"3970" NA NA NA
"3971" NA NA NA
"3972" NA NA NA
"3973" NA NA NA
"3974" NA NA NA
"3975" NA NA NA
"3976" NA NA NA
"3977" NA NA NA
"3978" NA NA NA
"3979" NA NA NA
"3980" NA NA NA
"3981" NA NA NA
"3982" NA NA NA
"3983" NA NA NA
"3984" NA NA NA
"3985" NA NA NA
"3986" NA NA NA
"3987" NA NA NA
"3988" NA NA NA
"3989" NA NA NA
"3990" NA NA NA
"3991" NA NA NA
"3992" NA NA NA
"3993" NA NA NA
"3994" NA NA NA
"3995" NA NA NA
"3996" NA NA NA
"3997" NA NA NA
"3998" NA NA NA
"3999" NA NA NA
"4000" NA NA NA
"4001" NA NA NA
"4002" NA NA NA
"4003" NA NA NA
"4004" NA NA NA
"4005" NA NA NA
"4006" NA NA NA
"4007" NA NA NA
"4008" NA NA NA
"4009" NA NA NA
"4010" NA NA NA
"4011" NA NA NA
"4012" NA NA NA
"4013" NA NA NA
"4014" NA NA NA
"4015" NA NA NA
"4016" NA NA NA
"4017" NA NA NA
"4018" NA NA NA
"4019" NA NA NA
"4020" NA NA NA
"4021" NA NA NA
"4022" NA NA NA
"4023" NA NA NA
"4024" NA NA NA
"4025" NA NA NA
"4026" NA NA NA
"4027" NA NA NA
"4028" NA NA NA
"4029" NA NA NA
"4030" NA NA NA
"4031" NA NA NA
"4032" NA NA NA
"4033" NA NA NA
"4034" NA NA NA
"4035" NA NA NA
"4036" NA NA NA
"4037" NA NA NA
"4038" NA NA NA
"4039" NA NA NA
"4040" NA NA NA
"4041" NA NA NA
"4042" NA NA NA
"4043" NA NA NA
"4044" NA NA NA
"4045" NA NA NA
"4046" NA NA NA
"4047" NA NA NA
"4048" NA NA NA
"4049" NA NA NA
"4050" NA NA NA
"4051" NA NA NA
"4052" NA NA NA
"4053" NA NA NA
"4054" NA NA NA
"4055" NA NA NA
"4056" NA NA NA
"4057" NA NA NA
"4058" NA NA NA
"4059" NA NA NA
"4060" NA NA NA
"4061" NA NA NA
"4062" NA NA NA
"4063" NA NA NA
"4064" NA NA NA
"4065" NA NA NA
"4066" NA NA NA
"4067" NA NA NA
"4068" NA NA NA
"4069" NA NA NA
"4070" NA NA NA
"4071" NA NA NA
"4072" NA NA NA
"4073" NA NA NA
"4074" NA NA NA
"4075" NA NA NA
"4076" NA NA NA
"4077" NA NA NA
"4078" NA NA NA
"4079" NA NA NA
"4080" NA NA NA
"4081" NA NA NA
"4082" NA NA NA
"4083" NA NA NA
"4084" NA NA NA
"4085" NA NA NA
"4086" NA NA NA
"4087" NA NA NA
"4088" NA NA NA
"4089" NA NA NA
"4090" NA NA NA
"4091" NA NA NA
"4092" NA NA NA
"4093" NA NA NA
"4094" NA NA NA
"4095" NA NA NA
"4096" NA NA NA
"4097" NA NA NA
"4098" NA NA NA
"4099" NA NA NA
"4100" NA NA NA
"4101" NA NA NA
"4102" NA NA NA
"4103" NA NA NA
"4104" NA NA NA
"4105" NA NA NA
"4106" NA NA NA
"4107" NA NA NA
"4108" NA NA NA
"4109" NA NA NA
"4110" NA NA NA
"4111" NA NA NA
"4112" NA NA NA
"4113" NA NA NA
"4114" NA NA NA
"4115" NA NA NA
"4116" NA NA NA
"4117" NA NA NA
"4118" NA NA NA
"4119" NA NA NA
"4120" NA NA NA
"4121" NA NA NA
"4122" NA NA NA
"4123" NA NA NA
"4124" NA NA NA
"4125" NA NA NA
"4126" NA NA NA
"4127" NA NA NA
"4128" NA NA NA
"4129" NA NA NA
"4130" NA NA NA
"4131" NA NA NA
"4132" NA NA NA
"4133" NA NA NA
"4134" NA NA NA
"4135" NA NA NA
"4136" NA NA NA
"4137" NA NA NA
"4138" NA NA NA
"4139" NA NA NA
"4140" NA NA NA
"4141" NA NA NA
"4142" NA NA NA
"4143" NA NA NA
"4144" NA NA NA
"4145" NA NA NA
"4146" NA NA NA
"4147" NA NA NA
"4148" NA NA NA
"4149" NA NA NA
"4150" NA NA NA
"4151" NA NA NA
"4152" NA NA NA
"4153" NA NA NA
"4154" NA NA NA
"4155" NA NA NA
"4156" NA NA NA
"4157" NA NA NA
"4158" NA NA NA
"4159" NA NA NA
"4160" NA NA NA
"4161" NA NA NA
"4162" NA NA NA
"4163" NA NA NA
"4164" NA NA NA
"4165" NA NA NA
"4166" NA NA NA
"4167" NA NA NA
"4168" NA NA NA
"4169" NA NA NA
"4170" NA NA NA
"4171" NA NA NA
"4172" NA NA NA
"4173" NA NA NA
"4174" NA NA NA
"4175" NA NA NA
"4176" NA NA NA
"4177" NA NA NA
"4178" NA NA NA
"4179" NA NA NA
"4180" NA NA NA
"4181" NA NA NA
"4182" NA NA NA
"4183" NA NA NA
"4184" NA NA NA
"4185" NA NA NA
"4186" NA NA NA
"4187" NA NA NA
"4188" NA NA NA
"4189" NA NA NA
"4190" NA NA NA
"4191" NA NA NA
"4192" NA NA NA
"4193" NA NA NA
"4194" NA NA NA
"4195" NA NA NA
"4196" NA NA NA
"4197" NA NA NA
"4198" NA NA NA
"4199" NA NA NA
"4200" NA NA NA
"4201" NA NA NA
"4202" NA NA NA
"4203" NA NA NA
"4204" NA NA NA
"4205" NA NA NA
"4206" NA NA NA
"4207" NA NA NA
"4208" NA NA NA
"4209" NA NA NA
"4210" NA NA NA
"4211" NA NA NA
"4212" NA NA NA
"4213" NA NA NA
"4214" NA NA NA
"4215" NA NA NA
"4216" NA NA NA
"4217" NA NA NA
"4218" NA NA NA
"4219" NA NA NA
"4220" NA NA NA
"4221" NA NA NA
"4222" NA NA NA
"4223" NA NA NA
"4224" NA NA NA
"4225" NA NA NA
"4226" NA NA NA
"4227" NA NA NA
"4228" NA NA NA
"4229" NA NA NA
"4230" NA NA NA
"4231" NA NA NA
"4232" NA NA NA
"4233" NA NA NA
"4234" NA NA NA
"4235" NA NA NA
"4236" NA NA NA
"4237" NA NA NA
"4238" NA NA NA
"4239" NA NA NA
"4240" NA NA NA
"4241" NA NA NA
"4242" NA NA NA
"4243" NA NA NA
"4244" NA NA NA
"4245" NA NA NA
"4246" NA NA NA
"4247" NA NA NA
"4248" NA NA NA
"4249" NA NA NA
"4250" NA NA NA
"4251" NA NA NA
"4252" NA NA NA
"4253" NA NA NA
"4254" NA NA NA
"4255" NA NA NA
"4256" NA NA NA
"4257" NA NA NA
"4258" NA NA NA
"4259" NA NA NA
"4260" NA NA NA
"4261" NA NA NA
"4262" NA NA NA
"4263" NA NA NA
"4264" NA NA NA
"4265" NA NA NA
"4266" NA NA NA
"4267" NA NA NA
"4268" NA NA NA
"4269" NA NA NA
"4270" NA NA NA
"4271" NA NA NA
"4272" NA NA NA
"4273" NA NA NA
"4274" NA NA NA
"4275" NA NA NA
"4276" NA NA NA
"4277" NA NA NA
"4278" NA NA NA
"4279" NA NA NA
"4280" NA NA NA
"4281" NA NA NA
"4282" NA NA NA
"4283" NA NA NA
"4284" NA NA NA
"4285" NA NA NA
"4286" NA NA NA
"4287" NA NA NA
"4288" NA NA NA
"4289" NA NA NA
"4290" NA NA NA
"4291" NA NA NA
"4292" NA NA NA
"4293" NA NA NA
"4294" NA NA NA
"4295" NA NA NA
"4296" NA NA NA
"4297" NA NA NA
"4298" NA NA NA
"4299" NA NA NA
"4300" NA NA NA
"4301" NA NA NA
"4302" NA NA NA
"4303" NA NA NA
"4304" NA NA NA
"4305" NA NA NA
"4306" NA NA NA
"4307" NA NA NA
"4308" NA NA NA
"4309" NA NA NA
"4310" NA NA NA
"4311" NA NA NA
"4312" NA NA NA
"4313" NA NA NA
"4314" NA NA NA
"4315" NA NA NA
"4316" NA NA NA
"4317" NA NA NA
"4318" NA NA NA
"4319" NA NA NA
"4320" NA NA NA
"4321" NA NA NA
"4322" NA NA NA
"4323" NA NA NA
"4324" NA NA NA
"4325" NA NA NA
"4326" NA NA NA
"4327" NA NA NA
"4328" NA NA NA
"4329" NA NA NA
"4330" NA NA NA
"4331" NA NA NA
"4332" NA NA NA
"4333" NA NA NA
"4334" NA NA NA
"4335" NA NA NA
"4336" NA NA NA
"4337" NA NA NA
"4338" NA NA NA
"4339" NA NA NA
"4340" NA NA NA
"4341" NA NA NA
"4342" NA NA NA
"4343" NA NA NA
"4344" NA NA NA
"4345" NA NA NA
"4346" NA NA NA
"4347" NA NA NA
"4348" NA NA NA
"4349" NA NA NA
"4350" NA NA NA
"4351" NA NA NA
"4352" NA NA NA
"4353" NA NA NA
"4354" NA NA NA
"4355" NA NA NA
"4356" NA NA NA
"4357" NA NA NA
"4358" NA NA NA
"4359" NA NA NA
"4360" NA NA NA
"4361" NA NA NA
"4362" NA NA NA
"4363" NA NA NA
"4364" NA NA NA
"4365" NA NA NA
"4366" NA NA NA
"4367" NA NA NA
"4368" NA NA NA
"4369" NA NA NA
"4370" NA NA NA
"4371" NA NA NA
"4372" NA NA NA
"4373" NA NA NA
"4374" NA NA NA
"4375" NA NA NA
"4376" NA NA NA
"4377" NA NA NA
"4378" NA NA NA
"4379" NA NA NA
"4380" NA NA NA
"4381" NA NA NA
"4382" NA NA NA
"4383" NA NA NA
"4384" NA NA NA
"4385" NA NA NA
"4386" NA NA NA
"4387" NA NA NA
"4388" NA NA NA
"4389" NA NA NA
"4390" NA NA NA
"4391" NA NA NA
"4392" NA NA NA
"4393" NA NA NA
"4394" NA NA NA
"4395" NA NA NA
"4396" NA NA NA
"4397" NA NA NA
"4398" NA NA NA
"4399" NA NA NA
"4400" NA NA NA
"4401" NA NA NA
"4402" NA NA NA
"4403" NA NA NA
"4404" NA NA NA
"4405" NA NA NA
"4406" NA NA NA
"4407" NA NA NA
"4408" NA NA NA
"4409" NA NA NA
"4410" NA NA NA
"4411" NA NA NA
"4412" NA NA NA
"4413" NA NA NA
"4414" NA NA NA
"4415" NA NA NA
"4416" NA NA NA
"4417" NA NA NA
"4418" NA NA NA
"4419" NA NA NA
"4420" NA NA NA
"4421" NA NA NA
"4422" NA NA NA
"4423" NA NA NA
"4424" NA NA NA
"4425" NA NA NA
"4426" NA NA NA
"4427" NA NA NA
"4428" NA NA NA
"4429" NA NA NA
"4430" NA NA NA
"4431" NA NA NA
"4432" NA NA NA
"4433" NA NA NA
"4434" NA NA NA
"4435" NA NA NA
"4436" NA NA NA
"4437" NA NA NA
"4438" NA NA NA
"4439" NA NA NA
"4440" NA NA NA
"4441" NA NA NA
"4442" NA NA NA
"4443" NA NA NA
"4444" NA NA NA
"4445" NA NA NA
"4446" NA NA NA
"4447" NA NA NA
"4448" NA NA NA
"4449" NA NA NA
"4450" NA NA NA
"4451" NA NA NA
"4452" NA NA NA
"4453" NA NA NA
"4454" NA NA NA
"4455" NA NA NA
"4456" NA NA NA
"4457" NA NA NA
"4458" NA NA NA
"4459" NA NA NA
"4460" NA NA NA
"4461" NA NA NA
"4462" NA NA NA
"4463" NA NA NA
"4464" NA NA NA
"4465" NA NA NA
"4466" NA NA NA
"4467" NA NA NA
"4468" NA NA NA
"4469" NA NA NA
"4470" NA NA NA
"4471" NA NA NA
"4472" NA NA NA
"4473" NA NA NA
"4474" NA NA NA
"4475" NA NA NA
"4476" NA NA NA
"4477" NA NA NA
"4478" NA NA NA
"4479" NA NA NA
"4480" NA NA NA
"4481" NA NA NA
"4482" NA NA NA
"4483" NA NA NA
"4484" NA NA NA
"4485" NA NA NA
"4486" NA NA NA
"4487" NA NA NA
"4488" NA NA NA
"4489" NA NA NA
"4490" NA NA NA
"4491" NA NA NA
"4492" NA NA NA
"4493" NA NA NA
"4494" NA NA NA
"4495" NA NA NA
"4496" NA NA NA
"4497" NA NA NA
"4498" NA NA NA
"4499" NA NA NA
"4500" NA NA NA
"4501" NA NA NA
"4502" NA NA NA
"4503" NA NA NA
"4504" NA NA NA
"4505" NA NA NA
"4506" NA NA NA
"4507" NA NA NA
"4508" NA NA NA
"4509" NA NA NA
"4510" NA NA NA
"4511" NA NA NA
"4512" NA NA NA
"4513" NA NA NA
"4514" NA NA NA
"4515" NA NA NA
"4516" NA NA NA
"4517" NA NA NA
"4518" NA NA NA
"4519" NA NA NA
"4520" NA NA NA
"4521" NA NA NA
"4522" NA NA NA
"4523" NA NA NA
"4524" NA NA NA
"4525" NA NA NA
"4526" NA NA NA
"4527" NA NA NA
"4528" NA NA NA
"4529" NA NA NA
"4530" NA NA NA
"4531" NA NA NA
"4532" NA NA NA
"4533" NA NA NA
"4534" NA NA NA
"4535" NA NA NA
"4536" NA NA NA
"4537" NA NA NA
"4538" NA NA NA
"4539" NA NA NA
"4540" NA NA NA
"4541" NA NA NA
"4542" NA NA NA
"4543" NA NA NA
"4544" NA NA NA
"4545" NA NA NA
"4546" NA NA NA
"4547" NA NA NA
"4548" NA NA NA
"4549" NA NA NA
"4550" NA NA NA
"4551" NA NA NA
"4552" NA NA NA
"4553" NA NA NA
"4554" NA NA NA
"4555" NA NA NA
"4556" NA NA NA
"4557" NA NA NA
"4558" NA NA NA
"4559" NA NA NA
"4560" NA NA NA
"4561" NA NA NA
"4562" NA NA NA
"4563" NA NA NA
"4564" NA NA NA
"4565" NA NA NA
"4566" NA NA NA
"4567" NA NA NA
"4568" NA NA NA
"4569" NA NA NA
"4570" NA NA NA
"4571" NA NA NA
"4572" NA NA NA
"4573" NA NA NA
"4574" NA NA NA
"4575" NA NA NA
"4576" NA NA NA
"4577" NA NA NA
"4578" NA NA NA
"4579" NA NA NA
"4580" NA NA NA
"4581" NA NA NA
"4582" NA NA NA
"4583" NA NA NA
"4584" NA NA NA
"4585" NA NA NA
"4586" NA NA NA
"4587" NA NA NA
"4588" NA NA NA
"4589" NA NA NA
"4590" NA NA NA
"4591" NA NA NA
"4592" NA NA NA
"4593" NA NA NA
"4594" NA NA NA
"4595" NA NA NA
"4596" NA NA NA
"4597" NA NA NA
"4598" NA NA NA
"4599" NA NA NA
"4600" NA NA NA
"4601" NA NA NA
"4602" NA NA NA
"4603" NA NA NA
"4604" NA NA NA
"4605" NA NA NA
"4606" NA NA NA
"4607" NA NA NA
"4608" NA NA NA
"4609" NA NA NA
"4610" NA NA NA
"4611" NA NA NA
"4612" NA NA NA
"4613" NA NA NA
"4614" NA NA NA
"4615" NA NA NA
"4616" NA NA NA
"4617" NA NA NA
"4618" NA NA NA
"4619" NA NA NA
"4620" NA NA NA
"4621" NA NA NA
"4622" NA NA NA
"4623" NA NA NA
"4624" NA NA NA
"4625" NA NA NA
"4626" NA NA NA
"4627" NA NA NA
"4628" NA NA NA
"4629" NA NA NA
"4630" NA NA NA
"4631" NA NA NA
"4632" NA NA NA
"4633" NA NA NA
"4634" NA NA NA
"4635" NA NA NA
"4636" NA NA NA
"4637" NA NA NA
"4638" NA NA NA
"4639" NA NA NA
"4640" NA NA NA
"4641" NA NA NA
"4642" NA NA NA
"4643" NA NA NA
"4644" NA NA NA
"4645" NA NA NA
"4646" NA NA NA
"4647" NA NA NA
"4648" NA NA NA
"4649" NA NA NA
"4650" NA NA NA
"4651" NA NA NA
"4652" NA NA NA
"4653" NA NA NA
"4654" NA NA NA
"4655" NA NA NA
"4656" NA NA NA
"4657" NA NA NA
"4658" NA NA NA
"4659" NA NA NA
"4660" NA NA NA
"4661" NA NA NA
"4662" NA NA NA
"4663" NA NA NA
"4664" NA NA NA
"4665" NA NA NA
"4666" NA NA NA
"4667" NA NA NA
"4668" NA NA NA
"4669" NA NA NA
"4670" NA NA NA
"4671" NA NA NA
"4672" NA NA NA
"4673" NA NA NA
"4674" NA NA NA
"4675" NA NA NA
"4676" NA NA NA
"4677" NA NA NA
"4678" NA NA NA
"4679" NA NA NA
"4680" NA NA NA
"4681" NA NA NA
"4682" NA NA NA
"4683" NA NA NA
"4684" NA NA NA
"4685" NA NA NA
"4686" NA NA NA
"4687" NA NA NA
"4688" NA NA NA
"4689" NA NA NA
"4690" NA NA NA
"4691" NA NA NA
"4692" NA NA NA
"4693" NA NA NA
"4694" NA NA NA
"4695" NA NA NA
"4696" NA NA NA
"4697" NA NA NA
"4698" NA NA NA
"4699" NA NA NA
"4700" NA NA NA
"4701" NA NA NA
"4702" NA NA NA
"4703" NA NA NA
"4704" NA NA NA
"4705" NA NA NA
"4706" NA NA NA
"4707" NA NA NA
"4708" NA NA NA
"4709" NA NA NA
"4710" NA NA NA
"4711" NA NA NA
"4712" NA NA NA
"4713" NA NA NA
"4714" NA NA NA
"4715" NA NA NA
"4716" NA NA NA
"4717" NA NA NA
"4718" NA NA NA
"4719" NA NA NA
"4720" NA NA NA
"4721" NA NA NA
"4722" NA NA NA
"4723" NA NA NA
"4724" NA NA NA
"4725" NA NA NA
"4726" NA NA NA
"4727" NA NA NA
"4728" NA NA NA
"4729" NA NA NA
"4730" NA NA NA
"4731" NA NA NA
"4732" NA NA NA
"4733" NA NA NA
"4734" NA NA NA
"4735" NA NA NA
"4736" NA NA NA
"4737" NA NA NA
"4738" NA NA NA
"4739" NA NA NA
"4740" NA NA NA
"4741" NA NA NA
"4742" NA NA NA
"4743" NA NA NA
"4744" NA NA NA
"4745" NA NA NA
"4746" NA NA NA
"4747" NA NA NA
"4748" NA NA NA
"4749" NA NA NA
"4750" NA NA NA
"4751" NA NA NA
"4752" NA NA NA
"4753" NA NA NA
"4754" NA NA NA
"4755" NA NA NA
"4756" NA NA NA
"4757" NA NA NA
"4758" NA NA NA
"4759" NA NA NA
"4760" NA NA NA
"4761" NA NA NA
"4762" NA NA NA
"4763" NA NA NA
"4764" NA NA NA
"4765" NA NA NA
"4766" NA NA NA
"4767" NA NA NA
"4768" NA NA NA
"4769" NA NA NA
"4770" NA NA NA
"4771" NA NA NA
"4772" NA NA NA
"4773" NA NA NA
"4774" NA NA NA
"4775" NA NA NA
"4776" NA NA NA
"4777" NA NA NA
"4778" NA NA NA
"4779" NA NA NA
"4780" NA NA NA
"4781" NA NA NA
"4782" NA NA NA
"4783" NA NA NA
"4784" NA NA NA
"4785" NA NA NA
"4786" NA NA NA
"4787" NA NA NA
"4788" NA NA NA
"4789" NA NA NA
"4790" NA NA NA
"4791" NA NA NA
"4792" NA NA NA
"4793" NA NA NA
"4794" NA NA NA
"4795" NA NA NA
"4796" NA NA NA
"4797" NA NA NA
"4798" NA NA NA
"4799" NA NA NA
"4800" NA NA NA
"4801" NA NA NA
"4802" NA NA NA
"4803" NA NA NA
"4804" NA NA NA
"4805" NA NA NA
"4806" NA NA NA
"4807" NA NA NA
"4808" NA NA NA
"4809" NA NA NA
"4810" NA NA NA
"4811" NA NA NA
"4812" NA NA NA
"4813" NA NA NA
"4814" NA NA NA
"4815" NA NA NA
"4816" NA NA NA
"4817" NA NA NA
"4818" NA NA NA
"4819" NA NA NA
"4820" NA NA NA
"4821" NA NA NA
"4822" NA NA NA
"4823" NA NA NA
"4824" NA NA NA
"4825" NA NA NA
"4826" NA NA NA
"4827" NA NA NA
"4828" NA NA NA
"4829" NA NA NA
"4830" NA NA NA
"4831" NA NA NA
"4832" NA NA NA
"4833" NA NA NA
"4834" NA NA NA
"4835" NA NA NA
"4836" NA NA NA
"4837" NA NA NA
"4838" NA NA NA
"4839" NA NA NA
"4840" NA NA NA
"4841" NA NA NA
"4842" NA NA NA
"4843" NA NA NA
"4844" NA NA NA
"4845" NA NA NA
"4846" NA NA NA
"4847" NA NA NA
"4848" NA NA NA
"4849" NA NA NA
"4850" NA NA NA
"4851" NA NA NA
"4852" NA NA NA
"4853" NA NA NA
"4854" NA NA NA
"4855" NA NA NA
"4856" NA NA NA
"4857" NA NA NA
"4858" NA NA NA
"4859" NA NA NA
"4860" NA NA NA
"4861" NA NA NA
"4862" NA NA NA
"4863" NA NA NA
"4864" NA NA NA
"4865" NA NA NA
"4866" NA NA NA
"4867" NA NA NA
"4868" NA NA NA
"4869" NA NA NA
"4870" NA NA NA
"4871" NA NA NA
"4872" NA NA NA
"4873" NA NA NA
"4874" NA NA NA
"4875" NA NA NA
"4876" NA NA NA
"4877" NA NA NA
"4878" NA NA NA
"4879" NA NA NA
"4880" NA NA NA
"4881" NA NA NA
"4882" NA NA NA
"4883" NA NA NA
"4884" NA NA NA
"4885" NA NA NA
"4886" NA NA NA
"4887" NA NA NA
"4888" NA NA NA
"4889" NA NA NA
"4890" NA NA NA
"4891" NA NA NA
"4892" NA NA NA
"4893" NA NA NA
"4894" NA NA NA
"4895" NA NA NA
"4896" NA NA NA
"4897" NA NA NA
"4898" NA NA NA
"4899" NA NA NA
"4900" NA NA NA
"4901" NA NA NA
"4902" NA NA NA
"4903" NA NA NA
"4904" NA NA NA
"4905" NA NA NA
"4906" NA NA NA
"4907" NA NA NA
"4908" NA NA NA
"4909" NA NA NA
"4910" NA NA NA
"4911" NA NA NA
"4912" NA NA NA
"4913" NA NA NA
"4914" NA NA NA
"4915" NA NA NA
"4916" NA NA NA
"4917" NA NA NA
"4918" NA NA NA
"4919" NA NA NA
"4920" NA NA NA
"4921" NA NA NA
"4922" NA NA NA
"4923" NA NA NA
"4924" NA NA NA
"4925" NA NA NA
"4926" NA NA NA
"4927" NA NA NA
"4928" NA NA NA
"4929" NA NA NA
"4930" NA NA NA
"4931" NA NA NA
"4932" NA NA NA
"4933" NA NA NA
"4934" NA NA NA
"4935" NA NA NA
"4936" NA NA NA
"4937" NA NA NA
"4938" NA NA NA
"4939" NA NA NA
"4940" NA NA NA
"4941" NA NA NA
"4942" NA NA NA
"4943" NA NA NA
"4944" NA NA NA
"4945" NA NA NA
"4946" NA NA NA
"4947" NA NA NA
"4948" NA NA NA
"4949" NA NA NA
"4950" NA NA NA
"4951" NA NA NA
"4952" NA NA NA
"4953" NA NA NA
"4954" NA NA NA
"4955" NA NA NA
"4956" NA NA NA
"4957" NA NA NA
"4958" NA NA NA
"4959" NA NA NA
"4960" NA NA NA
"4961" NA NA NA
"4962" NA NA NA
"4963" NA NA NA
"4964" NA NA NA
"4965" NA NA NA
"4966" NA NA NA
"4967" NA NA NA
"4968" NA NA NA
"4969" NA NA NA
"4970" NA NA NA
"4971" NA NA NA
"4972" NA NA NA
"4973" NA NA NA
"4974" NA NA NA
"4975" NA NA NA
"4976" NA NA NA
"4977" NA NA NA
"4978" NA NA NA
"4979" NA NA NA
"4980" NA NA NA
"4981" NA NA NA
"4982" NA NA NA
"4983" NA NA NA
"4984" NA NA NA
"4985" NA NA NA
"4986" NA NA NA
"4987" NA NA NA
"4988" NA NA NA
"4989" NA NA NA
"4990" NA NA NA
"4991" NA NA NA
"4992" NA NA NA
"4993" NA NA NA
"4994" NA NA NA
"4995" NA NA NA
"4996" NA NA NA
"4997" NA NA NA
"4998" NA NA NA
"4999" NA NA NA
"5000" NA NA NA
"5001" NA NA NA
"5002" NA NA NA
"5003" NA NA NA
"5004" NA NA NA
"5005" NA NA NA
"5006" NA NA NA
"5007" NA NA NA
"5008" NA NA NA
"5009" NA NA NA
"5010" NA NA NA
"5011" NA NA NA
"5012" NA NA NA
"5013" NA NA NA
"5014" NA NA NA
"5015" NA NA NA
"5016" NA NA NA
"5017" NA NA NA
"5018" NA NA NA
"5019" NA NA NA
"5020" NA NA NA
"5021" NA NA NA
"5022" NA NA NA
"5023" NA NA NA
"5024" NA NA NA
"5025" NA NA NA
"5026" NA NA NA
"5027" NA NA NA
"5028" NA NA NA
"5029" NA NA NA
"5030" NA NA NA
"5031" NA NA NA
"5032" NA NA NA
"5033" NA NA NA
"5034" NA NA NA
"5035" NA NA NA
"5036" NA NA NA
"5037" NA NA NA
"5038" NA NA NA
"5039" NA NA NA
"5040" NA NA NA
"5041" NA NA NA
"5042" NA NA NA
"5043" NA NA NA
"5044" NA NA NA
"5045" NA NA NA
"5046" NA NA NA
"5047" NA NA NA
"5048" NA NA NA
"5049" NA NA NA
"5050" NA NA NA
"5051" NA NA NA
"5052" NA NA NA
"5053" NA NA NA
"5054" NA NA NA
"5055" NA NA NA
"5056" NA NA NA
"5057" NA NA NA
"5058" NA NA NA
"5059" NA NA NA
"5060" NA NA NA
"5061" NA NA NA
"5062" NA NA NA
"5063" NA NA NA
"5064" NA NA NA
"5065" NA NA NA
"5066" NA NA NA
"5067" NA NA NA
"5068" NA NA NA
"5069" NA NA NA
"5070" NA NA NA
"5071" NA NA NA
"5072" NA NA NA
"5073" NA NA NA
"5074" NA NA NA
"5075" NA NA NA
"5076" NA NA NA
"5077" NA NA NA
"5078" NA NA NA
"5079" NA NA NA
"5080" NA NA NA
"5081" NA NA NA
"5082" NA NA NA
"5083" NA NA NA
"5084" NA NA NA
"5085" NA NA NA
"5086" NA NA NA
"5087" NA NA NA
"5088" NA NA NA
"5089" NA NA NA
"5090" NA NA NA
"5091" NA NA NA
"5092" NA NA NA
"5093" NA NA NA
"5094" NA NA NA
"5095" NA NA NA
"5096" NA NA NA
"5097" NA NA NA
"5098" NA NA NA
"5099" NA NA NA
"5100" NA NA NA
"5101" NA NA NA
"5102" NA NA NA
"5103" NA NA NA
"5104" NA NA NA
"5105" NA NA NA
"5106" NA NA NA
"5107" NA NA NA
"5108" NA NA NA
"5109" NA NA NA
"5110" NA NA NA
"5111" NA NA NA
"5112" NA NA NA
"5113" NA NA NA
"5114" NA NA NA
"5115" NA NA NA
"5116" NA NA NA
"5117" NA NA NA
"5118" NA NA NA
"5119" NA NA NA
"5120" NA NA NA
"5121" NA NA NA
"5122" NA NA NA
"5123" NA NA NA
"5124" NA NA NA
"5125" NA NA NA
"5126" NA NA NA
"5127" NA NA NA
"5128" NA NA NA
"5129" NA NA NA
"5130" NA NA NA
"5131" NA NA NA
"5132" NA NA NA
"5133" NA NA NA
"5134" NA NA NA
"5135" NA NA NA
"5136" NA NA NA
"5137" NA NA NA
"5138" NA NA NA
"5139" NA NA NA
"5140" NA NA NA
"5141" NA NA NA
"5142" NA NA NA
"5143" NA NA NA
"5144" NA NA NA
"5145" NA NA NA
"5146" NA NA NA
"5147" NA NA NA
"5148" NA NA NA
"5149" NA NA NA
"5150" NA NA NA
"5151" NA NA NA
"5152" NA NA NA
"5153" NA NA NA
"5154" NA NA NA
"5155" NA NA NA
"5156" NA NA NA
"5157" NA NA NA
"5158" NA NA NA
"5159" NA NA NA
"5160" NA NA NA
"5161" NA NA NA
"5162" NA NA NA
"5163" NA NA NA
"5164" NA NA NA
"5165" NA NA NA
"5166" NA NA NA
"5167" NA NA NA
"5168" NA NA NA
"5169" NA NA NA
"5170" NA NA NA
"5171" NA NA NA
"5172" NA NA NA
"5173" NA NA NA
"5174" NA NA NA
"5175" NA NA NA
"5176" NA NA NA
"5177" NA NA NA
"5178" NA NA NA
"5179" NA NA NA
"5180" NA NA NA
"5181" NA NA NA
"5182" NA NA NA
"5183" NA NA NA
"5184" NA NA NA
"5185" NA NA NA
"5186" NA NA NA
"5187" NA NA NA
"5188" NA NA NA
"5189" NA NA NA
"5190" NA NA NA
"5191" NA NA NA
"5192" NA NA NA
"5193" NA NA NA
"5194" NA NA NA
"5195" NA NA NA
"5196" NA NA NA
"5197" NA NA NA
"5198" NA NA NA
"5199" NA NA NA
"5200" NA NA NA
"5201" NA NA NA
"5202" NA NA NA
"5203" NA NA NA
"5204" NA NA NA
"5205" NA NA NA
"5206" NA NA NA
"5207" NA NA NA
"5208" NA NA NA
"5209" NA NA NA
"5210" NA NA NA
"5211" NA NA NA
"5212" NA NA NA
"5213" NA NA NA
"5214" NA NA NA
"5215" NA NA NA
"5216" NA NA NA
"5217" NA NA NA
"5218" NA NA NA
"5219" NA NA NA
"5220" NA NA NA
"5221" NA NA NA
"5222" NA NA NA
"5223" NA NA NA
"5224" NA NA NA
"5225" NA NA NA
"5226" NA NA NA
"5227" NA NA NA
"5228" NA NA NA
"5229" NA NA NA
"5230" NA NA NA
"5231" NA NA NA
"5232" NA NA NA
"5233" NA NA NA
"5234" NA NA NA
"5235" NA NA NA
"5236" NA NA NA
"5237" NA NA NA
"5238" NA NA NA
"5239" NA NA NA
"5240" NA NA NA
"5241" NA NA NA
"5242" NA NA NA
"5243" NA NA NA
"5244" NA NA NA
"5245" NA NA NA
"5246" NA NA NA
"5247" NA NA NA
"5248" NA NA NA
"5249" NA NA NA
"5250" NA NA NA
"5251" NA NA NA
"5252" NA NA NA
"5253" NA NA NA
"5254" NA NA NA
"5255" NA NA NA
"5256" NA NA NA
"5257" NA NA NA
"5258" NA NA NA
"5259" NA NA NA
"5260" NA NA NA
"5261" NA NA NA
"5262" NA NA NA
"5263" NA NA NA
"5264" NA NA NA
"5265" NA NA NA
"5266" NA NA NA
"5267" NA NA NA
"5268" NA NA NA
"5269" NA NA NA
"5270" NA NA NA
"5271" NA NA NA
"5272" NA NA NA
"5273" NA NA NA
"5274" NA NA NA
"5275" NA NA NA
"5276" NA NA NA
"5277" NA NA NA
"5278" NA NA NA
"5279" NA NA NA
"5280" NA NA NA
"5281" NA NA NA
"5282" NA NA NA
"5283" NA NA NA
"5284" NA NA NA
"5285" NA NA NA
"5286" NA NA NA
"5287" NA NA NA
"5288" NA NA NA
"5289" NA NA NA
"5290" NA NA NA
"5291" NA NA NA
"5292" NA NA NA
"5293" NA NA NA
"5294" NA NA NA
"5295" NA NA NA
"5296" NA NA NA
"5297" NA NA NA
"5298" NA NA NA
"5299" NA NA NA
"5300" NA NA NA
"5301" NA NA NA
"5302" NA NA NA
"5303" NA NA NA
"5304" NA NA NA
"5305" NA NA NA
"5306" NA NA NA
"5307" NA NA NA
"5308" NA NA NA
"5309" NA NA NA
"5310" NA NA NA
"5311" NA NA NA
"5312" NA NA NA
"5313" NA NA NA
"5314" NA NA NA
"5315" NA NA NA
"5316" NA NA NA
"5317" NA NA NA
"5318" NA NA NA
"5319" NA NA NA
"5320" NA NA NA
"5321" NA NA NA
"5322" NA NA NA
"5323" NA NA NA
"5324" NA NA NA
"5325" NA NA NA
"5326" NA NA NA
"5327" NA NA NA
"5328" NA NA NA
"5329" NA NA NA
"5330" NA NA NA
"5331" NA NA NA
"5332" NA NA NA
"5333" NA NA NA
"5334" NA NA NA
"5335" NA NA NA
"5336" NA NA NA
"5337" NA NA NA
"5338" NA NA NA
"5339" NA NA NA
"5340" NA NA NA
"5341" NA NA NA
"5342" NA NA NA
"5343" NA NA NA
"5344" NA NA NA
"5345" NA NA NA
"5346" NA NA NA
"5347" NA NA NA
"5348" NA NA NA
"5349" NA NA NA
"5350" NA NA NA
"5351" NA NA NA
"5352" NA NA NA
"5353" NA NA NA
"5354" NA NA NA
"5355" NA NA NA
"5356" NA NA NA
"5357" NA NA NA
"5358" NA NA NA
"5359" NA NA NA
"5360" NA NA NA
"5361" NA NA NA
"5362" NA NA NA
"5363" NA NA NA
"5364" NA NA NA
"5365" NA NA NA
"5366" NA NA NA
"5367" NA NA NA
"5368" NA NA NA
"5369" NA NA NA
"5370" NA NA NA
"5371" NA NA NA
"5372" NA NA NA
"5373" NA NA NA
"5374" NA NA NA
"5375" NA NA NA
"5376" NA NA NA
"5377" NA NA NA
"5378" NA NA NA
"5379" NA NA NA
"5380" NA NA NA
"5381" NA NA NA
"5382" NA NA NA
"5383" NA NA NA
"5384" NA NA NA
"5385" NA NA NA
"5386" NA NA NA
"5387" NA NA NA
"5388" NA NA NA
"5389" NA NA NA
"5390" NA NA NA
"5391" NA NA NA
"5392" NA NA NA
"5393" NA NA NA
"5394" NA NA NA
"5395" NA NA NA
"5396" NA NA NA
"5397" NA NA NA
"5398" NA NA NA
"5399" NA NA NA
"5400" NA NA NA
"5401" NA NA NA
"5402" NA NA NA
"5403" NA NA NA
"5404" NA NA NA
"5405" NA NA NA
"5406" NA NA NA
"5407" NA NA NA
"5408" NA NA NA
"5409" NA NA NA
"5410" NA NA NA
"5411" NA NA NA
"5412" NA NA NA
"5413" NA NA NA
"5414" NA NA NA
"5415" NA NA NA
"5416" NA NA NA
"5417" NA NA NA
"5418" NA NA NA
"5419" NA NA NA
"5420" NA NA NA
"5421" NA NA NA
"5422" NA NA NA
"5423" NA NA NA
"5424" NA NA NA
"5425" NA NA NA
"5426" NA NA NA
"5427" NA NA NA
"5428" NA NA NA
"5429" NA NA NA
"5430" NA NA NA
"5431" NA NA NA
"5432" NA NA NA
"5433" NA NA NA
"5434" NA NA NA
"5435" NA NA NA
"5436" NA NA NA
"5437" NA NA NA
"5438" NA NA NA
"5439" NA NA NA
"5440" NA NA NA
"5441" NA NA NA
"5442" NA NA NA
"5443" NA NA NA
"5444" NA NA NA
"5445" NA NA NA
"5446" NA NA NA
"5447" NA NA NA
"5448" NA NA NA
"5449" NA NA NA
"5450" NA NA NA
"5451" NA NA NA
"5452" NA NA NA
"5453" NA NA NA
"5454" NA NA NA
"5455" NA NA NA
"5456" NA NA NA
"5457" NA NA NA
"5458" NA NA NA
"5459" NA NA NA
"5460" NA NA NA
"5461" NA NA NA
"5462" NA NA NA
"5463" NA NA NA
"5464" NA NA NA
"5465" NA NA NA
"5466" NA NA NA
"5467" NA NA NA
"5468" NA NA NA
"5469" NA NA NA
"5470" NA NA NA
"5471" NA NA NA
"5472" NA NA NA
"5473" NA NA NA
"5474" NA NA NA
"5475" NA NA NA
"5476" NA NA NA
"5477" NA NA NA
"5478" NA NA NA
"5479" NA NA NA
"5480" NA NA NA
"5481" NA NA NA
"5482" NA NA NA
"5483" NA NA NA
"5484" NA NA NA
"5485" NA NA NA
"5486" NA NA NA
"5487" NA NA NA
"5488" NA NA NA
"5489" NA NA NA
"5490" NA NA NA
"5491" NA NA NA
"5492" NA NA NA
"5493" NA NA NA
"5494" NA NA NA
"5495" NA NA NA
"5496" NA NA NA
"5497" NA NA NA
"5498" NA NA NA
"5499" NA NA NA
"5500" NA NA NA
"5501" NA NA NA
"5502" NA NA NA
"5503" NA NA NA
"5504" NA NA NA
"5505" NA NA NA
"5506" NA NA NA
"5507" NA NA NA
"5508" NA NA NA
"5509" NA NA NA
"5510" NA NA NA
"5511" NA NA NA
"5512" NA NA NA
"5513" NA NA NA
"5514" NA NA NA
"5515" NA NA NA
"5516" NA NA NA
"5517" NA NA NA
"5518" NA NA NA
"5519" NA NA NA
"5520" NA NA NA
"5521" NA NA NA
"5522" NA NA NA
"5523" NA NA NA
"5524" NA NA NA
"5525" NA NA NA
"5526" NA NA NA
"5527" NA NA NA
"5528" NA NA NA
"5529" NA NA NA
"5530" NA NA NA
"5531" NA NA NA
"5532" NA NA NA
"5533" NA NA NA
"5534" NA NA NA
"5535" NA NA NA
"5536" NA NA NA
"5537" NA NA NA
"5538" NA NA NA
"5539" NA NA NA
"5540" NA NA NA
"5541" NA NA NA
"5542" NA NA NA
"5543" NA NA NA
"5544" NA NA NA
"5545" NA NA NA
"5546" NA NA NA
"5547" NA NA NA
"5548" NA NA NA
"5549" NA NA NA
"5550" NA NA NA
"5551" NA NA NA
"5552" NA NA NA
"5553" NA NA NA
"5554" NA NA NA
"5555" NA NA NA
"5556" NA NA NA
"5557" NA NA NA
"5558" NA NA NA
"5559" NA NA NA
"5560" NA NA NA
"5561" NA NA NA
"5562" NA NA NA
"5563" NA NA NA
"5564" NA NA NA
"5565" NA NA NA
"5566" NA NA NA
"5567" NA NA NA
"5568" NA NA NA
"5569" NA NA NA
"5570" NA NA NA
"5571" NA NA NA
"5572" NA NA NA
"5573" NA NA NA
"5574" NA NA NA
"5575" NA NA NA
"5576" NA NA NA
"5577" NA NA NA
"5578" NA NA NA
"5579" NA NA NA
"5580" NA NA NA
"5581" NA NA NA
"5582" NA NA NA
"5583" NA NA NA
"5584" NA NA NA
"5585" NA NA NA
"5586" NA NA NA
"5587" NA NA NA
"5588" NA NA NA
"5589" NA NA NA
"5590" NA NA NA
"5591" NA NA NA
"5592" NA NA NA
"5593" NA NA NA
"5594" NA NA NA
"5595" NA NA NA
"5596" NA NA NA
"5597" NA NA NA
"5598" NA NA NA
"5599" NA NA NA
"5600" NA NA NA
"5601" NA NA NA
"5602" NA NA NA
"5603" NA NA NA
"5604" NA NA NA
"5605" NA NA NA
"5606" NA NA NA
"5607" NA NA NA
"5608" NA NA NA
"5609" NA NA NA
"5610" NA NA NA
"5611" NA NA NA
"5612" NA NA NA
"5613" NA NA NA
"5614" NA NA NA
"5615" NA NA NA
"5616" NA NA NA
"5617" NA NA NA
"5618" NA NA NA
"5619" NA NA NA
"5620" NA NA NA
"5621" NA NA NA
"5622" NA NA NA
"5623" NA NA NA
"5624" NA NA NA
"5625" NA NA NA
"5626" NA NA NA
"5627" NA NA NA
"5628" NA NA NA
"5629" NA NA NA
"5630" NA NA NA
"5631" NA NA NA
"5632" NA NA NA
"5633" NA NA NA
"5634" NA NA NA
"5635" NA NA NA
"5636" NA NA NA
"5637" NA NA NA
"5638" NA NA NA
"5639" NA NA NA
"5640" NA NA NA
"5641" NA NA NA
"5642" NA NA NA
"5643" NA NA NA
"5644" NA NA NA
"5645" NA NA NA
"5646" NA NA NA
"5647" NA NA NA
"5648" NA NA NA
"5649" NA NA NA
"5650" NA NA NA
"5651" NA NA NA
"5652" NA NA NA
"5653" NA NA NA
"5654" NA NA NA
"5655" NA NA NA
"5656" NA NA NA
"5657" NA NA NA
"5658" NA NA NA
"5659" NA NA NA
"5660" NA NA NA
"5661" NA NA NA
"5662" NA NA NA
"5663" NA NA NA
"5664" NA NA NA
"5665" NA NA NA
"5666" NA NA NA
"5667" NA NA NA
"5668" NA NA NA
"5669" NA NA NA
"5670" NA NA NA
"5671" NA NA NA
"5672" NA NA NA
"5673" NA NA NA
"5674" NA NA NA
"5675" NA NA NA
"5676" NA NA NA
"5677" NA NA NA
"5678" NA NA NA
"5679" NA NA NA
"5680" NA NA NA
"5681" NA NA NA
"5682" NA NA NA
"5683" NA NA NA
"5684" NA NA NA
"5685" NA NA NA
"5686" NA NA NA
"5687" NA NA NA
"5688" NA NA NA
"5689" NA NA NA
"5690" NA NA NA
"5691" NA NA NA
"5692" NA NA NA
"5693" NA NA NA
"5694" NA NA NA
"5695" NA NA NA
"5696" NA NA NA
"5697" NA NA NA
"5698" NA NA NA
"5699" NA NA NA
"5700" NA NA NA
"5701" NA NA NA
"5702" NA NA NA
"5703" NA NA NA
"5704" NA NA NA
"5705" NA NA NA
"5706" NA NA NA
"5707" NA NA NA
"5708" NA NA NA
"5709" NA NA NA
"5710" NA NA NA
"5711" NA NA NA
"5712" NA NA NA
"5713" NA NA NA
"5714" NA NA NA
"5715" NA NA NA
"5716" NA NA NA
"5717" NA NA NA
"5718" NA NA NA
"5719" NA NA NA
"5720" NA NA NA
"5721" NA NA NA
"5722" NA NA NA
"5723" NA NA NA
"5724" NA NA NA
"5725" NA NA NA
"5726" NA NA NA
"5727" NA NA NA
"5728" NA NA NA
"5729" NA NA NA
"5730" NA NA NA
"5731" NA NA NA
"5732" NA NA NA
"5733" NA NA NA
"5734" NA NA NA
"5735" NA NA NA
"5736" NA NA NA
"5737" NA NA NA
"5738" NA NA NA
"5739" NA NA NA
"5740" NA NA NA
"5741" NA NA NA
"5742" NA NA NA
"5743" NA NA NA
"5744" NA NA NA
"5745" NA NA NA
"5746" NA NA NA
"5747" NA NA NA
"5748" NA NA NA
"5749" NA NA NA
"5750" NA NA NA
"5751" NA NA NA
"5752" NA NA NA
"5753" NA NA NA
"5754" NA NA NA
"5755" NA NA NA
"5756" NA NA NA
"5757" NA NA NA
"5758" NA NA NA
"5759" NA NA NA
"5760" NA NA NA
"5761" NA NA NA
"5762" NA NA NA
"5763" NA NA NA
"5764" NA NA NA
"5765" NA NA NA
"5766" NA NA NA
"5767" NA NA NA
"5768" NA NA NA
"5769" NA NA NA
"5770" NA NA NA
"5771" NA NA NA
"5772" NA NA NA
"5773" NA NA NA
"5774" NA NA NA
"5775" NA NA NA
"5776" NA NA NA
"5777" NA NA NA
"5778" NA NA NA
"5779" NA NA NA
"5780" NA NA NA
"5781" NA NA NA
"5782" NA NA NA
"5783" NA NA NA
"5784" NA NA NA
"5785" NA NA NA
"5786" NA NA NA
"5787" NA NA NA
"5788" NA NA NA
"5789" NA NA NA
"5790" NA NA NA
"5791" NA NA NA
"5792" NA NA NA
"5793" NA NA NA
"5794" NA NA NA
"5795" NA NA NA
"5796" NA NA NA
"5797" NA NA NA
"5798" NA NA NA
"5799" NA NA NA
"5800" NA NA NA
"5801" NA NA NA
"5802" NA NA NA
"5803" NA NA NA
"5804" NA NA NA
"5805" NA NA NA
"5806" NA NA NA
"5807" NA NA NA
"5808" NA NA NA
"5809" NA NA NA
"5810" NA NA NA
"5811" NA NA NA
"5812" NA NA NA
"5813" NA NA NA
"5814" NA NA NA
"5815" NA NA NA
"5816" NA NA NA
"5817" NA NA NA
"5818" NA NA NA
"5819" NA NA NA
"5820" NA NA NA
"5821" NA NA NA
"5822" NA NA NA
"5823" NA NA NA
"5824" NA NA NA
"5825" NA NA NA
"5826" NA NA NA
"5827" NA NA NA
"5828" NA NA NA
"5829" NA NA NA
"5830" NA NA NA
"5831" NA NA NA
"5832" NA NA NA
"5833" NA NA NA
"5834" NA NA NA
"5835" NA NA NA
"5836" NA NA NA
"5837" NA NA NA
"5838" NA NA NA
"5839" NA NA NA
"5840" NA NA NA
"5841" NA NA NA
"5842" NA NA NA
"5843" NA NA NA
"5844" NA NA NA
"5845" NA NA NA
"5846" NA NA NA
"5847" NA NA NA
"5848" NA NA NA
"5849" NA NA NA
"5850" NA NA NA
"5851" NA NA NA
"5852" NA NA NA
"5853" NA NA NA
"5854" NA NA NA
"5855" NA NA NA
"5856" NA NA NA
"5857" NA NA NA
"5858" NA NA NA
"5859" NA NA NA
"5860" NA NA NA
"5861" NA NA NA
"5862" NA NA NA
"5863" NA NA NA
"5864" NA NA NA
"5865" NA NA NA
"5866" NA NA NA
"5867" NA NA NA
"5868" NA NA NA
"5869" NA NA NA
"5870" NA NA NA
"5871" NA NA NA
"5872" NA NA NA
"5873" NA NA NA
"5874" NA NA NA
"5875" NA NA NA
"5876" NA NA NA
"5877" NA NA NA
"5878" NA NA NA
"5879" NA NA NA
"5880" NA NA NA
"5881" NA NA NA
"5882" NA NA NA
"5883" NA NA NA
"5884" NA NA NA
"5885" NA NA NA
"5886" NA NA NA
"5887" NA NA NA
"5888" NA NA NA
"5889" NA NA NA
"5890" NA NA NA
"5891" NA NA NA
"5892" NA NA NA
"5893" NA NA NA
"5894" NA NA NA
"5895" NA NA NA
"5896" NA NA NA
"5897" NA NA NA
"5898" NA NA NA
"5899" NA NA NA
"5900" NA NA NA
"5901" NA NA NA
"5902" NA NA NA
"5903" NA NA NA
"5904" NA NA NA
"5905" NA NA NA
"5906" NA NA NA
"5907" NA NA NA
"5908" NA NA NA
"5909" NA NA NA
"5910" NA NA NA
"5911" NA NA NA
"5912" NA NA NA
"5913" NA NA NA
"5914" NA NA NA
"5915" NA NA NA
"5916" NA NA NA
"5917" NA NA NA
"5918" NA NA NA
"5919" NA NA NA
"5920" NA NA NA
"5921" NA NA NA
"5922" NA NA NA
"5923" NA NA NA
"5924" NA NA NA
"5925" NA NA NA
"5926" NA NA NA
"5927" NA NA NA
"5928" NA NA NA
"5929" NA NA NA
"5930" NA NA NA
"5931" NA NA NA
"5932" NA NA NA
"5933" NA NA NA
"5934" NA NA NA
"5935" NA NA NA
"5936" NA NA NA
"5937" NA NA NA
"5938" NA NA NA
"5939" NA NA NA
"5940" NA NA NA
"5941" NA NA NA
"5942" NA NA NA
"5943" NA NA NA
"5944" NA NA NA
"5945" NA NA NA
"5946" NA NA NA
"5947" NA NA NA
"5948" NA NA NA
"5949" NA NA NA
"5950" NA NA NA
"5951" NA NA NA
"5952" NA NA NA
"5953" NA NA NA
"5954" NA NA NA
"5955" NA NA NA
"5956" NA NA NA
"5957" NA NA NA
"5958" NA NA NA
"5959" NA NA NA
"5960" NA NA NA
"5961" NA NA NA
"5962" NA NA NA
"5963" NA NA NA
"5964" NA NA NA
"5965" NA NA NA
"5966" NA NA NA
"5967" NA NA NA
"5968" NA NA NA
"5969" NA NA NA
"5970" NA NA NA
"5971" NA NA NA
"5972" NA NA NA
"5973" NA NA NA
"5974" NA NA NA
"5975" NA NA NA
"5976" NA NA NA
"5977" NA NA NA
"5978" NA NA NA
"5979" NA NA NA
"5980" NA NA NA
"5981" NA NA NA
"5982" NA NA NA
"5983" NA NA NA
"5984" NA NA NA
"5985" NA NA NA
"5986" NA NA NA
"5987" NA NA NA
"5988" NA NA NA
"5989" NA NA NA
"5990" NA NA NA
"5991" NA NA NA
"5992" NA NA NA
"5993" NA NA NA
"5994" NA NA NA
"5995" NA NA NA
"5996" NA NA NA
"5997" NA NA NA
"5998" NA NA NA
"5999" NA NA NA
"6000" NA NA NA
"6001" NA NA NA
"6002" NA NA NA
"6003" NA NA NA
"6004" NA NA NA
"6005" NA NA NA
"6006" NA NA NA
"6007" NA NA NA
"6008" NA NA NA
"6009" NA NA NA
"6010" NA NA NA
"6011" NA NA NA
"6012" NA NA NA
"6013" NA NA NA
"6014" NA NA NA
"6015" NA NA NA
"6016" NA NA NA
"6017" NA NA NA
"6018" NA NA NA
"6019" NA NA NA
"6020" NA NA NA
"6021" NA NA NA
"6022" NA NA NA
"6023" NA NA NA
"6024" NA NA NA
"6025" NA NA NA
"6026" NA NA NA
"6027" NA NA NA
"6028" NA NA NA
"6029" NA NA NA
"6030" NA NA NA
"6031" NA NA NA
"6032" NA NA NA
"6033" NA NA NA
"6034" NA NA NA
"6035" NA NA NA
"6036" NA NA NA
"6037" NA NA NA
"6038" NA NA NA
"6039" NA NA NA
"6040" NA NA NA
"6041" NA NA NA
"6042" NA NA NA
"6043" NA NA NA
"6044" NA NA NA
"6045" NA NA NA
"6046" NA NA NA
"6047" NA NA NA
"6048" NA NA NA
"6049" NA NA NA
"6050" NA NA NA
"6051" NA NA NA
"6052" NA NA NA
"6053" NA NA NA
"6054" NA NA NA
"6055" NA NA NA
"6056" NA NA NA
"6057" NA NA NA
"6058" NA NA NA
"6059" NA NA NA
"6060" NA NA NA
"6061" NA NA NA
"6062" NA NA NA
"6063" NA NA NA
"6064" NA NA NA
"6065" NA NA NA
"6066" NA NA NA
"6067" NA NA NA
"6068" NA NA NA
"6069" NA NA NA
"6070" NA NA NA
"6071" NA NA NA
"6072" NA NA NA
"6073" NA NA NA
"6074" NA NA NA
"6075" NA NA NA
"6076" NA NA NA
"6077" NA NA NA
"6078" NA NA NA
"6079" NA NA NA
"6080" NA NA NA
"6081" NA NA NA
"6082" NA NA NA
"6083" NA NA NA
"6084" NA NA NA
"6085" NA NA NA
"6086" NA NA NA
"6087" NA NA NA
"6088" NA NA NA
"6089" NA NA NA
"6090" NA NA NA
"6091" NA NA NA
"6092" NA NA NA
"6093" NA NA NA
"6094" NA NA NA
"6095" NA NA NA
"6096" NA NA NA
"6097" NA NA NA
"6098" NA NA NA
"6099" NA NA NA
"6100" NA NA NA
"6101" NA NA NA
"6102" NA NA NA
"6103" NA NA NA
"6104" NA NA NA
"6105" NA NA NA
"6106" NA NA NA
"6107" NA NA NA
"6108" NA NA NA
"6109" NA NA NA
"6110" NA NA NA
"6111" NA NA NA
"6112" NA NA NA
"6113" NA NA NA
"6114" NA NA NA
"6115" NA NA NA
"6116" NA NA NA
"6117" NA NA NA
"6118" NA NA NA
"6119" NA NA NA
"6120" NA NA NA
"6121" NA NA NA
"6122" NA NA NA
"6123" NA NA NA
"6124" NA NA NA
"6125" NA NA NA
"6126" NA NA NA
"6127" NA NA NA
"6128" NA NA NA
"6129" NA NA NA
"6130" NA NA NA
"6131" NA NA NA
"6132" NA NA NA
"6133" NA NA NA
"6134" NA NA NA
"6135" NA NA NA
"6136" NA NA NA
"6137" NA NA NA
"6138" NA NA NA
"6139" NA NA NA
"6140" NA NA NA
"6141" NA NA NA
"6142" NA NA NA
"6143" NA NA NA
"6144" NA NA NA
"6145" NA NA NA
"6146" NA NA NA
"6147" NA NA NA
"6148" NA NA NA
"6149" NA NA NA
"6150" NA NA NA
"6151" NA NA NA
"6152" NA NA NA
"6153" NA NA NA
"6154" NA NA NA
"6155" NA NA NA
"6156" NA NA NA
"6157" NA NA NA
"6158" NA NA NA
"6159" NA NA NA
"6160" NA NA NA
"6161" NA NA NA
"6162" NA NA NA
"6163" NA NA NA
"6164" NA NA NA
"6165" NA NA NA
"6166" NA NA NA
"6167" NA NA NA
"6168" NA NA NA
"6169" NA NA NA
"6170" NA NA NA
"6171" NA NA NA
"6172" NA NA NA
"6173" NA NA NA
"6174" NA NA NA
"6175" NA NA NA
"6176" NA NA NA
"6177" NA NA NA
"6178" NA NA NA
"6179" NA NA NA
"6180" NA NA NA
"6181" NA NA NA
"6182" NA NA NA
"6183" NA NA NA
"6184" NA NA NA
"6185" NA NA NA
"6186" NA NA NA
"6187" NA NA NA
"6188" NA NA NA
"6189" NA NA NA
"6190" NA NA NA
"6191" NA NA NA
"6192" NA NA NA
"6193" NA NA NA
"6194" NA NA NA
"6195" NA NA NA
"6196" NA NA NA
"6197" NA NA NA
"6198" NA NA NA
"6199" NA NA NA
"6200" NA NA NA
"6201" NA NA NA
"6202" NA NA NA
"6203" NA NA NA
"6204" NA NA NA
"6205" NA NA NA
"6206" NA NA NA
"6207" NA NA NA
"6208" NA NA NA
"6209" NA NA NA
"6210" NA NA NA
"6211" NA NA NA
"6212" NA NA NA
"6213" NA NA NA
"6214" NA NA NA
"6215" NA NA NA
"6216" NA NA NA
"6217" NA NA NA
"6218" NA NA NA
"6219" NA NA NA
"6220" NA NA NA
"6221" NA NA NA
"6222" NA NA NA
"6223" NA NA NA
"6224" NA NA NA
"6225" NA NA NA
"6226" NA NA NA
"6227" NA NA NA
"6228" NA NA NA
"6229" NA NA NA
"6230" NA NA NA
"6231" NA NA NA
"6232" NA NA NA
"6233" NA NA NA
"6234" NA NA NA
"6235" NA NA NA
"6236" NA NA NA
"6237" NA NA NA
"6238" NA NA NA
"6239" NA NA NA
"6240" NA NA NA
"6241" NA NA NA
"6242" NA NA NA
"6243" NA NA NA
"6244" NA NA NA
"6245" NA NA NA
"6246" NA NA NA
"6247" NA NA NA
"6248" NA NA NA
"6249" NA NA NA
"6250" NA NA NA
"6251" NA NA NA
"6252" NA NA NA
"6253" NA NA NA
"6254" NA NA NA
"6255" NA NA NA
"6256" NA NA NA
"6257" NA NA NA
"6258" NA NA NA
"6259" NA NA NA
"6260" NA NA NA
"6261" NA NA NA
"6262" NA NA NA
"6263" NA NA NA
"6264" NA NA NA
"6265" NA NA NA
"6266" NA NA NA
"6267" NA NA NA
"6268" NA NA NA
"6269" NA NA NA
"6270" NA NA NA
"6271" NA NA NA
"6272" NA NA NA
"6273" NA NA NA
"6274" NA NA NA
"6275" NA NA NA
"6276" NA NA NA
"6277" NA NA NA
"6278" NA NA NA
"6279" NA NA NA
"6280" NA NA NA
"6281" NA NA NA
"6282" NA NA NA
"6283" NA NA NA
"6284" NA NA NA
"6285" NA NA NA
"6286" NA NA NA
"6287" NA NA NA
"6288" NA NA NA
"6289" NA NA NA
"6290" NA NA NA
"6291" NA NA NA
"6292" NA NA NA
"6293" NA NA NA
"6294" NA NA NA
"6295" NA NA NA
"6296" NA NA NA
"6297" NA NA NA
"6298" NA NA NA
"6299" NA NA NA
"6300" NA NA NA
"6301" NA NA NA
"6302" NA NA NA
"6303" NA NA NA
"6304" NA NA NA
"6305" NA NA NA
"6306" NA NA NA
"6307" NA NA NA
"6308" NA NA NA
"6309" NA NA NA
"6310" NA NA NA
"6311" NA NA NA
"6312" NA NA NA
"6313" NA NA NA
"6314" NA NA NA
"6315" NA NA NA
"6316" NA NA NA
"6317" NA NA NA
"6318" NA NA NA
"6319" NA NA NA
"6320" NA NA NA
"6321" NA NA NA
"6322" NA NA NA
"6323" NA NA NA
"6324" NA NA NA
"6325" NA NA NA
"6326" NA NA NA
"6327" NA NA NA
"6328" NA NA NA
"6329" NA NA NA
"6330" NA NA NA
"6331" NA NA NA
"6332" NA NA NA
"6333" NA NA NA
"6334" NA NA NA
"6335" NA NA NA
"6336" NA NA NA
"6337" NA NA NA
"6338" NA NA NA
"6339" NA NA NA
"6340" NA NA NA
"6341" NA NA NA
"6342" NA NA NA
"6343" NA NA NA
"6344" NA NA NA
"6345" NA NA NA
"6346" NA NA NA
"6347" NA NA NA
"6348" NA NA NA
"6349" NA NA NA
"6350" NA NA NA
"6351" NA NA NA
"6352" NA NA NA
"6353" NA NA NA
"6354" NA NA NA
"6355" NA NA NA
"6356" NA NA NA
"6357" NA NA NA
"6358" NA NA NA
"6359" NA NA NA
"6360" NA NA NA
"6361" NA NA NA
"6362" NA NA NA
"6363" NA NA NA
"6364" NA NA NA
"6365" NA NA NA
"6366" NA NA NA
"6367" NA NA NA
"6368" NA NA NA
"6369" NA NA NA
"6370" NA NA NA
"6371" NA NA NA
"6372" NA NA NA
"6373" NA NA NA
"6374" NA NA NA
"6375" NA NA NA
"6376" NA NA NA
"6377" NA NA NA
"6378" NA NA NA
"6379" NA NA NA
"6380" NA NA NA
"6381" NA NA NA
"6382" NA NA NA
"6383" NA NA NA
"6384" NA NA NA
"6385" NA NA NA
"6386" NA NA NA
"6387" NA NA NA
"6388" NA NA NA
"6389" NA NA NA
"6390" NA NA NA
"6391" NA NA NA
"6392" NA NA NA
"6393" NA NA NA
"6394" NA NA NA
"6395" NA NA NA
"6396" NA NA NA
"6397" NA NA NA
"6398" NA NA NA
"6399" NA NA NA
"6400" NA NA NA
"6401" NA NA NA
"6402" NA NA NA
"6403" NA NA NA
"6404" NA NA NA
"6405" NA NA NA
"6406" NA NA NA
"6407" NA NA NA
"6408" NA NA NA
"6409" NA NA NA
"6410" NA NA NA
"6411" NA NA NA
"6412" NA NA NA
"6413" NA NA NA
"6414" NA NA NA
"6415" NA NA NA
"6416" NA NA NA
"6417" NA NA NA
"6418" NA NA NA
"6419" NA NA NA
"6420" NA NA NA
"6421" NA NA NA
"6422" NA NA NA
"6423" NA NA NA
"6424" NA NA NA
"6425" NA NA NA
"6426" NA NA NA
"6427" NA NA NA
"6428" NA NA NA
"6429" NA NA NA
"6430" NA NA NA
"6431" NA NA NA
"6432" NA NA NA
"6433" NA NA NA
"6434" NA NA NA
"6435" NA NA NA
"6436" NA NA NA
"6437" NA NA NA
"6438" NA NA NA
"6439" NA NA NA
"6440" NA NA NA
"6441" NA NA NA
"6442" NA NA NA
"6443" NA NA NA
"6444" NA NA NA
"6445" NA NA NA
"6446" NA NA NA
"6447" NA NA NA
"6448" NA NA NA
"6449" NA NA NA
"6450" NA NA NA
"6451" NA NA NA
"6452" NA NA NA
"6453" NA NA NA
"6454" NA NA NA
"6455" NA NA NA
"6456" NA NA NA
"6457" NA NA NA
"6458" NA NA NA
"6459" NA NA NA
"6460" NA NA NA
"6461" NA NA NA
"6462" NA NA NA
"6463" NA NA NA
"6464" NA NA NA
"6465" NA NA NA
"6466" NA NA NA
"6467" NA NA NA
"6468" NA NA NA
"6469" NA NA NA
"6470" NA NA NA
"6471" NA NA NA
"6472" NA NA NA
"6473" NA NA NA
"6474" NA NA NA
"6475" NA NA NA
"6476" NA NA NA
"6477" NA NA NA
"6478" NA NA NA
"6479" NA NA NA
"6480" NA NA NA
"6481" NA NA NA
"6482" NA NA NA
"6483" NA NA NA
"6484" NA NA NA
"6485" NA NA NA
"6486" NA NA NA
"6487" NA NA NA
"6488" NA NA NA
"6489" NA NA NA
"6490" NA NA NA
"6491" NA NA NA
"6492" NA NA NA
"6493" NA NA NA
"6494" NA NA NA
"6495" NA NA NA
"6496" NA NA NA
"6497" NA NA NA
"6498" NA NA NA
"6499" NA NA NA
"6500" NA NA NA
"6501" NA NA NA
"6502" NA NA NA
"6503" NA NA NA
"6504" NA NA NA
"6505" NA NA NA
"6506" NA NA NA
"6507" NA NA NA
"6508" NA NA NA
"6509" NA NA NA
"6510" NA NA NA
"6511" NA NA NA
"6512" NA NA NA
"6513" NA NA NA
"6514" NA NA NA
"6515" NA NA NA
"6516" NA NA NA
"6517" NA NA NA
"6518" NA NA NA
"6519" NA NA NA
"6520" NA NA NA
"6521" NA NA NA
"6522" NA NA NA
"6523" NA NA NA
"6524" NA NA NA
"6525" NA NA NA
"6526" NA NA NA
"6527" NA NA NA
"6528" NA NA NA
"6529" NA NA NA
"6530" NA NA NA
"6531" NA NA NA
"6532" NA NA NA
"6533" NA NA NA
"6534" NA NA NA
"6535" NA NA NA
"6536" NA NA NA
"6537" NA NA NA
"6538" NA NA NA
"6539" NA NA NA
"6540" NA NA NA
"6541" NA NA NA
"6542" NA NA NA
"6543" NA NA NA
"6544" NA NA NA
"6545" NA NA NA
"6546" NA NA NA
"6547" NA NA NA
"6548" NA NA NA
"6549" NA NA NA
"6550" NA NA NA
"6551" NA NA NA
"6552" NA NA NA
"6553" NA NA NA
"6554" NA NA NA
"6555" NA NA NA
"6556" NA NA NA
"6557" NA NA NA
"6558" NA NA NA
"6559" NA NA NA
"6560" NA NA NA
"6561" NA NA NA
"6562" NA NA NA
"6563" NA NA NA
"6564" NA NA NA
"6565" NA NA NA
"6566" NA NA NA
"6567" NA NA NA
"6568" NA NA NA
"6569" NA NA NA
"6570" NA NA NA
"6571" NA NA NA
"6572" NA NA NA
"6573" NA NA NA
"6574" NA NA NA
"6575" NA NA NA
"6576" NA NA NA
"6577" NA NA NA
"6578" NA NA NA
"6579" NA NA NA
"6580" NA NA NA
"6581" NA NA NA
"6582" NA NA NA
"6583" NA NA NA
"6584" NA NA NA
"6585" NA NA NA
"6586" NA NA NA
"6587" NA NA NA
"6588" NA NA NA
"6589" NA NA NA
"6590" NA NA NA
"6591" NA NA NA
"6592" NA NA NA
"6593" NA NA NA
"6594" NA NA NA
"6595" NA NA NA
"6596" NA NA NA
"6597" NA NA NA
"6598" NA NA NA
"6599" NA NA NA
"6600" NA NA NA
"6601" NA NA NA
"6602" NA NA NA
"6603" NA NA NA
"6604" NA NA NA
"6605" NA NA NA
"6606" NA NA NA
"6607" NA NA NA
"6608" NA NA NA
"6609" NA NA NA
"6610" NA NA NA
"6611" NA NA NA
"6612" NA NA NA
"6613" NA NA NA
"6614" NA NA NA
"6615" NA NA NA
"6616" NA NA NA
"6617" NA NA NA
"6618" NA NA NA
"6619" NA NA NA
"6620" NA NA NA
"6621" NA NA NA
"6622" NA NA NA
"6623" NA NA NA
"6624" NA NA NA
"6625" NA NA NA
"6626" NA NA NA
"6627" NA NA NA
"6628" NA NA NA
"6629" NA NA NA
"6630" NA NA NA
"6631" NA NA NA
"6632" NA NA NA
"6633" NA NA NA
"6634" NA NA NA
"6635" NA NA NA
"6636" NA NA NA
"6637" NA NA NA
"6638" NA NA NA
"6639" NA NA NA
"6640" NA NA NA
"6641" NA NA NA
"6642" NA NA NA
"6643" NA NA NA
"6644" NA NA NA
"6645" NA NA NA
"6646" NA NA NA
"6647" NA NA NA
"6648" NA NA NA
"6649" NA NA NA
"6650" NA NA NA
"6651" NA NA NA
"6652" NA NA NA
"6653" NA NA NA
"6654" NA NA NA
"6655" NA NA NA
"6656" NA NA NA
"6657" NA NA NA
"6658" NA NA NA
"6659" NA NA NA
"6660" NA NA NA
"6661" NA NA NA
"6662" NA NA NA
"6663" NA NA NA
"6664" NA NA NA
"6665" NA NA NA
"6666" NA NA NA
"6667" NA NA NA
"6668" NA NA NA
"6669" NA NA NA
"6670" NA NA NA
"6671" NA NA NA
"6672" NA NA NA
"6673" NA NA NA
"6674" NA NA NA
"6675" NA NA NA
"6676" NA NA NA
"6677" NA NA NA
"6678" NA NA NA
"6679" NA NA NA
"6680" NA NA NA
"6681" NA NA NA
"6682" NA NA NA
"6683" NA NA NA
"6684" NA NA NA
"6685" NA NA NA
"6686" NA NA NA
"6687" NA NA NA
"6688" NA NA NA
"6689" NA NA NA
"6690" NA NA NA
"6691" NA NA NA
"6692" NA NA NA
"6693" NA NA NA
"6694" NA NA NA
"6695" NA NA NA
"6696" NA NA NA
"6697" NA NA NA
"6698" NA NA NA
"6699" NA NA NA
"6700" NA NA NA
"6701" NA NA NA
"6702" NA NA NA
"6703" NA NA NA
"6704" NA NA NA
"6705" NA NA NA
"6706" NA NA NA
"6707" NA NA NA
"6708" NA NA NA
"6709" NA NA NA
"6710" NA NA NA
"6711" NA NA NA
"6712" NA NA NA
"6713" NA NA NA
"6714" NA NA NA
"6715" NA NA NA
"6716" NA NA NA
"6717" NA NA NA
"6718" NA NA NA
"6719" NA NA NA
"6720" NA NA NA
"6721" NA NA NA
"6722" NA NA NA
"6723" NA NA NA
"6724" NA NA NA
"6725" NA NA NA
"6726" NA NA NA
"6727" NA NA NA
"6728" NA NA NA
"6729" NA NA NA
"6730" NA NA NA
"6731" NA NA NA
"6732" NA NA NA
"6733" NA NA NA
"6734" NA NA NA
"6735" NA NA NA
"6736" NA NA NA
"6737" NA NA NA
"6738" NA NA NA
"6739" NA NA NA
"6740" NA NA NA
"6741" NA NA NA
"6742" NA NA NA
"6743" NA NA NA
"6744" NA NA NA
"6745" NA NA NA
"6746" NA NA NA
"6747" NA NA NA
"6748" NA NA NA
"6749" NA NA NA
"6750" NA NA NA
"6751" NA NA NA
"6752" NA NA NA
"6753" NA NA NA
"6754" NA NA NA
"6755" NA NA NA
"6756" NA NA NA
"6757" NA NA NA
"6758" NA NA NA
"6759" NA NA NA
"6760" NA NA NA
"6761" NA NA NA
"6762" NA NA NA
"6763" NA NA NA
"6764" NA NA NA
"6765" NA NA NA
"6766" NA NA NA
"6767" NA NA NA
"6768" NA NA NA
"6769" NA NA NA
"6770" NA NA NA
"6771" NA NA NA
"6772" NA NA NA
"6773" NA NA NA
"6774" NA NA NA
"6775" NA NA NA
"6776" NA NA NA
"6777" NA NA NA
"6778" NA NA NA
"6779" NA NA NA
"6780" NA NA NA
"6781" NA NA NA
"6782" NA NA NA
"6783" NA NA NA
"6784" NA NA NA
"6785" NA NA NA
"6786" NA NA NA
"6787" NA NA NA
"6788" NA NA NA
"6789" NA NA NA
"6790" NA NA NA
"6791" NA NA NA
"6792" NA NA NA
"6793" NA NA NA
"6794" NA NA NA
"6795" NA NA NA
"6796" NA NA NA
"6797" NA NA NA
"6798" NA NA NA
"6799" NA NA NA
"6800" NA NA NA
"6801" NA NA NA
"6802" NA NA NA
"6803" NA NA NA
"6804" NA NA NA
"6805" NA NA NA
"6806" NA NA NA
"6807" NA NA NA
"6808" NA NA NA
"6809" NA NA NA
"6810" NA NA NA
"6811" NA NA NA
"6812" NA NA NA
"6813" NA NA NA
"6814" NA NA NA
"6815" NA NA NA
"6816" NA NA NA
"6817" NA NA NA
"6818" NA NA NA
"6819" NA NA NA
"6820" NA NA NA
"6821" NA NA NA
"6822" NA NA NA
"6823" NA NA NA
"6824" NA NA NA
"6825" NA NA NA
"6826" NA NA NA
"6827" NA NA NA
"6828" NA NA NA
"6829" NA NA NA
"6830" NA NA NA
"6831" NA NA NA
"6832" NA NA NA
"6833" NA NA NA
"6834" NA NA NA
"6835" NA NA NA
"6836" NA NA NA
"6837" NA NA NA
"6838" NA NA NA
"6839" NA NA NA
"6840" NA NA NA
"6841" NA NA NA
"6842" NA NA NA
"6843" NA NA NA
"6844" NA NA NA
"6845" NA NA NA
"6846" NA NA NA
"6847" NA NA NA
"6848" NA NA NA
"6849" NA NA NA
"6850" NA NA NA
"6851" NA NA NA
"6852" NA NA NA
"6853" NA NA NA
"6854" NA NA NA
"6855" NA NA NA
"6856" NA NA NA
"6857" NA NA NA
"6858" NA NA NA
"6859" NA NA NA
"6860" NA NA NA
"6861" NA NA NA
"6862" NA NA NA
"6863" NA NA NA
"6864" NA NA NA
"6865" NA NA NA
"6866" NA NA NA
"6867" NA NA NA
"6868" NA NA NA
"6869" NA NA NA
"6870" NA NA NA
"6871" NA NA NA
"6872" NA NA NA
"6873" NA NA NA
"6874" NA NA NA
"6875" NA NA NA
"6876" NA NA NA
"6877" NA NA NA
"6878" NA NA NA
"6879" NA NA NA
"6880" NA NA NA
"6881" NA NA NA
"6882" NA NA NA
"6883" NA NA NA
"6884" NA NA NA
"6885" NA NA NA
"6886" NA NA NA
"6887" NA NA NA
"6888" NA NA NA
"6889" NA NA NA
"6890" NA NA NA
"6891" NA NA NA
"6892" NA NA NA
"6893" NA NA NA
"6894" NA NA NA
"6895" NA NA NA
"6896" NA NA NA
"6897" NA NA NA
"6898" NA NA NA
"6899" NA NA NA
"6900" NA NA NA
"6901" NA NA NA
"6902" NA NA NA
"6903" NA NA NA
"6904" NA NA NA
"6905" NA NA NA
"6906" NA NA NA
"6907" NA NA NA
"6908" NA NA NA
"6909" NA NA NA
"6910" NA NA NA
"6911" NA NA NA
"6912" NA NA NA
"6913" NA NA NA
"6914" NA NA NA
"6915" NA NA NA
"6916" NA NA NA
"6917" NA NA NA
"6918" NA NA NA
"6919" NA NA NA
"6920" NA NA NA
"6921" NA NA NA
"6922" NA NA NA
"6923" NA NA NA
"6924" NA NA NA
"6925" NA NA NA
"6926" NA NA NA
"6927" NA NA NA
"6928" NA NA NA
"6929" NA NA NA
"6930" NA NA NA
"6931" NA NA NA
"6932" NA NA NA
"6933" NA NA NA
"6934" NA NA NA
"6935" NA NA NA
"6936" NA NA NA
"6937" NA NA NA
"6938" NA NA NA
"6939" NA NA NA
"6940" NA NA NA
"6941" NA NA NA
"6942" NA NA NA
"6943" NA NA NA
"6944" NA NA NA
"6945" NA NA NA
"6946" NA NA NA
"6947" NA NA NA
"6948" NA NA NA
"6949" NA NA NA
"6950" NA NA NA
"6951" NA NA NA
"6952" NA NA NA
"6953" NA NA NA
"6954" NA NA NA
"6955" NA NA NA
"6956" NA NA NA
"6957" NA NA NA
"6958" NA NA NA
"6959" NA NA NA
"6960" NA NA NA
"6961" NA NA NA
"6962" NA NA NA
"6963" NA NA NA
"6964" NA NA NA
"6965" NA NA NA
"6966" NA NA NA
"6967" NA NA NA
"6968" NA NA NA
"6969" NA NA NA
"6970" NA NA NA
"6971" NA NA NA
"6972" NA NA NA
"6973" NA NA NA
"6974" NA NA NA
"6975" NA NA NA
"6976" NA NA NA
"6977" NA NA NA
"6978" NA NA NA
"6979" NA NA NA
"6980" NA NA NA
"6981" NA NA NA
"6982" NA NA NA
"6983" NA NA NA
"6984" NA NA NA
"6985" NA NA NA
"6986" NA NA NA
"6987" NA NA NA
"6988" NA NA NA
"6989" NA NA NA
"6990" NA NA NA
"6991" NA NA NA
"6992" NA NA NA
"6993" NA NA NA
"6994" NA NA NA
"6995" NA NA NA
"6996" NA NA NA
"6997" NA NA NA
"6998" NA NA NA
"6999" NA NA NA
"7000" NA NA NA
"7001" NA NA NA
"7002" NA NA NA
"7003" NA NA NA
"7004" NA NA NA
"7005" NA NA NA
"7006" NA NA NA
"7007" NA NA NA
"7008" NA NA NA
"7009" NA NA NA
"7010" NA NA NA
"7011" NA NA NA
"7012" NA NA NA
"7013" NA NA NA
"7014" NA NA NA
"7015" NA NA NA
"7016" NA NA NA
"7017" NA NA NA
"7018" NA NA NA
"7019" NA NA NA
"7020" NA NA NA
"7021" NA NA NA
"7022" NA NA NA
"7023" NA NA NA
"7024" NA NA NA
"7025" NA NA NA
"7026" NA NA NA
"7027" NA NA NA
"7028" NA NA NA
"7029" NA NA NA
"7030" NA NA NA
"7031" NA NA NA
"7032" NA NA NA
"7033" NA NA NA
"7034" NA NA NA
"7035" NA NA NA
"7036" NA NA NA
"7037" NA NA NA
"7038" NA NA NA
"7039" NA NA NA
"7040" NA NA NA
"7041" NA NA NA
"7042" NA NA NA
"7043" NA NA NA
"7044" NA NA NA
"7045" NA NA NA
"7046" NA NA NA
"7047" NA NA NA
"7048" NA NA NA
"7049" NA NA NA
"7050" NA NA NA
"7051" NA NA NA
"7052" NA NA NA
"7053" NA NA NA
"7054" NA NA NA
"7055" NA NA NA
"7056" NA NA NA
"7057" NA NA NA
"7058" NA NA NA
"7059" NA NA NA
"7060" NA NA NA
"7061" NA NA NA
"7062" NA NA NA
"7063" NA NA NA
"7064" NA NA NA
"7065" NA NA NA
"7066" NA NA NA
"7067" NA NA NA
"7068" NA NA NA
"7069" NA NA NA
"7070" NA NA NA
"7071" NA NA NA
"7072" NA NA NA
"7073" NA NA NA
"7074" NA NA NA
"7075" NA NA NA
"7076" NA NA NA
"7077" NA NA NA
"7078" NA NA NA
"7079" NA NA NA
"7080" NA NA NA
"7081" NA NA NA
"7082" NA NA NA
"7083" NA NA NA
"7084" NA NA NA
"7085" NA NA NA
"7086" NA NA NA
"7087" NA NA NA
"7088" NA NA NA
"7089" NA NA NA
"7090" NA NA NA
"7091" NA NA NA
"7092" NA NA NA
"7093" NA NA NA
"7094" NA NA NA
"7095" NA NA NA
"7096" NA NA NA
"7097" NA NA NA
"7098" NA NA NA
"7099" NA NA NA
"7100" NA NA NA
"7101" NA NA NA
"7102" NA NA NA
"7103" NA NA NA
"7104" NA NA NA
"7105" NA NA NA
"7106" NA NA NA
"7107" NA NA NA
"7108" NA NA NA
"7109" NA NA NA
"7110" NA NA NA
"7111" NA NA NA
"7112" NA NA NA
"7113" NA NA NA
"7114" NA NA NA
"7115" NA NA NA
"7116" NA NA NA
"7117" NA NA NA
"7118" NA NA NA
"7119" NA NA NA
"7120" NA NA NA
"7121" NA NA NA
"7122" NA NA NA
"7123" NA NA NA
"7124" NA NA NA
"7125" NA NA NA
"7126" NA NA NA
"7127" NA NA NA
"7128" NA NA NA
"7129" NA NA NA
"7130" NA NA NA
"7131" NA NA NA
"7132" NA NA NA
"7133" NA NA NA
"7134" NA NA NA
"7135" NA NA NA
"7136" NA NA NA
"7137" NA NA NA
"7138" NA NA NA
"7139" NA NA NA
"7140" NA NA NA
"7141" NA NA NA
"7142" NA NA NA
"7143" NA NA NA
"7144" NA NA NA
"7145" NA NA NA
"7146" NA NA NA
"7147" NA NA NA
"7148" NA NA NA
"7149" NA NA NA
"7150" NA NA NA
"7151" NA NA NA
"7152" NA NA NA
"7153" NA NA NA
"7154" NA NA NA
"7155" NA NA NA
"7156" NA NA NA
"7157" NA NA NA
"7158" NA NA NA
"7159" NA NA NA
"7160" NA NA NA
"7161" NA NA NA
"7162" NA NA NA
"7163" NA NA NA
"7164" NA NA NA
"7165" NA NA NA
"7166" NA NA NA
"7167" NA NA NA
"7168" NA NA NA
"7169" NA NA NA
"7170" NA NA NA
"7171" NA NA NA
"7172" NA NA NA
"7173" NA NA NA
"7174" NA NA NA
"7175" NA NA NA
"7176" NA NA NA
"7177" NA NA NA
"7178" NA NA NA
"7179" NA NA NA
"7180" NA NA NA
"7181" NA NA NA
"7182" NA NA NA
"7183" NA NA NA
"7184" NA NA NA
"7185" NA NA NA
"7186" NA NA NA
"7187" NA NA NA
"7188" NA NA NA
"7189" NA NA NA
"7190" NA NA NA
"7191" NA NA NA
"7192" NA NA NA
"7193" NA NA NA
"7194" NA NA NA
"7195" NA NA NA
"7196" NA NA NA
"7197" NA NA NA
"7198" NA NA NA
"7199" NA NA NA
"7200" NA NA NA
"7201" NA NA NA
"7202" NA NA NA
"7203" NA NA NA
"7204" NA NA NA
"7205" NA NA NA
"7206" NA NA NA
"7207" NA NA NA
"7208" NA NA NA
"7209" NA NA NA
"7210" NA NA NA
"7211" NA NA NA
"7212" NA NA NA
"7213" NA NA NA
"7214" NA NA NA
"7215" NA NA NA
"7216" NA NA NA
"7217" NA NA NA
"7218" NA NA NA
"7219" NA NA NA
"7220" NA NA NA
"7221" NA NA NA
"7222" NA NA NA
"7223" NA NA NA
"7224" NA NA NA
"7225" NA NA NA
"7226" NA NA NA
"7227" NA NA NA
"7228" NA NA NA
"7229" NA NA NA
"7230" NA NA NA
"7231" NA NA NA
"7232" NA NA NA
"7233" NA NA NA
"7234" NA NA NA
"7235" NA NA NA
"7236" NA NA NA
"7237" NA NA NA
"7238" NA NA NA
"7239" NA NA NA
"7240" NA NA NA
"7241" NA NA NA
"7242" NA NA NA
"7243" NA NA NA
"7244" NA NA NA
"7245" NA NA NA
"7246" NA NA NA
"7247" NA NA NA
"7248" NA NA NA
"7249" NA NA NA
"7250" NA NA NA
"7251" NA NA NA
"7252" NA NA NA
"7253" NA NA NA
"7254" NA NA NA
"7255" NA NA NA
"7256" NA NA NA
"7257" NA NA NA
"7258" NA NA NA
"7259" NA NA NA
"7260" NA NA NA
"7261" NA NA NA
"7262" NA NA NA
"7263" NA NA NA
"7264" NA NA NA
"7265" NA NA NA
"7266" NA NA NA
"7267" NA NA NA
"7268" NA NA NA
"7269" NA NA NA
"7270" NA NA NA
"7271" NA NA NA
"7272" NA NA NA
"7273" NA NA NA
"7274" NA NA NA
"7275" NA NA NA
"7276" NA NA NA
"7277" NA NA NA
"7278" NA NA NA
"7279" NA NA NA
"7280" NA NA NA
"7281" NA NA NA
"7282" NA NA NA
"7283" NA NA NA
"7284" NA NA NA
"7285" NA NA NA
"7286" NA NA NA
"7287" NA NA NA
"7288" NA NA NA
"7289" NA NA NA
"7290" NA NA NA
"7291" NA NA NA
"7292" NA NA NA
"7293" NA NA NA
"7294" NA NA NA
"7295" NA NA NA
"7296" NA NA NA
"7297" NA NA NA
"7298" NA NA NA
"7299" NA NA NA
"7300" NA NA NA
"7301" NA NA NA
"7302" NA NA NA
"7303" NA NA NA
"7304" NA NA NA
"7305" NA NA NA
"7306" NA NA NA
"7307" NA NA NA
"7308" NA NA NA
"7309" NA NA NA
"7310" NA NA NA
"7311" NA NA NA
"7312" NA NA NA
"7313" NA NA NA
"7314" NA NA NA
"7315" NA NA NA
"7316" NA NA NA
"7317" NA NA NA
"7318" NA NA NA
"7319" NA NA NA
"7320" NA NA NA
"7321" NA NA NA
"7322" NA NA NA
"7323" NA NA NA
"7324" NA NA NA
"7325" NA NA NA
"7326" NA NA NA
"7327" NA NA NA
"7328" NA NA NA
"7329" NA NA NA
"7330" NA NA NA
"7331" NA NA NA
"7332" NA NA NA
"7333" NA NA NA
"7334" NA NA NA
"7335" NA NA NA
"7336" NA NA NA
"7337" NA NA NA
"7338" NA NA NA
"7339" NA NA NA
"7340" NA NA NA
"7341" NA NA NA
"7342" NA NA NA
"7343" NA NA NA
"7344" NA NA NA
"7345" NA NA NA
"7346" NA NA NA
"7347" NA NA NA
"7348" NA NA NA
"7349" NA NA NA
"7350" NA NA NA
"7351" NA NA NA
"7352" NA NA NA
"7353" NA NA NA
"7354" NA NA NA
"7355" NA NA NA
"7356" NA NA NA
"7357" NA NA NA
"7358" NA NA NA
"7359" NA NA NA
"7360" NA NA NA
"7361" NA NA NA
"7362" NA NA NA
"7363" NA NA NA
"7364" NA NA NA
"7365" NA NA NA
"7366" NA NA NA
"7367" NA NA NA
"7368" NA NA NA
"7369" NA NA NA
"7370" NA NA NA
"7371" NA NA NA
"7372" NA NA NA
"7373" NA NA NA
"7374" NA NA NA
"7375" NA NA NA
"7376" NA NA NA
"7377" NA NA NA
"7378" NA NA NA
"7379" NA NA NA
"7380" NA NA NA
"7381" NA NA NA
"7382" NA NA NA
"7383" NA NA NA
"7384" NA NA NA
"7385" NA NA NA
"7386" NA NA NA
"7387" NA NA NA
"7388" NA NA NA
"7389" NA NA NA
"7390" NA NA NA
"7391" NA NA NA
"7392" NA NA NA
"7393" NA NA NA
"7394" NA NA NA
"7395" NA NA NA
"7396" NA NA NA
"7397" NA NA NA
"7398" NA NA NA
"7399" NA NA NA
"7400" NA NA NA
"7401" NA NA NA
"7402" NA NA NA
"7403" NA NA NA
"7404" NA NA NA
"7405" NA NA NA
"7406" NA NA NA
"7407" NA NA NA
"7408" NA NA NA
"7409" NA NA NA
"7410" NA NA NA
"7411" NA NA NA
"7412" NA NA NA
"7413" NA NA NA
"7414" NA NA NA
"7415" NA NA NA
"7416" NA NA NA
"7417" NA NA NA
"7418" NA NA NA
"7419" NA NA NA
"7420" NA NA NA
"7421" NA NA NA
"7422" NA NA NA
"7423" NA NA NA
"7424" NA NA NA
"7425" NA NA NA
"7426" NA NA NA
"7427" NA NA NA
"7428" NA NA NA
"7429" NA NA NA
"7430" NA NA NA
"7431" NA NA NA
"7432" NA NA NA
"7433" NA NA NA
"7434" NA NA NA
"7435" NA NA NA
"7436" NA NA NA
"7437" NA NA NA
"7438" NA NA NA
"7439" NA NA NA
"7440" NA NA NA
"7441" NA NA NA
"7442" NA NA NA
"7443" NA NA NA
"7444" NA NA NA
"7445" NA NA NA
"7446" NA NA NA
"7447" NA NA NA
"7448" NA NA NA
"7449" NA NA NA
"7450" NA NA NA
"7451" NA NA NA
"7452" NA NA NA
"7453" NA NA NA
"7454" NA NA NA
"7455" NA NA NA
"7456" NA NA NA
"7457" NA NA NA
"7458" NA NA NA
"7459" NA NA NA
"7460" NA NA NA
"7461" NA NA NA
"7462" NA NA NA
"7463" NA NA NA
"7464" NA NA NA
"7465" NA NA NA
"7466" NA NA NA
"7467" NA NA NA
"7468" NA NA NA
"7469" NA NA NA
"7470" NA NA NA
"7471" NA NA NA
"7472" NA NA NA
"7473" NA NA NA
"7474" NA NA NA
"7475" NA NA NA
"7476" NA NA NA
"7477" NA NA NA
"7478" NA NA NA
"7479" NA NA NA
"7480" NA NA NA
"7481" NA NA NA
"7482" NA NA NA
"7483" NA NA NA
"7484" NA NA NA
"7485" NA NA NA
"7486" NA NA NA
"7487" NA NA NA
"7488" NA NA NA
"7489" NA NA NA
"7490" NA NA NA
"7491" NA NA NA
"7492" NA NA NA
"7493" NA NA NA
"7494" NA NA NA
"7495" NA NA NA
"7496" NA NA NA
"7497" NA NA NA
"7498" NA NA NA
"7499" NA NA NA
"7500" NA NA NA
"7501" NA NA NA
"7502" NA NA NA
"7503" NA NA NA
"7504" NA NA NA
"7505" NA NA NA
"7506" NA NA NA
"7507" NA NA NA
"7508" NA NA NA
"7509" NA NA NA
"7510" NA NA NA
"7511" NA NA NA
"7512" NA NA NA
"7513" NA NA NA
"7514" NA NA NA
"7515" NA NA NA
"7516" NA NA NA
"7517" NA NA NA
"7518" NA NA NA
"7519" NA NA NA
"7520" NA NA NA
"7521" NA NA NA
"7522" NA NA NA
"7523" NA NA NA
"7524" NA NA NA
"7525" NA NA NA
"7526" NA NA NA
"7527" NA NA NA
"7528" NA NA NA
"7529" NA NA NA
"7530" NA NA NA
"7531" NA NA NA
"7532" NA NA NA
"7533" NA NA NA
"7534" NA NA NA
"7535" NA NA NA
"7536" NA NA NA
"7537" NA NA NA
"7538" NA NA NA
"7539" NA NA NA
"7540" NA NA NA
"7541" NA NA NA
"7542" NA NA NA
"7543" NA NA NA
"7544" NA NA NA
"7545" NA NA NA
"7546" NA NA NA
"7547" NA NA NA
"7548" NA NA NA
"7549" NA NA NA
"7550" NA NA NA
"7551" NA NA NA
"7552" NA NA NA
"7553" NA NA NA
"7554" NA NA NA
"7555" NA NA NA
"7556" NA NA NA
"7557" NA NA NA
"7558" NA NA NA
"7559" NA NA NA
"7560" NA NA NA
"7561" NA NA NA
"7562" NA NA NA
"7563" NA NA NA
"7564" NA NA NA
"7565" NA NA NA
"7566" NA NA NA
"7567" NA NA NA
"7568" NA NA NA
"7569" NA NA NA
"7570" NA NA NA
"7571" NA NA NA
"7572" NA NA NA
"7573" NA NA NA
"7574" NA NA NA
"7575" NA NA NA
"7576" NA NA NA
"7577" NA NA NA
"7578" NA NA NA
"7579" NA NA NA
"7580" NA NA NA
"7581" NA NA NA
"7582" NA NA NA
"7583" NA NA NA
"7584" NA NA NA
"7585" NA NA NA
"7586" NA NA NA
"7587" NA NA NA
"7588" NA NA NA
"7589" NA NA NA
"7590" NA NA NA
"7591" NA NA NA
"7592" NA NA NA
"7593" NA NA NA
"7594" NA NA NA
"7595" NA NA NA
"7596" NA NA NA
"7597" NA NA NA
"7598" NA NA NA
"7599" NA NA NA
"7600" NA NA NA
"7601" NA NA NA
"7602" NA NA NA
"7603" NA NA NA
"7604" NA NA NA
"7605" NA NA NA
"7606" NA NA NA
"7607" NA NA NA
"7608" NA NA NA
"7609" NA NA NA
"7610" NA NA NA
"7611" NA NA NA
"7612" NA NA NA
"7613" NA NA NA
"7614" NA NA NA
"7615" NA NA NA
"7616" NA NA NA
"7617" NA NA NA
"7618" NA NA NA
"7619" NA NA NA
"7620" NA NA NA
"7621" NA NA NA
"7622" NA NA NA
"7623" NA NA NA
"7624" NA NA NA
"7625" NA NA NA
"7626" NA NA NA
"7627" NA NA NA
"7628" NA NA NA
"7629" NA NA NA
"7630" NA NA NA
"7631" NA NA NA
"7632" NA NA NA
"7633" NA NA NA
"7634" NA NA NA
"7635" NA NA NA
"7636" NA NA NA
"7637" NA NA NA
"7638" NA NA NA
"7639" NA NA NA
"7640" NA NA NA
"7641" NA NA NA
"7642" NA NA NA
"7643" NA NA NA
"7644" NA NA NA
"7645" NA NA NA
"7646" NA NA NA
"7647" NA NA NA
"7648" NA NA NA
"7649" NA NA NA
"7650" NA NA NA
"7651" NA NA NA
"7652" NA NA NA
"7653" NA NA NA
"7654" NA NA NA
"7655" NA NA NA
"7656" NA NA NA
"7657" NA NA NA
"7658" NA NA NA
"7659" NA NA NA
"7660" NA NA NA
"7661" NA NA NA
"7662" NA NA NA
"7663" NA NA NA
"7664" NA NA NA
"7665" NA NA NA
"7666" NA NA NA
"7667" NA NA NA
"7668" NA NA NA
"7669" NA NA NA
"7670" NA NA NA
"7671" NA NA NA
"7672" NA NA NA
"7673" NA NA NA
"7674" NA NA NA
"7675" NA NA NA
"7676" NA NA NA
"7677" NA NA NA
"7678" NA NA NA
"7679" NA NA NA
"7680" NA NA NA
"7681" NA NA NA
"7682" NA NA NA
"7683" NA NA NA
"7684" NA NA NA
"7685" NA NA NA
"7686" NA NA NA
"7687" NA NA NA
"7688" NA NA NA
"7689" NA NA NA
"7690" NA NA NA
"7691" NA NA NA
"7692" NA NA NA
"7693" NA NA NA
"7694" NA NA NA
"7695" NA NA NA
"7696" NA NA NA
"7697" NA NA NA
"7698" NA NA NA
"7699" NA NA NA
"7700" NA NA NA
"7701" NA NA NA
"7702" NA NA NA
"7703" NA NA NA
"7704" NA NA NA
"7705" NA NA NA
"7706" NA NA NA
"7707" NA NA NA
"7708" NA NA NA
"7709" NA NA NA
"7710" NA NA NA
"7711" NA NA NA
"7712" NA NA NA
"7713" NA NA NA
"7714" NA NA NA
"7715" NA NA NA
"7716" NA NA NA
"7717" NA NA NA
"7718" NA NA NA
"7719" NA NA NA
"7720" NA NA NA
"7721" NA NA NA
"7722" NA NA NA
"7723" NA NA NA
"7724" NA NA NA
"7725" NA NA NA
"7726" NA NA NA
"7727" NA NA NA
"7728" NA NA NA
"7729" NA NA NA
"7730" NA NA NA
"7731" NA NA NA
"7732" NA NA NA
"7733" NA NA NA
"7734" NA NA NA
"7735" NA NA NA
"7736" NA NA NA
"7737" NA NA NA
"7738" NA NA NA
"7739" NA NA NA
"7740" NA NA NA
"7741" NA NA NA
"7742" NA NA NA
"7743" NA NA NA
"7744" NA NA NA
"7745" NA NA NA
"7746" NA NA NA
"7747" NA NA NA
"7748" NA NA NA
"7749" NA NA NA
"7750" NA NA NA
"7751" NA NA NA
"7752" NA NA NA
"7753" NA NA NA
"7754" NA NA NA
"7755" NA NA NA
"7756" NA NA NA
"7757" NA NA NA
"7758" NA NA NA
"7759" NA NA NA
"7760" NA NA NA
"7761" NA NA NA
"7762" NA NA NA
"7763" NA NA NA
"7764" NA NA NA
"7765" NA NA NA
"7766" NA NA NA
"7767" NA NA NA
"7768" NA NA NA
"7769" NA NA NA
"7770" NA NA NA
"7771" NA NA NA
"7772" NA NA NA
"7773" NA NA NA
"7774" NA NA NA
"7775" NA NA NA
"7776" NA NA NA
"7777" NA NA NA
"7778" NA NA NA
"7779" NA NA NA
"7780" NA NA NA
"7781" NA NA NA
"7782" NA NA NA
"7783" NA NA NA
"7784" NA NA NA
"7785" NA NA NA
"7786" NA NA NA
"7787" NA NA NA
"7788" NA NA NA
"7789" NA NA NA
"7790" NA NA NA
"7791" NA NA NA
"7792" NA NA NA
"7793" NA NA NA
"7794" NA NA NA
"7795" NA NA NA
"7796" NA NA NA
"7797" NA NA NA
"7798" NA NA NA
"7799" NA NA NA
"7800" NA NA NA
"7801" NA NA NA
"7802" NA NA NA
"7803" NA NA NA
"7804" NA NA NA
"7805" NA NA NA
"7806" NA NA NA
"7807" NA NA NA
"7808" NA NA NA
"7809" NA NA NA
"7810" NA NA NA
"7811" NA NA NA
"7812" NA NA NA
"7813" NA NA NA
"7814" NA NA NA
"7815" NA NA NA
"7816" NA NA NA
"7817" NA NA NA
"7818" NA NA NA
"7819" NA NA NA
"7820" NA NA NA
"7821" NA NA NA
"7822" NA NA NA
"7823" NA NA NA
"7824" NA NA NA
"7825" NA NA NA
"7826" NA NA NA
"7827" NA NA NA
"7828" NA NA NA
"7829" NA NA NA
"7830" NA NA NA
"7831" NA NA NA
"7832" NA NA NA
"7833" NA NA NA
"7834" NA NA NA
"7835" NA NA NA
"7836" NA NA NA
"7837" NA NA NA
"7838" NA NA NA
"7839" NA NA NA
"7840" NA NA NA
"7841" NA NA NA
"7842" NA NA NA
"7843" NA NA NA
"7844" NA NA NA
"7845" NA NA NA
"7846" NA NA NA
"7847" NA NA NA
"7848" NA NA NA
"7849" NA NA NA
"7850" NA NA NA
"7851" NA NA NA
"7852" NA NA NA
"7853" NA NA NA
"7854" NA NA NA
"7855" NA NA NA
"7856" NA NA NA
"7857" NA NA NA
"7858" NA NA NA
"7859" NA NA NA
"7860" NA NA NA
"7861" NA NA NA
"7862" NA NA NA
"7863" NA NA NA
"7864" NA NA NA
"7865" NA NA NA
"7866" NA NA NA
"7867" NA NA NA
"7868" NA NA NA
"7869" NA NA NA
"7870" NA NA NA
"7871" NA NA NA
"7872" NA NA NA
"7873" NA NA NA
"7874" NA NA NA
"7875" NA NA NA
"7876" NA NA NA
"7877" NA NA NA
"7878" NA NA NA
"7879" NA NA NA
"7880" NA NA NA
"7881" NA NA NA
"7882" NA NA NA
"7883" NA NA NA
"7884" NA NA NA
"7885" NA NA NA
"7886" NA NA NA
"7887" NA NA NA
"7888" NA NA NA
"7889" NA NA NA
"7890" NA NA NA
"7891" NA NA NA
"7892" NA NA NA
"7893" NA NA NA
"7894" NA NA NA
"7895" NA NA NA
"7896" NA NA NA
"7897" NA NA NA
"7898" NA NA NA
"7899" NA NA NA
"7900" NA NA NA
"7901" NA NA NA
"7902" NA NA NA
"7903" NA NA NA
"7904" NA NA NA
"7905" NA NA NA
"7906" NA NA NA
"7907" NA NA NA
"7908" NA NA NA
"7909" NA NA NA
"7910" NA NA NA
"7911" NA NA NA
"7912" NA NA NA
"7913" NA NA NA
"7914" NA NA NA
"7915" NA NA NA
"7916" NA NA NA
"7917" NA NA NA
"7918" NA NA NA
"7919" NA NA NA
"7920" NA NA NA
"7921" NA NA NA
"7922" NA NA NA
"7923" NA NA NA
"7924" NA NA NA
"7925" NA NA NA
"7926" NA NA NA
"7927" NA NA NA
"7928" NA NA NA
"7929" NA NA NA
"7930" NA NA NA
"7931" NA NA NA
"7932" NA NA NA
"7933" NA NA NA
"7934" NA NA NA
"7935" NA NA NA
"7936" NA NA NA
"7937" NA NA NA
"7938" NA NA NA
"7939" NA NA NA
"7940" NA NA NA
"7941" NA NA NA
"7942" NA NA NA
"7943" NA NA NA
"7944" NA NA NA
"7945" NA NA NA
"7946" NA NA NA
"7947" NA NA NA
"7948" NA NA NA
"7949" NA NA NA
"7950" NA NA NA
"7951" NA NA NA
"7952" NA NA NA
"7953" NA NA NA
"7954" NA NA NA
"7955" NA NA NA
"7956" NA NA NA
"7957" NA NA NA
"7958" NA NA NA
"7959" NA NA NA
"7960" NA NA NA
"7961" NA NA NA
"7962" NA NA NA
"7963" NA NA NA
"7964" NA NA NA
"7965" NA NA NA
"7966" NA NA NA
"7967" NA NA NA
"7968" NA NA NA
"7969" NA NA NA
"7970" NA NA NA
"7971" NA NA NA
"7972" NA NA NA
"7973" NA NA NA
"7974" NA NA NA
"7975" NA NA NA
"7976" NA NA NA
"7977" NA NA NA
"7978" NA NA NA
"7979" NA NA NA
"7980" NA NA NA
"7981" NA NA NA
"7982" NA NA NA
"7983" NA NA NA
"7984" NA NA NA
"7985" NA NA NA
"7986" NA NA NA
"7987" NA NA NA
"7988" NA NA NA
"7989" NA NA NA
"7990" NA NA NA
"7991" NA NA NA
"7992" NA NA NA
"7993" NA NA NA
"7994" NA NA NA
"7995" NA NA NA
"7996" NA NA NA
"7997" NA NA NA
"7998" NA NA NA
"7999" NA NA NA
"8000" NA NA NA
"8001" NA NA NA
"8002" NA NA NA
"8003" NA NA NA
"8004" NA NA NA
"8005" NA NA NA
"8006" NA NA NA
"8007" NA NA NA
"8008" NA NA NA
"8009" NA NA NA
"8010" NA NA NA
"8011" NA NA NA
"8012" NA NA NA
"8013" NA NA NA
"8014" NA NA NA
"8015" NA NA NA
"8016" NA NA NA
"8017" NA NA NA
"8018" NA NA NA
"8019" NA NA NA
"8020" NA NA NA
"8021" NA NA NA
"8022" NA NA NA
"8023" NA NA NA
"8024" NA NA NA
"8025" NA NA NA
"8026" NA NA NA
"8027" NA NA NA
"8028" NA NA NA
"8029" NA NA NA
"8030" NA NA NA
"8031" NA NA NA
"8032" NA NA NA
"8033" NA NA NA
"8034" NA NA NA
"8035" NA NA NA
"8036" NA NA NA
"8037" NA NA NA
"8038" NA NA NA
"8039" NA NA NA
"8040" NA NA NA
"8041" NA NA NA
"8042" NA NA NA
"8043" NA NA NA
"8044" NA NA NA
"8045" NA NA NA
"8046" NA NA NA
"8047" NA NA NA
"8048" NA NA NA
"8049" NA NA NA
"8050" NA NA NA
"8051" NA NA NA
"8052" NA NA NA
"8053" NA NA NA
"8054" NA NA NA
"8055" NA NA NA
"8056" NA NA NA
"8057" NA NA NA
"8058" NA NA NA
"8059" NA NA NA
"8060" NA NA NA
"8061" NA NA NA
"8062" NA NA NA
"8063" NA NA NA
"8064" NA NA NA
"8065" NA NA NA
"8066" NA NA NA
"8067" NA NA NA
"8068" NA NA NA
"8069" NA NA NA
"8070" NA NA NA
"8071" NA NA NA
"8072" NA NA NA
"8073" NA NA NA
"8074" NA NA NA
"8075" NA NA NA
"8076" NA NA NA
"8077" NA NA NA
"8078" NA NA NA
"8079" NA NA NA
"8080" NA NA NA
"8081" NA NA NA
"8082" NA NA NA
"8083" NA NA NA
"8084" NA NA NA
"8085" NA NA NA
"8086" NA NA NA
"8087" NA NA NA
"8088" NA NA NA
"8089" NA NA NA
"8090" NA NA NA
"8091" NA NA NA
"8092" NA NA NA
"8093" NA NA NA
"8094" NA NA NA
"8095" NA NA NA
"8096" NA NA NA
"8097" NA NA NA
"8098" NA NA NA
"8099" NA NA NA
"8100" NA NA NA
"8101" NA NA NA
"8102" NA NA NA
"8103" NA NA NA
"8104" NA NA NA
"8105" NA NA NA
"8106" NA NA NA
"8107" NA NA NA
"8108" NA NA NA
"8109" NA NA NA
"8110" NA NA NA
"8111" NA NA NA
"8112" NA NA NA
"8113" NA NA NA
"8114" NA NA NA
"8115" NA NA NA
"8116" NA NA NA
"8117" NA NA NA
"8118" NA NA NA
"8119" NA NA NA
"8120" NA NA NA
"8121" NA NA NA
"8122" NA NA NA
"8123" NA NA NA
"8124" NA NA NA
"8125" NA NA NA
"8126" NA NA NA
"8127" NA NA NA
"8128" NA NA NA
"8129" NA NA NA
"8130" NA NA NA
"8131" NA NA NA
"8132" NA NA NA
"8133" NA NA NA
"8134" NA NA NA
"8135" NA NA NA
"8136" NA NA NA
"8137" NA NA NA
"8138" NA NA NA
"8139" NA NA NA
"8140" NA NA NA
"8141" NA NA NA
"8142" NA NA NA
"8143" NA NA NA
"8144" NA NA NA
"8145" NA NA NA
"8146" NA NA NA
"8147" NA NA NA
"8148" NA NA NA
"8149" NA NA NA
"8150" NA NA NA
"8151" NA NA NA
"8152" NA NA NA
"8153" NA NA NA
"8154" NA NA NA
"8155" NA NA NA
"8156" NA NA NA
"8157" NA NA NA
"8158" NA NA NA
"8159" NA NA NA
"8160" NA NA NA
"8161" NA NA NA
"8162" NA NA NA
"8163" NA NA NA
"8164" NA NA NA
"8165" NA NA NA
"8166" NA NA NA
"8167" NA NA NA
"8168" NA NA NA
"8169" NA NA NA
"8170" NA NA NA
"8171" NA NA NA
"8172" NA NA NA
"8173" NA NA NA
"8174" NA NA NA
"8175" NA NA NA
"8176" NA NA NA
"8177" NA NA NA
"8178" NA NA NA
"8179" NA NA NA
"8180" NA NA NA
"8181" NA NA NA
"8182" NA NA NA
"8183" NA NA NA
"8184" NA NA NA
"8185" NA NA NA
"8186" NA NA NA
"8187" NA NA NA
"8188" NA NA NA
"8189" NA NA NA
"8190" NA NA NA
"8191" NA NA NA
"8192" NA NA NA
"8193" NA NA NA
"8194" NA NA NA
"8195" NA NA NA
"8196" NA NA NA
"8197" NA NA NA
"8198" NA NA NA
"8199" NA NA NA
"8200" NA NA NA
"8201" NA NA NA
"8202" NA NA NA
"8203" NA NA NA
"8204" NA NA NA
"8205" NA NA NA
"8206" NA NA NA
"8207" NA NA NA
"8208" NA NA NA
"8209" NA NA NA
"8210" NA NA NA
"8211" NA NA NA
"8212" NA NA NA
"8213" NA NA NA
"8214" NA NA NA
"8215" NA NA NA
"8216" NA NA NA
"8217" NA NA NA
"8218" NA NA NA
"8219" NA NA NA
"8220" NA NA NA
"8221" NA NA NA
"8222" NA NA NA
"8223" NA NA NA
"8224" NA NA NA
"8225" NA NA NA
"8226" NA NA NA
"8227" NA NA NA
"8228" NA NA NA
"8229" NA NA NA
"8230" NA NA NA
"8231" NA NA NA
"8232" NA NA NA
"8233" NA NA NA
"8234" NA NA NA
"8235" NA NA NA
"8236" NA NA NA
"8237" NA NA NA
"8238" NA NA NA
"8239" NA NA NA
"8240" NA NA NA
"8241" NA NA NA
"8242" NA NA NA
"8243" NA NA NA
"8244" NA NA NA
"8245" NA NA NA
"8246" NA NA NA
"8247" NA NA NA
"8248" NA NA NA
"8249" NA NA NA
"8250" NA NA NA
"8251" NA NA NA
"8252" NA NA NA
"8253" NA NA NA
"8254" NA NA NA
"8255" NA NA NA
"8256" NA NA NA
"8257" NA NA NA
"8258" NA NA NA
"8259" NA NA NA
"8260" NA NA NA
"8261" NA NA NA
"8262" NA NA NA
"8263" NA NA NA
"8264" NA NA NA
"8265" NA NA NA
"8266" NA NA NA
"8267" NA NA NA
"8268" NA NA NA
"8269" NA NA NA
"8270" NA NA NA
"8271" NA NA NA
"8272" NA NA NA
"8273" NA NA NA
"8274" NA NA NA
"8275" NA NA NA
"8276" NA NA NA
"8277" NA NA NA
"8278" NA NA NA
"8279" NA NA NA
"8280" NA NA NA
"8281" NA NA NA
"8282" NA NA NA
"8283" NA NA NA
"8284" NA NA NA
"8285" NA NA NA
"8286" NA NA NA
"8287" NA NA NA
"8288" NA NA NA
"8289" NA NA NA
"8290" NA NA NA
"8291" NA NA NA
"8292" NA NA NA
"8293" NA NA NA
"8294" NA NA NA
"8295" NA NA NA
"8296" NA NA NA
"8297" NA NA NA
"8298" NA NA NA
"8299" NA NA NA
"8300" NA NA NA
"8301" NA NA NA
"8302" NA NA NA
"8303" NA NA NA
"8304" NA NA NA
"8305" NA NA NA
"8306" NA NA NA
"8307" NA NA NA
"8308" NA NA NA
"8309" NA NA NA
"8310" NA NA NA
"8311" NA NA NA
"8312" NA NA NA
"8313" NA NA NA
"8314" NA NA NA
"8315" NA NA NA
"8316" NA NA NA
"8317" NA NA NA
"8318" NA NA NA
"8319" NA NA NA
"8320" NA NA NA
"8321" NA NA NA
"8322" NA NA NA
"8323" NA NA NA
"8324" NA NA NA
"8325" NA NA NA
"8326" NA NA NA
"8327" NA NA NA
"8328" NA NA NA
"8329" NA NA NA
"8330" NA NA NA
"8331" NA NA NA
"8332" NA NA NA
"8333" NA NA NA
"8334" NA NA NA
"8335" NA NA NA
"8336" NA NA NA
"8337" NA NA NA
"8338" NA NA NA
"8339" NA NA NA
"8340" NA NA NA
"8341" NA NA NA
"8342" NA NA NA
"8343" NA NA NA
"8344" NA NA NA
"8345" NA NA NA
"8346" NA NA NA
"8347" NA NA NA
"8348" NA NA NA
"8349" NA NA NA
"8350" NA NA NA
"8351" NA NA NA
"8352" NA NA NA
"8353" NA NA NA
"8354" NA NA NA
"8355" NA NA NA
"8356" NA NA NA
"8357" NA NA NA
"8358" NA NA NA
"8359" NA NA NA
"8360" NA NA NA
"8361" NA NA NA
"8362" NA NA NA
"8363" NA NA NA
"8364" NA NA NA
"8365" NA NA NA
"8366" NA NA NA
"8367" NA NA NA
"8368" NA NA NA
"8369" NA NA NA
"8370" NA NA NA
"8371" NA NA NA
"8372" NA NA NA
"8373" NA NA NA
"8374" NA NA NA
"8375" NA NA NA
"8376" NA NA NA
"8377" NA NA NA
"8378" NA NA NA
"8379" NA NA NA
"8380" NA NA NA
"8381" NA NA NA
"8382" NA NA NA
"8383" NA NA NA
"8384" NA NA NA
"8385" NA NA NA
"8386" NA NA NA
"8387" NA NA NA
"8388" NA NA NA
"8389" NA NA NA
"8390" NA NA NA
"8391" NA NA NA
"8392" NA NA NA
"8393" NA NA NA
"8394" NA NA NA
"8395" NA NA NA
"8396" NA NA NA
"8397" NA NA NA
"8398" NA NA NA
"8399" NA NA NA
"8400" NA NA NA
"8401" NA NA NA
"8402" NA NA NA
"8403" NA NA NA
"8404" NA NA NA
"8405" NA NA NA
"8406" NA NA NA
"8407" NA NA NA
"8408" NA NA NA
"8409" NA NA NA
"8410" NA NA NA
"8411" NA NA NA
"8412" NA NA NA
"8413" NA NA NA
"8414" NA NA NA
"8415" NA NA NA
"8416" NA NA NA
"8417" NA NA NA
"8418" NA NA NA
"8419" NA NA NA
"8420" NA NA NA
"8421" NA NA NA
"8422" NA NA NA
"8423" NA NA NA
"8424" NA NA NA
"8425" NA NA NA
"8426" NA NA NA
"8427" NA NA NA
"8428" NA NA NA
"8429" NA NA NA
"8430" NA NA NA
"8431" NA NA NA
"8432" NA NA NA
"8433" NA NA NA
"8434" NA NA NA
"8435" NA NA NA
"8436" NA NA NA
"8437" NA NA NA
"8438" NA NA NA
"8439" NA NA NA
"8440" NA NA NA
"8441" NA NA NA
"8442" NA NA NA
"8443" NA NA NA
"8444" NA NA NA
"8445" NA NA NA
"8446" NA NA NA
"8447" NA NA NA
"8448" NA NA NA
"8449" NA NA NA
"8450" NA NA NA
"8451" NA NA NA
"8452" NA NA NA
"8453" NA NA NA
"8454" NA NA NA
"8455" NA NA NA
"8456" NA NA NA
"8457" NA NA NA
"8458" NA NA NA
"8459" NA NA NA
"8460" NA NA NA
"8461" NA NA NA
"8462" NA NA NA
"8463" NA NA NA
"8464" NA NA NA
"8465" NA NA NA
"8466" NA NA NA
"8467" NA NA NA
"8468" NA NA NA
"8469" NA NA NA
"8470" NA NA NA
"8471" NA NA NA
"8472" NA NA NA
"8473" NA NA NA
"8474" NA NA NA
"8475" NA NA NA
"8476" NA NA NA
"8477" NA NA NA
"8478" NA NA NA
"8479" NA NA NA
"8480" NA NA NA
"8481" NA NA NA
"8482" NA NA NA
"8483" NA NA NA
"8484" NA NA NA
"8485" NA NA NA
"8486" NA NA NA
"8487" NA NA NA
"8488" NA NA NA
"8489" NA NA NA
"8490" NA NA NA
"8491" NA NA NA
"8492" NA NA NA
"8493" NA NA NA
"8494" NA NA NA
"8495" NA NA NA
"8496" NA NA NA
"8497" NA NA NA
"8498" NA NA NA
"8499" NA NA NA
"8500" NA NA NA
"8501" NA NA NA
"8502" NA NA NA
"8503" NA NA NA
"8504" NA NA NA
"8505" NA NA NA
"8506" NA NA NA
"8507" NA NA NA
"8508" NA NA NA
"8509" NA NA NA
"8510" NA NA NA
"8511" NA NA NA
"8512" NA NA NA
"8513" NA NA NA
"8514" NA NA NA
"8515" NA NA NA
"8516" NA NA NA
"8517" NA NA NA
"8518" NA NA NA
"8519" NA NA NA
"8520" NA NA NA
"8521" NA NA NA
"8522" NA NA NA
"8523" NA NA NA
"8524" NA NA NA
"8525" NA NA NA
"8526" NA NA NA
"8527" NA NA NA
"8528" NA NA NA
"8529" NA NA NA
"8530" NA NA NA
"8531" NA NA NA
"8532" NA NA NA
"8533" NA NA NA
"8534" NA NA NA
"8535" NA NA NA
"8536" NA NA NA
"8537" NA NA NA
"8538" NA NA NA
"8539" NA NA NA
"8540" NA NA NA
"8541" NA NA NA
"8542" NA NA NA
"8543" NA NA NA
"8544" NA NA NA
"8545" NA NA NA
"8546" NA NA NA
"8547" NA NA NA
"8548" NA NA NA
"8549" NA NA NA
"8550" NA NA NA
"8551" NA NA NA
"8552" NA NA NA
"8553" NA NA NA
"8554" NA NA NA
"8555" NA NA NA
"8556" NA NA NA
"8557" NA NA NA
"8558" NA NA NA
"8559" NA NA NA
"8560" NA NA NA
"8561" NA NA NA
"8562" NA NA NA
"8563" NA NA NA
"8564" NA NA NA
"8565" NA NA NA
"8566" NA NA NA
"8567" NA NA NA
"8568" NA NA NA
"8569" NA NA NA
"8570" NA NA NA
"8571" NA NA NA
"8572" NA NA NA
"8573" NA NA NA
"8574" NA NA NA
"8575" NA NA NA
"8576" NA NA NA
"8577" NA NA NA
"8578" NA NA NA
"8579" NA NA NA
"8580" NA NA NA
"8581" NA NA NA
"8582" NA NA NA
"8583" NA NA NA
"8584" NA NA NA
"8585" NA NA NA
"8586" NA NA NA
"8587" NA NA NA
"8588" NA NA NA
"8589" NA NA NA
"8590" NA NA NA
"8591" NA NA NA
"8592" NA NA NA
"8593" NA NA NA
"8594" NA NA NA
"8595" NA NA NA
"8596" NA NA NA
"8597" NA NA NA
"8598" NA NA NA
"8599" NA NA NA
"8600" NA NA NA
"8601" NA NA NA
"8602" NA NA NA
"8603" NA NA NA
"8604" NA NA NA
"8605" NA NA NA
"8606" NA NA NA
"8607" NA NA NA
"8608" NA NA NA
"8609" NA NA NA
"8610" NA NA NA
"8611" NA NA NA
"8612" NA NA NA
"8613" NA NA NA
"8614" NA NA NA
"8615" NA NA NA
"8616" NA NA NA
"8617" NA NA NA
"8618" NA NA NA
"8619" NA NA NA
"8620" NA NA NA
"8621" NA NA NA
"8622" NA NA NA
"8623" NA NA NA
"8624" NA NA NA
"8625" NA NA NA
"8626" NA NA NA
"8627" NA NA NA
"8628" NA NA NA
"8629" NA NA NA
"8630" NA NA NA
"8631" NA NA NA
"8632" NA NA NA
"8633" NA NA NA
"8634" NA NA NA
"8635" NA NA NA
"8636" NA NA NA
"8637" NA NA NA
"8638" NA NA NA
"8639" NA NA NA
"8640" NA NA NA
"8641" NA NA NA
"8642" NA NA NA
"8643" NA NA NA
"8644" NA NA NA
"8645" NA NA NA
"8646" NA NA NA
"8647" NA NA NA
"8648" NA NA NA
"8649" NA NA NA
"8650" NA NA NA
"8651" NA NA NA
"8652" NA NA NA
"8653" NA NA NA
"8654" NA NA NA
"8655" NA NA NA
"8656" NA NA NA
"8657" NA NA NA
"8658" NA NA NA
"8659" NA NA NA
"8660" NA NA NA
"8661" NA NA NA
"8662" NA NA NA
"8663" NA NA NA
"8664" NA NA NA
"8665" NA NA NA
"8666" NA NA NA
"8667" NA NA NA
"8668" NA NA NA
"8669" NA NA NA
"8670" NA NA NA
"8671" NA NA NA
"8672" NA NA NA
"8673" NA NA NA
"8674" NA NA NA
"8675" NA NA NA
"8676" NA NA NA
"8677" NA NA NA
"8678" NA NA NA
"8679" NA NA NA
"8680" NA NA NA
"8681" NA NA NA
"8682" NA NA NA
"8683" NA NA NA
"8684" NA NA NA
"8685" NA NA NA
"8686" NA NA NA
"8687" NA NA NA
"8688" NA NA NA
"8689" NA NA NA
"8690" NA NA NA
"8691" NA NA NA
"8692" NA NA NA
"8693" NA NA NA
"8694" NA NA NA
"8695" NA NA NA
"8696" NA NA NA
"8697" NA NA NA
"8698" NA NA NA
"8699" NA NA NA
"8700" NA NA NA
"8701" NA NA NA
"8702" NA NA NA
"8703" NA NA NA
"8704" NA NA NA
"8705" NA NA NA
"8706" NA NA NA
"8707" NA NA NA
"8708" NA NA NA
"8709" NA NA NA
"8710" NA NA NA
"8711" NA NA NA
"8712" NA NA NA
"8713" NA NA NA
"8714" NA NA NA
"8715" NA NA NA
"8716" NA NA NA
"8717" NA NA NA
"8718" NA NA NA
"8719" NA NA NA
"8720" NA NA NA
"8721" NA NA NA
"8722" NA NA NA
"8723" NA NA NA
"8724" NA NA NA
"8725" NA NA NA
"8726" NA NA NA
"8727" NA NA NA
"8728" NA NA NA
"8729" NA NA NA
"8730" NA NA NA
"8731" NA NA NA
"8732" NA NA NA
"8733" NA NA NA
"8734" NA NA NA
"8735" NA NA NA
"8736" NA NA NA
"8737" NA NA NA
"8738" NA NA NA
"8739" NA NA NA
"8740" NA NA NA
"8741" NA NA NA
"8742" NA NA NA
"8743" NA NA NA
"8744" NA NA NA
"8745" NA NA NA
"8746" NA NA NA
"8747" NA NA NA
"8748" NA NA NA
"8749" NA NA NA
"8750" NA NA NA
"8751" NA NA NA
"8752" NA NA NA
"8753" NA NA NA
"8754" NA NA NA
"8755" NA NA NA
"8756" NA NA NA
"8757" NA NA NA
"8758" NA NA NA
"8759" NA NA NA
"8760" NA NA NA
"8761" NA NA NA
"8762" NA NA NA
"8763" NA NA NA
"8764" NA NA NA
"8765" NA NA NA
"8766" NA NA NA
"8767" NA NA NA
"8768" NA NA NA
"8769" NA NA NA
"8770" NA NA NA
"8771" NA NA NA
"8772" NA NA NA
"8773" NA NA NA
"8774" NA NA NA
"8775" NA NA NA
"8776" NA NA NA
"8777" NA NA NA
"8778" NA NA NA
"8779" NA NA NA
"8780" NA NA NA
"8781" NA NA NA
"8782" NA NA NA
"8783" NA NA NA
"8784" NA NA NA
"8785" NA NA NA
"8786" NA NA NA
"8787" NA NA NA
"8788" NA NA NA
"8789" NA NA NA
"8790" NA NA NA
"8791" NA NA NA
"8792" NA NA NA
"8793" NA NA NA
"8794" NA NA NA
"8795" NA NA NA
"8796" NA NA NA
"8797" NA NA NA
"8798" NA NA NA
"8799" NA NA NA
"8800" NA NA NA
"8801" NA NA NA
"8802" NA NA NA
"8803" NA NA NA
"8804" NA NA NA
"8805" NA NA NA
"8806" NA NA NA
"8807" NA NA NA
"8808" NA NA NA
"8809" NA NA NA
"8810" NA NA NA
"8811" NA NA NA
"8812" NA NA NA
"8813" NA NA NA
"8814" NA NA NA
"8815" NA NA NA
"8816" NA NA NA
"8817" NA NA NA
"8818" NA NA NA
"8819" NA NA NA
"8820" NA NA NA
"8821" NA NA NA
"8822" NA NA NA
"8823" NA NA NA
"8824" NA NA NA
"8825" NA NA NA
"8826" NA NA NA
"8827" NA NA NA
"8828" NA NA NA
"8829" NA NA NA
"8830" NA NA NA
"8831" NA NA NA
"8832" NA NA NA
"8833" NA NA NA
"8834" NA NA NA
"8835" NA NA NA
"8836" NA NA NA
"8837" NA NA NA
"8838" NA NA NA
"8839" NA NA NA
"8840" NA NA NA
"8841" NA NA NA
"8842" NA NA NA
"8843" NA NA NA
"8844" NA NA NA
"8845" NA NA NA
"8846" NA NA NA
"8847" NA NA NA
"8848" NA NA NA
"8849" NA NA NA
"8850" NA NA NA
"8851" NA NA NA
"8852" NA NA NA
"8853" NA NA NA
"8854" NA NA NA
"8855" NA NA NA
"8856" NA NA NA
"8857" NA NA NA
"8858" NA NA NA
"8859" NA NA NA
"8860" NA NA NA
"8861" NA NA NA
"8862" NA NA NA
"8863" NA NA NA
"8864" NA NA NA
"8865" NA NA NA
"8866" NA NA NA
"8867" NA NA NA
"8868" NA NA NA
"8869" NA NA NA
"8870" NA NA NA
"8871" NA NA NA
"8872" NA NA NA
"8873" NA NA NA
"8874" NA NA NA
"8875" NA NA NA
"8876" NA NA NA
"8877" NA NA NA
"8878" NA NA NA
"8879" NA NA NA
"8880" NA NA NA
"8881" NA NA NA
"8882" NA NA NA
"8883" NA NA NA
"8884" NA NA NA
"8885" NA NA NA
"8886" NA NA NA
"8887" NA NA NA
"8888" NA NA NA
"8889" NA NA NA
"8890" NA NA NA
"8891" NA NA NA
"8892" NA NA NA
"8893" NA NA NA
"8894" NA NA NA
"8895" NA NA NA
"8896" NA NA NA
"8897" NA NA NA
"8898" NA NA NA
"8899" NA NA NA
"8900" NA NA NA
"8901" NA NA NA
"8902" NA NA NA
"8903" NA NA NA
"8904" NA NA NA
"8905" NA NA NA
"8906" NA NA NA
"8907" NA NA NA
"8908" NA NA NA
"8909" NA NA NA
"8910" NA NA NA
"8911" NA NA NA
"8912" NA NA NA
"8913" NA NA NA
"8914" NA NA NA
"8915" NA NA NA
"8916" NA NA NA
"8917" NA NA NA
"8918" NA NA NA
"8919" NA NA NA
"8920" NA NA NA
"8921" NA NA NA
"8922" NA NA NA
"8923" NA NA NA
"8924" NA NA NA
"8925" NA NA NA
"8926" NA NA NA
"8927" NA NA NA
"8928" NA NA NA
"8929" NA NA NA
"8930" NA NA NA
"8931" NA NA NA
"8932" NA NA NA
"8933" NA NA NA
"8934" NA NA NA
"8935" NA NA NA
"8936" NA NA NA
"8937" NA NA NA
"8938" NA NA NA
"8939" NA NA NA
"8940" NA NA NA
"8941" NA NA NA
"8942" NA NA NA
"8943" NA NA NA
"8944" NA NA NA
"8945" NA NA NA
"8946" NA NA NA
"8947" NA NA NA
"8948" NA NA NA
"8949" NA NA NA
"8950" NA NA NA
"8951" NA NA NA
"8952" NA NA NA
"8953" NA NA NA
"8954" NA NA NA
"8955" NA NA NA
"8956" NA NA NA
"8957" NA NA NA
"8958" NA NA NA
"8959" NA NA NA
"8960" NA NA NA
"8961" NA NA NA
"8962" NA NA NA
"8963" NA NA NA
"8964" NA NA NA
"8965" NA NA NA
"8966" NA NA NA
"8967" NA NA NA
"8968" NA NA NA
"8969" NA NA NA
"8970" NA NA NA
"8971" NA NA NA
"8972" NA NA NA
"8973" NA NA NA
"8974" NA NA NA
"8975" NA NA NA
"8976" NA NA NA
"8977" NA NA NA
"8978" NA NA NA
"8979" NA NA NA
"8980" NA NA NA
"8981" NA NA NA
"8982" NA NA NA
"8983" NA NA NA
"8984" NA NA NA
"8985" NA NA NA
"8986" NA NA NA
"8987" NA NA NA
"8988" NA NA NA
"8989" NA NA NA
"8990" NA NA NA
"8991" NA NA NA
"8992" NA NA NA
"8993" NA NA NA
"8994" NA NA NA
"8995" NA NA NA
"8996" NA NA NA
"8997" NA NA NA
"8998" NA NA NA
"8999" NA NA NA
"9000" NA NA NA
"9001" NA NA NA
