# Supplementary material for: Adaptive switch to sexually dimorphic movements by partner-seeking termites
Source: Sci Adv. 2019 Jun 19;5(6):eaau6108. doi: 10.1126/sciadv.aau6108 (PMC6584256; doi:10.1126/sciadv.aau6108)
Supplement: Data file S1 [file aau6108_Data_file_S1.zip › Dataset/CfExperimetns/170630_173_M_04_set2_after-position_5FPS.txt]

"time" "x" "y"
"1" 0 83.4380806701534 43.0163311249901
"2" 0.2 84.8004492200203 41.5481452984158
"3" 0.4 85.5016382233178 42.3558605817474
"4" 0.6 86.033010298347 44.4226139108833
"5" 0.8 84.8001255077776 45.0998415900546
"6" 1 84.0800625506632 45.2571268397375
"7" 1.2 83.7629552755608 44.3141588345526
"8" 1.4 83.8768205005621 43.0163311249901
"9" 1.6 84.9665376260609 41.6229578171776
"10" 1.8 86.7940358273715 41.8885183770195
"11" 2 87.3727437954105 42.8312743873269
"12" 2.2 87.7351280498524 43.8476763303819
"13" 2.4 87.5031546153573 43.139864827778
"14" 2.6 87.1738863259339 42.0803742441738
"15" 2.8 87.3268911714009 41.3976762840489
"16" 3 86.7621932321148 41.5648101172325
"17" 3.2 86.3815387183921 41.8506748263401
"18" 3.4 84.8115215793998 42.9134358653363
"19" 3.6 83.7919237277827 44.2915337630198
"20" 3.8 83.0223758289063 46.718942198458
"21" 4 80.5648737313806 48.7821404963074
"22" 4.2 77.7938730701754 50.0300857817123
"23" 4.4 76.6307117810707 52.0540347613615
"24" 4.6 77.0108568363559 53.7840570782286
"25" 4.8 78.7408824204364 55.2317457238957
"26" 5 80.5807217263094 55.3676088352144
"27" 5.2 82.0661701549003 53.9771737358833
"28" 5.4 82.0857451711564 51.9666787858187
"29" 5.6 81.6875675514421 49.0586347583201
"30" 5.8 81.3485994608931 44.6386563850717
"31" 6 79.2474627019021 40.5474328662101
"32" 6.2 78.7638228534873 35.5247343245707
"33" 6.4 80.0513098232664 30.9370512492628
"34" 6.6 80.3247141530564 26.804777985184
"35" 6.8 78.5739037369598 24.4917257231077
"36" 7 75.9203541322361 23.806840341475
"37" 7.2 73.3040112394758 23.2071744185049
"38" 7.4 70.985907869258 25.7159558695842
"39" 7.6 71.0205442534339 28.8131854586023
"40" 7.8 72.1468019322483 33.1870777050213
"41" 8 75.1042888264046 37.8807552190526
"42" 8.2 78.1680393728221 42.6073959644801
"43" 8.4 81.7673095399892 47.827333013343
"44" 8.6 85.554003867833 50.7607361613264
"45" 8.8 86.652301160255 53.0968300229259
"46" 9 85.669737983852 55.0872403692475
"47" 9.2 84.0689200584028 55.8247989875882
"48" 9.4 81.9366884006441 55.2575196532574
"49" 9.6 80.5898110175186 52.9830484326371
"50" 9.8 81.6906388939633 49.8763120579295
"51" 10 83.3184504302058 45.0777997902628
"52" 10.2 84.2206572958118 39.7812922832325
"53" 10.4 83.2988028714304 35.7211436821372
"54" 10.6 81.8257115175825 32.8811480490863
"55" 10.8 78.652155221048 29.1528521632254
"56" 11 75.8742094472693 26.0333329428445
"57" 11.2 75.6139109321821 24.4155140576801
"58" 11.4 76.9369535973275 24.7828915210872
"59" 11.6 78.4553477955666 27.0270677443778
"60" 11.8 78.6389367999263 30.4646567443585
"61" 12 77.0561509934983 34.3614923501776
"62" 12.2 73.4166136002596 37.8290400044658
"63" 12.4 69.1972333430296 39.3298634591776
"64" 12.6 63.7192559083966 39.2626189085941
"65" 12.8 59.1893382748953 36.9989913203092
"66" 13 55.4087688536719 33.1812331604475
"67" 13.2 51.7627095316421 28.5613437275234
"68" 13.4 48.8783349864088 22.9899737317901
"69" 13.6 49.4527678443095 17.8795304723488
"70" 13.8 51.2643842075755 14.9896223049901
"71" 14 55.0620148575125 15.2850086966494
"72" 14.2 59.2326851521647 16.5224613650869
"73" 14.4 64.3639833597579 19.0514835976111
"74" 14.6 70.4043258699452 21.3974157601344
"75" 14.8 76.1015870884813 23.635349772753
"76" 15 82.7000656937184 25.0064783579489
"77" 15.2 88.7874364906021 24.0639062561201
"78" 15.4 95.4870051332401 23.0537944809124
"79" 15.6 99.9794621750623 21.2108971610727
"80" 15.8 101.705279242562 20.7890317638779
"81" 16 104.774629901785 21.9198630313901
"82" 16.2 108.644192406099 24.9190848583615
"83" 16.4 112.699791569275 28.9380547059228
"84" 16.6 115.036753100785 33.1560253855901
"85" 16.8 116.463633890496 38.3128389022277
"86" 17 117.269838495315 43.9787358782719
"87" 17.2 116.162381691223 49.8753213285653
"88" 17.4 113.288994670009 54.4853416408512
"89" 17.6 108.783102098431 58.5561402117937
"90" 17.8 104.417775305971 62.1897785045049
"91" 18 99.6924355556135 63.1591631522472
"92" 18.2 96.0614505507148 61.0796607723264
"93" 18.4 92.3098774213935 58.2536216720742
"94" 18.6 87.9602224856457 54.2975364040794
"95" 18.8 86.792906657327 51.1811367936265
"96" 19 88.7438736314383 48.0104260489036
"97" 19.2 92.0257064778421 46.8606363722254
"98" 19.4 96.435356683813 47.1832323612911
"99" 19.6 101.681855246153 48.471443960924
"100" 19.8 107.192653992414 48.658071212133
"101" 20 111.328992298577 47.0072623085299
"102" 20.2 111.320913544982 45.4880153862611
"103" 20.4 110.617590459693 44.5736350815135
"104" 20.6 109.461813950217 43.9547253935169
"105" 20.8 107.954767913193 42.9474694325577
"106" 21 108.025207197271 40.9671055320472
"107" 21.2 109.609932830813 39.6516273121077
"108" 21.4 112.071335332953 38.6990855744345
"109" 21.6 115.140391741609 35.9774961781843
"110" 21.8 118.198964774783 32.828547531196
"111" 22 117.749281026648 33.7363489415629
"112" 22.2 118.125669579794 35.3615517389804
"113" 22.4 119.05036320958 37.8765137088499
"114" 22.6 120.702810846085 42.1624461388279
"115" 22.8 120.730052390745 46.5303798535476
"116" 23 120.339788865945 51.7065158181583
"117" 23.2 120.801566649216 55.9426683237471
"118" 23.4 119.650512867069 59.7177016990901
"119" 23.6 117.590434987085 63.0862644545882
"120" 23.8 115.600762649619 67.4248191350704
"121" 24 113.837997145675 72.5186886290734
"122" 24.2 110.040123255652 75.0603479725591
"123" 24.4 105.159534934175 76.6625366124345
"124" 24.6 100.180791795997 76.5704610269221
"125" 24.8 97.4256916412572 73.7639862901222
"126" 25 95.7518979751599 69.9083987595415
"127" 25.2 95.3975967712274 65.5019796232378
"128" 25.4 96.5761892419247 61.9045563643571
"129" 25.6 99.5087225787779 59.0189039841828
"130" 25.8 103.223683679267 57.1895291144524
"131" 26 107.207539137076 54.7996929428125
"132" 26.2 107.800651677223 52.672355302114
"133" 26.4 108.47089464661 51.7928767928115
"134" 26.6 110.102106975163 50.540766128458
"135" 26.8 112.273532048933 49.6454584508447
"136" 27 113.99836065468 46.5764806237468
"137" 27.2 113.730911497949 44.125342533249
"138" 27.4 112.43029849012 41.2858941789068
"139" 27.6 111.621683897015 38.6800308967209
"140" 27.8 113.236308472755 37.0646752184658
"141" 28 115.840128551691 35.4537522574446
"142" 28.2 118.491974339436 33.9158493906832
"143" 28.4 118.20269103593 34.5071525514313
"144" 28.6 118.745234658942 35.7663311297801
"145" 28.8 119.446187376025 36.9822591124324
"146" 29 119.940370817509 38.044421290129
"147" 29.2 119.947143707267 38.7834808478014
"148" 29.4 120.653647851879 40.4953298353846
"149" 29.6 121.589926664489 43.0558672346108
"150" 29.8 123.562487742765 46.5311025341183
"151" 30 125.142558243816 49.9626637416217
"152" 30.2 124.518844293823 52.5528634786222
"153" 30.4 123.177394376425 53.6877540596309
"154" 30.6 122.12132446499 55.1032647192597
"155" 30.8 121.681930747125 57.8605658407158
"156" 31 119.639098167744 59.7777589322758
"157" 31.2 118.135456323929 60.3009452640596
"158" 31.4 117.864205530112 62.6281411297469
"159" 31.6 118.547524028503 65.9332496630451
"160" 31.8 120.104015786217 69.0968671044454
"161" 32 122.760099509099 72.1993866725286
"162" 32.2 125.067418730759 74.6711405683455
"163" 32.4 124.586823429429 76.9579178619984
"164" 32.6 124.342136228919 80.4506065419132
"165" 32.8 122.545696175406 84.0535738878875
"166" 33 119.68125882769 88.2142573479986
"167" 33.2 116.076060567002 91.2323333612002
"168" 33.4 113.284771574042 94.6205087398151
"169" 33.6 111.397255370186 98.918337707654
"170" 33.8 110.389839288892 104.24195048359
"171" 34 111.125456471624 107.855661648326
"172" 34.2 110.039594781463 108.122951042184
"173" 34.4 107.751840162354 108.681381160678
"174" 34.6 106.134095541868 108.330322133836
"175" 34.8 105.238622004097 107.10831843109
"176" 35 104.628844998541 105.684097141778
"177" 35.2 102.323260736223 103.504791901838
"178" 35.4 98.5003793993684 102.392053602385
"179" 35.6 95.4396270923242 103.312428306329
"180" 35.8 93.9229323408671 105.308876330715
"181" 36 93.250753324371 108.151581608015
"182" 36.2 93.1691633942404 111.229410607812
"183" 36.4 94.3790267052671 114.786999677115
"184" 36.6 96.2308965176101 118.028033763886
"185" 36.8 96.9413901830421 118.035550017615
"186" 37 97.8141171954323 117.460449053285
"187" 37.2 98.6552748346946 117.097062515679
"188" 37.4 97.9067446735653 116.999335255642
"189" 37.6 96.2065714848421 117.448028400306
"190" 37.8 94.6379418558675 116.703039795693
"191" 38 91.9522459009429 117.153292133494
"192" 38.2 89.2111586400576 117.469414892352
"193" 38.4 85.9175400637536 117.274708299397
"194" 38.6 83.4194041235117 115.86029523079
"195" 38.8 79.8942874368694 115.919359782436
"196" 39 75.9089774850531 117.815386077917
"197" 39.2 72.6416959908421 120.723484518811
"198" 39.4 69.1123943615564 124.405122750251
"199" 39.6 67.0430773378897 125.607159529728
"200" 39.8 65.1637260596226 126.636595843819
"201" 40 64.6871930879135 125.741757495517
"202" 40.2 63.8641534508934 123.117840878375
"203" 40.4 63.5093478229247 119.996280100357
"204" 40.6 64.3890974666738 116.65266149905
"205" 40.8 65.1956099659785 113.33789143699
"206" 41 66.2884849809887 111.707026915137
"207" 41.2 69.4945027910103 111.977036374065
"208" 41.4 73.3209105921477 113.228190935296
"209" 41.6 77.5761651918938 113.802440725033
"210" 41.8 82.2950206650899 113.229662794725
"211" 42 86.126502759027 110.762174805175
"212" 42.2 89.1800742477812 107.422372658381
"213" 42.4 90.8311736186992 103.233944422053
"214" 42.6 91.8954943522032 98.3372325117401
"215" 42.8 92.0490446397631 94.8020453764901
"216" 43 94.553752457888 91.6201139852286
"217" 43.2 97.5486190615058 89.7981617442467
"218" 43.4 101.897478644248 89.6942293403144
"219" 43.6 106.591767766299 90.2941130552473
"220" 43.8 110.427566858612 91.9018559782821
"221" 44 115.705962986646 91.4715988089187
"222" 44.2 120.682379249338 88.3444263476595
"223" 44.4 123.918676708231 83.4329647210078
"224" 44.6 125.75941314176 79.1186697219265
"225" 44.8 125.518896976607 74.3984905780249
"226" 45 124.34659917002 69.7083780678779
"227" 45.2 123.277405994908 66.583054760635
"228" 45.4 122.528684108658 63.7044675039638
"229" 45.6 122.550554076906 63.1597976184305
"230" 45.8 123.808498447518 61.9291949515577
"231" 46 123.970584997236 58.163983278317
"232" 46.2 123.044917041653 53.3628004129631
"233" 46.4 120.119852396092 48.9433430697651
"234" 46.6 116.368174045705 46.1614467811461
"235" 46.8 112.277935812107 44.6499735107548
"236" 47 107.985319147988 43.2834877492231
"237" 47.2 105.701011100199 39.3723544471782
"238" 47.4 105.794740812048 34.5019378128973
"239" 47.6 108.749166505842 30.8839900574085
"240" 47.8 110.047454919357 28.9891021066634
"241" 48 108.819398427896 29.2785357592184
"242" 48.2 107.410804496831 30.5018906393092
"243" 48.4 105.409081514024 31.7554620302325
"244" 48.6 102.108007526003 32.1960489661837
"245" 48.8 97.9676025029421 32.1113935113901
"246" 49 93.1739440443579 31.4824688015059
"247" 49.2 87.9511000145195 30.3221223940546
"248" 49.4 82.1789269440173 28.5722006843922
"249" 49.6 76.7985560312947 26.3853625706533
"250" 49.8 72.6847976919452 22.7055039506087
"251" 50 68.2611937199633 18.5373558319295
"252" 50.2 66.0392990491411 15.2903775214746
"253" 50.4 66.1563541952947 14.6503516192743
"254" 50.6 66.1447267896234 14.6114209785838
"255" 50.8 66.2555395515784 16.1963667107264
"256" 51 65.9637552074228 18.6429572230224
"257" 51.2 66.8645007084421 20.6204428951901
"258" 51.4 68.7728955489579 23.5491669173375
"259" 51.6 72.3979499084182 26.0632186702836
"260" 51.8 77.3017905836247 27.5296358955988
"261" 52 83.5119450090421 27.7884859994568
"262" 52.2 90.0242285489591 29.4244615526603
"263" 52.4 95.7951461561308 32.4137247377427
"264" 52.6 100.345627841772 36.0950079877601
"265" 52.8 104.469481053222 40.6238693448101
"266" 53 108.711903894372 45.1782844657842
"267" 53.2 113.216953621166 45.2869441657548
"268" 53.4 114.929884528085 41.6840504465882
"269" 53.6 115.187698616622 38.7588192669701
"270" 53.8 114.983991823903 35.0677094362325
"271" 54 115.316298419368 31.3420380274746
"272" 54.2 116.63781991847 32.1038040737986
"273" 54.4 117.353833380605 34.2458362093406
"274" 54.6 118.061093112342 37.5799815755819
"275" 54.8 119.247942441087 42.1726454649712
"276" 55 119.966915992156 47.3222527527901
"277" 55.2 119.538606012031 52.143948456909
"278" 55.4 120.965979837985 56.3278803668919
"279" 55.6 121.12245377036 61.6112417371355
"280" 55.8 122.597849933988 67.8512378992083
"281" 56 125.292589284737 73.8691781669111
"282" 56.2 126.06347605136 80.0115867673901
"283" 56.4 125.141817349787 86.2206351632957
"284" 56.6 121.575964471626 91.1093371198009
"285" 56.8 116.575971030731 95.3186993522123
"286" 57 111.959830781553 100.729224945122
"287" 57.2 107.515577947158 106.609469833911
"288" 57.4 105.718539479237 113.565859881937
"289" 57.6 103.989920964277 113.829743560155
"290" 57.8 100.510705238977 114.253751946341
"291" 58 95.8903716103631 117.056943631057
"292" 58.2 91.0558506454973 119.294665286507
"293" 58.4 85.7210687360263 120.227231942385
"294" 58.6 81.0832744579934 121.444012108688
"295" 58.8 76.6223410015653 123.322406454115
"296" 59 71.5079571505601 124.254588508836
"297" 59.2 65.6310018041614 126.312823098503
"298" 59.4 63.7976813198085 125.728308850385
"299" 59.6 62.2572866216769 123.281280305303
"300" 59.8 57.6511368671302 119.847947453346
"301" 60 51.218789086715 116.926519330583
"302" 60.2 44.3010497971465 116.39535058099
"303" 60.4 38.0800915288505 117.230370935444
"304" 60.6 33.484014565464 118.309474162738
"305" 60.8 31.9479432560421 118.36995961149
"306" 61 31.7084729454077 117.059470804892
"307" 61.2 30.0226303146768 114.775023575957
"308" 61.4 25.9870432990921 113.09584258809
"309" 61.6 22.0598258122388 111.04479707899
"310" 61.8 19.2812541843293 107.98733793499
"311" 62 17.0451526013787 104.445159658405
"312" 62.2 16.2045793399861 103.147380110038
"313" 62.4 15.3288781603381 102.557290495246
"314" 62.6 14.9792058142981 101.609478160606
"315" 62.8 14.5879607290662 100.162482905895
"316" 63 14.2486390527202 98.2774194136486
"317" 63.2 13.0441195497765 95.3565231105967
"318" 63.4 11.3659930425648 91.6466319216792
"319" 63.6 8.37966089470765 87.9629075118388
"320" 63.8 5.23363184054798 83.7492663385951
"321" 64 4.63543059981773 81.9057199931852
"322" 64.2 4.37170908970417 78.0650923037315
"323" 64.4 3.4442488354595 73.0193106380684
"324" 64.6 2.15092986868755 67.8025965037355
"325" 64.8 1.55698880244736 63.0373245547796
"326" 65 2.96061254084211 59.4464271377842
"327" 65.2 6.1355360885821 56.1022562613101
"328" 65.4 9.81610499339766 52.9707669722956
"329" 65.6 13.6028143768421 50.9971987435195
"330" 65.8 16.5941740198977 49.1100170578234
"331" 66 18.6328979886243 48.4085084519703
"332" 66.2 21.2900911232245 49.5321662370195
"333" 66.4 23.810816345978 51.082976973359
"334" 66.6 26.6342526762478 54.1537029360939
"335" 66.8 29.6133390221057 57.1362333536446
"336" 67 31.4553315324009 61.267413833843
"337" 67.2 30.963258046481 64.6874882984345
"338" 67.4 28.8350178566128 68.0370059547883
"339" 67.6 26.4813198751907 71.7536420702011
"340" 67.8 23.7915890669474 74.8078717637532
"341" 68 19.6748023581836 79.8611995493316
"342" 68.2 17.3112652587574 84.7972876478715
"343" 68.4 17.260560399584 88.5361034009337
"344" 68.6 17.1973321752471 92.0936040376678
"345" 68.8 18.7168805901348 96.6212957106487
"346" 69 20.5139109262921 101.94248641904
"347" 69.2 22.0356160058909 106.216248796697
"348" 69.4 23.4556221206114 110.162837710529
"349" 69.6 26.0187165188421 113.562347763038
"350" 69.8 27.4244041763183 114.275148257919
"351" 70 30.8620595572543 116.57039595183
"352" 70.2 35.1587027895564 117.914980572204
"353" 70.4 40.4316420077913 118.069827675744
"354" 70.6 45.9744692290216 115.905373154067
"355" 70.8 51.5011058571664 114.164231746179
"356" 71 57.3998387978143 113.557292440379
"357" 71.2 62.4706660188917 115.330925238503
"358" 71.4 64.9273880619014 118.33865088438
"359" 71.6 66.0761440516969 120.738052127256
"360" 71.8 66.4108986629733 121.047324790867
"361" 72 66.3436987413793 121.717477293428
"362" 72.2 66.4236094895221 120.00315237091
"363" 72.4 66.8539944696958 117.889901239795
"364" 72.6 67.5313949891614 116.440313215461
"365" 72.8 66.4775115507694 115.339137422154
"366" 73 65.2196048294254 113.415743405935
"367" 73.2 64.7691412596477 109.505451329407
"368" 73.4 63.467504303255 104.530165095559
"369" 73.6 63.8245887419459 99.1899319074429
"370" 73.8 64.7389288592572 94.3838080407542
"371" 74 68.2405985025897 91.2106024217097
"372" 74.2 72.4602170020043 88.0553210604225
"373" 74.4 77.3401919034707 85.4786149034472
"374" 74.6 83.0244210650441 84.0678648961728
"375" 74.8 89.1323150520313 84.6638827081252
"376" 75 95.4646872222363 84.8138555286632
"377" 75.2 101.717711721342 85.4385767479901
"378" 75.4 108.009554023031 86.6264409424496
"379" 75.6 114.354438367394 87.5137914239994
"380" 75.8 120.166004802014 87.2366539112472
"381" 76 123.09103287264 86.3677357768433
"382" 76.2 123.819963174744 84.3125036257579
"383" 76.4 125.212743705124 81.1594405528619
"384" 76.6 125.207226795937 77.6993832897401
"385" 76.8 125.235973797597 73.4503082883203
"386" 77 125.264658977748 67.9230855669146
"387" 77.2 126.792721085565 62.1425124889633
"388" 77.4 127.217533003706 59.7802406361265
"389" 77.6 126.012202456012 57.4607781747133
"390" 77.8 124.332390622842 55.2181176171002
"391" 78 121.371082285868 52.1023021029205
"392" 78.2 118.430805968333 49.4265721712174
"393" 78.4 115.034541002898 45.9534735897123
"394" 78.6 113.755971627861 41.8514097924805
"395" 78.8 114.512399715863 37.3810907384085
"396" 79 115.760404341566 32.8437742389688
"397" 79.2 114.112929311669 31.6912528671125
"398" 79.4 112.166147977695 31.7606849625195
"399" 79.6 108.916401106122 31.7992778904401
"400" 79.8 104.568301498842 31.9828916053379
"401" 80 99.9497701825694 33.5968862874143
"402" 80.2 95.4949348879059 34.4090957422135
"403" 80.4 91.0839560772754 34.2983260935568
"404" 80.6 86.3364043802484 31.5110486690526
"405" 80.8 82.7403445072615 27.6673930835385
"406" 81 78.2243564009712 24.2606274513127
"407" 81.2 73.4832986870564 21.0798417308574
"408" 81.4 70.0049004466546 19.2891742262401
"409" 81.6 68.3393625534607 19.4943838444746
"410" 81.8 65.5353772323876 19.8576222804749
"411" 82 63.7314433984444 20.002870891956
"412" 82.2 63.1397300658421 18.4794083403624
"413" 82.4 63.8271063242464 15.2552526206922
"414" 82.6 64.1159320387684 13.9584003393164
"415" 82.8 65.3588988818744 12.9102213280224
"416" 83 67.2065714817421 10.9091882890601
"417" 83.2 67.2928810055608 11.6574695660213
"418" 83.4 67.0643622838533 12.768097683507
"419" 83.6 66.9746808077073 13.3564009176755
"420" 83.8 66.1163459177158 14.851500247169
"421" 84 65.6490247407299 17.0474275026738
"422" 84.2 63.9484080169059 20.4757014782667
"423" 84.4 60.6590017576808 24.8071893681837
"424" 84.6 56.5502271848305 27.1557618154901
"425" 84.8 51.1739602704068 29.3791640900607
"426" 85 45.3145231027408 30.2156398353952
"427" 85.2 38.779341145563 29.6799432018157
"428" 85.4 33.0641568808941 29.1833138614706
"429" 85.6 26.8422202323421 30.2043329968622
"430" 85.8 23.2474764918737 32.9025781144427
"431" 86 21.5132010094046 35.6314525935838
"432" 86.2 19.1223211242195 40.5105126048486
"433" 86.4 15.399138411235 44.8862949764544
"434" 86.6 10.0612253647963 48.4475286181736
"435" 86.8 6.21510851515404 52.6024472943663
"436" 87 6.2499781148788 56.5294590389534
"437" 87.2 6.80736712357662 60.3126210170432
"438" 87.4 9.79417977539962 66.2381391810786
"439" 87.6 11.9037723745385 72.7071257811776
"440" 87.8 13.8181922711421 79.4414980311651
"441" 88 17.2610712579671 84.9258153707151
"442" 88.2 21.4151957597683 89.6676442115147
"443" 88.4 25.1857108394171 95.8976349030901
"444" 88.6 28.3925409885263 102.164085157437
"445" 88.8 31.2693100954856 108.994305457416
"446" 89 35.5622210926946 111.185765994441
"447" 89.2 40.429246218652 113.972756403874
"448" 89.4 47.270661684652 116.436411499246
"449" 89.6 53.3221631297617 116.125775500213
"450" 89.8 58.4637167427504 113.807730342146
"451" 90 63.4431261708158 110.639147346069
"452" 90.2 67.450807198481 106.508150525046
"453" 90.4 71.2290143311961 102.565759386503
"454" 90.6 74.8201096603143 98.1850672997123
"455" 90.8 78.770043571497 94.2862682531936
"456" 91 81.8375808895855 90.9683839387423
"457" 91.2 84.0303585733827 86.512819149936
"458" 91.4 87.062756583169 85.8391332944997
"459" 91.6 91.9385324785302 86.451886028513
"460" 91.8 97.4020915612239 87.5371055240992
"461" 92 103.687057225444 88.8680718497777
"462" 92.2 109.699363098342 89.8575606670526
"463" 92.4 115.610943327396 89.0590724531062
"464" 92.6 120.410517253444 85.4960732141936
"465" 92.8 124.884009175656 81.4104419686715
"466" 93 124.32578055959 79.1475222266944
"467" 93.2 125.059782497101 77.8114022669987
"468" 93.4 126.205875585754 75.9110740835565
"469" 93.6 125.75355422206 74.5779501364771
"470" 93.8 125.179721896154 73.2087401719901
"471" 94 124.318182075665 70.0619860763546
"472" 94.2 123.711711747741 65.9998686122837
"473" 94.4 121.447098013268 60.9888735714597
"474" 94.6 119.31677346916 55.3783242294107
"475" 94.8 117.02291535387 50.7979892935734
"476" 95 114.432749827648 45.5889848260179
"477" 95.2 112.631134720638 40.9718408478736
"478" 95.4 113.640279470872 36.0791416278083
"479" 95.6 115.994920947374 33.1609043097561
"480" 95.8 115.512215242564 33.4223710532891
"481" 96 114.614916192327 33.0638288083097
"482" 96.2 112.918742048377 33.5450189499505
"483" 96.4 110.898072645804 33.1714596745382
"484" 96.6 107.000029104954 31.449464006235
"485" 96.8 101.729841890608 30.3392598337773
"486" 97 96.1095301307144 30.6319952837348
"487" 97.2 89.7732404501474 29.8692568057901
"488" 97.4 83.2151602010017 28.4202163285007
"489" 97.6 78.1690097863634 24.5943266283624
"490" 97.8 75.1662183060737 19.554355167348
"491" 98 73.7270751913473 14.8963750544643
"492" 98.2 72.1547202371859 13.4330252668338
"493" 98.4 71.3248578848724 14.5263709195356
"494" 98.6 69.06733944714 16.9140868371178
"495" 98.8 66.6897429021514 20.0775074956499
"496" 99 63.8311497140017 23.2810828736922
"497" 99.2 59.8568530473586 26.9394717798912
"498" 99.4 55.3153526076007 29.6355544689211
"499" 99.6 50.1265614942707 31.4735128983115
"500" 99.8 45.6698505459024 33.0749842998455
"501" 100 41.7139017847258 34.1061485905133
"502" 100.2 36.9224778469712 34.1891506931191
"503" 100.4 31.0906547748088 32.9734271311568
"504" 100.6 24.6826825221148 31.6985207141037
"505" 100.8 18.964226665433 30.9645568002742
"506" 101 16.8219652568876 29.9613280186492
"507" 101.2 16.4974712426899 29.7230304989031
"508" 101.4 15.7656428111992 30.9593865839187
"509" 101.6 15.4883817994059 33.1080492979582
"510" 101.8 17.0472770246546 34.7755232759276
"511" 102 18.8684871602796 37.5543077583651
"512" 102.2 20.8293761950021 42.0914497339301
"513" 102.4 22.2411765486586 48.3528595850452
"514" 102.6 23.4160828045278 54.3216502931615
"515" 102.8 23.5259485212205 60.1801079637739
"516" 103 24.5216483706586 65.9262371420727
"517" 103.2 26.2418305269925 71.6360427140697
"518" 103.4 30.0249795749513 75.9996351259145
"519" 103.6 33.7569842072368 79.937161775069
"520" 103.8 38.6425249238165 83.7432548508363
"521" 104 44.6719805787528 87.3870244837312
"522" 104.2 50.3765536930117 89.9326322085347
"523" 104.4 56.3924933771518 92.7981244220432
"524" 104.6 62.5288893992349 94.9044156603294
"525" 104.8 68.7900062319582 95.2217635402312
"526" 105 74.830541712851 96.4502069463026
"527" 105.2 80.8367248482631 98.3824909530164
"528" 105.4 86.9313191327895 100.859971553253
"529" 105.6 92.8972661109628 105.592108627137
"530" 105.8 98.9100873549813 109.848400022642
"531" 106 105.407779531868 110.90189409726
"532" 106.2 107.402786249351 108.842390068482
"533" 106.4 108.881227727173 106.371159849338
"534" 106.6 111.634948749731 100.977122004129
"535" 106.8 113.36489625968 94.9139456266928
"536" 107 113.40608960363 88.9361247081719
"537" 107.2 112.961414152594 82.4302052507974
"538" 107.4 112.835011853592 75.9795625212401
"539" 107.6 111.089465520703 69.9354187504623
"540" 107.8 107.815258997785 64.9354013216187
"541" 108 103.930056240484 59.7241915887826
"542" 108.2 100.760275535756 53.8484720923044
"543" 108.4 100.414041996432 49.0204165190201
"544" 108.6 102.453408489001 44.2082861130594
"545" 108.8 105.123514409754 39.070859950196
"546" 109 108.888787229638 33.6255637541329
"547" 109.2 113.065773883199 29.6243480886432
"548" 109.4 114.34121457101 29.9578020334752
"549" 109.6 113.952184740502 30.3263914739221
"550" 109.8 112.846414212702 30.0794571219401
"551" 110 112.094650341936 30.1694292269588
"552" 110.2 111.106421890872 30.3618474456568
"553" 110.4 109.170639845882 30.7789265808119
"554" 110.6 106.701395890169 30.7591958066329
"555" 110.8 102.563192770995 30.552505328786
"556" 111 97.9549332150421 29.9778770648533
"557" 111.2 92.7520789841088 30.3576009746234
"558" 111.4 88.2092467619864 28.0993977239798
"559" 111.6 83.2717676575761 24.8179439859688
"560" 111.8 77.8231761850462 21.9222029235921
"561" 112 73.7581769870296 17.2389249304588
"562" 112.2 72.7866744400071 11.8783161571654
"563" 112.4 71.1023775109921 9.1779020487701
"564" 112.6 69.3707162057512 9.65451051583858
"565" 112.8 66.7410692302876 9.91403831346535
"566" 113 62.9061400701858 9.86997066542759
"567" 113.2 57.7362024554807 10.728825827207
"568" 113.4 51.702014803563 10.3619564300599
"569" 113.6 46.2150519359009 9.58211613266068
"570" 113.8 41.7934531273537 9.90422635472266
"571" 114 41.3458592846719 12.3766873627773
"572" 114.2 41.1467847372125 15.4378609140642
"573" 114.4 42.4717954026348 20.5468028731242
"574" 114.6 43.0679582356992 26.7053325665972
"575" 114.8 45.0104370070108 32.8171262997491
"576" 115 47.1492788377707 38.3800947146687
"577" 115.2 48.2997708389754 44.3836947977234
"578" 115.4 49.3075825264492 50.1276535090258
"579" 115.6 49.4652525104795 55.8005421611659
"580" 115.8 49.1648387075158 61.6628089308322
"581" 116 48.0362168499101 67.0678483233008
"582" 116.2 46.6408619597057 72.5173374791992
"583" 116.4 45.5939180777875 78.7573336412719
"584" 116.6 44.885589708833 84.5734547856537
"585" 116.8 44.9909751490921 90.9324486473651
"586" 117 47.3860033827113 95.425324138906
"587" 117.2 50.3841599465231 97.9023353059125
"588" 117.4 53.9451320820682 99.4297756569466
"589" 117.6 58.4706606026956 101.276083326878
"590" 117.8 63.7926070793986 102.33781917395
"591" 118 69.0567169825285 104.576845902541
"592" 118.2 74.1687976573599 105.380308039883
"593" 118.4 80.1870831931986 104.301770336407
"594" 118.6 84.7905158473827 101.38350163072
"595" 118.8 87.3934980894046 96.3103008917222
"596" 119 89.5974262970088 91.4261009049901
"597" 119.2 91.4590437826785 85.6261935590992
"598" 119.4 94.4747037332289 80.8992594575467
"599" 119.6 99.6469384576869 77.0766895632142
"600" 119.8 104.811129516925 73.8067848425179
"601" 120 110.037814075099 71.6290529475901
"602" 120.2 115.419720933191 69.3062722508066
"603" 120.4 120.283091297881 67.718543103317
"604" 120.6 124.124423066748 67.7139668990467
"605" 120.8 126.129125997751 68.7094110907628
"606" 121 125.775958522986 68.9863596954805
"607" 121.2 124.870835358592 67.9218837354901
"608" 121.4 124.377721102484 65.915718360614
"609" 121.6 124.384219527888 64.1996588533628
"610" 121.8 124.38957059478 60.332913887468
"611" 122 124.863762697871 55.9474538396017
"612" 122.2 123.938615458383 50.2640242535036
"613" 122.4 122.220095188895 45.0523824576096
"614" 122.6 120.418988360398 40.5958426359901
"615" 122.8 116.313838407298 37.2650426866406
"616" 123 111.844092549985 36.8936131963166
"617" 123.2 107.208847819053 38.0680748787796
"618" 123.4 103.729777495564 40.9320580745056
"619" 123.6 99.2024854470774 43.4472230386666
"620" 123.8 94.1120076918095 43.1617266005879
"621" 124 89.4504797944952 40.7739344313676
"622" 124.2 85.8552461567502 37.0262070877656
"623" 124.4 82.7177390238108 31.5747457345526
"624" 124.6 79.603136289579 26.5181206650638
"625" 124.8 76.8524548232241 20.4890408589452
"626" 125 77.6650033375844 16.6733261806808
"627" 125.2 81.1120199011278 13.2451026743574
"628" 125.4 84.5416838317596 10.5150676213097
"629" 125.6 87.1994996184359 10.5905437188963
"630" 125.8 89.2034204286293 11.2098113330858
"631" 126 90.6256208864441 10.2656399370921
"632" 126.2 89.5551953373421 11.1898973568983
"633" 126.4 88.5817286242094 11.9074642988574
"634" 126.6 88.6256551925051 12.2381860191531
"635" 126.8 87.8828493345421 13.0999426951568
"636" 127 87.0846841968421 12.8833726724568
"637" 127.2 85.2723092225158 13.3750693184217
"638" 127.4 81.5955485130105 13.322770675169
"639" 127.6 77.1654580290486 12.657755820164
"640" 127.8 72.3843510803733 11.8485607625213
"641" 128 67.9062264420972 9.69236634759213
"642" 128.2 63.613806645326 6.87338331386107
"643" 128.4 60.4219634679389 3.96797522944171
"644" 128.6 59.0855579378421 5.74930133645677
"645" 128.8 58.5571910447398 6.93918182213783
"646" 129 57.3435308515921 9.301763887956
"647" 129.2 54.6570659400694 13.6925184257174
"648" 129.4 51.1739602704068 17.2302602561077
"649" 129.6 46.9840418289162 20.1986267725456
"650" 129.8 42.0758658498791 22.3407354938049
"651" 130 36.7242647943421 23.2939420536645
"652" 130.2 30.8904996682956 23.6539045400948
"653" 130.4 26.1909618936623 23.0269037158328
"654" 130.6 23.2228350300012 23.9072114749901
"655" 130.8 21.558253434049 26.0333755923694
"656" 131 20.6691452909545 30.5889620762036
"657" 131.2 19.5431590605666 35.4974775157656
"658" 131.4 18.2680933329598 41.4613733495489
"659" 131.6 18.7765130029287 47.5878205181824
"660" 131.8 21.4458207164459 53.0504216883769
"661" 132 25.0446923665302 58.5175087346507
"662" 132.2 28.3774074226595 63.7605267519988
"663" 132.4 29.9264363279981 70.0951808602103
"664" 132.6 30.7330252268947 76.5578648264375
"665" 132.8 31.9632797624474 82.8638743109374
"666" 133 32.2277692670508 89.5162967150423
"667" 133.2 29.8369777687042 94.8613495409211
"668" 133.4 27.5723712981579 101.077882566806
"669" 133.6 27.2105265221784 107.155330247574
"670" 133.8 29.4172529980171 110.89829382834
"671" 134 32.9982479922765 113.052820963523
"672" 134.2 38.5391402860171 114.68189951904
"673" 134.4 45.0892158137404 115.349207250999
"674" 134.6 51.4056659635512 116.05138642729
"675" 134.8 58.8285523832993 116.722935489276
"676" 135 65.4835483273421 116.526097189122
"677" 135.2 69.7828436342769 113.909503363912
"678" 135.4 74.5757244534527 110.598353929645
"679" 135.6 78.1460491088242 106.758894528919
"680" 135.8 80.9964520848972 102.808591196816
"681" 136 83.919665728733 97.9150946867446
"682" 136.2 87.8663553559553 93.8321674168957
"683" 136.4 90.799089058433 88.9859242321083
"684" 136.6 92.314284702231 83.9664667897679
"685" 136.8 94.8026774202475 80.7318800702333
"686" 137 99.0191533986421 79.4510525909901
"687" 137.2 104.362570860466 78.4856622037791
"688" 137.4 109.267455556297 78.3404073943628
"689" 137.6 114.516598300319 79.2114581244305
"690" 137.8 120.275914987951 81.0921206239628
"691" 138 124.656575342636 81.5380682076666
"692" 138.2 123.561867567833 80.1158183291174
"693" 138.4 123.541136005815 80.0115867673901
"694" 138.6 123.858902829291 79.7738563636087
"695" 138.8 124.289048322132 78.5693511053848
"696" 139 124.659124889737 76.3667736299375
"697" 139.2 125.540753836701 72.6859435023203
"698" 139.4 125.472626533842 68.2754316678525
"699" 139.6 125.906049540947 63.6273605299375
"700" 139.8 125.530317041244 58.7233450087312
"701" 140 125.303702695175 54.4039509460457
"702" 140.2 123.8177708754 50.3251466229813
"703" 140.4 122.510049300797 46.8552167689633
"704" 140.6 120.235613809869 43.2327884095211
"705" 140.8 116.758713562622 40.8108932791461
"706" 141 113.182124486363 41.3394083801942
"707" 141.2 110.645641354378 42.9887509522994
"708" 141.4 106.286256938082 44.5144861055501
"709" 141.6 102.006729851561 45.6557782766463
"710" 141.8 98.4197377148733 46.1653548006463
"711" 142 95.1838856677596 47.4685590022066
"712" 142.2 90.9795106419761 46.7908747589489
"713" 142.4 87.8793940742057 43.745952057081
"714" 142.6 86.7166080431158 40.3128935660848
"715" 142.8 87.7263223259712 37.1890770037643
"716" 143 88.5524346780229 32.4981837772135
"717" 143.2 89.6047708117334 26.8857416465227
"718" 143.4 92.3701527426234 21.6817952490838
"719" 143.6 94.7832157728115 18.2446723460513
"720" 143.8 94.264865404516 17.1068573734575
"721" 144 93.1390681417815 16.1245881993537
"722" 144.2 91.984393582516 13.887386128077
"723" 144.4 89.7025727680156 11.7124732820207
"724" 144.6 88.3412707110054 10.7258187368268
"725" 144.8 85.5163597157474 9.86703724793746
"726" 145 81.4121127112937 8.65279165976429
"727" 145.2 76.4343955813315 7.75390671553265
"728" 145.4 71.4975817264033 6.98979085423499
"729" 145.6 66.4388126350021 5.5548129631301
"730" 145.8 61.6992320316121 5.03886673258009
"731" 146 59.7024971747117 5.16365759220749
"732" 146.2 57.6451149874725 6.6300748175227
"733" 146.4 53.4754833744825 8.40520654543954
"734" 146.6 47.9320053251554 10.4295263628094
"735" 146.8 42.1325602231833 12.7834557069666
"736" 147 35.6833676180126 14.6132305543083
"737" 147.2 29.2343646435638 17.3707105472891
"738" 147.4 24.4037157139053 21.847449525348
"739" 147.6 18.9908205230781 26.4622510686418
"740" 147.8 13.9322158622421 30.3576009746234
"741" 148 10.6691338150629 35.6158902423537
"742" 148.2 8.97852429334211 41.0714473917234
"743" 148.4 8.19121854527068 47.5916003440473
"744" 148.6 8.76407625503478 53.5631626675956
"745" 148.8 9.78127658700589 58.7747654846366
"746" 149 11.6290726829474 64.4822421984901
"747" 149.2 15.209099092735 69.7042641218919
"748" 149.4 18.0850029879502 74.5136692435847
"749" 149.6 20.0428488633554 80.8118022911405
"750" 149.8 19.1858904005709 86.1867473647952
"751" 150 17.4344754820606 93.3166726305867
"752" 150.2 17.3807544899732 98.4735024633426
"753" 150.4 18.1371418697917 101.62833677415
"754" 150.6 22.4249648535494 102.714463781161
"755" 150.8 27.4025925817652 104.763286465836
"756" 151 33.3191340546618 106.934770032957
"757" 151.2 39.7614386300057 108.359097171817
"758" 151.4 45.4093950521052 109.40878823878
"759" 151.6 51.3297059661566 111.781422820337
"760" 151.8 57.435273970868 114.869915684792
"761" 152 62.8801641674031 117.622684282088
"762" 152.2 66.4477026099014 121.130525653583
"763" 152.4 67.4085471541314 122.469207950734
"764" 152.6 69.5853611660405 120.523552131825
"765" 152.8 72.0282357346316 118.021301989806
"766" 153 74.8496073457785 114.765863832654
"767" 153.2 79.369412719278 110.829207011144
"768" 153.4 83.9027869348775 107.591626961707
"769" 153.6 87.9668850698788 103.548412159412
"770" 153.8 90.6937191824097 98.5188552255306
"771" 154 93.0392495098421 92.7318907477401
"772" 154.2 95.0414706162813 87.781676278906
"773" 154.4 95.602065462185 83.029007755933
"774" 154.6 97.9380408311754 77.9718651810456
"775" 154.8 100.471524685869 73.4556367621582
"776" 155 102.232038317282 68.8399396061369
"777" 155.2 104.865910242908 65.3740011154901
"778" 155.4 108.26796602964 61.9045563643571
"779" 155.6 112.743511440981 58.2611621346568
"780" 155.8 117.257348838686 55.2461677009901
"781" 156 120.991153877578 51.6779739045265
"782" 156.2 121.68175525872 48.6992171426423
"783" 156.4 120.881676681658 46.0771427461217
"784" 156.6 119.164031587001 44.4093323705041
"785" 156.8 116.176108520734 43.4708182950442
"786" 157 114.127855096115 44.6338505458689
"787" 157.2 112.173600499989 46.489694637843
"788" 157.4 108.564885954569 47.9885626622022
"789" 157.6 103.264631773932 47.2126938001301
"790" 157.8 99.4538452766868 44.6007183270386
"791" 158 96.9984019785921 41.3164156894588
"792" 158.2 96.7026741268211 37.899110031348
"793" 158.4 98.1573832645462 34.5498211739391
"794" 158.6 99.1863879989221 30.2552610227201
"795" 158.8 100.079957145056 25.7537106771249
"796" 159 99.5995651505608 21.7335491148026
"797" 159.2 101.158883230307 19.6010375815842
"798" 159.4 103.867185566512 19.3432858110095
"799" 159.6 104.920951780595 20.8970326270313
"800" 159.8 106.294491975217 22.6253080318026
"801" 160 109.671649031061 24.6556519946151
"802" 160.2 113.682587214102 26.4831208038101
"803" 160.4 116.512093384191 29.3226638739146
"804" 160.6 116.926858442979 32.0175241517059
"805" 160.8 117.438411090023 36.4338492710858
"806" 161 116.001066899802 40.2416869518101
"807" 161.2 115.377737935122 43.7080812563201
"808" 161.4 115.835679410655 47.6239506293826
"809" 161.6 118.802072106494 51.2420182257057
"810" 161.8 122.559842070288 54.8848316203355
"811" 162 125.233816062807 58.8853557971671
"812" 162.2 127.112595467564 62.3660841335456
"813" 162.4 125.324214875585 64.7497698735901
"814" 162.6 121.654243930648 67.7060214579623
"815" 162.8 117.24356547804 71.2545622757071
"816" 163 113.956599046422 75.8625861345976
"817" 163.2 111.675435657966 81.4544098545919
"818" 163.4 110.86033057136 87.2695778489992
"819" 163.6 112.868397139275 92.1147178293144
"820" 163.8 116.667471443342 97.071672394569
"821" 164 117.242196412624 99.0929113342628
"822" 164.2 115.562164877487 101.197349812626
"823" 164.4 114.260306742342 103.529701478454
"824" 164.6 111.865811329242 106.222652276877
"825" 164.8 109.292135987271 108.468478269035
"826" 165 105.247516100148 109.310821407046
"827" 165.2 100.404712793524 111.155977411499
"828" 165.4 94.689876733385 111.649009243162
"829" 165.6 89.2429878855207 112.778267218669
"830" 165.8 83.4105907058421 114.33638597726
"831" 166 78.5895932575789 116.653491320122
"832" 166.2 76.1268238318082 118.523264413202
"833" 166.4 75.4750094666603 116.562121079754
"834" 166.6 75.4535740553143 113.150338966351
"835" 166.8 75.0686201316861 108.401076672366
"836" 167 76.3135271090028 103.271480192794
"837" 167.2 78.8285315820088 98.0647506204345
"838" 167.4 81.9782573238143 93.1777702062401
"839" 167.6 84.9411776494367 88.6337592768549
"840" 167.8 89.1177463400402 84.6093130650656
"841" 168 93.3268765864907 81.5410049563144
"842" 168.2 97.8644383014707 78.3591028967044
"843" 168.4 103.266711449493 76.4536850182165
"844" 168.6 109.652289138714 75.6841600752745
"845" 168.8 115.637195389587 76.7204915944618
"846" 169 121.288141730299 77.7257720740187
"847" 169.2 125.203116227606 78.9970662332446
"848" 169.4 125.273869815411 77.8405102743112
"849" 169.6 125.408148907922 76.7882877635704
"850" 169.8 125.351539534444 75.6844703638131
"851" 170 126.602771861559 73.1783008663529
"852" 170.2 126.76422119409 71.017110166114
"853" 170.4 127.265386830488 67.4489471164237
"854" 170.6 127.742825960248 62.9655634226658
"855" 170.8 127.594156380369 58.7066555503355
"856" 171 126.796348683394 54.4883922665935
"857" 171.2 126.813082441119 53.4615124193919
"858" 171.4 126.682543528292 52.7842761194151
"859" 171.6 126.928463455922 54.8503359368115
"860" 171.8 126.548923982543 55.4533319887845
"861" 172 126.074417709092 55.9893001318234
"862" 172.2 126.225612512804 58.0187927973769
"863" 172.4 126.451928247193 60.1869941330171
"864" 172.6 125.975878803203 63.0632131281845
"865" 172.8 124.849434534437 67.1867851687739
"866" 173 123.848654175751 72.0135515975174
"867" 173.2 123.247505969658 77.8097709226697
"868" 173.4 122.939890129762 82.5536070026007
"869" 173.6 123.372013352565 87.8715771605704
"870" 173.8 120.955408750736 91.1949876584857
"871" 174 117.438998591099 96.5022670479132
"872" 174.2 114.590735467302 101.731253177504
"873" 174.4 110.816663229523 105.48338432568
"874" 174.6 105.951921098447 106.518952951359
"875" 174.8 101.769217704861 106.079997768056
"876" 175 96.4890152426128 105.035066605577
"877" 175.2 91.3429103423465 104.574753558556
"878" 175.4 86.798753479099 106.476139665421
"879" 175.6 83.2499622342528 108.570848552874
"880" 175.8 78.984051681303 110.184055863451
"881" 176 74.3787220423947 108.694710609753
"882" 176.2 70.127068579976 106.434721963428
"883" 176.4 67.3999158318682 102.766394114094
"884" 176.6 64.3861140646529 99.052533341882
"885" 176.8 62.1722571716603 94.1766560061265
"886" 177 61.955638927496 89.455166705192
"887" 177.2 62.3553859694876 84.3441453498537
"888" 177.4 63.9839431922556 79.5551727942112
"889" 177.6 63.7394871811082 74.7725323488525
"890" 177.8 62.858325690371 70.4195436692305
"891" 178 60.6730197117121 65.7791144520701
"892" 178.2 60.0464168023372 60.872952041495
"893" 178.4 57.8723776419633 56.994941681081
"894" 178.6 56.8063789003217 54.5519996810513
"895" 178.8 58.2064644917197 52.9803720853472
"896" 179 61.3314771564785 51.0537426626265
"897" 179.2 64.841034440985 49.2368045501044
"898" 179.4 68.9500411106738 47.0235702753564
"899" 179.6 73.0445793460621 44.9578176814301
"900" 179.8 78.2036388174362 44.4580290629406
"901" 180 83.1453274904358 43.3149111195213
"902" 180.2 88.1925729897996 43.3781846672986
"903" 180.4 93.6714469760521 44.1667001279201
"904" 180.6 98.7759030709621 45.3285346026401
"905" 180.8 103.733619001901 47.0929433169901
"906" 181 107.243194547918 51.0421613779901
"907" 181.2 110.764629369934 56.3751835775589
"908" 181.4 113.391809296113 61.971863458177
"909" 181.6 114.077177944515 67.4933762039446
"910" 181.8 112.738310430462 71.8829393042379
"911" 182 111.838169246551 77.0236153312083
"912" 182.2 110.221107409133 83.1767518585083
"913" 182.4 107.52630480419 88.6921120762249
"914" 182.6 104.134406417665 94.0562823883795
"915" 182.8 99.7452346569111 98.0703637718004
"916" 183 93.8573235285278 100.008825502076
"917" 183.2 87.5205541934018 100.64172221632
"918" 183.4 82.5067727565474 104.571582797553
"919" 183.6 81.0067600279737 109.676986409306
"920" 183.8 79.076820500049 114.817200871964
"921" 184 78.9047309222769 117.784500496416
"922" 184.2 76.4323917775589 117.142804641636
"923" 184.4 72.404552909637 115.1834730784
"924" 184.6 68.2611286491472 111.977581224617
"925" 184.8 63.4855673841935 109.726095668909
"926" 185 58.7503263376563 106.600658455964
"927" 185.2 56.363964546233 102.132998551308
"928" 185.4 56.8555172618518 97.5904926419221
"929" 185.6 57.9907402287478 92.0294202801033
"930" 185.8 59.5923294538421 87.218555856129
"931" 186 61.9718520721512 83.0412508282628
"932" 186.2 65.7449963594603 78.7990262659628
"933" 186.4 70.2017268836724 75.2322594492133
"934" 186.6 74.6118283752917 73.7171479424947
"935" 186.8 80.4280776093834 73.5243036157516
"936" 187 86.2931442830898 73.9941425209075
"937" 187.2 91.5787621547032 74.3977520613234
"938" 187.4 97.1062071577412 75.6490974704121
"939" 187.6 102.646595493076 76.4054994405415
"940" 187.8 107.907563809628 78.5319949316329
"941" 188 113.272780997994 80.050487475249
"942" 188.2 117.166687879402 80.9996509724121
"943" 188.4 120.744732460506 80.9774009642798
"944" 188.6 124.61134742064 80.6560374447607
"945" 188.8 124.594745788205 79.3304227501317
"946" 189 124.612266710088 78.3543049359265
"947" 189.2 124.954014561861 79.9237205349807
"948" 189.4 124.379447977899 82.2064056529044
"949" 189.6 123.919733816956 84.8198052545615
"950" 189.8 123.276616631175 88.2978672437679
"951" 190 122.489687945244 91.2873322980079
"952" 190.2 120.991153877578 94.1870791622992
"953" 190.4 119.234094423084 98.2647496441022
"954" 190.6 117.474305041184 101.453360005543
"955" 190.8 115.800625429132 104.128636756543
"956" 191 113.894846514457 105.615847188682
"957" 191.2 111.822005655825 108.165473796134
"958" 191.4 109.535312062714 110.022377514811
"959" 191.6 107.989009231842 111.559771659388
"960" 191.8 105.023711036869 112.411701673774
"961" 192 102.012951376869 113.38225189332
"962" 192.2 98.6853452044073 115.567842617016
"963" 192.4 95.0490592721603 117.61833423859
"964" 192.6 90.6838636376508 117.482077907173
"965" 192.8 86.3311949691053 118.05147428399
"966" 193 81.8415481274575 119.100025977605
"967" 193.2 77.0869635279291 121.400278266712
"968" 193.4 71.593203199118 123.156025326128
"969" 193.6 67.4857112020306 125.169882407162
"970" 193.8 65.2631445998256 127.377566948436
"971" 194 64.5099295219177 126.752814592965
"972" 194.2 61.8018532636021 125.876531386534
"973" 194.4 57.0846841936352 125.113062752352
"974" 194.6 51.6803591602921 123.806504151915
"975" 194.8 46.2230097139438 121.710276910761
"976" 195 41.6285567868925 120.779207441872
"977" 195.2 36.6070738812671 119.45917943154
"978" 195.4 31.4705971829066 118.398726028168
"979" 195.6 29.9717386869953 117.634361242168
"980" 195.8 28.4876826242324 116.46370840738
"981" 196 24.9510224982373 113.972807347942
"982" 196.2 22.0529100123295 110.399262112662
"983" 196.4 18.858998282462 107.229290213337
"984" 196.6 15.478487000086 104.454481180185
"985" 196.8 12.9473619615198 101.174384036635
"986" 197 10.7761093224323 97.4491283443999
"987" 197.2 8.33239061044211 91.6777043137151
"988" 197.4 6.4029507653787 86.4950158831121
"989" 197.6 4.29088777034211 81.4543253009651
"990" 197.8 3.84415766221602 76.1731462116075
"991" 198 4.3439618142475 70.1443948587468
"992" 198.2 5.77079165866108 65.0181761289039
"993" 198.4 7.75581848940814 60.6039321915373
"994" 198.6 10.2271003765711 56.553445792934
"995" 198.8 10.3558568778993 53.8630314215615
"996" 199 9.53429965876663 52.4555151332354
"997" 199.2 8.58939616498497 51.078559701133
"998" 199.4 9.62244392592948 49.0347761875726
"999" 199.6 12.8898789941057 47.3176202389356
"1000" 199.8 15.9810207054993 45.320344979933
"1001" 200 19.2520498514521 42.3971956483301
"1002" 200.2 23.0810253870296 39.7677807844901
"1003" 200.4 25.9755574062157 39.1567089363418
"1004" 200.6 28.6977726792691 39.3061559839564
"1005" 200.8 30.4022901322421 37.9927558925568
"1006" 201 31.696861004933 35.5854893701833
"1007" 201.2 32.1401456236958 32.6368166224169
"1008" 201.4 32.4338477096186 29.7793315368489
"1009" 201.6 32.5630590271869 27.8432508327832
"1010" 201.8 31.6739699052046 26.0044373565776
"1011" 202 32.6736514550781 26.3076604377654
"1012" 202.2 34.8426667067762 27.2628568816604
"1013" 202.4 37.616331712948 27.5896512381313
"1014" 202.6 42.2761277419492 27.6425893875258
"1015" 202.8 47.0909096185171 28.1398814774651
"1016" 203 53.1181629662092 28.7788275477876
"1017" 203.2 57.2485111923421 28.6991907102978
"1018" 203.4 62.1872977166539 28.3495197606842
"1019" 203.6 67.3707153326663 27.892827859133
"1020" 203.8 72.1871689610277 25.4004808249592
"1021" 204 77.0341511668937 22.7252040739592
"1022" 204.2 81.8644204682502 20.6820600565105
"1023" 204.4 86.5106070888733 19.0741966301776
"1024" 204.6 91.5070575044358 17.9157062513963
"1025" 204.8 94.0021153902421 15.4227623503901
"1026" 205 95.5034260063921 14.8074486976601
"1027" 205.2 96.4322431755609 16.7731401389901
"1028" 205.4 98.3590576433625 18.9193412643064
"1029" 205.6 101.609117825056 21.7779095711329
"1030" 205.8 105.489704255206 25.9879822813234
"1031" 206 108.745327327691 30.5548688562628
"1032" 206.2 110.801591145642 35.1854138924201
"1033" 206.4 114.617580661122 39.1792198992701
"1034" 206.6 118.566733441922 41.7435272625883
"1035" 206.8 121.493573192506 45.3567755139812
"1036" 207 120.82345034911 49.1210123846062
"1037" 207.2 119.644754099842 53.6926670479623
"1038" 207.4 118.696367405614 59.3810172100187
"1039" 207.6 116.192970755012 63.4234287134806
"1040" 207.8 113.887138626015 67.8512378992083
"1041" 208 111.841624506888 73.556178711081
"1042" 208.2 109.058860210064 78.1275691189345
"1043" 208.4 106.898348795233 83.2617987704683
"1044" 208.6 106.852260280815 87.9455529956507
"1045" 208.8 107.961860757771 91.8640182303026
"1046" 209 110.892023648928 97.0885503828866
"1047" 209.2 113.424470093718 100.905126156742
"1048" 209.4 114.240647502497 101.071813427171
"1049" 209.6 112.610496375541 101.909623242769
"1050" 209.8 110.690649273221 103.177348718585
"1051" 210 108.654987728532 103.722453000716
"1052" 210.2 105.540754948464 104.637216598152
"1053" 210.4 100.815888773551 105.715089889336
"1054" 210.6 95.9497615949772 107.598269372747
"1055" 210.8 91.1175539823554 109.786639112654
"1056" 211 86.2224687703143 109.954869513768
"1057" 211.2 80.9896049634966 110.711256081463
"1058" 211.4 77.4673372570385 108.915495175133
"1059" 211.6 74.3058240771664 106.210706270233
"1060" 211.8 71.1279345227904 103.816278370007
"1061" 212 68.5496344037019 104.311957725672
"1062" 212.2 67.4393696469046 105.782964489651
"1063" 212.4 65.9357868215117 108.562273187068
"1064" 212.6 65.0101170426579 111.651595439806
"1065" 212.8 64.3033041387631 116.150619750385
"1066" 213 64.465047747903 120.466423897729
"1067" 213.2 65.1168057828684 123.046665210043
"1068" 213.4 65.5755383742682 124.328127729607
"1069" 213.6 65.9724528988678 124.764165032836
"1070" 213.8 65.2501667081316 123.425495125911
"1071" 214 64.9036847657652 122.539667514605
"1072" 214.2 64.4366650640263 121.819658579885
"1073" 214.4 64.2117467343037 120.540559612759
"1074" 214.6 62.8636045603293 118.665579325734
"1075" 214.8 61.0960285423011 116.138473890613
"1076" 215 58.5821499496032 112.363833656601
"1077" 215.2 56.1693593480028 107.94297747866
"1078" 215.4 54.612915391327 103.323940654748
"1079" 215.6 55.3410795140643 98.0505957169901
"1080" 215.8 57.3410082057713 92.9300280798043
"1081" 216 59.1192652175761 87.9841218609993
"1082" 216.2 63.6259567906529 84.5330454925036
"1083" 216.4 68.3208020123158 80.8758553719111
"1084" 216.6 72.518427243707 77.0099055942604
"1085" 216.8 76.401759649735 73.6694064492669
"1086" 217 81.2373205506883 70.6437083420478
"1087" 217.2 85.7790436938143 67.6458631183234
"1088" 217.4 89.8140107901564 65.5141346595901
"1089" 217.6 94.6517043334785 65.3878986570537
"1090" 217.8 99.4165425478223 64.7893755737228
"1091" 218 104.568301498842 64.2274539364901
"1092" 218.2 108.956802057537 62.3979326662956
"1093" 218.4 113.838600445099 60.2327379715615
"1094" 218.6 119.968396818015 59.0124014647356
"1095" 218.8 122.238438872703 60.561333944379
"1096" 219 123.492762361106 62.281798117581
"1097" 219.2 126.011647146315 61.5243821023628
"1098" 219.4 126.049655010015 60.4056300064901
"1099" 219.6 126.098028654724 59.8844721978537
"1100" 219.8 126.215816011547 58.9963324323026
"1101" 220 126.071849610193 58.668593814882
"1102" 220.2 125.696775473611 57.7875172886311
"1103" 220.4 125.68789231055 56.4637399264768
"1104" 220.6 125.044610050734 54.5816523690171
"1105" 220.8 124.664095615133 52.5014032421719
"1106" 221 123.903494546227 49.6431634439809
"1107" 221.2 122.694597223406 46.0876878105537
"1108" 221.4 120.271550448579 42.9761013994111
"1109" 221.6 116.571546834956 42.364801140733
"1110" 221.8 114.695204413525 43.8394932022209
"1111" 222 113.234094422442 45.8626799947615
"1112" 222.2 110.932825844833 47.3140802991033
"1113" 222.4 108.112082314299 49.0329739405044
"1114" 222.6 105.009192717762 49.6319083478201
"1115" 222.8 101.995169126352 50.2395783526901
"1116" 223 99.5121038732967 49.7064532165962
"1117" 223.2 97.2886320942605 50.3284942563676
"1118" 223.4 93.9740707529489 51.0532929039998
"1119" 223.6 91.3871743676821 51.0459832019201
"1120" 223.8 89.6398663208322 49.9675098966832
"1121" 224 88.3904989200005 48.329044786099
"1122" 224.2 86.1703440795308 47.7034736806505
"1123" 224.4 83.0596514310121 46.7808276960401
"1124" 224.6 80.2917101257539 47.9921960064019
"1125" 224.8 77.8433436229278 49.7936988941901
"1126" 225 75.0727650086345 51.0457668722637
"1127" 225.2 71.7891831601879 53.6781483502705
"1128" 225.4 69.615014734732 57.6865249994121
"1129" 225.6 65.4336559988864 60.7489177311759
"1130" 225.8 61.1597013568993 63.2428792954758
"1131" 226 56.3216527617631 65.4712229523059
"1132" 226.2 50.7387329684303 66.6966519461666
"1133" 226.4 45.7719462532136 65.6924864429901
"1134" 226.6 41.9443538223286 63.282327207855
"1135" 226.8 39.553135792585 59.7595597707044
"1136" 227 38.0971656653748 56.2462711593079
"1137" 227.2 36.6508832753174 51.8443660048812
"1138" 227.4 36.5956523262664 46.9771304706265
"1139" 227.6 36.5056174063905 42.2848422437643
"1140" 227.8 35.657120928919 40.7148371539571
"1141" 228 34.5636003687877 40.3867500948923
"1142" 228.2 33.4192331682551 41.3754393289575
"1143" 228.4 32.2504225046546 43.5259076489901
"1144" 228.6 31.8093263413715 45.7328236242548
"1145" 228.8 33.091590129169 48.7196683743747
"1146" 229 34.7075210061788 52.395399034837
"1147" 229.2 37.0182878908893 56.8686401241033
"1148" 229.4 38.4419988285508 61.9176622894755
"1149" 229.6 40.013974550512 66.8971649244852
"1150" 229.8 41.0111132674287 71.9041752728074
"1151" 230 42.5213357485852 76.9043387244855
"1152" 230.2 46.463359426497 79.824215930468
"1153" 230.4 51.4737128022475 81.0073268399631
"1154" 230.6 57.0041749256993 82.7414610031044
"1155" 230.8 61.3715381458856 85.6180363064423
"1156" 231 64.9080620295116 88.9689056324816
"1157" 231.2 67.5849976029291 93.5607834305292
"1158" 231.4 69.4213933573512 98.6968313996992
"1159" 231.6 72.0699255195291 103.886354691842
"1160" 231.8 75.0204640120662 108.965856648102
"1161" 232 79.0779036537595 114.171743930808
"1162" 232.2 82.6670488913831 116.445472862039
"1163" 232.4 86.5864298491782 115.859010584091
"1164" 232.6 89.5685314298684 114.491143570253
"1165" 232.8 92.6505815251133 110.847228214812
"1166" 233 96.3495368437137 107.440361299137
"1167" 233.2 101.161290293302 104.719850629071
"1168" 233.4 106.288657434737 104.195686299174
"1169" 233.6 111.747200582178 102.761982113456
"1170" 233.8 115.449313805878 98.9502463058219
"1171" 234 118.157779783158 94.8053978536217
"1172" 234.2 118.92330853887 88.8039050419068
"1173" 234.4 118.877144303548 82.6733747280489
"1174" 234.6 118.26159331076 76.9043387244855
"1175" 234.8 119.412882226955 71.4600754493014
"1176" 235 121.434726885714 66.371532223825
"1177" 235.2 121.713303287878 61.1109302408446
"1178" 235.4 120.524499979253 55.4997653636349
"1179" 235.6 119.831833304347 50.2956555823172
"1180" 235.8 117.230550905564 44.9413979934345
"1181" 236 113.188337382648 43.2463826625241
"1182" 236.2 110.68834322523 44.6503558460819
"1183" 236.4 107.135771475311 44.8531465035921
"1184" 236.6 104.552788085087 42.0959735255207
"1185" 236.8 103.618104906342 39.5805114119201
"1186" 237 103.918489635584 37.0370259441837
"1187" 237.2 102.877339399536 35.770464939337
"1188" 237.4 100.128983018682 35.1242647095401
"1189" 237.6 97.0192928256612 35.3808148052667
"1190" 237.8 93.2886761153733 34.7675611427401
"1191" 238 88.659855455337 32.5004052804849
"1192" 238.2 84.3155398415564 29.8076396444697
"1193" 238.4 79.8855476607245 26.6199570880489
"1194" 238.6 77.6554992874378 22.3337584314688
"1195" 238.8 76.6505254042526 18.4198769060217
"1196" 239 77.7216717520357 16.0375417696675
"1197" 239.2 78.5685472365609 14.0222231227088
"1198" 239.4 80.3026560178734 13.0508428738338
"1199" 239.6 79.7086526260509 13.857074481045
"1200" 239.8 77.5347083387474 14.1313881593059
"1201" 240 75.2363144413829 15.2106121240717
"1202" 240.2 71.8071755052551 15.0754748715336
"1203" 240.4 66.6065079366603 14.9394367382325
"1204" 240.6 61.2484954022156 14.4677668286046
"1205" 240.8 55.4250386838778 14.1797596150615
"1206" 241 49.302052281731 13.8949764386197
"1207" 241.2 43.8298812641104 13.0243347962706
"1208" 241.4 41.4970913566697 10.9086172119211
"1209" 241.6 42.1334327135982 11.2066380490755
"1210" 241.8 42.7342582419046 12.6137217618401
"1211" 242 43.1380917937171 14.5771838058776
"1212" 242.2 44.5800459733746 16.0749541223407
"1213" 242.4 47.5223963275729 17.7726940899132
"1214" 242.6 50.3143936197567 21.1993093977584
"1215" 242.8 53.4693748712851 25.2182422155344
"1216" 243 55.0642321118051 30.4231853605827
"1217" 243.2 55.9314945199468 35.3993471528738
"1218" 243.4 56.6426211298303 40.6692816056254
"1219" 243.6 55.6723027271362 45.9433986290254
"1220" 243.8 54.9173622187421 50.3754654257568
"1221" 244 54.9819446863299 55.530474115295
"1222" 244.2 56.8988388463021 60.0807749724401
"1223" 244.4 59.912647298861 64.350040741792
"1224" 244.6 63.7577709799204 69.1110802539988
"1225" 244.8 67.6206571546842 73.5741601793322
"1226" 245 72.4949989730526 77.1780730957796
"1227" 245.2 76.6257345608242 81.4768467634097
"1228" 245.4 80.5033225351053 86.156006854148
"1229" 245.6 84.5796204529785 92.8772358699265
"1230" 245.8 87.6247959441579 98.1109403053585
"1231" 246 89.2995060724512 103.932730183799
"1232" 246.2 91.9265555290595 110.343575470964
"1233" 246.4 96.4989396671498 112.2534080654
"1234" 246.6 101.087050266143 111.166554301539
"1235" 246.8 105.344701449637 108.411985038323
"1236" 247 108.995704000112 104.52703789026
"1237" 247.2 111.951244934373 99.4947716622202
"1238" 247.4 112.651307179042 93.8538690586187
"1239" 247.6 111.991819381869 88.5304667382063
"1240" 247.8 111.56956312059 82.6668614492237
"1241" 248 111.729968408981 77.0057930209623
"1242" 248.2 110.213689694282 71.5011913151919
"1243" 248.4 108.28137741415 66.524223125192
"1244" 248.6 107.103354294682 60.9212156876127
"1245" 248.8 106.577791329648 55.2178578941012
"1246" 249 105.700700736914 49.6670927681241
"1247" 249.2 107.093378384258 45.5251125760693
"1248" 249.4 110.339592647075 43.40222402666
"1249" 249.6 114.885775955658 41.3354706975241
"1250" 249.8 120.047541837795 39.5730840937165
"1251" 250 120.527949650563 40.1609876695959
"1252" 250.2 119.384264068253 39.6624127415602
"1253" 250.4 118.413496120434 38.0368284899804
"1254" 250.6 117.304979228097 37.2063455973624
"1255" 250.8 116.262177233337 36.9162548716697
"1256" 251 113.765487384738 35.4483986447354
"1257" 251.2 110.207352815102 33.4470719771824
"1258" 251.4 106.740711747577 30.2769180249901
"1259" 251.6 103.127803464612 27.4232894905901
"1260" 251.8 100.182194027862 23.2498577590301
"1261" 252 98.0709572200211 18.7055079576322
"1262" 252.2 95.8949070025021 14.1080549184701
"1263" 252.4 93.0633211568521 11.7347022579401
"1264" 252.6 90.2980763096603 10.7277095588083
"1265" 252.8 86.3125244395684 8.24175633454799
"1266" 253 83.1353613480145 5.72938685161079
"1267" 253.2 79.0089927447081 4.25436842051587
"1268" 253.4 75.6978385005972 3.62424590363295
"1269" 253.6 73.1384324273174 3.2277384280099
"1270" 253.8 69.655923605337 2.20949561673236
"1271" 254 65.5103236265122 2.09523490129938
"1272" 254.2 61.0922096665195 1.94610708582881
"1273" 254.4 57.2113295865486 1.4623041991314
"1274" 254.6 57.1314162587209 2.96824885244464
"1275" 254.8 54.9397356420549 5.14368228674541
"1276" 255 51.5285365399081 6.88539566368241
"1277" 255.2 47.2029444260514 8.14440975439707
"1278" 255.4 42.8120760662904 7.31522413750734
"1279" 255.6 39.5706314758754 8.20800806475677
"1280" 255.8 38.1614371404984 9.96153519708384
"1281" 256 35.0833876679389 12.1581850063127
"1282" 256.2 31.0342640227833 14.0963646335077
"1283" 256.4 26.9131987729867 15.7708706505202
"1284" 256.6 24.5158768507042 17.5331120239211
"1285" 256.8 21.3036044317216 19.6019037948094
"1286" 257 18.5779462791113 21.9767004129132
"1287" 257.2 18.2683533046677 22.7784402212459
"1288" 257.4 16.7416304540671 26.0522101557026
"1289" 257.6 16.2980386764105 30.6416675369059
"1290" 257.8 15.0719126546081 35.494656369139
"1291" 258 15.7471587437464 40.4792905586922
"1292" 258.2 17.2682976721819 44.9272430899901
"1293" 258.4 19.3004746852032 49.1560204940179
"1294" 258.6 22.7880481043421 53.1016998291568
"1295" 258.8 26.4974586368333 57.2653083082556
"1296" 259 30.1984192058513 60.2250575914488
"1297" 259.2 35.1394414868513 61.3435546865589
"1298" 259.4 40.6653605677206 64.3542527678125
"1299" 259.6 45.7744391319647 66.5674197200467
"1300" 259.8 51.7722405555669 67.3041975131644
"1301" 260 57.9319218184864 67.6450464892786
"1302" 260.2 63.6711363083143 67.122131690879
"1303" 260.4 68.1124255665921 65.3138427758512
"1304" 260.6 72.1719761658704 62.1939551661882
"1305" 260.8 77.6882956710088 60.0092927100457
"1306" 261 82.2655739314836 58.2098839938769
"1307" 261.2 86.8910592308232 54.9793611247448
"1308" 261.4 91.6061857181345 51.6875448529618
"1309" 261.6 95.1979012558806 48.1022968164516
"1310" 261.8 98.7933202667547 43.2204091018348
"1311" 262 102.528671585436 39.0772036882277
"1312" 262.2 107.033277513561 35.4246303863687
"1313" 262.4 111.033477505994 35.179661854384
"1314" 262.6 114.724002679482 36.7026779926301
"1315" 262.8 118.570255060021 39.8362851756882
"1316" 263 123.038068777923 42.6823519166928
"1317" 263.2 122.89952779663 43.317342036291
"1318" 263.4 123.24933468378 43.4052778081317
"1319" 263.6 123.741911311789 44.1424042472222
"1320" 263.8 123.014547872122 44.8558071286817
"1321" 264 122.47070915087 46.4948986464623
"1322" 264.2 123.074934197627 49.699165305392
"1323" 264.4 123.977411518474 54.1573084303675
"1324" 264.6 125.144376801888 59.1895951196719
"1325" 264.8 126.92230699886 63.8401983258839
"1326" 265 127.672155683148 67.9643484458234
"1327" 265.2 126.730585916479 73.4624010522998
"1328" 265.4 126.656588305736 78.6878151866804
"1329" 265.6 125.79742100546 84.1009383724901
"1330" 265.8 124.020183171021 90.0213531211954
"1331" 266 121.876752124659 95.1725961314423
"1332" 266.2 119.546090618851 99.3493394241759
"1333" 266.4 117.235347047001 102.717955914689
"1334" 266.6 114.725903072667 105.194221612815
"1335" 266.8 113.120070831342 107.463484482516
"1336" 267 113.041819347254 106.509994230956
"1337" 267.2 112.311598476368 107.371959505583
"1338" 267.4 111.813133763763 108.490209504727
"1339" 267.6 110.589016191143 107.446194723663
"1340" 267.8 108.320714224133 106.660122715663
"1341" 268 105.033983432464 106.155616916287
"1342" 268.2 100.866974959085 106.651485458523
"1343" 268.4 97.1968681170256 108.972597131623
"1344" 268.6 95.1126060166073 111.97200479766
"1345" 268.8 92.8874364910404 116.303099658542
"1346" 269 92.5658182251579 118.044769329727
"1347" 269.2 91.7517759286529 117.459263729071
"1348" 269.4 89.1566172976563 116.43931846691
"1349" 269.6 85.9511753413642 114.788831672362
"1350" 269.8 81.6335563767105 113.187029966069
"1351" 270 77.3439078008067 112.018854859379
"1352" 270.2 73.2370404045501 109.566799683052
"1353" 270.4 69.8774877217512 106.746982350436
"1354" 270.6 68.4193678598057 102.188588717563
"1355" 270.8 66.6019009228785 98.0089030922992
"1356" 271 67.0165321632421 93.8389457461301
"1357" 271.2 67.7472871275874 89.4118314374806
"1358" 271.4 70.0851293098893 85.2042196202071
"1359" 271.6 71.2273649089287 80.4334573319709
"1360" 271.8 72.4402543132321 75.6432420154001
"1361" 272 72.7246222389148 70.6342205973264
"1362" 272.2 71.6897233299449 65.5722359081209
"1363" 272.4 70.610883665695 61.3873141924313
"1364" 272.6 69.6969745882907 56.4927252258219
"1365" 272.8 71.5480734975874 52.632184352641
"1366" 273 74.7619385835186 49.453481626696
"1367" 273.2 79.2757958366603 46.6914587829295
"1368" 273.4 84.5913683381221 44.6100317038001
"1369" 273.6 90.5426545413127 42.9826091491372
"1370" 273.8 96.3907332986462 42.0667851794953
"1371" 274 102.70669184823 41.5265997563574
"1372" 274.2 108.716895678172 41.0657587229807
"1373" 274.4 113.76844027093 40.8581246704019
"1374" 274.6 118.841159267328 41.5676778639044
"1375" 274.8 122.777523471478 43.8501836188083
"1376" 275 122.586286785535 43.1903943930891
"1377" 275.2 122.182231476385 41.8188262935901
"1378" 275.4 121.306104116918 41.3433817820467
"1379" 275.6 120.772204490943 41.1720381092286
"1380" 275.8 120.539056775136 42.0908502321372
"1381" 276 120.144145448133 42.8159636568153
"1382" 276.2 119.894620611203 43.8797802351012
"1383" 276.4 119.782103389225 46.0023543076817
"1384" 276.6 120.448678004769 49.6350352946719
"1385" 276.8 121.248733756616 53.5047139668486
"1386" 277 122.368650998342 57.7161983520457
"1387" 277.2 124.84722441296 61.9864753593537
"1388" 277.4 127.018929364714 65.8068145092721
"1389" 277.6 126.903104313097 69.1576068061901
"1390" 277.8 126.638201020642 74.4135246680187
"1391" 278 126.312800363 79.618676447569
"1392" 278.2 124.553527284369 83.8403594681719
"1393" 278.4 122.640869481599 88.6578608692063
"1394" 278.6 121.515546144889 93.4358326164667
"1395" 278.8 117.827327932948 96.640241222468
"1396" 279 113.683520740579 99.6933095114638
"1397" 279.2 110.081217803739 101.775981099224
"1398" 279.4 106.119713389869 104.28016872289
"1399" 279.6 102.924542607201 106.582735977811
"1400" 279.8 98.6610980097673 107.372988667738
"1401" 280 94.0307084620164 109.677355489357
"1402" 280.2 88.6876245354943 111.181053410407
"1403" 280.4 83.7973373891053 110.230145136016
"1404" 280.6 79.7177687022943 107.60515554199
"1405" 280.8 76.7951679429232 105.22598406845
"1406" 281 75.4631806474907 101.40416013845
"1407" 281.2 74.3828181279564 97.7848879580473
"1408" 281.4 74.1061166216362 95.4240284866666
"1409" 281.6 73.5883733367032 93.7864310543512
"1410" 281.8 73.5466451265564 90.545261484933
"1411" 282 73.2287481430401 86.3315969930198
"1412" 282.2 72.4636411338691 81.8474394876387
"1413" 282.4 73.5309365755214 76.8899498253203
"1414" 282.6 74.6582243149254 71.7543238430734
"1415" 282.8 75.6823250868421 65.9154261722401
"1416" 283 76.4240319415702 59.8657509950192
"1417" 283.2 77.2630259603468 54.5103772995135
"1418" 283.4 78.0098542638993 48.8691814863615
"1419" 283.6 79.840155024933 43.4757220822325
"1420" 283.8 82.8923016553876 40.402821225384
"1421" 284 86.5954740700104 37.2646753095446
"1422" 284.2 90.4226025237629 34.014232977
"1423" 284.4 94.263076598739 29.5414467532375
"1424" 284.6 97.9406802661546 26.4073212958651
"1425" 284.8 98.4294556345694 23.872467621081
"1426" 285 97.6508703054421 22.2054940830006
"1427" 285.2 98.044995326853 19.9524545387292
"1428" 285.4 98.9951484320947 17.8647066930322
"1429" 285.6 101.422956859995 16.4897531945207
"1430" 285.8 102.726083615424 17.6674989362146
"1431" 286 105.080581400886 18.5857370681097
"1432" 286.2 107.426978055853 19.6422185999156
"1433" 286.4 109.125444356472 20.6471956627001
"1434" 286.6 111.398538181401 22.4871416029607
"1435" 286.8 113.020526426414 24.0564445998758
"1436" 287 114.675441175959 26.3635682144658
"1437" 287.2 116.847765155765 28.9858275050478
"1438" 287.4 119.182697717607 31.8955728659313
"1439" 287.6 121.246603668981 35.5316105967327
"1440" 287.8 122.882710157824 38.7040961597246
"1441" 288 124.339117678364 42.3771057066096
"1442" 288.2 125.682202604711 45.6594616934013
"1443" 288.4 125.320595079042 49.516906191381
"1444" 288.6 125.922719656605 54.1532601560954
"1445" 288.8 125.674650313869 58.5962890378279
"1446" 289 125.739708819302 63.4269367619631
"1447" 289.2 125.89329609324 67.9435283693979
"1448" 289.4 127.08968837126 72.6041971139719
"1449" 289.6 127.147123925153 76.3743641441976
"1450" 289.8 126.473726515226 79.3611942307312
"1451" 290 125.540497719021 82.0467080101151
"1452" 290.2 123.572233348842 84.5384836355041
"1453" 290.4 121.96631550422 87.9210407601793
"1454" 290.6 120.14479856032 92.0608167966096
"1455" 290.8 118.637821131094 96.4720162676423
"1456" 291 116.877001973996 100.21629594399
"1457" 291.2 114.667057564395 101.493589731122
"1458" 291.4 111.519289184518 104.471948536314
"1459" 291.6 107.69412063417 107.021997925085
"1460" 291.8 103.238026269342 107.862393691125
"1461" 292 98.2209882609421 107.764977269972
"1462" 292.2 94.7390456364254 108.709238010657
"1463" 292.4 90.5325404039135 109.65597356157
"1464" 292.6 85.8799066305025 109.822534520245
"1465" 292.8 80.5796215069483 109.150795839344
"1466" 293 76.1377346248691 108.035541119693
"1467" 293.2 73.1870262091465 105.491520742442
"1468" 293.4 71.2740626047139 103.776798579631
"1469" 293.6 69.3601241874582 104.847982563919
"1470" 293.8 66.3752712833806 106.680731463195
"1471" 294 64.4161608217671 109.914174166365
"1472" 294.2 63.8165367615526 113.307719142806
"1473" 294.4 64.6396832582885 115.658284537347
"1474" 294.6 66.446739061278 118.642713712477
"1475" 294.8 67.6332404032776 119.514452046442
"1476" 295 69.465324524485 119.728830342157
"1477" 295.2 71.7355885202341 120.504575670526
"1478" 295.4 74.8708873618183 121.345522528419
"1479" 295.6 76.1940845114641 122.636659896596
"1480" 295.8 74.5101497945816 121.460070192427
"1481" 296 74.807807868966 119.094302347486
"1482" 296.2 75.1966690506754 116.483818727518
"1483" 296.4 75.8090179658421 112.525323466287
"1484" 296.6 75.4498498040168 107.99475895233
"1485" 296.8 75.1298033645365 103.110973698379
"1486" 297 75.4922857683421 97.855965794629
"1487" 297.2 76.6958681188421 92.855746152879
"1488" 297.4 79.5763382923327 88.470797432075
"1489" 297.6 82.8029133570102 84.6674476718485
"1490" 297.8 86.9672053454057 81.5194700270446
"1491" 298 91.2022027643421 78.7610010480734
"1492" 298.2 95.7244346953143 77.2287327502123
"1493" 298.4 100.455307677021 75.8874292657847
"1494" 298.6 105.187286707671 74.824825719533
"1495" 298.8 109.706273619015 72.5729276454537
"1496" 299 113.922459065009 70.3176011434623
"1497" 299.2 116.744392119878 66.8140097748294
"1498" 299.4 119.114644421921 63.1647186857796
"1499" 299.6 120.267660754925 59.1741534068234
"1500" 299.8 121.063714344642 56.1251872048901
"1501" 300 123.220308684953 55.4761848819623
"1502" 300.2 125.902435085964 56.5820201774574
"1503" 300.4 125.270154736562 58.3750628062985
"1504" 300.6 125.290188788082 58.4029942671701
"1505" 300.8 124.913472385179 57.9177696212882
"1506" 301 124.632269180475 57.3534302532195
"1507" 301.2 124.423051582127 56.4733588711736
"1508" 301.4 124.61156342701 55.729814446114
"1509" 301.6 124.808315176999 53.6376783252336
"1510" 301.8 124.824840335129 50.7364154635901
"1511" 302 124.38032846895 48.7008638352874
"1512" 302.2 123.462661129166 45.7914573300171
"1513" 302.4 122.851893836814 41.4293642359615
"1514" 302.6 121.885634397155 38.2527005836687
"1515" 302.8 120.958359213684 37.0153970594638
"1516" 303 120.027341506723 34.1088325792277
"1517" 303.2 118.739272641107 32.6187219036666
"1518" 303.4 117.014013730019 30.7752538903725
"1519" 303.6 114.672372195327 27.585244009604
"1520" 303.8 112.955370088642 25.1083561387044
"1521" 304 111.185125042978 23.6917995807537
"1522" 304.2 109.107317529169 21.4450749047016
"1523" 304.4 107.123877858099 17.9961237965901
"1524" 304.6 105.202961109682 16.7827547903863
"1525" 304.8 103.569237653014 14.9204654910187
"1526" 305 102.053935130996 13.3089997306439
"1527" 305.2 100.314876024778 12.4591116119446
"1528" 305.4 98.0777278516113 11.3907381042401
"1529" 305.6 95.3283315275023 9.50301681842698
"1530" 305.8 93.0019868983715 7.93423557931362
"1531" 306 91.1339835218037 7.51746654441318
"1532" 306.2 88.6492797510945 6.14500647216485
"1533" 306.4 85.7059675724303 4.77935739396069
"1534" 306.6 83.0589533273931 3.54234967656152
"1535" 306.8 80.0897016047815 2.89876114462647
"1536" 307 76.6970981467935 2.60518120107747
"1537" 307.2 72.9131807315564 1.65873645391866
"1538" 307.4 68.9215323620239 1.08435988492949
"1539" 307.6 65.2520901830152 1.49074419325933
"1540" 307.8 61.5142873842038 1.50075224283052
"1541" 308 57.2889450898953 1.80568500320286
"1542" 308.2 53.6009823372615 2.20089534782881
"1543" 308.4 49.1095154333582 2.86663241950623
"1544" 308.6 45.8195465777521 4.5764260370501
"1545" 308.8 41.9214270263638 5.40044450960966
"1546" 309 38.6306592209789 6.80957810393746
"1547" 309.2 35.0254284622967 9.11405056614161
"1548" 309.4 33.4859180235391 10.1370640423537
"1549" 309.6 31.3081442170921 11.8601577825988
"1550" 309.8 28.0178122956212 14.3082118368506
"1551" 310 25.5159458306 17.4181567391059
"1552" 310.2 22.6250555802354 20.5362768850463
"1553" 310.4 20.4469840358638 24.517872472501
"1554" 310.6 18.8523062762769 28.2399966478053
"1555" 310.8 18.7109634343953 32.2786321897454
"1556" 311 20.1458885471324 34.9617344553127
"1557" 311.2 22.3928214057225 36.1121231123162
"1558" 311.4 23.5186437065755 38.0649459001234
"1559" 311.6 23.323216300118 39.3262942270591
"1560" 311.8 22.0834005969143 41.8382637486293
"1561" 312 20.8835107597486 44.9272430899901
"1562" 312.2 17.9707585883468 47.5775172545322
"1563" 312.4 15.4095187101446 51.3215720350573
"1564" 312.6 12.1888313522885 54.4169684018919
"1565" 312.8 8.95816293778853 57.7337655982847
"1566" 313 7.04151802863111 61.0630538476598
"1567" 313.2 7.15221423250312 64.9335197133884
"1568" 313.4 8.54176726310527 68.1800244746217
"1569" 313.6 10.8642990692267 71.3794911114773
"1570" 313.8 13.3845619382287 74.6282747745615
"1571" 314 16.3702275250856 78.0142683483205
"1572" 314.2 18.2112678504671 82.0307837437401
"1573" 314.4 20.7102848887421 86.7220726178151
"1574" 314.6 21.1030328136421 91.0516729373553
"1575" 314.8 19.7711050683291 94.5345177013901
"1576" 315 18.1176878830239 98.5622779291058
"1577" 315.2 19.5130371821921 100.73861188109
"1578" 315.4 22.7850316072231 103.225223990466
"1579" 315.6 27.0650249505835 104.709135512275
"1580" 315.8 31.8521948324439 105.460875567105
"1581" 316 36.5407785557904 106.890210893016
"1582" 316.2 41.4950779465986 109.14385508946
"1583" 316.4 46.0264457947652 111.306118373349
"1584" 316.6 51.3572923188421 113.944329614312
"1585" 316.8 57.2500562274519 116.364278841722
"1586" 317 62.4849727500018 118.155316558839
"1587" 317.2 68.0317099420679 118.546667599651
"1588" 317.4 73.0466978171536 118.917127846277
"1589" 317.6 76.9630942753883 121.376568156982
"1590" 317.8 76.8842831696626 122.591931773477
"1591" 318 76.9387833909743 121.047868472635
"1592" 318.2 77.6370152199849 118.562188255588
"1593" 318.4 78.7873742908082 115.569447952049
"1594" 318.6 80.8922709317572 112.667269502103
"1595" 318.8 82.3031592010117 108.427530155499
"1596" 319 84.8425689345394 104.54769639799
"1597" 319.2 86.4054695955365 100.049975828518
"1598" 319.4 87.7680948229864 95.6215326230189
"1599" 319.6 90.0631186067876 91.1539407160355
"1600" 319.8 92.653359272888 86.9567875385314
"1601" 320 95.9825965737528 84.3636887676776
"1602" 320.2 99.2472005808421 80.6717199916628
"1603" 320.4 102.024441849447 77.5233782403322
"1604" 320.6 103.991012248304 73.6341884962731
"1605" 320.8 104.756564748945 69.6940908756163
"1606" 321 107.144390038509 66.3683830824623
"1607" 321.2 110.20442254841 63.7264851240441
"1608" 321.4 114.67982750205 61.5629936683109
"1609" 321.6 118.503299988083 61.2361417451247
"1610" 321.8 122.307672650038 61.0860575379527
"1611" 322 123.551871993289 59.1976606571865
"1612" 322.2 123.153798152145 57.0904607167516
"1613" 322.4 122.856589789085 55.0499118775577
"1614" 322.6 122.048555273081 52.5675088049193
"1615" 322.8 120.76035528437 49.0533974440457
"1616" 323 118.95201138531 45.4181195580635
"1617" 323.2 115.47092758612 43.299429193879
"1618" 323.4 113.246763710342 43.6345673489607
"1619" 323.6 110.2886769446 43.8540440470204
"1620" 323.8 107.155163242505 43.5662057924697
"1621" 324 103.978791776148 42.2597659796636
"1622" 324.2 102.728720895762 39.3741329197001
"1623" 324.4 102.409131369502 35.9703514753199
"1624" 324.6 102.51754753437 32.1304326342648
"1625" 324.8 103.02423203603 28.9989956483963
"1626" 325 103.947097705036 27.8358820955062
"1627" 325.2 104.237633084652 26.7162520635401
"1628" 325.4 102.977456894492 27.0158909397014
"1629" 325.6 100.534813922516 27.0231679240411
"1630" 325.8 97.5803973914983 26.1724383668338
"1631" 326 93.8371450882251 26.2978843163092
"1632" 326.2 89.4570431618531 26.5488897738582
"1633" 326.4 84.6537645810296 27.1000268831776
"1634" 326.6 80.4847770314358 25.7783127740526
"1635" 326.8 76.1028376213953 24.6471816401603
"1636" 327 72.0735372035741 21.153134230588
"1637" 327.2 70.3364364316464 17.3311818215227
"1638" 327.4 70.8445850441573 14.9591584910553
"1639" 327.6 70.1629222712769 12.8446928602184
"1640" 327.8 68.3418164611451 12.8277825062022
"1641" 328 66.7443468167453 13.7074620187965
"1642" 328.2 64.5514507175564 15.1716139207044
"1643" 328.4 60.7072267890421 17.1526405502848
"1644" 328.6 56.4109304922865 18.1320108696568
"1645" 328.8 51.8640638348421 19.1201320139516
"1646" 329 46.2332692126199 19.0237697866568
"1647" 329.2 41.2807889193072 18.2322473370715
"1648" 329.4 36.856174438948 16.4434141528724
"1649" 329.6 35.5704546463064 14.0205169513115
"1650" 329.8 35.2367156460835 13.3993921180246
"1651" 330 34.8576563770754 12.7177603021568
"1652" 330.2 35.133237941784 13.8415937988854
"1653" 330.4 35.5102489126303 14.9281733712136
"1654" 330.6 35.0727326216635 16.5320012481687
"1655" 330.8 34.4751181347322 18.5314591338912
"1656" 331 33.6795923085868 22.0572860620646
"1657" 331.2 31.7341312287859 25.3071155212598
"1658" 331.4 30.0405415287996 28.5706498236178
"1659" 331.6 27.3755563842615 32.3070051447966
"1660" 331.8 22.9173265523013 35.3648836243166
"1661" 332 18.1043707338108 37.1044472332713
"1662" 332.2 12.712237962695 38.8872625261077
"1663" 332.4 9.77498121244884 39.2846850630013
"1664" 332.6 7.47786898518694 41.4348867401625
"1665" 332.8 5.75649402968301 45.274681629081
"1666" 333 5.38412471010018 47.6395052338611
"1667" 333.2 5.43816217461988 51.0669324590179
"1668" 333.4 5.87102951120322 55.5186495922957
"1669" 333.6 7.3118962877359 60.2382138254857
"1670" 333.8 9.11855326486842 64.6096363294901
"1671" 334 11.8880917903766 69.209003748697
"1672" 334.2 15.5578165614111 71.6701265725849
"1673" 334.4 19.0408625677652 74.7342032278106
"1674" 334.6 21.3544181577631 79.3772980940954
"1675" 334.8 22.4485761593293 83.8216512391439
"1676" 335 23.8916097608947 89.5855909597532
"1677" 335.2 25.1441269670356 94.0037773136917
"1678" 335.4 27.2623071469211 99.4720460207796
"1679" 335.6 29.4447925941726 104.061871322143
"1680" 335.8 33.5958023998757 105.915845132595
"1681" 336 38.9513922462368 106.260812212227
"1682" 336.2 44.2458209791842 105.814932753727
"1683" 336.4 47.9234784259456 103.951360077878
"1684" 336.6 52.0969048016529 101.865533477747
"1685" 336.8 56.2108628780545 99.4034537453087
"1686" 337 60.2326421125718 96.3256103215576
"1687" 337.2 61.8817706832049 93.4508784207069
"1688" 337.4 62.6029523416579 90.3264884058322
"1689" 337.6 63.9425129813748 86.7315676476723
"1690" 337.8 65.637883289033 82.4922979364992
"1691" 338 67.9055856706595 78.3632174897553
"1692" 338.2 69.7106391145178 73.8491539116117
"1693" 338.4 73.3913923849247 71.0594024939259
"1694" 338.6 76.7886254052528 67.5954362748026
"1695" 338.8 80.5523046319542 64.4114015368592
"1696" 339 84.0259561181279 61.0953782300472
"1697" 339.2 88.716153817927 59.2013949191127
"1698" 339.4 92.9723174228232 57.3337488853957
"1699" 339.6 96.1213202017767 53.6102841870275
"1700" 339.8 98.6304692075968 49.740577945226
"1701" 340 100.417541730416 45.2186098648515
"1702" 340.2 101.210940205342 40.5002970377401
"1703" 340.4 102.76754057791 37.6398040623008
"1704" 340.6 105.93816825303 37.5144970924276
"1705" 340.8 109.546586391313 38.2502918711077
"1706" 341 115.529625964021 39.212534666358
"1707" 341.2 120.82345034911 41.8356605180437
"1708" 341.4 123.834588514205 44.2575783659724
"1709" 341.6 122.949980713046 45.5123541872379
"1710" 341.8 124.311275143009 47.790072311629
"1711" 342 125.972900979124 51.4276102871696
"1712" 342.2 125.694619366072 54.0319776205742
"1713" 342.4 125.903608559726 57.5426744017847
"1714" 342.6 126.119787456302 62.4456576448009
"1715" 342.8 127.024323721594 68.2193315000727
"1716" 343 127.85490513361 74.0038160431419
"1717" 343.2 126.197352748461 77.3026261444647
"1718" 343.4 124.432411316789 81.1138812482533
"1719" 343.6 122.585423676631 86.5290237592103
"1720" 343.8 121.768526834658 92.3647945018322
"1721" 344 119.486388001092 96.4024341471776
"1722" 344.2 117.20764380926 101.677854065099
"1723" 344.4 113.493362349824 104.056319035562
"1724" 344.6 109.694226900545 104.52703789026
"1725" 344.8 105.01876506862 104.806023385851
"1726" 345 100.606160990493 106.505479788547
"1727" 345.2 95.7159245170785 107.358474179236
"1728" 345.4 91.3614248960583 109.147657452477
"1729" 345.6 88.1048952751053 112.285213617674
"1730" 345.8 86.8698571411465 114.590785020999
"1731" 346 85.2305614546073 114.803477831016
"1732" 346.2 82.1199070010296 113.924814397669
"1733" 346.4 78.397172493985 111.488401642294
"1734" 346.6 73.8332938798151 109.560827607071
"1735" 346.8 69.5883976069421 106.75161486429
"1736" 347 66.9171782739211 103.686109775174
"1737" 347.2 64.5120493923554 99.897246925645
"1738" 347.4 62.3995769306316 97.0750248717006
"1739" 347.6 60.6103571895235 94.1340717250078
"1740" 347.8 60.8305730636912 92.7829685832825
"1741" 348 62.5370828576259 90.9165243809901
"1742" 348.2 64.4009000886148 87.3981301084628
"1743" 348.4 68.1878654172694 85.0147017302992
"1744" 348.6 72.2616173538421 82.1330342962533
"1745" 348.8 76.2402386824384 78.4681309013479
"1746" 349 78.7467090976546 74.7340574011954
"1747" 349.2 81.2452942283876 70.6585412950628
"1748" 349.4 84.0680240238962 67.9098329393144
"1749" 349.6 86.7151632997588 64.5530167157123
"1750" 349.8 88.7914524158232 61.083462929924
"1751" 350 90.2328827184081 57.6834818299335
"1752" 350.2 90.3302576559304 54.3693963288136
"1753" 350.4 89.5121675671157 51.3954998168014
"1754" 350.6 89.5871821533273 49.1085455084554
"1755" 350.8 90.7050291937209 46.4984373723234
"1756" 351 92.0487415467512 43.2479568177174
"1757" 351.2 95.3804822023829 41.0898198786431
"1758" 351.4 98.7627866317245 38.2802669607548
"1759" 351.6 102.698314604802 36.3357828953501
"1760" 351.8 106.606905097297 35.654494524475
"1761" 352 110.603489553024 36.0173747764143
"1762" 352.2 113.654996320453 37.439299167879
"1763" 352.4 117.334061958081 39.0262066916506
"1764" 352.6 120.853209253381 40.4108761573266
"1765" 352.8 120.577782031169 39.6874153280181
"1766" 353 120.034578342919 38.4889397002209
"1767" 353.2 119.564802282997 38.1184596807183
"1768" 353.4 119.142855386881 37.5996306703555
"1769" 353.6 118.815605654109 37.0679081369109
"1770" 353.8 118.315745799132 35.6019927007901
"1771" 354 117.792687064564 33.4854114480107
"1772" 354.2 117.30869254522 32.1670309481942
"1773" 354.4 116.742695340248 30.5237441538026
"1774" 354.6 116.578002760749 29.1750244589179
"1775" 354.8 115.553319360372 30.2244616181077
"1776" 355 114.391304719172 30.3078389305726
"1777" 355.2 112.687824538283 29.9471920388725
"1778" 355.4 110.135548581756 28.8792224163044
"1779" 355.6 106.224089620426 27.7214674368119
"1780" 355.8 102.55612047943 25.6832355365783
"1781" 356 98.8279385792029 23.1231465656396
"1782" 356.2 96.3146330581068 19.5420890451371
"1783" 356.4 93.9493697834748 15.4056031409085
"1784" 356.6 92.0652980025296 10.9886503782713
"1785" 356.8 91.2962626290543 8.72414731671737
"1786" 357 90.38516297324 8.50292114488805
"1787" 357.2 89.0683327023278 8.29597067901867
"1788" 357.4 88.2876515333664 7.77763028692213
"1789" 357.6 87.189399739689 7.37977288790846
"1790" 357.8 85.5601929605234 6.97779140704505
"1791" 358 83.4632607791342 6.21946679221482
"1792" 358.2 79.7242366136486 4.87617209882881
"1793" 358.4 76.4199034319114 3.49640129833663
"1794" 358.6 74.597983093048 2.50125058078421
"1795" 358.8 72.911072112211 2.21186728206776
"1796" 359 69.5521458821589 1.96388774224752
"1797" 359.2 66.0648450662833 1.24979058801951
"1798" 359.4 62.6045172912911 1.37794938967377
"1799" 359.6 58.5215702829389 2.27075664547397
"1800" 359.8 54.1075242539882 3.47548309415864
"1801" 360 50.460802490266 5.4669110127401
"1802" 360.2 45.6881675886493 6.15184632549612
"1803" 360.4 42.101513692808 6.22258983526283
"1804" 360.6 42.0188010764228 6.3268213969901
"1805" 360.8 40.8183727211573 7.17011515545749
"1806" 361 38.1321904980679 8.75141937408688
"1807" 361.2 35.068767638337 10.8499697182684
"1808" 361.4 31.2305994377042 12.6482060352315
"1809" 361.6 27.1589524298421 14.5461019970642
"1810" 361.8 24.9177990875318 16.1932771978867
"1811" 362 22.7880481043421 19.2233539252234
"1812" 362.2 21.1194453002398 22.9474125107515
"1813" 362.4 19.2603067321869 27.4303181323004
"1814" 362.6 17.3362951548733 31.7101019987401
"1815" 362.8 16.2646317646321 35.9230259109101
"1816" 363 17.5081531227159 39.7807675648348
"1817" 363.2 19.5523119746821 42.8711018156501
"1818" 363.4 22.2396489280992 45.9645952995615
"1819" 363.6 24.8133242700707 49.3059613640758
"1820" 363.8 28.8752823755402 50.887125124226
"1821" 364 32.1361726762707 53.1459844556473
"1822" 364.2 36.561618530761 55.9037968637198
"1823" 364.4 40.1555302672588 58.6858092379901
"1824" 364.6 44.6500222541362 59.3827300722842
"1825" 364.8 49.9218496994926 61.2831653069221
"1826" 365 54.4827933434926 63.999257653291
"1827" 365.2 59.7708512378876 65.7492347377083
"1828" 365.4 65.0988626765603 67.020859790781
"1829" 365.6 69.2837535373467 68.415682087302
"1830" 365.8 73.7002327555711 69.3083366845508
"1831" 366 77.2569365829849 71.2466430650704
"1832" 366.2 80.7675151267042 73.2087401719901
"1833" 366.4 84.4105595008064 74.5736772898472
"1834" 366.6 87.6085763721664 77.1235273867739
"1835" 366.8 91.4935963860421 78.5523449032083
"1836" 367 95.3993248221872 79.5367335994503
"1837" 367.2 98.9239561325524 79.3522328445135
"1838" 367.4 101.602330706539 81.2106840254276
"1839" 367.6 103.479427565815 84.1026599148009
"1840" 367.8 106.032914867282 86.4566315707228
"1841" 368 109.273058681166 88.0105609603415
"1842" 368.2 113.123347371316 89.8666210255073
"1843" 368.4 117.480884573559 91.8680345275742
"1844" 368.6 119.768022846977 91.0921216966928
"1845" 368.8 120.810978293714 89.299598872144
"1846" 369 120.788238546201 87.9701267870927
"1847" 369.2 121.343738092586 87.0293701274004
"1848" 369.4 122.008576500132 84.2350374577533
"1849" 369.6 122.392555315135 80.2070045570184
"1850" 369.8 122.511468425578 75.9222351622901
"1851" 370 122.928211213925 71.0748884777401
"1852" 370.2 123.442021223203 66.5240870203512
"1853" 370.4 122.527017097092 62.0026064343829
"1854" 370.6 122.893521497056 57.5563237729633
"1855" 370.8 121.671840163842 52.9909472738279
"1856" 371 122.748137612543 47.7132455810181
"1857" 371.2 123.262788794824 44.0275925011582
"1858" 371.4 122.495343877342 43.7136463683585
"1859" 371.6 120.468257813342 43.4655630606217
"1860" 371.8 118.606802348035 43.2372255356231
"1861" 372 117.567721804698 44.2841477171536
"1862" 372.2 116.45234442603 45.2640176739208
"1863" 372.4 114.830424697842 46.6208356550489
"1864" 372.6 112.395663528149 47.424672588802
"1865" 372.8 109.404608236995 48.0431995390411
"1866" 373 105.708537409842 48.3823263398386
"1867" 373.2 102.436880122724 47.5800385237548
"1868" 373.4 99.1396311552761 45.7925617156505
"1869" 373.6 97.2312933002833 42.922658969843
"1870" 373.8 96.3670491315754 39.6234007693568
"1871" 374 96.2188320860357 36.0712962414417
"1872" 374.2 96.1404708523204 32.3110699645444
"1873" 374.4 94.5822354151369 28.191677249148
"1874" 374.6 92.8378745126947 24.4945654684427
"1875" 374.8 89.8972661106421 22.0918451082401
"1876" 375 86.1849061990462 20.1477846703778
"1877" 375.2 82.1232275805195 19.4401979137965
"1878" 375.4 78.5046111360549 19.4592589436922
"1879" 375.6 75.2739427215549 19.7601259339263
"1880" 375.8 71.6227617725017 18.3005144542773
"1881" 376 69.8291140770421 15.8733352768743
"1882" 376.2 69.1526595141118 12.6650372629227
"1883" 376.4 69.7530983496421 10.6555398692848
"1884" 376.6 70.2068172225609 10.5427709197713
"1885" 376.8 70.510120954471 9.47884113307257
"1886" 377 70.9685663207493 8.79721686514474
"1887" 377.2 73.1158534983867 6.64846004456435
"1888" 377.4 74.6675520268906 5.35466812547553
"1889" 377.6 76.6591271839321 4.1674908765401
"1890" 377.8 78.3816590802299 4.55630296411254
"1891" 378 79.5680226417038 5.76981088804329
"1892" 378.2 82.3913536118646 5.85016695178785
"1893" 378.4 85.4776125686573 5.30905306780531
"1894" 378.6 86.2371525235318 6.02371122323148
"1895" 378.8 88.0713529817815 6.18784598135373
"1896" 379 89.9959248206719 7.0911861829901
"1897" 379.2 92.6811482089952 8.03104288414316
"1898" 379.4 95.6272283197062 9.35088596296097
"1899" 379.6 98.6712051206462 10.6884287067942
"1900" 379.8 100.081883077783 11.999607112696
"1901" 380 102.805779976283 13.9142659639019
"1902" 380.2 105.771268835366 15.5474354416988
"1903" 380.4 108.104184576388 17.6726199124143
"1904" 380.6 109.744972534782 20.3490933961601
"1905" 380.8 111.737627945783 23.4913071061372
"1906" 381 114.801466325499 26.5460899028472
"1907" 381.2 116.89527498539 29.2099921778651
"1908" 381.4 118.465157294395 31.2762816934173
"1909" 381.6 120.520425469401 34.4172272824901
"1910" 381.8 121.700525343993 37.3232556669995
"1911" 382 123.078131120742 40.8066220163719
"1912" 382.2 124.524111705223 44.081706822291
"1913" 382.4 124.83355625924 46.9362372620432
"1914" 382.6 125.602743544707 50.6565359003685
"1915" 382.8 125.839130933806 54.9595309062401
"1916" 383 126.93525057444 59.3887518536865
"1917" 383.2 127.557828597383 63.3526419451736
"1918" 383.4 126.771804420315 67.0660268008628
"1919" 383.6 127.170776040438 71.8903862291644
"1920" 383.8 127.196801441688 75.2968457919264
"1921" 384 126.656300003356 78.621170823333
"1922" 384.2 125.604055595235 82.881169333149
"1923" 384.4 125.163181979824 86.5918882171317
"1924" 384.6 123.831224986444 87.616678173583
"1925" 384.8 123.921494799058 88.8024704233144
"1926" 385 123.762272667342 88.6662807761446
"1927" 385.2 123.24694082168 88.8093565925577
"1928" 385.4 121.980654056405 89.5402127871508
"1929" 385.6 119.802544321869 89.7954560281901
"1930" 385.8 116.949447187311 91.0799947260786
"1931" 386 114.331789421778 92.9735305329167
"1932" 386.2 111.675772010742 94.4407092958355
"1933" 386.4 109.723549920697 97.2202176085628
"1934" 386.6 108.55741512141 100.681112367909
"1935" 386.8 108.861380198671 103.877967252162
"1936" 387 110.097941138028 105.9479044573
"1937" 387.2 110.017216471762 107.35149466168
"1938" 387.4 108.315743498737 109.338386219016
"1939" 387.6 106.429034304329 111.57985242919
"1940" 387.8 104.420857200006 112.942530340783
"1941" 388 102.390285657251 114.457852014738
"1942" 388.2 98.7924056305857 115.542789858144
"1943" 388.4 96.6533305844737 114.722464492332
"1944" 388.6 93.1790485487387 113.753020588007
"1945" 388.8 89.3309147001935 113.172623375152
"1946" 389 85.3481781305485 113.155565891706
"1947" 389.2 81.4985743209339 113.947980761596
"1948" 389.4 77.1170363382205 113.448070144882
"1949" 389.6 73.5145884537828 111.825356034185
"1950" 389.8 70.6520669519378 108.841432500216
"1951" 390 68.1149936654908 105.019398991152
"1952" 390.2 67.2621214363806 100.968411294317
"1953" 390.4 66.5360290790348 96.5043348425589
"1954" 390.6 65.0543317980197 92.7179012053172
"1955" 390.8 63.1711127055944 89.7758209694672
"1956" 391 60.1260091919306 87.8196068778308
"1957" 391.2 56.4150054094474 85.8743987750954
"1958" 391.4 51.7134020327881 85.3111826169901
"1959" 391.6 48.1469852598957 84.5718416781508
"1960" 391.8 44.0611399121457 83.7392300362579
"1961" 392 40.163471930028 84.6843583972025
"1962" 392.2 37.6053561801148 85.0181761156901
"1963" 392.4 36.125992865731 85.1625561308234
"1964" 392.6 35.6980524744421 84.1059233602249
"1965" 392.8 34.5617484114111 82.0318819690073
"1966" 393 35.3559817011421 79.4105180947628
"1967" 393.2 36.965468544746 76.4425911896824
"1968" 393.4 38.944909423481 72.5328435325179
"1969" 393.6 40.9374006290119 68.2043141202542
"1970" 393.8 43.2670470455564 63.4685488989615
"1971" 394 45.7567218148127 59.8211157583725
"1972" 394.2 49.3238716108921 58.2157248946001
"1973" 394.4 53.7474775618318 57.1885998633509
"1974" 394.6 58.0252738436867 54.9678795507474
"1975" 394.8 63.2651929168906 53.5838598168736
"1976" 395 66.9332072312844 50.5754578788459
"1977" 395.2 70.2808229187075 46.6691128427016
"1978" 395.4 72.0659333031094 42.7665881751089
"1979" 395.6 72.8490116110239 38.1058664391719
"1980" 395.8 73.8351429110221 33.7751608622501
"1981" 396 75.2865731039864 29.1710844342478
"1982" 396.2 77.0104650431005 23.868563817271
"1983" 396.4 76.5994713630812 19.9275296000553
"1984" 396.6 76.8144742183315 16.0887354990433
"1985" 396.8 79.1853178855844 14.3999319460313
"1986" 397 82.9442530873953 14.9137279290752
"1987" 397.2 87.2935186127762 14.5542423627813
"1988" 397.4 91.9940332580921 15.5987254938338
"1989" 397.6 96.4826286001368 17.6876959004848
"1990" 397.8 101.128201998648 20.2959778431738
"1991" 398 105.386634074424 23.3339378854901
"1992" 398.2 109.449311363474 27.6485759538322
"1993" 398.4 112.510361351155 31.9529470609588
"1994" 398.6 114.383924551463 37.2130955652619
"1995" 398.8 116.956713676531 41.4299136446127
"1996" 399 119.278075671198 45.9966188242497
"1997" 399.2 120.996144809175 51.5658928054345
"1998" 399.4 123.449160266385 55.8649391944187
"1999" 399.6 126.599408333798 57.9315908872025
"2000" 399.8 125.503723876869 57.3273245501446
"2001" 400 123.312756587044 57.9655424204132
"2002" 400.2 121.020276786128 59.9342717217901
"2003" 400.4 118.695149530141 63.3934390882144
"2004" 400.6 116.250341115314 67.1983812179241
"2005" 400.8 114.702547773244 71.4835617063919
"2006" 401 114.179398913674 76.3116071250594
"2007" 401.2 112.706866074604 80.5017619833662
"2008" 401.4 109.454537670004 84.4366391230982
"2009" 401.6 106.585115167248 88.8919906234766
"2010" 401.8 103.80141716932 93.400146244645
"2011" 402 100.154802153678 96.3900791129211
"2012" 402.2 97.0642710639129 98.1148564733352
"2013" 402.4 93.1282769383286 100.38500709045
"2014" 402.6 90.1667764168784 100.291574294126
"2015" 402.8 87.1497427022745 101.015091576206
"2016" 403 85.9677864477631 103.344157107753
"2017" 403.2 86.5407184411357 105.96422563443
"2018" 403.4 88.1530133386799 108.34886182026
"2019" 403.6 89.8024146277802 110.378514500043
"2020" 403.8 91.5618817004862 110.837511713295
"2021" 404 94.2707472404608 111.180828100227
"2022" 404.2 96.7596940541348 112.592169694551
"2023" 404.4 99.0587855300216 113.932397381657
"2024" 404.6 100.325714320022 115.846575862836
"2025" 404.8 100.856750982746 114.464498665051
"2026" 405 102.014952706688 112.923043882195
"2027" 405.2 103.932652743859 111.094217216016
"2028" 405.4 106.301591145161 108.474949953645
"2029" 405.6 108.999218240711 105.613784125832
"2030" 405.8 111.300650921181 102.041909229973
"2031" 406 115.325884349646 99.2995131798294
"2032" 406.2 118.984617519789 96.2737828372532
"2033" 406.4 121.087103799227 92.1806661424517
"2034" 406.6 122.865420444947 89.2872204950427
"2035" 406.8 123.694006116036 85.0081577422813
"2036" 407 124.304494943062 80.0634794225864
"2037" 407.2 123.760529187356 74.76551982788
"2038" 407.4 123.641972548292 69.4219788468525
"2039" 407.6 124.093081851398 63.969126948629
"2040" 407.8 124.791224292734 58.5170980915306
"2041" 408 125.000096336491 53.1424429971793
"2042" 408.2 125.412799340981 50.560894660879
"2043" 408.4 123.78749912555 49.5506354017689
"2044" 408.6 121.464833049047 48.2167415440258
"2045" 408.8 117.76993195464 46.9152927856873
"2046" 409 114.184660023328 45.1164790321551
"2047" 409.2 110.470699155783 43.3647915421372
"2048" 409.4 106.915385040729 42.6932491020416
"2049" 409.6 104.090380836476 41.725992550604
"2050" 409.8 101.896348680732 39.6684133623101
"2051" 410 101.768797559649 37.2055149561514
"2052" 410.2 101.677277823789 33.7341778992561
"2053" 410.4 101.064451563998 30.3525582902713
"2054" 410.6 99.0983037952132 27.1853120005159
"2055" 410.8 95.4166041216656 24.6078791954901
"2056" 411 92.1628482540792 22.1736006201447
"2057" 411.2 89.1192227831362 19.3959604831077
"2058" 411.4 85.0773938951858 15.7539870909901
"2059" 411.6 82.3241032889633 15.2019458566568
"2060" 411.8 79.0430204034737 13.3147247300532
"2061" 412 75.6585701720296 13.0946346063651
"2062" 412.2 71.4935417749046 12.0754815583651
"2063" 412.4 69.153915557195 9.41425563063716
"2064" 412.6 69.3531895228856 6.58853325306618
"2065" 412.8 70.8615317624441 5.07887888923499
"2066" 413 73.2277985619169 3.29793663751346
"2067" 413.2 74.3944858216673 3.5365188772231
"2068" 413.4 76.5987763797954 3.11934673424243
"2069" 413.6 78.6355360963321 3.3457987315901
"2070" 413.8 80.4794340975217 3.55878192924252
"2071" 414 81.8015911425421 4.14413528585676
"2072" 414.2 83.6305629572927 4.54610343400109
"2073" 414.4 86.4655870355431 5.1920942920004
"2074" 414.6 89.5451932679474 6.04923629049536
"2075" 414.8 92.0443377835774 7.26354294846069
"2076" 415 95.0958562446771 8.30452251804834
"2077" 415.2 96.0984757256953 8.64445957839377
"2078" 415.4 96.9452148737289 8.96243771098066
"2079" 415.6 98.1144171921362 9.85264131672539
"2080" 415.8 99.6057653327289 11.5583935879618
"2081" 416 102.373153452495 12.8785195627044
"2082" 416.2 104.712731380902 15.1972747385201
"2083" 416.4 108.050436082266 17.7614097612931
"2084" 416.6 108.889389692308 18.6197366203784
"2085" 416.8 107.594312185727 18.4868361896536
"2086" 417 107.372351035077 20.1516844907146
"2087" 417.2 108.184807317569 21.9885786535659
"2088" 417.4 110.265480226084 24.8687019163269
"2089" 417.6 113.420812665473 27.1279330004658
"2090" 417.8 115.638091801467 28.0818191523747
"2091" 418 117.612887172484 30.2889363392354
"2092" 418.2 119.687829678702 32.8846758865601
"2093" 418.4 121.917163647724 36.6408339326719
"2094" 418.6 123.600129028622 40.9967250849167
"2095" 418.8 125.123089930172 44.411979327999
"2096" 419 124.73320082186 47.6963282465446
"2097" 419.2 125.859315234094 52.1554753054249
"2098" 419.4 127.37980683736 55.9559350022758
"2099" 419.6 127.034784601512 57.3814803371094
"2100" 419.8 125.941508590702 58.1107497494574
"2101" 420 124.227781823668 60.1128572558892
"2102" 420.2 124.08018891044 63.993501163205
"2103" 420.4 124.383328996873 67.7360459052169
"2104" 420.6 126.063105844896 71.4138478620079
"2105" 420.8 126.43772817093 72.9164830479313
"2106" 421 124.680198432172 74.6545433756976
"2107" 421.2 124.031947509785 78.2717469211615
"2108" 421.4 123.09103287264 82.5424055863571
"2109" 421.6 123.413291373369 87.314744859081
"2110" 421.8 122.178611679842 90.5909616017679
"2111" 422 119.57284733068 91.0680201043414
"2112" 422.2 116.460377314208 91.2852323947497
"2113" 422.4 113.150477122302 90.4184133287801
"2114" 422.6 109.238883211208 90.2489301368074
"2115" 422.8 105.540425705015 91.2190854421151
"2116" 423 102.97476079142 93.5625822946048
"2117" 423.2 100.829237300663 96.6982580186824
"2118" 423.4 99.0451768008151 100.202523605504
"2119" 423.6 98.7076246586725 104.090442463508
"2120" 423.8 99.9445925753375 106.865334579394
"2121" 424 100.797521337026 109.130532636859
"2122" 424.2 99.4456487187448 109.962510656335
"2123" 424.4 96.7868701181189 110.532945659794
"2124" 424.6 92.7525235205263 112.040482787069
"2125" 424.8 88.8022093583798 112.62400357082
"2126" 425 85.2212898172138 110.513800302875
"2127" 425.2 82.0192113886828 107.388698257459
"2128" 425.4 78.5906053717439 103.145223509392
"2129" 425.6 76.6378498845337 98.7613835320088
"2130" 425.8 74.5244929426477 94.7949679247679
"2131" 426 73.8423182273468 90.3998042608592
"2132" 426.2 73.6707768287572 85.7991261753486
"2133" 426.4 73.5296673197625 80.7137200840874
"2134" 426.6 72.0914869163278 76.2443603221044
"2135" 426.8 72.4364535268621 70.6175435474501
"2136" 427 74.7113969323239 65.6623751029355
"2137" 427.2 78.1384936372666 60.5174003289712
"2138" 427.4 81.1441958703976 55.8760609042679
"2139" 427.6 82.9798349172421 51.3173327009501
"2140" 427.8 84.5239523697815 46.8265737703537
"2141" 428 88.2326768147196 43.4726101043881
"2142" 428.2 92.0523119824321 40.3830944372201
"2143" 428.4 94.4130754164984 36.2524989822088
"2144" 428.6 95.7570161077454 32.2001584542804
"2145" 428.8 95.1593335382145 28.3307693854582
"2146" 429 95.0332852575812 24.1439983923923
"2147" 429.2 94.9232952265841 19.8675846758611
"2148" 429.4 94.6494751332615 16.1649359006675
"2149" 429.6 93.8477329335637 13.9468291089695
"2150" 429.8 95.4699242296256 13.1312440022581
"2151" 430 98.0449110148217 13.7559791384697
"2152" 430.2 100.627486157316 15.2497745304006
"2153" 430.4 103.800057445331 16.4465232712135
"2154" 430.6 106.798574255578 18.4953645703392
"2155" 430.8 110.168872002872 20.3926322138725
"2156" 431 112.097659297812 22.5810385712801
"2157" 431.2 113.17839973108 25.8597472649703
"2158" 431.4 115.655848000418 29.4739489568689
"2159" 431.6 116.6588029832 33.7634942418322
"2160" 431.8 117.562767788275 37.3982499478901
"2161" 432 119.071302121211 39.886458474948
"2162" 432.2 120.784990010842 42.7890875399631
"2163" 432.4 120.57104637555 46.535293536009
"2164" 432.6 120.733847931246 51.4769376782837
"2165" 432.8 121.780936809648 56.9058301298512
"2166" 433 123.998062192148 61.6548002354623
"2167" 433.2 126.753251851302 65.9507177896117
"2168" 433.4 126.354827406879 69.635860736513
"2169" 433.6 123.597815564794 72.0291195166728
"2170" 433.8 120.890951327824 76.9888714772992
"2171" 434 119.423337572992 81.8060581154574
"2172" 434.2 119.051490329909 87.0224287805189
"2173" 434.4 118.591202790263 91.9725546774374
"2174" 434.6 115.467223115974 95.4624833714111
"2175" 434.8 110.869792172094 98.5327884558219
"2176" 435 105.764328769402 100.645228476807
"2177" 435.2 101.154320821364 103.296302721795
"2178" 435.4 96.4252007893111 107.68970916876
"2179" 435.6 95.1988400527963 110.964153087807
"2180" 435.8 94.415244343503 111.486799324807
"2181" 436 91.1230197149671 110.89806633882
"2182" 436.2 88.0505721092183 109.712418094219
"2183" 436.4 85.3418010776259 107.715334249882
"2184" 436.6 82.3926789538766 104.013958918111
"2185" 436.8 80.5325321182934 100.631172406008
"2186" 437 79.3310800020421 97.0913179105601
"2187" 437.2 78.396157597758 91.603500208906
"2188" 437.4 77.0710739528037 87.2171948077209
"2189" 437.6 74.8973028552813 82.6490024588966
"2190" 437.8 72.2718897494367 78.6281553664225
"2191" 438 68.9464870200088 74.7551633732956
"2192" 438.2 66.0365456235178 70.4646017285577
"2193" 438.4 63.3489476641907 65.2880977335773
"2194" 438.6 62.3397550298707 60.2836956239615
"2195" 438.8 63.7683216578037 56.3853652185863
"2196" 439 66.9297594932855 53.1730084936788
"2197" 439.2 70.6060825215248 50.4284646507689
"2198" 439.4 74.2862670163229 48.8299132954324
"2199" 439.6 78.6096615121979 47.1064176962305
"2200" 439.8 82.4277610990542 44.5218981277174
"2201" 440 85.072267834621 41.4111650743901
"2202" 440.2 87.4880329544747 38.3599456429289
"2203" 440.4 89.9837946514059 34.2586622470965
"2204" 440.6 90.591216138197 30.2563705845062
"2205" 440.8 89.9624224484135 26.0365133788472
"2206" 441 87.8448414708421 21.8296029343199
"2207" 441.2 86.7630791963037 17.3177150506275
"2208" 441.4 88.3436946819046 15.7062142918651
"2209" 441.6 92.0179497709645 15.4952990086534
"2210" 441.8 94.915121492455 15.9348045672482
"2211" 442 98.6538125047095 15.6317927204391
"2212" 442.2 101.307626876158 15.5072447741059
"2213" 442.4 100.929250719055 15.1454768269582
"2214" 442.6 100.007357854842 15.3602234133537
"2215" 442.8 99.1896129085694 15.6806389549598
"2216" 443 98.2749994356737 16.6135622275269
"2217" 443.2 98.1703111093421 17.4610684463901
"2218" 443.4 98.4870433068421 18.4950156515385
"2219" 443.6 98.6751234571101 20.3533092225571
"2220" 443.8 99.1491157712937 23.2209269628288
"2221" 444 101.034378852693 26.6922640197241
"2222" 444.2 103.186557287248 29.6956823023026
"2223" 444.4 105.347850540036 32.2645264566125
"2224" 444.6 108.678636449492 34.336456776753
"2225" 444.8 112.343928941767 37.1371515093078
"2226" 445 116.060301796814 39.2521951033675
"2227" 445.2 118.325130041585 42.9825096742821
"2228" 445.4 121.643423069487 45.5201615688499
"2229" 445.6 124.045538821333 45.6519474389807
"2230" 445.8 122.748137612543 45.5094461746536
"2231" 446 121.868790003015 46.3725874126083
"2232" 446.2 121.118011292785 48.709028864533
"2233" 446.4 120.261641856468 52.306577893149
"2234" 446.6 119.658831086398 56.2440883938234
"2235" 446.8 118.057366851195 59.9035472549019
"2236" 447 116.716338696671 64.021803410733
"2237" 447.2 115.31256148737 67.7130989096845
"2238" 447.4 113.714375609197 72.1872708670628
"2239" 447.6 112.233812701141 76.2876301043826
"2240" 447.8 110.882626779568 80.6504803526693
"2241" 448 110.345496781242 85.0112273449083
"2242" 448.2 107.807232492407 88.8981582359292
"2243" 448.4 104.647622257868 92.2081900918249
"2244" 448.6 100.891965656001 95.2535617434414
"2245" 448.8 96.2134197485718 96.731894306909
"2246" 449 92.0390425703684 97.7522252522796
"2247" 449.2 87.4647628338421 98.5995486087537
"2248" 449.4 82.7454530910921 100.85326659899
"2249" 449.6 78.1106052676754 100.255221928462
"2250" 449.8 74.4110275768766 99.2762151152315
"2251" 450 71.1680577666842 99.1200359219638
"2252" 450.2 68.6678380986367 100.541605957079
"2253" 450.4 65.9886673275291 103.942851219503
"2254" 450.6 63.950340256258 107.013280154601
"2255" 450.8 62.1261870338421 110.607083910939
"2256" 451 60.5504443512796 114.805198838687
"2257" 451.2 57.720332948618 118.774106509835
"2258" 451.4 56.2242314756811 119.757260105855
"2259" 451.6 54.287471212637 121.716505437375
"2260" 451.8 51.5473316373421 123.221378731375
"2261" 452 50.7461258705461 124.60462838263
"2262" 452.2 50.7465676713549 124.953622971247
"2263" 452.4 50.8838045252913 125.007409758846
"2264" 452.6 50.3327325147551 124.132051545373
"2265" 452.8 48.1614644460671 123.63770692834
"2266" 453 44.7777797791782 123.73389484994
"2267" 453.2 42.0331051111486 123.625994887264
"2268" 453.4 38.9504396681992 122.940982359514
"2269" 453.6 35.6892572663132 121.190002420445
"2270" 453.8 32.4172136798581 119.46809702071
"2271" 454 29.0995165276958 118.101189066819
"2272" 454.2 26.7185438504611 114.317612968252
"2273" 454.4 23.0819340449732 111.527224034088
"2274" 454.6 19.1284931404405 108.676519299416
"2275" 454.8 16.3624713621566 106.316831023651
"2276" 455 14.5250955892235 103.97442280849
"2277" 455.2 12.02538418667 100.694546042334
"2278" 455.4 9.68151526828114 97.3110883224047
"2279" 455.6 7.73693407914211 94.3083931188651
"2280" 455.8 5.6898777816726 90.1834683221003
"2281" 456 5.07712887237152 86.5626426097548
"2282" 456.2 3.31726896491773 81.9989352109901
"2283" 456.4 2.33697776576452 78.0486189247228
"2284" 456.6 1.70132901078177 72.8100843999815
"2285" 456.8 1.11810489538521 68.9520190361625
"2286" 457 1.30360304444736 64.8376047744375
"2287" 457.2 0.63679841813157 60.5129092747006
"2288" 457.4 1.74133887046597 55.9719636216415
"2289" 457.6 1.91353315851859 51.7690573019313
"2290" 457.8 3.67204178445749 48.392083466089
"2291" 458 6.04391713292631 46.1944794457269
"2292" 458.2 8.53788367572125 42.537553182111
"2293" 458.4 8.99662327605639 39.2172561469544
"2294" 458.6 8.8558406826649 37.5303205723066
"2295" 458.8 8.01948866277234 36.5414503505599
"2296" 459 8.38986591652503 36.7569292493925
"2297" 459.2 9.49289738208211 36.9625620198701
"2298" 459.4 12.8743303225921 36.0207316705118
"2299" 459.6 15.6170888013927 33.3286515900687
"2300" 459.8 18.7481800110679 30.6549909298933
"2301" 460 22.4215437043778 27.8427801648115
"2302" 460.2 26.3523411002088 26.2003058329901
"2303" 460.4 30.4136488041524 24.1180707263004
"2304" 460.6 34.4630104315163 23.0269037158328
"2305" 460.8 36.8382883854421 20.1348464429077
"2306" 461 38.0187679168303 17.329178051943
"2307" 461.2 38.916669615086 14.0403806703438
"2308" 461.4 39.2618486354892 11.6414047914136
"2309" 461.6 41.0318226803421 11.0064324757234
"2310" 461.8 44.9984486054376 10.9173042971811
"2311" 462 49.1121766491212 9.53981988697847
"2312" 462.2 54.0904420680556 8.44814838734965
"2313" 462.4 59.0674589551278 7.43242046245438
"2314" 462.6 64.0147027614358 6.88018965352134
"2315" 462.8 68.9599241435391 6.08361441962646
"2316" 463 71.6123163489671 6.05212780202135
"2317" 463.2 74.5777215480609 7.86749416877135
"2318" 463.4 78.1866209950754 9.69427292642343
"2319" 463.6 82.4369834726573 12.4209689027618
"2320" 463.8 86.2159330265564 16.3979574235176
"2321" 464 89.5221450210812 20.7043568553923
"2322" 464.2 92.1393382352957 24.3524342627117
"2323" 464.4 95.1153779786163 26.1674299282159
"2324" 464.6 98.6828413925694 28.4509354806568
"2325" 464.8 102.672039603375 29.677334778001
"2326" 465 106.636729449674 29.8008662723059
"2327" 465.2 109.98538187063 29.2809275462628
"2328" 465.4 110.565097771509 29.5202740954143
"2329" 465.6 110.358683182934 31.3363692164697
"2330" 465.8 111.832026561509 34.5195286301113
"2331" 466 114.532045207113 37.1514387015695
"2332" 466.2 118.222715336487 39.3088047330835
"2333" 466.4 121.429971940297 40.2611435099992
"2334" 466.6 121.829350229626 42.0591536001793
"2335" 466.8 120.404911373842 44.2523985041523
"2336" 467 119.091489784209 47.1572247592378
"2337" 467.2 118.725325777956 51.078559701133
"2338" 467.4 117.867534547203 54.7224362735456
"2339" 467.6 117.125239109918 58.1125356484901
"2340" 467.8 116.503481128001 60.8467470675695
"2341" 468 114.526361788242 64.0433115107719
"2342" 468.2 111.946708800604 67.3848415043479
"2343" 468.4 109.899768197851 70.8183630230446
"2344" 468.6 108.306322589338 73.3489905914396
"2345" 468.8 107.137351545231 76.9597895847679
"2346" 469 107.989009231842 81.2902280550386
"2347" 469.2 109.747736743051 84.4726976093174
"2348" 469.4 111.515865052653 87.1256882125847
"2349" 469.6 114.467313857137 89.5845732434812
"2350" 469.8 114.571280172615 91.2442747361992
"2351" 470 113.789488610923 93.0340214232874
"2352" 470.2 111.894404401016 94.2287717869901
"2353" 470.4 109.526600081524 96.3863651147446
"2354" 470.6 106.990889680764 99.8518379518249
"2355" 470.8 105.107021653894 104.717185980973
"2356" 471 102.353360476325 107.802836090094
"2357" 471.2 98.3462734412865 109.151578743296
"2358" 471.4 94.1230495020148 109.839185348345
"2359" 471.6 90.2006441938691 111.000036978909
"2360" 471.8 87.2565458413986 109.848400022642
"2361" 472 86.1466919642458 109.235566668091
"2362" 472.2 84.3400455438156 109.485628201353
"2363" 472.4 81.9570778576785 110.978783756563
"2364" 472.6 80.1610895660854 113.985191345855
"2365" 472.8 79.2197236294474 117.280404543727
"2366" 473 79.7566259900103 118.663442352532
"2367" 473.2 80.9355548196635 118.609961054713
"2368" 473.4 81.9665066189353 119.805842613439
"2369" 473.6 83.344582651237 120.35527403115
"2370" 473.8 85.8218422739066 122.562664842224
"2371" 474 88.2678322120195 122.118840127772
"2372" 474.2 90.764238587799 121.508687425266
"2373" 474.4 92.8889359245879 120.463325882753
"2374" 474.6 95.8168298316472 119.77021544121
"2375" 474.8 97.656619394069 117.843789734293
"2376" 475 101.198046682258 116.784297264132
"2377" 475.2 102.639162870708 115.496097891578
"2378" 475.4 105.341678899346 113.27142493386
"2379" 475.6 108.455324198245 111.048008695738
"2380" 475.8 110.521828345621 108.742304793293
"2381" 476 113.267144738703 106.721151050355
"2382" 476.2 115.29643415712 104.295123686094
"2383" 476.4 116.757966356914 101.009096919945
"2384" 476.6 118.817973846368 98.445956813197
"2385" 476.8 120.908406349868 95.4181497514125
"2386" 477 122.724624353054 91.9931738951936
"2387" 477.2 123.807366742918 88.7389484299138
"2388" 477.4 125.277629667903 85.189327361251
"2389" 477.6 125.904067148815 81.8198948106658
"2390" 477.8 125.974748769879 78.6504564466323
"2391" 478 126.840909627042 75.2273580841083
"2392" 478.2 127.211134373453 73.8350946494067
"2393" 478.4 126.511055667074 71.4411466043651
"2394" 478.6 125.622657574763 68.6694861358322
"2395" 478.8 126.007552022953 64.6450235881012
"2396" 479 127.250733548677 60.9556403198944
"2397" 479.2 126.999915001787 60.6878839756323
"2398" 479.4 125.787055224451 58.3696401674174
"2399" 479.6 124.225277552415 54.8222926832992
"2400" 479.8 123.10655141522 51.0456044626117
"2401" 480 120.82607959322 47.8607511876117
"2402" 480.2 118.513990553627 45.334428069448
"2403" 480.4 114.964570099136 45.1932720106077
"2404" 480.6 112.850214999072 45.8215498896101
"2405" 480.8 110.819303548143 46.9420492977474
"2406" 481 109.017221965621 46.6732131801164
"2407" 481.2 107.422769629781 45.8515005097962
"2408" 481.4 107.052815536495 44.4806931360638
"2409" 481.6 106.947593766462 43.0507275403601
"2410" 481.8 106.848773320842 41.4876015529901
"2411" 482 107.059469087005 41.2175813840227
"2412" 482.2 107.807416105275 40.2263996560901
"2413" 482.4 108.498476341012 38.9871529179369
"2414" 482.6 107.750449236278 38.3000377645646
"2415" 482.8 105.501563894644 36.8711409642772
"2416" 483 102.163722366801 33.6255637541329
"2417" 483.2 99.3159382066825 29.6562104505433
"2418" 483.4 95.3184285473625 26.9256724156227
"2419" 483.6 91.6794962342381 23.6234126683069
"2420" 483.8 89.1648995326808 18.7498039135385
"2421" 484 87.4527603505684 15.2175907499375
"2422" 484.2 87.6527138081828 15.7301881873967
"2423" 484.4 86.3490481252292 17.1881984367643
"2424" 484.6 84.4161320823263 19.019299817148
"2425" 484.8 82.0927235418112 21.5156165002375
"2426" 485 79.2166645772957 25.0143584072891
"2427" 485.2 75.2444083963856 27.1723784412727
"2428" 485.4 71.0514819233938 27.8168934263694
"2429" 485.6 66.0729456339943 27.1391451897075
"2430" 485.8 62.127564130353 25.0205254024249
"2431" 486 59.7146028138072 22.4584735666413
"2432" 486.2 57.7643321996992 19.6258587153115
"2433" 486.4 57.3535917566892 16.9335068686019
"2434" 486.6 57.3087675616226 17.2842702499535
"2435" 486.8 56.407652289938 18.9440757412367
"2436" 487 56.3609157871127 21.7130349128254
"2437" 487.2 57.5413953185009 23.9296927922254
"2438" 487.4 59.9348694600273 26.1578411226568
"2439" 487.6 63.9674568753088 27.9838236669901
"2440" 487.8 68.113802663103 30.155062769251
"2441" 488 72.2031437173806 32.6050107706275
"2442" 488.2 76.2484838898734 35.4443424636776
"2443" 488.4 79.3441579766486 39.9629814690869
"2444" 488.6 82.2895506855997 43.873346188081
"2445" 488.8 85.3983158753955 47.873386973893
"2446" 489 88.9926036914857 51.0232414575446
"2447" 489.2 93.0958307956091 52.4261811118639
"2448" 489.4 96.6056540536921 52.7734476182801
"2449" 489.6 99.8228536621237 51.1646081640969
"2450" 489.8 101.831735312442 49.2659232086187
"2451" 490 103.896947644702 46.9845987756723
"2452" 490.2 105.398570366075 46.9383387890775
"2453" 490.4 106.920988261872 48.2713390287401
"2454" 490.6 109.221600699496 50.7314149462985
"2455" 490.8 113.091916858231 53.0627738446845
"2456" 491 115.861088389166 56.4340318954496
"2457" 491.2 117.887871432647 58.8853557971671
"2458" 491.4 120.581803318106 59.5619443464712
"2459" 491.6 122.062284581851 58.3731145528083
"2460" 491.8 122.863904979888 56.8061667415083
"2461" 492 122.681959063977 55.0258102852063
"2462" 492.2 121.877015357267 53.3420200261317
"2463" 492.4 120.821846121097 51.6362812798356
"2464" 492.6 119.031651060396 49.523668834374
"2465" 492.8 117.078318350956 46.4304938357901
"2466" 493 116.002629839992 42.7091564913639
"2467" 493.2 114.978655366272 38.7206010276701
"2468" 493.4 112.947959750436 34.9256019750656
"2469" 493.6 110.489926663302 31.9559726715701
"2470" 493.8 106.472457838664 30.0107778107228
"2471" 494 103.047986950842 27.8484674028026
"2472" 494.2 98.7260618311411 27.34291298732
"2473" 494.4 94.5373601512132 26.6731087934025
"2474" 494.6 90.3549441360296 27.7927324704901
"2475" 494.8 86.7164830172484 29.0666737804901
"2476" 495 82.9434107145296 31.1447905424276
"2477" 495.2 79.0140782452251 31.9533705786816
"2478" 495.4 74.1263781666234 33.5294494320838
"2479" 495.6 71.0930777145549 32.1281986946284
"2480" 495.8 67.2245752066526 29.4709825225585
"2481" 496 63.6662973441858 26.9646706189901
"2482" 496.2 62.4004562334355 23.9114112815066
"2483" 496.4 63.2610317585017 20.8985415726497
"2484" 496.6 64.5630032597144 18.1785413501284
"2485" 496.8 65.1481456003053 17.297467562369
"2486" 497 65.7657279214785 14.2329783754143
"2487" 497.2 66.6808587531391 12.2941643055148
"2488" 497.4 65.6989262216421 12.2421555464234
"2489" 497.6 64.5939439813204 12.7616097313053
"2490" 497.8 62.5943998475377 13.600749333327
"2491" 498 59.3957370553938 13.7508242035418
"2492" 498.2 57.2527342883088 15.3335864586901
"2493" 498.4 56.5823294055125 17.7376957022758
"2494" 498.6 55.8273475931247 21.0366893710444
"2495" 498.8 52.7192407680921 24.1892984793472
"2496" 499 49.0587215141278 26.7917785840615
"2497" 499.2 44.3258375343421 27.6471391779187
"2498" 499.4 39.8610314279362 27.8504345180607
"2499" 499.6 35.3144382222142 26.4713886931413
"2500" 499.8 31.8570224840539 24.9818184388372
"2501" 500 30.0198544184235 24.3293896998157
"2502" 500.2 29.9447722523477 26.2733069642373
"2503" 500.4 29.7363606869983 28.3898924595526
"2504" 500.6 28.1509000847398 31.8896119106037
"2505" 500.8 26.4516998745454 36.1454476640231
"2506" 501 23.311489736 40.6347313707164
"2507" 501.2 19.8251080379176 44.0475024872354
"2508" 501.4 16.2950380555921 47.7759174081845
"2509" 501.6 12.7102054566148 51.8412700178992
"2510" 501.8 8.88702388073099 55.5788079319345
"2511" 502 7.30272303020573 59.606521366581
"2512" 502.2 7.28441310363698 64.7027320406055
"2513" 502.4 7.84669720174476 69.4308841279104
"2514" 502.6 10.2554551527368 74.6033706587269
"2515" 502.8 13.9525286048256 78.0381358653537
"2516" 503 17.6873509138586 81.7146673153703
"2517" 503.2 21.7942010241194 84.9568342358052
"2518" 503.4 26.668423590637 86.993438449426
"2519" 503.6 31.4643629789099 90.3777983524392
"2520" 503.8 35.0723845643037 93.2880151272978
"2521" 504 37.7367156463507 97.4575540726797
"2522" 504.2 41.0817150087979 102.251219894919
"2523" 504.4 45.1504149163082 105.169552495075
"2524" 504.6 50.103357670278 106.827724691272
"2525" 504.8 55.5621262488962 107.563838526531
"2526" 505 60.1089305897645 107.275687961818
"2527" 505.2 65.0717964705921 106.794787319796
"2528" 505.4 69.6825123170564 105.537275808437
"2529" 505.6 71.7945715710879 104.314500361583
"2530" 505.8 74.1382556240296 103.510344188419
"2531" 506 76.1846898940073 104.052520949668
"2532" 506.2 79.4831114568421 105.530451122847
"2533" 506.4 83.0045237859703 108.565511298759
"2534" 506.6 85.912238231859 111.835072535702
"2535" 506.8 86.9482457117652 112.612724845144
"2536" 507 89.2593950068073 112.766279510068
"2537" 507.2 92.035452083919 111.567439667708
"2538" 507.4 95.4988388504283 110.326557754214
"2539" 507.6 99.5070834095601 107.650886768503
"2540" 507.8 103.614770883211 105.875277342095
"2541" 508 107.192496609955 102.380888395938
"2542" 508.2 110.776252569842 99.0395764708059
"2543" 508.4 113.029491343085 95.0752879284948
"2544" 508.6 113.919605621788 90.0419808870982
"2545" 508.8 115.03536906093 84.8465687274607
"2546" 509 116.446614938058 79.7540440376928
"2547" 509.2 117.912897313512 75.2143211701186
"2548" 509.4 118.878785225888 70.5439822024488
"2549" 509.6 118.590848734709 66.6541430247866
"2550" 509.8 116.920857201342 63.5460155187826
"2551" 510 114.753001271787 60.7382702374345
"2552" 510.2 111.856661287981 58.3142430225734
"2553" 510.4 110.461330270614 54.9622607804758
"2554" 510.6 110.146307421481 51.8171423415734
"2555" 510.8 112.155113903425 49.2685382337765
"2556" 511 113.610553262899 44.9854804070187
"2557" 511.2 114.93343666488 40.7625265457097
"2558" 511.4 116.204250604498 36.6267192420213
"2559" 511.6 117.643006611642 36.370380459348
"2560" 511.8 119.675467525054 37.6657776229901
"2561" 512 121.040835824745 39.4060061891746
"2562" 512.2 121.650527343076 40.2517594223546
"2563" 512.4 122.618643197083 41.7878877189187
"2564" 512.6 124.420623163574 43.8352933957044
"2565" 512.8 124.373113333949 45.2991884546062
"2566" 513 125.614742893764 47.1339309939205
"2567" 513.2 126.427868417984 49.6385711736096
"2568" 513.4 126.612862444842 50.8802196860409
"2569" 513.6 127.068301501247 52.3534423470763
"2570" 513.8 126.884815262696 54.0864418187832
"2571" 514 127.468039378092 56.938689727133
"2572" 514.2 128.409900912763 59.3965343898848
"2573" 514.4 127.855822311788 58.4585656529631
"2574" 514.6 126.33318193837 57.279666471292
"2575" 514.8 126.572661819775 56.6462781984228
"2576" 515 126.326898517956 56.7239396205901
"2577" 515.2 125.841948228285 56.1691742350278
"2578" 515.4 126.194427248145 55.495112195513
"2579" 515.6 126.042744489342 54.8570365372083
"2580" 515.8 126.008191885978 54.0127608872174
"2581" 516 125.711039497051 53.6618479627356
"2582" 516.2 125.630455798359 52.6680559651596
"2583" 516.4 125.441529190815 51.7683079246901
"2584" 516.6 125.469232974583 50.6770406989633
"2585" 516.8 125.717950017724 49.0061715389174
"2586" 517 125.680843526286 48.3702079521466
"2587" 517.2 124.610662482074 47.5991074981955
"2588" 517.4 124.016190748363 46.9634081081582
"2589" 517.6 123.083088668181 46.3296863060423
"2590" 517.8 121.734605443347 46.4735039644213
"2591" 518 120.465182743463 46.5079197833687
"2592" 518.2 118.432291407356 46.0845056631863
"2593" 518.4 115.649623313512 46.0589482343105
"2594" 518.6 112.704936397726 45.7398444886988
"2595" 518.8 109.798907503271 44.5923785170758
"2596" 519 108.358017617279 43.7398803156212
"2597" 519.2 107.876795539014 42.2483265066758
"2598" 519.4 107.300866857484 42.9398946463901
"2599" 519.6 106.328665712316 44.8870133644111
"2600" 519.8 105.186860849254 47.224084334196
"2601" 520 103.343193659192 50.6414264416406
"2602" 520.2 101.697014369822 53.7817658585049
"2603" 520.4 101.213376606861 55.8341406132978
"2604" 520.6 98.8378851256113 57.638482487942
"2605" 520.8 96.0969334164767 57.7230035940863
"2606" 521 93.5460210258421 57.5392620589901
"2607" 521.2 91.4786774115056 56.442720052906
"2608" 521.4 89.5149947122748 54.8786846307978
"2609" 521.6 88.1127064150135 53.0513488154758
"2610" 521.8 86.934956248933 50.9070463905659
"2611" 522 86.140365109038 47.4724990268767
"2612" 522.2 85.2834419606247 43.6436087482836
"2613" 522.4 85.3083166723368 39.1904842224322
"2614" 522.6 85.2333334166163 35.2535081101837
"2615" 522.8 87.4727644893579 31.1083323536217
"2616" 523 89.7491130092809 26.9997690020207
"2617" 523.2 92.6794417334821 22.6460095780901
"2618" 523.4 94.3338923671233 18.6561846378338
"2619" 523.6 94.8783396888744 15.7293301624095
"2620" 523.8 96.3006115599761 15.4361584342684
"2621" 524 99.0989699124121 15.7896574476701
"2622" 524.2 101.453147179901 16.8593185217254
"2623" 524.4 104.530293635142 18.1591882842701
"2624" 524.6 107.420891690221 19.2727470882954
"2625" 524.8 108.980833484585 20.3874936270758
"2626" 525 110.299291143019 21.7077892721372
"2627" 525.2 112.764452700684 23.8882915545446
"2628" 525.4 115.275659672614 26.8700349788187
"2629" 525.6 118.153397924185 29.6654261961901
"2630" 525.8 119.632876642436 33.0994942399588
"2631" 526 120.721643571342 37.2762455685863
"2632" 526.2 122.787889252488 41.2582921171901
"2633" 526.4 124.189027628184 44.4679537229638
"2634" 526.6 125.317904256833 48.5089347199635
"2635" 526.8 126.952218370735 52.9325992862222
"2636" 527 126.881358362723 56.4277774848525
"2637" 527.2 126.985967161897 60.6773651941736
"2638" 527.4 128.280414663031 65.3240763884766
"2639" 527.6 128.603916589127 69.9479179197883
"2640" 527.8 127.815293041897 74.3935055902901
"2641" 528 127.128932520769 79.2360019478341
"2642" 528.2 125.503723876869 83.2705602640628
"2643" 528.4 122.812076074842 87.5867053707142
"2644" 528.6 119.621507700026 90.5331732344947
"2645" 528.8 117.976027893585 92.6272455687044
"2646" 529 117.000780279216 95.5789114557191
"2647" 529.2 117.107241917563 99.296363324942
"2648" 529.4 116.13050676459 100.575856949242
"2649" 529.6 114.586337499769 102.657821995908
"2650" 529.8 113.462141604642 105.504814043068
"2651" 530 111.248267632311 107.622066267344
"2652" 530.2 108.781376559825 109.38975298727
"2653" 530.4 105.839714992524 110.973772032503
"2654" 530.6 102.371516716182 112.345619719385
"2655" 530.8 98.6670805559474 114.206183014069
"2656" 531 96.6399944919473 118.795724207201
"2657" 531.2 96.7850982597448 119.128123798194
"2658" 531.4 95.6757720090317 119.752625222947
"2659" 531.6 95.956609858707 120.805941981287
"2660" 531.8 94.9737113681866 121.289854504788
"2661" 532 93.8374146475421 122.558041668115
"2662" 532.2 92.2543978611218 123.78313056771
"2663" 532.4 91.0405426507381 124.188813939046
"2664" 532.6 88.3370744597438 124.64046581358
"2665" 532.8 85.2960788462538 125.937063938998
"2666" 533 82.8186291505145 126.846062224059
"2667" 533.2 79.9878060403995 127.892148796646
"2668" 533.4 77.3895635546782 128.506146739498
"2669" 533.6 75.335296766103 127.232713916407
"2670" 533.8 71.5348003111579 127.609386586122
"2671" 534 67.9174127673049 128.43883375875
"2672" 534.2 64.215597820576 128.70840429095
"2673" 534.4 60.8530781034031 128.575472374161
"2674" 534.6 57.2928536999921 128.05191356749
"2675" 534.8 54.0447774844012 127.839757199722
"2676" 535 50.719639729495 126.973274830222
"2677" 535.2 47.132811730547 125.918583980334
"2678" 535.4 44.1837072877329 125.42962849283
"2679" 535.6 41.0313159088261 123.736309985734
"2680" 535.8 37.6157500526714 122.174694084893
"2681" 536 33.9616270981314 120.889941863957
"2682" 536.2 31.0122699935738 118.700873634697
"2683" 536.4 27.4245007042261 116.60937272107
"2684" 536.6 24.1721678074171 114.00671062474
"2685" 536.8 21.0138242740487 111.183772494626
"2686" 537 17.5302936258421 108.11473206599
"2687" 537.2 14.7866009649984 104.225230003896
"2688" 537.4 11.6454093962921 100.499747885465
"2689" 537.6 9.46452648491588 96.2681220971786
"2690" 537.8 7.31151272755263 92.1602933968059
"2691" 538 4.75900722156244 87.4239818912867
"2692" 538.2 3.3450978866769 82.5838404385379
"2693" 538.4 1.7082590378067 78.0316790429458
"2694" 538.6 1.31911349988558 73.1788302455814
"2695" 538.8 0.700034641990869 69.9807202906182
"2696" 539 0.644406829893397 68.6356175207081
"2697" 539.2 1.6136671956842 67.6067508851217
"2698" 539.4 2.05363361267388 64.1863782587377
"2699" 539.6 1.02999903608064 59.9761130969259
"2700" 539.8 1.37152185852784 56.6729819681901
"2701" 540 2.5244966688998 52.6370379026247
"2702" 540.2 2.99042263001858 48.9176768992548
"2703" 540.4 3.73680688813325 45.7399853940914
"2704" 540.6 3.61652883844969 44.5160341861293
"2705" 540.8 4.42758271873683 44.4193428045559
"2706" 541 4.89267894559211 42.1404964743651
"2707" 541.2 7.56510686199836 39.7737523843807
"2708" 541.4 10.4819464574754 38.0437135449568
"2709" 541.6 13.2715811871674 34.0649748359299
"2710" 541.8 14.9591734343715 30.3638457849666
"2711" 542 14.8055740463096 26.9646706189901
"2712" 542.2 16.8282039213838 23.5834180586984
"2713" 542.4 19.4802622852334 21.1156183435118
"2714" 542.6 21.230121607889 18.4193111755057
"2715" 542.8 24.6679468530333 15.3137279617989
"2716" 543 27.7126472343606 13.6684979835086
"2717" 543.2 31.1853139258665 13.8958970827462
"2718" 543.4 34.786790766708 14.809406217234
"2719" 543.6 39.8219056858921 14.6058474853526
"2720" 543.8 43.7457175094474 14.1565317377927
"2721" 544 47.398912367647 12.3811497934169
"2722" 544.2 48.1243342739987 10.0473439698094
"2723" 544.4 47.5881791685921 7.31867570263295
"2724" 544.6 47.8622213742551 6.37667127433792
"2725" 544.8 49.2161826637421 5.82573781505677
"2726" 545 51.0592761148308 5.72748991705828
"2727" 545.2 53.6863788502258 6.19350195757149
"2728" 545.4 57.352169002433 4.75466200760373
"2729" 545.6 60.3238786583905 2.68581494324817
"2730" 545.8 63.6873702524873 2.3776033359901
"2731" 546 67.8086960593053 3.08832848788483
"2732" 546.2 72.6249892375674 3.15176767052856
"2733" 546.4 76.3373542272038 5.18840575826669
"2734" 546.6 80.6708571974671 8.11612987330828
"2735" 546.8 85.8789174863594 10.6142928403004
"2736" 547 91.1581356759943 12.180027828914
"2737" 547.2 96.4702995186788 13.5999863250003
"2738" 547.4 101.314828366122 14.1539168056301
"2739" 547.6 103.279834919412 16.6533896558501
"2740" 547.8 103.573264168269 20.3172734913047
"2741" 548 104.533748895478 25.4098831565583
"2742" 548.2 105.980593697379 29.1652366081585
"2743" 548.4 108.816472097811 32.0922843917401
"2744" 548.6 111.762367246595 33.0992890303406
"2745" 548.8 115.908691265853 33.5490085853488
"2746" 549 118.811033218681 33.4001289785385
"2747" 549.2 119.23396203763 35.2298474211416
"2748" 549.4 120.140236151377 38.3014869499604
"2749" 549.6 121.080208323229 42.6557816976316
"2750" 549.8 121.500432151077 46.4447320033725
"2751" 550 121.696474890314 50.0265470558512
"2752" 550.2 123.844216226695 53.9278137581644
"2753" 550.4 125.665999875474 57.6532462814638
"2754" 550.6 125.726012291842 61.0477652884225
"2755" 550.8 124.113666124191 64.670929732141
"2756" 551 123.46566924501 69.3297674729434
"2757" 551.2 121.896432085706 73.3511899730174
"2758" 551.4 121.201924758097 76.8359985200992
"2759" 551.6 119.553765577651 79.9351502887901
"2760" 551.8 118.54322990187 83.4391966364623
"2761" 552 119.177800345814 87.3968065330758
"2762" 552.2 119.702341772115 91.7723813156174
"2763" 552.4 120.629900452066 93.1118766902056
"2764" 552.6 119.268099594707 93.4437484932604
"2765" 552.8 116.845887561934 93.3031190186231
"2766" 553 114.017478724259 93.7404276181568
"2767" 553.2 110.827394649438 95.0281991778525
"2768" 553.4 107.235700221572 97.213926153936
"2769" 553.6 104.030137057072 100.194875691875
"2770" 553.8 102.407674292112 102.791723240963
"2771" 554 101.815299479491 106.11774298545
"2772" 554.2 100.854199730263 108.637718498516
"2773" 554.4 97.8117250143153 109.543366249347
"2774" 554.6 93.9657600423551 109.004275432886
"2775" 554.8 89.974651490788 108.865324513504
"2776" 555 85.2281462391883 108.402593804307
"2777" 555.2 81.0836260842091 108.825334191201
"2778" 555.4 78.3154824909232 107.357253449233
"2779" 555.6 76.6058494942895 106.931307638543
"2780" 555.8 74.5797546263556 108.045870373558
"2781" 556 73.25768550598 110.507764923309
"2782" 556.2 71.6914993983421 114.283289988095
"2783" 556.4 71.2205323916247 118.299615895677
"2784" 556.6 70.7046285513947 122.59408079728
"2785" 556.8 71.0982462214595 126.873794799503
"2786" 557 71.1067630337267 126.912716049894
"2787" 557.2 70.9232207859447 126.328826282811
"2788" 557.4 69.8246425636656 126.370632199965
"2789" 557.6 69.9038414022828 126.153956937846
"2790" 557.8 69.8132774671671 126.832114763165
"2791" 558 69.7222988738852 126.147590954094
"2792" 558.2 69.113786590996 125.662456982195
"2793" 558.4 67.3402543126869 125.781881940102
"2794" 558.6 65.5468947668421 125.56772801299
"2795" 558.8 62.9544024659826 125.596154802552
"2796" 559 59.5211301499413 126.133105272056
"2797" 559.2 55.8735208290774 127.051494950519
"2798" 559.4 54.1168548597497 126.794565610688
"2799" 559.6 52.5901524354976 125.982026573469
"2800" 559.8 50.6523077502131 125.321158727184
"2801" 560 48.8066819614537 124.541205056585
"2802" 560.2 46.3687602082171 122.984812006965
"2803" 560.4 42.8919044947512 121.60377013518
"2804" 560.6 38.8641384213543 120.120852119258
"2805" 560.8 34.4006748076404 120.014842655872
"2806" 561 31.0215888667555 117.863893949368
"2807" 561.2 26.9550077953543 115.82673775238
"2808" 561.4 24.2705591319953 113.670759972829
"2809" 561.6 21.2677335563421 110.56069938119
"2810" 561.8 18.8845233912875 108.61360320083
"2811" 562 17.6081785924405 106.339567945498
"2812" 562.2 15.7850992176171 103.67504660064
"2813" 562.4 13.9787391489569 100.030425818433
"2814" 562.6 10.839653156338 96.3544639397917
"2815" 562.8 8.49116539589855 93.3719435188127
"2816" 563 6.58009703227314 89.7051819112228
"2817" 563.2 4.75454112164043 85.4706929154691
"2818" 563.4 3.73278379474727 80.8919241416108
"2819" 563.6 2.21615172972706 75.802845441291
"2820" 563.8 1.4678399230595 72.5473984658423
"2821" 564 2.45604437925949 69.137666855251
"2822" 564.2 1.9334952718064 64.8826237530615
"2823" 564.4 1.68421138605705 60.1359592525508
"2824" 564.6 1.64761361302394 57.2342882302325
"2825" 564.8 3.30715482751857 54.2232677667842
"2826" 565 6.23908958892701 50.591474593792
"2827" 565.2 9.62054901800426 46.8656997319631
"2828" 565.4 13.3813978499916 44.7129352060649
"2829" 565.6 16.6233733137926 42.0816870549802
"2830" 565.8 19.6207261293421 40.6038047691776
"2831" 566 21.2390609574105 38.7117504880427
"2832" 566.2 21.8364592824026 36.4562333462428
"2833" 566.4 24.0618623768964 34.9572676204249
"2834" 566.6 27.4635847456399 35.2266810024957
"2835" 566.8 31.4097169562904 34.7664629174729
"2836" 567 35.4260443896493 34.2215314788455
"2837" 567.2 39.8734877866278 33.7620574659187
"2838" 567.4 43.8093777393597 33.8844200640136
"2839" 567.6 47.9091090217216 32.3106195138455
"2840" 567.8 50.6483816026399 30.0822483416643
"2841" 568 53.4280655824973 27.1974943756453
"2842" 568.2 54.2432382486212 23.5561369511878
"2843" 568.4 54.2727190403009 20.3146969807901
"2844" 568.6 53.6145886141958 17.503326011795
"2845" 568.8 53.1807648273064 14.1388115015258
"2846" 569 50.9183919880207 10.8629624186687
"2847" 569.2 49.4255985402068 9.32582911617833
"2848" 569.4 49.8274758049171 8.0848604047901
"2849" 569.6 51.7244137295808 6.47448277610373
"2850" 569.8 54.2564027734059 5.01357764231988
"2851" 570 57.2914232965195 3.89811393179655
"2852" 570.2 61.6352521277171 3.29722971914634
"2853" 570.4 65.9715247459081 2.99637482941867
"2854" 570.6 71.2079340037431 3.04610719173267
"2855" 570.8 75.4656802637521 2.9712599864501
"2856" 571 79.1102724129278 3.13468845736153
"2857" 571.2 81.6894215935738 4.7235196507462
"2858" 571.4 85.5779438858778 7.99204468077581
"2859" 571.6 90.0394890844873 10.2513825294095
"2860" 571.8 94.8248272732483 12.4656260845526
"2861" 572 99.9420918262664 14.1557698111719
"2862" 572.2 104.650279244077 16.8967873837842
"2863" 572.4 106.719468217533 19.8214058920932
"2864" 572.6 108.908178996832 24.0710039291329
"2865" 572.8 111.728368751418 28.0340092337477
"2866" 573 113.361048523873 33.3514506092272
"2867" 573.2 116.04891209293 37.287342116196
"2868" 573.4 119.574369167064 40.0968822895734
"2869" 573.6 122.719720518188 43.1984928263265
"2870" 573.8 124.301573436058 45.4230472755036
"2871" 574 123.121111975954 47.9096944746163
"2872" 574.2 121.129876181453 50.6635177108512
"2873" 574.4 119.979759308736 54.6140968202593
"2874" 574.6 118.506954590361 58.4947180414901
"2875" 574.8 116.972686106388 62.3269651276628
"2876" 575 114.347334093805 65.9115567243359
"2877" 575.2 111.934916535969 69.4077625543355
"2878" 575.4 109.269634549302 72.3823998628009
"2879" 575.6 108.166616071562 76.4626482095882
"2880" 575.8 108.831144251077 79.2974302565489
"2881" 576 110.45096004268 82.3398005885306
"2882" 576.2 112.612718155347 84.5725304078892
"2883" 576.4 115.938691377693 85.2671304408499
"2884" 576.6 118.555912469946 85.3232009312354
"2885" 576.8 120.939075944761 86.2304862109631
"2886" 577 121.547515376038 86.610126513448
"2887" 577.2 121.492557787899 87.8001754971882
"2888" 577.4 120.204807667758 89.4282751870649
"2889" 577.6 119.035924431314 91.5464175842679
"2890" 577.8 117.911416126975 93.2141282657512
"2891" 578 116.043371304616 95.8073512363379
"2892" 578.2 113.19504047075 98.7027601674305
"2893" 578.4 110.259478984447 101.419835234227
"2894" 578.6 107.527231448571 104.772719676112
"2895" 578.8 103.875216925489 108.379155178234
"2896" 579 101.391930032485 112.181107229606
"2897" 579.2 100.159389309642 115.042757242286
"2898" 579.4 100.117926185606 114.126576920726
"2899" 579.6 98.3885044009532 113.260039468046
"2900" 579.8 95.7707014882825 112.044081317568
"2901" 580 91.6814843160308 112.414884902952
"2902" 580.2 87.378381325433 113.79651030859
"2903" 580.4 84.380017467476 116.907202000187
"2904" 580.6 81.4744636318934 118.920367587734
"2905" 580.8 78.6271082656856 118.828024595564
"2906" 581 74.1757070663016 119.490683655828
"2907" 581.2 68.8766435097908 119.047761718734
"2908" 581.4 64.1456278379024 118.181064865525
"2909" 581.6 58.7054793008421 117.380978857674
"2910" 581.8 53.577220641143 115.414528510459
"2911" 582 49.6221507151465 112.686519706312
"2912" 582.2 45.3211282024184 110.001892582838
"2913" 582.4 43.1671022206563 106.296265399592
"2914" 582.6 40.729038322732 102.436927585274
"2915" 582.8 39.6094071752057 98.2555844550537
"2916" 583 38.7933844770757 93.7644380384854
"2917" 583.2 40.4544651317564 88.9582945959044
"2918" 583.4 42.9533313451754 84.7237541240456
"2919" 583.6 44.9598939521412 79.8844307562611
"2920" 583.8 47.037552425246 74.5610778702978
"2921" 584 48.3054844394009 69.6342107315783
"2922" 584.2 48.4058653519339 64.7539296819493
"2923" 584.4 48.6734717392094 60.3549323421125
"2924" 584.6 47.3121696821992 55.6205504533166
"2925" 584.8 47.1346604286553 51.2941497689791
"2926" 585 45.5643696445662 46.9875136913349
"2927" 585.2 45.8081442186421 42.854465640896
"2928" 585.4 47.0587839241992 38.4392419897758
"2929" 585.6 50.1209445686007 34.4853172490591
"2930" 585.8 52.6669608752518 29.8333408700624
"2931" 586 55.6693749505207 25.8727209247044
"2932" 586.2 59.3058933795812 22.2787821482944
"2933" 586.4 62.7810041612578 19.2136681542148
"2934" 586.6 67.0684636997827 15.911653094703
"2935" 586.8 70.7032949421421 13.0073696266301
"2936" 587 75.0906562807906 10.8026894222272
"2937" 587.2 80.077489750874 11.0024570560326
"2938" 587.4 85.5010232093421 12.0807896471568
"2939" 587.6 90.2315718365195 13.7444474116675
"2940" 587.8 94.9017654423576 16.5196652185468
"2941" 588 99.8444670104135 19.9722927552248
"2942" 588.2 104.112959765406 22.9952713095148
"2943" 588.4 108.933561092109 26.9192628099208
"2944" 588.6 112.743792980712 30.5342541696101
"2945" 588.8 117.433387484569 34.3226467912931
"2946" 589 118.687104985048 36.5941681681077
"2947" 589.2 118.034528476423 38.0808359207643
"2948" 589.4 115.927998721016 39.6468863540513
"2949" 589.6 114.333688261367 42.2519663389901
"2950" 589.8 114.694951124258 46.626251946
"2951" 590 114.857030202432 50.5338587953001
"2952" 590.2 116.022965008429 54.4993342174213
"2953" 590.4 117.935595449182 57.575317001726
"2954" 590.6 120.374691054081 60.6423025893112
"2955" 590.8 122.390153918172 63.5805488767791
"2956" 591 121.313074347608 66.3437442902518
"2957" 591.2 119.480171761702 68.2832306397751
"2958" 591.4 117.103858026564 71.357986546629
"2959" 591.6 114.358845648231 74.6914663077957
"2960" 591.8 113.155263297731 78.714997611879
"2961" 592 112.653610685933 82.6474871506265
"2962" 592.2 113.901343585175 86.6346660890456
"2963" 592.4 114.968329336046 90.7519266542113
"2964" 592.6 114.688759024051 94.1905535476901
"2965" 592.8 112.064673901815 95.3514325664276
"2966" 593 108.358626988925 96.9356048823662
"2967" 593.2 104.279587918813 99.153044927567
"2968" 593.4 99.8419532628143 100.251683202601
"2969" 593.6 95.7891636959939 102.043036786722
"2970" 593.8 91.4233176946723 101.418127368518
"2971" 594 87.9064758444097 100.054470966774
"2972" 594.2 85.0364826530088 99.6500998062123
"2973" 594.4 81.7013885927876 97.633669470081
"2974" 594.6 80.0448205929394 94.9085829462202
"2975" 594.8 77.5721605319254 92.2966274668234
"2976" 595 74.8678708646992 89.7142422696776
"2977" 595.2 73.2366016835378 87.7449644066162
"2978" 595.4 70.6870058576992 86.4725166147669
"2979" 595.6 68.1011137023957 86.3906203876954
"2980" 595.8 64.795025812029 86.6458444941022
"2981" 596 59.7570301965421 86.7727407380992
"2982" 596.2 55.2361305517975 87.3631380841687
"2983" 596.4 51.1453900698952 90.1127012358308
"2984" 596.6 47.6381757386107 92.8484932271471
"2985" 596.8 44.1164721834523 96.5866428217698
"2986" 597 41.0626837662524 100.307758397016
"2987" 597.2 36.9536225925318 103.243004780507
"2988" 597.4 33.1933661959934 106.747653870301
"2989" 597.6 30.7933855413291 109.605797286216
"2990" 597.8 29.7379040854184 111.754101689727
"2991" 598 28.0996470564171 114.29334741949
"2992" 598.2 28.4600332133117 114.251805855034
"2993" 598.4 29.2723690397094 114.257834896247
"2994" 598.6 29.8712817176508 114.87659098446
"2995" 598.8 31.0957018895007 116.308349711039
"2996" 599 31.6705073244014 117.548375427668
"2997" 599.2 31.7502604828586 116.847020681808
"2998" 599.4 32.4882270819711 117.088826697321
"2999" 599.6 34.4320982450498 118.785460469521
"3000" 599.8 36.3220885621677 120.418634997223
"3001" 600 37.2387614858909 121.30468538538
"3002" 600.2 39.3214688138421 122.458704577871
"3003" 600.4 41.9407704285165 123.378326552316
"3004" 600.6 45.8326847290626 124.499422898699
"3005" 600.8 49.4568991338421 126.683943256038
"3006" 601 52.0299711763897 126.677876868847
"3007" 601.2 54.3436244666992 127.427075686871
"3008" 601.4 55.3968057666272 127.595505668412
"3009" 601.6 57.1197748798098 128.178280326466
"3010" 601.8 58.8780609391649 127.698319621211
"3011" 602 61.3109910501126 127.099590227556
"3012" 602.2 64.3208008717264 126.711116659817
"3013" 602.4 67.3397587015984 125.824657352822
"3014" 602.6 70.3423772942801 125.65616691385
"3015" 602.8 74.9156147328938 125.373342140688
"3016" 603 80.6139239305611 125.779349668618
"3017" 603.2 83.0197753841811 123.896489752075
"3018" 603.4 85.0683348175031 121.804203092092
"3019" 603.6 88.1865928503295 118.145681708595
"3020" 603.8 91.1901887844369 113.571813418912
"3021" 604 94.024638568731 109.367441020823
"3022" 604.2 94.8712509637005 106.035840229141
"3023" 604.4 96.4380739273785 102.324089747808
"3024" 604.6 96.7835999610148 98.1444041225446
"3025" 604.8 97.1794333171632 93.8921707803112
"3026" 605 97.6464847827075 89.9439191885478
"3027" 605.2 97.9098868580643 85.7889106082401
"3028" 605.4 99.3385656378133 82.6199815996151
"3029" 605.6 101.893803199952 80.2142486234947
"3030" 605.8 104.595209720931 77.2267285160963
"3031" 606 108.506338487759 74.9356383922123
"3032" 606.2 112.365241762534 73.0230066725882
"3033" 606.4 116.32563971321 72.314577592141
"3034" 606.6 119.039443677953 70.6608575519901
"3035" 606.8 120.281737741481 68.1235911095734
"3036" 607 121.130312194311 65.2167313696981
"3037" 607.2 121.729530671244 62.9375883601151
"3038" 607.4 122.615249637824 62.0264928339454
"3039" 607.6 122.208022526753 61.275777419124
"3040" 607.8 120.888344727921 59.808889077069
"3041" 608 118.662884287592 57.7374307072123
"3042" 608.2 115.867936652896 56.1826867180712
"3043" 608.4 112.867903274102 53.6476163456536
"3044" 608.6 109.431176770365 51.4350591651863
"3045" 608.8 106.713553036525 49.564879435817
"3046" 609 103.377866522578 47.9342253141599
"3047" 609.2 99.7231869112907 46.5274086232985
"3048" 609.4 96.7183605406045 45.7521516214158
"3049" 609.6 93.2590228713727 44.560659978337
"3050" 609.8 90.0116815353885 42.3977472517839
"3051" 610 87.7782297509555 39.3875684038251
"3052" 610.2 86.6580653185768 35.5169766174493
"3053" 610.4 85.7973210715195 31.4645600849578
"3054" 610.6 86.6759974903905 22.5510804030546
"3055" 610.8 89.0634441111205 17.0909687957117
"3056" 611 91.5466490291233 14.7786257755213
"3057" 611.2 91.9096824728632 15.0848326555269
"3058" 611.4 91.8073634310549 14.0843108208624
"3059" 611.6 90.2389450502957 13.048503484186
"3060" 611.8 89.0382883910221 12.6442963532801
"3061" 612 87.0735054134009 11.7897814851666
"3062" 612.2 84.4079601788208 9.66075291039435
"3063" 612.4 80.7729527887889 7.29854046004329
"3064" 612.6 77.30059804644 5.10147372458804
"3065" 612.8 73.1536386447605 4.41590943199009
"3066" 613 68.8009013432632 2.37223937257957
"3067" 613.2 67.3879006648108 1.73665161439634
"3068" 613.4 66.9207206734983 2.97874439164634
"3069" 613.6 66.5194489262245 4.36719991131363
"3070" 613.8 64.6339607858127 5.85471373504892
"3071" 614 61.721292265904 8.04073212848494
"3072" 614.2 58.3928783928747 11.1996469077401
"3073" 614.4 54.3838444282865 13.3853999146197
"3074" 614.6 49.9167473613236 15.6596210680271
"3075" 614.8 44.7179439763105 17.1972497143445
"3076" 615 40.2902967120774 17.405614530543
"3077" 615.2 36.1495675781554 17.2489495439299
"3078" 615.4 33.8821212087754 18.3188555951234
"3079" 615.6 32.9046833269081 20.7363575550451
"3080" 615.8 32.0104634376356 23.2093131921205
"3081" 616 31.1694373581869 28.0628958862315
"3082" 616.2 29.8806135716539 33.2684319717666
"3083" 616.4 29.0563992688188 38.7456650822808
"3084" 616.6 28.9933035821719 44.325509109522
"3085" 616.8 27.9102412023121 49.7847813050201
"3086" 617 28.401280660813 54.8751168339998
"3087" 617.2 31.1129220080875 58.689283623381
"3088" 617.4 33.7223474113699 62.4474748283512
"3089" 617.6 37.8271715534939 64.954282951749
"3090" 617.8 42.2354050308421 68.4456151629345
"3091" 618 46.8767499249767 71.2280064236536
"3092" 618.2 51.8400949117881 74.4998969050982
"3093" 618.4 56.9957065943375 77.6862348129167
"3094" 618.6 61.9753073324876 80.5744372007174
"3095" 618.8 66.534225479049 83.2970374768694
"3096" 619 71.2062204243153 86.4895783287401
"3097" 619.2 74.3133692880899 89.6831688118396
"3098" 619.4 77.0804715015207 92.5226003896687
"3099" 619.6 79.2013290190663 95.7509120073866
"3100" 619.8 83.3701341562455 98.4231432597464
"3101" 620 88.0574278271302 101.085383024117
"3102" 620.2 92.3042123756438 103.542820278464
"3103" 620.4 97.0901731024831 104.531363817093
"3104" 620.6 102.063087526268 106.019929442329
"3105" 620.8 105.265663171946 108.718469469425
"3106" 621 104.44952692478 110.959488509124
"3107" 621.2 104.79566996919 111.256362332258
"3108" 621.4 105.273701681071 110.409985646549
"3109" 621.6 105.440829848129 109.855046672955
"3110" 621.8 106.21751228026 109.266818120251
"3111" 622 106.941314206373 108.44595680659
"3112" 622.2 107.686234724401 106.853746091346
"3113" 622.4 109.064825034876 105.098298150617
"3114" 622.6 110.689567968421 103.186590682569
"3115" 622.8 113.060148523707 100.274828382558
"3116" 623 114.497855890467 96.3658083345151
"3117" 623.2 116.212834607639 92.4328527543972
"3118" 623.4 116.790830299211 87.8288929428059
"3119" 623.6 117.410032484148 83.6409040105457
"3120" 623.8 118.44795886786 79.0916191499544
"3121" 624 120.351745612119 74.8569017418026
"3122" 624.2 120.860320911869 70.1271794356387
"3123" 624.4 123.256632337762 65.7152353949544
"3124" 624.6 124.582442357711 62.3198944486217
"3125" 624.8 123.412387193094 60.1323874544854
"3126" 625 121.579388603491 57.4290833510982
"3127" 625.2 119.10803699426 55.5588623861719
"3128" 625.4 116.734304842815 53.5701751885681
"3129" 625.6 113.977040588352 50.6563734907165
"3130" 625.8 112.416925352892 47.6483817281501
"3131" 626 112.922505203199 44.7342599014455
"3132" 626.2 115.072951066214 39.6604057312187
"3133" 626.4 116.070479240782 35.847515935081
"3134" 626.6 114.131080005762 34.8567370344401
"3135" 626.8 112.022862690569 34.0278339009429
"3136" 627 109.750448936649 33.6590267286353
"3137" 627.2 106.355479770693 33.7179148187029
"3138" 627.4 102.439861131642 34.2218896149568
"3139" 627.6 98.4157785624046 35.3846264647713
"3140" 627.8 94.6022860751793 36.5725582197575
"3141" 628 90.1125016533927 36.2873444976755
"3142" 628.2 86.737655876103 35.4599205503488
"3143" 628.4 83.1706829136932 32.5754334098412
"3144" 628.6 76.9532130293109 26.0410631692401
"3145" 628.8 74.8077355350357 20.0401831759256
"3146" 629 74.2303392825724 14.1207657036755
"3147" 629.2 74.6713942791514 8.45049469417566
"3148" 629.4 73.3824614976482 6.40481780372479
"3149" 629.6 71.0095936084303 5.71233205922539
"3150" 629.8 68.4877052309027 5.36557477217192
"3151" 630 65.5916099006068 5.28893391796068
"3152" 630.2 60.4290593470179 4.68889685556153
"3153" 630.4 55.4431376665921 4.01097808702581
"3154" 630.6 50.3921488136511 3.81042946105751
"3155" 630.8 45.1840150884105 4.7176323738322
"3156" 631 41.5098003602058 5.8968662048651
"3157" 631.2 38.4750525583953 8.01005023424541
"3158" 631.4 34.6379191579066 10.0212511959901
"3159" 631.6 30.5712139709088 12.8196756069568
"3160" 631.8 27.4308786091592 14.0963098010267
"3161" 632 26.0203001798296 15.0740209167776
"3162" 632.2 26.0138437158036 14.8230299798362
"3163" 632.4 27.5976265233796 14.4673063678901
"3164" 632.6 28.8714906563249 14.5503321980935
"3165" 632.8 29.8701800404421 16.2465777308568
"3166" 633 30.7639407141148 19.0430719277174
"3167" 633.2 30.8285211751635 23.3612366278472
"3168" 633.4 31.3081442170921 28.2886596233115
"3169" 633.6 31.3688194211915 33.5860956928937
"3170" 633.8 30.4914022021904 38.1553146207654
"3171" 634 29.2137525611233 42.9247665933338
"3172" 634.2 28.6316003500995 46.7549074050297
"3173" 634.4 28.6551953308321 51.5313548410301
"3174" 634.6 28.3699873026362 56.299042724843
"3175" 634.8 30.2647040337393 60.6860161546256
"3176" 635 32.7403496265148 64.8667408484174
"3177" 635.2 36.207428890758 68.2725152455789
"3178" 635.4 40.8175464632508 70.520170120364
"3179" 635.6 45.1444684448037 72.8081836254805
"3180" 635.8 49.7243618783977 73.5166093219068
"3181" 636 53.4442695620057 75.1543959908992
"3182" 636.2 57.7806212841421 74.779162368681
"3183" 636.4 62.2268309096832 75.3553908093078
"3184" 636.6 66.7193797743148 76.4190722731901
"3185" 636.8 70.8363224650921 77.8937691620418
"3186" 637 75.6471326204532 77.7878514362679
"3187" 637.2 79.7802638457694 78.2535477595901
"3188" 637.4 84.2194760102267 77.5303410774516
"3189" 637.6 88.9477482299939 77.900711514624
"3190" 637.8 93.2750390346476 79.0476378428234
"3191" 638 97.7020210752814 79.7236998433172
"3192" 638.2 101.897478644248 79.7402716992063
"3193" 638.4 106.028072547143 79.4454156825388
"3194" 638.6 110.125567783522 78.2847160324173
"3195" 638.8 114.475211018403 78.0270957622424
"3196" 639 117.766784433249 75.6100631722556
"3197" 639.2 118.799387455895 74.3721980763441
"3198" 639.4 120.072204856816 71.5171676673205
"3199" 639.6 122.147794493058 70.2924474974766
"3200" 639.8 124.252190543475 70.0601182553479
"3201" 640 125.793965745124 72.0448210660355
"3202" 640.2 125.479236597094 74.0329248108075
"3203" 640.4 126.15955764842 74.9899204989993
"3204" 640.6 125.551381566734 76.7379019091523
"3205" 640.8 125.609591808437 78.7073463127198
"3206" 641 125.401361789405 81.0844273420258
"3207" 641.2 125.430395574175 83.5347422347123
"3208" 641.4 125.012146646708 84.7109602690093
"3209" 641.6 125.041644507958 85.3157324073829
"3210" 641.8 124.491887908012 87.3665504269633
"3211" 642 123.284695597373 88.093913548051
"3212" 642.2 123.02734185155 87.5355066918839
"3213" 642.4 123.236270982208 89.2604006779901
"3214" 642.6 122.686456864308 89.7818529260664
"3215" 642.8 122.925072426383 90.8614350270441
"3216" 643 122.788531380515 90.8703017316892
"3217" 643.2 122.916345435435 90.8939767471848
"3218" 643.4 122.985147597047 90.9017375622133
"3219" 643.6 122.935344821977 91.4295439896117
"3220" 643.8 123.226707315206 91.6577265977174
"3221" 644 123.012673133259 91.8118220238512
"3222" 644.2 122.681014475877 92.4990669910849
"3223" 644.4 122.74701756941 93.0236921694225
"3224" 644.6 123.003858873328 93.1558560782011
"3225" 644.8 122.323403541556 93.0856369507847
"3226" 645 121.614660191904 93.8465893939901
"3227" 645.2 120.971173459112 94.9432866956423
"3228" 645.4 120.381664974026 97.3212935358525
"3229" 645.6 119.074636144342 99.0768262167123
"3230" 645.8 117.700192755191 101.707625404137
"3231" 646 116.221783994003 104.721725880517
"3232" 646.2 114.238135488517 106.80257251669
"3233" 646.4 112.744703912983 107.977862338469
"3234" 646.6 111.585621127421 109.648725858279
"3235" 646.8 109.613276911329 111.655635604554
"3236" 647 108.579887785161 112.432215514083
"3237" 647.2 109.077268577099 110.688746815426
"3238" 647.4 109.589523859209 109.922793723394
"3239" 647.6 110.124849360116 109.499156781636
"3240" 647.8 110.492049625058 108.975503221395
"3241" 648 110.923877315807 108.721792794581
"3242" 648.2 111.072233347506 108.36952032799
"3243" 648.4 110.94192787315 108.010203548247
"3244" 648.6 111.190688597757 107.517707028338
"3245" 648.8 111.44879046958 106.526472526233
"3246" 649 112.118338152469 105.577645558787
"3247" 649.2 113.138570234028 104.608575009264
"3248" 649.4 114.578131119834 103.315487648145
"3249" 649.6 116.750477122687 101.157474998016
"3250" 649.8 118.311144847211 98.409310770069
"3251" 650 119.941827057497 95.5104006738608
"3252" 650.2 121.671840163842 92.9359983011031
"3253" 650.4 122.664838404653 89.9042575022333
"3254" 650.6 124.27502026254 85.5864020132071
"3255" 650.8 125.750249190433 81.6533093947118
"3256" 651 127.057999587275 78.0187293883955
"3257" 651.2 126.678512391233 74.2857996431719
"3258" 651.4 126.616317705178 70.2346662773719
"3259" 651.6 127.204095880175 65.6606379102401
"3260" 651.8 127.44428446328 62.0367298623294
"3261" 652 126.503765799037 59.6306490429068
"3262" 652.2 124.815481226879 56.4712944374293
"3263" 652.4 122.30297991886 53.1073488043846
"3264" 652.6 120.620407672702 49.8134628434854
"3265" 652.8 119.845351158259 46.261342739629
"3266" 653 118.254684567637 43.0913388843639
"3267" 653.2 115.879999649558 41.1580130672837
"3268" 653.4 113.321073956679 40.2087604687209
"3269" 653.6 110.474723517822 40.0811703467501
"3270" 653.8 106.897694333525 40.2578067240297
"3271" 654 103.761603983577 38.8357237240105
"3272" 654.2 102.208013163072 36.4580812611101
"3273" 654.4 101.800853923186 33.5931464975838
"3274" 654.6 102.084076180718 30.1876107991344
"3275" 654.8 102.435207107516 26.6565848123881
"3276" 655 103.067378718036 23.3963350108778
"3277" 655.2 102.444563135399 21.6377572650107
"3278" 655.4 101.18718529053 19.3130606258026
"3279" 655.6 99.4832494185579 16.2233338894111
"3280" 655.8 97.3623208095972 12.8785195627044
"3281" 656 95.1659678379101 10.3378812691551
"3282" 656.2 94.8653324485056 10.7770413770189
"3283" 656.4 93.9447309685774 10.4296617924313
"3284" 656.6 92.1009695742778 8.95669033892079
"3285" 656.8 90.8326818672588 7.46982985012898
"3286" 657 91.4369572166068 8.48128096537245
"3287" 657.2 91.1463088471362 8.9159197652548
"3288" 657.4 91.0121634458421 9.81278807253555
"3289" 657.6 90.3967980335564 11.0183052620819
"3290" 657.8 88.6554173395462 12.8512208203472
"3291" 658 86.6066471482442 15.2982575708148
"3292" 658.2 84.3497705262551 17.7590599354249
"3293" 658.4 82.0486422565921 20.1928763430213
"3294" 658.6 79.6098043358421 22.629409736778
"3295" 658.8 76.9681230290336 25.4440725872667
"3296" 659 74.8058172096788 28.6025951604187
"3297" 659.2 73.2531268416682 31.9247334150988
"3298" 659.4 72.5319825698524 36.6059109867324
"3299" 659.6 72.040252872952 40.9038284471989
"3300" 659.8 73.2178151879789 45.2008052239269
"3301" 660 74.2494286253521 48.8904745054001
"3302" 660.2 76.2707160537364 52.9530733429901
"3303" 660.4 78.4360320745186 56.3252709282842
"3304" 660.6 80.8778954458329 59.2923923021094
"3305" 660.8 83.6639764638421 61.8269845252187
"3306" 661 85.9897787654843 64.372963746669
"3307" 661.2 87.5808979729254 67.4476944701012
"3308" 661.4 87.563301739731 71.4818419517679
"3309" 661.6 87.6747110333278 75.5455125177615
"3310" 661.8 86.0530421821278 79.0069930486472
"3311" 662 83.6076685176199 81.8467699989623
"3312" 662.2 80.8133866863421 85.1826510383919
"3313" 662.4 77.2026396348421 87.9773597872044
"3314" 662.6 74.165404098101 91.0552929879722
"3315" 662.8 71.0713710958684 94.587486840069
"3316" 663 68.9109241066053 98.9725269281743
"3317" 663.2 68.1859526838689 102.885885456999
"3318" 663.4 69.0557366765378 106.328998681886
"3319" 663.6 70.0340260378595 110.582854882234
"3320" 663.8 72.2036392566726 113.37027977538
"3321" 664 74.9564371981454 114.89481479208
"3322" 664.2 76.749100420943 115.467193340847
"3323" 664.4 76.8827401153671 115.226509429065
"3324" 664.6 75.1281917469169 115.134505863897
"3325" 664.8 73.0183810685832 115.996106474017
"3326" 665 70.7212986670526 116.774180496858
"3327" 665.2 67.6132219880545 118.698591374202
"3328" 665.4 66.79634867698 119.769098601956
"3329" 665.6 67.1497340341907 118.141468303137
"3330" 665.8 66.718523603612 116.706507927503
"3331" 666 66.4241831931251 114.004907877603
"3332" 666.2 64.5080131590421 110.822767307819
"3333" 666.4 62.3493010419925 107.34811251661
"3334" 666.6 59.0051355016073 104.215363882338
"3335" 666.8 56.3218592941695 100.607497390512
"3336" 667 52.6330345265117 96.9937783172162
"3337" 667.2 48.3866777086053 94.3360510552006
"3338" 667.4 45.2000183994421 92.3942963005901
"3339" 667.6 40.7049098050653 89.3354722194722
"3340" 667.8 36.130808676921 86.7125180579901
"3341" 668 30.5606001721961 85.6178304367423
"3342" 668.2 24.9660138696967 85.7269507354356
"3343" 668.4 20.150121373735 86.9263582064544
"3344" 668.6 16.1236778154062 88.6070974420927
"3345" 668.8 14.4496562522632 89.6291731624638
"3346" 669 12.112562545893 88.4442145505664
"3347" 669.2 10.0852238540186 86.0584187803346
"3348" 669.4 7.40952198605698 83.5592501047256
"3349" 669.6 4.6139546117921 81.7982894546651
"3350" 669.8 4.97459244494555 80.8457986803866
"3351" 670 4.91168287744211 78.1134142154901
"3352" 670.2 3.55331487912036 74.7707029955553
"3353" 670.4 2.93003150108349 70.3819083341108
"3354" 670.6 1.37866361927454 66.1779613746387
"3355" 670.8 1.14029881709682 62.6446419503863
"3356" 671 2.18597608067068 58.8423220275044
"3357" 671.2 2.50796225470617 54.8157486952814
"3358" 671.4 4.36252252902902 50.999299801205
"3359" 671.6 6.96048772069925 47.4132485606472
"3360" 671.8 9.81237028267882 43.8391932160411
"3361" 672 12.1300096584671 39.5488221218338
"3362" 672.2 15.3538433255474 35.9761291486743
"3363" 672.4 17.773230486605 32.8904677228252
"3364" 672.6 20.4001008625163 31.3490326780126
"3365" 672.8 23.7529764269584 30.1687811463506
"3366" 673 27.77494194498 28.9590477043004
"3367" 673.2 31.7423479764497 28.0773535353192
"3368" 673.4 36.3079881919135 29.0211758765615
"3369" 673.6 40.9520226201928 28.6919364990421
"3370" 673.8 44.987540703577 27.0797857976046
"3371" 674 47.9549016285891 24.3262307251467
"3372" 674.2 50.0762865422865 20.6704568873605
"3373" 674.4 50.7759955799009 18.5926280805666
"3374" 674.6 52.1800507801127 17.176305094743
"3375" 674.8 54.9861383530564 17.4101107939901
"3376" 675 59.1328769649385 17.4975983297371
"3377" 675.2 63.2833153287088 18.0258490938234
"3378" 675.4 67.8969780608201 20.370974388111
"3379" 675.6 72.6719295187853 21.3709101396265
"3380" 675.8 76.7564603653204 21.4147176075988
"3381" 676 80.97836587493 22.1348931250341
"3382" 676.2 84.8413939806356 23.8615157540879
"3383" 676.4 88.8983203016573 26.3415471521423
"3384" 676.6 93.5613777384482 28.5744691834446
"3385" 676.8 98.4751658494359 30.4918956210526
"3386" 677 102.790378096875 30.8884098537901
"3387" 677.2 106.652603701745 31.497435989732
"3388" 677.4 109.350311288852 33.742558364235
"3389" 677.6 111.852527027366 37.2056745479221
"3390" 677.8 115.899861647048 40.472195391196
"3391" 678 119.706969352922 43.7499848258383
"3392" 678.2 122.704963004415 46.3482667148719
"3393" 678.4 122.381798372578 48.3560681441693
"3394" 678.6 121.050216224823 50.3206581687751
"3395" 678.8 120.819327333188 54.5925286550181
"3396" 679 120.28419457404 58.7074422036316
"3397" 679.2 120.509463749716 63.7432325550677
"3398" 679.4 121.564270738276 68.8352756181316
"3399" 679.6 123.005634639981 73.0884234927123
"3400" 679.8 123.108467672503 77.7528537621552
"3401" 680 122.214809645271 82.4493644598829
"3402" 680.2 119.665298891031 84.5502609156117
"3403" 680.4 116.210898992606 86.6139678811788
"3404" 680.6 111.96442632695 89.0193847544766
"3405" 680.8 107.36258333012 90.8988307516845
"3406" 681 102.948354686774 92.1583079491843
"3407" 681.2 97.8374543636057 92.7382604542901
"3408" 681.4 93.5314026167267 92.3582829597112
"3409" 681.6 88.2249201078421 91.7409807382165
"3410" 681.8 83.3314076564671 91.4613617805347
"3411" 682 78.3748447769916 90.6998352983546
"3412" 682.2 74.1229370341038 89.285403264448
"3413" 682.4 69.9293166267966 90.1984847335355
"3414" 682.6 65.7096195655577 91.6937454554396
"3415" 682.8 60.5545105078691 93.7915000400441
"3416" 683 56.1816237902368 95.5395903454375
"3417" 683.2 51.7373709558421 97.6411145816329
"3418" 683.4 47.1830953581053 98.1679324165953
"3419" 683.6 42.9270796675448 99.334866280855
"3420" 683.8 39.2120522365239 101.98707436489
"3421" 684 35.2105033262904 104.037021648723
"3422" 684.2 32.0344809344099 105.720154247702
"3423" 684.4 28.3377470431465 106.518428215807
"3424" 684.6 24.9257220203506 106.571967547355
"3425" 684.8 21.667543051547 104.68240002831
"3426" 685 18.5671481475781 101.991660553606
"3427" 685.2 15.979078375647 98.3830633271609
"3428" 685.4 12.6137925472292 94.4691768406514
"3429" 685.6 9.55806568612311 89.3677907718909
"3430" 685.8 7.97536592355522 83.903581890859
"3431" 686 6.55252686708535 78.8278542744766
"3432" 686.2 6.02636177664383 73.2087401719901
"3433" 686.4 4.94435630413158 68.0693927292796
"3434" 686.6 3.43511322917228 63.7947946236599
"3435" 686.8 4.41370229590333 58.6936088786636
"3436" 687 7.24743886482392 54.9230498596356
"3437" 687.2 10.1640076611278 50.823771439133
"3438" 687.4 13.840662328927 47.2888418391882
"3439" 687.6 16.7486224667289 43.8492003021882
"3440" 687.8 20.5408174832678 42.2519663389901
"3441" 688 23.7846987524754 39.0756060060568
"3442" 688.2 26.2418687488989 36.5105444805128
"3443" 688.4 27.6808720074617 34.0516615152727
"3444" 688.6 28.5436310720892 31.2001507861195
"3445" 688.8 29.3869996122559 27.6455702846798
"3446" 689 29.1625768495828 24.7659422839531
"3447" 689.2 29.9889177851793 24.204958223025
"3448" 689.4 32.7555367010165 24.778231812525
"3449" 689.6 36.3418965269987 25.5971022970503
"3450" 689.8 40.5073730882026 26.3202933284668
"3451" 690 44.6211998486373 26.8771830832431
"3452" 690.2 49.8601532974884 27.5286226867096
"3453" 690.4 54.4029224495395 28.8454102898059
"3454" 690.6 59.421781347496 28.7775870986055
"3455" 690.8 63.5908124042597 28.5353982561549
"3456" 691 67.3799823598734 26.5307343602713
"3457" 691.2 70.5155135165352 24.4369692474653
"3458" 691.4 73.6888514193115 21.5049221475615
"3459" 691.6 77.4866984056526 20.4555010203164
"3460" 691.8 81.6148568556682 21.5102632058488
"3461" 692 85.4295030357131 23.6154378201191
"3462" 692.2 90.0190547491647 25.8427803685708
"3463" 692.4 94.8513415973573 27.9761028105659
"3464" 692.6 99.3892501724482 28.6092130373537
"3465" 692.8 102.776502210128 29.788140542786
"3466" 693 103.682757457997 31.4996390142787
"3467" 693.2 106.8527741486 32.1382133284427
"3468" 693.4 110.051727668061 31.3876356046463
"3469" 693.6 110.153804946929 30.4126204688814
"3470" 693.8 109.633349440337 29.8451189704427
"3471" 694 110.064238589862 28.3787454730901
"3472" 694.2 109.944221451025 28.3721307778266
"3473" 694.4 108.753125658311 29.6120799038338
"3474" 694.6 108.299611128745 31.8385235017643
"3475" 694.8 108.949647545139 34.772110933133
"3476" 695 109.958140042683 37.9381842222561
"3477" 695.2 111.968432561232 41.0901318642701
"3478" 695.4 113.606933466356 43.7588569171044
"3479" 695.6 115.472025332778 47.5464196732103
"3480" 695.8 118.030324841728 50.3615127352187
"3481" 696 121.730050405545 53.6795641981523
"3482" 696.2 125.671383252273 56.0736451757424
"3483" 696.4 126.732707060112 59.2022719312333
"3484" 696.6 126.22929684787 62.2762199758983
"3485" 696.8 125.201141793128 66.5223682106473
"3486" 697 125.410498295102 71.4043982973459
"3487" 697.2 126.314229230056 76.6415570234008
"3488" 697.4 125.531904853374 80.9295257626873
"3489" 697.6 123.358007207988 84.9521627932628
"3490" 697.8 121.202734098356 89.4566565014225
"3491" 698 118.961279357868 93.7728348970954
"3492" 698.2 115.713755604203 96.4298592726012
"3493" 698.4 111.196148968814 97.2243537816473
"3494" 698.6 107.32559924726 99.9823539943356
"3495" 698.8 103.892232418869 103.313213447149
"3496" 699 101.500523928771 107.014820238517
"3497" 699.2 99.0143596140313 109.337027106666
"3498" 699.4 95.2994026625685 109.519673001264
"3499" 699.6 90.7076356082458 108.716640116128
"3500" 699.8 85.9783838784314 106.806667328044
"3501" 700 81.0414338685421 105.440613443454
"3502" 700.2 76.470124443533 102.251127654599
"3503" 700.4 72.9097871722975 100.664450297687
"3504" 700.6 68.8690635939532 99.7916488406568
"3505" 700.8 64.8711994121754 100.103056716435
"3506" 701 60.8527611731242 100.941462535836
"3507" 701.2 56.4969142480043 103.366718372774
"3508" 701.4 53.3681357060472 105.63217976958
"3509" 701.6 49.9361287196247 108.322993775799
"3510" 701.8 45.1568569271048 110.458568154134
"3511" 702 40.3733391033547 112.881841858788
"3512" 702.2 37.6777099222011 113.171299111836
"3513" 702.4 34.6371088308162 112.781091226499
"3514" 702.6 30.342517081637 112.772784137939
"3515" 702.8 27.0956059903421 110.60528732704
"3516" 703 23.98524257859 106.615977583637
"3517" 703.2 21.804567789393 102.442454402651
"3518" 703.4 18.5243454456883 98.3151835275286
"3519" 703.6 15.5262426307512 93.8750161835521
"3520" 703.8 12.3529199235144 89.8963007940741
"3521" 704 9.00386286914211 86.0214048973151
"3522" 704.2 7.29715947542686 80.7195958445918
"3523" 704.4 6.24066970478279 74.368242686346
"3524" 704.6 6.15460670089474 68.7331832013322
"3525" 704.8 5.6746297194201 63.2158977862103
"3526" 705 5.66667403404599 57.9882336080483
"3527" 705.2 7.57881162054403 52.1703344034805
"3528" 705.4 8.38921044708454 47.5446134178083
"3529" 705.6 7.08763307426712 43.9622325476651
"3530" 705.8 6.2799659706421 43.9605464488724
"3531" 706 7.24001645373099 43.969427956916
"3532" 706.2 9.22640166529863 42.9747895605336
"3533" 706.4 12.2350232948227 41.1796293333881
"3534" 706.6 15.8406371108619 38.4377103771683
"3535" 706.8 19.2425670814179 35.3109164135962
"3536" 707 23.2600812502937 32.3686474662482
"3537" 707.2 27.5105607569545 29.6356531857991
"3538" 707.4 31.4420355551262 25.8268094034674
"3539" 707.6 34.1457767683308 22.4219117203765
"3540" 707.8 38.0633790619119 18.8055209265715
"3541" 708 43.469542722748 16.3489926204842
"3542" 708.2 48.2541186370067 14.9476951226357
"3543" 708.4 52.0682629457009 12.0640535554372
"3544" 708.6 55.0552338811833 8.52999048604892
"3545" 708.8 55.7815784753814 5.86734368855189
"3546" 709 55.5019593604135 5.60795451491866
"3547" 709.2 56.3743303272421 7.12715629056657
"3548" 709.4 58.5648811058543 8.96481206086815
"3549" 709.6 60.9830047768188 11.5307235156296
"3550" 709.8 63.4075127419103 14.365680595206
"3551" 710 67.0809802799508 17.5804312082618
"3552" 710.2 70.7840082706736 20.2185072549114
"3553" 710.4 75.0630958467859 21.0043429618665
"3554" 710.6 79.5624685348971 21.6057175039571
"3555" 710.8 84.3848152581524 21.877691181128
"3556" 711 89.8845968227421 22.9432625504234
"3557" 711.2 95.5515423444804 23.4193190583943
"3558" 711.4 101.099583832747 22.7888251038954
"3559" 711.6 105.564107527782 21.2969057308001
"3560" 711.8 106.328471497376 21.0760933598542
"3561" 712 106.641101488255 22.8079445920313
"3562" 712.2 107.068622728519 24.641601171343
"3563" 712.4 108.538910238566 27.9526527625965
"3564" 712.6 110.414459503007 31.8818214072787
"3565" 712.8 113.052885213691 35.5965881012931
"3566" 713 116.608774283805 38.6299992567057
"3567" 713.2 119.31677346916 43.134200461149
"3568" 713.4 122.082190550692 47.4909090536538
"3569" 713.6 125.671226182004 51.4209006863685
"3570" 713.8 126.121787391727 52.5472159344945
"3571" 714 125.285980774601 53.5126975613115
"3572" 714.2 123.620674743754 55.7220222491372
"3573" 714.4 122.456862395403 58.8608273431957
"3574" 714.6 122.914800030788 62.5351778449631
"3575" 714.8 124.036367838256 66.8843565339805
"3576" 715 126.190552848175 71.3190605621567
"3577" 715.2 126.860592270744 74.4371835780615
"3578" 715.4 126.003366972896 77.7914858033685
"3579" 715.6 126.138669097728 82.6140668721044
"3580" 715.8 124.322024841833 87.1861925996174
"3581" 716 121.860197718462 90.8770660218308
"3582" 716.2 119.338943702256 94.0541539694987
"3583" 716.4 115.118147778188 94.5538054109433
"3584" 716.6 110.757621264107 95.3078750142842
"3585" 716.8 106.728000669833 96.6968842501957
"3586" 717 102.930766436627 99.4900303373546
"3587" 717.2 99.2202923587536 102.599580837211
"3588" 717.4 97.1515376373834 106.192132566036
"3589" 717.6 94.9108488587057 110.579229436608
"3590" 717.8 93.5843482833547 112.673086770175
"3591" 718 90.7931150101879 112.737829361999
"3592" 718.2 86.543251421493 111.783923405075
"3593" 718.4 82.5918678557006 109.483618058528
"3594" 718.6 78.3792308937291 106.342291982512
"3595" 718.8 74.8548972576209 102.741630930185
"3596" 719 71.6843281033044 99.1430604818863
"3597" 719.2 69.2529574889916 94.5288028244854
"3598" 719.4 67.8640720023841 90.1712091846723
"3599" 719.6 65.8490979644568 85.4175391850727
"3600" 719.8 63.4167967358047 81.3881577418032
"3601" 720 59.8255864366739 77.8485058589714
"3602" 720.2 55.6383598755966 74.6089174845264
"3603" 720.4 51.9640233540531 72.325162529458
"3604" 720.6 47.4051783433699 71.1385855432401
"3605" 720.8 41.7110372816476 70.4697663554901
"3606" 721 36.4347656455991 69.0261646373826
"3607" 721.2 31.1474746114512 67.8164940452992
"3608" 721.4 26.0485266080186 67.2511911046372
"3609" 721.6 21.7590964789502 67.7066909466387
"3610" 721.8 16.7563153104966 69.4459807936355
"3611" 722 11.8462347301664 71.4493239303414
"3612" 722.2 9.08980857895022 72.3135381703685
"3613" 722.4 6.95143822934209 71.9914184757679
"3614" 722.6 4.00801315257486 71.6009383807487
"3615" 722.8 2.79315760512036 69.838888463277
"3616" 723 2.79885288283316 68.8068179669008
"3617" 723.2 2.73056494476314 67.5296439110954
"3618" 723.4 1.77013635023866 65.6408698554297
"3619" 723.6 1.71241226338992 63.0426885181901
"3620" 723.8 1.12023177221053 60.445859732069
"3621" 724 0.957495399896161 57.5427051436117
"3622" 724.2 1.5707540266639 54.3872033127624
"3623" 724.4 2.5703984735221 50.4459568449101
"3624" 724.6 3.69216174539051 47.7381329481837
"3625" 724.8 4.84998895375516 43.8582401646423
"3626" 725 6.05776615208827 39.3826585269286
"3627" 725.2 8.002115381049 37.4856686791625
"3628" 725.4 10.2112117646935 33.926587723909
"3629" 725.6 12.2680781304759 30.0005983605676
"3630" 725.8 13.9151270553072 27.5868280029436
"3631" 726 16.909658889475 25.0005433840787
"3632" 726.2 20.4322453813151 20.9633741235036
"3633" 726.4 22.1536382400958 18.0090533501841
"3634" 726.6 26.3331025519162 15.8106067047679
"3635" 726.8 30.3172249134849 13.4426935714187
"3636" 727 34.0288091543931 10.1954431710309
"3637" 727.2 37.6016803712464 7.6603940023518
"3638" 727.4 40.6357334047872 6.29742275137472
"3639" 727.6 43.8365873739485 4.22888400562839
"3640" 727.8 47.2081005315921 3.43258598333384
"3641" 728 50.5723473076464 2.75424685372922
"3642" 728.2 53.9959991780145 3.42311379040389
"3643" 728.4 58.7026322698533 3.69448648790021
"3644" 728.6 63.6370670057464 2.82212753777733
"3645" 728.8 67.7826514550774 1.13738400184304
"3646" 729 70.9129512225518 1.94199759773203
"3647" 729.2 74.2675879380088 3.29908755022343
"3648" 729.4 78.6566613973188 4.40702146936219
"3649" 729.6 84.0394199955128 5.14764889175839
"3650" 729.8 88.1240829184339 6.08893235644927
"3651" 730 90.7951548511193 8.37395678919802
"3652" 730.2 94.3223518588634 11.2464032643305
"3653" 730.4 98.9479897389485 14.2997966381922
"3654" 730.6 103.381045550275 16.8269871428148
"3655" 730.8 107.362075397615 20.6882113195159
"3656" 731 111.210079700963 24.9804105179598
"3657" 731.2 114.990057725382 29.2004376180401
"3658" 731.4 118.6475585361 33.4699902761837
"3659" 731.6 119.720769827242 38.9360791006758
"3660" 731.8 120.224751775264 44.1102843966965
"3661" 732 120.594369532347 48.9348988257607
"3662" 732.2 120.813008628313 53.3021822596728
"3663" 732.4 121.145309207998 57.5077057146139
"3664" 732.6 123.16751998537 61.4778639424068
"3665" 732.8 126.030760027815 64.2636063250171
"3666" 733 127.295596292787 66.1843693376845
"3667" 733.2 125.500522213622 68.2123189791002
"3668" 733.4 124.415645943328 71.9129598681044
"3669" 733.6 123.082038471216 76.4162148347377
"3670" 733.8 122.134097965599 80.8317295242604
"3671" 734 122.368650998342 85.8507342306371
"3672" 734.2 120.999664055814 90.5838841500456
"3673" 734.4 117.333465091058 92.7172576380982
"3674" 734.6 112.930031512842 94.2251662927165
"3675" 734.8 108.966354298414 95.1460095301901
"3676" 735 103.815524392551 96.8817854859707
"3677" 735.2 99.388866254633 98.3632904021719
"3678" 735.4 95.693988368888 100.45589041055
"3679" 735.6 93.5495731626365 103.236846507981
"3680" 735.8 92.4742677521394 106.410405178287
"3681" 736 91.8653063191082 110.834421449816
"3682" 736.2 92.2802874516817 113.049451895103
"3683" 736.4 91.2485814075474 112.80897830382
"3684" 736.6 88.5455081755726 113.454207817468
"3685" 736.8 84.598481736466 114.323150633623
"3686" 737 79.8527292139247 115.038427772816
"3687" 737.2 75.6430066071524 113.855155537861
"3688" 737.4 70.4595203680663 112.141924120964
"3689" 737.6 66.4927966854777 109.315259808973
"3690" 737.8 63.1826954769812 105.674303626051
"3691" 738 59.3284828159247 101.718144185596
"3692" 738.2 56.7062889166219 97.3598624012011
"3693" 738.4 55.7595623571042 92.3327018566697
"3694" 738.6 54.3029017555921 86.9379076743747
"3695" 738.8 53.697384319195 81.3769521008136
"3696" 739 54.3653432459564 75.9932118924187
"3697" 739.2 55.9584365879094 70.6547328341536
"3698" 739.4 58.0211009451225 65.0328944002424
"3699" 739.6 60.0914993971021 59.5801160376101
"3700" 739.8 62.0622255803664 54.6895914005047
"3701" 740 62.1275206430947 50.5714735887164
"3702" 740.2 60.7570865672292 46.8833594240546
"3703" 740.4 59.1681218365162 43.2396287029227
"3704" 740.6 58.0763836258076 39.2647936120935
"3705" 740.8 56.1263742640564 35.7548656579901
"3706" 741 54.8255098814671 31.325024284581
"3707" 741.2 54.5027706940145 27.0569215414384
"3708" 741.4 56.1497781210145 23.406420753128
"3709" 741.6 57.1895334728076 19.5274891092315
"3710" 741.8 60.2327549960399 15.9863763849022
"3711" 742 62.4455048003013 14.0679647654085
"3712" 742.2 63.2327280302144 13.9176142451922
"3713" 742.4 62.9456473575868 13.3565379661071
"3714" 742.6 61.9623125490486 11.2453426286423
"3715" 742.8 60.5927663259455 9.18220709181768
"3716" 743 59.3133204169432 7.72243125906875
"3717" 743.2 57.7356234684973 6.31803559485217
"3718" 743.4 55.5302390209046 4.59505742870885
"3719" 743.6 53.7113277480034 3.56524539595784
"3720" 743.8 54.2927932812038 3.82637276193691
"3721" 744 54.5315754410399 3.93713148911098
"3722" 744.2 55.604984338941 4.15132162145164
"3723" 744.4 56.7356093757453 3.80359570557074
"3724" 744.6 58.8386361022401 2.87938021931662
"3725" 744.8 61.2058005305186 1.66569495687245
"3726" 745 64.0563903080186 1.02497741566657
"3727" 745.2 67.8907130283421 0.916317715695979
"3728" 745.4 71.8476703234461 0.575165581544552
"3729" 745.6 75.1140170296135 0.918030577961531
"3730" 745.8 78.5084543580005 1.68765690374257
"3731" 746 81.7518282694503 2.82413946526845
"3732" 746.2 85.5909751534321 3.8273485467701
"3733" 746.4 89.4278494022648 5.39697557484576
"3734" 746.6 92.6072267924521 6.8733422189801
"3735" 746.8 95.8749342427539 8.3426461757548
"3736" 747 99.1689490967539 10.373458499343
"3737" 747.2 101.328225197288 12.2449725123564
"3738" 747.4 104.229617564882 13.8455977820495
"3739" 747.6 107.232506560121 16.7265922834324
"3740" 747.8 109.926665028313 19.0175249763136
"3741" 748 112.645860569291 21.4926759827658
"3742" 748.2 113.944841473632 24.3352557551501
"3743" 748.4 116.690226960444 27.9442449078445
"3744" 748.6 118.914406915019 30.9438637696372
"3745" 748.8 120.289397278283 34.5708496169313
"3746" 749 120.953526409512 38.0725038393938
"3747" 749.2 122.435484397815 41.8417338621002
"3748" 749.4 124.571201093878 45.576614943583
"3749" 749.6 126.10376628886 48.6614105078341
"3750" 749.8 126.246604849188 50.8649677230537
"3751" 750 126.154731944887 53.918766353874
"3752" 750.2 127.273559888599 57.8071469138966
"3753" 750.4 128.263203894974 61.4113731459638
"3754" 750.6 128.146631103886 63.2652336638485
"3755" 750.8 128.00415947386 66.431138652091
"3756" 751 128.30780771795 70.106520927909
"3757" 751.2 126.559046000665 71.565017667583
"3758" 751.4 122.333323176313 78.1624119581824
"3759" 751.6 120.280678550745 83.6389800430872
"3760" 751.8 121.276856482254 87.3232605095489
"3761" 752 122.245351678601 89.7654274115972
"3762" 752.2 120.817504112532 92.1284596980255
"3763" 752.4 118.533576188613 94.5303101888066
"3764" 752.6 115.326638473925 98.3266163341568
"3765" 752.8 111.107061753898 101.313300960935
"3766" 753 106.772026672986 104.000146623404
"3767" 753.2 102.474413735006 106.309209791181
"3768" 753.4 98.5253998665394 108.934028266275
"3769" 753.6 94.3164506954367 110.201241346693
"3770" 753.8 89.4024851706903 108.123831646776
"3771" 754 84.4379547791875 105.583063244481
"3772" 754.2 79.2536946218961 102.702203040801
"3773" 754.4 74.45385663511 100.176485278053
"3774" 754.6 71.9032574960993 95.9322133100758
"3775" 754.8 72.6555170321875 91.5673925775537
"3776" 755 74.1989113773858 86.2548886553687
"3777" 755.2 75.4026445803704 81.1624605395184
"3778" 755.4 76.6344412684179 76.3704308777174
"3779" 755.6 76.943162873044 71.2206567622497
"3780" 755.8 76.563084236044 66.4544013418555
"3781" 756 76.344747854185 61.8342641898472
"3782" 756.2 74.2794893902785 58.1854977416992
"3783" 756.4 73.0537438589916 55.6997860552985
"3784" 756.6 72.4904402067299 53.6082431595615
"3785" 756.8 73.1292716160846 50.9842549548083
"3786" 757 74.3862569346721 47.4420032359301
"3787" 757.2 75.0970039858621 42.6456142037801
"3788" 757.4 76.6501541934297 38.1819208547736
"3789" 757.6 77.9297465925812 32.9051143362727
"3790" 757.8 77.9965816765754 27.6950636367234
"3791" 758 77.2147698041081 22.7200065946071
"3792" 758.2 76.5438366640421 18.4547426681901
"3793" 758.4 77.165049439974 13.4370938293967
"3794" 758.6 79.2455623087171 11.0762338433338
"3795" 758.8 81.9412287287443 12.180027828914
"3796" 759 86.2159330265564 12.7693245932758
"3797" 759.2 91.3073160870289 14.3736506825725
"3798" 759.4 95.4924843486603 17.4294129350507
"3799" 759.6 99.7873123281579 20.1014794352217
"3800" 759.8 103.854684466107 23.1545461500003
"3801" 760 107.707909406561 26.8452386211776
"3802" 760.2 109.96040611826 31.1266788768253
"3803" 760.4 112.72271589266 36.4420218797477
"3804" 760.6 115.728134240471 41.0362623460187
"3805" 760.8 118.567864628342 43.9930194626568
"3806" 761 121.39356830461 46.9268759676508
"3807" 761.2 123.777963987218 47.8970457218341
"3808" 761.4 124.184582264009 48.5615145493512
"3809" 761.6 122.15493076788 50.6349763985321
"3810" 761.8 120.452720007427 53.7643095545467
"3811" 762 119.125313295942 58.0499967114537
"3812" 762.2 118.55058832666 61.7741518076871
"3813" 762.4 118.474063169852 65.7782324927016
"3814" 762.6 119.563479422748 69.3039898736976
"3815" 762.8 121.26800661203 73.3418215409812
"3816" 763 123.547824629035 77.293533638458
"3817" 763.2 124.490756721592 81.7972278369068
"3818" 763.4 122.699862382014 84.685131458933
"3819" 763.6 119.33506039562 86.8859156251845
"3820" 763.8 115.608510209436 88.0741930619807
"3821" 764 111.119279515814 89.8805456930467
"3822" 764.2 107.310551104113 92.3571496007097
"3823" 764.4 103.273218735731 94.8869747971568
"3824" 764.6 99.5560144734046 97.3544777868829
"3825" 764.8 96.5493209699939 100.701986068428
"3826" 765 95.3531221817603 103.460213770636
"3827" 765.2 94.2342715306799 106.616990255585
"3828" 765.4 93.4078106123876 109.752325713572
"3829" 765.6 91.1738060845662 111.934359545456
"3830" 765.8 87.7362475745564 112.491630423919
"3831" 766 83.2363879972171 112.027551803847
"3832" 766.2 78.7747830878876 110.336022459245
"3833" 766.4 75.4189372594474 106.35132909478
"3834" 766.6 73.2498218100421 101.729969845963
"3835" 766.8 70.7376482035633 97.5067207731055
"3836" 767 70.3280134141528 92.4106225387376
"3837" 767.2 70.5922523599598 87.7091897887548
"3838" 767.4 69.8224719261042 82.38482811266
"3839" 767.6 68.8767660960308 76.3671531556505
"3840" 767.8 68.8255529082361 71.1318297938689
"3841" 768 68.2285607056754 65.8552678326012
"3842" 768.2 66.6350326715243 60.6717289623639
"3843" 768.4 63.8998873398421 56.2498429573733
"3844" 768.6 63.3353045101236 52.7712584181648
"3845" 768.8 65.5371491607652 50.3880415130478
"3846" 769 68.3594766806421 46.8527143842472
"3847" 769.2 71.9007346075997 42.9352621325356
"3848" 769.4 75.4612589408319 39.1321100696023
"3849" 769.6 79.3190775187684 35.6019927007901
"3850" 769.8 83.4173296887676 32.3314872015433
"3851" 770 88.1763994307783 29.9082881991178
"3852" 770.2 92.2739210979237 26.7774792428268
"3853" 770.4 95.5295564126858 23.3140325525213
"3854" 770.6 96.3306787948829 21.1227397545615
"3855" 770.8 96.3036128389698 18.759946479905
"3856" 771 95.9333899644984 15.8813812219901
"3857" 771.2 96.5583463935549 15.7553423477029
"3858" 771.4 98.4517782786669 16.9333678089076
"3859" 771.6 100.529965980717 18.8194083681776
"3860" 771.8 103.652111942284 20.7411320719269
"3861" 772 106.453021337986 23.5289691066602
"3862" 772.2 109.494120634362 26.7697575985601
"3863" 772.4 112.122364409217 30.9592115919805
"3864" 772.6 113.860836338148 34.9944006923268
"3865" 772.8 115.767705996852 38.5711417384464
"3866" 773 116.059862737934 41.7293904138676
"3867" 773.2 116.869351217823 45.9487773367004
"3868" 773.4 118.788979558672 50.4400438343014
"3869" 773.6 120.030752964833 55.1104393745041
"3870" 773.8 121.415030273977 59.2711336236658
"3871" 774 124.029735411898 63.6258705401012
"3872" 774.2 125.465716013169 67.2050022164992
"3873" 774.4 126.783723483494 67.724948771513
"3874" 774.6 125.912915647991 67.2224773430198
"3875" 774.8 124.089864254471 67.4832839416187
"3876" 775 121.158734003892 68.7219188781701
"3877" 775.2 117.512693936099 70.2240776742758
"3878" 775.4 114.134241055812 72.4103195291881
"3879" 775.6 110.825256419267 74.6545433756976
"3880" 775.8 108.538395625324 77.6351071600083
"3881" 776 106.626204749626 80.8592742012333
"3882" 776.2 103.648646939672 83.6982819227222
"3883" 776.4 100.295080935188 85.2957048253732
"3884" 776.6 97.1513383825278 87.0182639723901
"3885" 776.8 93.422947943385 87.4732430116758
"3886" 777 89.7203696982813 87.5316504143265
"3887" 777.2 86.0613955587652 87.1289988708747
"3888" 777.4 82.4960984701512 86.8422284459173
"3889" 777.6 80.1957589012171 85.6194309161062
"3890" 777.8 79.2585195349785 83.5867293346355
"3891" 778 77.951726657279 80.9154666793784
"3892" 778.2 77.6650033375844 77.4127464949901
"3893" 778.4 78.2243189067779 72.5215131166873
"3894" 778.6 79.5115285511972 67.9367662274293
"3895" 778.8 81.9184301309532 63.873581350379
"3896" 779 85.0505596395643 60.9895197735734
"3897" 779.2 87.4931799281972 57.3463849634574
"3898" 779.4 90.4444359220214 54.6079952145656
"3899" 779.6 93.809152389919 51.0421613779901
"3900" 779.8 97.4390594922013 48.485620904427
"3901" 780 99.9067488038715 44.8410647072548
"3902" 780.2 102.893697603149 41.7411284869604
"3903" 780.4 105.780752350872 38.0441381920601
"3904" 780.6 108.37692454177 33.9700344824334
"3905" 780.8 109.17531528066 31.1725373702022
"3906" 781 109.796321934311 29.4176576107962
"3907" 781.2 111.107205396618 28.333507557184
"3908" 781.4 112.667777253312 29.3227359838001
"3909" 781.6 113.964472339316 30.743154277619
"3910" 781.8 116.578786428042 32.8060267730532
"3911" 782 119.291549709903 35.3804041214144
"3912" 782.2 121.618558111926 38.6230195045228
"3913" 782.4 124.018564225319 41.2632008818708
"3914" 782.6 123.909716966178 43.1481181570591
"3915" 782.8 125.142558243816 45.8022396213322
"3916" 783 126.54676181232 48.8421201243727
"3917" 783.2 126.516115155424 51.1637648666719
"3918" 783.4 126.996304609603 53.984627589583
"3919" 783.6 127.783915542626 57.2775876277469
"3920" 783.8 128.147124832732 61.4136798962837
"3921" 784 128.314498911411 65.7719616806782
"3922" 784.2 127.635374884205 70.6619849336804
"3923" 784.4 127.655463476613 75.4282030597791
"3924" 784.6 127.359799592338 79.6958708775205
"3925" 784.8 126.184874735951 83.9226936429817
"3926" 785 126.236177367101 84.1043507152847
"3927" 785.2 125.482992314851 83.6874865109719
"3928" 785.4 124.997528237592 84.3486491827679
"3929" 785.6 122.860449719551 84.4692232239264
"3930" 785.8 120.25453758288 86.8315779935041
"3931" 786 117.249429854823 88.9389388521022
"3932" 786.2 114.359530811293 91.6820165486804
"3933" 786.4 111.663102722842 94.6143972646117
"3934" 786.6 109.616436850269 98.741998409781
"3935" 786.8 107.947919649464 102.443971694179
"3936" 787 107.28759138356 106.660122715663
"3937" 787.2 104.368599164147 108.771135724024
"3938" 787.4 100.716153150869 110.018757861747
"3939" 787.6 96.1312728869459 109.873011440075
"3940" 787.8 91.2350071705117 110.03815595457
"3941" 788 87.1702874934637 109.089125013909
"3942" 788.2 84.5588888909603 106.528096070808
"3943" 788.4 82.3475222756876 103.606137957054
"3944" 788.6 79.9839627448514 98.7649553300742
"3945" 788.8 78.7663917413564 94.265170110133
"3946" 789 78.0431981589767 89.598485102567
"3947" 789.2 78.8943621956068 84.9477346550195
"3948" 789.4 79.5144940965944 80.2422987073846
"3949" 789.6 81.6795274264287 75.7700971712305
"3950" 789.8 84.9820473334384 72.6722823175956
"3951" 790 87.8650226374085 68.872830191229
"3952" 790.2 90.3870655617195 65.200937390358
"3953" 790.4 91.3152791189636 60.9253266250088
"3954" 790.6 92.3010695719951 57.1453802049799
"3955" 790.8 91.4906443189586 53.4985181174658
"3956" 791 90.2532243726017 50.9061926420189
"3957" 791.2 89.3980474393517 47.9589784190766
"3958" 791.4 89.7794417331721 45.9629573750201
"3959" 791.6 92.5186797594956 44.5261407765446
"3960" 791.8 95.4958244336521 43.1156985471701
"3961" 792 99.6699411056686 42.4859555591942
"3962" 792.2 103.924168229821 42.0307028483059
"3963" 792.4 108.658105999061 41.5035258193651
"3964" 792.6 112.864099504383 41.5538984987146
"3965" 792.8 117.067868749616 43.7049805312448
"3966" 793 121.707696639031 44.6351980538297
"3967" 793.2 122.791344512824 44.3887133543992
"3968" 793.4 122.31139556264 43.4720101320286
"3969" 793.6 122.117075138614 42.7142250429044
"3970" 793.8 122.187910239769 42.3957230189259
"3971" 794 122.439599010582 43.2074223214901
"3972" 794.2 122.545290108486 44.3613191618939
"3973" 794.4 123.617563828484 46.0247026221828
"3974" 794.6 124.702467190447 48.2931301300954
"3975" 794.8 125.978266863422 51.0012132644544
"3976" 795 126.928463455922 54.5056893145526
"3977" 795.2 127.820368911063 58.5031734041671
"3978" 795.4 127.885941374599 62.3480812951843
"3979" 795.6 128.006484113842 66.5369275399044
"3980" 795.8 127.614565020861 71.5657130618966
"3981" 796 126.633223800396 76.4607028552847
"3982" 796.2 126.225745314564 82.0520160989067
"3983" 796.4 123.797465133731 86.3020258581012
"3984" 796.6 120.394909304447 89.9644208756217
"3985" 796.8 117.532438280878 94.3295289633265
"3986" 797 114.608431865612 98.1317671986892
"3987" 797.2 112.595283355484 101.623475152467
"3988" 797.4 111.281902909922 106.194801047468
"3989" 797.6 110.06961211542 107.98733793499
"3990" 797.8 107.070766153072 108.477748970256
"3991" 798 102.256156457092 109.618690556962
"3992" 798.2 97.8401787034863 110.857380713192
"3993" 798.4 92.7535929241723 111.585621220028
"3994" 798.6 88.1052657221199 109.923020981018
"3995" 798.8 84.0647866628603 107.330679096108
"3996" 799 80.5930756179925 103.313213447149
"3997" 799.2 78.1010073222966 98.8740250546355
"3998" 799.4 76.7044783145023 94.0951934748736
"3999" 799.6 75.7481079278614 88.8965924384997
"4000" 799.8 74.875990034515 84.2670269825321
"4001" 800 73.9865896294575 79.4596271959612
"4002" 800.2 75.3474043077035 74.3212314941881
"4003" 800.4 76.8225609978421 69.4597128882758
"4004" 800.6 78.6215998796421 64.582337587133
"4005" 800.8 81.4305619968993 59.6176063104473
"4006" 801 83.5336637882993 54.6783538599615
"4007" 801.2 86.7931675723469 50.28150710066
"4008" 801.4 90.4279001689004 46.9606018410969
"4009" 801.6 94.1794854208421 44.1179156695195
"4010" 801.8 96.8966171656091 40.2742652179318
"4011" 802 101.322119670587 36.9950085250717
"4012" 802.2 104.227406226481 33.7139328788767
"4013" 802.4 104.613257036552 30.4906114060224
"4014" 802.6 105.067154709905 28.8676204508026
"4015" 802.8 105.447473295539 27.3352717273537
"4016" 803 107.07980151196 27.0770772051666
"4017" 803.2 109.271294734448 27.9413589566568
"4018" 803.4 112.393920593284 29.032478513748
"4019" 803.6 115.724953207145 30.3116618788992
"4020" 803.8 117.748200092994 32.0179711486568
"4021" 804 118.848964453623 34.3415870172088
"4022" 804.2 120.781470764203 37.4428378937401
"4023" 804.4 123.199002975572 40.7852122901793
"4024" 804.6 125.045038067217 44.1594659611955
"4025" 804.8 126.259692029931 47.8764735917246
"4026" 805 126.962399048512 50.7043394413205
"4027" 805.2 128.049088798816 54.5900315572556
"4028" 805.4 128.222204421329 58.6582645610171
"4029" 805.6 128.826063711621 60.9721393058485
"4030" 805.8 128.205083762004 61.9739550516387
"4031" 806 128.667977906851 65.1254134527866
"4032" 806.2 128.970016798868 67.7676697874375
"4033" 806.4 128.067527046451 65.8847357679537
"4034" 806.6 127.721425136092 64.383157874379
"4035" 806.8 127.590207511414 63.5377057129329
"4036" 807 127.088848775291 63.5470264050275
"4037" 807.2 126.339896878269 62.9732008103719
"4038" 807.4 126.522367531271 61.9034210038187
"4039" 807.6 126.843001803026 61.9255939272745
"4040" 807.8 126.658192924484 60.5686711191002
"4041" 808 127.135026553618 59.1001378135789
"4042" 808.2 127.267819381815 57.549499087374
"4043" 808.4 127.057418707762 56.2391594542312
"4044" 808.6 126.455093954012 54.6152062031127
"4045" 808.8 126.397596668134 52.3172300696804
"4046" 809 125.971479744905 50.9636774937133
"4047" 809.2 125.000096336491 49.8301955911793
"4048" 809.4 123.982057270477 48.8487667746858
"4049" 809.6 122.510049300797 47.5206236139187
"4050" 809.8 121.024298782287 46.2648814654901
"4051" 810 119.121405945468 45.9237747502424
"4052" 810.2 116.889183981592 45.624372084629
"4053" 810.4 114.658313616936 45.6952133702637
"4054" 810.6 112.325525490185 45.7425655283901
"4055" 810.8 109.672757593752 45.7374697631501
"4056" 811 107.567535891803 43.950975195
"4057" 811.2 106.034319098699 41.2614119734595
"4058" 811.4 104.66625991044 38.4340824336602
"4059" 811.6 104.400266733011 35.4973954142848
"4060" 811.8 103.439467946952 34.3560780996101
"4061" 812 101.408657880145 32.0913192846871
"4062" 812.2 98.9679591332503 28.700090668837
"4063" 812.4 97.0792010085666 25.701128829888
"4064" 812.6 95.3455770214339 23.9696086003778
"4065" 812.8 93.4814076575521 23.5441382016401
"4066" 813 90.2668319342783 22.8216508480646
"4067" 813.2 86.3328802994795 22.013098736056
"4068" 813.4 82.1812521107102 21.8031084102319
"4069" 813.6 77.9995787124228 20.9442705572159
"4070" 813.8 73.5960238728747 20.5298822846749
"4071" 814 70.0431148748312 20.8372898616531
"4072" 814.2 66.4535406821859 22.0321291093338
"4073" 814.4 63.5394003851617 24.0411723137736
"4074" 814.6 60.0265016796286 25.8567710977092
"4075" 814.8 56.6135017622324 27.0345820323438
"4076" 815 53.7064530511433 25.6569621899299
"4077" 815.2 50.8215188184927 22.3554588672672
"4078" 815.4 49.7290542072495 19.5899659244345
"4079" 815.6 50.6205966891014 18.4151089385457
"4080" 815.8 51.079185999086 17.7689893825389
"4081" 816 52.311908430377 15.792501595711
"4082" 816.2 54.0752965252956 12.7305984703971
"4083" 816.4 57.946699123353 9.03948555600096
"4084" 816.6 61.4335074888747 6.29358814542488
"4085" 816.8 64.8386815732321 4.1330944611701
"4086" 817 67.8927134422211 3.67165950877957
"4087" 817.2 73.0448096967512 3.31568739153555
"4088" 817.4 77.4291511457815 2.87559857535374
"4089" 817.6 79.8921091205704 3.41475772858792
"4090" 817.8 83.3148344600863 5.03362283462963
"4091" 818 87.3773884345318 6.62993157074872
"4092" 818.2 91.5189349618421 7.5274145709598
"4093" 818.4 95.5369091244136 9.02393714187581
"4094" 818.6 98.7090694413273 10.8032745744059
"4095" 818.8 101.738409072862 12.926089648396
"4096" 819 104.613016632607 15.0383318256666
"4097" 819.2 105.917968495536 17.4140106143268
"4098" 819.4 108.041693399347 20.6416332060891
"4099" 819.6 110.317490986937 24.8405411084217
"4100" 819.8 111.983794072811 29.2537839103963
"4101" 820 113.49819030011 33.0480687096293
"4102" 820.2 115.799625222192 35.6096363486501
"4103" 820.4 118.112922017388 38.7968830891416
"4104" 820.6 120.884040807151 41.8975790291174
"4105" 820.8 124.036400179869 44.5044749561405
"4106" 821 125.371053794644 47.006183520878
"4107" 821.2 125.991238505823 50.3385171591022
"4108" 821.4 125.717484886525 54.2319144272593
"4109" 821.6 125.903382322442 58.6312117532758
"4110" 821.8 126.264753038992 62.7969488112891
"4111" 822 128.226469021924 66.3364058687719
"4112" 822.2 127.540393797521 69.8462363656873
"4113" 822.4 127.015081584968 73.59463307366
"4114" 822.6 127.502037237824 77.0130327995589
"4115" 822.8 124.78351199573 79.4450995942144
"4116" 823 122.117075138614 81.4311213699615
"4117" 823.2 119.922740416871 84.6111333146017
"4118" 823.4 118.660447886073 88.3012698647882
"4119" 823.6 119.718164926926 91.6177874011677
"4120" 823.8 119.239336887042 94.1662328499537
"4121" 824 117.395955497592 95.4779420159623
"4122" 824.2 114.342250301695 96.4517409352653
"4123" 824.4 110.381852129129 98.3264317049814
"4124" 824.6 107.205513795921 100.923668618753
"4125" 824.8 105.014030082233 104.446939221654
"4126" 825 102.432461370568 107.852052132158
"4127" 825.2 98.5795841923726 110.154145937042
"4128" 825.4 94.4179661342539 110.123063072343
"4129" 825.6 90.5053919298421 108.80288786291
"4130" 825.8 86.5845807271053 106.244049826569
"4131" 826 83.0502715086862 102.864691364596
"4132" 826.2 80.0514859323559 98.4573219333938
"4133" 826.4 78.5149866267478 93.4571960124429
"4134" 826.6 77.0180300111564 88.761743650933
"4135" 826.8 77.158784407496 83.8216512391439
"4136" 827 78.0367010882588 79.3059648306845
"4137" 827.2 81.2072863646875 75.0258437314355
"4138" 827.4 82.9762151206993 70.5371032533044
"4139" 827.6 83.765098303044 65.9788310493662
"4140" 827.8 84.2412657143798 61.7396628877165
"4141" 828 84.6123280144149 57.0309223712134
"4142" 828.2 86.3953258846362 52.4097748431371
"4143" 828.4 87.0586003688127 47.9172582822842
"4144" 828.6 87.4728496133527 43.329395425639
"4145" 828.8 88.2910207403638 39.5725354315444
"4146" 829 90.9686127686859 36.5749653763026
"4147" 829.2 93.2213705234046 32.0126630598651
"4148" 829.4 94.3714443284179 27.4279220044446
"4149" 829.6 94.1240572862796 24.4446554651463
"4150" 829.8 93.9389113022915 20.6608082265856
"4151" 830 95.0389072185947 18.3044963941035
"4152" 830.2 97.1628983779389 18.3388551038611
"4153" 830.4 99.4276419539634 18.6377269654446
"4154" 830.6 102.400724321496 18.8631606842079
"4155" 830.8 102.615224146337 19.7599649133267
"4156" 831 104.06799390524 20.4480708363064
"4157" 831.2 106.991302809717 22.9358312261151
"4158" 831.4 110.723248406179 25.4788390706942
"4159" 831.6 112.478452934228 28.0620260048317
"4160" 831.8 115.10862658678 31.8818214072787
"4161" 832 115.609973739036 35.9225579324697
"4162" 832.2 115.501627397225 39.5319661164688
"4163" 832.4 115.94431852509 43.0920108067723
"4164" 832.6 116.215518961525 47.5951701795863
"4165" 832.8 114.98909830358 52.5894434933396
"4166" 833 114.482924229728 56.8185752607615
"4167" 833.2 114.560914391606 60.5654517344719
"4168" 833.4 115.01875195041 64.9728817570712
"4169" 833.6 114.103478178531 68.054843629495
"4170" 833.8 111.520285295606 69.2027738162719
"4171" 834 108.571331547246 71.4591161893571
"4172" 834.2 105.147468945699 73.474447930933
"4173" 834.4 101.341592236811 73.5749982986151
"4174" 834.6 99.6016970018902 75.1270017983939
"4175" 834.8 98.3328604635308 78.3718079717637
"4176" 835 98.8213717375365 80.8240782251012
"4177" 835.2 99.7764689632066 83.4955186004013
"4178" 835.4 101.847923846981 87.0168484820456
"4179" 835.6 103.814754288094 89.8818624822597
"4180" 835.8 105.912150965378 91.7445862324901
"4181" 836 106.993894254969 92.8355432452355
"4182" 836.2 110.089622413119 94.2765445861151
"4183" 836.4 111.287673365805 95.7154262331552
"4184" 836.6 112.011788434072 95.9266086125299
"4185" 836.8 110.4668295769 95.7464768668843
"4186" 837 109.265236581769 95.6733511073204
"4187" 837.2 107.567841012464 97.0899751075576
"4188" 837.4 105.22189466901 100.104379604607
"4189" 837.6 101.973281839325 103.186995291878
"4190" 837.8 99.3474031305967 107.507872751045
"4191" 838 96.3592526467139 111.783029735554
"4192" 838.2 94.3936300216297 111.998561988955
"4193" 838.4 90.9245440715804 111.359115308747
"4194" 838.6 86.1646807670944 110.776912224084
"4195" 838.8 81.8076995492082 109.120235742812
"4196" 839 78.2333033261664 106.689295032639
"4197" 839.2 74.3588369758599 103.131574138213
"4198" 839.4 71.2852685615485 99.5828315494764
"4199" 839.6 68.0572076525147 95.9367550477423
"4200" 839.8 66.0060111632183 91.7743894466231
"4201" 840 63.9437425671883 87.1694220085959
"4202" 840.2 63.3595794735186 82.0776198213136
"4203" 840.4 65.3873104673325 76.747602137942
"4204" 840.6 67.7380028616903 71.9018128816419
"4205" 840.8 70.3682626621199 66.8779596064623
"4206" 841 74.2624086693704 62.4787892138014
"4207" 841.2 77.5583095520348 58.8506034808433
"4208" 841.4 79.8525336834589 54.3675053768966
"4209" 841.6 81.7367090317815 49.9110559118386
"4210" 841.8 84.0219145977159 46.4151570666212
"4211" 842 87.3983413244634 42.8530687435144
"4212" 842.2 90.5281966480621 39.2021508428501
"4213" 842.4 93.5616943716978 35.8809464474334
"4214" 842.6 96.691365664689 35.8562609867452
"4215" 842.8 99.7090165591325 36.1411575390869
"4216" 843 103.258723620862 37.003580407396
"4217" 843.2 106.193033254809 36.8720141913747
"4218" 843.4 110.230697519454 36.9872088843982
"4219" 843.6 113.0090577641 37.6922655116139
"4220" 843.8 114.260306742342 38.4191179168843
"4221" 844 115.75503907439 40.7232367669901
"4222" 844.2 117.30772295686 43.9308389939544
"4223" 844.4 120.322386654494 47.8619831169718
"4224" 844.6 122.953344240807 52.0601870442998
"4225" 844.8 125.369271816763 55.350094492069
"4226" 845 126.421047057945 55.2926010758406
"4227" 845.2 125.788766708543 53.8281638690181
"4228" 845.4 125.210026748278 53.2414473304355
"4229" 845.6 124.868120511185 52.8002003857901
"4230" 845.8 124.820038685408 52.441093156141
"4231" 846 124.732830615396 51.6870941661776
"4232" 846.2 124.691924468653 50.9113241623685
"4233" 846.4 124.532432010737 49.5603664858322
"4234" 846.6 124.671006135806 48.3564614708174
"4235" 846.8 124.270756249275 47.0378539630441
"4236" 847 124.277604513004 45.319754736855
"4237" 847.2 123.881047241405 43.0538668957312
"4238" 847.4 122.926436018718 40.7029438965653
"4239" 847.6 122.18426761194 38.0479600159901
"4240" 847.8 120.763874531009 36.3139843440457
"4241" 848 119.670092675642 34.0987419549901
"4242" 848.2 118.520988263112 31.2986189556101
"4243" 848.4 116.886469134185 29.8728966381044
"4244" 848.6 115.141727200528 27.5324844600187
"4245" 848.8 113.841482224871 24.8979172898542
"4246" 849 112.940397293851 24.0983026714901
"4247" 849.2 111.775587054665 23.2464288328873
"4248" 849.4 110.883454236688 21.8823797582305
"4249" 849.6 109.826055977342 20.4392601311012
"4250" 849.8 109.053229415442 19.4120185668472
"4251" 850 107.924467576502 18.1239986601599
"4252" 850.2 106.963514041446 16.9450020326976
"4253" 850.4 105.791792730328 15.7940252464472
"4254" 850.6 104.67035965137 14.8233021895179
"4255" 850.8 103.281613268998 13.5672493010727
"4256" 851 101.190219407375 12.3595883294854
"4257" 851.2 99.4513168858976 11.1571821974068
"4258" 851.4 97.9219706429837 10.1384988917777
"4259" 851.6 96.3658425327278 9.3588017147901
"4260" 851.8 94.927460687246 8.31490480673048
"4261" 852 93.7238559844384 7.77490697780661
"4262" 852.2 92.8140177249532 7.21504158812898
"4263" 852.4 91.6599704309176 6.60083896178255
"4264" 852.6 91.0266426320135 6.10479162581867
"4265" 852.8 90.8540879270898 6.08839568392588
"4266" 853 89.9645107925729 5.58818042590356
"4267" 853.2 88.7304964080025 5.65259396782972
"4268" 853.4 86.7506756976603 4.87916081744464
"4269" 853.6 84.8003731966906 4.11865645965677
"4270" 853.8 83.0078029678893 3.14316995341463
"4271" 854 81.2254521393273 2.2968783420891
"4272" 854.2 79.4268035106199 1.73709395512898
"4273" 854.4 77.0840829957779 1.13404961687083
"4274" 854.6 74.4178326983614 1.10121213885548
"4275" 854.8 71.6307651831514 0.471944737216902
"4276" 855 68.2167804906105 0.493511188042725
"4277" 855.2 65.2862694157564 0.586805837361528
"4278" 855.4 62.8536915039761 0.810786858845765
"4279" 855.6 61.71737392944 0.92898759894886
"4280" 855.8 59.6675533507483 0.761290298927596
"4281" 856 57.0232068456668 0.767446587474632
"4282" 856.2 54.866301149327 1.63640111926283
"4283" 856.4 52.2467546961514 2.26859598678391
"4284" 856.6 48.8765640106808 2.6488295503772
"4285" 856.8 45.2245651447483 3.95808677370884
"4286" 857 41.4830844297699 5.03055328052618
"4287" 857.2 38.2065714786421 6.43946462861115
"4288" 857.4 36.5263071709046 8.15413096352135
"4289" 857.6 34.3804465328421 10.6821082505526
"4290" 857.8 31.0252205125837 12.9183941301923
"4291" 858 26.594447449994 14.4977842042939
"4292" 858.2 25.9327463509492 15.2671595189544
"4293" 858.4 24.7249586485833 16.7581525941666
"4294" 858.6 22.3474700588309 19.9136201773496
"4295" 858.8 20.1310564340781 23.1514350573721
"4296" 859 17.7985844284303 26.7578425004254
"4297" 859.2 17.376004278149 30.5670234718218
"4298" 859.4 17.4643616173829 33.9726477641023
"4299" 859.6 17.0811097821149 37.727544474384
"4300" 859.8 17.1537671256365 41.0054088141583
"4301" 860 17.7293824356993 43.9772468559615
"4302" 860.2 18.6633582418044 46.4127067307071
"4303" 860.4 18.7565850772949 48.2154538674995
"4304" 860.6 17.5648462292057 49.6732535339719
"4305" 860.8 16.3485945908057 49.8296008765628
"4306" 861 14.6617756107478 50.2345306607071
"4307" 861.2 11.8078012500757 51.3707668000088
"4308" 861.4 8.72121441962087 53.5415665853087
"4309" 861.6 7.66146919034645 56.1368188429379
"4310" 861.8 7.53357016474727 58.6561571557746
"4311" 862 7.87901109344924 62.0640286046865
"4312" 862.2 9.29192246771053 65.0018761538848
"4313" 862.4 11.8225040075899 67.4793276021466
"4314" 862.6 14.1383313359766 69.4350904932086
"4315" 862.8 16.2211338761755 72.3463799006055
"4316" 863 17.2726131939777 75.4338190193715
"4317" 863.2 18.7402106202921 78.9605851866401
"4318" 863.4 18.4565356823967 82.891764666906
"4319" 863.6 19.2773777807917 87.5935715858304
"4320" 863.8 20.7963930997235 91.4433746854647
"4321" 864 23.7018983790962 94.0063541648344
"4322" 864.2 27.1611557842595 95.3819656163031
"4323" 864.4 31.3678468348509 95.2062117124503
"4324" 864.6 34.2842956871725 94.0581546472579
"4325" 864.8 36.6033306825694 92.3491292905083
"4326" 865 38.9324207694793 91.2152805289104
"4327" 865.2 40.262615914985 91.9429570936187
"4328" 865.4 41.1528596272439 94.0786287040258
"4329" 865.6 40.9976268147713 96.5962733365476
"4330" 865.8 40.6529622441017 100.3620642285
"4331" 866 39.3999511282669 103.796860192273
"4332" 866.2 38.3212618743684 107.417416822622
"4333" 866.4 36.8548135435725 108.426016855651
"4334" 866.6 35.1888143714173 108.433781084335
"4335" 866.8 33.1682748346133 108.706359047244
"4336" 867 31.8141035992524 109.548732668785
"4337" 867.2 30.2882665411421 108.81539978649
"4338" 867.4 27.7044647435529 106.300681754312
"4339" 867.6 24.3429636487077 104.274708974419
"4340" 867.8 20.8201546149569 102.104235196843
"4341" 868 16.3673179673293 101.10805486099
"4342" 868.2 13.9670564039671 101.15901251339
"4343" 868.4 14.129077104996 101.039458021221
"4344" 868.6 14.2196086561842 101.104702383858
"4345" 868.8 14.1996045173947 101.238801469122
"4346" 869 14.9259287044856 100.569676185634
"4347" 869.2 13.6084202564439 99.7957825735211
"4348" 869.4 12.4563983254031 98.0319526734291
"4349" 869.6 10.1964284475552 96.1928569544944
"4350" 869.8 8.61601231603537 93.9365146629313
"4351" 870 7.1351429038921 90.4738297757651
"4352" 870.2 5.8389491058917 86.7651602608827
"4353" 870.4 3.97624967001566 84.5415536107008
"4354" 870.6 3.08080834912417 80.7805246760414
"4355" 870.8 3.13027083098123 77.1402338321553
"4356" 871 1.79962521000589 72.6848867195159
"4357" 871.2 1.03040926666563 70.0838370762842
"4358" 871.4 0.995160850409677 67.3658255690982
"4359" 871.6 1.37130682110945 64.2444818648911
"4360" 871.8 1.92492900571589 60.5447740816114
"4361" 872 2.67741669366564 56.9847229005195
"4362" 872.2 3.08730541984211 53.6516863194417
"4363" 872.4 3.32632394414107 50.1911160492478
"4364" 872.6 4.25954795290525 48.0933224930533
"4365" 872.8 7.64057070753908 46.452112233778
"4366" 873 12.1689920827748 45.1734567470189
"4367" 873.2 16.2134555198724 43.587674500384
"4368" 873.4 21.0884766105229 43.8132220720965
"4369" 873.6 25.2038812654842 44.4364404379269
"4370" 873.8 29.4207537223053 45.7479294918006
"4371" 874 33.4064950255296 45.8309452067713
"4372" 874.2 37.2349954628109 45.6080054775213
"4373" 874.4 39.6635395871421 43.3050911552568
"4374" 874.6 40.9257862490051 41.8157799121966
"4375" 874.8 42.1213814397421 39.1690283687901
"4376" 875 41.9790729268188 37.8613128008041
"4377" 875.2 42.036316220985 35.5091769767758
"4378" 875.4 42.8261794340051 34.4712313162836
"4379" 875.6 44.5662487203963 34.5945046575564
"4380" 875.8 46.7692002007707 35.3135359898829
"4381" 876 48.849700335708 35.9179922891486
"4382" 876.2 52.0752186331754 35.2500074351382
"4383" 876.4 55.3576199732671 34.9331735130401
"4384" 876.6 59.5462593160239 33.9916150721037
"4385" 876.8 64.2186629708744 31.6166111445385
"4386" 877 67.4446207333368 27.998574566369
"4387" 877.2 69.4370329567684 24.5347951940217
"4388" 877.4 70.4206114558734 20.1052928779588
"4389" 877.6 72.0676996819033 15.3042078121534
"4390" 877.8 73.5120760695721 10.4811440089001
"4391" 878 74.8520562196091 8.08931301519398
"4392" 878.2 76.9185031780557 7.83328791697068
"4393" 878.4 79.2028514517815 8.10261837456586
"4394" 878.6 81.9784103345377 8.8193152643814
"4395" 878.8 85.8853249423088 9.4734564326901
"4396" 879 90.241337297821 11.1423195487901
"4397" 879.2 94.7822768030316 13.0331166510006
"4398" 879.4 99.5880958532029 16.0902025295056
"4399" 879.6 104.130635189569 19.9039474190204
"4400" 879.8 106.652856497646 23.481688810619
"4401" 880 109.585339507242 27.6564207503201
"4402" 880.2 110.555519615708 32.3664444417014
"4403" 880.4 112.736033041873 36.8416968380838
"4404" 880.6 115.380247192143 39.4690848365629
"4405" 880.8 118.609898247076 40.0553105287565
"4406" 881 120.455588525442 40.1408635967044
"4407" 881.2 120.369207017033 41.6856415202719
"4408" 881.4 119.583217558614 44.0791621607615
"4409" 881.6 119.821176893964 48.034707406906
"4410" 881.8 121.404377419287 51.9445364725734
"4411" 882 123.705594274105 56.0608196439638
"4412" 882.2 124.655635071132 59.1465711884293
"4413" 882.4 122.650190729453 61.7468071078512
"4414" 882.6 120.698554682179 65.4222203893733
"4415" 882.8 119.083002655219 69.3292283336127
"4416" 883 117.100338779925 73.5803063874068
"4417" 883.2 115.457221046579 77.5703129201743
"4418" 883.4 114.83746319112 82.5120504608512
"4419" 883.6 114.716756320422 87.2316193768312
"4420" 883.8 114.787799056309 91.7035105547377
"4421" 884 112.731729615277 95.8505544633727
"4422" 884.2 108.996896331744 99.064061526999
"4423" 884.4 105.298452564658 101.966289006674
"4424" 884.6 100.750547332547 104.83433319274
"4425" 884.8 96.9090382514403 107.727999882597
"4426" 885 94.339228616103 111.623055656225
"4427" 885.2 91.9951644445117 113.19798538241
"4428" 885.4 88.3527647402876 111.892547114372
"4429" 885.6 85.3743303303421 109.744694474231
"4430" 885.8 82.5870869923421 106.465313317253
"4431" 886 82.0253355477195 102.784609698207
"4432" 886.2 81.1657512560608 98.7074717049588
"4433" 886.4 80.0020649804383 93.8686383782016
"4434" 886.6 79.2412432332967 88.9592872774446
"4435" 886.8 77.1140776223372 83.9803468407182
"4436" 887 75.0558991851199 79.3590457186012
"4437" 887.2 72.8648614290806 75.2248399515773
"4438" 887.4 70.4734378616707 71.1413154174758
"4439" 887.6 67.480995231576 66.0349312171461
"4440" 887.8 66.1480883341723 60.6003266972637
"4441" 888 67.2365392204287 55.9223365501439
"4442" 888.2 68.5285677706342 50.5237555577822
"4443" 888.4 69.7412900813081 45.1795576795435
"4444" 888.6 72.6184258702094 40.1382637164799
"4445" 888.8 75.6431417222029 36.1449281003303
"4446" 889 78.1366626683208 32.1403960050433
"4447" 889.2 81.1955087568744 27.9180718574417
"4448" 889.4 84.4789904483369 23.8875113516396
"4449" 889.6 88.9811182293734 20.9373357960526
"4450" 889.8 94.0844657615921 19.5519246214276
"4451" 890 97.2982867187783 19.865835957522
"4452" 890.2 100.23378768114 21.1221589302561
"4453" 890.4 103.717083718061 22.9398122927088
"4454" 890.6 105.724540720874 21.9681387020848
"4455" 890.8 106.327634571141 20.2390485071241
"4456" 891 106.157721253569 19.0430719277174
"4457" 891.2 105.480490227642 18.1935846996401
"4458" 891.4 104.871633487986 17.6452999589132
"4459" 891.6 104.610110148912 16.8253717327001
"4460" 891.8 104.064038752723 16.1386921400495
"4461" 892 103.25496046604 15.2835117359109
"4462" 892.2 102.417056413422 14.3258988824801
"4463" 892.4 101.637895207572 13.4315920828601
"4464" 892.6 100.505762859965 12.4741891334524
"4465" 892.8 99.3288997271131 11.5130721879808
"4466" 893 98.1315993963143 10.4388208476012
"4467" 893.2 96.4976226933556 9.18458163293604
"4468" 893.4 94.8382883916421 8.41972497770438
"4469" 893.6 93.1622523049877 7.32123772052408
"4470" 893.8 91.4450307824254 6.44713807626787
"4471" 894 90.0239589896421 5.89732118390439
"4472" 894.2 89.0026736150365 5.30412962312898
"4473" 894.4 87.8965026448033 5.52906203296097
"4474" 894.6 87.1599827947383 4.94952258448066
"4475" 894.8 86.2239178718715 4.46836583887245
"4476" 895 84.4789527720248 3.62214600037472
"4477" 895.2 82.5095320056645 2.75859512963496
"4478" 895.4 80.3615950989647 2.18050298236745
"4479" 895.6 77.7658470696694 1.70241444169009
"4480" 895.8 74.8105850937228 1.03587432325615
"4481" 896 72.460881881978 1.01337298168912
"4482" 896.2 69.1046376546788 0.570686579969683
"4483" 896.4 65.7744499378615 0.31950786041728
"4484" 896.6 62.5558979327184 0.700466168082878
"4485" 896.8 59.4004802370707 1.07454336747581
"4486" 897 56.2522444620239 1.19245187486889
"4487" 897.2 53.9624146432796 1.7884054801151
"4488" 897.4 50.7949310702197 2.4270010602554
"4489" 897.6 47.6554847605608 2.90708519295884
"4490" 897.8 46.3508801648099 3.65565413408687
"4491" 898 45.1271373412132 4.59321054214474
"4492" 898.2 42.5085865511859 6.12776806730259
"4493" 898.4 39.1947759348421 6.65147095663526
"4494" 898.6 39.5459355451138 7.06626124431618
"4495" 898.8 39.1987767626 7.84348205131641
"4496" 899 39.2608765673638 9.51305939080531
"4497" 899.2 37.6704179970868 11.9335184177029
"4498" 899.4 34.7590854780353 14.2267051795696
"4499" 899.6 31.9208571922559 15.1741241498866
"4500" 899.8 28.9776620481184 14.488426973819
"4501" 900 27.5311127619046 14.8256023613276
"4502" 900.2 25.2721334818778 16.2226155014544
"4503" 900.4 24.1183233338421 18.0553004251836
"4504" 900.6 22.1493669437362 20.1168613891195
"4505" 900.8 19.1411030874135 22.7197161824544
"4506" 901 16.3458625244933 25.9736627859785
"4507" 901.2 13.3835929907073 29.0902917935407
"4508" 901.4 11.8244789655128 33.3592345604047
"4509" 901.6 9.75880337753623 37.6298075154136
"4510" 901.8 8.66575124831085 41.5552796850838
"4511" 902 7.4242027094 45.8324119155164
"4512" 902.2 7.600311217734 50.2123779841793
"4513" 902.4 8.7233286370707 53.957667061733
"4514" 902.6 11.6390747523421 56.8620616784111
"4515" 902.8 14.267671697612 59.0510809056361
"4516" 903 16.2967050671579 62.0885735265427
"4517" 903.2 16.8873568660571 64.893594275691
"4518" 903.4 16.4160459977139 68.1129749319901
"4519" 903.6 14.7157457880576 71.8414497142746
"4520" 903.8 13.0881245559046 75.3141556762847
"4521" 904 11.2701748987833 79.1630776225951
"4522" 904.2 11.5627341714062 82.7535004484516
"4523" 904.4 13.3779345166171 84.6328088694151
"4524" 904.6 15.9165171179241 86.7856130511868
"4525" 904.8 19.2930721319283 89.3262941940246
"4526" 905 22.2477402380186 91.49247431778
"4527" 905.2 24.1800172575291 95.7010048313292
"4528" 905.4 27.9729541774171 99.2289914287401
"4529" 905.6 31.359308648996 101.826688420477
"4530" 905.8 35.117265644921 102.797703335306
"4531" 906 38.8580395985526 103.280460042253
"4532" 906.2 42.3187556091316 102.727301315543
"4533" 906.4 44.9062278854367 101.61763138499
"4534" 906.6 46.1379981786099 100.405112245294
"4535" 906.8 47.7956933669542 98.9533368866625
"4536" 907 49.6969487993158 96.8906386294638
"4537" 907.2 51.6947453143094 96.0253862138966
"4538" 907.4 54.3599135511421 94.9618671044719
"4539" 907.6 57.5410064912508 94.1888918851118
"4540" 907.8 61.5736653115365 93.9173639112123
"4541" 908 65.5445266756458 94.0787562682424
"4542" 908.2 69.2140777371694 93.7875248423446
"4543" 908.4 72.9421391038993 92.5944870778758
"4544" 908.6 76.2305801118952 90.2784263442998
"4545" 908.8 78.5023728310117 87.9602980732312
"4546" 909 79.7364972148421 85.6190517669068
"4547" 909.2 81.2052376705058 83.0744573435034
"4548" 909.4 81.7565447855643 80.5091316234623
"4549" 909.6 83.0502715086862 78.0017982566782
"4550" 909.8 84.9996813881564 75.1778894540187
"4551" 910 87.1399683622239 73.8202320007901
"4552" 910.2 89.2864009859502 71.2186372606928
"4553" 910.4 91.681149208786 68.3939563798032
"4554" 910.6 94.3097304366365 66.4294674438218
"4555" 910.8 96.6781505344532 66.039281577379
"4556" 911 98.9362271505694 64.8354713798992
"4557" 911.2 99.7676686243016 62.745206006882
"4558" 911.4 99.3537646846739 59.7966384363359
"4559" 911.6 98.9731054099287 56.3633162343747
"4560" 911.8 98.3984812943373 53.7842272850484
"4561" 912 99.5117651222833 53.3989528014901
"4562" 912.2 101.710540426304 52.415854696226
"4563" 912.4 104.099660849337 53.0309940250581
"4564" 912.6 105.815101513674 53.6710047541396
"4565" 912.8 108.986715653967 54.1354501213338
"4566" 913 113.292989490518 54.819225207909
"4567" 913.2 116.859835401824 55.8422319836507
"4568" 913.4 118.351334980597 56.8235386684628
"4569" 913.6 118.257980694572 57.8181519133414
"4570" 913.8 118.209288911172 59.0644853705039
"4571" 914 119.11309648261 61.3406119322222
"4572" 914.2 121.786909842934 63.7979370269259
"4573" 914.4 122.82199116972 65.2759630233727
"4574" 914.6 123.754963462784 64.469992762817
"4575" 914.8 124.662270194578 62.8717880896222
"4576" 915 125.326988925272 61.1253473166723
"4577" 915.2 125.482628603237 59.2557303503585
"4578" 915.4 125.082182115833 58.0256760137174
"4579" 915.6 124.712469259842 56.0105324869901
"4580" 915.8 124.969374264481 52.853989018879
"4581" 916 124.939121658053 49.3486375631369
"4582" 916.2 124.447771637646 47.2476361903472
"4583" 916.4 122.339545877491 47.3821624252063
"4584" 916.6 120.02022572306 47.4183774152719
"4585" 916.8 117.437190444059 45.7060298530844
"4586" 917 115.847587526385 43.3293567040187
"4587" 917.2 115.392785946465 40.6491401805921
"4588" 917.4 115.109666145434 37.5136846298574
"4589" 917.6 115.300414410261 34.7480410742804
"4590" 917.8 116.259850876125 31.862421068414
"4591" 918 116.350739245842 30.9204553877736
"4592" 918.2 114.790833173155 31.0970177433026
"4593" 918.4 113.195369429238 30.9379253084807
"4594" 918.6 110.814644351357 29.9680837680204
"4595" 918.8 107.556246427337 28.6144876818416
"4596" 919 104.564462320691 27.1113668910507
"4597" 919.2 101.974823740489 24.930111409196
"4598" 919.4 99.3765056841514 21.8308184738458
"4599" 919.6 97.6588719609579 18.5888417534533
"4600" 919.8 97.4188222954842 15.3382799266743
"4601" 920 96.5300426652676 13.258959482788
"4602" 920.2 94.1273177647833 12.5054367504901
"4603" 920.4 91.6801804442058 11.6310497604447
"4604" 920.6 88.1694919732796 10.8214455813338
"4605" 920.8 84.3669175989389 9.87330962450623
"4606" 921 79.6671495337053 9.10267246193746
"4607" 921.2 75.4742820434316 8.60382386475852
"4608" 921.4 71.0857490706234 8.87470401699009
"4609" 921.6 66.7787808456293 9.92502796938371
"4610" 921.8 63.1397300658421 11.702299837664
"4611" 922 58.9289712334601 13.3864602070126
"4612" 922.2 55.1295727910671 13.5405140648651
"4613" 922.4 52.0487606825409 11.78788547046
"4614" 922.6 49.8503923109715 9.78444798777833
"4615" 922.8 48.2110858236754 8.27170513025676
"4616" 923 46.9333537649235 8.819894914118
"4617" 923.2 45.1886597275318 10.5308277199901
"4618" 923.4 43.4354285926062 13.0729847610687
"4619" 923.6 40.9700212759519 15.9606141571242
"4620" 923.8 39.1778835509754 20.0047045953568
"4621" 924 36.39005771698 23.920390178197
"4622" 924.2 33.9973150553843 27.8533597978937
"4623" 924.4 29.2662773172088 30.6930721862568
"4624" 924.6 25.2087362025387 32.8348204081025
"4625" 924.8 21.1890304042361 35.0098030130507
"4626" 925 16.7701363518421 35.6663602617164
"4627" 925.2 14.7725137480747 35.4260110407575
"4628" 925.4 14.4587278965979 35.3149115079087
"4629" 925.6 13.6788301042421 34.1921643177234
"4630" 925.8 13.1750395971598 33.9563602791666
"4631" 926 12.1528847616199 33.8392353918419
"4632" 926.2 13.6154836647421 34.9225573354568
"4633" 926.4 14.0366415079633 36.9245754062628
"4634" 926.6 13.5375483482664 39.9936158348992
"4635" 926.8 12.7847403581564 44.173797800933
"4636" 927 11.0586844012475 47.2582113788279
"4637" 927.2 8.56617482867228 50.3426954889146
"4638" 927.4 6.30576947443844 53.7174381289901
"4639" 927.6 3.25541712466902 56.5323584466632
"4640" 927.8 3.27017344330437 58.8696894459429
"4641" 928 4.05379109678496 62.3220017199615
"4642" 928.2 5.21641849259433 65.3621636077423
"4643" 928.4 6.51468119910525 69.0181437575164
"4644" 928.6 7.09274951745749 72.8200247466311
"4645" 928.8 7.24798926027573 77.4059822048485
"4646" 929 9.02092976110658 81.5630577710397
"4647" 929.2 11.5134555418082 85.1535593701596
"4648" 929.4 15.1167942808921 87.7284862527151
"4649" 929.6 18.1326216353252 90.7826525823121
"4650" 929.8 21.9875794597512 92.9811515784364
"4651" 930 25.3682177871698 94.3732945406455
"4652" 930.2 29.2060426326316 95.0937108869375
"4653" 930.4 32.5549673980334 94.9898132478336
"4654" 930.6 34.4990771377239 95.9868107947901
"4655" 930.8 34.6270451723242 97.9857612038919
"4656" 931 34.0115796550456 101.476708673707
"4657" 931.2 33.4869283335789 105.131027418885
"4658" 931.4 33.82452691723 108.461771250438
"4659" 931.6 35.1593323193899 110.386778697999
"4660" 931.8 37.3345536626958 111.675553386136
"4661" 932 40.9929630998085 113.421393472435
"4662" 932.2 45.5221506212929 114.030205443982
"4663" 932.4 49.9823991623899 115.421616310129
"4664" 932.6 54.5896132491552 115.694128972964
"4665" 932.8 59.2422570250263 116.257899018595
"4666" 933 63.6890874235228 117.333142671377
"4667" 933.2 68.0464829615388 118.368915397302
"4668" 933.4 73.4147372864353 118.309501379829
"4669" 933.6 77.8382333219261 116.218711659856
"4670" 933.8 81.4940729726057 114.057089212908
"4671" 934 84.654181333921 110.960985150701
"4672" 934.2 86.8103665718769 107.804555051381
"4673" 934.4 87.9737377042595 103.527435574938
"4674" 934.6 89.3959732056259 99.4829189195847
"4675" 934.8 89.6484873664239 94.7395064394537
"4676" 935 90.2567423542346 89.9854756852705
"4677" 935.2 90.3171625096136 86.2029415339901
"4678" 935.4 89.4556509324136 82.595867710533
"4679" 935.6 88.4348683073278 79.436493261733
"4680" 935.8 86.345448682677 76.0453049053571
"4681" 936 84.4533705560729 72.2753331737016
"4682" 936.2 82.0732769830643 68.6048578266845
"4683" 936.4 81.3533994032678 65.4326528688713
"4684" 936.6 83.2151216925278 62.4530356832758
"4685" 936.8 85.3599877402666 59.0896245966316
"4686" 937 88.9463656688143 55.6814309819068
"4687" 937.2 92.2814603270384 53.2995377553359
"4688" 937.4 95.6056852587278 50.8383307683901
"4689" 937.6 98.1938397868707 47.3004137589044
"4690" 937.8 100.767515128842 44.1628783039901
"4691" 938 101.007973042046 40.6101419772248
"4692" 938.2 101.21885851028 37.5383834919901
"4693" 938.4 100.907135852638 33.9570484827554
"4694" 938.6 99.7081470129485 30.2376155803199
"4695" 938.8 99.1858975748744 26.3646853568611
"4696" 939 100.450782931342 23.8793440088338
"4697" 939.2 103.071496969626 23.3359078978251
"4698" 939.4 104.908788611155 23.9788706736776
"4699" 939.6 107.311641363921 24.633736420099
"4700" 939.8 109.983400359326 24.692123701474
"4701" 940 108.882389945615 24.3445542133715
"4702" 940.2 108.860022774967 24.4327122653651
"4703" 940.4 108.202318670975 25.2097514674595
"4704" 940.6 108.082007196214 25.4440725872667
"4705" 940.8 107.872658628679 25.4905385317044
"4706" 941 107.150600473754 25.8668329606666
"4707" 941.2 106.859843572405 26.2745160063881
"4708" 941.4 106.351144589925 26.0860451175571
"4709" 941.6 106.041596009275 25.2271197394746
"4710" 941.8 105.693180697236 23.745073490081
"4711" 942 105.127017095232 21.7746337220501
"4712" 942.2 103.986781184232 18.9770586052901
"4713" 942.4 103.033226615425 16.4045629444464
"4714" 942.6 102.667908313842 15.4412924058083
"4715" 942.8 102.055354394017 15.5177513723396
"4716" 943 101.162212174958 15.1170164359901
"4717" 943.2 100.003479501403 13.7832778808268
"4718" 943.4 97.8272841633704 11.7062188531788
"4719" 943.6 95.9792695548715 9.77020982019598
"4720" 943.8 94.0649745494383 9.16011586817279
"4721" 944 92.5071394180421 7.85191113667581
"4722" 944.2 91.2655492038421 7.20905551914897
"4723" 944.4 89.9867799578608 6.7447217706443
"4724" 944.6 88.9371062917353 5.91124442596097
"4725" 944.8 88.0092985733902 5.58818042590356
"4726" 945 86.6818008416221 4.7789827053401
"4727" 945.2 84.9269461013733 3.95410570711509
"4728" 945.4 83.5271481545221 3.8273485467701
"4729" 945.6 82.1671719346256 3.47818356050556
"4730" 945.8 79.6691916228733 3.07428998989634
"4731" 946 76.3743550579836 2.58431834100896
"4732" 946.2 73.2593237759671 1.39519859500933
"4733" 946.4 69.9246982095154 0.737876897376236
"4734" 946.6 68.2745924517121 0.953336951410096
"4735" 946.8 66.4377040723109 0.797119898271347
"4736" 947 63.6187875145608 1.29475322249009
"4737" 947.2 60.1871191805158 1.15730166009536
"4738" 947.4 58.1614451733715 1.57951657413716
"4739" 947.6 57.1642669583679 2.19767554272205
"4740" 947.8 53.9164884746421 2.85745456275677
"4741" 948 49.6408081517453 2.89539883618365
"4742" 948.2 46.829398991103 3.49784085750096
"4743" 948.4 45.3520498542421 4.36763376129536
"4744" 948.6 42.3147621088971 5.04168060294614
"4745" 948.8 40.9815373623885 5.84613838723752
"4746" 949 41.0595367476234 7.03545125067759
"4747" 949.2 39.2818772891546 8.6676885541151
"4748" 949.4 35.9538903526808 9.76235344589333
"4749" 949.6 33.0308919521899 10.9296267387727
"4750" 949.8 30.6565808393778 11.6455263662401
"4751" 950 31.8247453530145 12.0463785887832
"4752" 950.2 32.9044744924921 13.9848010967276
"4753" 950.4 34.4215805844655 16.7152337158083
"4754" 950.6 36.5101698659054 20.2982486246357
"4755" 950.8 37.602294557032 24.3280958824711
"4756" 951 38.6967418587731 28.120003600128
"4757" 951.2 39.2909983745889 32.2813598583192
"4758" 951.4 39.8780633721455 36.7081745483946
"4759" 951.6 38.6481459849994 40.0791091383384
"4760" 951.8 38.2467637023249 43.0382956303349
"4761" 952 39.4028189782526 45.3416092634533
"4762" 952.2 41.6415321605296 47.6980654392401
"4763" 952.4 45.0978722657484 50.4808309882713
"4764" 952.6 49.2062089690123 53.5995307949795
"4765" 952.8 52.8310666255768 56.2406218868574
"4766" 953 56.7404468918625 59.6880630645309
"4767" 953.2 59.5934917738329 64.3379011418066
"4768" 953.4 63.0198854505718 67.6447154234496
"4769" 953.6 67.5573107151842 69.1187180714638
"4770" 953.8 72.1570085546678 70.6912451428708
"4771" 954 76.129269409981 72.0798866222956
"4772" 954.2 79.130425874761 74.8579777057469
"4773" 954.4 82.2624364899046 77.5458278639812
"4774" 954.6 85.392829733028 80.7745986953618
"4775" 954.8 88.1424502149081 83.7043340023958
"4776" 955 90.3650025233826 87.3942488130712
"4777" 955.2 92.0573796975921 91.7339700549068
"4778" 955.4 93.6704715530014 96.4609875337158
"4779" 955.6 96.3276584842403 100.445154427114
"4780" 955.8 98.5812220841518 103.489084990831
"4781" 956 101.447147267884 104.686966253066
"4782" 956.2 103.988002865565 104.994713304088
"4783" 956.4 105.476453994329 106.03245808407
"4784" 956.6 105.111270980271 108.297861129303
"4785" 956.8 103.514750189263 110.40782642399
"4786" 957 102.591892586442 112.201767414163
"4787" 957.2 102.803414610512 113.79651030859
"4788" 957.4 102.008656872674 113.882416793388
"4789" 957.6 100.099100974118 115.192793913361
"4790" 957.8 97.6053854849487 118.209150626457
"4791" 958 95.4751596539766 120.853074627074
"4792" 958.2 93.4949180158253 121.858310669167
"4793" 958.4 91.7422580027913 123.30702199338
"4794" 958.6 89.6185417768421 124.221923347041
"4795" 958.8 87.0723239159641 125.092330402185
"4796" 959 83.8603504262921 126.220622934365
"4797" 959.2 80.8323906181921 127.05823934569
"4798" 959.4 77.4964819424387 128.268697697973
"4799" 959.6 74.6293203384323 128.587595446203
"4800" 959.8 70.704221963208 128.9390117236
"4801" 960 67.6788659191946 128.4059021774
"4802" 960.2 65.3133047711859 127.595086175857
"4803" 960.4 61.3842821237658 127.980659223032
"4804" 960.6 59.3766374449661 128.164041459651
"4805" 960.8 56.0164229440671 127.93725884959
"4806" 961 52.3880655823861 127.23404324647
"4807" 961.2 49.4252259140921 126.494520316015
"4808" 961.4 46.6890684143985 125.694094771966
"4809" 961.6 43.9208357080306 125.627248221736
"4810" 961.8 41.6381386012707 124.233122831085
"4811" 962 39.3531420335921 122.946593767665
"4812" 962.2 35.8068336015835 121.742609407188
"4813" 962.4 33.0660079132171 120.182141124965
"4814" 962.6 29.8672723350224 117.939743365818
"4815" 962.8 26.0391508541647 115.520029616377
"4816" 963 22.9242429492671 113.19775789289
"4817" 963.2 21.1331878129413 110.536273399048
"4818" 963.4 19.1620105329628 107.440421751904
"4819" 963.6 15.9748457584556 105.318484417486
"4820" 963.8 13.4335443827683 101.743981301802
"4821" 964 10.7855083217913 99.2262924005409
"4822" 964.2 9.49163045329212 96.7511755807901
"4823" 964.4 8.47808742129211 94.1109322158151
"4824" 964.6 6.64820609271916 90.2158566604901
"4825" 964.8 4.77370475039672 86.6011820107296
"4826" 965 3.67818397316143 83.7043037041245
"4827" 965.2 2.6492486856726 79.1260895958121
"4828" 965.4 1.66528707106625 75.3996995801366
"4829" 965.6 1.68494631091108 70.6454823982487
"4830" 965.8 1.11225393114567 66.1315412159008
"4831" 966 1.29248963400877 61.4637090389623
"4832" 966.2 1.15637020151174 59.6719763056419
"4833" 966.4 1.66566513337096 57.8993954677786
"4834" 966.6 1.40004044250566 55.3033164700368
"4835" 966.8 1.76235839553369 53.2888223611396
"4836" 967 3.69095972566563 52.1624803535489
"4837" 967.2 6.53015365596832 50.9753722219318
"4838" 967.4 9.49937279589767 48.4730464028234
"4839" 967.6 12.6409325188033 45.2945834483105
"4840" 967.8 14.8180819928809 42.1517826049027
"4841" 968 17.413346352919 39.4884936511439
"4842" 968.2 18.4981227324297 36.1646282236808
"4843" 968.4 18.9899573275123 32.7949849973092
"4844" 968.6 18.9603394975546 29.9743569638651
"4845" 968.8 19.3904431904539 28.641776884743
"4846" 969 21.7292576155564 28.2704604617401
"4847" 969.2 24.9464621526714 28.2883267118194
"4848" 969.4 28.6721494003702 26.7757265145856
"4849" 969.6 32.508043635063 25.9958826925482
"4850" 969.8 35.8277263623597 23.8307749963901
"4851" 970 37.9492170280469 21.4207236169178
"4852" 970.2 40.1714896415514 18.4811102906529
"4853" 970.4 41.6417990696848 15.5979650653833
"4854" 970.6 42.7693250209135 12.1869514229901
"4855" 970.8 44.1874138332125 12.8003305722493
"4856" 971 48.0116001063026 13.859837511648
"4857" 971.2 52.3473737065828 13.5175123467679
"4858" 971.4 56.898197749806 13.1554537923997
"4859" 971.6 61.7475319123365 11.9135550294957
"4860" 971.8 66.4115410132132 10.7041888054746
"4861" 972 71.0753113050239 8.8747040169901
"4862" 972.2 74.6753126156153 6.62232324724783
"4863" 972.4 76.4842492440289 7.22977979803406
"4864" 972.6 77.3472347684834 9.91601256603357
"4865" 972.8 78.8262364211573 14.3609599628814
"4866" 973 81.3333843820179 18.1534765474077
"4867" 973.2 84.362164394853 21.7719750619249
"4868" 973.4 87.9968729256421 24.4762385934568
"4869" 973.6 91.8645861860704 26.9106665851966
"4870" 973.8 95.7433506459984 28.0156721997401
"4871" 974 100.338915814778 27.9607843028731
"4872" 974.2 104.133366151347 27.4926339247839
"4873" 974.4 107.567121944772 28.9596627104501
"4874" 974.6 109.589140293612 31.9559726715701
"4875" 974.8 111.507801774391 36.4041647772804
"4876" 975 113.420332954572 40.3104797825501
"4877" 975.2 116.601734572163 42.7675520201127
"4878" 975.4 120.193369135512 45.1516437611094
"4879" 975.6 123.361832674789 46.8995772252937
"4880" 975.8 122.837414650642 48.632592385933
"4881" 976 121.65440536398 51.5365441065497
"4882" 976.2 120.937021465642 55.9522951699615
"4883" 976.4 121.467979803997 60.2631802054628
"4884" 976.6 121.507481834329 64.4151020483685
"4885" 976.8 121.771299994085 69.054739021906
"4886" 977 122.178611679842 73.3715215616012
"4887" 977.2 123.216789438314 78.1204916672123
"4888" 977.4 124.761738712787 82.6889867539068
"4889" 977.6 124.874284917179 82.6989722674752
"4890" 977.8 123.125289025703 83.2976476020179
"4891" 978 121.257208923478 84.792341065281
"4892" 978.2 118.585033289515 86.7422830418686
"4893" 978.4 115.648792213545 89.0813602776658
"4894" 978.6 113.836641105686 93.0191119192378
"4895" 978.8 112.933455644707 96.7250081376658
"4896" 979 112.662949227383 100.698327791017
"4897" 979.2 112.723024398047 104.92987879099
"4898" 979.4 110.282701180346 107.635065468399
"4899" 979.6 107.081930804044 110.624075285015
"4900" 979.8 104.251018462738 113.484117743877
"4901" 980 102.175458601555 116.02313816346
"4902" 980.2 99.7139638192632 116.539507097648
"4903" 980.4 96.7333471396316 115.929356259701
"4904" 980.6 93.5392339073242 115.023588777544
"4905" 980.8 89.3990916114314 114.644818727338
"4906" 981 85.6316402040633 113.76065957084
"4907" 981.2 83.9680393734421 112.12487775486
"4908" 981.4 83.6780534503977 112.800005106101
"4909" 981.6 81.9499679950633 114.715952950211
"4910" 981.8 81.165311350231 116.738606989518
"4911" 982 80.0053064537638 119.625622633129
"4912" 982.2 80.4544235291754 122.230709525962
"4913" 982.4 81.836293974616 124.720280098077
"4914" 982.6 82.5301825636387 123.94507225966
"4915" 982.8 83.641429426054 123.611472374244
"4916" 983 84.1084752088082 123.264917153473
"4917" 983.2 84.4179029405143 123.21824608881
"4918" 983.4 83.2633530356529 122.740955538639
"4919" 983.6 82.2008418877802 122.777458329583
"4920" 983.8 81.2556905869217 124.059291311415
"4921" 984 79.5024374892319 125.645460025126
"4922" 984.2 77.634254358215 126.23816661766
"4923" 984.4 75.7083133697139 127.511305139785
"4924" 984.6 74.4641243272267 126.965796937811
"4925" 984.8 72.1178901381698 127.99892189115
"4926" 985 69.8490843105116 128.110212576592
"4927" 985.2 67.5235184129353 128.226810594795
"4928" 985.4 66.5137068188831 126.758132187908
"4929" 985.6 64.1394326992959 126.537636270856
"4930" 985.8 61.2299134435611 127.405993737998
"4931" 986 59.25071115511 127.09645758499
"4932" 986.2 55.8341201989159 126.00629797217
"4933" 986.4 51.97328183398 125.040579884714
"4934" 986.6 47.6491301544976 125.00248346536
"4935" 986.8 44.7408834059461 124.647432810646
"4936" 987 41.9408440871671 122.118531916165
"4937" 987.2 38.1147191413671 119.35089442019
"4938" 987.4 35.3343077953958 116.010009655817
"4939" 987.6 31.2511324215421 113.66274647104
"4940" 987.8 27.2793106648921 112.092613806465
"4941" 988 22.8371859966645 112.252064825102
"4942" 988.2 21.0315264937997 110.529822498592
"4943" 988.4 19.1897441034582 108.120419303981
"4944" 988.6 17.1348892373502 104.889811282047
"4945" 988.8 13.8634693983913 101.794103582851
"4946" 989 10.9961083914171 97.8690590803151
"4947" 989.2 8.95091174279084 93.6734640364773
"4948" 989.4 8.09500816347369 88.5697903888848
"4949" 989.6 8.54075514894032 83.5924992960883
"4950" 989.8 8.41171136946819 79.2505453065466
"4951" 990 8.8099988599553 74.3805258109052
"4952" 990.2 8.49720975770191 69.972691124719
"4953" 990.4 7.38589389847928 65.9405104148485
"4954" 990.6 5.1097422038788 62.9494219892562
"4955" 990.8 4.67404147722073 59.5726208100969
"4956" 991 3.00783443210573 55.975788633081
"4957" 991.2 2.73465513808952 53.6819779069592
"4958" 991.4 5.78405384427069 52.1159119107044
"4959" 991.6 9.91424169967069 50.8274112714473
"4960" 991.8 13.8670595244707 49.6845039247615
"4961" 992 18.142039241585 49.9866100068473
"4962" 992.2 22.2753990836462 49.2888503997942
"4963" 992.4 26.7070376243369 49.7616533602066
"4964" 992.6 31.2210428627796 50.0190272633963
"4965" 992.8 35.8626302143469 51.8584732853687
"4966" 993 40.2762367988833 53.0555139844128
"4967" 993.2 44.7594223872305 55.0569317588251
"4968" 993.4 48.6967418598421 55.750323198139
"4969" 993.6 52.5018969498076 55.131952273197
"4970" 993.8 56.4170891739046 53.9443589248338
"4971" 994 60.818667321444 52.6191275626988
"4972" 994.2 63.9702722726199 50.4228843522956
"4973" 994.4 67.10545622171 48.0712340965561
"4974" 994.6 69.0644852896656 45.1745375795783
"4975" 994.8 70.927615863195 41.6524645460489
"4976" 995 71.9335494776947 38.0037073178533
"4977" 995.2 72.4976661915579 34.4916522748112
"4978" 995.4 71.9455519609684 30.8106323843375
"4979" 995.6 71.1213814428421 27.656621898948
"4980" 995.8 72.9977696612947 25.6813423730217
"4981" 996 75.6823250868421 25.2853843467174
"4982" 996.2 79.2740682064921 25.4130101034101
"4983" 996.4 83.6893150396421 25.9455175709901
"4984" 996.6 88.4230462058527 26.9036840669156
"4985" 996.8 92.7178496799579 29.3824771262848
"4986" 997 96.0349230681324 32.261800775732
"4987" 997.2 98.9469384576121 36.1102952834801
"4988" 997.4 101.753461692149 39.5766895879901
"4989" 997.6 104.619962672803 42.8196741654852
"4990" 997.8 105.578118269695 46.6845327205489
"4991" 998 105.715989932136 50.4239251540195
"4992" 998.2 106.852427923121 54.3054110412978
"4993" 998.4 108.014347807642 58.5911735978187
"4994" 998.6 110.556332855352 62.3165419714901
"4995" 998.8 113.517117264637 64.9986434080794
"4996" 999 116.679455904869 65.6064093274496
"4997" 999.2 117.956305076908 66.6080573470929
"4998" 999.4 116.96029932405 66.9532076073203
"4999" 999.6 115.66001941514 69.1884753840862
"5000" 999.8 114.69899563645 72.9980040861303
"5001" 1000 112.863779273365 77.072639227825
"5002" 1000.2 110.763228068263 80.7559494842237
"5003" 1000.4 108.125974506437 85.2733086861522
"5004" 1000.6 104.91699749609 89.0465187883295
"5005" 1000.8 101.349837444246 91.9812588153112
"5006" 1001 98.0795716149232 96.3841427601252
"5007" 1001.2 95.6678513297899 99.9548610316771
"5008" 1001.4 94.7032247331367 105.056135474392
"5009" 1001.6 95.0698225338146 108.877928098495
"5010" 1001.8 96.0112039611505 109.301759623065
"5011" 1002 95.4648646301139 109.208095287388
"5012" 1002.2 93.8887705109939 109.307914596517
"5013" 1002.4 90.972644566154 109.45996733921
"5014" 1002.6 87.8308936309522 109.424904734348
"5015" 1002.8 84.0063896503286 109.66412014572
"5016" 1003 79.8869450086546 110.976550223097
"5017" 1003.2 76.6630637126725 111.47816461391
"5018" 1003.4 74.0490141873016 112.766339389801
"5019" 1003.6 70.5190534333591 115.624508127312
"5020" 1003.8 69.342357906632 118.254876678024
"5021" 1004 69.4953058828073 120.406604044912
"5022" 1004.2 70.2613730014947 122.277072832583
"5023" 1004.4 71.3362084985378 123.493973115321
"5024" 1004.6 72.5575802269159 124.317803629326
"5025" 1004.8 74.5238454012661 125.876531386534
"5026" 1005 75.5047473629978 124.80336322699
"5027" 1005.2 76.8289488740942 123.216824553528
"5028" 1005.4 79.6989188185285 121.933756445651
"5029" 1005.6 83.1087311506595 121.609647751573
"5030" 1005.8 87.4176456474372 122.298647213362
"5031" 1006 90.2039502522214 122.131381151792
"5032" 1006.2 92.6679083127731 120.57958884918
"5033" 1006.4 95.2715107672669 118.661387778424
"5034" 1006.6 99.6500189653549 116.454147872221
"5035" 1006.8 103.788653012688 113.867067058067
"5036" 1007 107.481145535851 111.914591490645
"5037" 1007.2 109.132608670603 110.32101803384
"5038" 1007.4 110.133974757173 107.917548106703
"5039" 1007.6 112.200691425626 104.485720874801
"5040" 1007.8 114.477739115761 101.225119738125
"5041" 1008 116.955409804706 97.7031571778992
"5042" 1008.2 119.340464952958 93.8158783088383
"5043" 1008.4 119.846777879869 89.2087544086658
"5044" 1008.6 119.387678257988 85.1306045283881
"5045" 1008.8 118.087245312136 81.6938905486873
"5046" 1009 117.201557479127 78.2332114487699
"5047" 1009.2 115.456649499756 74.7338299116758
"5048" 1009.4 113.862299867748 71.315855678358
"5049" 1009.6 113.979772510271 67.512402600133
"5050" 1009.8 112.796099040756 63.9089686089901
"5051" 1010 111.000953147691 60.5678772488014
"5052" 1010.2 109.206028705872 56.3695523107174
"5053" 1010.4 108.957478835736 52.7031848552593
"5054" 1010.6 111.499358152814 49.8595592562543
"5055" 1010.8 113.661503606691 47.5195934726976
"5056" 1011 114.858841792197 44.5807786776443
"5057" 1011.2 115.696565437929 40.9804749161247
"5058" 1011.4 114.542701617496 38.590873321934
"5059" 1011.6 113.333620168626 35.6209048192066
"5060" 1011.8 113.510366636003 33.2686253594417
"5061" 1012 114.955769780257 34.087899901288
"5062" 1012.2 116.503554367935 34.6989390464025
"5063" 1012.4 116.905020591467 36.0773320520838
"5064" 1012.6 118.586495934077 37.3472922954901
"5065" 1012.8 121.119650445936 39.2161401606316
"5066" 1013 123.456098209759 41.1266515151568
"5067" 1013.2 121.957770881585 41.6909646611919
"5068" 1013.4 121.930984689069 42.1164653087446
"5069" 1013.6 122.904431631496 43.8199856897097
"5070" 1013.8 124.909419099015 46.5289347551992
"5071" 1014 124.811620208625 47.7853027245988
"5072" 1014.2 124.719317523572 47.6782677026658
"5073" 1014.4 124.681371916815 48.523231969581
"5074" 1014.6 123.188569064323 47.490749518509
"5075" 1014.8 122.79362565557 46.7713658989318
"5076" 1015 122.497153775614 46.5724472960473
"5077" 1015.2 121.736317789762 45.8383386161597
"5078" 1015.4 121.367060124738 44.2566211551033
"5079" 1015.6 121.277940485497 41.8489376336446
"5080" 1015.8 120.954277909506 39.2109805739987
"5081" 1016 119.814884537356 37.7312946046472
"5082" 1016.2 117.682973643574 35.676065164588
"5083" 1016.4 114.929245143462 33.5878914896801
"5084" 1016.6 112.253129559328 30.8010538782472
"5085" 1016.8 109.870771111107 27.0171270258724
"5086" 1017 107.743301830145 23.5559125076871
"5087" 1017.2 106.714162136905 19.3090795592088
"5088" 1017.4 105.592186806679 17.6402001938574
"5089" 1017.6 105.169446281852 17.4920070210615
"5090" 1017.8 104.405410654414 17.4392294525044
"5091" 1018 103.074070778872 16.0050284667842
"5092" 1018.2 101.615090489352 13.3475119564001
"5093" 1018.4 99.6924355556135 12.7875237548472
"5094" 1018.6 97.3468073958421 10.5539902892628
"5095" 1018.8 94.7185277645119 9.3842805409901
"5096" 1019 93.3164685817134 10.352980467802
"5097" 1019.2 91.4075987954482 10.9130101129901
"5098" 1019.4 88.8770550323789 11.5245019417901
"5099" 1019.6 84.7657774564938 11.0504240071025
"5100" 1019.8 80.6601291714228 10.2883679222804
"5101" 1020 76.7441942685637 9.17939925814474
"5102" 1020.2 72.5846841952921 7.4389721606201
"5103" 1020.4 69.0233473666021 4.3815130166201
"5104" 1020.6 66.8919957587783 2.22039355730924
"5105" 1020.8 67.044174245933 3.06475955774768
"5106" 1021 65.8042396773108 4.2487046350526
"5107" 1021.2 63.7502819188953 5.65596932417095
"5108" 1021.4 60.9859511228421 6.59859554312343
"5109" 1021.6 56.9461759129103 7.78606326117192
"5110" 1021.8 52.5018473052626 8.011898311581
"5111" 1022 48.2021817056734 7.36285800452022
"5112" 1022.2 44.582703865941 5.22647208967142
"5113" 1022.4 42.7632920266755 7.1039255960901
"5114" 1022.6 40.3558952874355 8.27133181412197
"5115" 1022.8 37.8122921013586 9.30448421717692
"5116" 1023 34.5305500525269 10.8756227049792
"5117" 1023.2 31.1222361881247 12.7740722006423
"5118" 1023.4 26.9793372089813 14.2268701029268
"5119" 1023.6 26.487146768829 14.6996330331085
"5120" 1023.8 27.3266866640111 14.4603086621028
"5121" 1024 28.6125865152105 14.2721921988322
"5122" 1024.2 29.2357534210446 14.6525922622179
"5123" 1024.4 30.0073578473594 16.4919944705763
"5124" 1024.6 29.286519053049 19.1365209140935
"5125" 1024.8 28.4686032371793 22.765108277304
"5126" 1025 26.8144616802016 26.2046000171811
"5127" 1025.2 23.5041382899943 28.7468037341749
"5128" 1025.4 19.9151826558092 31.4038661069132
"5129" 1025.6 15.972388882974 31.7356508217154
"5130" 1025.8 12.9644771788037 32.4279189291824
"5131" 1026 12.8382883828766 33.1366966208866
"5132" 1026.2 13.3317505427026 33.7461861040831
"5133" 1026.4 13.6589771994916 35.904586595454
"5134" 1026.6 14.066484191739 39.4900090452478
"5135" 1026.8 14.0499657144892 43.5371483076078
"5136" 1027 14.0363597334201 47.8444518145406
"5137" 1027.2 11.7600088641148 51.160290481281
"5138" 1027.4 9.82536616876315 55.1187735699901
"5139" 1027.6 8.18304997785095 58.6655163675653
"5140" 1027.8 8.35506196773684 63.1982434570953
"5141" 1028 9.89844913599254 67.3846863600786
"5142" 1028.2 13.094969192376 70.7245546174901
"5143" 1028.4 17.1138596409552 72.8431744047727
"5144" 1028.6 21.2436282740545 74.9606913186627
"5145" 1028.8 25.3519118925263 77.1847780500427
"5146" 1029 27.5031534373908 80.920030933406
"5147" 1029.2 30.5774178110014 84.9684585831494
"5148" 1029.4 32.5551721345058 89.6594937963441
"5149" 1029.6 33.0861246879232 93.9051218325577
"5150" 1029.8 35.2729025654439 98.6526175395919
"5151" 1030 36.7380858356875 103.296917657263
"5152" 1030.2 37.0163622653699 107.25482168174
"5153" 1030.4 35.9119728400456 109.127120823849
"5154" 1030.6 36.0240298279772 110.731476378423
"5155" 1030.8 38.6890780873082 111.478800813414
"5156" 1031 42.2322377088671 112.52893870514
"5157" 1031.2 46.4637798674671 113.245758181535
"5158" 1031.4 51.0148791323556 113.510045668071
"5159" 1031.6 55.6934938122682 114.823417781955
"5160" 1031.8 60.4103722673852 116.728112836964
"5161" 1032 65.9162367191811 116.437455420897
"5162" 1032.2 71.8550984638334 115.78385875219
"5163" 1032.4 77.5560460867895 115.65110065778
"5164" 1032.6 83.3755239268332 115.644635166169
"5165" 1032.8 88.4930112892975 113.958937825615
"5166" 1033 92.5032411756114 110.871671721477
"5167" 1033.2 95.1324362063638 107.050160240851
"5168" 1033.4 96.9497609625474 103.206645679695
"5169" 1033.6 97.9929410787421 98.7697934929083
"5170" 1033.8 98.4729663202865 94.8055841023512
"5171" 1034 98.80784362431 90.9504182323571
"5172" 1034.2 97.8795961994939 86.8478743221776
"5173" 1034.4 97.0831492422475 83.6171849831523
"5174" 1034.6 96.3111802840164 80.1406171532837
"5175" 1034.8 94.4537816540169 77.5092197204076
"5176" 1035 92.2952167840785 75.2030373863719
"5177" 1035.2 90.3512090865308 72.7364204221505
"5178" 1035.4 90.6346186664221 70.8086347439501
"5179" 1035.6 92.8782193084963 67.8510430738592
"5180" 1035.8 96.1248723385711 65.2579176783639
"5181" 1036 99.4100914252707 62.1909677566472
"5182" 1036.2 102.615224146337 60.3469782531089
"5183" 1036.4 106.067303226076 59.814497426663
"5184" 1036.6 109.566694140144 58.382947719009
"5185" 1036.8 112.323300477631 55.6599064383663
"5186" 1037 113.399946918588 53.6340528796083
"5187" 1037.2 112.913063716547 52.0283284456419
"5188" 1037.4 112.321167676871 49.1980385690484
"5189" 1037.6 112.203742632238 45.4532168783762
"5190" 1037.8 112.843975972389 41.4479411159807
"5191" 1038 114.761648563528 38.3100279426187
"5192" 1038.2 114.182290601063 36.8249763583901
"5193" 1038.4 112.926230726472 35.2274539556501
"5194" 1038.6 111.063845405172 33.0643016112701
"5195" 1038.8 108.143992753726 30.1631290924464
"5196" 1039 106.229245142532 26.8767686686001
"5197" 1039.2 103.155483939085 23.5095873691416
"5198" 1039.4 101.12383885103 19.6434891530838
"5199" 1039.6 99.2126479774785 15.591849106081
"5200" 1039.8 99.222679378455 13.0335059709256
"5201" 1040 99.766899941638 13.9977679993472
"5202" 1040.2 101.043935955751 13.9202836902325
"5203" 1040.4 102.103435090575 14.8861934065545
"5204" 1040.6 103.84692775923 15.6902900254901
"5205" 1040.8 105.395324458981 17.2367132267956
"5206" 1041 106.67636651643 17.8238133843509
"5207" 1041.2 108.131058823448 18.6840521039901
"5208" 1041.4 109.609142411782 20.3131528095053
"5209" 1041.6 110.376493485619 21.4434337181746
"5210" 1041.8 111.851923840583 22.6577690363362
"5211" 1042 114.048339810169 24.8369436425766
"5212" 1042.2 115.812294510092 27.4954794981568
"5213" 1042.4 118.388684699471 29.8583373088472
"5214" 1042.6 120.19759575366 32.8518236424749
"5215" 1042.8 121.563246267556 36.1370480509901
"5216" 1043 123.261259918569 38.9756209153628
"5217" 1043.2 124.871110777894 41.5706846819031
"5218" 1043.4 124.831243833905 44.2584239022401
"5219" 1043.6 126.01898957453 47.5069742427401
"5220" 1043.8 126.830994532164 51.5871867036597
"5221" 1044 127.910608421626 55.2496107856117
"5222" 1044.2 127.909797443026 59.0646391538585
"5223" 1044.4 128.775610795205 63.2009729075034
"5224" 1044.6 128.614161462674 67.5740864840432
"5225" 1044.8 128.784740370556 71.6982097615615
"5226" 1045 128.34394787336 72.4791192398992
"5227" 1045.2 127.839973472871 71.4725401580758
"5228" 1045.4 126.243747614679 71.2684295613747
"5229" 1045.6 123.952311985842 73.0588647237548
"5230" 1045.8 122.567217722159 75.6782264036824
"5231" 1046 121.835238456384 78.7343117791957
"5232" 1046.2 122.352180924072 82.2282446467901
"5233" 1046.4 123.653415193638 85.1899726671066
"5234" 1046.6 122.989446105442 85.882636290333
"5235" 1046.8 122.439449960136 88.211272540343
"5236" 1047 121.893552702092 90.5768066983234
"5237" 1047.2 120.548421891647 91.5433486007777
"5238" 1047.4 119.574236365304 92.9488213198674
"5239" 1047.6 116.717121355383 93.1786309773955
"5240" 1047.8 113.139607583711 93.9323125475602
"5241" 1048 109.575106620861 95.2797733677401
"5242" 1048.2 106.042438268515 97.0540640567377
"5243" 1048.4 103.034039110952 98.7308102513204
"5244" 1048.6 100.756444877279 97.9800960522619
"5245" 1048.8 97.5490510742458 95.0807930851461
"5246" 1049 94.0690650217137 91.8830835216965
"5247" 1049.2 90.0120206221979 89.8116252832786
"5248" 1049.4 86.5483115408888 88.9996594192144
"5249" 1049.6 82.8679627146534 88.1607249245467
"5250" 1049.8 79.1102041148798 87.3711216786316
"5251" 1050 78.0004623593556 84.274814145882
"5252" 1050.2 76.9865164883127 79.8145005529607
"5253" 1050.4 78.3613259651139 74.5816283798542
"5254" 1050.6 80.8011823264384 70.1021933811827
"5255" 1050.8 83.6426636430757 65.0471815925041
"5256" 1051 86.418674842099 60.0602633485956
"5257" 1051.2 88.9192945408229 55.9260113808459
"5258" 1051.4 89.354085767279 51.7137634472425
"5259" 1051.6 90.6205672743876 47.0002930398992
"5260" 1051.8 91.895287337695 43.7806959109901
"5261" 1052 94.1541468450421 41.2824299525375
"5262" 1052.2 97.7572923238021 38.8123248019901
"5263" 1052.4 101.265418143312 36.2173063535201
"5264" 1052.6 105.451064784778 35.2165227173127
"5265" 1052.8 108.605136706558 35.4370508259164
"5266" 1053 110.955113104901 36.3131517026666
"5267" 1053.2 113.182233225244 37.4121799603452
"5268" 1053.4 115.324171712263 39.5981203763826
"5269" 1053.6 117.204123355333 43.1497344131127
"5270" 1053.8 119.750715416824 46.5949480776265
"5271" 1054 122.622036756342 49.5475552339365
"5272" 1054.2 126.179501755926 51.4600617516443
"5273" 1054.4 125.294791575246 51.3927874266139
"5274" 1054.6 123.854677106613 52.6445224202011
"5275" 1054.8 124.074224001484 55.4588918631316
"5276" 1055 124.266607781823 59.7221114959324
"5277" 1055.2 125.391444689046 64.4667817456988
"5278" 1055.4 126.642868653026 69.7791560663848
"5279" 1055.6 127.38348059876 74.0432301677149
"5280" 1055.8 127.392678958687 75.8477754891711
"5281" 1056 127.552501297425 78.2585019757956
"5282" 1056.2 127.496464062483 78.5560271578106
"5283" 1056.4 126.908852887816 80.8016558559281
"5284" 1056.6 125.807786786469 83.9550141860719
"5285" 1056.8 124.468382061769 87.9560717771094
"5286" 1057 123.153172287534 89.7111799107593
"5287" 1057.2 121.834731008271 91.9152033722222
"5288" 1057.4 121.186561189815 96.0714368960972
"5289" 1057.6 120.060566625791 97.1294381543747
"5290" 1057.8 118.355981710015 99.9351502755763
"5291" 1058 116.23196467178 103.585415729901
"5292" 1058.2 112.907484475054 106.892612097414
"5293" 1058.4 110.972147441573 110.347876244696
"5294" 1058.6 109.0197309593 111.640742505363
"5295" 1058.8 106.448864494086 114.135489474555
"5296" 1059 103.759829143868 115.961346846566
"5297" 1059.2 100.513055702376 117.41558324027
"5298" 1059.4 97.2103689107652 119.96238624899
"5299" 1059.6 94.4708790425421 121.723610110065
"5300" 1059.8 93.4629786345648 122.513480485738
"5301" 1060 92.2490860276579 121.886708122516
"5302" 1060.2 89.3617318869773 121.184681289666
"5303" 1060.4 85.5912778709306 122.232932973185
"5304" 1060.6 82.6078287468686 124.708663165008
"5305" 1060.8 79.9909476188841 126.377055433461
"5306" 1061 76.6388563232921 127.62514322864
"5307" 1061.2 73.5420462047192 128.578197518506
"5308" 1061.4 69.5413851253958 128.634662753511
"5309" 1061.6 65.6197431722671 128.45957478669
"5310" 1061.8 62.3984196664041 129.598015066445
"5311" 1062 59.3772709533547 127.774108718797
"5312" 1062.2 56.1293907611755 125.528529818836
"5313" 1062.4 52.3622460031133 123.086781292329
"5314" 1062.6 48.2733209221316 121.206155264806
"5315" 1062.8 44.5226039083642 120.558771163141
"5316" 1063 39.9876986085835 120.184227752973
"5317" 1063.2 36.3441861573421 120.379602028015
"5318" 1063.4 34.2313960869598 120.053382056847
"5319" 1063.6 31.5713954041946 118.697842866687
"5320" 1063.8 28.2373869364519 116.889391235356
"5321" 1064 24.531907525619 114.781340640304
"5322" 1064.2 22.4681485848671 110.42056583709
"5323" 1064.4 19.4339633508162 106.475081741999
"5324" 1064.6 16.0923294491921 103.429812898465
"5325" 1064.8 12.9786961778339 102.486417589843
"5326" 1065 12.8038318657292 100.291294101756
"5327" 1065.2 12.6548021443249 96.4493832773522
"5328" 1065.4 11.458781039919 91.9814086555029
"5329" 1065.6 9.86646662633349 88.0776120651711
"5330" 1065.8 7.49364080472346 84.3373732427359
"5331" 1066 5.22159315068827 80.0292259547593
"5332" 1066.2 3.26488314368636 77.4628687760393
"5333" 1066.4 3.19191421901643 74.2045181500818
"5334" 1066.6 3.35539660129745 69.349380471249
"5335" 1066.8 2.48808234349075 64.5665977717198
"5336" 1067 1.2921125718689 60.4568151484097
"5337" 1067.2 2.08121491013623 55.9768105111372
"5338" 1067.4 3.72686081864019 51.8175506560959
"5339" 1067.6 7.97454298805909 49.0375065618769
"5340" 1067.8 11.5612491266707 45.9099978148472
"5341" 1068 15.6485317465774 44.0542186040195
"5342" 1068.2 19.4683183590599 42.0627671345347
"5343" 1068.4 23.9835436753315 41.3046418967667
"5344" 1068.6 28.418428697548 41.1863519020372
"5345" 1068.8 32.4278088616565 43.2960728765674
"5346" 1069 36.8905491980296 45.2098988181463
"5347" 1069.2 40.4799902950071 48.898787957454
"5348" 1069.4 43.8301679716565 52.4566302345571
"5349" 1069.6 47.4764893936842 55.9421419535059
"5350" 1069.8 49.0884555571584 59.4150756409595
"5351" 1070 52.0406660298118 62.5925625886568
"5352" 1070.2 55.1282685996656 63.7178774124901
"5353" 1070.4 60.0838978243621 63.8452715434901
"5354" 1070.6 64.7515450264532 64.478703472629
"5355" 1070.8 69.5293539444647 63.3657408051033
"5356" 1071 74.393677517585 61.5940352571044
"5357" 1071.2 77.8959312227032 58.9653685810179
"5358" 1071.4 80.4389527815748 55.5753743167426
"5359" 1071.6 81.8323594131564 51.9157211334187
"5360" 1071.8 83.8822394435055 47.8371268545148
"5361" 1072 85.5490129362361 43.5143263643537
"5362" 1072.2 86.271962856023 39.0928629415326
"5363" 1072.4 86.1384467568108 35.1855731350838
"5364" 1072.6 85.9613406697088 31.2451134205901
"5365" 1072.8 84.7875056215674 27.3930508836714
"5366" 1073 85.3109838908421 25.9200387447901
"5367" 1073.2 85.5684565159066 22.3373870220224
"5368" 1073.4 85.2292465495518 18.5114536039256
"5369" 1073.6 84.2754073146682 14.5063554384792
"5370" 1073.8 85.4277121613814 13.4208136805407
"5371" 1074 87.5500866094952 13.3581974641227
"5372" 1074.2 90.9863077562502 13.280201057388
"5373" 1074.4 94.5487816851612 13.8891538542241
"5374" 1074.6 98.6230714506106 14.3969043481269
"5375" 1074.8 101.681239528903 16.6225834387174
"5376" 1075 103.210877795271 19.2547258132656
"5377" 1075.2 106.196113035085 22.0349037921113
"5378" 1075.4 108.610596169436 25.3603007817088
"5379" 1075.6 111.273974594485 28.6181944417656
"5380" 1075.8 112.784142743085 33.3266563125659
"5381" 1076 115.387873365442 37.9023667234187
"5382" 1076.2 115.996242824794 41.4655525687786
"5383" 1076.4 116.76844943106 43.0995787749505
"5384" 1076.6 117.648743647672 46.4631836505373
"5385" 1076.8 118.576914119699 50.492546698533
"5386" 1077 120.609751262319 54.4746593188593
"5387" 1077.2 122.653709976092 58.7318126741845
"5388" 1077.4 125.065639674754 62.7173261623795
"5389" 1077.6 127.356494560712 65.8542216006075
"5390" 1077.8 126.782540407789 65.9199759626329
"5391" 1078 126.003366972896 68.323003093909
"5392" 1078.2 126.229057546695 72.2420435308724
"5393" 1078.4 127.100573970196 76.2459064455653
"5394" 1078.6 125.838628184287 78.6088358360456
"5395" 1078.8 122.730630652628 80.9138102022937
"5396" 1079 119.757499138952 84.2289168802378
"5397" 1079.2 117.139050492953 87.5618122646568
"5398" 1079.4 116.088616047911 91.3129837024642
"5399" 1079.6 113.608009622085 94.7176898032604
"5400" 1079.8 111.295357020966 99.1565571551405
"5401" 1080 108.934248276903 103.354622666799
"5402" 1080.2 105.775403095981 106.334752957851
"5403" 1080.4 101.070170339787 107.47776141099
"5404" 1080.6 96.6605543012588 107.803324190212
"5405" 1080.8 91.8522725366867 108.187705403165
"5406" 1081 87.8181692857895 106.347976617648
"5407" 1081.2 85.3225014252966 105.600435171436
"5408" 1081.4 82.4200827427512 106.851213912163
"5409" 1081.6 80.103790331943 109.389842129486
"5410" 1081.8 78.6849463191421 111.659763293181
"5411" 1082 77.2555201408595 113.085318725094
"5412" 1082.2 77.1734028166114 114.726160813272
"5413" 1082.4 77.1715422918148 116.708045266172
"5414" 1082.6 77.3152555272865 119.700520535268
"5415" 1082.8 77.9824561486869 122.506974193188
"5416" 1083 78.4480758828689 123.165438685561
"5417" 1083.2 78.9684917093996 125.493320821433
"5418" 1083.4 78.3664202401695 123.778573270539
"5419" 1083.6 77.2573967266133 122.536179539702
"5420" 1083.8 75.956110545698 121.5224245481
"5421" 1084 72.6086456745812 121.117795628407
"5422" 1084.2 68.5241774233421 120.23728937378
"5423" 1084.4 63.9990382886247 119.522599553277
"5424" 1084.6 59.6222750434239 119.876684742681
"5425" 1084.8 55.4705162124777 121.629306064787
"5426" 1085 50.9927906751618 122.679431567531
"5427" 1085.2 46.5919366347749 123.804550418393
"5428" 1085.4 42.9068772895421 123.54216133009
"5429" 1085.6 38.7361686538339 122.513427401164
"5430" 1085.8 35.3972661048162 120.853046940723
"5431" 1086 30.9648473836727 118.873371903345
"5432" 1086.2 28.2290360855281 116.385874984469
"5433" 1086.4 24.4690092229141 113.603890382518
"5434" 1086.6 20.5517590930858 110.428166663393
"5435" 1086.8 17.3687602051171 107.054175925415
"5436" 1087 14.1337178697945 103.725700933681
"5437" 1087.2 12.1964169553379 100.398287559704
"5438" 1087.4 10.1522965546656 95.8217336939481
"5439" 1087.6 7.25246469804046 92.0778113768
"5440" 1087.8 5.41888025185891 87.9789655955783
"5441" 1088 4.67430043047369 82.8169396310954
"5442" 1088.2 3.04729714226316 77.7882239337269
"5443" 1088.4 2.12692814956532 73.4919646239454
"5444" 1088.6 1.44926740020493 69.2076625532379
"5445" 1088.8 0.922214612645673 65.5377935696329
"5446" 1089 0.620379926860976 62.7095408473108
"5447" 1089.2 0.356740475078941 60.6034261572532
"5448" 1089.4 0.789712938517783 60.2317542330982
"5449" 1089.6 2.07132598632288 57.7413777475959
"5450" 1089.8 3.89590408875387 53.6949568117548
"5451" 1090 5.30184523338292 49.794218870235
"5452" 1090.2 6.70669062218301 45.3441693368992
"5453" 1090.4 6.51970788013442 41.8403853003747
"5454" 1090.6 7.49384211756086 39.6065475874432
"5455" 1090.8 10.4543615540336 38.7879301811603
"5456" 1091 13.3744887487542 36.0278530815615
"5457" 1091.2 15.8121830524646 33.0600898053064
"5458" 1091.4 18.3358950847008 30.6951031071857
"5459" 1091.6 19.6413328024325 27.45736358346
"5460" 1091.8 19.7037010430534 24.687724812807
"5461" 1092 20.681578527551 22.6397205007369
"5462" 1092.2 22.9883996339235 21.9518596968506
"5463" 1092.4 26.3196121064671 21.8816447920901
"5464" 1092.6 30.6407708456539 21.4162815253195
"5465" 1092.8 35.0505450133361 21.1536564025323
"5466" 1093 39.4133211511171 20.4054652991276
"5467" 1093.2 43.1691784723606 20.623273875879
"5468" 1093.4 47.2634332648903 20.8405431167009
"5469" 1093.6 52.0525581182324 19.7078659128803
"5470" 1093.8 55.099949014948 16.9020330244724
"5471" 1094 56.8463349601677 13.6282826958157
"5472" 1094.2 57.5089354436199 10.5968839360642
"5473" 1094.4 57.5084500302904 7.25811642361079
"5474" 1094.6 58.5350992221869 6.5816096589901
"5475" 1094.8 61.3619428927776 6.82817894479655
"5476" 1095 64.9664345355054 6.71680343066356
"5477" 1095.2 69.346333340257 7.22535659755393
"5478" 1095.4 73.9930867001755 8.1230786440901
"5479" 1095.6 79.3676445291459 8.02971003415465
"5480" 1095.8 84.9266821578754 7.61774859112343
"5481" 1096 89.2370860433312 9.52967601658792
"5482" 1096.2 93.7145094937906 11.7167751456911
"5483" 1096.4 98.4386019119303 14.8359999705489
"5484" 1096.6 103.515483674352 18.4496469029501
"5485" 1096.8 107.996687588145 21.7569529608386
"5486" 1097 111.462927974022 23.7122984545601
"5487" 1097.2 112.154200892986 25.967844377454
"5488" 1097.4 112.103942230383 30.2093211391534
"5489" 1097.6 112.525165138646 34.741251485251
"5490" 1097.8 114.495955497282 38.9766632309801
"5491" 1098 116.762200522594 42.2975477253112
"5492" 1098.2 118.751055683112 45.8086727531252
"5493" 1098.4 122.041828217559 48.7423027298485
"5494" 1098.6 125.927363474539 50.4586507601062
"5495" 1098.8 125.90749128068 52.9943903584496
"5496" 1099 124.982325092112 56.5570533089801
"5497" 1099.2 123.70596472112 60.8019673029345
"5498" 1099.4 123.500733407228 65.6861798028416
"5499" 1099.6 123.1146629509 70.2737278140969
"5500" 1099.8 122.943505136235 75.4875473377284
"5501" 1100 122.804695907133 80.6334680204658
"5502" 1100.2 123.023230873175 86.2560224219067
"5503" 1100.4 123.116138984442 88.5870316998472
"5504" 1100.6 121.369122665347 91.0089696795919
"5505" 1100.8 118.498706588888 92.6474483076965
"5506" 1101 115.200042454925 93.801008007669
"5507" 1101.2 111.202081413148 95.3859351435734
"5508" 1101.4 107.239217738851 97.4981684398356
"5509" 1101.6 103.918712555606 100.030995389808
"5510" 1101.8 101.096231787869 104.533924059504
"5511" 1102 99.8364968161908 109.056747383293
"5512" 1102.2 98.8637584160811 112.600583811556
"5513" 1102.4 99.580221862785 115.023133798504
"5514" 1102.6 99.4594967564637 115.810026195314
"5515" 1102.8 98.2236554794474 116.65013884299
"5516" 1103 95.6179541266563 116.929729502176
"5517" 1103.2 91.6390177775899 117.621657563747
"5518" 1103.4 86.9251869116725 119.729209491356
"5519" 1103.6 81.4642293081076 121.597089699875
"5520" 1103.8 76.1557563715263 124.307196611516
"5521" 1104 72.1121847273293 126.936398292195
"5522" 1104.2 69.0517095371614 127.603893031158
"5523" 1104.4 65.6416390067899 126.897058075599
"5524" 1104.6 61.6039651667446 126.027589754161
"5525" 1104.8 58.0479327883462 124.885485063503
"5526" 1105 54.2974047505115 121.850135644717
"5527" 1105.2 50.4791796057731 119.2814865833
"5528" 1105.4 48.090670519761 115.916761818585
"5529" 1105.6 45.0249730088238 112.541970306614
"5530" 1105.8 41.3552229241053 109.529477415516
"5531" 1106 37.5409202441124 107.271176333693
"5532" 1106.2 33.3250397669117 105.046195171468
"5533" 1106.4 29.3029017529197 104.152335301783
"5534" 1106.6 23.9564971354556 102.614303115755
"5535" 1106.8 19.2485003567429 100.211031723701
"5536" 1107 15.7297516081896 97.493516296685
"5537" 1107.2 13.3245054295306 92.9882453310229
"5538" 1107.4 11.1181048964542 88.1303268779987
"5539" 1107.6 9.96605003769032 82.3606435472222
"5540" 1107.8 9.11811069542617 77.0508569724149
"5541" 1108 7.41828551876647 72.7848067612674
"5542" 1108.2 4.3764054636671 68.8359366254151
"5543" 1108.4 2.77002238373776 66.163290840164
"5544" 1108.6 4.1316336373935 63.4684468475882
"5545" 1108.8 6.83125760113183 60.307405559691
"5546" 1109 9.75528694468677 56.4409514926988
"5547" 1109.2 12.7159642238421 52.4362171543615
"5548" 1109.4 14.328310391493 48.002729705358
"5549" 1109.6 15.8941455884707 44.4249462306187
"5550" 1109.8 16.0265042359725 40.1998130548379
"5551" 1110 15.1257961433474 37.9272708392533
"5552" 1110.2 14.783361658433 33.8352677295128
"5553" 1110.4 15.303528567766 31.6048633687836
"5554" 1110.6 17.8731906570486 31.0066648406097
"5555" 1110.8 21.0136025461127 30.1030625050372
"5556" 1111 25.8383654793245 29.0734181756607
"5557" 1111.2 30.3430650273602 27.6001064049419
"5558" 1111.4 34.5719590243537 24.8804433827459
"5559" 1111.6 38.4895189084088 21.7457577190234
"5560" 1111.8 41.5459600614003 18.0767079910831
"5561" 1112 44.0597824884421 13.9884543107783
"5562" 1112.2 46.7280199311118 9.89099427552942
"5563" 1112.4 48.1370656251388 7.32637534791318
"5564" 1112.6 49.2102523587676 7.16437004547946
"5565" 1112.8 51.0376807377285 7.79040624291055
"5566" 1113 54.2055924659987 8.2377333619901
"5567" 1113.2 58.3609364713665 8.82498923416083
"5568" 1113.4 63.6493809654558 9.29307792447873
"5569" 1113.6 68.2524007635518 9.98015631502236
"5570" 1113.8 73.1512519657212 9.72446486882527
"5571" 1114 77.9587100417776 8.31581363582881
"5572" 1114.2 81.4637434652088 6.38627199145677
"5573" 1114.4 83.577594955433 5.83172147878555
"5574" 1114.6 86.2903625509769 6.88077115763055
"5575" 1114.8 89.0906547810088 8.33115572472343
"5576" 1115 93.1059299724737 10.3337020646533
"5577" 1115.2 96.925415863516 12.4417396849901
"5578" 1115.4 100.299418281168 16.7181595140322
"5579" 1115.6 103.207374766358 21.1045405929901
"5580" 1115.8 105.733058612229 25.0455396777966
"5581" 1116 108.285470568702 29.4450343495601
"5582" 1116.2 111.00588341303 33.6488814298963
"5583" 1116.4 114.265841868124 36.6082826520678
"5584" 1116.6 118.078369414024 39.2674692881992
"5585" 1116.8 121.788787436765 39.867001213442
"5586" 1117 122.233077777356 40.63751361342
"5587" 1117.2 122.17979572544 43.4949520657565
"5588" 1117.4 121.449530017672 46.708357261141
"5589" 1117.6 121.236410269027 51.04587188666
"5590" 1117.8 121.611629686694 54.9358810056832
"5591" 1118 122.489367798144 59.190578436292
"5592" 1118.2 124.701399008279 62.3703443472037
"5593" 1118.4 126.870772948521 64.9815816941062
"5594" 1118.6 125.874017991608 65.9401311088592
"5595" 1118.8 123.42163615305 67.6815174505844
"5596" 1119 120.745172248871 69.3796365773615
"5597" 1119.2 117.743176869244 71.6835823980555
"5598" 1119.4 114.01395947762 73.6546196304901
"5599" 1119.6 110.977809422797 77.2425016108355
"5600" 1119.8 107.950652672145 80.4702056389901
"5601" 1120 106.344369896038 84.3491783380368
"5602" 1120.2 105.379135924442 88.379561257933
"5603" 1120.4 105.409401445537 92.1763107875456
"5604" 1120.6 106.077756657214 95.7393021974187
"5605" 1120.8 107.026608279438 98.4468031519351
"5606" 1121 107.165505518342 101.969838688343
"5607" 1121.2 105.976628591297 103.599065101079
"5608" 1121.4 103.280070366355 104.439467755725
"5609" 1121.6 99.155574480851 104.64324199624
"5610" 1121.8 94.7007361230136 105.84711653419
"5611" 1122 89.4144254717865 107.116811373157
"5612" 1122.2 84.7942103054474 108.882449329122
"5613" 1122.4 81.7232209457094 111.93768337768
"5614" 1122.6 79.0487358716992 115.016764091954
"5615" 1122.8 77.5364478290769 118.399315650373
"5616" 1123 75.825260642637 119.8970559254
"5617" 1123.2 73.4351934961579 119.731065326911
"5618" 1123.4 70.0929333662539 117.827731650553
"5619" 1123.6 66.2034943832247 115.933408384234
"5620" 1123.8 63.2511324249628 112.174870878981
"5621" 1124 60.7818971053377 108.36952032799
"5622" 1124.2 58.6491713546199 103.885954661962
"5623" 1124.4 57.9155879838115 99.8406132515513
"5624" 1124.6 58.4927308813893 95.1193288725656
"5625" 1124.8 59.860688006633 91.3728269956628
"5626" 1125 61.0923253325685 87.7641205544523
"5627" 1125.2 61.9262679954201 83.9975036881461
"5628" 1125.4 64.0336187121199 81.103637568129
"5629" 1125.6 65.5867125288135 78.0679163115615
"5630" 1125.8 66.4126294400088 73.8280171976845
"5631" 1126 67.3534864933517 70.2137531499228
"5632" 1126.2 67.3317738562833 66.2245442842254
"5633" 1126.4 66.9405164358421 62.9265638680093
"5634" 1126.6 66.3649687855278 59.1480679419044
"5635" 1126.8 65.4540702812381 55.1137282578713
"5636" 1127 64.5256733785391 51.7795031665053
"5637" 1127.2 63.6865779007094 48.6125733082044
"5638" 1127.4 64.2991618675997 45.274681629081
"5639" 1127.6 64.3472715688109 40.8585930311776
"5640" 1127.8 65.1545555286486 36.4863545392159
"5641" 1128 64.144223606485 32.3893207073881
"5642" 1128.2 63.3277259508099 28.9701008102159
"5643" 1128.4 63.5078062195684 24.8687019163269
"5644" 1128.6 65.6339961211546 23.4493888167088
"5645" 1128.8 69.4283038780239 22.4865738929295
"5646" 1129 73.1828949196138 22.0835367953488
"5647" 1129.2 77.3826768839474 23.5049142192006
"5648" 1129.4 81.612369197455 23.8825545464095
"5649" 1129.6 86.2264421132937 25.9619555233772
"5650" 1129.8 89.8997721236333 28.4262032867264
"5651" 1130 94.6077624357225 30.5455534751423
"5652" 1130.2 99.0086405852783 31.9167786474369
"5653" 1130.4 103.941367664615 33.343570559887
"5654" 1130.6 108.975678016782 35.2221265647174
"5655" 1130.8 112.461149455982 38.5194373606256
"5656" 1131 114.439275809279 41.9477046280581
"5657" 1131.2 115.224845924918 46.3189638795939
"5658" 1131.4 117.405723873777 50.2563658035976
"5659" 1131.6 118.491732668943 55.4039494228708
"5660" 1131.8 118.902695808556 60.2727761270187
"5661" 1132 119.778357499515 65.5477203850355
"5662" 1132.2 121.990284427275 70.4267277977198
"5663" 1132.4 124.599472908302 73.1949678335036
"5664" 1132.6 124.746104537453 73.0666900790166
"5665" 1132.8 122.970442173592 74.1111152665734
"5666" 1133 120.413047613778 75.7297414615956
"5667" 1133.2 118.199303525797 78.0242383237901
"5668" 1133.4 116.231285959928 81.7841851044473
"5669" 1133.6 114.790982575135 85.7991261753486
"5670" 1133.8 114.178861320128 90.5598208141901
"5671" 1134 112.726656101816 95.264687220648
"5672" 1134.2 111.396380872316 99.8911056622269
"5673" 1134.4 111.707616437085 104.56835490572
"5674" 1134.6 111.725857139543 106.012133604813
"5675" 1134.8 110.823309924899 105.257463699276
"5676" 1135 109.226880022071 104.396927197082
"5677" 1135.2 107.068049457573 103.768632289182
"5678" 1135.4 103.002236744537 104.29290813599
"5679" 1135.6 98.5503897463421 104.406147363546
"5680" 1135.8 94.5328306980531 105.561005678513
"5681" 1136 89.0842283306247 106.930520535216
"5682" 1136.2 85.287645728921 108.721530426806
"5683" 1136.4 81.7801084369725 111.81913184046
"5684" 1136.6 78.207133175485 114.29334741949
"5685" 1136.8 74.4287323893684 117.008853896069
"5686" 1137 70.5842455178256 119.986601662321
"5687" 1137.2 69.7447941105144 121.964294021847
"5688" 1137.4 70.0248713927359 123.511383809946
"5689" 1137.6 70.4125861468151 126.37340981445
"5690" 1137.8 70.9501748495989 126.307991206639
"5691" 1138 71.742060317943 126.209373681972
"5692" 1138.2 71.6933092966135 125.513130528276
"5693" 1138.4 70.8479915460526 125.001159377753
"5694" 1138.6 69.6203929272319 124.476241009253
"5695" 1138.8 68.0642271887117 123.852892232225
"5696" 1139 65.3980306340171 123.26189424189
"5697" 1139.2 61.8175761747396 123.179904685785
"5698" 1139.4 57.4752247652895 123.371855491806
"5699" 1139.6 53.1970006794471 122.410708749805
"5700" 1139.8 48.6516477842658 122.970183274126
"5701" 1140 44.2356493831896 123.617950041922
"5702" 1140.2 41.7651382426896 122.772614409948
"5703" 1140.4 39.3437667605461 121.183331600494
"5704" 1140.6 36.6718401547559 118.042688481852
"5705" 1140.8 33.3780524741941 115.184596759966
"5706" 1141 31.1440193511148 111.101650658114
"5707" 1141.2 28.549269067216 107.166476621329
"5708" 1141.4 26.940633450851 102.73233003124
"5709" 1141.6 24.4667287510921 99.2729204394297
"5710" 1141.8 21.5227435820216 97.2927639633491
"5711" 1142 18.3887470990662 96.2549974050504
"5712" 1142.2 15.8345581684575 93.8955871366824
"5713" 1142.4 14.039319254069 89.8095871418808
"5714" 1142.6 11.8026738178334 85.4153134718944
"5715" 1142.8 10.1270227834073 80.7792748785466
"5716" 1143 9.91205077018419 76.4505855582269
"5717" 1143.2 10.2665685631754 71.9418763137123
"5718" 1143.4 11.9877555888943 67.7817501913901
"5719" 1143.6 14.6451512449785 63.9078104805264
"5720" 1143.8 18.4065860389254 60.8692030942956
"5721" 1144 21.999736857231 58.8698229827679
"5722" 1144.2 26.4452073986441 58.6782412698119
"5723" 1144.4 31.0269635927809 57.5977593640411
"5724" 1144.6 35.7469197277707 56.9932872118472
"5725" 1144.8 39.1872496251986 55.1137282578713
"5726" 1145 42.7844075065088 52.3238235444144
"5727" 1145.2 45.974222057853 48.5870549186097
"5728" 1145.4 47.8426325632129 44.1542899356081
"5729" 1145.6 49.1459257035694 39.5810325697287
"5730" 1145.8 50.0800513177607 34.8171856007459
"5731" 1146 51.1516027035245 30.4088084194372
"5732" 1146.2 52.9767578156247 27.6916479969792
"5733" 1146.4 56.2385269490781 24.0188602639564
"5734" 1146.6 59.0025522584973 20.8980742427487
"5735" 1146.8 59.9529168786883 18.9136415268912
"5736" 1147 59.4339633550921 16.8368372044901
"5737" 1147.2 58.5964644979816 14.5659627530599
"5738" 1147.4 59.0321332298301 14.5322313286287
"5739" 1147.6 61.5211929487298 14.7176573062261
"5740" 1147.8 65.1640619368204 14.0369357601205
"5741" 1148 69.2558934387911 11.7787702277452
"5742" 1148.2 74.7553986149748 10.3085379607962
"5743" 1148.4 79.1243855522578 10.10570348508
"5744" 1148.6 83.4739371453421 10.5563065461901
"5745" 1148.8 87.7194963884272 12.3604242822241
"5746" 1149 92.3128770035755 13.7836245315234
"5747" 1149.2 97.1122907900336 16.8205741239369
"5748" 1149.4 101.198012360546 20.7678561039187
"5749" 1149.6 104.732335436916 24.2491641424111
"5750" 1149.8 107.908141436736 28.6844913874901
"5751" 1150 111.863484317179 33.4539716593166
"5752" 1150.2 115.751827454206 38.1907958598386
"5753" 1150.4 118.870117639671 42.1973688542758
"5754" 1150.6 121.984047615664 47.0633696794365
"5755" 1150.8 125.763274903313 50.4897632973514
"5756" 1151 125.968086185646 52.3149652403919
"5757" 1151.2 124.974221528719 54.5106468691788
"5758" 1151.4 124.11098559158 58.0142071687377
"5759" 1151.6 123.986180379238 62.6930483883564
"5760" 1151.8 124.065980363263 67.526009449906
"5761" 1152 124.890076099562 72.9301399228873
"5762" 1152.2 125.227529095029 78.4985731068779
"5763" 1152.4 125.406374294365 84.1938542753754
"5764" 1152.6 124.230332470314 85.1944046635734
"5765" 1152.8 121.560685090757 86.7834261120373
"5766" 1153 117.024840979389 89.1053644242259
"5767" 1153.2 113.141186311175 91.5994984721845
"5768" 1153.4 109.774021402039 95.911056784749
"5769" 1153.6 108.196976787936 100.372534029179
"5770" 1153.8 106.253428907134 104.649160750114
"5771" 1154 104.308247694579 109.123827682595
"5772" 1154.2 102.571221643026 112.932241704069
"5773" 1154.4 103.136790370702 113.841514964214
"5774" 1154.6 102.825418379626 113.499716414206
"5775" 1154.8 100.69428896942 112.969734085935
"5776" 1155 98.7590261846953 112.745333414816
"5777" 1155.2 95.3302790717588 113.256500742185
"5778" 1155.4 90.5261234918603 112.966132200163
"5779" 1155.6 86.4580680655718 111.867694303558
"5780" 1155.8 81.9382140039502 109.51606750699
"5781" 1156 78.5329148643421 107.185437378249
"5782" 1156.2 74.3520498573421 104.475213530352
"5783" 1156.4 71.1248684028146 102.100326578596
"5784" 1156.6 67.1784787129204 99.2935193255292
"5785" 1156.8 64.231592332133 96.1987483036355
"5786" 1157 61.0577063817448 92.8623851783883
"5787" 1157.2 60.1103904343074 89.6463670550792
"5788" 1157.4 60.1214585367245 85.4123485445489
"5789" 1157.6 61.5322415185302 81.2065203411002
"5790" 1157.8 63.5908514387299 76.316204488906
"5791" 1158 66.8428815566128 73.0474521896231
"5792" 1158.2 70.075293451099 69.7866299374213
"5793" 1158.4 73.8565267745243 67.5117222576443
"5794" 1158.6 77.2496969898992 65.0882742788187
"5795" 1158.8 81.4292548481477 64.4362387622956
"5796" 1159 85.6703531149287 62.9853611592401
"5797" 1159.2 89.2022651744136 63.5631845391329
"5798" 1159.4 92.7305124940265 65.0270685548542
"5799" 1159.6 95.2563748923421 66.982051561509
"5800" 1159.8 97.9134061047032 68.9198044283234
"5801" 1160 100.353195173193 70.6677437212333
"5802" 1160.2 103.460034818992 72.1157699639714
"5803" 1160.4 106.784834858543 72.562244722149
"5804" 1160.6 110.211564309156 72.8229179466758
"5805" 1160.8 112.764626920814 72.1258900584901
"5806" 1161 115.203399061253 71.2656820244013
"5807" 1161.2 116.971418120943 72.0937493373662
"5808" 1161.4 117.640164902207 74.3159975722705
"5809" 1161.6 118.886900332733 76.7143950314174
"5810" 1161.8 119.175176823549 79.7689535417424
"5811" 1162 120.826431606777 83.3312158893919
"5812" 1162.2 122.024525745923 87.2289807512333
"5813" 1162.4 122.793803063448 87.3788873586055
"5814" 1162.6 123.281991480588 86.7102018010628
"5815" 1162.8 123.12152062886 86.1014771818662
"5816" 1163 123.48652934246 84.8877844757254
"5817" 1163.2 123.829345367989 84.2807889103724
"5818" 1163.4 123.853898767333 83.9098471759901
"5819" 1163.6 124.161184029599 83.2074579131793
"5820" 1163.8 124.71925637836 82.1456659511597
"5821" 1164 125.357947634747 80.4998577212056
"5822" 1164.2 126.466165427053 78.9984681782269
"5823" 1164.4 126.664224422815 76.9444869864495
"5824" 1164.6 127.028372141223 75.1099356354731
"5825" 1164.8 127.804927260888 73.3060229629355
"5826" 1165 127.496288465977 72.4099445397739
"5827" 1165.2 126.542847959079 71.2944757298585
"5828" 1165.4 126.383381003635 68.3954053167542
"5829" 1165.6 127.228730606648 65.2006035482956
"5830" 1165.8 127.941394194356 62.15350085888
"5831" 1166 127.445580185906 60.0547170820083
"5832" 1166.2 127.355423485648 56.7288938367956
"5833" 1166.4 126.862824070977 53.800072159909
"5834" 1166.6 126.465624774653 50.9767427701793
"5835" 1166.8 125.999942841031 47.9192836261793
"5836" 1167 124.722649937619 45.6267733628919
"5837" 1167.2 124.273916986381 42.2152180319709
"5838" 1167.4 122.938768953842 40.8800295436055
"5839" 1167.6 121.270839767007 39.9097843341828
"5840" 1167.8 118.604336820782 38.6694889581416
"5841" 1168 115.858188359118 39.1165107882554
"5842" 1168.2 115.359229758016 40.5113747882618
"5843" 1168.4 114.950653654444 41.9126819696942
"5844" 1168.6 115.016585662903 43.2737192672146
"5845" 1168.8 114.359851147271 44.9418024192472
"5846" 1169 112.308444575248 46.4559726619901
"5847" 1169.2 109.642351302792 47.5337270102501
"5848" 1169.4 106.371735847873 48.2147916338574
"5849" 1169.6 103.36989028626 48.5618756438268
"5850" 1169.8 99.9305334494911 48.4156738686497
"5851" 1170 97.1132174001858 49.5134318059901
"5852" 1170.2 94.8464861661656 51.6791320329901
"5853" 1170.4 92.6628971339892 53.9947077082254
"5854" 1170.6 91.0230228354707 55.5264347891901
"5855" 1170.8 89.2845332776603 54.7751954591113
"5856" 1171 86.4623985852833 52.6870444223724
"5857" 1171.2 83.6856952430993 50.3505932382758
"5858" 1171.4 81.0824522560995 47.5268401592079
"5859" 1171.6 78.9395581372615 43.6286448514095
"5860" 1171.8 78.0868225693368 40.1801354716743
"5861" 1172 78.7269975725974 36.9298732279582
"5862" 1172.2 80.2146606613905 33.2439684308611
"5863" 1172.4 81.0954450432737 29.4307527969796
"5864" 1172.6 83.358261038429 25.8513566915553
"5865" 1172.8 85.3410244703988 22.8985651594437
"5866" 1173 85.7732040647762 21.0975409154626
"5867" 1173.2 84.9595133232937 20.2251101402804
"5868" 1173.4 84.1876403637088 18.4165244288901
"5869" 1173.6 84.9128062711278 17.3387140832099
"5870" 1173.8 86.0869777747171 16.9045153365838
"5871" 1174 87.8060579364543 16.8446368451636
"5872" 1174.2 91.1375227155895 15.9095420298954
"5873" 1174.4 94.9663148798947 15.3342569541164
"5874" 1174.6 98.0396590778734 16.1162641510213
"5875" 1174.8 100.856717257934 17.1410231907554
"5876" 1175 103.409061655992 18.9847022531501
"5877" 1175.2 106.370609874294 21.0264603191514
"5878" 1175.4 109.339080223686 22.7487210962088
"5879" 1175.6 109.962966024003 22.107255688603
"5880" 1175.8 108.843206580976 22.0435798060313
"5881" 1176 108.462085833214 21.8214713940433
"5882" 1176.2 108.207842386479 21.6836048248083
"5883" 1176.4 107.854398047905 21.6180981835838
"5884" 1176.6 107.601093921914 21.2831550447014
"5885" 1176.8 106.922336928003 20.7223581999901
"5886" 1177 106.272896598115 19.6954842955659
"5887" 1177.2 105.634848694505 17.9638852818064
"5888" 1177.4 104.855223607166 16.6569866666077
"5889" 1177.6 103.891399545328 16.3363602612758
"5890" 1177.8 102.89738975505 16.1013163726788
"5891" 1178 100.969431904748 15.1130353693963
"5892" 1178.2 98.4870433068421 13.7306685398136
"5893" 1178.4 95.6646771905055 11.4049280445743
"5894" 1178.6 93.650995125585 9.36608137941867
"5895" 1178.8 92.1498905869609 9.48266412730693
"5896" 1179 90.2583408157921 9.6212336246501
"5897" 1179.2 87.3647421398947 8.68026034335851
"5898" 1179.4 83.8728108797762 7.00719005266043
"5899" 1179.6 80.3200931361932 6.24550599422414
"5900" 1179.8 76.6785311985579 5.19636610822167
"5901" 1180 72.3376330812421 4.46418510268483
"5902" 1180.2 68.1203438715296 3.01457399099009
"5903" 1180.4 64.7018532639121 1.59922519558009
"5904" 1180.6 65.4544089651721 2.1839642568701
"5905" 1180.8 64.754042556326 3.45428921734494
"5906" 1181 63.6128891853727 5.46496110257172
"5907" 1181.2 60.3483998607776 7.21036133779655
"5908" 1181.4 56.7344048254526 9.69807240050589
"5909" 1181.6 52.8864459049119 11.397404076211
"5910" 1181.8 49.5735141701944 14.3135648143424
"5911" 1182 46.890250455748 16.5243468949195
"5912" 1182.2 44.3325448044068 19.4019555010372
"5913" 1182.4 43.3799600172626 23.2818221046265
"5914" 1182.6 42.4506302831192 26.9830890475684
"5915" 1182.8 41.9514382330835 31.5288948296453
"5916" 1183 39.8073732674186 35.669436652496
"5917" 1183.2 37.4084063409421 38.8420500992234
"5918" 1183.4 33.0409184526286 40.5471752151586
"5919" 1183.6 28.6915275790357 41.3725358862804
"5920" 1183.8 23.6630207999358 41.4239044874901
"5921" 1184 19.2226437674316 40.3973759898006
"5922" 1184.2 15.6496962031858 39.1785829286151
"5923" 1184.4 15.1451062609951 38.8942210290615
"5924" 1184.6 14.3228953319748 37.3654914570615
"5925" 1184.8 13.7792794583064 34.8494573698115
"5926" 1185 13.8092768463236 30.9280435834345
"5927" 1185.2 14.7873164744807 27.4205267263034
"5928" 1185.4 16.3710537829921 25.0728677736401
"5929" 1185.6 17.823056900288 22.2132138411523
"5930" 1185.8 19.0206019656579 21.1011881158585
"5931" 1186 20.9561375566394 19.3726690283144
"5932" 1186.2 24.8456343058791 16.7872950424345
"5933" 1186.4 28.7001340402656 14.802277994696
"5934" 1186.6 33.4626597465979 12.6994906011994
"5935" 1186.8 37.9615420594698 10.3763284547348
"5936" 1187 41.0951691198421 7.05209934734237
"5937" 1187.2 45.4313350752937 4.78576336069978
"5938" 1187.4 50.6320848045662 4.06887024754182
"5939" 1187.6 56.1743759138638 3.14058340317488
"5940" 1187.8 61.2522941071035 2.35299310613783
"5941" 1188 66.6103471148118 1.49356527541434
"5942" 1188.2 71.5014600798421 1.57159046870163
"5943" 1188.4 75.9925933619441 2.18911201971458
"5944" 1188.6 81.4595203692421 3.28947711577957
"5945" 1188.8 86.5423247934825 4.93979990329346
"5946" 1189 90.0167193965564 6.15132948183703
"5947" 1189.2 93.7793366247926 8.04853415753465
"5948" 1189.4 97.5719025109586 9.97796192817456
"5949" 1189.6 100.84588185812 13.8759086649076
"5950" 1189.8 104.326433275297 17.3599252272325
"5951" 1190 109.125590540563 20.8607768230959
"5952" 1190.2 112.857635581985 23.3175586400758
"5953" 1190.4 114.353387224873 24.2113974612554
"5954" 1190.6 113.507601990636 23.8734894991372
"5955" 1190.8 113.166611072607 26.1262092465921
"5956" 1191 114.548430870391 29.7796699652804
"5957" 1191.2 117.085557944042 34.7272196679234
"5958" 1191.4 119.015090491212 39.6110860033601
"5959" 1191.6 122.115265240342 43.5117527455456
"5960" 1191.8 125.027577189663 46.6192984709645
"5961" 1192 125.745592100415 49.2632760578446
"5962" 1192.2 126.21550750616 54.3949432802174
"5963" 1192.4 126.580893213693 60.2966901654948
"5964" 1192.6 125.77395013795 66.6324485446928
"5965" 1192.8 124.886523962767 73.1801657874667
"5966" 1193 123.217736927794 79.2685359994612
"5967" 1193.2 121.052854955014 85.1255511689615
"5968" 1193.4 117.274294812384 89.0710953805228
"5969" 1193.6 113.991383178427 92.1808510395939
"5970" 1193.8 111.615164876734 96.4667767910441
"5971" 1194 110.619287940993 101.811541035716
"5972" 1194.2 111.592717790064 105.715475932157
"5973" 1194.4 110.344139357539 105.54751283682
"5974" 1194.6 108.196324852024 106.156336833981
"5975" 1194.8 104.462153411031 107.381355041585
"5976" 1195 100.239024833585 108.915495175133
"5977" 1195.2 94.935916433695 109.384926489784
"5978" 1195.4 90.4540299518691 109.309482429693
"5979" 1195.6 85.3524673998952 109.106827953424
"5980" 1195.8 80.1050583173876 107.37584610619
"5981" 1196 75.3667240757617 106.530267561678
"5982" 1196.2 70.8329289058332 104.725138223312
"5983" 1196.4 66.7017059648067 101.067469120141
"5984" 1196.6 63.1191852746529 97.2483570001523
"5985" 1196.8 59.3952516420643 93.1246893183234
"5986" 1197 57.3955227406157 87.7533040716316
"5987" 1197.2 56.4617484137521 81.4103743257701
"5988" 1197.4 57.0119316325768 76.1219059635309
"5989" 1197.6 56.8887280165411 70.4444112129124
"5990" 1197.8 57.2112485808715 64.9206278845783
"5991" 1198 58.9961276703127 60.6042149754019
"5992" 1198.2 61.9436002376362 56.9097851764019
"5993" 1198.4 65.8075897293998 53.5704449009132
"5994" 1198.6 70.3127827739303 50.6749665298136
"5995" 1198.8 74.4768231472664 48.3437220577174
"5996" 1199 78.8013209121205 48.7530070446602
"5997" 1199.2 82.8223737676278 48.4838792370921
"5998" 1199.4 87.3368155699015 48.1474135498218
"5999" 1199.6 92.0181801681986 47.4852163342277
"6000" 1199.8 96.1420298295025 48.8968922852071
"6001" 1200 100.337237426578 49.7874493707826
"6002" 1200.2 104.232503868095 51.3983702103008
"6003" 1200.4 107.288679150703 53.3706429946012
"6004" 1200.6 109.220610199813 55.679797723817
"6005" 1200.8 112.126019011496 57.3408212010863
"6006" 1201 115.815009357499 58.1361945585329
"6007" 1201.2 119.426237941567 58.9628038164029
"6008" 1201.4 122.348310398503 60.3372579270084
"6009" 1201.6 121.883393367455 60.849105802141
"6010" 1201.8 121.657631616665 62.8219513977471
"6011" 1202 121.968231761503 66.0805126034672
"6012" 1202.2 123.091756581314 69.9133184059335
"6013" 1202.4 123.586712535014 74.1805753999044
"6014" 1202.6 124.760842904551 77.8887372935446
"6015" 1202.8 124.811929090085 78.8914708940742
"6016" 1203 125.981660422681 78.5661183595794
"6017" 1203.2 125.893794753221 77.2715800255036
"6018" 1203.4 126.10148391506 76.4503417417083
"6019" 1203.6 126.331458069371 75.362190963317
"6020" 1203.8 126.42999442138 74.6365159043297
"6021" 1204 126.092013942287 73.9624887804068
"6022" 1204.2 126.098028654724 72.2880280433992
"6023" 1204.4 126.792899693947 71.2944757298585
"6024" 1204.6 126.814674110506 70.2595096702556
"6025" 1204.8 126.996365213707 68.5364743404495
"6026" 1205 127.430390079144 66.6467405940656
"6027" 1205.2 127.621532673804 66.1787890392112
"6028" 1205.4 127.373019718842 65.9264283926446
"6029" 1205.6 126.937149722282 64.6148957202195
"6030" 1205.8 127.233541319943 62.0693506072103
"6031" 1206 127.55449870768 59.6670883551523
"6032" 1206.2 127.065501548906 56.3336503283446
"6033" 1206.4 126.764893899642 53.405045564277
"6034" 1206.6 126.74659381712 50.146863735129
"6035" 1206.8 125.856098730101 48.233803257999
"6036" 1207 125.240714145164 45.7790563896426
"6037" 1207.2 124.65477875244 42.7638177581865
"6038" 1207.4 123.731730634012 41.2146141294187
"6039" 1207.6 122.924063530387 40.5048468281329
"6040" 1207.8 121.98001203168 39.0533407255036
"6041" 1208 121.430998255248 37.1473718027822
"6042" 1208.2 120.862413436898 35.464690137379
"6043" 1208.4 121.261656288268 35.3386274081881
"6044" 1208.6 121.321866765416 35.2932195991188
"6045" 1208.8 121.27400084287 35.1655189771957
"6046" 1209 121.036007677646 34.6797544402985
"6047" 1209.2 120.945889967172 34.3637217474701
"6048" 1209.4 120.400038570804 33.0942882297978
"6049" 1209.6 119.536346791007 32.3152241209901
"6050" 1209.8 119.109963966371 32.2674513218651
"6051" 1210 119.083002655219 31.4967769208863
"6052" 1210.2 118.220726139882 30.5954033524901
"6053" 1210.4 117.362948668589 30.2876459518112
"6054" 1210.6 116.673806087292 29.7354929682401
"6055" 1210.8 115.453753662522 28.3061308184201
"6056" 1211 113.619146050954 26.5360548511396
"6057" 1211.2 112.088692394046 24.0333687697668
"6058" 1211.4 110.961511024984 21.9458225901599
"6059" 1211.6 110.132652744522 20.4446389944101
"6060" 1211.8 108.526235766832 18.5750321264997
"6061" 1212 106.566536709208 17.0695522259703
"6062" 1212.2 104.791232237852 14.9847225307209
"6063" 1212.4 103.893848231224 13.9180128501077
"6064" 1212.6 104.091264025873 14.192759016184
"6065" 1212.8 104.276241072516 14.2198935555796
"6066" 1213 103.541358258486 14.1395114692786
"6067" 1213.2 102.545996298201 13.2133154595373
"6068" 1213.4 101.372021151499 11.9794809810758
"6069" 1213.6 99.605560438585 10.7746964850472
"6070" 1213.8 98.2653307685921 9.91508942015676
"6071" 1214 98.1645523421148 9.87841535214162
"6072" 1214.2 97.4005921086251 9.22924428722594
"6073" 1214.4 95.893358533981 8.65176428774009
"6074" 1214.6 94.0404922623275 7.71084113086388
"6075" 1214.8 91.897829553244 6.79472694356019
"6076" 1215 89.8143398625694 5.82650990069919
"6077" 1215.2 87.4793812429575 4.80911631709587
"6078" 1215.4 84.8489275086068 3.6290633287548
"6079" 1215.6 82.442558708046 2.94654799870854
"6080" 1215.8 79.6585323662267 2.34697974680741
"6081" 1216 79.7031569835263 1.93775833632694
"6082" 1216.2 79.697411113874 2.3098405003518
"6083" 1216.4 79.3909711812058 2.1961632100204
"6084" 1216.6 79.174532761456 2.01307953540594
"6085" 1216.8 79.1456947076686 1.97072208085744
"6086" 1217 79.1606204921148 1.98770008656586
"6087" 1217.2 79.035960119195 1.98043339816657
"6088" 1217.4 78.9628096333761 1.95584218384446
"6089" 1217.6 78.7342436473075 1.86172017184158
"6090" 1217.8 78.6360790658135 1.78431066876153
"6091" 1218 78.6584125275025 1.76587114090519
"6092" 1218.2 78.6082134622383 1.74423817526368
"6093" 1218.4 78.7303343505508 1.77031675034932
"6094" 1218.6 78.7048552001279 1.69331486090439
"6095" 1218.8 78.6835120601345 1.71178872680142
"6096" 1219 78.7157145897564 1.63143771156153
"6097" 1219.2 78.6903760139564 1.60959871767582
"6098" 1219.4 78.6722770312421 1.64599704081867
"6099" 1219.6 78.794454124456 1.72928072872277
"6100" 1219.8 78.9802990933108 1.76053801395884
"6101" 1220 78.8858450272707 1.8420280097452
"6102" 1220.2 78.7267173376639 1.89956001273267
"6103" 1220.4 78.4302936323521 2.1686769611501
"6104" 1220.6 78.0365985859295 2.32318254216485
"6105" 1220.8 77.9027844924737 2.40442315304273
"6106" 1221 77.5982316855972 2.43090088059213
"6107" 1221.2 77.4171394596837 2.46715762609901
"6108" 1221.4 77.0183590835694 2.31583648459616
"6109" 1221.6 76.581719089248 2.45202168974257
"6110" 1221.8 74.8911409853319 1.82642872839826
"6111" 1222 73.0605581622299 1.05426430172479
"6112" 1222.2 70.9997562790021 0.896009592460099
"6113" 1222.4 68.7808972044737 0.823394937790094
"6114" 1222.6 66.6509327124136 0.925310242590099
"6115" 1222.8 64.1839865230542 1.02259303353555
"6116" 1223 61.7817407690608 1.27882895611509
"6117" 1223.2 59.2629279684421 1.72051781820062
"6118" 1223.4 56.2481943400179 1.70283442234175
"6119" 1223.6 55.1131231511324 1.42009260944171
"6120" 1223.8 54.8967746259046 1.9556102770526
"6121" 1224 53.6862848179059 1.78129038237307
"6122" 1224.2 53.4697293750105 1.64810431215852
"6123" 1224.4 53.3804192303733 1.94764814386509
"6124" 1224.6 52.2774827031579 3.39809737484273
"6125" 1224.8 50.319228084455 4.48577072963526
"6126" 1225 47.4134175207951 4.84755072290774
"6127" 1225.2 44.4085605318068 4.75762545396657
"6128" 1225.4 42.1727547060619 5.91104055185823
"6129" 1225.6 39.8144693647334 7.73092627562053
"6130" 1225.8 37.1716490233108 9.90181919817759
"6131" 1226 34.4308357460808 11.5166845746606
"6132" 1226.2 31.125057556586 11.4210330500267
"6133" 1226.4 30.1399613474892 12.3158443084724
"6134" 1226.6 29.5305813233177 12.1108256617828
"6135" 1226.8 29.3032294069171 11.8111387365401
"6136" 1227 28.8693062963421 11.4491270809484
"6137" 1227.2 28.2474405451942 11.472826575976
"6138" 1227.4 27.4696103112257 11.7663762781819
"6139" 1227.6 26.57813962092 12.7296173316654
"6140" 1227.8 26.2079331563096 13.2607019557044
"6141" 1228 25.6669770784605 14.2068188947664
"6142" 1228.2 24.4117173694211 15.6048018586348
"6143" 1228.4 22.4433689482392 17.0785113647695
"6144" 1228.6 20.6810904427117 18.5843523492944
"6145" 1228.8 19.2714646791259 19.8529793330306
"6146" 1229 19.2796299166498 20.296077838567
"6147" 1229.2 19.3546710834421 20.9452979292401
"6148" 1229.4 18.4126190331635 22.1782911257044
"6149" 1229.6 16.4571304154892 24.0061292708254
"6150" 1229.8 14.5029230869468 25.6714720566296
"6151" 1230 14.4395442700179 26.8974737147264
"6152" 1230.2 13.2679831966278 28.6116947412044
"6153" 1230.4 11.4861162764763 30.3810083515389
"6154" 1230.6 9.95043966509924 32.4353385873615
"6155" 1230.8 8.6269515541171 34.8567370344401
"6156" 1231 7.62615146866769 36.9280767248738
"6157" 1231.2 6.51214444237471 39.7885515667184
"6158" 1231.4 5.18650896881134 42.6929460232209
"6159" 1231.6 3.59754797362291 45.9114936363463
"6160" 1231.8 2.74249181101735 48.4575051944025
"6161" 1232 2.00580893456028 51.4729851664628
"6162" 1232.2 1.37004103266936 54.4157895925628
"6163" 1232.4 1.33414990503129 56.9952546887739
"6164" 1232.6 0.542431067755154 59.284007766164
"6165" 1232.8 0.317240777299731 62.0898236027613
"6166" 1233 0.126692878999993 65.1762049647269
"6167" 1233.2 0.295693361876592 67.2816184046884
"6168" 1233.4 1.14607733995781 69.819635149767
"6169" 1233.6 1.39182419565951 72.7600912758597
"6170" 1233.8 1.59753290517245 76.1877154317133
"6171" 1234 2.54295550752854 79.3787186352528
"6172" 1234.2 2.91310271121711 82.9607609000401
"6173" 1234.4 3.62199231596076 86.403749232007
"6174" 1234.6 5.45572932313136 90.0373995926843
"6175" 1234.8 7.24240238365568 93.9923369167443
"6176" 1235 9.86839094346115 97.8109734229663
"6177" 1235.2 12.0678411486272 101.645005330494
"6178" 1235.4 14.4714207552661 105.06746445247
"6179" 1235.6 16.8612295788917 107.3651070968
"6180" 1235.8 18.6433810627707 109.425071699133
"6181" 1236 20.7941435086516 111.703000089157
"6182" 1236.2 23.4777641376181 113.454074884462
"6183" 1236.4 25.12547848959 115.306612503452
"6184" 1236.6 28.0039121954308 116.934720893692
"6185" 1236.8 31.2432895290326 119.422477789038
"6186" 1237 35.3027706919621 121.97521351879
"6187" 1237.2 38.8205446614883 123.306972165167
"6188" 1237.4 42.3978579966566 124.62460049478
"6189" 1237.6 47.1053556967933 124.660433226356
"6190" 1237.8 51.6054428339082 126.101519950321
"6191" 1238 55.4573532061649 127.638133417589
"6192" 1238.2 56.9202614603876 128.14509026661
"6193" 1238.4 58.1692189250749 126.322208771585
"6194" 1238.6 60.1652016023638 124.723603423234
"6195" 1238.8 63.8998873398421 124.123927861657
"6196" 1239 67.8156554823799 123.200766469788
"6197" 1239.2 69.4381760504135 124.157828260662
"6198" 1239.4 71.1338430374979 125.937379835728
"6199" 1239.6 71.7702961889397 126.956634758283
"6200" 1239.8 72.8073712941498 125.613459239503
"6201" 1240 75.6569865110421 124.124989479415
"6202" 1240.2 79.1259685996611 123.38994730805
"6203" 1240.4 83.3830487756247 123.606966170642
"6204" 1240.6 87.0213377573421 123.893405148419
"6205" 1240.8 90.2145491467464 121.769167359086
"6206" 1241 93.4931405198247 119.499336277181
"6207" 1241.2 98.4497141549939 117.620381644267
"6208" 1241.4 101.692030732356 116.223196349909
"6209" 1241.6 105.50866847142 113.05125464224
"6210" 1241.8 108.871334639164 110.468111146695
"6211" 1242 111.429208176996 106.298549070195
"6212" 1242.2 113.83561017839 104.315063637034
"6213" 1242.4 115.607702631166 101.548769692558
"6214" 1242.6 118.223739375923 98.4913105485576
"6215" 1242.8 119.844007445906 94.8263660742265
"6216" 1243 119.554259186271 90.0895999770883
"6217" 1243.2 118.135298941471 87.3312895514187
"6218" 1243.4 116.044564788259 85.371340956629
"6219" 1243.6 114.439788320925 83.3047250537401
"6220" 1243.8 112.312403727717 81.8923651206343
"6221" 1244 110.599829775721 81.6203246160555
"6222" 1244.2 108.355266827497 81.2449935811628
"6223" 1244.4 105.601524978065 81.1529392342522
"6224" 1244.6 102.871118674218 81.0378032523564
"6225" 1244.8 99.5380770887503 80.9732824624289
"6226" 1245 96.2945526508143 80.3852762183234
"6227" 1245.2 92.6063821732588 80.6011384958512
"6228" 1245.4 89.4122133738992 80.8087100442187
"6229" 1245.6 86.4560926048806 80.760517264442
"6230" 1245.8 84.3850602331038 79.2450789025508
"6231" 1246 82.676482435001 77.1841514188032
"6232" 1246.2 81.2113935609364 74.5247455818486
"6233" 1246.4 79.4197650173421 71.5773875500179
"6234" 1246.6 78.7159156895643 68.7570230387123
"6235" 1246.8 78.0578165680921 64.9765314267701
"6236" 1247 78.397172493985 61.4011241444472
"6237" 1247.2 78.7155740151334 60.8527463012134
"6238" 1247.4 78.2268515408632 61.6507400131585
"6239" 1247.6 78.1998756626144 61.183238736802
"6240" 1247.8 78.3700240199135 60.7371147351125
"6241" 1248 78.5329148643421 60.4897101329501
"6242" 1248.2 78.7521910010729 60.4938259433362
"6243" 1248.4 79.1907432745344 60.4276789907016
"6244" 1248.6 79.4758718637564 60.5421237182758
"6245" 1248.8 79.4293267440591 60.5786937316222
"6246" 1249 79.4436693341345 60.6111431800844
"6247" 1249.2 79.4469134914135 60.5748822091044
"6248" 1249.4 79.5584100547383 60.484950880509
"6249" 1249.6 79.5160028773517 60.5342490810574
"6250" 1249.8 79.4940752636787 60.4938259433362
"6251" 1250 79.5379304910248 60.4791266205285
"6252" 1250.2 79.4831114568421 60.4754517898266
"6253" 1250.4 79.2690865932887 60.3369855960969
"6254" 1250.6 79.0766907360896 59.9912837487327
"6255" 1250.8 79.0953544635391 59.8709606991113
"6256" 1251 79.0541118071589 59.9080360987723
"6257" 1251.2 79.1030328198421 59.8585846204313
"6258" 1251.4 78.9698093800689 59.8875167623715
"6259" 1251.6 78.9738798849392 59.7433042089124
"6260" 1251.8 78.8331769875721 59.7750290580401
"6261" 1252 78.7490380108715 59.6937216273724
"6262" 1252.2 78.7685636192821 59.4539958479201
"6263" 1252.4 79.091962568279 58.2628112496212
"6264" 1252.6 79.0595952613278 57.193477989133
"6265" 1252.8 79.5736063704136 55.333523676533
"6266" 1253 80.8635857516063 53.5587963809524
"6267" 1253.2 82.432375495871 52.0123166832978
"6268" 1253.4 83.7736145322075 49.1863718735189
"6269" 1253.6 84.927178992695 46.680785834343
"6270" 1253.8 86.8588949075352 45.2072579125842
"6271" 1254 89.4098711526068 44.6012639900783
"6272" 1254.2 92.3863933476482 44.0263845922044
"6273" 1254.4 95.5169442671926 44.1904584766808
"6274" 1254.6 98.5541160074892 42.8139992698724
"6275" 1254.8 101.25192907796 40.7419711980195
"6276" 1255 104.725034957399 39.7027703774334
"6277" 1255.2 107.820085393175 40.2059393865659
"6278" 1255.4 110.159258249112 41.0595572728301
"6279" 1255.6 113.627495403419 41.2827202701447
"6280" 1255.8 117.349803091671 40.9598258674187
"6281" 1256 118.35153056137 39.1981126892637
"6282" 1256.2 117.889504213114 38.7492461546017
"6283" 1256.4 117.85260337457 40.3558964086697
"6284" 1256.6 118.254718078361 42.5872773064335
"6285" 1256.8 118.738324138269 43.975261492881
"6286" 1257 120.182622958869 46.8451038257719
"6287" 1257.2 122.106215748985 49.7864192295615
"6288" 1257.4 123.984281216992 52.9459297468593
"6289" 1257.6 124.422031810814 57.3012994369335
"6290" 1257.8 124.847689544159 61.4676560793459
"6291" 1258 123.626530296985 65.4777363364473
"6292" 1258.2 122.889567835784 69.3943372593299
"6293" 1258.4 121.974495374787 72.8407126824345
"6294" 1258.6 120.57104637555 75.7902740718769
"6295" 1258.8 120.261641856468 80.0808796498592
"6296" 1259 120.215464078141 84.3563219341677
"6297" 1259.2 118.373300564164 87.6020020797937
"6298" 1259.4 116.139968365324 90.2610236705719
"6299" 1259.6 113.440227160707 93.8328170555036
"6300" 1259.8 111.69650357276 98.0228006338628
"6301" 1260 109.850083937152 102.027269409671
"6302" 1260.2 108.189414331351 105.857539690363
"6303" 1260.4 106.947069520066 109.914723278999
"6304" 1260.6 107.320478057833 110.744510913062
"6305" 1260.8 106.835667160946 110.438576731473
"6306" 1261 107.945666931132 110.669319640253
"6307" 1261.2 108.473696668016 110.112131789651
"6308" 1261.4 108.975159208923 109.615916961017
"6309" 1261.6 109.682980398471 109.232725388042
"6310" 1261.8 110.172794383026 108.959556303148
"6311" 1262 110.401682318886 109.027538708981
"6312" 1262.2 110.707537788012 108.936316249812
"6313" 1262.4 111.247770415164 108.499130009094
"6314" 1262.6 111.650984273546 108.160150843129
"6315" 1262.8 111.961967975868 107.712950575913
"6316" 1263 111.965216511227 107.549624766939
"6317" 1263.2 111.974789628701 107.277087470123
"6318" 1263.4 111.50872904675 107.614790392234
"6319" 1263.6 111.284155272262 107.915678736303
"6320" 1263.8 110.449857356147 108.550895022973
"6321" 1264 109.862494194754 109.563417537981
"6322" 1264.2 108.947614643745 110.006478542256
"6323" 1264.4 108.019551265172 110.590955487303
"6324" 1264.6 107.093109587485 111.631720039669
"6325" 1264.8 104.818353233711 112.462894905648
"6326" 1265 102.410115847007 114.271745805973
"6327" 1265.2 100.496502535503 116.631306667103
"6328" 1265.4 98.5861942556247 118.728324840868
"6329" 1265.6 97.356553001919 119.995051410785
"6330" 1265.8 95.9744880693288 119.648974139096
"6331" 1266 94.0504890349512 118.747509490636
"6332" 1266.2 90.3592078386883 117.571296405605
"6333" 1266.4 87.2876075369353 116.23664772288
"6334" 1266.6 84.0153699206912 114.751245192235
"6335" 1266.8 81.8228615983742 112.906621397183
"6336" 1267 80.5690504196993 110.036563527933
"6337" 1267.2 79.4257410965402 106.336021557688
"6338" 1267.4 79.1583840776576 102.63307392432
"6339" 1267.6 79.3502684380848 98.4884357400386
"6340" 1267.8 80.2674555531967 94.3434265048901
"6341" 1268 82.8689495901173 90.9819745767332
"6342" 1268.2 85.0064560532458 88.9658747971461
"6343" 1268.4 87.1747028213947 85.8174066638585
"6344" 1268.6 89.6739699114046 83.3536353004633
"6345" 1268.8 91.0843902273281 80.9273957913639
"6346" 1269 92.6295697328888 77.1591488323452
"6347" 1269.2 93.751468937734 73.8629262500982
"6348" 1269.4 93.9788883624254 71.1845889794345
"6349" 1269.6 95.4084063471421 68.587807602081
"6350" 1269.8 97.8201780619239 65.7561835084901
"6351" 1270 101.318454804494 63.4508172387883
"6352" 1270.2 104.850745256613 61.8870250619259
"6353" 1270.4 107.413755078545 59.2367027774496
"6354" 1270.6 109.76038489786 56.3120708888066
"6355" 1270.8 112.683885347928 55.9923333254187
"6356" 1271 113.686388000472 56.1442963245401
"6357" 1271.2 113.719998876019 55.8156944042842
"6358" 1271.4 113.574053647759 53.682050870379
"6359" 1271.6 113.513970509688 51.3965486878628
"6360" 1271.8 113.785208446092 48.4317191400883
"6361" 1272 112.98481762268 45.3059823983685
"6362" 1272.2 111.259989016933 42.695915583384
"6363" 1272.4 109.817902475228 39.3912743676238
"6364" 1272.6 110.606457989739 35.2781226729076
"6365" 1272.8 112.410332152046 33.8205547709697
"6366" 1273 113.38847687912 35.1993221795056
"6367" 1273.2 114.480752351802 36.4045757260901
"6368" 1273.4 116.430939325209 38.2127542588433
"6369" 1273.6 116.189493763478 37.9437284542628
"6370" 1273.8 116.531553354706 37.0683857271357
"6371" 1274 115.214342512994 35.8282137940204
"6372" 1274.2 113.895431250822 36.1064734595501
"6373" 1274.4 112.206775077386 35.3207361436114
"6374" 1274.6 110.45756120411 34.5964984049798
"6375" 1274.8 107.608930594842 33.8709766904749
"6376" 1275 104.687076072905 33.1313427727088
"6377" 1275.2 101.170863886475 32.0539361584289
"6378" 1275.4 98.3784494105564 29.9714320986125
"6379" 1275.6 96.5743895206486 26.311262011603
"6380" 1275.8 95.3263893781053 22.7365264606427
"6381" 1276 96.435436040455 18.4991251396353
"6382" 1276.2 97.5042137000543 16.0821234890204
"6383" 1276.4 96.7909934750679 15.3019434003449
"6384" 1276.6 95.3655464157357 15.552053840788
"6385" 1276.8 93.8361885874228 15.8813812219901
"6386" 1277 92.0418800368634 17.1824276662454
"6387" 1277.2 88.8238318994785 18.7844232375053
"6388" 1277.4 86.5033874579009 19.8755619174607
"6389" 1277.6 85.3355467959543 21.9651009472962
"6390" 1277.8 82.6126951274591 24.6390500998837
"6391" 1278 80.5433308126842 28.227884002169
"6392" 1278.2 79.3310800020421 31.8244214689269
"6393" 1278.4 78.6629417664737 36.4991155812006
"6394" 1278.6 78.5652619823847 40.5158824899369
"6395" 1278.8 80.2392253410868 44.8052699858412
"6396" 1279 80.192850136138 49.103950670633
"6397" 1279.2 82.1911717454671 53.1735631851055
"6398" 1279.4 84.7752540024993 56.6256641481044
"6399" 1279.6 87.7516146353515 59.3420091957826
"6400" 1279.8 89.9703297709586 63.3758921967474
"6401" 1280 91.8161304069729 67.0402449130088
"6402" 1280.2 92.5541967730993 70.2859548236187
"6403" 1280.4 94.8993851445056 73.9623895637938
"6404" 1280.6 98.400661798433 76.2453530036446
"6405" 1280.8 102.155480865744 78.7947453268204
"6406" 1281 105.426997678731 79.6810697719623
"6407" 1281.2 108.431853148347 80.9119944602562
"6408" 1281.4 110.571412681365 83.2669235242144
"6409" 1281.6 111.475366911233 86.3384425642355
"6410" 1281.8 111.29006257912 89.3028653883234
"6411" 1282 110.464565663984 92.5478456868043
"6412" 1282.2 110.445946135306 95.2865980533294
"6413" 1282.4 110.242572831754 95.4666368829016
"6414" 1282.6 111.287548831521 94.7952206909008
"6415" 1282.8 112.774544797706 94.0967451421355
"6416" 1283 113.618924042405 92.9593802673829
"6417" 1283.2 114.792068138145 91.1046936937516
"6418" 1283.4 116.439766674329 88.6544177845847
"6419" 1283.6 118.556552764146 85.9197170820347
"6420" 1283.8 120.82370172387 82.4518921212123
"6421" 1284 122.123825570004 78.5524075047468
"6422" 1284.2 123.002115393342 74.3552873509901
"6423" 1284.4 122.552770088851 69.9584039324574
"6424" 1284.6 123.429703859967 64.9624200768747
"6425" 1284.8 123.178700600798 61.3577038439193
"6426" 1285 121.661749580559 58.9157951028043
"6427" 1285.2 119.166136556953 57.2526252642401
"6428" 1285.4 115.404061899981 55.5328044957401
"6429" 1285.6 112.01927704305 53.6885941748014
"6430" 1285.8 109.121864975133 51.6135797131551
"6431" 1286 107.623549003958 49.1092004287786
"6432" 1286.2 107.283708668337 46.2116911324437
"6433" 1286.4 106.668529843502 42.5829284112788
"6434" 1286.6 107.256000431914 38.7265287545819
"6435" 1286.8 109.01745730843 35.376430151196
"6436" 1287 108.860502672236 33.2417268918992
"6437" 1287.2 107.180880867735 32.0183834273979
"6438" 1287.4 104.774629901785 30.6991385734473
"6439" 1287.6 101.223609493242 29.2501213291301
"6440" 1287.8 98.14335517764 26.6719351690326
"6441" 1288 94.0615732364263 24.8872633540693
"6442" 1288.2 90.3747398983733 21.9445456442713
"6443" 1288.4 86.8809307007184 18.8285196752272
"6444" 1288.6 83.4335032477889 15.6658954046603
"6445" 1288.8 82.0781311163594 13.8079319174384
"6446" 1289 81.5293487699933 10.8196865053971
"6447" 1289.2 82.4844220731524 9.33595862923147
"6448" 1289.4 82.7915232289103 8.09007198287646
"6449" 1289.6 83.5971494507432 6.63760707920988
"6450" 1289.8 83.3406911863938 7.72376393692113
"6451" 1290 83.8964951594186 8.78178123908421
"6452" 1290.2 83.442611982952 9.54807299513296
"6453" 1290.4 82.5488006827542 10.4216327505615
"6454" 1290.6 81.2509190707956 11.8951299833738
"6455" 1290.8 78.7421500735997 14.0206548237477
"6456" 1291 75.3440133330289 15.6251930244846
"6457" 1291.2 71.4646782762615 16.1238410196998
"6458" 1291.4 67.5570884469755 15.9535712295568
"6459" 1291.6 64.2131389637432 14.3148533913418
"6460" 1291.8 59.566117134049 13.3027482945073
"6461" 1292 54.1715824512354 11.3381343479002
"6462" 1292.2 50.7871743633421 7.9829450999901
"6463" 1292.4 49.2749465948527 6.33901870740499
"6464" 1292.6 49.0298444855275 7.75678473259684
"6465" 1292.8 48.8409096187042 8.44859261330044
"6466" 1293 49.1125926038539 10.5892791448019
"6467" 1293.2 48.6038337485755 13.3122662468234
"6468" 1293.4 48.149247632735 16.6229970560258
"6469" 1293.6 47.4511829530469 20.7806832238214
"6470" 1293.8 45.9881354812214 24.8516852048177
"6471" 1294 42.9115914431793 29.1288895188854
"6472" 1294.2 40.2170564067731 33.5672009256453
"6473" 1294.4 38.2647962911187 37.9463157625326
"6474" 1294.6 33.9881072946486 40.6739229098288
"6475" 1294.8 29.4869340814671 42.8730127276151
"6476" 1295 24.802952160746 44.3833681461055
"6477" 1295.2 19.5346705888893 45.1075178036693
"6478" 1295.4 16.0461770432707 45.1747516873615
"6479" 1295.6 11.8717759586686 43.6559016602146
"6480" 1295.8 11.1732921089597 43.5334014214019
"6481" 1296 11.6276723932321 44.5527043448501
"6482" 1296.2 10.9512333252049 47.4841447635122
"6483" 1296.4 9.94217499688636 50.5991003737158
"6484" 1296.6 8.43237526089616 55.1910783470441
"6485" 1296.8 7.28199146818755 59.5405080441537
"6486" 1297 8.04202422830156 64.4151020483685
"6487" 1297.2 9.57198041076314 68.8706347637269
"6488" 1297.4 12.5281872781814 73.5260880518919
"6489" 1297.6 15.508668461799 78.0123774909039
"6490" 1297.8 18.0093843447497 83.1519056234859
"6491" 1298 20.5129446246726 87.6215507554647
"6492" 1298.2 23.9078843144862 92.2271724744986
"6493" 1298.4 28.5429110826472 94.815000711846
"6494" 1298.6 33.5177832021967 95.9590157116628
"6495" 1298.8 38.7933844770757 95.2467342356349
"6496" 1299 44.1961845413468 93.9358843456256
"6497" 1299.2 49.0662627569254 92.218775497879
"6498" 1299.4 52.342681377731 88.7225143471012
"6499" 1299.6 54.7428075854532 84.766218834379
"6500" 1299.8 56.2564710801724 81.5080587429167
"6501" 1300 57.5963190016723 77.6723420826882
"6502" 1300.2 59.784672279233 73.9105660209537
"6503" 1300.4 63.3094080287885 70.7109052463115
"6504" 1300.6 67.8239424569772 68.2575844860982
"6505" 1300.8 72.2197738341724 66.0805126034672
"6506" 1301 76.9959949389974 64.4333871676697
"6507" 1301.2 81.6129860830496 62.525660639358
"6508" 1301.4 86.3890685781817 60.2433827641788
"6509" 1301.6 91.0682006807844 58.2889275221824
"6510" 1301.8 94.2498703536199 55.1718544579068
"6511" 1302 96.3187851776707 52.1049924137615
"6512" 1302.2 97.0895824596906 48.3282803448689
"6513" 1302.4 96.4248344645055 45.0937383899109
"6514" 1302.6 95.1904428838829 42.3650611287554
"6515" 1302.8 93.8310800035921 39.3537498587401
"6516" 1303 94.4921742285868 36.6208746974475
"6517" 1303.2 96.8054832764785 34.8862693102628
"6518" 1303.4 99.6310800042121 34.1611650791801
"6519" 1303.6 101.646191547713 34.1686032526353
"6520" 1303.8 102.26148759309 35.5051227081089
"6521" 1304 102.105877137853 35.3564201844369
"6522" 1304.2 101.675903071272 33.6146442571901
"6523" 1304.4 100.696985072492 31.5114590882891
"6524" 1304.6 99.7618904017796 29.8429817662713
"6525" 1304.8 97.7682807358817 27.6495717391188
"6526" 1305 95.9479612782235 24.7582568037324
"6527" 1305.2 93.6283060915844 21.1807144032788
"6528" 1305.4 92.3087437607144 17.6906489335326
"6529" 1305.6 93.0659216948947 15.1612691341269
"6530" 1305.8 94.3727900197287 15.1721767813715
"6531" 1306 96.2592556523471 15.2229679904851
"6532" 1306.2 98.2171874745721 15.5144861247101
"6533" 1306.4 99.6272792178421 15.6359798959585
"6534" 1306.6 101.365347151623 17.3822433278338
"6535" 1306.8 104.526492848772 18.3349921850501
"6536" 1307 108.027401013357 20.0660854039295
"6537" 1307.2 110.018555351745 22.1966669781648
"6538" 1307.4 112.441358979556 23.6524232129901
"6539" 1307.6 112.741802092614 24.555101626933
"6540" 1307.8 111.732207929569 26.1230972687477
"6541" 1308 112.240404295193 29.3759657170932
"6542" 1308.2 114.481372888352 32.919696273184
"6543" 1308.4 117.241315659989 36.0096539199901
"6544" 1308.6 120.605405929929 38.6713254725338
"6545" 1308.8 123.555265552547 41.8390728608383
"6546" 1309 124.071086559905 43.1016396948562
"6547" 1309.2 123.416746633706 45.6811847198174
"6548" 1309.4 123.555112689518 49.4790009597739
"6549" 1309.6 123.952311985842 53.7528253876012
"6550" 1309.8 125.408719506382 58.1446660266627
"6551" 1310 127.999635850112 61.8947641053414
"6552" 1310.2 127.903037634659 63.8224808503295
"6553" 1310.4 126.763524246896 66.412091128909
"6554" 1310.6 125.914833409582 70.3166484095766
"6555" 1310.8 125.020151965985 74.5955162837329
"6556" 1311 125.000096336491 78.9690207439631
"6557" 1311.2 125.45519173398 82.1321731094672
"6558" 1311.4 123.414464858012 83.9747460729146
"6559" 1311.6 120.82204170187 86.5021975586976
"6560" 1311.8 118.127863683707 89.8594974021522
"6561" 1312 115.458380706799 93.3181806941031
"6562" 1312.2 112.291106217885 96.7228413688953
"6563" 1312.4 107.858982329711 99.1669706018059
"6564" 1312.6 103.918166988184 102.532857641911
"6565" 1312.8 100.246168325878 105.467639857247
"6566" 1313 97.320595076049 108.955972620697
"6567" 1313.2 96.2955989133286 111.306471510233
"6568" 1313.4 93.7656995041082 111.195566279898
"6569" 1313.6 89.6904156216594 110.522971119317
"6570" 1313.8 85.1806364095633 109.269853849961
"6571" 1314 80.4808178789671 107.960039192633
"6572" 1314.2 75.595943578433 106.455133977599
"6573" 1314.4 71.0843826374704 104.71680365153
"6574" 1314.6 67.1733574026529 102.55070731745
"6575" 1314.8 62.9017677887638 100.536442934068
"6576" 1315 59.027672398299 97.2005693601453
"6577" 1315.2 57.187624808745 93.4013283536017
"6578" 1315.4 55.6542924649254 89.1860874349068
"6579" 1315.6 55.851163262195 84.6517306447548
"6580" 1315.8 56.8195653020136 79.8769129717615
"6581" 1316 60.2269778944402 74.6910363691396
"6582" 1316.2 63.1362108192032 71.4181448862679
"6583" 1316.4 66.1175938823375 67.6583298222745
"6584" 1316.6 70.2886637017785 64.7416629743446
"6585" 1316.8 74.6311166043286 61.5883295740171
"6586" 1317 78.6741367432275 57.94949453588
"6587" 1317.2 82.6333786212075 53.768885758817
"6588" 1317.4 85.8226755186479 50.4744535514949
"6589" 1317.6 88.7009409250557 46.8307340376503
"6590" 1317.8 90.7372398984121 43.7042594323901
"6591" 1318 90.8591284830896 41.1394750167921
"6592" 1318.2 90.3274827806081 39.0806656311178
"6593" 1318.4 91.3616130351718 37.4053896189681
"6594" 1318.6 93.7223461667184 36.1685682483509
"6595" 1318.8 96.2337199589135 36.1643467933472
"6596" 1319 98.9055137253573 34.6585040457477
"6597" 1319.2 102.474068208972 34.7573696122601
"6598" 1319.4 105.247013350628 34.7253130890921
"6599" 1319.6 106.955195339202 35.3153559060401
"6600" 1319.8 109.562534789022 36.9472747241501
"6601" 1320 113.772978192921 39.0393638473366
"6602" 1320.2 117.338233274683 40.3196235855976
"6603" 1320.4 117.881710204225 39.4159586750462
"6604" 1320.6 117.741900858939 37.5655938889027
"6605" 1320.8 117.243739538599 37.7548298310678
"6606" 1321 116.137429806709 38.0362605549799
"6607" 1321.2 114.805086122042 37.1125231112187
"6608" 1321.4 113.134689240458 35.7144425202689
"6609" 1321.6 111.380196294007 33.3727190919124
"6610" 1321.8 109.29692689446 30.8277102972548
"6611" 1322 106.908393499195 27.7365291774019
"6612" 1322.2 105.727353183951 25.189982081198
"6613" 1322.4 104.801002705169 23.2013439940411
"6614" 1322.6 103.074861197903 21.2203534393537
"6615" 1322.8 101.063131846509 18.7496793835962
"6616" 1323 99.1037015036074 14.6061399718778
"6617" 1323.2 98.7250723522361 12.6810862341416
"6618" 1323.4 98.5928383913679 14.0532097750623
"6619" 1323.6 97.0883539226821 15.2966421607001
"6620" 1323.8 95.3445374627802 15.9089613946808
"6621" 1324 92.0344439177731 16.527137679128
"6622" 1324.2 88.1497397181058 16.7255423318033
"6623" 1324.4 84.0680600673895 15.6198880057269
"6624" 1324.6 80.3602160037652 13.8192762223967
"6625" 1324.8 76.498376278048 11.0816199922548
"6626" 1325 74.0783932387021 7.8326200254101
"6627" 1325.2 71.0637937705694 5.26134321044464
"6628" 1325.4 70.2582862046546 3.06632785670885
"6629" 1325.6 70.3422202369921 2.9903691061001
"6630" 1325.8 68.759727776046 3.03931071545611
"6631" 1326 66.999557777512 2.66825984846582
"6632" 1326.2 64.9431644148727 3.28886135467377
"6633" 1326.4 62.7196431512632 3.08028254276904
"6634" 1326.6 60.2446630010336 2.61477326072414
"6635" 1326.8 57.7038137262483 2.2422470718026
"6636" 1327 57.3148039778654 3.37157382321103
"6637" 1327.2 55.8149537245269 5.84493924929444
"6638" 1327.4 53.6419408291608 9.01469756753955
"6639" 1327.6 50.2037978507375 11.686262861618
"6640" 1327.8 46.5504154391362 13.3454886378489
"6641" 1328 41.4021557112652 13.6323848324132
"6642" 1328.2 37.1971533310747 12.3839679279087
"6643" 1328.4 35.3686509890421 11.6773748989901
"6644" 1328.6 35.5318202793586 12.9373168539352
"6645" 1328.8 36.552111529348 14.4290881285901
"6646" 1329 37.0325507999088 17.6606525849568
"6647" 1329.2 36.5110499491958 20.9289852661242
"6648" 1329.4 36.1674053959468 25.3781692899087
"6649" 1329.6 34.5863224612171 29.7354929682401
"6650" 1329.8 32.3706367705239 33.9438422729787
"6651" 1330 28.9846634966947 37.5129046657901
"6652" 1330.2 25.0064795989967 39.7421706241344
"6653" 1330.4 20.3945975809658 41.5191217503509
"6654" 1330.6 15.701400382456 41.6427449006436
"6655" 1330.8 11.5280616850995 41.7070726301584
"6656" 1331 9.75008392645212 41.2544702932601
"6657" 1331.2 8.93000361627827 40.8614729516922
"6658" 1331.4 8.66179209584211 41.4788157508522
"6659" 1331.6 7.3288212731719 43.8172878422348
"6660" 1331.8 6.67144696675211 46.1464049236601
"6661" 1332 5.94493369061987 49.446196014629
"6662" 1332.2 5.91455703542105 52.483726544569
"6663" 1332.4 7.16060100127608 55.8194412904901
"6664" 1332.6 10.7258769652138 58.7838914450432
"6665" 1332.8 14.6797038483421 61.5214661003383
"6666" 1333 17.6936607592895 64.8778345000164
"6667" 1333.2 21.1783698291903 68.0185667813383
"6668" 1333.4 25.3202239204616 70.6552206435388
"6669" 1333.6 30.1834569776057 72.7674932273446
"6670" 1333.8 34.357108370921 75.6996306807532
"6671" 1334 38.9390866699512 77.5482475252355
"6672" 1334.2 44.1286939422533 77.2877335627004
"6673" 1334.4 49.8891454269009 76.3373901539019
"6674" 1334.6 55.6488598414732 75.9582270963881
"6675" 1334.8 60.3669659140135 74.8102663902758
"6676" 1335 64.8034705145968 73.0320709525844
"6677" 1335.2 69.8106429657113 71.7264439748405
"6678" 1335.4 75.0903442008952 70.6991885294591
"6679" 1335.6 79.7592063157949 69.2463019653203
"6680" 1335.8 84.2411329126199 68.0209680596012
"6681" 1336 87.9064758444097 65.8646406740712
"6682" 1336.2 91.9496907504421 64.9501260977992
"6683" 1336.4 95.2528556457032 62.3306968749345
"6684" 1336.6 97.318390301487 59.1822891690835
"6685" 1336.8 97.3360504532855 56.7821082615373
"6686" 1337 97.2165952702032 56.389176154129
"6687" 1337.2 97.3395678027564 56.4655115262758
"6688" 1337.4 97.5260897717855 56.5297236623863
"6689" 1337.6 98.0424230145025 56.5369346509335
"6690" 1337.8 99.2294398968701 56.0998274386256
"6691" 1338 101.050781282833 54.7882699282448
"6692" 1338.2 102.784043452925 52.7973694051012
"6693" 1338.4 104.181118588253 50.5242506585041
"6694" 1338.6 105.306739993585 47.9301047492758
"6695" 1338.8 105.715917577551 45.1572946275241
"6696" 1339 104.967384067692 42.8443490481401
"6697" 1339.2 104.154015784512 41.1398155753601
"6698" 1339.4 105.264445528716 40.2726638405059
"6699" 1339.6 107.608930594842 39.9395698399295
"6700" 1339.8 110.46743867728 40.6316722353338
"6701" 1340 114.142282323484 40.0876071028427
"6702" 1340.2 116.142426915948 41.1972899275382
"6703" 1340.4 116.852861481879 42.4377981447607
"6704" 1340.6 118.577929015926 43.3592237392705
"6705" 1340.8 120.91872138312 43.5896047144901
"6706" 1341 120.480700863958 42.453294563874
"6707" 1341.2 119.832531045503 41.2350881861865
"6708" 1341.4 118.930347032148 41.4062108581845
"6709" 1341.6 117.945648666524 42.3412612906256
"6710" 1341.8 116.737922156431 42.6662949145789
"6711" 1342 115.268420079528 41.6441143425044
"6712" 1342.2 113.867312811852 41.072024581961
"6713" 1342.4 111.804998747322 40.0505957553101
"6714" 1342.6 109.284228664726 39.2761383857279
"6715" 1342.8 106.340709020363 38.2312515718166
"6716" 1343 104.011620666872 36.102304197081
"6717" 1343.2 103.170720677373 32.9601569091776
"6718" 1343.4 103.606469846026 30.1157254510717
"6719" 1343.6 103.904164091032 26.6026030887796
"6720" 1343.8 105.156423179253 24.7319208493585
"6721" 1344 105.01819049774 24.3985888374187
"6722" 1344.2 103.428065587842 23.8840489057174
"6723" 1344.4 100.890368829691 23.1467071172022
"6724" 1344.6 98.2494941587171 21.1881429914588
"6725" 1344.8 94.7971132059671 18.6920142371776
"6726" 1345 92.1510932446875 15.0539760412684
"6727" 1345.2 90.0671379912605 11.5876790312452
"6728" 1345.4 89.4531742295158 8.42681307221115
"6729" 1345.6 89.4944611221514 8.8799573832169
"6730" 1345.8 88.5649904672632 10.076231820948
"6731" 1346 87.5047711114211 11.5607086948112
"6732" 1346.2 85.8415103216546 13.3374796685838
"6733" 1346.4 83.7266698472648 15.5307190263509
"6734" 1346.6 81.4127414600729 18.2416724842538
"6735" 1346.8 78.7229541828421 20.7985320102788
"6736" 1347 74.608916188941 22.1306933185176
"6737" 1347.2 70.7114089804601 22.4987190603384
"6738" 1347.4 66.7692722147762 20.9589473004187
"6739" 1347.6 62.7423751271603 19.3731385398537
"6740" 1347.8 58.7367966417185 16.9033970594508
"6741" 1348 56.5064529010564 13.433593990633
"6742" 1348.2 55.396200244553 10.1808775770021
"6743" 1348.4 53.2231329004785 8.26813423416055
"6744" 1348.6 50.663962057941 7.97734535796812
"6745" 1348.8 48.5618752467131 8.29115670724817
"6746" 1349 47.0636567272377 10.1444455204736
"6747" 1349.2 45.8591093086035 11.9249248580924
"6748" 1349.4 42.6201187731714 14.5390820855999
"6749" 1349.6 38.9544963367387 17.1772870373349
"6750" 1349.8 34.9387305381059 19.5016144391989
"6751" 1350 30.2514798136253 20.5550574737371
"6752" 1350.2 26.5240645193477 20.5835129111474
"6753" 1350.4 25.9680393672421 19.617776146496
"6754" 1350.6 26.6651381401035 20.3937392484333
"6755" 1350.8 27.4257527279715 22.4594146450372
"6756" 1351 29.1442874314444 25.2057630148424
"6757" 1351.2 30.7615017068186 28.3899861317077
"6758" 1351.4 34.3351990760564 32.0604358589901
"6759" 1351.6 37.3031201897731 35.6757934387487
"6760" 1351.8 41.5800970360145 38.0347813127832
"6761" 1352 46.434156091348 39.414824103896
"6762" 1352.2 51.2748656264807 41.0731869099781
"6763" 1352.4 56.1884123433602 42.1598741960985
"6764" 1352.6 60.6924890459748 45.6175112895921
"6765" 1352.8 64.0823250856021 48.9974855754401
"6766" 1353 68.0583947799598 52.0500737673724
"6767" 1353.2 72.3369159517383 55.5922951512543
"6768" 1353.4 76.8189753503232 58.0548477401127
"6769" 1353.6 81.9625029393281 59.0215582561396
"6770" 1353.8 86.8516171081157 59.7782740028863
"6771" 1354 90.7710779673566 60.4891164515629
"6772" 1354.2 94.8724954689721 59.4922140872201
"6773" 1354.4 98.3371040280256 59.0083852027241
"6774" 1354.6 100.888287779851 57.385674742177
"6775" 1354.8 102.04041999804 56.089853361009
"6776" 1355 104.170626628648 56.2794756524345
"6777" 1355.2 105.802685329099 58.2545391981828
"6778" 1355.4 107.403688130862 58.1087138245601
"6779" 1355.6 109.963927639783 58.052585469196
"6780" 1355.8 111.543649436928 56.8658930808473
"6781" 1356 111.870738274537 55.2320127975457
"6782" 1356.2 112.246587358237 54.7587974934029
"6783" 1356.4 112.647687382499 55.9158968468187
"6784" 1356.6 113.640919333898 58.5584151069901
"6785" 1356.8 114.14153216828 61.2655403907401
"6786" 1357 115.42821828225 64.8267010866794
"6787" 1357.2 116.709505062076 69.2190417329153
"6788" 1357.4 119.040526523073 72.065867823692
"6789" 1357.6 120.372333204956 71.8146843956187
"6790" 1357.8 121.071716000158 70.1955337261269
"6791" 1358 121.823133601871 68.8377609588445
"6792" 1358.2 122.603204031085 67.7583372159631
"6793" 1358.4 122.09063051387 66.2409889514623
"6794" 1358.6 120.981794483075 64.117993930728
"6795" 1358.8 120.362680414175 60.8125834805179
"6796" 1359 120.202887593815 57.1846243429631
"6797" 1359.2 119.741040687882 54.2754244227701
"6798" 1359.4 118.740342557674 51.6097589913564
"6799" 1359.6 117.026434600509 48.8870773285734
"6800" 1359.8 115.5978911764 45.4527438803651
"6801" 1360 114.702477433902 40.9881156532277
"6802" 1360.2 114.507933733115 37.0172256833537
"6803" 1360.4 115.484323428165 34.0288806573449
"6804" 1360.6 114.819460891006 31.8779192674613
"6805" 1360.8 112.713908366313 32.2103113072254
"6806" 1361 110.696579728409 32.9732082408973
"6807" 1361.2 107.072819675284 33.3330361781375
"6808" 1361.4 103.297285841778 33.6384792881514
"6809" 1361.6 99.2947104104671 33.5612979648338
"6810" 1361.8 95.4302406518208 32.5957622605326
"6811" 1362 92.3180746601498 30.4715090602538
"6812" 1362.2 89.965925477326 27.457809190603
"6813" 1362.4 87.7627790378535 23.3252519220128
"6814" 1362.6 86.7612130164166 19.0811423208305
"6815" 1362.8 86.8017367670755 16.3654789197901
"6816" 1363 86.3817430617453 16.7608116746998
"6817" 1363.2 83.889765753149 16.6798018647921
"6818" 1363.4 81.2086684688221 17.5591619272601
"6819" 1363.6 77.0632774679421 18.2042008772234
"6820" 1363.8 72.4601028642754 19.9070357615901
"6821" 1364 67.5025476118315 20.8172261698837
"6822" 1364.2 62.6702211613127 20.1168613891195
"6823" 1364.4 58.020116618059 18.9020035088335
"6824" 1364.6 54.6603566641992 16.5138020865972
"6825" 1364.8 50.8755647440398 14.4459752575831
"6826" 1365 46.8140267509816 12.2462045071761
"6827" 1365.2 45.6889590658051 10.049561002879
"6828" 1365.4 46.0848061102258 10.4508360563389
"6829" 1365.6 45.7619574475636 11.4935403302053
"6830" 1365.8 45.1347228387267 13.8577744487978
"6831" 1366 44.0430961092567 16.9766600311974
"6832" 1366.2 42.0272667296278 20.3356260165972
"6833" 1366.4 38.7273228985318 23.2438834135763
"6834" 1366.6 33.9078393887073 25.4316468627991
"6835" 1366.8 29.9145225480921 25.4859887413115
"6836" 1367 26.1890965974973 24.9044000176453
"6837" 1367.2 25.724608049735 24.7944206015972
"6838" 1367.4 25.9646229300556 25.2427027583946
"6839" 1367.6 26.3109739556262 27.0558732355015
"6840" 1367.8 26.5947271663886 30.1021214266413
"6841" 1368 28.0259591198662 34.1800900145443
"6842" 1368.2 29.3082066271635 38.7622771076687
"6843" 1368.4 31.0669404666883 43.2221216442978
"6844" 1368.6 32.6774275172316 47.8640130572533
"6845" 1368.8 34.436340450048 53.0467454981372
"6846" 1369 37.3768526427761 56.984015940858
"6847" 1369.2 41.6141226434383 59.788258448567
"6848" 1369.4 45.3700742019761 62.3382121071757
"6849" 1369.6 49.7240831261886 63.6125565220099
"6850" 1369.8 54.2724237516817 65.6948901058391
"6851" 1370 58.6628422742556 67.6854696269997
"6852" 1370.2 63.5369293621664 69.2526359417468
"6853" 1370.4 67.019271468734 71.5009701996658
"6854" 1370.6 70.160819069333 73.7264235952355
"6855" 1370.8 72.2058259942825 77.1848395633846
"6856" 1371 74.4243657042049 80.8659166122733
"6857" 1371.2 77.0747950023966 83.8160387704355
"6858" 1371.4 81.1369671475718 85.7966575486387
"6859" 1371.6 84.1330825293286 89.0951326161523
"6860" 1371.8 87.8874364905059 91.625977903628
"6861" 1372 91.8968102444247 93.0722546325205
"6862" 1372.2 95.0335701741007 92.1300633012918
"6863" 1372.4 96.8237932030473 90.8185288956055
"6864" 1372.6 97.6366978816895 88.8846959526681
"6865" 1372.8 97.9134700910057 87.2105132973537
"6866" 1373 98.4493778563286 86.1960553647468
"6867" 1373.2 99.0276724025749 84.5621929847315
"6868" 1373.4 99.5313715243935 81.7989145193265
"6869" 1373.6 99.8757921728037 79.1619659091055
"6870" 1373.8 99.5512634904421 76.7213438021992
"6871" 1374 99.8102800430643 74.5393010957679
"6872" 1374.2 102.220339077749 72.0836237813826
"6873" 1374.4 104.557544556285 69.5167140358391
"6874" 1374.6 106.192273856933 65.7144908837992
"6875" 1374.8 107.096182999644 62.3489914199523
"6876" 1375 106.404081315552 59.1864681728201
"6877" 1375.2 104.623585664224 56.4483050462446
"6878" 1375.4 102.825056211833 53.8056340658363
"6879" 1375.6 101.498987222691 51.0025009409807
"6880" 1375.8 101.379260744585 48.2358506636758
"6881" 1376 100.951909715109 44.6775001401089
"6882" 1376.2 100.328049204811 41.4915826195838
"6883" 1376.4 101.308245560863 40.5538157061757
"6884" 1376.6 103.781538720252 40.5474328662101
"6885" 1376.8 107.003907458393 40.8324317364187
"6886" 1377 109.855866066519 42.1695348424607
"6887" 1377.2 113.565932309361 42.4834806732113
"6888" 1377.4 115.760325829143 41.4467859576212
"6889" 1377.6 117.874605930637 40.5589340559807
"6890" 1377.8 117.011436689599 41.7126248311116
"6891" 1378 116.148495567438 43.6123954076507
"6892" 1378.2 119.426560808231 46.8133839739623
"6893" 1378.4 121.716353878085 51.097250731936
"6894" 1378.6 124.275210650904 54.8301638572821
"6895" 1378.8 126.329470478658 57.8610998636217
"6896" 1379 125.956974531435 57.6914585871759
"6897" 1379.2 124.324633915965 57.2233766117146
"6898" 1379.4 121.963115380982 57.7571417409807
"6899" 1379.6 119.943213285948 60.8723335056343
"6900" 1379.8 117.345337548272 63.6898983276443
"6901" 1380 115.793290578242 68.174852081333
"6902" 1380.2 114.506137420402 72.2936061850818
"6903" 1380.4 114.266065509569 76.710148560384
"6904" 1380.6 114.621207099494 79.3622273253387
"6905" 1380.8 115.938082439956 80.4010488250187
"6906" 1381 117.391515326599 80.8988214068405
"6907" 1381.2 117.275709380134 81.2616275855565
"6908" 1381.4 117.190367507578 82.4367077702446
"6909" 1381.6 117.100037130214 84.3903050414758
"6910" 1381.8 115.737593520116 86.0262723145844
"6911" 1382 114.008633050275 88.2446907146117
"6912" 1382.2 112.501135436227 91.1643001220176
"6913" 1382.4 110.474656247267 92.7947422769724
"6914" 1382.6 107.353176745646 93.5644173468219
"6915" 1382.8 102.893264673833 95.1250402307512
"6916" 1383 99.0101218270698 96.7186333176238
"6917" 1383.2 94.7478913104097 96.4702198756658
"6918" 1383.4 89.8834450692966 94.8263660742265
"6919" 1383.6 84.9010248578515 93.8033234627071
"6920" 1383.8 79.7022558961935 93.4368623240171
"6921" 1384 75.2205473035711 92.8857757143919
"6922" 1384.2 70.677364343543 91.6820797663452
"6923" 1384.4 67.0198371948682 89.1607009232944
"6924" 1384.6 63.1632747601695 87.5490352721671
"6925" 1384.8 60.658853144333 83.6318963447174
"6926" 1385 58.5501012416912 79.6409419560656
"6927" 1385.2 56.3765660839303 75.0859301611372
"6928" 1385.4 54.8628719804926 70.3256749354755
"6929" 1385.6 54.5082668255841 65.4418076690869
"6930" 1385.8 56.2637619964785 61.0522517320204
"6931" 1386 58.1492975620321 56.6564207311601
"6932" 1386.2 59.8130624079761 52.6378713693818
"6933" 1386.4 59.4445210950088 49.5771288714901
"6934" 1386.6 58.3866118301005 46.8510376075631
"6935" 1386.8 57.4110749467216 43.7300452323997
"6936" 1387 56.2496998904584 40.447709925525
"6937" 1387.2 53.9913256636328 36.8480850612227
"6938" 1387.4 52.1779166487285 33.9742431451492
"6939" 1387.6 50.212785861359 32.2250462529789
"6940" 1387.8 51.0194446415088 31.0648743167308
"6941" 1388 52.886245017683 29.3576535569787
"6942" 1388.2 55.3905973844186 28.407971185496
"6943" 1388.4 58.932652739049 27.2106730788522
"6944" 1388.6 62.5780583022754 26.7608400093901
"6945" 1388.8 66.3915139601755 27.6865706946568
"6946" 1389 70.7291726365761 27.5989307605646
"6947" 1389.2 74.9381711238737 29.0043177058427
"6948" 1389.4 79.6815969672754 29.1431102590901
"6949" 1389.6 84.6437347281088 28.8543502288234
"6950" 1389.8 89.4513594210483 28.48946016632
"6951" 1390 93.5183069585608 27.0482730174588
"6952" 1390.2 94.5114207638221 26.6933211199601
"6953" 1390.4 94.0872199546138 28.1776843011205
"6954" 1390.6 95.2041662883586 31.2064752006385
"6955" 1390.8 97.2147800798316 34.6565941496848
"6956" 1391 99.2191947865368 38.0197992080848
"6957" 1391.2 101.811731173653 41.4755326353164
"6958" 1391.4 104.748338747947 44.2634526179375
"6959" 1391.6 108.147375330592 47.6909879875179
"6960" 1391.8 111.232346934242 50.7254959666473
"6961" 1392 115.095762614238 52.8593304918769
"6962" 1392.2 115.931948895814 55.0019956165734
"6963" 1392.4 115.093556061919 57.9214444519901
"6964" 1392.6 115.195884925727 62.6876998723843
"6965" 1392.8 115.00318771466 67.4447348084719
"6966" 1393 114.945938793401 72.0734336516077
"6967" 1393.2 113.125301271301 76.7746070864947
"6968" 1393.4 112.454933216592 81.5919817369623
"6969" 1393.6 113.248573608614 86.5341662745901
"6970" 1393.8 114.595466994969 89.4410687183174
"6971" 1394 113.693612918707 89.8112942174496
"6972" 1394.2 110.921542568695 91.756858144192
"6973" 1394.4 107.675611057474 94.2220668327269
"6974" 1394.6 104.421063828653 97.0452150074766
"6975" 1394.8 100.415590464953 97.8948917791012
"6976" 1395 96.1751888450898 97.8998265160818
"6977" 1395.2 91.6456278408421 97.3511298279146
"6978" 1395.4 86.71139267836 97.1975100183294
"6979" 1395.6 82.7017954098151 95.0000227422333
"6980" 1395.8 79.5068663716546 92.4031683918562
"6981" 1396 78.0569756861518 88.6414681300343
"6982" 1396.2 75.7376092522239 86.0257478790537
"6983" 1396.4 73.8367509360248 81.9217637662497
"6984" 1396.6 73.1029564726382 77.149300379427
"6985" 1396.8 73.988260304785 72.7792399589044
"6986" 1397 75.7667870061754 68.4137666301845
"6987" 1397.2 79.1432334449094 64.0547368934997
"6988" 1397.4 81.7273853134135 59.8469157462472
"6989" 1397.6 83.0536578832748 55.0844751501055
"6990" 1397.8 84.2459718767484 50.5007363212401
"6991" 1398 85.0097651070972 46.1322875740411
"6992" 1398.2 86.4757410042292 41.5903387554095
"6993" 1398.4 86.1067290522016 37.8847810167317
"6994" 1398.6 85.3247548559508 35.2272877893923
"6995" 1398.8 86.5441279131088 34.2303825570234
"6996" 1399 89.1983868209747 32.7637034597146
"6997" 1399.2 90.8626658486221 31.6425831093101
"6998" 1399.4 92.9386788739349 30.628893562186
"6999" 1399.6 94.268588104974 30.8578912597703
"7000" 1399.8 95.4189858555947 30.4673525507117
"7001" 1400 98.0716996416669 29.6084271726293
"7002" 1400.2 99.1255754170021 28.8946917036401
"7003" 1400.4 98.0624873825336 28.042099705639
"7004" 1400.6 96.6594311374378 26.3182131670007
"7005" 1400.8 95.5662216072877 23.728582747827
"7006" 1401 94.8702950137053 20.6486037030954
"7007" 1401.2 93.9065079805225 18.9506604400004
"7008" 1401.4 92.7167585451149 17.9428498872628
"7009" 1401.6 91.3671543840302 16.9938725441881
"7010" 1401.8 90.2028803616176 15.9632774490615
"7011" 1402 88.1969143135368 13.7492057663059
"7012" 1402.2 85.4092355112911 11.6461763362962
"7013" 1402.4 84.0271627169755 10.2633000448901
"7014" 1402.6 82.3377446240974 10.1079876256071
"7015" 1402.8 80.7009978420679 10.3828861485062
"7016" 1403 76.6286433259033 11.1391996925207
"7017" 1403.2 72.5838579373856 11.3616590091205
"7018" 1403.4 68.0322316697783 11.1528905511497
"7019" 1403.6 63.6200492224905 10.7534174653637
"7020" 1403.8 59.4096560004003 9.21540925105986
"7021" 1404 55.6763677392967 6.49619768479692
"7022" 1404.2 56.1212325076035 6.83929324214919
"7023" 1404.4 55.5286553599171 7.7886690502151
"7024" 1404.6 54.4627075461489 10.1182444548196
"7025" 1404.8 52.551825177985 12.6146317199187
"7026" 1405 49.9398225785009 16.2635636149901
"7027" 1405.2 47.6548792431245 18.4352588599195
"7028" 1405.4 44.3832912817956 20.4942338258738
"7029" 1405.6 40.4710893825458 19.9579934139901
"7030" 1405.8 36.4966868450273 19.1936286279901
"7031" 1406 33.5643086844003 17.9167246637808
"7032" 1406.2 35.0241833234367 17.8645979640442
"7033" 1406.4 35.416613293235 19.4802654227401
"7034" 1406.6 35.3756725220951 22.4843878673154
"7035" 1406.8 36.8272981597939 25.8227280471347
"7036" 1407 38.9789288076569 29.7201584895086
"7037" 1407.2 42.5366868772446 33.4338067346486
"7038" 1407.4 46.001241641118 37.1122720883004
"7039" 1407.6 49.9482202987446 40.3084290477584
"7040" 1407.8 54.3802433387026 42.9407834426529
"7041" 1408 58.2575294786635 45.600612068133
"7042" 1408.2 61.0260274417094 50.1218037785207
"7043" 1408.4 63.8477196837833 54.6166908184019
"7044" 1408.6 67.9073184056868 58.9455448448833
"7045" 1408.8 71.2806524907278 63.6323413531044
"7046" 1409 72.8114398481431 68.2292375369804
"7047" 1409.2 76.3039490258608 71.9407518587658
"7048" 1409.4 80.3206298693465 74.1861800974503
"7049" 1409.6 83.138260218272 77.3198797452891
"7050" 1409.8 84.8932398033286 80.5975997699901
"7051" 1410 86.2365457568699 84.001854048379
"7052" 1410.2 88.5516543747368 86.7996824634111
"7053" 1410.4 92.3989368511124 88.8369012695306
"7054" 1410.6 96.1065507908947 91.1981324600427
"7055" 1410.8 98.419970606195 91.7076526398892
"7056" 1411 101.310484610271 92.5328374180526
"7057" 1411.2 103.301372708842 92.931363137069
"7058" 1411.4 106.071648250547 93.6009007127758
"7059" 1411.6 109.458870863426 92.8725316136007
"7060" 1411.8 110.794680624969 94.1662328499537
"7061" 1412 111.276175822112 96.986682568909
"7062" 1412.2 111.652544982925 100.587862159407
"7063" 1412.4 112.331323571373 100.830718965185
"7064" 1412.6 113.148163600164 100.130997264973
"7065" 1412.8 114.063356903169 99.5167863519537
"7066" 1413 115.53289146444 99.1425454112758
"7067" 1413.2 116.567450749395 98.2081621421743
"7068" 1413.4 117.478091135249 96.732390344524
"7069" 1413.6 119.244447188044 95.4170699837128
"7070" 1413.8 121.285208446894 93.0262151193608
"7071" 1414 122.492009854211 90.8494748383585
"7072" 1414.2 123.468878631763 87.4902927525164
"7073" 1414.4 124.810882478351 83.9644446607044
"7074" 1414.6 125.528812071486 81.450586560164
"7075" 1414.8 125.362058203078 77.951276230581
"7076" 1415 124.825465611383 73.4566422647468
"7077" 1415.2 123.771322158699 68.5606743066472
"7078" 1415.4 122.607694166267 64.0471792228109
"7079" 1415.6 120.434791769833 59.4501740239901
"7080" 1415.8 117.410250490577 55.114264043229
"7081" 1416 114.17327939088 51.856531336906
"7082" 1416.2 110.214129796027 50.014350476427
"7083" 1416.4 105.54617372025 48.5858046385144
"7084" 1416.6 101.350804126218 46.9024827845049
"7085" 1416.8 97.3928775336603 44.7844072461416
"7086" 1417 95.2733090890401 41.7335605187822
"7087" 1417.2 95.1001203415754 37.7931717539901
"7088" 1417.4 96.7687711354046 34.4530568818338
"7089" 1417.6 99.3138123007287 31.2277773120416
"7090" 1417.8 102.192810017592 28.7188878028601
"7091" 1418 104.673017041689 27.9786239065411
"7092" 1418.2 106.837370961732 27.2665947094601
"7093" 1418.4 105.869782892206 27.2889465888083
"7094" 1418.6 104.897961541138 26.0365133788472
"7095" 1418.8 103.610186601405 24.4605797315213
"7096" 1419 102.119794911011 22.2175630006743
"7097" 1419.2 99.8322235809303 19.6582425175195
"7098" 1419.4 98.1189671531158 16.2233338894111
"7099" 1419.6 95.5186291518721 12.6022562900501
"7100" 1419.8 93.7099765163127 10.152392213196
"7101" 1420 92.3753788238821 9.1626147530501
"7102" 1420.2 91.8633427882499 9.32862291094155
"7103" 1420.4 91.2540316693876 8.59289275750525
"7104" 1420.6 89.8411423492907 7.10190157718636
"7105" 1420.8 89.6611788034287 7.43662026897087
"7106" 1421 88.8930583434105 8.10899824013747
"7107" 1421.2 87.8044075732889 8.82320426190499
"7108" 1421.4 86.2085029178632 9.56531430609536
"7109" 1421.6 82.8398059457158 10.5750804181269
"7110" 1421.8 79.0436455328109 12.2068567559588
"7111" 1422 74.627047929995 12.6215902228724
"7112" 1422.2 70.2818670907872 13.0633110494297
"7113" 1422.4 66.0398953177334 13.9870858827727
"7114" 1422.6 63.3338127740974 15.3650284144263
"7115" 1422.8 59.8937711314628 16.8258549518177
"7116" 1423 55.90323285875 17.7973219026875
"7117" 1423.2 51.9813720561384 16.5419433827308
"7118" 1423.4 48.5332196555514 14.0237970327575
"7119" 1423.6 46.3687602082171 10.6567741904105
"7120" 1423.8 46.0056103610835 9.19977869609355
"7121" 1424 45.6232664618791 10.4128701912864
"7122" 1424.2 43.9280808212026 11.881798039432
"7123" 1424.4 41.345770418963 13.9494702244077
"7124" 1424.6 38.7542302419558 15.942182966331
"7125" 1424.8 35.5152912575017 18.9063142048837
"7126" 1425 32.2081618884151 20.8325755942261
"7127" 1425.2 28.3301876622996 23.8340276125007
"7128" 1425.4 24.5137164946773 26.0533126049132
"7129" 1425.6 20.7875266762615 29.2125606079256
"7130" 1425.8 16.883351264991 31.8761209460539
"7131" 1426 13.6150749780357 34.8754352052804
"7132" 1426.2 11.4882187984813 38.2686013975159
"7133" 1426.4 10.708269927036 41.5421990377044
"7134" 1426.6 10.9118088988517 45.9084228874036
"7135" 1426.8 11.0232065905365 50.1893284454623
"7136" 1427 12.7181675782595 54.7044657004771
"7137" 1427.2 14.3403479224492 58.5015427270794
"7138" 1427.4 15.9833068927895 62.7724788613848
"7139" 1427.6 17.0535283180263 66.7786890336217
"7140" 1427.8 20.4507269135601 70.1120828338363
"7141" 1428 23.7900235256508 72.514165214277
"7142" 1428.2 28.7495239380148 74.2267350915265
"7143" 1428.4 33.4490826655989 76.4073657854766
"7144" 1428.6 37.250266479476 79.4874509141329
"7145" 1428.8 41.1982412925879 82.0410400508969
"7146" 1429 45.9024600285643 84.6777506878512
"7147" 1429.2 50.6208899596546 85.6228432589008
"7148" 1429.4 54.8170735565804 86.4708263888966
"7149" 1429.6 55.9283265461253 87.2784636665034
"7150" 1429.8 59.2563179051899 88.7685485548249
"7151" 1430 63.285653113976 89.1989785076865
"7152" 1430.2 67.3101341929247 88.2260538345497
"7153" 1430.4 70.7307450659254 86.8399121889901
"7154" 1430.6 74.3638222045058 84.8162620549635
"7155" 1430.8 77.9833417000313 83.5586525445847
"7156" 1431 82.4287208935921 82.5863637039345
"7157" 1431.2 85.7143089276586 81.1469139128342
"7158" 1431.4 88.9021511337694 81.8808061076992
"7159" 1431.6 93.2042989485394 82.6090245355956
"7160" 1431.8 97.3991117954293 83.2331389021461
"7161" 1432 101.337633084342 84.0001811961537
"7162" 1432.2 104.223415328231 84.1858677931568
"7163" 1432.4 105.501530295047 84.7595205318562
"7164" 1432.6 106.458233803925 86.907699891724
"7165" 1432.8 106.798762973868 87.1483400850954
"7166" 1433 107.686422355784 85.3309719965629
"7167" 1433.2 108.995704000112 83.4381445828279
"7168" 1433.4 112.031340903861 81.2131396365976
"7169" 1433.6 114.689156531878 77.5446501527512
"7170" 1433.8 117.525844756567 75.1582210023387
"7171" 1434 117.846866971488 75.5782710085901
"7172" 1434.2 119.159865899306 77.1556419760628
"7173" 1434.4 122.083016143869 79.2611195229537
"7174" 1434.6 124.831025898906 80.0704919435589
"7175" 1434.8 123.067898234361 79.6507183924612
"7176" 1435 121.800993098745 81.2085968643008
"7177" 1435.2 121.738912864489 84.5205896275489
"7178" 1435.4 120.950039449539 88.1664474062837
"7179" 1435.6 121.569782011314 90.4104865828512
"7180" 1435.8 120.747324560329 92.2765428065306
"7181" 1436 119.422465684869 94.767301522581
"7182" 1436.2 118.803654153148 98.3796972220734
"7183" 1436.4 117.25631791139 100.493239707034
"7184" 1436.6 115.864512521031 103.239324241774
"7185" 1436.8 113.631211067308 104.313774416068
"7186" 1437 110.57892560786 105.518372033309
"7187" 1437.2 107.833672745416 108.442633481434
"7188" 1437.4 105.584086882683 111.694168932583
"7189" 1437.6 103.673806085902 114.817200871964
"7190" 1437.8 100.828199953237 116.973441595612
"7191" 1438 98.1568110484651 119.477870865515
"7192" 1438.2 95.5366023619947 119.860902788702
"7193" 1438.4 92.5243417539063 119.273990440192
"7194" 1438.6 88.9528673278591 118.303023712151
"7195" 1438.8 84.4503460576352 117.42658410693
"7196" 1439 80.246787977481 118.182407140851
"7197" 1439.2 76.3003660009204 119.708705762042
"7198" 1439.4 73.012192813464 122.802525993049
"7199" 1439.6 69.8101101451921 126.284319999865
"7200" 1439.8 67.9362596418669 127.696578697965
"7201" 1440 65.9681485895171 126.96269374744
"7202" 1440.2 62.8039939364921 126.25565632039
"7203" 1440.4 59.7995474677997 124.437375003185
"7204" 1440.6 55.7617329946656 122.744716891587
"7205" 1440.8 52.2408939364831 120.370700771426
"7206" 1441 49.5801678809772 116.825736158693
"7207" 1441.2 46.9587123644343 113.605048061223
"7208" 1441.4 44.1192730577117 110.516388379103
"7209" 1441.6 42.0277694791477 107.070807936962
"7210" 1441.8 40.5178798693044 102.467326202132
"7211" 1442 39.5572583386477 97.4454735947401
"7212" 1442.2 38.1007178021692 92.5000215233265
"7213" 1442.4 39.2313219576306 86.6880191866439
"7214" 1442.6 40.1151624381656 81.4031803042548
"7215" 1442.8 41.2569847771787 76.368366886396
"7216" 1443 43.6775725693655 71.9193210703733
"7217" 1443.2 47.1652485284009 67.8132240355195
"7218" 1443.4 50.1676461850321 63.4821982701401
"7219" 1443.6 53.5408053048727 59.8596551593472
"7220" 1443.8 56.8760341280821 57.7341750794201
"7221" 1444 60.7633160636285 55.4094300824658
"7222" 1444.2 64.0068997716188 52.5560489153105
"7223" 1444.4 67.5544896186883 50.7996225516632
"7224" 1444.6 70.8947961015537 47.8340341752113
"7225" 1444.8 75.6559830030896 45.6272801464752
"7226" 1445 80.728062910689 44.5645597986738
"7227" 1445.2 85.5294644678931 43.3751145959697
"7228" 1445.4 90.3557865088953 44.0368394297029
"7229" 1445.6 94.7707188561755 44.4060852813537
"7230" 1445.8 98.4721382622538 46.1936906275783
"7231" 1446 102.169273037778 48.3738971479626
"7232" 1446.2 104.618978650442 51.1913945028758
"7233" 1446.4 107.623549003958 54.5001770684997
"7234" 1446.6 109.483985204042 57.2407958092187
"7235" 1446.8 109.986285206666 60.3906424616666
"7236" 1447 110.537345998014 64.403985803733
"7237" 1447.2 112.155395052671 68.3568436970472
"7238" 1447.4 112.501135436227 72.0551804720176
"7239" 1447.6 112.539296465459 74.6303158020275
"7240" 1447.8 112.811705144719 77.8634332791882
"7241" 1448 113.207781286034 81.5653051881632
"7242" 1448.2 113.930789024943 85.3404014543754
"7243" 1448.4 115.478999252723 86.8165371190818
"7244" 1448.6 116.556187157734 86.9879648277198
"7245" 1448.8 118.413017776231 88.0218466266012
"7246" 1449 120.994609137915 89.1561691162628
"7247" 1449.2 120.932798369675 90.6298875862401
"7248" 1449.4 119.085193884259 92.1338460772123
"7249" 1449.6 117.963505354193 94.8864009497198
"7250" 1449.8 116.880757161659 98.0015080701828
"7251" 1450 115.125664353369 99.2961008370347
"7252" 1450.2 113.419682369518 99.9339630050171
"7253" 1450.4 110.412010542717 101.814409819481
"7254" 1450.6 107.261122785512 103.220874505311
"7255" 1450.8 104.158477577207 105.454964165721
"7256" 1451 100.888287779851 108.715984740336
"7257" 1451.2 96.2906596788686 110.013242832397
"7258" 1451.4 91.732801840154 110.743258677174
"7259" 1451.6 87.1125798766219 111.75306169721
"7260" 1451.8 81.814036195258 111.369483005787
"7261" 1452 76.9115884263286 111.32024384872
"7262" 1452.2 72.3227014205028 109.928960985142
"7263" 1452.4 68.8409096208421 106.451722193747
"7264" 1452.6 64.5700259892895 103.625765186806
"7265" 1452.8 60.7650794665324 101.033647669433
"7266" 1453 56.6161389773335 98.5184396808349
"7267" 1453.2 53.1253366927439 95.1774030839008
"7268" 1453.4 50.95211414921 89.9670775556127
"7269" 1453.6 51.195938180493 84.6886339390844
"7270" 1453.8 52.5663043641564 79.4656119202473
"7271" 1454 54.7451086313325 74.2560669220382
"7272" 1454.2 57.431097988548 68.8548584007548
"7273" 1454.4 59.3057329411528 63.4797864395047
"7274" 1454.6 59.9774758060021 58.1278229442101
"7275" 1454.8 59.7467364001233 53.3392368025838
"7276" 1455 59.1995815289421 49.0505664633568
"7277" 1455.2 57.1016626280467 45.2138798847401
"7278" 1455.4 55.3752664814135 40.7505355093472
"7279" 1455.6 53.3151392512956 36.6081100702692
"7280" 1455.8 51.8884865585048 33.1993086927491
"7281" 1456 51.4621415980145 28.3660060599901
"7282" 1456.2 53.1440987847386 24.4563241086108
"7283" 1456.4 55.7478558841869 21.8293692693694
"7284" 1456.6 59.1349990613543 18.8968935179779
"7285" 1456.8 63.309112936679 15.8772270655444
"7286" 1457 67.8247810198829 13.5375891996125
"7287" 1457.2 69.8491182158316 11.0216303720533
"7288" 1457.4 69.5525462177783 9.49812210486244
"7289" 1457.6 68.778940277853 7.98017566235966
"7290" 1457.8 68.9819697335431 8.91541760524783
"7291" 1458 69.9497988401308 10.3495865851654
"7292" 1458.2 73.6512798703734 10.1884559929276
"7293" 1458.4 76.9115155724591 8.75815193969222
"7294" 1458.6 82.1566191421035 6.95221076735373
"7295" 1458.8 86.637532859195 6.7090037899901
"7296" 1459 90.3825382289936 6.5082615229598
"7297" 1459.2 91.405169927638 7.55136498272479
"7298" 1459.4 94.8436632410542 8.89014572983858
"7299" 1459.6 97.7005439490896 10.1562132951683
"7300" 1459.8 101.239612804274 12.1118559352427
"7301" 1460 104.780698384224 14.7011120671372
"7302" 1460.2 107.936841575783 16.7993683424313
"7303" 1460.4 110.930964066313 19.9494188090189
"7304" 1460.6 113.081324950871 22.3970344463396
"7305" 1460.8 115.35350321807 25.572164474198
"7306" 1461 118.424882664899 29.5198329036187
"7307" 1461.2 120.60264698873 33.2188890315415
"7308" 1461.4 121.657497573767 36.450726052792
"7309" 1461.6 123.529267937703 39.3706434282858
"7310" 1461.8 124.839162138842 42.7684290322333
"7311" 1462 126.582320411512 47.1759769916597
"7312" 1462.2 127.366232600324 51.5744868539544
"7313" 1462.4 128.373226658316 56.0407047811743
"7314" 1462.6 128.937450537208 61.323550218249
"7315" 1462.8 129.15834322475 66.2593318882653
"7316" 1463 128.232476816923 70.4955894901523
"7317" 1463.2 127.732553564653 75.1093228831252
"7318" 1463.4 127.362653937833 80.6022322838446
"7319" 1463.6 126.215966169037 85.5975375663175
"7320" 1463.8 124.652978690573 89.5063267395727
"7321" 1464 123.249845219244 93.2289553481597
"7322" 1464.2 122.527017097092 92.5979072651366
"7323" 1464.4 120.19023732887 93.4856393561568
"7324" 1464.6 117.034880792442 95.9868107947901
"7325" 1464.8 113.973520134424 99.0894369488719
"7326" 1465 109.982694445924 101.160170641854
"7327" 1465.2 106.320118489378 104.342707659926
"7328" 1465.4 102.949573732333 107.60515554199
"7329" 1465.6 100.427798824975 111.301840104371
"7330" 1465.8 98.0972190637652 114.392976162964
"7331" 1466 96.3787438588678 116.346352838298
"7332" 1466.2 93.0800115665639 116.528283587251
"7333" 1466.4 88.4571903860088 116.367040774101
"7334" 1466.6 84.2544557748957 114.702828554847
"7335" 1466.8 79.8292545012528 112.344899683749
"7336" 1467 74.7015864610117 111.024323022222
"7337" 1467.2 69.9226718953806 109.7055254454
"7338" 1467.4 65.9556170112682 107.731441897938
"7339" 1467.6 62.0440078690853 104.895447944774
"7340" 1467.8 59.7082653902855 100.733083456537
"7341" 1468 58.3814378987844 96.2205300274324
"7342" 1468.2 56.707078416993 91.0306983663203
"7343" 1468.4 55.6302976014785 86.0292222644446
"7344" 1468.6 56.167895459695 80.5114213872548
"7345" 1468.8 58.1879508422855 76.0823191080373
"7346" 1469 61.6123112442533 71.5728566580275
"7347" 1469.2 65.1497613192075 67.4907035997978
"7348" 1469.4 68.4173934253278 63.1154851644758
"7349" 1469.6 71.8463462504532 58.9441362258512
"7350" 1469.8 74.2552373743327 54.9036457449995
"7351" 1470 75.7629478280239 50.6676998414144
"7352" 1470.2 79.4309438007833 47.6250011582254
"7353" 1470.4 83.2205513873421 44.5000980625195
"7354" 1470.6 85.4643489548947 40.3128935660848
"7355" 1470.8 85.7319311984873 37.1315441704095
"7356" 1471 86.0973059985486 32.8926518669357
"7357" 1471.2 86.1407526368201 29.656746596056
"7358" 1471.4 85.5481960898208 27.5298126682135
"7359" 1471.6 84.4077862695841 24.7948609038933
"7360" 1471.8 82.7607788425841 21.634664557474
"7361" 1472 81.4127414600729 17.9980837062978
"7362" 1472.2 82.3053975060549 15.1617399075114
"7363" 1472.4 84.1600791058211 15.9256339201269
"7364" 1472.6 86.758902507985 15.6356925407758
"7365" 1472.8 89.5336444867905 15.6725599144746
"7366" 1473 93.1855340711617 15.9720017894025
"7367" 1473.2 95.0741722467699 17.559831731454
"7368" 1473.4 96.5597758747815 19.9734351268386
"7369" 1473.6 99.588887436327 23.3204263867477
"7370" 1473.8 102.691418332626 26.5155078065983
"7371" 1474 106.894382757282 28.7609278660901
"7372" 1474.2 110.757621264107 31.1874113730195
"7373" 1474.4 114.17110461325 31.8667447822656
"7374" 1474.6 115.764784680467 33.0636646406151
"7375" 1474.8 114.577038939842 34.1759505192325
"7376" 1475 112.864765484266 36.102304197081
"7377" 1475.2 113.069268241248 40.3864621830594
"7378" 1475.4 114.975748882577 43.1624596870195
"7379" 1475.6 117.961714753127 45.6810890945314
"7380" 1475.8 120.72843068986 48.0154133191419
"7381" 1476 121.345105896947 51.2567199144111
"7382" 1476.2 121.500804777192 54.9098471951501
"7383" 1476.4 122.347158456369 59.8391811025794
"7384" 1476.6 123.321109963681 65.1897346045794
"7385" 1476.8 122.670410401051 69.5536867407537
"7386" 1477 121.233551285139 73.7045443575036
"7387" 1477.2 120.479299853255 79.1693829985956
"7388" 1477.4 118.029419892592 83.9346182570179
"7389" 1477.6 113.979606464558 87.7386836269626
"7390" 1477.8 110.356655053154 91.287019239036
"7391" 1478 108.485508352248 95.6025625510171
"7392" 1478.2 108.527453967592 99.4023889959345
"7393" 1478.4 108.630840137719 102.258207534264
"7394" 1478.6 106.974270984002 103.058627263
"7395" 1478.8 103.206928926315 103.884088788326
"7396" 1479 98.8706089038146 106.016819541724
"7397" 1479.2 93.5943946705512 106.68791779879
"7398" 1479.4 89.2192329707082 104.994713304088
"7399" 1479.6 85.3845110081189 102.213653926454
"7400" 1479.8 81.7946806218694 98.359816016781
"7401" 1480 78.7025928272885 94.9112403459187
"7402" 1480.2 75.9814610511476 90.8068238792956
"7403" 1480.4 75.1435728441042 86.625939522359
"7404" 1480.6 74.1254645160537 82.0136345337978
"7405" 1480.8 72.840960518978 77.4609831076988
"7406" 1481 72.3707139996476 72.8336352307123
"7407" 1481.2 73.8910633916738 68.3084807765941
"7408" 1481.4 76.9383944872136 63.7560956517901
"7409" 1481.6 80.417616729466 60.1514261212378
"7410" 1481.8 83.6710807374309 56.4748662354948
"7411" 1482 86.929837344731 53.2609424929068
"7412" 1482.2 88.5691422696534 49.5855416914618
"7413" 1482.4 89.0712807840483 46.0028698249282
"7414" 1482.6 88.6089995726 41.451394799969
"7415" 1482.8 87.94279988244 38.3631619895983
"7416" 1483 87.1406957854526 35.5979697282322
"7417" 1483.2 87.9438202825608 33.8280294266151
"7418" 1483.4 88.7992611593088 30.8459451434568
"7419" 1483.6 88.7788645043208 26.8833552162241
"7420" 1483.8 88.4295778354575 22.4372791942209
"7421" 1484 87.8327113015761 18.8900511243305
"7422" 1484.2 88.7124122726899 19.1465481882727
"7423" 1484.4 90.719691586874 19.9715459811178
"7424" 1484.6 93.0181340300088 20.9601605778568
"7425" 1484.8 96.3672232798627 22.6188234078664
"7426" 1485 100.324743108419 24.0805725604746
"7427" 1485.2 103.871490664342 26.7323636742254
"7428" 1485.4 108.042757725963 28.6748403169598
"7429" 1485.6 112.079752500172 30.3294516872581
"7430" 1485.8 115.136140123255 30.047054701664
"7431" 1486 115.463889092842 30.3056844416675
"7432" 1486.2 115.246510784663 32.2589025051796
"7433" 1486.4 115.261972316936 34.6441480783338
"7434" 1486.6 116.061879481722 38.3231313389501
"7435" 1486.8 116.26363789153 42.0011591435838
"7436" 1487 116.005213212206 45.5178886064447
"7437" 1487.2 117.660719014143 49.2351436557474
"7438" 1487.4 119.254117722925 52.5638134982679
"7439" 1487.6 121.209582362085 55.7798458173415
"7440" 1487.8 124.111253961315 57.4385048826537
"7441" 1488 125.643129099973 57.83572129842
"7442" 1488.2 125.400411592812 58.0552082895401
"7443" 1488.4 123.711108235438 59.3877019020574
"7444" 1488.6 122.062575211225 61.7146939974667
"7445" 1488.8 119.800967649677 63.6356278036406
"7446" 1489 117.157953874899 66.4823300551901
"7447" 1489.2 114.845477317129 70.1096572030099
"7448" 1489.4 111.932760960714 73.5874163045039
"7449" 1489.6 109.846374646616 77.6110486800373
"7450" 1489.8 107.364843396769 81.7990783632745
"7451" 1490 104.778344956132 86.1425969456217
"7452" 1490.2 102.139253482378 90.5320257310628
"7453" 1490.4 97.8535789118421 92.9927044078279
"7454" 1490.6 92.965537289333 94.7047625855446
"7455" 1490.8 87.6794368788143 96.4015494657123
"7456" 1491 82.5734704679636 96.7147432405228
"7457" 1491.2 77.4198274274135 95.2592993109722
"7458" 1491.4 74.4402823980742 93.3517996887669
"7459" 1491.6 72.6654509056546 89.9974667216329
"7460" 1491.8 70.9615352870944 86.1707953514013
"7461" 1492 70.3576385213232 81.5626704038863
"7462" 1492.2 70.0609620456121 77.0534950455701
"7463" 1492.4 72.182733108427 73.0464929296788
"7464" 1492.6 74.273165611927 69.0119448375373
"7465" 1492.8 77.1468482752825 64.0749316053387
"7466" 1493 79.6193660625591 60.6399871342731
"7467" 1493.2 81.0744687407299 56.5141560142144
"7468" 1493.4 83.9173622218421 53.5638157945489
"7469" 1493.6 87.4500024984246 50.930846117893
"7470" 1493.8 91.3356607970751 48.5746731125046
"7471" 1494 93.8211255630993 45.2766669921615
"7472" 1494.2 95.7098350483669 41.9530315959505
"7473" 1494.4 96.6642171906176 38.8591226460309
"7474" 1494.6 97.0645707842084 36.8333011233861
"7475" 1494.8 98.1267604321858 36.5908896426776
"7476" 1495 100.32204661881 37.1890770037643
"7477" 1495.2 102.698621739054 38.5073509732325
"7478" 1495.4 105.955588523892 39.6607697144501
"7479" 1495.6 109.71426814293 40.599589522196
"7480" 1495.8 113.544551178272 42.5305665880929
"7481" 1496 116.906780214787 42.5775291182123
"7482" 1496.2 117.798657862985 41.8115466289615
"7483" 1496.4 116.62425377901 41.2697218709994
"7484" 1496.6 116.65019514166 40.0399409734446
"7485" 1496.8 116.059222621347 39.1907966863202
"7486" 1497 115.285028557783 37.4634457678725
"7487" 1497.2 114.785266839981 35.4975547399307
"7488" 1497.4 113.670992896085 34.1064628114143
"7489" 1497.6 112.082999121814 34.3280513907901
"7490" 1497.8 109.973019716982 34.8299842669301
"7491" 1498 106.346224900809 35.1730991264234
"7492" 1498.2 102.611300857268 34.5676607776071
"7493" 1498.4 98.5870640007895 33.9364820618217
"7494" 1498.6 95.5292036169213 32.379551850505
"7495" 1498.8 93.0939274892 29.3583392909375
"7496" 1499 91.0398775131234 26.3555674301463
"7497" 1499.2 91.153526026621 22.4468724364743
"7498" 1499.4 91.6370867478758 18.5910114465182
"7499" 1499.6 92.4556944308118 16.3832368895659
"7500" 1499.8 92.4651724018734 13.8908479251151
"7501" 1500 92.1963540291482 10.7141192758166
"7502" 1500.2 92.3899485049671 9.65101200277134
"7503" 1500.4 92.8015370976978 9.38034051631999
"7504" 1500.6 93.596959399873 9.67978239124783
"7505" 1500.8 94.5497238342304 9.91859378945611
"7506" 1501 95.5292036169213 10.1183734542772
"7507" 1501.2 95.4898517693564 10.236001302533
"7508" 1501.4 95.4866148359094 10.4132331375286
"7509" 1501.6 94.9863190186842 11.1584114390217
"7510" 1501.8 93.9606522662058 10.9323122540507
"7511" 1502 93.2015747610609 10.7497863826463
"7512" 1502.2 92.6552117203734 10.0451375955526
"7513" 1502.4 91.8689730192854 9.72706268728906
"7514" 1502.6 91.3144702165253 9.97079807480198
"7515" 1502.8 89.6147025986906 9.52711638483859
"7516" 1503 87.6078031811002 8.27882824295784
"7517" 1503.2 84.7828596424264 6.73476889513616
"7518" 1503.4 82.2304189960269 3.8509441553814
"7519" 1503.6 80.4174714394671 3.96604890689634
"7520" 1503.8 78.5286917683754 4.63672592572343
"7521" 1504 75.6055415238118 5.52385232886889
"7522" 1504.2 71.7793670402292 5.22136909895784
"7523" 1504.4 67.4718508569543 4.77859272330642
"7524" 1504.6 63.3358996849389 2.91183678857075
"7525" 1504.8 59.9616257181612 2.00084196984116
"7526" 1505 59.9386233231088 2.57718747455677
"7527" 1505.2 59.0528170814713 4.20978859082156
"7528" 1505.4 56.9849082666808 6.55695273040945
"7529" 1505.6 54.6739785301368 10.0199102051375
"7530" 1505.8 50.9291577622214 12.2792023454384
"7531" 1506 47.139346469208 14.0124161050023
"7532" 1506.2 42.4108259402267 14.0243667739516
"7533" 1506.4 38.0260341260671 14.2475514919151
"7534" 1506.6 33.722460935455 16.1895928292482
"7535" 1506.8 29.7010725889073 18.5317330343162
"7536" 1507 26.2763728233253 21.8159437739676
"7537" 1507.2 23.842161327932 25.9168896763833
"7538" 1507.4 21.1180688915894 30.5723044166494
"7539" 1507.6 19.0134265680486 34.8866469608488
"7540" 1507.8 16.572644511048 39.0109097709019
"7541" 1508 13.0815636746707 43.1728439145044
"7542" 1508.2 10.0900750241912 46.5713484787448
"7543" 1508.4 7.41280212056776 50.7512969019016
"7544" 1508.6 6.39844093316643 54.4163843071793
"7545" 1508.8 6.85782003999254 58.6350770619282
"7546" 1509 7.22514265661568 63.1530166429618
"7547" 1509.2 9.43723988972141 67.1630100758263
"7548" 1509.4 11.9798349096524 69.8942963154556
"7549" 1509.6 14.5683014892214 70.6883131836711
"7550" 1509.8 16.2579964935116 72.8978121234477
"7551" 1510 17.9136488028162 76.3551555626366
"7552" 1510.2 20.2782958066297 80.1150804065565
"7553" 1510.4 23.2414752502368 83.1991220240954
"7554" 1510.6 24.8930558948067 87.3900744538396
"7555" 1510.8 26.6021705668684 91.5601999902532
"7556" 1511 28.5393539723378 95.8472311382162
"7557" 1511.2 30.2282251332682 100.35366005046
"7558" 1511.4 31.4391172609232 104.747395306044
"7559" 1511.6 30.664869532789 108.32555244207
"7560" 1511.8 31.6229484794769 109.662293813877
"7561" 1512 34.1765018983543 110.98576077438
"7562" 1512.2 37.5626735524303 111.115452647444
"7563" 1512.4 41.0851670504474 110.997862399148
"7564" 1512.6 45.2664523124639 109.07286439578
"7565" 1512.8 49.6303330749974 108.228520998534
"7566" 1513 53.8761771040512 107.837939363181
"7567" 1513.2 58.5177023551814 108.417293127115
"7568" 1513.4 62.7966502342138 107.341348226468
"7569" 1513.6 67.5997678770103 107.68970916876
"7570" 1513.8 72.2843571013549 107.010649597323
"7571" 1514 76.7821986647094 105.264711152999
"7572" 1514.2 79.6109255117625 103.350417042928
"7573" 1514.4 82.4269932634239 100.795360175808
"7574" 1514.6 85.0130844185989 97.7820351165036
"7575" 1514.8 87.7660864379502 96.0157327056117
"7576" 1515 90.9098792866495 95.4314191337699
"7577" 1515.2 93.9706133770853 96.377256590882
"7578" 1515.4 97.72015897732 96.5015732745653
"7579" 1515.6 100.825205636244 96.3375996340794
"7580" 1515.8 104.551631383184 95.479245757069
"7581" 1516 108.130277397807 93.4542605657777
"7582" 1516.2 109.986089087658 91.2450671398848
"7583" 1516.4 111.899367821518 88.4409465380441
"7584" 1516.6 113.487945108438 88.4329232032378
"7585" 1516.8 115.594006103707 89.1915389855577
"7586" 1517 117.532064739221 91.6946615054766
"7587" 1517.2 117.633504645717 92.3895190206776
"7588" 1517.4 117.366585784733 91.8766128773446
"7589" 1517.6 117.398723060483 91.3902326545143
"7590" 1517.8 117.003783449415 90.4277941693356
"7591" 1518 116.951718287252 89.4727242296568
"7592" 1518.2 116.522600890399 88.7020820516944
"7593" 1518.4 116.374494160655 87.6429501933294
"7594" 1518.6 116.371854725675 85.403189489379
"7595" 1518.8 116.287973966338 82.041010336825
"7596" 1519 115.632425491512 78.675000270036
"7597" 1519.2 114.603056227494 75.2083730496508
"7598" 1519.4 114.200479549481 71.4606095966012
"7599" 1519.6 113.997871492985 67.6798348865901
"7600" 1519.8 113.616387109755 63.5206020348736
"7601" 1520 113.018012678814 58.6398058017956
"7602" 1520.2 112.579473546677 54.1478571346988
"7603" 1520.4 111.125580508056 50.0254820024367
"7604" 1520.6 111.749594976775 46.9741237909613
"7605" 1520.8 114.099225796185 43.7588569171044
"7606" 1521 116.749449188577 41.9297341252842
"7607" 1521.2 118.723463164201 42.0961249748542
"7608" 1521.4 120.998856889154 42.2169037341277
"7609" 1521.6 123.235592270356 42.8343395092758
"7610" 1521.8 122.947818445199 42.8730127276151
"7611" 1522 123.668109041058 44.4142234813685
"7612" 1522.2 124.322024841833 46.2092912992355
"7613" 1522.4 125.127417496567 47.6551137482837
"7614" 1522.6 125.002529272289 48.0081695739111
"7615" 1522.8 123.51694918346 47.2585556872901
"7616" 1523 123.119594244778 46.4455495058174
"7617" 1523.2 122.942388750385 45.4149806201044
"7618" 1523.4 122.647717745329 44.3074878580982
"7619" 1523.6 122.369201836946 42.544418952764
"7620" 1523.8 121.994738828904 40.5135437726007
"7621" 1524 121.315516441655 38.3755449242758
"7622" 1524.2 120.410670141069 36.0397652600446
"7623" 1524.4 118.962472265227 34.9905008719901
"7624" 1524.6 117.297135051972 32.5712863243001
"7625" 1524.8 116.186169114358 28.9622631267324
"7626" 1525 115.462634707902 27.8955307049109
"7627" 1525.2 113.993483860812 28.3351226342931
"7628" 1525.4 111.650558873436 27.7630912617921
"7629" 1525.6 109.182456152022 26.4219716209301
"7630" 1525.8 106.035931879337 24.981862956297
"7631" 1526 102.809957905448 24.0268847495659
"7632" 1526.2 99.3794018458856 23.5001041433162
"7633" 1526.4 95.6602084441546 23.1667330885526
"7634" 1526.6 92.0890529173421 22.1197125743963
"7635" 1526.8 88.5137798719621 20.7580285566701
"7636" 1527 86.0588805636486 17.175869972474
"7637" 1527.2 84.7474190152904 13.6278229736108
"7638" 1527.4 82.9038191898421 12.0712567530003
"7639" 1527.6 80.4622270760704 12.2714192707184
"7640" 1527.8 76.7538233720017 12.3970162134688
"7641" 1528 72.5260198839291 12.9070052069031
"7642" 1528.2 67.5275267752088 13.1466538765234
"7643" 1528.4 62.6677642858311 12.5131363957703
"7644" 1528.6 57.783272995563 12.5928350496645
"7645" 1528.8 53.0785679852559 11.0404042439901
"7646" 1529 50.1652275027967 7.80343518812646
"7647" 1529.2 49.6631120113634 7.56281551903265
"7648" 1529.4 49.7957644246614 8.49098675494191
"7649" 1529.6 48.8583844985663 10.8866527065763
"7650" 1529.8 47.6351429082214 13.9748621580591
"7651" 1530 45.6823250836352 17.8362221976798
"7652" 1530.2 42.5486566547432 20.9295486548033
"7653" 1530.4 39.2305480418539 23.6059618240372
"7654" 1530.6 34.1163758332397 24.6439486181226
"7655" 1530.8 29.2677758351324 25.4729264398611
"7656" 1531 25.0752589092676 27.4037737939263
"7657" 1531.2 21.4131424288308 29.3923974108878
"7658" 1531.4 17.4352739665921 32.8566491777401
"7659" 1531.6 14.4389873782421 36.7121415566472
"7660" 1531.8 11.7100995481451 40.912397749384
"7661" 1532 9.93563140651483 46.2996253193992
"7662" 1532.2 8.86104544190574 51.7752566954719
"7663" 1532.4 7.48731486619347 57.2156121045577
"7664" 1532.6 7.0293599558067 62.1186864848485
"7665" 1532.8 7.86015131278901 67.7499580277246
"7666" 1533 9.32256099062658 72.4476700617918
"7667" 1533.2 11.1544744901671 77.4668890006651
"7668" 1533.4 14.6525553742707 80.4605707887464
"7669" 1533.6 18.5705088428947 83.1689497299111
"7670" 1533.8 20.7770670673336 86.6725724406426
"7671" 1534 24.4399283343806 89.8614396550157
"7672" 1534.2 28.4192131735789 91.8384555921743
"7673" 1534.4 32.8301863952603 92.1858331771355
"7674" 1534.6 36.886150139731 92.027684301379
"7675" 1534.8 41.4787347168146 90.3859102940727
"7676" 1535 45.143529647888 89.4777888281369
"7677" 1535.2 48.3512158262057 88.2840983831446
"7678" 1535.4 50.5797002449797 89.5724578612653
"7679" 1535.6 52.1174495928421 92.2435465789068
"7680" 1535.8 53.1823546028151 94.211556363882
"7681" 1536 57.1357760034014 96.6028369909647
"7682" 1536.2 60.6354736257954 96.9433383167097
"7683" 1536.4 65.1714231436239 96.4002626563083
"7684" 1536.6 69.6119262844707 96.0960057642187
"7685" 1536.8 74.0618079890875 94.2148742454264
"7686" 1537 79.0290352090988 91.2863055753972
"7687" 1537.2 83.224070633981 90.2300115639345
"7688" 1537.4 87.1021189967045 88.818611856724
"7689" 1537.6 90.5053919298421 87.3738094107265
"7690" 1537.8 94.3712368052745 86.4508436267468
"7691" 1538 98.4497141549939 84.0975260296954
"7692" 1538.2 100.983235436329 82.4740808887739
"7693" 1538.4 104.465577542896 80.6595752931793
"7694" 1538.6 107.639472628172 77.852938715499
"7695" 1538.8 110.510423761226 74.7545314579633
"7696" 1539 112.961414152594 71.5748227854029
"7697" 1539.2 116.202163051378 68.8379633502265
"7698" 1539.4 118.077698489687 68.0177385427959
"7699" 1539.6 119.771446978842 69.8333910001677
"7700" 1539.8 120.435758335686 71.8794101093814
"7701" 1540 122.452178604408 73.7735583988131
"7702" 1540.2 123.056163272915 75.0319956248341
"7703" 1540.4 123.415320150081 77.661690989513
"7704" 1540.6 124.978879519422 81.8310607019153
"7705" 1540.8 124.152353373737 85.8308165723848
"7706" 1541 123.932307847053 89.3173927892269
"7707" 1541.2 122.459893117622 92.1565718396231
"7708" 1541.4 120.110802904735 95.8837580423919
"7709" 1541.6 118.328493569347 100.019004148194
"7710" 1541.8 115.623922203158 101.097997429595
"7711" 1542 112.070574414761 102.877800356504
"7712" 1542.2 107.826611996033 104.843019156217
"7713" 1542.4 103.189652624633 107.174331753517
"7714" 1542.6 98.4598948327707 109.253317111803
"7715" 1542.8 93.8909071964532 110.843089704907
"7716" 1543 89.0156194151725 114.132967308142
"7717" 1543.2 83.9456418823332 116.183785327722
"7718" 1543.4 79.3297463927895 114.715759538069
"7719" 1543.6 75.2282488390988 112.198108548132
"7720" 1543.8 70.9102266445088 108.843165174016
"7721" 1544 66.6371203308684 105.811580276595
"7722" 1544.2 62.6629647580263 104.004595102674
"7723" 1544.4 58.9155227581316 101.389662940043
"7724" 1544.6 54.8362102935448 99.5827683736117
"7725" 1544.8 49.9436665110526 99.1200359219638
"7726" 1545 45.9540122360854 98.4327781099901
"7727" 1545.2 40.9390653939314 99.2005552387847
"7728" 1545.4 35.9128795301378 100.536442934068
"7729" 1545.6 31.6725239538682 102.573641255016
"7730" 1545.8 28.5810799966171 104.831148339465
"7731" 1546 26.518035512548 107.245454466225
"7732" 1546.2 24.3308741969578 108.915946394015
"7733" 1546.4 21.9580473201242 108.898695949067
"7734" 1546.6 19.740750962079 107.692319947411
"7735" 1546.8 17.7570632327917 106.538898781688
"7736" 1547 16.5240198573913 104.898552365334
"7737" 1547.2 14.8100613973958 103.372722429428
"7738" 1547.4 12.9226190018831 101.305411342621
"7739" 1547.6 10.8930526342636 99.0486918838331
"7740" 1547.8 9.18426934064376 96.2344397171967
"7741" 1548 7.16915834493453 93.1785731104271
"7742" 1548.2 6.12149250504549 90.3292158448545
"7743" 1548.4 4.67358402880906 86.2092585983372
"7744" 1548.6 3.23225066276584 82.2612807519477
"7745" 1548.8 2.44734395412416 77.4682772700414
"7746" 1549 1.26763690110759 72.5323111578308
"7747" 1549.2 1.10130893822049 67.5689675617739
"7748" 1549.4 1.99178464260682 62.766168316196
"7749" 1549.6 1.96646127603598 57.570460621684
"7750" 1549.8 2.29425672533249 52.5819154420959
"7751" 1550 3.02649283792212 49.7962467768101
"7752" 1550.2 3.14452155874535 48.7572859961836
"7753" 1550.4 3.38593863462782 48.5618756438268
"7754" 1550.6 3.95325777836787 48.3117242816087
"7755" 1550.8 6.94025944590093 47.8348267857548
"7756" 1551 10.3518272930685 46.1242671888203
"7757" 1551.2 14.1570957224671 44.3760184847016
"7758" 1551.4 17.3288519482321 41.3920559547401
"7759" 1551.6 19.2445258457809 38.3170476192248
"7760" 1551.8 20.1068267019263 34.6324563143375
"7761" 1552 20.2758028389951 31.3440312164254
"7762" 1552.2 21.8170033165636 27.7048466459395
"7763" 1552.4 22.3430393668546 23.5059199623401
"7764" 1552.6 23.9620687830754 21.4994623990901
"7765" 1552.8 28.0894897824973 20.9463961545073
"7766" 1553 32.0637767454135 19.7942009598472
"7767" 1553.2 36.8477903513671 20.4341289786026
"7768" 1553.4 41.6138646715127 20.0224398567313
"7769" 1553.6 46.5963072869474 19.5272001025822
"7770" 1553.8 51.329138345731 18.4056723362494
"7771" 1554 54.623153199731 15.4284243117679
"7772" 1554.2 56.8463349601677 11.681818880304
"7773" 1554.4 58.1431906805612 9.47875259319234
"7774" 1554.6 59.6129538760049 10.4863879068506
"7775" 1554.8 62.6656994062129 12.6006245000575
"7776" 1555 65.2155441602267 14.8230299798363
"7777" 1555.2 67.6366155125949 17.5647014248665
"7778" 1555.4 69.9321031270679 20.9812559500869
"7779" 1555.6 72.2166618161324 24.1537807607966
"7780" 1555.8 75.7890887489207 27.8750376674845
"7781" 1556 79.6151387728526 29.756613574169
"7782" 1556.2 84.2010441030812 30.2215292723814
"7783" 1556.4 89.4453948422088 30.8162198462234
"7784" 1556.6 94.0889905072707 31.6015569993676
"7785" 1556.8 98.2336575488421 30.7466838830526
"7786" 1557 101.163430375717 29.1224087128026
"7787" 1557.2 103.977486191822 27.0819741257525
"7788" 1557.4 103.982670129587 27.1557618154901
"7789" 1557.6 104.895250864003 28.9906482506998
"7790" 1557.8 106.716909303924 31.4260650842146
"7791" 1558 110.606457989739 33.1544493757221
"7792" 1558.2 114.337451416189 36.0575843851188
"7793" 1558.4 116.361809497405 39.5321634839513
"7794" 1558.6 116.683760527785 43.3475558655901
"7795" 1558.8 117.394092367019 47.5200883444607
"7796" 1559 119.156927313412 51.9601134808032
"7797" 1559.2 121.231218027143 56.0206789222025
"7798" 1559.4 124.325352129564 60.1331481151845
"7799" 1559.6 127.568289477301 63.4262734153846
"7800" 1559.8 127.055706361347 64.741121097724
"7801" 1560 125.465386940756 66.9700675853044
"7802" 1560.2 124.368936645631 70.8384743692497
"7803" 1560.4 123.596868075314 75.4770634489623
"7804" 1560.6 122.055504448361 79.7310793129052
"7805" 1560.8 118.814339865669 83.5832549492446
"7806" 1561 115.492847465185 86.9381876614758
"7807" 1561.2 113.153196951081 90.8873055436048
"7808" 1561.4 111.698169501851 95.1159809135972
"7809" 1561.6 110.557108130491 99.5655529505036
"7810" 1561.8 108.92937620442 103.150753858059
"7811" 1562 105.667814698735 104.510160627249
"7812" 1562.2 101.005508294066 105.354922760775
"7813" 1562.4 95.961474046029 106.244300479065
"7814" 1562.6 90.9303889512148 105.784577597154
"7815" 1562.8 85.7029029838234 105.22633803042
"7816" 1563 80.7926551243239 103.421995531336
"7817" 1563.2 77.0126003163421 100.864847883626
"7818" 1563.4 73.506122625435 96.9175771182733
"7819" 1563.6 69.6890480608143 94.3632433697123
"7820" 1563.8 65.5785679865921 91.3022454998512
"7821" 1564 62.3902292022253 86.5922675231209
"7822" 1564.2 59.3622818577631 82.5219216435164
"7823" 1564.4 56.1064653830707 78.5884123325044
"7824" 1564.6 55.3139109300121 73.6253189803601
"7825" 1564.8 57.0361143069598 69.866517676343
"7826" 1565 60.0306183325448 66.0126933128009
"7827" 1565.2 63.3066804951786 62.6969384654574
"7828" 1565.4 66.7827479450119 59.1148630565467
"7829" 1565.6 70.6854088886362 56.0854702111077
"7830" 1565.8 72.480341852493 52.5528634786222
"7831" 1566 73.4251233854747 49.0220544435615
"7832" 1566.2 73.1658044271263 45.5508038364638
"7833" 1566.4 72.5554925886359 42.2756064870107
"7834" 1566.6 71.4694534577789 39.3956558228848
"7835" 1566.8 69.1649766692316 35.6583143166006
"7836" 1567 67.8179320127464 31.8232659342561
"7837" 1567.2 65.6317920568937 28.3279191548458
"7838" 1567.4 66.0550585122817 26.729481454067
"7839" 1567.6 67.7204694721859 25.0378343876151
"7840" 1567.8 70.035442479985 22.3979810046738
"7841" 1568 73.3156498626359 19.8095858180829
"7842" 1568.2 77.3967223430974 17.1336384245858
"7843" 1568.4 80.6272257212809 14.0991633281023
"7844" 1568.6 84.2761031108 13.2342652788954
"7845" 1568.8 85.9816298916356 14.3609599628814
"7846" 1569 89.3120267470034 15.3882426503772
"7847" 1569.2 93.8034936509066 16.1320599958933
"7848" 1569.4 98.1509737751789 17.6072364493269
"7849" 1569.6 101.613376409224 20.3401758069901
"7850" 1569.8 105.200473109363 23.0219522585513
"7851" 1570 107.940088219159 26.5938401782574
"7852" 1570.2 110.202869333955 30.171850700454
"7853" 1570.4 111.583919673467 34.8113528752713
"7854" 1570.6 112.990043929211 39.3232423168427
"7855" 1570.8 114.914886617175 43.3383551783512
"7856" 1571 116.709303997729 46.7011462725939
"7857" 1571.2 116.835426682016 50.702054110825
"7858" 1571.4 116.870296281741 55.1339673654305
"7859" 1571.6 115.53427402562 59.8146627876845
"7860" 1571.8 114.070267423842 63.3533886487956
"7861" 1572 112.098609494405 67.0596984560437
"7862" 1572.2 111.174759261969 71.0754675419719
"7863" 1572.4 109.906523076166 75.2470462679901
"7864" 1572.6 108.032351532553 78.5224164255427
"7865" 1572.8 105.951650772248 81.9472889416658
"7866" 1573 104.388442858119 85.5238853178562
"7867" 1573.2 101.201890713985 88.1889250404722
"7868" 1573.4 98.256281277235 91.1713126429901
"7869" 1573.6 95.8120136616707 92.0703512246187
"7870" 1573.8 94.2890576405178 91.6223567284225
"7871" 1574 93.6284909187761 92.9776652740561
"7872" 1574.2 93.0837632240854 95.3512173736387
"7873" 1574.4 92.409178674101 98.2075634855437
"7874" 1574.6 92.3778894350623 102.114351620541
"7875" 1574.8 92.2927887633016 105.776877607909
"7876" 1575 91.3462738701076 109.817078418291
"7877" 1575.2 89.6956591814508 110.755667790373
"7878" 1575.4 87.1580327057368 110.87382074528
"7879" 1575.6 84.5464199080073 110.626058109268
"7880" 1575.8 81.0886772879075 110.637612099532
"7881" 1576 77.939458746921 109.241164382201
"7882" 1576.2 75.5732590431812 108.439310156277
"7883" 1576.4 72.3514541225875 105.927027398181
"7884" 1576.6 69.742732568633 103.001594899036
"7885" 1576.8 67.6267695304254 99.225452702879
"7886" 1577 65.2681704330421 96.0736704295628
"7887" 1577.2 63.7534350209981 92.2337095703204
"7888" 1577.4 62.6341537656817 88.0814040505278
"7889" 1577.6 60.7775590975711 83.7098264843265
"7890" 1577.8 59.2222858963669 79.6604330439208
"7891" 1578 60.7459655731979 75.6745515729805
"7892" 1578.2 61.8077113563559 71.5643040039442
"7893" 1578.4 64.3566790962366 67.8967555353387
"7894" 1578.6 66.7504771173421 63.7226847381882
"7895" 1578.8 69.9846976686365 60.3716979248686
"7896" 1579 71.4841837781603 56.3162784013901
"7897" 1579.2 73.904898519695 52.0725550846077
"7898" 1579.4 76.6159163019974 48.522725991126
"7899" 1579.6 79.6491652302887 45.2500573442716
"7900" 1579.8 81.5409109460542 41.259836288475
"7901" 1580 83.766148140455 37.2918142061837
"7902" 1580.2 85.7048334929508 33.3662257017401
"7903" 1580.4 87.4247545562632 29.6560392602217
"7904" 1580.6 87.4087512452316 26.2968571743796
"7905" 1580.8 87.2890275500679 23.853788129732
"7906" 1581 88.4836970521825 23.6957914277986
"7907" 1581.2 91.3881552157776 24.0510435583772
"7908" 1581.4 94.7931540534984 24.6556519946151
"7909" 1581.6 98.6176953383109 25.0418154542088
"7910" 1581.8 100.398954026297 26.3624438178992
"7911" 1582 100.783188474698 27.8511761697633
"7912" 1582.2 102.1397990498 30.5048864699375
"7913" 1582.4 103.672401854485 34.2105368046431
"7914" 1582.6 105.925141364261 37.6082447896353
"7915" 1582.8 108.885994815162 40.6582657601801
"7916" 1583 112.140637420611 42.0351513275766
"7917" 1583.2 115.443818933793 42.5433331138515
"7918" 1583.4 118.154385141424 43.3950391325992
"7919" 1583.6 119.778420898787 44.9623056948525
"7920" 1583.8 119.146270903029 46.9845987756723
"7921" 1584 119.449578583545 50.0230083299901
"7922" 1584.2 119.567586618997 54.0370815849537
"7923" 1584.4 119.197602762195 58.2062078036372
"7924" 1584.6 118.895908690039 62.4803344256329
"7925" 1584.8 118.41558953339 67.3547348638266
"7926" 1585 116.530597886565 72.2976446458204
"7927" 1585.2 114.472064840099 76.0696483710187
"7928" 1585.4 111.556954635031 80.7490954933414
"7929" 1585.6 107.946043820703 85.0796576310857
"7930" 1585.8 103.804720092977 88.3066662378009
"7931" 1586 100.595653484286 92.221483392451
"7932" 1586.2 98.8325693404785 96.4628015933446
"7933" 1586.4 96.7485966715204 100.423449878747
"7934" 1586.6 94.0664890693016 102.702203040801
"7935" 1586.8 89.7667485409553 103.06944374582
"7936" 1587 85.436492724244 102.311750809037
"7937" 1587.2 80.8953302456953 101.216748936063
"7938" 1587.4 76.2719797947112 99.4793149431583
"7939" 1587.6 73.4120339426189 96.2045182650883
"7940" 1587.8 71.8313396515779 92.9235828599523
"7941" 1588 71.6914993983421 88.7508241539901
"7942" 1588.2 72.6094251631723 84.6597899848958
"7943" 1588.4 74.9749565124254 80.6754517389345
"7944" 1588.6 76.577463559029 76.4555046134574
"7945" 1588.8 77.8867811814421 73.0485875501615
"7946" 1589 78.0345098592195 69.2174580111316
"7947" 1589.2 78.6051298053721 65.5612704880601
"7948" 1589.4 78.8106646375344 61.460306417942
"7949" 1589.6 78.5508431019364 58.0296092801976
"7950" 1589.8 78.6602227573178 54.3964612155823
"7951" 1590 79.1299070669027 50.976534098384
"7952" 1590.2 78.5975282326321 47.1247918497401
"7953" 1590.4 80.6308736774857 44.0720626858515
"7954" 1590.6 83.095740085753 42.3768378139307
"7955" 1590.8 85.2032949436921 39.5270058769001
"7956" 1591 85.4829242266278 36.9443108606942
"7957" 1591.2 84.7009301365269 34.0765864539466
"7958" 1591.4 83.2301910629182 31.6380966203488
"7959" 1591.6 82.3225224509009 28.8845751108842
"7960" 1591.8 83.3329402316163 27.3509625000869
"7961" 1592 85.9525350653527 26.7288559509688
"7962" 1592.2 88.7290244053368 26.6508787594743
"7963" 1592.4 92.2014417616163 27.0797362856998
"7964" 1592.6 95.9922718278102 27.5257468980752
"7965" 1592.8 99.7527051680521 29.1813284983901
"7966" 1593 103.337005081061 30.6511382848026
"7967" 1593.2 106.515714721409 32.5240454285056
"7968" 1593.4 109.524680492448 33.7088387055659
"7969" 1593.6 111.208275287232 34.4898419371601
"7970" 1593.8 111.517286390408 35.3330228279807
"7971" 1594 113.090834013111 37.6768021150959
"7972" 1594.2 114.3680609951 41.6215623917736
"7973" 1594.4 114.644039981621 45.9010732259997
"7974" 1594.6 115.718426604288 50.2569502796446
"7975" 1594.8 117.215505319016 54.7728225353479
"7976" 1595 117.494701417989 59.3527549826372
"7977" 1595.2 118.152458169313 63.8709953584035
"7978" 1595.4 116.974905080916 68.5559325067516
"7979" 1595.6 115.75042812759 73.0372938648499
"7980" 1595.8 113.94124990486 77.8054476694488
"7981" 1596 111.180300129896 81.4928017716117
"7982" 1596.2 108.720208133499 85.5077335619615
"7983" 1596.4 105.64347890441 89.3774655551252
"7984" 1596.6 104.272684781175 93.4360971941012
"7985" 1596.8 104.632914867132 97.5996204932501
"7986" 1597 106.020133409545 100.395336344314
"7987" 1597.2 107.215277720806 102.309199524704
"7988" 1597.4 108.964886813329 103.259982749504
"7989" 1597.6 109.869572227086 103.909617967938
"7990" 1597.8 112.205916178558 104.962825549007
"7991" 1598 112.361657037328 104.379395894651
"7992" 1598.2 112.141978559062 103.751775267614
"7993" 1598.4 111.993171012868 104.078349599569
"7994" 1598.6 111.067994887539 105.031560345091
"7995" 1598.8 109.766228784481 106.660315737073
"7996" 1599 107.84484147298 108.857132346645
"7997" 1599.2 105.536997494028 110.57806105922
"7998" 1599.4 102.182068664807 112.417330368634
"7999" 1599.6 98.9723222808689 113.641589945713
"8000" 1599.8 96.0402870811546 113.348128465374
"8001" 1600 92.353480715255 113.467623074981
"8002" 1600.2 87.8516897345718 113.764833930071
"8003" 1600.4 84.3019656045207 114.245574620365
"8004" 1600.6 81.3128705588598 114.234159880751
"8005" 1600.8 78.1969524977082 115.047475177106
"8006" 1601 74.6981929017528 117.78417409841
"8007" 1601.2 72.4713159121869 119.940421743645
"8008" 1601.4 69.4188804407429 123.094597321098
"8009" 1601.6 69.3872726615296 124.912558196419
"8010" 1601.8 68.9809385923684 127.059580336543
"8011" 1602 68.8045542729552 126.657778664329
"8012" 1602.2 68.6830803563251 127.164473095609
"8013" 1602.4 67.593472042996 127.116056682067
"8014" 1602.6 65.529267931503 127.159600762964
"8015" 1602.8 63.0592049308845 127.51102831638
"8016" 1603 60.4216887205732 127.472216744494
"8017" 1603.2 57.4710358644319 126.518284221221
"8018" 1603.4 54.0932031972473 125.45241435993
"8019" 1603.6 49.6567680722645 123.795192431662
"8020" 1603.8 45.272670599081 123.257722929636
"8021" 1604 40.8481180057921 123.118575844515
"8022" 1604.2 38.3604569755738 121.534616255966
"8023" 1604.4 34.903460725637 120.520960515682
"8024" 1604.6 32.2986291451141 119.370258328102
"8025" 1604.8 29.4404377948741 117.86293097011
"8026" 1605 27.7674936355306 115.728097714523
"8027" 1605.2 25.444872302195 112.367983179125
"8028" 1605.4 23.3240973864976 108.375943561486
"8029" 1605.6 21.5335809089978 103.993218663884
"8030" 1605.8 18.5619356405564 100.716237617746
"8031" 1606 15.8618128295201 98.653018811041
"8032" 1606.2 12.4942516855921 95.9584765828953
"8033" 1606.4 9.64126645449756 93.3616352650573
"8034" 1606.6 7.95922249411483 89.3835834327587
"8035" 1606.8 7.33036511289664 85.1397796043719
"8036" 1607 8.43867808769167 79.7058408529901
"8037" 1607.2 9.29640824428755 74.664507650781
"8038" 1607.4 8.93493729368615 70.0741432972929
"8039" 1607.6 7.587705564143 66.3903357092644
"8040" 1607.8 4.90323668550879 63.8665038986568
"8041" 1608 4.21927875177688 60.8293539639466
"8042" 1608.2 6.37892984216286 57.8132796237825
"8043" 1608.4 9.161111089548 55.0363420734607
"8044" 1608.6 13.321274645731 51.9339202949901
"8045" 1608.8 17.1936525473564 49.2295248854758
"8046" 1609 19.5201170783715 45.4030976381372
"8047" 1609.2 21.0623375252361 42.1322930644143
"8048" 1609.4 22.1198453392937 38.3972665042159
"8049" 1609.6 23.635812156374 35.6410240941178
"8050" 1609.8 25.7315459931088 34.7484520230901
"8051" 1610 29.9074426519127 33.8304649026489
"8052" 1610.2 34.423671162148 31.7936575611313
"8053" 1610.4 39.6234692812258 31.3642121198041
"8054" 1610.6 44.5553655424006 31.3572864346395
"8055" 1610.8 49.9800661988892 30.7730057586489
"8056" 1611 55.0390179109867 29.0045115840383
"8057" 1611.2 60.3609329197755 27.0580929817234
"8058" 1611.4 64.7075544434671 24.4008637326151
"8059" 1611.6 67.6774035892094 20.7132586192044
"8060" 1611.8 69.9257942740266 17.9036084470872
"8061" 1612 70.8598219507131 16.2019212935385
"8062" 1612.2 72.1995636988217 14.2434566805615
"8063" 1612.4 72.0486062495894 15.784785672111
"8064" 1612.6 73.4103943578084 18.7327195248216
"8065" 1612.8 75.3364108217073 22.9324316636305
"8066" 1613 77.9096676370034 26.5948166902804
"8067" 1613.2 81.1144602134039 30.6404922864957
"8068" 1613.4 83.6557138847769 34.4920020985118
"8069" 1613.6 87.3647421398947 37.516927638348
"8070" 1613.8 91.1982436118733 40.7112935672088
"8071" 1614 94.7832157728115 43.8820912397452
"8072" 1614.2 98.0659757972245 47.6324949306372
"8073" 1614.4 100.10531626644 51.5780047331241
"8074" 1614.6 102.845278344442 55.4645576398472
"8075" 1614.8 105.964359569361 59.6339155590863
"8076" 1615 108.72453177937 62.9393577230456
"8077" 1615.2 111.497698130814 66.8425723478512
"8078" 1615.4 111.286543332481 72.4656077411568
"8079" 1615.6 109.515991826105 76.8394729054901
"8080" 1615.8 108.653258812394 82.5597075072611
"8081" 1616 107.329973797044 87.1811882096507
"8082" 1616.2 105.645190970342 91.3992810879375
"8083" 1616.4 103.312684573039 93.5974883699812
"8084" 1616.6 99.1205077018421 96.1121390750171
"8085" 1616.8 95.9498517037105 99.9011630936217
"8086" 1617 92.076159394258 103.326742027433
"8087" 1617.2 89.1213319875591 104.154697522169
"8088" 1617.4 86.3907791623192 104.561721439935
"8089" 1617.6 85.4513732973016 107.302164095287
"8090" 1617.8 85.287948821933 110.659140300599
"8091" 1618 85.4981174093651 113.940968240623
"8092" 1618.2 86.3564961539916 114.90591078771
"8093" 1618.4 87.9289296648686 115.84406093445
"8094" 1618.6 89.0047366216869 117.785703769318
"8095" 1618.8 91.222583792703 119.645562584068
"8096" 1619 93.2013734482234 119.864141622541
"8097" 1619.2 94.5425297211698 119.446386491494
"8098" 1619.4 95.8264928478421 118.941073978431
"8099" 1619.6 96.7495409662707 118.823332842402
"8100" 1619.8 98.191775605371 118.726347325073
"8101" 1620 98.7992507586635 118.104934321106
"8102" 1620.2 100.638618895425 116.860616102903
"8103" 1620.4 103.090217910509 115.3108672094
"8104" 1620.6 105.215101986368 113.948042274937
"8105" 1620.8 107.797399340462 111.888125169329
"8106" 1621 109.780363463604 109.882586687162
"8107" 1621.2 111.563025994893 107.916682366536
"8108" 1621.4 113.432278283164 106.093487683963
"8109" 1621.6 114.733794535893 104.363082869168
"8110" 1621.8 115.227471131137 103.73214647007
"8111" 1622 116.443280131373 102.842830592694
"8112" 1622.2 117.087558357921 102.107093046201
"8113" 1622.4 117.457634925526 101.641098724911
"8114" 1622.6 117.185491392524 101.947427406364
"8115" 1622.8 117.569122166319 101.765265705027
"8116" 1623 117.956757800224 101.842444557343
"8117" 1623.2 117.611396111139 101.823227853832
"8118" 1623.4 118.120819755299 101.570313564904
"8119" 1623.6 117.646626408185 101.916097634762
"8120" 1623.8 117.88526234102 101.165203630037
"8121" 1624 118.362128846957 100.25913644822
"8122" 1624.2 118.604538882789 99.5458005176743
"8123" 1624.4 119.279965982721 98.6238693064901
"8124" 1624.6 120.17407265363 97.6716521578291
"8125" 1624.8 120.908515567867 95.9836259415151
"8126" 1625 121.853894637027 93.7662989752926
"8127" 1625.2 123.07195890356 91.3934357431952
"8128" 1625.4 124.699363099946 88.8024407415504
"8129" 1625.6 124.975857087237 86.1459494227533
"8130" 1625.8 126.149433229553 83.5343697372532
"8131" 1626 126.950346062178 81.2839905620159
"8132" 1626.2 126.90447450254 80.3779547165418
"8133" 1626.4 127.81183778156 78.9657967647265
"8134" 1626.6 127.573815979899 79.6769968988014
"8135" 1626.8 127.319675348737 79.1426246948848
"8136" 1627 127.238264565724 77.8713653665901
"8137" 1627.2 127.545192092868 76.4915889323747
"8138" 1627.4 127.660557470312 75.5616543828075
"8139" 1627.6 127.403836905626 75.9287770230712
"8140" 1627.8 127.01367264386 77.3710538702992
"8141" 1628 126.941112176797 78.4550621122628
"8142" 1628.2 126.708770138291 79.2879404793359
"8143" 1628.4 126.581765101815 80.1470877976355
"8144" 1628.6 126.15818893516 80.6452237441957
"8145" 1628.8 125.759478335352 81.313891299009
"8146" 1629 125.576284343933 82.0823204603719
"8147" 1629.2 125.736570031759 83.3613446675179
"8148" 1629.4 125.225052375796 82.4337115112837
"8149" 1629.6 125.315116468058 82.081569241909
"8150" 1629.8 125.64538955066 81.7279331504992
"8151" 1630 126.092013942287 81.3761194594345
"8152" 1630.2 126.170655569102 80.8009404021632
"8153" 1630.4 126.316872001869 80.0744946657069
"8154" 1630.6 126.250060109524 79.8482906540174
"8155" 1630.8 126.283236724258 79.2120476726538
"8156" 1631 126.782897624553 78.3413826604375
"8157" 1631.2 127.189648446605 76.9936868535427
"8158" 1631.4 127.412338198532 75.3700474979211
"8159" 1631.6 127.961970399599 73.0779029563685
"8160" 1631.8 128.163994179626 70.4129554592333
"8161" 1632 128.458958681699 67.1211206263472
"8162" 1632.2 128.370726140967 64.4117204474008
"8163" 1632.4 128.526952157302 61.4574923583955
"8164" 1632.6 128.598094611315 58.3650490152937
"8165" 1632.8 127.235115080639 57.2179582772644
"8166" 1633 126.947190875537 54.191627394379
"8167" 1633.2 127.138062015969 51.9871942043174
"8168" 1633.4 126.118423863966 51.0793649737689
"8169" 1633.6 125.870301404037 49.3223406094901
"8170" 1633.8 125.630992632592 46.5550569861012
"8171" 1634 124.566546211708 45.7837411314455
"8172" 1634.2 123.537680745478 44.4651498329992
"8173" 1634.4 123.49900718942 42.2484600785039
"8174" 1634.6 123.333422877807 41.4368693769282
"8175" 1634.8 123.683816067961 40.4707860119809
"8176" 1635 123.480732936231 40.2773573084901
"8177" 1635.2 123.798129142531 40.0129543950939
"8178" 1635.4 123.363190098492 39.2671218496601
"8179" 1635.6 123.355045556271 38.2008329731901
"8180" 1635.8 122.553909453484 36.7247436175844
"8181" 1636 121.874083842246 35.3095705762378
"8182" 1636.2 121.89920863419 35.4648165204455
"8183" 1636.4 122.033990563248 35.6503063240561
"8184" 1636.6 122.143283857813 35.280812497442
"8185" 1636.8 121.305335763878 34.3660421405704
"8186" 1637 120.424491182415 32.6279188061719
"8187" 1637.2 119.210378514699 30.7864945489901
"8188" 1637.4 118.069810512273 28.8755825839901
"8189" 1637.6 117.076026920117 27.315296667614
"8190" 1637.8 115.324526925942 25.0051172585174
"8191" 1638 113.540350093409 23.0215772758266
"8192" 1638.2 112.003820465396 21.5287754175823
"8193" 1638.4 110.28368960102 19.7103487481209
"8194" 1638.6 108.308131861021 18.1095766830656
"8195" 1638.8 106.338382008299 16.1106906577901
"8196" 1639 104.114421184755 14.3340991066406
"8197" 1639.2 102.273752690287 12.2046450522956
"8198" 1639.4 101.843209384502 11.7026133589052
"8199" 1639.6 101.082437428071 11.1750780396187
"8200" 1639.8 100.944383405466 10.7881386380495
"8201" 1640 100.166299830315 10.5933666570265
"8202" 1640.2 98.6700441320643 9.67445606160121
"8203" 1640.4 97.2627515434287 9.07926959273048
"8204" 1640.6 94.6686607036477 7.62553378801787
"8205" 1640.8 91.9735388217833 7.15863013469598
"8206" 1641 89.8768003378806 5.6580022092401
"8207" 1641.2 87.5274942593664 4.63482944351437
"8208" 1641.4 84.6429668924785 3.61680079208101
"8209" 1641.6 81.4803171248515 2.75738206614104
"8210" 1641.8 78.2295828751979 2.28818245557663
"8211" 1642 74.8647974525402 1.21062502277311
"8212" 1642.2 71.9078808005946 1.11627530628713
"8213" 1642.4 68.2112844039936 0.262088675747674
"8214" 1642.6 64.7031463149452 0.755626513464324
"8215" 1642.8 61.7183943295608 0.900627629708845
"8216" 1643 57.8693062994421 1.0781831997901
"8217" 1643.2 54.513945419821 1.39063406845325
"8218" 1643.4 51.8061085816825 2.16347277537307
"8219" 1643.6 48.0878403699543 3.2810617140003
"8220" 1643.8 45.5784622896163 3.95975625324816
"8221" 1644 42.7327419707464 4.84281529651137
"8222" 1644.2 41.7892257613204 4.96841223926184
"8223" 1644.4 40.5937887901825 5.66410086444755
"8224" 1644.6 38.2073551459349 6.30318124896948
"8225" 1644.8 38.5800808552495 5.89745599250861
"8226" 1645 37.9755626447252 5.75106610363945
"8227" 1645.2 37.1750557359003 6.24238575202498
"8228" 1645.4 35.8476318090034 7.35008393308687
"8229" 1645.6 33.8974299316546 8.7632341523651
"8230" 1645.8 31.8452553435895 9.69404942794799
"8231" 1646 29.9884267275088 10.4713771255234
"8232" 1646.2 28.46597390307 11.3629210313319
"8233" 1646.4 28.6951035877171 10.9667545120057
"8234" 1646.6 28.1564358011238 10.708461789976
"8235" 1646.8 27.7924168248421 10.8502637499602
"8236" 1647 27.4787011244611 11.1617319877996
"8237" 1647.2 27.2190778639438 11.4571341979392
"8238" 1647.4 27.0813019556163 11.6712106668449
"8239" 1647.6 26.7281966412421 11.9385328675401
"8240" 1647.8 26.1679711434175 12.3736798067846
"8241" 1648 26.3126439981221 13.4201266110701
"8242" 1648.2 25.5073098975128 15.1403202404413
"8243" 1648.4 23.9516221772632 16.972612528319
"8244" 1648.6 21.6331937842267 18.9682390116055
"8245" 1648.8 20.1063821655088 20.3071476989531
"8246" 1649 18.9469503637512 21.3212760626135
"8247" 1649.2 18.4781440539162 21.2743994343234
"8248" 1649.4 18.1146645302296 22.7702188558151
"8249" 1649.6 16.1097497200546 24.6142489020401
"8250" 1649.8 14.4494209094539 27.184987527896
"8251" 1650 12.6677658459617 29.0500571547075
"8252" 1650.2 10.5961760532567 31.4203580300633
"8253" 1650.4 8.46402760179334 34.7947489145999
"8254" 1650.6 6.72761414310878 38.1286429656234
"8255" 1650.8 5.48735254337019 40.9894761868328
"8256" 1651 3.80523173417543 44.3374554464716
"8257" 1651.2 3.12648878448127 48.2644439855674
"8258" 1651.4 2.44117173694211 51.2818939699628
"8259" 1651.6 1.29748056560573 54.7319586631356
"8260" 1651.8 1.45500341629745 58.9860954039187
"8261" 1652 0.787003408085586 62.9662520395901
"8262" 1652.2 1.47278334643186 67.8581866699901
"8263" 1652.4 1.47444998631168 72.0721629684597
"8264" 1652.6 2.78068735974127 76.2469296155027
"8265" 1652.8 2.91659213373194 81.2151374219562
"8266" 1653 4.85577048290823 84.9963822436926
"8267" 1653.2 6.93357128486776 88.153051693144
"8268" 1653.4 10.9904281528339 89.6962781179405
"8269" 1653.6 14.0269601021899 90.0613220407118
"8270" 1653.8 16.9503460504197 91.6062098488177
"8271" 1654 18.1905997324947 94.4652066572359
"8272" 1654.2 18.9654181345145 97.1214971409039
"8273" 1654.4 20.1589047035816 100.767623485713
"8274" 1654.6 21.6831200448667 104.9016850079
"8275" 1654.8 21.2369012185324 108.061745126548
"8276" 1655 20.1875100617105 108.081207294674
"8277" 1655.2 20.7861884985501 107.517219770149
"8278" 1655.4 22.209412980506 108.738856253998
"8279" 1655.6 23.8377143125859 111.237467541577
"8280" 1655.8 25.2915632721446 113.912770834864
"8281" 1656 27.8137012285141 114.340738036222
"8282" 1656.2 30.9241391478917 114.456011826428
"8283" 1656.4 34.630527259216 114.511025217242
"8284" 1656.6 38.8316650941367 113.511920919517
"8285" 1656.8 42.7847914243239 112.68818136889
"8286" 1657 47.1106444708229 112.169295273779
"8287" 1657.2 50.9736944352032 111.356204954768
"8288" 1657.4 54.8378272447032 110.867860785935
"8289" 1657.6 59.0410442235989 110.166810500477
"8290" 1657.8 62.3271481522559 109.677506621275
"8291" 1658 65.1458842628769 108.053804438121
"8292" 1658.2 67.4849534023556 105.71490208472
"8293" 1658.4 69.1301730082934 102.964852504857
"8294" 1658.6 70.3439478671603 99.7808396416628
"8295" 1658.8 71.9099558111972 97.1862205851583
"8296" 1659 74.0721737700966 95.5803077040537
"8297" 1659.2 76.1274622292745 94.6040680107468
"8298" 1659.4 78.5575495908143 94.3773982731567
"8299" 1659.6 80.99669894932 93.9412894559724
"8300" 1659.8 83.2803785802032 93.2485447234623
"8301" 1660 85.9409290392032 93.588262406129
"8302" 1660.2 88.3379164593826 92.9548304769901
"8303" 1660.4 90.8040251446278 92.1950154813829
"8304" 1660.6 93.0990767027032 92.1196911737679
"8305" 1660.8 95.6534213256367 91.8333071451508
"8306" 1661 98.514436361761 92.2799858911523
"8307" 1661.2 101.569135526878 92.856389557581
"8308" 1661.4 104.805017141184 94.0175657277006
"8309" 1661.6 108.216345986683 93.735863653962
"8310" 1661.8 111.219677646342 92.4452539529901
"8311" 1662 113.257229643825 90.4036245318336
"8312" 1662.2 114.847242336647 88.2389928666096
"8313" 1662.4 117.56223990128 85.9163047392401
"8314" 1662.6 119.513411940879 84.1342478471094
"8315" 1662.8 121.221376594064 82.059093550629
"8316" 1663 121.769475043071 79.0817264864396
"8317" 1663.2 120.708069334306 76.180890746124
"8318" 1663.4 119.524909484572 74.0075358042063
"8319" 1663.6 118.442915229328 71.0488837124672
"8320" 1663.8 117.194151840328 67.4541652831044
"8321" 1664 115.480465731216 64.3792553542705
"8322" 1664.2 115.061313589478 61.1824960857191
"8323" 1664.4 115.321071665606 56.7818460437719
"8324" 1664.6 115.507655723769 52.5708909499901
"8325" 1664.8 115.727832590759 48.395194433879
"8326" 1665 114.119188436525 44.367213444802
"8327" 1665.2 112.933757773989 40.1799382671372
"8328" 1665.4 113.004556735783 37.0400476266078
"8329" 1665.6 114.830424697842 36.2026753305962
"8330" 1665.8 117.056599571699 35.6690696105819
"8331" 1666 115.77866212211 35.9636869655056
"8332" 1666.2 115.896212216028 36.2946490377942
"8333" 1666.4 116.014211285998 36.5948707092713
"8334" 1666.6 116.42054960774 36.4958315219697
"8335" 1666.8 117.684740736489 36.1969982302842
"8336" 1667 118.470981838519 36.1295542785783
"8337" 1667.2 119.726731845077 36.8377157714901
"8338" 1667.4 120.756836037731 37.5171511368234
"8339" 1667.6 120.266266336446 37.8172083824807
"8340" 1667.8 119.657054379357 36.9941755537377
"8341" 1668 119.139275368322 35.918658112133
"8342" 1668.2 118.468320223414 34.9632021296329
"8343" 1668.4 117.890849556186 33.5772222312088
"8344" 1668.6 117.568625631068 31.2467572158288
"8345" 1668.8 116.237844601189 28.9739661703069
"8346" 1669 115.105894535668 27.2030963320543
"8347" 1669.2 113.292181912248 24.7617136178297
"8348" 1669.4 110.822002776148 23.7515075371012
"8349" 1669.6 107.392326640423 21.9921900218933
"8350" 1669.8 104.455829249118 21.0174446054697
"8351" 1670 100.454509192489 19.2310974900489
"8352" 1670.2 98.9013290211721 17.2534160128601
"8353" 1670.4 97.7862733198734 14.4243108486776
"8354" 1670.6 95.7285344362442 11.8940762558458
"8355" 1670.8 93.6013722836576 9.37314901498038
"8356" 1671 91.1120559081306 8.88082873482664
"8357" 1671.2 88.3329816811068 6.96753893819598
"8358" 1671.4 86.1684946402842 5.62280119935852
"8359" 1671.6 82.404165251314 4.8753871404283
"8360" 1671.8 78.7269550106 4.46016213012694
"8361" 1672 73.7705295427321 3.2387876615501
"8362" 1672.2 69.7475555361858 3.20566518749009
"8363" 1672.4 64.8500839323421 2.3139062704901
"8364" 1672.6 60.247997755471 1.7445727056602
"8365" 1672.8 56.7704122752737 2.16304479956904
"8366" 1673 53.3650990316899 2.57977228301184
"8367" 1673.2 52.6242211088421 2.11895464577798
"8368" 1673.4 51.9934239323474 2.25959614095851
"8369" 1673.6 50.0435422474725 2.9910337711314
"8370" 1673.8 46.9884314268744 3.67620157457075
"8371" 1674 44.6610754332691 4.73367906212493
"8372" 1674.2 40.9981277657145 6.55857029487307
"8373" 1674.4 36.9592596505518 7.71582837369978
"8374" 1674.6 32.8992180858102 9.92909373952201
"8375" 1674.8 29.024395855118 12.0815217973349
"8376" 1675 25.0994206285372 14.9771936092828
"8377" 1675.2 22.2548822385504 17.2827166629901
"8378" 1675.4 18.8822876345992 20.784235349333
"8379" 1675.6 15.4853634943773 24.0579312919478
"8380" 1675.8 12.8656921717512 27.3338240667742
"8381" 1676 11.1477535874397 30.7026008529657
"8382" 1676.2 8.5350992168421 34.3633297655286
"8383" 1676.4 7.33618449872632 38.4583032168954
"8384" 1676.6 4.71827577355096 42.5519069512179
"8385" 1676.8 3.27734473834211 47.8674417270469
"8386" 1677 2.16269104329402 52.2989534780478
"8387" 1677.2 1.69841993323463 56.9927769549807
"8388" 1677.4 2.0737623878421 60.5892274305783
"8389" 1677.6 3.00110201763591 61.6014274938664
"8390" 1677.8 2.53180587345749 62.8126441162497
"8391" 1678 1.76703225973683 64.4654798128322
"8392" 1678.2 1.40229012914211 66.9727974595401
"8393" 1678.4 1.6783932309628 69.554944707878
"8394" 1678.6 2.11485197022048 72.8403301174766
"8395" 1678.8 2.72333180983364 76.7552632256765
"8396" 1679 5.36777724184211 80.2791144424901
"8397" 1679.2 8.30388471266711 84.0149473340651
"8398" 1679.4 12.6709411346107 85.9565760244529
"8399" 1679.6 16.2193444287319 87.8417914565155
"8400" 1679.8 20.0831551376921 90.2763688727151
"8401" 1680 23.2441424687421 92.4898418988401
"8402" 1680.2 26.3987951558421 93.2063522228106
"8403" 1680.4 30.9070435315855 93.4069105347866
"8404" 1680.6 35.1787237881341 94.1949503362821
"8405" 1680.8 39.3133325739063 93.0261244402103
"8406" 1681 43.2797652496259 91.8323848903414
"8407" 1681.2 46.3845968180921 89.6142732641012
"8408" 1681.4 49.2023510558513 86.8095245981094
"8409" 1681.6 51.8510393332627 83.8634138011396
"8410" 1681.8 53.5063350794496 80.5845031770835
"8411" 1682 54.946111756669 77.7214322739516
"8412" 1682.2 57.5993530111114 75.6525025887689
"8413" 1682.4 61.369453891707 74.1934623737739
"8414" 1682.6 64.8204447725761 71.1856278714305
"8415" 1682.8 68.7698668849543 68.6832720231022
"8416" 1683 71.6115763204682 65.1079021596163
"8417" 1683.2 74.3822430200944 61.5396758922611
"8418" 1683.4 75.7640242331131 57.6214134144948
"8419" 1683.6 77.2886951752949 54.1068315105373
"8420" 1683.8 77.6767583469761 50.9554808352478
"8421" 1684 77.1045548252937 48.1778481745385
"8422" 1684.2 76.2834698698523 46.6587633195003
"8423" 1684.4 75.168101048548 44.3989321349607
"8424" 1684.6 75.1240845887484 42.8968991271776
"8425" 1684.8 77.031992083536 41.6006963427554
"8426" 1685 80.220233661933 40.7579806208992
"8427" 1685.2 83.5449619411451 38.7428370941719
"8428" 1685.4 86.6086261060542 37.472756212384
"8429" 1685.6 90.9277015265088 35.9015619300507
"8430" 1685.8 93.0019868983715 33.1245515414607
"8431" 1686 96.4561180646906 30.8289592593234
"8432" 1686.2 98.1069646698421 29.921758629475
"8433" 1686.4 99.9202565005296 31.6065942673026
"8434" 1686.6 102.368452418024 33.6046071438386
"8435" 1686.8 105.213643351248 35.9180893883338
"8436" 1687 107.585895525933 38.9513002176265
"8437" 1687.2 111.054976903642 41.778788138133
"8438" 1687.4 113.867057063466 43.7617759905446
"8439" 1687.6 116.848038397057 45.1879843487658
"8440" 1687.8 120.29452549907 44.3180216516436
"8441" 1688 122.163073873927 42.9658542051599
"8442" 1688.2 121.90059119537 42.3687442924068
"8443" 1688.4 121.494005205246 41.9784780210635
"8444" 1688.6 121.308882186166 40.2412049199631
"8445" 1688.8 120.555791075197 39.3473801521901
"8446" 1689 120.431401703088 39.3022131421083
"8447" 1689.2 120.616855535908 38.4908629761022
"8448" 1689.4 119.844007445906 39.0624805501356
"8449" 1689.6 118.404625726554 39.0805874432305
"8450" 1689.8 116.330007683824 38.5517458976719
"8451" 1690 113.920428730409 37.8789178037016
"8452" 1690.2 111.136060346202 36.9549183720101
"8453" 1690.4 107.879295810852 35.1481018587942
"8454" 1690.6 104.366859821232 33.3700475256701
"8455" 1690.8 102.415776940783 30.748654708099
"8456" 1691 101.004553418584 26.8290575117966
"8457" 1691.2 100.283019283875 23.0000532674297
"8458" 1691.4 100.581434962811 19.1100262295213
"8459" 1691.6 99.9353429552 16.2354028070848
"8460" 1691.8 98.1516798036068 13.0524821365489
"8461" 1692 97.7191293259645 12.0088596276125
"8462" 1692.2 95.830411184306 11.5552341342169
"8463" 1692.4 93.239034434419 10.1449704962882
"8464" 1692.6 90.5976440262013 7.76278825224252
"8465" 1692.8 88.5757619266113 6.60978336103818
"8466" 1693 86.5228288204073 7.02056552341401
"8467" 1693.2 82.7671617023814 6.58017826425976
"8468" 1693.4 78.2755699538733 6.50995046030259
"8469" 1693.6 73.7586617812094 5.70674996344927
"8470" 1693.8 70.5170564100121 6.9536005215101
"8471" 1694 66.7884849810421 8.04865365176904
"8472" 1694.2 62.9910036426682 8.95224827064227
"8473" 1694.4 58.8905363151118 7.6279592068665
"8474" 1694.6 54.4781602382088 6.43298317282343
"8475" 1694.8 52.0360041706278 3.64764482565336
"8476" 1695 50.6562583883754 4.19509293825677
"8477" 1695.2 47.9237729463927 6.06917034552942
"8478" 1695.4 46.1002046449684 8.21359552664273
"8479" 1695.6 43.1940478152754 10.3694618207234
"8480" 1695.8 39.5107963745949 13.0558080243047
"8481" 1696 35.485732684118 14.5503321980935
"8482" 1696.2 31.4775270879291 16.4048049341423
"8483" 1696.4 28.0938585024628 16.654531810128
"8484" 1696.6 27.4476943401212 17.0234844196761
"8485" 1696.8 27.7345787713856 20.0604626063162
"8486" 1697 28.4032574914492 23.3839855798115
"8487" 1697.2 29.1226920543421 27.1557618154901
"8488" 1697.4 29.7822402773715 31.3800013240019
"8489" 1697.6 31.3011915590982 35.3447186996486
"8490" 1697.8 32.7609146699626 39.0241367306407
"8491" 1698 34.4241337324973 41.7116395075073
"8492" 1698.2 37.0845476689983 44.3300831009276
"8493" 1698.4 40.5387653419658 47.0509163871757
"8494" 1698.6 44.4910891156464 49.8623809474249
"8495" 1698.8 48.0837118001647 52.0941903307643
"8496" 1699 51.7613759223895 55.6645568470111
"8497" 1699.2 55.6149817311932 57.1326850451603
"8498" 1699.4 60.4752612703782 56.8339976430416
"8499" 1699.6 65.0364686485633 57.0541844063363
"8500" 1699.8 70.0137237007278 55.460917807533
"8501" 1700 73.8655492019821 53.6906853614801
"8502" 1700.2 78.525462342048 51.8365012536371
"8503" 1700.4 81.9880106644993 49.0475332697615
"8504" 1700.6 83.9185574376817 45.7745342442825
"8505" 1700.8 86.7947272985122 42.7641695461035
"8506" 1701 91.1026583594135 41.4525031699595
"8507" 1701.2 95.0663355738421 40.1300578445213
"8508" 1701.4 99.5186853215564 38.6680314495309
"8509" 1701.6 103.432024740311 39.0631319973963
"8510" 1701.8 105.918872189541 42.1220985355435
"8511" 1702 107.262720351238 45.2413137693861
"8512" 1702.2 109.341212075015 48.4330315796247
"8513" 1702.4 113.009667036785 51.2023139998187
"8514" 1702.6 116.148715465815 54.2924332608009
"8515" 1702.8 119.459850979139 56.5889707034225
"8516" 1703 121.52058437973 56.0768294327146
"8517" 1703.2 122.139629255534 55.4519582202978
"8518" 1703.4 121.607298508502 56.262917086141
"8519" 1703.6 120.844192290749 58.6143732766817
"8520" 1703.8 120.225327292929 61.5874270178542
"8521" 1704 119.348340571616 65.687679117292
"8522" 1704.2 119.608556134414 69.550708696133
"8523" 1704.4 119.561870907973 74.2374180148312
"8524" 1704.6 120.375310233889 79.0129120282985
"8525" 1704.8 121.826023007153 83.7331779565844
"8526" 1705 123.368117043787 85.1023977911845
"8527" 1705.2 123.544337669062 84.5164302401094
"8528" 1705.4 123.540264117693 83.7276854746536
"8529" 1705.6 123.905771744577 82.7710996376636
"8530" 1705.8 123.883829348545 81.599537394882
"8531" 1706 124.660164860255 80.5333183277424
"8532" 1706.2 124.924765435464 78.9552484054766
"8533" 1706.4 125.947724830092 76.6961545081151
"8534" 1706.6 127.111715655905 73.9628679296062
"8535" 1706.8 127.522336326235 71.451383632749
"8536" 1707 127.869789165447 69.2058824768848
"8537" 1707.2 127.070364507898 66.931040494379
"8538" 1707.4 126.549516005342 63.0958943023136
"8539" 1707.6 126.776749563549 59.3555049908617
"8540" 1707.8 127.481613615128 56.2766952249722
"8541" 1708 126.391149906592 54.3402538805456
"8542" 1708.2 125.008860857503 51.2665620491094
"8543" 1708.4 124.407689220738 48.1108945335656
"8544" 1708.6 124.499764701521 44.0927530942653
"8545" 1708.8 122.978777231421 42.9124043339111
"8546" 1709 119.964941557678 41.7134366033992
"8547" 1709.2 117.566273754738 41.0621532287071
"8548" 1709.4 115.199100975732 41.6519399819801
"8549" 1709.6 113.66384670309 42.9936272204555
"8550" 1709.8 111.854408970132 44.1399473604101
"8551" 1710 110.02401360078 44.3937801664276
"8552" 1710.2 107.830956729327 44.1855822085248
"8553" 1710.4 105.633313512936 43.8045823105526
"8554" 1710.6 103.60082860466 42.7731241476265
"8555" 1710.8 102.424657986162 40.9525462027901
"8556" 1711 101.583100537405 38.9835106655213
"8557" 1711.2 101.484121725686 36.3719309800213
"8558" 1711.4 102.175806499621 34.0571712385585
"8559" 1711.6 102.716428990906 31.4654781620858
"8560" 1711.8 103.323350044995 29.7413426987452
"8561" 1712 102.185658000229 30.1454144058933
"8562" 1712.2 100.371763145986 30.2624712678664
"8563" 1712.4 98.3185548388936 30.3649119092891
"8564" 1712.6 95.5394121752145 30.3229967532241
"8565" 1712.8 92.1025763145387 30.0779541574732
"8566" 1713 88.1809110025053 29.7525906016111
"8567" 1713.2 84.9052971187251 27.4159711043412
"8568" 1713.4 81.2710323921176 25.1707532640921
"8569" 1713.6 78.8417287569046 22.1714664401151
"8570" 1713.8 76.9967637064671 19.4285115570213
"8571" 1714 74.8282157902129 18.8314857612148
"8572" 1714.2 72.6060636186234 19.6673755526463
"8573" 1714.4 69.4381760504135 20.1399850297044
"8574" 1714.6 65.7646481526234 22.0679587086776
"8575" 1714.8 61.9685575215979 22.9517554924901
"8576" 1715 57.3836502632754 24.2384362155901
"8577" 1715.2 52.7582798529003 23.3517138107459
"8578" 1715.4 48.5508977316909 22.7384443894203
[truncated: 20,038 more chars]
