# Supplementary material for: Adaptive switch to sexually dimorphic movements by partner-seeking termites
Source: Sci Adv. 2019 Jun 19;5(6):eaau6108. doi: 10.1126/sciadv.aau6108 (PMC6584256; doi:10.1126/sciadv.aau6108)
Supplement: Data file S1 [file aau6108_Data_file_S1.zip › Dataset/CfExperimetns/170630_173_M_04_set2_before-position_5FPS.txt]

"time" "x" "y"
"1" 0 60.2067351022985 3.79027001827452
"2" 0.2 65.0410287412153 2.10390714987092
"3" 0.4 67.8403995883565 4.11090949065481
"4" 0.6 73.8816495027775 5.40630665429691
"5" 0.8 80.6365751642136 6.56641441495274
"6" 1 86.4193643932157 7.79223884055603
"7" 1.2 90.3598087788716 9.62812301205842
"8" 1.4 94.5674612430006 10.8728415991894
"9" 1.6 95.1464241135903 13.2588557455584
"10" 1.8 98.2506913761143 17.0286743740548
"11" 2 102.824497896454 20.9527164132409
"12" 2.2 107.501979174021 24.8740397671598
"13" 2.4 112.099282093456 29.0728231578728
"14" 2.6 114.098570249299 30.6432181044822
"15" 2.8 117.265800796448 34.3928607825259
"16" 3 118.8401588153 36.8109208286475
"17" 3.2 120.768097815818 39.0622318885237
"18" 3.4 120.593540452026 41.0257436344682
"19" 3.6 121.906117714873 43.774023375026
"20" 3.8 122.900154904118 46.6858452084658
"21" 4 123.983570978476 50.3168353038466
"22" 4.2 124.479494174561 53.9982789528976
"23" 4.4 125.306682027318 56.9226254220093
"24" 4.6 125.805535238381 58.6924938848308
"25" 4.8 125.982373922699 59.0227502296774
"26" 5 125.890374219854 59.3249147494379
"27" 5.2 125.187347048974 60.8810682873838
"28" 5.4 125.711616192944 64.1886406794022
"29" 5.6 124.947844557531 66.3968056167355
"30" 5.8 125.408673908318 70.1587929094476
"31" 6 124.986275976579 73.6462456790394
"32" 6.2 124.538772494094 76.3682208550994
"33" 6.4 123.890662867209 79.7525636552879
"34" 6.6 123.152388908673 82.948005533384
"35" 6.8 122.503437343557 84.3911235508002
"36" 7 121.659716443364 86.043682916684
"37" 7.2 120.837364483309 89.3285504176852
"38" 7.4 119.503725726048 91.5175002331278
"39" 7.6 118.555149181323 94.3483246285306
"40" 7.8 117.627427630827 96.2653247367385
"41" 8 116.415098179836 98.5988283878887
"42" 8.2 114.490051245409 101.034663196916
"43" 8.4 112.648077554615 103.744518354902
"44" 8.6 109.735067455151 106.490197125665
"45" 8.8 107.169942144701 109.30337847651
"46" 9 103.855645894271 111.105612565377
"47" 9.2 102.051977849584 112.776762242802
"48" 9.4 100.067853665707 114.355796163966
"49" 9.6 99.8718403457413 115.046968841673
"50" 9.8 98.54222071911 116.078637737252
"51" 10 96.0241272591625 117.761167440704
"52" 10.2 93.2849118361681 119.265369981736
"53" 10.4 90.5682323357917 121.062919633063
"54" 10.6 87.9734464044023 122.023416930843
"55" 10.8 86.5130962402341 122.882301684377
"56" 11 87.2320783285591 122.802680352502
"57" 11.2 87.8285011614786 121.780504392919
"58" 11.4 88.6949516136227 121.880908241928
"59" 11.6 89.1177660901037 121.057608247322
"60" 11.8 90.0168852650399 120.480514000505
"61" 12 91.0011914788091 119.561903213216
"62" 12.2 92.2614522225459 119.370414265192
"63" 12.4 93.0368668905379 119.542470210182
"64" 12.6 94.0743059283989 118.736194360659
"65" 12.8 95.1565049808007 119.024855571948
"66" 13 96.5026686991142 117.722245592673
"67" 13.2 97.5455706990864 116.930881452318
"68" 13.4 99.1210532692636 116.388649067667
"69" 13.6 100.002720531759 116.165446127402
"70" 13.8 101.739211458591 115.042450804553
"71" 14 102.802476100371 113.899725714906
"72" 14.2 103.518863310498 113.387836385927
"73" 14.4 105.120641671495 112.023557603815
"74" 14.6 106.412243221783 110.997817531453
"75" 14.8 107.734233321187 109.415698262234
"76" 15 108.402049722753 108.585495332902
"77" 15.2 109.759382830749 108.331805296169
"78" 15.4 109.575469217418 107.663272601967
"79" 15.6 111.059841546484 106.336988920752
"80" 15.8 112.563467767775 105.282347507688
"81" 16 114.439374093809 102.966743660376
"82" 16.2 115.934350066009 99.8891086994567
"83" 16.4 117.57096217986 97.0105952508894
"84" 16.6 119.296688579756 95.8745184228575
"85" 16.8 120.173954498727 93.1939680511749
"86" 17 121.237447259099 90.2273305603759
"87" 17.2 122.306451041105 88.5342130010283
"88" 17.4 123.073218378357 87.1284464598196
"89" 17.6 123.730549280473 84.6661490123849
"90" 17.8 124.434657423765 81.8208903151544
"91" 18 125.078241906678 79.3954769482443
"92" 18.2 125.988085322654 77.3190219745401
"93" 18.4 125.483373346066 75.5085191768308
"94" 18.6 125.151434620099 73.4550754604582
"95" 18.8 124.337888730079 73.2756640436322
"96" 19 124.230358149028 73.7193141048397
"97" 19.2 123.350106583476 73.3803202524628
"98" 19.4 122.551596703248 74.0759851731369
"99" 19.6 120.455404268898 73.6649981665606
"100" 19.8 118.698490584897 72.2406991358433
"101" 20 116.132131727115 69.8116760727077
"102" 20.2 113.214676263476 68.7571357660966
"103" 20.4 110.107452192617 68.3607984696522
"104" 20.6 107.646400022721 69.8764139399316
"105" 20.8 105.908720241142 72.3560199668466
"106" 21 105.546237837337 74.4544844024855
"107" 21.2 105.684035135343 76.3764248238099
"108" 21.4 104.573906170183 78.3127208294302
"109" 21.6 101.09594059913 80.3653578094113
"110" 21.8 97.7570036481875 83.6661703839157
"111" 22 96.3222923968091 87.5585149471203
"112" 22.2 96.1562386233625 91.3223537461789
"113" 22.4 97.4450935079467 95.5544782357967
"114" 22.6 98.8253327900253 99.1187341657535
"115" 22.8 101.336025373583 101.196081847376
"116" 23 103.091623983378 103.630302927109
"117" 23.2 103.211217692434 105.940929667054
"118" 23.4 102.57441162746 107.963134096595
"119" 23.6 100.327736494424 109.358026409351
"120" 23.8 98.5377057133767 112.87041414451
"121" 24 97.8863328057029 115.540876670995
"122" 24.2 98.3028856611761 115.280699731375
"123" 24.4 98.4674819920803 115.707690944826
"124" 24.6 96.9568584690178 116.214188229698
"125" 24.8 94.5333015709298 117.991794746825
"126" 25 92.5786859987471 119.061689689694
"127" 25.2 90.001846786697 120.993244402195
"128" 25.4 88.4056117269886 121.300409561556
"129" 25.6 86.8403306105986 122.149617807271
"130" 25.8 86.4015957700294 122.518958508207
"131" 26 85.3383391813217 122.435592558217
"132" 26.2 85.0389144253482 121.614591609046
"133" 26.4 86.1374733273684 121.252574477165
"134" 26.6 86.2724653734307 120.823939620456
"135" 26.8 85.9737876894 120.342815495739
"136" 27 86.0536161178608 120.192638182376
"137" 27.2 86.3859508866662 120.222788618915
"138" 27.4 86.9703575127301 119.973860148876
"139" 27.6 87.5994876776591 119.726112088852
"140" 27.8 87.76573215712 119.670390538276
"141" 28 87.8450184771611 119.260613934178
"142" 28.2 88.1702609411539 118.815463697256
"143" 28.4 88.2432655012388 118.526975349163
"144" 28.6 88.5628903922921 117.482571888589
"145" 28.8 89.1786832604075 116.830610565492
"146" 29 90.2061936630841 115.130368813027
"147" 29.2 91.0791563274245 113.215782017325
"148" 29.4 91.9497355554961 110.095946616541
"149" 29.6 92.9085585837541 106.669323977173
"150" 29.8 92.6923670654605 102.630111897026
"151" 30 93.2633902894149 97.704321624508
"152" 30.2 93.90234217591 92.3532624118609
"153" 30.4 93.8935899063791 87.1679940291822
"154" 30.6 92.340691917945 81.9087932506352
"155" 30.8 90.788486920488 76.6627467359435
"156" 31 90.0093672260663 71.3882289970593
"157" 31.2 87.9130525531841 67.4872387142236
"158" 31.4 85.3457621301146 63.4738180554577
"159" 31.6 81.451287707701 60.5045401342671
"160" 31.8 78.3928136167899 58.3174861612964
"161" 32 76.37004553172 54.3818152484616
"162" 32.2 73.194865900111 51.6186858102607
"163" 32.4 69.9701735648091 50.7067017872879
"164" 32.6 66.9319808703283 51.3059091820272
"165" 32.8 64.5543604945469 52.4362228855964
"166" 33 62.9986410879442 54.3551910000508
"167" 33.2 60.0524581922168 56.6328081912565
"168" 33.4 56.9389060105234 59.0673966132022
"169" 33.6 53.1188254419695 62.0638027208361
"170" 33.8 50.7726831496702 66.0853977409577
"171" 34 49.5513072250427 69.979715942804
"172" 34.2 47.9803987286469 75.492287492186
"173" 34.4 46.4609482139212 80.6736793506732
"174" 34.6 44.6215071815259 85.8557893846146
"175" 34.8 44.3010946022004 91.2327530281239
"176" 35 44.035267489516 98.5828595988677
"177" 35.2 42.8926539123401 105.161073448721
"178" 35.4 42.4034303423963 111.041630803512
"179" 35.6 42.1916286576394 112.588173431018
"180" 35.8 40.1656737800591 112.2129333906
"181" 36 38.6103519891775 110.536637023481
"182" 36.2 34.0634790529701 108.439747810148
"183" 36.4 27.8387320726613 107.171420478802
"184" 36.6 23.2880015181943 103.914725267632
"185" 36.8 18.527541460599 100.423171368116
"186" 37 15.0231578279331 95.2864956161542
"187" 37.2 10.7598839380444 89.1793011337215
"188" 37.4 6.32947963616392 82.8960578679425
"189" 37.6 6.890113964245 81.5861058513509
"190" 37.8 7.37019481134964 78.1193610584833
"191" 38 6.00774454967115 72.2122744818677
"192" 38.2 4.80209591270099 64.663786357186
"193" 38.4 4.91338019830909 56.92009776068
"194" 38.6 4.91891532409065 49.4455528976546
"195" 38.8 7.6626156726091 42.2386319081022
"196" 39 10.9006629031388 36.464317928589
"197" 39.2 15.0286548330136 30.407481055709
"198" 39.4 18.4478877597725 24.1138649581217
"199" 39.6 19.7756615038567 20.3893251641641
"200" 39.8 22.482967668202 20.942882995295
"201" 40 27.2284677035856 20.2991144181787
"202" 40.2 32.7507867235267 19.5302533687316
"203" 40.4 37.9848567226384 18.3951113457924
"204" 40.6 42.6945704943151 15.7266853517636
"205" 40.8 47.1202078880234 11.5703147860093
"206" 41 49.5137983519877 7.93503226211646
"207" 41.2 52.0453669429973 7.14304757208453
"208" 41.4 57.3037650484227 8.097583864334
"209" 41.6 64.1549704187091 8.97602430400218
"210" 41.8 71.1579193054341 8.79209902737092
"211" 42 78.8799879901352 10.2732288900978
"212" 42.2 86.7618528353476 12.6094169149626
"213" 42.4 94.3249403758397 15.173098807096
"214" 42.6 100.048630373995 19.0228245444537
"215" 42.8 106.065766622403 21.6509441251834
"216" 43 106.698047353263 21.6035407033712
"217" 43.2 106.10737812284 21.3855126035144
"218" 43.4 105.863849846497 21.0418409363397
"219" 43.6 105.783389651164 20.8129938179506
"220" 43.8 105.549974769335 20.2402921675156
"221" 44 105.392168923956 20.5930280603495
"222" 44.2 105.488656972118 21.3421997053064
"223" 44.4 105.841733201671 21.4896422890573
"224" 44.6 106.095165435415 22.045577939232
"225" 44.8 106.266390613829 22.7387502603614
"226" 45 106.634324911779 23.7892594395537
"227" 45.2 108.039464115233 25.2562221601598
"228" 45.4 109.754197626712 27.6240514099556
"229" 45.6 111.726441002146 30.9032491249503
"230" 45.8 113.732108021722 34.3512036284896
"231" 46 116.065068700043 37.9478308921124
"232" 46.2 119.706008914295 39.6444349731872
"233" 46.4 119.691593446528 40.1247551188585
"234" 46.6 119.540957647205 39.7453647917883
"235" 46.8 118.987389893013 39.6834696234736
"236" 47 118.607091726573 39.7602151444399
"237" 47.2 118.505728229405 39.4876536446426
"238" 47.4 118.072025988874 38.8264932162059
"239" 47.6 117.520640528356 38.5595855513361
"240" 47.8 116.964363172279 37.8588216843222
"241" 48 116.375799198525 37.4417169368792
"242" 48.2 115.431801645976 36.8909093867911
"243" 48.4 114.573171246398 36.7691375305237
"244" 48.6 112.730215443149 36.5765637008644
"245" 48.8 109.895991838977 35.7456936096002
"246" 49 106.857597116153 35.4373777393397
"247" 49.2 102.663821829363 34.7370561985435
"248" 49.4 98.1164270381317 33.8606185252086
"249" 49.6 93.6927687653193 31.7278361365348
"250" 49.8 89.2328256098196 30.2521851718548
"251" 50 83.9118986408526 28.651217005663
"252" 50.2 78.5071171348729 26.8513182427
"253" 50.4 72.2060940447432 26.7123671973143
"254" 50.6 68.3808678450764 29.5702315761745
"255" 50.8 65.3929229165814 32.8471617973428
"256" 51 64.6848771560917 36.8058261084783
"257" 51.2 65.0558234688617 39.9958247070759
"258" 51.4 64.7491600212191 42.9112729197822
"259" 51.6 61.9831877507986 44.5900593681917
"260" 51.8 56.7246374087123 46.6698929228538
"261" 52 50.8705481572665 48.4364919069235
"262" 52.2 44.5952072570112 50.2132334573596
"263" 52.4 38.3199888837182 51.0438826171295
"264" 52.6 32.361511955243 53.605313155006
"265" 52.8 26.0659547935118 56.4692449577265
"266" 53 20.7433220270459 59.8471827940074
"267" 53.2 15.6838991809886 62.8167038840176
"268" 53.4 10.7095794125591 66.8386582492556
"269" 53.6 5.83136673682604 69.3729340443344
"270" 53.8 5.94549029016254 69.019733629997
"271" 54 5.77183367153323 66.6640404317642
"272" 54.2 6.63373613420382 65.6637306172969
"273" 54.4 7.03471340400423 64.8442543779632
"274" 54.6 5.89691702212487 62.0464077923232
"275" 54.8 5.2348485782016 59.6429323414769
"276" 55 5.82994151319847 55.673526772827
"277" 55.2 4.63011404431852 51.9756297433456
"278" 55.4 4.41236744953637 48.959251382584
"279" 55.6 4.56785416467272 50.0247295691294
"280" 55.8 4.69725705177968 50.786028720961
"281" 56 4.60026779735197 51.4419479147736
"282" 56.2 4.26501075872087 51.5766217104022
"283" 56.4 4.35733922936464 51.47399866043
"284" 56.6 4.73399729019226 51.5456661271685
"285" 56.8 4.86281927870818 51.5579216544756
"286" 57 5.04178514324152 51.969133357267
"287" 57.2 5.14793323105234 52.6680795354562
"288" 57.4 5.38765223665258 53.6260055569239
"289" 57.6 5.54118866121088 54.3770176972057
"290" 57.8 6.24696045943518 55.0949152761065
"291" 58 7.66728330499331 56.323729328718
"292" 58.2 9.63745493872059 58.6870180309066
"293" 58.4 11.9977154888265 60.6182816862457
"294" 58.6 15.4613608595906 62.3012805705534
"295" 58.8 19.573800777728 64.1714252562941
"296" 59 23.1440486144125 67.0000973635401
"297" 59.2 27.4305167947383 67.70381678965
"298" 59.4 32.2133921159182 69.5438266952567
"299" 59.6 37.0687367378369 70.4132594690966
"300" 59.8 41.9501255459742 71.6628192825673
"301" 60 47.3351759940355 71.3948219008739
"302" 60.2 52.7026794093385 71.8510229704316
"303" 60.4 58.0188119791424 72.4975690012911
"304" 60.6 62.6764526803231 73.5836601908134
"305" 60.8 68.5730966354727 74.4844027211294
"306" 61 74.4498425317148 73.2444404632229
"307" 61.2 79.4550188304848 70.4516116061319
"308" 61.4 83.413566578699 65.7126952374205
"309" 61.6 87.6235115160355 61.2994379348361
"310" 61.8 90.3227333510801 55.6568057004676
"311" 62 90.6286391514527 50.2724085276893
"312" 62.2 90.5062974202153 43.9767655829334
"313" 62.4 88.8117801635903 38.8849814095272
"314" 62.6 86.044655784054 35.5223613241777
"315" 62.8 83.2755930783143 30.5981608118338
"316" 63 79.3387785645459 25.0062289563601
"317" 63.2 75.2031403061134 20.0396506938261
"318" 63.4 70.2408962430933 17.479247300539
"319" 63.6 66.774117122407 15.7447240189279
"320" 63.8 62.4912068367446 14.3200026250473
"321" 64 60.5993720321856 13.3478911290257
"322" 64.2 61.5385440313608 10.8720004053677
"323" 64.4 63.2636247119381 9.64751465901509
"324" 64.6 63.8915009417683 10.1930282370858
"325" 64.8 63.7453301099424 10.7383097828355
"326" 65 64.3026889244368 11.454246728966
"327" 65.2 63.8725679045511 12.5323753029506
"328" 65.4 62.2132998763575 13.4035867794667
"329" 65.6 59.4870117258516 14.5767581951788
"330" 65.8 55.9613575845956 16.3657427388404
"331" 66 51.3768487563874 16.7673265664383
"332" 66.2 45.5794481928832 17.0433756071059
"333" 66.4 40.3865636372766 17.2563119251554
"334" 66.6 37.3832745815503 19.8180142293433
"335" 66.8 34.71419705053 23.7454480682161
"336" 67 33.0509301584387 28.6456781304022
"337" 67.2 33.8794936723272 33.7813499656552
"338" 67.4 32.830619596492 39.7740215493412
"339" 67.6 32.8648333636648 46.2405149655259
"340" 67.8 32.0698068530515 51.5882029950385
"341" 68 32.6481568924726 59.0267284867676
"342" 68.2 32.9070767624948 64.7855731789451
"343" 68.4 31.2286429200545 70.030240649984
"344" 68.6 28.1348513097564 73.076057555218
"345" 68.8 22.500352217388 75.6976946721127
"346" 69 17.2954247605763 80.2117473284539
"347" 69.2 14.9537908590591 83.8360005328772
"348" 69.4 13.928974308165 83.1703661984022
"349" 69.6 13.4449683642427 81.6856045123225
"350" 69.8 11.9690218051636 80.8598999134476
"351" 70 9.26134874399012 79.1343883412901
"352" 70.2 10.4343500547315 77.6946150159366
"353" 70.4 10.4961746040796 76.5166333891235
"354" 70.6 8.8017499064004 73.6889195268457
"355" 70.8 5.15726399038409 69.3385484250772
"356" 71 3.58646849657016 66.4591874035969
"357" 71.2 6.02882837211343 65.3207867827239
"358" 71.4 7.21953300929557 61.3825267127806
"359" 71.6 6.93276996592124 55.8675417863274
"360" 71.8 6.29795237595196 51.3036342868308
"361" 72 6.31139221460118 45.8678510479665
"362" 72.2 8.32616962637158 43.7896554530272
"363" 72.4 11.2422653810818 40.041662212584
"364" 72.6 14.5821153211764 35.4638640191267
"365" 72.8 18.4901426734719 31.1535649185766
"366" 73 22.5781977807393 26.531824352065
"367" 73.2 26.2698677497401 23.0798724760229
"368" 73.4 31.5807048075802 19.4610217460166
"369" 73.6 36.2142464868579 17.2811894930241
"370" 73.8 39.7177239578805 14.1955438426879
"371" 74 42.6102704680364 9.88689234065218
"372" 74.2 45.7850922329137 8.8714426104138
"373" 74.4 49.8376748847696 10.0930696842443
"374" 74.6 53.9502316413738 9.3417203976963
"375" 74.8 59.1007982906022 8.04736501802287
"376" 75 64.9147190060026 6.96401893182153
"377" 75.2 70.3556433881495 8.26668294054047
"378" 75.4 75.648576871899 11.8783202592336
"379" 75.6 81.5922235181814 15.044321761083
"380" 75.8 87.7705230643091 18.7360410466575
"381" 76 94.9245838607446 22.3252854375635
"382" 76.2 102.995673096977 24.2539330880338
"383" 76.4 104.845142702581 23.3505133810109
"384" 76.6 104.303943773809 23.9320952834022
"385" 76.8 103.616567515405 25.3876409929128
"386" 77 103.673174971979 28.2377458598596
"387" 77.2 104.755026112227 32.2897102512044
"388" 77.4 105.436343011881 37.568520666629
"389" 77.6 106.306213706871 42.57629202233
"390" 77.8 108.221677416732 47.8074703537964
"391" 78 110.529491078004 51.95172665168
"392" 78.2 114.915048266782 55.6671314439658
"393" 78.4 118.921279978433 57.9077593950536
"394" 78.6 122.601000401725 58.5606775276545
"395" 78.8 123.076986732174 59.0678728529442
"396" 79 124.100924318319 59.100225100806
"397" 79.2 123.856878099476 59.4609029289577
"398" 79.4 124.157869666555 60.9412484673658
"399" 79.6 124.877920086931 62.6146683319068
"400" 79.8 125.046819476278 63.7737642173845
"401" 80 124.797372985025 64.4434289414022
"402" 80.2 124.693649061367 65.1266222457031
"403" 80.4 124.821463116287 64.9034006710305
"404" 80.6 124.888576497314 64.6863112098508
"405" 80.8 124.686104700033 64.1969748748882
"406" 81 124.828190171809 63.819678432072
"407" 81.2 125.057607006755 62.9835610618346
"408" 81.4 124.896672809106 62.542846230267
"409" 81.6 124.756925427372 62.3789615506432
"410" 81.8 124.558679865573 62.4282854146749
"411" 82 124.000542298716 62.564663158991
"412" 82.2 123.598117492064 62.195501593484
"413" 82.4 122.779801765322 61.3690590720482
"414" 82.6 121.916516327648 60.2667213607593
"415" 82.8 121.501630358066 58.7808182561269
"416" 83 120.710671604309 57.1383812716916
"417" 83.2 119.86662309962 55.0197063320238
"418" 83.4 119.077741163865 52.4789968049855
"419" 83.6 117.319909460891 49.1491844506204
"420" 83.8 115.284761122773 45.4107457700022
"421" 84 113.628539668209 41.0356673282308
"422" 84.2 111.045726975741 36.6368769691497
"423" 84.4 107.42944479846 32.8632896518585
"424" 84.6 103.61831172275 28.4995495683728
"425" 84.8 98.9486357784791 24.5626962318522
"426" 85 94.003428793294 20.7588232930385
"427" 85.2 88.2246170148301 17.4269486572864
"428" 85.4 82.474376804294 13.3274989847052
"429" 85.6 76.7885539619 9.00381938712945
"430" 85.8 73.9138263728304 4.37574091818941
"431" 86 74.0661412817575 4.61021430121661
"432" 86.2 72.8326799992447 4.98947093332297
"433" 86.4 70.3272171329 5.12408903394763
"434" 86.6 66.4688430906273 4.91948633870521
"435" 86.8 62.0043587976841 5.62317001874593
"436" 87 56.9208070278091 7.22589251812632
"437" 87.2 51.7482425886367 8.93033813288494
"438" 87.4 46.5640457746163 10.9609169571251
"439" 87.6 41.6362161255948 13.3037849256879
"440" 87.8 36.844405225344 16.7506214800533
"441" 88 33.7286443057509 20.985735672251
"442" 88.2 31.0536161119815 26.1549032242987
"443" 88.4 29.3444814231463 32.4156556117394
"444" 88.6 29.0046864481539 38.6483138644367
"445" 88.8 27.3284218359303 44.2572498202204
"446" 89 24.9073264027805 50.0296929768308
"447" 89.2 20.8874398948657 52.9310857258456
"448" 89.4 17.871246322698 53.9227969563188
"449" 89.6 14.624876653963 56.9239086962227
"450" 89.8 16.1959666285822 59.8861447761333
"451" 90 18.7701454218176 62.4353519612327
"452" 90.2 21.6911371744519 64.2557500876968
"453" 90.4 27.2246935822036 65.8389206149251
"454" 90.6 33.5031692039983 67.5559774393481
"455" 90.8 38.4757447001268 67.9473628435797
"456" 91 44.3483316108185 65.8135167653644
"457" 91.2 49.4885641933956 62.4553455316618
"458" 91.4 54.0499463896691 58.3743725405622
"459" 91.6 57.8383706060212 55.6763964716749
"460" 91.8 62.0148169362808 51.3194297855531
"461" 92 65.1671336272744 46.2803053136794
"462" 92.2 67.2386750935691 40.1213414508822
"463" 92.4 68.0005564356132 34.0224984635362
"464" 92.6 66.6963756595857 28.8191509896362
"465" 92.8 65.7048466384758 23.0275969533022
"466" 93 66.3249991005374 17.2355950930109
"467" 93.2 67.4247984503546 14.8948328388264
"468" 93.4 70.3140542363805 14.0733494721369
"469" 93.6 73.0310735214491 13.7966182210422
"470" 93.8 74.3817529725143 12.2855897282969
"471" 94 77.5221140429328 10.3665903442372
"472" 94.2 76.7502017595411 11.7534790281135
"473" 94.4 75.7314342789225 12.1356614211135
"474" 94.6 74.3863253470948 12.2986312327428
"475" 94.8 72.3071063437547 12.1592159164239
"476" 95 68.8045990780091 11.2474616597322
"477" 95.2 63.9007928302153 9.89883554043343
"478" 95.4 58.0845045830683 9.23458720692069
"479" 95.6 52.1838096428611 10.4812604128827
"480" 95.8 46.3198540361347 11.3023003891464
"481" 96 39.744872431952 11.8859047923502
"482" 96.2 36.5659755261463 12.1599887827394
"483" 96.4 37.0891483683424 12.8997635388022
"484" 96.6 36.6499463878091 13.6913443436976
"485" 96.8 35.0389312559795 15.5284256191408
"486" 97 30.8094046659091 18.5305841290022
"487" 97.2 25.4287875582393 20.6568810550185
"488" 97.4 21.0018307961993 22.0724516881949
"489" 97.6 21.6689247865753 20.9788677011295
"490" 97.8 22.4777642106716 19.7185344005772
"491" 98 23.5462829026662 18.1356623229022
"492" 98.2 24.5403523456698 16.5158217584781
"493" 98.4 25.5009730358091 15.3307949903677
"494" 98.6 26.5032901165053 14.3291579403009
"495" 98.8 28.5743932299032 13.0871078490963
"496" 99 30.8685280094424 10.2499656140022
"497" 99.2 33.8151932201841 8.50944329921468
"498" 99.4 36.4148461999741 7.18305041079393
"499" 99.6 39.9626317713459 6.12239576960217
"500" 99.8 43.4504931831639 4.03806340691831
"501" 100 47.5414471147446 2.78877902549895
"502" 100.2 50.7841207012466 2.54182447518343
"503" 100.4 54.4752074084608 1.72686883168307
"504" 100.6 58.3446622247523 1.70471474506127
"505" 100.8 62.7539039104277 0.930231259340319
"506" 101 66.210756298156 1.01285116441238
"507" 101.2 68.6816800294474 1.45245218875324
"508" 101.4 71.9137258624355 1.79071532850108
"509" 101.6 74.590073301017 2.03417935972891
"510" 101.8 77.7934588430591 2.66281428166304
"511" 102 77.6642748119439 3.67642845440218
"512" 102.2 79.534138132724 5.30680227985962
"513" 102.4 82.4942628843821 6.89277241346959
"514" 102.6 85.0181558559214 8.94968664096397
"515" 102.8 87.179748661146 11.0708269276631
"516" 103 90.7919347011349 12.7070978080988
"517" 103.2 94.2339033268414 13.8391925177248
"518" 103.4 96.5954739171528 13.6569624049334
"519" 103.6 96.6486642698852 13.5716291079457
"520" 103.8 96.5608523923729 14.3328119868809
"521" 104 96.4829441918297 15.4846823907011
"522" 104.2 97.2431014658297 17.0606922587424
"523" 104.4 97.9039099507769 19.3294686150151
"524" 104.6 98.1946797875038 21.8200346905074
"525" 104.8 99.6040466496155 25.5430146173377
"526" 105 100.787256587021 29.1205108004931
"527" 105.2 102.535414605727 31.9501258957287
"528" 105.4 104.591882135173 32.9654972997658
"529" 105.6 108.271499341676 33.5607516948001
"530" 105.8 111.048476449986 35.0003971355787
"531" 106 111.300342761693 36.4847461136837
"532" 106.2 112.047114437397 36.8813340109316
"533" 106.4 112.785902744411 36.4037207202797
"534" 106.6 114.104010590574 35.8471934181081
"535" 106.8 113.168719042662 36.1057285663139
"536" 107 112.890618287258 37.3084790384022
"537" 107.2 112.407063581191 38.8766088571032
"538" 107.4 112.209579423409 41.3825433477822
"539" 107.6 112.508525889819 45.106469787883
"540" 107.8 113.661117837095 48.6319973681451
"541" 108 114.017462902422 53.2988461417512
"542" 108.2 116.171984817431 57.4264224825373
"543" 108.4 118.080066734891 61.8654349813476
"544" 108.6 120.768097815818 65.3720964384115
"545" 108.8 122.434425679165 66.6887505002772
"546" 109 122.430239498373 66.7712671533113
"547" 109.2 121.304160090887 67.4340989293439
"548" 109.4 120.289174141482 69.610240908306
"549" 109.6 119.288895962198 73.0389940580411
"550" 109.8 116.69311255602 76.0281135879343
"551" 110 113.223807281782 79.7720416768616
"552" 110.2 109.231018214919 83.7874680439802
"553" 110.4 104.549041212622 86.8850361864396
"554" 110.6 100.126534027145 89.7439033580022
"555" 110.8 96.2204856190412 93.6599079491343
"556" 111 93.4964903565048 98.0854495008717
"557" 111.2 91.4762897750591 103.070208040816
"558" 111.4 91.0146455898533 107.504899982783
"559" 111.6 88.7648359271752 109.936783079581
"560" 111.8 85.0387078608716 110.636313352483
"561" 112 79.3121063794933 112.263162746244
"562" 112.2 73.9360093735064 113.183955960604
"563" 112.4 68.1964732588091 111.906691913394
"564" 112.6 64.0593341127029 109.425958382995
"565" 112.8 60.2450936316587 105.996463281207
"566" 113 54.7866078933818 102.772848573911
"567" 113.2 49.3346577687308 101.109675393307
"568" 113.4 43.7110403320752 100.782312620778
"569" 113.6 37.7511998745014 99.649940323915
"570" 113.8 31.6422436441775 99.215321750139
"571" 114 25.601453595016 98.4214204845832
"572" 114.2 21.0805433121545 99.8613136163294
"573" 114.4 21.0602252000912 97.5920351308381
"574" 114.6 19.055878883604 94.1066623673253
"575" 114.8 16.1959666285822 89.0379899968139
"576" 115 12.8533156273457 83.6084777220851
"577" 115.2 9.22905942270653 78.0811339907612
"578" 115.4 7.73933524933686 71.6164262618744
"579" 115.6 6.22214154269588 64.0612465484022
"580" 115.8 4.18144658547247 57.2160193312042
"581" 116 5.88184980220334 55.1093589585176
"582" 116.2 9.69019374778967 52.6328798451012
"583" 116.4 14.1167129085234 47.8457935882593
"584" 116.6 18.8476772992333 43.4040951853416
"585" 116.8 22.8066378090758 37.9709285196022
"586" 117 27.1986576144091 33.2148809622688
"587" 117.2 30.913817073085 27.644096686678
"588" 117.4 34.3963036460679 21.5670607102492
"589" 117.6 37.9625435411696 15.8218293854371
"590" 117.8 40.9992553362068 11.1811008987658
"591" 118 45.0255817177969 11.6556510984997
"592" 118.2 48.0710748132165 11.0228233420688
"593" 118.4 54.2631359524227 9.09646966422036
"594" 118.6 60.0754597149091 5.87610044966885
"595" 118.8 64.8204806595738 3.83005078884335
"596" 119 63.7077445558391 2.93117278805218
"597" 119.2 63.1900611047769 2.94493957317637
"598" 119.4 63.4296536864341 3.14296553083967
"599" 119.6 64.5714221725833 4.11203419266025
"600" 119.8 66.9562166538617 5.3419390933706
"601" 120 71.0681785161424 6.37718403160218
"602" 120.2 76.3878231941539 7.10728418926425
"603" 120.4 81.3248365321268 7.87144225050806
"604" 120.6 86.3562304518933 8.38732931969691
"605" 120.8 90.357058209788 9.91605889169691
"606" 121 93.5350490588091 10.7488574689506
"607" 121.2 93.4188050770462 11.083674834196
"608" 121.4 93.646228524054 12.4003265476777
"609" 121.6 95.995920523733 14.3526105197283
"610" 121.8 99.3669648825644 17.3211530385298
"611" 122 103.353747181309 20.4884726798084
"612" 122.2 107.611756862156 23.4136894631943
"613" 122.4 108.464591832033 22.9075212085511
"614" 122.6 107.496604324609 22.8660075555601
"615" 122.8 106.780332419005 23.0692298806496
"616" 123 106.614520834383 22.9633953565903
"617" 123.2 106.443355483108 23.2662311141548
"618" 123.4 106.568742249953 23.4514122736496
"619" 123.6 107.478226896007 23.6255094076989
"620" 123.8 107.084723189411 23.4485175616471
"621" 124 106.893229488372 23.9042278172459
"622" 124.2 106.863409488926 23.7450698570405
"623" 124.4 106.62042304563 23.1999142778653
"624" 124.6 106.481477631622 22.8014723707772
"625" 124.8 106.29741744134 22.816746667096
"626" 125 105.760284689839 22.5547250749665
"627" 125.2 105.421374966589 21.7269028757922
"628" 125.4 104.481067798819 20.8375310527031
"629" 125.6 104.270075380413 20.2843346215012
"630" 125.8 103.651283488052 19.9867376506143
"631" 126 102.757798638828 19.2568543593245
"632" 126.2 101.837018280828 18.7978714378173
"633" 126.4 100.153184005383 17.7490652817982
"634" 126.6 99.4672568049267 17.2251689748728
"635" 126.8 98.0571067696507 16.5835981823527
"636" 127 96.4029151379909 16.3579351312204
"637" 127.2 94.0856758021553 15.9907861365464
"638" 127.4 90.2930449656617 15.3752326527601
"639" 127.6 85.3495873982004 15.4950035422826
"640" 127.8 80.9952082308308 14.5935515935761
"641" 128 75.810176168075 15.2069525666149
"642" 128.2 70.9683598842031 16.8096052320385
"643" 128.4 66.8147290472153 19.0035348403397
"644" 128.6 63.1566305321891 22.6938243300822
"645" 128.8 59.4873595443252 26.3649122366925
"646" 129 57.2130644645932 30.4986836722204
"647" 129.2 53.2331392997734 31.8942284709022
"648" 129.4 49.2332641199162 33.3592609774022
"649" 129.6 45.0381935160184 33.117804659344
"650" 129.8 41.2108900318091 32.3680724947437
"651" 130 36.80462955403 32.4600954248789
"652" 130.2 32.8403209797393 30.7669385442626
"653" 130.4 27.9470094155932 29.8298644844704
"654" 130.6 25.3080543336955 30.4118240374476
"655" 130.8 25.1400902895667 32.270620221584
"656" 131 23.837618140551 35.0975744423377
"657" 131.2 22.5420812810994 39.5358215868538
"658" 131.4 20.6723010437336 42.5328402408267
"659" 131.6 17.8680073700392 46.3827742633491
"660" 131.8 15.2721335592582 50.6848627934022
"661" 132 13.7322318162686 50.6538750318076
"662" 132.2 11.4091050944663 49.7494258886308
"663" 132.4 10.9963818702953 48.7003193581912
"664" 132.6 12.1814877190544 49.1777661870437
"665" 132.8 12.8260792562073 51.036605880765
"666" 133 12.8504136483569 53.9184581706978
"667" 133.2 10.705299247728 58.5041079691049
"668" 133.4 8.56746955051962 63.7259988352443
"669" 133.6 8.8066635817383 68.3633350784553
"670" 133.8 9.70071850869605 73.2668572319674
"671" 134 11.1266996116396 79.5266781295463
"672" 134.2 12.4294352449841 84.9315900594772
"673" 134.4 14.7890901163591 90.1356403108272
"674" 134.6 17.9238871547755 95.3552401399316
"675" 134.8 20.0346121789556 101.268020377273
"676" 135 22.4468438789321 102.993728353353
"677" 135.2 26.3628999994976 104.409682792992
"678" 135.4 31.6606090258345 107.555546172106
"679" 135.6 37.1534693684501 108.783119561761
"680" 135.8 43.0764426750841 110.378567726727
"681" 136 48.8350098095972 112.28748241086
"682" 136.2 52.6987668351341 116.401125269752
"683" 136.4 53.8648874119298 118.509058847695
"684" 136.6 55.2482480958007 117.181387558654
"685" 136.8 57.7829913105613 115.571315976632
"686" 137 62.3275112424307 113.679539030591
"687" 137.2 66.6862492940923 110.613091302845
"688" 137.4 70.4598244214848 106.548910779213
"689" 137.6 75.2935168346498 102.942386282278
"690" 137.8 80.29844614311 98.9345443733845
"691" 138 84.6239428438356 95.0890454278889
"692" 138.2 89.5148125233984 90.9846311981343
"693" 138.4 92.6819061855431 86.0139434527416
"694" 138.6 93.8732951414223 80.5167224130437
"695" 138.8 93.3074938877896 75.4154030783051
"696" 139 91.1895187313767 69.8731733896995
"697" 139.2 89.6012978851061 64.3450453550853
"698" 139.4 87.5655787012208 59.1041160980198
"699" 139.6 85.2964262762902 54.2398801471569
"700" 139.8 82.7400705157797 50.5462280037845
"701" 140 78.9877255406914 48.1969303526963
"702" 140.2 75.5383883161061 45.9473147138378
"703" 140.4 70.8234873674856 44.5249818709316
"704" 140.6 66.5149132284455 43.3346074775234
"705" 140.8 61.8024420217778 42.7744834716209
"706" 141 57.0739522661608 43.0328153203692
"707" 141.2 51.7537531331386 42.685090430834
"708" 141.4 45.8854203949125 40.5855832358505
"709" 141.6 39.7391901931928 38.9438641619371
"710" 141.8 34.9844332593821 38.5494982696044
"711" 142 30.5730072712295 36.7786352662885
"712" 142.2 25.273210556708 37.4458929325145
"713" 142.4 22.2107589681791 39.3913730802522
"714" 142.6 19.6138983219025 42.8876276165891
"715" 142.8 16.6427439014037 46.9973191636454
"716" 143 14.2748822792004 51.4259643033065
"717" 143.2 12.3557308065929 52.7575997356184
"718" 143.4 8.65569293184756 52.6545720496329
"719" 143.6 9.03994825716623 50.32315445717
"720" 143.8 10.0200330780018 48.9457575922279
"721" 144 11.4127248910091 47.4189405259476
"722" 144.2 10.9834596068679 43.4721068470786
"723" 144.4 10.0170134425617 39.325771669495
"724" 144.6 9.91100993588357 39.2600487047851
"725" 144.8 12.1550912500857 39.585310315849
"726" 145 14.9735866214028 38.2718971540897
"727" 145.2 18.1851056657989 34.7852952805348
"728" 145.4 20.8550875752068 30.4465678913567
"729" 145.6 22.6250446825091 25.1264152615272
"730" 145.8 24.3039437652574 20.1981293747815
"731" 146 26.4577227082574 19.1438331182298
"732" 146.2 30.425599767762 19.2155149274375
"733" 146.4 35.4434176912858 17.4838783968557
"734" 146.6 40.2697429306662 15.7561219474379
"735" 146.8 44.7228166376891 13.1392645050822
"736" 147 49.1513280626284 11.8450015288841
"737" 147.2 53.4336627850896 8.54226282381681
"738" 147.4 56.9778884348311 5.52434332165493
"739" 147.6 58.1445111885032 6.63946606601394
"740" 147.8 61.4713171405973 9.00899690261394
"741" 148 66.8128161982698 10.2937662927505
"742" 148.2 72.5673775843091 10.8037235068383
"743" 148.4 79.4048338978403 10.9219696550272
"744" 148.6 83.287595561588 9.55399136148639
"745" 148.8 82.6766430706026 9.59610138945652
"746" 149 82.7457200084865 9.39683588511186
"747" 149.2 82.8274573497769 8.80506959917638
"748" 149.4 83.8815741238709 7.89225485141248
"749" 149.6 83.5162337751614 7.18121471748172
"750" 149.8 82.6567377664909 6.92932177664081
"751" 150 82.5401227301386 7.25504540703854
"752" 150.2 83.113538044293 8.04070481317638
"753" 150.4 84.4266397366601 8.90500885225324
"754" 150.6 86.2779670684495 9.75269908468307
"755" 150.8 88.8514994028736 11.1104924214667
"756" 151 91.5092966040617 12.816622105939
"757" 151.2 95.2238651358791 15.0883947093822
"758" 151.4 98.6700698107778 17.8211580619959
"759" 151.6 102.733719909839 20.0755274994931
"760" 151.8 107.170370161184 21.5912281262772
"761" 152 107.05638137582 21.2736177584681
"762" 152.2 106.294248034228 21.5033878182086
"763" 152.4 106.184541196465 22.4153089111834
"764" 152.6 105.716761333567 23.3260080540992
"765" 152.8 105.262058671247 24.9751347309647
"766" 153 105.836388491075 28.3719162744235
"767" 153.2 106.367227803238 32.2855104446879
"768" 153.4 107.748911845341 35.8366702483383
"769" 153.6 110.012960001737 39.1957508553816
"770" 153.8 112.002328996819 43.693809396921
"771" 154 114.583663206004 47.8928080889855
"772" 154.2 116.958121513928 52.1574921976224
"773" 154.4 117.760782002728 56.8032241660238
"774" 154.6 119.730254692048 61.4070073603196
"775" 154.8 121.506942269052 66.0650252631031
"776" 155 124.271893257655 69.1929137707749
"777" 155.2 123.023672679025 68.7920448185103
"778" 155.4 121.940987314598 70.5443221874572
"779" 155.6 121.920230034007 74.3188777567512
"780" 155.8 122.727000725752 78.4471687000059
"781" 156 122.924310026837 80.0112255003013
"782" 156.2 122.293137375969 79.9975312376475
"783" 156.4 121.933198684379 80.5736690048414
"784" 156.6 121.524429711732 82.5676939632868
"785" 156.8 121.776904665426 83.670417927561
"786" 157 121.542237591927 83.1599430422294
"787" 157.2 121.56232929092 82.4130788641244
"788" 157.4 121.64717166935 82.089237627213
"789" 157.6 121.588804357378 81.8204559112004
"790" 157.8 121.393003252638 81.4560051783736
"791" 158 121.632714223698 81.2594542334022
"792" 158.2 121.360869021064 81.2270047849399
"793" 158.4 121.192343587677 81.0719685311758
"794" 158.6 121.235371357903 80.7907399778361
"795" 158.8 121.264517079938 79.8288999550169
"796" 159 121.345848065242 78.7838763904562
"797" 159.2 123.097474949756 78.1712840042504
"798" 159.4 123.017032840713 77.5240367574717
"799" 159.6 122.842193690187 77.0003585564562
"800" 159.8 123.094498143388 75.9826552282969
"801" 160 122.972715371182 74.004937537184
"802" 160.2 122.725325189529 71.2298452657012
"803" 160.4 121.845251583211 67.9717913910629
"804" 160.6 121.272501240622 64.00052598129
"805" 160.8 119.919137121959 59.3071833233274
"806" 161 119.897824301192 54.2959506375424
"807" 161.2 119.73993022062 49.2422103369427
"808" 161.4 120.891412362882 48.051661168237
"809" 161.6 120.540212094382 47.749007138084
"810" 161.8 119.240367403283 47.724625486218
"811" 162 117.876206375045 47.0784507576385
"812" 162.2 115.081126807996 46.1951126251685
"813" 162.4 112.095555832309 44.6230253933188
"814" 162.6 108.458978193829 42.5069016849362
"815" 162.8 104.817049933759 40.8245570540022
"816" 163 100.278911007979 38.8219213146822
"817" 163.2 95.4341494593295 37.6906614314022
"818" 163.4 89.9785056617266 37.2730188163712
"819" 163.6 84.6423477654046 35.9901644917617
"820" 163.8 79.3454466108091 34.3989614658861
"821" 164 74.1200392503517 32.5637252870086
"822" 164.2 68.1034752944367 31.026864174732
"823" 164.4 61.7567318069114 30.4118240374476
"824" 164.6 56.1144441155856 30.8158746208492
"825" 164.8 51.4511696309815 33.2450455496091
"826" 165 47.0711722720649 36.9174086827743
"827" 165.2 43.7278552279424 41.3511194621355
"828" 165.4 42.5847159384653 46.5087239365584
"829" 165.6 40.8346897482479 51.4999252437797
"830" 165.8 39.4073796366326 57.4854612570786
"831" 166 38.237126621948 62.2529576333744
"832" 166.2 35.5769810320303 67.7241096600747
"833" 166.4 34.0486742483412 70.7476852956591
"834" 166.6 29.5663569230126 72.9562880845969
"835" 166.8 25.3694992934506 73.1002206922795
"836" 167 20.357017913225 71.4072656421721
"837" 167.2 16.8638692434868 70.163530707708
"838" 167.4 14.145986045783 68.7371650436283
"839" 167.6 13.7770089252707 68.0986605462483
"840" 167.8 14.2156437886142 67.6595909435124
"841" 168 13.6601463967482 67.8099573249587
"842" 168.2 11.1878450307841 65.5453881745522
"843" 168.4 8.27074149180909 63.2298322197706
"844" 168.6 8.62897652898151 63.9953530323677
"845" 168.8 8.69629962383474 65.5115797320945
"846" 169 8.49191719582604 67.7697112940378
"847" 169.2 8.67812462859357 70.3507826538936
"848" 169.4 8.56960674483474 73.5733416630689
"849" 169.6 8.11481179457834 78.8520318091201
"850" 169.8 9.09264823624606 83.8062663144862
"851" 170 9.2715087713049 88.1355256906543
"852" 170.2 8.48611938610909 90.8299383247772
"853" 170.4 10.4003884578567 90.7381842185212
"854" 170.6 10.857560849096 91.0802886764759
"855" 170.8 12.2065284705796 91.1523394554841
"856" 171 15.0646471281841 92.7472199963272
"857" 171.2 19.1696056257832 94.7280889108505
"858" 171.4 24.4777669876142 97.0325750292496
"859" 171.6 29.0384585529308 99.0159805446978
"860" 171.8 34.2838712691875 99.6902862129427
"861" 172 39.6515019790708 99.5256295399629
"862" 172.2 46.1344775129467 99.13086393176
"863" 172.4 51.6916425352781 97.0371609886677
"864" 172.6 57.6690121434129 94.6646819425908
"865" 172.8 63.4005719119364 92.0161514036567
"866" 173 68.5591170959467 87.8056425612095
"867" 173.2 71.9867987488917 82.2201696066315
"868" 173.4 74.2632522646377 77.0081300903165
"869" 173.6 75.5065293743139 71.5045269402274
"870" 173.8 74.9182343390869 65.6607506376244
"871" 174 72.8040303205544 60.2394226184022
"872" 174.2 69.6304062984 55.278000280184
"873" 174.4 66.7693152394856 50.4600496210492
"874" 174.6 62.7225956337797 46.199840004961
"875" 174.8 59.1498098677153 42.4122064115897
"876" 175 55.4048611997746 39.1403187841608
"877" 175.2 50.6853803926886 38.0820530386913
"878" 175.4 45.4945998464679 36.8678452205904
"879" 175.6 40.5056838860501 35.5449145020287
"880" 175.8 35.5308259566424 32.5948961914022
"881" 176 32.3751293581799 28.3636933685258
"882" 176.2 30.5734391787716 24.9305467851147
"883" 176.4 31.7360725808805 23.3178735803665
"884" 176.6 30.7976512301464 24.4616251050287
"885" 176.8 28.5597011145234 25.2560842877236
"886" 177 27.8386609967123 26.7964084868538
"887" 177.2 26.3060858475188 27.6799484276602
"888" 177.4 24.04538202382 29.90577225225
"889" 177.6 21.6019350453601 33.4164583423409
"890" 177.8 17.7778785547275 36.3803217982593
"891" 178 13.0366294988973 39.6465360308728
"892" 178.2 11.8044455763496 42.0564927316184
"893" 178.4 12.0642882687234 44.4607495359736
"894" 178.6 12.3894552751487 48.9902804848173
"895" 178.8 11.0861388029202 54.2943631717355
"896" 179 8.97547063124659 60.3315558738575
"897" 179.2 6.9550846714245 65.1979941788637
"898" 179.4 5.39865917233588 65.3545244675718
"899" 179.6 5.14177607650635 64.2681159170903
"900" 179.8 4.90481986864693 62.6771265305103
"901" 180 5.72882163769091 62.1746552811385
"902" 180.2 6.791108143488 60.7969180357141
"903" 180.4 6.3970816665981 57.7745214965765
"904" 180.6 5.43304523739315 53.6036539894995
"905" 180.8 5.84598055761465 50.0125048797911
"906" 181 6.11126848683157 45.3600743965482
"907" 181.2 6.11696254880908 43.3915487936522
"908" 181.4 8.72967998206419 42.4952400862593
"909" 181.6 11.8488928025955 40.410464286441
"910" 181.8 14.1743684307782 36.1304116620414
"911" 182 15.4441796751884 31.6811727690574
"912" 182.2 15.8463650879175 26.6764411415709
"913" 182.4 18.2214113632674 23.1624224086105
"914" 182.6 21.7994039806886 21.0588204251853
"915" 182.8 25.21223112553 17.2794552564138
"916" 183 29.5101896260994 14.7227324585312
"917" 183.2 33.85991859093 10.8202993389406
"918" 183.4 37.7207055587123 7.37907722959573
"919" 183.6 42.6720812362758 6.65745111980218
"920" 183.8 47.9967883935282 4.85303492273925
"921" 184 52.5076717426424 2.67001481950218
"922" 184.2 56.9435832757192 2.89059274744712
"923" 184.4 62.3825231192047 1.84111300669888
"924" 184.6 66.6281487777143 2.10746915682323
"925" 184.8 71.100769800233 3.95060277981522
"926" 185 76.790251282767 5.69596067846533
"927" 185.2 81.8925627479137 6.22727372861148
"928" 185.4 85.7535148429568 7.42007871310672
"929" 185.6 86.9996894241012 9.1901609556606
"930" 185.8 88.9487668390091 11.251685780918
"931" 186 92.5623746974543 13.3871488270796
"932" 186.2 96.9153821380619 14.4531319756989
"933" 186.4 98.8238303648193 14.5881257565858
"934" 186.6 99.1983513613245 15.9614253757836
"935" 186.8 100.311198496233 17.9368502699779
"936" 187 102.742640353191 20.4549848843434
"937" 187.2 106.277117974405 23.8141879493915
"938" 187.4 111.051319164675 26.1345690739898
"939" 187.6 111.411045277324 26.7112662771594
"940" 187.8 111.321395661156 26.6677166227706
"941" 188 110.69934859435 26.9661555053818
"942" 188.2 110.040388356984 28.3331028399073
"943" 188.4 110.235596544862 30.5145771373064
"944" 188.6 110.983543582472 33.3352957448378
"945" 188.8 112.379674021354 35.6813658800854
"946" 189 115.184138775033 38.9836523310844
"947" 189.2 118.328496783112 41.8245425446774
"948" 189.4 120.320127033826 43.3669007987413
"949" 189.6 121.203868883273 45.7915632258843
"950" 189.8 122.415517084766 47.225281305463
"951" 190 122.297666614941 47.3893777730601
"952" 190.2 122.696294544273 47.8323923874658
"953" 190.4 122.805753387772 47.6449349518334
"954" 190.6 122.638379309094 47.4240405412003
"955" 190.8 122.247110700545 46.8838851757476
"956" 191 122.015608258009 46.4885001182622
"957" 191.2 121.684549108772 46.4951436626638
"958" 191.4 120.857273364295 46.4844963027165
"959" 191.6 119.811152163409 46.8302803725736
"960" 191.8 119.373357881531 47.6946394407633
"961" 192 119.524209913133 49.9032825842941
"962" 192.2 119.546531376517 52.927480231572
"963" 192.4 120.210412339099 56.8462144562526
"964" 192.6 120.898250866906 60.0019500635284
"965" 192.8 121.051812521616 62.1818909277783
"966" 193 121.777003335892 65.4307334566522
"967" 193.2 123.157213821755 69.2568612424292
"968" 193.4 124.448111534809 72.0703144157443
"969" 193.6 124.210562386684 72.2065087992147
"970" 193.8 123.632162901249 71.8731949117416
"971" 194 122.854704941232 72.3149163049214
"972" 194.2 121.527136824531 73.0673038649299
"973" 194.4 119.457359338688 75.0445255995704
"974" 194.6 116.828610557215 77.8306291792229
"975" 194.8 114.1376146911 81.0023497144749
"976" 195 112.206840117917 85.3704972716184
"977" 195.2 110.744919247256 89.8756197898754
"978" 195.4 109.28830835552 93.8446533853495
"979" 195.6 106.317693745283 97.6061327269811
"980" 195.8 103.287066718677 101.853721252692
"981" 196 99.241689513766 106.042005613971
"982" 196.2 95.1053433664146 107.65107691332
"983" 196.4 89.4506051809595 107.433874936296
"984" 196.6 84.5665268348617 105.403994535034
"985" 196.8 79.8185108470751 103.177088532879
"986" 197 75.8249542208976 99.6955270143137
"987" 197.2 72.5964827051605 95.9028931291589
"988" 197.4 69.4458058156146 91.4722170685689
"989" 197.6 67.5814369189364 86.578738266884
"990" 197.8 64.6173994270591 82.5546278985688
"991" 198 61.4656261235727 79.0601682809567
"992" 198.2 57.3453993790523 76.3737171553211
"993" 198.4 52.9828668988917 74.7623535524022
"994" 198.6 48.0699017310035 72.9115999270411
"995" 198.8 43.0970746696315 71.8656253213461
"996" 199 37.8342985691752 70.6436557992682
"997" 199.2 32.496474435728 69.859401051213
"998" 199.4 26.3878231888091 69.2505120680352
"999" 199.6 21.0293931189609 69.6745504455897
"1000" 199.8 17.2385428458902 69.8077547818887
"1001" 200 13.1473251533177 66.2917420661694
"1002" 200.2 13.5831049698781 63.3990167122556
"1003" 200.4 14.6351955309856 59.4975391496375
"1004" 200.6 14.7031199484662 54.2700976229736
"1005" 200.8 15.6582032662991 50.1612729149922
"1006" 201 17.0853044693635 43.487725055917
"1007" 201.2 16.6120371704865 37.7070993837893
"1008" 201.4 15.322441014706 33.6521361445465
"1009" 201.6 15.6325027108448 31.6166912569379
"1010" 201.8 17.2791944579137 30.4691917962278
"1011" 202 20.5101785523448 26.6665193095093
"1012" 202.2 23.6051045964876 22.2441230476522
"1013" 202.4 24.8940257550184 17.928276528251
"1014" 202.6 24.6568626492187 17.6514111381974
"1015" 202.8 24.3132272951841 17.1324335412772
"1016" 203 25.0354503641347 16.5284224143557
"1017" 203.2 26.5567470274758 16.1058491689689
"1018" 203.4 29.0029294629504 15.1377460879565
"1019" 203.6 32.7923666582574 12.7785194692987
"1020" 203.8 37.0595866965758 9.97819146786884
"1021" 204 42.3292823429815 8.22747396185045
"1022" 204.2 47.9029888904162 6.29255793029503
"1023" 204.4 53.283724939663 4.0671992157842
"1024" 204.6 57.6780179557858 2.83207200475102
"1025" 204.8 61.7055747580424 4.38983558800218
"1026" 205 67.403621048293 5.04488799062799
"1027" 205.2 73.6550494284899 5.55481425829579
"1028" 205.4 79.7786545196478 4.65037713333767
"1029" 205.6 80.7520255060705 5.83489037850445
"1030" 205.8 83.5612613775332 8.58329894843666
"1031" 206 88.1826307999327 10.9679532107393
"1032" 206.2 93.2336533677143 14.0758125165601
"1033" 206.4 98.7156588634626 17.3479629683527
"1034" 206.6 103.357625534748 20.6406469191981
"1035" 206.8 107.495786951196 22.1074825684344
"1036" 207 107.256554659135 21.4499212151811
"1037" 207.2 107.04131863816 21.8707498232851
"1038" 207.4 106.32844426885 23.6084101954532
"1039" 207.6 105.811864453211 26.2542687365217
"1040" 207.8 106.440385796525 30.1837946383706
"1041" 208 107.344572869809 33.6600161938867
"1042" 208.2 109.440764140536 36.8761110786446
"1043" 208.4 110.708833280482 40.3205303733329
"1044" 208.6 111.085739061456 44.8584547432551
"1045" 208.8 111.060035464156 49.0742369943307
"1046" 209 110.229550714466 52.5884950937736
"1047" 209.2 108.16568615163 55.5306470971003
"1048" 209.4 106.916523142702 59.823845647373
"1049" 209.6 103.864037943948 62.9819351607633
"1050" 209.8 100.527566123616 66.0177398997233
"1051" 210 96.8785893109636 69.5750961637749
"1052" 210.2 93.570241525198 73.6299612768466
"1053" 210.4 89.3672085533885 76.723270690318
"1054" 210.6 84.9308970936456 77.8822848183349
"1055" 210.8 80.7710375109586 78.0376923783928
"1056" 211 77.6625827086204 79.6766422472984
"1057" 211.2 75.9535327139454 80.578474696784
"1058" 211.4 75.9352966177258 82.4236950417077
"1059" 211.6 76.3358931266393 85.986257226072
"1060" 211.8 76.0107505571302 90.9262143939618
"1061" 212 76.8224484204377 96.4666736424879
"1062" 212.2 77.9258076541573 101.924602197759
"1063" 212.4 80.2559174700633 105.272168315623
"1064" 212.6 82.652455606245 107.293588183915
"1065" 212.8 85.7782775420341 108.515428560852
"1066" 213 88.8279213236553 108.988910081069
"1067" 213.2 92.7099210776296 107.953424452171
"1068" 213.4 97.042789291296 107.782912307602
"1069" 213.6 101.402450607425 105.971640752206
"1070" 213.8 104.256854385154 103.537643814738
"1071" 214 107.017838602914 100.314934249297
"1072" 214.2 109.251753173327 96.2942365865986
"1073" 214.4 112.152054008079 90.951737443267
"1074" 214.6 114.100385039187 86.2450407655103
"1075" 214.8 115.393089932948 80.8206522266244
"1076" 215 117.053545909604 75.1377112598129
"1077" 215.2 119.925175754509 69.5577242368204
"1078" 215.4 120.11450464565 64.493434114318
"1079" 215.6 119.923365856238 58.9873203022879
"1080" 215.8 118.6501194968 53.5151757981663
"1081" 216 116.025425512988 48.0925124106946
"1082" 216.2 113.35940955243 42.6775850837517
"1083" 216.4 109.391150145963 38.701239874431
"1084" 216.6 105.006513375536 34.8069215569476
"1085" 216.8 100.687437955082 31.5950452844628
"1086" 217 96.1797629079341 28.7133562624959
"1087" 217.2 90.6931277414512 26.3941544888338
"1088" 217.4 85.7495673009059 24.7786498313377
"1089" 217.6 80.1083883436882 25.1542389796989
"1090" 217.8 77.0611356106576 28.0318700446749
"1091" 218 73.5429127526091 30.6457659871022
"1092" 218.2 69.5837602838591 34.1592961200822
"1093" 218.4 65.8430570519303 37.208107904887
"1094" 218.6 62.9106373689843 40.7166003780414
"1095" 218.8 58.3515095394432 40.3379736170607
"1096" 219 55.3095717078209 38.7607721318022
"1097" 219.2 51.8012629627636 36.1445599324476
"1098" 219.4 50.485735795675 35.3323164209388
"1099" 219.6 47.8900768112847 32.6756827134997
"1100" 219.8 46.522941458452 28.7594228902236
"1101" 220 46.1471613298466 26.4783854767647
"1102" 220.2 45.1732098225341 21.8826422009397
"1103" 220.4 42.8273690542308 18.9130734958118
"1104" 220.6 40.4021180484254 19.5325537825882
"1105" 220.8 38.036115534515 20.5284238539786
"1106" 221 34.9223162196273 22.3165060766295
"1107" 221.2 31.9485388997004 25.5605246100978
"1108" 221.4 28.078055245115 28.4058774132257
"1109" 221.6 23.8064557791841 32.1330924665272
"1110" 221.8 20.8880853114191 36.5555797241922
"1111" 222 18.4135519795178 40.9484880435769
"1112" 222.2 14.0849173983496 45.3549677991319
"1113" 222.4 9.88549982233636 50.0282039545204
"1114" 222.6 8.05254820019798 51.1590520587911
"1115" 222.8 8.64851662191818 51.570831068084
"1116" 223 10.4245204348091 53.2744779735574
"1117" 223.2 12.732385311728 56.0250870415373
"1118" 223.4 15.2721900681249 61.0406646528495
"1119" 223.6 16.3577834053224 66.739905444473
"1120" 223.8 18.7186093354447 73.0133832793513
"1121" 224 19.7220743197419 79.6151064584778
"1122" 224.2 19.9365769430923 85.6122749395172
"1123" 224.4 21.5459518565917 91.9572379122457
"1124" 224.6 24.7241456461512 97.6530674068232
"1125" 224.8 29.6451913422719 102.184729883196
"1126" 225 35.8797870444143 104.599400023455
"1127" 225.2 42.4866322394787 106.234242784663
"1128" 225.4 48.7915410119742 105.428107765044
"1129" 225.6 54.6236650901512 102.202378874376
"1130" 225.8 58.7543345266702 98.7761472459022
"1131" 226 61.8491600209091 94.5455039682385
"1132" 226.2 65.1732789626715 89.5412415018976
"1133" 226.4 68.1893019637714 84.8685540012607
"1134" 226.6 69.7460246250399 79.1721503947099
"1135" 226.8 68.9847845059202 74.1218441715411
"1136" 227 69.899374603015 68.1903151472845
"1137" 227.2 72.4803502328465 62.9146993694022
"1138" 227.4 74.7845029668091 57.3992828743433
"1139" 227.6 76.2224056420615 51.5976479261983
"1140" 227.8 76.8062545937986 46.0021227360127
"1141" 228 75.7649956825482 40.9807533363587
"1142" 228.2 74.4388517425808 35.6052748956848
"1143" 228.4 75.3019433568302 31.3303418173706
"1144" 228.6 75.9696944155188 29.0278605234022
"1145" 228.8 74.8178431981249 27.4521962715601
"1146" 229 72.1265647321184 24.9683217716393
"1147" 229.2 68.9879772245204 23.6050732357836
"1148" 229.4 66.2764883914895 23.4198920762888
"1149" 229.6 62.3217795434395 22.5736861256739
"1150" 229.8 58.3537471764987 21.0898882917815
"1151" 230 54.9525426576305 19.1320664189379
"1152" 230.2 51.7514429300068 17.4394385837161
"1153" 230.4 48.9954635970313 15.0522525225874
"1154" 230.6 49.8893522433091 13.7748632232868
"1155" 230.8 51.4489576208724 14.0147040726427
"1156" 231 52.0984590891635 15.2967083023262
"1157" 231.2 51.8725830799629 15.1614993414791
"1158" 231.4 52.6449223615591 14.9371596767236
"1159" 231.6 54.6674836798805 14.0181020173665
"1160" 231.8 58.4542277357056 13.8284228247815
"1161" 232 63.1025932651026 13.1229802118152
"1162" 232.2 68.3433218231045 12.6229708359931
"1163" 232.4 73.7282699429721 12.1176743519674
"1164" 232.6 79.522007963458 12.7715562537745
"1165" 232.8 84.351815745188 13.3355855659074
"1166" 233 86.4122420405038 14.5102935528127
"1167" 233.2 88.0171698393836 14.5198374132426
"1168" 233.4 90.5025936969381 13.9337107439506
"1169" 233.6 90.0787089535903 12.8089952204647
"1170" 233.8 88.9910848728194 13.0497471445774
"1171" 234 88.7511259477691 13.1660172725922
"1172" 234.2 87.9850835851962 13.124141588886
"1173" 234.4 87.3785669699028 13.5454925403084
"1174" 234.6 85.5860504856751 13.6919711658042
"1175" 234.8 82.7687665681184 12.5533040361444
"1176" 235 79.1731442953691 10.9531812171222
"1177" 235.2 76.1068598913716 8.02773424137092
"1178" 235.4 74.2359228007391 5.80900620734218
"1179" 235.6 73.9576652301775 7.56261994532849
"1180" 235.8 71.6015076459534 9.64556582960836
"1181" 236 68.4169188682691 12.3978306626622
"1182" 236.2 65.004630081422 14.1021997559183
"1183" 236.4 62.2538319814797 14.3595504046139
"1184" 236.6 58.8619229239162 13.3401832488307
"1185" 236.8 56.1980817407864 11.5285394378567
"1186" 237 53.8404910058573 10.808964921354
"1187" 237.2 50.9647152945802 12.1074641361251
"1188" 237.4 47.7729705959175 14.543301315607
"1189" 237.6 44.4548170034137 17.9504964348208
"1190" 237.8 42.2075406799424 22.5647316106688
"1191" 238 39.8987137850234 27.153346881545
"1192" 238.2 36.8918146113545 31.3846519469022
"1193" 238.4 33.6473251555091 36.0982347939022
"1194" 238.6 31.0859086090462 39.8025146545774
"1195" 238.8 28.1019033164561 43.014986729961
"1196" 239 25.8033626432336 45.3883917055059
"1197" 239.2 25.8407941224726 48.7275174535517
"1198" 239.4 26.0785435136032 50.4225807589904
"1199" 239.6 24.5261417168369 53.8307900839299
"1200" 239.8 21.7797901561542 55.7073482235349
"1201" 240 17.6117732191604 56.3487369959698
"1202" 240.2 14.1733302390655 58.4657043329407
"1203" 240.4 11.0136423221591 61.4847002489272
"1204" 240.6 9.6833670926591 65.3638515378772
"1205" 240.8 9.15109457409116 69.3497362429919
"1206" 241 9.73721156623409 72.3291256503022
"1207" 241.2 11.2441682780787 75.8623741792109
"1208" 241.4 12.9616265501681 80.9099370021971
"1209" 241.6 14.8112613701841 86.1673131301772
"1210" 241.8 17.4559752193091 90.274265240218
"1211" 242 21.4214623320091 94.8587777176522
"1212" 242.2 25.7847232028256 98.5303081583939
"1213" 242.4 31.2281408736809 101.652314741941
"1214" 242.6 36.6670670471334 104.097434528618
"1215" 242.8 43.2511234700449 103.786582454761
"1216" 243 49.126289169332 102.791399879393
"1217" 243.2 53.1781366573504 99.3727959053104
"1218" 243.4 57.1536479946199 95.210833120213
"1219" 243.6 60.9996138822813 91.5040656013188
"1220" 243.8 62.729734732239 86.8778925903087
"1221" 244 64.23433275046 81.2306102792135
"1222" 244.2 65.887847463698 75.7001159055966
"1223" 244.4 66.0083569934633 70.1797366344676
"1224" 244.6 66.8837942625035 64.1815632276799
"1225" 244.8 68.4632592251649 59.4125857104695
"1226" 245 67.6910078549637 54.577607167464
"1227" 245.2 65.682106890963 50.9861989109599
"1228" 245.4 63.6603945723698 49.6704721428227
"1229" 245.6 64.0498153291391 48.6898707019422
"1230" 245.8 65.3628176780071 46.2121936000754
"1231" 246 65.6329641539368 42.0979562613171
"1232" 246.2 65.1677216202153 37.2806115722459
"1233" 246.4 66.2120626908933 33.8648145288443
"1234" 246.6 69.5227893358403 30.3495746325272
"1235" 246.8 71.6454847200963 27.1928429343171
"1236" 247 75.3081668666758 26.6370973316355
"1237" 247.2 77.9478657893403 26.2888867069022
"1238" 247.4 81.9288796652004 25.9967110368913
"1239" 247.6 86.8203264718091 24.8875512659022
"1240" 247.8 92.2345078723397 23.1716303177389
"1241" 248 92.8575755584722 21.6550928156338
"1242" 248.2 91.9768572583245 21.9660229730207
"1243" 248.4 91.3513762904271 22.6996644205819
"1244" 248.6 91.4638959064613 24.459673152
"1245" 248.8 93.1724917774155 26.782200150349
"1246" 249 95.9422137598091 29.2590086373816
"1247" 249.2 99.2688814176751 32.4661887188455
"1248" 249.4 102.232903037503 35.826547310443
"1249" 249.6 105.510111693268 39.4104821999022
"1250" 249.8 108.680492831542 42.3865856859863
"1251" 250 112.421849756526 44.8006961389116
"1252" 250.2 116.146767846314 47.073774949262
"1253" 250.4 116.428103598112 49.1456144399435
"1254" 250.6 116.700901186239 51.592099502019
"1255" 250.8 117.377945037281 55.7027760644577
"1256" 251 120.020899263087 60.00940543743
"1257" 251.2 121.753008472445 64.106413558484
"1258" 251.4 121.773986838773 64.2079772885718
"1259" 251.6 121.696196018838 63.256458624681
"1260" 251.8 121.457681504073 62.5144895050342
"1261" 252 121.243025336261 61.9041209263733
"1262" 252.2 121.247253209486 60.9251027940787
"1263" 252.4 121.273751066531 59.7475397237077
"1264" 252.6 121.171217340133 58.4352462766725
"1265" 252.8 121.678967179523 56.9567488499557
"1266" 253 120.889193388355 55.583746194584
"1267" 253.2 119.224645496038 54.1104792884572
"1268" 253.4 117.691535050282 51.2649610684915
"1269" 253.6 115.837602776591 47.6517243471385
"1270" 253.8 113.191390033379 44.3377776311498
"1271" 254 109.935011735576 40.7666731187517
"1272" 254.2 107.900976647685 37.4069796551548
"1273" 254.4 106.254755553513 33.8376389387083
"1274" 254.6 102.978996749501 30.3756189934209
"1275" 254.8 99.3709231483249 26.7481760739285
"1276" 255 94.8339844708722 23.787268271318
"1277" 255.2 89.9646133779 22.3300175753719
"1278" 255.4 84.7319374018414 19.6623371508538
"1279" 255.6 79.3885761015325 17.5041126947532
"1280" 255.8 74.4879877180857 16.7478794490298
"1281" 256 69.692266604422 17.3528048404667
"1282" 256.2 64.80881584207 19.121582119337
"1283" 256.4 61.6995040575903 22.3675361120584
"1284" 256.6 58.9464695763147 25.9374793006044
"1285" 256.8 57.6345102461758 30.3102947754688
"1286" 257 55.2651614499682 34.7113759586976
"1287" 257.2 53.1307055994115 37.1150855383299
"1288" 257.4 48.8875945954021 37.8595327213324
"1289" 257.6 43.5787362531194 40.3351878749194
"1290" 257.8 37.982222031188 41.3877732121074
"1291" 258 32.9811873338196 41.9067366720759
"1292" 258.2 28.817191796438 41.4612650406908
"1293" 258.4 27.7180984183091 39.3706715339647
"1294" 258.6 27.5407283877091 38.2002379554022
"1295" 258.8 27.3523238160349 38.130376657757
"1296" 259 27.1479804628091 39.3540234372999
"1297" 259.2 25.9194434543243 41.6398794924022
"1298" 259.4 23.7343112230869 43.6994179435688
"1299" 259.6 21.0981049105614 47.0593894506315
"1300" 259.8 18.0059120082427 50.8302950314464
"1301" 260 17.2489681045144 53.5478183981075
"1302" 260.2 15.8612974597221 56.4275686638717
"1303" 260.4 13.2010270881481 59.5495510106988
"1304" 260.6 9.89851874967515 62.6451242886254
"1305" 260.8 8.96868351272873 63.5050346728754
"1306" 261 9.24521101907076 62.3182090924769
"1307" 261.2 8.75828283867515 60.7103259240629
"1308" 261.4 6.50156593148765 58.2295527123575
"1309" 261.6 6.79943079323362 57.0016887607229
"1310" 261.8 7.31284860292124 54.538832905991
"1311" 262 6.26806414761645 50.6883690538884
"1312" 262.2 6.68132173708183 47.461405236281
"1313" 262.4 7.34212445562228 43.7299832021055
"1314" 262.6 8.12293313297577 40.5315505527022
"1315" 262.8 10.9456591845101 39.3572918668558
"1316" 263 13.0646365584865 35.9030341093054
"1317" 263.2 14.2387213449385 31.8769927943551
"1318" 263.4 14.8847203437007 28.6610268208841
"1319" 263.6 16.8903820094877 28.0997032832593
"1320" 263.8 20.6594951597376 26.8803594579736
"1321" 264 24.1073513668091 24.332053601658
"1322" 264.2 27.5717462994643 22.7679765001263
"1323" 264.4 32.1851145830505 20.9273509522298
"1324" 264.6 35.7587275148436 18.1730019819884
"1325" 264.8 37.8218555185591 14.4321329431165
"1326" 265 40.362665756553 11.0823775089997
"1327" 265.2 43.5320845649162 10.9242445502236
"1328" 265.4 46.1914010023675 12.6155257244411
"1329" 265.6 50.2770324530491 14.3112905102822
"1330" 265.8 55.1547388229537 15.6438024231612
"1331" 266 59.7275415779629 15.6759756397483
"1332" 266.2 64.1305157467161 14.4219752715417
"1333" 266.4 67.9065163604792 12.9354864291444
"1334" 266.6 72.6623972435591 12.3233050960272
"1335" 266.8 77.9119665079664 13.2996952264584
"1336" 267 81.221318593422 12.3022439695312
"1337" 267.2 81.8375373076223 10.9840917930835
"1338" 267.4 81.9579411501884 12.2162281324711
"1339" 267.6 83.2774506054876 15.2647445850093
"1340" 267.8 85.2049922645591 19.5785393283587
"1341" 268 87.0039599705844 23.094729366155
"1342" 268.2 89.5104386025758 27.5331027196688
"1343" 268.4 91.9513880713091 31.4552726064783
"1344" 268.6 95.2433594917768 34.345538120628
"1345" 268.8 99.0836800452172 36.7508047302491
"1346" 269 103.731906229233 38.991625738887
"1347" 269.2 107.947582245819 43.2947782518349
"1348" 269.4 110.598769961838 48.4063277646593
"1349" 269.6 112.735111231107 51.6366439452003
"1350" 269.8 113.15942080223 54.6602740402153
"1351" 270 115.755120323424 56.855881249182
"1352" 270.2 118.647472149566 56.874788840776
"1353" 270.4 119.259853635566 56.5437559831789
"1354" 270.6 119.205157626286 56.8676452446452
"1355" 270.8 118.162195615194 57.5935445130176
"1356" 271 117.180004014064 60.0663588932701
"1357" 271.2 116.726117840512 63.2136341124418
"1358" 271.4 115.951626367691 67.2229372541294
"1359" 271.6 114.949697746603 71.4334377554302
"1360" 271.8 114.53409774166 75.8338929720283
"1361" 272 115.032527118218 79.6820832659294
"1362" 272.2 116.843051834837 82.8968778804756
"1363" 272.4 119.513937517539 85.0743919941589
"1364" 272.6 120.047568049543 84.916483920549
"1365" 272.8 120.158652631523 84.9793628586022
"1366" 273 121.316987525238 84.5717016394022
"1367" 273.2 121.671727586438 84.3241930420308
"1368" 273.4 121.822753542198 84.3416844584299
"1369" 273.6 121.731113753482 83.8666192707982
"1370" 273.8 122.125408753142 83.386550178281
"1371" 274 122.249818877566 83.2564433139427
"1372" 274.2 122.210265354342 82.6453118827853
"1373" 274.4 122.727199928392 82.3564592503466
"1374" 274.6 122.659506184221 82.7282336261081
"1375" 274.8 122.642738009059 83.0968695843637
"1376" 275 122.810318135373 83.0070700850295
"1377" 275.2 122.995287585903 82.9024813434956
"1378" 275.4 123.132708947626 82.0470822954978
"1379" 275.6 123.433437316389 81.2082690914825
"1380" 275.8 124.014688527704 80.0961446687443
"1381" 276 124.643108400748 78.9563898999326
"1382" 276.2 124.926377153034 77.7593004841772
"1383" 276.4 125.174928577493 77.1660796557443
"1384" 276.6 125.571677330151 75.9390730255864
"1385" 276.8 125.646557687512 75.8985714775373
"1386" 277 125.248631141942 75.3237896341544
"1387" 277.2 125.733768837357 74.423374386437
"1388" 277.4 125.864156722216 73.003638115588
"1389" 277.6 126.550111649 71.3193886902457
"1390" 277.8 126.742037467853 69.7939824434022
"1391" 278 126.978544982944 68.1585172481319
"1392" 278.2 126.974120883367 66.0296549796057
"1393" 278.4 127.188678548967 64.094771319718
"1394" 278.6 127.148670271388 61.8620215500864
"1395" 278.8 126.76134875655 60.6446677420142
"1396" 279 126.570217258059 59.0716430842355
"1397" 279.2 126.213749566691 57.5085557011476
"1398" 279.4 126.082124820373 55.5258397714022
"1399" 279.6 126.16718280124 54.8292626881361
"1400" 279.8 125.98495124094 54.7958160120196
"1401" 280 126.111789077467 53.8328388199548
"1402" 280.2 126.036908720106 52.4993683889968
"1403" 280.4 126.318759435174 51.7616201441152
"1404" 280.6 126.2862504603 51.0308037525832
"1405" 280.8 125.837364483844 49.874372546178
"1406" 281 125.376445196862 48.2158968917208
"1407" 281.2 125.043329022941 47.3137256476003
"1408" 281.4 124.497259634421 46.4841511462039
"1409" 281.6 124.131379337309 45.4147687425601
"1410" 281.8 123.850845105238 43.8431154901432
"1411" 282 123.242225677418 41.9294116083113
"1412" 282.2 122.262659372059 39.860911448795
"1413" 282.4 122.0651837324 38.6311624506978
"1414" 282.6 121.296080079688 37.489686207497
"1415" 282.8 120.724686303314 36.0841425227739
"1416" 283 120.721983468506 36.1073343746879
"1417" 283.2 120.413169575943 35.2781350755897
"1418" 283.4 120.170499238391 34.5706633503658
"1419" 283.6 120.526391053036 34.7374338491294
"1420" 283.8 119.839230044701 34.1442842711319
"1421" 284 119.102145659248 33.204483061234
"1422" 284.2 118.566117870945 31.9505045190624
"1423" 284.4 118.339979095749 31.4367677277658
"1424" 284.6 118.18799280775 31.3846519469022
"1425" 284.8 117.692400075191 30.5790714126375
"1426" 285 116.982012368393 29.2372409763329
"1427" 285.2 115.894460624898 28.3177328426794
"1428" 285.4 114.354100040636 27.187995285306
"1429" 285.6 112.75717420042 26.2145734638188
"1430" 285.8 111.607907769743 24.8983677487229
"1431" 286 111.134499850181 24.1395657253165
"1432" 286.2 111.190689719451 23.9110577204847
"1433" 286.4 110.58642006775 23.9545766006375
"1434" 286.6 110.012432533367 23.3036992333733
"1435" 286.8 109.785847192078 23.0685100684503
"1436" 287 109.853091874009 22.465242860745
"1437" 287.2 110.037701497695 21.8610306965736
"1438" 287.4 110.156416766838 22.1287880698294
"1439" 287.6 109.142344822819 22.5906350839722
"1440" 287.8 108.428914863603 22.5982037941081
"1441" 288 107.107534580067 22.3293949256602
"1442" 288.2 106.13791544943 22.143630104509
"1443" 288.4 105.036095253504 21.8481954984127
"1444" 288.6 103.608480735894 22.1187618017213
"1445" 288.8 101.752564838203 21.9073417545298
"1446" 289 99.6738949230818 22.0211833184022
"1447" 289.2 97.3384209977683 22.8713441518103
"1448" 289.4 94.6259414274617 24.7165749321917
"1449" 289.6 91.9419801842546 26.9100907615309
"1450" 289.8 89.4808769308091 30.0585948560386
"1451" 290 86.7688574897153 33.5941439064334
"1452" 290.2 84.0369223119606 37.0459699199779
"1453" 290.4 81.0791386392302 39.4688153019916
"1454" 290.6 78.2770033312424 39.1726798220355
"1455" 290.8 74.7150262267123 38.2248948839828
"1456" 291 71.2210990437775 36.8096304412232
"1457" 291.2 67.2728821708991 34.6599550549122
"1458" 291.4 64.5553199163491 31.3617210033222
"1459" 291.6 63.0654116593091 28.8313483000511
"1460" 291.8 63.9878941845278 27.5906954830584
"1461" 292 64.8170784211352 24.6507643485
"1462" 292.2 65.5522702680672 21.3801031753054
"1463" 292.4 64.5434952476424 17.9445711264022
"1464" 292.6 63.1108558441678 16.52938849725
"1465" 292.8 60.3457378567758 15.0357384685688
"1466" 293 57.4084272946579 12.9110216247975
"1467" 293.2 54.7782540361129 13.3035545565541
"1468" 293.4 52.090082076762 14.6967701631434
"1469" 293.6 49.2853513085416 17.0305923028324
"1470" 293.8 47.9918384419227 18.2775330596976
"1471" 294 45.6724949411386 18.8725215578908
"1472" 294.2 42.2213429935896 18.0735188443656
"1473" 294.4 37.8580534839877 16.2065511963307
"1474" 294.6 36.6454748744326 14.5349046790492
"1475" 294.8 38.009986811773 15.1557140658359
"1476" 295 37.0645776281727 16.0104965921295
"1477" 295.2 35.6997497953091 16.4491377477317
"1478" 295.4 32.6319722252377 17.7216313971522
"1479" 295.6 28.7158048404341 18.559826872709
"1480" 295.8 26.9856996964495 18.504246465964
"1481" 296 28.5117920426326 19.0356643895551
"1482" 296.2 29.6905754827401 21.0942811928505
"1483" 296.4 30.8415651659629 23.0599354634791
"1484" 296.6 31.2685891005286 26.9429468184997
"1485" 296.8 31.6060792991503 31.6341945682139
"1486" 297 31.2133785421129 36.268362399225
"1487" 297.2 30.7441091051937 41.4914863288198
"1488" 297.4 28.1406130196343 45.7869913491303
"1489" 297.6 25.4251941175287 49.6204669699068
"1490" 297.8 23.0878881068184 51.2277760993461
"1491" 298 22.3698490262376 51.766575459304
"1492" 298.2 20.898545882756 52.2677066865349
"1493" 298.4 20.5511373371395 53.416636072063
"1494" 298.6 21.0927105536809 55.2057211858124
"1495" 298.8 21.3925039596663 58.0882817206593
"1496" 299 23.3886572168454 59.2804922505113
"1497" 299.2 27.0538657526948 58.9982397992308
"1498" 299.4 31.0866384952503 58.1149381396669
"1499" 299.6 35.4110362152803 56.3367524129599
"1500" 299.8 39.415865181819 55.3732190798081
"1501" 300 43.8988688460565 53.9826634422785
"1502" 300.2 48.3373644755591 53.123352627
"1503" 300.4 53.5695760349059 52.2998916154344
"1504" 300.6 58.1685399270515 51.0516034735537
"1505" 300.8 62.8933005784034 49.574370557138
"1506" 301 67.6227007010303 47.9544635818733
"1507" 301.2 72.5241013038586 46.1024580614913
"1508" 301.4 77.0599070736491 43.4081100306822
"1509" 301.6 80.1634151985275 40.373359199742
"1510" 301.8 82.7738327001121 36.2043965697355
"1511" 302 85.5280591060091 32.4012571122822
"1512" 302.2 89.1007982938091 28.1838744055272
"1513" 302.4 92.4275080843252 23.6156646999506
"1514" 302.6 92.8974079754904 21.3870125344132
"1515" 302.8 93.6499869284173 22.5058063528249
"1516" 303 96.0458715699 23.7738177267052
"1517" 303.2 98.7227890515459 25.3401356786653
"1518" 303.4 103.14370372402 26.1205923548969
"1519" 303.6 106.223728726003 28.7678725009532
"1520" 303.8 107.333055335355 31.4637907252507
"1521" 304 109.241165268439 34.7784315967422
"1522" 304.2 110.972254118007 38.447458249224
"1523" 304.4 113.990304285076 42.443345447323
"1524" 304.6 117.071770579698 44.4814763588744
"1525" 304.8 117.931490540427 43.8437979587022
"1526" 305 118.35974906922 42.9269173953087
"1527" 305.2 118.574820898903 42.2191622390248
"1528" 305.4 118.865488618873 41.8455801075948
"1529" 305.6 118.50538667779 42.8911994146545
"1530" 305.8 118.502844781736 44.1597120285123
"1531" 306 118.366853342809 45.1397437095113
"1532" 306.2 118.556892661309 46.2272263368658
"1533" 306.4 118.590828253898 47.7809590751611
"1534" 306.6 119.455727275836 50.46794846224
"1535" 306.8 121.178065603863 53.198314567186
"1536" 307 123.102144985433 55.7899780613655
"1537" 307.2 123.98434585847 56.4386362513196
"1538" 307.4 123.983193916336 56.7520082822772
"1539" 307.6 124.08455805594 56.6070282223239
"1540" 307.8 123.476401057196 56.1363701350625
"1541" 308 123.179998699211 55.5032183836545
"1542" 308.2 123.218234435837 54.9032910934965
"1543" 308.4 123.015778152781 55.0799603129022
"1544" 308.6 122.709072488158 55.3828218318833
"1545" 308.8 122.039795080364 55.5733230384113
"1546" 309 121.758875895658 56.1652140892512
"1547" 309.2 121.592092062495 56.3848401975736
"1548" 309.4 120.944148481323 56.9271752124022
"1549" 309.6 120.717339650572 57.8390489921916
"1550" 309.8 120.383381666892 59.0397945514855
"1551" 310 120.324937035211 60.2291855900182
"1552" 310.2 120.840883729948 62.9642415314577
"1553" 310.4 121.138986520928 66.0037148577783
"1554" 310.6 121.706618403115 69.3304093555966
"1555" 310.8 122.490027842407 72.213333484804
"1556" 311 122.952431713281 73.0389940580411
"1557" 311.2 123.937915886944 75.2065114685914
"1558" 311.4 124.030025034109 76.0791456155567
"1559" 311.6 123.81913184349 77.4308660132606
"1560" 311.8 124.017129508925 78.2941283448575
"1561" 312 123.891567816345 78.7377329081611
"1562" 312.2 123.907632739075 80.1584884407233
"1563" 312.4 123.767970815967 81.5377098353232
"1564" 312.6 123.081223225598 82.167575699338
"1565" 312.8 122.805884971168 82.824238748138
"1566" 313 122.637555118555 83.9590516821385
"1567" 313.2 122.751578709655 84.7616347074385
"1568" 313.4 122.434019612245 85.127009389915
"1569" 313.6 122.02725030635 85.7630089184833
"1570" 313.8 121.686655242977 87.1748259622252
"1571" 314 121.679465316662 88.4753383140811
"1572" 314.2 121.158465400775 89.1139613447125
"1573" 314.4 120.358061777358 90.002299241411
"1574" 314.6 119.841837411167 91.1365900231361
"1575" 314.8 119.227715212937 92.3558096951201
"1576" 315 119.030323945993 93.4524135609548
"1577" 315.2 118.440201851704 93.801071182639
"1578" 315.4 117.79841715119 94.605398682765
"1579" 315.6 117.361899658538 95.4520241158259
"1580" 315.8 117.012214098117 96.203765754556
"1581" 316 116.71758354297 97.0859001149557
"1582" 316.2 116.712997652079 98.0100609175914
"1583" 316.4 115.676296675625 99.1482722075074
"1584" 316.6 115.160972665505 100.554680092167
"1585" 316.8 114.586248139375 100.980742141216
"1586" 317 114.1237340763 101.439343518963
"1587" 317.2 112.971669300648 102.28596351608
"1588" 317.4 111.746338281219 103.902944389607
"1589" 317.6 110.850470642137 105.455553321264
"1590" 317.8 109.465866459219 106.604353270043
"1591" 318 108.781141277453 107.309394800343
"1592" 318.2 107.798000015704 108.334059548034
"1593" 318.4 105.724237627862 109.353212596034
"1594" 318.6 104.086755981238 111.056031516224
"1595" 318.8 103.053257660604 112.16396380753
"1596" 319 102.04681011373 113.416414879507
"1597" 319.2 100.88951833233 114.294542236601
"1598" 319.4 100.707331878231 114.850443899146
"1599" 319.6 100.166339749882 115.261258514695
"1600" 319.8 99.5276222355091 116.394755563202
"1601" 320 98.3851385476236 116.842484291346
"1602" 320.2 97.1044376911314 117.595208357964
"1603" 320.4 96.2921274256186 118.176453481045
"1604" 320.6 96.1229068823173 118.56609454682
"1605" 320.8 95.5307236652058 119.240803620386
"1606" 321 95.1377139781591 118.557270936927
"1607" 321.2 95.11569354919 119.213805690616
"1608" 321.4 94.5291794722526 119.567074899507
"1609" 321.6 93.2721613348841 119.773884887977
"1610" 321.8 91.5186094552293 120.877958435486
"1611" 322 89.7799552025468 121.73006353805
"1612" 322.2 88.5005153671186 122.859704392093
"1613" 322.4 87.7598808624731 122.889817938106
"1614" 322.6 86.1900293987841 123.605263377802
"1615" 322.8 84.1690462234676 123.902309205207
"1616" 323 81.7298715642963 124.429732061505
"1617" 323.2 80.2655276828911 124.947287452894
"1618" 323.4 78.3469860644043 125.877732019355
"1619" 323.6 76.5462322921162 125.758123881363
"1620" 323.8 74.3719909527851 126.491504809738
"1621" 324 72.7141559197359 126.527871173378
"1622" 324.2 69.7450581186521 126.407513122179
"1623" 324.4 66.6227592328835 126.71073221084
"1624" 324.6 64.6851313892937 126.583346178641
"1625" 324.8 62.5364688894841 126.653167961977
"1626" 325 60.7894289550689 126.913698990906
"1627" 325.2 61.0954918943701 127.26116422011
"1628" 325.4 60.2000901516928 127.530187674286
"1629" 325.6 60.4929282015652 127.733454656988
"1630" 325.8 60.9090150948422 127.964669483741
"1631" 326 60.7003004769687 128.425257793049
"1632" 326.2 60.3970083359083 128.362644537609
"1633" 326.4 59.7482212786628 127.851527266207
"1634" 326.6 59.1147568836628 127.220770959061
"1635" 326.8 58.4151332929373 126.748958548941
"1636" 327 57.7396756359799 126.51544247767
"1637" 327.2 58.0760742973345 126.658188154428
"1638" 327.4 56.9810883170107 126.646695518225
"1639" 327.6 55.0182294828263 126.169180086704
"1640" 327.8 53.6089923478339 125.649465400526
"1641" 328 52.1043835286355 125.753696962253
"1642" 328.2 50.3139304452471 125.254648878832
"1643" 328.4 49.4438330696355 125.488380259675
"1644" 328.6 48.955398327604 125.03077103853
"1645" 328.8 46.8186076268911 124.411605574181
"1646" 329 43.9664601500591 123.362219262254
"1647" 329.2 41.4009293503091 122.393375338063
"1648" 329.4 39.1502984130322 121.900287710518
"1649" 329.6 36.5383359944043 120.781966779355
"1650" 329.8 33.210698233492 118.818972660914
"1651" 330 31.7976091221091 116.977583712527
"1652" 330.2 30.1044937948829 115.398992913025
"1653" 330.4 27.5280590998091 114.388297999952
"1654" 330.6 27.3190158494591 114.034779286427
"1655" 330.8 25.9977424824144 114.117082600007
"1656" 331 24.7344811178591 112.566561926652
"1657" 331.2 22.6148474507847 111.038609148134
"1658" 331.4 20.2107468530276 109.0849017372
"1659" 331.6 18.2191976436075 107.223200028822
"1660" 331.8 15.9928269703701 104.901940642646
"1661" 332 14.0062784377243 102.674623576758
"1662" 332.2 12.8338324727413 102.370173195894
"1663" 332.4 12.588044983886 101.4040595123
"1664" 332.6 12.3877365350157 100.813926919873
"1665" 332.8 12.0337243414623 100.417887740563
"1666" 333 11.025289893293 99.3268186508699
"1667" 333.2 9.93886439864243 97.3960441600689
"1668" 333.4 8.63186607604531 95.4062213947644
"1669" 333.6 8.15661319585042 92.8544258425179
"1670" 333.8 6.67661457082648 88.6870859582283
"1671" 334 4.90004410578278 85.1013930261916
"1672" 334.2 3.90420588627462 81.6581100054108
"1673" 334.4 2.76496959763959 78.5194008056225
"1674" 334.6 2.99005123349012 77.5068184952384
"1675" 334.8 2.90279614796035 76.2878715076543
"1676" 335 2.57281047216808 74.1613145753766
"1677" 335.2 1.60811691112685 73.0728930674583
"1678" 335.4 1.77945907322727 72.7993258065385
"1679" 335.6 2.23317049946426 72.5516260894453
"1680" 335.8 2.19948536920383 72.080371847139
"1681" 336 3.2299345538976 71.6000479112075
"1682" 336.2 3.65097615398765 71.2612898450986
"1683" 336.4 4.2165693638091 70.4440191631201
"1684" 336.6 5.10017098145012 69.1994764987355
"1685" 336.8 6.42557340791167 67.291831049915
"1686" 337 8.68082633699329 64.4266665557443
"1687" 337.2 9.79105603980909 61.8473431366995
"1688" 337.4 10.7469085644073 58.3626340813486
"1689" 337.6 10.2260722969064 54.2834651487296
"1690" 337.8 10.857283239314 50.817302236521
"1691" 338 12.9978968944972 47.4766344484939
"1692" 338.2 14.6018333050147 43.36267675929
"1693" 338.4 18.308437305152 39.9837557894022
"1694" 338.6 20.6980459929191 36.3912412952022
"1695" 338.8 23.7648629246772 33.1086725219187
"1696" 339 25.5094192277424 29.0236140523688
"1697" 339.2 25.2475872778091 26.3679324628841
"1698" 339.4 25.5073878651256 24.3820062017439
"1699" 339.6 27.9975680043385 23.1767230242963
"1700" 339.8 31.6920317229424 20.9340867338688
"1701" 340 34.7111182844608 17.7055282064359
"1702" 340.2 37.7352820512424 14.0250783626355
"1703" 340.4 39.410977406016 10.2569942557125
"1704" 340.6 41.1224996511114 10.5246036592045
"1705" 340.8 44.360856817905 11.0583075520734
"1706" 341 48.6247130836525 11.3891454215709
"1707" 341.2 53.2039737703995 10.689245135595
"1708" 341.4 57.9559454369114 9.19201526247036
"1709" 341.6 62.0780334610156 7.57718135686957
"1710" 341.8 65.9275189712637 7.44034596122036
"1711" 342 70.3204421126326 5.879597543461
"1712" 342.2 72.5278644586804 4.66783228574871
"1713" 342.4 71.8857148114287 5.75766083367392
"1714" 342.6 73.2830575710006 7.65275164965749
"1715" 342.8 75.9220716593038 10.2861723670232
"1716" 343 79.9197876622758 12.7851088209022
"1717" 343.2 84.135254810422 14.0035720415957
"1718" 343.4 87.8392606901495 15.0931110027426
"1719" 343.6 91.5790661411866 18.1174631613307
"1720" 343.8 96.1529095259721 20.5215328415217
"1721" 344 101.17340360239 22.0294022945957
"1722" 344.2 105.286487484352 23.0782835543596
"1723" 344.4 106.626224245879 25.4990430947022
"1724" 344.6 106.290540361015 26.1266890246496
"1725" 344.8 105.92359705648 28.8136067576295
"1726" 345 106.59250237532 33.2101827389979
"1727" 345.2 107.678707935304 37.6066653010725
"1728" 345.4 109.732541680052 41.8174591901598
"1729" 345.6 112.883355189 45.379476301484
"1730" 345.8 116.603710776726 48.4059233388466
"1731" 346 120.459130888236 49.3602111982468
"1732" 346.2 121.393534598919 49.4401403207875
"1733" 346.4 121.017313218526 51.3646739526323
"1734" 346.6 120.536756834045 53.7353731666204
"1735" 346.8 120.473270461884 57.5605740693368
"1736" 347 121.308022608566 61.9574574878695
"1737" 347.2 120.893672429531 65.96508106168
"1738" 347.4 121.364454668583 71.3118955325814
"1739" 347.6 120.013860769809 76.2841969551589
"1740" 347.8 119.065474075581 80.8554328465165
"1741" 348 118.164829562782 85.8456429494022
"1742" 348.2 119.374246235052 89.596967214674
"1743" 348.4 120.303792550598 89.9430791820464
"1744" 348.6 119.272334801544 89.9409895724316
"1745" 348.8 118.855525876095 90.1406450802593
"1746" 349 118.370438990328 90.4029877112135
"1747" 349.2 118.223887983938 90.6001321687416
"1748" 349.4 117.49511334969 91.5643538024572
"1749" 349.6 117.239953524335 91.8365195835338
"1750" 349.8 116.748242595585 93.001678790747
"1751" 350 115.906522880086 94.0728014272861
"1752" 350.2 115.210548139896 94.9316139273326
"1753" 350.4 114.211756378996 95.5168007926056
"1754" 350.6 113.286144041373 96.7688730536073
"1755" 350.8 111.804811917681 98.0656799768637
"1756" 351 108.961634707227 99.5104006918476
"1757" 351.2 106.507702476415 100.238842245411
"1758" 351.4 103.471226032745 100.580511392248
"1759" 351.6 99.7746733495591 100.899382762569
"1760" 351.8 95.5586481628366 102.125210387008
"1761" 352 91.4551742952257 102.141475539819
"1762" 352.2 88.0731782752535 101.430191641736
"1763" 352.4 84.3062283316531 100.60349333598
"1764" 352.6 80.3171461231394 99.4885025013563
"1765" 352.8 77.0434822468359 97.3213517677861
"1766" 353 74.0826468406675 94.4126164137296
"1767" 353.2 71.104433396611 91.6288557642324
"1768" 353.4 67.677258692193 89.9165679034111
"1769" 353.6 63.7067943592466 89.6811162505807
"1770" 353.8 59.6992369481395 89.418217492663
"1771" 354 55.3884784999039 88.7877884403418
"1772" 354.2 51.6597185261775 87.5956360120864
"1773" 354.4 49.7679875695007 85.2027192976265
"1774" 354.6 47.9776471941126 82.187611473545
"1775" 354.8 45.7327601710708 78.8770649237667
"1776" 355 42.5429413297063 76.3196575089255
"1777" 355.2 40.7444298864 73.1293924186749
"1778" 355.4 39.8375870320827 70.0391560540059
"1779" 355.6 38.553994175088 66.266144969556
"1780" 355.8 37.909422655515 62.5250232039904
"1781" 356 36.9945036568652 59.7357990911779
"1782" 356.2 35.3337481448646 56.0460324729855
"1783" 356.4 32.7731442904091 53.6068209071567
"1784" 356.6 29.1390346070935 52.6483686656958
"1785" 356.8 26.5168407077907 51.8279037119159
"1786" 357 26.3991126532744 49.5988593598279
"1787" 357.2 26.8536058321915 46.9791923357845
"1788" 357.4 26.7602234695061 44.6548739260688
"1789" 357.6 27.2216691781458 41.5358842834226
"1790" 357.8 28.4162428620617 39.8188139145285
"1791" 358 29.5276032335917 38.039610572837
"1792" 358.2 30.9738269627212 36.0233382443582
"1793" 358.4 33.649092963123 33.5755347346812
"1794" 358.6 37.2572459491026 30.8030700445109
"1795" 358.8 41.2479708744432 28.4530333469388
"1796" 359 45.4822499523805 25.9886005409736
"1797" 359.2 50.4368464704162 23.713705344545
"1798" 359.4 54.944707122431 22.4266695158534
"1799" 359.6 59.9080114157971 21.3397014610046
"1800" 359.8 65.2892760247346 19.9273116971788
"1801" 360 70.4452718610591 17.7415367301209
"1802" 360.2 73.9053311701121 15.7209644762204
"1803" 360.4 75.0904527916282 14.2677596646681
"1804" 360.6 75.2979425290722 12.434439712939
"1805" 360.8 75.4916560771458 13.9290561196777
"1806" 361 76.9633420397212 15.9524629020835
"1807" 361.2 79.0391561341058 18.6025408139846
"1808" 361.4 81.8833475805644 21.199897750466
"1809" 361.6 86.8489345412607 23.8786719381441
"1810" 361.8 91.6673086776751 26.4379509735877
"1811" 362 96.1045390110278 28.2197040048709
"1812" 362.2 101.376529590958 30.0104216401575
"1813" 362.4 105.683629226119 32.4432971755122
"1814" 362.6 108.254199270719 31.8677476683909
"1815" 362.8 108.324156985788 31.3669218358867
"1816" 363 107.364368632153 32.2604865975272
"1817" 363.2 105.995906738519 33.671582072757
"1818" 363.4 105.192127536062 35.9607832315074
"1819" 363.6 105.448356373128 40.3869372149846
"1820" 363.8 105.84683725074 44.4753449031745
"1821" 364 105.269653780064 48.2864732863103
"1822" 364.2 104.77057497171 52.9287653582438
"1823" 364.4 103.400360599054 57.0737986461946
"1824" 364.6 102.364108466102 60.8415401620908
"1825" 364.8 100.237819487413 64.7679234260248
"1826" 365 97.5127273730732 67.2845584289871
"1827" 365.2 94.5369688909009 70.8002792029526
"1828" 365.4 90.6686226714341 72.4839585172099
"1829" 365.6 87.8977971033045 74.6361281748976
"1830" 365.8 86.0355344713369 76.9422086828466
"1831" 366 82.8940424386487 79.2475884287418
"1832" 366.2 80.9360181189818 82.0585628733113
"1833" 366.4 81.597764459698 84.3912266204855
"1834" 366.6 82.9334845613563 86.4044945618078
"1835" 366.8 85.3279076035889 88.9697210426407
"1836" 367 88.8796616322818 91.2865304715658
"1837" 367.2 92.7639699848953 94.0691537505056
"1838" 367.4 96.2247500917383 97.8826972563668
"1839" 367.6 97.5350887748727 101.494274750057
"1840" 367.8 98.7409746322636 103.631021765466
"1841" 368 98.9395005550985 103.000268431692
"1842" 368.2 99.9115567427395 102.156522817611
"1843" 368.4 101.538192977782 100.890662330983
"1844" 368.6 104.803003549348 99.2585832811239
"1845" 368.8 107.337845814287 97.114950325296
"1846" 369 109.981578634482 94.5005521855703
"1847" 369.2 112.115215072154 91.7529966618935
"1848" 369.4 114.576157556092 88.4498946539155
"1849" 369.6 115.669304078437 84.1511882689332
"1850" 369.8 117.054174346504 80.1306006837077
"1851" 370 116.621182434818 75.5808326595349
"1852" 370.2 116.864299478781 70.9512450165984
"1853" 370.4 116.738477221544 65.9197021065198
"1854" 370.6 118.018743936959 60.7359025494956
"1855" 370.8 118.278872176837 56.7856261779577
"1856" 371 117.288251805377 54.2036952766995
"1857" 371.2 114.858164443837 51.2333653018744
"1858" 371.4 111.4286253938 49.826755156289
"1859" 371.6 108.439199344369 49.9854690142122
"1860" 371.8 106.135231752082 49.8355685867355
"1861" 372 103.407253397197 47.4381677072371
"1862" 372.2 100.837626604369 44.5164389703822
"1863" 372.4 98.5989250406576 41.3850912304022
"1864" 372.6 98.5108770757981 37.9552492419406
"1865" 372.8 99.0511715995394 34.3927279727056
"1866" 373 99.9977336843942 30.522708677583
"1867" 373.2 101.103281567493 28.0757570180338
"1868" 373.4 101.323965524139 27.7254588224341
"1869" 373.6 99.6361030131528 27.4871877516209
"1870" 373.8 97.0746929639315 26.7282664648409
"1871" 374 94.3704302297153 26.2132464416209
"1872" 374.2 90.8758463963942 25.2168786471043
"1873" 374.4 86.3567140684355 24.1168867701275
"1874" 374.6 82.1716723731168 22.7561494587868
"1875" 374.8 77.2011022439048 22.1350248822745
"1876" 375 72.5921653215047 21.1778895599348
"1877" 375.2 68.0801226556458 21.7052978711267
"1878" 375.4 63.4868031916352 21.6722341769674
"1879" 375.6 59.3279717288091 23.7749758551689
"1880" 375.8 55.519732836515 26.2206933779551
"1881" 376 52.9249990350788 29.4372394162786
"1882" 376.2 50.1765227690424 32.2551785087355
"1883" 376.4 47.8622661793091 34.748745801565
"1884" 376.6 45.2065885233475 34.3147169599022
"1885" 376.8 41.8227239352725 31.6829406438778
"1886" 377 38.0566742167056 29.1157185447815
"1887" 377.2 36.5896900185286 24.3375814808534
"1888" 377.4 37.4581595814298 21.783966660678
"1889" 377.6 38.8656320785023 20.6097142533454
"1890" 377.8 40.0570798837734 19.1639149516879
"1891" 378 41.656661272735 16.1468983889577
"1892" 378.2 43.2898743835922 14.1473051011733
"1893" 378.4 45.176529786532 14.4926506370166
"1894" 378.6 48.0752018012428 14.5893473870528
"1895" 378.8 52.5160197230417 12.866581811658
"1896" 379 58.1651120894162 11.0743876331879
"1897" 379.2 62.7727511088191 8.79767252060218
"1898" 379.4 66.936008391207 7.59964771315728
"1899" 379.6 69.9977154950265 8.74865347454348
"1900" 379.8 74.1524308012487 9.53515854489669
"1901" 380 79.334058486854 10.2894721085595
"1902" 380.2 85.7664720692182 10.6816579988226
"1903" 380.4 90.7626314832453 10.4418699645298
"1904" 380.6 92.3614729164933 12.5068532189811
"1905" 380.8 95.4948295308403 15.5519501035584
"1906" 381 99.9092845334966 18.5098825827147
"1907" 381.2 104.524389383269 21.6237136296822
"1908" 381.4 107.332937809493 25.183937611494
"1909" 381.6 110.529993827523 28.2016185880593
"1910" 381.8 113.33357896545 32.0321357098002
"1911" 382 116.950874106927 35.3675919837551
"1912" 382.2 119.042548697476 39.4777179912633
"1913" 382.4 122.034970754611 41.7432369949116
"1914" 382.6 120.592539054971 41.5710177999697
"1915" 382.8 121.733264127666 41.5780023430593
"1916" 383 120.473270461884 41.1731645451872
"1917" 383.2 119.548078126427 41.6061575165492
"1918" 383.4 118.441448215491 42.6090273674863
"1919" 383.6 117.564070427276 45.5414735791966
"1920" 383.8 117.126985167741 48.9520552445575
"1921" 384 115.804977145338 52.5039039908541
"1922" 384.2 115.420338956923 56.5886708071736
"1923" 384.4 114.751060999668 61.3792055072606
"1924" 384.6 114.847325164189 66.2396861885022
"1925" 384.8 114.001277222501 70.972675804991
"1926" 385 115.944715847018 74.9881886028113
"1927" 385.2 118.441511646506 78.2395308601432
"1928" 385.4 121.357029522393 81.4184150517296
"1929" 385.6 122.042142049649 82.1247728590625
"1930" 385.8 121.316263565929 81.5460910281522
"1931" 386 119.755602208771 81.5460910281522
"1932" 386.2 118.146620861557 82.5631605272807
"1933" 386.4 114.840568210642 85.0565070823744
"1934" 386.6 112.080147238917 88.4382856694833
"1935" 386.8 109.886566689745 91.6975917009343
"1936" 387 108.19141474523 95.688515807718
"1937" 387.2 107.27483367036 99.7584845587967
"1938" 387.4 106.937586010721 101.829660553986
"1939" 387.6 107.442986088318 103.033613606018
"1940" 387.8 107.462051721245 102.376768639348
"1941" 388 107.441531705778 101.203135435463
"1942" 388.2 107.108407503129 100.249837605965
"1943" 388.4 106.369741550837 99.6112865491244
"1944" 388.6 104.520655277362 97.9950200742443
"1945" 388.8 102.322105166595 94.8337538704914
"1946" 389 99.6060348552145 91.9123580526995
"1947" 389.2 97.054295697698 88.9031020934022
"1948" 389.4 94.6330540101424 85.7642522545966
"1949" 389.6 91.5816752153182 83.3336623117749
"1950" 389.8 89.5934928232535 79.59625307868
"1951" 390 85.7637776001486 77.1956983298517
"1952" 390.2 82.0908573944223 76.006249076789
"1953" 390.4 78.1418642603091 75.5054859832355
"1954" 390.6 74.2535446284545 76.7809714645203
"1955" 390.8 71.0239741471455 78.3305798197573
"1956" 391 67.8735745937471 80.3598036445703
"1957" 391.2 64.8291098959144 83.6832951995337
"1958" 391.4 63.3368964000234 86.24829939917
"1959" 391.6 61.3619060565388 89.6536945409157
"1960" 391.8 60.0504635522956 93.8645870331589
"1961" 392 58.2685571371712 98.1281943382298
"1962" 392.2 56.0372908979407 100.697116642297
"1963" 392.4 52.8723936670364 100.938373087511
"1964" 392.6 50.1860803020196 99.5639793718232
"1965" 392.8 47.7378768072 96.9810481272658
"1966" 393 44.6723204759162 93.1890046434736
"1967" 393.2 42.4848573150869 89.6002310880411
"1968" 393.4 42.6814746646876 85.0169857982246
"1969" 393.6 43.0569862686663 80.1092672220879
"1970" 393.8 42.5242310646111 74.6791059024418
"1971" 394 41.7188797485687 69.2905306372387
"1972" 394.2 40.0259389870444 64.6794827723728
"1973" 394.4 39.0786488782391 59.7005454442722
"1974" 394.6 36.7273698138646 56.0955746350411
"1975" 394.8 33.5402120850818 53.9577338316385
"1976" 395 30.1195043520818 53.1099837962567
"1977" 395.2 26.8418060052257 50.6211657279022
"1978" 395.4 23.9029694582336 48.7018409429305
"1979" 395.6 25.2028721440444 47.9683702941375
"1980" 395.8 27.6847925583658 46.0356336826805
"1981" 396 30.3984446396528 43.1686090644022
"1982" 396.2 33.3002423562267 39.5511757182044
"1983" 396.4 36.2698677508091 35.2945066528179
"1984" 396.6 39.8978911039909 31.7755203033795
"1985" 396.8 43.1872989442091 28.2080418215551
"1986" 397 47.2966729694877 24.7601571349022
"1987" 397.2 51.0883553331223 21.8139759968962
"1988" 397.4 55.1412140297626 19.4125662871115
"1989" 397.6 60.1370785242409 19.3936793665272
"1990" 397.8 64.7839392599381 18.7048264243054
"1991" 398 69.6169691748697 17.5006218820082
"1992" 398.2 72.9690070718606 15.4610422426805
"1993" 398.4 74.5556384111962 13.3912583151764
"1994" 398.6 77.3896252912466 12.3989453613084
"1995" 398.8 79.3963991817113 14.2944523294891
"1996" 399 80.6208215927424 17.0145939701022
"1997" 399.2 81.994608945854 20.9734023757954
"1998" 399.4 83.9018655091305 25.3607294667593
"1999" 399.6 86.2417623243758 29.4567540977688
"2000" 399.8 87.7153503589381 34.7071730731441
"2001" 400 88.5498977974832 40.666531075773
"2002" 400.2 89.8305492768491 46.0680994859622
"2003" 400.4 91.7049014304824 50.9989334727982
"2004" 400.6 94.6347432485291 55.0264547778822
"2005" 400.8 97.8141898504539 56.831927263991
"2006" 401 102.892725871615 58.8557808067077
"2007" 401.2 105.973448067174 59.2607499484769
"2008" 401.4 109.534549778238 61.2294570078879
"2009" 401.6 111.970575019242 64.0199295329427
"2010" 401.8 114.697366865591 66.8546524026931
"2011" 402 117.664612813495 68.5819182827451
"2012" 402.2 119.187396942314 67.890214074533
"2013" 402.4 119.309448362569 67.4015206632222
"2014" 402.6 118.60745358091 68.0478647212554
"2015" 402.8 117.822317603261 70.2459866197387
"2016" 403 116.499351578319 73.0462076146041
"2017" 403.2 115.67433365266 76.8482836226078
"2018" 403.4 114.049996896882 81.7608494829343
"2019" 403.6 113.511535068191 86.5013480354316
"2020" 403.8 112.626962074781 89.2569746795133
"2021" 404 111.600768777836 89.633036033186
"2022" 404.2 111.134898359892 91.8448546413563
"2023" 404.4 111.927030398922 94.3005270209588
"2024" 404.6 113.111853057331 94.5195216079239
"2025" 404.8 113.322173251718 94.489913801984
"2026" 405 113.471161541451 94.0362674452554
"2027" 405.2 113.690528684006 94.0796261128754
"2028" 405.4 113.142499714227 93.9062170563113
"2029" 405.6 112.843940759145 93.9289696686057
"2030" 405.8 112.583047997157 93.7750967728631
"2031" 406 112.60513028811 93.6820730784376
"2032" 406.2 112.484043288712 93.5163479699686
"2033" 406.4 112.379743070066 93.5769473215582
"2034" 406.6 112.11822107213 93.6540850522554
"2035" 406.8 111.929703336164 93.0688901771022
"2036" 407 112.1612057787 92.5442579830749
"2037" 407.2 112.177499391662 91.5398099790536
"2038" 407.4 112.345774268334 90.5815197693272
"2039" 407.6 112.691662070681 89.2918175187612
"2040" 407.8 113.15481846847 87.5671253804804
"2041" 408 113.368140554407 85.6818504952593
"2042" 408.2 114.175807658032 82.6312160368486
"2043" 408.4 115.67890982889 79.7203954075373
"2044" 408.6 117.627427630827 77.826761467184
"2045" 408.8 118.609027341606 75.5774505144641
"2046" 409 120.637052769214 71.9837842627535
"2047" 409.2 122.554889644847 68.5681143903833
"2048" 409.4 122.434721998269 66.2854792139698
"2049" 409.6 121.178065603863 62.57039090724
"2050" 409.8 120.209876167507 58.6133447010154
"2051" 410 118.764052639133 54.0728580610779
"2052" 410.2 116.989964695564 49.5563430857701
"2053" 410.4 114.26768748208 45.7164916844022
"2054" 410.6 113.189782224093 40.5992705907601
"2055" 410.8 112.473752891898 35.3710791847784
"2056" 411 111.292962593984 34.6480443220818
"2057" 411.2 109.385189241275 35.0302267150818
"2058" 411.4 106.254755553513 34.4499107315756
"2059" 411.6 102.113593690479 33.5299953797733
"2060" 411.8 97.7446485332111 32.4937688915362
"2061" 412 92.8467279533143 30.5946770005465
"2062" 412.2 89.0263499009947 27.6829987693403
"2063" 412.4 86.7590234658414 24.1088032715635
"2064" 412.6 85.8701298793091 19.9276730989688
"2065" 412.8 86.1465507062182 15.9149509938795
"2066" 413 86.7367927054355 14.2935393280725
"2067" 413.2 87.0682038437656 13.6671747061957
"2068" 413.4 88.1667752603304 11.8445606622426
"2069" 413.6 89.5435703142318 10.626631972464
"2070" 413.8 89.1279467678805 10.3061230268511
"2071" 414 88.6110062358194 9.77952666839187
"2072" 414.2 88.7487254511144 10.410884516318
"2073" 414.4 88.725139175844 11.1823128936696
"2074" 414.6 88.8157393160591 11.2643413820897
"2075" 414.8 88.7288933909381 11.5255507192409
"2076" 415 88.5449843730349 11.5995215049828
"2077" 415.2 87.4668519883555 11.3555365364331
"2078" 415.4 86.4362044450538 11.4420494185511
"2079" 415.6 84.7784146453729 11.1208535776256
"2080" 415.8 83.4772692130349 10.6789961713054
"2081" 416 82.1313563395565 10.4832980223601
"2082" 416.2 80.4050597806273 10.2430168432204
"2083" 416.4 77.8704747773986 9.95226564471796
"2084" 416.6 74.5128316386441 9.27914353528877
"2085" 416.8 70.4577491900515 8.23945460112945
"2086" 417 67.9266174265391 5.73639155267218
"2087" 417.2 66.6252203367782 5.41791935858774
"2088" 417.4 63.7675569308196 5.86894849845481
"2089" 417.6 59.4760173402248 6.29588081091903
"2090" 417.8 55.0860499126525 6.54970331261905
"2091" 418 50.2784803716662 6.56513173655803
"2092" 418.2 46.5051618695503 5.84362743588453
"2093" 418.4 46.6352731881243 6.81697072731522
"2094" 418.6 46.1764335151962 8.55028133717638
"2095" 418.8 44.9647003904945 10.9636590265482
"2096" 419 42.3933569024758 14.0378177757355
"2097" 419.2 39.9493524281495 17.5854280975192
"2098" 419.4 35.863576794016 20.1146642544711
"2099" 419.6 32.1051763028304 22.6391803794235
"2100" 419.8 27.1837525698208 24.3502477839786
"2101" 420 23.6750119172216 24.8397784667772
"2102" 420.2 22.1637674276045 26.1383300066295
"2103" 420.4 21.1498644726528 28.8885231926209
"2104" 420.6 20.5313426853575 32.5784582390151
"2105" 420.8 20.6623832952772 37.101124761349
"2106" 421 21.5228166352091 41.8061623581285
"2107" 421.2 23.1920599552581 46.2858654535654
"2108" 421.4 25.3236030052091 50.3294331679122
"2109" 421.6 27.3846331990544 54.203825204421
"2110" 421.8 30.1509441082956 57.09244327424
"2111" 422 33.7291619070794 59.3786514629968
"2112" 422.2 37.5160871278956 61.6248337930272
"2113" 422.4 41.9639430322203 62.496798995748
"2114" 422.6 45.9100440892636 62.4282854146749
"2115" 422.8 50.9327053644856 62.4350979350492
"2116" 423 55.6576413926309 63.4482411259665
"2117" 423.2 60.4822846263646 64.5177421844855
"2118" 423.4 65.2553039930521 65.4078144190657
"2119" 423.6 70.4493029981182 65.0861902387204
"2120" 423.8 75.1255991795014 64.0832955326137
"2121" 424 79.459957482213 62.0070161860272
"2122" 424.2 83.2855951477091 59.3360824167658
"2123" 424.4 85.6585766756959 55.6135734653927
"2124" 424.6 88.0775096557322 51.838759633806
"2125" 424.8 89.5055116572813 47.4929320666799
"2126" 425 90.2904444276191 42.9953530462422
"2127" 425.2 90.1879049329704 38.2536613006603
"2128" 425.4 89.8811725165857 34.2835460555086
"2129" 425.6 89.4889637103197 30.9984037837639
"2130" 425.8 88.5572449742285 30.1168748690473
"2131" 426 89.9063997526678 29.8185349668913
"2132" 426.2 93.4096897890617 28.679202901718
"2133" 426.4 95.9030303951699 29.0186671325053
"2134" 426.6 98.1146632323459 30.4131040741706
"2135" 426.8 101.532537045684 31.7230426073709
"2136" 427 105.963879045605 32.8470845731777
"2137" 427.2 108.67088894684 32.8974572525272
"2138" 427.4 107.87821863287 31.8961586850082
"2139" 427.6 107.051595587122 31.0422802198397
"2140" 427.8 105.89478837816 31.2881213424847
"2141" 428 105.043884099033 30.7463260351894
"2142" 428.2 103.727695517712 29.6525027141119
"2143" 428.4 102.011469468535 27.4119665459811
"2144" 428.6 99.0505796426012 24.5640206262834
"2145" 428.8 96.2902857747459 21.4700360779706
"2146" 429 92.5025020949591 18.8490694565022
"2147" 429.2 89.1324715135591 15.4643666384959
"2148" 429.4 84.4106279132291 13.4335449476922
"2149" 429.6 80.0925427632627 10.8118131319589
"2150" 429.8 76.5503665998813 7.77799413597949
"2151" 430 76.8511805554966 7.33900972065218
"2152" 430.2 77.3264473263197 7.19331962402983
"2153" 430.4 77.9280700269966 8.58906463108967
"2154" 430.6 77.2795770124213 10.1735291354022
"2155" 430.8 75.9919636707479 12.4042263680144
"2156" 431 73.3508049789417 15.1068018613716
"2157" 431.2 71.0297867346273 18.4232642247052
"2158" 431.4 67.8869246781596 21.6587010487527
"2159" 431.6 64.8766027152172 24.6262633033409
"2160" 431.8 61.6697465567769 25.8306787841119
"2161" 432 57.8163946207401 26.4711921012642
"2162" 432.2 53.7819909505841 28.0596651278022
"2163" 432.4 49.8406242129245 27.9891083783253
"2164" 432.6 46.1426421021506 26.8404100789144
"2165" 432.8 42.3332398893032 24.7863853383433
"2166" 433 38.7747233464597 21.3443060681492
"2167" 433.2 36.2698677508091 17.7286225384875
"2168" 433.4 35.822716413162 16.5717120205669
"2169" 433.6 34.4393740852574 17.6151035462298
"2170" 433.8 32.853579536844 19.0259399127975
"2171" 434 30.2694773539155 20.5331114477851
"2172" 434.2 27.1782139907523 22.8029200313567
"2173" 434.4 24.2929711662742 24.0654147228208
"2174" 434.6 22.2328726343318 25.1394442067431
"2175" 434.8 21.8268795448091 25.7858995345056
"2176" 435 21.8888488877982 28.5556714074131
"2177" 435.2 22.6086321959114 31.7494624129476
"2178" 435.4 23.4485483960091 36.2680936352355
"2179" 435.6 25.7452160087266 41.1775832644434
"2180" 435.8 27.5128559543291 45.9305138244822
"2181" 436 30.4204575273791 50.0045781338622
"2182" 436.2 34.5798093455081 52.3249076254993
"2183" 436.4 39.456680937963 52.6913203566522
"2184" 436.6 45.0156355542778 52.6594718239022
"2185" 436.8 50.5374350474245 53.5827292897758
"2186" 437 55.6947469084543 54.182037163757
"2187" 437.2 61.0129870195091 54.4111411251522
"2188" 437.4 66.2849012903679 53.4200897236963
"2189" 437.6 71.2446286644527 52.2325122858477
"2190" 437.8 76.2183252608764 50.4496736284791
"2191" 438 81.3208212956254 48.9260438215348
"2192" 438.2 85.4660656972557 47.2711948170915
"2193" 438.4 89.9901823043891 45.9152265287622
"2194" 438.6 94.0532229339191 43.6183103468322
"2195" 438.8 97.9977410823601 42.9203205029634
"2196" 439 102.289918831355 44.1129016436702
"2197" 439.2 107.307310258338 44.2402185192845
"2198" 439.4 110.151307419963 43.1147115474406
"2199" 439.6 109.557971991162 42.8276424196669
"2200" 439.8 108.960866871597 41.5588104999476
"2201" 440 108.604049137515 40.8567802753728
"2202" 440.2 108.44990359986 39.7458667488614
"2203" 440.4 108.492335090453 39.8172604894814
"2204" 440.6 107.975503407229 38.2448259012522
"2205" 440.8 107.526525408798 35.2064758769022
"2206" 441 105.886311976829 32.2933100853613
"2207" 441.2 106.167946451011 32.092095950966
"2208" 441.4 107.510351849777 32.9743680709766
"2209" 441.6 109.423127915903 34.5177513561834
"2210" 441.8 111.066176190434 36.7312243823084
"2211" 442 113.075273095644 39.568178818373
"2212" 442.2 114.506239779948 42.9138208024022
"2213" 442.4 117.029539620031 46.3393074359577
"2214" 442.6 119.342276393517 49.9847587637473
"2215" 442.8 122.907065424791 52.2379130631385
"2216" 443 121.861465255226 53.0522703944855
"2217" 443.2 122.547718349809 52.9329945169316
"2218" 443.4 123.0210238223 53.2555802104682
"2219" 443.6 121.990032873089 52.9315237765517
"2220" 443.8 120.488054116923 54.797873308545
"2221" 444 119.615683150095 57.2183617975451
"2222" 444.2 120.102161867294 61.2083900996446
"2223" 444.4 120.245106024683 65.4972134036546
"2224" 444.6 120.848121425866 70.1040549509305
"2225" 444.8 122.442518012782 74.1174207642147
"2226" 445 124.022702418167 77.2307609347141
"2227" 445.2 123.234073946722 77.3708411473439
"2228" 445.4 121.235039353504 78.2373823480133
"2229" 445.6 118.963123498103 80.9088281847783
"2230" 445.8 116.522768104031 84.3133746515411
"2231" 446 113.668005060606 88.3923981877119
"2232" 446.2 110.446738507038 90.5992639518593
"2233" 446.4 106.833065171417 93.9107629811218
"2234" 446.6 103.068688203559 97.2155691411522
"2235" 446.8 99.2509340372644 100.972558558054
"2236" 447 95.630942462266 104.450677201738
"2237" 447.2 93.4699265509119 108.530132462888
"2238" 447.4 90.9009889290545 111.733288497066
"2239" 447.6 88.4502132394848 112.264431251105
"2240" 447.8 84.8000886715388 112.415926974456
"2241" 448 80.6025351771974 112.019571106897
"2242" 448.2 76.6368402321884 110.825874878075
"2243" 448.4 72.7574169028091 108.911872332234
"2244" 448.6 69.3760276494987 105.725716737006
"2245" 448.8 65.1105136831669 102.95268786176
"2246" 449 61.8018168924407 99.4097654237706
"2247" 449.2 58.3570543383418 95.9752622629349
"2248" 449.4 54.6935009675323 92.9433159622593
"2249" 449.6 51.5218306704238 89.4009910824481
"2250" 449.8 48.5282300519656 85.2939709734196
"2251" 450 45.7892684756715 81.2033540656224
"2252" 450.2 42.8218655390935 77.1606357249893
"2253" 450.4 40.4680090594909 72.9383012221749
"2254" 450.6 36.7854526844786 69.0096777064631
"2255" 450.8 33.3867487205929 64.9082453653211
"2256" 451 30.1708488748371 61.0037874044022
"2257" 451.2 28.8655056243468 56.5906624135342
"2258" 451.4 29.3670254343849 52.1055003754628
"2259" 451.6 29.7105725102111 47.5367830819898
"2260" 451.8 31.4824942805112 43.1916484285192
"2261" 452 34.2343354948758 39.6822563460355
"2262" 452.2 37.2491291802561 36.7329573171787
"2263" 452.4 40.4634020457091 33.9749992772355
"2264" 452.6 43.547509834275 31.4758545634135
"2265" 452.8 47.7958668993513 29.8536200713299
"2266" 453 51.642930739115 27.3717368204022
"2267" 453.2 54.708101164344 24.9408790416696
"2268" 453.4 56.3371148352734 22.0211833184022
"2269" 453.6 56.6721135986609 18.6192881905874
"2270" 453.8 56.7237292160313 17.10943182318
"2271" 454 58.2274227437609 16.8087680307395
"2272" 454.2 61.4986430556758 16.2332432999688
"2273" 454.4 65.4904786149504 15.2582166248804
"2274" 454.6 69.7487944288722 15.5482204727495
"2275" 454.8 74.5723991581462 16.2841532392112
"2276" 455 79.3840053131134 14.9632715172391
"2277" 455.2 84.3787343580374 15.1252836186196
"2278" 455.4 86.8781645252656 17.1774369027717
"2279" 455.6 88.1421555093758 20.6750520008355
"2280" 455.8 90.3799876850027 24.5279710574344
"2281" 456 93.0754504232878 29.0834260486256
"2282" 456.2 96.7759346409704 33.2318668464022
"2283" 456.4 101.289920182399 35.6306983331322
"2284" 456.6 106.493196722929 38.1798548944422
"2285" 456.8 110.765280602809 40.1426831211447
"2286" 457 111.557407107959 42.0982602441311
"2287" 457.2 111.075247646576 44.5031553493439
"2288" 457.4 111.837389210951 48.7523178627607
"2289" 457.6 111.937485744959 53.3279933618134
"2290" 457.8 113.379217644064 58.4943633899871
"2291" 458 114.967261089642 63.64013817093
"2292" 458.2 117.568688205109 69.1546955314749
"2293" 458.4 119.629001269451 70.2699076875154
"2294" 458.6 119.879489534506 69.7129134509476
"2295" 458.8 119.653273344963 69.613915739008
"2296" 459 118.092758171896 70.4628016311522
"2297" 459.2 116.17125344946 72.1093398534216
"2298" 459.4 114.689140055266 75.0680994668022
"2299" 459.6 113.913971272074 79.9742722647845
"2300" 459.8 114.013225318991 84.9040845084658
"2301" 460 113.520850721059 87.9901108212355
"2302" 460.2 112.065916672543 89.1485403274389
"2303" 460.4 111.55359184992 91.8756318167355
"2304" 460.6 109.79360130474 94.6956578412196
"2305" 460.8 107.461263679414 97.5089108901653
"2306" 461 103.65285254347 99.8800450853935
"2307" 461.2 101.164163729026 102.309395774811
"2308" 461.4 98.3639537477737 105.188130609287
"2309" 461.6 95.7423448213867 106.756950262945
"2310" 461.8 95.4697795661549 108.522988866757
"2311" 462 96.5425248780614 109.415938383112
"2312" 462.2 98.3602378504377 108.991336635945
"2313" 462.4 98.1678994719713 108.229136074564
"2314" 462.6 98.0893246565459 107.935114769376
"2315" 462.8 98.3427104145459 107.41212833685
"2316" 463 98.7227890515459 106.96624887835
"2317" 463.2 99.3926667774439 106.07472317715
"2318" 463.4 100.60984614402 105.60849564006
"2319" 463.6 102.046607173192 104.519407003898
"2320" 463.8 104.58656635004 103.096114893274
"2321" 464 107.154533551309 101.474891336823
"2322" 464.2 109.715063316362 98.9806483509285
"2323" 464.4 113.274503456337 96.5113626947911
"2324" 464.6 116.670073713345 94.7450329578307
"2325" 464.8 117.827277420639 93.2640761849557
"2326" 465 118.670916252409 93.1105828017931
"2327" 465.2 118.012987025602 93.5485949738332
"2328" 465.4 117.763969987568 93.4958801610056
"2329" 465.6 117.606696068809 92.699233089419
"2330" 465.8 117.525971402544 92.1499613613668
"2331" 466 117.420050309568 91.5271937024825
"2332" 466.2 117.169247071507 90.5219690222418
"2333" 466.4 116.523294346519 88.4923453158788
"2334" 466.6 115.794535424541 86.2551240847593
"2335" 466.8 114.989871470703 83.1771304885438
"2336" 467 114.579641209845 79.4031397531164
"2337" 467.2 112.58198674847 75.4285430447875
"2338" 467.4 111.145359239809 71.3762889863835
"2339" 467.6 108.066722280109 67.7823133020658
"2340" 467.8 105.594841486863 64.8669283498616
"2341" 468 100.962707028545 61.4554575052204
"2342" 468.2 98.0685027384978 58.025649134421
"2343" 468.4 94.8414199715166 54.6581174828927
"2344" 468.6 93.7281634471877 51.8907781111206
"2345" 468.8 94.0698263691144 47.7521157986969
"2346" 469 95.1471513048601 43.1972077468716
"2347" 469.2 95.88024441682 38.9618333037717
"2348" 469.4 96.4367246746156 35.5619465972731
"2349" 469.6 95.4068341743575 34.0208885609828
"2350" 469.8 93.701750215388 32.7504511303074
"2351" 470 90.1330118553459 30.0952892420969
"2352" 470.2 87.3424547004152 28.6109342764931
"2353" 470.4 83.4231287575926 26.9934944520723
"2354" 470.6 78.9336947540591 26.7610758228913
"2355" 470.8 74.5627904285591 26.1861028057545
"2356" 471 69.8866101765325 25.8795991796469
"2357" 471.2 66.0705389046003 25.2970324012593
"2358" 471.4 62.8412079689439 22.6180749209527
"2359" 471.6 60.7319056088905 18.6570894637394
"2360" 471.8 59.8988528944236 14.3499078155347
"2361" 472 60.55954436653 12.8176980172045
"2362" 472.2 60.5995356241384 13.4407225194632
"2363" 472.4 60.0444418031539 14.6762527310918
"2364" 472.6 59.1334076646305 15.3420910216879
"2365" 472.8 57.4057349439815 16.4641634661608
"2366" 473 54.7271696509664 17.7914118902561
"2367" 473.2 50.558009104698 18.8504849468466
"2368" 473.4 46.421502973937 21.2879264015999
"2369" 473.6 42.3279504161628 22.897406365768
"2370" 473.8 37.7365241382915 24.2513299881434
"2371" 474 33.3908812935332 23.2292311123677
"2372" 474.2 31.5865999477746 21.5203925965401
"2373" 474.4 32.128778415123 22.518909225565
"2374" 474.6 30.939717341452 24.0185413008665
"2375" 474.8 30.2136696887212 26.5527745496879
"2376" 475 28.2840850842765 29.5983646752717
"2377" 475.2 24.8340951342597 32.650893611622
"2378" 475.4 21.0747239263249 34.9550400920338
"2379" 475.6 17.4098491711295 38.3251584139556
"2380" 475.8 14.8097673503846 41.5737787640531
"2381" 476 11.3639600847525 45.3379147856758
"2382" 476.2 9.72154313274714 48.8483580199597
"2383" 476.4 8.94643684647575 53.1301223634299
"2384" 476.6 9.02276252587332 57.8762030506774
"2385" 476.8 9.54618745014523 63.524906551503
"2386" 477 9.20760199178277 68.6105580159548
"2387" 477.2 10.6584149806553 73.3054873363509
"2388" 477.4 12.6303339531127 78.4067356570807
"2389" 477.6 15.0179494323988 83.4022888471458
"2390" 477.8 17.919799996665 88.6990555615462
"2391" 478 21.692734143515 93.1873988350997
"2392" 478.2 26.4747903345633 97.7580738091818
"2393" 478.4 31.2274911666091 101.139308375952
"2394" 478.6 37.1589212582265 102.691578167811
"2395" 478.8 43.3988209682787 103.961088377602
"2396" 479 49.291080314698 103.564043335986
"2397" 479.2 55.3574866401486 103.66095247998
"2398" 479.4 60.2597402661818 102.581757377411
"2399" 479.6 65.5490289597057 100.714514842583
"2400" 479.8 70.711386109239 97.6254329691592
"2401" 480 74.4660890054286 94.3990878334464
"2402" 480.2 77.3016904311512 90.3714870770337
"2403" 480.4 79.6239319014412 85.7987715238456
"2404" 480.6 81.3278175410444 80.0604506475198
"2405" 480.8 82.5272477719805 74.4748067995736
"2406" 481 83.7621011426146 68.1980170800411
"2407" 481.2 84.0628932229856 63.1582469727845
"2408" 481.4 84.4638389224091 58.3208670055422
"2409" 481.6 86.5435701827314 53.6013226079459
"2410" 481.8 90.4435060020895 50.9491758502433
"2411" 482 94.6543744946343 47.4010626205381
"2412" 482.2 99.0740617286891 43.5342302203722
"2413" 482.4 102.806899346442 40.8456160838205
"2414" 482.6 103.359282307091 41.2564602631789
"2415" 482.8 102.896101475534 41.1498020700858
"2416" 483 102.580152783779 39.9914766458264
"2417" 483.2 101.919136639691 37.9491965796081
"2418" 483.4 101.213739203418 35.7963660921848
"2419" 483.6 100.076538525544 33.3150630135858
"2420" 483.8 99.9653865663516 30.9618118525192
"2421" 484 101.22840949686 31.9189273330348
"2422" 484.2 103.771050014716 33.4748350343919
"2423" 484.4 107.065578976692 35.6089871205937
"2424" 484.6 110.814201615492 37.4825423065012
"2425" 484.8 111.222926308585 39.9447575860348
"2426" 485 112.289395937179 42.7889745540222
"2427" 485.2 114.2896461459 46.7761792286294
"2428" 485.4 117.517668640323 50.1718431847806
"2429" 485.6 119.670523067719 50.2644621611022
"2430" 485.8 119.300760850866 49.7894640440879
"2431" 486 119.191552272149 49.0876288302041
"2432" 486.2 120.253169541254 48.8482640714855
"2433" 486.4 120.46846462975 48.3805277767845
"2434" 486.6 119.997284131435 47.8702859178508
"2435" 486.8 119.552007638182 48.0964456771749
"2436" 487 118.97292468289 48.0922200733211
"2437" 487.2 118.512776390943 48.1017192978575
"2438" 487.4 118.048969391864 47.6065573370567
"2439" 487.6 117.186255098676 46.798778107057
"2440" 487.8 116.764839648538 45.4628940217573
"2441" 488 115.911750795701 43.7022871807535
"2442" 488.2 114.745548551392 42.0751427733188
"2443" 488.4 113.133170511319 38.8716050257722
"2444" 488.6 111.840903145519 35.8294331774922
"2445" 488.8 111.133724179493 33.2058680441573
"2446" 489 109.660237158198 31.5898980468466
"2447" 489.2 107.709448361329 30.7846255898922
"2448" 489.4 104.94858695225 30.2905611747845
"2449" 489.6 101.148139333264 29.6493894655537
"2450" 489.8 96.5202500202466 29.0159173236209
"2451" 490 92.1094207677459 27.2188638632022
"2452" 490.2 86.9668151131528 24.2864102102459
"2453" 490.4 82.8851688665061 20.9402634190082
"2454" 490.6 78.5840224080191 17.4235291306122
"2455" 490.8 74.1164859684455 14.084142914281
"2456" 491 70.7998075789059 9.79956571859573
"2457" 491.2 68.0399702906326 8.04155088425512
"2458" 491.4 66.1331892293805 8.96068501067769
"2459" 491.6 62.4432829429565 9.6223818949706
"2460" 491.8 57.6233766295364 10.4949097840613
"2461" 492 53.5541755236506 11.08703826989
"2462" 492.2 49.744118942992 13.151755344268
"2463" 492.4 46.4576277382221 16.91157089025
"2464" 492.6 43.8397672710591 20.624397667795
"2465" 492.8 41.5728696860948 25.3971277899022
"2466" 493 39.5739604474568 30.5160555991749
"2467" 493.2 39.1114080369519 35.3338700079022
"2468" 493.4 39.3061281268436 40.6690483561608
"2469" 493.6 39.1972819336602 44.6553256783064
"2470" 493.8 37.3799984232348 47.2641411768477
"2471" 494 34.8436679129234 48.5883193803736
"2472" 494.2 30.3430165050903 48.9371745587459
"2473" 494.4 25.9317288244091 48.4873140336522
"2474" 494.6 22.3582857872813 46.3003814514855
"2475" 494.8 20.5441141449341 44.1092782281254
"2476" 495 19.0541153929805 42.4479222661736
"2477" 495.2 18.8515164773849 39.022509164584
"2478" 495.4 20.2378273709687 37.5768198675298
"2479" 495.6 22.2419079415332 33.9303381163677
"2480" 495.8 23.7967993097481 29.8093147659997
"2481" 496 25.9044623134939 25.4899039505217
"2482" 496.2 29.4630048881727 22.5814279626863
"2483" 496.4 33.4170936133263 18.9110093615746
"2484" 496.6 36.4621966996525 14.7735316728359
"2485" 496.8 38.970193881123 11.9333457357278
"2486" 497 42.3643844999137 10.0535416399254
"2487" 497.2 44.1037107689758 6.87826761353551
"2488" 497.4 44.6864980123758 7.21798529620218
"2489" 497.6 46.4578292645408 8.10881206102413
"2490" 497.8 49.9308550829815 7.58171750471252
"2491" 498 53.6282318656159 5.44836500376582
"2492" 498.2 57.9051132415783 3.71422671305053
"2493" 498.4 61.3390544817775 3.37068254000218
"2494" 498.6 66.0224234551691 3.29424606140218
"2495" 498.8 70.7610038516196 2.02298673310744
"2496" 499 75.0716734925424 3.58725256270218
"2497" 499.2 80.1405536445332 5.24469413602286
"2498" 499.4 85.8183009742637 6.282217497584
"2499" 499.6 88.2620040604298 7.1512131999539
"2500" 499.8 89.6419972225808 8.81927413411957
"2501" 500 92.9622355101389 10.3564887916256
"2502" 500.2 95.6430029179155 11.7713767997532
"2503" 500.4 96.9570629039637 13.4437496115877
"2504" 500.6 99.2146908243791 14.6374194856422
"2505" 500.8 100.503157403809 15.9456652771032
"2506" 501 101.894245215229 16.4566076763222
"2507" 501.2 102.539292959166 16.510737182596
"2508" 501.4 103.323937092133 17.0752935266375
"2509" 501.6 104.415731608221 18.4504007641963
"2510" 501.8 105.574831716278 19.0791751056209
"2511" 502 107.063473044528 19.9589908228397
"2512" 502.2 107.892333258427 20.8559017083728
"2513" 502.4 107.673487074905 21.4920076973253
"2514" 502.6 108.57136134171 22.5585090590556
"2515" 502.8 110.024127260659 24.2569503174522
"2516" 503 111.075548877911 24.8446532421981
"2517" 503.2 111.564511381547 25.2786631540657
"2518" 503.4 111.502858947878 25.9716627074319
"2519" 503.6 111.227336985044 26.7872225722845
"2520" 503.8 111.310443900324 27.9508010522204
"2521" 504 112.390310693656 30.1445090798205
"2522" 504.2 112.732095297188 32.232503177975
"2523" 504.4 113.086741297427 34.8055590528728
"2524" 504.6 113.606645170673 36.666561038509
"2525" 504.8 114.036149642376 38.6130439375849
"2526" 505 115.600725484642 42.5776418455966
"2527" 505.2 117.572143465445 45.226603344284
"2528" 505.4 120.809210510198 47.6769458114577
"2529" 505.6 123.15060170505 50.6980414966091
"2530" 505.8 122.437695586467 51.9051644692969
"2531" 506 123.331844546863 54.8509951855643
"2532" 506.2 125.3499344826 57.8629430110204
"2533" 506.4 125.742433379728 59.4096392245914
"2534" 506.6 125.911246110871 59.5291721535349
"2535" 506.8 126.105391357404 60.1740040105914
"2536" 507 125.712736817918 61.6118048478113
"2537" 507.2 125.662942318491 63.9433772122433
"2538" 507.4 126.156655503038 66.8966759212308
"2539" 507.6 124.831775819328 68.6907011956852
"2540" 507.8 124.542259454066 71.7434632737508
"2541" 508 125.201294888864 75.3233552302003
"2542" 508.2 124.664303053103 77.0133727845673
"2543" 508.4 124.451505094068 79.5157470653397
"2544" 508.6 124.314380162531 81.6805626108744
"2545" 508.8 123.691539908328 82.8458717137795
"2546" 509 123.457192231202 84.2316048075361
"2547" 509.2 122.474369840914 85.5271576219022
"2548" 509.4 122.007793557061 87.4636674730377
"2549" 509.6 121.747900696296 89.5411805234544
"2550" 509.8 120.989395938109 90.9807845571658
"2551" 510 119.983043583025 92.5011255229968
"2552" 510.2 119.526748493654 93.5650683528418
"2553" 510.4 118.769867759628 94.9916629749884
"2554" 510.6 118.434724527988 95.6322420844379
"2555" 510.8 117.793401364178 96.6875539929285
"2556" 511 116.587829806599 97.9470148554862
"2557" 511.2 115.319437128291 99.91131994892
"2558" 511.4 114.196644746192 101.547267244991
"2559" 511.6 113.130591406282 103.221292459724
"2560" 511.8 111.647724046974 104.86170949502
"2561" 512 110.119802227904 106.72729818073
"2562" 512.2 108.451758464548 107.493783018985
"2563" 512.4 105.989509903113 108.866316308628
"2564" 512.6 104.684022410809 109.588724114527
"2565" 512.8 103.786250457895 110.789633444256
"2566" 513 103.622423459188 111.764857481566
"2567" 513.2 102.360208288099 112.417376694297
"2568" 513.4 102.137170689373 112.451417231325
"2569" 513.6 100.912724900576 113.570339820911
"2570" 513.8 100.421944019835 114.195736871171
"2571" 514 99.7525819441872 114.425820388957
"2572" 514.2 99.2427256845271 114.499522875864
"2573" 514.4 98.4247093618361 114.16501396224
"2574" 514.6 97.8257893060038 114.75621901457
"2575" 514.8 98.2952460488727 114.898453588184
"2576" 515 99.0167784483984 115.027998529188
"2577" 515.2 99.5495672520502 115.253213153634
"2578" 515.4 99.6310126742644 115.765064572831
"2579" 515.6 99.4984277894787 116.034728671246
"2580" 515.8 99.5975787382613 116.00149541968
"2581" 516 99.7430001298091 115.700230059733
"2582" 516.2 99.6891836856321 115.906148338641
"2583" 516.4 99.5050378527309 116.260714781889
"2584" 516.6 99.4493030012182 116.249989505248
"2585" 516.8 99.0850488758427 116.571180376553
"2586" 517 98.1910123620591 116.897962380652
"2587" 517.2 97.3391694519406 117.419272574613
"2588" 517.4 97.5527164589616 117.171643840046
"2589" 517.6 97.3369090972752 117.391884541097
"2590" 517.8 96.4667851017843 117.898427446625
"2591" 518 95.271668522175 119.353406576329
"2592" 518.2 94.6773120558731 119.780381988658
"2593" 518.4 92.5686232132141 120.526326215022
"2594" 518.6 90.2862816615948 121.710124019497
"2595" 518.8 87.4414305859311 122.793048113329
"2596" 519 84.7867433370912 123.779695341787
"2597" 519.2 84.4448349905591 124.222026687885
"2598" 519.4 84.2241961207752 124.562662660606
"2599" 519.6 83.7765819771452 124.878369316451
"2600" 519.8 83.4274293707847 125.502503777524
"2601" 520 82.5338840656424 125.783703017902
"2602" 520.2 82.2989110060571 125.724082564594
"2603" 520.4 81.2509483796397 126.190542339483
"2604" 520.6 78.8729444801124 126.068773491369
"2605" 520.8 76.4522797182353 126.140824270378
"2606" 521 75.4870725685364 125.766331090948
"2607" 521.2 73.7076134953091 126.261431009152
"2608" 521.4 72.3677564514309 125.965159364158
"2609" 521.6 70.6361233133989 126.458238608966
"2610" 521.8 69.2027470272599 126.375772462796
"2611" 522 68.0340464908604 126.196917314607
"2612" 522.2 65.0728017715318 126.411574092116
"2613" 522.4 63.6416108730011 126.601573338922
"2614" 522.6 63.31578092019 126.839254389045
"2615" 522.8 61.8014993664281 127.436793527307
"2616" 523 62.5440217341937 126.641163515018
"2617" 523.2 61.4807530900847 126.326883505591
"2618" 523.4 60.5979656691075 125.324467723088
"2619" 523.6 58.7644418030171 124.975005074314
"2620" 523.8 57.4022399680091 124.898313807452
"2621" 524 56.9303089937341 125.159471776002
"2622" 524.2 56.1959576053337 125.620805604492
"2623" 524.4 56.9031531020468 125.47357140391
"2624" 524.6 57.2146929684403 125.749243949681
"2625" 524.8 57.4222102014786 126.010421386631
"2626" 525 58.2433570817603 125.75107769167
"2627" 525.2 58.4898496061937 126.353710091223
"2628" 525.4 58.8733678688679 126.514345828049
"2629" 525.6 58.8348967402685 126.346647353537
"2630" 525.8 59.0189647068579 126.552728564792
"2631" 526 59.0679759075569 126.463323012411
"2632" 526.2 59.7611796376478 126.350812375257
"2633" 526.4 60.2896405111398 126.254660061245
"2634" 526.6 61.3152108389301 126.350812375257
"2635" 526.8 62.2364470458522 126.472290260463
"2636" 527 63.5374448052607 126.591217428918
"2637" 527.2 64.4611102607517 126.673373506525
"2638" 527.4 65.4071864872768 126.575806848555
"2639" 527.6 66.6153461288891 126.430355626858
"2640" 527.8 67.411794782422 126.135064250176
"2641" 528 68.3136641718841 125.417444891277
"2642" 528.2 68.6747388770341 124.745440850252
"2643" 528.4 70.0109356215308 123.801339562037
"2644" 528.6 71.1764175304141 122.747119382764
"2645" 528.8 71.6395385586914 122.374571840007
"2646" 529 72.6296318438177 120.723080986454
"2647" 529.2 74.2711213875569 118.922698232263
"2648" 529.4 75.8727623120655 116.348371033453
"2649" 529.6 77.0547023932145 112.990922106267
"2650" 529.8 77.6607737332956 109.244846037943
"2651" 530 77.3432255043698 105.78341975058
"2652" 530.2 77.7088049648182 101.581134384829
"2653" 530.4 77.626043252952 97.1618816145165
"2654" 530.6 77.1021690285155 93.089577113971
"2655" 530.8 76.167054384246 89.292705503742
"2656" 531 75.120358617743 85.6617627414494
"2657" 531.2 73.4429793041269 81.827370125804
"2658" 531.4 70.6081226634905 79.4026565895349
"2659" 531.6 68.349215140968 75.8338929720283
"2660" 531.8 66.9729820273234 71.8250088747736
"2661" 532 65.5572356205754 67.9009294687293
"2662" 532.2 65.7712095750948 64.5198654200022
"2663" 532.4 65.2318598902091 59.9718949433022
"2664" 532.6 64.6465387892291 56.0315944714722
"2665" 532.8 65.1482425900691 51.7052897827122
"2666" 533 65.7186529137514 48.590209293306
"2667" 533.2 67.1550577934291 45.4222112417922
"2668" 533.4 66.8345248095591 42.0340050851834
"2669" 533.6 65.2964732584991 40.1863124576922
"2670" 533.8 63.7967750971727 39.7289675274022
"2671" 534 62.7195400996391 38.7034447728522
"2672" 534.2 62.1152150668091 37.4276541932086
"2673" 534.4 63.7810916460006 35.531737487966
"2674" 534.6 65.8622529426879 34.0193942016749
"2675" 534.8 68.2162690211528 31.5200082110897
"2676" 535 70.7817998209028 28.7252994622772
"2677" 535.2 73.3512897731216 25.7673669831209
"2678" 535.4 76.4798365435307 25.1771430791548
"2679" 535.6 79.1072089144287 25.9260903773152
"2680" 535.8 82.7661543438091 26.7942167598689
"2681" 536 86.8587613901574 27.1913810843797
"2682" 536.2 89.2781683244091 26.8664067674355
"2683" 536.4 92.5452609416216 25.1542827276834
"2684" 536.6 94.2186888514329 23.0542109747289
"2685" 536.8 93.8617833257038 22.5361238058127
"2686" 537 93.9634538455307 21.4065394698661
"2687" 537.2 93.4344784229019 19.1804255312578
"2688" 537.4 92.0876788956879 17.0450913529779
"2689" 537.6 91.506615198224 15.3004652797958
"2690" 537.8 91.3603866742157 15.3014928920286
"2691" 538 92.5131526501717 16.7378267206659
"2692" 538.2 93.103754151575 17.6220200287639
"2693" 538.4 94.2299007250771 18.6997425215053
"2694" 538.6 96.1281217887765 20.0728839453913
"2695" 538.8 98.3652150706841 21.7783382561834
"2696" 539 100.973357779479 23.7981344446187
"2697" 539.2 103.57066074687 26.2869564927961
"2698" 539.4 107.026547887829 28.4246883113205
"2699" 539.6 109.282973918509 30.2151738243222
"2700" 539.8 111.792621869156 33.7401820423725
"2701" 540 114.218566504695 37.548707971145
"2702" 540.2 116.252435294256 40.5885687025963
"2703" 540.4 118.686545654304 43.5948436335424
"2704" 540.6 122.02725030635 45.089850283267
"2705" 540.8 121.819530306959 45.8629354050844
"2706" 541 121.446555943547 45.3057349068788
"2707" 541.2 121.062596268198 44.8211940415411
"2708" 541.4 120.422897779152 44.5080673560593
"2709" 541.6 119.604931279175 44.6040003622042
"2710" 541.8 119.234023048586 44.7814434995866
"2711" 542 118.725004366136 45.7311910072099
"2712" 542.2 118.592085127698 46.7710319910133
"2713" 542.4 118.460145371891 48.7357325891022
"2714" 542.6 119.222886309025 51.077374440267
"2715" 542.8 120.623987002888 53.775846708718
"2716" 543 122.965804850509 56.7824091544476
"2717" 543.2 125.70134379735 58.8897334467265
"2718" 543.4 124.810913870127 59.367351885284
"2719" 543.6 123.427530009531 60.86931582168
"2720" 543.8 122.273217111976 63.3995048123744
"2721" 544 121.357752523688 66.9115414046078
"2722" 544.2 121.895656834956 70.9545546643471
"2723" 544.4 123.014672103838 74.2709761899736
"2724" 544.6 124.16733272189 76.1258150625643
"2725" 544.8 123.555449781855 77.5638556809068
"2726" 545 123.835191930998 80.4985325320238
"2727" 545.2 123.210141117152 82.8718999486308
"2728" 545.4 121.885295582466 84.4297481791451
"2729" 545.6 120.781866275252 87.0463044495349
"2730" 545.8 120.796514910174 90.0639364646639
"2731" 546 119.974619612597 90.7429890119155
"2732" 546.2 118.675025210647 92.3840606458617
"2733" 546.4 118.102155720613 93.8953596019647
"2734" 546.6 117.081496497682 96.3834538400294
"2735" 546.8 116.520757105952 97.4339590800093
"2736" 547 115.282881946099 98.7023927490074
"2737" 547.2 114.175897752526 99.756405625588
"2738" 547.4 112.70901608852 101.391079408534
"2739" 547.6 111.44680091743 103.234941830902
"2740" 547.8 110.362066744427 104.978025875498
"2741" 548 109.254547869187 106.441741153679
"2742" 548.2 108.451173503198 107.02463538273
"2743" 548.4 107.216758814889 107.038163963013
"2744" 548.6 105.351555479154 108.19849551478
"2745" 548.8 103.647141216888 109.266048190613
"2746" 549 102.177557885728 110.32253152451
"2747" 549.2 100.784939841585 110.344852211023
"2748" 549.4 98.2291275926057 110.334465605953
"2749" 549.6 95.558771595048 110.061801656305
"2750" 549.8 93.2567983432483 109.633818065103
"2751" 550 90.2447604659561 110.091743587667
"2752" 550.2 87.2142261501545 111.934802849739
"2753" 550.4 84.8619551896396 114.383007904682
"2754" 550.6 82.399069848245 116.508430326248
"2755" 550.8 80.2312045838177 116.542137394066
"2756" 551 76.8733112026296 117.759506022992
"2757" 551.2 72.9259735157395 119.29823397495
"2758" 551.4 69.6658844179252 118.948780400233
"2759" 551.6 65.8655485203931 119.592686465809
"2760" 551.8 62.7894415185308 119.547483361689
"2761" 552 59.764476606036 117.219926959629
"2762" 552.2 55.853580572504 114.010542013199
"2763" 552.4 51.4396729994933 112.906838355507
"2764" 552.6 47.3123293903755 112.3785710298
"2765" 552.8 43.019657116818 114.280695457161
"2766" 553 40.9425992292208 115.546674633974
"2767" 553.2 39.5660118968931 114.846542182932
"2768" 553.4 36.156169013245 113.918082995915
"2769" 553.6 32.5632889062194 111.370200375915
"2770" 553.8 28.1285194675066 108.953225450537
"2771" 554 24.4562760171698 106.724705648951
"2772" 554.2 21.7326720193988 102.188023395377
"2773" 554.4 19.456061161555 97.856194545812
"2774" 554.6 15.9075679024873 95.2672697681413
"2775" 554.8 13.1571547732401 91.5454320863849
"2776" 555 11.8426289627755 87.1110199480745
"2777" 555.2 10.6440486130763 81.667994032816
"2778" 555.4 10.2309618696702 76.4361708847077
"2779" 555.6 9.71526654969302 71.305650301429
"2780" 555.8 7.8646745719373 67.4290247294535
"2781" 556 5.80185461898859 64.4989597164535
"2782" 556.2 6.9277969744091 61.8336691720593
"2783" 556.4 9.47620541971999 59.2290988666101
"2784" 556.6 11.5327871146595 55.2210463364863
"2785" 556.8 12.2584921104304 50.7405204234507
"2786" 557 12.4068913650444 47.0091674254316
"2787" 557.2 12.800971710597 43.4311181828264
"2788" 557.4 11.4380634668091 40.5589595930082
"2789" 557.6 11.1690043629534 40.4841389225053
"2790" 557.8 12.6969054772985 40.3049516303277
"2791" 558 15.322441014706 39.9916358387424
"2792" 558.2 19.0331056460359 39.1208903866496
"2793" 558.4 22.5995668837651 36.3635225721934
"2794" 558.6 26.3532705854455 33.3911095101522
"2795" 558.8 28.1898430795267 29.6918087590845
"2796" 559 29.782318602016 25.5574686789194
"2797" 559.2 30.7986123095498 21.5399166012911
"2798" 559.4 31.3721455676952 18.3880317089971
"2799" 559.6 33.162165954162 17.1607225321316
"2800" 559.8 35.7445905333821 17.7227049431999
"2801" 560 38.89506205753 17.7149654251812
"2802" 560.2 43.1065908879572 16.3309121337355
"2803" 560.4 47.2825259798344 14.9000126538958
"2804" 560.6 50.86753912303 12.2710883155882
"2805" 560.8 53.9877195616579 9.28473287261148
"2806" 561 55.4422435422068 6.72954461666354
"2807" 561.2 56.4140355118091 6.96231845398839
"2808" 561.4 58.5180422523448 8.40366067258074
"2809" 561.6 61.2359970149537 9.01777274211302
"2810" 561.8 64.42873720507 8.7985033518913
"2811" 562 68.6994055966576 7.74918021819006
"2812" 562.2 73.0434554646751 8.32959758979393
"2813" 562.4 77.2243626043253 9.10506223024089
"2814" 562.6 82.3353985552091 10.6194085939022
"2815" 562.8 86.8245495677758 12.0334834480022
"2816" 563 90.9131732681354 13.0258166789495
"2817" 563.2 94.0378614223403 12.3272861626209
"2818" 563.4 93.6657853275644 12.409702711466
"2819" 563.6 93.4551774611787 13.9538115009457
"2820" 563.8 93.6104953800113 16.1682102660539
"2821" 564 95.1737939067439 19.1755861531304
"2822" 564.2 97.611254730983 22.7066191319348
"2823" 564.4 99.8860404770672 25.2306935219828
"2824" 564.6 103.095693790925 27.5125408599285
"2825" 564.8 106.784250755469 29.2038482920001
"2826" 565 110.429917099574 31.5157929641081
"2827" 565.2 111.544829644003 35.120679829494
"2828" 565.4 112.32285776228 38.9983247172551
"2829" 565.6 113.495268505107 43.2065823149887
"2830" 565.8 114.132203623026 47.2235882907607
"2831" 566 114.942593473015 50.5241318804582
"2832" 566.2 116.441360625177 54.1389263074965
"2833" 566.4 117.276347346931 58.3249388553367
"2834" 566.6 117.443297776267 62.5218015822059
"2835" 566.8 116.473564431398 67.5723240467106
"2836" 567 116.638571238715 72.9596064156097
"2837" 567.2 116.253755599488 77.9285067714756
"2838" 567.4 117.369582790681 81.6696867102921
"2839" 567.6 118.853496083641 83.6204127546452
"2840" 567.8 120.017380016448 83.9665795171522
"2841" 568 119.222918310258 83.9204437921405
"2842" 568.2 118.366853342809 84.0825562496191
"2843" 568.4 117.070966180466 84.3605913651736
"2844" 568.6 115.181935134615 85.0034261944577
"2845" 568.8 112.450999742837 86.1782831803466
"2846" 569 109.7287025019 87.5619893325113
"2847" 569.2 106.605929480922 89.3790273375154
"2848" 569.4 103.190856336881 91.8991390670986
"2849" 569.6 99.1482474478368 93.2875834353189
"2850" 569.8 95.0340612643224 96.0529567730659
"2851" 570 90.7840036862377 96.8982212612504
"2852" 570.2 86.4960391943687 98.5663559934756
"2853" 570.4 81.8409476311119 98.2963739360352
"2854" 570.6 80.3256494114933 96.7613084898232
"2855" 570.8 79.3075571516689 96.0324110319816
"2856" 571 77.8440767923792 93.7643192604396
"2857" 571.2 76.6743384118924 91.3200518565411
"2858" 571.4 74.3913998282297 88.2708938358227
"2859" 571.6 71.7830334879546 85.0743293926203
"2860" 571.8 68.6951085348733 82.3043198583013
"2861" 572 65.3996681940921 79.4062301767795
"2862" 572.2 61.2331457771676 78.3173709061569
"2863" 572.4 56.8189791063698 77.3661943420938
"2864" 572.6 52.0006952219838 77.4561828467517
"2865" 572.8 47.5033030221424 78.1807627342355
"2866" 573 43.0431559139506 80.2174663883361
"2867" 573.2 38.1291713534307 81.4763685645643
"2868" 573.4 34.9264863614125 84.2081890759453
"2869" 573.6 31.0667222718781 87.041610265428
"2870" 573.8 27.46751560011 88.6122376173137
"2871" 574 24.6912903636545 88.2742383376476
"2872" 574.2 22.5032906784532 87.215669663292
"2873" 574.4 21.8945206581735 86.3087961883768
"2874" 574.6 21.6748480900091 85.6545517529022
"2875" 574.8 21.9272776753374 87.1364098993456
"2876" 575 21.5410084332194 89.1023595803509
"2877" 575.2 21.3856018052413 92.0998310924785
"2878" 575.4 20.3385043780696 96.0650074412173
"2879" 575.6 20.7180550914124 99.0009294522534
"2880" 575.8 22.7371519107335 101.235710405335
"2881" 576 26.3148480905051 103.245642937906
"2882" 576.2 30.8864588595304 106.248543978984
"2883" 576.4 34.9411630941893 108.192258077295
"2884" 576.6 40.1099726004987 109.30702933348
"2885" 576.8 45.0014040062145 109.041704045267
"2886" 577 50.3463515568448 108.237436367849
"2887" 577.2 55.6340480480526 106.792561410959
"2888" 577.4 60.5777798594848 105.90505395497
"2889" 577.6 65.0852100798268 104.518465885269
"2890" 577.8 69.0011442470523 102.610021972078
"2891" 578 72.4479723487914 100.040505811535
"2892" 578.2 75.7241418193924 99.0415516854855
"2893" 578.4 78.9444361068439 97.4739576720718
"2894" 578.6 82.0676617454286 94.3382092221721
"2895" 578.8 85.1099726053091 90.935617547084
"2896" 579 87.1095898592604 86.5491291241278
"2897" 579.2 88.6440065374146 82.4550890592095
"2898" 579.4 89.8537842727713 78.4183247458173
"2899" 579.6 90.3604874907234 73.8269166476308
"2900" 579.8 90.1294514856898 69.1242866905306
"2901" 580 89.0585673341424 65.1724064687911
"2902" 580.2 87.1000069782808 60.8343291735437
"2903" 580.4 85.2928406287714 57.452375544921
"2904" 580.6 84.731853136541 53.5610808025774
"2905" 580.8 84.4220302723391 49.8975670638222
"2906" 581 85.1265779826537 49.0002918572662
"2907" 581.2 86.1475872843191 48.9497547291822
"2908" 581.4 87.4755096460663 48.5883193803736
"2909" 581.6 90.3414323353374 45.7128861901286
"2910" 581.8 93.8572109511234 43.4525159849165
"2911" 582 96.7631836157291 40.2398179927122
"2912" 582.2 97.6913511606968 36.8911982623716
"2913" 582.4 97.5825531405459 32.7021754596127
"2914" 582.6 97.0224372544407 28.6228812859074
"2915" 582.8 96.0062270039354 26.9533476743811
"2916" 583 94.6176972975364 26.4992800444628
"2917" 583.2 94.6603799252209 26.2214427551963
"2918" 583.4 94.1262824941424 25.9472388101295
"2919" 583.6 94.6183443500338 26.1264234050089
"2920" 583.8 96.9571045883942 26.1520057789128
"2921" 584 99.2497065796601 26.8350551621469
"2922" 584.2 101.370211794465 28.7611290616209
"2923" 584.4 103.763832026493 30.8475851104232
"2924" 584.6 106.901800849386 33.1202328140826
"2925" 584.8 109.032122018089 35.0956429829322
"2926" 585 111.45813228484 35.1825894773397
"2927" 585.2 112.217266407079 34.2467257102112
"2928" 585.4 110.963076628187 33.5685513354736
"2929" 585.6 110.164756356349 32.7796176813522
"2930" 585.8 108.884683180153 32.5829529916209
"2931" 586 107.83667468403 32.195280917318
"2932" 586.2 106.135922804149 31.4037610665522
"2933" 586.4 103.901937523136 29.0327602976714
"2934" 586.6 102.714891599969 26.168268859466
"2935" 586.8 101.700000771384 22.8668635071681
"2936" 587 99.8912307982391 22.6135660275522
"2937" 587.2 96.8708595017575 23.5223327177115
"2938" 587.4 93.8930941516352 24.3475109279674
"2939" 587.6 89.7011497772523 24.2795338224931
"2940" 587.8 85.3216073009114 23.5499128904022
"2941" 588 81.7347090571678 21.8010130267826
"2942" 588.2 78.9718985345823 19.2434659259795
"2943" 588.4 76.9967555462706 15.687875091545
"2944" 588.6 75.8789137939155 12.369045010083
"2945" 588.8 75.2508998290619 12.6892132387758
"2946" 589 73.4236221541799 13.3769905418966
"2947" 589.2 70.4644150158531 15.2426956007978
"2948" 589.4 67.5526665879724 17.407695860045
"2949" 589.6 63.8620411257485 19.882506088887
"2950" 589.8 60.7243778566882 22.5713579720615
"2951" 590 56.9498090121585 24.7793429980046
"2952" 590.2 52.9977992921856 26.1802270069316
"2953" 590.4 48.8593860603276 24.9370934279577
"2954" 590.6 44.8596449470091 24.0133090419147
"2955" 590.8 41.1384941009519 21.4570093096879
"2956" 591 39.2426256616305 18.617940104545
"2957" 591.2 39.2833483727376 18.076515047795
"2958" 591.4 39.1899841082481 19.2573521104875
"2959" 591.6 38.3742055702969 21.3826590764388
"2960" 591.8 37.5894666141012 23.859094152155
"2961" 592 36.5148073168758 27.3292721100688
"2962" 592.2 33.2605392484444 29.8491779797316
"2963" 592.4 29.4117455315344 32.512299996578
"2964" 592.6 24.6966867814832 34.0448990532336
"2965" 592.8 20.9957185693915 34.9733866152373
"2966" 593 20.5046910948197 35.9830379733171
"2967" 593.2 20.3673775787291 37.9734764022222
"2968" 593.4 22.1325097889947 40.0349761101135
"2969" 593.6 24.3463698911081 42.0916689879073
"2970" 593.8 28.5504706333391 44.3788533089022
"2971" 594 32.6059096901291 46.4082418157322
"2972" 594.2 37.549724385605 48.4463659201164
"2973" 594.4 41.5372201746879 51.5341570000688
"2974" 594.6 46.1480731346576 53.3176748340689
"2975" 594.8 51.2870173020644 54.3765820789766
"2976" 595 56.3331677167027 55.3848930732745
"2977" 595.2 61.3444013824259 54.6531304440844
"2978" 595.4 66.2656737828491 54.8277199335222
"2979" 595.6 70.6362161286948 53.2509445749736
"2980" 595.8 75.0302871520691 50.9332813488522
"2981" 596 78.5107641138679 48.4067559802257
"2982" 596.2 80.8881187256914 44.6448822295198
"2983" 596.4 81.6194545104111 41.1576017107593
"2984" 596.6 82.7906755461962 37.2591651812409
"2985" 596.8 83.3632282310112 32.9215130591788
"2986" 597 82.4640405554245 29.4590406590945
"2987" 597.2 81.1508201365591 28.6815077297459
"2988" 597.4 82.7634001507874 28.1277932935109
"2989" 597.6 85.5775974452136 27.1527334266606
"2990" 597.8 88.4086550916933 27.263116561339
"2991" 598 92.0865271422424 27.5967997851688
"2992" 598.2 95.2802790549215 28.7716408666718
"2993" 598.4 98.6316832455374 28.9461621133044
"2994" 598.6 100.269567408153 28.7452047952459
"2995" 598.8 99.6051694152926 29.5136381438088
"2996" 599 100.379131743314 32.0906836308127
"2997" 599.2 102.641099736934 34.8840094828084
"2998" 599.4 105.712922155415 37.5362443029173
"2999" 599.6 109.418071176611 40.7254166708675
"3000" 599.8 113.034995482252 43.2972050268267
"3001" 600 112.644159902696 45.1756675433644
"3002" 600.2 113.020170208857 48.6122582775176
"3003" 600.4 115.801322543059 52.5851585808188
"3004" 600.6 118.407053967876 54.4809629084887
"3005" 600.8 120.37339461562 55.591258379213
"3006" 601 119.715759878044 54.6003588785492
"3007" 601.2 120.07362156179 54.1389263074965
"3008" 601.4 119.596519521339 54.7165123509316
"3009" 601.6 118.790369538323 56.0790942831736
"3010" 601.8 118.803766168519 58.1427771540003
"3011" 602 120.26366088029 62.1611510662229
"3012" 602.2 121.752691476084 65.9896898158334
"3013" 602.4 123.0314547969 69.6133144030749
"3014" 602.6 122.769430888059 69.9956898174855
"3015" 602.8 121.794409339539 71.1126838534832
"3016" 603 120.5265525138 74.5623328607386
"3017" 603.2 119.179315016396 79.1732292440903
"3018" 603.4 117.570150046021 82.7293865141714
"3019" 603.6 115.474800441273 87.6384258111113
"3020" 603.8 112.837213703623 91.6460217458181
"3021" 604 110.258509086809 96.429685076267
"3022" 604.2 107.929563467626 99.9797448400891
"3023" 604.4 105.984291432125 104.756966448639
"3024" 604.6 105.691753842855 106.651792674742
"3025" 604.8 106.14039849651 107.054979861869
"3026" 605 106.380299290754 107.417715798736
"3027" 605.2 106.777974160948 107.562803559041
"3028" 605.4 107.023772552341 107.53887657776
"3029" 605.6 106.705349707582 107.129727854111
"3030" 605.8 107.071058336641 107.194279986421
"3031" 606 107.699100001801 107.209317556427
"3032" 606.2 107.971189001079 106.607443217781
"3033" 606.4 108.42531821154 106.549958674533
"3034" 606.6 108.739296216018 106.413702343115
"3035" 606.8 109.06610551975 106.191235047343
"3036" 607 109.759585802252 105.604134452995
"3037" 607.2 110.355456681174 105.207335311298
"3038" 607.4 110.748462964004 105.205041334641
"3039" 607.6 110.995244147885 105.012571700864
"3040" 607.8 112.051439561943 104.763671402902
"3041" 608 111.970487220989 104.049937617684
"3042" 608.2 113.294879598641 102.98604153294
"3043" 608.4 114.400815391505 101.608174166785
"3044" 608.6 115.482727214986 100.468134002587
"3045" 608.8 115.913908862002 99.1802756866795
"3046" 609 116.815127337206 98.0786380575757
"3047" 609.2 117.541165269326 96.9487004012125
"3048" 609.4 118.492472553343 95.7240861583005
"3049" 609.6 119.341973124621 94.7360825505006
"3050" 609.8 120.217671053418 94.3899119268196
"3051" 610 119.917709924139 93.376683497179
"3052" 610.2 120.442667437194 91.9768938182996
"3053" 610.4 121.179435256609 90.09949914975
"3054" 610.6 122.520810127721 88.290933835588
"3055" 610.8 122.534382257283 86.8078038861653
"3056" 611 123.264149762915 84.8309994281633
"3057" 611.2 124.033480294445 82.8576715132204
"3058" 611.4 124.352235842593 80.9840074636724
"3059" 611.6 125.181596623756 78.9529499668759
"3060" 611.8 125.134364629392 77.0908351690133
"3061" 612 125.795663065991 75.2765625902567
"3062" 612.2 126.098543093674 73.1854207956995
"3063" 612.4 126.73194688457 70.9472939125438
"3064" 612.6 126.970451580355 68.4667672240749
"3065" 612.8 126.933758550234 66.6181482219243
"3066" 613 126.718492773526 65.1976472921898
"3067" 613.2 127.250778353731 63.9482534930804
"3068" 613.4 126.598466345944 63.9476247558887
"3069" 613.6 125.919698052424 63.2348179549919
"3070" 613.8 125.150058567106 61.8783308982941
"3071" 614 124.198059799941 60.3902840893232
"3072" 614.2 123.749588634377 59.0446722546995
"3073" 614.4 123.283466904002 57.8446467063013
"3074" 614.6 123.080507153461 56.3630012036879
"3075" 614.8 122.890131536296 55.0403648397535
"3076" 615 122.434721998269 52.9469693898076
"3077" 615.2 121.915438000407 51.2670658780657
"3078" 615.4 120.785535578264 49.8232152164567
"3079" 615.6 119.48654446262 49.0976007828346
"3080" 615.8 117.82584050816 48.0991062425643
"3081" 616 115.500572245433 47.1225021393838
"3082" 616.2 112.923840409168 45.5001620279871
"3083" 616.4 110.075508261587 44.1736072089577
"3084" 616.6 106.670119602191 43.6444636125492
"3085" 616.8 102.909092076858 43.3306346096546
"3086" 617 98.9388337504722 43.1015595217706
"3087" 617.2 94.7227947994341 44.1837810458084
"3088" 617.4 90.6494165700963 44.6349968276149
"3089" 617.6 86.3619963507209 45.9075828809022
"3090" 617.8 82.7047274933849 46.2878350597961
"3091" 618 79.4008747453716 45.4656844889959
"3092" 618.2 78.2027019299279 42.8406637766794
"3093" 618.4 75.8808354048883 39.1247914011745
"3094" 618.6 74.737826642967 34.2389509767285
"3095" 618.8 74.6873717595758 29.5246976343022
"3096" 619 76.2189933064543 25.2800073791441
"3097" 619.2 77.3101868126801 20.7266945679183
"3098" 619.4 80.0026659206216 17.4748052683397
"3099" 619.6 81.9646279664621 16.8383220908818
"3100" 619.8 84.4613601486895 16.5127718714674
"3101" 620 86.084429536341 16.5893144136362
"3102" 620.2 88.9272841334395 17.0860454609674
"3103" 620.4 92.7455523812512 17.6924648461074
"3104" 620.6 93.7912192756882 16.981415498622
"3105" 620.8 94.9660117868828 15.8781042224969
"3106" 621 94.3418826566512 14.9729353969706
"3107" 621.2 94.0574939206648 15.3034412558764
"3108" 621.4 94.0888406123761 15.8905049317218
"3109" 621.6 93.7653997479 16.0104965921295
"3110" 621.8 93.6493480692113 16.4712303070109
"3111" 622 93.3051733195926 17.2892136896084
"3112" 622.2 92.8166734789474 17.0690752899554
"3113" 622.4 92.6135250652407 17.0568351819601
"3114" 622.6 92.2534505670301 17.2378689470653
"3115" 622.8 91.6227784164028 17.0687364757772
"3116" 623 90.6211128418091 17.1045660751209
"3117" 623.2 89.9635767997991 16.9954848504522
"3118" 623.4 88.4934561419019 16.1347864612682
"3119" 623.6 86.752589685017 14.9716209603923
"3120" 623.8 84.4093225926576 12.8951310249476
"3121" 624 81.8636308449534 10.9378939214022
"3122" 624.2 79.3897891184591 10.4181258669222
"3123" 624.4 77.0095466542466 11.0414016528397
"3124" 624.6 73.1701904763252 10.6995436117893
"3125" 624.8 69.1738183253805 10.2323264266329
"3126" 625 66.0100415119431 10.4375107882991
"3127" 625.2 63.6635354091144 10.5677804460759
"3128" 625.4 61.1520612480477 9.35704856853854
"3129" 625.6 59.3669541531168 8.11982374884174
"3130" 625.8 58.9552589568672 9.19585324633241
"3131" 626 57.1741927858091 9.60025554590218
"3132" 626.2 54.1424027278789 9.97354997627427
"3133" 626.4 50.6815553631738 10.8569611793551
"3134" 626.6 48.244690980735 11.2398651948837
"3135" 626.8 46.0093828239341 11.6497086283647
"3136" 627 43.8019139108701 10.3459772883412
"3137" 627.2 44.1764418661794 10.3481062778837
"3138" 627.4 43.7212859675498 11.3342312178466
"3139" 627.6 44.1529802219202 13.3819739161429
"3140" 627.8 44.9647531132906 16.2129546050318
"3141" 628 45.0409132200398 19.6790912177099
"3142" 628.2 44.833085235026 24.0932565334624
"3143" 628.4 45.7377240545399 28.0969034122483
"3144" 628.6 46.6330245115433 32.9593401610984
"3145" 628.8 46.7984828677056 37.4007299608505
"3146" 629 47.8984641447377 42.4679413439022
"3147" 629.2 48.9347869308436 45.5232040373677
"3148" 629.4 51.0713392167068 49.2994516187772
"3149" 629.6 54.1005133735482 52.9488780562826
"3150" 629.8 57.8076571808091 55.8192323155234
"3151" 630 61.4745110787234 57.0254506848879
"3152" 630.2 65.4701399587899 57.6008941744214
"3153" 630.4 70.4657662973679 59.1153567566375
"3154" 630.6 75.8482450640732 59.8536347311286
"3155" 630.8 80.4210432978295 59.7831436390042
"3156" 631 84.9055906967336 59.1000864279493
"3157" 631.2 88.9653247202249 59.1647711370952
"3158" 631.4 91.7685883458948 59.919117374745
"3159" 631.6 95.7281888962557 59.2635588382177
"3160" 631.8 99.3007932540687 58.7988889832483
"3161" 632 102.511120014375 56.8538634955059
"3162" 632.2 104.644204648838 53.5894489802022
"3163" 632.4 105.228558150357 50.5194954118156
"3164" 632.6 106.311906384375 47.238010267855
"3165" 632.8 107.814081774339 46.8592919771963
"3166" 633 109.118273175809 47.8447230493434
"3167" 633.2 110.306175714552 49.1637011895804
"3168" 633.4 111.751333670498 50.6488078506663
"3169" 633.6 115.08467894479 51.5528097232994
"3170" 633.8 117.752584838567 52.0051292419476
"3171" 634 117.990429308088 50.982524080258
"3172" 634.2 117.076778738376 49.8029034249406
"3173" 634.4 116.433881988923 48.7994296546022
"3174" 634.6 116.138210425855 46.9915911228658
"3175" 634.8 115.70278363717 44.8211940415411
"3176" 635 115.292355853413 42.3146899882933
"3177" 635.2 114.75245168903 40.4100361508253
"3178" 635.4 114.150466967865 39.676581155776
"3179" 635.6 113.317237165523 37.4613519956022
"3180" 635.8 112.621818560463 36.1398828751906
"3181" 636 111.518266581771 34.1428550661946
"3182" 636.2 110.174047167476 30.9503537730385
"3183" 636.4 109.562313266285 29.6017525310138
"3184" 636.6 109.311387564188 31.1341926116837
"3185" 636.8 107.430276876191 30.9312787159904
"3186" 637 104.668969791522 30.0356616191349
"3187" 637.2 101.31932626642 28.8803515296127
"3188" 637.4 97.3087886344158 29.2354127593011
"3189" 637.6 94.689954671588 30.2883919248759
"3190" 637.8 91.0055105542295 31.1588168964931
"3191" 638 87.6622210870994 32.7880421319506
"3192" 638.2 84.1042589085282 33.5682446080314
"3193" 638.4 80.1083883436882 32.4997005770286
"3194" 638.6 76.218132913388 30.9763202322759
"3195" 638.8 73.0174707070722 28.0194354022232
"3196" 639 70.5049508751144 24.9458843679916
"3197" 639.2 67.8604037271459 21.5987711998232
"3198" 639.4 65.4889027622421 17.8132369707321
"3199" 639.6 62.8633698575354 15.9867244815601
"3200" 639.8 60.1080582197304 14.7897771407393
"3201" 640 58.1062903955948 12.9443514846522
"3202" 640.2 57.7266326651696 11.337852239658
"3203" 640.4 58.2091057010139 9.81436977812507
"3204" 640.6 58.2228434830742 9.88343888529374
"3205" 640.8 57.6691789177161 10.8001305006696
"3206" 641 56.1681022761032 11.7607101322139
"3207" 641.2 53.8675086439091 12.6433828501647
"3208" 641.4 50.5499651123805 13.1217933099736
"3209" 641.6 46.5551664764554 14.5360013286705
"3210" 641.8 43.656215238532 16.5831422806552
"3211" 642 39.9052081258797 18.797362426861
"3212" 642.2 36.1811827355091 20.5434113988022
"3213" 642.4 31.9928382693874 21.4179797824624
"3214" 642.6 28.4465824725591 21.1066754494379
"3215" 642.8 29.5119860511827 21.6222016993362
"3216" 643 30.0516044687277 23.0566309645533
"3217" 643.2 31.4525920027858 24.3853813774254
"3218" 643.4 32.934118771962 26.2836410662139
"3219" 643.6 34.7171074655042 29.5949197650485
"3220" 643.8 38.2719098736114 32.2245644152394
"3221" 644 40.389732482735 35.7372847560688
"3222" 644.2 44.0820864823995 39.2239956105468
"3223" 644.4 47.0518686257056 42.3954584762642
"3224" 644.6 51.5848010652209 44.0438816820963
"3225" 644.8 56.3091862326367 45.2069151604022
"3226" 645 61.2130503899739 44.7967340572923
"3227" 645.2 65.4514608804758 44.5738049336143
"3228" 645.4 69.8825667867772 43.2363719000405
"3229" 645.6 74.4312985768697 42.6358699711295
"3230" 645.8 78.0903952782153 40.6605371103397
"3231" 646 82.0942981672939 39.1228802980992
"3232" 646.2 86.156148651597 37.5864298696749
"3233" 646.4 89.7976091283091 38.0813367664689
"3234" 646.6 93.7078120756273 39.5706899707052
"3235" 646.8 97.3599070758191 41.4016524674322
"3236" 647 100.566503843309 44.3039155847845
"3237" 647.2 102.798108411981 47.1214669577165
"3238" 647.4 105.498998718992 49.4574693389599
"3239" 647.6 109.22496191602 50.0492331292548
"3240" 647.8 113.030699805522 49.9545538642042
"3241" 648 113.180972709126 50.8061322065656
"3242" 648.2 113.01181683222 52.2784268785004
"3243" 648.4 114.189475295782 54.4365615136774
"3244" 648.6 115.502689328273 57.547084153429
"3245" 648.8 116.983789413726 61.2550369405411
"3246" 649 118.45821839978 64.976279393181
"3247" 649.2 119.035510204198 65.7315251548466
"3248" 649.4 119.443115621839 64.0120547552438
"3249" 649.6 120.158115037977 62.9714591307388
"3250" 649.8 119.492470844694 63.403451852758
"3251" 650 118.413466760554 63.9819256743833
"3252" 650.2 117.796735387309 65.8372706099904
"3253" 650.4 117.964847092136 69.1619115626714
"3254" 650.6 118.019985460498 73.1074666856255
"3255" 650.8 119.09115414162 76.8968061623644
"3256" 651 120.566143320013 80.1648541757808
"3257" 651.2 122.08395267347 81.1647852002737
"3258" 651.4 122.171191849603 81.0915797243274
"3259" 651.6 122.311552983129 80.8698508230624
"3260" 651.8 122.288241588011 80.7486527658349
"3261" 652 122.478942215495 81.0447041268593
"3262" 652.2 122.074412877319 81.295509176138
"3263" 652.4 122.032884559691 82.1801663619931
"3264" 652.6 122.311928825004 83.2057534570133
"3265" 652.8 121.43331302579 83.9235994583925
"3266" 653 121.345354200069 84.7615678923349
"3267" 653.2 121.188206302078 86.3931927239887
"3268" 653.4 121.162384999996 87.8851396447573
"3269" 653.6 120.501687556239 88.9673944585797
"3270" 653.8 120.541747765642 90.4495252947077
"3271" 654 120.176585568525 90.5966259082554
"3272" 654.2 120.054118320146 91.2319144320564
"3273" 654.4 119.977983140358 91.6798431965261
"3274" 654.6 119.637206264674 92.0431952683211
"3275" 654.8 119.038778076077 92.602081682795
"3276" 655 118.926790620532 93.1958293290629
"3277" 655.2 118.296468410031 94.4341306143188
"3278" 655.4 117.920522466332 95.4598092026682
"3279" 655.6 117.19268183922 96.290824243804
"3280" 655.8 115.500572245433 98.0509357019985
"3281" 656 114.076416116133 99.6351968589968
"3282" 656.2 113.321222262635 100.624530898898
"3283" 656.4 112.612329417704 101.974410429428
"3284" 656.6 111.986241180075 103.16222571188
"3285" 656.8 111.017514607364 104.378014624511
"3286" 657 109.922497538157 105.965053446985
"3287" 657.2 108.455571962578 106.793811208453
"3288" 657.4 107.237371202963 107.731301351966
"3289" 657.6 106.091965883522 108.653623498611
"3290" 657.8 104.901210203381 110.499819640697
"3291" 658 103.920501609048 111.881395704393
"3292" 658.2 103.021178373934 111.963714699599
"3293" 658.4 102.123323119157 112.825128828131
"3294" 658.6 100.91866710019 114.13361769908
"3295" 658.8 100.071102201066 114.871905720325
"3296" 659 99.2679018335591 115.36593813285
"3297" 659.2 98.1111028626898 116.855010689696
"3298" 659.4 96.6828798216553 116.505163810069
"3299" 659.6 95.1492910860677 116.924319787066
"3300" 659.8 93.3199905583217 118.080640248066
"3301" 660 91.0677052402841 118.913974503727
"3302" 660.2 89.1550952419519 119.721776406242
"3303" 660.4 87.7155530135033 119.964107488129
"3304" 660.6 86.2534295217074 120.410477679029
"3305" 660.8 84.0363316691681 121.202414076171
"3306" 661 82.3797410628591 121.984173060827
"3307" 661.2 81.3386750950763 122.189211718221
"3308" 661.4 78.9836203377328 122.007222761648
"3309" 661.6 75.9089022679341 122.028761006677
"3310" 661.8 71.8608211437322 121.950446281274
"3311" 662 67.1480896850841 121.621099787477
"3312" 662.2 59.9152683797667 120.750555232123
"3313" 662.4 53.5358331837578 121.104418590787
"3314" 662.6 48.4133802029591 121.468226830277
"3315" 662.8 45.1156295332963 120.643839809479
"3316" 663 41.2829739112401 118.380566491428
"3317" 663.2 36.9871129206317 116.586668657322
"3318" 663.4 32.1762339063993 114.49679185414
"3319" 663.6 28.3705667451591 113.916939715252
"3320" 663.8 28.4720248949812 113.318918249484
"3321" 664 27.0089273029311 111.697330020622
"3322" 664.2 24.4691862292331 109.125136871818
"3323" 664.4 21.493918094214 106.612991990518
"3324" 664.6 17.7093609773091 104.219061492877
"3325" 664.8 14.0641534627211 100.943376202474
"3326" 665 13.9463781276559 99.7490685528135
"3327" 665.2 13.1182523621186 98.1907408820212
"3328" 665.4 11.8771938694447 95.1249018980886
"3329" 665.6 10.2091425405091 91.0019204016272
"3330" 665.8 8.00876638608028 86.9371299531395
"3331" 666 5.0906437643049 83.144673264419
"3332" 666.2 4.86506511733451 80.8902271757581
"3333" 666.4 4.26341378965784 77.0586595271501
"3334" 666.6 3.92246089470194 72.1723853712682
"3335" 666.8 2.89550816187273 67.1603983170931
"3336" 667 2.03304513617431 64.3969023892109
"3337" 667.2 2.74985564923218 62.0805128000656
"3338" 667.4 4.60894828032366 58.0836170811886
"3339" 667.6 5.64064605179948 53.5990035400272
"3340" 667.8 7.08749974114856 48.7879758703471
"3341" 668 9.04763178756382 45.0098148067795
"3342" 668.2 12.6036379536091 42.0948585316879
"3343" 668.4 15.9941343077706 38.8886562402291
"3344" 668.6 18.4764037338634 38.517338564087
"3345" 668.8 19.7343586971498 38.5768206063802
"3346" 669 20.5109083500349 37.8468219790796
"3347" 669.2 21.6452864182424 35.9665941918689
"3348" 669.4 21.9208315674383 33.044354136728
"3349" 669.6 21.703477389939 31.5012920278827
"3350" 669.8 22.8919350660728 31.2775568807319
"3351" 670 25.7476907475459 31.0608026559917
"3352" 670.2 29.3550280026614 30.1382161879135
"3353" 670.4 33.7129751019 29.1480163515045
"3354" 670.6 37.6253289140862 27.5743395347636
"3355" 670.8 42.0434432366662 26.9895544274022
"3356" 671 46.4425606822797 24.1209383481787
"3357" 671.2 49.7024029950286 20.7581171171461
"3358" 671.4 51.2060532357734 17.3348992137593
"3359" 671.6 53.7087699190444 15.4791200029316
"3360" 671.8 56.9298565191662 15.1873981483307
"3361" 672 59.7310854347182 14.6337713809817
"3362" 672.2 63.2554509778091 14.2113692005761
"3363" 672.4 66.1039524111498 15.7970700609736
"3364" 672.6 70.4853912727424 16.8192563025688
"3365" 672.8 74.7241028733324 18.2571311454836
"3366" 673 78.0454675045482 19.7488597426304
"3367" 673.2 81.3874377193973 19.6201786376728
"3368" 673.4 84.4173848667758 17.8044375823022
"3369" 673.6 86.1028310856356 15.6176783254838
"3370" 673.8 86.1370390345057 16.5503926590539
"3371" 674 87.1576996439776 19.1784333839527
"3372" 674.2 88.9754976442487 22.1345780943472
"3373" 674.4 92.8255689364091 24.9217465326443
"3374" 674.6 95.4741169121354 27.2148408906443
"3375" 674.8 98.6227683575986 30.6866662081074
"3376" 675 101.979462846472 33.3217132335285
"3377" 675.2 105.338384600283 35.9215903545259
"3378" 675.4 109.833474912099 36.4454865380796
"3379" 675.6 113.181494795166 36.840500597994
"3380" 675.8 113.041913246658 37.5864298696749
"3381" 676 112.320147754173 39.2386931444628
"3382" 676.2 113.060231610981 42.3532866260022
"3383" 676.4 114.50212851051 46.0022355296358
"3384" 676.6 116.36792125192 49.8921882005133
"3385" 676.8 118.970097418048 53.8404972310169
"3386" 677 122.116277734836 57.0545693434022
"3387" 677.2 124.499940439855 58.6203590262385
"3388" 677.4 124.974113219943 58.9870928127682
"3389" 677.6 124.572500906918 58.3979983612204
"3390" 677.8 124.76176866243 58.3841682834507
"3391" 678 124.978787367602 58.3934095503267
"3392" 678.2 125.684289626023 57.9648808037517
"3393" 678.4 125.267310150479 57.6309350234604
"3394" 678.6 125.423407659941 57.2144129228644
"3395" 678.8 125.05549210178 57.5678927536081
"3396" 679 124.496485179518 59.2075301573022
"3397" 679.2 124.593749143379 61.1788055096078
"3398" 679.4 124.681737852965 64.0998154137508
"3399" 679.6 125.261057508392 67.9078415594299
"3400" 679.8 125.833205798492 72.0172550180657
"3401" 680 125.44886904691 76.1192763605765
"3402" 680.2 124.821522125546 79.7441345699285
"3403" 680.4 124.054085057919 82.5111892269893
"3404" 680.6 122.09790051336 85.0462155585398
"3405" 680.8 120.668246924644 89.4044973429343
"3406" 681 119.650054612681 92.7705074097233
"3407" 681.2 117.620773055365 96.3662749344855
"3408" 681.4 115.765042309527 98.7460359058476
"3409" 681.6 113.148476380755 101.993709824808
"3410" 681.8 111.228285487882 105.06246854652
"3411" 682 108.21141888402 106.768452727586
"3412" 682.2 106.414035517154 108.186839560894
"3413" 682.4 104.484153472387 109.376217525316
"3414" 682.6 102.474184671791 111.40113110434
"3415" 682.8 101.923269402055 111.205181917648
"3416" 683 100.096170544721 111.749492046632
"3417" 683.2 97.5937058904905 112.655906925606
"3418" 683.4 93.9362431756424 114.204992000347
"3419" 683.6 89.6591439021454 116.068491302039
"3420" 683.8 84.9756344663694 117.089053577152
"3421" 684 80.6383636836809 119.281702562633
"3422" 684.2 76.1684616196142 120.517359195716
"3423" 684.4 71.4826398813666 120.346904816597
"3424" 684.6 66.2760759350196 119.635259958586
"3425" 684.8 62.2601603097328 119.140854814148
"3426" 685 57.6283545469701 118.05260664425
"3427" 685.2 54.4069535865986 116.058166859192
"3428" 685.4 52.1075512942752 114.036452683911
"3429" 685.6 48.5036488792466 112.925995367688
"3430" 685.8 46.4572746365527 111.683785929146
"3431" 686 43.2413101189407 109.822559394455
"3432" 686.2 38.9472358486144 109.229793968889
"3433" 686.4 34.6174919814786 109.64459399825
"3434" 686.6 30.1489491792961 107.90919866355
"3435" 686.8 25.6435025246841 105.403826911177
"3436" 687 22.6030065094393 102.998887999932
"3437" 687.2 18.4663509293341 99.6679061629022
"3438" 687.4 14.1486522897839 96.264127679587
"3439" 687.6 11.7972011320736 94.3547286249559
"3440" 687.8 11.009964141801 94.0040041935231
"3441" 688 10.208268796516 93.8945359330143
"3442" 688.2 10.4028899432725 93.7875795063778
"3443" 688.4 9.95258946053409 92.7344805832272
"3444" 688.6 10.7015268990633 91.1767634483683
"3445" 688.8 10.0996668989117 87.0411878710945
"3446" 689 10.4621858853226 82.7296513668346
"3447" 689.2 11.230549268447 78.132806897566
"3448" 689.4 11.4167611243224 74.3091461129155
"3449" 689.6 11.276420828085 70.4100868183246
"3450" 689.8 9.42309585210474 66.3476942560891
"3451" 690 7.98920176069797 62.7094532694577
"3452" 690.2 7.35879180617701 59.6985984773644
"3453" 690.4 9.44378180897873 58.7243424175807
"3454" 690.6 12.7151729345859 56.6189269132861
"3455" 690.8 16.382509879674 54.2725569691319
"3456" 691 19.8916167600843 51.2143081268242
"3457" 691.2 24.0003389350324 50.2136281923245
"3458" 691.4 28.4958882063967 49.6959166012063
"3459" 691.6 32.3527307776458 49.3706233399226
"3460" 691.8 36.7228907726879 49.9089167227658
"3461" 692 40.6964401595061 48.4921395689173
"3462" 692.2 44.7276615961388 47.1822241586549
"3463" 692.4 48.4147060586696 45.8942509369603
"3464" 692.6 51.5039498640533 45.4631847495068
"3465" 692.8 54.3118721861795 43.1969188712911
"3466" 693 56.470183492275 39.2584778390499
"3467" 693.2 57.4570420040417 36.1308239902045
"3468" 693.4 59.2984100570424 31.9494325943355
"3469" 693.6 59.5217373084562 27.6280238368845
"3470" 693.8 58.3006909147489 24.305068462113
"3471" 694 55.754358797016 21.0635308853677
"3472" 694.2 54.8042906962797 20.2406629933669
"3473" 694.4 54.9761476561706 19.9537147104865
"3474" 694.6 57.0221613310091 19.4313355728963
"3475" 694.8 60.0018107775564 18.4723468119736
"3476" 695 64.4827882431216 16.7343268819022
"3477" 695.2 68.4524445857683 15.3524905425858
"3478" 695.4 72.2383847856156 14.3734259703054
"3479" 695.6 75.4909117466879 12.2542999417355
"3480" 695.8 78.3145666585249 11.3844438753285
"3481" 696 80.9493245470857 12.3243215385618
"3482" 696.2 85.0695387077559 13.828656489732
"3483" 696.4 89.2520123751962 15.3925790183054
"3484" 696.6 93.6417377990196 18.2918877572338
"3485" 696.8 97.8911276218729 21.2730816129554
"3486" 697 101.880942462934 24.6526683368709
"3487" 697.2 104.969081388559 28.8507826813122
"3488" 697.4 107.953474359697 32.0944192481879
"3489" 697.6 110.300740046476 35.965050020584
"3490" 697.8 112.658364583251 39.4509053376233
"3491" 698 114.540967440177 42.1109974108173
"3492" 698.2 117.291773769581 43.8201390486593
"3493" 698.4 119.854589721923 43.969372173545
"3494" 698.6 120.088171016146 43.673285814133
"3495" 698.8 119.966052136224 44.371642320355
"3496" 699 119.482454527337 45.0229014156244
"3497" 699.2 118.678804676951 46.8630388634022
"3498" 699.4 118.977071337993 50.197492585815
"3499" 699.6 119.88358224329 54.3588614581852
"3500" 699.8 120.784877433438 58.2957521625736
"3501" 700 122.402597415682 62.3622720922476
"3502" 700.2 123.571819121726 65.9721585134022
"3503" 700.4 124.582866687927 69.1477467606931
"3504" 700.6 123.14707312354 69.7792831205945
"3505" 700.8 121.368408934071 71.4048633709069
"3506" 701 118.936971298309 73.4990284199855
"3507" 701.2 115.79780329642 76.1955375261522
"3508" 701.4 113.961560950152 79.6360890212308
"3509" 701.6 111.658798802072 83.5156713429548
"3510" 701.8 110.946270429952 87.945826194745
"3511" 702 110.259739114761 92.8993199308876
"3512" 702.2 111.367071778059 96.4335107258466
"3513" 702.4 111.724037524971 96.767107369186
"3514" 702.6 112.014648003641 96.3234948921448
"3515" 702.8 111.916375903438 96.6377457612593
"3516" 703 112.749360827149 97.5214903685765
"3517" 703.2 113.3774574171 98.0094662029749
"3518" 703.4 112.811311396379 98.0719077273367
"3519" 703.6 112.501315458296 98.4748773415103
"3520" 703.8 112.197362610077 98.7101752852058
"3521" 704 111.096089786865 99.2432590595688
"3522" 704.2 109.774983970626 100.729718713485
"3523" 704.4 109.039235416433 102.503886519521
"3524" 704.6 108.550909413331 102.974060806115
"3525" 704.8 107.874590785626 103.047356894888
"3526" 705 106.618656914458 103.546540989159
"3527" 705.2 105.299547991083 104.900648278269
"3528" 705.4 103.314428701619 107.39611736848
"3529" 705.6 102.967000498046 108.753119189481
"3530" 705.8 103.022042189018 109.301218723429
"3531" 706 102.787053357674 109.861158185213
"3532" 706.2 102.797203462845 110.291666730224
"3533" 706.4 102.674532580004 110.192076873847
"3534" 706.6 102.520241398414 109.799092054534
"3535" 706.8 101.796103481461 109.558013029375
"3536" 707 101.063094681532 109.667207998804
"3537" 707.2 100.140199426133 109.158768922402
"3538" 707.4 98.8131648928627 108.865307442063
"3539" 707.6 96.8924103523091 108.501683404613
"3540" 707.8 94.7440611041234 109.166048587031
"3541" 708 91.3324526761944 109.807427112356
"3542" 708.2 87.4284522910091 110.83342268082
"3543" 708.4 82.7302767143578 112.256813807252
"3544" 708.6 78.5319449667038 113.892466632192
"3545" 708.8 74.3770312748902 116.516640758808
"3546" 709 69.9448349890091 119.331467226515
"3547" 709.2 66.8152118706872 121.422784411597
"3548" 709.4 64.5508856655841 120.777113669602
"3549" 709.6 61.6237340706884 119.589712510661
"3550" 709.8 57.2667336713395 117.77947437842
"3551" 710 53.3439175560418 115.563618680954
"3552" 710.2 49.808530923947 112.693956057652
"3553" 710.4 46.0395412375221 110.65094191768
"3554" 710.6 43.3270035242956 106.583341625429
"3555" 710.8 41.1942199161512 102.017992632139
"3556" 711 40.3697900851146 97.1978755118466
"3557" 711.2 39.7771280447101 92.4903190098774
"3558" 711.4 38.6101667656702 87.5619249920411
"3559" 711.6 36.6996763029306 83.245373957776
"3560" 711.8 34.5961269640201 78.7629967672003
"3561" 712 31.3541840456091 75.1509056519522
"3562" 712.2 27.5215620290912 72.6750497137099
"3563" 712.4 23.8969506927555 69.2821310242058
"3564" 712.6 19.9562316444439 66.5105371887587
"3565" 712.8 17.3529030465633 62.9794760461818
"3566" 713 13.9080510830157 60.4573613383774
"3567" 713.2 12.2191526077743 59.3321548506717
"3568" 713.4 11.9051746032961 57.9762381868109
"3569" 713.6 12.8669388064873 55.9955363935239
"3570" 713.8 15.0511140252 53.9125668215567
"3571" 714 17.2063157224561 49.7593819005492
"3572" 714.2 19.9916426975805 45.6728136966308
"3573" 714.4 23.4615866922945 42.3621918468099
"3574" 714.6 26.4878438827565 38.4872099978653
"3575" 714.8 30.6291552516955 36.0620432794135
"3576" 715 34.5679600762424 32.9643391713022
"3577" 715.2 38.0718876415267 30.0425173079551
"3578" 715.4 39.6272290443091 26.4117310475093
"3579" 715.6 41.447880240762 21.8323402536257
"3580" 715.8 41.5815840111054 18.00119074018
"3581" 716 41.0347560292969 15.4308674195973
"3582" 716.2 41.9900512376591 14.3870900182272
"3583" 716.4 44.8709065362535 13.6273255758466
"3584" 716.6 49.0734806309537 11.7390955645588
"3585" 716.8 53.2816632965332 9.95827698302287
"3586" 717 58.0416663808444 9.548548516261
"3587" 717.2 62.8369374224608 8.82086111523364
"3588" 717.4 67.1562580417565 7.71951587508639
"3589" 717.6 69.9589947813679 5.60982173663747
"3590" 717.8 71.0066291387559 5.87601009922132
"3591" 718 73.2159900409287 7.88043477740218
"3592" 718.2 75.8104398674069 9.49224747831522
"3593" 718.4 79.3212468474046 11.1654856835258
"3594" 718.6 83.5833930248311 11.7778552246989
"3595" 718.8 87.2588787452706 11.231880377556
"3596" 719 88.8512517139606 11.6096084303113
"3597" 719.2 90.0489514527769 13.5268714223699
"3598" 719.4 91.0216258141317 16.2309145900473
"3599" 719.6 93.7297560096933 19.5269403325074
"3600" 719.8 97.1857319091243 22.4906029967609
"3601" 720 101.19738266935 25.4101271910246
"3602" 720.2 105.574711741961 28.0936368960689
"3603" 720.4 110.513187629289 30.6046878795552
"3604" 720.6 114.781060949294 33.131495712887
"3605" 720.8 115.872854196652 32.5805822440988
"3606" 721 115.451611013654 32.2849475840207
"3607" 721.2 114.930472263953 32.7262303470723
"3608" 721.4 113.976557250115 34.0131308538613
"3609" 721.6 113.692277941355 36.4692537836702
"3610" 721.8 114.774379302703 39.8698360376426
"3611" 722 116.651171271117 43.0304995392059
"3612" 722.2 117.846004840254 47.0541300599022
"3613" 722.4 119.485973773976 51.2475202053188
"3614" 722.6 121.299913013243 55.9200404786475
"3615" 722.8 122.7273918873 59.9371510893931
"3616" 723 122.920487782251 62.3818489176233
"3617" 723.2 123.028918826011 64.4960228486957
"3618" 723.4 122.844541666323 68.2506935421451
"3619" 723.6 125.061816489965 72.7041786469802
"3620" 723.8 124.451566795145 73.8798596631113
"3621" 724 123.78040582116 74.6177439982941
"3622" 724.2 122.959179626561 77.8794191246682
"3623" 724.4 121.281984775649 82.0310300079494
"3624" 724.6 119.585236263286 86.2921177075797
"3625" 724.8 117.890027416391 90.6958849551113
"3626" 725 117.158134794512 94.6151794806725
"3627" 725.2 117.310304471149 95.3791652114847
"3628" 725.4 117.592216882638 95.2473298172022
"3629" 725.6 117.387017590543 95.7964102093471
"3630" 725.8 117.015846551291 96.5814938073113
"3631" 726 116.617787763281 98.1427153167633
"3632" 726.2 115.547936785059 98.99200952343
"3633" 726.4 114.661942665025 100.64057756851
"3634" 726.6 113.199117488862 102.775652463876
"3635" 726.8 111.505076521256 103.907173361447
"3636" 727 109.631955212482 105.899795425729
"3637" 727.2 107.944697033493 108.317297162376
"3638" 727.4 105.926065099577 110.28142970184
"3639" 727.6 103.994131775582 112.534178124444
"3640" 727.8 101.450077456335 113.392427327618
"3641" 728 99.8001801017472 115.168840713207
"3642" 728.2 99.0673047751424 115.828994960915
"3643" 728.4 98.7349654838526 116.642897174889
"3644" 728.6 98.2855084970157 117.051940824113
"3645" 728.8 98.1136466285714 117.676424058197
"3646" 729 97.922623499967 117.908734235823
"3647" 729.2 97.8045990811091 117.643218047002
"3648" 729.4 98.0078585261134 118.241416575176
"3649" 729.6 97.5688214859532 118.518998717063
"3650" 729.8 95.3736408394189 119.459050489841
"3651" 730 93.8845466560505 119.83681319579
"3652" 730.2 92.907815461137 120.132415829607
"3653" 730.4 91.1719047649193 121.249335643326
"3654" 730.6 89.917496191495 122.272994506997
"3655" 730.8 88.884034696145 122.439607079152
"3656" 731 87.3825915629083 123.081578743427
"3657" 731.2 85.028085744492 123.818415509183
"3658" 731.4 83.5189822777017 124.588198590212
"3659" 731.6 81.8762635617131 125.289923366146
"3660" 731.8 81.7173034602845 125.630203532189
"3661" 732 82.2185479329248 125.355721908386
"3662" 732.2 82.0523481231018 125.577075951768
"3663" 732.4 81.9080496339435 125.949101280419
"3664" 732.6 81.9505689352466 126.33309020784
"3665" 732.8 81.0241272575591 126.551362479704
"3666" 733 79.3349761249413 126.900244141253
"3667" 733.2 78.6345006203876 126.919195334295
"3668" 733.4 76.9320511124812 127.039892686697
"3669" 733.6 74.7646090436603 127.08343900732
"3670" 733.8 71.9212439014091 127.243639759162
"3671" 734 69.4294112763945 127.655775308817
"3672" 734.2 68.132105102543 128.187753554515
"3673" 734.4 66.2565518955611 127.638051988738
"3674" 734.6 64.738684683175 127.776955091963
"3675" 734.8 63.7962132662238 128.053493571451
"3676" 735 65.2388865540864 127.14061109389
"3677" 735.2 65.7563045305066 127.233747979579
"3678" 735.4 65.8900131539373 127.402261784838
"3679" 735.6 66.0277892712208 127.301191931285
"3680" 735.8 66.3532600457471 127.290448646942
"3681" 736 66.8152946404252 127.169114192527
"3682" 736.2 67.2225217514966 127.063331565893
"3683" 736.4 67.5652122182265 126.616195969611
"3684" 736.6 67.8824952543308 126.56966941742
"3685" 736.8 68.6303963693841 126.178624824002
"3686" 737 69.6794030228419 126.31625225405
"3687" 737.2 71.039581173376 126.543553838631
"3688" 737.4 72.8303920011131 126.971525895346
"3689" 737.6 74.9907715384041 126.634927438675
"3690" 737.8 78.1790344851397 125.826343202245
"3691" 738 80.0083998655763 125.480592844144
"3692" 738.2 82.5975883946311 124.656588841936
"3693" 738.4 85.2968707780488 123.362688106873
"3694" 738.6 88.5563613272956 122.524823423537
"3695" 738.8 90.1771554422881 121.334008013688
"3696" 739 93.0523055026194 120.459506922316
"3697" 739.2 94.4126290011506 119.561587229427
"3698" 739.4 96.0910778926341 119.089141433852
"3699" 739.6 97.4625283078091 118.219127377144
"3700" 739.8 98.3286091363829 117.748474837205
"3701" 740 99.2947022502706 116.825282395659
"3702" 740.2 100.487954258329 116.224557004186
"3703" 740.4 102.004625077247 114.784114723501
"3704" 740.6 103.836154682117 113.297444921812
"3705" 740.8 105.437897393288 112.273081645526
"3706" 741 106.540073088159 111.359502535427
"3707" 741.2 107.864338527245 110.279183971966
"3708" 741.4 109.215977006224 109.259172771411
"3709" 741.6 109.609075001179 108.734835511679
"3710" 741.8 110.852247748563 107.085915265453
"3711" 742 112.301837827604 105.320612411505
"3712" 742.2 113.556892660775 102.813223328281
"3713" 742.4 114.674660869095 100.559665079902
"3714" 742.6 115.460765357252 99.4046625382252
"3715" 742.8 116.428452294109 98.0303125153204
"3716" 743 117.660512512986 96.881582315411
"3717" 743.2 118.970906890898 95.3387806040986
"3718" 743.4 120.067377589387 93.5255322432211
"3719" 743.6 120.538731268523 90.8583745147325
"3720" 743.8 119.852298291084 88.9521897402095
"3721" 744 119.489968594485 88.6310984082941
"3722" 744.2 119.274818975642 87.3319078110688
"3723" 744.4 118.352234933694 85.4965340327195
"3724" 744.6 116.821673837248 83.3168099190844
"3725" 744.8 114.309257082944 80.6810160169697
"3726" 745 111.41385515769 78.4439270629526
"3727" 745.2 108.523882285547 77.1876044388227
"3728" 745.4 105.483253189547 76.7804194593648
"3729" 745.6 102.334445382082 76.5898802680204
"3730" 745.8 100.094661672454 76.8018502477573
"3731" 746 96.8737790465738 75.7065688762845
"3732" 746.2 94.4936121621865 73.7456041672512
"3733" 746.4 93.5871470651268 71.3762889863835
"3734" 746.6 94.121456098752 68.6838335875451
"3735" 746.8 95.2706184983139 66.2281836116255
"3736" 747 96.5937771375234 64.1558821885736
"3737" 747.2 97.3369977487999 62.735880084604
"3738" 747.4 97.7738308104948 60.9746687458879
"3739" 747.6 97.5027289328764 58.9495570420272
"3740" 747.8 96.1870721124918 57.0092464314118
"3741" 748 95.0852440027997 54.733832862638
"3742" 748.2 93.221836107948 53.0274993134577
"3743" 748.4 91.486244215552 50.6521043025736
"3744" 748.6 89.8244095450206 48.3660446204887
"3745" 748.8 90.3154825976235 46.2011147188249
"3746" 749 91.7771853626841 43.2163818635272
"3747" 749.2 93.5350490588091 40.4596103375492
"3748" 749.4 95.5815268900029 37.6477634076981
"3749" 749.6 96.8962887057478 34.5201074976369
"3750" 749.8 97.2049194538424 32.4675020604022
"3751" 750 95.8513253900917 31.6546721158696
"3752" 750.2 95.3294339164826 31.4197503299328
"3753" 750.4 93.974747874162 31.0249508711375
"3754" 750.6 93.4677434668403 30.5565900954022
"3755" 750.8 91.1136637285336 29.5556362089736
"3756" 751 88.2733354278403 27.6822600147147
"3757" 751.2 85.4939295957478 25.7455117399838
"3758" 751.4 82.7226036666528 23.7768336862459
"3759" 751.6 79.9987067681528 21.3762505302147
"3760" 751.8 78.5742725647221 19.4289896963152
"3761" 752 79.4150580827871 17.1368083397319
"3762" 752.2 81.2242750504474 15.125637163849
"3763" 752.4 82.283643166341 15.9916462033064
"3764" 752.6 82.8888880703403 16.2486367574647
"3765" 752.8 84.4438751960212 16.3347725619476
"3766" 753 86.5332457991814 14.9833352090086
"3767" 753.2 87.1891156443437 13.5261390383527
"3768" 753.4 86.3369655964939 14.7389470691739
"3769" 753.6 85.0016706280994 13.707688898628
"3770" 753.8 83.1880285697575 12.2065818651754
"3771" 754 81.2591758883354 9.63847378520217
"3772" 754.2 79.7588654791249 9.48560082800218
"3773" 754.4 77.6943523167446 10.5557115284022
"3774" 754.6 73.7498444549758 10.6788591883688
"3775" 754.8 70.5402915203091 10.0740024705584
"3776" 755 67.5264377234792 7.88831482674238
"3777" 755.2 64.2976020792607 6.02294615766025
"3778" 755.4 62.4432829429565 7.28905781139165
"3779" 755.6 59.8925812982656 8.88989479369565
"3780" 755.8 57.4944837720451 11.3157821302112
"3781" 756 55.8766829560505 14.5576444022298
"3782" 756.2 53.4943405275818 17.5826559815158
"3783" 756.4 50.1235205421349 20.2863329052336
"3784" 756.6 46.8758716213805 22.3260192747236
"3785" 756.8 42.6472337181463 22.3455939543208
"3786" 757 38.3467260172734 22.0848803839022
"3787" 757.2 34.0820980353945 21.387319837329
"3788" 757.4 31.7224983438448 20.6516964101522
"3789" 757.6 32.6744112191884 21.9640756045056
"3790" 757.8 32.9139461491159 24.1362154251181
"3791" 758 32.8977747271928 27.9894502230417
"3792" 758.2 33.1722268592591 32.0916893739522
"3793" 758.4 34.0282676075932 37.1651606410272
"3794" 758.6 33.5299602137542 41.0841050967209
"3795" 758.8 32.6371161466407 45.7124687118443
"3796" 759 30.4736685365591 49.262703311758
"3797" 759.2 28.3486026993138 53.5923064186545
"3798" 759.4 25.4579879518627 57.0420574198218
"3799" 759.6 23.448099925641 60.5066120789951
"3800" 759.8 24.0039966497301 63.8098107635337
"3801" 760 24.3347198371573 67.4087548299468
"3802" 760.2 26.0310827137301 71.4869833948495
"3803" 760.4 28.517633208755 74.7244796215643
"3804" 760.6 32.3943650675527 77.4245642386842
"3805" 760.8 36.0949643072339 80.1636392304641
"3806" 761 40.3426069386625 82.4686002526349
"3807" 761.2 43.8378052131985 85.0812781634022
"3808" 761.4 46.7342346282128 88.0721183581637
"3809" 761.6 49.2732660750746 91.0270891978624
"3810" 761.8 53.4213442619172 94.1469199721319
"3811" 762 56.810784264467 97.1937780397969
"3812" 762.2 58.8932640522403 101.623815137476
"3813" 762.4 59.0187946112495 105.501739235255
"3814" 762.6 60.0087979477343 109.533807719271
"3815" 762.8 61.2877872375879 113.403360986252
"3816" 763 62.9036426526521 115.542162445154
"3817" 763.2 64.1411699443894 114.905154188581
"3818" 763.4 65.5619110826809 114.065076223992
"3819" 763.6 69.288771323701 113.906782615618
"3820" 763.8 73.6762156948613 112.49538737955
"3821" 764 77.8148596672145 111.141985664456
"3822" 764.2 82.0676314433767 108.866106729564
"3823" 764.4 87.0863815177091 106.938636657611
"3824" 764.6 90.6385476416715 103.769646555054
"3825" 764.8 92.557027394753 100.832907631907
"3826" 765 94.4801094535118 96.1198074603211
"3827" 765.2 96.4017633845454 92.0335233306113
"3828" 765.4 98.1065504427258 87.4593019420688
"3829" 765.6 100.280226664799 82.8984287264599
"3830" 765.8 101.931971539198 78.4426284479577
"3831" 766 102.761488722683 73.6640429861109
"3832" 766.2 102.208183065117 69.1439151954956
"3833" 766.4 101.393627353352 63.6426658322593
"3834" 766.6 102.43278740704 60.1402021894503
"3835" 766.8 103.909385950638 56.2064884141736
"3836" 767 103.934622079366 51.9936572147135
"3837" 767.2 103.147182704679 48.25052711625
"3838" 767.4 101.464317803146 45.2791868308733
"3839" 767.6 99.9665757986326 44.1727745675786
"3840" 767.8 99.739273868662 42.8950863713728
"3841" 768 101.655148324201 40.9924021049486
"3842" 768.2 104.556036747329 40.1943460875858
"3843" 768.4 106.200418622345 40.2989577630104
"3844" 768.6 106.792087428397 41.0712025983506
"3845" 768.8 108.814978101839 41.8599239004931
"3846" 769 112.285595150809 41.983457603281
"3847" 769.2 111.649621985928 41.2589584274319
"3848" 769.4 110.884520959515 40.0924154893728
"3849" 769.6 109.750507542858 39.0598391305963
"3850" 769.8 108.324775670493 37.6705465686127
"3851" 770 105.995293708459 34.8281153078322
"3852" 770.2 103.603406678162 33.4117173842845
"3853" 770.4 100.627341512928 31.5833111115804
"3854" 770.6 96.9624248380723 29.137821773318
"3855" 770.8 93.9569486461586 27.4385259764604
"3856" 771 92.029404212588 23.8596817773601
"3857" 771.2 91.2750115721317 20.5417676035635
"3858" 771.4 91.726398993085 20.4573105378505
"3859" 771.6 92.0509324762377 21.9665858336879
"3860" 771.8 91.7658734984877 23.5408133096165
"3861" 772 90.9364053475023 25.343564348459
"3862" 772.2 90.0833420043516 28.1767593077852
"3863" 772.4 89.7231248532926 31.1473628787209
"3864" 772.6 90.1884701379899 34.1575071812213
"3865" 772.8 89.455816800897 37.0816894865121
"3866" 773 88.0702758037988 40.2043971709279
"3867" 773.2 86.1765198009724 42.1013582322491
"3868" 773.4 82.6652920517897 44.5031553493439
"3869" 773.6 79.314733185597 46.3264393419173
"3870" 773.8 75.9545489669856 47.8447230493434
"3871" 774 71.6024206563916 49.6236573138099
"3872" 774.2 69.1159015806948 50.950570552345
"3873" 774.4 65.8377499527209 51.7602191344904
"3874" 774.6 62.809120101332 53.9421787851178
"3875" 774.8 61.0215925735544 56.7096437245625
"3876" 775 60.4123137226032 60.6927958493139
"3877" 775.2 60.6064180532637 65.1344455913719
"3878" 775.4 61.7095542138572 70.0254967776233
"3879" 775.6 62.5099121129245 75.0453155164503
"3880" 775.8 64.1363809028184 80.077189073748
"3881" 776 65.9426736218617 84.8130799928759
"3882" 776.2 68.2032603773269 88.7393096392593
"3883" 776.4 70.7144942289341 92.6430297963308
"3884" 776.6 73.3608750896249 97.0864987715864
"3885" 776.8 77.335030662467 99.1248048675864
"3886" 777 80.8365243405783 100.607029564505
"3887" 777.2 85.5782837830412 100.82241547509
"3888" 777.4 88.6056499777174 99.8356222894939
"3889" 777.6 92.5248695545702 97.463311267588
"3890" 777.8 95.3087493648091 95.1316421739157
"3891" 778 97.7679486411127 92.8784814491611
"3892" 778.2 99.9737621594162 90.1213084710897
"3893" 778.4 102.094106034791 86.6641220565349
"3894" 778.6 103.201715726509 83.2259563646567
"3895" 778.8 103.394736053927 79.2024137063728
"3896" 779 102.451060418434 75.2437563743541
"3897" 779.2 100.963637290944 71.8004400066522
"3898" 779.4 99.3231037308377 68.2616130390879
"3899" 779.6 97.4097396082257 65.0273187084855
"3900" 779.8 95.7250259672377 61.2549358340879
"3901" 780 93.8444720517514 57.9977758902291
"3902" 780.2 93.639814324136 54.4956622312964
"3903" 780.4 94.6790112309561 50.8234975830198
"3904" 780.6 96.7707851884691 48.4605612661422
"3905" 780.8 98.6065650051791 47.8184948459022
"3906" 781 99.332208067597 47.8281459164325
"3907" 781.2 99.9292386619391 47.8261384937622
"3908" 781.4 100.463715281102 47.4002575101663
"3909" 781.6 101.130471659052 45.8945961005575
"3910" 781.8 101.720885075751 43.0560569680818
"3911" 782 101.364399421692 39.9024403866362
"3912" 782.2 100.883236040809 38.9566406082147
"3913" 782.4 101.92365331987 39.1923680059173
"3914" 782.6 103.639765953597 39.8718033712507
"3915" 782.8 105.991492922089 40.8169134061422
"3916" 783 109.463799209445 41.7518319105537
"3917" 783.2 111.31510309711 42.8631105172468
"3918" 783.4 111.617793433463 44.1913339104676
"3919" 783.6 113.509086382295 46.1023139097165
"3920" 783.8 115.809026839755 48.5191625664022
"3921" 784 118.085313611698 52.0118849913188
"3922" 784.2 120.20330806551 55.3996362397573
"3923" 784.4 122.460266628021 57.3815100335792
"3924" 784.6 123.528683212923 57.3020779407736
"3925" 784.8 123.024609469819 56.280589906006
"3926" 785 122.522853392248 55.8068212192153
"3927" 785.2 121.882580735059 56.0201289996822
"3928" 785.4 121.169933290684 56.1272870629503
"3929" 785.6 120.455573780377 55.4259903173751
"3930" 785.8 119.841417684504 54.6659293871522
"3931" 786 119.35366301502 54.0263290367875
"3932" 786.2 118.505063756264 52.1753741261022
"3933" 786.4 117.610350671088 49.3655985714118
"3934" 786.6 116.791254629427 45.9492755055931
"3935" 786.8 117.110482292726 43.0058276747911
"3936" 787 117.240694418365 41.8982064802633
"3937" 787.2 116.322171045615 42.3511633904855
"3938" 787.4 113.983516538529 42.1696962054396
"3939" 787.6 110.72942412762 41.1735688996852
"3940" 787.8 107.90509287993 39.2155305751901
"3941" 788 105.797109847738 36.0995347340144
"3942" 788.2 105.076103531083 32.7544741028653
"3943" 788.4 105.612214450641 30.5257473057916
"3944" 788.6 105.126794431232 30.5316366058249
"3945" 788.8 103.457583097603 30.8783587767939
"3946" 789 100.91095010809 31.1378258180897
"3947" 789.2 97.2453405152376 31.181861289392
"3948" 789.4 93.4779676517871 31.999923601567
"3949" 789.6 89.4851474772922 32.7738205326943
"3950" 789.8 86.1406564385856 33.396729839461
"3951" 790 83.02817825265 32.509484217209
"3952" 790.2 80.4039451805188 29.7346924760473
"3953" 790.4 77.9876294510917 26.5076722797065
"3954" 790.6 77.4639225780006 22.5050099648596
"3955" 790.8 77.9410425691282 19.0003161056469
"3956" 791 77.5400730850591 18.5417311154647
"3957" 791.2 77.6736514466134 18.6646249103152
"3958" 791.4 77.0374328585917 18.3530631768913
"3959" 791.6 75.2714787204653 17.2916762050272
"3960" 791.8 72.3773382658091 16.3919551548397
"3961" 792 69.0342810070349 15.5692870064667
"3962" 792.2 65.6855282207559 14.8572963347213
"3963" 792.4 62.1945721448641 13.4073801530945
"3964" 792.6 57.5365933466696 13.3820836440766
"3965" 792.8 53.8015962726825 12.1860338884148
"3966" 793 50.7888716842091 10.0341449685433
"3967" 793.2 50.9752912061662 9.41371413979503
"3968" 793.4 51.938050621962 10.4388086787786
"3969" 793.6 52.2639876915929 11.7435757228616
"3970" 793.8 52.3462891467734 13.9407555806879
"3971" 794 52.8171937762969 16.6659690555119
"3972" 794.2 53.5217297863457 19.5789446119144
"3973" 794.4 55.1583326731129 22.9355184105161
"3974" 794.6 57.9590304907831 25.8380438407009
"3975" 794.8 61.0224889854341 27.9363244464249
"3976" 795 65.1391374095344 29.5220377568417
"3977" 795.2 69.0335512093448 30.3518495277236
"3978" 795.4 73.5823603081159 31.4758545634135
"3979" 795.6 77.3529131501727 32.605029815459
"3980" 795.8 79.9454974992597 34.7381974503143
"3981" 796 82.4332485872878 36.7880604607
"3982" 796.2 86.2671009001758 38.3955756229355
"3983" 796.4 90.3703393081184 40.2043971709279
"3984" 796.6 94.5197412371754 41.9173716589368
"3985" 796.8 98.8696279426601 42.8582552771788
"3986" 797 102.798247634924 42.4826406667099
"3987" 797.2 105.921141111633 44.8284796536081
"3988" 797.4 108.67119349703 46.5947762221618
"3989" 797.6 111.742625669381 46.1787503883165
"3990" 797.8 112.71733496177 45.5977554069653
"3991" 798 113.42224541429 44.5879719767701
"3992" 798.2 114.196847725438 44.7810547796308
"3993" 798.4 115.064471977932 46.1924169285154
"3994" 798.6 115.917073764327 48.4195635185295
"3995" 798.8 118.030500566703 50.5563412807119
"3996" 799 118.792682186115 52.7373237928466
"3997" 799.2 121.030890761782 55.6006399951086
"3998" 799.4 123.946945898411 57.567528012473
"3999" 799.6 123.804089399892 57.2138120071522
"4000" 799.8 123.022816646059 56.5241687787579
"4001" 800 123.205546760001 56.0758394331233
"4002" 800.2 122.95362757379 55.6792074630915
"4003" 800.4 122.920948723079 55.3709009634292
"4004" 800.6 122.734302407973 54.8923435017931
"4005" 800.8 122.551173610145 54.8159070231931
"4006" 801 122.471005230415 54.9975631914756
"4007" 801.2 122.277755953435 55.3746336532994
"4008" 801.4 121.841858023952 56.1009332770593
"4009" 801.6 121.78397542829 56.3202503430154
"4010" 801.8 121.247985153639 56.6052775421075
"4011" 802 121.00001074689 56.5725374963751
"4012" 802.2 120.637052769214 55.7358679333211
"4013" 802.4 119.870642732679 55.237818257837
"4014" 802.6 119.500302135291 54.3974917539736
"4015" 802.8 118.662092998336 53.0223176077325
"4016" 803 117.947332583102 51.0021462894777
"4017" 803.2 116.346805772087 48.2608355785411
"4018" 803.4 114.454079517264 44.9589515839915
"4019" 803.6 112.822821685799 41.5271846842099
"4020" 803.8 111.156429491372 37.6646878707129
"4021" 804 111.058257885497 33.8767996345897
"4022" 804.2 111.326173348673 33.7649432586449
"4023" 804.4 110.26101785669 34.2775077830259
"4024" 804.6 107.920821125906 34.3578665849183
"4025" 804.8 104.216842419497 34.3784140254022
"4026" 805 100.362528308119 35.2523377640622
"4027" 805.2 97.4465249967775 36.9665263709811
"4028" 805.4 95.6406296239287 39.4354071385761
"4029" 805.6 94.0806041091968 43.0022167300348
"4030" 805.8 91.3014536020391 45.1585053906222
"4031" 806 87.7976715383805 47.7677971815246
"4032" 806.2 85.5461580887234 51.3909902623736
"4033" 806.4 83.4103756813657 55.0222724045248
"4034" 806.6 82.3488130953385 59.5162735806669
"4035" 806.8 82.2981663621968 64.0417474467185
"4036" 807 83.417379422781 68.3509760249723
"4037" 807.2 82.5992608397418 72.8661409102099
"4038" 807.4 81.5959728432273 77.4654253865294
"4039" 807.6 79.9331607995035 82.2609136520966
"4040" 807.8 78.1161832713226 86.2553700193751
"4041" 808 76.6227449281487 89.9739338926569
"4042" 808.2 77.2043369557091 94.1667959606294
"4043" 808.4 78.5393211240746 96.9356966365438
"4044" 808.6 80.7090620716249 99.724898274139
"4045" 808.8 84.1135055700439 102.106672940263
"4046" 809 87.5242982081656 103.61878588648
"4047" 809.2 91.1256999978263 104.895458434971
"4048" 809.4 93.7189219097471 105.076519821951
"4049" 809.6 96.0876351513569 104.678926611411
"4050" 809.8 98.5427518024407 103.851797623113
"4051" 810 101.950245792387 102.433761309797
"4052" 810.2 105.3417237044 100.587913343733
"4053" 810.4 108.689720741626 98.5041884705935
"4054" 810.6 111.481712015915 96.8680537351278
"4055" 810.8 114.487182727394 96.4746400679305
"4056" 811 114.274791755669 97.6682945459442
"4057" 811.2 113.628074740213 97.5951218387875
"4058" 811.4 113.547874660846 97.3602023862095
"4059" 811.6 113.366552742277 97.2585208321086
"4060" 811.8 113.281541949615 97.6225226151799
"4061" 812 113.53882741335 98.4163449029427
"4062" 812.2 113.655247896755 99.7075016360508
"4063" 812.4 112.8073394616 100.653473485457
"4064" 812.6 112.289050411145 101.716635415075
"4065" 812.8 111.989203553149 102.973725424677
"4066" 813 111.199143952592 104.226452756138
"4067" 813.2 110.351861734493 105.414051966428
"4068" 813.4 109.768010050681 106.132866122778
"4069" 813.6 108.657880303014 107.752883691009
"4070" 813.8 108.45087318822 108.268147453
"4071" 814 107.419231173506 108.588907675697
"4072" 814.2 106.638232039986 109.182443937898
"4073" 814.4 105.531890139501 109.991730548171
"4074" 814.6 104.680658883048 111.225259560659
"4075" 814.8 103.550396563061 112.11320498655
"4076" 815 102.511183477163 112.791192728438
"4077" 815.2 101.833432633309 113.741483253011
"4078" 815.4 100.829891670704 114.573019489902
"4079" 815.6 99.6270439354701 115.659108437241
"4080" 815.8 98.9373633607835 116.969009107556
"4081" 816 98.6155399713133 116.847379416873
"4082" 816.2 97.7451508840399 117.220530853377
"4083" 816.4 97.4592797724501 117.053938528223
"4084" 816.6 96.8176407843747 117.986555672189
"4085" 816.8 95.1373413520444 118.886756051789
"4086" 817 92.9686573644561 119.435942515679
"4087" 817.2 90.4103129254897 120.983941788167
"4088" 817.4 89.0073891372582 121.576457861063
"4089" 817.6 87.4902955946565 121.74487722069
"4090" 817.8 85.7592736101841 122.404573693127
"4091" 818 85.1467028937587 123.013683572839
"4092" 818.2 85.995749089843 122.752154544614
"4093" 818.4 85.3031019940286 122.855191591866
"4094" 818.6 85.1806483849165 123.586943891196
"4095" 818.8 85.3126812117091 123.576599698327
"4096" 819 85.1743927132752 123.652550351851
"4097" 819.2 85.1465856850201 124.098944854265
"4098" 819.4 85.4541947671204 124.161230594789
"4099" 819.6 85.5887255038379 124.221899969585
"4100" 819.8 85.5002319200859 124.558671954625
"4101" 820 84.8265806391249 125.351233467928
"4102" 820.2 84.115659742443 125.674508048474
"4103" 820.4 83.4629651783091 126.085425959744
"4104" 820.6 83.2994161890545 126.329181524275
"4105" 820.8 83.6739022912833 126.301816262021
"4106" 821 83.7875340487369 126.238775867299
"4107" 821.2 83.9275057346424 126.331497781202
"4108" 821.4 83.8303745274091 126.373962491536
"4109" 821.6 84.0094152333366 126.214183185842
"4110" 821.8 84.0837602854091 126.420673672902
"4111" 822 83.7581019987068 126.669671292584
"4112" 822.2 84.1269297108461 126.507962244143
"4113" 822.4 84.2085040431937 126.43537299571
"4114" 822.6 84.4003321121762 126.066711498795
"4115" 822.8 84.2376234444838 126.195815357342
"4116" 823 83.9388000610649 126.543623822588
"4117" 823.2 84.1159207854629 126.420673672902
"4118" 823.4 83.8990243897509 126.543623822588
"4119" 823.6 83.4815964840444 126.132163435049
"4120" 823.8 83.3596104612301 126.098835868271
"4121" 824 82.8589896430763 125.714514826066
"4122" 824.2 81.3978712506091 125.720005952402
"4123" 824.4 79.795102484637 125.589479178837
"4124" 824.6 77.1139485067419 125.5187446362
"4125" 824.8 74.207464812036 126.125740201553
"4126" 825 71.3648337000304 126.905189056378
"4127" 825.2 68.9183032752965 127.079590375679
"4128" 825.4 66.5180459978171 126.840055152154
"4129" 825.6 63.6642750579435 127.259440913562
"4130" 825.8 60.604646124886 126.464771641325
"4131" 826 57.1087694138665 126.37263982023
"4132" 826.2 54.1462329777091 125.828290963752
"4133" 826.4 52.9085168432802 125.747379897906
"4134" 826.6 53.4045604024484 125.633336174755
"4135" 826.8 53.6195229102599 125.981059499533
"4136" 827 52.9838258128841 126.191364237102
"4137" 827.2 53.2213749610091 126.694571054552
"4138" 827.4 53.0269630564197 126.877826948305
"4139" 827.6 52.4639325344162 127.220299334447
"4140" 827.8 52.4299969418269 127.438689273304
"4141" 828 52.3077653774913 127.742834256785
"4142" 828.2 51.8853626954789 127.921761122138
"4143" 828.4 51.6501372558188 128.000731948169
"4144" 828.6 51.8935257653623 127.869443098849
"4145" 828.8 52.1051005292982 128.118338940359
"4146" 829 51.7610728293775 128.078808862181
"4147" 829.2 51.9961322150672 128.103509048531
"4148" 829.4 52.6014941324173 127.747805315949
"4149" 829.6 53.4174155211459 127.600075127792
"4150" 829.8 53.9601297486537 127.607418029159
"4151" 830 53.99408529091 127.296654417714
"4152" 830.2 54.2492397967221 127.217717822941
"4153" 830.4 54.4037022251975 126.824439369088
"4154" 830.6 55.899811473515 126.10004726757
"4155" 830.8 58.3021680956155 126.076504044797
"4156" 831 61.0557832754863 126.579665560804
"4157" 831.2 62.9397404970752 126.745323232547
"4158" 831.4 65.7305230619531 126.353919148258
"4159" 831.6 68.6148791533217 126.363399840898
"4160" 831.8 70.6398359252376 126.639063611759
"4161" 832 73.0780049705395 126.094433920037
"4162" 832.2 76.1657643549311 125.244608341597
"4163" 832.4 78.0135471136296 123.518374047428
"4164" 832.6 78.0439652174454 121.697825798193
"4165" 832.8 78.6570445957118 119.25447195873
"4166" 833 79.6565228762109 115.990279197277
"4167" 833.2 81.3637192571395 113.625317932767
"4168" 833.4 81.7453717187234 111.178875856831
"4169" 833.6 82.2487264174259 107.665757331056
"4170" 833.8 83.7145410380377 104.288673285888
"4171" 834 85.6298914955449 101.709817753176
"4172" 834.2 87.7890224669949 98.7992585705526
"4173" 834.4 89.8575314359442 96.2403154220779
"4174" 834.6 90.2152036178285 93.1998711331497
"4175" 834.8 91.7215309908377 89.2780048217736
"4176" 835 93.0436701355848 85.4527451622059
"4177" 835.2 94.3250867287996 81.8543607885437
"4178" 835.4 93.829853642636 78.9149122455753
"4179" 835.6 93.449037379488 75.3373802721453
"4180" 835.8 91.9097604110663 71.9123648503165
"4181" 836 89.9462068508745 69.308217906505
"4182" 836.2 87.365344894677 67.216054037789
"4183" 836.4 84.4179426341676 64.9085377026946
"4184" 836.6 81.4738869780091 62.4196821746593
"4185" 836.8 80.6788578026606 59.3047785483923
"4186" 837 81.5852810942619 55.6135734653927
"4187" 837.2 83.0661535195544 52.0080791918078
"4188" 837.4 85.422978541662 48.6615442422257
"4189" 837.6 87.0084842128982 44.4639929509071
"4190" 837.8 88.7967353842091 42.0475407116022
"4191" 838 92.3043182342377 40.5102315348613
"4192" 838.2 95.7635768004191 38.0040509936622
"4193" 838.4 96.8865328476132 34.9011239649692
"4194" 838.6 96.8208901786801 31.7812175482409
"4195" 838.8 95.3597019357113 30.1633299518804
"4196" 839 95.2688135659939 29.128944996913
"4197" 839.2 95.4599634461962 27.0142113559828
"4198" 839.4 97.4985357576301 26.7119693209074
"4199" 839.6 100.123078766809 27.2430427492899
"4200" 839.8 103.221545916266 28.1651807015217
"4201" 840 106.758618304434 28.8964853258084
"4202" 840.2 108.409545684373 30.0507975554913
"4203" 840.4 109.166714570721 32.3363610431963
"4204" 840.6 111.845306036661 34.9624089031546
"4205" 840.8 114.170935716522 37.6414696382438
"4206" 841 116.49569697604 41.0494566929599
"4207" 841.2 118.159217791115 44.1311424986244
"4208" 841.4 120.061515889433 47.5783160025948
"4209" 841.6 122.617457549259 51.270408294604
"4210" 841.8 124.029676338112 53.6231090808701
"4211" 842 125.67984785842 55.8301701954577
"4212" 842.2 124.668344016061 56.4318858806638
"4213" 842.4 123.677396520892 58.8734744360133
"4214" 842.6 123.228059110039 62.8038664754322
"4215" 842.8 123.499724840581 67.2788583142308
"4216" 843 124.904205899209 72.0453841767113
"4217" 843.2 124.831916432956 74.3164740939022
"4218" 843.4 124.536092700781 76.1955375261522
"4219" 843.6 124.102585501173 79.7550453591385
"4220" 843.8 123.587556130281 84.2051430549211
"4221" 844 122.383261247261 85.5847299695657
"4222" 844.2 121.374904269923 89.2780048217736
"4223" 844.4 120.167946703728 91.9364596450508
"4224" 844.6 118.723177064997 93.7622782329736
"4225" 844.8 115.730271806863 96.8738429924562
"4226" 845 113.073648104589 100.238842245411
"4227" 845.2 111.016341720827 102.647643199457
"4228" 845.4 109.210758977479 106.640186952532
"4229" 845.6 107.232201794522 108.045454994967
"4230" 845.8 105.986685089758 108.100417680248
"4231" 846 104.796393486096 110.12585654295
"4232" 846.2 104.780709081625 109.829264348718
"4233" 846.4 105.552773581095 109.489766173483
"4234" 846.6 106.117652357388 109.115186719692
"4235" 846.8 107.009973727835 107.822763804992
"4236" 847 107.642738007456 107.063355112506
"4237" 847.2 108.081391981888 106.289048497771
"4238" 847.4 109.267901834628 105.890450527092
"4239" 847.6 110.311118841648 104.430071517487
"4240" 847.8 111.158579366313 103.372859824898
"4241" 848 112.453087431521 101.894064621563
"4242" 848.2 113.725893143651 100.918380132981
"4243" 848.4 114.806458589373 99.7577353578381
"4244" 848.6 116.012383910066 99.208498124119
"4245" 848.8 115.732743136818 98.4676318938717
"4246" 849 115.750419154175 96.959643431554
"4247" 849.2 116.345373158411 95.2987384222783
"4248" 849.4 116.480034394845 93.3937452111522
"4249" 849.6 117.247162222998 91.3993384440779
"4250" 849.8 117.009429639238 88.9304008357593
"4251" 850 116.187735824009 85.9875964096593
"4252" 850.2 115.148617407089 82.9810609009349
"4253" 850.4 114.243168307747 79.3553065585438
"4254" 850.6 111.768265894892 75.6824222762911
"4255" 850.8 109.1205766827 72.3789251742385
"4256" 851 106.104877128566 68.7438738121685
"4257" 851.2 105.142985293224 65.0419409908173
"4258" 851.4 105.11784954193 60.5791403010689
"4259" 851.6 106.362703057559 56.5697639004299
"4260" 851.8 109.121999436956 52.6369905066669
"4261" 852 110.515514641352 48.326251453745
"4262" 852.2 112.110174241424 44.5405458597868
"4263" 852.4 111.621417330597 40.4740301723416
"4264" 852.6 111.196523671713 38.4293024024887
"4265" 852.8 110.42120941563 36.3188277891601
"4266" 853 108.321410488267 35.226120766262
"4267" 853.2 105.004480869456 34.2322854633728
"4268" 853.4 101.639392487051 33.0763119074969
"4269" 853.6 96.9365609010515 31.7687645540082
"4270" 853.8 93.0446250110672 30.6798747383054
"4271" 854 89.7751313594543 27.9963790111119
"4272" 854.2 86.2913510491802 24.8146608095053
"4273" 854.4 84.8545434137769 20.6855996869506
"4274" 854.6 84.1510385728781 16.942989682678
"4275" 854.8 85.5787362576091 15.0654637658022
"4276" 855 87.0805977123634 13.9662739702826
"4277" 855.2 89.0816024030515 12.3276480777658
"4278" 855.4 90.3024610552334 10.2121334175234
"4279" 855.6 90.2947826989303 10.4630612513113
"4280" 855.8 90.2291567474028 11.5151485774959
"4281" 856 90.934118778162 11.8296528384022
"4282" 856.2 92.6805185177989 11.3746737991165
"4283" 856.4 94.2004941805469 12.0733095743925
"4284" 856.6 96.3142907412933 12.7763923803601
"4285" 856.8 98.371582367438 13.8653322512888
"4286" 857 100.662545219325 14.9569732800473
"4287" 857.2 102.910322104809 15.7131190898538
"4288" 857.4 104.710364494562 16.0689763462339
"4289" 857.6 104.324160722586 16.1380139282852
"4290" 857.8 104.169572538506 16.0568217306749
"4291" 858 104.172079756891 15.9335637727593
"4292" 858.2 103.749339232064 15.7658714982797
"4293" 858.4 103.412076081047 15.4521869397091
"4294" 858.6 102.763833463465 15.1100517116522
"4295" 858.8 102.472655795536 14.7674387078264
"4296" 859 102.175503406609 14.7717867690759
"4297" 859.2 101.789282084567 14.7442761385537
"4298" 859.4 101.205139376227 14.2761401296471
"4299" 859.6 100.796683479908 14.1845522698576
"4300" 859.8 99.9553970151914 13.5045109724316
"4301" 860 99.8153960606663 12.9325220296308
"4302" 860.2 98.9274915979936 12.7820167303439
"4303" 860.4 98.4846815354692 12.5593862101497
"4304" 860.6 98.0218893207525 12.3620641594682
"4305" 860.8 97.6562222285879 11.9668465179406
"4306" 861 97.2432521710783 11.6324369240656
"4307" 861.2 96.8522097272418 10.8937959529791
"4308" 861.4 96.0626347141061 10.8130224464616
"4309" 861.6 95.5732053743722 10.2477393088002
"4310" 861.8 94.3333371993042 9.72826809501382
"4311" 862 92.8873761166315 8.5447892175704
"4312" 862.2 92.3460851174245 7.82531231687333
"4313" 862.4 91.8720512684401 7.80622460400412
"4314" 862.6 90.6546491921326 7.58443076713747
"4315" 862.8 88.9653247202249 7.1236379595804
"4316" 863 87.8541403644491 6.75299671805218
"4317" 863.2 87.5569737270256 6.52506629088671
"4318" 863.4 87.3638389227191 5.76696614411218
"4319" 863.6 87.0837473093338 5.93925093968931
"4320" 863.8 85.699482328003 6.22691095462666
"4321" 864 83.9992983660758 6.07993105926884
"4322" 864.2 81.711742641164 5.6161068360796
"4323" 864.4 79.7888716873091 5.36652392566885
"4324" 864.6 78.4425931467775 5.50688096824428
"4325" 864.8 76.5704638740027 5.27912881214412
"4326" 865 74.1510385718091 4.77520283427718
"4327" 865.2 70.4889475640828 4.58159727992849
"4328" 865.4 65.9616108732491 4.68921179585218
"4329" 865.6 61.4408820011639 3.96409262117637
"4330" 865.8 56.3680919403036 4.40299498175383
"4331" 866 51.0331469430451 5.20515802640218
"4332" 866.2 46.4664601503263 5.03383488471252
"4333" 866.4 45.7311109647019 4.77292793908074
"4334" 866.6 46.5722345701973 5.20515802640218
"4335" 866.8 46.5615526215758 6.60649346740218
"4336" 867 45.6465330262487 8.434809237578
"4337" 867.2 43.6963480850001 11.3630181563123
"4338" 867.4 42.5004425502019 15.2283462618665
"4339" 867.6 42.140964814115 18.7344147386022
"4340" 867.8 41.5813464248344 22.742008338111
"4341" 868 41.4673286302669 27.3809460346913
"4342" 868.2 40.2050721753579 31.496510208268
"4343" 868.4 39.5420390049815 35.8412500813677
"4344" 868.6 40.1171081764424 39.8818404846022
"4345" 868.8 40.4830798758516 43.2404376701788
"4346" 869 41.5541868652285 47.886301399499
"4347" 869.2 42.3197792510977 52.1544919953506
"4348" 869.4 41.8042781079417 57.287258623494
"4349" 869.6 41.5985702415491 61.1643040094622
"4350" 869.8 39.6553830174202 64.5389745396522
"4351" 870 36.7590430336146 66.4428090529299
"4352" 870.2 33.9960059920613 69.9834119773239
"4353" 870.4 30.9821070641249 71.4232863293495
"4354" 870.6 27.5177867042145 72.1593815784562
"4355" 870.8 24.9112345017029 73.4906670057827
"4356" 871 20.5048668943743 75.8557275288978
"4357" 871.2 18.2194090332832 77.2399497552987
"4358" 871.4 16.9265799749162 77.0076751112772
"4359" 871.6 16.8219502363489 76.9641299934907
"4360" 871.8 15.9207880289917 77.6769097146718
"4361" 872 12.8504136483569 78.9298032986804
"4362" 872.2 12.5378887181281 80.3665970911349
"4363" 872.4 13.6551888493091 81.8887373115315
"4364" 872.6 14.3104968441367 85.0615101085918
"4365" 872.8 16.1759583219744 88.805187596022
"4366" 873 17.3870229002073 92.694486717765
"4367" 873.2 18.7375224184245 96.8832011198894
"4368" 873.4 21.0423972380411 100.197356171338
"4369" 873.6 23.802660228057 103.261789354377
"4370" 873.8 27.4115833884704 106.147541519491
"4371" 874 31.5267376527099 108.599708727683
"4372" 874.2 36.6689503196591 109.232020547727
"4373" 874.4 40.8761418744513 109.137731359485
"4374" 874.6 44.608259602888 107.043355852376
"4375" 874.8 47.0487645352038 105.812996745086
"4376" 875 50.5157781450313 104.615044916735
"4377" 875.2 53.8329560405454 102.265588306839
"4378" 875.4 57.6361849221625 100.253260230342
"4379" 875.6 61.6479624304972 97.7353722582371
"4380" 875.8 65.1185150109609 94.8712896412325
"4381" 876 68.7913789515048 92.2663071518022
"4382" 876.2 72.7470511218 89.4034135896931
"4383" 876.4 76.5233336730843 86.8589522299251
"4384" 876.6 80.9000024774577 84.8540345783752
"4385" 876.8 85.3753105217053 84.3385463430437
"4386" 877 89.3123514974223 83.4624112345626
"4387" 877.2 92.7291415785035 82.0450513745688
"4388" 877.4 96.5829177478948 82.4096412447165
"4389" 877.6 100.900832274004 81.7442596763744
"4390" 877.8 105.433999007032 80.6042844168308
"4391" 878 109.963660204773 79.1505023011203
"4392" 878.2 113.01181683222 76.8882431134647
"4393" 878.4 113.21661346346 74.1172016229343
"4394" 878.6 112.135756457376 71.186743279431
"4395" 878.8 110.638587723809 67.8629556156127
"4396" 879 109.076440621422 64.8256113344022
"4397" 879.2 108.717284063634 60.9481297743536
"4398" 879.4 109.024733573557 57.7177331842153
"4399" 879.6 110.743967782043 56.73906051429
"4400" 879.8 110.96403732124 55.7654342379618
"4401" 880 109.525412427741 54.5808968968002
"4402" 880.2 107.91110517779 54.0163395021946
"4403" 880.4 105.584019938045 51.3230352798267
"4404" 880.6 102.926158714684 48.1088064713541
"4405" 880.8 101.177610671427 44.3938408537257
"4406" 881 100.7539309375 40.9766420062682
"4407" 881.2 101.192049933372 40.4893512468084
"4408" 881.4 102.513773393539 41.5124853614022
"4409" 881.6 102.982893753945 42.0987457312468
"4410" 881.8 103.409641098515 42.8463768506963
"4411" 882 104.413075263641 42.3449618610061
"4412" 882.2 106.901762807285 41.289854841208
"4413" 882.4 109.829989054897 39.8413741135786
"4414" 882.6 112.06947200428 39.3093162723433
"4415" 882.8 112.942094614718 40.4006820363113
"4416" 883 113.733513767952 41.9274262452308
"4417" 883.2 116.220112893087 43.7701924607911
"4418" 883.4 119.296688579756 46.11914813417
"4419" 883.6 121.070841360323 46.2515470346022
"4420" 883.8 120.211895269994 45.6274394763245
"4421" 884 120.082535414501 45.1342885997386
"4422" 884.2 119.456890188545 45.2513829231097
"4423" 884.4 118.6261593288 45.5236145888695
"4424" 884.6 117.910758978409 45.3308349060113
"4425" 884.8 117.215860489252 44.9665488754965
"4426" 885 115.716668664818 44.5907908177476
"4427" 885.2 113.425831061809 42.5833171606569
"4428" 885.4 110.832771201903 40.3373637978788
"4429" 885.6 107.803677758067 38.0236520312438
"4430" 885.8 106.077644079809 35.0076638239779
"4431" 886 105.615423905875 31.8361311474242
"4432" 886.2 105.444179684809 29.7573595472338
"4433" 886.4 105.068101875567 30.3487365132443
"4434" 886.6 103.429762908709 30.5629598019522
"4435" 886.8 100.431142504167 31.1814918327285
"4436" 887 97.4583970182765 32.4398076840978
"4437" 887.2 94.9997738741866 34.6644008500961
"4438" 887.4 92.3871347915061 36.9996447814325
"4439" 887.6 89.3343882894653 38.7814736780897
"4440" 887.8 86.3441840034794 39.2193910034022
"4441" 888 83.7229040162574 38.6351351612298
"4442" 888.2 81.6933961618417 37.6657364927283
"4443" 888.4 79.8720138891528 36.8625995799022
"4444" 888.6 76.8828537752466 36.1022158604959
"4445" 888.8 73.521492513273 33.8845976000826
"4446" 889 70.9229557262683 31.1428630860246
"4447" 889.2 67.8586255814758 29.6185060398567
"4448" 889.4 64.4042279817754 28.8017001560089
"4449" 889.6 62.5471226088545 28.401023492459
"4450" 889.8 61.2673473381168 28.1025031542703
"4451" 890 60.8923533651569 26.9023171420435
"4452" 890.2 60.4350947282523 24.6530302520158
"4453" 890.4 60.0001892397385 21.2882923765316
"4454" 890.6 60.27033898609 17.5595259439415
"4455" 890.8 60.5770144653032 14.3370690873787
"4456" 891 59.9098205064387 12.9195804036244
"4457" 891.2 59.5563135456114 13.6442785415999
"4458" 891.4 59.1243581732734 14.6095747684379
"4459" 891.6 58.9379284833484 16.6878065531662
"4460" 891.8 58.1735006628653 19.0281369372673
"4461" 892 57.012550147085 22.3550437996436
"4462" 892.2 55.5168731477277 25.4874887432859
"4463" 892.4 53.695355378915 28.9769028710022
"4464" 892.6 50.7658901852277 32.6156347708673
"4465" 892.8 48.2095794165677 36.1311815519194
"4466" 893 44.5429127495091 39.1387080537688
"4467" 893.2 40.4547761475644 41.4677618898809
"4468" 893.4 35.6338945859279 43.6201644990358
"4469" 893.6 31.0151883421877 45.5643608289362
"4470" 893.8 27.7590872909267 47.9758640665492
"4471" 894 24.6070843895313 50.9502672329855
"4472" 894.2 22.0450116321308 55.0018621717239
"4473" 894.4 21.106730548388 58.5397167126916
"4474" 894.6 21.1800790572828 62.1033999035601
"4475" 894.8 22.8992442706305 65.753768574545
"4476" 895 25.0168252482019 70.2580610634736
"4477" 895.2 28.3882370677565 74.1454977601917
"4478" 895.4 32.3368801157656 77.9095424756283
"4479" 895.6 36.1952094471127 80.2255143666254
"4480" 895.8 40.9011963275869 81.3656160092355
"4481" 896 45.8927677875818 82.336513704584
"4482" 896.2 51.0570781186204 81.9841585823927
"4483" 896.4 56.7188155509129 81.6524531092229
"4484" 896.6 60.9052399563596 81.2804917963196
"4485" 896.8 64.7824925813312 79.7916032726765
"4486" 897 68.8193799138924 77.6888798395411
"4487" 897.2 71.4672417129926 75.5793122456958
"4488" 897.4 74.055738618579 72.1344268323933
"4489" 897.6 76.0224733844663 69.1024143036879
"4490" 897.8 78.4656349510869 66.3224923736522
"4491" 898 79.3064641865014 62.8889755544887
"4492" 898.2 81.2374732849317 59.4714523381286
"4493" 898.4 84.3032019135638 58.1121809969871
"4494" 898.6 88.0076197378662 57.1528448158879
"4495" 898.8 92.3368964031234 55.6095559146308
"4496" 899 96.7414445385474 54.4745405408134
"4497" 899.2 101.281413660523 53.9643517085736
"4498" 899.4 105.311675205855 51.7507659812187
"4499" 899.6 108.034200087459 52.319973031495
"4500" 899.8 109.36922253229 54.2237247593541
"4501" 900 109.697605158873 55.2884234363567
"4502" 900.2 111.454395140921 56.9676555904769
"4503" 900.4 114.259080381386 57.5384220524887
"4504" 900.6 115.286406484838 56.989052361745
"4505" 900.8 114.924426830552 55.6423144054593
"4506" 901 114.534684333057 54.7310873945214
"4507" 901.2 114.015127297158 53.4688336194756
"4508" 901.4 113.667376363828 51.7456868188321
"4509" 901.6 113.310450047006 48.4668399768843
"4510" 901.8 113.119656604226 44.5699445054022
"4511" 902 112.1600645918 43.170946571393
"4512" 902.2 110.870858001976 41.4806368286522
"4513" 902.4 109.674454914619 37.5225011784822
"4514" 902.6 109.001219972385 33.6943629306848
"4515" 902.8 108.024713588651 30.8998837536759
"4516" 903 108.807671278906 32.3853122984667
"4517" 903.2 109.332984265483 34.1705604432443
"4518" 903.4 110.133149817062 35.4538886892127
"4519" 903.6 111.058806678908 37.4560544178774
"4520" 903.8 113.846500621207 39.3529693155187
"4521" 904 115.311605837694 41.089879830681
"4522" 904.2 114.670050750856 43.0231874620342
"4523" 904.4 115.534536576703 46.1831951835464
"4524" 904.6 117.887314875566 48.9954023084583
"4525" 904.8 121.037961541726 51.1484358812077
"4526" 905 123.126716647295 52.2671693363835
"4527" 905.2 122.149879028837 53.4458626979723
"4528" 905.4 121.256956245938 55.9521686454418
"4529" 905.6 121.400242845723 59.5587739756307
"4530" 905.8 122.787027121254 63.3287302951522
"4531" 906 123.754206500286 65.2288312903196
"4532" 906.2 122.949109807575 66.1043150418227
"4533" 906.4 120.525413149168 67.3242188659965
"4534" 906.6 118.832183262874 70.6047806042526
"4535" 906.8 118.485179710932 74.0232272263173
"4536" 907 119.542610621753 77.2054634291498
"4537" 907.2 121.349565694123 79.5778517042022
"4538" 907.4 123.590219754152 81.0956617792593
"4539" 907.6 122.587536111781 81.4560051783736
"4540" 907.8 120.893471329723 82.8063829669736
"4541" 908 119.974043007838 85.8092446262593
"4542" 908.2 119.406480202839 89.6899481966375
"4543" 908.4 118.400788935398 90.8071893728129
"4544" 908.6 116.494877252164 91.4783684985704
"4545" 908.8 114.323892974013 93.7294231094287
"4546" 909 110.690622299113 95.7107259687147
"4547" 909.2 106.605147157827 99.076102517984
"4548" 909.4 103.879748866443 103.071149376759
"4549" 909.6 101.721358163425 106.699082239248
"4550" 909.8 99.7363320835459 108.521798267402
"4551" 910 97.32304990891 107.517839014843
"4552" 910.2 94.4116268162145 106.187386893943
"4553" 910.4 90.4562999815171 104.531994465553
"4554" 910.6 85.8531620830144 103.405558970634
"4555" 910.8 81.5942452130591 101.941663911733
"4556" 911 77.0273093382956 102.276042763781
"4557" 911.2 73.4199392975798 103.268251305521
"4558" 911.4 70.4937627196144 106.199391985455
"4559" 911.6 68.8580916269202 109.43832826543
"4560" 911.8 68.0824496677091 112.85898936372
"4561" 912 68.7399501883511 116.109487957711
"4562" 912.2 69.0991600216841 116.880900666679
"4563" 912.4 69.2766967534407 117.684118268007
"4564" 912.6 67.643025418967 117.355575509113
"4565" 912.8 65.7118269623876 116.928758069344
"4566" 913 63.3705206569009 116.041558256888
"4567" 913.2 59.5656610239241 114.719015418792
"4568" 913.4 55.9810763687917 112.924096324741
"4569" 913.6 53.1885032951064 111.197075018402
"4570" 913.8 50.4549454531305 108.042932828554
"4571" 914 48.3933106300708 104.911901022617
"4572" 914.2 48.0638230322636 99.7740679387355
"4573" 914.4 47.6489567401764 94.7294336764838
"4574" 914.6 46.4158558107257 89.7347026707633
"4575" 914.8 44.6418701604037 84.7507420397265
"4576" 915 43.5971569383349 80.1404872270929
"4577" 915.2 42.9026125925738 74.5225528352257
"4578" 915.4 43.6814011723091 69.2171033596286
"4579" 915.6 45.3315445616606 64.7007398594616
"4580" 915.8 46.9360745533565 60.0825266886443
"4581" 916 46.8190716224368 54.9661187490298
"4582" 916.2 46.5024292780424 49.4576326647688
"4583" 916.4 45.5688371310477 45.2127058027204
"4584" 916.6 44.4917987259125 40.515296818747
"4585" 916.8 44.0349626950998 35.8997369618789
"4586" 917 42.1130043870983 32.2710388222335
"4587" 917.2 42.1540481310313 31.0331385113651
"4588" 917.4 43.5758237731424 29.8629998266244
"4589" 917.6 46.0370048179021 27.771695138658
"4590" 917.8 49.0917976737007 24.4155790335829
"4591" 918 53.2423448168436 22.9129422354022
"4592" 918.2 57.4366280351662 21.6708494581522
"4593" 918.4 61.5997061108781 20.7779923158849
"4594" 918.6 66.8314596592607 19.6623371508538
"4595" 918.8 72.2633146747091 19.7068566052355
"4596" 919 77.5146648977871 20.0976719338527
"4597" 919.2 82.8041622075091 20.1612290058022
"4598" 919.4 88.4237832216528 19.6683729614959
"4599" 919.6 91.6573272311038 19.4826876343706
"4600" 919.8 92.1574307008407 20.2229145850232
"4601" 920 93.7630962410091 21.1846285248355
"4602" 920.2 96.4173120560591 23.3110488947772
"4603" 920.4 101.129882815884 25.2046813366894
"4604" 920.6 105.155319920689 28.1934289653522
"4605" 920.8 108.715281996862 31.5635458329873
"4606" 921 111.420722333962 36.017638506943
"4607" 921.2 113.191076609544 40.5795106961375
"4608" 921.4 113.635262147503 44.8312324679634
"4609" 921.6 113.520850721059 48.8621467652483
"4610" 921.8 113.938578657007 53.5332032695342
"4611" 922 114.321208620126 57.4098029779214
"4612" 922.2 116.210706308613 61.5574161045424
"4613" 922.4 118.046053025341 65.2148062483747
"4614" 922.6 118.089103569617 68.7099073863349
"4615" 922.8 117.038321593295 71.0211736135857
"4616" 923 116.956655035435 75.5624363190564
"4617" 923.2 116.792754082026 80.1561729856852
"4618" 923.4 118.852915445896 81.700433917633
"4619" 923.6 119.572245591581 81.6816747818593
"4620" 923.8 118.828113824605 81.1444284646352
"4621" 924 117.195904006597 81.1320601024022
"4622" 924.2 114.438222340364 81.686803636484
"4623" 924.4 111.642916728245 83.9138846720567
"4624" 924.6 108.674848099309 86.9407424985753
"4625" 924.8 106.061371599938 90.9858208222279
"4626" 925 105.433621944892 95.0994110762077
"4627" 925.2 105.969379255936 100.114943749866
"4628" 925.4 105.945192433582 100.966168170639
"4629" 925.6 104.529175558698 99.6360576301522
"4630" 925.8 102.562224194547 98.769344646674
"4631" 926 99.0449710945495 98.2481965683926
"4632" 926.2 95.2263374920615 97.5189032249167
"4633" 926.4 91.7786250544909 95.9005142706931
"4634" 926.6 88.4614136708184 93.2214059544956
"4635" 926.8 85.8055882239695 90.1325756406946
"4636" 927 83.4215463524822 86.8892948687483
"4637" 927.2 79.9789110058091 84.2628309632984
"4638" 927.4 75.2369775346663 82.6826286682879
"4639" 927.6 70.7207691120921 82.5430101947984
"4640" 927.8 66.2671217014663 83.002933911945
"4641" 928 63.1027408111573 84.8663005673397
"4642" 928.2 60.157641909871 87.4826011636677
"4643" 928.4 57.7109705099933 90.8911210324285
"4644" 928.6 56.1503773582145 94.8148783887265
"4645" 928.8 55.5536756880545 97.9747223490658
"4646" 929 54.6368159591702 100.626900871263
"4647" 929.2 55.1713436204004 103.635402512263
"4648" 929.4 56.0441375525859 106.74624256659
"4649" 929.6 56.9208070278091 108.786386077941
"4650" 929.8 57.3923860774202 111.427092199374
"4651" 930 58.1736588312535 114.403160648569
"4652" 930.2 57.9343500598091 115.919070685374
"4653" 930.4 57.0773803027996 114.916743277317
"4654" 930.6 55.6158703741091 113.873509897866
"4655" 930.8 53.8435036773617 112.216228066402
"4656" 931 51.2251358588526 109.813463978237
"4657" 931.2 48.7106559940412 106.602924169215
"4658" 931.4 45.4015846587315 102.71438305423
"4659" 931.6 42.7695611395063 98.3980554901361
"4660" 931.8 40.4890893175063 93.4226718601637
"4661" 932 38.1805333314037 88.4451718387265
"4662" 932.2 37.8957596979758 83.2729892483744
"4663" 932.4 38.0486357719691 78.0567657800622
"4664" 932.6 39.6138288359533 72.4986578400176
"4665" 932.8 40.3585924821727 67.1959142566446
"4666" 933 39.0636416495823 62.4655365570104
"4667" 933.2 38.5983106629159 56.8925437981497
"4668" 933.4 37.7133987357788 52.0514543804931
"4669" 933.6 36.0779468548982 47.3284689063626
"4670" 933.8 34.7185263752989 43.3649000213511
"4671" 934 33.1883699841639 39.8933470512732
"4672" 934.2 32.5324278203091 37.1674355362236
"4673" 934.4 34.3385379325649 35.5397744754487
"4674" 934.6 36.7329520671539 33.3241177688505
"4675" 934.8 39.4703026373659 29.8428934296863
"4676" 935 39.8959053221884 27.2443426894022
"4677" 935.2 40.916222324472 25.4865899605482
"4678" 935.4 42.4642445847734 24.1686843838308
"4679" 935.6 44.6078428499966 24.5579189519397
"4680" 935.8 45.2650621598091 24.1049873183307
"4681" 936 46.1885463983031 21.9106727469323
"4682" 936.2 46.5695295806239 18.9023862594762
"4683" 936.4 46.1021401103448 15.7333729954736
"4684" 936.6 45.946869890217 11.8782637568101
"4685" 936.8 45.9923731318461 12.0419763900688
"4686" 937 47.5455339818091 12.3294298138637
"4687" 937.2 50.6723142355291 12.8844762430822
"4688" 937.4 55.0949390657503 12.5520524988963
"4689" 937.6 59.7713968053091 12.407476218295
"4690" 937.8 64.2865153654155 11.7103902476788
"4691" 938 69.1854533856968 10.4270174572899
"4692" 938.2 73.2127194367153 8.52138649899593
"4693" 938.4 76.7345284136854 6.62356690763929
"4694" 938.6 78.3374724965673 7.04887308713845
"4695" 938.8 81.0684697652091 9.09067902190218
"4696" 939 85.149748276623 11.2267527068092
"4697" 939.2 89.5561008277153 14.1267282629959
"4698" 939.4 93.5777245548933 16.5700555024548
"4699" 939.6 97.6333501671349 18.8434870170539
"4700" 939.8 101.201261022789 22.6841527756471
"4701" 940 103.878909599099 27.1333865107893
"4702" 940.2 105.879115032304 31.6151433901032
"4703" 940.4 108.22883745385 35.9981394052593
"4704" 940.6 109.090559108528 40.3141843166834
"4705" 940.8 110.092541415319 45.4566076571622
"4706" 941 111.206786090233 49.7931038764022
"4707" 941.2 113.80232405129 53.9153856625342
"4708" 941.4 116.856719472586 56.6837614263843
"4709" 941.6 117.230237228352 58.9654813084022
"4710" 941.8 116.143215709519 62.0503242375704
"4711" 942 114.47015927936 65.8364301869162
"4712" 942.2 112.520036179239 70.1011570770283
"4713" 942.4 109.46411049416 73.0580266646995
"4714" 942.6 107.61306878769 76.5224963164939
"4715" 942.8 104.621827724755 79.8835976186022
"4716" 943 103.399497387615 83.0960529553188
"4717" 943.2 104.14314127354 86.426266200306
"4718" 943.4 106.320472097892 88.9420280778744
"4719" 943.6 108.711522353756 92.6444665722443
"4720" 943.8 108.754771177183 91.9962792180564
"4721" 944 108.119933289289 91.1121163249422
"4722" 944.2 106.469674875205 90.6986382416475
"4723" 944.4 104.042191504932 91.3584436937135
"4724" 944.6 100.492500993426 91.89984067029
"4725" 944.8 96.3187402600147 93.2464085409536
"4726" 945 92.5387823284909 94.7122744670022
"4727" 945.2 88.1989753460182 96.3660819130749
"4728" 945.4 85.2859349372535 96.6847602619855
"4729" 945.6 85.1919161646623 97.2830646555123
"4730" 945.8 85.7546854334913 99.0291496088694
"4731" 946 86.2286946311959 101.042801312563
"4732" 946.2 87.5325126557023 103.759978807693
"4733" 946.4 88.9989915160412 107.056765760902
"4734" 946.6 90.298525091078 107.37311001057
"4735" 946.8 91.8764184319008 106.416873222164
"4736" 947 94.3191752558632 104.841140806889
"4737" 947.2 97.7713422003716 102.979016121304
"4738" 947.4 101.236406455721 100.967213560933
"4739" 947.6 103.748961693234 97.5208077337916
"4740" 947.8 106.140990519309 94.1828810781799
"4741" 948 108.439058574504 90.7927817032355
"4742" 948.2 111.501251054455 87.8503633199567
"4743" 948.4 113.123899434286 84.4204955212994
"4744" 948.6 113.4534731445 80.731347653984
"4745" 948.8 114.728957817238 76.5777199191522
"4746" 949 116.598808968907 73.8649073974111
"4747" 949.2 117.545061695242 72.0009996858616
"4748" 949.4 117.864862690168 69.2820022565531
"4749" 949.6 116.831920385694 65.7369693484791
"4750" 949.8 116.987308660365 61.44258941118
"4751" 950 117.532791889392 57.5252198829299
"4752" 950.2 116.648897903569 53.4174669033522
"4753" 950.4 113.826090865375 49.9915230538889
"4754" 950.6 110.732702433923 47.3180179026879
"4755" 950.8 106.679435255059 44.9215523069622
"4756" 951 102.848895254385 43.481303749584
"4757" 951.2 98.8422137601191 42.1010462466222
"4758" 951.4 94.9167932704028 39.4901035317772
"4759" 951.6 91.4630074570994 36.4537055142732
"4760" 951.8 91.3987449956712 32.3093576219194
"4761" 952 92.7277189043304 29.1932018423596
"4762" 952.2 95.0812192964009 27.1494470612083
"4763" 952.4 97.1515548775364 26.7270453089779
"4764" 952.6 97.3754269534966 26.6869933662772
"4765" 952.8 99.7109935077459 26.1688680255916
"4766" 953 99.7544024889191 25.8544727201922
"4767" 953.2 98.4774191363942 25.5665348789979
"4768" 953.4 96.5568090026176 24.4362507805511
"4769" 953.6 94.1091261667778 22.8293398369334
"4770" 953.8 91.7203598801914 20.9158518876669
"4771" 954 87.9377576645891 17.6757695099922
"4772" 954.2 85.5829593535758 14.7554713803689
"4773" 954.4 83.4936588139431 14.0544534354537
"4774" 954.6 80.9048472597772 13.6985518453064
"4775" 954.8 76.2994263284687 13.2919748314766
"4776" 955 71.5127637838421 12.5884178823802
"4777" 955.2 66.5241272560091 11.3285692564688
"4778" 955.4 61.6411384873252 10.4159889331119
"4779" 955.6 57.7354717032393 7.38270887023939
"4780" 955.8 56.2392867131884 7.43675176943666
"4781" 956 54.7563431432067 8.30866324184796
"4782" 956.2 52.0906410159341 9.27887489724309
"4783" 956.4 48.0029446358611 9.05676240260997
"4784" 956.6 43.8277532911539 10.5996405390918
"4785" 956.8 42.6328312855267 12.4351496492728
"4786" 957 39.1911698328672 14.7641618327161
"4787" 957.2 35.9613333278326 15.9557239283198
"4788" 957.4 32.9976964966367 15.418653011747
"4789" 957.6 33.0872815735199 14.8656238157275
"4790" 957.8 34.9110866235341 15.2231140029147
"4791" 958 36.3347592254189 16.1672676402558
"4792" 958.2 37.3172937620765 17.9904922666464
"4793" 958.4 38.3213765384717 20.4371984606672
"4794" 958.6 39.5394598811465 24.5583218550648
"4795" 958.8 42.0313036750896 27.7725622569632
"4796" 959 44.1171010732603 31.4499025993656
"4797" 959.2 47.2051422707609 34.9094787160769
"4798" 959.4 49.3116021866645 38.5471183602938
"4799" 959.6 51.6584174439798 42.7802123235485
"4800" 959.8 52.9028328652377 47.154225448545
"4801" 960 54.7186285580001 51.9258820246044
"4802" 960.2 54.8352473273476 57.2323611526
"4803" 960.4 56.6525162252209 62.3301851212845
"4804" 960.6 58.443581631712 67.1929158658002
"4805" 960.8 59.4360333020738 72.3118899737551
"4806" 961 60.0642246860166 77.2753830610908
"4807" 961.2 61.4137972185273 82.451168422484
"4808" 961.4 62.213753972698 87.0134224835688
"4809" 961.6 63.7549829007234 91.4946627011736
"4810" 961.8 64.2140563897118 96.2525033322429
"4811" 962 65.1775629420662 101.216654812631
"4812" 962.2 63.9786094464374 106.047195457269
"4813" 962.4 65.2500516882194 109.148969373864
"4814" 962.6 66.8478071275188 110.308398217475
"4815" 962.8 69.2958742749248 110.791730056129
"4816" 963 73.0225137672713 111.198145557318
"4817" 963.2 77.1075606304897 110.999025318948
"4818" 963.4 81.1938052205055 110.61242695292
"4819" 963.6 85.2639699840936 109.04016059354
"4820" 963.8 89.0798765339742 107.181238008164
"4821" 964 92.0415762224616 104.03817262297
"4822" 964.2 95.2960800769091 101.035655878457
"4823" 964.4 98.1412401595948 97.283815997045
"4824" 964.6 100.705181183836 93.4410876246995
"4825" 964.8 100.908574616609 90.1188060863736
"4826" 965 101.19689316843 85.812248371373
"4827" 965.2 100.827951875427 81.3011468580931
"4828" 965.4 100.766288767886 76.919479174431
"4829" 965.6 100.711124959903 72.4079657917512
"4830" 965.8 99.8515940260948 68.6255962705165
"4831" 966 100.311308187038 65.0294419440022
"4832" 966.2 101.082500568945 61.1559182598682
"4833" 966.4 100.292002605476 57.3058188795411
"4834" 966.6 98.7354331770072 54.5247141947701
"4835" 966.8 96.6580900275566 52.3991177988973
"4836" 967 96.8227919881061 50.8740619978576
"4837" 967.2 98.967486143203 49.2873877806143
"4838" 967.4 102.28803649325 47.5112501770198
"4839" 967.6 105.205698971397 46.9716985633728
"4840" 967.8 106.135231752082 47.399638384887
"4841" 968 105.49584085877 46.5921717304993
"4842" 968.2 104.886977022799 44.2100251644216
"4843" 968.4 105.181359350713 40.6952655636043
"4844" 968.6 105.17612422503 37.0912385202759
"4845" 968.8 104.979189862947 35.4829482463064
"4846" 969 105.772247560956 34.9791779273811
"4847" 969.2 105.254140366309 34.2051580072422
"4848" 969.4 103.357625534748 34.6332022874022
"4849" 969.6 100.633576543956 33.9362814531081
"4850" 969.8 96.4502780602887 32.7651883461062
"4851" 970 92.9095029687466 30.0231271718397
"4852" 970.2 89.15173666784 27.1826156362372
"4853" 970.4 86.5710275808736 22.4280226399828
"4854" 970.6 85.2008609750265 18.7767871343478
"4855" 970.8 85.8353915092607 16.7158341854667
"4856" 971 86.7066947143555 16.5012087555877
"4857" 971.2 88.6819361224213 15.3329914409022
"4858" 971.4 90.338992616407 12.8960861824434
"4859" 971.6 90.3740617277591 13.3418211733722
"4860" 971.8 91.3699806513438 13.7569620677883
"4861" 972 93.4811105063635 12.7352863637289
"4862" 972.2 94.3171836689621 12.9852995981879
"4863" 972.4 95.6901616110617 13.8183422728548
"4864" 972.6 98.4106365561498 13.8063617721604
"4865" 972.8 98.8731294348194 14.9370189615568
"4866" 973 100.612328927203 15.8168180873596
"4867" 973.2 103.044933288747 16.2725231570272
"4868" 973.4 103.470097784472 16.8188229891981
"4869" 973.6 104.885464088419 17.5572929681622
"4870" 973.8 106.603046901544 18.364222381461
"4871" 974 106.464186639207 18.7492340558818
"4872" 974.2 106.563981260487 18.5445563885312
"4873" 974.4 106.741821900021 18.894236466584
"4874" 974.6 107.237675753153 19.5131113643397
"4875" 974.8 108.462004062589 20.3281153174122
"4876" 975 109.256255519274 21.6503528776695
"4877" 975.2 110.19120349484 22.3794793118397
"4878" 975.4 110.607228100294 22.5471571067883
"4879" 975.6 110.776915663125 22.7231509790144
"4880" 975.8 110.837495543839 22.9231337658822
"4881" 976 110.826093184729 23.0339666598522
"4882" 976.2 111.052202711133 23.268896424961
"4883" 976.4 111.30931473028 23.7822198351669
"4884" 976.6 112.129301131856 24.432147012561
"4885" 976.8 112.969736697409 25.3003082503422
"4886" 977 114.321461909393 26.6300759389368
"4887" 977.2 115.139770575828 27.8981389843456
"4888" 977.4 116.334749739047 28.8626265515111
"4889" 977.6 117.24919636074 29.8351104624121
"4890" 977.8 117.818286237861 30.4094958410517
"4891" 978 117.618331129125 30.7606806930246
"4892" 978.2 118.280300781908 31.6438548570061
"4893" 978.4 119.059937916162 32.6810745741375
"4894" 978.6 119.764094808352 33.9998714647165
"4895" 978.8 120.238561347658 35.5742362928078
"4896" 979 121.062596268198 37.1987785367077
"4897" 979.2 121.905284547446 39.3783518217296
"4898" 979.4 122.35415978467 41.5797211527633
"4899" 979.6 123.378509706791 44.3129014800216
"4900" 979.8 124.32366100765 46.8562745732606
"4901" 980 124.666243622131 48.5379947422891
"4902" 980.2 125.292357002836 49.8934408468358
"4903" 980.4 125.699343861924 50.9013200779331
"4904" 980.6 125.54538203467 52.6622412615326
"4905" 980.8 125.781780323568 53.6536010247415
"4906" 981 126.243895920635 55.1202823084939
"4907" 981.2 126.220690664889 56.8099275166146
"4908" 981.4 126.788595773178 58.3955601960337
"4909" 981.6 126.56778085654 60.2871954175272
"4910" 981.8 126.826996575318 62.5359293191968
"4911" 982 126.687493774431 65.1595905426995
"4912" 982.2 126.551459331799 67.9090440390915
"4913" 982.4 126.698041323479 70.8791074520986
"4914" 982.6 126.619011137133 73.7053265735643
"4915" 982.8 125.591899582603 76.0839188366078
"4916" 983 124.706278156168 79.4134411653267
"4917" 983.2 124.116850337424 82.844283973182
"4918" 983.4 122.826891153977 86.3022325339597
"4919" 983.6 121.557421717626 90.0671805748334
"4920" 983.8 120.451957641117 92.7892183885797
"4921" 984 119.443115621839 94.4428547998576
"4922" 984.2 118.764208281491 95.216060348684
"4923" 984.4 118.20015218623 96.1746249917969
"4924" 984.6 117.16712686254 97.3310546903413
"4925" 984.8 116.044538001139 99.0326886381453
"4926" 985 115.210548139896 100.710876374524
"4927" 985.2 114.125303511414 101.19717100436
"4928" 985.4 113.887823198163 102.137814788928
"4929" 985.6 113.162443234414 102.852759437902
"4930" 985.8 113.765186987702 101.583367918295
"4931" 986 114.074585976688 101.330619217506
"4932" 986.2 113.744275325242 101.053747723105
"4933" 986.4 114.232664659651 100.921732610113
"4934" 986.6 114.182624808048 100.659438359491
"4935" 986.8 114.479382371388 100.462443243086
"4936" 987 114.624806398527 100.066302354393
"4937" 987.2 114.766286969086 99.8806088637682
"4938" 987.4 114.922807447888 99.6846685485601
"4939" 987.6 115.13122738087 99.3748996616022
"4940" 987.8 115.675205540782 98.8537418529658
"4941" 988 115.889555083791 98.4576619184022
"4942" 988.2 116.434250103826 97.6965359662412
"4943" 988.4 117.084087942934 97.1780333704111
"4944" 988.6 117.361899658538 96.6341984670547
"4945" 988.8 118.176814024309 95.7890901216653
"4946" 989 118.903434947986 94.8510163105114
"4947" 989.2 119.591551173142 93.662416166915
"4948" 989.4 120.319671167395 93.1268764712125
"4949" 989.6 120.069354344908 92.8291575851295
"4950" 989.8 120.208268808275 91.6607457394453
"4951" 990 121.043240411684 90.6069985955272
"4952" 990.2 121.780951012557 89.4414807687587
"4953" 990.4 122.320948742859 87.9974261704946
"4954" 990.6 122.805398781673 86.5128427202327
"4955" 990.8 123.243397997889 85.1768237616522
"4956" 991 123.186941512036 83.5629717475749
"4957" 991.2 123.530444195025 83.1221630136995
"4958" 991.4 124.078034967204 82.8384709623759
"4959" 991.6 124.592743228535 81.7228081081013
"4960" 991.8 124.683244928885 81.2529765657242
"4961" 992 124.834858218072 80.2771784338495
"4962" 992.2 125.311340981555 79.2772879239445
"4963" 992.4 125.296735388111 77.8395807512125
"4964" 992.6 126.06096696834 76.4140461551935
"4965" 992.8 125.758727524464 75.5497810690143
"4966" 993 126.143592758992 74.0810718953152
"4967" 993.2 126.661902894177 72.3854472661127
"4968" 993.4 126.400929359395 70.2091115944194
"4969" 993.6 125.998432290993 68.5066312248758
"4970" 993.8 125.296249974781 66.4675801339577
"4971" 994 124.389372109091 64.2106451202113
"4972" 994.2 123.510119302213 62.2765599609068
"4973" 994.4 123.555449781855 59.604789470393
"4974" 994.6 124.4377457538 57.4112729102022
"4975" 994.8 124.25455296967 56.2795883798188
"4976" 995 122.445911572041 55.8682114984647
"4977" 995.2 120.429131873198 55.0233406991244
"4978" 995.4 117.779767591014 53.8037441077057
"4979" 995.6 115.076357735448 52.8753341014299
"4980" 995.8 111.820644585159 52.0874350706255
"4981" 996 108.991580296809 50.5787010175688
"4982" 996.2 106.266465197549 48.2374255459214
"4983" 996.4 103.453291586238 45.982199443345
"4984" 996.6 101.442175212868 42.8950863713728
"4985" 996.8 100.453747180999 40.3086108234522
"4986" 997 100.471810712098 37.0523774348455
"4987" 997.2 100.258552340393 33.3958394902636
"4988" 997.4 101.153601256819 31.7845644509176
"4989" 997.6 101.639474978345 30.7049976913094
"4990" 997.8 103.06388923087 27.4142015307355
"4991" 998 103.612891706536 25.8738906740991
"4992" 998.2 102.092577158536 25.1944553087658
"4993" 998.4 99.5187537339791 23.2479887999322
"4994" 998.6 96.4986175376854 21.2213583103712
"4995" 998.8 92.3741285961356 19.6461927333307
"4996" 999 88.7990863860875 16.8597510005671
"4997" 999.2 84.4467741672785 15.1263009630552
"4998" 999.4 80.8855569211528 11.5748645764022
"4999" 999.6 77.751123351314 8.79615892696654
"5000" 999.8 74.9588624735517 8.57290386570911
"5001" 1000 70.9760382405061 8.50582414776581
"5002" 1000.2 66.0727348953658 9.51948504016506
"5003" 1000.4 61.1819108581758 11.0185768710355
"5004" 1000.6 56.4006209716797 12.988190053261
"5005" 1000.8 51.8108609081424 15.1702100512911
"5006" 1001 47.4364818834293 16.167503628149
"5007" 1001.2 42.8974889834966 16.7375117351772
"5008" 1001.4 38.0729237238945 15.8363536170485
"5009" 1001.6 34.5796356945032 14.8946057548139
"5010" 1001.8 34.8479264970914 14.5034308349198
"5011" 1002 34.8873839173256 16.1120555497099
"5012" 1002.2 34.3694745658091 18.6613381052154
"5013" 1002.4 33.4952937007091 21.4691420840688
"5014" 1002.6 32.9700941295818 24.3099346946635
"5015" 1002.8 31.9175038466262 28.5695523691949
"5016" 1003 30.8861656455385 33.7654234421198
"5017" 1003.2 30.3035170537161 37.7973169829371
"5018" 1003.4 30.31667953432 41.7285014965761
"5019" 1003.6 28.6607687011655 45.3607971800259
"5020" 1003.8 26.9163134840662 49.1561332214022
"5021" 1004 23.7800614293924 51.8349486982633
"5022" 1004.2 20.9533654843354 54.0641597420338
"5023" 1004.4 17.6256531822555 56.0490656665807
"5024" 1004.6 13.3284545824144 58.5061919413759
"5025" 1004.8 11.2665912081625 61.794509596816
"5026" 1005 10.3725438690655 65.2404588891971
"5027" 1005.2 10.8177052317056 69.0526803880143
"5028" 1005.4 12.2240077869772 73.5650741973402
"5029" 1005.6 14.0047254529787 78.3794369147236
"5030" 1005.8 16.6251421657017 81.8469412176832
"5031" 1006 19.109149113871 85.8050572085526
"5032" 1006.2 22.338886303743 88.8683582394931
"5033" 1006.4 26.3061533990405 90.8424408479642
"5034" 1006.6 30.7103538696 91.2587353884385
"5035" 1006.8 35.0596173540459 92.3058663819548
"5036" 1007 39.0733835686807 91.2978780055031
"5037" 1007.2 43.4061105707437 91.9284150548134
"5038" 1007.4 48.3274100350663 90.9159293632022
"5039" 1007.6 52.5951501590948 90.8431327169165
"5040" 1007.8 56.037476121448 88.9455668037355
"5041" 1008 58.4444555989407 86.2378827737969
"5042" 1008.2 60.3439051924883 83.1559442213078
"5043" 1008.4 61.951816774267 79.5771373445891
"5044" 1008.6 63.5817131706321 76.3147581398978
"5045" 1008.8 66.4739150324054 73.6929441040994
"5046" 1009 69.6208801133605 71.0905451411498
"5047" 1009.2 73.0293997806623 68.8297608096866
"5048" 1009.4 76.498924953277 66.6979544340536
"5049" 1009.6 79.8652426283885 63.8683694528695
"5050" 1009.8 82.1374708121676 60.8451456563644
"5051" 1010 83.3919403825061 57.2861950361295
"5052" 1010.2 82.9803567371699 53.813242381464
"5053" 1010.4 82.6733298582051 50.4389038276101
"5054" 1010.6 81.1936721397503 47.3426402977551
"5055" 1010.8 79.9599070739591 44.8145412369222
"5056" 1011 80.551029375188 42.8279973878338
"5057" 1011.2 80.674374043724 40.6708709427745
"5058" 1011.4 81.1153461304391 40.5990694421322
"5059" 1011.6 82.907516924588 40.8929475874864
"5060" 1011.8 86.0719242072009 41.1500030917527
"5061" 1012 89.9243020073091 40.9710603046522
"5062" 1012.2 93.8652183798394 40.199939769281
"5063" 1012.4 97.7965368069909 39.3931102729476
"5064" 1012.6 100.212509034339 37.7019020900198
"5065" 1012.8 100.429468688472 36.532414791392
"5066" 1013 100.435420617017 35.355943248422
"5067" 1013.2 99.9541549281424 34.7026899952204
"5068" 1013.4 99.1318933016914 32.3888174500786
"5069" 1013.6 98.172266987105 29.8559223749022
"5070" 1013.8 97.3002030565903 26.4799779034022
"5071" 1014 95.8471941005591 23.0347974911413
"5072" 1014.2 94.9450181960672 19.6130232936925
"5073" 1014.4 96.2471120070728 18.9763235939516
"5074" 1014.6 97.7813039388414 19.6458991984667
"5075" 1014.8 100.091405547059 20.7472420084022
"5076" 1015 102.666079131892 22.4467059827733
"5077" 1015.2 105.804866554615 24.419572825494
"5078" 1015.4 108.000014600962 25.9678014991777
"5079" 1015.6 109.451939570007 28.5447718880259
"5080" 1015.8 112.308865271442 31.1896609300654
"5081" 1016 116.509122045636 33.3969592406573
"5082" 1016.2 116.885322329197 34.3914134265246
"5083" 1016.4 115.617100754717 35.1245796498307
"5084" 1016.6 114.278128611445 37.1347597688567
"5085" 1016.8 114.863860544067 40.7244804273816
"5086" 1017 115.75796405777 44.4029716152565
"5087" 1017.2 117.311079351142 47.7760301355688
"5088" 1017.4 119.92021820707 50.7480059713761
"5089" 1017.6 122.47797915036 53.1532701757141
"5090" 1017.8 123.514585057967 55.4520852745074
"5091" 1018 125.608708801363 57.4378891840004
"5092" 1018.2 124.810593938615 58.6328410774577
"5093" 1018.4 123.360043279868 60.1195222598139
"5094" 1018.6 122.428265063895 63.0821316558593
"5095" 1018.8 122.783883716489 66.9665748369361
"5096" 1019 121.913091634818 71.1473989910903
"5097" 1019.2 122.160038140069 75.9432971467722
"5098" 1019.4 122.656814995615 80.5694026904855
"5099" 1019.6 122.523749426755 84.4959537777265
"5100" 1019.8 120.913380210709 87.4820784685204
"5101" 1020 120.998445429466 88.5536781912307
"5102" 1020.2 120.845924812971 89.6812392178887
"5103" 1020.4 119.595321794541 90.0052888160718
"5104" 1020.6 118.335180123059 91.3519003892911
"5105" 1020.8 116.466460157809 93.9300056409697
"5106" 1021 114.725913128557 96.7932040199162
"5107" 1021.2 113.942164304526 97.5238389015437
"5108" 1021.4 112.92130189765 98.8330800212606
"5109" 1021.6 111.110489640084 100.578949512576
"5110" 1021.8 108.392357220458 102.165864055889
"5111" 1022 105.900274049209 104.894942746585
"5112" 1022.2 102.337298349332 107.205781831567
"5113" 1022.4 98.4487668400246 109.923133708402
"5114" 1022.6 93.962499815783 111.634646164011
"5115" 1022.8 89.4907065507315 114.473080990583
"5116" 1023 86.2193474303989 117.119268851812
"5117" 1023.2 86.2317091136233 118.466432157234
"5118" 1023.4 86.3278767595221 117.699714574663
"5119" 1023.6 84.6730445995271 116.645624005787
"5120" 1023.8 81.0989657502427 115.777626825951
"5121" 1024 76.7827951946727 115.051326545384
"5122" 1024.2 72.480692982888 114.593134352692
"5123" 1024.4 68.1997217941681 114.038944094556
"5124" 1024.6 63.9705141762328 113.022697692309
"5125" 1024.8 60.6016876373269 113.021540965938
"5126" 1025 58.0503062541481 114.506083590563
"5127" 1025.2 55.5165388983889 117.505760850192
"5128" 1025.4 54.1952858616296 120.00033612212
"5129" 1025.6 53.0252671600696 120.44439017452
"5130" 1025.8 51.9417768831091 118.958562449577
"5131" 1026 49.2305492725091 117.152750642652
"5132" 1026.2 45.1234642362208 115.829296907789
"5133" 1026.4 41.0291132923743 114.87488819162
"5134" 1026.6 36.4979149330091 113.931063847167
"5135" 1026.8 32.2410341986091 112.649368111802
"5136" 1027 28.2002642925198 111.126534466526
"5137" 1027.2 24.2210501043732 110.262851391069
"5138" 1027.4 23.4042058883591 109.340305559077
"5139" 1027.6 22.6781300458587 107.544758981716
"5140" 1027.8 20.3283727874566 103.955449620984
"5141" 1028 16.7507879961149 101.158206926791
"5142" 1028.2 14.1789557515164 97.6280464799388
"5143" 1028.4 11.3135179247413 94.1500129125547
"5144" 1028.6 9.43569796456521 89.5493942701827
"5145" 1028.8 6.63339708100401 85.4310722180123
"5146" 1029 5.28858603227064 80.8413401624278
"5147" 1029.2 3.33081139080048 76.8775354171091
"5148" 1029.4 3.24599174294822 72.665335378637
"5149" 1029.6 1.95372437714823 68.5277955587674
"5150" 1029.8 1.76639882314856 65.2989565000444
"5151" 1030 1.85163562247577 61.8460041593466
"5152" 1030.2 1.98184774811464 58.7531577567355
"5153" 1030.4 1.37715836975027 54.6940310336963
"5154" 1030.6 2.94103037814889 53.3119029316934
"5155" 1030.8 4.54448034475026 51.0333232105492
"5156" 1031 6.07554372298218 47.0394307370945
"5157" 1031.2 7.93561839251879 42.9631346595635
"5158" 1031.4 9.58918277107284 38.5810204128967
"5159" 1031.6 11.3903673241267 35.1817464279434
"5160" 1031.8 15.1477893300278 31.9977362023397
"5161" 1032 18.8200352165424 29.1382687702688
"5162" 1032.2 23.3829661998208 26.3106186468963
"5163" 1032.4 25.7356428003205 23.3110488947772
"5164" 1032.6 27.7945510177056 19.8862333988849
"5165" 1032.8 28.8918706796326 17.2236702203904
"5166" 1033 31.7177631448789 16.1951238158092
"5167" 1033.2 36.0100671634926 15.6111621699845
"5168" 1033.4 40.8741114926952 14.561370027187
"5169" 1033.6 45.7771125457674 14.3085303041105
"5170" 1033.8 50.3470302686966 13.3599748370397
"5171" 1034 54.7886992351644 12.7884612980338
"5172" 1034.2 60.0408099757127 11.8588153503178
"5173" 1034.4 65.0385858599048 12.8772662773703
"5174" 1034.6 69.6112104076424 13.4900230124355
"5175" 1034.8 74.8539797069059 12.9351051364344
"5176" 1035 78.9081518349059 10.9461128975957
"5177" 1035.2 81.2600749507529 11.1225438416157
"5178" 1035.4 82.6518553334069 13.4760835096957
"5179" 1035.6 84.8698130269849 17.0192137572703
"5180" 1035.8 88.9287627002196 20.2631443106022
"5181" 1036 93.3261405881176 22.3301818489128
"5182" 1036.2 98.0306458494301 24.0206006796759
"5183" 1036.4 102.927659025093 26.0843856018759
"5184" 1036.6 107.466198033649 29.0992012367622
"5185" 1036.8 110.189285142613 29.5229902902785
"5186" 1037 110.21133620633 28.7947563688064
"5187" 1037.2 110.377283660872 28.2953442701522
"5188" 1037.4 110.492099082465 28.5700378651209
"5189" 1037.6 110.102965354175 30.6638029779269
"5190" 1037.8 110.052633158434 33.3393556444334
"5191" 1038 111.317766044221 37.072077558196
"5192" 1038.2 112.850384901117 40.9409976709349
"5193" 1038.4 115.940197429655 44.0811920220464
"5194" 1038.6 118.55337341467 47.9741987837911
"5195" 1038.8 121.921102218539 51.8245238031589
"5196" 1039 125.248277086388 56.1292856550864
"5197" 1039.2 124.696761110417 57.749879366804
"5198" 1039.4 123.551699655092 60.6432379770437
"5199" 1039.6 122.309725184585 63.4218946946919
"5200" 1039.8 121.992505438897 67.9505144301081
"5201" 1040 121.196711558291 73.6331783003567
"5202" 1040.2 119.8768021098 78.9872061877476
"5203" 1040.4 118.055257343106 84.8953515938346
"5204" 1040.6 116.805816083702 90.4932538357057
"5205" 1040.8 116.218885999763 96.5642812558334
"5206" 1041 115.550199157898 97.5772774773843
"5207" 1041.2 114.264040198764 97.6079885625361
"5208" 1041.4 112.58232320952 98.0721270482706
"5209" 1041.6 109.946383903091 100.406792122702
"5210" 1041.8 106.58102203655 103.037025948813
"5211" 1042 102.525718722131 106.647284625545
"5212" 1042.2 99.3331762081743 110.21226299702
"5213" 1042.4 98.4315576255658 114.109924608294
"5214" 1042.6 99.0433863555082 114.137286466615
"5215" 1042.8 98.8515429630273 113.43226295322
"5216" 1043 98.7605327096393 113.618765338827
"5217" 1043.2 98.6231255743627 113.093200164625
"5218" 1043.4 97.9026193611775 112.910190832639
"5219" 1043.6 96.6023503398617 111.689889156744
"5220" 1043.8 94.0281240473496 111.193631933781
"5221" 1044 91.2032152588361 110.973274517997
"5222" 1044.2 87.7789318837117 111.624352679013
"5223" 1044.4 83.8099691256587 112.388717465013
"5224" 1044.6 79.649735757693 114.226097972447
"5225" 1044.8 75.9224353709182 116.114488475002
"5226" 1045 72.5642102623341 118.834353171852
"5227" 1045.2 69.4507327609091 120.818516762177
"5228" 1045.4 67.3203597904701 122.399121656165
"5229" 1045.6 66.4088152627498 124.238779276707
"5230" 1045.8 66.6196180871231 124.945112725824
"5231" 1046 67.1862642499407 124.734377675718
"5232" 1046.2 67.643025418967 124.71761529006
"5233" 1046.4 68.0331061253617 124.489646845113
"5234" 1046.6 68.5630977847648 123.96918218742
"5235" 1046.8 69.1139044515677 123.675110504799
"5236" 1047 70.2820329592706 124.184743348043
"5237" 1047.2 70.6198546483211 124.36045578637
"5238" 1047.4 70.8539830887131 124.198410451738
"5239" 1047.6 71.369030476743 124.199699132865
"5240" 1047.8 71.7418467847451 124.84964924941
"5241" 1048 71.5121186043457 124.101168336524
"5242" 1048.2 72.3230413176662 123.697757940142
"5243" 1048.4 72.8555017123575 123.108426266902
"5244" 1048.6 73.6421377637251 123.138936626007
"5245" 1048.8 74.0141285251478 122.504331516676
"5246" 1049 74.7116545613841 121.872703196202
"5247" 1049.2 76.0628548852435 120.868586832517
"5248" 1049.4 78.5496896848587 119.40504729341
"5249" 1049.6 81.4592172762301 117.298583397876
"5250" 1049.8 84.4828428542591 114.840547165002
"5251" 1050 88.2363716592162 112.825014179146
"5252" 1050.2 91.7873370356809 109.877402481889
"5253" 1050.4 94.4622615449418 106.987431786951
"5254" 1050.6 96.4397712482455 103.34264777802
"5255" 1050.8 98.3733473838632 99.4699287971589
"5256" 1051 100.102897600243 96.1645675604022
"5257" 1051.2 100.893793780726 92.9266333974855
"5258" 1051.4 102.947987555323 90.242462011213
"5259" 1051.6 106.095743062523 87.452856405679
"5260" 1051.8 110.032516383728 84.9745425401319
"5261" 1052 113.888835946882 83.9660004529204
"5262" 1052.2 117.670603096269 83.1365447476942
"5263" 1052.4 119.967892557075 80.8908004206854
"5264" 1052.6 122.26518201788 78.3744844880128
"5265" 1052.8 121.667906690087 76.09291447618
"5266" 1053 120.752525501836 73.1619647817147
"5267" 1053.2 120.031457003004 69.7055142968744
"5268" 1053.4 118.988477281828 65.6792710720377
"5269" 1053.6 117.651614453182 61.3720722558385
"5270" 1053.8 117.211564812522 57.0570919994616
"5271" 1054 117.620643908699 53.3987084097508
"5272" 1054.2 117.809404675209 49.5091969558879
"5273" 1054.4 116.606683344275 48.6552145509653
"5274" 1054.6 113.900088476119 46.7176066253579
"5275" 1054.8 110.276608069523 44.6245419901165
"5276" 1055 107.221719168961 41.284720096887
"5277" 1055.2 104.714735836021 38.0187978294325
"5278" 1055.4 104.565247836747 34.1077014970272
"5279" 1055.6 105.494598279513 31.3222548215144
"5280" 1055.8 105.743635580627 28.9120476770386
"5281" 1056 104.988085320409 28.2736872678822
"5282" 1056.2 102.638305041074 26.0828079655786
"5283" 1056.4 99.1894875516538 24.0471210521692
"5284" 1056.6 95.5621351228091 22.0802836884537
"5285" 1056.8 91.1931899655411 20.4018331789898
"5286" 1057 86.7960661332772 17.9432158696894
"5287" 1057.2 82.1726257476243 16.2510600153913
"5288" 1057.4 77.4398289771905 14.2317545456084
"5289" 1057.6 73.2236989420153 11.5170775479073
"5290" 1057.8 69.6081939105234 8.30551519410625
"5291" 1058 67.5177614070234 5.89542622600421
"5292" 1058.2 67.2602795634617 6.56894572352849
"5293" 1058.4 65.684819585438 8.06561593689702
"5294" 1058.6 62.7526386142778 9.53257741380842
"5295" 1058.8 58.7874154450758 11.7532163598022
"5296" 1059 54.9525426576305 13.5631229780807
"5297" 1059.2 50.9409031390091 15.1753412037897
"5298" 1059.4 46.1711568007585 15.4757051193009
"5299" 1059.6 40.7979650928461 15.5382375408466
"5300" 1059.8 35.7881401760068 16.0529164137626
"5301" 1060 31.6521307472574 17.6414609526436
"5302" 1060.2 29.6267541823743 21.0781898052391
"5303" 1060.4 26.9639423859459 24.8815168070653
"5304" 1060.6 25.6407720747056 29.427614520678
"5305" 1060.8 24.0374518473608 34.0928754559194
"5306" 1061 23.8927187247385 38.2302130450492
"5307" 1061.2 22.8542208111556 42.7347122221844
"5308" 1061.4 20.9167829919926 47.1961336095948
"5309" 1061.6 19.6660621085313 51.5093859190411
"5310" 1061.8 17.5960041908354 54.158029101718
"5311" 1062 14.0420546048269 56.5984528565182
"5312" 1062.2 10.5419992862455 58.5439225476385
"5313" 1062.4 8.9919163415014 58.3799582832291
"5314" 1062.6 9.44098361099329 58.7945049746916
"5315" 1062.8 10.5545473369407 60.718826848218
"5316" 1063 11.5380841607565 64.0176643456917
"5317" 1063.2 13.0915679645271 67.3342957602483
"5318" 1063.4 15.2888601837828 71.2087277929285
"5319" 1063.6 18.035756191004 74.6813827064276
"5320" 1063.8 22.0620129388854 77.3631371251056
"5321" 1064 26.0615609959861 79.0881170979509
"5322" 1064.2 30.7587275143091 79.9388775718754
"5323" 1064.4 35.4569217772258 80.6861806439022
"5324" 1064.6 39.8412372858631 79.7066230690508
"5325" 1064.8 44.5647320786702 80.0421325371799
"5326" 1065 49.133263089277 79.2678982772187
"5327" 1065.2 53.2901510953234 79.2575464605451
"5328" 1065.4 56.6990944895591 78.7540363237355
"5329" 1065.6 61.3279093187377 79.1130906155718
"5330" 1065.8 66.5873552909493 79.2735345090283
"5331" 1066 70.3399798062145 79.1488433603481
"5332" 1066.2 74.2811555826739 80.9943367175373
"5333" 1066.4 78.1018559827301 83.4117445518758
"5334" 1066.6 82.0391503465567 85.8384993532713
"5335" 1066.8 85.9197797913496 88.6379845775373
"5336" 1067 90.2764652641904 91.9735165727581
"5337" 1067.2 94.5766214888179 92.860211826234
"5338" 1067.4 97.6340682236232 92.3055400346234
"5339" 1067.6 99.0770216331188 93.6820730784376
"5340" 1067.8 99.6488522105522 95.9015980239343
"5341" 1068 98.8526307301702 97.5729804531244
"5342" 1068.2 98.7716880574758 98.2311834632911
"5343" 1068.4 98.7805991774054 98.205211163393
"5344" 1068.6 99.6717353853716 96.47167841192
"5345" 1068.8 101.381038149446 94.7305380503845
"5346" 1069 103.927289268674 92.790344631213
"5347" 1069.2 106.630287155447 89.5949840117643
"5348" 1069.4 110.015213912092 86.3901683058004
"5349" 1069.6 112.954126324818 82.4878976394736
"5350" 1069.8 116.383533909736 78.6571395756113
"5351" 1070 117.573060791198 74.8604357594553
"5352" 1070.2 119.520309380313 71.7613909360631
"5353" 1070.4 118.922894311754 70.32833004843
"5354" 1070.6 117.488871691339 67.2448258820922
"5355" 1070.8 115.648386139123 63.180407128345
"5356" 1071 115.794864896314 58.3990103181303
"5357" 1071.2 116.057696340658 53.4935428325248
"5358" 1071.4 114.80666721091 48.5705877202004
"5359" 1071.6 112.827027926158 45.2189334746475
"5360" 1071.8 109.681352638031 41.4169397631522
"5361" 1072 108.748229618334 37.3463188792933
"5362" 1072.2 110.389288832874 35.4633188829506
"5363" 1072.4 111.474499502778 36.2564924514847
"5364" 1072.6 112.61350613175 37.5033171211081
"5365" 1072.8 114.388157823575 38.1622907674447
"5366" 1073 116.531616495581 38.9682425737165
"5367" 1073.2 118.225681277638 39.8126836706308
"5368" 1073.4 120.171304347595 40.2212283442759
"5369" 1073.6 118.787522902207 40.7778046447614
"5370" 1073.8 117.861311854761 40.7258575233828
"5371" 1074 117.324252311038 41.5405354452921
"5372" 1074.2 116.934249249501 43.2102571456906
"5373" 1074.4 117.57083959362 45.961665295006
"5374" 1074.6 119.260741989087 49.3684567730688
"5375" 1074.8 121.759407102698 52.5957747584022
"5376" 1075 124.499014923693 55.9501077255361
"5377" 1075.2 125.02694689024 56.9400315008517
"5378" 1075.4 123.369509997377 57.5159426826995
"5379" 1075.6 121.367664676838 59.1765915826307
"5380" 1075.8 120.23403577312 62.9666464907808
"5381" 1076 119.475706614057 66.8066485091269
"5382" 1076.2 118.768859593482 70.756788087306
"5383" 1076.4 118.033388123554 75.0291601286475
"5384" 1076.6 119.430376134415 79.4081486966682
"5385" 1076.8 120.211962362427 83.2224819792658
"5386" 1077 119.693794549178 86.9754277427443
"5387" 1077.2 118.760753021155 89.3790928919567
"5388" 1077.4 119.071219257249 92.8231013170169
"5389" 1077.6 118.596992700993 93.1456772817508
"5390" 1077.8 117.253765905881 93.3835081827683
"5391" 1078 115.367313829187 94.2226678338076
"5392" 1078.2 112.428124639684 95.1715758071611
"5393" 1078.4 108.591921851236 97.2867940416658
"5394" 1078.6 105.807588206151 100.459090765955
"5395" 1078.8 103.82051041973 103.935609551402
"5396" 1079 101.831750869429 105.289594961411
"5397" 1079.2 99.2608633402813 105.014920939041
"5398" 1079.4 95.5689222413269 105.40860419109
"5399" 1079.6 91.5246960165638 104.568974712129
"5400" 1079.8 87.4941022374 102.953516614239
"5401" 1080 83.6318890169757 100.991389634958
"5402" 1080.2 80.0671435465412 97.7376575887325
"5403" 1080.4 77.8251320628091 93.1212633198466
"5404" 1080.6 76.7131867946926 88.8956810760624
"5405" 1080.8 75.6650184758591 84.1869713637822
"5406" 1081 74.1411983481974 79.5600412625866
"5407" 1081.2 73.8135969613956 74.5896365094118
"5408" 1081.4 74.2137578188388 69.8507422047388
"5409" 1081.6 73.7262448010444 64.8106237895786
"5410" 1081.8 75.6847533281649 59.5595789385464
"5411" 1082 77.4934948207209 54.6378277406081
"5412" 1082.2 80.2217390238924 50.3451451107355
"5413" 1082.4 83.4771104997508 46.4623039270527
"5414" 1082.6 85.1297683676528 41.9026298875897
"5415" 1082.8 85.8418261510219 37.975265341083
"5416" 1083 85.6228744219059 34.0578739538538
"5417" 1083.2 87.7870482224395 32.6558238192717
"5418" 1083.4 90.9973906924391 30.7578728223822
"5419" 1083.6 94.6659497050407 29.4556366053917
"5420" 1083.8 97.6849147443516 30.1567893651362
"5421" 1084 101.682576679448 31.0871800843094
"5422" 1084.2 103.370681378007 32.3287559771349
"5423" 1084.4 105.665245830819 33.708944867596
"5424" 1084.6 108.296689051385 34.0966027659173
"5425" 1084.8 110.226835867059 32.1171682001522
"5426" 1085 109.09606926918 31.9264053390414
"5427" 1085.2 108.064296246256 31.3155338545511
"5428" 1085.4 107.934082592503 31.2091600317491
"5429" 1085.6 107.850077457019 30.9298548992322
"5430" 1085.8 107.068515754514 30.0711514067495
"5431" 1086 106.592017168549 29.2979360811222
"5432" 1086.2 105.6949532185 26.9028738846599
"5433" 1086.4 104.815886427727 24.3649753407797
"5434" 1086.6 104.193241258178 22.8449162431206
"5435" 1086.8 104.129417869064 22.2941707419736
"5436" 1087 104.87206131543 23.1717534699601
"5437" 1087.2 106.076310470556 24.4631276610443
"5438" 1087.4 107.987471840905 25.5706006491362
"5439" 1087.6 110.199041000748 27.2313432882797
"5440" 1087.8 113.080305028173 28.9467915309476
"5441" 1088 115.411548022462 31.0063693742389
"5442" 1088.2 118.200084144942 33.3189628339226
"5443" 1088.4 118.326262420411 35.4124091080818
"5444" 1088.6 120.16961164858 38.202575462393
"5445" 1088.8 121.829404595479 41.6387107389068
"5446" 1089 123.367153943341 46.4913752518609
"5447" 1089.2 123.472688484101 49.6025763707473
"5448" 1089.4 123.770133425566 53.2637331749968
"5449" 1089.6 123.82648759579 57.9463282604022
"5450" 1089.8 125.387551184752 62.3089763314399
"5451" 1090 125.775052741178 63.2063648798495
"5452" 1090.2 124.430012552095 63.6463056645736
"5453" 1090.4 122.312431574523 65.7137304190879
"5454" 1090.6 119.801916607744 67.9652218339069
"5455" 1090.8 117.011943386837 71.0573075758188
"5456" 1091 114.845536558839 73.7881631388728
"5457" 1091.2 112.96206538547 77.0940167757508
"5458" 1091.4 111.819460973356 81.2666652219494
"5459" 1091.6 111.659169249087 85.04235217893
"5460" 1091.8 112.149603711882 89.1976279742462
"5461" 1092 113.512212570218 92.6067969201113
"5462" 1092.2 112.278556657531 92.7355422009855
"5463" 1092.4 110.221834832362 92.9797142854022
"5464" 1092.6 107.287738681099 93.1356828009255
"5465" 1092.8 103.247763715223 94.0515399067964
"5466" 1093 99.2696294637273 95.2577529733749
"5467" 1093.2 95.8513985102604 97.5850684901367
"5468" 1093.4 93.0477687549629 100.708291566069
"5469" 1093.6 90.8402572811604 103.61195959697
"5470" 1093.8 89.2493744882727 107.077612073248
"5471" 1094 87.573756690287 107.592835754623
"5472" 1094.2 84.9849917922415 106.676304910213
"5473" 1094.4 82.0382461662818 103.999306616902
"5474" 1094.6 79.519948123394 100.602931011185
"5475" 1094.8 77.9808829415798 95.8209540327508
"5476" 1095 76.7080419662418 91.1998712821041
"5477" 1095.2 76.6861143525687 85.852992610806
"5478" 1095.4 75.2912744828091 81.4168234540493
"5479" 1095.6 73.7685695031299 76.6948984830437
"5480" 1095.8 73.0059298577706 71.954782896133
"5481" 1096 70.9630071838956 66.986411787133
"5482" 1096.2 69.1283968399149 62.1870828904214
"5483" 1096.4 66.3893069092996 58.4510974587041
"5484" 1096.6 65.1332652338784 54.8018374823527
"5485" 1096.8 63.8141665741991 50.9867868838722
"5486" 1097 62.7793928870212 46.6005297449779
"5487" 1097.2 61.5101919303601 42.3548465541369
"5488" 1097.4 61.2924074680289 37.8334548529626
"5489" 1097.6 61.3968246759959 33.3018636216769
"5490" 1097.8 60.6822749181194 29.4671506302987
"5491" 1098 60.8587198080209 25.3619070595669
"5492" 1098.2 58.7219828979296 23.2966594974504
"5493" 1098.4 57.2323224597032 22.0526571625316
"5494" 1098.6 54.3983375717642 20.3292747471437
"5495" 1098.8 54.4321969045948 18.7089359124022
"5496" 1099 55.8559453612774 17.5946404121364
"5497" 1099.2 57.9924797337032 15.8568061324845
"5498" 1099.4 60.949919025897 15.0831029531714
"5499" 1099.6 64.8606767106708 13.0561601634554
"5500" 1099.8 69.538878657575 11.5762198331149
"5501" 1100 73.3704469624865 11.7269156359828
"5502" 1100.2 76.9464556439381 12.7666161244667
"5503" 1100.4 81.1314075180026 14.8049222204667
"5504" 1100.6 85.5749624271708 16.9836941170511
"5505" 1100.8 89.4065137192221 19.5619227025761
"5506" 1101 93.4595724500431 22.3667737801575
"5507" 1101.2 97.6690927844395 24.3848983359783
"5508" 1101.4 102.203069549512 25.3012322077758
"5509" 1101.6 104.876020897541 24.192136911629
"5510" 1101.8 104.824051382335 23.5981885610969
"5511" 1102 104.06492524951 23.7232739758867
"5512" 1102.2 103.793333079658 22.5925266937961
"5513" 1102.4 103.803840304072 21.6872765960969
"5514" 1102.6 104.311862078747 20.2456276175897
"5515" 1102.8 104.149536827528 18.6691252464647
"5516" 1103 103.9050493627 17.8966406612735
"5517" 1103.2 103.390971377716 17.5768354905259
"5518" 1103.4 102.885234405997 16.8901008935705
"5519" 1103.6 102.399749802439 16.2960910712622
"5520" 1103.8 102.315249491324 15.6321746273416
"5521" 1104 101.423543907133 15.1981035374904
"5522" 1104.2 100.902431931567 14.7326948539173
"5523" 1104.4 100.241161450149 13.9285639093439
"5524" 1104.6 99.7245497105372 13.3385930308294
"5525" 1104.8 98.9541576756581 12.9497597260626
"5526" 1105 98.3318170716408 12.2093125753428
"5527" 1105.2 97.3656455179856 11.5973458936375
"5528" 1105.4 96.8586650527623 11.1343428150003
"5529" 1105.6 96.5363172603625 11.0937352855381
"5530" 1105.8 96.6203932885738 10.8891844007257
"5531" 1106 96.4772759186926 11.0826037595284
"5532" 1106.2 96.4792055955706 10.9308814004297
"5533" 1106.4 96.7687925431877 10.5520010197323
"5534" 1106.6 96.8734064204591 10.6703662463022
"5535" 1106.8 97.0706946614173 10.7566527865774
"5536" 1107 96.9699774210846 10.7312034435552
"5537" 1107.2 97.1426601479576 10.6427431624517
"5538" 1107.4 97.6835944538193 11.1289851179022
"5539" 1107.6 97.9092186646957 11.3634165857733
"5540" 1107.8 98.3267071035144 11.4528344088127
"5541" 1108 98.308096511472 11.7022587074022
"5542" 1108.2 98.242077349003 12.1468382257899
"5543" 1108.4 98.1039110077466 12.6537336233084
"5544" 1108.6 98.1620347354793 12.7105697017
"5545" 1108.8 97.752485206139 12.7542452943197
"5546" 1109 97.7071333712249 12.7466383159962
"5547" 1109.2 97.6657386681853 12.8677258068477
"5548" 1109.4 97.2079125218576 12.856226903742
"5549" 1109.6 96.8674556943243 12.9144331660082
"5550" 1109.8 96.0327086733805 12.8815643772307
"5551" 1110 95.5062412056032 12.695183551961
"5552" 1110.2 94.8969975080591 12.3672560712222
"5553" 1110.4 93.9506017019291 11.8818844321122
"5554" 1110.6 92.2267511654621 11.4175718228205
"5555" 1110.8 89.718905976203 10.4476195384628
"5556" 1111 87.3493018944379 9.60616558290733
"5557" 1111.2 84.0177686099739 7.70824271022635
"5558" 1111.4 81.0642902063143 5.52036000001042
"5559" 1111.6 79.2511008498517 5.70118198327452
"5560" 1111.8 76.703181721974 5.27213844579393
"5561" 1112 73.0853278837503 5.64729059869629
"5562" 1112.2 68.866508794139 5.05937711360836
"5563" 1112.4 64.4392375659653 5.04193429605842
"5564" 1112.6 59.5632585040948 4.39879517523734
"5565" 1112.8 54.6709162455677 4.82736853447114
"5566" 1113 49.4876612916561 4.30140907354335
"5567" 1113.2 46.7690292395511 5.7270630146925
"5568" 1113.4 43.6382104181045 7.72408743481127
"5569" 1113.6 41.1673393546528 11.1488904508709
"5570" 1113.8 38.6869970602698 14.4591249580314
"5571" 1114 37.3631276504945 18.6717196494134
"5572" 1114.2 34.8937209616711 22.4165444146091
"5573" 1114.4 32.4735528941856 26.1622419531434
"5574" 1114.6 31.5460332623805 30.1698579120093
"5575" 1114.8 30.1252631193091 33.6947321890355
"5576" 1115 28.5597011145234 37.602465494556
"5577" 1115.2 26.5034992957221 39.7760479671196
"5578" 1115.4 23.0951011192887 40.5609291992389
"5579" 1115.6 19.0119221395278 40.0156043221522
"5580" 1115.8 15.3732210721121 38.9298588874931
"5581" 1116 14.6994255169431 37.0602574841857
"5582" 1116.2 14.8054268297038 35.0918211590022
"5583" 1116.4 15.6324064396601 32.4946071946575
"5584" 1116.6 16.1991242719568 29.4867689271181
"5585" 1116.8 18.2747866039572 26.4516680965133
"5586" 1117 20.0044512084245 22.6091562307099
"5587" 1117.2 21.023422172923 19.64584717963
"5588" 1117.4 21.4777375410533 20.3991301388092
"5589" 1117.6 23.3924415495948 21.0884762878665
"5590" 1117.8 26.4816088265104 21.569513217584
"5591" 1118 29.3872389386284 20.6950564607636
"5592" 1118.2 33.0548496331268 18.9097690130375
"5593" 1118.4 36.1328626607277 16.4884265825301
"5594" 1118.6 38.4298268342481 12.8954134953046
"5595" 1118.8 39.5453769033821 10.1305872934921
"5596" 1119 41.8959154822161 9.96910599496032
"5597" 1119.2 45.5546458832376 11.4019725414736
"5598" 1119.4 49.2997430756552 11.3935729284406
"5599" 1119.6 53.8099832285794 11.0411864600508
"5600" 1119.8 58.5322786472847 10.532407723951
"5601" 1120 62.7407611568716 9.72764967690217
"5602" 1120.2 66.3229543208697 7.24346412240218
"5603" 1120.4 69.2522472504758 5.80738482749309
"5604" 1120.6 70.8772406665857 7.14046461223196
"5605" 1120.8 74.1848233395424 9.39217846526885
"5606" 1121 78.5269252015394 10.877775342728
"5607" 1121.2 83.1335636929091 11.9570469694022
"5608" 1121.4 87.634780693952 12.0298436156879
"5609" 1121.6 91.4004660065667 10.7989185057658
"5610" 1121.8 91.8274493853308 11.0417478325435
"5611" 1122 93.7230449437768 12.7583971482732
"5612" 1122.2 97.0424413932301 14.8281083848864
"5613" 1122.4 101.379338682788 15.9464947559811
"5614" 1122.6 103.307206940044 17.5753881345246
"5615" 1122.8 105.665892223059 19.4653385652147
"5616" 1123 108.678807251778 21.5315121273709
"5617" 1123.2 107.964701172283 21.7556671295811
"5618" 1123.4 107.021710371712 23.6197741880473
"5619" 1123.6 107.173751010483 26.6846673498404
"5620" 1123.8 108.877148019003 30.1908456547893
"5621" 1124 109.972073012548 33.15432259275
"5622" 1124.2 110.400558678415 37.2274100459476
"5623" 1124.4 110.818409874648 41.2987919803699
"5624" 1124.6 110.313187066167 44.8113228588759
"5625" 1124.8 111.106575705421 48.3098722083307
"5626" 1125 112.88494992454 51.5116997013349
"5627" 1125.2 115.22768534092 54.24482100968
"5628" 1125.4 118.722523260002 56.7787435184848
"5629" 1125.6 121.543473877736 58.7141993068884
"5630" 1125.8 125.137883876031 59.62722304443
"5631" 1126 125.832683712452 61.5770609939022
"5632" 1126.2 126.084846566214 64.4709736183751
"5633" 1126.4 125.706070917446 66.6046196416411
"5634" 1126.6 124.633105561668 68.9349175954199
"5635" 1126.8 124.652227839865 72.0906155272633
"5636" 1127 125.698915776573 75.0298812275022
"5637" 1127.2 124.678351478376 76.6695906867003
"5638" 1127.4 123.415971382956 79.0540163875581
"5639" 1127.6 121.667906690087 81.7477984022355
"5640" 1127.8 120.213461815026 85.5752308788833
"5641" 1128 119.883477806955 90.0496492724022
"5642" 1128.2 118.99805536497 93.4790537810183
"5643" 1128.4 117.273706820464 95.9481102758712
"5644" 1128.6 116.069413724514 99.3005105886789
"5645" 1128.8 114.129680389587 102.166246620847
"5646" 1129 112.105557901704 104.555817820744
"5647" 1129.2 109.981785166888 106.989716218271
"5648" 1129.4 109.008700956133 107.175552180348
"5649" 1129.6 106.746842363758 107.061665535171
"5650" 1129.8 103.842651752835 108.711256205812
"5651" 1130 100.759967293674 110.904412825564
"5652" 1130.2 97.5451540984613 113.369421895715
"5653" 1130.4 95.4342904903636 116.302105286111
"5654" 1130.6 95.4868042217821 117.205257683132
"5655" 1130.8 95.4435784837449 116.101164685154
"5656" 1131 95.4605623836108 115.89967561273
"5657" 1131.2 96.2769619171669 115.091361665118
"5658" 1131.4 96.7611104595273 115.579433124802
"5659" 1131.6 96.6797921048784 114.974752467363
"5660" 1131.8 96.5641606203545 113.984690230375
"5661" 1132 96.2948993418902 113.679539030591
"5662" 1132.2 95.8201701607724 113.313687598595
"5663" 1132.4 94.8291263228805 113.011303937554
"5664" 1132.6 92.7322769073273 112.907630759193
"5665" 1132.8 90.4616155566394 113.584577527054
"5666" 1133 87.9269271051985 114.979440589243
"5667" 1133.2 84.6053854492918 116.785943403394
"5668" 1133.4 81.7206626727569 117.39729198542
"5669" 1133.6 79.6381508484987 117.932490582394
"5670" 1133.8 77.4278747303515 118.872031605512
"5671" 1134 74.2679018308867 118.601309770144
"5672" 1134.2 69.8324639137221 118.450786060037
"5673" 1134.4 64.536578107697 118.509058847695
"5674" 1134.6 59.6769139802921 118.758672421148
"5675" 1134.8 55.251252563021 118.49632688019
"5676" 1135 51.2153327989447 115.791900624639
"5677" 1135.2 47.1462251756751 112.888459596947
"5678" 1135.4 44.6452942922685 108.680180159997
"5679" 1135.6 42.327157019755 104.114649951726
"5680" 1135.8 40.8722745188454 99.3088863391749
"5681" 1136 38.1149767704273 93.7915623384113
"5682" 1136.2 35.988328019698 89.1154256450688
"5683" 1136.4 32.8874872753217 85.2001079830744
"5684" 1136.6 30.7709318742128 82.2973073373288
"5685" 1136.8 30.6953810748091 77.1828420414022
"5686" 1137 32.4127734345869 71.5279581153466
"5687" 1137.2 34.4563496828377 66.6491673238593
"5688" 1137.4 37.1865279929856 62.6449235625787
"5689" 1137.6 40.4581852801032 59.1453318462845
"5690" 1137.8 43.3870265416915 55.7469060575492
"5691" 1138 45.6033452078606 50.7400231387836
"5692" 1138.2 47.1496187349341 47.5188291059363
"5693" 1138.4 48.0254764175503 43.1446289926845
"5694" 1138.6 49.6119385254987 38.6922428751263
"5695" 1138.8 49.1407125037636 33.8558085561863
"5696" 1139 49.5988323656022 29.0937540394367
"5697" 1139.2 48.0746630646914 25.7575782429081
"5698" 1139.4 46.2579807696463 23.7321161242743
"5699" 1139.6 45.3014863625216 20.5975539044772
"5700" 1139.8 47.3916926287377 18.8772781569379
"5701" 1140 50.3418268111662 17.9673200783665
"5702" 1140.2 53.7946983989898 16.7396989235709
"5703" 1140.4 57.9174576759424 15.0145061134022
"5704" 1140.6 62.5730370613773 14.4947959653454
"5705" 1140.8 67.18430732332 14.0410487863044
"5706" 1141 72.2110538621216 13.1832154802772
"5707" 1141.2 77.8803917227985 12.6699120003171
"5708" 1141.4 82.4666984479909 13.0572690098567
"5709" 1141.6 87.4897831619795 13.5176250741522
"5710" 1141.8 91.6623699410903 14.5168727891834
"5711" 1142 95.8560103576029 15.5516628100929
"5712" 1142.2 99.4589413589986 17.3867189317074
"5713" 1142.4 103.427128700334 20.0270237034418
"5714" 1142.6 106.923625562164 22.5636357471764
"5715" 1142.8 109.516450795523 23.5850112734328
"5716" 1143 109.483984579108 23.2071307441032
"5717" 1143.2 109.241047718345 23.2544110401444
"5718" 1143.4 109.023253516559 23.8166443521834
"5719" 1143.6 108.618240642735 25.2453390380724
"5720" 1143.8 108.88141257594 27.5794446426848
"5721" 1144 109.96511505123 30.9924121225074
"5722" 1144.2 110.191031357776 34.0225412898913
"5723" 1144.4 110.741020264277 37.0767301405192
"5724" 1144.6 111.318122256627 40.2462649078264
"5725" 1144.8 111.141558453439 43.6450631143422
"5726" 1145 111.001445969489 47.3750890598488
"5727" 1145.2 110.086305173605 50.2210492096643
"5728" 1145.4 108.338356461965 52.9709446304297
"5729" 1145.6 106.814655539376 56.2522313068156
"5730" 1145.8 105.564952335818 59.9108171963835
"5731" 1146 103.381422810217 62.9926200514701
"5732" 1146.2 100.797180500356 65.3159585556097
"5733" 1146.4 98.0153699616272 68.272201642184
"5734" 1146.6 94.4913366551072 69.5404191249695
"5735" 1146.8 91.9984620309375 71.1018176047692
"5736" 1147 90.1284183123646 73.8882882647077
"5737" 1147.2 89.7805543176745 77.4339554727003
"5738" 1147.4 90.3981821027995 81.4174719535849
"5739" 1147.6 93.0724457024605 83.9662873287783
"5740" 1147.8 95.7537987089886 86.4760805720432
"5741" 1148 98.0258591447912 87.5654637179022
"5742" 1148.2 100.431250634647 89.7673163334292
"5743" 1148.4 101.535297555662 92.5846756039526
"5744" 1148.6 102.734053751418 93.3198012264196
"5745" 1148.8 104.9385704888 93.559416019127
"5746" 1149 107.015171384409 92.9032778068022
"5747" 1149.2 107.665373187277 92.6057131668701
"5748" 1149.4 108.919184365952 91.5101319885093
"5749" 1149.6 109.973740689057 90.8911517890994
"5750" 1149.8 110.351566688198 90.5569710330217
"5751" 1150 112.242252850099 89.0573160414548
"5752" 1150.2 112.618584399154 88.706937679296
"5753" 1150.4 114.230104606175 86.4496276240539
"5754" 1150.6 115.719297025245 82.8633136775304
"5755" 1150.8 117.432641365884 79.2378165283741
"5756" 1151 118.370405479603 75.0588127918321
"5757" 1151.2 119.400941165998 71.0713668380238
"5758" 1151.4 121.296486022694 66.905630552942
"5759" 1151.6 122.826891153977 63.8616999892252
"5760" 1151.8 123.666838780976 64.2735701000688
"5761" 1152 124.671042273819 64.5904221694791
"5762" 1152.2 123.795587149163 64.1356537399597
"5763" 1152.4 122.875492587222 62.676273656338
"5764" 1152.6 121.982830834268 60.9336621946774
"5765" 1152.8 121.517054658485 57.8154910447806
"5766" 1153 121.147248417079 53.7492081066454
"5767" 1153.2 119.802328909336 50.2003101165629
"5768" 1153.4 117.675178706106 47.1074978715373
"5769" 1153.6 115.762610830031 43.9400513021244
"5770" 1153.8 113.583599552639 42.1470523535531
"5771" 1154 110.776244409646 40.5202810718829
"5772" 1154.2 107.647084438034 38.9776021425246
"5773" 1154.4 105.231782799427 37.1773380211963
"5774" 1154.6 103.303328586605 34.3017175587797
"5775" 1154.8 102.501509000407 31.7372841548764
"5776" 1155 102.874517595526 29.7769934024348
"5777" 1155.2 102.74362094823 27.3717368204022
"5778" 1155.4 103.191713657114 27.2832314241285
"5779" 1155.6 104.531207288716 26.2330696907424
"5780" 1155.8 104.932237030891 25.9639016788409
"5781" 1156 103.780824789551 27.0635252131441
"5782" 1156.2 102.129893970169 27.3411622289622
"5783" 1156.4 99.9114885977576 27.5450979058867
"5784" 1156.6 97.1431005171389 27.6360118793915
"5785" 1156.8 93.356026512396 27.5129781395544
"5786" 1157 89.3378365835511 27.6347440585957
"5787" 1157.2 85.6630083748765 27.294441504964
"5788" 1157.4 82.2593828278091 25.3348306599077
"5789" 1157.6 79.8221775472524 22.7697880057218
"5790" 1157.8 77.8013771479966 19.4693196318084
"5791" 1158 76.8400593406967 16.1424451609078
"5792" 1158.2 76.9889590614091 13.0144182567022
"5793" 1158.4 76.5283094474271 12.2218549945145
"5794" 1158.6 75.104715737908 12.508621558567
"5795" 1158.8 72.8122736133039 12.9748866758455
"5796" 1159 69.2046818537986 12.8085761608232
"5797" 1159.2 65.2740908498758 12.3604617175688
"5798" 1159.4 60.8138588640374 13.6962538013152
"5799" 1159.6 56.7984332242295 15.741231724334
"5800" 1159.8 53.8858719937866 18.499952281773
"5801" 1160 51.202152592947 21.406177168747
"5802" 1160.2 49.284284528085 25.359788130816
"5803" 1160.4 48.3316403997007 28.891257178113
"5804" 1160.6 48.4513880666591 32.5311991259022
"5805" 1160.8 49.2632537133672 36.659657766565
"5806" 1161 50.3739906659898 40.7573297896913
"5807" 1161.2 52.4253941832919 44.2272982220229
"5808" 1161.4 51.7547185735267 48.3198282202492
"5809" 1161.6 50.426775262293 52.2875631511441
"5810" 1161.8 47.1059872587479 55.5206400109532
"5811" 1162 43.5311796157805 58.4013072996879
"5812" 1162.2 38.8025071300495 60.581181873681
"5813" 1162.4 34.2834190253563 61.8510785586946
"5814" 1162.6 29.485822645111 63.585321304289
"5815" 1162.8 24.0820127910091 64.3160348104022
"5816" 1163 19.2998702285388 65.7655734361049
"5817" 1163.2 15.0688146570986 68.0976290148232
"5818" 1163.4 12.6511477832341 70.4436925115022
"5819" 1163.6 11.1092902105612 72.8261733300137
"5820" 1163.8 9.20889702556117 75.810986234022
"5821" 1164 9.03948811353791 77.2562556084191
"5822" 1164.2 8.74714859879257 79.4748835553443
"5823" 1164.4 7.85093712156333 81.0780795384191
"5824" 1164.6 6.8105523779108 80.9582426863768
"5825" 1164.8 4.93906118729557 79.5516842610779
"5826" 1165 4.70951983846363 79.890546389384
"5827" 1165.2 5.00339882286171 79.9721030148758
"5828" 1165.4 5.04771833724876 79.9448785885143
"5829" 1165.6 5.37864887463668 79.3419529167987
"5830" 1165.8 5.4803308318341 78.7784535321772
"5831" 1166 5.42169674941886 78.5499985692071
"5832" 1166.2 5.53503424018198 78.6392376576649
"5833" 1166.4 5.78569182421075 78.2301888724924
"5834" 1166.6 5.69749200825448 78.0671071859904
"5835" 1166.8 5.6476921249931 77.5568712100182
"5836" 1167 6.03106907152096 77.3598982912666
"5837" 1167.2 6.25357052268735 76.9391315299239
"5838" 1167.4 6.76017254988602 75.9252333122996
"5839" 1167.6 6.68074586035909 75.3388119951772
"5840" 1167.8 7.10776583329629 73.0637651390689
"5841" 1168 6.54252068083475 69.8658457993509
"5842" 1168.2 5.60145359287807 66.3609302580056
"5843" 1168.4 5.24905712537918 62.7218222738695
"5844" 1168.6 3.70856781985762 58.8850869538876
"5845" 1168.8 3.88569184486734 56.2394942722468
"5846" 1169 5.31961103510268 53.6196028203838
"5847" 1169.2 6.88907198120532 49.4337562804682
"5848" 1169.4 7.61271419169684 45.1510177355756
"5849" 1169.6 7.73775765601598 40.5636187305056
"5850" 1169.8 10.0527951744465 38.2408360850615
"5851" 1170 13.2634751519927 34.9685868363614
"5852" 1170.2 16.4777728325038 31.2740202015601
"5853" 1170.4 19.7111084655091 28.3739039842688
"5854" 1170.6 22.6016552279245 24.4857697758253
"5855" 1170.8 25.2788878714444 19.8180142293433
"5856" 1171 27.818456260663 16.1553277134808
"5857" 1171.2 29.9921644205844 15.4339047693909
"5858" 1171.4 33.6674469657032 14.9485609161786
"5859" 1171.6 37.6951626395591 14.1100077833022
"5860" 1171.8 41.5018144206239 12.938453608217
"5861" 1172 45.151198939442 10.9572449286427
"5862" 1172.2 48.0945364574758 8.27535658350218
"5863" 1172.4 50.3777328575188 5.64898274085379
"5864" 1172.6 52.5720357956284 6.23659002678772
"5865" 1172.8 56.2239961933091 7.32186051070987
"5866" 1173 60.5733051417068 7.02486737489081
"5867" 1173.2 65.2158565791775 7.14020782674954
"5868" 1173.4 70.1317716247581 6.18791275125931
"5869" 1173.6 74.2701298780691 6.10328664995218
"5870" 1173.8 76.8075021637446 7.85988733691831
"5871" 1174 81.1450613693318 9.87386339543627
"5872" 1174.2 86.3080465697656 11.6607171429457
"5873" 1174.4 91.6264821396801 12.5036088862731
"5874" 1174.6 94.6200253098197 12.1454276524766
"5875" 1174.8 94.476196159952 11.8114536768308
"5876" 1175 94.5841799781686 12.6255083084696
"5877" 1175.2 94.7685643422597 14.9109108859956
"5878" 1175.4 95.5383802079966 17.8768929943084
"5879" 1175.6 96.9384198715249 21.1964739440338
"5880" 1175.8 98.9083944629947 24.8146608095053
"5881" 1176 100.404006455026 28.5722880331957
"5882" 1176.2 100.969993120994 32.0327003524239
"5883" 1176.4 101.898085184964 35.0626649764434
"5884" 1176.6 103.727948313613 37.9743432076496
"5885" 1176.8 105.158179918354 41.4254537273527
"5886" 1177 107.048550085223 44.4376506001329
"5887" 1177.2 109.602465762878 45.9965065069962
"5888" 1177.4 112.984215883581 47.3034585734308
"5889" 1177.6 115.769649323309 49.4779710260338
"5890" 1177.8 116.360882758642 52.1392791223188
"5891" 1178 116.771943922127 55.481787595262
"5892" 1178.2 118.296468410031 59.9386309202077
"5893" 1178.4 118.725619159043 63.8755130490003
"5894" 1178.6 118.428389884038 67.5154474146593
"5895" 1178.8 118.880864451895 71.8104495455165
"5896" 1179 120.091284195865 75.7390418900688
"5897" 1179.2 121.313367728695 76.4366764169736
"5898" 1179.4 122.468082825866 76.5131128955736
"5899" 1179.6 122.181716699365 76.6131071777633
"5900" 1179.8 120.4975972169 77.4028864494931
"5901" 1180 118.250432859404 78.87683967524
"5902" 1180.2 115.763673244111 80.678969655355
"5903" 1180.4 112.5109515108 82.7137766138447
"5904" 1180.6 109.100676942615 85.1414365030411
"5905" 1180.8 105.963736720708 87.1534781107692
"5906" 1181 102.832002870518 90.0704955847476
"5907" 1181.2 99.1990343741027 92.63376325076
"5908" 1181.4 94.6068932386675 94.1961591291986
"5909" 1181.6 90.6211128418091 95.1982950950814
"5910" 1181.8 86.5715477275909 96.7864825453749
"5911" 1182 83.2544978046818 98.9058576338294
"5912" 1182.2 79.7392217752685 99.4871442202671
"5913" 1182.4 78.4686870410923 99.8984557185615
"5914" 1182.6 78.0262134212219 100.03547913721
"5915" 1182.8 76.79880351091 99.0607387220352
"5916" 1183 74.7331409888361 97.7173987247535
"5917" 1183.2 71.5934260769966 95.1784004927504
"5918" 1183.4 68.2914929180591 92.4212275146789
"5919" 1183.6 65.5153780086199 89.3748046865643
"5920" 1183.8 62.9410222872 85.6510773675113
"5921" 1184 61.5057195948631 82.5161801202941
"5922" 1184.2 59.8347432448091 78.1532855687257
"5923" 1184.4 57.9896342251909 74.6615963760658
"5924" 1184.6 57.4163997603679 70.1911523812257
"5925" 1184.8 56.5515877804377 65.8993618671165
"5926" 1185 58.1020318114267 63.2893879899904
"5927" 1185.2 60.0019778450891 60.4687320542022
"5928" 1185.4 61.713417650552 58.1210402114879
"5929" 1185.6 63.1903924723767 55.3571286249427
"5930" 1185.8 65.4479416338369 52.9779571514022
"5931" 1186 67.7657174702091 50.4264346990879
"5932" 1186.2 71.6420459493698 48.7060866651592
"5933" 1186.4 75.3166130586091 48.0241453716593
"5934" 1186.6 78.641183254015 46.8293168875492
"5935" 1186.8 82.8171069147113 46.2689944916739
"5936" 1187 86.9951626448291 45.5292223118322
"5937" 1187.2 90.8797230484276 45.8819727205465
"5938" 1187.4 94.5409137345061 46.3689040522507
"5939" 1187.6 98.4991064087182 46.6700174527961
"5940" 1187.8 101.565901553867 47.6645087361012
"5941" 1188 104.117630716456 49.384693279961
"5942" 1188.2 104.636051320702 50.8852302615769
"5943" 1188.4 105.889414659581 53.4001776998593
"5944" 1188.6 107.655875372495 56.0608951216022
"5945" 1188.8 109.441915893982 59.4889553739658
"5946" 1189 111.013793557771 62.5766149448253
"5947" 1189.2 110.864740433052 66.1721792050657
"5948" 1189.4 109.743819265872 69.0193806290182
"5949" 1189.6 108.45283954966 72.4799745885984
"5950" 1189.8 106.658319775226 74.5252589197077
"5951" 1190 104.255126334194 76.9853227006774
"5952" 1190.2 102.481697598286 79.3021088935517
"5953" 1190.4 102.365194029112 82.0553753637783
"5954" 1190.6 103.774675391445 84.5383648574582
"5955" 1190.8 105.871315676866 86.0057955712308
"5956" 1191 107.364934225363 86.3472573402147
"5957" 1191.2 109.984391766791 87.0199852115294
"5958" 1191.4 109.877246404211 86.6242949276639
"5959" 1191.6 108.477569187723 86.6464060585451
"5960" 1191.8 106.943762670791 87.4542833853931
"5961" 1192 105.115004436693 88.9338131785539
"5962" 1192.2 103.389603656498 92.0290656286003
"5963" 1192.4 101.998837225337 95.6125263260688
"5964" 1192.6 101.246346881514 97.294053025429
"5965" 1192.8 100.316452108441 97.153548314218
"5966" 1193 98.796197096568 96.959643431554
"5967" 1193.2 96.167445544698 97.4101990635133
"5968" 1193.4 92.656487224996 97.4575584600844
"5969" 1193.6 90.2237579031273 97.088754074384
"5970" 1193.8 89.1641447333091 96.4865916137633
"5971" 1194 88.1035277416807 95.6351222269802
"5972" 1194.2 86.4686649291642 94.9358690258975
"5973" 1194.4 83.3147797573359 93.6803820059022
"5974" 1194.6 79.2016330724848 92.8557632390238
"5975" 1194.8 75.7311803126702 93.1531118525966
"5976" 1195 72.0852407947813 93.1849603853466
"5977" 1195.2 69.0891350117632 92.1358742617141
"5978" 1195.4 66.0680328916091 91.2100939929658
"5979" 1195.6 63.0817943591798 88.5275090520056
"5980" 1195.8 61.731831398183 86.35411169835
"5981" 1196 61.0855474865727 83.3475598533385
"5982" 1196.2 60.7365661926 80.1719716060476
"5983" 1196.4 58.8614577631455 77.1626018523648
"5984" 1196.6 58.0521744372791 72.8934816506322
"5985" 1196.8 57.2946137401061 68.4468841076794
"5986" 1197 58.3513295353528 63.6716431380624
"5987" 1197.2 59.7551077208662 59.358583198345
"5988" 1197.4 63.1169176428278 56.6676245529816
"5989" 1197.6 67.0152484751914 53.2664673892551
"5990" 1197.8 71.1274642864437 50.2402082784695
"5991" 1198 73.32941643572 47.1165657973725
"5992" 1198.2 74.3727511100591 43.3737136153122
"5993" 1198.4 74.936283544621 39.8551003303725
"5994" 1198.6 75.8434901836678 36.1743943287391
"5995" 1198.8 75.5953373924091 32.9176279899355
"5996" 1199 75.4304974267651 29.8034247934461
"5997" 1199.2 76.6243039053308 28.7758416990326
"5998" 1199.4 78.4222059500112 28.8720060014341
"5999" 1199.6 79.2834479678942 27.8921553981043
"6000" 1199.8 80.9591138064933 27.7458732682864
"6001" 1200 83.8705857455265 27.7040693360544
"6002" 1200.2 88.0467657850153 27.4387172397939
"6003" 1200.4 91.975648409841 28.2458774001362
"6004" 1200.6 96.0280379681639 29.0401889876925
"6005" 1200.8 97.6525676263091 30.3376314327459
"6006" 1201 101.505918063128 32.0555040197213
"6007" 1201.2 105.907400523653 32.7023849894334
"6008" 1201.4 108.974600838799 32.0012658077733
"6009" 1201.6 108.500645390684 31.5160271444959
"6010" 1201.8 108.055687739035 32.2332612388861
"6011" 1202 107.661305067309 33.8807807011834
"6012" 1202.2 107.784663923178 36.3389426519495
"6013" 1202.4 108.852757248543 39.5568499248809
"6014" 1202.6 108.892035891881 43.2362059502389
"6015" 1202.8 109.684664870162 46.9454703599316
"6016" 1203 109.957613499184 50.2708318676522
"6017" 1203.2 110.636053866229 54.3805665337122
"6018" 1203.4 112.922679342352 57.4877093888022
"6019" 1203.6 115.67044640862 59.8680567082229
"6020" 1203.8 118.452908883262 61.6527763736475
"6021" 1204 118.254237450365 62.5679042350133
"6022" 1204.2 117.010995897357 64.6381949686041
"6023" 1204.4 115.432788350641 67.2865802014769
"6024" 1204.6 113.357703758951 69.7579275006663
"6025" 1204.8 112.173381457981 72.8478017550879
"6026" 1205 111.433937464198 76.7369625829022
"6027" 1205.2 112.324668655547 80.5415228222526
"6028" 1205.4 113.737782395951 83.5056771658456
"6029" 1205.6 113.425831061809 85.19729781842
"6030" 1205.8 111.905516513809 86.2927242393267
"6031" 1206 109.339985714059 87.1195842594022
"6032" 1206.2 106.274721891587 88.0254980798466
"6033" 1206.4 102.950579655146 90.303246935047
"6034" 1206.6 100.33578332513 93.2193087519618
"6035" 1206.8 97.9450629252178 97.2745581626804
"6036" 1207 96.7464873041751 100.863363588625
"6037" 1207.2 96.5261527566545 103.756099639539
"6038" 1207.4 95.9888271775544 106.40056580311
"6039" 1207.6 95.515957344482 106.094166182271
"6040" 1207.8 93.950320162198 104.569041480541
"6041" 1208 91.4558649884913 102.804540164019
"6042" 1208.2 88.1523137672415 101.480690216186
"6043" 1208.4 83.9747819859507 99.7327306100924
"6044" 1208.6 80.9721353685355 97.3760136363267
"6045" 1208.8 78.8801382188454 93.6769076205113
"6046" 1209 76.8140254323283 89.7336138320368
"6047" 1209.2 74.8062217460663 85.7728463031165
"6048" 1209.4 72.3773382658091 82.4266599201319
"6049" 1209.6 69.2784989281064 79.2108188835373
"6050" 1209.8 65.586375716225 77.0689764906854
"6051" 1210 62.8278625111841 74.6962065997676
"6052" 1210.2 62.1898099394913 70.8548064688321
"6053" 1210.4 62.4952937038091 66.4967225822257
"6054" 1210.6 64.4069763532744 62.5665728332041
"6055" 1210.8 67.7548580805805 59.2712272228022
"6056" 1211 71.9636243511985 56.2349628545792
"6057" 1211.2 76.3827823634245 54.561809183931
"6058" 1211.4 80.6644734071268 53.0351059204489
"6059" 1211.6 84.6911480878382 51.5271482614701
"6060" 1211.8 88.3142989360566 49.2583007918081
"6061" 1212 91.0127090132636 46.8205741530689
"6062" 1212.2 93.8683866336537 43.9094739621594
"6063" 1212.4 96.4287144151691 40.8704189411622
"6064" 1212.6 98.3468696909279 39.559949571422
"6065" 1212.8 99.1526652255325 40.4391220448915
"6066" 1213 100.695116311385 42.0259223136143
"6067" 1213.2 102.316132502299 44.0157800355522
"6068" 1213.4 104.049291087019 46.4999655900522
"6069" 1213.6 106.740918563986 49.1111705869316
"6070" 1213.8 109.690827532828 51.9416548934599
"6071" 1214 111.634031773095 54.7141571653165
"6072" 1214.2 113.760991314436 57.5849921797476
"6073" 1214.4 115.930894805673 59.0928754394022
"6074" 1214.6 116.771240196913 58.6962710693078
"6075" 1214.8 117.5836609999 57.7648881344325
"6076" 1215 117.096198291662 57.8788843086963
"6077" 1215.2 116.770523067409 57.3501237273222
"6078" 1215.4 117.733388947809 56.3193232159165
"6079" 1215.6 119.133921137482 54.6491365244295
"6080" 1215.8 120.564398916736 52.2761313024385
"6081" 1216 120.469955134209 52.2718296824308
"6082" 1216.2 119.708530931419 53.4212887272822
"6083" 1216.4 119.023688268887 54.4324765500041
"6084" 1216.6 118.446669856579 55.1411094957822
"6085" 1216.8 117.538568765951 56.3130393544682
"6086" 1217 117.050655099865 58.0064866000411
"6087" 1217.2 117.187175309102 61.1263742097041
"6088" 1217.4 117.720719659909 64.7839187097113
"6089" 1217.6 117.368702903585 68.2438220830096
"6090" 1217.8 116.358364398662 72.1116206248059
"6091" 1218 116.546861407944 75.9529986998253
"6092" 1218.2 116.686138636075 80.1234258358609
"6093" 1218.4 118.024782569509 83.6185619138294
"6094" 1218.6 119.127010616809 84.2222777372308
"6095" 1218.8 120.192651655127 84.5455084535891
"6096" 1219 120.209036286106 84.6956526857806
"6097" 1219.2 121.414791643367 85.283393852008
"6098" 1219.4 121.150370419662 84.9239089427551
"6099" 1219.6 120.64367056253 84.7395189081233
"6100" 1219.8 120.013860769809 84.2937508081295
"6101" 1220 119.146402384003 84.4300081671675
"6102" 1220.2 118.088832858337 84.3310682808466
"6103" 1220.4 117.153525386232 84.2838399010849
"6104" 1220.6 115.275059814905 84.7027706011041
"6105" 1220.8 113.118978584231 84.4817076202554
"6106" 1221 110.348301127265 85.5599337818197
"6107" 1221.2 107.947816945048 87.5005978989068
"6108" 1221.4 106.05025102489 89.7397716564562
"6109" 1221.6 103.834028368064 92.2802046933658
"6110" 1221.8 101.36261450189 95.2934671511319
"6111" 1222 99.4690695806199 98.9534661039157
"6112" 1222.2 97.5331623907914 102.218607237128
"6113" 1222.4 96.3358666338448 102.750389154063
"6114" 1222.6 93.1479319285313 102.544890287985
"6115" 1222.8 89.5356630406469 101.952392809348
"6116" 1223 85.8753603192678 99.968860187971
"6117" 1223.2 83.1450706608183 97.1919018828701
"6118" 1223.4 80.9467038315035 93.8502408472355
"6119" 1223.6 80.1707602225805 89.3071234802879
"6120" 1223.8 80.5676602670444 85.7107550459904
"6121" 1224 82.2016923204073 81.9419227923307
"6122" 1224.2 83.7979703872033 77.9888549086907
"6123" 1224.4 85.6442340856204 75.0255546343739
"6124" 1224.6 86.8911254336032 71.1541021361375
"6125" 1224.8 86.7399252216745 67.2803982432868
"6126" 1225 86.5155464327053 63.3257257165908
"6127" 1225.2 85.4204328781061 58.9793559167289
"6128" 1225.4 83.9639779270818 55.4023060686143
"6129" 1225.6 81.9325151999891 51.2734236786222
"6130" 1225.8 79.531759668162 48.0845237665198
"6131" 1226 77.1390781708657 45.5217949936286
"6132" 1226.2 73.9744363768394 42.6474512557658
"6133" 1226.4 71.7645584224826 41.2394979378307
"6134" 1226.6 69.6907039787797 39.3093162723433
"6135" 1226.8 69.299118974941 36.3635225721934
"6136" 1227 68.9648042669381 32.2332612388861
"6137" 1227.2 69.9882725475234 28.8248698751055
"6138" 1227.4 71.958867847294 27.5338748053113
"6139" 1227.6 74.6736466976841 26.1654736424959
"6140" 1227.8 77.1344515289059 26.0073867722731
"6141" 1228 80.2903007325079 26.4600246057757
"6142" 1228.2 83.9513457925188 27.301875522757
"6143" 1228.4 88.1646045984617 27.5366786952759
"6144" 1228.6 92.3907262807446 28.4402037255635
"6145" 1228.8 95.9622178985986 29.4596595779495
"6146" 1229 98.0537617431424 30.2477558384325
"6147" 1229.2 100.341341746472 31.5114154138873
"6148" 1229.4 102.610866208991 33.9537669220688
"6149" 1229.6 104.025741884871 36.918416596062
"6150" 1229.8 105.506911110333 41.0041456736255
"6151" 1230 107.07519674844 44.7220753608682
"6152" 1230.2 109.0952381069 47.3957779566749
"6153" 1230.4 112.158902271809 49.7567055532593
"6154" 1230.6 114.970780336281 50.9714995881522
"6155" 1230.8 117.387971570158 52.3001242279682
"6156" 1231 119.587490503944 52.5002291601522
"6157" 1231.2 119.905983664918 51.6800506088378
"6158" 1231.4 120.099134822982 51.5006752092291
"6159" 1231.6 120.519448240211 50.9098860715237
"6160" 1231.8 120.459095744581 50.899612899945
"6161" 1232 120.444853367529 51.3134992529162
"6162" 1232.2 120.00083626823 51.7063970401124
"6163" 1232.4 120.189099518332 52.4171848551311
"6164" 1232.6 120.054118320146 52.6743543158414
"6165" 1232.8 119.834379191226 53.9971101994022
"6166" 1233 120.319550927396 56.1370978495031
"6167" 1233.2 121.270231819892 58.7637739343188
"6168" 1233.4 123.052247513968 61.3961162326146
"6169" 1233.6 123.422616344413 63.480761970355
"6170" 1233.8 123.33602959692 65.2821069704855
"6171" 1234 122.479847164631 66.337279192429
"6172" 1234.2 121.868742920605 69.5082732758196
"6173" 1234.4 120.27061005557 73.3925847987296
"6174" 1234.6 118.746931979809 76.531312057145
"6175" 1234.8 116.991659728936 79.966982867984
"6176" 1235 116.863815096491 83.8478713496294
"6177" 1235.2 117.179107602184 87.0362880968253
"6178" 1235.4 117.288745670549 87.5434147336907
"6179" 1235.6 116.948143974997 86.7916389716794
"6180" 1235.8 115.333198166754 86.1682189141361
"6181" 1236 112.908501805892 85.8527204011244
"6182" 1236.2 109.795288247965 84.9698082987772
"6183" 1236.4 105.785546608781 84.8654158858744
"6184" 1236.6 101.835277675236 84.0534672618391
"6185" 1236.8 98.2262377186035 81.3666081753648
"6186" 1237 96.0856396605638 78.7103697819776
"6187" 1237.2 94.2373950190906 74.9701420379167
"6188" 1237.4 93.6359113508285 71.4266062581595
"6189" 1237.6 93.5097104830091 68.5382402949736
"6190" 1237.8 94.0519111580923 65.6508547316765
"6191" 1238 93.9532585623042 62.3989386642857
"6192" 1238.2 92.9926451705903 58.4598858509959
"6193" 1238.4 92.0455196963605 55.2317617306825
"6194" 1238.6 90.2917113564091 52.7158892247736
"6195" 1238.8 87.9833671010291 49.9548944227722
"6196" 1239 84.6918861046091 48.2170564843165
"6197" 1239.2 82.1413001444693 46.5031195224216
"6198" 1239.4 81.9064526648805 44.3554543868818
"6199" 1239.6 81.9025743114417 41.1264031480654
"6200" 1239.8 83.2806042161121 38.4743283584628
"6201" 1240 85.7875040886569 36.6936638844457
"6202" 1240.2 88.9781922818736 35.6482458473054
"6203" 1240.4 92.9661980320991 35.0688902154222
"6204" 1240.6 96.1826716730132 34.0092310335246
"6205" 1240.8 98.3637456945101 32.2534273866599
"6206" 1241 98.2264487366309 32.6163387679071
"6207" 1241.2 99.2093543667485 33.0620080050689
"6208" 1241.4 100.955250940451 32.7102214047285
"6209" 1241.6 101.398788251393 31.2314005912933
"6210" 1241.8 101.856702753942 28.7717723212899
"6211" 1242 101.336095693405 27.6807353509128
"6212" 1242.2 100.935246801662 27.1021976590232
"6213" 1242.4 99.8958152519019 24.9052813769176
"6214" 1242.6 98.4467319362512 21.5424495840127
"6215" 1242.8 97.1026666195857 18.9149349327426
"6216" 1243 95.2751369683397 16.6238319723614
"6217" 1243.2 93.0840224095691 14.1252950790222
"6218" 1243.4 90.7731442966091 11.6419141190338
"6219" 1243.6 89.4025102015307 10.0435083212888
"6220" 1243.8 89.9931568328526 10.5183241203913
"6221" 1244 90.8048871278311 10.6145088196329
"6222" 1244.2 92.0053992460407 10.945939866518
"6223" 1244.4 93.12467429857 11.4613176335544
"6224" 1244.6 92.8934978842985 11.6900613969873
"6225" 1244.8 92.6619698709178 12.0055121279348
"6226" 1245 92.6300999230948 12.1273391241063
"6227" 1245.2 93.1769477579621 12.5056216967695
"6228" 1245.4 93.8076307075667 12.9916417302507
"6229" 1245.6 94.1748480977591 13.3456429973022
"6230" 1245.8 94.0802123563243 13.9220049293719
"6231" 1246 94.5458378977874 13.9662739702826
"6232" 1246.2 94.7593159609825 14.4594316854736
"6233" 1246.4 95.0488330460359 15.098559973031
"6234" 1246.6 95.7387373177788 15.6167329144931
"6235" 1246.8 97.4311816160977 16.1978268559898
"6236" 1247 98.967486143203 17.3539256099476
"6237" 1247.2 100.245932467658 19.0833974489779
"6238" 1247.4 102.709180832995 20.5436740671135
"6239" 1247.6 105.498476632952 21.9314874506573
"6240" 1247.8 106.212783150742 21.9235144846355
"6241" 1248 105.147243249653 22.2560662474334
"6242" 1248.2 104.385389196023 23.8034012122899
"6243" 1248.4 103.980472593384 25.6153241206575
"6244" 1248.6 103.089259469995 27.7302790653816
"6245" 1248.8 102.54814572245 30.6078246915652
"6246" 1249 102.672084408429 33.5863548630978
"6247" 1249.2 102.509345673335 36.5283541537218
"6248" 1249.4 102.74362094823 39.5009990824548
"6249" 1249.6 102.775627570293 42.5705271441285
"6250" 1249.8 103.509579422479 45.5674405511322
"6251" 1250 105.090184875838 48.9575482524904
"6252" 1250.2 106.605929480922 51.4816770278644
"6253" 1250.4 108.549350436149 54.074027410572
"6254" 1250.6 110.786202362644 56.7191370902187
"6255" 1250.8 113.017067244658 58.7900139204211
"6256" 1251 115.875610640291 60.2255250768385
"6257" 1251.2 115.940197429655 59.9821844692676
"6258" 1251.4 114.602612995598 61.5219385333733
"6259" 1251.6 113.784596878043 64.1398261058414
"6260" 1251.8 113.014935238025 67.2254413156724
"6261" 1252 112.806845852981 70.5365082355165
"6262" 1252.2 113.597597368915 73.4945369602387
"6263" 1252.4 115.726664239363 76.8745937422861
"6264" 1252.6 116.414155758222 79.4537300829894
"6265" 1252.8 117.133390596319 80.3076037451758
"6266" 1253 117.845602640638 80.3203774963165
"6267" 1253.2 118.608721566355 80.4394992811476
"6268" 1253.4 117.556966153688 79.8807401801498
"6269" 1253.6 116.419402802752 80.5387674351736
"6270" 1253.8 114.351392927837 81.0258983265688
"6271" 1254 112.137786791976 82.1830616831522
"6272" 1254.2 109.798478632964 82.6212109152565
"6273" 1254.4 107.107920133564 82.8350552309588
"6274" 1254.6 103.769575789116 82.9054873121646
"6275" 1254.8 100.426373840779 82.7843233771901
"6276" 1255 96.6531015808646 83.6197843827633
"6277" 1255.2 93.3846752678465 85.4813195467293
"6278" 1255.4 89.7493728486898 87.2306158414664
"6279" 1255.6 86.4741834273984 89.3194079143486
"6280" 1255.8 82.6248430556937 90.2150166539887
"6281" 1256 78.5938167421264 90.0018764732772
"6282" 1256.2 75.1018271871082 88.8888149011405
"6283" 1256.4 72.7116666965035 86.5746204767911
"6284" 1256.6 71.4009894735155 83.0827096862462
"6285" 1256.8 70.0430817310261 80.5708048271475
"6286" 1257 68.629833947725 77.2054634291498
"6287" 1257.2 68.6734346856326 74.3989055904316
"6288" 1257.4 69.1998808604891 71.0207879249322
"6289" 1257.6 69.9677831331298 67.4612276483927
"6290" 1257.8 70.5643631673191 63.5453003178522
"6291" 1258 71.7032365322619 60.232211629855
"6292" 1258.2 73.1923145739918 56.8181552349118
"6293" 1258.4 74.990831369752 52.6503722431165
"6294" 1258.6 76.9345187549873 49.5269636621349
"6295" 1258.8 78.3995551161392 46.3880937536546
"6296" 1259 80.2054225167485 42.7980079560385
"6297" 1259.2 82.0653843568403 40.2465061845897
"6298" 1259.4 84.7140573584341 37.5672483669959
"6299" 1259.6 86.7341230696029 35.657608701629
"6300" 1259.8 88.6380938661569 35.0984678093152
"6301" 1260 91.2822913040903 34.1315878965897
"6302" 1260.2 93.9633260736895 33.3703387279239
"6303" 1260.4 95.0135680178606 32.028845980464
"6304" 1260.6 95.3992442783805 30.417496503392
"6305" 1260.8 95.2169616667581 29.9807166256777
"6306" 1261 94.9999354722466 30.0947863705272
"6307" 1261.2 94.7476809006663 28.6526778079297
"6308" 1261.4 94.0252954166787 27.3800451332935
"6309" 1261.6 93.3674875091639 26.1060144865957
"6310" 1261.8 92.2158757826235 24.3221577257424
"6311" 1262 90.0083329984826 21.553204877994
"6312" 1262.2 88.4608699764111 19.2991087233614
"6313" 1262.4 87.3904444273091 16.0201065942745
"6314" 1262.6 86.185514280224 14.5482978042107
"6315" 1262.8 86.9372737447322 14.167545132578
"6316" 1263 87.996952890607 14.6905997590511
"6317" 1263.2 89.4221018838503 15.3467815272475
"6318" 1263.4 91.6384950519606 15.296317372887
"6319" 1263.6 93.899770983203 14.7095322846446
"6320" 1263.8 93.9096193097656 15.9935023157609
"6321" 1264 95.2580722132091 18.054532376318
"6322" 1264.2 97.6040469492453 19.8988513062107
"6323" 1264.4 100.49498366968 20.6938186631441
"6324" 1264.6 103.261792672357 20.4554683535312
"6325" 1264.8 103.515482771522 20.5005852866788
"6326" 1265 103.471771600167 21.9849765653811
"6327" 1265.2 105.305609348403 23.2991056949959
"6328" 1265.4 108.080725177262 24.3142776764022
"6329" 1265.6 109.427087068372 23.9281142168084
"6330" 1265.8 108.832540299767 24.3508696076469
"6331" 1266 108.424796364441 26.2412815316337
"6332" 1266.2 108.583787592528 28.5342082657772
"6333" 1266.4 109.458760288122 31.1457879512772
"6334" 1266.6 111.200787374372 33.5224847077459
"6335" 1266.8 113.388930223265 35.2046206225672
"6336" 1267 116.131990957249 36.3300921123222
"6337" 1267.2 119.282661868152 37.4795511571736
"6338" 1267.4 118.996591476662 37.7993211313728
"6339" 1267.6 118.690484657482 39.1966870988675
"6340" 1267.8 119.527820815827 41.6862046309476
"6341" 1268 120.952745498113 44.791746787054
"6342" 1268.2 123.398690873358 47.397417784588
"6343" 1268.4 123.583345461635 49.1841833052921
"6344" 1268.6 124.04063984289 52.1206290806184
"6345" 1268.8 125.769669364378 54.8818565954297
"6346" 1269 125.825460723938 58.0620348564481
"6347" 1269.2 125.549990886112 61.6699768967875
"6348" 1269.4 125.221965336269 65.2387814889968
"6349" 1269.6 124.0196592531 67.5043624707931
"6350" 1269.8 123.404758413633 71.3114713567845
"6351" 1270 123.285735120683 76.257688546373
"6352" 1270.2 123.923743785615 80.26507226643
"6353" 1270.4 123.128593247866 82.5826706318078
"6354" 1270.6 120.864005509267 84.6776649820096
"6355" 1270.8 119.095913273782 88.1561092343567
"6356" 1271 116.079533257079 91.36146451324
"6357" 1271.2 113.941652069166 93.8339374316611
"6358" 1271.4 111.68154160272 97.4987935931075
"6359" 1271.6 109.172882175378 101.182358806428
"6360" 1271.8 107.392510715917 105.581404000537
"6361" 1272 107.566883015979 107.644461327497
"6362" 1272.2 107.008220093703 106.537606492535
"6363" 1272.4 105.674941714416 106.336761431233
"6364" 1272.6 103.473152416827 106.155424099535
"6365" 1272.8 100.850965213139 105.722732879676
"6366" 1273 97.959827459024 103.79392822814
"6367" 1273.2 95.2770761450591 102.106088281208
"6368" 1273.4 91.7648040131455 100.764653817966
"6369" 1273.6 88.7869718962862 99.0186635962004
"6370" 1273.8 85.9450995187174 96.1049611321361
"6371" 1274 84.5718238809586 93.0142416667012
"6372" 1274.2 84.2003669352071 89.6229407753633
"6373" 1274.4 84.5022231015913 86.1029538674616
"6374" 1274.6 85.2928406287714 82.2798091128267
"6375" 1274.8 87.066259707515 78.7452935892551
"6376" 1275 89.2486066526424 75.7956615038466
"6377" 1275.2 91.2906091565247 72.3079712120352
"6378" 1275.4 92.442621781394 68.7303616326946
"6379" 1275.6 93.7594764444663 65.4553023247736
"6380" 1275.8 96.1374835182678 62.5430357578609
"6381" 1276 98.8350344969758 59.4184382186244
"6382" 1276.2 100.818079703038 55.8607043443165
"6383" 1276.4 102.11483700878 52.1768440583829
"6384" 1276.6 102.922865954215 48.073913771917
"6385" 1276.8 102.989181958064 45.1471179152389
"6386" 1277 102.049054167761 43.5079184325464
"6387" 1277.2 102.047226866622 43.1009309323084
"6388" 1277.4 102.102655001184 42.8461426703084
"6389" 1277.6 103.539985713439 42.7354690190022
"6390" 1277.8 106.040903144899 42.1660172534322
"6391" 1278 108.58541783178 42.3930036197845
"6392" 1278.2 110.054533551619 42.6361015968222
"6393" 1278.4 110.852381957122 42.3445282794959
"6394" 1278.6 110.563838925199 41.4857325938922
"6395" 1278.8 109.843877846445 39.9412910790689
"6396" 1279 109.561031447683 37.8033046630232
"6397" 1279.2 108.636064564921 35.502862222494
"6398" 1279.4 107.340846608662 33.7938997772845
"6399" 1279.6 105.897947037146 31.0531672182797
"6400" 1279.8 104.99816903935 28.6547777111879
"6401" 1280 104.605655681531 28.43554348133
"6402" 1280.2 102.823220750497 28.3670034688397
"6403" 1280.4 99.8121053365364 27.7230357877052
"6404" 1280.6 95.9139100315219 27.1806456239022
"6405" 1280.8 92.2550591472627 25.5041651267733
"6406" 1281 87.4973415439653 25.2100176599959
"6407" 1281.2 82.614940262422 25.1567227362409
"6408" 1281.4 77.8905668464684 24.9274494278088
"6409" 1281.6 72.9136714535758 23.9490811675355
"6410" 1281.8 68.7342440962665 22.687969621083
"6411" 1282 63.8093953742878 21.390988946966
"6412" 1282.2 58.6453206866679 20.5104388001904
"6413" 1282.4 53.699884219386 21.1196248528637
"6414" 1282.6 48.6540966730591 21.6071523926522
"6415" 1282.8 44.1690924354477 21.4271889967516
"6416" 1283 39.2886532469815 23.2863388262642
"6417" 1283.2 34.6726833661125 25.5467085392224
"6418" 1283.4 31.0727055187874 27.791306621413
"6419" 1283.6 28.0167316330948 31.1347634591714
"6420" 1283.8 24.4343007319704 34.6167643350151
"6421" 1284 22.2180284333722 38.9262608184798
"6422" 1284.2 18.3257705616745 41.9644895377387
"6423" 1284.4 14.3296421169267 43.5507914574022
"6424" 1284.6 11.5098996353143 43.1160754021341
"6425" 1284.8 11.2674671148883 42.8330958085012
"6426" 1285 10.3903133574791 41.6653583186022
"6427" 1285.2 10.1724274612887 41.500785900392
"6428" 1285.4 9.80992519200057 42.3134420786469
"6429" 1285.6 9.35135722445616 43.7194013366669
"6430" 1285.8 7.80659561734179 45.4486068294956
"6431" 1286 6.04505577964693 47.8030009651049
"6432" 1286.2 5.38077419786315 50.0375628845373
"6433" 1286.4 3.88371261807272 53.5130125016022
"6434" 1286.6 3.01476308170629 56.0247009012059
"6435" 1286.8 1.82652532213342 58.8346440927806
"6436" 1287 2.5780893421264 59.6808483517099
"6437" 1287.2 2.6869562558825 62.3747352545215
"6438" 1287.4 2.11324333722501 65.0386864738624
"6439" 1287.6 2.71115986039732 67.1829380273602
"6440" 1287.8 2.41688077493731 70.470151292556
"6441" 1288 2.46236026996296 73.5374099850945
"6442" 1288.2 2.76724651524876 75.9846782748418
"6443" 1288.4 2.98819927611343 76.9025749532022
"6444" 1288.6 3.01626355328323 78.6072402130143
"6445" 1288.8 3.67580707539446 79.9264766187924
"6446" 1289 4.4572858339091 82.2021708028022
"6447" 1289.2 5.1221119087927 85.1314004444514
"6448" 1289.4 5.89551617206959 87.477144257335
"6449" 1289.6 6.96926009844547 89.2852844864022
"6450" 1289.8 7.2381945279591 90.6165531553522
"6451" 1290 8.06866111456117 91.8279028861129
"6452" 1290.2 8.47116547252221 92.843966440894
"6453" 1290.4 9.25056787052682 93.769763372007
"6454" 1290.6 10.2724889800091 95.3301360023522
"6455" 1290.8 10.310821697245 96.5140847916073
"6456" 1291 10.9293123745747 97.4544331367772
"6457" 1291.2 11.8896622774381 98.4453334541118
"6458" 1291.4 12.2723824260774 99.5638158363534
"6459" 1291.6 12.9839209339623 100.436380436999
"6460" 1291.8 13.8756344587691 102.004314525442
"6461" 1292 15.1526986790891 103.780698288106
"6462" 1292.2 16.116650498452 105.006326890521
"6463" 1292.4 17.0053981254462 106.320140019555
"6464" 1292.6 18.2613799500948 107.099230471236
"6465" 1292.8 18.5600131648805 107.984923001045
"6466" 1293 18.7398993955164 107.76986217711
"6467" 1293.2 19.3171539417615 108.075918808902
"6468" 1293.4 19.8559879029462 109.004663118773
"6469" 1293.6 20.6866436338091 109.762552871007
"6470" 1293.8 21.0115495654381 110.311480333547
"6471" 1294 21.6516870480669 110.812902092105
"6472" 1294.2 22.3042583128811 112.041952895194
"6473" 1294.4 23.9040534912044 112.328808926356
"6474" 1294.6 25.8633735966696 113.765696217867
"6475" 1294.8 27.60004369015 115.317117027789
"6476" 1295 29.374582871691 116.399169218134
"6477" 1295.2 31.1230886136888 117.828274784665
"6478" 1295.4 32.7331054721602 119.002153609288
"6479" 1295.6 34.7731239709951 120.496846581402
"6480" 1295.8 36.7143145440752 121.203678534047
"6481" 1296 37.670311344063 121.932480442287
"6482" 1296.2 38.5352570872138 122.474488805497
"6483" 1296.4 41.5423186032731 123.235310821378
"6484" 1296.6 44.2847005961186 124.261039833093
"6485" 1296.8 47.4687201890296 125.351867006914
"6486" 1297 49.6085329878878 125.74909595082
"6487" 1297.2 51.910405313071 126.07185640945
"6488" 1297.4 55.2146070261944 126.701567289615
"6489" 1297.6 57.7811400665998 126.931731524007
"6490" 1297.8 60.1475771998783 127.109581935156
"6491" 1298 62.6898221400689 127.199583458111
"6492" 1298.2 64.8166004206934 126.391720461311
"6493" 1298.4 68.4303678046553 125.821267953966
"6494" 1298.6 72.1363127886872 125.204215080549
"6495" 1298.8 75.311674183665 124.151330763055
"6496" 1299 78.2167282342636 124.003870138105
"6497" 1299.2 82.3860757068091 124.194383554329
"6498" 1299.4 83.6777250585652 122.364258111427
"6499" 1299.6 86.0696711637341 120.066891389277
"6500" 1299.8 89.1377970991808 118.016606862818
"6501" 1300 92.383002794682 114.998386334089
"6502" 1300.2 96.4959490154384 112.703840085057
"6503" 1300.4 100.054859524271 109.74674183471
"6504" 1300.6 103.703819610125 106.567304099692
"6505" 1300.8 106.951718480305 103.737559851948
"6506" 1301 110.331385521632 101.599674689172
"6507" 1301.2 114.494599194912 99.3853525133765
"6508" 1301.4 115.198410191889 98.0213652042694
"6509" 1301.6 115.299552061756 95.2392838720864
"6510" 1301.8 115.371142631182 91.4533009703294
"6511" 1302 116.727982155745 87.4515102520994
"6512" 1302.2 118.798760884855 83.9625260675295
"6513" 1302.4 121.132012600983 81.844999734604
"6514" 1302.6 123.787974954756 80.0525624660337
"6515" 1302.8 123.334783845898 78.9663598754022
"6516" 1303 122.76109583023 77.8231651735338
"6517" 1303.2 122.696130008066 75.1590952746593
"6518" 1303.4 122.636521769669 71.6870354180751
"6519" 1303.6 121.5871559763 67.7545182189385
"6520" 1303.8 119.852298291084 63.367006972127
"6521" 1304 117.704330948038 59.6363458147692
"6522" 1304.2 115.769068163314 55.8741283130352
"6523" 1304.4 114.516797519865 52.1145080412911
"6524" 1304.6 115.46475758179 48.4846351851031
"6525" 1304.8 116.156120720259 46.3826811767875
"6526" 1305 115.090058880129 46.0949635687323
"6527" 1305.2 112.431779241963 45.5768481177291
"6528" 1305.4 108.503440086544 44.7460481570787
"6529" 1305.6 104.937408168809 43.3423283339476
"6530" 1305.8 101.163682413741 41.6423531648488
"6531" 1306 97.1101637380903 40.3539949826209
"6532" 1306.2 92.3747429887596 38.7728808808873
"6533" 1306.4 89.4033098620336 35.8499462324634
"6534" 1306.6 87.7325152006091 32.6981524870548
"6535" 1306.8 87.0941465651317 29.0771743805635
"6536" 1307 87.464807638896 25.9676319417717
"6537" 1307.2 88.6298312870917 24.5967603147065
"6538" 1307.4 88.2738140067102 24.4024736132483
"6539" 1307.6 86.398934939483 24.8044681369891
"6540" 1307.8 83.7254004276662 26.1075950589406
"6541" 1308 80.1070274003035 27.4747972409864
"6542" 1308.2 76.2161324995091 29.1382687702688
"6543" 1308.4 72.2600799629048 31.0797191865298
"6544" 1308.6 67.8776976277768 32.6401005604667
"6545" 1308.8 63.6715370646301 35.1159589943495
"6546" 1309 59.1737369195917 37.7571279345326
"6547" 1309.2 54.8186437021795 38.3606601944392
"6548" 1309.4 50.1270877044914 37.6636838507198
"6549" 1309.6 45.7901507185561 35.1397090733058
"6550" 1309.8 42.4647126619125 32.3928227422298
"6551" 1310 39.926486361947 29.8888691329194
"6552" 1310.2 39.7222487035591 28.3453919644736
"6553" 1310.4 39.1297277389676 24.9388196356949
"6554" 1310.6 39.0976528100891 21.7714908216422
"6555" 1310.8 38.5503395728091 18.5069696071583
"6556" 1311 37.9343500576712 14.526894094747
"6557" 1311.2 38.8483557768205 14.0822127001749
"6558" 1311.4 38.221247094431 14.0419606743046
"6559" 1311.6 36.9521775931344 14.2992571369444
"6560" 1311.8 35.9934469239 16.3014763686181
"6561" 1312 34.2320967452067 17.1541135665829
"6562" 1312.2 31.4886512603659 18.9029224300613
"6563" 1312.4 28.1361849190091 20.3947849126355
"6564" 1312.6 25.6276659148091 22.7943339065401
"6565" 1312.8 22.8710516244794 26.7543652624791
"6566" 1313 19.513712786293 31.0949330360796
"6567" 1313.2 16.283752492324 35.4316229302042
"6568" 1313.4 13.3587275124491 40.3582945345422
"6569" 1313.6 11.3441749939787 45.2490007215361
"6570" 1313.8 8.14404861280909 50.4971240740337
"6571" 1314 6.67374441178276 54.9358037962443
"6572" 1314.2 7.91177833464242 59.1318014238744
"6573" 1314.4 10.1835777274252 63.0170696532414
"6574" 1314.6 13.0255803245395 67.78004739855
"6575" 1314.8 16.882580723835 70.5682312568074
"6576" 1315 20.6571547740418 73.5499128573677
"6577" 1315.2 24.7181920334162 76.5538335195897
"6578" 1315.4 27.5043041849966 80.7032423578754
"6579" 1315.6 30.5134630947065 83.5362160105048
"6580" 1315.8 32.0211315586305 87.6541846305629
"6581" 1316 34.8629099892828 91.5146817789022
"6582" 1316.2 38.0793019457578 95.0898837373509
"6583" 1316.4 40.7944560469221 98.8631075874978
"6584" 1316.6 42.1105257047082 102.258448285485
"6585" 1316.8 44.8116350139144 105.407347012165
"6586" 1317 47.9432394541482 107.66991925228
"6587" 1317.2 52.1945184400294 108.125580927767
"6588" 1317.4 56.6768936345941 107.91221139757
"6589" 1317.6 61.2900870856296 106.761146046659
"6590" 1317.8 65.2384699534613 105.719127385402
"6591" 1318 68.7141665747229 102.8494647621
"6592" 1318.2 71.4508965881216 100.576726793875
"6593" 1318.4 75.3761238421394 98.3735116667325
"6594" 1318.6 77.9484008099442 95.4002027744022
"6595" 1318.8 79.0167299517821 92.6526212463481
"6596" 1319 81.4117738320215 89.1297058131455
"6597" 1319.2 83.7867358690869 86.5286170405966
"6598" 1319.4 87.8728519281168 85.2135720686714
"6599" 1319.6 91.9582985919818 83.4726377274113
"6600" 1319.8 95.9622178985986 82.7278392170337
"6601" 1320 98.8342666613455 82.2496540698113
"6602" 1320.2 99.8362269652996 81.7894618916191
"6603" 1320.4 102.319494736396 81.3329508474407
"6604" 1320.6 105.02824457262 81.7642234317041
"6605" 1320.8 107.839721185901 82.9599905692279
"6606" 1321 109.638498802853 84.6788028999774
"6607" 1321.2 110.489471326402 84.6788028999774
"6608" 1321.4 111.391706504531 83.4251544604022
"6609" 1321.6 112.425984557269 81.0459829868616
"6610" 1321.8 113.55700864449 77.9111306133137
"6611" 1322 114.473615412458 74.6934918599698
"6612" 1322.2 114.634194275668 71.8274812137041
"6613" 1322.4 114.383336858867 68.2689277021041
"6614" 1322.6 113.250696787897 65.1291091170787
"6615" 1322.8 111.812224484727 61.6569718578931
"6616" 1323 111.868253902338 57.7177682018434
"6617" 1323.2 110.617472243976 53.5370758374577
"6618" 1323.4 109.05127213403 50.0821905582868
"6619" 1323.6 106.812462778009 46.9649541682022
"6620" 1323.8 103.98482114463 45.2297499574682
"6621" 1324 100.827884782994 43.0189518813827
"6622" 1324.2 97.5613487534291 40.3582945345422
"6623" 1324.4 94.7687670941198 39.1748648993633
"6624" 1324.6 91.710930158105 37.0510908961777
"6625" 1324.8 89.7880111829303 35.1775226653113
"6626" 1325 90.3170499322091 33.9282880958689
"6627" 1325.2 91.068018491908 33.7428433059077
"6628" 1325.4 91.155147382404 34.4880697330984
"6629" 1325.6 91.1056086867761 34.4022129289956
"6630" 1325.8 91.0826369010234 34.3238165406879
"6631" 1326 91.1191469178781 34.2334482901263
"6632" 1326.2 91.1194381658758 34.1958157709688
"6633" 1326.4 91.1735527211696 34.1888041560068
"6634" 1326.6 91.2142025830618 34.1166260858747
"6635" 1326.8 91.2619431018672 34.1265884176115
"6636" 1327 91.2575235828324 34.1132564736696
"6637" 1327.2 91.3812701158091 34.1443643428673
"6638" 1327.4 91.7613487528091 34.0956270532923
"6639" 1327.6 91.8246951923091 34.1618440027022
"6640" 1327.8 91.8078028084424 34.0641751689355
"6641" 1328 91.8040542176406 34.0534874216157
"6642" 1328.2 91.7820052004721 34.0474662285652
"6643" 1328.4 91.7905855710399 34.0158307294791
"6644" 1328.6 91.7696113318743 34.0765453236848
"6645" 1328.8 91.7951335205424 34.0599286979022
"6646" 1329 91.8296774965394 34.1050176319078
"6647" 1329.2 91.7494712954028 34.1156636302147
"6648" 1329.4 91.7112284929849 33.9822322773472
"6649" 1329.6 91.7035106993526 34.0225412898913
"6650" 1329.8 91.7173396474722 34.0458482939495
"6651" 1330 91.649325575588 34.1705604432443
"6652" 1330.2 91.6208849087004 34.1180868881413
"6653" 1330.4 91.5288300572326 34.1116357275434
"6654" 1330.6 91.5079629948091 34.0769145820355
"6655" 1330.8 91.4387238632626 34.1443643428673
"6656" 1331 91.4101891425374 33.9269956916413
"6657" 1331.2 91.221882300293 33.9880126562086
"6658" 1331.4 90.1170955188308 33.632050584
"6659" 1331.6 88.8282166450515 33.1739604232204
"6660" 1331.8 86.7960661332772 32.0189120884766
"6661" 1332 84.4131617708091 30.7118516925584
"6662" 1332.2 81.8063598059303 28.545306996887
"6663" 1332.4 79.9228994171986 25.1711708312338
"6664" 1332.6 79.0057426275564 21.8741900903253
"6665" 1332.8 79.2889856538634 19.312673315837
"6666" 1333 80.469335053551 18.6555125671441
"6667" 1333.2 82.3928146897346 18.2278197793703
"6668" 1333.4 84.7259348158403 16.9134748786209
"6669" 1333.6 86.4402478348091 17.0400727963022
"6670" 1333.8 88.1384715320431 18.565278700849
"6671" 1334 91.3353265443036 19.1947135328088
"6672" 1334.2 94.0745155113252 20.3773880796925
"6673" 1334.4 97.9601570387266 21.4341196425568
"6674" 1334.6 100.081765871483 22.179041263337
"6675" 1334.8 99.9686718205278 23.5538939569959
"6676" 1335 100.727935092357 25.8347882722086
"6677" 1335.2 102.898444647403 28.7093751959022
"6678" 1335.4 105.428822972203 31.3711404481598
"6679" 1335.6 108.244350867605 33.708944867596
"6680" 1335.8 111.145359239809 35.5275090870222
"6681" 1336 112.335005373619 38.4206298020322
"6682" 1336.2 111.700858786194 41.2662717043733
"6683" 1336.4 111.517601203881 44.9994071944434
"6684" 1336.6 110.629538232452 48.4307666387695
"6685" 1336.8 110.986685634071 52.6736954404701
"6686" 1337 112.760693447059 56.008117553045
"6687" 1337.2 116.137545952713 59.0818509472964
"6688" 1337.4 118.847134529564 61.1219165076931
"6689" 1337.6 119.164642165027 63.5731126009071
"6690" 1337.8 117.88695607387 66.0763900751295
"6691" 1338 116.133891350434 68.8238271380945
"6692" 1338.2 114.811164411622 72.6478490976732
"6693" 1338.4 113.600461786917 77.09332184124
"6694" 1338.6 113.425831061809 81.5919529153122
"6695" 1338.8 112.214330406372 85.6647887812861
"6696" 1339 109.847354837979 88.7841207823739
"6697" 1339.2 106.527045235507 89.5809350168361
"6698" 1339.4 102.635217567552 90.9559675186593
"6699" 1339.6 98.240446265781 91.3676427585424
"6700" 1339.8 93.8693774895035 92.6612289579022
"6701" 1340 89.5819987700109 92.8651764428517
"6702" 1340.2 85.1010922633231 93.139254598991
"6703" 1340.4 82.2664213210869 94.4942889539577
"6704" 1340.6 80.0226368667029 97.0912753098004
"6705" 1340.8 77.7872426036689 101.007925737112
"6706" 1341 75.2672465229987 104.93169986879
"6707" 1341.2 73.8365687471484 109.31914903375
"6708" 1341.4 73.1269377998924 113.748496364263
"6709" 1341.6 73.4542277373091 117.021817785791
"6710" 1341.8 73.9627113192415 117.139839075321
"6711" 1342 74.5244491625459 117.553371659876
"6712" 1342.2 74.8949233659375 117.703525727365
"6713" 1342.4 75.0917051689861 117.746035257154
"6714" 1342.6 73.7161738249713 116.943583251889
"6715" 1342.8 71.9039069811249 116.799064305271
"6716" 1343 68.6000965901365 116.602870223225
"6717" 1343.2 65.1728119591037 116.215493821724
"6718" 1343.4 61.1770029358361 116.561400858889
"6719" 1343.6 57.9703919995246 117.547013513592
"6720" 1343.8 56.137311591888 118.609401956323
"6721" 1344 55.3191300804513 117.710538248338
"6722" 1344.2 54.0502131115196 115.746386485955
"6723" 1344.4 51.8637482781923 113.852111580365
"6724" 1344.6 48.5457409212828 112.16929338656
"6725" 1344.8 44.1670572084758 111.770348607902
"6726" 1345 39.7182175665 112.05640633842
"6727" 1345.2 36.2932059127301 112.89007596985
"6728" 1345.4 36.1889250781146 112.609026636986
"6729" 1345.6 35.5197125462038 110.586924180455
"6730" 1345.8 32.8238214420091 108.849838154727
"6731" 1346 29.6552218917587 105.879708222797
"6732" 1346.2 26.0620414999519 102.600647523192
"6733" 1346.4 22.393720960335 99.5185475265574
"6734" 1346.6 18.8772094388604 96.7852056345047
"6735" 1346.8 17.3478494001625 92.523950799497
"6736" 1347 15.6903962517065 88.3412613105304
"6737" 1347.2 13.2986688055116 83.9884260313526
"6738" 1347.4 11.0161210958787 79.47482862435
"6739" 1347.6 8.34526671475026 74.5953494815114
"6740" 1347.8 7.42800760917515 69.3981506792236
"6741" 1348 8.54240026120334 64.2449880834983
"6742" 1348.2 9.2842845238091 59.3500449001125
"6743" 1348.4 10.4984246142258 53.6432376132911
"6744" 1348.6 10.9421513404377 48.6793151882308
"6745" 1348.8 10.9857580483231 45.7557814631218
"6746" 1349 12.3751126850732 45.7237026729493
"6747" 1349.2 15.5311215279675 45.2397096891745
"6748" 1349.4 20.0992493766273 44.8285931956143
"6749" 1349.6 24.0955963574173 43.1200154268042
"6750" 1349.8 29.0568198397424 42.3830119232355
"6751" 1350 33.7084682405917 42.3640874327609
"6752" 1350.2 38.9508525451317 42.4206822307893
"6753" 1350.4 43.9519277315856 42.7759353900257
"6754" 1350.6 48.2488978962574 41.279661604747
"6755" 1350.8 51.8083767340444 39.0889993634375
"6756" 1351 54.898140482844 35.5975462325301
"6757" 1351.2 57.5913522654432 31.4452418384753
"6758" 1351.4 59.2867228844835 26.8562349879836
"6759" 1351.6 60.4091802757295 21.9734105192772
"6760" 1351.8 61.0945544573372 17.4006411288741
"6761" 1352 60.5233563047856 12.8847759939786
"6762" 1352.2 60.7603465137385 8.95504174124924
"6763" 1352.4 61.3339423129758 9.49834024110218
"6764" 1352.6 63.3055712376333 10.6817057238967
"6765" 1352.8 66.1837841128773 10.8249763961976
"6766" 1353 70.8368067690325 10.6451584714447
"6767" 1353.2 72.5425898471134 12.0138204408261
"6768" 1353.4 75.5631659422361 13.9953530654022
"6769" 1353.6 78.8553818480838 17.4223951828527
"6770" 1353.8 82.3362526645057 20.3679224048628
"6771" 1354 85.5790058169261 22.919718518966
"6772" 1354.2 88.9086237020675 25.9890095108966
"6773" 1354.4 92.5256373163417 27.9533187227935
"6774" 1354.6 96.6001993571962 28.4402037255635
"6775" 1354.8 101.235010949522 28.9085979326788
"6776" 1355 103.942496442544 29.8896443507551
"6777" 1355.2 104.382438274929 32.1407084200109
"6778" 1355.4 103.985834479798 35.9749948193478
"6779" 1355.6 104.072761922438 39.6488536924434
"6780" 1355.8 105.346337659443 43.5671887217883
"6781" 1356 107.958841374052 47.2336399717658
"6782" 1356.2 110.454639409107 50.739985253931
"6783" 1356.4 112.651194601638 54.1572628212308
"6784" 1356.6 115.298070273698 57.5499909639577
"6785" 1356.8 116.69245286089 61.4617176590779
"6786" 1357 116.870725617164 64.832560105184
"6787" 1357.2 116.639223174627 69.4256975919658
"6788" 1357.4 117.461904207095 74.4020101532879
"6789" 1357.6 116.505533662547 78.8913521160283
"6790" 1357.8 115.606100334055 82.8125045031385
"6791" 1358 113.89741011142 87.9193363040133
"6792" 1358.2 111.884401033976 91.9464063339577
"6793" 1358.4 109.048016215636 94.260604366184
"6794" 1358.6 106.131110799387 96.5116873485398
"6795" 1358.8 102.29196786969 99.0887888059251
"6796" 1359 97.9590274282145 101.188028023348
"6797" 1359.2 94.5239573643369 103.277406541236
"6798" 1359.4 91.0044965104352 106.131219704811
"6799" 1359.6 89.7411109525388 109.754422561943
"6800" 1359.8 90.276555572753 111.373283722963
"6801" 1360 89.6175718792038 110.21479921885
"6802" 1360.2 87.8409079970869 109.371092474069
"6803" 1360.4 85.2461954796321 108.147507546234
"6804" 1360.6 82.1719311060215 106.716860181287
"6805" 1360.8 79.1780310207019 106.108134463991
"6806" 1361 75.3025863470055 103.780916678045
"6807" 1361.2 71.2679195415929 102.048799178754
"6808" 1361.4 70.2035551840196 100.050088555902
"6809" 1361.6 69.7302419178533 100.287402401703
"6810" 1361.8 67.6580285230591 100.754295002263
"6811" 1362 64.2338015434202 99.7634517611522
"6812" 1362.2 59.9591326169182 98.3708022836294
"6813" 1362.4 55.9651495353522 95.4430335598246
"6814" 1362.6 53.0560930583137 92.3497561513747
"6815" 1362.8 50.1239052760523 88.3900824847805
"6816" 1363 46.7457851831216 86.6065953926075
"6817" 1363.2 43.6413928947301 83.3916296890864
"6818" 1363.4 39.8583579451875 80.0406022773481
"6819" 1363.6 37.2790420628436 76.2877884486005
"6820" 1363.8 35.2519180099743 75.4801917862109
"6821" 1364 31.5888992740722 74.4639830876916
"6822" 1364.2 27.2516382729 73.7721537159931
"6823" 1364.4 23.0752412749556 73.4280098527039
"6824" 1364.6 19.9690813794729 75.1082945115832
"6825" 1364.8 17.4428690594125 77.1345201296435
"6826" 1365 13.3732971935341 80.1129070544022
"6827" 1365.2 11.9867080529871 82.3962849108852
"6828" 1365.4 13.4086089071231 84.218998880022
"6829" 1365.6 14.2456681603626 87.4869798336254
"6830" 1365.8 15.5895176268984 91.5613171304289
"6831" 1366 17.8921310322599 95.3814069190087
"6832" 1366.2 21.4653413291262 98.9952030077437
"6833" 1366.4 25.7618113161032 102.231311597184
"6834" 1366.6 30.6253665890459 104.65303965756
"6835" 1366.8 35.6753857801168 106.55862204353
"6836" 1367 39.8553883441011 109.635651377384
"6837" 1367.2 43.9435243702401 113.356185893799
"6838" 1367.4 48.9477449985379 116.540071241445
"6839" 1367.6 53.1737040811142 117.60564757447
"6840" 1367.8 56.4437807964439 116.559814045976
"6841" 1368 61.1716865205722 114.760758209271
"6842" 1368.2 65.7916766490054 113.287767486028
"6843" 1368.4 70.3861298312604 111.959185041022
"6844" 1368.6 74.9632304211127 111.216411627572
"6845" 1368.8 79.7188572015459 110.737785651376
"6846" 1369 85.10501505787 109.816787303393
"6847" 1369.2 90.161713445783 110.720731745967
"6848" 1369.4 93.031701674674 109.695890123375
"6849" 1369.6 95.6537612228002 106.83496347925
"6850" 1369.8 97.6666446128646 102.743058936208
"6851" 1370 100.078962496443 98.3894150625093
"6852" 1370.2 103.360785674587 93.8927055575688
"6853" 1370.4 107.358393911155 89.7751728265203
"6854" 1370.6 110.615341323993 85.7825302606499
"6855" 1370.8 112.624584205431 81.5073563261589
"6856" 1371 116.441121582009 77.6996982300308
"6857" 1371.2 117.884967928041 76.9701393405361
"6858" 1371.4 117.890899013593 76.384046409186
"6859" 1371.6 117.141366148744 73.8836912283087
"6860" 1371.8 115.293953419139 70.8107318285531
"6861" 1372 112.831958191497 67.6988039674915
"6862" 1372.2 110.269368476438 64.1267635300593
"6863" 1372.4 107.724651506809 59.9471654943434
"6864" 1372.6 105.824258321809 54.7209946073274
"6865" 1372.8 105.481811233027 49.9242819914913
"6866" 1373 105.09544773952 45.5313105249073
"6867" 1373.2 106.755823608574 43.0749369092551
"6868" 1373.4 108.684073308945 40.9299355002274
"6869" 1373.6 109.256255519274 41.504917393224
"6870" 1373.8 109.869903044492 42.6075849105753
"6871" 1374 110.772806912453 42.4698333359467
"6872" 1374.2 112.654495004368 41.6548670372257
"6873" 1374.4 113.179483797087 40.1783857117633
"6874" 1374.6 112.581617935396 38.9695025156714
"6875" 1374.8 111.401330566768 37.8037562211675
"6876" 1375 110.175770880115 34.7696959991879
"6877" 1375.2 107.623046326621 31.7308864910556
"6878" 1375.4 106.014297640309 28.182899450443
"6879" 1375.6 103.612200654469 24.2493066695922
"6880" 1375.8 101.236166203738 22.184975772545
"6881" 1376 97.5931803392779 21.0259166699647
"6882" 1376.2 93.2189699173864 19.1292052105465
"6883" 1376.4 88.4006534361775 17.632120257739
"6884" 1376.6 83.7196849594407 14.3373057328232
"6885" 1376.8 79.513508593156 11.2888777517083
"6886" 1377 76.6136314073716 7.92820757652718
"6887" 1377.2 77.1137028191937 7.76284019494064
"6888" 1377.4 76.8576591686273 8.60233485306885
"6889" 1377.6 75.4819806059354 10.2298507512127
"6890" 1377.8 72.6838532956478 12.1501929099506
"6891" 1378 69.1738183253805 14.3424370753716
"6892" 1378.2 64.8930238287134 16.6299721150192
"6893" 1378.4 60.9930781385234 17.439544392795
"6894" 1378.6 56.320188934772 16.8404886577355
"6895" 1378.8 51.8774558830014 15.7445724795176
"6896" 1379 47.3766101431424 13.9292968493281
"6897" 1379.2 43.6791654156209 10.6905994318139
"6898" 1379.4 42.2291253926609 10.5934579375874
"6899" 1379.6 40.7483847024477 12.6093663148841
"6900" 1379.8 39.0427141707409 14.9812099200726
"6901" 1380 36.4052980697401 18.6430423963677
"6902" 1380.2 33.2714696144758 22.4882951320688
"6903" 1380.4 29.2962510197656 25.7890032146087
"6904" 1380.6 24.9195194016617 29.5240271388759
"6905" 1380.8 21.0823956166648 33.4157346643403
"6906" 1381 18.97817134472 38.239339124323
"6907" 1381.2 17.3679940533369 43.5154041987911
"6908" 1381.4 16.4177974608369 48.9402709438744
"6909" 1381.6 16.5761635595869 54.0855783459299
"6910" 1381.8 16.5754597102591 58.7552809922522
"6911" 1382 15.2086295170476 64.0857903718059
"6912" 1382.2 15.210206229383 69.1791672894456
"6913" 1382.4 16.0496842624091 74.3137046562718
"6914" 1382.6 17.8013510242352 79.481475274663
"6915" 1382.8 20.2415942896296 83.8106033695817
"6916" 1383 22.0085100439064 88.3315195764376
"6917" 1383.2 24.1998029271604 93.682103548213
"6918" 1383.4 27.2140810953308 98.4942184951239
"6919" 1383.6 31.7316638543219 101.417125577018
"6920" 1383.8 36.3657434430253 102.689212918375
"6921" 1384 41.1671641709153 102.621082500553
"6922" 1384.2 46.465738710332 102.198841857219
"6923" 1384.4 52.2259992097714 101.817982581383
"6924" 1384.6 56.6441748699926 99.9197725411637
"6925" 1384.8 60.9045942230313 96.8298480222911
"6926" 1385 63.7279811751604 94.0229689257535
"6927" 1385.2 65.5359227998091 90.0531236577931
"6928" 1385.4 68.6422018422 86.9643950452749
"6929" 1385.6 71.0013128300035 82.9863524536244
"6930" 1385.8 72.7745375621334 79.0558800755643
"6931" 1386 74.1193653520591 74.3589388042355
"6932" 1386.2 74.2519008638285 70.7438726628973
"6933" 1386.4 74.1425111664918 66.8724920353733
"6934" 1386.6 76.3787216942258 64.9565441912633
"6935" 1386.8 79.763772154677 62.2296554574211
"6936" 1387 81.7154170721027 58.296954309026
"6937" 1387.2 83.1356752408924 54.7791686147077
"6938" 1387.4 84.0020075219789 52.2244088482229
"6939" 1387.6 84.4861061556879 49.4340840526749
"6940" 1387.8 83.9226972590368 46.6435677862339
"6941" 1388 83.8595138895791 45.3648838828422
"6942" 1388.2 85.9849061013735 45.6294600503527
"6943" 1388.4 88.2074175800359 47.1388405903094
"6944" 1388.6 90.4006672323491 50.3065022243322
"6945" 1388.8 92.7617444105732 53.1293879108927
"6946" 1389 95.4071516009256 55.9463640873245
"6947" 1389.2 98.7574864958179 59.8301830648358
"6948" 1389.4 102.640203325054 63.6790641554022
"6949" 1389.6 106.156827129184 66.9071404391343
"6950" 1389.8 109.248485301448 70.4486467277077
"6951" 1390 112.910771226622 73.5908037869442
"6952" 1390.2 114.089241046391 77.3403475124567
"6953" 1390.4 115.098855776461 81.1707333207414
"6954" 1390.6 116.667057216226 83.8462628378744
"6955" 1390.8 117.994014298895 83.6581037285165
"6956" 1391 119.472536650445 82.6943753998476
"6957" 1391.2 121.121518511923 81.5833993093736
"6958" 1391.4 121.448073361207 81.2112176206934
"6959" 1391.6 121.440373859319 80.8037752263637
"6960" 1391.8 121.830186717342 80.7522589081125
"6961" 1392 122.730586373271 80.3003927566286
"6962" 1392.2 122.338019791464 79.6944832275832
"6963" 1392.4 122.381433946122 78.7513822793397
"6964" 1392.6 122.705804154579 78.0193592555792
"6965" 1392.8 124.358875680905 76.6699421922457
"6966" 1393 124.223369384235 75.6895612710717
"6967" 1393.2 124.684827177151 74.8662803434811
"6968" 1393.4 125.008048812532 73.789835855929
"6969" 1393.6 125.145473207913 72.9046147899065
"6970" 1393.8 125.30581111388 71.6169586365615
"6971" 1394 125.995574556881 69.8008071289915
"6972" 1394.2 126.100930561763 68.8087232467691
"6973" 1394.4 125.786947093971 67.3149615158346
"6974" 1394.6 125.903367577377 65.3833910431049
"6975" 1394.8 126.330908486615 63.4242758934022
"6976" 1395 126.119087884863 61.8989894060238
"6977" 1395.2 126.348504719809 61.2207017355643
"6978" 1395.4 126.365174835467 60.6014901486127
"6979" 1395.6 126.002978686173 59.6418283311658
"6980" 1395.8 125.563247913177 57.5605403731286
"6981" 1396 125.5399738011 56.0493138369658
"6982" 1396.2 125.756872879196 54.7626768168267
"6983" 1396.4 125.1218873004 54.3016979853385
"6984" 1396.6 124.599470284057 52.6938569654553
"6985" 1396.8 124.400173688701 50.6263303548346
"6986" 1397 124.106744610837 48.8730351525133
"6987" 1397.2 124.299385111635 48.5712279938544
"6988" 1397.4 124.680381812976 48.5333174698466
"6989" 1397.6 124.549918312577 49.8522511515093
"6990" 1397.8 124.521337694231 50.6883690538884
"6991" 1398 123.946945898411 51.036605880765
"6992" 1398.2 122.642738009059 50.9484368575401
"6993" 1398.4 121.260038139973 50.3718685922384
"6994" 1398.6 119.496998670526 49.3658262157916
"6995" 1398.8 117.425537092295 48.5132095696265
"6996" 1399 115.17279800802 47.6870100776682
"6997" 1399.2 112.644360967043 46.5344334413835
"6998" 1399.4 109.783718297547 44.7443384128876
"6999" 1399.6 106.609754171609 42.568036732545
"7000" 1399.8 103.920175052955 40.2286493616158
"7001" 1400 102.273018531658 36.9726217839476
"7002" 1400.2 100.841427390739 33.4407932212422
"7003" 1400.4 99.3097104836291 29.4622745101122
"7004" 1400.6 98.0609499915963 25.7657576157745
"7005" 1400.8 98.7685431987772 24.6436050576043
"7006" 1401 99.4088650643146 24.7636569736659
"7007" 1401.2 100.55690589793 23.8471658627355
"7008" 1401.4 101.708659343385 21.7239303460688
"7009" 1401.6 101.691403247904 20.1625699966548
"7010" 1401.8 101.036051162902 19.64534844233
"7011" 1402 100.405072594261 18.766468745757
"7012" 1402.2 99.2425005385121 16.803069259521
"7013" 1402.4 97.8350806351655 14.544030758323
"7014" 1402.6 96.0006873962706 13.0582712364118
"7015" 1402.8 94.2600835544725 12.0541692276893
"7016" 1403 90.6700338544923 10.0335217241051
"7017" 1403.2 87.7645218226723 7.36549428999165
"7018" 1403.4 86.0321634035038 6.68561192770744
"7019" 1403.6 84.6747212629381 6.65580732456347
"7020" 1403.8 82.1653848853252 6.81607736033766
"7021" 1404 77.5868943664287 6.36416767473913
"7022" 1404.2 74.5311172088091 6.10487907658967
"7023" 1404.4 71.0589404937153 5.59132148599592
"7024" 1404.6 66.5037519063967 4.25955210557743
"7025" 1404.8 64.1411059149695 2.00347911145878
"7026" 1405 64.1707423893601 2.88476492604503
"7027" 1405.2 63.4997872444519 3.35664318678993
"7028" 1405.4 61.693823534483 4.18323554077174
"7029" 1405.6 59.2481001311787 5.06807086369565
"7030" 1405.8 55.809910520367 6.52067005283376
"7031" 1406 51.5101948366026 7.28223624922827
"7032" 1406.2 47.058605928785 8.84740227776362
"7033" 1406.4 42.1357480485091 9.37519258113551
"7034" 1406.6 38.7234865074424 10.6831056594022
"7035" 1406.8 36.4979149330091 12.5345670299355
"7036" 1407 32.9986291447192 15.2707257701325
"7037" 1407.2 31.0313926234613 18.739399726337
"7038" 1407.4 29.5389402606812 22.8877596746231
"7039" 1407.6 29.5189471983805 27.5855769688665
"7040" 1407.8 27.4157631388773 32.079529025084
"7041" 1408 24.9393012722424 36.2553542221355
"7042" 1408.2 21.8939522454562 40.0774279445492
"7043" 1408.4 18.0767703264091 41.5889218400022
"7044" 1408.6 13.6982166195355 43.3188379924682
"7045" 1408.8 9.3983081149091 43.7444305365222
"7046" 1409 8.4975217452191 44.5775881532622
"7047" 1409.2 7.87618366863768 45.5818178887736
"7048" 1409.4 7.4606044582036 47.301321424182
"7049" 1409.6 7.31415213935955 50.197492585815
"7050" 1409.8 7.44779836626926 54.1549436360393
"7051" 1410 7.59504613714242 57.8932473724855
"7052" 1410.2 7.8953990372016 62.0931858143555
"7053" 1410.4 7.73706175372059 66.4152195176765
"7054" 1410.6 7.6951626363522 70.775795832316
"7055" 1410.8 9.46633899699397 73.8887937969736
"7056" 1411 11.6181007159144 77.5616719572706
"7057" 1411.2 14.3977794636158 81.3429562688475
"7058" 1411.4 16.2182408753395 85.5997168878196
"7059" 1411.6 17.1221223624848 89.6295929485644
"7060" 1411.8 16.8072203044298 92.3723957126177
"7061" 1412 18.0683241344758 93.7832772655561
"7062" 1412.2 20.7575057525718 95.0892747258598
"7063" 1412.4 24.645515808579 95.7654744420482
"7064" 1412.6 28.991193675871 95.8398816336057
"7065" 1412.8 33.5244783103359 94.8508155844647
"7066" 1413 37.2407959053273 95.0353923083567
"7067" 1413.2 41.1341769124146 95.2564460944664
"7068" 1413.4 44.8389133849909 96.4286208501113
"7069" 1413.6 47.8792339756037 99.3175723026522
"7070" 1413.8 51.333877301193 102.378443789447
"7071" 1414 54.9035505837315 105.593929704937
"7072" 1414.2 59.0460800730341 107.999482330302
"7073" 1414.4 62.9893959319091 109.712933392252
"7074" 1414.6 67.5780402223345 109.317471780512
"7075" 1414.8 71.7950159504054 108.226103633063
"7076" 1415 76.0466955744166 106.233466306823
"7077" 1415.2 80.1281007511736 104.08324387144
"7078" 1415.4 83.6576537767724 101.129432408916
"7079" 1415.6 86.5944306781204 97.347169682138
"7080" 1415.8 89.7272241955313 94.4836727763744
"7081" 1416 93.1227213253364 91.9258173834931
"7082" 1416.2 96.5404856884202 89.6780830569855
"7083" 1416.4 101.087352345865 88.48199371593
"7084" 1416.6 105.087855962622 86.5042251087683
"7085" 1416.8 109.182200775305 86.357556980393
"7086" 1417 110.832771201903 86.5028537934396
"7087" 1417.2 110.54004881792 85.6085483167077
"7088" 1417.4 110.609176876898 83.38193145167
"7089" 1417.6 110.449743621149 80.3148147337229
"7090" 1417.8 109.694482135107 76.5152477972195
"7091" 1418 108.389789121559 73.3822504665688
"7092" 1418.2 107.072063658375 69.5740472927135
"7093" 1418.4 105.824258321809 65.8531772023739
"7094" 1418.6 105.714142081183 62.336068082804
"7095" 1418.8 107.319234294009 58.2739131686879
"7096" 1419 109.071215820752 55.0999793906308
"7097" 1419.2 109.273924427152 52.8396435234593
"7098" 1419.4 109.038321358964 53.1115354635187
"7099" 1419.6 107.612863672397 52.4683806274022
"7100" 1419.8 105.649422148789 50.1192328517622
"7101" 1420 102.990273921654 47.0856693835963
"7102" 1420.2 101.573281721576 44.1877621124022
"7103" 1420.4 101.422702493325 39.8851280750796
"7104" 1420.6 102.168450400974 37.5724606912991
"7105" 1420.8 104.041415230727 36.7726356832682
"7106" 1421 105.808901609203 36.474626544584
"7107" 1421.2 107.062452644407 36.7095952885465
"7108" 1421.4 106.914075638105 36.2711268288307
"7109" 1421.6 108.059572285948 34.4742749556596
"7110" 1421.8 106.92531086817 33.364514343629
"7111" 1422 105.256140780188 32.7142443772864
"7112" 1422.2 102.862655477067 32.1433407567685
"7113" 1422.4 100.324753145625 30.4096968627185
"7114" 1422.6 97.1269269581176 28.1523646869554
"7115" 1422.8 93.3117685393834 26.2100537050457
"7116" 1423 90.1370126831038 22.6246292020864
"7117" 1423.2 87.9020887463476 18.6613381052154
"7118" 1423.4 86.623418262279 14.2992571369444
"7119" 1423.6 86.6100702045325 12.4381631024341
"7120" 1423.8 85.1989271799261 13.1537386467745
"7121" 1424 82.7116764058391 13.4182576519722
"7122" 1424.2 79.3581158987091 12.9209958939688
"7123" 1424.4 75.3249693974367 14.1539181007958
"7124" 1424.6 71.6616582791176 15.2232156471681
"7125" 1424.8 68.039066954597 18.1028486830992
"7126" 1425 64.4610767618414 20.3239647344344
"7127" 1425.2 60.2746095325731 22.8456666830763
"7128" 1425.4 54.7489291020948 24.9284993794379
"7129" 1425.6 50.1258990743534 25.644659424187
"7130" 1425.8 45.797456954708 28.2391620269864
"7131" 1426 42.7764520365948 30.9706210211522
"7132" 1426.2 39.5165635777127 33.6616301798962
"7133" 1426.4 35.2492071413372 35.5135100465595
"7134" 1426.6 32.6196075736804 38.9280242285408
"7135" 1426.8 30.1924487369606 43.0605170744628
"7136" 1427 29.2422913197479 46.6836471279124
"7137" 1427.2 27.8827991610091 50.8377357506022
"7138" 1427.4 27.6177002877808 54.9141075763173
"7139" 1427.6 27.4384179118374 57.1567250144871
"7140" 1427.8 26.2405855186199 58.0496207990508
"7141" 1428 23.3840949313528 57.6123824801109
"7142" 1428.2 20.9768855020636 56.7754603836658
"7143" 1428.4 17.7639699768781 54.9679413356436
"7144" 1428.6 15.267246516585 52.9779571514022
"7145" 1428.8 13.0183904311775 49.9506703015864
"7146" 1429 11.2384941529861 47.5529964578446
"7147" 1429.2 10.6679041234144 46.9401458374285
"7148" 1429.4 12.0738525017907 45.6393539537049
"7149" 1429.6 12.8861512333231 42.6768915307293
"7150" 1429.8 12.9250377834933 38.6642207904127
"7151" 1430 13.1560745952267 34.3938133159626
"7152" 1430.2 15.4415584432091 31.7487309633917
"7153" 1430.4 18.4568489634091 29.0405999365022
"7154" 1430.6 19.9120529938471 25.1318577323136
"7155" 1430.8 22.6400710472277 21.843424065844
"7156" 1431 24.9501344314613 18.8598702632609
"7157" 1431.2 28.128828558293 15.6227103517248
"7158" 1431.4 31.1305435722439 12.1633700728696
"7159" 1431.6 34.8973615616424 10.4920144629022
"7160" 1431.8 38.8779935702229 9.39598564619528
"7161" 1432 43.7048891779664 7.37372104286285
"7162" 1432.2 48.868610752275 6.11284120977718
"7163" 1432.4 54.3396304207127 5.41696995505278
"7164" 1432.6 60.1284403734 4.36261956910672
"7165" 1432.8 65.7816302015061 3.01629523012945
"7166" 1433 68.5651495366991 1.92985491839218
"7167" 1433.2 70.0584315254608 2.98506479964937
"7168" 1433.4 74.2975272131528 5.05785856243342
"7169" 1433.6 79.1248519509032 6.032470500661
"7170" 1433.8 84.8182843490068 7.73822737535566
"7171" 1434 90.7631202446443 9.22017305616042
"7172" 1434.2 93.4362007686003 9.84174442059998
"7173" 1434.4 92.6046482286528 10.4004499312459
"7174" 1434.6 93.8162794056003 12.9915993079626
"7175" 1434.8 96.6321391117547 16.4504595247826
"7176" 1435 99.2092726821069 20.5046510568171
"7177" 1435.2 101.552332808028 24.1709592790272
"7178" 1435.4 104.781063764937 28.079180824466
"7179" 1435.6 108.589524323656 30.475993808443
"7180" 1435.8 112.443647653324 32.0260372500061
"7181" 1436 114.746310450149 32.6710700016908
"7182" 1436.2 114.243000131359 33.2344147290222
"7183" 1436.4 113.07346649209 35.6961470679334
"7184" 1436.6 112.642163769026 39.6685538157939
"7185" 1436.8 112.734087942469 44.4705770832222
"7186" 1437 113.80232405129 48.9758585077229
"7187" 1437.2 116.974415719407 53.0886828914302
"7188" 1437.4 120.399595338907 56.6018651993129
"7189" 1437.6 123.890197939213 59.2120882959343
"7190" 1437.8 125.321163453463 59.0285477098873
"7191" 1438 124.890955451314 59.2822135056591
"7192" 1438.2 124.134133530331 60.601665060463
"7193" 1438.4 124.544053715023 63.3265658317614
"7194" 1438.6 125.696443204956 67.262462372338
"7195" 1438.8 124.054211856464 69.7731361310567
"7196" 1439 123.467721779557 74.1015709102994
"7197" 1439.2 121.636233470337 79.0583667477911
"7198" 1439.4 119.715056809903 83.6715299024305
"7199" 1439.6 118.491178130613 88.7209403920657
"7200" 1439.8 117.152619821066 93.526494405181
"7201" 1440 116.024747147242 97.6485370323211
"7202" 1440.2 115.702815923837 98.969575949393
"7203" 1440.4 114.740970416384 98.9649836790217
"7204" 1440.6 113.039025369287 100.771049146827
"7205" 1440.8 110.95700168519 104.460969419066
"7206" 1441 108.714225615755 107.612823927294
"7207" 1441.2 106.127654426783 108.380994227876
"7208" 1441.4 103.31981158872 110.581715867768
"7209" 1441.6 101.408435611936 114.38771893572
"7210" 1441.8 101.090243155604 113.987233976822
"7211" 1442 101.123285706283 113.858941860876
"7212" 1442.2 100.434052197082 113.109145111866
"7213" 1442.4 99.7696723148617 112.068719072613
"7214" 1442.6 97.6760963038377 110.858570613174
"7215" 1442.8 95.8271440807174 110.45608530231
"7216" 1443 93.0750186049644 109.585477419441
"7217" 1443.2 89.7702946085247 109.845995977705
"7218" 1443.4 85.8153108451264 111.38939115847
"7219" 1443.6 82.21641741667 113.086939257411
"7220" 1443.8 79.1276605047595 115.921186305981
"7221" 1444 77.6562082241424 118.252749966094
"7222" 1444.2 77.8545429097198 118.672380633866
"7223" 1444.4 77.9069779049949 119.355936310854
"7224" 1444.6 77.4637819383569 120.939956602272
"7225" 1444.8 77.3021178700142 121.323275174812
"7226" 1445 75.9462122471311 121.103588120572
"7227" 1445.2 74.3582565857667 120.436388349741
"7228" 1445.4 73.514269145183 120.37831465082
"7229" 1445.6 70.4734898204727 120.259430246357
"7230" 1445.8 66.712514058696 119.171947619002
"7231" 1446 62.2930500254054 118.513471899687
"7232" 1446.2 57.9583189828631 117.780252814943
"7233" 1446.4 53.5878097495014 118.262549514633
"7234" 1446.6 49.3006672279556 118.686971340988
"7235" 1446.8 45.4907671207166 117.216715342881
"7236" 1447 41.5142861367828 115.320621890244
"7237" 1447.2 37.6871101260633 111.759552495106
"7238" 1447.4 34.6621014810215 106.885967434827
"7239" 1447.6 32.0049145497825 102.008914242738
"7240" 1447.8 29.9699802543401 97.4869862830836
"7241" 1448 29.6806862893636 92.349692401184
"7242" 1448.2 28.418428499448 86.9001832560133
"7243" 1448.4 27.8252114887364 81.6520597825749
"7244" 1448.6 28.4196454352016 76.61254495029
"7245" 1448.8 29.0125171726204 71.3046845440342
"7246" 1449 31.4034403424913 66.2757613489629
"7247" 1449.2 35.1619026674789 61.9123719613456
"7248" 1449.4 39.2136140569856 58.4146890361375
"7249" 1449.6 42.8110210935791 54.0709987953822
"7250" 1449.8 46.6200091604828 50.7814141347916
"7251" 1450 50.5116378548679 47.6813588107669
"7252" 1450.2 54.564628485431 46.9795578856583
"7253" 1450.4 58.4323841358781 46.3578552404711
"7254" 1450.6 62.5224421778805 44.9365276170552
"7255" 1450.8 64.9767686511456 42.6627073711041
"7256" 1451 65.6902121475022 39.9610518848675
"7257" 1451.2 66.130301093841 36.4302726885298
"7258" 1451.4 66.1720544133143 32.4004525177706
"7259" 1451.6 65.2477313058201 29.8538224716439
"7260" 1451.8 65.5772356951352 30.0428594149565
"7261" 1452 67.4883267456617 30.3245986778969
"7262" 1452.2 70.6485934975188 31.2264366551764
"7263" 1452.4 74.4846631531758 32.6161285465688
"7264" 1452.6 78.0439652174455 33.5822007066522
"7265" 1452.8 81.4156917874355 35.1035806172483
"7266" 1453 86.0954342259843 36.3510530435671
"7267" 1453.2 90.6979372471602 38.1419619167532
"7268" 1453.4 95.5904388510963 37.7882399147213
"7269" 1453.6 100.297914939829 36.5097178370322
"7270" 1453.8 103.85793312835 34.855492046596
"7271" 1454 104.159513891749 33.5822007066522
"7272" 1454.2 103.816968020153 34.9556686814959
"7273" 1454.4 104.470712971676 37.5385684382695
"7274" 1454.6 105.586229276415 40.9141189885234
"7275" 1454.8 107.306565006109 45.2616946367322
"7276" 1455 110.062493689111 49.1633442099493
"7277" 1455.2 113.788149014837 52.0814358369816
"7278" 1455.4 116.747238970728 56.0939487339697
"7279" 1455.6 118.723177064997 58.5571376206432
"7280" 1455.8 120.148920159686 58.6746381036663
"7281" 1456 121.210404627031 58.0454125845133
"7282" 1456.2 122.372882176789 57.0367341650622
"7283" 1456.4 122.679428768571 56.7468053041546
"7284" 1456.6 122.832777327559 56.1840427815688
"7285" 1456.8 123.429919222846 55.3026078537783
"7286" 1457 123.486142595145 54.3612544853579
"7287" 1457.2 123.460585790461 53.8515169068307
"7288" 1457.4 123.773557557431 53.1604406363481
"7289" 1457.6 123.211999931593 52.9951725745103
"7290" 1457.8 123.417898387151 52.0627308944811
"7291" 1458 123.501248965441 51.3385958340601
"7292" 1458.2 123.212855964559 52.20651491368
"7293" 1458.4 122.707564505557 53.0851110933648
"7294" 1458.6 122.89582775566 53.4494344960377
"7295" 1458.8 122.714668779146 54.1352197245984
"7296" 1459 122.913454396734 54.8239702194777
"7297" 1459.2 123.017438174781 55.4369042459871
"7298" 1459.4 123.229728614332 56.4747474574489
"7299" 1459.6 123.419863079354 57.1034795901254
"7300" 1459.8 123.842676537818 58.862889574588
"7301" 1460 124.9698558456 60.857863217984
"7302" 1460.2 125.517082701372 63.0921411947236
"7303" 1460.4 125.920916253184 65.5183169217147
"7304" 1460.6 125.915637383226 68.1024714817911
"7305" 1460.8 126.261330720497 70.9335171014297
"7306" 1461 124.916422712541 71.4557933843932
"7307" 1461.2 123.718771447593 73.6158063734022
"7308" 1461.4 122.452698690559 76.6909591467077
"7309" 1461.6 121.717176143031 80.2473786371244
"7310" 1461.8 122.22859572063 84.2952804117607
"7311" 1462 121.440373859319 86.668805026633
"7312" 1462.2 119.972771187431 89.0339393090238
"7313" 1462.4 119.538471893561 91.3609906942554
"7314" 1462.6 119.335882660566 93.1862993626995
"7315" 1462.8 118.176814024309 94.088921805316
"7316" 1463 117.165533365148 95.61176802767
"7317" 1463.2 116.24783085334 96.8646715900571
"7318" 1463.4 115.115823572756 98.8876171105272
"7319" 1463.6 114.097755795077 100.365161540608
"7320" 1463.8 112.574714797758 101.573918353633
"7321" 1464 111.000238305682 102.915298374939
"7322" 1464.2 109.315600137791 104.846533957137
"7323" 1464.4 107.299478794233 107.06324342858
"7324" 1464.6 105.093090096394 109.676982336639
"7325" 1464.8 104.235724531271 110.403311586787
"7326" 1465 103.412608917128 111.817134948048
"7327" 1465.2 102.429990841818 111.930422102941
"7328" 1465.4 101.62338917602 110.275143807218
"7329" 1465.6 99.5529608113091 108.73141951932
"7330" 1465.8 96.9613626714109 107.119335444712
"7331" 1466 94.0956370189861 105.323416412119
"7332" 1466.2 90.6211128418091 103.175754292163
"7333" 1466.4 86.6689677225613 101.068677913057
"7334" 1466.6 83.4496290857828 98.2799806304285
"7335" 1466.8 79.0388950910859 96.4546166979468
"7336" 1467 74.883041872698 95.7399204570688
"7337" 1467.2 70.1443762734341 96.5026519849791
"7338" 1467.4 65.7377344654728 96.9695180872517
"7339" 1467.6 61.4954471992685 98.5919422186454
"7340" 1467.8 57.6282690335524 100.280638111561
"7341" 1468 54.6770094602565 101.541940879455
"7342" 1468.2 53.0131579685656 103.113640462689
"7343" 1468.4 49.5758410512074 104.851119916555
"7344" 1468.6 46.7918737785271 107.907693225659
"7345" 1468.8 44.4802105110888 110.846201352512
"7346" 1469 42.6034470547671 113.394891412881
"7347" 1469.2 41.6199577173938 112.802456991258
"7348" 1469.4 39.2840565938004 111.677849391046
"7349" 1469.6 36.6212009446746 109.778610954747
"7350" 1469.8 32.7024630000196 108.377641750744
"7351" 1470 29.0452325020488 106.271870515774
"7352" 1470.2 26.3488407645014 102.844593147453
"7353" 1470.4 23.1425363651937 98.9247737320689
"7354" 1470.6 20.1352180702927 95.2059789353366
"7355" 1470.8 17.0146442399826 91.3256962705179
"7356" 1471 14.6118825125271 86.8517299326842
"7357" 1471.2 11.8027186228874 82.449204639437
"7358" 1471.4 9.59350104204638 77.6837816751649
"7359" 1471.6 9.55529711714823 73.6556862752804
"7360" 1471.8 9.61006621266623 67.99909013342
"7361" 1472 10.9244436870794 62.2364116989427
"7362" 1472.2 11.1165504059506 57.2360458885059
"7363" 1472.4 10.5300978339758 52.6311620170133
"7364" 1472.6 10.5617710537258 47.9777375096522
"7365" 1472.8 11.958782822699 44.7592825716591
"7366" 1473 14.7150235101745 42.9383196737483
"7367" 1473.2 19.2671662752173 39.780965131892
"7368" 1473.4 24.1756801105394 38.2531995604246
"7369" 1473.6 28.7338258102918 36.311290495747
"7370" 1473.8 33.8500337619091 34.7945681866688
"7371" 1474 38.2983773303035 32.1597521933797
"7372" 1474.2 42.1064776247401 28.663249734678
"7373" 1474.4 44.9592517622229 25.0874282645401
"7374" 1474.6 46.8673544530444 21.0499904138375
"7375" 1474.8 47.8529959686506 18.2366454755241
"7376" 1475 48.3121060851255 14.7645556032123
"7377" 1475.2 48.7996511323597 13.4285207521887
"7378" 1475.4 49.7389044494966 13.9905757854897
"7379" 1475.6 52.6832636275722 14.8502347339548
"7380" 1475.8 56.5325015804844 15.454594929584
"7381" 1476 61.0711436302308 16.3252842805588
"7382" 1476.2 64.8056593511911 18.6330719916943
"7383" 1476.4 69.012778513275 20.0928994264476
"7384" 1476.6 73.9863378291091 20.5264255146688
"7385" 1476.8 78.1634290056708 19.6549050979128
"7386" 1477 82.2027753712346 17.8497031565086
"7387" 1477.2 84.7514448188606 16.0047656471548
"7388" 1477.4 85.2216451945307 16.4854486569073
"7389" 1477.6 86.9102375472284 18.3514104479828
"7390" 1477.8 89.3337497164865 21.0061397584989
"7391" 1478 92.6023738219155 23.9686872146469
"7392" 1478.2 96.1403398578197 26.9285678753277
"7393" 1478.4 99.8319547044261 29.4208849701043
"7394" 1478.6 104.219481854476 30.8920613070355
"7395" 1478.8 108.326756278294 32.4536274520754
"7396" 1479 108.130813971838 32.8346969085786
"7397" 1479.2 107.948897902639 34.2624853661922
"7398" 1479.4 107.680174219501 36.6457585058596
"7399" 1479.6 107.861793283046 41.0199822776393
"7400" 1479.8 108.798275697922 45.1215479592166
"7401" 1480 110.245965237403 49.3831722667487
"7402" 1480.2 112.205959626866 53.3055420596879
"7403" 1480.4 114.262701455204 56.620961796604
"7404" 1480.6 116.764359630052 59.2133834011589
"7405" 1480.8 119.390954114726 60.2889647804577
"7406" 1481 121.777003335892 61.8495428852077
"7407" 1481.2 123.068969051981 61.8773471598308
"7408" 1481.4 122.995533773601 61.5032733041646
"7409" 1481.6 123.068020173275 61.1930233465672
"7410" 1481.8 123.150727725819 61.1177071561618
"7411" 1482 121.962086980554 62.3024275765348
"7412" 1482.2 121.117044989781 64.3857410330248
"7413" 1482.4 120.164917664001 67.9528922617387
"7414" 1482.6 119.756855215266 72.5020176852308
"7415" 1482.8 119.772098211717 76.9853227006774
"7416" 1483 121.306128135609 81.0774626176879
"7417" 1483.2 122.906078207552 82.9956542473165
"7418" 1483.4 122.408843463213 84.1405215037099
"7419" 1483.6 121.69813080828 86.6886923457257
"7420" 1483.8 120.549590658152 89.0304962244022
"7421" 1484 120.20330806551 91.1854810572059
"7422" 1484.2 119.367249000573 93.2693556587135
"7423" 1484.4 118.444905205764 93.7520412045897
"7424" 1484.6 117.670042508309 95.7540753605133
"7425" 1484.8 116.685089462278 96.8240858492075
"7426" 1485 115.524672384712 97.8826972563668
"7427" 1485.2 114.081718975216 99.6143555326146
"7428" 1485.4 111.985533068967 101.940885658113
"7429" 1485.6 109.455009512099 104.257447356034
"7430" 1485.8 106.99754454907 105.895263618698
"7431" 1486 104.050558015809 108.700150050802
"7432" 1486.2 102.318711607336 112.516514232331
"7433" 1486.4 101.909112007933 112.916332096057
"7434" 1486.6 101.309991001651 112.554828256692
"7435" 1486.8 100.045717628305 111.810370657907
"7436" 1487 98.2025044152427 111.353781073349
"7437" 1487.2 96.2877397934454 111.615159393775
"7438" 1487.4 93.332566689693 111.680490247643
"7439" 1487.6 89.1461287734513 111.784958026595
"7440" 1487.8 84.8207823380265 112.219551391559
"7441" 1488 80.0987556210794 113.349002906916
"7442" 1488.2 76.2820777672963 115.394548309043
"7443" 1488.4 73.6997606309083 119.221852427344
"7444" 1488.6 72.0701080342341 121.051011051252
"7445" 1488.8 70.8190158541091 123.076577734152
"7446" 1489 70.6068052817841 123.984260917527
"7447" 1489.2 70.0120555082802 124.31972335546
"7448" 1489.4 69.1279774593255 124.565105059894
"7449" 1489.6 67.7647039271771 124.507213825282
"7450" 1489.8 67.1449223631091 124.544795093927
"7451" 1490 67.2431612676452 124.796920609746
"7452" 1490.2 67.8230046850613 124.306484985828
"7453" 1490.4 68.1868914444309 123.530753869251
"7454" 1490.6 67.7780673642965 123.183899260478
"7455" 1490.8 67.5607665119684 123.039092292951
"7456" 1491 66.5090551721281 122.133202229592
"7457" 1491.2 65.3103476737847 120.879028974402
"7458" 1491.4 63.1512358676639 119.542417970926
"7459" 1491.6 60.1255860279048 118.67677217068
"7460" 1491.8 56.5019875930983 117.045623759766
"7461" 1492 52.3804081749983 115.735060549699
"7462" 1492.2 48.1997497966453 114.950808981833
"7463" 1492.4 44.2384129679125 114.683940241894
"7464" 1492.6 40.0083998613005 113.402311355023
"7465" 1492.8 35.7748073412713 111.474344597637
"7466" 1493 31.5045120667419 108.725200661436
"7467" 1493.2 27.5062513091616 105.700331530009
"7468" 1493.4 23.3177052330418 102.500229127118
"7469" 1493.6 20.9585964516625 97.624108940566
"7470" 1493.8 19.0246048482837 92.9354502229361
"7471" 1494 16.7925652347273 87.6835928211931
"7472" 1494.2 15.375288321886 82.2982063784791
"7473" 1494.4 14.7071922195769 77.1271071090897
"7474" 1494.6 13.7726677007455 71.8820880633385
"7475" 1494.8 12.6465186203476 66.4752020050432
"7476" 1495 11.6020854976573 61.4508043105004
"7477" 1495.2 10.0064339341091 56.8241017791385
"7478" 1495.4 8.17514595583636 53.2072665872022
"7479" 1495.6 10.0299626116377 50.8013374274593
"7480" 1495.8 13.1782977292996 48.914565105072
"7481" 1496 17.5943533638479 47.2563527824119
"7482" 1496.2 22.225773955918 45.4364768618081
"7483" 1496.4 26.682578050156 43.3726996620246
"7484" 1496.6 30.6967146840617 40.8808786698127
"7485" 1496.8 34.7927439570136 38.4072534182772
"7486" 1497 39.9065292548318 36.7352054489022
"7487" 1497.2 44.1631287471114 34.4821069227278
"7488" 1497.4 48.2316684501012 31.2923269867954
"7489" 1497.6 52.075576923614 28.7233574785729
"7490" 1497.8 54.8490058300444 25.4248547478257
"7491" 1498 57.9041165318659 22.0124973549249
"7492" 1498.2 60.9628489865431 18.032662812732
"7493" 1498.4 63.5304014811708 14.5198374132426
"7494" 1498.6 64.0908321487153 10.7945755240272
"7495" 1498.8 63.9015846607091 10.1395573671355
"7496" 1499 63.5415316723252 9.94339780198282
"7497" 1499.2 63.401635068963 9.70735061207251
"7498" 1499.4 65.0176337493546 10.6869660876143
"7499" 1499.6 67.9315699663546 11.4937955839476
"7500" 1499.8 71.5394376342409 11.6979157256635
"7501" 1500 75.9314778607346 12.3771765503596
"7502" 1500.2 80.2086288633366 12.386827169589
"7503" 1500.4 84.3305978721349 13.6045823040202
"7504" 1500.6 88.3689447480963 15.2232156471681
"7505" 1500.8 92.631851437551 16.5391261973054
"7506" 1501 96.3425093455857 17.910689708583
"7507" 1501.2 99.1624404535124 19.3501063739187
"7508" 1501.4 102.073592211633 20.3244614857428
"7509" 1501.6 103.353747181309 19.7280889604022
"7510" 1501.8 103.44480768809 19.5409788304959
"7511" 1502 102.545148512397 20.8296735049316
"7512" 1502.2 102.190539484556 22.6175558437428
"7513" 1502.4 102.043063634129 25.4096045346908
"7514" 1502.6 102.469651221331 28.2524179868804
"7515" 1502.8 103.390928787103 31.8623799381522
"7516" 1503 104.265160239421 36.0410374289634
"7517" 1503.2 105.087855962622 40.1788280524959
"7518" 1503.4 105.648221900462 44.4291404658759
"7519" 1503.6 108.093659892246 47.9427968863439
"7520" 1503.8 110.995520546376 50.6701634705945
"7521" 1504 115.156916490327 52.3560421664295
"7522" 1504.2 117.841450521074 52.9367414031375
"7523" 1504.4 117.409746229636 53.481743033084
"7524" 1504.6 116.649190271751 55.2490025251906
"7525" 1504.8 115.580805220649 57.7227876154399
"7526" 1505 114.139810557482 60.6894691746452
"7527" 1505.2 112.12424101246 63.1454510029116
"7528" 1505.4 109.129896375717 65.8704769593013
"7529" 1505.6 106.421017303267 68.0580885836078
"7530" 1505.8 104.006791384882 70.7737591236385
"7531" 1506 101.503553061573 73.6122008791286
"7532" 1506.2 100.218986460258 77.4590610917947
"7533" 1506.4 99.8057654093137 80.8983094033196
"7534" 1506.6 100.115839173723 84.378790526745
"7535" 1506.8 100.631002036255 88.5521891689203
"7536" 1507 99.8859654886807 92.3883250167233
"7537" 1507.2 99.9330394483091 96.9775737418749
"7538" 1507.4 101.270225198482 99.993340261184
"7539" 1507.6 101.1389253057 101.077348503148
"7540" 1507.8 99.5673034013846 100.873343081704
"7541" 1508 97.0057671387828 101.189930780639
"7542" 1508.2 93.4734460992953 101.020738333843
"7543" 1508.4 90.0528047845805 100.404972206545
"7544" 1508.6 86.2994779692535 99.8660748111244
"7545" 1508.8 85.1065790460501 99.2459131039647
"7546" 1509 83.1758341207623 98.9077084746452
"7547" 1509.2 79.5577427864307 97.4419519550238
"7548" 1509.4 76.8622661824091 95.3063943688476
"7549" 1509.6 76.5795160935754 94.439389094804
"7550" 1509.8 76.498924953277 93.2298275334205
"7551" 1510 76.1924672258845 92.7321370119493
"7552" 1510.2 75.1767636114053 90.4722548031233
"7553" 1510.4 73.8107776967805 87.0613469423736
"7554" 1510.6 70.9848377727294 84.9831959563491
"7555" 1510.8 68.3865125773091 84.6884795928189
"7556" 1511 64.7072828885118 84.9814287093752
"7557" 1511.2 60.1011535043885 86.0920970159162
"7558" 1511.4 55.9167363605941 87.2886493678321
"7559" 1511.6 52.8332946684933 90.0764690894548
"7560" 1511.8 50.4021829839569 93.0240252874891
"7561" 1512 49.0479097150834 96.5433678083314
"7562" 1512.2 47.6348977089609 101.231896610447
"7563" 1512.4 44.9856881189373 105.150753570171
"7564" 1512.6 41.8488791724876 107.868903346027
"7565" 1512.8 39.4490000789362 109.926372542241
"7566" 1513 39.2812600285783 111.135011210992
"7567" 1513.2 40.2779697409909 112.577564147057
"7568" 1513.4 41.5584833152194 115.045031077838
"7569" 1513.6 43.0346006847828 117.529904319955
"7570" 1513.8 44.1040748289729 118.364093112419
"7571" 1514 45.8238102415527 117.661510537607
"7572" 1514.2 48.5337384380091 118.146424864452
"7573" 1514.4 51.7349161571452 119.808490058436
"7574" 1514.6 55.280030398137 120.730750559632
"7575" 1514.8 59.1751026351397 121.056959620179
"7576" 1515 64.1412540822223 120.055704921163
"7577" 1515.2 68.5958779281989 119.108466475758
"7578" 1515.4 73.1242754133047 117.929024010463
"7579" 1515.6 77.7082688037315 117.817176929333
"7580" 1515.8 82.14040168927 117.031726218202
"7581" 1516 87.1121725680769 116.024402625224
"7582" 1516.2 88.9526320454871 113.770868309114
"7583" 1516.4 92.7251195823448 111.04579448784
"7584" 1516.6 96.1236927486469 107.791864327618
"7585" 1516.8 99.8223208888352 104.027554880733
"7586" 1517 102.766194425947 100.081060523531
"7587" 1517.2 104.670201369464 95.6121402832476
"7588" 1517.4 106.751366025146 90.4068290789442
"7589" 1517.6 108.67132885267 86.6100077354022
"7590" 1517.8 108.993970728488 81.868782765638
"7591" 1518 109.316872823971 77.5478090112941
"7592" 1518.2 109.286429178845 73.2370983657931
"7593" 1518.4 109.752889324255 69.6028912469022
"7594" 1518.6 111.628161832755 67.1531365386184
"7595" 1518.8 111.564879999517 64.6020706894399
"7596" 1519 111.166474719642 60.6428373665688
"7597" 1519.2 112.034534032791 56.8418562072371
"7598" 1519.4 111.267402838846 53.121713831338
"7599" 1519.6 110.026842108066 51.3618716038593
"7600" 1519.8 108.7680749348 48.6225200689116
"7601" 1520 108.749053928438 46.6592082538022
"7602" 1520.2 110.765280602809 45.9813705706398
"7603" 1520.4 112.642869069589 46.6451948993922
"7604" 1520.6 113.107179275233 47.2413608281901
"7605" 1520.8 114.537108600466 48.2024971550593
"7606" 1521 117.005212400547 48.588425394907
"7607" 1521.2 117.798580429236 48.4511365741206
"7608" 1521.4 116.452383171254 47.3761541132633
"7609" 1521.6 115.64052004279 46.6388741905849
"7610" 1521.8 114.270044188223 45.7936631291426
"7611" 1522 112.859367708588 44.1730627895945
"7612" 1522.2 110.751072055631 41.5089135633367
"7613" 1522.4 108.194160411339 38.8821712448728
"7614" 1522.6 106.859366099171 34.9543981283277
"7615" 1522.8 106.370621362497 31.1736554174334
"7616" 1523 107.042860962087 28.4985838760517
"7617" 1523.2 106.188163399788 27.9368788696256
"7618" 1523.4 104.353353996619 27.8341775159322
"7619" 1523.6 101.375786927534 27.3288387966981
"7620" 1523.8 97.5051901956356 26.1315939533205
"7621" 1524 93.1907749310917 25.8388530919565
"7622" 1524.2 89.0967114267446 24.499204640757
"7623" 1524.4 85.2091235540917 22.6858483497065
"7624" 1524.6 82.0851801191841 19.4215468326834
"7625" 1524.8 79.889229529663 15.6657907157056
"7626" 1525 78.1310818876282 10.9256966109873
"7627" 1525.2 78.1418642603091 9.60025554590218
"7628" 1525.4 77.1045663134966 10.4243363308084
"7629" 1525.6 74.6618969548736 11.2255580881764
"7630" 1525.8 70.9570444117565 11.6901897897285
"7631" 1526 66.5768199761386 12.6750866168567
"7632" 1526.2 61.3329601976347 12.9110216247975
"7633" 1526.4 56.6490841425854 12.0693549533101
"7634" 1526.6 51.3343963161385 12.453134703061
"7635" 1526.8 46.3229476994591 11.5876039895022
"7636" 1527 42.2438096217738 10.0791076030139
"7637" 1527.2 41.8279008061598 10.8981866597918
"7638" 1527.4 41.1930039783032 13.4782827689904
"7639" 1527.6 39.5114579652229 16.8331671559539
"7640" 1527.8 37.808068352315 20.5778827518963
"7641" 1528 34.9987158648424 25.1763112961688
"7642" 1528.2 31.5715462862067 27.5973625704865
"7643" 1528.4 31.5210691482919 28.2327454299194
"7644" 1528.6 29.0103657841091 29.9323588535022
"7645" 1528.8 24.9435243682091 32.6096470907811
"7646" 1529 19.7635955153805 33.4824553018857
"7647" 1529.2 16.3819327787979 33.2461807937055
"7648" 1529.4 17.1865788227542 33.2262671043802
"7649" 1529.6 17.0538920296407 32.5975781731074
"7650" 1529.8 17.3346735266495 32.2059375148383
"7651" 1530 18.3723870440758 33.2488527305355
"7652" 1530.2 18.6060069714689 35.5630481095465
"7653" 1530.4 18.2819877026903 38.76152892862
"7654" 1530.6 17.2063157224561 42.6103230197257
"7655" 1530.8 17.535312022178 47.2452212564022
"7656" 1531 15.8734659852545 52.2240155215749
"7657" 1531.2 14.3244577535917 56.3444855349587
"7658" 1531.4 12.9616265501681 61.1671132133766
"7659" 1531.6 11.6687094772963 65.2502584377355
"7660" 1531.8 11.2677201000864 69.5884389715366
"7661" 1532 12.1574213390972 73.1818026389785
"7662" 1532.2 14.238300946245 76.7222632600945
"7663" 1532.4 17.2464446886553 80.5506202224535
"7664" 1532.6 21.0229964099153 84.2154490252783
"7665" 1532.8 24.919044727182 87.3484618506903
"7666" 1533 29.7042615612162 88.9842735751013
"7667" 1533.2 34.6251026756498 90.5772639034464
"7668" 1533.4 39.4932269607514 90.6229228619022
"7669" 1533.6 43.6238663327632 88.8014205393013
"7670" 1533.8 46.8941413492147 86.5342923556569
"7671" 1534 50.7902793828646 83.3579186690411
"7672" 1534.2 52.5702213715827 80.2787597909871
"7673" 1534.4 54.3374240496545 76.7497019960022
"7674" 1534.6 56.2761638493679 72.8551884736081
"7675" 1534.8 59.0172156105072 70.4141274584588
"7676" 1535 61.5626933445035 68.1874009024577
"7677" 1535.2 65.2825370418091 66.5702031839299
"7678" 1535.4 68.8263178572662 63.8392167772308
"7679" 1535.6 71.0646592695035 61.72922620593
"7680" 1535.8 72.9151853936393 59.5868281548833
"7681" 1536 75.8860271647813 55.8514025506244
"7682" 1536.2 79.475759286352 54.1791018151165
"7683" 1536.4 82.4028819050438 54.3272949879124
"7684" 1536.6 85.8518568679149 54.0289587321522
"7685" 1536.8 90.3894458630663 54.619521525145
"7686" 1537 95.6457524229491 54.1665443936322
"7687" 1537.2 100.047063039409 52.8287240265165
"7688" 1537.4 102.085666637864 50.8029918966931
"7689" 1537.6 103.123507237742 48.4909888643541
"7690" 1537.8 103.368365590424 46.344887734431
"7691" 1538 104.509496506064 46.3794611416471
"7692" 1538.2 106.666700661551 47.3043216264537
"7693" 1538.4 110.078067713688 48.4689769996446
"7694" 1538.6 114.021531233261 49.8874245310849
"7695" 1538.8 114.526993468071 51.1741991283648
"7696" 1539 115.029832649149 51.8804976192095
"7697" 1539.2 117.288812117864 53.3010749927567
"7698" 1539.4 118.806944396177 55.0967226985601
"7699" 1539.6 118.778029322836 56.653856894984
"7700" 1539.8 119.469760101961 59.6524996577236
"7701" 1540 120.650844411448 63.8807715294855
"7702" 1540.2 121.677444835183 63.9183746257853
"7703" 1540.4 122.500208520184 62.7493319878156
"7704" 1540.6 122.10185687179 61.635858285133
"7705" 1540.8 121.687928811741 60.2505541444119
"7706" 1541 121.791146723328 58.6493996437512
"7707" 1541.2 121.308182614728 57.0339108356725
"7708" 1541.4 120.640286671531 55.3736745593744
"7709" 1541.6 119.865027387683 52.6922479838196
"7710" 1541.8 119.374584774855 49.226258431127
"7711" 1542 118.904700470639 44.9773653583173
"7712" 1542.2 118.59969430962 42.0496065623752
"7713" 1542.4 116.534587460668 40.9860831974588
"7714" 1542.6 114.204087318523 39.3249461405165
"7715" 1542.8 111.216859181423 36.574386125115
"7716" 1543 108.994364755688 32.503900383545
"7717" 1543.2 107.063314678429 28.6635133087422
"7718" 1543.4 105.542021710175 26.1949177686893
"7719" 1543.6 103.450706017278 25.9093041941267
"7720" 1543.8 99.9607535155903 26.1495493761209
"7721" 1544 95.917692557422 26.064919605628
"7722" 1544.2 91.5223302285101 26.2724699374434
"7723" 1544.4 87.6290044228729 25.0339189908809
"7724" 1544.6 83.6084531547432 23.7473037966769
"7725" 1544.8 80.5428986607123 21.5650301396602
"7726" 1545 78.4831176601962 19.2678262935635
"7727" 1545.2 76.6317668799704 15.8035278279828
"7728" 1545.4 74.542133980896 12.3004572355761
"7729" 1545.6 74.3921637286155 11.0077552190473
"7730" 1545.8 73.5695849376617 11.5695006129916
"7731" 1546 71.6731925804196 12.8729437217495
"7732" 1546.2 68.7885957669775 14.6792584002443
"7733" 1546.4 64.8059990537523 16.1929018251522
"7734" 1546.6 60.2552557793623 17.3496134294979
"7735" 1546.8 55.1968216490116 16.9947591876807
"7736" 1547 50.5228166383091 15.5058834758307
"7737" 1547.2 46.3396054668832 12.5326797094763
"7738" 1547.4 44.443904610735 10.4000075905133
"7739" 1547.6 45.1202702980948 12.0794776927009
"7740" 1547.8 44.7816288057301 14.2367314188759
"7741" 1548 44.8000417062068 16.8356631224704
"7742" 1548.2 45.2302216180841 19.9812847957647
"7743" 1548.4 44.7489059861054 24.2293482557355
"7744" 1548.6 45.7271185420444 28.5362690531904
"7745" 1548.8 46.8041460232165 33.0478531016244
"7746" 1549 49.0072530732716 37.4422428759522
"7747" 1549.2 52.1437402372797 41.3731011945434
"7748" 1549.4 54.9687982254387 45.3579007971429
"7749" 1549.6 59.2625369451498 47.0730291892264
"7750" 1549.8 64.2150554573635 48.3804164831349
"7751" 1550 68.9566305328091 50.158889005016
"7752" 1550.2 73.9743994616649 51.5851963153733
"7753" 1550.4 78.3645175872646 54.1509922190259
"7754" 1550.6 82.6579118840809 56.8220441334216
"7755" 1550.8 87.7207069322751 58.295116075373
"7756" 1551 92.252763556203 58.355533650887
"7757" 1551.2 96.3617345195166 57.3622381880814
"7758" 1551.4 100.572896603259 54.6855060082003
"7759" 1551.6 104.751095111456 52.3597209274316
"7760" 1551.8 108.579828440059 50.0968898810945
"7761" 1552 112.447410808146 50.6848627934022
"7762" 1552.2 114.459918884998 51.8073083800508
"7763" 1552.4 116.160976393491 52.5171952009629
"7764" 1552.6 118.842807672025 53.78019586824
"7765" 1552.8 119.990179857846 53.0743956991685
"7766" 1553 120.405456941264 51.6611650882476
"7767" 1553.2 120.558521744949 50.063369930019
"7768" 1553.4 121.169489273585 48.7096584632246
"7769" 1553.6 120.883590263485 47.128156379267
"7770" 1553.8 120.45566157863 45.7099586520432
"7771" 1554 119.845324371139 44.022967869549
"7772" 1554.2 119.520663490845 42.01068740942
"7773" 1554.4 120.288168287644 42.318925273237
"7774" 1554.6 120.606235582431 40.458901467186
"7775" 1554.8 119.634933886255 38.729502663284
"7776" 1555 118.491178130613 36.8441452898975
"7777" 1555.2 116.842775639987 34.8602413327487
"7778" 1555.4 115.05816878703 31.9176958108232
"7779" 1555.6 113.45354512909 28.5660567985272
"7780" 1555.8 113.602699338433 27.9052785769665
"7781" 1556 113.421787672054 28.229614319583
"7782" 1556.2 113.458178179852 27.9368788696256
"7783" 1556.4 113.114857631536 27.5686186592204
"7784" 1556.6 112.56699952628 26.0120494606906
"7785" 1556.8 111.087442495123 23.993972432745
"7786" 1557 109.292475884434 21.8190676297964
"7787" 1557.2 107.927861867185 19.7810647376497
"7788" 1557.4 105.954677461956 17.9970275332845
"7789" 1557.6 103.385733997294 16.3338552324715
"7790" 1557.8 100.219020947023 14.2068520595866
"7791" 1558 97.4994291463528 11.8952051582371
"7792" 1558.2 94.9312045853891 9.95186334746218
"7793" 1558.4 92.3679389007485 8.02713104946279
"7794" 1558.6 90.4497048290444 8.00033513599041
"7795" 1558.8 90.3953235525022 8.00530625234277
"7796" 1559 89.7507327630791 7.94158396028218
"7797" 1559.2 88.958748702203 8.12750218297794
"7798" 1559.4 87.3244307693038 8.14595096622323
"7799" 1559.6 84.4216079627424 7.71906887813551
"7800" 1559.8 80.3927744105424 7.47277355820218
"7801" 1560 76.7502860248414 6.37225264588605
"7802" 1560.2 73.3508049789417 4.50319036578993
"7803" 1560.4 70.1511633919519 4.72937994532054
"7804" 1560.6 66.2143427325188 4.83941358578928
"7805" 1560.8 61.9631836120091 5.89710930636007
"7806" 1561 57.1115915985385 6.69791749082571
"7807" 1561.2 52.4388601201267 7.07110735693159
"7808" 1561.4 47.3919188660216 7.24505654903968
"7809" 1561.6 42.6104737186444 7.179017679661
"7810" 1561.8 42.2604253589795 6.138899100209
"7811" 1562 42.8063849695454 5.71753442141317
"7812" 1562.2 43.3827679575234 5.80993016477581
"7813" 1562.4 43.3702378925673 6.41890210966592
"7814" 1562.6 42.9319202645169 6.6265329936269
"7815" 1562.8 42.5749500290424 6.98018291833551
"7816" 1563 42.1695328162424 7.44729473200218
"7817" 1563.2 41.0772360056113 7.64524561247911
"7818" 1563.4 38.9433754360705 7.81529005132263
"7819" 1563.6 37.2766717998836 8.89687731197664
"7820" 1563.8 35.3711401404028 9.89883554043343
"7821" 1564 31.9749791527091 11.4559633874688
"7822" 1564.2 30.0560239877626 11.3734040901696
"7823" 1564.4 30.5551139587734 11.2336302969379
"7824" 1564.6 31.4799610724717 10.5787345641251
"7825" 1564.8 32.4102596869877 10.6376077554736
"7826" 1565 32.7979134600113 10.0447036096718
"7827" 1565.2 33.4413755684835 9.74246294794869
"7828" 1565.4 33.2554509746022 9.72106032529873
"7829" 1565.6 33.296065667908 9.58135641657801
"7830" 1565.8 33.4464264473805 9.41756396243515
"7831" 1566 33.7032693144383 9.97599666261566
"7832" 1566.2 34.6272290437746 9.65077390819528
"7833" 1566.4 35.1253127643886 9.07041177378854
"7834" 1566.6 35.4072173612136 8.81227274685162
"7835" 1566.8 35.8526075080156 8.4163209588913
"7836" 1567 36.5040576180515 7.87271392097794
"7837" 1567.2 37.250715846293 7.19415026524089
"7838" 1567.4 38.4632382184966 6.71000119883968
"7839" 1567.6 38.9304182098091 6.26540595536992
"7840" 1567.8 39.5086229448197 6.16874554917877
"7841" 1568 39.9993893763716 6.39947800452718
"7842" 1568.2 40.576077840224 6.24192941166813
"7843" 1568.4 41.4629830053295 5.76673215489197
"7844" 1568.6 42.4805144149793 5.33932844096601
"7845" 1568.8 43.6524821455808 4.56541793377174
"7846" 1569 44.5737597113526 4.22893126167392
"7847" 1569.2 45.9138410786443 3.76042458473185
"7848" 1569.4 47.3436172059028 2.87225300246467
"7849" 1569.6 49.1264407762874 2.19339460330435
"7850" 1569.8 50.5566014060424 1.93537533073551
"7851" 1570 52.0451746198414 1.21484508443444
"7852" 1570.2 53.8154543957982 1.45395475597827
"7853" 1570.4 56.0056531465219 0.97675708257239
"7854" 1570.6 57.9385267481278 0.749163312413167
"7855" 1570.8 60.5611157510758 0.37692046150218
"7856" 1571 63.1624530134368 0.366891561827707
"7857" 1571.2 66.2564885491216 0.324370382464673
"7858" 1571.4 68.7125800395775 0.104028822991649
"7859" 1571.6 71.6731925804196 0.719543624349543
"7860" 1571.8 75.1253068113191 1.20753019562218
"7861" 1572 77.1864965298907 2.62737678382054
"7862" 1572.2 80.0020865324554 3.81159052021925
"7863" 1572.4 83.4968481575765 5.14294228800683
"7864" 1572.6 86.1595079324795 6.02598157500445
"7865" 1572.8 88.4396198315278 6.75777399796468
"7866" 1573 90.0386010177113 7.61872292132609
"7867" 1573.2 91.3121649090818 8.58303271200824
"7868" 1573.4 94.0495772816866 9.43646309175931
"7869" 1573.6 95.3209313724053 10.1220815055753
"7870" 1573.8 97.1242583208791 11.1136978221822
"7871" 1574 97.492048978644 11.6206275166643
"7872" 1574.2 98.9344014608973 12.8150839105492
"7873" 1574.4 99.952431215503 14.0109523467491
"7874" 1574.6 102.368285560634 16.1466065352785
"7875" 1574.8 104.694986217646 18.1332124357676
"7876" 1575 106.956575927872 19.8276156252459
"7877" 1575.2 108.458203276219 20.2746097823922
"7878" 1575.4 109.222161336589 21.7039719322122
"7879" 1575.6 110.503284649149 23.5870179771012
"7880" 1575.8 112.768996135731 25.8281652137226
"7881" 1576 113.771702621479 28.3424800986222
"7882" 1576.2 115.353652602057 30.5079964578042
"7883" 1576.4 117.298632331451 33.3941267395706
"7884" 1576.6 118.815346134469 35.5619055023922
"7885" 1576.8 120.442149971384 37.7785972032429
"7886" 1577 121.608079497226 39.9059038204577
"7887" 1577.2 122.153691872919 42.8098017413104
"7888" 1577.4 123.406288842318 46.5934637826254
"7889" 1577.6 123.97721764826 51.053516606119
"7890" 1577.8 125.739675051281 55.48691378693
"7891" 1578 126.813422338282 60.0244450223397
"7892" 1578.2 126.613202342006 63.8496812951343
"7893" 1578.4 126.02951014947 68.47681812467
"7894" 1578.6 126.1480996203 73.3482786983022
"7895" 1578.8 125.666399308764 76.5265347772325
"7896" 1579 125.486289293281 79.4122393339022
"7897" 1579.2 124.956067096407 78.5627466940096
"7898" 1579.4 124.043624178002 78.8366282374113
"7899" 1579.6 122.609254891038 79.8763179539736
"7900" 1579.8 120.954177642387 80.772084025815
"7901" 1580 118.801228927952 83.0247729058308
"7902" 1580.2 117.116049101045 86.043682916684
"7903" 1580.4 115.009492049309 90.2273305603759
"7904" 1580.6 114.891326575626 94.308778055931
"7905" 1580.8 116.150319983108 97.2468223742246
"7906" 1581 116.138549176868 96.5055342051375
"7907" 1581.2 116.5596869933 96.3808972168173
"7908" 1581.4 116.510315385155 96.3446342647964
"7909" 1581.6 116.206610477411 96.6481452821573
"7910" 1581.8 115.59472016469 97.4373401169068
"7911" 1582 115.111397191113 98.6836480290457
"7912" 1582.2 114.120929830377 100.709439260943
"7913" 1582.4 112.319530743398 102.381856132241
"7914" 1582.6 111.204098665527 104.742825090557
"7915" 1582.8 109.393132303131 106.402521325428
"7916" 1583 107.909818022271 108.041620389018
"7917" 1583.2 105.756039079271 109.220832729812
"7918" 1583.4 104.323434985963 110.867156884274
"7919" 1583.6 102.567377587516 112.904815308963
"7920" 1583.8 101.096211139128 114.229274981256
"7921" 1584 100.139748882467 115.330679321639
"7922" 1584.2 99.7530021992038 115.220047576297
"7923" 1584.4 99.1039298552073 114.935472703323
"7924" 1584.6 97.339354675448 115.20291269318
"7925" 1584.8 94.4958968225525 115.513819510429
"7926" 1585 91.5090551748005 116.127008243049
"7927" 1585.2 88.3944574639861 117.43149576557
"7928" 1585.4 85.7030263406281 119.935653469842
"7929" 1585.6 84.8790983919248 122.102433769625
"7930" 1585.8 83.8499640145822 122.862737585688
"7931" 1586 82.1557250177182 123.072103146906
"7932" 1586.2 80.0038341951206 123.800740273894
"7933" 1586.4 77.3215544849351 123.755567041604
"7934" 1586.6 74.0113515513732 124.746584130915
"7935" 1586.8 70.1387395139871 126.026615555826
"7936" 1587 67.0340660939841 126.063970106102
"7937" 1587.2 63.8572421530591 125.968424507852
"7938" 1587.4 59.6789733116124 126.598190084951
"7939" 1587.6 56.1226418901091 126.235952182952
"7940" 1587.8 54.2421575860948 126.232615669997
"7941" 1588 53.8021351183451 126.31722963853
"7942" 1588.2 53.1964732572056 125.299385675049
"7943" 1588.4 51.022667955036 124.468545959637
"7944" 1588.6 48.0237996000341 124.000185183902
"7945" 1588.8 45.2845533719629 123.583704371018
"7946" 1589 43.6315547936861 122.79829465291
"7947" 1589.2 40.6455629834982 122.043775314974
"7948" 1589.4 38.1702609358091 121.468365302159
"7949" 1589.6 36.2251526170444 120.238846702654
"7950" 1589.8 33.4063939517159 118.664746239817
"7951" 1590 32.1802216166891 118.334203813546
"7952" 1590.2 31.8958982750107 117.320212282596
"7953" 1590.4 29.5315244575549 116.099589839343
"7954" 1590.6 27.0244549057841 114.856471431377
"7955" 1590.8 25.0245659288256 113.081665881956
"7956" 1591 22.1636971987359 110.57253305911
"7957" 1591.2 18.7609118730091 108.123691608027
"7958" 1591.4 16.0754416576438 104.705238557691
"7959" 1591.6 13.6080590983211 102.144957646066
"7960" 1591.8 12.3850927373341 100.056458262452
"7961" 1592 10.0947001299744 97.2826879498402
"7962" 1592.2 8.31798290431756 93.9492052145378
"7963" 1592.4 6.77450906130497 90.7224166253691
"7964" 1592.6 4.81836053905909 87.7438155013022
"7965" 1592.8 3.63101404069984 85.1069710973854
"7966" 1593 2.64728109787632 82.030242252898
"7967" 1593.2 1.7338147938259 78.8989159236963
"7968" 1593.4 1.53854402494701 76.0703398456867
"7969" 1593.6 1.14345491421936 73.655004567556
"7970" 1593.8 0.769873347937318 71.5056369214535
"7971" 1594 1.19500025845511 71.2483048238447
"7972" 1594.2 0.808194565932984 69.2460749419332
"7973" 1594.4 0.33933039441254 66.3774036370143
"7974" 1594.6 0.294746046907306 63.0000079392682
"7975" 1594.8 0.595820242914359 59.7935431599022
"7976" 1595 0.552748268403691 56.4038263499157
"7977" 1595.2 0.87458341970228 53.4195076831206
"7978" 1595.4 1.81818535739325 51.4832834362042
"7979" 1595.6 1.8638707603231 50.1883828623087
"7980" 1595.8 2.51888478520909 47.518783390339
"7981" 1596 3.11180745892909 43.9074950242022
"7982" 1596.2 4.68468881502943 39.3942880307073
"7983" 1596.4 6.45888068008621 36.4013714309202
"7984" 1596.6 8.34168950404911 32.9057378710422
"7985" 1596.8 11.1482318121105 28.5496962508816
"7986" 1597 12.3056691318597 26.0026530581364
"7987" 1597.2 15.3655427158091 24.5525212460645
"7988" 1597.4 19.3589022618891 21.3994999591222
"7989" 1597.6 22.1932203997489 18.2315916384142
"7990" 1597.8 25.5490289554298 16.0116946560574
"7991" 1598 29.3772057270113 14.0125298021662
"7992" 1598.2 32.5215060203953 11.6934729052642
"7993" 1598.4 36.4466485122044 10.7823545754138
"7994" 1598.6 40.2847213991194 8.90398072647114
"7995" 1598.8 43.3494047725199 7.74690117020941
"7996" 1599 45.2514879227734 5.51909356350932
"7997" 1599.2 45.6465330262487 5.51174390210548
"7998" 1599.4 47.8880739879943 6.83769022366143
"7999" 1599.6 51.0105079014477 7.88043477740218
"8000" 1599.8 54.8760428876696 7.91154264659985
"8001" 1600 58.3457292904444 6.88676055560217
"8002" 1600.2 60.6444759932004 5.71611926921739
"8003" 1600.4 62.6310360741662 3.94161623730013
"8004" 1600.6 62.8832090137369 2.19103915377331
"8005" 1600.8 63.4264863644591 2.65600146509218
"8006" 1601 64.9578865393716 3.44552659196468
"8007" 1601.2 67.5752694650026 4.06682982359573
"8008" 1601.4 70.6375968758297 2.99086416180424
"8009" 1601.6 74.2276111909849 3.09265534861097
"8010" 1601.8 77.5083998653091 3.69304508018478
"8011" 1602 79.0094969541349 5.83640310248083
"8012" 1602.2 80.0499147072267 8.87158911529229
"8013" 1602.4 82.285006106708 11.3200763144022
"8014" 1602.6 84.9485413562607 12.7008643149183
"8015" 1602.8 87.4047484620349 12.6597694339506
"8016" 1603 90.3554664826156 13.0172948983699
"8017" 1603.2 93.9007604621081 12.0292807550207
"8018" 1603.4 96.1981850867683 13.7418647435144
"8019" 1603.6 98.3256235459966 16.7582132814647
"8020" 1603.8 101.521924884428 19.5783680229383
"8021" 1604 103.783836165283 23.0148575402022
"8022" 1604.2 105.567033385658 26.507000900887
"8023" 1604.4 107.315336051578 29.845422858611
"8024" 1604.6 109.033375885758 33.2226734555053
"8025" 1604.8 111.317766044221 36.2525524268145
"8026" 1605 114.008864310799 38.8112350497128
"8027" 1605.2 117.292869671286 40.7235767519985
"8028" 1605.4 120.23527729666 41.8660933698788
"8029" 1605.6 120.542716365635 42.4451506507416
"8030" 1605.8 119.306492195392 44.7362646208744
"8031" 1606 118.39553852296 47.915843191289
"8032" 1606.2 117.805784878666 51.9260456125736
"8033" 1606.4 118.176814024309 56.1615364850922
"8034" 1606.6 119.310011442031 59.9067823874577
"8035" 1606.8 121.651569636882 63.8333396167967
"8036" 1607 123.256046718764 67.8344290829294
"8037" 1607.2 124.636469089429 70.1152862251278
"8038" 1607.4 124.859287514836 73.7547817890385
"8039" 1607.6 123.698610671192 78.5163133191592
"8040" 1607.8 122.215149542434 82.8175824510176
"8041" 1608 120.54878625892 87.9794946436522
"8042" 1608.2 119.489654453947 93.103602155916
"8043" 1608.4 118.058039450247 94.2127074818664
"8044" 1608.6 115.329679507145 94.5455039682385
"8045" 1608.8 111.414282803724 95.9915038352701
"8046" 1609 106.93710117789 97.8000327556724
"8047" 1609.2 102.466897028309 99.4485051595133
"8048" 1609.4 97.4097396082257 101.037393071152
"8049" 1609.6 92.3798403530182 102.498372128029
"8050" 1609.8 87.7916385441424 103.871912485902
"8051" 1610 82.6531579922685 105.791432162456
"8052" 1610.2 78.5536161170591 108.107767341652
"8053" 1610.4 75.896459217318 111.933003614447
"8054" 1610.6 73.4938192619966 115.533025262795
"8055" 1610.8 71.5814471028604 117.213997821018
"8056" 1611 69.213440422674 116.58550245124
"8057" 1611.2 66.6519718884546 114.342551925639
"8058" 1611.4 64.1868148450523 111.568928157537
"8059" 1611.6 62.3357964186394 108.851658070884
"8060" 1611.8 60.6566226906296 106.904872758556
"8061" 1612 59.3751936200727 104.360642697557
"8062" 1612.2 57.5759902020662 101.220294644945
"8063" 1612.4 55.554578413728 98.11335345624
"8064" 1612.6 53.5141762813646 94.6641477952911
"8065" 1612.8 50.6624030403932 91.033853488004
"8066" 1613 48.2235120910523 88.2248144229427
"8067" 1613.2 47.6868452699245 84.5962005107483
"8068" 1613.4 46.7768493024918 80.2525506210753
"8069" 1613.6 48.0038641028973 75.5192245659904
"8070" 1613.8 49.0154173837994 70.717899102208
"8071" 1614 51.7690360153956 66.3396415835945
"8072" 1614.2 54.013334733207 62.711908711892
"8073" 1614.4 55.8727113924455 59.4094305527961
"8074" 1614.6 57.3542300349144 55.7095555182127
"8075" 1614.8 57.3477069461787 52.0681968898044
"8076" 1615 56.9077008679125 48.664128301678
"8077" 1615.2 57.3332954710649 45.0721143938789
"8078" 1615.4 58.0207315682182 41.7513493570272
"8079" 1615.6 58.5678144548091 38.1365408899022
"8080" 1615.8 60.7004779179758 34.5737516929355
"8081" 1616 63.0299098086003 32.8188858722813
"8082" 1616.2 66.2200643464091 32.2757403684759
"8083" 1616.4 70.0728614772617 32.2194187526653
"8084" 1616.6 74.1109622529417 32.5857966106165
"8085" 1616.8 77.5290563129721 31.6339013336413
"8086" 1617 81.593223496293 30.651108321628
"8087" 1617.2 84.9771494257123 28.9785466662409
"8088" 1617.4 88.6918006300808 28.37704268025
"8089" 1617.6 92.8659522915903 27.7897488127459
"8090" 1617.8 96.2050340939048 27.8636950071362
"8091" 1618 98.3167256569431 30.4331359890723
"8092" 1618.2 100.821182385789 33.2292669661777
"8093" 1618.4 102.607592804462 36.2705521184653
"8094" 1618.6 104.575428514523 39.4104821999022
"8095" 1618.8 107.3257570957 43.1660864083428
"8096" 1619 109.613755227344 46.2689533614121
"8097" 1619.2 110.550141751677 50.0250573413361
"8098" 1619.4 111.760724652095 53.8915550622879
"8099" 1619.6 110.829822258149 57.7191821211663
"8100" 1619.8 109.223653234043 60.6608947901218
"8101" 1620 107.541783483347 63.9170267774588
"8102" 1620.2 104.684022410809 66.833871644789
"8103" 1620.4 103.040634780352 71.2389958721736
"8104" 1620.6 102.731800320764 74.7970974063113
"8105" 1620.8 104.055294198202 78.6877596262994
"8106" 1621 106.173239615782 81.5929952309294
"8107" 1621.2 108.51844405842 85.0373102774818
"8108" 1621.4 111.262050049414 88.1554996930601
"8109" 1621.6 112.0091743239 88.0761983703658
"8110" 1621.8 111.511490036919 87.9879681064939
"8111" 1622 110.001571192015 88.7602301707853
"8112" 1622.2 108.200637837258 89.8889183594582
"8113" 1622.4 106.139795303469 91.614433787138
"8114" 1622.6 103.078868881336 93.3937452111522
"8115" 1622.8 98.9933037357265 95.295014959815
"8116" 1623 95.0422162325732 96.496273033572
"8117" 1623.2 91.8832607684506 97.9601037086475
"8118" 1623.4 88.6032408053727 100.639575943893
"8119" 1623.6 85.2227077942498 103.575019383995
"8120" 1623.8 81.7952159967825 106.693185165792
"8121" 1624 78.1318621909143 109.25934323635
"8122" 1624.2 75.0706541245505 112.697250733454
"8123" 1624.4 73.349397788756 115.936587644278
"8124" 1624.6 73.0964059574307 118.245069238862
"8125" 1624.8 73.4157673990412 118.928306343465
"8126" 1625 73.3954060434877 118.344795725581
"8127" 1625.2 72.9259735157395 117.111486021959
"8128" 1625.4 71.777581150543 115.848713930145
"8129" 1625.6 69.9387806390392 114.323304445508
"8130" 1625.8 67.4496520773354 112.222933020665
"8131" 1626 64.665315323604 109.384158538787
"8132" 1626.2 60.9815322357574 107.317045149238
"8133" 1626.4 57.505123323197 105.491794755083
"8134" 1626.6 54.6493846971662 104.886515743509
"8135" 1626.8 52.4454666804307 103.863304774348
"8136" 1627 51.0549267301091 101.727058571248
"8137" 1627.2 51.1861614292997 99.8962541335626
"8138" 1627.4 51.8494372655303 97.8880631596041
"8139" 1627.6 51.3664491269773 96.2431471178414
"8140" 1627.8 51.5031184693834 92.8838533551448
"8141" 1628 52.3055664356662 90.7521369090593
"8142" 1628.2 54.5558732864758 86.9992675801244
"8143" 1628.4 55.9487055917437 83.066784054505
"8144" 1628.6 59.2457925640523 79.7858140153481
"8145" 1628.8 61.9075795151146 76.5246390312355
"8146" 1629 65.589204851725 73.9336964012246
"8147" 1629.2 68.1005975665929 70.4309530984022
"8148" 1629.4 69.846999932448 67.1965576613466
"8149" 1629.6 70.6577591896732 63.1224878549167
"8150" 1629.8 70.5871678855391 59.4253741213122
"8151" 1630 69.9403634756326 55.9567316850786
"8152" 1630.2 69.436341433877 53.1041144461789
"8153" 1630.4 67.916026885877 49.7535251172565
"8154" 1630.6 65.8936438699267 47.2414743701963
"8155" 1630.8 63.6830394444341 45.007249358931
"8156" 1631 61.8990919202797 42.0258087716081
"8157" 1631.2 61.9926090548736 39.9960842536925
"8158" 1631.4 61.4278388084048 37.0523355196894
"8159" 1631.6 62.8838185327424 34.4336181488355
"8160" 1631.8 65.9595521139653 32.0893007339959
"8161" 1632 68.8557933434009 29.5400369276267
"8162" 1632.2 71.7572099633354 28.6188583133495
"8163" 1632.4 75.6119658327778 28.1759122723397
"8164" 1632.6 79.4523437274653 27.7101274808709
"8165" 1632.8 82.9051078240027 26.701890260628
"8166" 1633 86.1961973415775 24.6119776456864
"8167" 1633.2 88.1981115309341 21.5872470596834
"8168" 1633.4 88.4514972889341 19.7400321601834
"8169" 1633.6 88.5686882020091 19.9855592041074
"8170" 1633.8 90.091565077899 21.3255254794584
"8171" 1634 91.8976813073852 23.3629758503478
"8172" 1634.2 94.8666720848942 25.2453390380724
"8173" 1634.4 98.1818169111639 27.7498097253054
"8174" 1634.6 101.279151287684 30.4212338312147
"8175" 1634.8 104.121506028049 33.5707352348622
"8176" 1635 107.405385451729 36.8651474625222
"8177" 1635.2 110.863122628175 39.7075249508972
"8178" 1635.4 113.194164083066 41.5816421753736
"8179" 1635.6 112.416127207961 43.002610651281
"8180" 1635.8 112.241739923463 45.1726167405176
"8181" 1636 112.122161336899 47.0579518838322
"8182" 1636.2 112.296056030727 49.990623217127
"8183" 1636.4 113.230463538117 53.5601602360657
"8184" 1636.6 113.791701151631 57.5605740693368
"8185" 1636.8 113.733513767952 61.9501438061165
"8186" 1637 113.32819618258 66.2736969152187
"8187" 1637.2 112.935049909178 71.1297655645672
"8188" 1637.4 113.787810716095 75.8615829113165
"8189" 1637.6 115.205290135036 80.693129414684
"8190" 1637.8 116.602714763526 82.9648530248078
"8191" 1638 116.960562385909 83.8548201204113
"8192" 1638.2 115.629589764415 85.0742656424297
"8193" 1638.4 113.351926882392 87.0806582749299
"8194" 1638.6 111.925877869363 88.456085187304
"8195" 1638.8 109.255426934727 90.9788083012554
"8196" 1639 106.449874485367 93.7395695446411
"8197" 1639.2 103.927141676783 97.0541300268677
"8198" 1639.4 102.379581665755 101.384283846781
"8199" 1639.6 102.669605634709 104.103538178629
"8200" 1639.8 104.120814975982 104.87137735002
"8201" 1640 105.348303992593 104.648328068078
"8202" 1640.2 105.697565442809 104.180340382007
"8203" 1640.4 106.635318984693 104.282531068858
"8204" 1640.6 107.971369218546 104.783786265692
"8205" 1640.8 109.549713790782 104.562250952537
"8206" 1641 110.771948649072 103.533312295613
"8207" 1641.2 111.602799015314 103.020175618907
"8208" 1641.4 112.25165955822 102.378443789447
"8209" 1641.6 113.377893215701 101.542665739375
"8210" 1641.8 113.687733988145 101.181112920621
"8211" 1642 114.255093542536 100.681268568584
"8212" 1642.2 114.956418005404 99.6042090974022
"8213" 1642.4 116.026369104441 98.833139357139
"8214" 1642.6 116.355057798688 98.0326487399797
"8215" 1642.8 117.143991641157 97.6500939053674
"8216" 1643 117.71943125775 96.4690179412666
"8217" 1643.2 119.066998200441 95.3733829573495
"8218" 1643.4 119.532427829609 94.2090676495522
"8219" 1643.6 120.046864797112 93.5792160783433
"8220" 1643.8 120.354213673563 92.3103552920123
"8221" 1644 121.017658195732 90.8172805745817
"8222" 1644.2 121.404177407183 90.0596192478717
"8223" 1644.4 121.734216705704 89.0707259499811
"8224" 1644.6 122.541330473557 87.6730528789568
"8225" 1644.8 123.231193091783 86.6066552582706
"8226" 1645 123.750208520318 85.1735290858504
"8227" 1645.2 124.165488958578 83.4120883956842
"8228" 1645.4 124.682267123675 81.7235328534736
"8229" 1645.6 124.801977852016 79.9316998853074
"8230" 1645.8 125.436988696561 77.5864446865172
"8231" 1646 125.611087193322 75.7161762768124
"8232" 1646.2 125.691702162888 73.609101419139
"8233" 1646.4 125.827157916844 72.4455841789066
"8234" 1646.6 126.628562662862 70.8131354914022
"8235" 1646.8 126.711765718004 69.0566748179686
"8236" 1647 127.167401419527 67.2472579518658
"8237" 1647.2 126.999089774133 66.01003244424
"8238" 1647.4 126.754795676602 64.1897389046694
"8239" 1647.6 126.822762134119 63.0161637215261
"8240" 1647.8 126.091784938677 60.9836725416127
"8241" 1648 125.931096930961 59.5603664022682
"8242" 1648.2 125.591741005068 58.4888907647504
"8243" 1648.4 126.097381334648 56.7588329678665
"8244" 1648.6 125.835921603855 55.8811408340077
"8245" 1648.8 125.598619841404 54.9646169780778
"8246" 1649 125.598713226818 52.9327901413204
"8247" 1649.2 125.47676472669 50.9969199766774
"8248" 1649.4 124.722429159774 49.8806181055239
"8249" 1649.6 124.152121091836 48.9126187763048
"8250" 1649.8 123.095973374862 47.3838892043048
"8251" 1650 122.29881729549 45.8754525027296
"8252" 1650.2 121.046895013963 44.9390608336842
"8253" 1650.4 119.570435693309 43.138436770218
"8254" 1650.6 118.164609664405 40.2291940234389
"8255" 1650.8 117.173406422629 36.3759539994822
"8256" 1651 116.382442774893 33.1286105507495
"8257" 1651.2 116.745184491609 32.8624238665022
"8258" 1651.4 117.180163376176 32.8963956347688
"8259" 1651.6 116.725070364428 32.9626318272785
"8260" 1651.8 116.187218710217 32.8041865494736
"8261" 1652 115.588752789892 32.7735106431135
"8262" 1652.2 114.35573219311 32.3809235247711
"8263" 1652.4 112.792366666809 31.6844028433728
"8264" 1652.6 110.596755169422 30.8798827486003
"8265" 1652.8 108.162317816082 29.7265980297961
"8266" 1653 104.813327514118 29.0186671325053
"8267" 1653.2 101.056341162611 29.4642800216794
"8268" 1653.4 98.0574340005048 30.2256422985652
"8269" 1653.6 94.496262423396 30.4541209030761
"8270" 1653.8 91.25179277793 31.4287499153253
"8271" 1654 87.5178334210289 31.4497489479077
"8272" 1654.2 84.0182573713729 29.7054888797852
"8273" 1654.4 81.9242597285188 26.8210654154344
"8274" 1654.6 80.6664689895956 23.5971489165033
"8275" 1654.8 81.1943273065454 21.4080115669956
"8276" 1655 81.3809788667424 20.9425796759355
"8277" 1655.2 82.6561682180838 19.4299026977319
"8278" 1655.4 84.4765082103091 17.0488311428084
"8279" 1655.6 86.4676761900565 15.5713629334434
"8280" 1655.8 85.6841339505644 16.040435444966
"8281" 1656 84.1102005384178 15.8647234659457
"8282" 1656.2 80.7747006520278 15.0025629136209
"8283" 1656.4 77.0479953307988 14.4799760998249
"8284" 1656.6 73.2800250286841 13.3743066767772
"8285" 1656.8 70.3280482951802 13.53043015433
"8286" 1657 66.7513826077153 14.5248349223709
"8287" 1657.2 63.2470976011717 13.8651590633912
"8288" 1657.4 59.3264453085802 12.0890457075468
"8289" 1657.6 56.8243476767523 9.68711518067491
"8290" 1657.8 56.1223472555068 8.20040143200683
"8291" 1658 55.3312533482626 9.80467868634403
"8292" 1658.2 53.868789807854 11.8053191279864
"8293" 1658.4 51.6939891825533 13.8886975138673
"8294" 1658.6 48.5817007422019 16.4977377814736
"8295" 1658.8 46.1220184874271 19.8869737754696
"8296" 1659 43.9966936780023 23.3284208217317
"8297" 1659.2 41.9838589452585 27.0883206637954
"8298" 1659.4 38.6221322042424 29.0660787627022
"8299" 1659.6 34.6920994553556 30.1758890295068
"8300" 1659.8 30.6869348828758 31.2190395766022
"8301" 1660 26.8270251693424 30.7391883498355
"8302" 1660.2 26.3392084794254 30.6602829927278
"8303" 1660.4 26.9216414992023 31.9321604312561
"8304" 1660.6 27.9630379843758 34.0259569296355
"8305" 1660.8 28.6280513904209 36.7194685268375
"8306" 1661 29.2384129663091 40.1748469859022
"8307" 1661.2 30.0023710266791 44.4935080268022
"8308" 1661.4 28.787535367515 48.3805277767845
"8309" 1661.6 27.3810475515355 52.927480231572
"8310" 1661.8 24.8573279630323 56.8031934241968
"8311" 1662 23.2751102133781 61.0235554592125
"8312" 1662.2 21.3720845945527 64.0220483542483
"8313" 1662.4 21.1375843895718 66.6264029488768
"8314" 1662.6 22.056927140888 69.214003899639
"8315" 1662.8 23.7305212651681 73.6778701808124
"8316" 1663 25.3821283882516 78.0159771105084
"8317" 1663.2 28.4585964524643 82.0864178596349
"8318" 1663.4 32.3314667018953 85.9049471138332
"8319" 1663.6 35.4807214282243 89.2107913081056
"8320" 1663.8 38.5342345458176 93.1654074255039
"8321" 1664 41.2368783146809 98.2192062372996
"8322" 1664.2 42.5461228087482 102.379185603098
"8323" 1664.4 44.3490614328799 107.11257115457
"8324" 1664.6 44.4701484322781 111.204966690234
"8325" 1664.8 44.4548945388354 114.214304436823
"8326" 1665 46.197783872447 114.568626588833
"8327" 1665.2 49.0221613301539 114.463196963178
"8328" 1665.4 52.9572858390936 114.881620789997
"8329" 1665.6 57.7152056204577 115.662755772645
"8330" 1665.8 62.5786442820986 115.702804283244
"8331" 1666 67.8884785012401 114.970577036644
"8332" 1666.2 72.4291671708545 113.783175877702
"8333" 1666.4 76.7615786838354 111.431748417613
"8334" 1666.6 81.4143865723359 109.360097147286
"8335" 1666.8 84.6620227831305 105.712302699813
"8336" 1667 86.8517091115614 102.153260470898
"8337" 1667.2 89.0554678141669 98.4366243554848
"8338" 1667.4 91.1739544956273 94.6983769254385
"8339" 1667.6 92.45756756451 90.4711214441218
"8340" 1667.8 94.6270744052339 86.7080899424553
"8341" 1668 95.4191352395814 82.6557443622834
"8342" 1668.2 96.796518953066 79.2538732352737
"8343" 1668.4 98.0663915628558 74.2837326116358
"8344" 1668.6 98.6457919890355 69.7615329949399
"8345" 1668.8 97.5655402748465 66.0150200901872
"8346" 1669 98.0554509815291 63.4382892478122
"8347" 1669.2 100.248576429969 61.2850159577418
"8348" 1669.4 103.672939434712 59.367453080975
"8349" 1669.6 106.179472001248 58.8821393535424
"8350" 1669.8 107.665373187277 58.6616053995948
"8351" 1670 111.436634456949 59.3964782749629
"8352" 1670.2 112.768996135731 60.1206863409653
"8353" 1670.4 112.386949454009 59.1984305765165
"8354" 1670.6 111.568465647035 57.5785678444965
"8355" 1670.8 110.857636159463 55.2210463364863
"8356" 1671 109.445563113226 51.2652138346244
"8357" 1671.2 107.868077407564 49.1705551984965
"8358" 1671.4 105.965856245397 47.2264868253728
"8359" 1671.6 102.899462715181 45.370707614545
"8360" 1671.8 99.6380260300663 43.459795649545
"8361" 1672 97.0363795329909 39.5282252603719
"8362" 1672.2 95.656133065293 36.5276763000151
"8363" 1672.4 94.7079799063252 32.9195457510473
"8364" 1672.6 95.5176578355006 30.7503918053277
"8365" 1672.8 96.9648995768916 29.7869719431754
"8366" 1673 98.4670218484519 28.9121658534124
"8367" 1673.2 100.64102906625 27.7951349616669
"8368" 1673.4 100.864232108959 27.5628280169022
"8369" 1673.6 99.6321438606841 28.8725989262459
"8370" 1673.8 98.565174023941 28.4132888364901
"8371" 1674 96.4933277834591 27.4519951229322
"8372" 1674.2 93.7692389260515 25.4299414297052
"8373" 1674.4 90.9099726059291 22.8581627590722
"8374" 1674.6 87.4062810371841 20.6357721437772
"8375" 1674.8 83.6268822537163 18.6721623488145
"8376" 1675 79.3045779401639 17.1062355546602
"8377" 1675.2 74.8974248807004 15.76502371125
"8378" 1675.4 70.121126782341 14.2962200556362
"8379" 1675.6 66.2394726172346 13.9140376626362
"8380" 1675.8 61.6487549214 13.6609434715272
"8381" 1676 57.5848524625677 11.0213590417125
"8382" 1676.2 55.8969517847277 8.38260466587892
"8383" 1676.4 56.8604069343324 8.70257132048357
"8384" 1676.6 57.830280909202 9.78679695200931
"8385" 1676.8 59.0333726246284 9.69464999236604
"8386" 1677 61.1191469146712 10.0856711140229
"8387" 1677.2 64.4239906170963 9.38476972857239
"8388" 1677.4 67.6496254239417 9.26877081727972
"8389" 1677.6 71.4365495603635 10.2756967058081
"8390" 1677.8 75.6144125000338 10.2336477140763
"8391" 1678 80.4884669806882 10.1315310702373
"8392" 1678.2 84.3709308111424 9.33272787080218
"8393" 1678.4 85.3000119238091 10.2745658599884
"8394" 1678.6 87.647310758908 11.9416476788417
"8395" 1678.8 91.2341429014865 12.8036015173377
"8396" 1679 95.0672410642153 13.4857765414022
"8397" 1679.2 98.1989306669966 15.0901463786834
"8398" 1679.4 101.631390831535 16.5016649689706
"8399" 1679.6 103.528429787203 17.4658780280991
"8400" 1679.8 105.02846867559 17.6061804659334
"8401" 1680 104.447442851044 18.3748513035552
"8402" 1680.2 104.883857570469 19.9763105146187
"8403" 1680.4 107.208544726041 21.5344036388969
"8404" 1680.6 109.694149898536 23.704330018887
"8405" 1680.8 111.07957639879 26.6698441563349
"8406" 1681 113.805909698809 29.8715216562491
"8407" 1681.2 116.401765921724 34.3364010673064
"8408" 1681.4 119.671546356357 37.6686124471906
"8409" 1681.6 122.106555646148 41.4988359902236
"8410" 1681.8 122.023350600615 44.7468807984577
"8411" 1682 122.312963897544 48.938813821461
"8412" 1682.2 123.669855278095 53.6185676387165
"8413" 1682.4 123.519428827422 58.5051798728078
"8414" 1682.6 124.160388454463 63.3183125507947
"8415" 1682.8 125.863225745782 68.4324576683397
"8416" 1683 124.426183921136 71.0103514057387
"8417" 1683.2 123.489197542378 75.9404570757783
"8418" 1683.4 122.219944112396 81.4312609972279
"8419" 1683.6 122.383831231103 86.988683867916
"8420" 1683.8 119.942959250369 89.9865365836499
"8421" 1684 118.575725386566 92.2360080071319
"8422" 1684.2 117.606696068809 96.2353420776244
"8423" 1684.4 116.487772978575 98.1540590828414
"8424" 1684.6 116.54815930408 97.6754381420751
"8425" 1684.8 115.579610004809 98.0995811177535
"8426" 1685 114.015127297158 99.2886456536407
"8427" 1685.2 112.430226844535 101.278370907446
"8428" 1685.4 110.791952787862 103.318753759192
"8429" 1685.6 109.203876472431 105.770773654727
"8430" 1685.8 107.711431380305 108.304674357176
"8431" 1686 105.684229350283 108.109443580218
"8432" 1686.2 102.88117153088 108.55336495473
"8433" 1686.4 99.6558261304972 110.340378706265
"8434" 1686.6 95.4948645675879 112.033592232579
"8435" 1686.8 90.9511811318354 113.795244795376
"8436" 1687 85.9973735969134 115.23713063368
"8437" 1687.2 81.039826157783 117.739594476541
"8438" 1687.4 76.7482425913091 121.593346066081
"8439" 1687.6 75.5931340379917 124.220078531759
"8440" 1687.8 74.3416102133301 124.063882249402
"8441" 1688 73.0320955816494 125.538014336688
"8442" 1688.2 70.8036242398835 125.649465400526
"8443" 1688.4 68.76180030712 126.135375051797
"8444" 1688.6 67.679317080596 126.679638791656
"8445" 1688.8 67.1060837264321 126.391435675623
"8446" 1689 65.8536934635304 125.746111307115
"8447" 1689.2 63.0218609821528 126.536124604121
"8448" 1689.4 62.7555277255388 127.352028063051
"8449" 1689.6 62.7586815312038 127.292317727113
"8450" 1689.8 62.6766156223779 127.366779627439
"8451" 1690 61.8888761032023 127.348933155526
"8452" 1690.2 61.6444754705247 126.837334294017
"8453" 1690.4 61.8980272742376 125.486829194768
"8454" 1690.6 62.1989021061486 123.94466939287
"8455" 1690.8 63.3711270847221 121.67773478702
"8456" 1691 64.1907749279917 118.410906158159
"8457" 1691.2 64.725566460545 113.957681800544
"8458" 1691.4 64.1669358572813 110.262851391069
"8459" 1691.6 63.6925414103591 106.613434185022
"8460" 1691.8 62.1640325064238 103.120988365099
"8461" 1692 59.5064935128545 100.646524714675
"8462" 1692.2 56.8536047180787 98.8365209862457
"8463" 1692.4 52.8643725269698 97.3486505101432
"8464" 1692.6 49.2604125939877 96.386369842054
"8465" 1692.8 46.684732831968 96.9646503270564
"8466" 1693 43.4127248944298 98.5367341376435
"8467" 1693.2 40.8104500392555 101.126113983813
"8468" 1693.4 38.3731842759023 104.287562828572
"8469" 1693.6 37.0401156080923 107.751796572951
"8470" 1693.8 37.0867034180459 110.519874637823
"8471" 1694 37.9007506295727 111.469235207357
"8472" 1694.2 39.7285833475091 113.872351769402
"8473" 1694.4 42.1533614487603 116.003873083207
"8474" 1694.6 45.538178776014 117.927035463443
"8475" 1694.8 48.5351922907189 119.731437581214
"8476" 1695 51.9777078143665 121.253901868083
"8477" 1695.2 56.3120631945652 121.603000499353
"8478" 1695.4 60.4416430038897 122.83103582037
"8479" 1695.6 63.368532225181 124.348150145022
"8480" 1695.8 65.2946030302853 124.452131029593
"8481" 1696 67.0693435077057 122.993112613842
"8482" 1696.2 70.4769450808091 121.363126672202
"8483" 1696.4 74.4939830891022 119.8565812506
"8484" 1696.6 78.4993191689162 117.177774489813
"8485" 1696.8 82.8380611129713 115.20482551797
"8486" 1697 87.3768701902734 113.407135701733
"8487" 1697.2 92.094751065967 111.599372274192
"8488" 1697.4 96.8958656126455 109.808478990502
"8489" 1697.6 101.65991847294 107.616746049776
"8490" 1697.8 106.308945757983 107.324994688099
"8491" 1698 107.878648885594 104.780144781911
"8492" 1698.2 108.303178281712 102.725928997747
"8493" 1698.4 108.751530631335 100.006506353192
"8494" 1698.6 109.179907549377 96.4951036840778
"8495" 1698.8 108.938791597226 92.3852083407355
"8496" 1699 109.187954259259 87.9514679348322
"8497" 1699.2 108.755790772004 83.9241148068188
"8498" 1699.4 110.635163591944 79.6825214766995
"8499" 1699.6 111.785862128087 75.39224675568
"8500" 1699.8 114.370699449117 71.4905865244769
"8501" 1700 116.411674047971 67.15657962324
"8502" 1700.2 116.974415719407 63.5040460501966
"8503" 1700.4 115.443703098245 60.7779523539931
"8504" 1700.6 113.384367937773 58.2868180287113
"8505" 1700.8 111.134801499892 55.1648897335688
"8506" 1701 108.738194538809 51.9519179341589
"8507" 1701.2 107.032621535668 49.7113793395342
"8508" 1701.4 106.095205468977 47.6425395857586
"8509" 1701.6 106.827961130197 45.2897831873633
"8510" 1701.8 108.518019535498 43.7387905633439
"8511" 1702 108.457934533748 44.2379476791598
"8512" 1702.2 108.578923490923 44.2423595971165
"8513" 1702.4 109.296130486713 44.2722832185464
"8514" 1702.6 110.684098758013 44.3213404245187
"8515" 1702.8 112.71733496177 44.2174461817614
"8516" 1703 113.527185365009 44.0894866399165
"8517" 1703.2 115.547936785059 43.1827639678466
"8518" 1703.4 117.713260172641 41.8768087640751
"8519" 1703.6 116.735383721724 41.3430271305437
"8520" 1703.8 115.245042402013 40.5588846332371
"8521" 1704 113.723439805875 38.9994558527135
"8522" 1704.2 111.708167990751 36.4522434848541
"8523" 1704.4 109.095127361376 33.8431136864887
"8524" 1704.6 106.462790431969 30.4215523165422
"8525" 1704.8 103.733825818309 27.5551843690422
"8526" 1705 101.945904883034 23.9671936664328
"8527" 1705.2 101.40078992949 23.5539786605405
"8528" 1705.4 99.3985538650278 24.3779747419022
"8529" 1705.6 95.4709162499291 23.9359171073322
"8530" 1705.8 91.3377194386528 23.4583483587459
"8531" 1706 87.2244100753565 21.9487698123601
"8532" 1706.2 84.2929994525823 19.759609157763
"8533" 1706.4 82.333746039396 16.1139728526848
"8534" 1706.6 79.7715953856273 12.7715973221598
"8535" 1706.8 79.0906837562982 10.9711271729674
"8536" 1707 79.5210890112409 10.7554886883795
"8537" 1707.2 80.1668150510675 9.76128745306509
"8538" 1707.4 80.5830359972512 8.23445636249691
"8539" 1707.6 80.0924977249125 7.26103572667804
"8540" 1707.8 80.0499147072267 5.96952281240218
"8541" 1708 78.842675922567 5.00803237106534
"8542" 1708.2 78.6824205440424 5.38350980980218
"8543" 1708.4 78.0989521561317 5.6325447884667
"8544" 1708.6 77.2204021352111 5.68190101148465
"8545" 1708.8 76.0975018946273 5.67613026828097
"8546" 1709 74.1218992096391 4.92616487951218
"8547" 1709.2 71.8718728619637 3.84584951521661
"8548" 1709.4 69.5495532065291 2.95792555556218
"8549" 1709.6 67.0790420660291 2.17062982598218
"8550" 1709.8 66.194474893621 2.47690549815465
"8551" 1710 64.8130281372797 2.28633367201982
"8552" 1710.2 64.1605867009741 2.46290085601042
"8553" 1710.4 63.0274037956091 2.2844799493706
"8554" 1710.6 61.7555707651317 2.50933383491831
"8555" 1710.8 59.6111675759856 2.41747468922571
"8556" 1711 58.5692541466159 2.52988127540218
"8557" 1711.2 58.0743790313354 3.26608525349691
"8558" 1711.4 56.5238360069424 4.15203321013551
"8559" 1711.6 54.0757256363526 4.41586830172827
"8560" 1711.8 50.58337861893 4.39879517523734
"8561" 1712 49.3177945960023 4.18890029956127
"8562" 1712.2 49.1754592228765 3.65925171763813
"8563" 1712.4 49.7497021380477 4.06729681087945
"8564" 1712.6 49.4682028378421 4.43659343388569
"8565" 1712.8 49.4948766882409 5.29201766117491
"8566" 1713 49.5211510637153 6.35966733858968
"8567" 1713.2 49.2005430643249 8.13388204854954
"8568" 1713.4 48.1343679307977 10.8162904327204
"8569" 1713.6 46.5319909498091 14.7863817392859
"8570" 1713.8 44.3677784755973 17.8441545760845
"8571" 1714 41.0075921562044 19.7814167361696
"8572" 1714.2 37.5149529409815 20.6154549763332
"8573" 1714.4 33.6049982163886 20.9701817376522
"8574" 1714.6 29.5595138837746 20.7033129977125
"8575" 1714.8 27.3097160530219 21.8870129038383
"8576" 1715 25.7860320135591 23.5140832910584
"8577" 1715.2 24.0083725550903 26.0619659110584
"8578" 1715.4 21.5397988721814 29.6404365575724
"8579" 1715.6 19.6084613778295 32.7339897834124
"8580" 1715.8 18.0151293679726 36.7315306182003
"8581" 1716 15.3655427158091 40.8000676967808
[truncated: 19,914 more chars]
