# Supplementary material for: Adaptive switch to sexually dimorphic movements by partner-seeking termites
Source: Sci Adv. 2019 Jun 19;5(6):eaau6108. doi: 10.1126/sciadv.aau6108 (PMC6584256; doi:10.1126/sciadv.aau6108)
Supplement: Data file S1 [file aau6108_Data_file_S1.zip › Dataset/CfExperimetns/170630_173_M_04_set2_tandem-position_5FPS.txt]

"time" "x" "y"
"1" 0 71.590617297605 7.12710743064495
"2" 0.2 68.3547878203381 8.39468836038099
"3" 0.4 63.7429901504835 10.3237155379552
"4" 0.6 58.8663785976105 12.2830889476595
"5" 0.8 53.5992126215163 13.5679021314535
"6" 1 48.1245721212575 13.1814346399601
"7" 1.2 43.9630463518104 10.7017762920054
"8" 1.4 40.6994445488282 8.45696637751627
"9" 1.6 37.1758923991771 9.92298756955707
"10" 1.8 34.2063071334628 12.3001900888182
"11" 2 30.4874407121115 16.6505791444107
"12" 2.2 26.100269146999 21.0963232613252
"13" 2.4 23.905384463038 25.8068365596238
"14" 2.6 20.4053301547766 31.1423112498577
"15" 2.8 15.7351141078836 35.5948183534355
"16" 3 10.9465156954851 38.7824580748512
"17" 3.2 7.78263193687698 41.4228573440868
"18" 3.4 7.69974170536434 46.3649101356219
"19" 3.6 10.6229101820224 49.7861581452152
"20" 3.8 15.3079327047565 52.81091485939
"21" 4 20.939491196339 56.3460201102974
"22" 4.2 23.5887324425522 60.5139870419743
"23" 4.4 25.856999029136 66.4173186779077
"24" 4.6 29.3942686598666 72.5278343086964
"25" 4.8 32.9142498178528 79.1688227272005
"26" 5 34.6413133228758 86.024934924211
"27" 5.2 35.5176555676711 94.0652139289183
"28" 5.4 35.7722790212598 101.373205940022
"29" 5.6 36.7701495297453 109.567667015975
"30" 5.8 39.3539997593657 115.005274346791
"31" 6 44.6451185665903 117.314389505273
"32" 6.2 50.0881400969149 117.49395199987
"33" 6.4 56.2158343585013 116.429489633972
"34" 6.6 63.5668438835447 114.539621137888
"35" 6.8 70.0908476150241 112.069330537305
"36" 7 77.0407666349943 109.994834736082
"37" 7.2 84.1375776766337 109.35727108391
"38" 7.4 91.516559456518 109.864855585123
"39" 7.6 98.5637310907093 108.832907885146
"40" 7.8 104.579102458144 106.378622221233
"41" 8 109.122109420927 101.910471721908
"42" 8.2 112.334545031644 96.1117764654469
"43" 8.4 114.297790165238 90.0799559719172
"44" 8.6 114.839726382327 83.4963014350057
"45" 8.8 115.735789116345 77.8495390810062
"46" 9 115.938531379911 70.9956602031699
"47" 9.2 114.86524905286 65.2313672980998
"48" 9.4 113.895892859096 57.860810849474
"49" 9.6 111.592067034455 51.1603780073382
"50" 9.8 107.716773730213 45.4093588994044
"51" 10 106.002329217734 40.0111826520976
"52" 10.2 108.17167489147 34.7108707408535
"53" 10.4 109.869884282658 31.7814953393957
"54" 10.6 111.477962196329 32.4991586254786
"55" 10.8 113.722474368526 33.3263921545262
"56" 11 112.506321716876 32.8443636741279
"57" 11.2 110.240691575491 30.1963139566021
"58" 11.4 106.54145497727 26.7210896962826
"59" 11.6 103.365512718813 24.1395649212699
"60" 11.8 99.2450422776847 20.5408612669438
"61" 12 95.01513726889 15.2628430854557
"62" 12.2 91.4489293717768 13.6029401457762
"63" 12.4 87.1980199181004 13.1685040096064
"64" 12.6 81.8662144648594 10.6152644346305
"65" 12.8 77.8701889391066 6.42803766684314
"66" 13 75.71210081569 4.83969752224148
"67" 13.2 73.6157277985117 7.54228729412172
"68" 13.4 68.6796880850332 10.904043055851
"69" 13.6 65.4487406754327 13.6160768079189
"70" 13.8 61.9824357016181 16.5605811837065
"71" 14 59.3274296009966 20.9750559057484
"72" 14.2 55.9511308712468 25.4948634519828
"73" 14.4 51.8942920318964 27.7211076936659
"74" 14.6 47.5077246613957 26.1587495988873
"75" 14.8 43.2919033514026 23.3739926298223
"76" 15 39.9207019760034 18.7804069483102
"77" 15.2 38.400987550909 13.7383542736544
"78" 15.4 38.8487258667551 11.7146360814954
"79" 15.6 39.4944519643153 10.6967142328883
"80" 15.8 39.3897795517225 9.14356198431089
"81" 16 39.3773678715104 9.70192299699954
"82" 16.2 37.9374036258175 10.0349363750927
"83" 16.4 35.7062975242981 10.3025053690181
"84" 16.6 33.8749789468156 11.4842258050781
"85" 16.8 30.5762882922777 13.3274573724457
"86" 17 28.7841260841581 16.5192080550658
"87" 17.2 26.2853609573107 20.8119766203275
"88" 17.4 24.576903204507 23.8655467023962
"89" 17.6 24.1514463333529 28.2676010554645
"90" 17.8 25.5518174766179 33.6717662034937
"91" 18 26.8109719475428 39.7407483782281
"92" 18.2 28.9090933115654 45.1539350345347
"93" 18.4 32.1147016737286 50.6720119479898
"94" 18.6 37.1264024268332 54.7716084956588
"95" 18.8 42.4893743018728 58.7044734791005
"96" 19 48.810559391352 60.5714399900252
"97" 19.2 55.3500517946311 60.953857194507
"98" 19.4 61.5459125098768 60.3279868718267
"99" 19.6 67.5555521207169 58.2811551992267
"100" 19.8 74.2643200733127 56.397561978557
"101" 20 80.527509841516 55.7541314571906
"102" 20.2 87.9202971265399 55.3578732321393
"103" 20.4 94.0334713666406 53.193563744354
"104" 20.6 100.049411057078 50.5826887706701
"105" 20.8 105.203885514947 46.2126511760795
"106" 21 107.751759723761 41.3659834228013
"107" 21.2 109.057018158669 36.1314425813679
"108" 21.4 111.217689955287 33.8005119872943
"109" 21.6 114.552861495168 36.0710959832409
"110" 21.8 118.750456707839 39.6355810770838
"111" 22 121.463857926746 44.6145530400356
"112" 22.2 122.023169299434 50.7217382346358
"113" 22.4 122.885743122883 56.8909635888375
"114" 22.6 123.516225042381 63.7667554596697
"115" 22.8 124.442896637643 71.0735811136354
"116" 23 123.824932718811 74.8774298606352
"117" 23.2 121.162448666084 78.7507469929591
"118" 23.4 118.397823679749 84.047002928949
"119" 23.6 114.622245731569 89.4986634071979
"120" 23.8 110.378288823255 94.5955951839525
"121" 24 105.120990234882 99.6001356946382
"122" 24.2 99.2836582884165 101.573936273841
"123" 24.4 93.5642212770839 101.940747046896
"124" 24.6 86.58495555838 102.072588421343
"125" 24.8 80.9850924778792 100.808363367212
"126" 25 74.5828232245065 97.1998825939248
"127" 25.2 69.4369241593445 93.8403084900527
"128" 25.4 64.1175340377126 89.4991226144863
"129" 25.6 58.7348879702721 84.893608948835
"130" 25.8 53.3325603984728 80.646069730689
"131" 26 47.9346935540847 76.3928206873688
"132" 26.2 44.6408100061417 70.9765423330503
"133" 26.4 44.7745904479122 65.4653617096434
"134" 26.6 44.8784848778676 59.3840747706008
"135" 26.8 46.9096712887205 53.1082376078634
"136" 27 48.7147240386086 46.0203519237031
"137" 27.2 51.2790113527843 39.1895326252213
"138" 27.4 54.3936782754388 32.7994629553431
"139" 27.6 57.51216810623 25.8439424255363
"140" 27.8 58.9117102415872 19.300256234297
"141" 28 60.4669254569567 13.0683091780666
"142" 28.2 60.7580219534522 7.3479779535062
"143" 28.4 58.6566953841486 5.6160647763303
"144" 28.6 58.89330191203 5.56318512065017
"145" 28.8 60.6956421035574 5.34493467237596
"146" 29 64.8161506644933 5.16606479889281
"147" 29.2 69.2446529247274 5.66430873390947
"148" 29.4 73.3712459005498 5.08765017262599
"149" 29.6 79.3883143973788 5.78600587785305
"150" 29.8 84.664327972039 7.41442349052442
"151" 30 90.5308246509989 10.2258802313005
"152" 30.2 95.4984435072474 12.7152804981809
"153" 30.4 101.441745884164 16.3660515926227
"154" 30.6 105.812872080959 19.2325208899836
"155" 30.8 108.186122093478 23.3772088973704
"156" 31 111.163256455772 28.1471534402656
"157" 31.2 114.593543720691 33.3159797043886
"158" 31.4 118.20090678403 38.5607540680908
"159" 31.6 122.111848611492 42.9675381201856
"160" 31.8 121.43854058491 44.7522886462395
"161" 32 121.611271656413 49.9491463180225
"162" 32.2 123.491848391334 55.4995219139667
"163" 32.4 125.086894273848 60.3297533971071
"164" 32.6 125.889501589572 64.6448351973638
"165" 32.8 125.19567741235 67.6912112364372
"166" 33 123.63247675048 72.7486787247696
"167" 33.2 122.591339260491 78.137225980551
"168" 33.4 121.10237222834 85.1311497148926
"169" 33.6 119.022739508654 91.4983581998214
"170" 33.8 116.91629514178 98.2109962282862
"171" 34 113.465366221874 100.806698020635
"172" 34.2 108.645686426352 105.556461368364
"173" 34.4 104.88836908786 110.732748208993
"174" 34.6 101.779026415796 114.029960823527
"175" 34.8 97.4134049975909 115.225521848208
"176" 35 91.9390591954012 117.902487674644
"177" 35.2 85.5293990102311 120.360879515441
"178" 35.4 78.6841140499063 121.742513373067
"179" 35.6 72.4264105926329 122.49590893565
"180" 35.8 65.4158916933898 122.048218500212
"181" 36 58.8033829878319 121.947662312725
"182" 36.2 53.1946367024487 123.763677849942
"183" 36.4 52.8465747780729 123.846874421004
"184" 36.6 53.3068523985784 124.244122001935
"185" 36.8 52.6529874685918 123.32521063395
"186" 37 50.9594266052107 121.015623071921
"187" 37.2 48.4700647040868 118.219477025581
"188" 37.4 46.4930471956573 116.522735343464
"189" 37.6 44.4098785754714 114.864411097519
"190" 37.8 40.2068976361043 111.413803407312
"191" 38 36.7921903004405 106.652739675169
"192" 38.2 34.7525005033825 101.183758015632
"193" 38.4 31.8544454022934 94.5677434852757
"194" 38.6 30.1742756205746 88.7258664534595
"195" 38.8 27.7529575812433 82.6207781401044
"196" 39 26.3053305023104 75.3138957525187
"197" 39.2 24.7170756532311 67.5357708096443
"198" 39.4 22.9812426589585 61.0427745988089
"199" 39.6 20.4923633556391 53.9766401769923
"200" 39.8 18.0970830422791 47.2414924926806
"201" 40 18.2053584779943 41.8448914381956
"202" 40.2 22.0206008595457 35.4091594492157
"203" 40.4 26.6122169376761 31.9813986487897
"204" 40.6 31.0348297026254 27.4698252491558
"205" 40.8 33.6705426697476 24.5477330284809
"206" 41 37.860312120037 19.2055505989069
"207" 41.2 43.1582175567433 13.7421190737822
"208" 41.4 49.6170009305408 10.9889431925168
"209" 41.6 56.3875135272754 9.29591899420022
"210" 41.8 63.1928479745718 5.8632943023324
"211" 42 65.2689548950606 3.86744973900277
"212" 42.2 65.0299740646493 4.21330571125851
"213" 42.4 64.9829943403385 5.05650973982003
"214" 42.6 65.990505107457 6.32369378527144
"215" 42.8 69.1196682910789 8.15429965916422
"216" 43 72.3264428316307 10.3530189428333
"217" 43.2 75.0967332379765 12.7512151362654
"218" 43.4 79.6910892820748 16.1273362592453
"219" 43.6 83.7675803911935 20.5468611604278
"220" 43.8 88.4667203275267 24.4414442227554
"221" 44 92.8266712187985 30.175099359425
"222" 44.2 95.4242578477981 36.3211164708884
"223" 44.4 96.3461866512673 43.3536379045402
"224" 44.6 97.6809226564855 49.9674434498896
"225" 44.8 97.9360859288904 57.2742438169342
"226" 45 99.0426996536649 65.1350050127838
"227" 45.2 101.204128503385 72.254491176889
"228" 45.4 102.491609767085 78.3958258421535
"229" 45.6 104.575157350006 85.5596853012744
"230" 45.8 107.05240632795 92.6144736976877
"231" 46 109.475870934484 99.2705661436182
"232" 46.2 110.362865936113 103.718455742882
"233" 46.4 107.463143122311 104.374562712654
"234" 46.6 102.825302687562 107.316906504254
"235" 46.8 97.3974712550777 110.44655301346
"236" 47 92.316497792561 111.681637794707
"237" 47.2 86.5247226782704 113.827300330718
"238" 47.4 80.4336745941022 117.377856530621
"239" 47.6 75.7085463746963 120.29797419336
"240" 47.8 75.7799175627553 122.557447529821
"241" 48 77.6909678217636 124.085409568268
"242" 48.2 81.1655564855041 123.216264710087
"243" 48.4 83.6062752710097 122.190988244167
"244" 48.6 86.2110632672345 120.165349729176
"245" 48.8 89.4074988954655 116.936007684919
"246" 49 93.2905518057365 113.080023499385
"247" 49.2 95.3166481654436 111.857470707261
"248" 49.4 97.0702828885241 110.020387377612
"249" 49.6 98.5950064987158 108.328253117905
"250" 49.8 99.9870984952869 106.514153454057
"251" 50 101.357519375458 105.006024404548
"252" 50.2 102.654303529749 102.692522545467
"253" 50.4 103.763355154502 101.080873332984
"254" 50.6 105.327752436896 100.087954474929
"255" 50.8 107.479169970215 98.9897247006074
"256" 51 109.206842791353 96.5126363502711
"257" 51.2 110.774320381901 94.5012968951397
"258" 51.4 112.150913849338 92.6790245653308
"259" 51.6 113.18907236381 91.2673922302838
"260" 51.8 114.326428891196 90.0455667011475
"261" 52 115.75460316356 87.9088196857384
"262" 52.2 116.321712807821 86.4516088677428
"263" 52.4 116.741501153165 84.0301696762726
"264" 52.6 118.369083482316 81.4175096508869
"265" 52.8 120.678435072622 79.6664453654308
"266" 53 122.996494713562 77.6160413900871
"267" 53.2 124.178765685139 76.2714181711146
"268" 53.4 123.652586862527 76.4347324496775
"269" 53.6 123.607067708992 74.6789176135413
"270" 53.8 124.215252202772 71.8481908997016
"271" 54 124.872716418595 67.7444206643918
"272" 54.2 125.836560054344 62.2243286233404
"273" 54.4 124.738166208728 60.4945002646814
"274" 54.6 123.57467252241 55.8065876040454
"275" 54.8 122.767146407187 49.6627364749976
"276" 55 121.808700551827 43.1580158692156
"277" 55.2 120.323650446547 39.1539927770781
"278" 55.4 117.030046924235 35.5088670002943
"279" 55.6 114.382040719326 30.4086631389997
"280" 55.8 112.96529467635 27.7195964897772
"281" 56 111.673113840903 26.5798337667678
"282" 56.2 108.800564560229 22.9612449979477
"283" 56.4 106.200641745029 20.5040610796904
"284" 56.6 102.40141389329 17.4329841002765
"285" 56.8 98.9121857412178 13.9101376451017
"286" 57 96.3336974451468 13.3285173985112
"287" 57.2 93.4303272110294 12.8556294505847
"288" 57.4 89.9733201381598 12.9265356219407
"289" 57.6 86.4414961057186 13.4099538010121
"290" 57.8 81.1388037603754 13.356355525032
"291" 58 75.5176276817933 12.9386362606433
"292" 58.2 69.2780022325907 12.7959496865106
"293" 58.4 62.314720503857 12.1517473579954
"294" 58.6 56.2366092572227 11.1056821738085
"295" 58.8 49.8859339952545 8.94421259404509
"296" 59 46.6181598763036 8.39162335107685
"297" 59.2 43.8683753963013 11.8519167181368
"298" 59.4 40.4050170421505 16.2500322173854
"299" 59.6 35.9335741463014 21.176055679845
"300" 59.8 33.1583267506677 25.0596695412862
"301" 60 29.6224183909464 31.0897705258808
"302" 60.2 26.1639371814839 37.1949681472945
"303" 60.4 23.0157616937805 44.1942141811594
"304" 60.6 22.21245191922 51.1060445356549
"305" 60.8 24.697300837544 57.3003285331245
"306" 61 29.1433271039948 61.4277970449154
"307" 61.2 34.5330229005258 64.0047422072437
"308" 61.4 41.6211391413955 66.3854328054985
"309" 61.6 48.0331965037474 69.6879338698463
"310" 61.8 54.2212648614006 72.8961411033093
"311" 62 60.5736096218506 76.8142393946073
"312" 62.2 67.2201194965796 80.8528453642622
"313" 62.4 74.340149005966 83.7851902978909
"314" 62.6 81.2410351659009 86.4048856206225
"315" 62.8 88.0294495015779 89.792484524121
"316" 63 93.9033013391832 94.6167831432672
"317" 63.2 99.9940717240031 99.6723416752781
"318" 63.4 104.477103528179 101.058340191926
"319" 63.6 108.019754886836 99.9596649310184
"320" 63.8 109.839213779077 100.754936159655
"321" 64 110.386736992529 101.917594834784
"322" 64.2 108.750880652601 103.747585635264
"323" 64.4 107.82943948173 105.24673717118
"324" 64.6 107.815230111539 104.430415862382
"325" 64.8 108.417990754478 103.367308814134
"326" 65 109.845250724732 102.006898211761
"327" 65.2 111.025302731693 100.640168913592
"328" 65.4 112.531858283439 99.3089621853879
"329" 65.6 115.104974561618 96.8273884077527
"330" 65.8 117.025938613397 93.0185374306076
"331" 66 119.225370652715 89.1177793209146
"332" 66.2 120.572341238736 84.6129413131558
"333" 66.4 122.886183821284 79.7031433088819
"334" 66.6 124.308401725021 74.3566470111701
"335" 66.8 125.174099482474 68.8117945624781
"336" 67 126.406229150039 62.7595000687591
"337" 67.2 124.468663492685 60.4296422044459
"338" 67.4 121.955711936928 55.7691569166207
"339" 67.6 119.748128689138 50.6481310505205
"340" 67.8 116.820230983798 45.9933728379453
"341" 68 112.845518757479 40.852855881922
"342" 68.2 108.680008368879 36.278719362708
"343" 68.4 104.249135603008 31.8495997003048
"344" 68.6 101.172197506546 28.8717592151382
"345" 68.8 96.0136258124454 25.3850212666227
"346" 69 90.3350822598613 21.716002041005
"347" 69.2 86.2403687805344 18.0771512289875
"348" 69.4 83.2950005021477 14.5161622064225
"349" 69.6 79.049031223875 10.9405260405902
"350" 69.8 74.6644091744324 10.7302731293866
"351" 70 67.8488745337191 10.5501225927009
"352" 70.2 64.0250476806033 10.1361339482621
"353" 70.4 58.3988931979929 8.92852679033561
"354" 70.6 52.5458074257212 6.36993530283128
"355" 70.8 49.4019878099622 6.3942637879417
"356" 71 45.9741049950467 9.13640736296641
"357" 71.2 40.8346200960396 12.9299394624429
"358" 71.4 36.1364576161444 16.9157255924881
"359" 71.6 31.4405083323945 21.1777157194825
"360" 71.8 27.0680034512955 25.7877154651888
"361" 72 23.2370021230678 30.2858477425132
"362" 72.2 17.8597305081225 35.1189152518022
"363" 72.4 12.7666726894248 39.4141637025437
"364" 72.6 8.21732317481874 40.987152020177
"365" 72.8 8.86319310173713 43.3822013123794
"366" 73 8.88367492837069 48.2091712212932
"367" 73.2 8.64829038040879 52.9581457999862
"368" 73.4 9.74177705762564 55.9313358737027
"369" 73.6 12.0788265993962 60.128584107885
"370" 73.8 14.9110721360877 64.7730300519321
"371" 74 19.2375967034554 68.1918735367142
"372" 74.2 23.7013355751176 72.3536055509798
"373" 74.4 28.949235722554 75.5229073314547
"374" 74.6 34.1246996535934 79.2011514664698
"375" 74.8 38.9949768881053 83.4167782725362
"376" 75 45.3220321261335 85.8978417991077
"377" 75.2 51.8763662286151 88.2955927810455
"378" 75.4 58.4324411886139 89.9065117456982
"379" 75.6 65.289057758916 91.3908945803587
"380" 75.8 71.7260335775893 91.7787694320157
"381" 76 79.7081107929501 91.6197436970967
"382" 76.2 86.9330171631888 91.7863825462659
"383" 76.4 94.2962781546165 91.4582834045848
"384" 76.6 101.65028988521 90.1694484234282
"385" 76.8 109.101806944935 88.2572821787167
"386" 77 114.417491453453 85.2934071682768
"387" 77.2 115.781448724486 82.2781521774269
"388" 77.4 119.667373140485 77.8968974650259
"389" 77.6 122.801750148457 78.618782956131
"390" 77.8 121.662291623672 79.813942358157
"391" 78 121.963205614159 80.7308203081219
"392" 78.2 121.704520960413 80.3422125269078
"393" 78.4 121.667035832146 80.066970614009
"394" 78.6 121.798838584135 79.6292457404253
"395" 78.8 121.974358467534 78.59397329527
"396" 79 121.754067479487 76.9031296969555
"397" 79.2 122.698730038173 74.50350768109
"398" 79.4 123.869471962875 71.243868908023
"399" 79.6 125.729438672846 66.517347595767
"400" 79.8 126.212495490538 62.247151311605
"401" 80 124.974957276424 59.1186490928537
"402" 80.2 123.764733032663 55.2817235630028
"403" 80.4 122.060623233834 50.4170600894034
"404" 80.6 119.574472083905 45.4217305610124
"405" 80.8 117.080462726839 39.7758297366225
"406" 81 115.209866232106 33.3709581212356
"407" 81.2 113.382597192515 29.820953422244
"408" 81.4 111.01046312721 28.6726742606036
"409" 81.6 107.289126824871 25.7745711219884
"410" 81.8 102.772941326552 22.7490264274106
"411" 82 98.1152502708157 18.5412724201511
"412" 82.2 93.1631517802251 14.8787326206645
"413" 82.4 88.3981112334152 11.8331518249652
"414" 82.6 83.0233521344005 9.16840506901366
"415" 82.8 77.6264853627422 6.05447957100436
"416" 83 73.9334228435468 3.84463081179982
"417" 83.2 70.819197326117 4.47280264911518
"418" 83.4 65.5156970830455 4.48277938641983
"419" 83.6 60.5073758593378 4.89793347768058
"420" 83.8 55.669271614789 4.87707405886457
"421" 84 49.5426867279524 4.76960685516285
"422" 84.2 45.7143813372034 5.25945155564371
"423" 84.4 41.4388787617648 8.10728216097726
"424" 84.6 36.1765271157916 9.49661058091053
"425" 84.8 31.2451799082505 11.3459087387418
"426" 85 25.805241939237 14.2077165098449
"427" 85.2 20.7334230714378 17.6601951836695
"428" 85.4 17.1857767465135 21.1003199355643
"429" 85.6 14.5186199200497 24.1382073531641
"430" 85.8 13.8434264068137 27.8125221310668
"431" 86 12.7510884489886 32.9606756616038
"432" 86.2 11.189131190602 37.8515495935319
"433" 86.4 10.2888211921943 43.541829151713
"434" 86.6 10.3609070631406 48.781047171192
"435" 86.8 12.1494014601185 54.1510416409974
"436" 87 15.419088719662 58.3295914787081
"437" 87.2 20.1493399573531 61.5446926618314
"438" 87.4 24.3301769560799 63.5004394682926
"439" 87.6 27.4807053003953 64.4525346274149
"440" 87.8 30.6831041692 65.8660876563648
"441" 88 31.0218496743094 66.7532510387437
"442" 88.2 30.7743457965846 67.1501617375257
"443" 88.4 31.3014322258125 66.7743161545865
"444" 88.6 32.8132284731991 65.964634836554
"445" 88.8 35.4621532156655 64.8350716377442
"446" 89 38.0703184101098 63.9352351143252
"447" 89.2 40.8127002743123 62.1568896447921
"448" 89.4 43.7251433487398 60.2071501642889
"449" 89.6 44.6933431738842 57.8296069456193
"450" 89.8 46.3674331709744 55.6203143849908
"451" 90 50.2485401229954 52.7892253176728
"452" 90.2 55.3049289198665 51.5760752110107
"453" 90.4 60.8075250005869 51.8261051286035
"454" 90.6 67.3683204443355 52.7717954088138
"455" 90.8 73.137640002816 52.0401740377612
"456" 91 78.6705295444521 50.4226936894453
"457" 91.2 84.2551034279864 47.0521200179508
"458" 91.4 90.3229381205071 43.7527067634687
"459" 91.6 96.7999341378971 42.3844684001796
"460" 91.8 103.527812054388 41.3401476168462
"461" 92 109.742525804727 39.2591695410517
"462" 92.2 111.245482574178 35.3833378267894
"463" 92.4 111.361984520489 34.462879889427
"464" 92.6 110.107896412838 32.3962385164458
"465" 92.8 108.181117735491 28.29543393242
"466" 93 105.383144840119 23.4520409709115
"467" 93.2 101.411359967958 19.8058991707009
"468" 93.4 97.8446289300339 17.9360590799883
"469" 93.6 94.3285348159711 14.7334579092593
"470" 93.8 92.52338886162 11.718613358312
"471" 94 93.9293585789415 12.0064584475052
"472" 94.2 94.9404905161448 13.0312908017957
"473" 94.4 97.1425990370167 13.2012726082483
"474" 94.6 98.0767973219433 13.7982860048145
"475" 94.8 99.2355939492098 14.2239520884746
"476" 95 99.8033002983181 14.4767305866006
"477" 95.2 100.805210443007 14.6464138508426
"478" 95.4 101.306690206851 15.1785175237006
"479" 95.6 102.557495917115 15.6596095626345
"480" 95.8 104.074459195233 16.1975907521805
"481" 96 105.600235929938 17.4654644303196
"482" 96.2 106.940363948405 18.6545319101788
"483" 96.4 109.222977281939 20.4790267075817
"484" 96.6 110.242399390401 21.4400594994737
"485" 96.8 111.94270079667 22.7218647325388
"486" 97 112.436687973611 23.2535381137644
"487" 97.2 112.819413225549 24.9765889186033
"488" 97.4 114.25821828151 26.7441191787966
"489" 97.6 115.23145635726 28.0979417658717
"490" 97.8 117.327176807535 30.3615564855166
"491" 98 118.279536577131 32.7044302146838
"492" 98.2 120.17373834627 35.7210351140296
"493" 98.4 121.424455718814 38.3239964788603
"494" 98.6 122.609179238055 42.1163998890964
"495" 98.8 124.697411445281 46.4354550341392
"496" 99 125.463000922124 51.5810607980281
"497" 99.2 126.652125138366 56.1469434135036
"498" 99.4 127.631155930421 60.8322760729472
"499" 99.6 127.147060998157 65.0660933262468
"500" 99.8 126.928832597359 69.9514372566675
"501" 100 126.156574607602 74.804453180009
"502" 100.2 125.760730991007 78.9080751809509
"503" 100.4 123.908740292481 83.5580938261781
"504" 100.6 122.367713047597 88.8340641339739
"505" 100.8 120.292300816731 93.8784532229695
"506" 101 118.086778445553 98.2670901277438
"507" 101.2 115.438351154169 102.83783985957
"508" 101.4 114.020936159894 105.464618524224
"509" 101.6 113.117546995105 106.424651303501
"510" 101.8 112.181009647903 106.659173519784
"511" 102 110.376963504932 108.254529669038
"512" 102.2 107.660973003912 110.204236212941
"513" 102.4 104.983808955548 113.15024219209
"514" 102.6 101.040679771909 115.749516450403
"515" 102.8 97.220209420905 119.333155931011
"516" 103 93.0217781985831 120.718066865195
"517" 103.2 88.3671287840645 122.759110446933
"518" 103.4 85.5907556743911 123.656035221192
"519" 103.6 82.3648491839193 124.193237326447
"520" 103.8 81.2173881325252 125.319335999421
"521" 104 81.7618899984184 125.742236785017
"522" 104.2 82.1914191381206 126.18692817603
"523" 104.4 82.5357296221975 126.540056743235
"524" 104.6 82.249203572541 126.917926827141
"525" 104.8 82.2767940063814 126.872614173502
"526" 105 82.4929888469562 126.797776292649
"527" 105.2 82.6381937543824 126.7352866973
"528" 105.4 82.2054647435483 125.997812839118
"529" 105.6 81.3656003816499 125.506096446969
"530" 105.8 80.2981150032879 125.199115630236
"531" 106 78.0265382472381 124.391485621816
"532" 106.2 75.4065758876563 123.857208369903
"533" 106.4 72.5993148206952 123.302704765895
"534" 106.6 69.5970468068783 122.42650764585
"535" 106.8 66.7276518790979 121.555595209333
"536" 107 63.2520422272233 121.556671448643
"537" 107.2 59.6203170284298 121.875245956943
"538" 107.4 56.9252782094283 122.054161569043
"539" 107.6 52.8072764945252 120.465922945749
"540" 107.8 49.3862281489893 118.84468838772
"541" 108 45.1474621040961 116.265025688162
"542" 108.2 41.2919227375923 112.51171324788
"543" 108.4 39.0064035899254 108.012813231817
"544" 108.6 37.041422574076 102.327436255217
"545" 108.8 36.1769840502603 96.3395017253967
"546" 109 35.6691545470347 90.2965631707307
"547" 109.2 35.773069495687 84.6503185063707
"548" 109.4 34.3399832267554 79.1275064361936
"549" 109.6 31.2412947441793 73.6348148846612
"550" 109.8 26.7226351406306 69.0724405539068
"551" 110 21.8221538671043 66.8441463793486
"552" 110.2 16.3709833000142 64.0847969235706
"553" 110.4 14.3228059140513 60.946237518831
"554" 110.6 16.0335340122863 56.894131321354
"555" 110.8 19.279337505173 52.3429151853993
"556" 111 22.1860833877474 48.4086007750317
"557" 111.2 25.2689175566306 46.0686100656032
"558" 111.4 29.8686553677552 42.1401704276497
"559" 111.6 34.0568277703116 36.7628294608093
"560" 111.8 37.6204784106832 31.0462472862464
"561" 112 40.2408101701304 25.1068874530051
"562" 112.2 42.4929801901155 18.9952585789065
"563" 112.4 42.4495670346442 12.5360555414343
"564" 112.6 42.8627103472428 10.7609384026426
"565" 112.8 45.9983116663912 11.3814445318154
"566" 113 50.3095611499894 13.2918363659363
"567" 113.2 53.9321180325474 15.412575116069
"568" 113.4 58.9506852943782 17.61667959084
"569" 113.6 64.2407806907821 20.7844951751036
"570" 113.8 70.3196119621726 22.989777719186
"571" 114 76.9380028215059 25.3144388094306
"572" 114.2 84.2287723836623 27.7072882994716
"573" 114.4 89.7574227744067 28.8052554586081
"574" 114.6 96.8290540938109 29.32040446765
"575" 114.8 103.235982800942 29.6718533000272
"576" 115 106.778568153772 27.5155452147204
"577" 115.2 107.038363481216 27.5969174241569
"578" 115.4 108.195501664593 30.6517285807962
"579" 115.6 109.443285040458 35.5477072479223
"580" 115.8 110.430463506686 39.6750208618305
"581" 116 111.474403082284 45.1034211121838
"582" 116.2 112.62625014113 51.3114458552108
"583" 116.4 113.325528197143 58.2421149674808
"584" 116.6 115.056139133191 65.4849534755902
"585" 116.8 116.170544974472 72.7710034956324
"586" 117 117.295676217569 79.7715361332834
"587" 117.2 119.316620166905 85.9775612502828
"588" 117.4 119.850444660412 88.0447929254159
"589" 117.6 117.861901361499 89.7887783094876
"590" 117.8 115.454559990695 92.6286243411568
"591" 118 111.482893587503 97.278594868639
"592" 118.2 106.82971782126 102.453136448385
"593" 118.4 102.931583492034 108.049108459306
"594" 118.6 99.4486596488047 113.852915798984
"595" 118.8 95.8946561301493 117.663348637964
"596" 119 92.1487068760514 117.400165845286
"597" 119.2 86.0299188475901 118.203406861202
"598" 119.4 79.2558137268342 118.176145122804
"599" 119.6 73.1193988258847 116.782387548219
"600" 119.8 68.154306721959 113.968547573178
"601" 120 63.1215739788095 111.225400253988
"602" 120.2 59.5930638635422 107.360338131285
"603" 120.4 56.3446926468021 102.434415136891
"604" 120.6 54.1428810307393 96.1613074110531
"605" 120.8 52.7874918095826 90.178927425781
"606" 121 50.134762226788 84.4902428758272
"607" 121.2 47.4323796849846 77.3830671217643
"608" 121.4 45.2714804875943 70.4618454736346
"609" 121.6 43.8645141717608 63.3862703820949
"610" 121.8 42.2665324618603 56.9758509358933
"611" 122 41.0014367654718 49.3657754777942
"612" 122.2 39.7250318404234 42.1763634324363
"613" 122.4 39.3950624367184 34.4565951114504
"614" 122.6 40.0792162089315 29.3180348325773
"615" 122.8 36.3578105630509 25.2481920809103
"616" 123 31.142586934922 21.7623445348063
"617" 123.2 29.6680821170971 20.4171142622279
"618" 123.4 31.5837465692552 18.7584072817328
"619" 123.6 35.0333389320025 16.7108863758626
"620" 123.8 38.661470264584 14.8412465399712
"621" 124 43.8822247094876 13.5215350700973
"622" 124.2 49.1165954419613 11.228089311932
"623" 124.4 54.6254219929554 8.42267892996917
"624" 124.6 58.6909174029904 8.51042775879544
"625" 124.8 65.2932776947884 9.9453405544105
"626" 125 70.2562463021786 11.1364456515693
"627" 125.2 76.3288643068408 11.8593498698516
"628" 125.4 83.1694495185774 12.0882207631354
"629" 125.6 89.5756808238512 13.2785369277798
"630" 125.8 93.6786279894902 16.0952083010405
"631" 126 99.8198632311911 19.4477791343374
"632" 126.2 106.367310276286 22.7014727442309
"633" 126.4 109.751972178107 24.1257142254451
"634" 126.6 108.786781004815 24.1386623815043
"635" 126.8 107.784945660822 25.5330983332289
"636" 127 106.97187047006 28.4157971012778
"637" 127.2 107.062154938166 33.0004653716163
"638" 127.4 106.551064063383 37.8817774274935
"639" 127.6 105.266367171537 43.6533691325044
"640" 127.8 103.481822598095 49.6361456750557
"641" 128 100.345345161715 55.0221216247878
"642" 128.2 97.0693215061454 60.5009492232339
"643" 128.4 93.9850154512198 66.54222972282
"644" 128.6 91.5865107157344 72.2832890308128
"645" 128.8 89.4055622330776 78.9843522592982
"646" 129 88.3566971693882 84.875436226868
"647" 129.2 87.9599480451332 91.6274356111291
"648" 129.4 88.5992230954516 98.5439710894213
"649" 129.6 88.9584660557746 104.793696041164
"650" 129.8 89.6045798094958 110.848543643925
"651" 130 89.8861019246156 112.139912767167
"652" 130.2 87.0403284443795 112.861546290323
"653" 130.4 83.1006516546385 112.649820196682
"654" 130.6 78.0830322441691 111.930967884301
"655" 130.8 73.9402428379116 109.479455430126
"656" 131 69.0755867904263 106.369266452519
"657" 131.2 65.9396849720346 102.192218989186
"658" 131.4 62.3210181697557 98.0857341272878
"659" 131.6 57.8390746222211 94.1329996296534
"660" 131.8 53.2826287519035 90.2203896212861
"661" 132 49.36584726962 85.7985371686108
"662" 132.2 44.9065418427579 80.6692272190884
"663" 132.4 40.8127962124996 74.7555755967572
"664" 132.6 38.635680438135 68.3558998479208
"665" 132.8 36.2995016593402 62.0001499853877
"666" 133 33.2153789044868 54.8437526026316
"667" 133.2 32.2303300376765 49.3233217448282
"668" 133.4 29.8783434531034 44.2701846421228
"669" 133.6 28.3279119166182 38.0619527954449
"670" 133.8 29.5788049649123 32.289339693124
"671" 134 32.497458175458 25.3180198977812
"672" 134.2 36.707233749484 20.417387432049
"673" 134.4 42.0999830356768 16.0796757068111
"674" 134.6 46.1450778342376 12.0204203071563
"675" 134.8 46.3146006861829 7.7312499940805
"676" 135 45.2465918951639 7.7732462633599
"677" 135.2 44.1489374902891 8.28725708535666
"678" 135.4 41.8492063253439 8.08928005362845
"679" 135.6 40.1094035950258 8.52725562521005
"680" 135.8 38.408079034475 8.47927139093115
"681" 136 36.4908524213393 8.78667673564117
"682" 136.2 34.3011454088927 9.63571781501314
"683" 136.4 32.1714545496314 10.6236461566272
"684" 136.6 30.407395287493 11.9336657487135
"685" 136.8 26.9861335302455 13.8140290069678
"686" 137 25.1298655487615 15.6767636657333
"687" 137.2 21.9065110245658 17.9827527434295
"688" 137.4 20.0753867964566 19.2803707038163
"689" 137.6 16.9709948112323 20.8796318324428
"690" 137.8 16.5348521399691 22.5243229967256
"691" 138 13.69171985688 26.2079701441081
"692" 138.2 11.6857542909194 28.7800337273774
"693" 138.4 9.07286121252548 32.2531070583251
"694" 138.6 6.84273214563435 35.8919997763012
"695" 138.8 6.36577260775659 37.2137364383788
"696" 139 6.77912761923488 39.3417873263623
"697" 139.2 5.90111575206076 40.7964559017919
"698" 139.4 2.8225371958205 45.1544141188062
"699" 139.6 2.25547419810591 47.1844767528459
"700" 139.8 2.9642413419281 47.525681069606
"701" 140 2.61135127038491 49.9680031931051
"702" 140.2 2.11589603173561 51.7087032392232
"703" 140.4 1.68574680508743 53.2080583543621
"704" 140.6 1.09035514993637 55.4619904115986
"705" 140.8 0.95501278048697 58.5928018160511
"706" 141 0.550580865496976 61.9634149835545
"707" 141.2 0.407923663538579 66.487738001272
"708" 141.4 0.933696748758572 71.057285526701
"709" 141.6 1.53635926955679 74.8216380413982
"710" 141.8 2.19428579763876 79.1304238838821
"711" 142 4.31872609674224 84.2833254752936
"712" 142.2 5.42891408216042 88.8569058743278
"713" 142.4 7.68022379517723 91.5334466894271
"714" 142.6 10.1917215306856 95.9782924340078
"715" 142.8 12.2401557067359 99.7232039152265
"716" 143 13.9473492590345 102.5545317266
"717" 143.2 14.4266744056874 104.313776388954
"718" 143.4 15.5571048689656 106.378499108102
"719" 143.6 16.8998615590807 107.130814970491
"720" 143.8 19.3221004634059 109.555366701436
"721" 144 22.6929161168052 112.067127086788
"722" 144.2 26.2647160823276 114.46493412358
"723" 144.4 29.0086152205447 117.055437480503
"724" 144.6 30.6978419579436 118.32298073958
"725" 144.8 34.2622847758024 119.924615603479
"726" 145 38.0113258612583 121.503407693714
"727" 145.2 42.0223770872975 122.524667634771
"728" 145.4 46.340429095378 122.217663569621
"729" 145.6 48.4585809227156 121.313153243229
"730" 145.8 51.9436649946968 120.01125390182
"731" 146 55.3475282431667 118.095002931846
"732" 146.2 59.9696300719552 115.57751742804
"733" 146.4 64.7971827359366 114.095995101919
"734" 146.6 69.6651250166751 113.58415831954
"735" 146.8 74.5292896029835 114.813553676869
"736" 147 80.5175547236362 115.729806196763
"737" 147.2 85.0413966287344 115.662281732434
"738" 147.4 88.1056753755826 111.735725271438
"739" 147.6 91.6158833966619 106.299185920453
"740" 147.8 93.7985803164902 101.154280910585
"741" 148 95.422217442542 95.28827087235
"742" 148.2 97.4735667854966 90.0594218626746
"743" 148.4 100.326356160831 84.5331997305977
"744" 148.6 104.380760056751 80.3302888688736
"745" 148.8 109.219709389844 78.3692118296449
"746" 149 114.623313007177 76.7069102438831
"747" 149.2 118.656196764588 75.0396423415054
"748" 149.4 118.6627992283 70.6825532139603
"749" 149.6 118.348782464157 65.747537844766
"750" 149.8 117.67092878503 59.8583553942673
"751" 150 115.498662559218 53.752644308168
"752" 150.2 113.824126978805 47.0902931077148
"753" 150.4 111.450201494476 41.5309976877065
"754" 150.6 107.48947472959 38.0130754321716
"755" 150.8 101.828885630987 33.5606153429566
"756" 151 97.7832272385267 29.1474103307497
"757" 151.2 93.435044174753 26.6609451321948
"758" 151.4 87.6249124562771 23.5206233805817
"759" 151.6 82.5619200908085 20.1914444310683
"760" 151.8 78.2047190242594 16.8000208806275
"761" 152 75.123750824184 12.2270410572264
"762" 152.2 75.407892647929 9.07953719513278
"763" 152.4 76.1476556951974 8.86448657238232
"764" 152.6 75.2951280905764 9.5376027527534
"765" 152.8 72.7532096112903 10.6903633407217
"766" 153 69.6176929639311 12.3836262343831
"767" 153.2 65.5964299677468 14.3867388278474
"768" 153.4 60.1625156925268 16.0430569243165
"769" 153.6 55.0934114969335 17.6841604902747
"770" 153.8 48.8111614008882 19.8168021796376
"771" 154 42.9562696480462 19.3566191725608
"772" 154.2 37.4483142866717 18.1166145541471
"773" 154.4 32.8254426096094 16.3519766398732
"774" 154.6 33.3222152309821 15.9158285101881
"775" 154.8 33.9652907744742 14.5022246887547
"776" 155 33.3816566741259 15.3948647045505
"777" 155.2 31.4088605984689 18.3178214708971
"778" 155.4 29.0554263346874 21.3523422561804
"779" 155.6 26.4814467533225 24.5854153095348
"780" 155.8 23.8332416515333 28.6102394392949
"781" 156 20.461690902633 33.4614965214255
"782" 156.2 15.5392381738525 36.6618260983313
"783" 156.4 10.8448538285416 38.3002690805266
"784" 156.6 9.94690964568118 38.1104067836277
"785" 156.8 10.3133015076056 40.341292877377
"786" 157 10.6491775564908 44.2191692988768
"787" 157.2 11.2037272580646 47.9285505484601
"788" 157.4 12.9944503874737 52.140429555452
"789" 157.6 16.3323567674628 55.6606004399626
"790" 157.8 20.1010064767835 59.4480837966354
"791" 158 24.1931130022247 62.3657885063919
"792" 158.2 28.1019671708425 65.5191434662791
"793" 158.4 33.1756759018736 67.4248374873125
"794" 158.6 38.5759068469335 67.9574350485888
"795" 158.8 44.7432826038679 69.1322120096359
"796" 159 50.4978930193488 70.0019085466397
"797" 159.2 57.6184736897969 70.3949070428504
"798" 159.4 62.9177306306501 70.4491818791829
"799" 159.6 68.764538153943 69.108418217848
"800" 159.8 74.3822018665267 67.0069053224313
"801" 160 79.452168366713 64.1100800621664
"802" 160.2 85.7848158210546 62.2638662603549
"803" 160.4 92.229156942214 59.9684719989926
"804" 160.6 97.0292197939182 56.7014096356751
"805" 160.8 101.18144267443 51.740042119111
"806" 161 102.969190751567 46.6414730504447
"807" 161.2 103.695672952508 46.7135786111548
"808" 161.4 106.441146383623 48.5616022207369
"809" 161.6 109.98969716658 52.1671961750222
"810" 161.8 112.541335399546 56.3637618113716
"811" 162 113.807073829117 60.8443681603361
"812" 162.2 115.244556023869 65.9888879507118
"813" 162.4 117.209663951719 71.3652445330116
"814" 162.6 117.67220455091 76.5729999950819
"815" 162.8 119.01136778986 81.4635838066238
"816" 163 120.716344545759 81.222477017216
"817" 163.2 122.227661759869 80.1362046537754
"818" 163.4 122.510407416192 78.6242585640708
"819" 163.6 123.29882440861 77.5048192530604
"820" 163.8 123.91524367163 76.3107948110973
"821" 164 124.606189617202 74.1072668100076
"822" 164.2 124.905890224684 72.3942920357093
"823" 164.4 125.585303056812 70.0137041509414
"824" 164.6 126.276172620917 67.0131722844097
"825" 164.8 126.255489303044 63.2068422857265
"826" 165 125.088429640843 59.6486953978134
"827" 165.2 124.562607960651 55.1349948594689
"828" 165.4 124.75079088738 51.5708048219111
"829" 165.6 123.038844757661 48.3375570251087
"830" 165.8 121.050348228082 44.6521645657277
"831" 166 118.751704528508 40.4805298370197
"832" 166.2 114.442759762551 36.9979762442628
"833" 166.4 109.75025157046 33.1009054229755
"834" 166.6 105.412398242227 29.5948690290608
"835" 166.8 100.034638824343 25.6336261600932
"836" 167 96.3434760714426 21.7258703048077
"837" 167.2 93.1316217965866 16.5165929735204
"838" 167.4 89.7205632910202 12.0177223417479
"839" 167.6 86.5631042244377 10.5111926089289
"840" 167.8 81.7865575570176 10.3791087298928
"841" 168 77.0398535860833 8.78644849798089
"842" 168.2 73.5313166057937 8.02953590026709
"843" 168.4 68.2212418213464 8.18905651718608
"844" 168.6 62.0562582484456 8.47417710932861
"845" 168.8 56.2750214617038 9.95963369301408
"846" 169 50.9604480848779 12.6224278521224
"847" 169.2 45.7361761430428 16.1783155871609
"848" 169.4 40.2358048490467 19.6572391942973
"849" 169.6 34.8358614492172 22.6481691629066
"850" 169.8 30.748789943234 26.7809280210343
"851" 170 25.482882916149 29.7156970525249
"852" 170.2 19.4423982670693 30.7778783542378
"853" 170.4 16.6332145672708 29.191493351574
"854" 170.6 16.6483610477212 28.3981283612126
"855" 170.8 17.1142285282578 26.4581121127327
"856" 171 18.6014696769052 23.9827087908565
"857" 171.2 20.2334466584581 21.2083417655335
"858" 171.4 22.1766974761035 18.7759138880002
"859" 171.6 25.1745571976613 15.8904846347962
"860" 171.8 26.6453904855707 14.3906924628969
"861" 172 29.3632030998346 12.4611944476792
"862" 172.2 33.7017605532889 9.79731491900283
"863" 172.4 37.0059629701183 7.97044520004098
"864" 172.6 41.3596991836769 5.79952100888688
"865" 172.8 45.6655971398816 3.97996641283973
"866" 173 49.6239892748673 2.82314359432711
"867" 173.2 51.9495412313365 2.29476990502479
"868" 173.4 53.7931723521597 3.18086932975247
"869" 173.6 57.8742873259636 2.73765818855093
"870" 173.8 61.6386932649588 2.2102818386983
"871" 174 66.6655639207477 1.69664931898574
"872" 174.2 70.6877185613281 1.81663563928289
"873" 174.4 75.3564426324196 3.34067102321048
"874" 174.6 79.7446788360905 4.71332575879535
"875" 174.8 84.7258544221609 5.79213955537394
"876" 175 89.2023249389 7.38172614247698
"877" 175.2 91.5719260998521 8.08838463539753
"878" 175.4 93.0426400565892 8.82182703024151
"879" 175.6 95.2765924851535 9.80592473707546
"880" 175.8 97.7266169948869 10.7746352788139
"881" 176 100.015857553654 12.6138019473538
"882" 176.2 103.093093654099 14.3209381577951
"883" 176.4 106.541010530466 17.0252957341543
"884" 176.6 108.762630823714 19.5092773405456
"885" 176.8 110.691293362893 22.2819779347525
"886" 177 112.803076315583 24.965703142695
"887" 177.2 115.995992674452 28.0454261995185
"888" 177.4 117.87897804013 31.4805221951287
"889" 177.6 120.697525536536 36.2700479402352
"890" 177.8 122.202515405414 39.6939104816115
"891" 178 123.308297905107 43.578951727432
"892" 178.2 125.08506861204 47.4894570155563
"893" 178.4 125.49689684558 51.7141124697064
"894" 178.6 126.098261236702 56.8530783763435
"895" 178.8 126.786899019738 62.0078723972009
"896" 179 126.356035816692 67.5327878949441
"897" 179.2 126.22584277987 72.2383678645726
"898" 179.4 125.780257708734 76.9395945321168
"899" 179.6 124.733638897467 82.4086474159443
"900" 179.8 122.724782803349 87.0345057215618
"901" 180 120.988571804853 92.1949331774192
"902" 180.2 118.31549758652 97.0550887979716
"903" 180.4 115.3472995708 101.974717298743
"904" 180.6 112.11729262679 105.929813652908
"905" 180.8 109.751340952165 108.785510049305
"906" 181 105.550800899244 111.684827443738
"907" 181.2 102.126617731405 114.816398340407
"908" 181.4 98.7152539277273 117.525879004674
"909" 181.6 95.5463559596201 119.969096791907
"910" 181.8 94.1689131670429 119.840962632291
"911" 182 91.9277549870081 121.151100842888
"912" 182.2 90.732617470447 121.489398004796
"913" 182.4 91.887247371309 121.608119679087
"914" 182.6 92.4577703721875 121.381780935069
"915" 182.8 93.3844939498366 121.325025257153
"916" 183 93.8206206221888 121.064884209897
"917" 183.2 94.0703447246816 120.921970719489
"918" 183.4 94.5607751487328 120.392413179413
"919" 183.6 94.6036264870606 120.344130800111
"920" 183.8 94.333939120557 119.929988250159
"921" 184 94.8558500485376 119.125063858322
"922" 184.2 95.63349570713 118.629567116048
"923" 184.4 96.5815365614527 117.869106077004
"924" 184.6 97.5788321434083 117.578266822744
"925" 184.8 98.5918244664841 117.183954019214
"926" 185 99.8009716345463 116.943699695411
"927" 185.2 101.607164106112 115.581735347456
"928" 185.4 103.509309635861 114.059123308092
"929" 185.6 104.539838261914 113.561577142286
"930" 185.8 106.211975970134 112.102205759142
"931" 186 108.670692890386 110.106123013073
"932" 186.2 110.810434627307 108.002474661994
"933" 186.4 112.840757372459 104.975719370046
"934" 186.6 115.69006233128 101.850830099468
"935" 186.8 117.265930767586 98.7841310967805
"936" 187 118.959548923709 95.6112573756958
"937" 187.2 120.385711110878 92.9165302105853
"938" 187.4 121.470630079526 90.5232718357481
"939" 187.6 122.67164346877 88.748659922819
"940" 187.8 122.898470285088 86.0995286100895
"941" 188 123.598611182591 82.1664353619729
"942" 188.2 124.935498716938 79.6369214736261
"943" 188.4 125.12089966578 76.9143247172851
"944" 188.6 125.643234357128 74.2235639816082
"945" 188.8 126.14184621921 70.4900886738978
"946" 189 126.755557176045 66.3255580055145
"947" 189.2 126.4646840717 63.002162052619
"948" 189.4 125.948479146637 59.4933833928451
"949" 189.6 125.143382847208 56.7631969548465
"950" 189.8 124.812759861733 52.7420844176075
"951" 190 124.365400946231 49.4064770548903
"952" 190.2 124.245767863805 47.4611623042846
"953" 190.4 122.764011159919 46.8254166125806
"954" 190.6 120.381255125146 44.8953759249058
"955" 190.8 118.317731770239 43.4176045354518
"956" 191 115.426194107485 40.6644696582721
"957" 191.2 111.842258156205 39.0660583096497
"958" 191.4 107.592155510514 37.3913698417697
"959" 191.6 102.85775402824 37.2377827790286
"960" 191.8 97.82946168741 36.675848919207
"961" 192 92.4576195039363 37.35418939128
"962" 192.2 88.0068820562382 37.5418288873746
"963" 192.4 83.2656469561904 37.732554602858
"964" 192.6 78.2564971770616 37.5883477918468
"965" 192.8 72.296713131455 35.6430630899123
"966" 193 67.2523671513516 32.5049249087377
"967" 193.2 63.0720617065858 28.8877186156932
"968" 193.4 58.4617429280114 23.8470324485891
"969" 193.6 58.6083164193787 19.3836298540154
"970" 193.8 60.6986181023045 14.7813991014341
"971" 194 63.4451931677309 11.5915026961719
"972" 194.2 65.3140117085031 9.58862225378109
"973" 194.4 63.5090312880361 7.02271347059733
"974" 194.6 60.164817002077 7.60733580251215
"975" 194.8 56.0995532561022 9.5835843385876
"976" 195 53.5196570769818 11.8515961635558
"977" 195.2 49.9117525337942 14.9512858417865
"978" 195.4 45.9808553511701 16.7370895407552
"979" 195.6 41.8524933446005 17.0567335410506
"980" 195.8 39.7929692517243 15.6579694075804
"981" 196 37.7578894327773 13.9567212159591
"982" 196.2 36.2076277431308 15.8209181635269
"983" 196.4 35.1666096831743 19.3586787881219
"984" 196.6 32.642292261122 24.1648304716751
"985" 196.8 29.9332666787538 27.9970675225118
"986" 197 27.5612340189058 33.4112591450982
"987" 197.2 24.5543150369381 38.3737255410267
"988" 197.4 21.365301546938 43.1365976589261
"989" 197.6 16.8739694892185 47.2043108445688
"990" 197.8 12.3717605443143 50.0381949314225
"991" 198 11.0982858056729 55.0486321980014
"992" 198.2 14.8070012648199 59.1796817276733
"993" 198.4 19.1341631742048 61.0211830235413
"994" 198.6 24.7075668471922 62.0543467501944
"995" 198.8 30.3728504516476 62.5885485212027
"996" 199 35.6693126643412 62.2189482152847
"997" 199.2 41.607189784013 60.6017129737443
"998" 199.4 47.9346214505599 59.0245846422844
"999" 199.6 54.3199723466452 58.2036107141179
"1000" 199.8 59.4329226963326 55.905392562662
"1001" 200 64.4522860200439 53.35553210182
"1002" 200.2 70.5118548968841 51.0071845937568
"1003" 200.4 75.4322628805774 46.746639824555
"1004" 200.6 80.4148263471298 42.5419823927532
"1005" 200.8 85.4178582452508 39.3495563595826
"1006" 201 92.4389915507347 38.089423482054
"1007" 201.2 97.574093343816 39.4290544430404
"1008" 201.4 103.419755532049 39.2975872883981
"1009" 201.6 105.649048434524 36.9094493268439
"1010" 201.8 104.997167664921 35.2042050929736
"1011" 202 106.251169790224 36.8290449380353
"1012" 202.2 108.144013815867 39.7854197469212
"1013" 202.4 110.340924490592 43.7498725632054
"1014" 202.6 112.681182154571 47.8417525439432
"1015" 202.8 113.757372341499 50.6895132690768
"1016" 203 115.979097713969 55.174378789115
"1017" 203.2 118.529187817267 58.6642024588051
"1018" 203.4 122.740865405872 60.9936559374075
"1019" 203.6 124.75041018875 60.783624876219
"1020" 203.8 123.275335809784 61.8708909616614
"1021" 204 124.030302048361 62.8899429315138
"1022" 204.2 124.947024764312 63.7854341426156
"1023" 204.4 125.41931737987 63.0028202477187
"1024" 204.6 125.462934591817 62.1806174140615
"1025" 204.8 125.617845694257 61.6770118206446
"1026" 205 124.978727587741 60.0508652816924
"1027" 205.2 124.762007661247 58.2374143500478
"1028" 205.4 124.61603064166 56.5940826689047
"1029" 205.6 124.057758491074 54.1204850180823
"1030" 205.8 123.893282365594 50.7549001685151
"1031" 206 124.11536011734 47.5552711889822
"1032" 206.2 121.930428811046 47.2657788178265
"1033" 206.4 118.871753198309 46.4695776544392
"1034" 206.6 115.066125657777 44.9032837077187
"1035" 206.8 112.021179669087 42.8343879172368
"1036" 207 109.708334505538 41.1596952686359
"1037" 207.2 104.674475247155 38.818650479081
"1038" 207.4 99.956544427722 37.6965356902341
"1039" 207.6 94.446632238619 37.0444081947827
"1040" 207.8 89.1563178346318 36.3341296328574
"1041" 208 83.2792688580685 36.7987993291023
"1042" 208.2 76.7678477558323 35.4658310396075
"1043" 208.4 71.6609839595588 32.597487304546
"1044" 208.6 68.5771497191892 28.3057639252938
"1045" 208.8 66.6469760156208 22.576136729658
"1046" 209 67.1026790543105 17.3947327722012
"1047" 209.2 66.7009407602638 12.0637761668907
"1048" 209.4 65.8957824760162 10.7184161487067
"1049" 209.6 61.9264780391801 9.83314786189253
"1050" 209.8 56.719049015323 8.39673218323209
"1051" 210 51.4094523803573 7.9127028570563
"1052" 210.2 47.0457688928537 7.85601966002783
"1053" 210.4 42.6949500724411 7.15723812497245
"1054" 210.6 43.3994080207265 6.98591486015427
"1055" 210.8 44.4945762579869 5.61472401384168
"1056" 211 46.138424262131 5.03147311980818
"1057" 211.2 47.251115238044 4.70688142542802
"1058" 211.4 49.1242688436605 4.28085519128763
"1059" 211.6 51.4965718036096 3.45695365144512
"1060" 211.8 53.3752472395131 2.83830011624485
"1061" 212 55.1224520136841 2.72409276874353
"1062" 212.2 57.5001102680918 1.86881339188407
"1063" 212.4 59.7317662676535 1.16339549753473
"1064" 212.6 60.4691551188463 1.44164745867357
"1065" 212.8 62.6689523860509 1.38239477126242
"1066" 213 65.0727899881592 1.04185380213215
"1067" 213.2 67.6627647065679 1.01055888290535
"1068" 213.4 71.4354290939279 1.14504650726231
"1069" 213.6 75.2599121035213 1.75945202570191
"1070" 213.8 78.6751083146674 2.18236728905056
"1071" 214 79.684595565895 2.34097358699315
"1072" 214.2 80.848036140867 2.52948643383638
"1073" 214.4 81.0734465525453 2.43574209491062
"1074" 214.6 80.8092284996048 2.25740831001515
"1075" 214.8 81.5176473152763 2.26881284236158
"1076" 215 82.0797855726253 3.41662513166006
"1077" 215.2 83.4392373195141 3.98641589361657
"1078" 215.4 84.6802423547095 4.74228999659039
"1079" 215.6 85.4690733150789 5.31207971806684
"1080" 215.8 86.3896922657546 5.63094633640299
"1081" 216 88.0577081112743 5.84202131971529
"1082" 216.2 89.0366098480008 6.60220803341116
"1083" 216.4 90.6074215517829 7.54760122381795
"1084" 216.6 93.1579569571257 8.71859761793612
"1085" 216.8 95.7821882730821 9.56572807432033
"1086" 217 97.0272445188353 10.35379539945
"1087" 217.2 98.6737376888852 11.6954425529581
"1088" 217.4 101.070230754741 12.9999319800144
"1089" 217.6 104.270503706223 14.9306901987282
"1090" 217.8 107.470256714034 17.6746674579365
"1091" 218 110.077997563259 21.2819704694218
"1092" 218.2 112.809925510525 24.6727987930731
"1093" 218.4 115.852862868083 27.5366740721401
"1094" 218.6 116.722237564442 30.4787162245015
"1095" 218.8 118.601643546853 35.3525734357883
"1096" 219 120.503701635959 38.1897639728391
"1097" 219.2 122.433126481104 41.0770178269433
"1098" 219.4 122.89414978311 43.9139871676549
"1099" 219.6 123.906700276932 47.9457593082744
"1100" 219.8 125.154985341971 51.0186132872098
"1101" 220 125.800066568623 55.0723681428305
"1102" 220.2 126.725867768242 58.7444568325001
"1103" 220.4 125.901753471772 62.331869946059
"1104" 220.6 124.640209026286 67.3377281534982
"1105" 220.8 124.48074015622 73.1495891684146
"1106" 221 124.652236040801 78.5907521430711
"1107" 221.2 123.869953301304 82.5532681382616
"1108" 221.4 122.319105141996 87.7244858642897
"1109" 221.6 120.353630851961 91.9676218431408
"1110" 221.8 117.217231185501 96.7120848218433
"1111" 222 115.133078576595 101.177741575932
"1112" 222.2 110.907502694993 104.22058731578
"1113" 222.4 107.217815858667 108.05243631488
"1114" 222.6 103.790316057105 112.383499612363
"1115" 222.8 99.9499066620063 115.604490097946
"1116" 223 98.236984144772 116.917339177988
"1117" 223.2 97.7440710759495 117.305842973351
"1118" 223.4 98.2413929409616 116.693311226904
"1119" 223.6 98.9509499649607 116.810442352408
"1120" 223.8 99.837658918786 117.133127835392
"1121" 224 100.245633643204 116.82774553311
"1122" 224.2 100.715033061661 116.801505730721
"1123" 224.4 101.027534046364 116.87095864119
"1124" 224.6 101.221339991517 116.796137723447
"1125" 224.8 101.387500078198 116.969861205385
"1126" 225 101.420065272593 116.955604375805
"1127" 225.2 101.304913131259 116.972665891549
"1128" 225.4 101.236866442437 116.892191191406
"1129" 225.6 101.156369048952 117.119670411013
"1130" 225.8 100.964877208186 117.212846760958
"1131" 226 100.902279149107 117.255746422179
"1132" 226.2 99.845272611028 117.622806758174
"1133" 226.4 99.0950138765227 118.032141836964
"1134" 226.6 98.2951877801876 118.062904719664
"1135" 226.8 96.7177805643582 118.859315727671
"1136" 227 94.51452993034 120.301784902596
"1137" 227.2 91.6515223301095 121.691059847844
"1138" 227.4 88.8226138889946 123.087136973334
"1139" 227.6 84.378598226744 124.75918360997
"1140" 227.8 81.4907155517331 126.234670849062
"1141" 228 79.7930423265301 126.662910444556
"1142" 228.2 76.5674153797161 127.24262279719
"1143" 228.4 72.5729782290769 127.488840892988
"1144" 228.6 70.1617618346512 127.661795011868
"1145" 228.8 65.3393637431399 128.20354093477
"1146" 229 60.7092627017801 127.705748171581
"1147" 229.2 54.885754402992 126.95735376609
"1148" 229.4 51.4315998494947 125.878269943199
"1149" 229.6 47.0708200300475 123.784960845728
"1150" 229.8 42.8355687678889 122.935196182419
"1151" 230 39.0739814118128 121.045128134816
"1152" 230.2 34.3175231069676 119.527543137993
"1153" 230.4 30.1698195250641 117.060274273269
"1154" 230.6 26.0356846633911 114.448350453548
"1155" 230.8 22.6316990199572 111.239307225633
"1156" 231 19.8626873933765 106.708558361739
"1157" 231.2 16.381326076011 102.546620954322
"1158" 231.4 13.7000893425215 100.041155594999
"1159" 231.6 11.7096727383735 98.870127286692
"1160" 231.8 11.5780337593221 98.4789693058624
"1161" 232 10.6301702616887 98.2161491598731
"1162" 232.2 9.44053896888547 96.77941952987
"1163" 232.4 7.95823819173007 94.796225301838
"1164" 232.6 5.93578061054617 90.9456310943412
"1165" 232.8 4.85600729061789 86.9095704162319
"1166" 233 3.60009051757263 82.3052809855728
"1167" 233.2 2.04284550564412 78.3297400443522
"1168" 233.4 2.27316946841695 77.275883280128
"1169" 233.6 3.3953626042846 75.3771770341752
"1170" 233.8 4.67949214843535 71.8405853735618
"1171" 234 6.01419760782451 67.5616356473393
"1172" 234.2 7.63262790137292 62.7996756656519
"1173" 234.4 9.99617685629567 58.9956794454988
"1174" 234.6 11.6670457868466 55.005187751785
"1175" 234.8 12.9043523820355 51.1415314370223
"1176" 235 14.2745315063682 46.9156516901998
"1177" 235.2 16.7054663289266 43.6354138515519
"1178" 235.4 19.0084049255044 38.6948578652442
"1179" 235.6 21.0402559838999 35.0422254781179
"1180" 235.8 24.9313342753306 30.8286409382574
"1181" 236 29.1844155006724 28.2218935351635
"1182" 236.2 33.1670799130045 26.0759407894294
"1183" 236.4 37.8566770995431 24.2094171468205
"1184" 236.6 42.8179210914056 21.5025858515068
"1185" 236.8 47.2289035804959 18.7611950332077
"1186" 237 51.219619638333 15.4181824255422
"1187" 237.2 54.7499990051136 10.9029965244015
"1188" 237.4 55.8659010362778 8.48969764316619
"1189" 237.6 57.8491799203707 9.18942670790282
"1190" 237.8 60.8713652029697 11.4074654335471
"1191" 238 64.5885307699304 13.9517916025397
"1192" 238.2 67.9301151539314 16.4020772690285
"1193" 238.4 73.2208719273632 18.5294441126011
"1194" 238.6 77.6248933789784 20.1444168085104
"1195" 238.8 82.2843732656326 20.5226235112033
"1196" 239 86.9426250079279 20.0107820043236
"1197" 239.2 93.0453514277412 19.6756635422485
"1198" 239.4 95.097211739519 20.6844778395072
"1199" 239.6 96.5089528042081 24.8162084557467
"1200" 239.8 99.1394861301277 29.542071780891
"1201" 240 101.802202063203 33.0275673600164
"1202" 240.2 104.987192211645 37.9639864349935
"1203" 240.4 108.982805482787 42.7008867628396
"1204" 240.6 112.587344252507 48.3847561514219
"1205" 240.8 116.559118755496 53.1277821593941
"1206" 241 120.359152251438 57.8733620070995
"1207" 241.2 124.478644171113 62.0408529971212
"1208" 241.4 123.968559777293 62.3359710357427
"1209" 241.6 121.611241137834 63.5484015468531
"1210" 241.8 118.964584427198 66.6970103923345
"1211" 242 116.658286955894 69.3813896343558
"1212" 242.2 114.958190870663 70.9169448323591
"1213" 242.4 111.952520454647 73.5141497592439
"1214" 242.6 108.559037475008 76.983689183126
"1215" 242.8 105.170859251979 81.8185024934834
"1216" 243 101.071783904489 86.5371808326491
"1217" 243.2 96.1394143800944 90.7451349279297
"1218" 243.4 91.5811236567103 96.1908137846821
"1219" 243.6 87.2147830566982 100.217315611767
"1220" 243.8 81.4834014938118 104.156389965734
"1221" 244 75.0645600274482 107.227921023985
"1222" 244.2 68.4263326980996 109.88381021548
"1223" 244.4 62.7943493342864 112.14763206366
"1224" 244.6 58.1886023103758 114.32260616457
"1225" 244.8 55.5823125615277 117.348391612425
"1226" 245 54.2075426349577 116.408278803632
"1227" 245.2 52.4631575325948 113.022894810646
"1228" 245.4 49.2135152511851 109.047641411959
"1229" 245.6 48.5806115384668 106.333996959418
"1230" 245.8 47.3343832213467 101.713554063344
"1231" 246 45.1294270515315 96.1336110924611
"1232" 246.2 43.3848347873945 90.5517102333311
"1233" 246.4 42.8363833254654 84.944987444037
"1234" 246.6 40.8253836389405 78.3901993660724
"1235" 246.8 39.5112537841527 72.5455838800894
"1236" 247 37.5958061092183 65.6363341830301
"1237" 247.2 36.2277852959508 59.0585568321405
"1238" 247.4 35.4536208203539 52.584435656931
"1239" 247.6 33.4772329940055 45.7673390794868
"1240" 247.8 31.2459096309733 39.6039362175689
"1241" 248 30.3042023974857 33.3937683506181
"1242" 248.2 32.6909834293268 29.3303044162766
"1243" 248.4 37.1279331198295 27.9168360438643
"1244" 248.6 42.6341325126622 25.1993768862749
"1245" 248.8 45.7594524347647 25.3453192180993
"1246" 249 50.590120123008 26.0969737143133
"1247" 249.2 56.4665568379278 27.4358820027552
"1248" 249.4 62.5500870785654 28.9077334212396
"1249" 249.6 69.4350889772226 29.0150714267375
"1250" 249.8 75.9384216717291 28.770201256949
"1251" 250 82.8145641841189 27.487985410617
"1252" 250.2 89.2636339516533 25.7593694688543
"1253" 250.4 94.9317179773477 25.0742219643054
"1254" 250.6 96.6110857405172 26.8235586250902
"1255" 250.8 97.8385023428327 26.6165434472235
"1256" 251 99.0902832057788 24.4754461999784
"1257" 251.2 98.5232792356282 22.9302329524751
"1258" 251.4 98.6814430776385 23.4386943739669
"1259" 251.6 99.0136266181954 24.2538484914686
"1260" 251.8 99.9027079873594 26.534143095539
"1261" 252 101.846831430528 29.0612036259959
"1262" 252.2 105.159995256352 32.3135488588118
"1263" 252.4 109.091266534142 35.511657678449
"1264" 252.6 113.249309275479 37.7728915381091
"1265" 252.8 114.817115979039 40.5040091853504
"1266" 253 115.384397917337 44.9542501384071
"1267" 253.2 118.020973568865 49.0368854017429
"1268" 253.4 120.411379514781 53.5555158947629
"1269" 253.6 124.074773932245 56.8561941299201
"1270" 253.8 123.944774591682 57.6799119684748
"1271" 254 123.700235187874 58.6580603198359
"1272" 254.2 124.917337818575 62.6810454253192
"1273" 254.4 125.569822647105 65.4242402893699
"1274" 254.6 123.182673903238 67.4958843559279
"1275" 254.8 120.220825843519 70.9824981867206
"1276" 255 117.327663187588 76.5155132940561
"1277" 255.2 114.73535551969 81.1083464857622
"1278" 255.4 111.8947712887 86.587289011133
"1279" 255.6 107.20956851898 91.7040268047794
"1280" 255.8 101.449400409549 94.9877913590569
"1281" 256 95.174318601687 97.1355055117795
"1282" 256.2 89.022518510676 99.1179106478214
"1283" 256.4 82.6435148240202 98.9655767145128
"1284" 256.6 77.0728726607906 96.3442345255832
"1285" 256.8 72.0598585025122 92.75315628267
"1286" 257 66.7961628452099 89.9644553136874
"1287" 257.2 61.3108663222198 86.0706302766151
"1288" 257.4 57.8984652044539 80.5795924360784
"1289" 257.6 54.4306442656579 74.2689838935429
"1290" 257.8 52.1023829207579 68.4178296988444
"1291" 258 51.8955561761182 62.1098714855627
"1292" 258.2 51.9408918982104 55.1450421778038
"1293" 258.4 51.4724639275185 48.3988999618823
"1294" 258.6 50.8888301982647 42.3382519021063
"1295" 258.8 51.2126887038481 35.5977355072632
"1296" 259 51.925996399391 28.0452956564113
"1297" 259.2 53.8551921298454 21.9628732297848
"1298" 259.4 56.3819243844568 18.8568757467374
"1299" 259.6 56.9305359582135 14.2540118669253
"1300" 259.8 54.2767742253589 12.0336534304434
"1301" 260 53.9380643469074 12.3741646421506
"1302" 260.2 54.9489093614356 12.2868238112864
"1303" 260.4 57.068048937527 12.8721747999738
"1304" 260.6 60.9979559129757 13.1116273329162
"1305" 260.8 65.7750645020585 12.9266679322025
"1306" 261 68.1376084798397 11.5300842986797
"1307" 261.2 72.0844197830091 10.3783718745791
"1308" 261.4 75.6367245835175 11.6360824269807
"1309" 261.6 80.5297312494047 15.2917138925974
"1310" 261.8 84.7863791039944 18.5796797040239
"1311" 262 89.0491736349395 22.3821002945031
"1312" 262.2 93.1825239722072 25.4190301811792
"1313" 262.4 98.6433182051331 27.7253961177755
"1314" 262.6 104.922841452147 29.5601620681233
"1315" 262.8 109.892339145899 29.5647804440429
"1316" 263 111.284563559505 27.9165855838225
"1317" 263.2 110.351388253736 27.6194637410439
"1318" 263.4 109.878340838897 26.9640183054959
"1319" 263.6 109.61977958672 25.7300205717402
"1320" 263.8 109.885718923987 25.0756114260005
"1321" 264 109.487716370376 24.1759634451103
"1322" 264.2 109.490102864555 23.5283183961721
"1323" 264.4 109.491124525244 22.8876644406468
"1324" 264.6 108.966702084896 21.8002731807256
"1325" 264.8 108.100814531245 20.6102805547491
"1326" 265 107.157895185179 19.1350670243836
"1327" 265.2 106.826830198567 18.7236120008404
"1328" 265.4 105.683354552395 17.5250484819812
"1329" 265.6 104.703594922715 16.2870593811517
"1330" 265.8 103.060406324335 14.3122986139879
"1331" 266 101.19722534477 12.5429779942648
"1332" 266.2 100.865695031287 11.7459204127554
"1333" 266.4 100.913040960464 11.5227417925737
"1334" 266.6 100.878931799142 11.5981058521226
"1335" 266.8 101.078826038314 11.6607301258189
"1336" 267 100.613886533856 12.134605153317
"1337" 267.2 99.4084297526145 11.662981597989
"1338" 267.4 98.5373688318959 10.5542420584078
"1339" 267.6 97.0276653982298 9.78194924449931
"1340" 267.8 94.7487168474337 8.16201770430598
"1341" 268 92.004123507377 6.94140323388667
"1342" 268.2 89.8368883821219 5.97092175646442
"1343" 268.4 87.650620182524 4.61752996411724
"1344" 268.6 85.7161946543994 3.54038709519662
"1345" 268.8 83.2380565372101 2.3692823415218
"1346" 269 80.5183573022359 1.92825157475087
"1347" 269.2 77.3211319559009 1.11185548703264
"1348" 269.4 73.816011879528 0.863769456175175
"1349" 269.6 71.1885533774604 0.367331715155599
"1350" 269.8 68.1953561904536 0.135984629927167
"1351" 270 66.079544406655 0.4610254805006
"1352" 270.2 63.4207504477866 0.803514227410982
"1353" 270.4 60.9328013984777 0.172167590474516
"1354" 270.6 60.0592953891116 1.02281267835269
"1355" 270.8 57.4883472602704 1.54735170189907
"1356" 271 56.3006593404909 1.86773527338144
"1357" 271.2 55.052637484294 1.12329745855622
"1358" 271.4 54.7258652894605 1.37639215892499
"1359" 271.6 54.492531911819 2.019309422693
"1360" 271.8 53.2097695442267 3.54155715031573
"1361" 272 52.4160530160776 4.89175402689544
"1362" 272.2 51.4173806995578 6.57787461764488
"1363" 272.4 50.367129667399 8.9706198417034
"1364" 272.6 49.2015890814364 11.901088003347
"1365" 272.8 47.9778000735713 15.1713091641892
"1366" 273 46.3431406808331 18.5459169802226
"1367" 273.2 45.710300522456 22.8092452990193
"1368" 273.4 45.4902692067079 28.1192136631126
"1369" 273.6 45.7278303932642 32.7017748100161
"1370" 273.8 47.7109736220026 36.8782008761643
"1371" 274 50.3652621589806 39.446091870258
"1372" 274.2 54.2033564672809 41.6801602914646
"1373" 274.4 58.835080335521 43.7589806538127
"1374" 274.6 62.0542357091819 44.6248445689985
"1375" 274.8 65.2514380613504 45.7355133508064
"1376" 275 66.8104875503578 46.8168190714316
"1377" 275.2 67.2201107189851 47.4327017942968
"1378" 275.4 68.1847392831331 47.8819414700035
"1379" 275.6 70.7601817381427 48.20660830635
"1380" 275.8 74.4630620197032 47.9118082622486
"1381" 276 78.4619249887328 47.1088535422978
"1382" 276.2 83.1036549639748 46.2853960113469
"1383" 276.4 86.6094211109883 46.1724862044121
"1384" 276.6 89.1970339783305 46.1923578113136
"1385" 276.8 90.5567234370689 47.40856178831
"1386" 277 91.2096173731339 50.1184548699844
"1387" 277.2 92.6580341682356 52.9742811016166
"1388" 277.4 93.867301769504 56.7168669553563
"1389" 277.6 95.5620632391963 61.2835404410025
"1390" 277.8 98.1315409691712 64.6536763977852
"1391" 278 100.975719749937 68.1712957038208
"1392" 278.2 105.184919873588 71.3138899510922
"1393" 278.4 109.482272215148 73.0417265180093
"1394" 278.6 113.747385579298 73.8420525327951
"1395" 278.8 116.544790274526 72.7038171977653
"1396" 279 116.029275825514 73.660284261197
"1397" 279.2 115.385327005202 76.313074537345
"1398" 279.4 114.044011152959 79.7323848768407
"1399" 279.6 112.354107955747 83.7891643585176
"1400" 279.8 110.444006046341 89.0146870636897
"1401" 280 107.188202112376 93.6805943950961
"1402" 280.2 104.799808882963 98.2481014610732
"1403" 280.4 105.171035419286 102.153001855579
"1404" 280.6 105.777357454084 102.222782682722
"1405" 280.8 107.521878506079 101.562499167345
"1406" 281 110.537136525688 102.51534911508
"1407" 281.2 112.496561616896 102.220363663746
"1408" 281.4 114.030783988632 100.992943386731
"1409" 281.6 115.618719669139 99.5062086718235
"1410" 281.8 116.653000106852 97.5374436810399
"1411" 282 118.07844502545 95.720951282421
"1412" 282.2 119.812982361617 93.2147696863854
"1413" 282.4 121.205024971986 89.8801704961143
"1414" 282.6 122.855053623749 86.2476801263448
"1415" 282.8 123.701872734277 81.9281348068702
"1416" 283 124.937003643021 76.8485045502612
"1417" 283.2 125.445793286753 72.816163606153
"1418" 283.4 125.654320901183 68.2174582201883
"1419" 283.6 123.928980670815 63.4841278472407
"1420" 283.8 122.080479428987 58.718677375849
"1421" 284 119.195300745242 54.2976470964042
"1422" 284.2 116.1139834657 50.6455943770674
"1423" 284.4 111.761891214722 46.9035040545263
"1424" 284.6 108.529976919661 42.7701241817048
"1425" 284.8 106.48234456529 38.4844004298971
"1426" 285 106.930891831623 33.6781821999499
"1427" 285.2 108.164564849187 30.5016016016553
"1428" 285.4 107.316138710425 27.3298758198987
"1429" 285.6 104.401112261036 24.2478949348229
"1430" 285.8 100.469352280119 21.1894858515462
"1431" 286 95.9334922674592 18.4207743944462
"1432" 286.2 91.2765944908354 15.4882978482488
"1433" 286.4 86.5132755515007 12.446604509364
"1434" 286.6 81.2044341279889 11.8258235890006
"1435" 286.8 75.7284710756291 12.0363173419875
"1436" 287 71.3621986370282 13.7390254724616
"1437" 287.2 65.7336944078424 15.202179593931
"1438" 287.4 60.7701673836276 16.438968235354
"1439" 287.6 55.0689351765273 16.7769905947605
"1440" 287.8 51.1627155746164 14.661148219777
"1441" 288 49.7070701747993 11.2049945527884
"1442" 288.2 49.3813860132491 9.02636236869604
"1443" 288.4 47.4576325070756 10.741917814785
"1444" 288.6 46.3349577572387 13.8278581695006
"1445" 288.8 45.2785623692447 18.3139553735823
"1446" 289 43.2413443291856 22.5495596552064
"1447" 289.2 43.1816095309117 25.7036457658397
"1448" 289.4 42.5470023286097 30.1483354729789
"1449" 289.6 41.7243964341191 35.5365617222027
"1450" 289.8 41.6505549105185 41.6226829675724
"1451" 290 42.8825018778414 48.003175262022
"1452" 290.2 44.5779879163109 53.808896659919
"1453" 290.4 46.1651515469392 59.8784330752552
"1454" 290.6 49.0877168600884 64.9528659406009
"1455" 290.8 51.6532164174079 69.4682807834423
"1456" 291 55.8796570112931 72.5861734188876
"1457" 291.2 60.6773121319724 74.0950955395192
"1458" 291.4 64.8701616278838 74.5312054158959
"1459" 291.6 69.4717281948634 73.6690507794677
"1460" 291.8 73.6499650105458 71.3492837944553
"1461" 292 78.8690606419409 69.6304091598068
"1462" 292.2 83.2489576120185 69.2138202997308
"1463" 292.4 88.8263975993538 69.9586713143563
"1464" 292.6 94.6228450861259 70.750158155947
"1465" 292.8 100.289203779751 71.7090573450715
"1466" 293 105.536523602804 70.6529782395753
"1467" 293.2 110.625073613423 67.9591170272916
"1468" 293.4 113.24472147174 64.3969641080591
"1469" 293.6 114.706218009491 61.2657515656288
"1470" 293.8 115.754640212463 61.8816192493893
"1471" 294 117.346484473769 64.3975458285177
"1472" 294.2 117.944049916547 67.1481259052479
"1473" 294.4 120.19207395005 71.4422369491497
"1474" 294.6 120.802360504127 74.1946362184691
"1475" 294.8 122.041820718769 76.4597367379092
"1476" 295 123.886971292474 76.2118263944558
"1477" 295.2 124.149175183298 74.2813065564568
"1478" 295.4 124.356334904907 72.186197186629
"1479" 295.6 125.326067176598 69.7767430794413
"1480" 295.8 125.735172835968 67.1972467898851
"1481" 296 125.854437486802 63.2429147135531
"1482" 296.2 125.79304085146 59.9513188059979
"1483" 296.4 125.91416908699 56.2628557168368
"1484" 296.6 124.665904125592 52.2829741731642
"1485" 296.8 123.871353059625 47.788084614783
"1486" 297 123.068640141328 43.721820591218
"1487" 297.2 119.596062423321 41.3239130722806
"1488" 297.4 115.593802668734 37.6825792413896
"1489" 297.6 112.147706178061 34.0609498498107
"1490" 297.8 109.459132694883 30.3923440767077
"1491" 298 104.944882422984 27.6801348762171
"1492" 298.2 99.9308573803473 25.6574444397298
"1493" 298.4 94.8353910334975 24.3691439852198
"1494" 298.6 88.9838031460129 23.7848733657234
"1495" 298.8 83.8615291302649 22.6406465100501
"1496" 299 79.0004872054782 19.9552544257369
"1497" 299.2 76.9986067031984 15.4031711476776
"1498" 299.4 75.1235754181339 9.22378409268395
"1499" 299.6 75.4501229821041 7.15082350601684
"1500" 299.8 75.6514075548208 7.0675011764573
"1501" 300 73.9718510251099 7.1469906473121
"1502" 300.2 71.5135873507644 8.19142755936005
"1503" 300.4 67.1760186592257 8.61032623369281
"1504" 300.6 63.4908449965206 7.95189589183486
"1505" 300.8 59.0990342590566 7.53392663029884
"1506" 301 54.3508169934355 6.24563690818171
"1507" 301.2 49.7273755225812 6.33830438655083
"1508" 301.4 44.4110437898418 8.2705116679695
"1509" 301.6 39.3677297242209 10.8668793584758
"1510" 301.8 35.3396935561321 13.7441992348326
"1511" 302 32.596692223219 18.3105678600593
"1512" 302.2 31.3929468896647 22.7959853560226
"1513" 302.4 31.6907276197925 27.5660117704675
"1514" 302.6 33.1216511883683 31.680695990438
"1515" 302.8 35.7436378009402 35.960700272384
"1516" 303 38.6372168622073 38.7898805934964
"1517" 303.2 43.1324578293413 42.177452439937
"1518" 303.4 47.1389700099402 43.9242090460299
"1519" 303.6 52.541452497028 45.5076494058789
"1520" 303.8 58.0390337282514 46.2177602146634
"1521" 304 63.519233602155 45.6431355228839
"1522" 304.2 69.6980734388501 44.9766512559155
"1523" 304.4 75.1044122553291 44.0863990031705
"1524" 304.6 80.4964838036265 41.9869714703012
"1525" 304.8 87.0867113576588 40.9572214616652
"1526" 305 91.8880259274581 41.5483539291577
"1527" 305.2 97.7811831911184 42.7675008287744
"1528" 305.4 101.646234054737 42.8870569968209
"1529" 305.6 104.092818574877 45.3146312403969
"1530" 305.8 105.419485278075 46.1400358656468
"1531" 306 106.367815631901 45.3619310769791
"1532" 306.2 107.475953733838 43.3102655358096
"1533" 306.4 109.133121479053 40.3766331325084
"1534" 306.6 110.224064415914 37.3210312613022
"1535" 306.8 111.695129428764 35.8495339601819
"1536" 307 113.335825443109 37.5857885722649
"1537" 307.2 116.488505763352 39.96092956922
"1538" 307.4 118.676896033778 43.4231555296751
"1539" 307.6 120.12064746448 46.026021339312
"1540" 307.8 123.68280256317 49.5218068800154
"1541" 308 123.460184818273 50.0539940412328
"1542" 308.2 122.458565545946 51.4451379919336
"1543" 308.4 122.220986300949 53.0279391363814
"1544" 308.6 122.487406682434 56.2710383507319
"1545" 308.8 122.74796955151 61.2219278310069
"1546" 309 123.558961438114 66.7453081169286
"1547" 309.2 124.98026714664 72.2326583973835
"1548" 309.4 124.215341028515 74.4315483675375
"1549" 309.6 124.492599576162 78.2191786636589
"1550" 309.8 123.730311812309 79.314970405687
"1551" 310 123.301393911596 82.5882897452897
"1552" 310.2 122.555206109951 86.2619979229564
"1553" 310.4 120.337861659201 88.4444746804006
"1554" 310.6 118.534977982846 93.0480585056243
"1555" 310.8 117.017554026474 97.6151039237082
"1556" 311 114.322299281681 101.702674226016
"1557" 311.2 111.688293290843 104.121901172606
"1558" 311.4 107.722224545031 106.589065047426
"1559" 311.6 104.044148603266 110.06716173608
"1560" 311.8 102.603437481674 113.567238986108
"1561" 312 102.147542649379 113.52379657093
"1562" 312.2 98.6293772582933 115.074759633104
"1563" 312.4 95.7375899016717 118.054734790404
"1564" 312.6 92.8188682480556 119.921807297966
"1565" 312.8 89.0745128801824 120.518497325356
"1566" 313 84.8198421323935 123.248715348418
"1567" 313.2 82.0364489393563 123.666688802982
"1568" 313.4 77.729893421585 122.759187388933
"1569" 313.6 73.5443757564115 121.907640194011
"1570" 313.8 69.4419522178821 120.999808597227
"1571" 314 64.3474063271444 121.141866521751
"1572" 314.2 59.1117545226295 119.387438134338
"1573" 314.4 54.6316733515376 116.55716460282
"1574" 314.6 50.5679894955075 111.135854027694
"1575" 314.8 48.668277002346 107.476595899856
"1576" 315 46.16054760463 102.754159275578
"1577" 315.2 44.409218380856 97.4950694223688
"1578" 315.4 44.1346466507931 92.3186378039543
"1579" 315.6 42.5927030643678 86.9382968087968
"1580" 315.8 40.8975495249663 80.5679815785872
"1581" 316 39.8689730250962 74.9351705237456
"1582" 316.2 40.7036817406207 69.3489798634395
"1583" 316.4 42.7181291730348 64.6929195146327
"1584" 316.6 45.9492198785843 59.9469400411125
"1585" 316.8 50.2202846055486 55.7099736607827
"1586" 317 54.5160295812558 51.5480469189408
"1587" 317.2 59.074918731062 47.5321672670309
"1588" 317.4 63.7381490558181 43.3612429755106
"1589" 317.6 66.9158095995348 40.586592230836
"1590" 317.8 68.8385944951951 38.1093209167732
"1591" 318 68.3458577181343 35.4688378140891
"1592" 318.2 67.8531774095435 33.1074242146114
"1593" 318.4 66.6404115502021 31.2215256404931
"1594" 318.6 66.4683681551686 29.7551587488486
"1595" 318.8 66.2882306770689 28.9920235393068
"1596" 319 66.96118828394 27.8891757253026
"1597" 319.2 68.7133275087564 24.4315356706916
"1598" 319.4 71.9042088015874 20.8045866810221
"1599" 319.6 75.3409090130128 18.8872057851695
"1600" 319.8 78.2864716209553 15.0767581917162
"1601" 320 78.5663162842101 11.4513194934822
"1602" 320.2 76.2867801062661 10.7531279708781
"1603" 320.4 74.2292565782394 10.8383974453304
"1604" 320.6 70.1438171089279 10.2676811804937
"1605" 320.8 66.4247299136237 9.86747943564072
"1606" 321 61.3368955368096 9.25131651827826
"1607" 321.2 55.6498843019835 8.57515499274383
"1608" 321.4 49.8684676420353 8.02220262007367
"1609" 321.6 45.7722676871307 8.09021784715049
"1610" 321.8 43.6074433059604 8.90578795754934
"1611" 322 38.3724360965315 9.53694262349885
"1612" 322.2 33.6819658977983 10.5442504965192
"1613" 322.4 32.1530337698929 11.3270300621679
"1614" 322.6 30.0340513665167 13.1441300601998
"1615" 322.8 24.8076669388684 17.0654190821219
"1616" 323 20.753166191233 19.9517318350129
"1617" 323.2 17.0431850979652 24.3661852326892
"1618" 323.4 14.4039441276574 30.1131483779928
"1619" 323.6 10.959593377268 34.7387607544579
"1620" 323.8 7.5811170634188 38.9528656037916
"1621" 324 5.35670703941533 42.8315251005323
"1622" 324.2 4.15841604422782 45.9840344824915
"1623" 324.4 3.0149902420185 49.6992463581279
"1624" 324.6 1.8505093378584 52.3540943331546
"1625" 324.8 1.48066548235238 54.3129851009316
"1626" 325 1.11861275900218 56.6246135273717
"1627" 325.2 0.760468826719512 60.6491316021809
"1628" 325.4 0 65.4895037686571
"1629" 325.6 1.10786169436931 70.360639183338
"1630" 325.8 1.73419493691405 75.0215513882356
"1631" 326 2.1996608636606 79.4189289012717
"1632" 326.2 4.01773134066412 84.4342116253614
"1633" 326.4 5.94380349408397 88.4795026403109
"1634" 326.6 8.04423708652147 93.5313652980468
"1635" 326.8 10.6811632805148 97.67049960089
"1636" 327 13.0920764885849 101.846372116039
"1637" 327.2 15.7408719180097 104.394818848417
"1638" 327.4 17.2500766239544 105.239224807074
"1639" 327.6 20.554149290295 105.549765433606
"1640" 327.8 24.0139632440784 105.125249495996
"1641" 328 28.1928449235864 104.600661000308
"1642" 328.2 33.1582052755537 103.651257880163
"1643" 328.4 38.3003334287572 102.264068900046
"1644" 328.6 42.9525205585797 99.9879757603906
"1645" 328.8 46.8663220636411 96.4430497237854
"1646" 329 49.980862904705 92.8654162438429
"1647" 329.2 52.1647479922818 88.0795515635755
"1648" 329.4 53.7489127200149 83.2721131644484
"1649" 329.6 54.2436027852333 78.5374637256396
"1650" 329.8 54.1457819816906 73.8444782274545
"1651" 330 56.0900277417688 67.6325651247994
"1652" 330.2 59.2521223834749 63.902236529199
"1653" 330.4 64.0582231039095 61.1610405294107
"1654" 330.6 70.1275515018777 59.8017750263213
"1655" 330.8 75.5272517103146 57.7295851206568
"1656" 331 81.221228319079 56.2752569304827
"1657" 331.2 87.5049586337573 54.995049153069
"1658" 331.4 93.4515699385527 55.3670348264699
"1659" 331.6 98.2448756909972 56.9111017447123
"1660" 331.8 102.59002697964 57.7629698065214
"1661" 332 108.626409827225 57.2477328241733
"1662" 332.2 113.424741822472 55.4990831735149
"1663" 332.4 113.627741870208 54.9980281059821
"1664" 332.6 114.660705047125 56.5105635071233
"1665" 332.8 117.297074642426 59.4190017914307
"1666" 333 120.022401454516 63.5068432332706
"1667" 333.2 121.69610721012 67.1660095409324
"1668" 333.4 123.457419404906 70.9159659121616
"1669" 333.6 123.883497096065 73.2195840643936
"1670" 333.8 122.943179563189 75.4973504847303
"1671" 334 123.73165268466 79.6914405328831
"1672" 334.2 124.147839994827 81.4858775920258
"1673" 334.4 123.790474431247 81.942774239471
"1674" 334.6 123.631015078578 82.6542677530143
"1675" 334.8 123.25666850096 84.4175796249569
"1676" 335 121.402492382971 87.5060235212971
"1677" 335.2 121.227348228731 90.4159870866462
"1678" 335.4 120.124465060334 93.4373825434119
"1679" 335.6 119.137606340288 95.1206553107982
"1680" 335.8 118.663470634006 96.151704223411
"1681" 336 118.657321094406 96.1553256310859
"1682" 336.2 117.957702501737 97.0834795322511
"1683" 336.4 116.630824215619 98.7712285996899
"1684" 336.6 115.614430091803 101.159646402003
"1685" 336.8 113.395586395669 104.671836533955
"1686" 337 110.902497922258 107.718038483796
"1687" 337.2 109.132146001824 108.952963188442
"1688" 337.4 106.402430226606 109.841257429172
"1689" 337.6 104.348840749731 112.486801695992
"1690" 337.8 103.759483766386 113.2831381987
"1691" 338 102.212269876501 114.452623161303
"1692" 338.2 98.8218199502129 115.480799092377
"1693" 338.4 95.0292317425477 118.545157770337
"1694" 338.6 91.8839432889077 121.432474317025
"1695" 338.8 88.2021055797588 121.579143128404
"1696" 339 83.3321991768789 119.948807792829
"1697" 339.2 78.635223401625 119.402350255784
"1698" 339.4 74.8038252381146 119.519943728629
"1699" 339.6 70.0513549195706 118.181090137528
"1700" 339.8 66.1859586947676 114.70295819389
"1701" 340 62.2271622602518 110.147723072886
"1702" 340.2 59.1016477914215 104.629690155918
"1703" 340.4 57.4300948183204 99.2794949240454
"1704" 340.6 57.3687414974688 93.5791681217352
"1705" 340.8 59.0299412558999 87.66809168277
"1706" 341 62.1519345135865 83.7522429963153
"1707" 341.2 66.6005499499993 79.9777234463889
"1708" 341.4 69.9642545378859 77.6214225382777
"1709" 341.6 73.7237297570584 74.8230928257133
"1710" 341.8 78.063751228252 72.4851978433692
"1711" 342 82.404332228171 69.5757171976444
"1712" 342.2 85.5682063092416 66.2852425507014
"1713" 342.4 88.2655805548408 62.3148218572058
"1714" 342.6 89.8542571791225 57.1849946892918
"1715" 342.8 92.0628809141079 51.286759743423
"1716" 343 94.4568543932553 46.5065998921666
"1717" 343.2 97.6677125130501 43.1339893352725
"1718" 343.4 98.9471096704569 39.1167381679732
"1719" 343.6 99.4132232625829 33.4285381163896
"1720" 343.8 99.8300781673299 27.8534906539681
"1721" 344 101.231044015049 24.4027174107886
"1722" 344.2 104.864411018646 24.6101831648146
"1723" 344.4 109.251004077849 25.9292026288008
"1724" 344.6 112.219305705404 28.0307809346138
"1725" 344.8 114.168474132957 30.0210579436577
"1726" 345 115.882772649541 31.6934867778415
"1727" 345.2 116.799575399749 33.7084566607965
"1728" 345.4 116.74159730258 35.6485181303474
"1729" 345.6 116.810346441801 37.0777507268138
"1730" 345.8 116.949161933916 38.1703710673685
"1731" 346 117.184343820609 38.7868703883098
"1732" 346.2 117.029271736713 39.6460164077738
"1733" 346.4 116.803770197477 40.5415675221617
"1734" 346.6 117.059893505326 40.9329178136204
"1735" 346.8 116.630925570222 42.043494331862
"1736" 347 116.339048931921 42.9572446607258
"1737" 347.2 115.670110530801 43.7124370692938
"1738" 347.4 115.718564426718 44.7952460879129
"1739" 347.6 115.206149141915 46.1592536787005
"1740" 347.8 115.0138290573 46.8682071963387
"1741" 348 114.520752732513 46.6261956335258
"1742" 348.2 114.188501695802 46.4095170125502
"1743" 348.4 113.983351467247 46.5001416486598
"1744" 348.6 113.926808208031 46.5912102813533
"1745" 348.8 113.88740757787 46.856352936147
"1746" 349 113.830127861065 46.8686950996635
"1747" 349.2 113.855154038772 46.8700154695353
"1748" 349.4 113.929214410252 46.8340282831399
"1749" 349.6 113.941574691129 46.9241363270216
"1750" 349.8 113.955195720657 46.8646774467578
"1751" 350 113.975565463544 46.8526713267046
"1752" 350.2 113.975565462964 46.8526713289365
"1753" 350.4 113.934646851919 46.8201966560887
"1754" 350.6 113.854758432581 46.8720541735818
"1755" 350.8 113.815326782241 46.8799647424778
"1756" 351 113.806494478676 46.8750873671767
"1757" 351.2 113.797801266507 46.888342662022
"1758" 351.4 113.806494478676 46.8750873671767
"1759" 351.6 113.770866559948 46.8823240416598
"1760" 351.8 113.666558446565 46.762563148703
"1761" 352 113.525745883965 46.7330059534496
"1762" 352.2 113.313273843486 46.7953055751352
"1763" 352.4 113.203714794861 46.8763708453945
"1764" 352.6 113.37472388751 47.0737328552619
"1765" 352.8 113.623923863829 47.0401123804652
"1766" 353 113.716104993996 47.0921844229125
"1767" 353.2 114.054526100596 47.8602386850505
"1768" 353.4 114.613395276235 50.0138988824501
"1769" 353.6 115.287654489711 53.7655244720307
"1770" 353.8 115.657479811603 56.6409129847951
"1771" 354 115.228518526271 58.2131754844415
"1772" 354.2 114.124755155352 60.8253585909189
"1773" 354.4 112.413878119925 64.3653486801417
"1774" 354.6 109.999048728948 68.2320991520206
"1775" 354.8 106.204325904738 72.0676427004961
"1776" 355 101.293155731494 74.7782904592112
"1777" 355.2 95.9913214949314 76.309726108062
"1778" 355.4 89.8600658921804 77.3944243655979
"1779" 355.6 83.8041672166569 78.8227278888222
"1780" 355.8 77.5281619167985 79.9260689628789
"1781" 356 71.8041395091529 82.7561878793592
"1782" 356.2 66.3886285057688 86.5138714090386
"1783" 356.4 60.2485252769068 89.5609083226263
"1784" 356.6 54.1060664722687 91.3906381506186
"1785" 356.8 48.6490024680267 94.988900628065
"1786" 357 44.854332221122 99.7299839996636
"1787" 357.2 43.1131495575435 104.410517816344
"1788" 357.4 42.4443367654339 109.818489602902
"1789" 357.6 42.530675596356 113.671996828265
"1790" 357.8 41.2152646117705 114.099425590082
"1791" 358 37.7335071869707 112.385434587001
"1792" 358.2 34.4000424163655 109.119885571615
"1793" 358.4 32.0865630628385 105.110542153803
"1794" 358.6 30.5982976366879 101.293790459676
"1795" 358.8 28.4220246031504 96.1630866705679
"1796" 359 25.5111394898071 91.1883151856203
"1797" 359.2 22.3389847888974 86.0287000741558
"1798" 359.4 18.8770346651081 80.822972173883
"1799" 359.6 16.7334124309275 74.6583970099321
"1800" 359.8 16.8432659575641 69.3838980190192
"1801" 360 20.048702655764 64.0238710078564
"1802" 360.2 24.3142783257509 59.8439960501766
"1803" 360.4 29.3760312418293 56.5715632824514
"1804" 360.6 35.1217336692965 53.7694928090166
"1805" 360.8 40.277327792844 50.0872213737275
"1806" 361 45.1460602040043 45.9333200113051
"1807" 361.2 50.740501601615 41.2589390704608
"1808" 361.4 55.7105114053387 36.5085492826616
"1809" 361.6 60.2984800983135 32.3571979837602
"1810" 361.8 64.519979608535 29.1710868814137
"1811" 362 70.1525250280289 28.8532004102991
"1812" 362.2 76.7983974799573 28.7791802067644
"1813" 362.4 83.7729145942691 28.4375238506412
"1814" 362.6 91.0088615423567 27.3656771960903
"1815" 362.8 97.6590961237632 25.8569872076951
"1816" 363 101.628493820279 23.435113843871
"1817" 363.2 101.521289290369 23.8563892030205
"1818" 363.4 103.446090184957 26.8693201302773
"1819" 363.6 105.159833491876 30.9740266456301
"1820" 363.8 105.885168372281 34.1400114509114
"1821" 364 107.046333165322 39.1797127181475
"1822" 364.2 108.384238389337 44.4220635972731
"1823" 364.4 109.146734262216 49.2910054121919
"1824" 364.6 111.02953544982 54.7970534665842
"1825" 364.8 113.944826639427 59.9404470550908
"1826" 365 116.917494823274 64.8294877595103
"1827" 365.2 121.410373417433 68.7478079876203
"1828" 365.4 124.121473593598 71.52192260117
"1829" 365.6 122.997019486793 75.1914004121848
"1830" 365.8 121.48157986801 79.4970027075845
"1831" 366 119.757166123712 85.9821789296852
"1832" 366.2 117.607260309743 91.6539264003324
"1833" 366.4 114.681092458999 97.3161271602252
"1834" 366.6 110.980647412692 102.374661046969
"1835" 366.8 105.926410085333 106.829499107017
"1836" 367 100.282678277467 111.739935844474
"1837" 367.2 94.7630799798747 113.893777198373
"1838" 367.4 88.8447736928499 113.717120444625
"1839" 367.6 82.557784970931 112.866104314518
"1840" 367.8 76.8219174880859 110.540273087254
"1841" 368 71.3224471140452 107.421006663309
"1842" 368.2 66.447010831753 104.200149623429
"1843" 368.4 60.6698157177998 100.714692920151
"1844" 368.6 54.949599457644 96.6940952960216
"1845" 368.8 50.1901752676521 92.4007011939302
"1846" 369 46.4659987125344 88.1095916970619
"1847" 369.2 45.1172717516996 82.080751582643
"1848" 369.4 45.6863613867736 75.734380019038
"1849" 369.6 45.9436717230795 69.3422202052168
"1850" 369.8 47.2991180102112 63.3966241550715
"1851" 370 49.776434197015 58.5170530138959
"1852" 370.2 52.0829785821204 53.3081257946148
"1853" 370.4 55.5299052965508 47.6414952645916
"1854" 370.6 58.6795626351183 42.565941216604
"1855" 370.8 63.1055550990911 37.8037357540723
"1856" 371 66.9024623633454 33.0310137135641
"1857" 371.2 71.5915430923561 28.5177204235527
"1858" 371.4 74.2603075995736 24.1046416175252
"1859" 371.6 74.572381004354 18.6247368632115
"1860" 371.8 73.9821931232628 15.5117870283554
"1861" 372 75.2702069711524 16.0843965974525
"1862" 372.2 78.3718482069095 18.2045508841776
"1863" 372.4 82.8786752218482 19.9009695015313
"1864" 372.6 86.038662179328 21.0401533858209
"1865" 372.8 90.1561774896595 22.7247431691876
"1866" 373 95.4371895024315 22.6533899159387
"1867" 373.2 97.3172127758476 21.3467513364744
"1868" 373.4 96.5835328957261 20.2556627666619
"1869" 373.6 95.4627232808518 18.4174870337678
"1870" 373.8 93.9244686327556 14.6903014182633
"1871" 374 92.6339124615574 11.4896270943384
"1872" 374.2 91.1941926907556 10.488099077392
"1873" 374.4 89.3723091233458 9.1670375949524
"1874" 374.6 86.9914339391063 7.36876730684026
"1875" 374.8 82.7947172052705 4.28315957551196
"1876" 375 79.5494124533024 3.41810072987099
"1877" 375.2 75.4686717255974 1.39427661947122
"1878" 375.4 71.9414977116673 1.38389153979991
"1879" 375.6 67.5814712613869 1.09251118572404
"1880" 375.8 63.7352659187361 1.15204667940039
"1881" 376 59.5379912631137 1.48635302771757
"1882" 376.2 55.1162749355621 1.61792851967543
"1883" 376.4 51.7333366923764 2.54217784061876
"1884" 376.6 47.769219631767 3.32139239278166
"1885" 376.8 43.2510737207626 4.45774484275768
"1886" 377 38.9778950730478 5.56329567244002
"1887" 377.2 34.3784940962821 8.04041300474833
"1888" 377.4 30.2840778711991 9.87859801468469
"1889" 377.6 26.3721423968548 13.3950390671577
"1890" 377.8 23.3874662438128 15.4245540561083
"1891" 378 20.4938974392322 18.1954046259786
"1892" 378.2 17.02681223114 20.7464329131032
"1893" 378.4 13.6492673768012 24.517409628893
"1894" 378.6 11.5549216762311 27.4039355044632
"1895" 378.8 9.09414090798696 30.8295293203866
"1896" 379 6.87372902275422 36.0744851169186
"1897" 379.2 5.34893861253108 39.1942040877953
"1898" 379.4 5.04020598628149 39.8334742170889
"1899" 379.6 3.48599322884635 43.9151353928453
"1900" 379.8 2.70448087385748 47.9793181327013
"1901" 380 1.30975975523571 51.8723162020616
"1902" 380.2 1.12825090749153 53.707931411065
"1903" 380.4 1.29323918799599 54.0686668973298
"1904" 380.6 0.682951920269601 56.5836681041365
"1905" 380.8 0.906132227280309 58.8989965213796
"1906" 381 1.2844973807902 62.5212366533362
"1907" 381.2 0.46336806646096 66.2537443618318
"1908" 381.4 0.0133732099650653 69.7241724849897
"1909" 381.6 0.380460001801989 70.8375726321696
"1910" 381.8 1.22314818179896 74.8132221459688
"1911" 382 1.98457466351097 78.1221817327726
"1912" 382.2 2.45330352713666 82.8993378107238
"1913" 382.4 4.26186786117076 86.7609788533959
"1914" 382.6 6.25787389377108 90.8809336506174
"1915" 382.8 8.52976567010658 95.7417452917033
"1916" 383 11.5562156910957 99.7860093150217
"1917" 383.2 15.4138076158435 104.732895094262
"1918" 383.4 17.9847526652972 108.042190772172
"1919" 383.6 22.9023744584816 111.510237175094
"1920" 383.8 26.3888538624494 114.907529514238
"1921" 384 30.6285684288828 118.13269197677
"1922" 384.2 35.1882611440994 120.909858665545
"1923" 384.4 40.2630205357984 123.028877616681
"1924" 384.6 46.3738714313878 125.006191379284
"1925" 384.8 50.8858873974695 125.702200986178
"1926" 385 56.8671665919891 125.810019287118
"1927" 385.2 62.193099307691 126.000361071792
"1928" 385.4 67.8546503781497 124.544102299477
"1929" 385.6 71.0951970567119 120.84716880843
"1930" 385.8 73.1029337320359 116.239888159258
"1931" 386 74.195590638443 110.453208638146
"1932" 386.2 75.7856213895231 105.211694353706
"1933" 386.4 75.2621039132826 100.137511008818
"1934" 386.6 74.0858367757194 94.8958495953322
"1935" 386.8 72.3494128705843 89.3559782382126
"1936" 387 71.5936952299134 83.7613732782951
"1937" 387.2 73.6710280862742 79.4611923395903
"1938" 387.4 76.7315282041564 75.4787938230703
"1939" 387.6 79.0749276807927 73.3873884096645
"1940" 387.8 83.2780873952395 71.6827978145757
"1941" 388 88.4096862152006 70.4602172720877
"1942" 388.2 93.7391455335177 69.856185097931
"1943" 388.4 99.5185952334617 71.2472068972173
"1944" 388.6 105.193442374849 71.8455116941716
"1945" 388.8 110.223453295618 70.5305725471519
"1946" 389 113.627768936849 67.176216343584
"1947" 389.2 115.682882218688 62.9024805555612
"1948" 389.4 117.022589155809 58.9462505375759
"1949" 389.6 117.771737725443 56.3593754212724
"1950" 389.8 118.985408048907 57.5990013792365
"1951" 390 120.642448418711 59.7032827779791
"1952" 390.2 121.92796776233 62.9714666042334
"1953" 390.4 123.525054420146 66.8320917577762
"1954" 390.6 123.125918065523 69.3206630188469
"1955" 390.8 123.250081992447 72.7296850178884
"1956" 391 123.845786614541 77.8420301197002
"1957" 391.2 122.932021784115 81.2323056578178
"1958" 391.4 119.994850832154 82.5137457232943
"1959" 391.6 115.738823762789 84.1774467356067
"1960" 391.8 111.350375736507 87.7501011424273
"1961" 392 107.011390163298 91.8716415955723
"1962" 392.2 103.856932928844 96.4825668938163
"1963" 392.4 101.977740532033 101.8611317752
"1964" 392.6 98.6764766448011 107.032846631504
"1965" 392.8 93.0536327492034 110.069630024584
"1966" 393 87.2860860227928 110.682047098813
"1967" 393.2 81.348997882437 109.728124895709
"1968" 393.4 75.9275079774895 107.90385236449
"1969" 393.6 70.492502680696 105.181843333671
"1970" 393.8 66.6503872306504 101.449417457463
"1971" 394 64.2775755699677 97.4749955825242
"1972" 394.2 61.7793928123771 92.3367979995808
"1973" 394.4 59.1838952241992 86.9516897402722
"1974" 394.6 57.0901551295169 81.5419695616119
"1975" 394.8 55.5202964440833 75.4452119620181
"1976" 395 54.6102947526231 70.2978112860436
"1977" 395.2 51.5356817976986 64.9399126643642
"1978" 395.4 47.3046170249455 60.9739057541874
"1979" 395.6 43.2357322544076 58.1797534418894
"1980" 395.8 38.2892802818627 56.4585200720139
"1981" 396 33.8019548658883 53.7843465213109
"1982" 396.2 28.7176980854276 50.3582694718889
"1983" 396.4 24.8693709128297 45.5713001847918
"1984" 396.6 24.4062590226042 40.2202565113913
"1985" 396.8 25.4862532000416 33.8024340685907
"1986" 397 27.4183307801366 29.077891458771
"1987" 397.2 31.3858951899439 25.2259091122994
"1988" 397.4 35.9231592465153 22.1046548125853
"1989" 397.6 40.2487661581217 18.6108584587596
"1990" 397.8 43.6300101960948 13.7261665140559
"1991" 398 44.4966601356786 9.0124912300602
"1992" 398.2 44.1508280144187 8.27136316281434
"1993" 398.4 46.290735127996 7.96662998168934
"1994" 398.6 50.7816464825242 8.43875317936871
"1995" 398.8 53.3772398881571 9.42515491048269
"1996" 399 55.6375806843352 10.4471403042065
"1997" 399.2 60.5055250069221 11.2632277952574
"1998" 399.4 65.8356675547622 12.6840557178844
"1999" 399.6 71.9469970823246 14.0778518850765
"2000" 399.8 78.0714650939706 15.946564664873
"2001" 400 84.2524197147285 18.1600748591706
"2002" 400.2 90.1370398681526 19.5403064851118
"2003" 400.4 96.1529686619978 18.8386774515318
"2004" 400.6 99.705747993394 16.1277304294697
"2005" 400.8 98.8052591065947 15.8568932583196
"2006" 401 98.6024229195731 14.8512501593276
"2007" 401.2 98.2488813447678 13.7310601945543
"2008" 401.4 98.4267546037546 14.3556801202125
"2009" 401.6 100.811871708133 15.6768067399869
"2010" 401.8 104.166674363012 16.6761180741615
"2011" 402 106.098796594532 18.4753725816803
"2012" 402.2 109.561358198672 21.1298303439143
"2013" 402.4 110.995548767585 23.605365238627
"2014" 402.6 113.299988524579 26.0626600023314
"2015" 402.8 115.126727916925 27.8702667492422
"2016" 403 116.381372026218 29.2431976681814
"2017" 403.2 116.32775847394 29.6215568086932
"2018" 403.4 116.071837029766 30.356031332772
"2019" 403.6 117.577228501131 32.5111978571071
"2020" 403.8 119.368587227647 35.9738706288742
"2021" 404 122.547991312719 39.6022558494993
"2022" 404.2 122.725924700541 42.3452791604062
"2023" 404.4 124.097204455837 46.2329783229441
"2024" 404.6 124.850914928902 50.7570431151731
"2025" 404.8 125.586930552122 54.9606817668235
"2026" 405 126.470647354429 60.4052741817081
"2027" 405.2 127.369629607869 64.2844562198168
"2028" 405.4 125.927191177602 67.2911879789834
"2029" 405.6 126.293990055781 71.9027556245437
"2030" 405.8 126.030131931336 76.5195366610327
"2031" 406 124.162110667617 81.4666203443846
"2032" 406.2 122.62004489275 86.5894335429643
"2033" 406.4 119.387925912528 90.8027590236021
"2034" 406.6 116.977271206388 96.2467371536822
"2035" 406.8 113.892539622613 101.398494822453
"2036" 407 110.146569869763 104.966647540105
"2037" 407.2 106.858861980272 109.891218888339
"2038" 407.4 102.343030162785 111.555263212666
"2039" 407.6 96.1300349385196 114.63515067101
"2040" 407.8 91.98789552755 117.621227631455
"2041" 408 86.979695937566 117.968880196663
"2042" 408.2 80.720368129715 116.456486365108
"2043" 408.4 75.128848686325 115.109466061338
"2044" 408.6 70.3248264733268 114.052573299683
"2045" 408.8 64.6654864634609 112.656583895358
"2046" 409 59.3343409862977 110.646331379464
"2047" 409.2 54.4907776206774 107.235157013453
"2048" 409.4 50.4990673349461 102.717488333904
"2049" 409.6 48.4985916862148 96.6713284288477
"2050" 409.8 47.7028365806552 91.2505400064978
"2051" 410 47.4612528555112 85.4755740089593
"2052" 410.2 48.6381449607176 80.4121806384831
"2053" 410.4 49.0382737455128 75.2003731418208
"2054" 410.6 49.543886058174 70.2643538789478
"2055" 410.8 49.3375754065761 64.2744559339009
"2056" 411 47.9138791850074 57.8520279590756
"2057" 411.2 45.8529079424429 51.2875736562368
"2058" 411.4 46.2959591063321 45.2203302054829
"2059" 411.6 47.8519389905184 38.6921159654389
"2060" 411.8 49.0031355065949 33.5858055916485
"2061" 412 49.7040095247901 28.4305229842228
"2062" 412.2 48.0745343869671 23.5779753172149
"2063" 412.4 46.2068131579153 19.8003272160561
"2064" 412.6 47.9811508001793 18.0754423263861
"2065" 412.8 52.6033332954986 17.6519120779218
"2066" 413 57.5644411085031 17.451733876492
"2067" 413.2 59.6650275841921 18.2558114676545
"2068" 413.4 62.2932519787767 18.2407486973254
"2069" 413.6 66.771722940713 17.66697190305
"2070" 413.8 72.0917537236087 16.3510801129973
"2071" 414 77.3488713266536 13.8329445062671
"2072" 414.2 81.7718714237229 10.4545655536142
"2073" 414.4 81.7620366519035 9.77701781378493
"2074" 414.6 82.0095153797016 11.1402869985421
"2075" 414.8 83.0795514917383 13.7197613727424
"2076" 415 83.9818491835751 16.581350730664
"2077" 415.2 86.2060066505245 19.7687948746718
"2078" 415.4 87.765939425301 22.8305169773658
"2079" 415.6 89.0441055109537 26.1010211827419
"2080" 415.8 90.9768932302658 30.1591508202565
"2081" 416 93.5763806646952 34.9644582062826
"2082" 416.2 97.3851161964952 39.0186253048905
"2083" 416.4 102.324327303063 41.5274138240173
"2084" 416.6 107.482773126969 42.8230096951878
"2085" 416.8 112.861830818448 43.5483077553959
"2086" 417 118.501978427956 44.3631844710657
"2087" 417.2 121.495046733259 43.5983754446282
"2088" 417.4 120.962637896283 42.3337003521085
"2089" 417.6 120.823883914186 43.1824056069117
"2090" 417.8 121.535659731679 45.3775365278345
"2091" 418 122.757084720841 48.5152896308184
"2092" 418.2 123.783589674221 49.9887032124803
"2093" 418.4 125.241320588011 54.3364462871099
"2094" 418.6 126.435105532458 58.8104747436051
"2095" 418.8 126.915604536702 64.2378346102661
"2096" 419 126.510574923367 68.9058002493873
"2097" 419.2 126.175187248638 74.3057124769811
"2098" 419.4 124.878323203664 79.0923844166693
"2099" 419.6 123.347597484827 85.1265474200656
"2100" 419.8 121.105546761402 90.2212613503568
"2101" 420 118.96113629782 96.1368506138472
"2102" 420.2 114.961682453647 101.514088395597
"2103" 420.4 111.645475466766 106.84042443452
"2104" 420.6 108.164194322958 109.841645109691
"2105" 420.8 105.045797325097 111.56568908769
"2106" 421 101.149956389341 115.209295877263
"2107" 421.2 98.8230452252879 115.17824764507
"2108" 421.4 94.4562017073456 113.597718245984
"2109" 421.6 88.442494116236 113.294140208564
"2110" 421.8 81.7542684147402 112.464052569086
"2111" 422 76.0948464061004 110.244104647586
"2112" 422.2 71.6718414582259 106.534081629982
"2113" 422.4 67.9699814755097 102.044064577723
"2114" 422.6 65.6663361186149 97.0690335615925
"2115" 422.8 64.7288349190342 91.5517484719167
"2116" 423 65.5696765539307 85.751741699677
"2117" 423.2 66.8681577285321 80.0916861143035
"2118" 423.4 66.723913248413 74.0542961024591
"2119" 423.6 63.9435447792454 69.1482543151856
"2120" 423.8 59.7715522828006 65.546930874727
"2121" 424 54.4122653420717 63.8982432591278
"2122" 424.2 48.2628644369488 61.1931201000845
"2123" 424.4 44.1327855738059 57.6489957934907
"2124" 424.6 40.4260486057218 52.7860515704443
"2125" 424.8 38.7829571221206 46.9296418359918
"2126" 425 39.6851709621858 41.574490290545
"2127" 425.2 40.9876023379205 36.4540157943539
"2128" 425.4 44.496724183488 32.0021912822202
"2129" 425.6 47.8913659101159 28.1084620597948
"2130" 425.8 50.1392892695608 22.0804197204149
"2131" 426 48.718404899086 17.7274675353224
"2132" 426.2 45.2324610534035 15.4012193719062
"2133" 426.4 43.7981564266858 14.7568667320002
"2134" 426.6 44.6762394558842 13.0693108455803
"2135" 426.8 48.3144618415334 11.1910305307087
"2136" 427 53.6189919686965 9.26919060621616
"2137" 427.2 58.136868957792 8.58000598987933
"2138" 427.4 63.3978499965954 9.73690181361851
"2139" 427.6 68.6725650187145 10.9576838672929
"2140" 427.8 75.1893316132446 11.2643047209168
"2141" 428 81.7744222888798 10.5281444147078
"2142" 428.2 88.0120096854428 9.05974112580881
"2143" 428.4 90.7487150050867 10.4394254459623
"2144" 428.6 95.2017236038254 12.490090573419
"2145" 428.8 98.9616203654923 13.3379422414941
"2146" 429 102.776916414545 14.3770863138235
"2147" 429.2 105.421177708274 17.5350927339751
"2148" 429.4 109.388804600798 20.6042754514308
"2149" 429.6 112.594635003383 24.6387945917762
"2150" 429.8 116.337524767803 28.0465146172295
"2151" 430 118.648884099892 32.0589575312177
"2152" 430.2 120.923038569685 37.165660243232
"2153" 430.4 123.827562610075 41.7447128441096
"2154" 430.6 124.476693276038 45.4121709449077
"2155" 430.8 125.757969570045 49.3044715959759
"2156" 431 126.631244101088 54.1203611142794
"2157" 431.2 127.72765870469 59.6342023379388
"2158" 431.4 127.959183242998 65.2400988819375
"2159" 431.6 126.885062019178 69.4250881237225
"2160" 431.8 126.450325041255 74.7787336486064
"2161" 432 125.397263100068 79.511572673001
"2162" 432.2 124.574025508993 84.2893968934616
"2163" 432.4 123.1358778736 89.7285048418574
"2164" 432.6 120.494308197588 95.4618622600586
"2165" 432.8 117.78723735887 98.8978281278706
"2166" 433 114.736184441869 103.757729087054
"2167" 433.2 111.796917982256 107.441943642426
"2168" 433.4 110.791386069755 108.037378017816
"2169" 433.6 108.186257855122 110.201858773639
"2170" 433.8 105.151305419623 113.084571601552
"2171" 434 103.945095652677 114.055442765153
"2172" 434.2 102.051164583019 114.579995032773
"2173" 434.4 100.096865961708 116.713839800999
"2174" 434.6 97.424340333859 119.091515913754
"2175" 434.8 94.2956740788513 120.407377541793
"2176" 435 89.8022195945848 122.525372021977
"2177" 435.2 86.9970063114536 123.03351435605
"2178" 435.4 85.0560135316835 123.812920359417
"2179" 435.6 81.9635255981134 124.971095880207
"2180" 435.8 79.6985747253931 124.103912811143
"2181" 436 75.2585846319609 125.065342646037
"2182" 436.2 70.574924617836 125.536540897277
"2183" 436.4 65.7351334177166 125.557119844379
"2184" 436.6 61.4404991466332 123.664613947974
"2185" 436.8 56.22205664675 120.760771379564
"2186" 437 51.6822137474294 117.804362814721
"2187" 437.2 47.3327816363834 114.632020042564
"2188" 437.4 42.4293689528407 112.199330028424
"2189" 437.6 37.5845372169762 111.562939610139
"2190" 437.8 33.5246680374733 112.967772550527
"2191" 438 29.0848033194694 111.401642721015
"2192" 438.2 24.9187560261329 108.236800711078
"2193" 438.4 22.2016870893142 101.928309724598
"2194" 438.6 22.5894237634372 97.244475023389
"2195" 438.8 23.4490128102156 91.5904883842878
"2196" 439 24.6607958924787 87.3843503318937
"2197" 439.2 26.0626802003225 82.3420206567203
"2198" 439.4 28.3007287751367 77.5600536154131
"2199" 439.6 28.454536436202 72.1714697386532
"2200" 439.8 27.145807586288 67.4932209690868
"2201" 440 24.5499756614415 63.841533617882
"2202" 440.2 21.5245865853797 60.9906451335235
"2203" 440.4 18.0024965129299 58.7991453337582
"2204" 440.6 15.6388196968735 55.8581191423223
"2205" 440.8 17.2786002571172 51.5844849987488
"2206" 441 20.7744662259321 48.3096977592742
"2207" 441.2 25.930925046684 46.3426450317737
"2208" 441.4 31.6900356185063 43.9888621389493
"2209" 441.6 37.5509577910833 41.9427531015533
"2210" 441.8 43.9954947924521 39.6509548359817
"2211" 442 50.7396719444653 37.4216978695142
"2212" 442.2 57.6297485122245 35.0564241344731
"2213" 442.4 64.961455164814 31.1665364084085
"2214" 442.6 70.2115228756604 27.1845510583524
"2215" 442.8 75.5733879997464 23.104474630545
"2216" 443 81.4640090882555 18.5155763974235
"2217" 443.2 83.1207323654103 15.0758079207111
"2218" 443.4 83.0565797890838 14.8165180621427
"2219" 443.6 85.7163123988809 16.3623492548333
"2220" 443.8 90.0732621468876 18.9245490847715
"2221" 444 91.361053325493 21.387825374844
"2222" 444.2 93.125976673108 25.0761919664787
"2223" 444.4 95.6531238337232 30.3006298014494
"2224" 444.6 97.6755606507651 36.032088193889
"2225" 444.8 99.9361214378944 41.0485055859431
"2226" 445 102.853505084574 45.8959274379312
"2227" 445.2 106.75775819394 49.5039871183868
"2228" 445.4 111.743540376514 52.5452893145137
"2229" 445.6 117.128464728956 54.7325264881052
"2230" 445.8 122.133150302713 55.1595700169373
"2231" 446 124.432235622848 56.0461124748281
"2232" 446.2 123.530217623281 58.7354420552138
"2233" 446.4 121.953301534134 62.0537103109896
"2234" 446.6 119.784175332712 66.2617782354391
"2235" 446.8 117.801783544828 67.4629541831133
"2236" 447 116.432547273826 68.3354560548705
"2237" 447.2 112.014479399731 72.3922260153406
"2238" 447.4 109.166126261598 74.9738044005734
"2239" 447.6 107.61842494726 75.2610464383341
"2240" 447.8 104.056311083365 78.2143892321118
"2241" 448 99.0482826683602 81.7814710621898
"2242" 448.2 94.70955945787 85.5828658186333
"2243" 448.4 91.8670673632916 91.0024195498339
"2244" 448.6 90.6546373749934 96.8191783760454
"2245" 448.8 90.3365569540005 102.541877137406
"2246" 449 89.1120702733854 107.748034518582
"2247" 449.2 85.3062397361298 108.26308124593
"2248" 449.4 81.1207910647451 107.069172062421
"2249" 449.6 76.3212355526011 104.038088653238
"2250" 449.8 72.1592565273918 101.358150651503
"2251" 450 68.0622689190116 97.220308925732
"2252" 450.2 64.6725122537309 92.4102458051312
"2253" 450.4 61.2385119397986 88.2241427537688
"2254" 450.6 57.4911213345396 82.9602537411067
"2255" 450.8 55.2480667454526 78.1326834646805
"2256" 451 53.3013236277239 72.9003579831797
"2257" 451.2 54.8629483233032 67.2576946571372
"2258" 451.4 57.6260601077994 62.5176075814376
"2259" 451.6 61.031025506382 57.310155435408
"2260" 451.8 65.3954790638109 53.445338181937
"2261" 452 70.7295843698619 50.9145779862211
"2262" 452.2 76.3237952662443 49.2706688702324
"2263" 452.4 81.472640162292 49.5086130554967
"2264" 452.6 87.077765828511 48.9031221733406
"2265" 452.8 92.9946398818853 47.3720630430631
"2266" 453 97.5877831472868 44.3840367847386
"2267" 453.2 100.530845350821 39.7056029032228
"2268" 453.4 102.136220446966 36.1359122583783
"2269" 453.6 103.588397656446 37.1695123288328
"2270" 453.8 105.233793428777 41.0689790164604
"2271" 454 107.052135603701 45.6430533990926
"2272" 454.2 107.787895771833 49.2174280791884
"2273" 454.4 107.9971069885 51.6026831036302
"2274" 454.6 108.355576112202 55.653645056378
"2275" 454.8 108.364478469838 61.0428200444964
"2276" 455 106.743061830354 66.431049240487
"2277" 455.2 104.435768502946 72.3479899226079
"2278" 455.4 102.3188549577 78.6620189976532
"2279" 455.6 101.168223653035 85.0586935249214
"2280" 455.8 99.8285876141516 91.958040127368
"2281" 456 99.395613668237 97.6374412906632
"2282" 456.2 100.860629705681 103.803615455257
"2283" 456.4 102.120672085098 105.776389411442
"2284" 456.6 101.727562664537 105.811347111129
"2285" 456.8 99.4837808541722 106.343233222232
"2286" 457 96.0111552800059 105.627895521847
"2287" 457.2 92.2634303600589 104.829788404825
"2288" 457.4 89.3939592855185 103.695401458215
"2289" 457.6 85.2382780005943 102.041664335722
"2290" 457.8 80.7878974740749 100.029878906931
"2291" 458 75.0063893436117 98.9528179644839
"2292" 458.2 69.8475530554886 97.0339715569855
"2293" 458.4 65.4367771985523 94.078869580919
"2294" 458.6 61.6455906121724 89.6124066245263
"2295" 458.8 59.2913736275816 85.4589461076259
"2296" 459 59.703719203902 80.6752488014815
"2297" 459.2 62.090591810239 75.3937417968489
"2298" 459.4 64.3273520635918 70.5294720851334
"2299" 459.6 67.540774679092 66.4205450302197
"2300" 459.8 70.9472271321911 61.2755353723705
"2301" 460 73.5778145715048 55.9981878843853
"2302" 460.2 75.7547351034122 50.6549023339329
"2303" 460.4 76.4278406076664 45.4144610800262
"2304" 460.6 75.072602750902 39.9820139716694
"2305" 460.8 73.3864041938942 35.7124370734533
"2306" 461 69.8915710393217 31.4408540773216
"2307" 461.2 66.0007425396677 27.6925341596745
"2308" 461.4 62.2358638521657 23.9826259604169
"2309" 461.6 59.5559298356171 22.518443303083
"2310" 461.8 59.8199026283795 21.4964168208705
"2311" 462 62.5495094652155 18.849412021275
"2312" 462.2 66.5895612655904 16.2820321824776
"2313" 462.4 70.6148713463608 15.3616540563149
"2314" 462.6 75.6112433604302 15.2626290497545
"2315" 462.8 81.4555270919357 14.7213669988531
"2316" 463 86.6402819765804 15.9552218576365
"2317" 463.2 93.0292910978794 18.2726737188303
"2318" 463.4 98.177033762511 21.0265500449213
"2319" 463.6 104.180598985522 22.3791661997624
"2320" 463.8 107.887055087691 21.8123643525556
"2321" 464 107.405510408728 21.3089618251611
"2322" 464.2 107.107650636708 20.3649874913825
"2323" 464.4 106.592178767231 19.6777967870238
"2324" 464.6 106.316292899114 19.3619884942416
"2325" 464.8 105.418454942172 18.3982176811888
"2326" 465 105.003954776489 18.0073870310471
"2327" 465.2 104.851831361028 17.6579591472032
"2328" 465.4 104.323378126977 16.7939310659143
"2329" 465.6 103.571359800063 16.1497774253469
"2330" 465.8 103.264734558558 16.1878810949213
"2331" 466 103.277040127965 16.2142387163883
"2332" 466.2 103.273414959144 16.0583523422429
"2333" 466.4 102.92373100033 15.5582637854404
"2334" 466.6 102.530045390992 14.8350214514318
"2335" 466.8 102.405386149731 14.5542499883862
"2336" 467 102.416575737188 14.5695172069249
"2337" 467.2 102.43117587417 14.7819019154168
"2338" 467.4 102.450586641344 14.543465658356
"2339" 467.6 102.426621635405 14.5468427290381
"2340" 467.8 102.434119765023 14.4585756195816
"2341" 468 102.227785374523 14.2936031817501
"2342" 468.2 101.83181282782 13.9874731298752
"2343" 468.4 100.867370475374 12.716357563392
"2344" 468.6 100.327657129169 12.3947118582743
"2345" 468.8 99.9791125864242 12.2704345651721
"2346" 469 99.1880709596749 11.4964912358577
"2347" 469.2 98.915663288186 11.3708833283442
"2348" 469.4 98.9082970167138 11.3647321603763
"2349" 469.6 98.9711474602465 11.5355044197287
"2350" 469.8 99.2914162858734 11.8058148747087
"2351" 470 99.4873765845746 12.1489618699551
"2352" 470.2 99.5879220554657 12.0770994374979
"2353" 470.4 99.5647210453483 11.9078697115058
"2354" 470.6 99.3959727545016 11.7421485733716
"2355" 470.8 98.8671280823078 10.7975537195694
"2356" 471 98.6083331241747 10.5675813116053
"2357" 471.2 98.636291012217 10.4052706342003
"2358" 471.4 98.7104168422099 10.0930601209141
"2359" 471.6 98.5864463692578 9.88066587873664
"2360" 471.8 98.640626766641 9.7675835202522
"2361" 472 98.7885136159433 9.55468316074583
"2362" 472.2 98.851805872043 9.18202569272595
"2363" 472.4 98.8414847198824 9.08552424869131
"2364" 472.6 98.824297041084 9.02436918101283
"2365" 472.8 98.8473611542783 9.10441609739533
"2366" 473 98.824818309329 9.1846581089284
"2367" 473.2 98.6290918945014 9.0884577811143
"2368" 473.4 98.4127950602787 8.89764304078522
"2369" 473.6 98.2273950107961 8.5965512514959
"2370" 473.8 98.1177452143372 8.33269050001068
"2371" 474 98.1096556846921 8.26283114311113
"2372" 474.2 98.048674859071 8.15765607416132
"2373" 474.4 98.1902534662259 8.39923810153923
"2374" 474.6 98.3686647023968 8.52844126979397
"2375" 474.8 98.7391179896588 8.84041445308557
"2376" 475 98.4697305829829 9.54977192916841
"2377" 475.2 97.0010996891196 9.87234370665651
"2378" 475.4 95.1071711791849 10.3911224177889
"2379" 475.6 93.1389433828936 10.162909370346
"2380" 475.8 90.8537855400845 9.11048981268695
"2381" 476 87.8243751862093 7.37401068199114
"2382" 476.2 85.2746672350214 5.44213816942405
"2383" 476.4 82.6252349950362 4.85771105447675
"2384" 476.6 78.290812939715 2.66797727133724
"2385" 476.8 74.0054024106196 1.93162815715055
"2386" 477 70.0824858579214 1.06743470562382
"2387" 477.2 64.949728797228 0.541885021693705
"2388" 477.4 60.45904940056 1.06840229160856
"2389" 477.6 56.6766021519672 1.18735226292092
"2390" 477.8 52.1397595709939 2.85080837688161
"2391" 478 46.9756283076677 3.9709007622957
"2392" 478.2 43.4266258219148 4.61722840599776
"2393" 478.4 39.2303786734604 6.20710842296514
"2394" 478.6 34.3397708598893 8.20916340086138
"2395" 478.8 32.2427670473874 9.35653620826789
"2396" 479 32.3875790095152 10.2720090690539
"2397" 479.2 29.8415616467818 14.7348841335008
"2398" 479.4 26.54413348782 17.0615146403641
"2399" 479.6 23.3973018112236 17.6196333751621
"2400" 479.8 22.1129471151492 18.4016382170282
"2401" 480 19.5739823687429 21.0850658039239
"2402" 480.2 16.1244068983278 22.7578986633856
"2403" 480.4 15.9479030249748 24.4092755743009
"2404" 480.6 13.8034623812887 27.9619955330649
"2405" 480.8 11.0848842862601 30.6580769396209
"2406" 481 9.03628373555185 33.9973235632027
"2407" 481.2 8.87092231352264 37.8611299721809
"2408" 481.4 6.9948521871998 42.8444786916734
"2409" 481.6 4.29364295212532 46.797908754383
"2410" 481.8 3.68201233406118 50.5366206407456
"2411" 482 4.81731892706993 54.878702561446
"2412" 482.2 7.17572194672513 59.5416791886369
"2413" 482.4 9.19570579641288 64.9874585726591
"2414" 482.6 10.6620044222621 69.609876382686
"2415" 482.8 13.233710324207 73.9899902098228
"2416" 483 16.1704420243318 77.6576514674057
"2417" 483.2 19.3227129675278 81.0712699589742
"2418" 483.4 23.2426143946022 83.9762756062009
"2419" 483.6 26.9789153489729 86.8672053027788
"2420" 483.8 29.7732499896792 90.6285515886074
"2421" 484 31.0200106389428 95.4946664287859
"2422" 484.2 31.1980515963713 100.165779767775
"2423" 484.4 30.4906062425636 104.220242090672
"2424" 484.6 32.034248488605 107.080122462187
"2425" 484.8 35.947579679082 108.519565953359
"2426" 485 41.3820895833299 108.356420974802
"2427" 485.2 46.5867293006401 107.172536282761
"2428" 485.4 52.181628144659 105.257669136788
"2429" 485.6 55.2958650474223 105.387042565697
"2430" 485.8 57.788955143228 106.330042971748
"2431" 486 57.1709582071824 106.998803849261
"2432" 486.2 57.4986893607018 107.425817128613
"2433" 486.4 59.2637239276387 107.908302733115
"2434" 486.6 62.508770418743 108.616513578879
"2435" 486.8 67.2444987459621 108.285134622826
"2436" 487 71.6401422991671 106.908927465436
"2437" 487.2 77.0700659157796 105.364769049497
"2438" 487.4 80.7986360448212 104.578834401687
"2439" 487.6 84.0669376937494 105.136114015681
"2440" 487.8 86.6813567900807 103.511227473942
"2441" 488 90.0842948576723 99.8672085819642
"2442" 488.2 92.7333864901512 96.6410185059152
"2443" 488.4 96.2571379649812 92.6834595076557
"2444" 488.6 100.053264331749 90.9727017616676
"2445" 488.8 102.876025555754 91.64816507797
"2446" 489 106.073946897532 90.2940841126577
"2447" 489.2 108.470225995354 86.357939330922
"2448" 489.4 110.278315706788 82.2006657591933
"2449" 489.6 110.774366425008 77.3504974713833
"2450" 489.8 111.101545153712 70.8100331406685
"2451" 490 110.596679924045 66.432904414167
"2452" 490.2 109.921554256565 60.9761367091878
"2453" 490.4 109.415872812569 56.6875183586776
"2454" 490.6 108.029700076119 51.9963196526915
"2455" 490.8 106.820594784203 46.4348622352657
"2456" 491 105.330758710777 40.7959454877164
"2457" 491.2 103.934567567353 35.4545889702751
"2458" 491.4 101.422601479623 31.974314915455
"2459" 491.6 97.0746090807009 29.961470837685
"2460" 491.8 92.2069974068554 29.1009373815991
"2461" 492 86.5514105549192 28.4767049436021
"2462" 492.2 81.6685005381429 28.4359650667715
"2463" 492.4 75.5008097961625 27.27329742006
"2464" 492.6 71.0006367815985 23.328144348957
"2465" 492.8 69.0571531751729 17.7815376644858
"2466" 493 69.8393030904695 12.880967777018
"2467" 493.2 71.8347654122638 11.2682588741883
"2468" 493.4 72.8586476261855 8.50638566987588
"2469" 493.6 71.057537972175 6.67624738128768
"2470" 493.8 67.1846122939236 6.86744555197942
"2471" 494 62.6314514400868 6.85351168820566
"2472" 494.2 56.662674803643 7.61200951059757
"2473" 494.4 52.9227009266763 8.81666373646422
"2474" 494.6 49.072796383745 10.7483168365479
"2475" 494.8 43.4675167951388 12.2646940994225
"2476" 495 37.899542999424 13.4129936094447
"2477" 495.2 32.4199673739835 14.0407671711377
"2478" 495.4 31.6240384273134 13.2157090399574
"2479" 495.6 32.0516923044835 11.9355573713025
"2480" 495.8 33.9738752385058 10.663754264647
"2481" 496 36.2788558731895 9.5484613307523
"2482" 496.2 37.7974732401045 8.65344215512375
"2483" 496.4 40.2037661439185 7.21342938267047
"2484" 496.6 42.0314705088648 6.2518448416981
"2485" 496.8 44.4763073702826 4.99144792103056
"2486" 497 47.8191089308291 3.9665858396823
"2487" 497.2 52.6688034542798 2.04334301761273
"2488" 497.4 57.2790676123619 1.94277852694695
"2489" 497.6 62.2572207104718 1.03660100195398
"2490" 497.8 66.8362473861405 1.38882545982636
"2491" 498 71.9725048514273 1.65194723757634
"2492" 498.2 76.9006938791393 2.12910835450656
"2493" 498.4 81.9493887016258 3.27164548661726
"2494" 498.6 86.0023477996491 4.35108641033949
"2495" 498.8 89.4935548489535 6.36115092704846
"2496" 499 92.9320072308419 7.7357419633886
"2497" 499.2 96.5530679813183 9.97693972830561
"2498" 499.4 99.2857989675756 12.0016229453561
"2499" 499.6 101.806962685645 15.7169678264493
"2500" 499.8 105.201432711286 18.4093044997583
"2501" 500 109.465391941148 21.4133424421631
"2502" 500.2 110.788473501965 22.353756269115
"2503" 500.4 110.917855121941 23.4312028839044
"2504" 500.6 111.150132013385 27.0481353198034
"2505" 500.8 111.503949458256 31.7818764655298
"2506" 501 111.705310046913 36.7746081684772
"2507" 501.2 110.947499988466 41.888229831265
"2508" 501.4 109.484476554444 46.995753516694
"2509" 501.6 105.657407605832 51.3021481224273
"2510" 501.8 101.496472830168 55.4931087146099
"2511" 502 96.7853367612946 59.5762588867757
"2512" 502.2 90.7003975844568 62.8725853234719
"2513" 502.4 84.577686161692 64.9015841273785
"2514" 502.6 78.389186954469 67.5751555774404
"2515" 502.8 73.7426585397384 71.3529492123217
"2516" 503 70.5840872655386 76.3836563676436
"2517" 503.2 68.7311068705819 82.0237641964555
"2518" 503.4 67.6218545884027 87.2090504273854
"2519" 503.6 67.1818243138322 93.0589838786898
"2520" 503.8 66.8477182761861 99.4235476132855
"2521" 504 66.9140418072889 105.154859207374
"2522" 504.2 66.5284253018554 110.893482290296
"2523" 504.4 63.7566657142557 113.411521566907
"2524" 504.6 61.3466997362415 112.917966996478
"2525" 504.8 57.0789082768079 112.07282923426
"2526" 505 53.2402241040656 111.802350176389
"2527" 505.2 49.6569704627611 111.858585717737
"2528" 505.4 45.1190863491529 113.006188848391
"2529" 505.6 41.7753433766302 114.362601399348
"2530" 505.8 41.7949158704459 114.856733225689
"2531" 506 42.6395160044854 116.817492605629
"2532" 506.2 43.8968409142179 118.732070212117
"2533" 506.4 45.1878031085782 118.782926911815
"2534" 506.6 47.4267923959562 119.054721187143
"2535" 506.8 50.5227477896534 118.163442272907
"2536" 507 55.3089414253898 117.079056888916
"2537" 507.2 58.7528208356509 116.037222021139
"2538" 507.4 60.5758371714595 116.208567678865
"2539" 507.6 64.4013239973507 116.344878736494
"2540" 507.8 69.7892600900928 116.606842673171
"2541" 508 75.3794198589399 117.565671657637
"2542" 508.2 81.4689952539694 117.974611130177
"2543" 508.4 86.9122967494754 116.112126019936
"2544" 508.6 92.5878404984347 113.602063515953
"2545" 508.8 97.9320150234816 110.668253453432
"2546" 509 103.258725875608 107.04138921595
"2547" 509.2 109.082268836642 103.289505479314
"2548" 509.4 114.336047564442 100.995069137779
"2549" 509.6 115.446671644318 97.902686822967
"2550" 509.8 118.9302411349 92.2963899258073
"2551" 510 121.648668725849 87.4958060265658
"2552" 510.2 123.996629954186 81.720273504472
"2553" 510.4 125.250541468216 75.7209225154142
"2554" 510.6 125.783768373786 69.6685024765245
"2555" 510.8 125.09420854682 63.8725970189232
"2556" 511 123.412043100595 58.251386176681
"2557" 511.2 120.198015255208 53.0017101184828
"2558" 511.4 117.08383097146 48.9113247104029
"2559" 511.6 112.627785689371 45.844314403831
"2560" 511.8 107.785511276396 42.9929985991742
"2561" 512 104.423596345163 39.3061698191255
"2562" 512.2 103.376290813881 34.7818992172363
"2563" 512.4 102.101655131595 31.6046932817759
"2564" 512.6 98.7834926685326 31.7626657463185
"2565" 512.8 94.3058742493179 33.6870089427485
"2566" 513 89.6546122679745 35.2714046008511
"2567" 513.2 85.3914796694166 37.3813769335109
"2568" 513.4 79.1736105181119 38.465680095926
"2569" 513.6 73.1222946325728 37.1890386225138
"2570" 513.8 66.7187821200726 35.5093293819768
"2571" 514 61.1548318749544 33.4347472624938
"2572" 514.2 54.9161359847672 32.0683315586643
"2573" 514.4 48.8159927546643 29.8656011417879
"2574" 514.6 43.5835274956067 27.9365106975326
"2575" 514.8 37.7446854844555 27.132589113415
"2576" 515 32.9906018152643 26.130549324294
"2577" 515.2 31.1019469176148 23.2967619269891
"2578" 515.4 32.3974062737437 20.4705058397591
"2579" 515.6 35.5540208730675 18.3317549087943
"2580" 515.8 39.5748378819783 15.8176828810299
"2581" 516 43.1927853886366 14.1596027744402
"2582" 516.2 47.8264241817072 14.0875632732508
"2583" 516.4 53.7843588344766 12.8241614783662
"2584" 516.6 60.0480496986715 10.7137888873717
"2585" 516.8 65.1101632642672 7.89835508969089
"2586" 517 68.7968482089791 4.32781462056899
"2587" 517.2 69.2585911764067 2.65964257119948
"2588" 517.4 70.0326153660193 3.74534156275095
"2589" 517.6 73.701811983516 5.03825657727531
"2590" 517.8 77.7060338361112 5.60175563535351
"2591" 518 82.4290269213732 6.50977384607592
"2592" 518.2 88.5575221531927 7.64117622418206
"2593" 518.4 93.8320760386157 9.35647575833481
"2594" 518.6 99.1277843709427 11.7712856043541
"2595" 518.8 103.388223174943 14.5363556562756
"2596" 519 106.828202664846 18.4224907283226
"2597" 519.2 110.322195426875 21.9530926146778
"2598" 519.4 112.835280235518 25.1990071118276
"2599" 519.6 115.999254331707 29.3048998783349
"2600" 519.8 118.664957405808 32.3495689477566
"2601" 520 120.259160368792 36.569238168961
"2602" 520.2 122.631537018835 40.5851260776405
"2603" 520.4 123.985761452493 45.1531278754419
"2604" 520.6 125.623450111568 51.1137336045205
"2605" 520.8 126.224023304756 56.1287910463129
"2606" 521 127.57892850197 61.456042110541
"2607" 521.2 127.524525885622 67.209602232083
"2608" 521.4 126.983521912801 72.6941102445717
"2609" 521.6 126.210269896368 78.834051897105
"2610" 521.8 124.455695374018 84.4156451382263
"2611" 522 122.713479527691 89.7816780000246
"2612" 522.2 120.077886527557 95.4418942567199
"2613" 522.4 117.120773725253 100.470322399478
"2614" 522.6 113.863626185854 105.51354982941
"2615" 522.8 109.513510145661 109.897079049104
"2616" 523 105.386227634494 113.125069743423
"2617" 523.2 101.03549994905 117.690820205517
"2618" 523.4 98.5119703653041 118.698671523447
"2619" 523.6 94.4485039612316 121.106139785977
"2620" 523.8 93.2792852234199 121.884014387072
"2621" 524 94.0465268782086 121.463040968878
"2622" 524.2 94.8431583229718 121.110679565068
"2623" 524.4 95.6736782555555 120.94227394012
"2624" 524.6 96.6143293113164 120.799391812002
"2625" 524.8 96.8093166254172 120.775893016735
"2626" 525 96.8336509303809 120.736206381282
"2627" 525.2 97.317578876245 120.397660726566
"2628" 525.4 97.5536009639712 120.22782781434
"2629" 525.6 97.4636450893184 120.299478298492
"2630" 525.8 97.4987776582107 120.219699141327
"2631" 526 97.6337358393203 120.289843163084
"2632" 526.2 97.6884132154423 120.207843730729
"2633" 526.4 97.9113345332244 120.119539424127
"2634" 526.6 98.0980942816937 120.099469442794
"2635" 526.8 98.6405740487221 119.801198050889
"2636" 527 99.3070232870544 119.499960029694
"2637" 527.2 99.9420934817542 119.304726132308
"2638" 527.4 100.330616350829 117.69612097307
"2639" 527.6 100.893260165215 118.110644476368
"2640" 527.8 100.652403429299 117.771398067127
"2641" 528 101.14674598996 117.145750314554
"2642" 528.2 101.526456131171 116.489328461355
"2643" 528.4 102.727725085562 115.397614283707
"2644" 528.6 104.759728151522 113.911108181384
"2645" 528.8 107.49043609164 111.29469125655
"2646" 529 110.224569788815 107.810556837016
"2647" 529.2 112.244029851484 103.718313151489
"2648" 529.4 114.621027976719 99.0662503973016
"2649" 529.6 116.019636167361 94.3287963544104
"2650" 529.8 115.450533227179 90.1561953663208
"2651" 530 114.524924688319 86.1259623617426
"2652" 530.2 114.470276733681 81.1682511164055
"2653" 530.4 114.18278385632 75.8133973002832
"2654" 530.6 115.645343930133 70.7537664841544
"2655" 530.8 117.771974816442 65.959782621798
"2656" 531 120.668865283975 61.0353537859927
"2657" 531.2 124.582535275041 57.6361851521966
"2658" 531.4 124.135869530541 55.779425133273
"2659" 531.6 123.124998737774 52.9536875492478
"2660" 531.8 123.126265550562 47.9408695229218
"2661" 532 122.82304156197 43.7723052778734
"2662" 532.2 119.92139508523 40.821397728039
"2663" 532.4 116.452633665542 36.4845127764114
"2664" 532.6 113.515181585024 32.3136861777207
"2665" 532.8 112.320075733826 27.3410307551686
"2666" 533 112.400111788906 24.7665056311458
"2667" 533.2 110.69452289554 24.3600804076673
"2668" 533.4 107.655046431859 22.5419224860899
"2669" 533.6 103.791645925249 20.0669792859952
"2670" 533.8 100.031735602742 16.6553441247239
"2671" 534 96.7028165704823 12.4138314775772
"2672" 534.2 94.7137134396091 10.1396345266816
"2673" 534.4 91.2170550123674 9.80400793352234
"2674" 534.6 86.871641080156 8.29778869026341
"2675" 534.8 81.9538676103639 5.21183445061441
"2676" 535 78.1989737998382 2.6038634447394
"2677" 535.2 74.2325456830245 1.82899224108999
"2678" 535.4 69.7040094223535 1.02384986573439
"2679" 535.6 64.758597551062 1.71483065338143
"2680" 535.8 58.9118997754896 1.49155957699442
"2681" 536 54.2294327357492 2.30677352200652
"2682" 536.2 48.6796001019141 3.22319522942084
"2683" 536.4 42.8241623101646 4.44692448330625
"2684" 536.6 40.1187967892457 6.0718289856586
"2685" 536.8 37.2704489334196 9.70146689320605
"2686" 537 33.1806203486211 14.1052674835832
"2687" 537.2 30.2546847212371 18.0495049041372
"2688" 537.4 26.5151721501538 21.4596506617121
"2689" 537.6 21.7653160417645 23.4533203554765
"2690" 537.8 17.7006449045348 23.6201759903538
"2691" 538 17.8866821373874 23.6050708367538
"2692" 538.2 17.1705748944385 23.7568120422068
"2693" 538.4 16.4011921694923 23.3592828152479
"2694" 538.6 16.6424843099912 24.0687849290069
"2695" 538.8 16.1924756294373 25.862063815572
"2696" 539 14.05721551047 28.2414070372493
"2697" 539.2 11.4741681642871 30.5825761430243
"2698" 539.4 9.15634282729404 33.8220813848171
"2699" 539.6 8.60857136781947 35.3563199996447
"2700" 539.8 8.69696668713698 35.0602470079377
"2701" 540 9.14537416507682 34.6292997114922
"2702" 540.2 10.6814371551611 34.1087435567834
"2703" 540.4 12.8722783896994 35.6396413562433
"2704" 540.6 14.0795738312726 39.6250218859759
"2705" 540.8 14.6482029933094 41.6987189931288
"2706" 541 15.3511132178602 43.5304825074312
"2707" 541.2 16.1587666220848 46.6447294687182
"2708" 541.4 18.4864777726384 49.8712012329273
"2709" 541.6 20.8502623341774 53.9257171040094
"2710" 541.8 23.8380631623828 58.457443486026
"2711" 542 27.5894234907396 61.3663400399297
"2712" 542.2 31.8945727459522 64.4166619994661
"2713" 542.4 37.2555658570121 67.1337372392255
"2714" 542.6 41.7454901650726 70.0485663399911
"2715" 542.8 46.6739285424981 72.606818955122
"2716" 543 51.8095704840212 74.9252007960703
"2717" 543.2 57.6770185975973 76.0606943012446
"2718" 543.4 63.3758295555669 75.7827106699406
"2719" 543.6 68.4707798315023 76.2689049034024
"2720" 543.8 73.0878933917346 75.3132097754937
"2721" 544 77.0858327603581 73.2190256781791
"2722" 544.2 80.1397277873719 72.339145716822
"2723" 544.4 80.771181130552 72.6660511798262
"2724" 544.6 81.4379230841989 72.5766046751633
"2725" 544.8 82.6977561023299 71.6292393168538
"2726" 545 85.7743260683753 70.0244133936362
"2727" 545.2 88.8266560944398 68.5690234446734
"2728" 545.4 93.5770490755909 66.668151680902
"2729" 545.6 98.1007529260371 66.5906109171091
"2730" 545.8 103.57180497984 66.237718803639
"2731" 546 108.409480253904 65.512024075944
"2732" 546.2 112.782858301667 64.3503601063057
"2733" 546.4 117.75352509663 63.5112474730442
"2734" 546.6 120.269101255376 64.1859786319856
"2735" 546.8 120.611221869341 66.847210812251
"2736" 547 121.255858909869 71.2930085079491
"2737" 547.2 120.773928686795 73.7038569543759
"2738" 547.4 120.72123575383 76.256875838799
"2739" 547.6 121.266604172282 81.9230327467138
"2740" 547.8 122.465998422768 86.0851501039271
"2741" 548 122.547782406746 86.7731611741741
"2742" 548.2 121.473964037415 86.4019240840326
"2743" 548.4 118.714373061155 87.0363332992853
"2744" 548.6 114.921278004374 90.1831796365586
"2745" 548.8 112.8113089653 93.0059093870199
"2746" 549 110.997137384464 97.7456257302811
"2747" 549.2 110.844669765988 102.94348562323
"2748" 549.4 111.080929374296 105.242562243613
"2749" 549.6 109.401058051647 105.692482130949
"2750" 549.8 106.237517493779 107.367163376386
"2751" 550 102.783779538672 110.255101674822
"2752" 550.2 100.295798430342 114.956053218785
"2753" 550.4 98.1149200574107 116.667077416636
"2754" 550.6 95.8036449473045 115.196501229741
"2755" 550.8 92.9694057974492 112.272753111172
"2756" 551 89.6992412672993 109.588967820446
"2757" 551.2 87.0859711897709 107.326598444608
"2758" 551.4 83.7646679291644 103.562490515957
"2759" 551.6 81.0880686440353 99.0693121040607
"2760" 551.8 78.8849143880693 94.0218553265978
"2761" 552 77.7419269603935 88.4309524698952
"2762" 552.2 78.5692657771734 83.9108108685697
"2763" 552.4 80.2891990301779 79.3933178672408
"2764" 552.6 81.63889061046 75.1287914244515
"2765" 552.8 82.1301181905308 70.2295509665397
"2766" 553 83.5543110124299 65.3556924146666
"2767" 553.2 86.22600113605 62.102116262584
"2768" 553.4 89.7578408083099 58.2559452484769
"2769" 553.6 93.1880289897903 54.482600067582
"2770" 553.8 96.633637451719 52.3619961063357
"2771" 554 96.902286674219 48.3736645600157
"2772" 554.2 96.1647260034566 43.0056162466634
"2773" 554.4 93.7091323269628 38.4023818441013
"2774" 554.6 90.8186210773864 34.4424852005534
"2775" 554.8 86.7859073684409 30.8596462201219
"2776" 555 81.8557647599176 26.5606169465401
"2777" 555.2 79.5060624217758 22.4305954327362
"2778" 555.4 77.3382659649822 17.2481515572813
"2779" 555.6 78.3383974888948 12.8605746255527
"2780" 555.8 80.2888992591841 12.5096257244501
"2781" 556 81.1782554546221 12.8555555164564
"2782" 556.2 85.4903615190243 12.8584429203349
"2783" 556.4 90.2619605093264 13.0268173168319
"2784" 556.6 94.7068097986019 13.74149416459
"2785" 556.8 99.6479473005916 14.6015070562961
"2786" 557 102.134287824379 15.2010622432328
"2787" 557.2 102.753843208205 14.6150651544005
"2788" 557.4 102.084788558711 14.5219832971298
"2789" 557.6 101.302165644534 13.870683839018
"2790" 557.8 100.787890486282 13.0758733016457
"2791" 558 99.6000775616591 11.8666596851953
"2792" 558.2 97.9388053460715 10.6102416432794
"2793" 558.4 96.3197241861469 10.0836540696687
"2794" 558.6 96.2820893380816 10.2609422459547
"2795" 558.8 95.9324111412501 10.8476867053084
"2796" 559 94.6724845698022 10.5670543656641
"2797" 559.2 94.3796061586715 10.2889018204208
"2798" 559.4 92.9140933709849 10.1833094978863
"2799" 559.6 91.1425344699535 8.66270949094449
"2800" 559.8 89.9893916464774 7.61696469543743
"2801" 560 87.9292078913958 6.16378564580868
"2802" 560.2 85.3903629072381 4.25373849268452
"2803" 560.4 82.7046019445388 3.30250135353298
"2804" 560.6 79.7819545361111 2.6582651025527
"2805" 560.8 77.2200928698917 2.26962900505538
"2806" 561 74.1941854845787 1.81991037410258
"2807" 561.2 70.4219937082806 0.958704296264279
"2808" 561.4 68.1424465297868 0.307442578892242
"2809" 561.6 67.7466295383091 0.573640548091381
"2810" 561.8 66.6791791681875 0.802220555201938
"2811" 562 65.7398551758781 0.920089093450338
"2812" 562.2 63.8663957058075 1.85103453589681
"2813" 562.4 60.8672118438983 1.35610056729645
"2814" 562.6 57.2897166789709 0.434052571942262
"2815" 562.8 57.1722534583036 0.767031901557317
"2816" 563 57.1643700640208 1.65695666209932
"2817" 563.2 55.8027577185605 2.45183457259069
"2818" 563.4 53.3521037935458 2.32574667106482
"2819" 563.6 51.3646977314611 3.22714500607807
"2820" 563.8 49.2361227815639 4.91724480236747
"2821" 564 45.9213800486643 6.56162596647832
"2822" 564.2 41.8364752699424 8.17922738221594
"2823" 564.4 38.4155088040761 10.4657609651487
"2824" 564.6 34.4825962531809 12.8233238632265
"2825" 564.8 30.5749643171566 14.1384078661086
"2826" 565 28.4479941519284 13.7300565471723
"2827" 565.2 29.1237976222828 13.6484837969835
"2828" 565.4 29.4910806631879 15.3582978034208
"2829" 565.6 30.5842566447826 18.4513718778802
"2830" 565.8 31.3780996949987 22.6852742722723
"2831" 566 30.4628797851871 26.0624416165805
"2832" 566.2 29.5656651091467 30.9969103546209
"2833" 566.4 28.0378111669032 34.5211770168919
"2834" 566.6 26.9357948940898 38.5867108631044
"2835" 566.8 25.4274651224818 42.76450038152
"2836" 567 23.67373709996 46.750996198304
"2837" 567.2 22.533315939468 50.5154583546339
"2838" 567.4 21.4600043541226 55.1850219457103
"2839" 567.6 21.2459435142235 60.0546758368965
"2840" 567.8 23.961361937258 63.9915904498364
"2841" 568 27.7236858235239 66.7241883072793
"2842" 568.2 32.3490441927511 68.2543822473991
"2843" 568.4 37.2708661074175 70.2423027716214
"2844" 568.6 42.5036457977767 71.1240118961867
"2845" 568.8 46.984849205026 71.4215325221192
"2846" 569 51.8011132407801 70.6811493155715
"2847" 569.2 57.0469013654873 70.356404892537
"2848" 569.4 61.4882008381239 68.2963728973291
"2849" 569.6 65.2233941269011 65.2094985484104
"2850" 569.8 68.7278980718886 60.9926904171341
"2851" 570 71.8630581354894 55.9972497808875
"2852" 570.2 73.3173566752759 52.405058467986
"2853" 570.4 75.3398338837843 48.4978957924909
"2854" 570.6 76.987515242783 44.3735856141744
"2855" 570.8 78.3697638128227 39.9706196095705
"2856" 571 78.5240925565159 35.4624054756358
"2857" 571.2 77.7101644893677 31.4989537477891
"2858" 571.4 78.0540626219031 29.3244539852226
"2859" 571.6 78.1736574199144 24.8354270944977
"2860" 571.8 77.4357713870453 20.6092940148904
"2861" 572 77.0414860545612 19.7533303338768
"2862" 572.2 80.3583269922294 18.9635266349029
"2863" 572.4 84.9318817337781 20.0305349074724
"2864" 572.6 89.5037258194061 21.3379628612129
"2865" 572.8 91.9947453906244 22.6825494551848
"2866" 573 95.5184391787289 25.0773906187653
"2867" 573.2 99.1813669072128 29.1229733122678
"2868" 573.4 102.611032547267 33.8493100911399
"2869" 573.6 106.52251431847 38.6350919300507
"2870" 573.8 109.579753253352 43.6692475839563
"2871" 574 113.263468919597 49.1700039232696
"2872" 574.2 116.009375818203 54.0923219820357
"2873" 574.4 117.542407879794 59.8001127312781
"2874" 574.6 119.498461425765 65.8909903494034
"2875" 574.8 120.881007692002 71.0075826564857
"2876" 575 123.093782634571 76.2313443967932
"2877" 575.2 124.809338014506 78.9587378503036
"2878" 575.4 124.053803390712 77.9023961108675
"2879" 575.6 124.375131199014 77.1409768590897
"2880" 575.8 124.743029260132 76.401011792083
"2881" 576 124.702406918904 76.1280757194394
"2882" 576.2 124.571319431264 75.5669233873933
"2883" 576.4 124.616783985317 75.7702819036962
"2884" 576.6 124.800846263114 76.472456247628
"2885" 576.8 125.206569250202 77.8581760564441
"2886" 577 125.230572077335 79.0124805625174
"2887" 577.2 125.473010619432 78.9926725045656
"2888" 577.4 125.44679292852 78.9255862189051
"2889" 577.6 125.635324438737 78.9565717463048
"2890" 577.8 125.895225362972 78.8894298936849
"2891" 578 126.026592392273 78.7895312432861
"2892" 578.2 126.158815860601 78.806517728898
"2893" 578.4 126.159508774147 78.8887429737901
"2894" 578.6 126.280998680371 78.7540132262688
"2895" 578.8 126.382415844234 78.7508861788347
"2896" 579 126.419459588245 78.6608549996254
"2897" 579.2 126.539852308493 78.5395052420263
"2898" 579.4 126.535162184511 78.4265310449245
"2899" 579.6 126.501476758119 78.3813623053671
"2900" 579.8 126.767555502827 78.379171374631
"2901" 580 126.731544541568 78.2402280034161
"2902" 580.2 126.80685730194 78.2908629977936
"2903" 580.4 126.906842623236 78.2581726077534
"2904" 580.6 126.991147274383 78.1249883139735
"2905" 580.8 127.09499744138 78.2226232533787
"2906" 581 126.942504455099 78.314077275642
"2907" 581.2 126.879779321411 78.422342002068
"2908" 581.4 126.762675379345 78.5637947680915
"2909" 581.6 126.866640762729 78.710063042251
"2910" 581.8 126.837779461981 78.6987243527642
"2911" 582 126.78079894106 78.5117614279701
"2912" 582.2 126.797876484291 78.5323302552325
"2913" 582.4 126.808556138686 78.5811519219481
"2914" 582.6 126.95787188819 78.7005564290066
"2915" 582.8 127.101737908999 79.6003213900366
"2916" 583 126.526865695968 80.1582463622953
"2917" 583.2 125.676873729853 80.7386250671789
"2918" 583.4 124.836338142602 82.1167051314187
"2919" 583.6 124.187011464629 83.6594769724111
"2920" 583.8 123.613085549485 85.763681605134
"2921" 584 122.735434476181 88.3232965896621
"2922" 584.2 120.953383922859 91.1518496136915
"2923" 584.4 119.273307145094 92.6584219038041
"2924" 584.6 117.391295399823 94.9045517846163
"2925" 584.8 116.101339770673 98.1676441139352
"2926" 585 113.877060348085 103.283901390542
"2927" 585.2 112.367650676658 105.728294545232
"2928" 585.4 110.804942659027 108.041195362258
"2929" 585.6 109.136536250051 109.14482186094
"2930" 585.8 107.19704226975 111.579566889546
"2931" 586 104.918549266539 113.730149818593
"2932" 586.2 102.603623056856 115.393231276026
"2933" 586.4 99.859797488868 117.324316444145
"2934" 586.6 96.2287920850407 118.121720361818
"2935" 586.8 91.947396992487 119.827981697281
"2936" 587 87.5042619222858 121.865987096226
"2937" 587.2 83.9175728853424 124.565822818237
"2938" 587.4 82.8038619655245 125.322824398836
"2939" 587.6 83.4468766758197 125.015098324859
"2940" 587.8 84.1528567843336 125.393899312383
"2941" 588 84.7812921882833 125.798271288494
"2942" 588.2 84.6412273764355 126.137603501139
"2943" 588.4 84.7518303626892 126.088157912477
"2944" 588.6 85.0681808621696 125.934124989563
"2945" 588.8 85.119733034523 125.968066473402
"2946" 589 85.5367048526689 125.830019290164
"2947" 589.2 86.160142859486 125.882737072095
"2948" 589.4 87.3057739545115 125.601056304063
"2949" 589.6 87.8030753834329 125.142170001777
"2950" 589.8 87.4252098574196 124.559868026299
"2951" 590 88.0232118410733 123.621561384666
"2952" 590.2 89.6504935158112 121.408748625906
"2953" 590.4 90.8582912518626 119.381368912479
"2954" 590.6 91.8297587455329 116.317727972697
"2955" 590.8 93.3600685639488 113.015249745707
"2956" 591 95.3934132574097 110.149406681111
"2957" 591.2 96.833645843854 108.626328637843
"2958" 591.4 97.9570732407846 107.948287336879
"2959" 591.6 100.394095547205 107.041967072702
"2960" 591.8 102.903146597568 107.636142920178
"2961" 592 105.932789970723 109.056200183734
"2962" 592.2 108.115568501222 107.993192229634
"2963" 592.4 109.282063740542 105.540423767315
"2964" 592.6 110.706704638752 102.526740307241
"2965" 592.8 112.204772554973 99.3263827222251
"2966" 593 115.783988867487 95.2441177555682
"2967" 593.2 119.602491155041 92.8750689632786
"2968" 593.4 119.586295410181 91.5022810548944
"2969" 593.6 120.462761906463 87.8164145804979
"2970" 593.8 121.076198995877 82.84016500201
"2971" 594 121.395786251149 79.2131664884755
"2972" 594.2 122.094281992701 74.0539151932497
"2973" 594.4 122.674473927247 68.6417883623553
"2974" 594.6 123.27597679213 62.4564723437842
"2975" 594.8 122.934691407217 56.0103373730857
"2976" 595 122.010248948858 50.2624082166125
"2977" 595.2 120.386431787458 44.9975418513239
"2978" 595.4 117.42096459077 40.6991183359614
"2979" 595.6 113.509677027829 36.5653179468626
"2980" 595.8 109.035977907486 33.5202457688089
"2981" 596 105.047169542196 30.5146620540946
"2982" 596.2 100.158387249285 26.9443578366657
"2983" 596.4 95.240349980179 23.1978936921137
"2984" 596.6 92.8695118891983 17.8205119658383
"2985" 596.8 92.8804423656581 13.3503871766577
"2986" 597 93.9377117065871 11.8064988652508
"2987" 597.2 94.8765127610596 11.6883267969229
"2988" 597.4 96.876414777662 12.6614345771574
"2989" 597.6 97.9058712461048 13.3624272393745
"2990" 597.8 97.7851172515428 12.9265268491485
"2991" 598 97.043381800231 11.7254895073279
"2992" 598.2 94.494904326482 9.99026787290284
"2993" 598.4 91.9497064557054 8.2419335086264
"2994" 598.6 89.5399463665598 6.42752921259588
"2995" 598.8 86.0051673037473 5.51198325492615
"2996" 599 81.5285725052071 3.41075103006045
"2997" 599.2 77.9508731874284 1.98403300176758
"2998" 599.4 73.7000852103166 2.05606829660297
"2999" 599.6 68.1335764646831 1.56241690073691
"3000" 599.8 63.8207356642988 0.895951069987291
"3001" 600 58.1539030880882 1.30647462741227
"3002" 600.2 54.1257171499871 1.4700217306393
"3003" 600.4 50.0583058173809 2.30223499526074
"3004" 600.6 45.032511823037 3.9082562845194
"3005" 600.8 39.3979520817226 5.84207874173415
"3006" 601 35.6356290671204 7.23539546998565
"3007" 601.2 31.7092135414829 9.57547220885485
"3008" 601.4 27.7729405476382 12.5058425550635
"3009" 601.6 24.8155854139558 14.5014363149896
"3010" 601.8 23.0741231165818 17.0425766184399
"3011" 602 19.1228345944888 20.290439003926
"3012" 602.2 16.2571578137726 22.0397533969693
"3013" 602.4 15.9357365151659 23.8542803650498
"3014" 602.6 14.1818327486745 26.4256695225775
"3015" 602.8 11.3566941447966 28.8693221809936
"3016" 603 8.20460483073968 33.2323966639004
"3017" 603.2 6.50100730262713 34.8733703794456
"3018" 603.4 6.71105082506886 35.359314219957
"3019" 603.6 6.23874089942249 36.2674657923582
"3020" 603.8 5.12859213759468 38.2651214165405
"3021" 604 4.10284420429232 39.2409438740152
"3022" 604.2 4.44056089101639 39.4433144090136
"3023" 604.4 6.06155694699458 39.9095605621472
"3024" 604.6 8.26311636531379 42.5753922225208
"3025" 604.8 9.03815961959247 45.9517381818774
"3026" 605 9.24846815033516 48.0198537724495
"3027" 605.2 10.1353778304031 50.6398073117364
"3028" 605.4 11.8350022728331 54.3075884071154
"3029" 605.6 13.9947126190494 58.5059249370575
"3030" 605.8 17.4248053254817 63.0261041763355
"3031" 606 20.5375886645753 68.1771859546966
"3032" 606.2 24.1154233995211 72.0258689754709
"3033" 606.4 28.7366871567554 75.5556914085976
"3034" 606.6 32.9201174129766 78.2928843509286
"3035" 606.8 38.0355653451432 79.4117392169339
"3036" 607 42.8861270513585 79.9969113971129
"3037" 607.2 48.7939445574308 80.8225801909834
"3038" 607.4 54.3143379535124 81.4770111513714
"3039" 607.6 60.0720711905974 81.6297694022461
"3040" 607.8 65.3630991618275 81.4162921966026
"3041" 608 69.8482191822742 79.7710029705385
"3042" 608.2 72.395920321253 78.2892576321707
"3043" 608.4 74.4130943241921 78.6012708928395
"3044" 608.6 75.5484274615531 79.6680598628188
"3045" 608.8 77.4903976183035 79.49810952321
"3046" 609 81.2332590632389 78.0356479845998
"3047" 609.2 84.2741509664155 75.4692809935577
"3048" 609.4 86.8449736932951 71.9383452893164
"3049" 609.6 89.0872505386248 67.2451026932602
"3050" 609.8 91.5109176658942 62.9468375973369
"3051" 610 93.4915076804669 58.1932514214824
"3052" 610.2 95.9182919788468 53.8094582279465
"3053" 610.4 96.2941359505562 48.720686436786
"3054" 610.6 94.9142263358986 45.2700290604063
"3055" 610.8 92.3299500409089 41.2030358901919
"3056" 611 90.1473781696009 37.4393523888452
"3057" 611.2 88.0067595648286 35.1878247626352
"3058" 611.4 87.2381659007559 31.8747118962858
"3059" 611.6 89.2283057013217 28.0776131585761
"3060" 611.8 92.5634781370553 26.5192106474497
"3061" 612 95.8092366651163 27.0023404348549
"3062" 612.2 100.399133386859 27.5584373450173
"3063" 612.4 104.9834398321 29.514553959939
"3064" 612.6 105.944616118381 30.9576301893808
"3065" 612.8 107.151391342479 33.3659546069919
"3066" 613 107.914223447817 38.2850833948731
"3067" 613.2 108.491864565713 42.4322339230195
"3068" 613.4 108.754994306436 47.6432629073503
"3069" 613.6 110.474051335022 52.5335746932938
"3070" 613.8 111.761154645043 58.3428065768594
"3071" 614 111.429123995744 63.7290005214489
"3072" 614.2 111.784798848306 69.4248076854408
"3073" 614.4 112.710217747439 74.7416925142557
"3074" 614.6 114.212612969683 79.8184870683874
"3075" 614.8 116.64807860383 85.201947571565
"3076" 615 118.996541796265 88.1933200217855
"3077" 615.2 118.163278093299 89.2784055941979
"3078" 615.4 114.320130268367 90.6320540400159
"3079" 615.6 110.040797430473 93.4636941317951
"3080" 615.8 106.850544085484 94.1332622199611
"3081" 616 100.894027933991 94.3104417043706
"3082" 616.2 96.0516812512919 93.3371386686477
"3083" 616.4 90.8046348483837 90.9140818014207
"3084" 616.6 85.8781241839414 88.3474423267436
"3085" 616.8 80.8707129840254 86.0816727691588
"3086" 617 76.7918784698597 82.515774342742
"3087" 617.2 74.3794667232903 78.5521732754705
"3088" 617.4 72.8546138542642 73.4066672994836
"3089" 617.6 71.8152853876855 68.6645307481884
"3090" 617.8 73.0965257898364 64.8669554853315
"3091" 618 75.2898540685986 60.0421830018793
"3092" 618.2 78.5642711600809 56.7716061477955
"3093" 618.4 82.6458415314345 52.8543220592359
"3094" 618.6 86.5139089112764 50.0443847925994
"3095" 618.8 91.1522132085197 46.2141412895973
"3096" 619 93.4488993126519 42.3016487161308
"3097" 619.2 95.5815040673494 37.2402379023828
"3098" 619.4 96.4673672620272 32.1668711832844
"3099" 619.6 95.671181857899 28.3498136944607
"3100" 619.8 95.0589630388366 28.0010371699645
"3101" 620 97.2748100435824 27.7545777907885
"3102" 620.2 100.406277642154 29.5105241513401
"3103" 620.4 104.319987667252 31.9438566049499
"3104" 620.6 107.760955719846 33.6529631032167
"3105" 620.8 111.035768504034 35.9757911135096
"3106" 621 112.228559976121 38.6380233479584
"3107" 621.2 114.327128032909 42.8346058842806
"3108" 621.4 117.081365726465 47.9145366760751
"3109" 621.6 120.49977858356 52.3087015214423
"3110" 621.8 124.725767224677 54.9618678017088
"3111" 622 123.938311772858 54.5269144292199
"3112" 622.2 124.245177205071 53.1414376512519
"3113" 622.4 124.004502944759 51.2225254484906
"3114" 622.6 123.255725479115 49.5823307925999
"3115" 622.8 122.789206341795 47.9070593262637
"3116" 623 123.092132105366 46.1468795386931
"3117" 623.2 122.429012283136 45.9893217866579
"3118" 623.4 121.575554835557 44.0678140745934
"3119" 623.6 121.327334033009 39.9043130391627
"3120" 623.8 120.482139375281 37.85586978197
"3121" 624 118.944138437867 34.9696650074169
"3122" 624.2 117.395800583633 31.8247698452431
"3123" 624.4 114.46302730738 30.0067963040972
"3124" 624.6 110.098400220798 28.5120737998749
"3125" 624.8 105.866138547133 25.8786092971857
"3126" 625 102.50026070342 22.7041935526942
"3127" 625.2 100.664495236133 18.1206991399541
"3128" 625.4 99.612469733501 13.6715489100878
"3129" 625.6 99.0079539577077 12.2717346728537
"3130" 625.8 96.1646780303518 10.5696097220765
"3131" 626 94.0137770922355 8.47541769066324
"3132" 626.2 92.4074093273468 7.46075334531717
"3133" 626.4 88.9715664701704 6.29972459725191
"3134" 626.6 85.9762889466466 4.76138236529975
"3135" 626.8 81.2823849246298 3.21150945549502
"3136" 627 76.9525698763761 1.81560086198715
"3137" 627.2 72.8865874415378 1.53859016143194
"3138" 627.4 67.395256444183 2.16657672734696
"3139" 627.6 62.786593083518 2.64747161191658
"3140" 627.8 58.1262467438555 3.1574913872976
"3141" 628 52.8998001108547 2.26288183648578
"3142" 628.2 48.6698125337793 3.97281535433453
"3143" 628.4 43.2630589792188 7.2443572365124
"3144" 628.6 39.8515537107735 9.97761358120806
"3145" 628.8 35.1673246594272 13.5790944675604
"3146" 629 30.839358804283 16.8833309133742
"3147" 629.2 26.444773499665 19.3246689282015
"3148" 629.4 21.3867487960981 20.7965117415436
"3149" 629.6 20.9569984633262 21.2090310861959
"3150" 629.8 21.7438421736835 23.1820756783458
"3151" 630 22.4594791267466 26.5177772428076
"3152" 630.2 23.3745467768443 30.2159340316123
"3153" 630.4 24.4207115082865 32.9233294636632
"3154" 630.6 26.5988859984326 36.830123181981
"3155" 630.8 29.2212924076806 40.5125835022485
"3156" 631 31.9371916243097 43.6406183398859
"3157" 631.2 36.2412049104011 45.5519053158442
"3158" 631.4 40.833926459682 46.6680747866065
"3159" 631.6 45.7349034491392 47.6523395360408
"3160" 631.8 50.363315646077 48.7028895891309
"3161" 632 55.4838875377866 49.1688201062959
"3162" 632.2 59.9494208359208 48.4077254490219
"3163" 632.4 64.2370611262931 46.7299840149617
"3164" 632.6 69.9175644806618 43.7913781163761
"3165" 632.8 74.4042594498246 41.5488538044522
"3166" 633 79.073628954651 40.3699477062416
"3167" 633.2 83.9681733428757 39.5343880511373
"3168" 633.4 88.1252111111906 39.1838406018635
"3169" 633.6 92.3579447437881 36.7497989346439
"3170" 633.8 95.1197460660823 33.2948462207
"3171" 634 96.8726126505279 28.5007008491234
"3172" 634.2 97.3972695169723 24.6200577413972
"3173" 634.4 98.3213179089926 22.8123144090596
"3174" 634.6 99.5905588768317 23.6895559758994
"3175" 634.8 102.425011061766 25.848539520439
"3176" 635 106.355053135442 28.3629841804751
"3177" 635.2 108.142827679897 31.2003687432769
"3178" 635.4 110.131945438276 34.6964598052419
"3179" 635.6 112.570178225519 38.8993898496815
"3180" 635.8 115.673391387057 42.8545054081818
"3181" 636 119.6669261085 46.0778917321253
"3182" 636.2 122.547925501961 50.3110541590005
"3183" 636.4 125.018434908964 53.5085884670531
"3184" 636.6 125.272515758974 53.8392984244845
"3185" 636.8 125.309557118847 53.9278586783741
"3186" 637 125.162112682929 53.9184264734427
"3187" 637.2 124.94476061196 55.3678082941849
"3188" 637.4 126.368071804782 58.6910200092807
"3189" 637.6 126.820027160902 60.4454678903247
"3190" 637.8 126.904098570351 61.3112320411786
"3191" 638 126.806440784167 61.4611970276669
"3192" 638.2 126.80912104691 61.4972806863647
"3193" 638.4 126.600276027872 62.082083156516
"3194" 638.6 126.642112955952 63.9715942258536
"3195" 638.8 126.991523109666 65.968739887168
"3196" 639 127.244080440987 67.3765563427461
"3197" 639.2 127.262359923979 67.32236244621
"3198" 639.4 127.247575734828 67.364757723335
"3199" 639.6 127.186447722684 67.1209687553459
"3200" 639.8 127.24174298356 66.7191933065814
"3201" 640 127.441115878212 66.4084595127188
"3202" 640.2 127.656792344573 66.249245536133
"3203" 640.4 127.67317497125 65.9894468915237
"3204" 640.6 127.785553519832 65.7035088627592
"3205" 640.8 127.866652166372 65.6151184519521
"3206" 641 127.820612438713 65.5827095729602
"3207" 641.2 127.851407780856 65.5692472847673
"3208" 641.4 127.970924425629 65.5175833264264
"3209" 641.6 128.144956020558 65.3971248744169
"3210" 641.8 128.170629569576 65.3864793468261
"3211" 642 128.103371449823 65.4139217875613
"3212" 642.2 128.303824488708 65.3146214234234
"3213" 642.4 128.31630406139 65.2280273958197
"3214" 642.6 128.340035355902 65.280956331333
"3215" 642.8 128.53759038038 65.3194512815122
"3216" 643 128.395602916959 65.4399130360102
"3217" 643.2 128.393059075537 65.6991578947597
"3218" 643.4 128.394659142463 65.9243164585999
"3219" 643.6 128.445540503385 66.3845329396464
"3220" 643.8 128.501237000445 66.4796020368077
"3221" 644 128.477674308245 66.8633761395468
"3222" 644.2 128.277067605529 66.9665368964134
"3223" 644.4 127.883178409455 68.2816508196043
"3224" 644.6 127.532970639411 70.4244710461587
"3225" 644.8 127.009213599754 72.2670718591882
"3226" 645 126.427493916233 74.9892905994477
"3227" 645.2 125.976498358663 77.4344245876111
"3228" 645.4 125.076110724612 79.911472577236
"3229" 645.6 124.821815918511 83.0441719463357
"3230" 645.8 124.341497042956 85.0144032285267
"3231" 646 122.728388670319 87.3665617031041
"3232" 646.2 121.777191717417 90.8547384713119
"3233" 646.4 119.756904776114 94.8401293927629
"3234" 646.6 118.047421411934 98.4587176118134
"3235" 646.8 117.519667834056 99.1467607043287
"3236" 647 117.412528054337 99.3188379724189
"3237" 647.2 117.08407711405 99.1714385653564
"3238" 647.4 116.292981560873 100.269386648963
"3239" 647.6 114.608461219465 103.224271875903
"3240" 647.8 112.267810509863 105.938688893686
"3241" 648 109.071802516591 109.392322410358
"3242" 648.2 105.74345763165 112.945932393458
"3243" 648.4 102.415031389769 116.092668123992
"3244" 648.6 100.709585910958 117.263093178428
"3245" 648.8 100.656867454589 116.935741162887
"3246" 649 100.683871013935 117.032543612796
"3247" 649.2 100.904216536118 117.152270893772
"3248" 649.4 101.230672019129 117.233631728928
"3249" 649.6 101.664874139907 117.423794162755
"3250" 649.8 101.998189465683 117.298707742177
"3251" 650 102.141072482782 117.249581538799
"3252" 650.2 102.062794762357 117.354271028739
"3253" 650.4 102.468135822672 117.02555648418
"3254" 650.6 102.486822656643 117.053653915207
"3255" 650.8 102.504433811691 116.956320561276
"3256" 651 102.400145984251 116.913504402514
"3257" 651.2 102.291403242418 117.0211122467
"3258" 651.4 102.3705933628 117.122035746346
"3259" 651.6 102.375988207896 117.020046235409
"3260" 651.8 102.503913114015 116.931897445736
"3261" 652 102.968356263318 116.719330322369
"3262" 652.2 104.326843163541 115.850378535822
"3263" 652.4 104.209879310627 115.433770894963
"3264" 652.6 104.440949508885 114.632073340523
"3265" 652.8 105.694590813849 113.635492534342
"3266" 653 107.351345352205 112.218802864708
"3267" 653.2 109.461681359989 109.846503775364
"3268" 653.4 111.157681465337 107.610718303244
"3269" 653.6 111.796216554704 106.229056430299
"3270" 653.8 113.933965692225 104.215573015753
"3271" 654 116.477037592073 101.054740859243
"3272" 654.2 118.79396886822 97.6766372145643
"3273" 654.4 120.361103555132 95.4563678857827
"3274" 654.6 121.701702587522 91.2733554371745
"3275" 654.8 123.716402797597 87.8862010708499
"3276" 655 125.104747111273 84.5535845161001
"3277" 655.2 125.779998193071 81.1679201718386
"3278" 655.4 126.393514065029 78.5010353016579
"3279" 655.6 127.193443447007 75.5370534415757
"3280" 655.8 127.335698295033 75.4564333575657
"3281" 656 127.38419446333 74.96584869708
"3282" 656.2 127.281884775992 74.7597628825066
"3283" 656.4 127.245405059942 74.7938861697739
"3284" 656.6 127.553704092391 75.0189007634374
"3285" 656.8 127.874986173698 75.2901965020252
"3286" 657 127.855443981512 75.4052516865637
"3287" 657.2 128.086880366177 75.2600739677521
"3288" 657.4 128.277144836553 75.2243012259182
"3289" 657.6 128.277571477315 74.8946385477961
"3290" 657.8 128.663754615432 73.5643051624827
"3291" 658 128.795705922951 70.9798001657053
"3292" 658.2 128.878088135211 70.5132713079843
"3293" 658.4 128.816491371964 69.5427895943551
"3294" 658.6 128.871367657386 67.1954048897073
"3295" 658.8 128.699109351637 65.7031450867395
"3296" 659 128.482106262782 62.2505357479239
"3297" 659.2 127.963871954301 58.434618488168
"3298" 659.4 127.825550737216 55.8473682343027
"3299" 659.6 126.675192546997 52.8072502515977
"3300" 659.8 124.438391463968 48.4948497684806
"3301" 660 124.266661924434 44.2658964760016
"3302" 660.2 123.937663418633 42.7371084547613
"3303" 660.4 122.749541126314 41.7816151101379
"3304" 660.6 120.354366275628 37.4683601319708
"3305" 660.8 119.835446955144 33.1101541553868
"3306" 661 117.779009856172 30.4515083966805
"3307" 661.2 115.476779786861 28.1376501490723
"3308" 661.4 111.867520439982 26.4914077797702
"3309" 661.6 106.921919809524 24.635491376148
"3310" 661.8 103.85560938674 23.7357993561208
"3311" 662 100.79103601793 23.90107559723
"3312" 662.2 97.191063663142 23.9765188563554
"3313" 662.4 92.9433706328349 22.8157380307987
"3314" 662.6 89.1224837230449 20.772179708035
"3315" 662.8 86.2528406295151 17.5748196713611
"3316" 663 83.9877753645875 13.5583036898357
"3317" 663.2 80.2801468204172 11.457218365171
"3318" 663.4 76.0097374699782 11.3734234623314
"3319" 663.6 70.7624553889763 11.444949480164
"3320" 663.8 66.1719886118035 11.1977129389271
"3321" 664 61.0780061699628 10.9479571739582
"3322" 664.2 55.923466934103 9.09029767696199
"3323" 664.4 52.4719597884775 7.09794882078654
"3324" 664.6 48.7735392173243 5.80921938177074
"3325" 664.8 45.5865549844898 6.68411303176634
"3326" 665 41.0048837889767 7.29202997977905
"3327" 665.2 38.9278085728095 7.53766130371231
"3328" 665.4 36.8302600535171 9.54826439903237
"3329" 665.6 33.0855313564859 12.8897295313089
"3330" 665.8 28.8696896801703 16.3128765157191
"3331" 666 24.6259628253005 18.5495322755785
"3332" 666.2 21.5383284906416 19.2134073442731
"3333" 666.4 21.9159852879757 19.007615192259
"3334" 666.6 22.004366970419 17.6037741211866
"3335" 666.8 22.7482377115828 17.6827678522534
"3336" 667 23.7379168954909 16.6224564320012
"3337" 667.2 25.230743634008 14.590929713855
"3338" 667.4 26.0742758310736 13.2019106776294
"3339" 667.6 27.3142379632332 12.1728259545092
"3340" 667.8 29.8668538078456 11.5671926844522
"3341" 668 32.595506160801 10.1895851898915
"3342" 668.2 35.1459292203259 8.54100513759454
"3343" 668.4 39.5343760727543 6.04303417604273
"3344" 668.6 41.3318878657674 5.55268162240954
"3345" 668.8 43.4376339868911 4.61154277183745
"3346" 669 45.4705344518257 3.95348626046627
"3347" 669.2 48.4776978255335 3.01564774265386
"3348" 669.4 51.3646386966967 2.20813305795928
"3349" 669.6 55.5776541176536 2.04022997155573
"3350" 669.8 60.1539556267653 1.59161787219797
"3351" 670 64.4111093361672 0.498130903053575
"3352" 670.2 68.4578066802647 0.714285078139384
"3353" 670.4 73.6462157723949 1.23358485701227
"3354" 670.6 77.6911035810816 2.06839104315372
"3355" 670.8 81.3342698494208 3.91771078110519
"3356" 671 85.4412960871304 6.84078275932016
"3357" 671.2 88.8702470376401 9.14470528660147
"3358" 671.4 93.2590394854253 11.5047212838396
"3359" 671.6 96.5469435572562 13.8315157596914
"3360" 671.8 99.512686092523 17.6013848744231
"3361" 672 103.281576842989 20.4472921162119
"3362" 672.2 107.72732431657 22.9380576937876
"3363" 672.4 111.520053804109 23.5163400577556
"3364" 672.6 110.970697486032 23.9841637725544
"3365" 672.8 110.201285969011 26.5917272146501
"3366" 673 109.690239504982 30.316195227377
"3367" 673.2 109.790672195959 32.6154438644859
"3368" 673.4 109.6001999915 35.7407469602217
"3369" 673.6 110.115816417235 40.3198370301974
"3370" 673.8 111.909207002787 44.7583528784805
"3371" 674 114.382600623289 49.2297212820594
"3372" 674.2 114.946057815003 54.5056879892067
"3373" 674.4 113.589856015824 59.2602322581573
"3374" 674.6 110.745039658119 63.683811809935
"3375" 674.8 107.669142918225 66.7800192766721
"3376" 675 103.443192588718 69.1619841523256
"3377" 675.2 98.9130625497885 70.23703124318
"3378" 675.4 93.6398856818466 69.8240516801104
"3379" 675.6 88.6802076155815 69.6652377565002
"3380" 675.8 83.6062088095215 68.2986940339609
"3381" 676 78.6561451267551 66.537282531871
"3382" 676.2 74.3004718628152 64.754785718967
"3383" 676.4 70.531601037786 61.2823736350323
"3384" 676.6 68.0163329304651 56.6736183698156
"3385" 676.8 66.5337874233592 52.9299121931116
"3386" 677 66.2831675963552 50.8671051252346
"3387" 677.2 64.2949975999277 48.2728551950905
"3388" 677.4 61.5993241200155 45.3073031486195
"3389" 677.6 60.6097575726666 41.5192227509584
"3390" 677.8 61.0651720339751 36.9059022016137
"3391" 678 61.4979630639841 32.7529398580146
"3392" 678.2 63.2101480746457 28.8142046429892
"3393" 678.4 62.7599058307045 25.500587051157
"3394" 678.6 59.5327755571525 24.1761837357841
"3395" 678.8 55.2972760157555 22.5103078297
"3396" 679 52.7290962769443 22.6342030119961
"3397" 679.2 51.804945393249 22.8078444714616
"3398" 679.4 50.6306442138981 24.7666223869468
"3399" 679.6 47.858649006978 27.675302300875
"3400" 679.8 43.9210951316137 32.1828665401413
"3401" 680 42.9125761009935 33.8147782753574
"3402" 680.2 45.2161496325163 35.5476866334044
"3403" 680.4 49.014917067548 38.2707224687832
"3404" 680.6 53.4284630809177 40.3959892404884
"3405" 680.8 58.5814631602596 41.889647435974
"3406" 681 63.7403991930737 42.5323628856013
"3407" 681.2 68.9865800209696 43.0079577673898
"3408" 681.4 73.3474165308369 43.8842824539243
"3409" 681.6 77.9666936022251 44.5856282325998
"3410" 681.8 82.3464713022206 46.0833362286822
"3411" 682 86.8392999025905 48.8777721464082
"3412" 682.2 91.1225774536531 51.4433253295652
"3413" 682.4 94.7692643796327 54.7039713056643
"3414" 682.6 98.0352551579099 58.8764511279717
"3415" 682.8 99.8916106531629 64.211367861819
"3416" 683 101.208159518541 70.0610561341038
"3417" 683.2 101.591805499176 76.1239836684539
"3418" 683.4 100.70145158432 81.498418888956
"3419" 683.6 99.7483357216032 87.1140827072946
"3420" 683.8 98.2879588960654 93.1893592415366
"3421" 684 97.5869920751168 97.6323886496077
"3422" 684.2 98.1725070456669 102.404563972189
"3423" 684.4 100.262718013701 104.73645458743
"3424" 684.6 99.8888201251567 104.508544296061
"3425" 684.8 97.6154033789243 105.32850628687
"3426" 685 94.6314225848479 105.186163611892
"3427" 685.2 89.8822003773449 105.344258879285
"3428" 685.4 85.9502567175848 106.440466577358
"3429" 685.6 82.3766965517371 108.534311163527
"3430" 685.8 80.0378018595782 112.171860407885
"3431" 686 79.5980227251173 116.204571011862
"3432" 686.2 80.250109951829 118.009119299342
"3433" 686.4 80.447809237548 117.80036925116
"3434" 686.6 81.2811878590071 117.730761687835
"3435" 686.8 80.8127514378169 116.898281521682
"3436" 687 79.4928554077062 116.662109368686
"3437" 687.2 76.0906299265968 115.939522621431
"3438" 687.4 72.37412941139 115.102051430458
"3439" 687.6 70.8001764492695 114.198240044913
"3440" 687.8 66.3887295997185 112.697467071844
"3441" 688 61.4349891208822 111.026356712099
"3442" 688.2 56.87530001357 108.270479185504
"3443" 688.4 51.7505629894929 105.236077982591
"3444" 688.6 46.3208517888565 103.522576410538
"3445" 688.8 41.0617588280091 101.893955360097
"3446" 689 37.9338311263622 98.0061016102742
"3447" 689.2 36.8190791058516 92.4218142275738
"3448" 689.4 37.5279739791672 86.9761299741274
"3449" 689.6 39.5346405811767 81.9948251998506
"3450" 689.8 41.1332528301921 76.2682393695657
"3451" 690 44.6274340398176 71.1764606605568
"3452" 690.2 48.8306987249075 67.9896915307739
"3453" 690.4 53.5888975665101 65.9248268018365
"3454" 690.6 57.4870386036701 66.2889856645613
"3455" 690.8 60.7682162250307 67.2543179160799
"3456" 691 63.3223136789745 67.9627323704637
"3457" 691.2 67.2484281943908 68.9183575712813
"3458" 691.4 70.9737376770538 70.420035045447
"3459" 691.6 75.500550798825 71.497197797419
"3460" 691.8 80.3267025394504 72.5422035209871
"3461" 692 85.0577170869028 73.5237791130637
"3462" 692.2 89.4948570143755 75.7312206916336
"3463" 692.4 94.7662457519322 76.9672655257291
"3464" 692.6 99.2051814413742 76.9599458148304
"3465" 692.8 103.543692948142 74.5545171896431
"3466" 693 107.762736252872 71.2934454135692
"3467" 693.2 111.037446973309 68.0358315416524
"3468" 693.4 113.747986749258 64.375437718495
"3469" 693.6 113.940161028403 60.2540868034912
"3470" 693.8 114.779716550595 56.5611133358007
"3471" 694 116.155776268038 55.8458644017434
"3472" 694.2 117.643822987184 56.2822858910299
"3473" 694.4 119.400848191436 57.0134777059426
"3474" 694.6 120.119106463148 55.9574497866101
"3475" 694.8 119.439783849134 53.5531627228077
"3476" 695 117.796012712256 50.7903429623354
"3477" 695.2 116.122705950115 47.3859084794784
"3478" 695.4 114.73187099718 44.1866769950511
"3479" 695.6 113.775830374755 38.871525296899
"3480" 695.8 112.996681545481 32.9399855335172
"3481" 696 113.389808342434 29.7985831679344
"3482" 696.2 113.861429851754 30.531319390156
"3483" 696.4 115.48118359786 32.0051473632883
"3484" 696.6 116.579287840831 33.818022932136
"3485" 696.8 117.890832250389 35.4746383450194
"3486" 697 119.431742363171 37.51129938825
"3487" 697.2 120.303667145848 39.2965025079062
"3488" 697.4 121.320378584332 40.380640627796
"3489" 697.6 121.844861315924 40.8613199489164
"3490" 697.8 122.195291193738 40.8413595495663
"3491" 698 122.353337460374 40.6623397104807
"3492" 698.2 122.341381192991 40.4523967368091
"3493" 698.4 122.549172897212 40.006887337706
"3494" 698.6 121.467813492617 40.5012279670943
"3495" 698.8 120.56029273629 41.4987030278589
"3496" 699 120.651827444339 43.9541218246404
"3497" 699.2 121.244475798092 47.3791684570613
"3498" 699.4 121.404068262961 48.6692937782796
"3499" 699.6 122.555968932514 50.5291447483469
"3500" 699.8 125.409137380171 53.3982964309871
"3501" 700 125.640863253741 53.6766819942385
"3502" 700.2 125.831467011085 56.0114863662221
"3503" 700.4 126.629167009791 59.5881612290155
"3504" 700.6 127.64255391428 63.0044797327019
"3505" 700.8 127.362111343033 67.2245875801374
"3506" 701 127.279991697531 70.3367218036856
"3507" 701.2 127.311405165416 74.6873222375507
"3508" 701.4 126.743253499078 78.3456082594002
"3509" 701.6 125.366917677592 81.8098197422951
"3510" 701.8 123.201006919618 86.1963219539395
"3511" 702 121.714911024871 90.8530744845165
"3512" 702.2 120.888504019816 93.9001372454319
"3513" 702.4 118.758190696037 95.3956562929526
"3514" 702.6 115.943801633114 99.2240631320876
"3515" 702.8 114.256940736994 103.228995180046
"3516" 703 112.861153792031 104.340252431101
"3517" 703.2 110.432196928606 106.190796248403
"3518" 703.4 108.069150231296 109.890336113769
"3519" 703.6 104.065274308473 112.694459094419
"3520" 703.8 98.8274806514636 116.699979329479
"3521" 704 96.3823890456663 118.980670480257
"3522" 704.2 93.2056207223348 119.05324179791
"3523" 704.4 90.3426572019731 116.470544731095
"3524" 704.6 85.2993478421431 114.219268103087
"3525" 704.8 81.4235127441139 113.450725988686
"3526" 705 76.9806391394694 113.627614627297
"3527" 705.2 72.4391216799356 115.505768065892
"3528" 705.4 68.1987110206175 118.241496990346
"3529" 705.6 63.5147741606619 119.343953966263
"3530" 705.8 58.914680370707 117.191927430943
"3531" 706 54.3820588290367 114.500789509932
"3532" 706.2 49.9073267529199 110.229883120216
"3533" 706.4 46.8809777472915 105.425870578989
"3534" 706.6 45.1148441229443 100.58323905843
"3535" 706.8 44.8230844052974 96.8436122709395
"3536" 707 44.6572535217805 93.9554047761277
"3537" 707.2 45.3251769682043 90.3797185434994
"3538" 707.4 47.3447251429485 86.1427658990828
"3539" 707.6 49.4565081696329 82.2943196610419
"3540" 707.8 52.2735043339846 78.0747651618126
"3541" 708 55.1974437089768 75.3635378706084
"3542" 708.2 57.4704353020123 72.8835232559157
"3543" 708.4 59.7900366418061 70.331285564577
"3544" 708.6 62.7928009617657 66.455444232257
"3545" 708.8 64.6518025095709 62.0457538133793
"3546" 709 65.699261053095 56.7813659285562
"3547" 709.2 65.0339930271845 52.1617501869628
"3548" 709.4 62.6513702351386 47.3832262254521
"3549" 709.6 60.9500351263748 42.6959635689232
"3550" 709.8 59.63383282914 37.2711270204083
"3551" 710 59.6980140307193 34.1497175273062
"3552" 710.2 59.9564086553158 29.742120528277
"3553" 710.4 60.7446720563273 24.9647195725729
"3554" NA NA NA
"3555" NA NA NA
"3556" NA NA NA
"3557" NA NA NA
"3558" NA NA NA
"3559" NA NA NA
"3560" NA NA NA
"3561" NA NA NA
"3562" NA NA NA
"3563" NA NA NA
"3564" NA NA NA
"3565" NA NA NA
"3566" NA NA NA
"3567" NA NA NA
"3568" NA NA NA
"3569" NA NA NA
"3570" NA NA NA
"3571" NA NA NA
"3572" NA NA NA
"3573" NA NA NA
"3574" NA NA NA
"3575" NA NA NA
"3576" NA NA NA
"3577" NA NA NA
"3578" NA NA NA
"3579" NA NA NA
"3580" NA NA NA
"3581" NA NA NA
"3582" NA NA NA
"3583" NA NA NA
"3584" NA NA NA
"3585" NA NA NA
"3586" NA NA NA
"3587" NA NA NA
"3588" NA NA NA
"3589" NA NA NA
"3590" NA NA NA
"3591" NA NA NA
"3592" NA NA NA
"3593" NA NA NA
"3594" NA NA NA
"3595" NA NA NA
"3596" NA NA NA
"3597" NA NA NA
"3598" NA NA NA
"3599" NA NA NA
"3600" NA NA NA
"3601" NA NA NA
"3602" NA NA NA
"3603" NA NA NA
"3604" NA NA NA
"3605" NA NA NA
"3606" NA NA NA
"3607" NA NA NA
"3608" NA NA NA
"3609" NA NA NA
"3610" NA NA NA
"3611" NA NA NA
"3612" NA NA NA
"3613" NA NA NA
"3614" NA NA NA
"3615" NA NA NA
"3616" NA NA NA
"3617" NA NA NA
"3618" NA NA NA
"3619" NA NA NA
"3620" NA NA NA
"3621" NA NA NA
"3622" NA NA NA
"3623" NA NA NA
"3624" NA NA NA
"3625" NA NA NA
"3626" NA NA NA
"3627" NA NA NA
"3628" NA NA NA
"3629" NA NA NA
"3630" NA NA NA
"3631" NA NA NA
"3632" NA NA NA
"3633" NA NA NA
"3634" NA NA NA
"3635" NA NA NA
"3636" NA NA NA
"3637" NA NA NA
"3638" NA NA NA
"3639" NA NA NA
"3640" NA NA NA
"3641" NA NA NA
"3642" NA NA NA
"3643" NA NA NA
"3644" NA NA NA
"3645" NA NA NA
"3646" NA NA NA
"3647" NA NA NA
"3648" NA NA NA
"3649" NA NA NA
"3650" NA NA NA
"3651" NA NA NA
"3652" NA NA NA
"3653" NA NA NA
"3654" NA NA NA
"3655" NA NA NA
"3656" NA NA NA
"3657" NA NA NA
"3658" NA NA NA
"3659" NA NA NA
"3660" NA NA NA
"3661" NA NA NA
"3662" NA NA NA
"3663" NA NA NA
"3664" NA NA NA
"3665" NA NA NA
"3666" NA NA NA
"3667" NA NA NA
"3668" NA NA NA
"3669" NA NA NA
"3670" NA NA NA
"3671" NA NA NA
"3672" NA NA NA
"3673" NA NA NA
"3674" NA NA NA
"3675" NA NA NA
"3676" NA NA NA
"3677" NA NA NA
"3678" NA NA NA
"3679" NA NA NA
"3680" NA NA NA
"3681" NA NA NA
"3682" NA NA NA
"3683" NA NA NA
"3684" NA NA NA
"3685" NA NA NA
"3686" NA NA NA
"3687" NA NA NA
"3688" NA NA NA
"3689" NA NA NA
"3690" NA NA NA
"3691" NA NA NA
"3692" NA NA NA
"3693" NA NA NA
"3694" NA NA NA
"3695" NA NA NA
"3696" NA NA NA
"3697" NA NA NA
"3698" NA NA NA
"3699" NA NA NA
"3700" NA NA NA
"3701" NA NA NA
"3702" NA NA NA
"3703" NA NA NA
"3704" NA NA NA
"3705" NA NA NA
"3706" NA NA NA
"3707" NA NA NA
"3708" NA NA NA
"3709" NA NA NA
"3710" NA NA NA
"3711" NA NA NA
"3712" NA NA NA
"3713" NA NA NA
"3714" NA NA NA
"3715" NA NA NA
"3716" NA NA NA
"3717" NA NA NA
"3718" NA NA NA
"3719" NA NA NA
"3720" NA NA NA
"3721" NA NA NA
"3722" NA NA NA
"3723" NA NA NA
"3724" NA NA NA
"3725" NA NA NA
"3726" NA NA NA
"3727" NA NA NA
"3728" NA NA NA
"3729" NA NA NA
"3730" NA NA NA
"3731" NA NA NA
"3732" NA NA NA
"3733" NA NA NA
"3734" NA NA NA
"3735" NA NA NA
"3736" NA NA NA
"3737" NA NA NA
"3738" NA NA NA
"3739" NA NA NA
"3740" NA NA NA
"3741" NA NA NA
"3742" NA NA NA
"3743" NA NA NA
"3744" NA NA NA
"3745" NA NA NA
"3746" NA NA NA
"3747" NA NA NA
"3748" NA NA NA
"3749" NA NA NA
"3750" NA NA NA
"3751" NA NA NA
"3752" NA NA NA
"3753" NA NA NA
"3754" NA NA NA
"3755" NA NA NA
"3756" NA NA NA
"3757" NA NA NA
"3758" NA NA NA
"3759" NA NA NA
"3760" NA NA NA
"3761" NA NA NA
"3762" NA NA NA
"3763" NA NA NA
"3764" NA NA NA
"3765" NA NA NA
"3766" NA NA NA
"3767" NA NA NA
"3768" NA NA NA
"3769" NA NA NA
"3770" NA NA NA
"3771" NA NA NA
"3772" NA NA NA
"3773" NA NA NA
"3774" NA NA NA
"3775" NA NA NA
"3776" NA NA NA
"3777" NA NA NA
"3778" NA NA NA
"3779" NA NA NA
"3780" NA NA NA
"3781" NA NA NA
"3782" NA NA NA
"3783" NA NA NA
"3784" NA NA NA
"3785" NA NA NA
"3786" NA NA NA
"3787" NA NA NA
"3788" NA NA NA
"3789" NA NA NA
"3790" NA NA NA
"3791" NA NA NA
"3792" NA NA NA
"3793" NA NA NA
"3794" NA NA NA
"3795" NA NA NA
"3796" NA NA NA
"3797" NA NA NA
"3798" NA NA NA
"3799" NA NA NA
"3800" NA NA NA
"3801" NA NA NA
"3802" NA NA NA
"3803" NA NA NA
"3804" NA NA NA
"3805" NA NA NA
"3806" NA NA NA
"3807" NA NA NA
"3808" NA NA NA
"3809" NA NA NA
"3810" NA NA NA
"3811" NA NA NA
"3812" NA NA NA
"3813" NA NA NA
"3814" NA NA NA
"3815" NA NA NA
"3816" NA NA NA
"3817" NA NA NA
"3818" NA NA NA
"3819" NA NA NA
"3820" NA NA NA
"3821" NA NA NA
"3822" NA NA NA
"3823" NA NA NA
"3824" NA NA NA
"3825" NA NA NA
"3826" NA NA NA
"3827" NA NA NA
"3828" NA NA NA
"3829" NA NA NA
"3830" NA NA NA
"3831" NA NA NA
"3832" NA NA NA
"3833" NA NA NA
"3834" NA NA NA
"3835" NA NA NA
"3836" NA NA NA
"3837" NA NA NA
"3838" NA NA NA
"3839" NA NA NA
"3840" NA NA NA
"3841" NA NA NA
"3842" NA NA NA
"3843" NA NA NA
"3844" NA NA NA
"3845" NA NA NA
"3846" NA NA NA
"3847" NA NA NA
"3848" NA NA NA
"3849" NA NA NA
"3850" NA NA NA
"3851" NA NA NA
"3852" NA NA NA
"3853" NA NA NA
"3854" NA NA NA
"3855" NA NA NA
"3856" NA NA NA
"3857" NA NA NA
"3858" NA NA NA
"3859" NA NA NA
"3860" NA NA NA
"3861" NA NA NA
"3862" NA NA NA
"3863" NA NA NA
"3864" NA NA NA
"3865" NA NA NA
"3866" NA NA NA
"3867" NA NA NA
"3868" NA NA NA
"3869" NA NA NA
"3870" NA NA NA
"3871" NA NA NA
"3872" NA NA NA
"3873" NA NA NA
"3874" NA NA NA
"3875" NA NA NA
"3876" NA NA NA
"3877" NA NA NA
"3878" NA NA NA
"3879" NA NA NA
"3880" NA NA NA
"3881" NA NA NA
"3882" NA NA NA
"3883" NA NA NA
"3884" NA NA NA
"3885" NA NA NA
"3886" NA NA NA
"3887" NA NA NA
"3888" NA NA NA
"3889" NA NA NA
"3890" NA NA NA
"3891" NA NA NA
"3892" NA NA NA
"3893" NA NA NA
"3894" NA NA NA
"3895" NA NA NA
"3896" NA NA NA
"3897" NA NA NA
"3898" NA NA NA
"3899" NA NA NA
"3900" NA NA NA
"3901" NA NA NA
"3902" NA NA NA
"3903" NA NA NA
"3904" NA NA NA
"3905" NA NA NA
"3906" NA NA NA
"3907" NA NA NA
"3908" NA NA NA
"3909" NA NA NA
"3910" NA NA NA
"3911" NA NA NA
"3912" NA NA NA
"3913" NA NA NA
"3914" NA NA NA
"3915" NA NA NA
"3916" NA NA NA
"3917" NA NA NA
"3918" NA NA NA
"3919" NA NA NA
"3920" NA NA NA
"3921" NA NA NA
"3922" NA NA NA
"3923" NA NA NA
"3924" NA NA NA
"3925" NA NA NA
"3926" NA NA NA
"3927" NA NA NA
"3928" NA NA NA
"3929" NA NA NA
"3930" NA NA NA
"3931" NA NA NA
"3932" NA NA NA
"3933" NA NA NA
"3934" NA NA NA
"3935" NA NA NA
"3936" NA NA NA
"3937" NA NA NA
"3938" NA NA NA
"3939" NA NA NA
"3940" NA NA NA
"3941" NA NA NA
"3942" NA NA NA
"3943" NA NA NA
"3944" NA NA NA
"3945" NA NA NA
"3946" NA NA NA
"3947" NA NA NA
"3948" NA NA NA
"3949" NA NA NA
"3950" NA NA NA
"3951" NA NA NA
"3952" NA NA NA
"3953" NA NA NA
"3954" NA NA NA
"3955" NA NA NA
"3956" NA NA NA
"3957" NA NA NA
"3958" NA NA NA
"3959" NA NA NA
"3960" NA NA NA
"3961" NA NA NA
"3962" NA NA NA
"3963" NA NA NA
"3964" NA NA NA
"3965" NA NA NA
"3966" NA NA NA
"3967" NA NA NA
"3968" NA NA NA
"3969" NA NA NA
"3970" NA NA NA
"3971" NA NA NA
"3972" NA NA NA
"3973" NA NA NA
"3974" NA NA NA
"3975" NA NA NA
"3976" NA NA NA
"3977" NA NA NA
"3978" NA NA NA
"3979" NA NA NA
"3980" NA NA NA
"3981" NA NA NA
"3982" NA NA NA
"3983" NA NA NA
"3984" NA NA NA
"3985" NA NA NA
"3986" NA NA NA
"3987" NA NA NA
"3988" NA NA NA
"3989" NA NA NA
"3990" NA NA NA
"3991" NA NA NA
"3992" NA NA NA
"3993" NA NA NA
"3994" NA NA NA
"3995" NA NA NA
"3996" NA NA NA
"3997" NA NA NA
"3998" NA NA NA
"3999" NA NA NA
"4000" NA NA NA
"4001" NA NA NA
"4002" NA NA NA
"4003" NA NA NA
"4004" NA NA NA
"4005" NA NA NA
"4006" NA NA NA
"4007" NA NA NA
"4008" NA NA NA
"4009" NA NA NA
"4010" NA NA NA
"4011" NA NA NA
"4012" NA NA NA
"4013" NA NA NA
"4014" NA NA NA
"4015" NA NA NA
"4016" NA NA NA
"4017" NA NA NA
"4018" NA NA NA
"4019" NA NA NA
"4020" NA NA NA
"4021" NA NA NA
"4022" NA NA NA
"4023" NA NA NA
"4024" NA NA NA
"4025" NA NA NA
"4026" NA NA NA
"4027" NA NA NA
"4028" NA NA NA
"4029" NA NA NA
"4030" NA NA NA
"4031" NA NA NA
"4032" NA NA NA
"4033" NA NA NA
"4034" NA NA NA
"4035" NA NA NA
"4036" NA NA NA
"4037" NA NA NA
"4038" NA NA NA
"4039" NA NA NA
"4040" NA NA NA
"4041" NA NA NA
"4042" NA NA NA
"4043" NA NA NA
"4044" NA NA NA
"4045" NA NA NA
"4046" NA NA NA
"4047" NA NA NA
"4048" NA NA NA
"4049" NA NA NA
"4050" NA NA NA
"4051" NA NA NA
"4052" NA NA NA
"4053" NA NA NA
"4054" NA NA NA
"4055" NA NA NA
"4056" NA NA NA
"4057" NA NA NA
"4058" NA NA NA
"4059" NA NA NA
"4060" NA NA NA
"4061" NA NA NA
"4062" NA NA NA
"4063" NA NA NA
"4064" NA NA NA
"4065" NA NA NA
"4066" NA NA NA
"4067" NA NA NA
"4068" NA NA NA
"4069" NA NA NA
"4070" NA NA NA
"4071" NA NA NA
"4072" NA NA NA
"4073" NA NA NA
"4074" NA NA NA
"4075" NA NA NA
"4076" NA NA NA
"4077" NA NA NA
"4078" NA NA NA
"4079" NA NA NA
"4080" NA NA NA
"4081" NA NA NA
"4082" NA NA NA
"4083" NA NA NA
"4084" NA NA NA
"4085" NA NA NA
"4086" NA NA NA
"4087" NA NA NA
"4088" NA NA NA
"4089" NA NA NA
"4090" NA NA NA
"4091" NA NA NA
"4092" NA NA NA
"4093" NA NA NA
"4094" NA NA NA
"4095" NA NA NA
"4096" NA NA NA
"4097" NA NA NA
"4098" NA NA NA
"4099" NA NA NA
"4100" NA NA NA
"4101" NA NA NA
"4102" NA NA NA
"4103" NA NA NA
"4104" NA NA NA
"4105" NA NA NA
"4106" NA NA NA
"4107" NA NA NA
"4108" NA NA NA
"4109" NA NA NA
"4110" NA NA NA
"4111" NA NA NA
"4112" NA NA NA
"4113" NA NA NA
"4114" NA NA NA
"4115" NA NA NA
"4116" NA NA NA
"4117" NA NA NA
"4118" NA NA NA
"4119" NA NA NA
"4120" NA NA NA
"4121" NA NA NA
"4122" NA NA NA
"4123" NA NA NA
"4124" NA NA NA
"4125" NA NA NA
"4126" NA NA NA
"4127" NA NA NA
"4128" NA NA NA
"4129" NA NA NA
"4130" NA NA NA
"4131" NA NA NA
"4132" NA NA NA
"4133" NA NA NA
"4134" NA NA NA
"4135" NA NA NA
"4136" NA NA NA
"4137" NA NA NA
"4138" NA NA NA
"4139" NA NA NA
"4140" NA NA NA
"4141" NA NA NA
"4142" NA NA NA
"4143" NA NA NA
"4144" NA NA NA
"4145" NA NA NA
"4146" NA NA NA
"4147" NA NA NA
"4148" NA NA NA
"4149" NA NA NA
"4150" NA NA NA
"4151" NA NA NA
"4152" NA NA NA
"4153" NA NA NA
"4154" NA NA NA
"4155" NA NA NA
"4156" NA NA NA
"4157" NA NA NA
"4158" NA NA NA
"4159" NA NA NA
"4160" NA NA NA
"4161" NA NA NA
"4162" NA NA NA
"4163" NA NA NA
"4164" NA NA NA
"4165" NA NA NA
"4166" NA NA NA
"4167" NA NA NA
"4168" NA NA NA
"4169" NA NA NA
"4170" NA NA NA
"4171" NA NA NA
"4172" NA NA NA
"4173" NA NA NA
"4174" NA NA NA
"4175" NA NA NA
"4176" NA NA NA
"4177" NA NA NA
"4178" NA NA NA
"4179" NA NA NA
"4180" NA NA NA
"4181" NA NA NA
"4182" NA NA NA
"4183" NA NA NA
"4184" NA NA NA
"4185" NA NA NA
"4186" NA NA NA
"4187" NA NA NA
"4188" NA NA NA
"4189" NA NA NA
"4190" NA NA NA
"4191" NA NA NA
"4192" NA NA NA
"4193" NA NA NA
"4194" NA NA NA
"4195" NA NA NA
"4196" NA NA NA
"4197" NA NA NA
"4198" NA NA NA
"4199" NA NA NA
"4200" NA NA NA
"4201" NA NA NA
"4202" NA NA NA
"4203" NA NA NA
"4204" NA NA NA
"4205" NA NA NA
"4206" NA NA NA
"4207" NA NA NA
"4208" NA NA NA
"4209" NA NA NA
"4210" NA NA NA
"4211" NA NA NA
"4212" NA NA NA
"4213" NA NA NA
"4214" NA NA NA
"4215" NA NA NA
"4216" NA NA NA
"4217" NA NA NA
"4218" NA NA NA
"4219" NA NA NA
"4220" NA NA NA
"4221" NA NA NA
"4222" NA NA NA
"4223" NA NA NA
"4224" NA NA NA
"4225" NA NA NA
"4226" NA NA NA
"4227" NA NA NA
"4228" NA NA NA
"4229" NA NA NA
"4230" NA NA NA
"4231" NA NA NA
"4232" NA NA NA
"4233" NA NA NA
"4234" NA NA NA
"4235" NA NA NA
"4236" NA NA NA
"4237" NA NA NA
"4238" NA NA NA
"4239" NA NA NA
"4240" NA NA NA
"4241" NA NA NA
"4242" NA NA NA
"4243" NA NA NA
"4244" NA NA NA
"4245" NA NA NA
"4246" NA NA NA
"4247" NA NA NA
"4248" NA NA NA
"4249" NA NA NA
"4250" NA NA NA
"4251" NA NA NA
"4252" NA NA NA
"4253" NA NA NA
"4254" NA NA NA
"4255" NA NA NA
"4256" NA NA NA
"4257" NA NA NA
"4258" NA NA NA
"4259" NA NA NA
"4260" NA NA NA
"4261" NA NA NA
"4262" NA NA NA
"4263" NA NA NA
"4264" NA NA NA
"4265" NA NA NA
"4266" NA NA NA
"4267" NA NA NA
"4268" NA NA NA
"4269" NA NA NA
"4270" NA NA NA
"4271" NA NA NA
"4272" NA NA NA
"4273" NA NA NA
"4274" NA NA NA
"4275" NA NA NA
"4276" NA NA NA
"4277" NA NA NA
"4278" NA NA NA
"4279" NA NA NA
"4280" NA NA NA
"4281" NA NA NA
"4282" NA NA NA
"4283" NA NA NA
"4284" NA NA NA
"4285" NA NA NA
"4286" NA NA NA
"4287" NA NA NA
"4288" NA NA NA
"4289" NA NA NA
"4290" NA NA NA
"4291" NA NA NA
"4292" NA NA NA
"4293" NA NA NA
"4294" NA NA NA
"4295" NA NA NA
"4296" NA NA NA
"4297" NA NA NA
"4298" NA NA NA
"4299" NA NA NA
"4300" NA NA NA
"4301" NA NA NA
"4302" NA NA NA
"4303" NA NA NA
"4304" NA NA NA
"4305" NA NA NA
"4306" NA NA NA
"4307" NA NA NA
"4308" NA NA NA
"4309" NA NA NA
"4310" NA NA NA
"4311" NA NA NA
"4312" NA NA NA
"4313" NA NA NA
"4314" NA NA NA
"4315" NA NA NA
"4316" NA NA NA
"4317" NA NA NA
"4318" NA NA NA
"4319" NA NA NA
"4320" NA NA NA
"4321" NA NA NA
"4322" NA NA NA
"4323" NA NA NA
"4324" NA NA NA
"4325" NA NA NA
"4326" NA NA NA
"4327" NA NA NA
"4328" NA NA NA
"4329" NA NA NA
"4330" NA NA NA
"4331" NA NA NA
"4332" NA NA NA
"4333" NA NA NA
"4334" NA NA NA
"4335" NA NA NA
"4336" NA NA NA
"4337" NA NA NA
"4338" NA NA NA
"4339" NA NA NA
"4340" NA NA NA
"4341" NA NA NA
"4342" NA NA NA
"4343" NA NA NA
"4344" NA NA NA
"4345" NA NA NA
"4346" NA NA NA
"4347" NA NA NA
"4348" NA NA NA
"4349" NA NA NA
"4350" NA NA NA
"4351" NA NA NA
"4352" NA NA NA
"4353" NA NA NA
"4354" NA NA NA
"4355" NA NA NA
"4356" NA NA NA
"4357" NA NA NA
"4358" NA NA NA
"4359" NA NA NA
"4360" NA NA NA
"4361" NA NA NA
"4362" NA NA NA
"4363" NA NA NA
"4364" NA NA NA
"4365" NA NA NA
"4366" NA NA NA
"4367" NA NA NA
"4368" NA NA NA
"4369" NA NA NA
"4370" NA NA NA
"4371" NA NA NA
"4372" NA NA NA
"4373" NA NA NA
"4374" NA NA NA
"4375" NA NA NA
"4376" NA NA NA
"4377" NA NA NA
"4378" NA NA NA
"4379" NA NA NA
"4380" NA NA NA
"4381" NA NA NA
"4382" NA NA NA
"4383" NA NA NA
"4384" NA NA NA
"4385" NA NA NA
"4386" NA NA NA
"4387" NA NA NA
"4388" NA NA NA
"4389" NA NA NA
"4390" NA NA NA
"4391" NA NA NA
"4392" NA NA NA
"4393" NA NA NA
"4394" NA NA NA
"4395" NA NA NA
"4396" NA NA NA
"4397" NA NA NA
"4398" NA NA NA
"4399" NA NA NA
"4400" NA NA NA
"4401" NA NA NA
"4402" NA NA NA
"4403" NA NA NA
"4404" NA NA NA
"4405" NA NA NA
"4406" NA NA NA
"4407" NA NA NA
"4408" NA NA NA
"4409" NA NA NA
"4410" NA NA NA
"4411" NA NA NA
"4412" NA NA NA
"4413" NA NA NA
"4414" NA NA NA
"4415" NA NA NA
"4416" NA NA NA
"4417" NA NA NA
"4418" NA NA NA
"4419" NA NA NA
"4420" NA NA NA
"4421" NA NA NA
"4422" NA NA NA
"4423" NA NA NA
"4424" NA NA NA
"4425" NA NA NA
"4426" NA NA NA
"4427" NA NA NA
"4428" NA NA NA
"4429" NA NA NA
"4430" NA NA NA
"4431" NA NA NA
"4432" NA NA NA
"4433" NA NA NA
"4434" NA NA NA
"4435" NA NA NA
"4436" NA NA NA
"4437" NA NA NA
"4438" NA NA NA
"4439" NA NA NA
"4440" NA NA NA
"4441" NA NA NA
"4442" NA NA NA
"4443" NA NA NA
"4444" NA NA NA
"4445" NA NA NA
"4446" NA NA NA
"4447" NA NA NA
"4448" NA NA NA
"4449" NA NA NA
"4450" NA NA NA
"4451" NA NA NA
"4452" NA NA NA
"4453" NA NA NA
"4454" NA NA NA
"4455" NA NA NA
"4456" NA NA NA
"4457" NA NA NA
"4458" NA NA NA
"4459" NA NA NA
"4460" NA NA NA
"4461" NA NA NA
"4462" NA NA NA
"4463" NA NA NA
"4464" NA NA NA
"4465" NA NA NA
"4466" NA NA NA
"4467" NA NA NA
"4468" NA NA NA
"4469" NA NA NA
"4470" NA NA NA
"4471" NA NA NA
"4472" NA NA NA
"4473" NA NA NA
"4474" NA NA NA
"4475" NA NA NA
"4476" NA NA NA
"4477" NA NA NA
"4478" NA NA NA
"4479" NA NA NA
"4480" NA NA NA
"4481" NA NA NA
"4482" NA NA NA
"4483" NA NA NA
"4484" NA NA NA
"4485" NA NA NA
"4486" NA NA NA
"4487" NA NA NA
"4488" NA NA NA
"4489" NA NA NA
"4490" NA NA NA
"4491" NA NA NA
"4492" NA NA NA
"4493" NA NA NA
"4494" NA NA NA
"4495" NA NA NA
"4496" NA NA NA
"4497" NA NA NA
"4498" NA NA NA
"4499" NA NA NA
"4500" NA NA NA
"4501" NA NA NA
"4502" NA NA NA
"4503" NA NA NA
"4504" NA NA NA
"4505" NA NA NA
"4506" NA NA NA
"4507" NA NA NA
"4508" NA NA NA
"4509" NA NA NA
"4510" NA NA NA
"4511" NA NA NA
"4512" NA NA NA
"4513" NA NA NA
"4514" NA NA NA
"4515" NA NA NA
"4516" NA NA NA
"4517" NA NA NA
"4518" NA NA NA
"4519" NA NA NA
"4520" NA NA NA
"4521" NA NA NA
"4522" NA NA NA
"4523" NA NA NA
"4524" NA NA NA
"4525" NA NA NA
"4526" NA NA NA
"4527" NA NA NA
"4528" NA NA NA
"4529" NA NA NA
"4530" NA NA NA
"4531" NA NA NA
"4532" NA NA NA
"4533" NA NA NA
"4534" NA NA NA
"4535" NA NA NA
"4536" NA NA NA
"4537" NA NA NA
"4538" NA NA NA
"4539" NA NA NA
"4540" NA NA NA
"4541" NA NA NA
"4542" NA NA NA
"4543" NA NA NA
"4544" NA NA NA
"4545" NA NA NA
"4546" NA NA NA
"4547" NA NA NA
"4548" NA NA NA
"4549" NA NA NA
"4550" NA NA NA
"4551" NA NA NA
"4552" NA NA NA
"4553" NA NA NA
"4554" NA NA NA
"4555" NA NA NA
"4556" NA NA NA
"4557" NA NA NA
"4558" NA NA NA
"4559" NA NA NA
"4560" NA NA NA
"4561" NA NA NA
"4562" NA NA NA
"4563" NA NA NA
"4564" NA NA NA
"4565" NA NA NA
"4566" NA NA NA
"4567" NA NA NA
"4568" NA NA NA
"4569" NA NA NA
"4570" NA NA NA
"4571" NA NA NA
"4572" NA NA NA
"4573" NA NA NA
"4574" NA NA NA
"4575" NA NA NA
"4576" NA NA NA
"4577" NA NA NA
"4578" NA NA NA
"4579" NA NA NA
"4580" NA NA NA
"4581" NA NA NA
"4582" NA NA NA
"4583" NA NA NA
"4584" NA NA NA
"4585" NA NA NA
"4586" NA NA NA
"4587" NA NA NA
"4588" NA NA NA
"4589" NA NA NA
"4590" NA NA NA
"4591" NA NA NA
"4592" NA NA NA
"4593" NA NA NA
"4594" NA NA NA
"4595" NA NA NA
"4596" NA NA NA
"4597" NA NA NA
"4598" NA NA NA
"4599" NA NA NA
"4600" NA NA NA
"4601" NA NA NA
"4602" NA NA NA
"4603" NA NA NA
"4604" NA NA NA
"4605" NA NA NA
"4606" NA NA NA
"4607" NA NA NA
"4608" NA NA NA
"4609" NA NA NA
"4610" NA NA NA
"4611" NA NA NA
"4612" NA NA NA
"4613" NA NA NA
"4614" NA NA NA
"4615" NA NA NA
"4616" NA NA NA
"4617" NA NA NA
"4618" NA NA NA
"4619" NA NA NA
"4620" NA NA NA
"4621" NA NA NA
"4622" NA NA NA
"4623" NA NA NA
"4624" NA NA NA
"4625" NA NA NA
"4626" NA NA NA
"4627" NA NA NA
"4628" NA NA NA
"4629" NA NA NA
"4630" NA NA NA
"4631" NA NA NA
"4632" NA NA NA
"4633" NA NA NA
"4634" NA NA NA
"4635" NA NA NA
"4636" NA NA NA
"4637" NA NA NA
"4638" NA NA NA
"4639" NA NA NA
"4640" NA NA NA
"4641" NA NA NA
"4642" NA NA NA
"4643" NA NA NA
"4644" NA NA NA
"4645" NA NA NA
"4646" NA NA NA
"4647" NA NA NA
"4648" NA NA NA
"4649" NA NA NA
"4650" NA NA NA
"4651" NA NA NA
"4652" NA NA NA
"4653" NA NA NA
"4654" NA NA NA
"4655" NA NA NA
"4656" NA NA NA
"4657" NA NA NA
"4658" NA NA NA
"4659" NA NA NA
"4660" NA NA NA
"4661" NA NA NA
"4662" NA NA NA
"4663" NA NA NA
"4664" NA NA NA
"4665" NA NA NA
"4666" NA NA NA
"4667" NA NA NA
"4668" NA NA NA
"4669" NA NA NA
"4670" NA NA NA
"4671" NA NA NA
"4672" NA NA NA
"4673" NA NA NA
"4674" NA NA NA
"4675" NA NA NA
"4676" NA NA NA
"4677" NA NA NA
"4678" NA NA NA
"4679" NA NA NA
"4680" NA NA NA
"4681" NA NA NA
"4682" NA NA NA
"4683" NA NA NA
"4684" NA NA NA
"4685" NA NA NA
"4686" NA NA NA
"4687" NA NA NA
"4688" NA NA NA
"4689" NA NA NA
"4690" NA NA NA
"4691" NA NA NA
"4692" NA NA NA
"4693" NA NA NA
"4694" NA NA NA
"4695" NA NA NA
"4696" NA NA NA
"4697" NA NA NA
"4698" NA NA NA
"4699" NA NA NA
"4700" NA NA NA
"4701" NA NA NA
"4702" NA NA NA
"4703" NA NA NA
"4704" NA NA NA
"4705" NA NA NA
"4706" NA NA NA
"4707" NA NA NA
"4708" NA NA NA
"4709" NA NA NA
"4710" NA NA NA
"4711" NA NA NA
"4712" NA NA NA
"4713" NA NA NA
"4714" NA NA NA
"4715" NA NA NA
"4716" NA NA NA
"4717" NA NA NA
"4718" NA NA NA
"4719" NA NA NA
"4720" NA NA NA
"4721" NA NA NA
"4722" NA NA NA
"4723" NA NA NA
"4724" NA NA NA
"4725" NA NA NA
"4726" NA NA NA
"4727" NA NA NA
"4728" NA NA NA
"4729" NA NA NA
"4730" NA NA NA
"4731" NA NA NA
"4732" NA NA NA
"4733" NA NA NA
"4734" NA NA NA
"4735" NA NA NA
"4736" NA NA NA
"4737" NA NA NA
"4738" NA NA NA
"4739" NA NA NA
"4740" NA NA NA
"4741" NA NA NA
"4742" NA NA NA
"4743" NA NA NA
"4744" NA NA NA
"4745" NA NA NA
"4746" NA NA NA
"4747" NA NA NA
"4748" NA NA NA
"4749" NA NA NA
"4750" NA NA NA
"4751" NA NA NA
"4752" NA NA NA
"4753" NA NA NA
"4754" NA NA NA
"4755" NA NA NA
"4756" NA NA NA
"4757" NA NA NA
"4758" NA NA NA
"4759" NA NA NA
"4760" NA NA NA
"4761" NA NA NA
"4762" NA NA NA
"4763" NA NA NA
"4764" NA NA NA
"4765" NA NA NA
"4766" NA NA NA
"4767" NA NA NA
"4768" NA NA NA
"4769" NA NA NA
"4770" NA NA NA
"4771" NA NA NA
"4772" NA NA NA
"4773" NA NA NA
"4774" NA NA NA
"4775" NA NA NA
"4776" NA NA NA
"4777" NA NA NA
"4778" NA NA NA
"4779" NA NA NA
"4780" NA NA NA
"4781" NA NA NA
"4782" NA NA NA
"4783" NA NA NA
"4784" NA NA NA
"4785" NA NA NA
"4786" NA NA NA
"4787" NA NA NA
"4788" NA NA NA
"4789" NA NA NA
"4790" NA NA NA
"4791" NA NA NA
"4792" NA NA NA
"4793" NA NA NA
"4794" NA NA NA
"4795" NA NA NA
"4796" NA NA NA
"4797" NA NA NA
"4798" NA NA NA
"4799" NA NA NA
"4800" NA NA NA
"4801" NA NA NA
"4802" NA NA NA
"4803" NA NA NA
"4804" NA NA NA
"4805" NA NA NA
"4806" NA NA NA
"4807" NA NA NA
"4808" NA NA NA
"4809" NA NA NA
"4810" NA NA NA
"4811" NA NA NA
"4812" NA NA NA
"4813" NA NA NA
"4814" NA NA NA
"4815" NA NA NA
"4816" NA NA NA
"4817" NA NA NA
"4818" NA NA NA
"4819" NA NA NA
"4820" NA NA NA
"4821" NA NA NA
"4822" NA NA NA
"4823" NA NA NA
"4824" NA NA NA
"4825" NA NA NA
"4826" NA NA NA
"4827" NA NA NA
"4828" NA NA NA
"4829" NA NA NA
"4830" NA NA NA
"4831" NA NA NA
"4832" NA NA NA
"4833" NA NA NA
"4834" NA NA NA
"4835" NA NA NA
"4836" NA NA NA
"4837" NA NA NA
"4838" NA NA NA
"4839" NA NA NA
"4840" NA NA NA
"4841" NA NA NA
"4842" NA NA NA
"4843" NA NA NA
"4844" NA NA NA
"4845" NA NA NA
"4846" NA NA NA
"4847" NA NA NA
"4848" NA NA NA
"4849" NA NA NA
"4850" NA NA NA
"4851" NA NA NA
"4852" NA NA NA
"4853" NA NA NA
"4854" NA NA NA
"4855" NA NA NA
"4856" NA NA NA
"4857" NA NA NA
"4858" NA NA NA
"4859" NA NA NA
"4860" NA NA NA
"4861" NA NA NA
"4862" NA NA NA
"4863" NA NA NA
"4864" NA NA NA
"4865" NA NA NA
"4866" NA NA NA
"4867" NA NA NA
"4868" NA NA NA
"4869" NA NA NA
"4870" NA NA NA
"4871" NA NA NA
"4872" NA NA NA
"4873" NA NA NA
"4874" NA NA NA
"4875" NA NA NA
"4876" NA NA NA
"4877" NA NA NA
"4878" NA NA NA
"4879" NA NA NA
"4880" NA NA NA
"4881" NA NA NA
"4882" NA NA NA
"4883" NA NA NA
"4884" NA NA NA
"4885" NA NA NA
"4886" NA NA NA
"4887" NA NA NA
"4888" NA NA NA
"4889" NA NA NA
"4890" NA NA NA
"4891" NA NA NA
"4892" NA NA NA
"4893" NA NA NA
"4894" NA NA NA
"4895" NA NA NA
"4896" NA NA NA
"4897" NA NA NA
"4898" NA NA NA
"4899" NA NA NA
"4900" NA NA NA
"4901" NA NA NA
"4902" NA NA NA
"4903" NA NA NA
"4904" NA NA NA
"4905" NA NA NA
"4906" NA NA NA
"4907" NA NA NA
"4908" NA NA NA
"4909" NA NA NA
"4910" NA NA NA
"4911" NA NA NA
"4912" NA NA NA
"4913" NA NA NA
"4914" NA NA NA
"4915" NA NA NA
"4916" NA NA NA
"4917" NA NA NA
"4918" NA NA NA
"4919" NA NA NA
"4920" NA NA NA
"4921" NA NA NA
"4922" NA NA NA
"4923" NA NA NA
"4924" NA NA NA
"4925" NA NA NA
"4926" NA NA NA
"4927" NA NA NA
"4928" NA NA NA
"4929" NA NA NA
"4930" NA NA NA
"4931" NA NA NA
"4932" NA NA NA
"4933" NA NA NA
"4934" NA NA NA
"4935" NA NA NA
"4936" NA NA NA
"4937" NA NA NA
"4938" NA NA NA
"4939" NA NA NA
"4940" NA NA NA
"4941" NA NA NA
"4942" NA NA NA
"4943" NA NA NA
"4944" NA NA NA
"4945" NA NA NA
"4946" NA NA NA
"4947" NA NA NA
"4948" NA NA NA
"4949" NA NA NA
"4950" NA NA NA
"4951" NA NA NA
"4952" NA NA NA
"4953" NA NA NA
"4954" NA NA NA
"4955" NA NA NA
"4956" NA NA NA
"4957" NA NA NA
"4958" NA NA NA
"4959" NA NA NA
"4960" NA NA NA
"4961" NA NA NA
"4962" NA NA NA
"4963" NA NA NA
"4964" NA NA NA
"4965" NA NA NA
"4966" NA NA NA
"4967" NA NA NA
"4968" NA NA NA
"4969" NA NA NA
"4970" NA NA NA
"4971" NA NA NA
"4972" NA NA NA
"4973" NA NA NA
"4974" NA NA NA
"4975" NA NA NA
"4976" NA NA NA
"4977" NA NA NA
"4978" NA NA NA
"4979" NA NA NA
"4980" NA NA NA
"4981" NA NA NA
"4982" NA NA NA
"4983" NA NA NA
"4984" NA NA NA
"4985" NA NA NA
"4986" NA NA NA
"4987" NA NA NA
"4988" NA NA NA
"4989" NA NA NA
"4990" NA NA NA
"4991" NA NA NA
"4992" NA NA NA
"4993" NA NA NA
"4994" NA NA NA
"4995" NA NA NA
"4996" NA NA NA
"4997" NA NA NA
"4998" NA NA NA
"4999" NA NA NA
"5000" NA NA NA
"5001" NA NA NA
"5002" NA NA NA
"5003" NA NA NA
"5004" NA NA NA
"5005" NA NA NA
"5006" NA NA NA
"5007" NA NA NA
"5008" NA NA NA
"5009" NA NA NA
"5010" NA NA NA
"5011" NA NA NA
"5012" NA NA NA
"5013" NA NA NA
"5014" NA NA NA
"5015" NA NA NA
"5016" NA NA NA
"5017" NA NA NA
"5018" NA NA NA
"5019" NA NA NA
"5020" NA NA NA
"5021" NA NA NA
"5022" NA NA NA
"5023" NA NA NA
"5024" NA NA NA
"5025" NA NA NA
"5026" NA NA NA
"5027" NA NA NA
"5028" NA NA NA
"5029" NA NA NA
"5030" NA NA NA
"5031" NA NA NA
"5032" NA NA NA
"5033" NA NA NA
"5034" NA NA NA
"5035" NA NA NA
"5036" NA NA NA
"5037" NA NA NA
"5038" NA NA NA
"5039" NA NA NA
"5040" NA NA NA
"5041" NA NA NA
"5042" NA NA NA
"5043" NA NA NA
"5044" NA NA NA
"5045" NA NA NA
"5046" NA NA NA
"5047" NA NA NA
"5048" NA NA NA
"5049" NA NA NA
"5050" NA NA NA
"5051" NA NA NA
"5052" NA NA NA
"5053" NA NA NA
"5054" NA NA NA
"5055" NA NA NA
"5056" NA NA NA
"5057" NA NA NA
"5058" NA NA NA
"5059" NA NA NA
"5060" NA NA NA
"5061" NA NA NA
"5062" NA NA NA
"5063" NA NA NA
"5064" NA NA NA
"5065" NA NA NA
"5066" NA NA NA
"5067" NA NA NA
"5068" NA NA NA
"5069" NA NA NA
"5070" NA NA NA
"5071" NA NA NA
"5072" NA NA NA
"5073" NA NA NA
"5074" NA NA NA
"5075" NA NA NA
"5076" NA NA NA
"5077" NA NA NA
"5078" NA NA NA
"5079" NA NA NA
"5080" NA NA NA
"5081" NA NA NA
"5082" NA NA NA
"5083" NA NA NA
"5084" NA NA NA
"5085" NA NA NA
"5086" NA NA NA
"5087" NA NA NA
"5088" NA NA NA
"5089" NA NA NA
"5090" NA NA NA
"5091" NA NA NA
"5092" NA NA NA
"5093" NA NA NA
"5094" NA NA NA
"5095" NA NA NA
"5096" NA NA NA
"5097" NA NA NA
"5098" NA NA NA
"5099" NA NA NA
"5100" NA NA NA
"5101" NA NA NA
"5102" NA NA NA
"5103" NA NA NA
"5104" NA NA NA
"5105" NA NA NA
"5106" NA NA NA
"5107" NA NA NA
"5108" NA NA NA
"5109" NA NA NA
"5110" NA NA NA
"5111" NA NA NA
"5112" NA NA NA
"5113" NA NA NA
"5114" NA NA NA
"5115" NA NA NA
"5116" NA NA NA
"5117" NA NA NA
"5118" NA NA NA
"5119" NA NA NA
"5120" NA NA NA
"5121" NA NA NA
"5122" NA NA NA
"5123" NA NA NA
"5124" NA NA NA
"5125" NA NA NA
"5126" NA NA NA
"5127" NA NA NA
"5128" NA NA NA
"5129" NA NA NA
"5130" NA NA NA
"5131" NA NA NA
"5132" NA NA NA
"5133" NA NA NA
"5134" NA NA NA
"5135" NA NA NA
"5136" NA NA NA
"5137" NA NA NA
"5138" NA NA NA
"5139" NA NA NA
"5140" NA NA NA
"5141" NA NA NA
"5142" NA NA NA
"5143" NA NA NA
"5144" NA NA NA
"5145" NA NA NA
"5146" NA NA NA
"5147" NA NA NA
"5148" NA NA NA
"5149" NA NA NA
"5150" NA NA NA
"5151" NA NA NA
"5152" NA NA NA
"5153" NA NA NA
"5154" NA NA NA
"5155" NA NA NA
"5156" NA NA NA
"5157" NA NA NA
"5158" NA NA NA
"5159" NA NA NA
"5160" NA NA NA
"5161" NA NA NA
"5162" NA NA NA
"5163" NA NA NA
"5164" NA NA NA
"5165" NA NA NA
"5166" NA NA NA
"5167" NA NA NA
"5168" NA NA NA
"5169" NA NA NA
"5170" NA NA NA
"5171" NA NA NA
"5172" NA NA NA
"5173" NA NA NA
"5174" NA NA NA
"5175" NA NA NA
"5176" NA NA NA
"5177" NA NA NA
"5178" NA NA NA
"5179" NA NA NA
"5180" NA NA NA
"5181" NA NA NA
"5182" NA NA NA
"5183" NA NA NA
"5184" NA NA NA
"5185" NA NA NA
"5186" NA NA NA
"5187" NA NA NA
"5188" NA NA NA
"5189" NA NA NA
"5190" NA NA NA
"5191" NA NA NA
"5192" NA NA NA
"5193" NA NA NA
"5194" NA NA NA
"5195" NA NA NA
"5196" NA NA NA
"5197" NA NA NA
"5198" NA NA NA
"5199" NA NA NA
"5200" NA NA NA
"5201" NA NA NA
"5202" NA NA NA
"5203" NA NA NA
"5204" NA NA NA
"5205" NA NA NA
"5206" NA NA NA
"5207" NA NA NA
"5208" NA NA NA
"5209" NA NA NA
"5210" NA NA NA
"5211" NA NA NA
"5212" NA NA NA
"5213" NA NA NA
"5214" NA NA NA
"5215" NA NA NA
"5216" NA NA NA
"5217" NA NA NA
"5218" NA NA NA
"5219" NA NA NA
"5220" NA NA NA
"5221" NA NA NA
"5222" NA NA NA
"5223" NA NA NA
"5224" NA NA NA
"5225" NA NA NA
"5226" NA NA NA
"5227" NA NA NA
"5228" NA NA NA
"5229" NA NA NA
"5230" NA NA NA
"5231" NA NA NA
"5232" NA NA NA
"5233" NA NA NA
"5234" NA NA NA
"5235" NA NA NA
"5236" NA NA NA
"5237" NA NA NA
"5238" NA NA NA
"5239" NA NA NA
"5240" NA NA NA
"5241" NA NA NA
"5242" NA NA NA
"5243" NA NA NA
"5244" NA NA NA
"5245" NA NA NA
"5246" NA NA NA
"5247" NA NA NA
"5248" NA NA NA
"5249" NA NA NA
"5250" NA NA NA
"5251" NA NA NA
"5252" NA NA NA
"5253" NA NA NA
"5254" NA NA NA
"5255" NA NA NA
"5256" NA NA NA
"5257" NA NA NA
"5258" NA NA NA
"5259" NA NA NA
"5260" NA NA NA
"5261" NA NA NA
"5262" NA NA NA
"5263" NA NA NA
"5264" NA NA NA
"5265" NA NA NA
"5266" NA NA NA
"5267" NA NA NA
"5268" NA NA NA
"5269" NA NA NA
"5270" NA NA NA
"5271" NA NA NA
"5272" NA NA NA
"5273" NA NA NA
"5274" NA NA NA
"5275" NA NA NA
"5276" NA NA NA
"5277" NA NA NA
"5278" NA NA NA
"5279" NA NA NA
"5280" NA NA NA
"5281" NA NA NA
"5282" NA NA NA
"5283" NA NA NA
"5284" NA NA NA
"5285" NA NA NA
"5286" NA NA NA
"5287" NA NA NA
"5288" NA NA NA
"5289" NA NA NA
"5290" NA NA NA
"5291" NA NA NA
"5292" NA NA NA
"5293" NA NA NA
"5294" NA NA NA
"5295" NA NA NA
"5296" NA NA NA
"5297" NA NA NA
"5298" NA NA NA
"5299" NA NA NA
"5300" NA NA NA
"5301" NA NA NA
"5302" NA NA NA
"5303" NA NA NA
"5304" NA NA NA
"5305" NA NA NA
"5306" NA NA NA
"5307" NA NA NA
"5308" NA NA NA
"5309" NA NA NA
"5310" NA NA NA
"5311" NA NA NA
"5312" NA NA NA
"5313" NA NA NA
"5314" NA NA NA
"5315" NA NA NA
"5316" NA NA NA
"5317" NA NA NA
"5318" NA NA NA
"5319" NA NA NA
"5320" NA NA NA
"5321" NA NA NA
"5322" NA NA NA
"5323" NA NA NA
"5324" NA NA NA
"5325" NA NA NA
"5326" NA NA NA
"5327" NA NA NA
"5328" NA NA NA
"5329" NA NA NA
"5330" NA NA NA
"5331" NA NA NA
"5332" NA NA NA
"5333" NA NA NA
"5334" NA NA NA
"5335" NA NA NA
"5336" NA NA NA
"5337" NA NA NA
"5338" NA NA NA
"5339" NA NA NA
"5340" NA NA NA
"5341" NA NA NA
"5342" NA NA NA
"5343" NA NA NA
"5344" NA NA NA
"5345" NA NA NA
"5346" NA NA NA
"5347" NA NA NA
"5348" NA NA NA
"5349" NA NA NA
"5350" NA NA NA
"5351" NA NA NA
"5352" NA NA NA
"5353" NA NA NA
"5354" NA NA NA
"5355" NA NA NA
"5356" NA NA NA
"5357" NA NA NA
"5358" NA NA NA
"5359" NA NA NA
"5360" NA NA NA
"5361" NA NA NA
"5362" NA NA NA
"5363" NA NA NA
"5364" NA NA NA
"5365" NA NA NA
"5366" NA NA NA
"5367" NA NA NA
"5368" NA NA NA
"5369" NA NA NA
"5370" NA NA NA
"5371" NA NA NA
"5372" NA NA NA
"5373" NA NA NA
"5374" NA NA NA
"5375" NA NA NA
"5376" NA NA NA
"5377" NA NA NA
"5378" NA NA NA
"5379" NA NA NA
"5380" NA NA NA
"5381" NA NA NA
"5382" NA NA NA
"5383" NA NA NA
"5384" NA NA NA
"5385" NA NA NA
"5386" NA NA NA
"5387" NA NA NA
"5388" NA NA NA
"5389" NA NA NA
"5390" NA NA NA
"5391" NA NA NA
"5392" NA NA NA
"5393" NA NA NA
"5394" NA NA NA
"5395" NA NA NA
"5396" NA NA NA
"5397" NA NA NA
"5398" NA NA NA
"5399" NA NA NA
"5400" NA NA NA
"5401" NA NA NA
"5402" NA NA NA
"5403" NA NA NA
"5404" NA NA NA
"5405" NA NA NA
"5406" NA NA NA
"5407" NA NA NA
"5408" NA NA NA
"5409" NA NA NA
"5410" NA NA NA
"5411" NA NA NA
"5412" NA NA NA
"5413" NA NA NA
"5414" NA NA NA
"5415" NA NA NA
"5416" NA NA NA
"5417" NA NA NA
"5418" NA NA NA
"5419" NA NA NA
"5420" NA NA NA
"5421" NA NA NA
"5422" NA NA NA
"5423" NA NA NA
"5424" NA NA NA
"5425" NA NA NA
"5426" NA NA NA
"5427" NA NA NA
"5428" NA NA NA
"5429" NA NA NA
"5430" NA NA NA
"5431" NA NA NA
"5432" NA NA NA
"5433" NA NA NA
"5434" NA NA NA
"5435" NA NA NA
"5436" NA NA NA
"5437" NA NA NA
"5438" NA NA NA
"5439" NA NA NA
"5440" NA NA NA
"5441" NA NA NA
"5442" NA NA NA
"5443" NA NA NA
"5444" NA NA NA
"5445" NA NA NA
"5446" NA NA NA
"5447" NA NA NA
"5448" NA NA NA
"5449" NA NA NA
"5450" NA NA NA
"5451" NA NA NA
"5452" NA NA NA
"5453" NA NA NA
"5454" NA NA NA
"5455" NA NA NA
"5456" NA NA NA
"5457" NA NA NA
"5458" NA NA NA
"5459" NA NA NA
"5460" NA NA NA
"5461" NA NA NA
"5462" NA NA NA
"5463" NA NA NA
"5464" NA NA NA
"5465" NA NA NA
"5466" NA NA NA
"5467" NA NA NA
"5468" NA NA NA
"5469" NA NA NA
"5470" NA NA NA
"5471" NA NA NA
"5472" NA NA NA
"5473" NA NA NA
"5474" NA NA NA
"5475" NA NA NA
"5476" NA NA NA
"5477" NA NA NA
"5478" NA NA NA
"5479" NA NA NA
"5480" NA NA NA
"5481" NA NA NA
"5482" NA NA NA
"5483" NA NA NA
"5484" NA NA NA
"5485" NA NA NA
"5486" NA NA NA
"5487" NA NA NA
"5488" NA NA NA
"5489" NA NA NA
"5490" NA NA NA
"5491" NA NA NA
"5492" NA NA NA
"5493" NA NA NA
"5494" NA NA NA
"5495" NA NA NA
"5496" NA NA NA
"5497" NA NA NA
"5498" NA NA NA
"5499" NA NA NA
"5500" NA NA NA
"5501" NA NA NA
"5502" NA NA NA
"5503" NA NA NA
"5504" NA NA NA
"5505" NA NA NA
"5506" NA NA NA
"5507" NA NA NA
"5508" NA NA NA
"5509" NA NA NA
"5510" NA NA NA
"5511" NA NA NA
"5512" NA NA NA
"5513" NA NA NA
"5514" NA NA NA
"5515" NA NA NA
"5516" NA NA NA
"5517" NA NA NA
"5518" NA NA NA
"5519" NA NA NA
"5520" NA NA NA
"5521" NA NA NA
"5522" NA NA NA
"5523" NA NA NA
"5524" NA NA NA
"5525" NA NA NA
"5526" NA NA NA
"5527" NA NA NA
"5528" NA NA NA
"5529" NA NA NA
"5530" NA NA NA
"5531" NA NA NA
"5532" NA NA NA
"5533" NA NA NA
"5534" NA NA NA
"5535" NA NA NA
"5536" NA NA NA
"5537" NA NA NA
"5538" NA NA NA
"5539" NA NA NA
"5540" NA NA NA
"5541" NA NA NA
"5542" NA NA NA
"5543" NA NA NA
"5544" NA NA NA
"5545" NA NA NA
"5546" NA NA NA
"5547" NA NA NA
"5548" NA NA NA
"5549" NA NA NA
"5550" NA NA NA
"5551" NA NA NA
"5552" NA NA NA
"5553" NA NA NA
"5554" NA NA NA
"5555" NA NA NA
"5556" NA NA NA
"5557" NA NA NA
"5558" NA NA NA
"5559" NA NA NA
"5560" NA NA NA
"5561" NA NA NA
"5562" NA NA NA
"5563" NA NA NA
"5564" NA NA NA
"5565" NA NA NA
"5566" NA NA NA
"5567" NA NA NA
"5568" NA NA NA
"5569" NA NA NA
"5570" NA NA NA
"5571" NA NA NA
"5572" NA NA NA
"5573" NA NA NA
"5574" NA NA NA
"5575" NA NA NA
"5576" NA NA NA
"5577" NA NA NA
"5578" NA NA NA
"5579" NA NA NA
"5580" NA NA NA
"5581" NA NA NA
"5582" NA NA NA
"5583" NA NA NA
"5584" NA NA NA
"5585" NA NA NA
"5586" NA NA NA
"5587" NA NA NA
"5588" NA NA NA
"5589" NA NA NA
"5590" NA NA NA
"5591" NA NA NA
"5592" NA NA NA
"5593" NA NA NA
"5594" NA NA NA
"5595" NA NA NA
"5596" NA NA NA
"5597" NA NA NA
"5598" NA NA NA
"5599" NA NA NA
"5600" NA NA NA
"5601" NA NA NA
"5602" NA NA NA
"5603" NA NA NA
"5604" NA NA NA
"5605" NA NA NA
"5606" NA NA NA
"5607" NA NA NA
"5608" NA NA NA
"5609" NA NA NA
"5610" NA NA NA
"5611" NA NA NA
"5612" NA NA NA
"5613" NA NA NA
"5614" NA NA NA
"5615" NA NA NA
"5616" NA NA NA
"5617" NA NA NA
"5618" NA NA NA
"5619" NA NA NA
"5620" NA NA NA
"5621" NA NA NA
"5622" NA NA NA
"5623" NA NA NA
"5624" NA NA NA
"5625" NA NA NA
"5626" NA NA NA
"5627" NA NA NA
"5628" NA NA NA
"5629" NA NA NA
"5630" NA NA NA
"5631" NA NA NA
"5632" NA NA NA
"5633" NA NA NA
"5634" NA NA NA
"5635" NA NA NA
"5636" NA NA NA
"5637" NA NA NA
"5638" NA NA NA
"5639" NA NA NA
"5640" NA NA NA
"5641" NA NA NA
"5642" NA NA NA
"5643" NA NA NA
"5644" NA NA NA
"5645" NA NA NA
"5646" NA NA NA
"5647" NA NA NA
"5648" NA NA NA
"5649" NA NA NA
"5650" NA NA NA
"5651" NA NA NA
"5652" NA NA NA
"5653" NA NA NA
"5654" NA NA NA
"5655" NA NA NA
"5656" NA NA NA
"5657" NA NA NA
"5658" NA NA NA
"5659" NA NA NA
"5660" NA NA NA
"5661" NA NA NA
"5662" NA NA NA
"5663" NA NA NA
"5664" NA NA NA
"5665" NA NA NA
"5666" NA NA NA
"5667" NA NA NA
"5668" NA NA NA
"5669" NA NA NA
"5670" NA NA NA
"5671" NA NA NA
"5672" NA NA NA
"5673" NA NA NA
"5674" NA NA NA
"5675" NA NA NA
"5676" NA NA NA
"5677" NA NA NA
"5678" NA NA NA
"5679" NA NA NA
"5680" NA NA NA
"5681" NA NA NA
"5682" NA NA NA
"5683" NA NA NA
"5684" NA NA NA
"5685" NA NA NA
"5686" NA NA NA
"5687" NA NA NA
"5688" NA NA NA
"5689" NA NA NA
"5690" NA NA NA
"5691" NA NA NA
"5692" NA NA NA
"5693" NA NA NA
"5694" NA NA NA
"5695" NA NA NA
"5696" NA NA NA
"5697" NA NA NA
"5698" NA NA NA
"5699" NA NA NA
"5700" NA NA NA
"5701" NA NA NA
"5702" NA NA NA
"5703" NA NA NA
"5704" NA NA NA
"5705" NA NA NA
"5706" NA NA NA
"5707" NA NA NA
"5708" NA NA NA
"5709" NA NA NA
"5710" NA NA NA
"5711" NA NA NA
"5712" NA NA NA
"5713" NA NA NA
"5714" NA NA NA
"5715" NA NA NA
"5716" NA NA NA
"5717" NA NA NA
"5718" NA NA NA
"5719" NA NA NA
"5720" NA NA NA
"5721" NA NA NA
"5722" NA NA NA
"5723" NA NA NA
"5724" NA NA NA
"5725" NA NA NA
"5726" NA NA NA
"5727" NA NA NA
"5728" NA NA NA
"5729" NA NA NA
"5730" NA NA NA
"5731" NA NA NA
"5732" NA NA NA
"5733" NA NA NA
"5734" NA NA NA
"5735" NA NA NA
"5736" NA NA NA
"5737" NA NA NA
"5738" NA NA NA
"5739" NA NA NA
"5740" NA NA NA
"5741" NA NA NA
"5742" NA NA NA
"5743" NA NA NA
"5744" NA NA NA
"5745" NA NA NA
"5746" NA NA NA
"5747" NA NA NA
"5748" NA NA NA
"5749" NA NA NA
"5750" NA NA NA
"5751" NA NA NA
"5752" NA NA NA
"5753" NA NA NA
"5754" NA NA NA
"5755" NA NA NA
"5756" NA NA NA
"5757" NA NA NA
"5758" NA NA NA
"5759" NA NA NA
"5760" NA NA NA
"5761" NA NA NA
"5762" NA NA NA
"5763" NA NA NA
"5764" NA NA NA
"5765" NA NA NA
"5766" NA NA NA
"5767" NA NA NA
"5768" NA NA NA
"5769" NA NA NA
"5770" NA NA NA
"5771" NA NA NA
"5772" NA NA NA
"5773" NA NA NA
"5774" NA NA NA
"5775" NA NA NA
"5776" NA NA NA
"5777" NA NA NA
"5778" NA NA NA
"5779" NA NA NA
"5780" NA NA NA
"5781" NA NA NA
"5782" NA NA NA
"5783" NA NA NA
"5784" NA NA NA
"5785" NA NA NA
"5786" NA NA NA
"5787" NA NA NA
"5788" NA NA NA
"5789" NA NA NA
"5790" NA NA NA
"5791" NA NA NA
"5792" NA NA NA
"5793" NA NA NA
"5794" NA NA NA
"5795" NA NA NA
"5796" NA NA NA
"5797" NA NA NA
"5798" NA NA NA
"5799" NA NA NA
"5800" NA NA NA
"5801" NA NA NA
"5802" NA NA NA
"5803" NA NA NA
"5804" NA NA NA
"5805" NA NA NA
"5806" NA NA NA
"5807" NA NA NA
"5808" NA NA NA
"5809" NA NA NA
"5810" NA NA NA
"5811" NA NA NA
"5812" NA NA NA
"5813" NA NA NA
"5814" NA NA NA
"5815" NA NA NA
"5816" NA NA NA
"5817" NA NA NA
"5818" NA NA NA
"5819" NA NA NA
"5820" NA NA NA
"5821" NA NA NA
"5822" NA NA NA
"5823" NA NA NA
"5824" NA NA NA
"5825" NA NA NA
"5826" NA NA NA
"5827" NA NA NA
"5828" NA NA NA
"5829" NA NA NA
"5830" NA NA NA
"5831" NA NA NA
"5832" NA NA NA
"5833" NA NA NA
"5834" NA NA NA
"5835" NA NA NA
"5836" NA NA NA
"5837" NA NA NA
"5838" NA NA NA
"5839" NA NA NA
"5840" NA NA NA
"5841" NA NA NA
"5842" NA NA NA
"5843" NA NA NA
"5844" NA NA NA
"5845" NA NA NA
"5846" NA NA NA
"5847" NA NA NA
"5848" NA NA NA
"5849" NA NA NA
"5850" NA NA NA
"5851" NA NA NA
"5852" NA NA NA
"5853" NA NA NA
"5854" NA NA NA
"5855" NA NA NA
"5856" NA NA NA
"5857" NA NA NA
"5858" NA NA NA
"5859" NA NA NA
"5860" NA NA NA
"5861" NA NA NA
"5862" NA NA NA
"5863" NA NA NA
"5864" NA NA NA
"5865" NA NA NA
"5866" NA NA NA
"5867" NA NA NA
"5868" NA NA NA
"5869" NA NA NA
"5870" NA NA NA
"5871" NA NA NA
"5872" NA NA NA
"5873" NA NA NA
"5874" NA NA NA
"5875" NA NA NA
"5876" NA NA NA
"5877" NA NA NA
"5878" NA NA NA
"5879" NA NA NA
"5880" NA NA NA
"5881" NA NA NA
"5882" NA NA NA
"5883" NA NA NA
"5884" NA NA NA
"5885" NA NA NA
"5886" NA NA NA
"5887" NA NA NA
"5888" NA NA NA
"5889" NA NA NA
"5890" NA NA NA
"5891" NA NA NA
"5892" NA NA NA
"5893" NA NA NA
"5894" NA NA NA
"5895" NA NA NA
"5896" NA NA NA
"5897" NA NA NA
"5898" NA NA NA
"5899" NA NA NA
"5900" NA NA NA
"5901" NA NA NA
"5902" NA NA NA
"5903" NA NA NA
"5904" NA NA NA
"5905" NA NA NA
"5906" NA NA NA
"5907" NA NA NA
"5908" NA NA NA
"5909" NA NA NA
"5910" NA NA NA
"5911" NA NA NA
"5912" NA NA NA
"5913" NA NA NA
"5914" NA NA NA
"5915" NA NA NA
"5916" NA NA NA
"5917" NA NA NA
"5918" NA NA NA
"5919" NA NA NA
"5920" NA NA NA
"5921" NA NA NA
"5922" NA NA NA
"5923" NA NA NA
"5924" NA NA NA
"5925" NA NA NA
"5926" NA NA NA
"5927" NA NA NA
"5928" NA NA NA
"5929" NA NA NA
"5930" NA NA NA
"5931" NA NA NA
"5932" NA NA NA
"5933" NA NA NA
"5934" NA NA NA
"5935" NA NA NA
"5936" NA NA NA
"5937" NA NA NA
"5938" NA NA NA
"5939" NA NA NA
"5940" NA NA NA
"5941" NA NA NA
"5942" NA NA NA
"5943" NA NA NA
"5944" NA NA NA
"5945" NA NA NA
"5946" NA NA NA
"5947" NA NA NA
"5948" NA NA NA
"5949" NA NA NA
"5950" NA NA NA
"5951" NA NA NA
"5952" NA NA NA
"5953" NA NA NA
"5954" NA NA NA
"5955" NA NA NA
"5956" NA NA NA
"5957" NA NA NA
"5958" NA NA NA
"5959" NA NA NA
"5960" NA NA NA
"5961" NA NA NA
"5962" NA NA NA
"5963" NA NA NA
"5964" NA NA NA
"5965" NA NA NA
"5966" NA NA NA
"5967" NA NA NA
"5968" NA NA NA
"5969" NA NA NA
"5970" NA NA NA
"5971" NA NA NA
"5972" NA NA NA
"5973" NA NA NA
"5974" NA NA NA
"5975" NA NA NA
"5976" NA NA NA
"5977" NA NA NA
"5978" NA NA NA
"5979" NA NA NA
"5980" NA NA NA
"5981" NA NA NA
"5982" NA NA NA
"5983" NA NA NA
"5984" NA NA NA
"5985" NA NA NA
"5986" NA NA NA
"5987" NA NA NA
"5988" NA NA NA
"5989" NA NA NA
"5990" NA NA NA
"5991" NA NA NA
"5992" NA NA NA
"5993" NA NA NA
"5994" NA NA NA
"5995" NA NA NA
"5996" NA NA NA
"5997" NA NA NA
"5998" NA NA NA
"5999" NA NA NA
"6000" NA NA NA
"6001" NA NA NA
"6002" NA NA NA
"6003" NA NA NA
"6004" NA NA NA
"6005" NA NA NA
"6006" NA NA NA
"6007" NA NA NA
"6008" NA NA NA
"6009" NA NA NA
"6010" NA NA NA
"6011" NA NA NA
"6012" NA NA NA
"6013" NA NA NA
"6014" NA NA NA
"6015" NA NA NA
"6016" NA NA NA
"6017" NA NA NA
"6018" NA NA NA
"6019" NA NA NA
"6020" NA NA NA
"6021" NA NA NA
"6022" NA NA NA
"6023" NA NA NA
"6024" NA NA NA
"6025" NA NA NA
"6026" NA NA NA
"6027" NA NA NA
"6028" NA NA NA
"6029" NA NA NA
"6030" NA NA NA
"6031" NA NA NA
"6032" NA NA NA
"6033" NA NA NA
"6034" NA NA NA
"6035" NA NA NA
"6036" NA NA NA
"6037" NA NA NA
"6038" NA NA NA
"6039" NA NA NA
"6040" NA NA NA
"6041" NA NA NA
"6042" NA NA NA
"6043" NA NA NA
"6044" NA NA NA
"6045" NA NA NA
"6046" NA NA NA
"6047" NA NA NA
"6048" NA NA NA
"6049" NA NA NA
"6050" NA NA NA
"6051" NA NA NA
"6052" NA NA NA
"6053" NA NA NA
"6054" NA NA NA
"6055" NA NA NA
"6056" NA NA NA
"6057" NA NA NA
"6058" NA NA NA
"6059" NA NA NA
"6060" NA NA NA
"6061" NA NA NA
"6062" NA NA NA
"6063" NA NA NA
"6064" NA NA NA
"6065" NA NA NA
"6066" NA NA NA
"6067" NA NA NA
"6068" NA NA NA
"6069" NA NA NA
"6070" NA NA NA
"6071" NA NA NA
"6072" NA NA NA
"6073" NA NA NA
"6074" NA NA NA
"6075" NA NA NA
"6076" NA NA NA
"6077" NA NA NA
"6078" NA NA NA
"6079" NA NA NA
"6080" NA NA NA
"6081" NA NA NA
"6082" NA NA NA
"6083" NA NA NA
"6084" NA NA NA
"6085" NA NA NA
"6086" NA NA NA
"6087" NA NA NA
"6088" NA NA NA
"6089" NA NA NA
"6090" NA NA NA
"6091" NA NA NA
"6092" NA NA NA
"6093" NA NA NA
"6094" NA NA NA
"6095" NA NA NA
"6096" NA NA NA
"6097" NA NA NA
"6098" NA NA NA
"6099" NA NA NA
"6100" NA NA NA
"6101" NA NA NA
"6102" NA NA NA
"6103" NA NA NA
"6104" NA NA NA
"6105" NA NA NA
"6106" NA NA NA
"6107" NA NA NA
"6108" NA NA NA
"6109" NA NA NA
"6110" NA NA NA
"6111" NA NA NA
"6112" NA NA NA
"6113" NA NA NA
"6114" NA NA NA
"6115" NA NA NA
"6116" NA NA NA
"6117" NA NA NA
"6118" NA NA NA
"6119" NA NA NA
"6120" NA NA NA
"6121" NA NA NA
"6122" NA NA NA
"6123" NA NA NA
"6124" NA NA NA
"6125" NA NA NA
"6126" NA NA NA
"6127" NA NA NA
"6128" NA NA NA
"6129" NA NA NA
"6130" NA NA NA
"6131" NA NA NA
"6132" NA NA NA
"6133" NA NA NA
"6134" NA NA NA
"6135" NA NA NA
"6136" NA NA NA
"6137" NA NA NA
"6138" NA NA NA
"6139" NA NA NA
"6140" NA NA NA
"6141" NA NA NA
"6142" NA NA NA
"6143" NA NA NA
"6144" NA NA NA
"6145" NA NA NA
"6146" NA NA NA
"6147" NA NA NA
"6148" NA NA NA
"6149" NA NA NA
"6150" NA NA NA
"6151" NA NA NA
"6152" NA NA NA
"6153" NA NA NA
"6154" NA NA NA
"6155" NA NA NA
"6156" NA NA NA
"6157" NA NA NA
"6158" NA NA NA
"6159" NA NA NA
"6160" NA NA NA
"6161" NA NA NA
"6162" NA NA NA
"6163" NA NA NA
"6164" NA NA NA
"6165" NA NA NA
"6166" NA NA NA
"6167" NA NA NA
"6168" NA NA NA
"6169" NA NA NA
"6170" NA NA NA
"6171" NA NA NA
"6172" NA NA NA
"6173" NA NA NA
"6174" NA NA NA
"6175" NA NA NA
"6176" NA NA NA
"6177" NA NA NA
"6178" NA NA NA
"6179" NA NA NA
"6180" NA NA NA
"6181" NA NA NA
"6182" NA NA NA
"6183" NA NA NA
"6184" NA NA NA
"6185" NA NA NA
"6186" NA NA NA
"6187" NA NA NA
"6188" NA NA NA
"6189" NA NA NA
"6190" NA NA NA
"6191" NA NA NA
"6192" NA NA NA
"6193" NA NA NA
"6194" NA NA NA
"6195" NA NA NA
"6196" NA NA NA
"6197" NA NA NA
"6198" NA NA NA
"6199" NA NA NA
"6200" NA NA NA
"6201" NA NA NA
"6202" NA NA NA
"6203" NA NA NA
"6204" NA NA NA
"6205" NA NA NA
"6206" NA NA NA
"6207" NA NA NA
"6208" NA NA NA
"6209" NA NA NA
"6210" NA NA NA
"6211" NA NA NA
"6212" NA NA NA
"6213" NA NA NA
"6214" NA NA NA
"6215" NA NA NA
"6216" NA NA NA
"6217" NA NA NA
"6218" NA NA NA
"6219" NA NA NA
"6220" NA NA NA
"6221" NA NA NA
"6222" NA NA NA
"6223" NA NA NA
"6224" NA NA NA
"6225" NA NA NA
"6226" NA NA NA
"6227" NA NA NA
"6228" NA NA NA
"6229" NA NA NA
"6230" NA NA NA
"6231" NA NA NA
"6232" NA NA NA
"6233" NA NA NA
"6234" NA NA NA
"6235" NA NA NA
"6236" NA NA NA
"6237" NA NA NA
"6238" NA NA NA
"6239" NA NA NA
"6240" NA NA NA
"6241" NA NA NA
"6242" NA NA NA
"6243" NA NA NA
"6244" NA NA NA
"6245" NA NA NA
"6246" NA NA NA
"6247" NA NA NA
"6248" NA NA NA
"6249" NA NA NA
"6250" NA NA NA
"6251" NA NA NA
"6252" NA NA NA
"6253" NA NA NA
"6254" NA NA NA
"6255" NA NA NA
"6256" NA NA NA
"6257" NA NA NA
"6258" NA NA NA
"6259" NA NA NA
"6260" NA NA NA
"6261" NA NA NA
"6262" NA NA NA
"6263" NA NA NA
"6264" NA NA NA
"6265" NA NA NA
"6266" NA NA NA
"6267" NA NA NA
"6268" NA NA NA
"6269" NA NA NA
"6270" NA NA NA
"6271" NA NA NA
"6272" NA NA NA
"6273" NA NA NA
"6274" NA NA NA
"6275" NA NA NA
"6276" NA NA NA
"6277" NA NA NA
"6278" NA NA NA
"6279" NA NA NA
"6280" NA NA NA
"6281" NA NA NA
"6282" NA NA NA
"6283" NA NA NA
"6284" NA NA NA
"6285" NA NA NA
"6286" NA NA NA
"6287" NA NA NA
"6288" NA NA NA
"6289" NA NA NA
"6290" NA NA NA
"6291" NA NA NA
"6292" NA NA NA
"6293" NA NA NA
"6294" NA NA NA
"6295" NA NA NA
"6296" NA NA NA
"6297" NA NA NA
"6298" NA NA NA
"6299" NA NA NA
"6300" NA NA NA
"6301" NA NA NA
"6302" NA NA NA
"6303" NA NA NA
"6304" NA NA NA
"6305" NA NA NA
"6306" NA NA NA
"6307" NA NA NA
"6308" NA NA NA
"6309" NA NA NA
"6310" NA NA NA
"6311" NA NA NA
"6312" NA NA NA
"6313" NA NA NA
"6314" NA NA NA
"6315" NA NA NA
"6316" NA NA NA
"6317" NA NA NA
"6318" NA NA NA
"6319" NA NA NA
"6320" NA NA NA
"6321" NA NA NA
"6322" NA NA NA
"6323" NA NA NA
"6324" NA NA NA
"6325" NA NA NA
"6326" NA NA NA
"6327" NA NA NA
"6328" NA NA NA
"6329" NA NA NA
"6330" NA NA NA
"6331" NA NA NA
"6332" NA NA NA
"6333" NA NA NA
"6334" NA NA NA
"6335" NA NA NA
"6336" NA NA NA
"6337" NA NA NA
"6338" NA NA NA
"6339" NA NA NA
"6340" NA NA NA
"6341" NA NA NA
"6342" NA NA NA
"6343" NA NA NA
"6344" NA NA NA
"6345" NA NA NA
"6346" NA NA NA
"6347" NA NA NA
"6348" NA NA NA
"6349" NA NA NA
"6350" NA NA NA
"6351" NA NA NA
"6352" NA NA NA
"6353" NA NA NA
"6354" NA NA NA
"6355" NA NA NA
"6356" NA NA NA
"6357" NA NA NA
"6358" NA NA NA
"6359" NA NA NA
"6360" NA NA NA
"6361" NA NA NA
"6362" NA NA NA
"6363" NA NA NA
"6364" NA NA NA
"6365" NA NA NA
"6366" NA NA NA
"6367" NA NA NA
"6368" NA NA NA
"6369" NA NA NA
"6370" NA NA NA
"6371" NA NA NA
"6372" NA NA NA
"6373" NA NA NA
"6374" NA NA NA
"6375" NA NA NA
"6376" NA NA NA
"6377" NA NA NA
"6378" NA NA NA
"6379" NA NA NA
"6380" NA NA NA
"6381" NA NA NA
"6382" NA NA NA
"6383" NA NA NA
"6384" NA NA NA
"6385" NA NA NA
"6386" NA NA NA
"6387" NA NA NA
"6388" NA NA NA
"6389" NA NA NA
"6390" NA NA NA
"6391" NA NA NA
"6392" NA NA NA
"6393" NA NA NA
"6394" NA NA NA
"6395" NA NA NA
"6396" NA NA NA
"6397" NA NA NA
"6398" NA NA NA
"6399" NA NA NA
"6400" NA NA NA
"6401" NA NA NA
"6402" NA NA NA
"6403" NA NA NA
"6404" NA NA NA
"6405" NA NA NA
"6406" NA NA NA
"6407" NA NA NA
"6408" NA NA NA
"6409" NA NA NA
"6410" NA NA NA
"6411" NA NA NA
"6412" NA NA NA
"6413" NA NA NA
"6414" NA NA NA
"6415" NA NA NA
"6416" NA NA NA
"6417" NA NA NA
"6418" NA NA NA
"6419" NA NA NA
"6420" NA NA NA
"6421" NA NA NA
"6422" NA NA NA
"6423" NA NA NA
"6424" NA NA NA
"6425" NA NA NA
"6426" NA NA NA
"6427" NA NA NA
"6428" NA NA NA
"6429" NA NA NA
"6430" NA NA NA
"6431" NA NA NA
"6432" NA NA NA
"6433" NA NA NA
"6434" NA NA NA
"6435" NA NA NA
"6436" NA NA NA
"6437" NA NA NA
"6438" NA NA NA
"6439" NA NA NA
"6440" NA NA NA
"6441" NA NA NA
"6442" NA NA NA
"6443" NA NA NA
"6444" NA NA NA
"6445" NA NA NA
"6446" NA NA NA
"6447" NA NA NA
"6448" NA NA NA
"6449" NA NA NA
"6450" NA NA NA
"6451" NA NA NA
"6452" NA NA NA
"6453" NA NA NA
"6454" NA NA NA
"6455" NA NA NA
"6456" NA NA NA
"6457" NA NA NA
"6458" NA NA NA
"6459" NA NA NA
"6460" NA NA NA
"6461" NA NA NA
"6462" NA NA NA
"6463" NA NA NA
"6464" NA NA NA
"6465" NA NA NA
"6466" NA NA NA
"6467" NA NA NA
"6468" NA NA NA
"6469" NA NA NA
"6470" NA NA NA
"6471" NA NA NA
"6472" NA NA NA
"6473" NA NA NA
"6474" NA NA NA
"6475" NA NA NA
"6476" NA NA NA
"6477" NA NA NA
"6478" NA NA NA
"6479" NA NA NA
"6480" NA NA NA
"6481" NA NA NA
"6482" NA NA NA
"6483" NA NA NA
"6484" NA NA NA
"6485" NA NA NA
"6486" NA NA NA
"6487" NA NA NA
"6488" NA NA NA
"6489" NA NA NA
"6490" NA NA NA
"6491" NA NA NA
"6492" NA NA NA
"6493" NA NA NA
"6494" NA NA NA
"6495" NA NA NA
"6496" NA NA NA
"6497" NA NA NA
"6498" NA NA NA
"6499" NA NA NA
"6500" NA NA NA
"6501" NA NA NA
"6502" NA NA NA
"6503" NA NA NA
"6504" NA NA NA
"6505" NA NA NA
"6506" NA NA NA
"6507" NA NA NA
"6508" NA NA NA
"6509" NA NA NA
"6510" NA NA NA
"6511" NA NA NA
"6512" NA NA NA
"6513" NA NA NA
"6514" NA NA NA
"6515" NA NA NA
"6516" NA NA NA
"6517" NA NA NA
"6518" NA NA NA
"6519" NA NA NA
"6520" NA NA NA
"6521" NA NA NA
"6522" NA NA NA
"6523" NA NA NA
"6524" NA NA NA
"6525" NA NA NA
"6526" NA NA NA
"6527" NA NA NA
"6528" NA NA NA
"6529" NA NA NA
"6530" NA NA NA
"6531" NA NA NA
"6532" NA NA NA
"6533" NA NA NA
"6534" NA NA NA
"6535" NA NA NA
"6536" NA NA NA
"6537" NA NA NA
"6538" NA NA NA
"6539" NA NA NA
"6540" NA NA NA
"6541" NA NA NA
"6542" NA NA NA
"6543" NA NA NA
"6544" NA NA NA
"6545" NA NA NA
"6546" NA NA NA
"6547" NA NA NA
"6548" NA NA NA
"6549" NA NA NA
"6550" NA NA NA
"6551" NA NA NA
"6552" NA NA NA
"6553" NA NA NA
"6554" NA NA NA
"6555" NA NA NA
"6556" NA NA NA
"6557" NA NA NA
"6558" NA NA NA
"6559" NA NA NA
"6560" NA NA NA
"6561" NA NA NA
"6562" NA NA NA
"6563" NA NA NA
"6564" NA NA NA
"6565" NA NA NA
"6566" NA NA NA
"6567" NA NA NA
"6568" NA NA NA
"6569" NA NA NA
"6570" NA NA NA
"6571" NA NA NA
"6572" NA NA NA
"6573" NA NA NA
"6574" NA NA NA
"6575" NA NA NA
"6576" NA NA NA
"6577" NA NA NA
"6578" NA NA NA
"6579" NA NA NA
"6580" NA NA NA
"6581" NA NA NA
"6582" NA NA NA
"6583" NA NA NA
"6584" NA NA NA
"6585" NA NA NA
"6586" NA NA NA
"6587" NA NA NA
"6588" NA NA NA
"6589" NA NA NA
"6590" NA NA NA
"6591" NA NA NA
"6592" NA NA NA
"6593" NA NA NA
"6594" NA NA NA
"6595" NA NA NA
"6596" NA NA NA
"6597" NA NA NA
"6598" NA NA NA
"6599" NA NA NA
"6600" NA NA NA
"6601" NA NA NA
"6602" NA NA NA
"6603" NA NA NA
"6604" NA NA NA
"6605" NA NA NA
"6606" NA NA NA
"6607" NA NA NA
"6608" NA NA NA
"6609" NA NA NA
"6610" NA NA NA
"6611" NA NA NA
"6612" NA NA NA
"6613" NA NA NA
"6614" NA NA NA
"6615" NA NA NA
"6616" NA NA NA
"6617" NA NA NA
"6618" NA NA NA
"6619" NA NA NA
"6620" NA NA NA
"6621" NA NA NA
"6622" NA NA NA
"6623" NA NA NA
"6624" NA NA NA
"6625" NA NA NA
"6626" NA NA NA
"6627" NA NA NA
"6628" NA NA NA
"6629" NA NA NA
"6630" NA NA NA
"6631" NA NA NA
"6632" NA NA NA
"6633" NA NA NA
"6634" NA NA NA
"6635" NA NA NA
"6636" NA NA NA
"6637" NA NA NA
"6638" NA NA NA
"6639" NA NA NA
"6640" NA NA NA
"6641" NA NA NA
"6642" NA NA NA
"6643" NA NA NA
"6644" NA NA NA
"6645" NA NA NA
"6646" NA NA NA
"6647" NA NA NA
"6648" NA NA NA
"6649" NA NA NA
"6650" NA NA NA
"6651" NA NA NA
"6652" NA NA NA
"6653" NA NA NA
"6654" NA NA NA
"6655" NA NA NA
"6656" NA NA NA
"6657" NA NA NA
"6658" NA NA NA
"6659" NA NA NA
"6660" NA NA NA
"6661" NA NA NA
"6662" NA NA NA
"6663" NA NA NA
"6664" NA NA NA
"6665" NA NA NA
"6666" NA NA NA
"6667" NA NA NA
"6668" NA NA NA
"6669" NA NA NA
"6670" NA NA NA
"6671" NA NA NA
"6672" NA NA NA
"6673" NA NA NA
"6674" NA NA NA
"6675" NA NA NA
"6676" NA NA NA
"6677" NA NA NA
"6678" NA NA NA
"6679" NA NA NA
"6680" NA NA NA
"6681" NA NA NA
"6682" NA NA NA
"6683" NA NA NA
"6684" NA NA NA
"6685" NA NA NA
"6686" NA NA NA
"6687" NA NA NA
"6688" NA NA NA
"6689" NA NA NA
"6690" NA NA NA
"6691" NA NA NA
"6692" NA NA NA
"6693" NA NA NA
"6694" NA NA NA
"6695" NA NA NA
"6696" NA NA NA
"6697" NA NA NA
"6698" NA NA NA
"6699" NA NA NA
"6700" NA NA NA
"6701" NA NA NA
"6702" NA NA NA
"6703" NA NA NA
"6704" NA NA NA
"6705" NA NA NA
"6706" NA NA NA
"6707" NA NA NA
"6708" NA NA NA
"6709" NA NA NA
"6710" NA NA NA
"6711" NA NA NA
"6712" NA NA NA
"6713" NA NA NA
"6714" NA NA NA
"6715" NA NA NA
"6716" NA NA NA
"6717" NA NA NA
"6718" NA NA NA
"6719" NA NA NA
"6720" NA NA NA
"6721" NA NA NA
"6722" NA NA NA
"6723" NA NA NA
"6724" NA NA NA
"6725" NA NA NA
"6726" NA NA NA
"6727" NA NA NA
"6728" NA NA NA
"6729" NA NA NA
"6730" NA NA NA
"6731" NA NA NA
"6732" NA NA NA
"6733" NA NA NA
"6734" NA NA NA
"6735" NA NA NA
"6736" NA NA NA
"6737" NA NA NA
"6738" NA NA NA
"6739" NA NA NA
"6740" NA NA NA
"6741" NA NA NA
"6742" NA NA NA
"6743" NA NA NA
"6744" NA NA NA
"6745" NA NA NA
"6746" NA NA NA
"6747" NA NA NA
"6748" NA NA NA
"6749" NA NA NA
"6750" NA NA NA
"6751" NA NA NA
"6752" NA NA NA
"6753" NA NA NA
"6754" NA NA NA
"6755" NA NA NA
"6756" NA NA NA
"6757" NA NA NA
"6758" NA NA NA
"6759" NA NA NA
"6760" NA NA NA
"6761" NA NA NA
"6762" NA NA NA
"6763" NA NA NA
"6764" NA NA NA
"6765" NA NA NA
"6766" NA NA NA
"6767" NA NA NA
"6768" NA NA NA
"6769" NA NA NA
"6770" NA NA NA
"6771" NA NA NA
"6772" NA NA NA
"6773" NA NA NA
"6774" NA NA NA
"6775" NA NA NA
"6776" NA NA NA
"6777" NA NA NA
"6778" NA NA NA
"6779" NA NA NA
"6780" NA NA NA
"6781" NA NA NA
"6782" NA NA NA
"6783" NA NA NA
"6784" NA NA NA
"6785" NA NA NA
"6786" NA NA NA
"6787" NA NA NA
"6788" NA NA NA
"6789" NA NA NA
"6790" NA NA NA
"6791" NA NA NA
"6792" NA NA NA
"6793" NA NA NA
"6794" NA NA NA
"6795" NA NA NA
"6796" NA NA NA
"6797" NA NA NA
"6798" NA NA NA
"6799" NA NA NA
"6800" NA NA NA
"6801" NA NA NA
"6802" NA NA NA
"6803" NA NA NA
"6804" NA NA NA
"6805" NA NA NA
"6806" NA NA NA
"6807" NA NA NA
"6808" NA NA NA
"6809" NA NA NA
"6810" NA NA NA
"6811" NA NA NA
"6812" NA NA NA
"6813" NA NA NA
"6814" NA NA NA
"6815" NA NA NA
"6816" NA NA NA
"6817" NA NA NA
"6818" NA NA NA
"6819" NA NA NA
"6820" NA NA NA
"6821" NA NA NA
"6822" NA NA NA
"6823" NA NA NA
"6824" NA NA NA
"6825" NA NA NA
"6826" NA NA NA
"6827" NA NA NA
"6828" NA NA NA
"6829" NA NA NA
"6830" NA NA NA
"6831" NA NA NA
"6832" NA NA NA
"6833" NA NA NA
"6834" NA NA NA
"6835" NA NA NA
"6836" NA NA NA
"6837" NA NA NA
"6838" NA NA NA
"6839" NA NA NA
"6840" NA NA NA
"6841" NA NA NA
"6842" NA NA NA
"6843" NA NA NA
"6844" NA NA NA
"6845" NA NA NA
"6846" NA NA NA
"6847" NA NA NA
"6848" NA NA NA
"6849" NA NA NA
"6850" NA NA NA
"6851" NA NA NA
"6852" NA NA NA
"6853" NA NA NA
"6854" NA NA NA
"6855" NA NA NA
"6856" NA NA NA
"6857" NA NA NA
"6858" NA NA NA
"6859" NA NA NA
"6860" NA NA NA
"6861" NA NA NA
"6862" NA NA NA
"6863" NA NA NA
"6864" NA NA NA
"6865" NA NA NA
"6866" NA NA NA
"6867" NA NA NA
"6868" NA NA NA
"6869" NA NA NA
"6870" NA NA NA
"6871" NA NA NA
"6872" NA NA NA
"6873" NA NA NA
"6874" NA NA NA
"6875" NA NA NA
"6876" NA NA NA
"6877" NA NA NA
"6878" NA NA NA
"6879" NA NA NA
"6880" NA NA NA
"6881" NA NA NA
"6882" NA NA NA
"6883" NA NA NA
"6884" NA NA NA
"6885" NA NA NA
"6886" NA NA NA
"6887" NA NA NA
"6888" NA NA NA
"6889" NA NA NA
"6890" NA NA NA
"6891" NA NA NA
"6892" NA NA NA
"6893" NA NA NA
"6894" NA NA NA
"6895" NA NA NA
"6896" NA NA NA
"6897" NA NA NA
"6898" NA NA NA
"6899" NA NA NA
"6900" NA NA NA
"6901" NA NA NA
"6902" NA NA NA
"6903" NA NA NA
"6904" NA NA NA
"6905" NA NA NA
"6906" NA NA NA
"6907" NA NA NA
"6908" NA NA NA
"6909" NA NA NA
"6910" NA NA NA
"6911" NA NA NA
"6912" NA NA NA
"6913" NA NA NA
"6914" NA NA NA
"6915" NA NA NA
"6916" NA NA NA
"6917" NA NA NA
"6918" NA NA NA
"6919" NA NA NA
"6920" NA NA NA
"6921" NA NA NA
"6922" NA NA NA
"6923" NA NA NA
"6924" NA NA NA
"6925" NA NA NA
"6926" NA NA NA
"6927" NA NA NA
"6928" NA NA NA
"6929" NA NA NA
"6930" NA NA NA
"6931" NA NA NA
"6932" NA NA NA
"6933" NA NA NA
"6934" NA NA NA
"6935" NA NA NA
"6936" NA NA NA
"6937" NA NA NA
"6938" NA NA NA
"6939" NA NA NA
"6940" NA NA NA
"6941" NA NA NA
"6942" NA NA NA
"6943" NA NA NA
"6944" NA NA NA
"6945" NA NA NA
"6946" NA NA NA
"6947" NA NA NA
"6948" NA NA NA
"6949" NA NA NA
"6950" NA NA NA
"6951" NA NA NA
"6952" NA NA NA
"6953" NA NA NA
"6954" NA NA NA
"6955" NA NA NA
"6956" NA NA NA
"6957" NA NA NA
"6958" NA NA NA
"6959" NA NA NA
"6960" NA NA NA
"6961" NA NA NA
"6962" NA NA NA
"6963" NA NA NA
"6964" NA NA NA
"6965" NA NA NA
"6966" NA NA NA
"6967" NA NA NA
"6968" NA NA NA
"6969" NA NA NA
"6970" NA NA NA
"6971" NA NA NA
"6972" NA NA NA
"6973" NA NA NA
"6974" NA NA NA
"6975" NA NA NA
"6976" NA NA NA
"6977" NA NA NA
"6978" NA NA NA
"6979" NA NA NA
"6980" NA NA NA
"6981" NA NA NA
"6982" NA NA NA
"6983" NA NA NA
"6984" NA NA NA
"6985" NA NA NA
"6986" NA NA NA
"6987" NA NA NA
"6988" NA NA NA
"6989" NA NA NA
"6990" NA NA NA
"6991" NA NA NA
"6992" NA NA NA
"6993" NA NA NA
"6994" NA NA NA
"6995" NA NA NA
"6996" NA NA NA
"6997" NA NA NA
"6998" NA NA NA
"6999" NA NA NA
"7000" NA NA NA
"7001" NA NA NA
"7002" NA NA NA
"7003" NA NA NA
"7004" NA NA NA
"7005" NA NA NA
"7006" NA NA NA
"7007" NA NA NA
"7008" NA NA NA
"7009" NA NA NA
"7010" NA NA NA
"7011" NA NA NA
"7012" NA NA NA
"7013" NA NA NA
"7014" NA NA NA
"7015" NA NA NA
"7016" NA NA NA
"7017" NA NA NA
"7018" NA NA NA
"7019" NA NA NA
"7020" NA NA NA
"7021" NA NA NA
"7022" NA NA NA
"7023" NA NA NA
"7024" NA NA NA
"7025" NA NA NA
"7026" NA NA NA
"7027" NA NA NA
"7028" NA NA NA
"7029" NA NA NA
"7030" NA NA NA
"7031" NA NA NA
"7032" NA NA NA
"7033" NA NA NA
"7034" NA NA NA
"7035" NA NA NA
"7036" NA NA NA
"7037" NA NA NA
"7038" NA NA NA
"7039" NA NA NA
"7040" NA NA NA
"7041" NA NA NA
"7042" NA NA NA
"7043" NA NA NA
"7044" NA NA NA
"7045" NA NA NA
"7046" NA NA NA
"7047" NA NA NA
"7048" NA NA NA
"7049" NA NA NA
"7050" NA NA NA
"7051" NA NA NA
"7052" NA NA NA
"7053" NA NA NA
"7054" NA NA NA
"7055" NA NA NA
"7056" NA NA NA
"7057" NA NA NA
"7058" NA NA NA
"7059" NA NA NA
"7060" NA NA NA
"7061" NA NA NA
"7062" NA NA NA
"7063" NA NA NA
"7064" NA NA NA
"7065" NA NA NA
"7066" NA NA NA
"7067" NA NA NA
"7068" NA NA NA
"7069" NA NA NA
"7070" NA NA NA
"7071" NA NA NA
"7072" NA NA NA
"7073" NA NA NA
"7074" NA NA NA
"7075" NA NA NA
"7076" NA NA NA
"7077" NA NA NA
"7078" NA NA NA
"7079" NA NA NA
"7080" NA NA NA
"7081" NA NA NA
"7082" NA NA NA
"7083" NA NA NA
"7084" NA NA NA
"7085" NA NA NA
"7086" NA NA NA
"7087" NA NA NA
"7088" NA NA NA
"7089" NA NA NA
"7090" NA NA NA
"7091" NA NA NA
"7092" NA NA NA
"7093" NA NA NA
"7094" NA NA NA
"7095" NA NA NA
"7096" NA NA NA
"7097" NA NA NA
"7098" NA NA NA
"7099" NA NA NA
"7100" NA NA NA
"7101" NA NA NA
"7102" NA NA NA
"7103" NA NA NA
"7104" NA NA NA
"7105" NA NA NA
"7106" NA NA NA
"7107" NA NA NA
"7108" NA NA NA
"7109" NA NA NA
"7110" NA NA NA
"7111" NA NA NA
"7112" NA NA NA
"7113" NA NA NA
"7114" NA NA NA
"7115" NA NA NA
"7116" NA NA NA
"7117" NA NA NA
"7118" NA NA NA
"7119" NA NA NA
"7120" NA NA NA
"7121" NA NA NA
"7122" NA NA NA
"7123" NA NA NA
"7124" NA NA NA
"7125" NA NA NA
"7126" NA NA NA
"7127" NA NA NA
"7128" NA NA NA
"7129" NA NA NA
"7130" NA NA NA
"7131" NA NA NA
"7132" NA NA NA
"7133" NA NA NA
"7134" NA NA NA
"7135" NA NA NA
"7136" NA NA NA
"7137" NA NA NA
"7138" NA NA NA
"7139" NA NA NA
"7140" NA NA NA
"7141" NA NA NA
"7142" NA NA NA
"7143" NA NA NA
"7144" NA NA NA
"7145" NA NA NA
"7146" NA NA NA
"7147" NA NA NA
"7148" NA NA NA
"7149" NA NA NA
"7150" NA NA NA
"7151" NA NA NA
"7152" NA NA NA
"7153" NA NA NA
"7154" NA NA NA
"7155" NA NA NA
"7156" NA NA NA
"7157" NA NA NA
"7158" NA NA NA
"7159" NA NA NA
"7160" NA NA NA
"7161" NA NA NA
"7162" NA NA NA
"7163" NA NA NA
"7164" NA NA NA
"7165" NA NA NA
"7166" NA NA NA
"7167" NA NA NA
"7168" NA NA NA
"7169" NA NA NA
"7170" NA NA NA
"7171" NA NA NA
"7172" NA NA NA
"7173" NA NA NA
"7174" NA NA NA
"7175" NA NA NA
"7176" NA NA NA
"7177" NA NA NA
"7178" NA NA NA
"7179" NA NA NA
"7180" NA NA NA
"7181" NA NA NA
"7182" NA NA NA
"7183" NA NA NA
"7184" NA NA NA
"7185" NA NA NA
"7186" NA NA NA
"7187" NA NA NA
"7188" NA NA NA
"7189" NA NA NA
"7190" NA NA NA
"7191" NA NA NA
"7192" NA NA NA
"7193" NA NA NA
"7194" NA NA NA
"7195" NA NA NA
"7196" NA NA NA
"7197" NA NA NA
"7198" NA NA NA
"7199" NA NA NA
"7200" NA NA NA
"7201" NA NA NA
"7202" NA NA NA
"7203" NA NA NA
"7204" NA NA NA
"7205" NA NA NA
"7206" NA NA NA
"7207" NA NA NA
"7208" NA NA NA
"7209" NA NA NA
"7210" NA NA NA
"7211" NA NA NA
"7212" NA NA NA
"7213" NA NA NA
"7214" NA NA NA
"7215" NA NA NA
"7216" NA NA NA
"7217" NA NA NA
"7218" NA NA NA
"7219" NA NA NA
"7220" NA NA NA
"7221" NA NA NA
"7222" NA NA NA
"7223" NA NA NA
"7224" NA NA NA
"7225" NA NA NA
"7226" NA NA NA
"7227" NA NA NA
"7228" NA NA NA
"7229" NA NA NA
"7230" NA NA NA
"7231" NA NA NA
"7232" NA NA NA
"7233" NA NA NA
"7234" NA NA NA
"7235" NA NA NA
"7236" NA NA NA
"7237" NA NA NA
"7238" NA NA NA
"7239" NA NA NA
"7240" NA NA NA
"7241" NA NA NA
"7242" NA NA NA
"7243" NA NA NA
"7244" NA NA NA
"7245" NA NA NA
"7246" NA NA NA
"7247" NA NA NA
"7248" NA NA NA
"7249" NA NA NA
"7250" NA NA NA
"7251" NA NA NA
"7252" NA NA NA
"7253" NA NA NA
"7254" NA NA NA
"7255" NA NA NA
"7256" NA NA NA
"7257" NA NA NA
"7258" NA NA NA
"7259" NA NA NA
"7260" NA NA NA
"7261" NA NA NA
"7262" NA NA NA
"7263" NA NA NA
"7264" NA NA NA
"7265" NA NA NA
"7266" NA NA NA
"7267" NA NA NA
"7268" NA NA NA
"7269" NA NA NA
"7270" NA NA NA
"7271" NA NA NA
"7272" NA NA NA
"7273" NA NA NA
"7274" NA NA NA
"7275" NA NA NA
"7276" NA NA NA
"7277" NA NA NA
"7278" NA NA NA
"7279" NA NA NA
"7280" NA NA NA
"7281" NA NA NA
"7282" NA NA NA
"7283" NA NA NA
"7284" NA NA NA
"7285" NA NA NA
"7286" NA NA NA
"7287" NA NA NA
"7288" NA NA NA
"7289" NA NA NA
"7290" NA NA NA
"7291" NA NA NA
"7292" NA NA NA
"7293" NA NA NA
"7294" NA NA NA
"7295" NA NA NA
"7296" NA NA NA
"7297" NA NA NA
"7298" NA NA NA
"7299" NA NA NA
"7300" NA NA NA
"7301" NA NA NA
"7302" NA NA NA
"7303" NA NA NA
"7304" NA NA NA
"7305" NA NA NA
"7306" NA NA NA
"7307" NA NA NA
"7308" NA NA NA
"7309" NA NA NA
"7310" NA NA NA
"7311" NA NA NA
"7312" NA NA NA
"7313" NA NA NA
"7314" NA NA NA
"7315" NA NA NA
"7316" NA NA NA
"7317" NA NA NA
"7318" NA NA NA
"7319" NA NA NA
"7320" NA NA NA
"7321" NA NA NA
"7322" NA NA NA
"7323" NA NA NA
"7324" NA NA NA
"7325" NA NA NA
"7326" NA NA NA
"7327" NA NA NA
"7328" NA NA NA
"7329" NA NA NA
"7330" NA NA NA
"7331" NA NA NA
"7332" NA NA NA
"7333" NA NA NA
"7334" NA NA NA
"7335" NA NA NA
"7336" NA NA NA
"7337" NA NA NA
"7338" NA NA NA
"7339" NA NA NA
"7340" NA NA NA
"7341" NA NA NA
"7342" NA NA NA
"7343" NA NA NA
"7344" NA NA NA
"7345" NA NA NA
"7346" NA NA NA
"7347" NA NA NA
"7348" NA NA NA
"7349" NA NA NA
"7350" NA NA NA
"7351" NA NA NA
"7352" NA NA NA
"7353" NA NA NA
"7354" NA NA NA
"7355" NA NA NA
"7356" NA NA NA
"7357" NA NA NA
"7358" NA NA NA
"7359" NA NA NA
"7360" NA NA NA
"7361" NA NA NA
"7362" NA NA NA
"7363" NA NA NA
"7364" NA NA NA
"7365" NA NA NA
"7366" NA NA NA
"7367" NA NA NA
"7368" NA NA NA
"7369" NA NA NA
"7370" NA NA NA
"7371" NA NA NA
"7372" NA NA NA
"7373" NA NA NA
"7374" NA NA NA
"7375" NA NA NA
"7376" NA NA NA
"7377" NA NA NA
"7378" NA NA NA
"7379" NA NA NA
"7380" NA NA NA
"7381" NA NA NA
"7382" NA NA NA
"7383" NA NA NA
"7384" NA NA NA
"7385" NA NA NA
"7386" NA NA NA
"7387" NA NA NA
"7388" NA NA NA
"7389" NA NA NA
"7390" NA NA NA
"7391" NA NA NA
"7392" NA NA NA
"7393" NA NA NA
"7394" NA NA NA
"7395" NA NA NA
"7396" NA NA NA
"7397" NA NA NA
"7398" NA NA NA
"7399" NA NA NA
"7400" NA NA NA
"7401" NA NA NA
"7402" NA NA NA
"7403" NA NA NA
"7404" NA NA NA
"7405" NA NA NA
"7406" NA NA NA
"7407" NA NA NA
"7408" NA NA NA
"7409" NA NA NA
"7410" NA NA NA
"7411" NA NA NA
"7412" NA NA NA
"7413" NA NA NA
"7414" NA NA NA
"7415" NA NA NA
"7416" NA NA NA
"7417" NA NA NA
"7418" NA NA NA
"7419" NA NA NA
"7420" NA NA NA
"7421" NA NA NA
"7422" NA NA NA
"7423" NA NA NA
"7424" NA NA NA
"7425" NA NA NA
"7426" NA NA NA
"7427" NA NA NA
"7428" NA NA NA
"7429" NA NA NA
"7430" NA NA NA
"7431" NA NA NA
"7432" NA NA NA
"7433" NA NA NA
"7434" NA NA NA
"7435" NA NA NA
"7436" NA NA NA
"7437" NA NA NA
"7438" NA NA NA
"7439" NA NA NA
"7440" NA NA NA
"7441" NA NA NA
"7442" NA NA NA
"7443" NA NA NA
"7444" NA NA NA
"7445" NA NA NA
"7446" NA NA NA
"7447" NA NA NA
"7448" NA NA NA
"7449" NA NA NA
"7450" NA NA NA
"7451" NA NA NA
"7452" NA NA NA
"7453" NA NA NA
"7454" NA NA NA
"7455" NA NA NA
"7456" NA NA NA
"7457" NA NA NA
"7458" NA NA NA
"7459" NA NA NA
"7460" NA NA NA
"7461" NA NA NA
"7462" NA NA NA
"7463" NA NA NA
"7464" NA NA NA
"7465" NA NA NA
"7466" NA NA NA
"7467" NA NA NA
"7468" NA NA NA
"7469" NA NA NA
"7470" NA NA NA
"7471" NA NA NA
"7472" NA NA NA
"7473" NA NA NA
"7474" NA NA NA
"7475" NA NA NA
"7476" NA NA NA
"7477" NA NA NA
"7478" NA NA NA
"7479" NA NA NA
"7480" NA NA NA
"7481" NA NA NA
"7482" NA NA NA
"7483" NA NA NA
"7484" NA NA NA
"7485" NA NA NA
"7486" NA NA NA
"7487" NA NA NA
"7488" NA NA NA
"7489" NA NA NA
"7490" NA NA NA
"7491" NA NA NA
"7492" NA NA NA
"7493" NA NA NA
"7494" NA NA NA
"7495" NA NA NA
"7496" NA NA NA
"7497" NA NA NA
"7498" NA NA NA
"7499" NA NA NA
"7500" NA NA NA
"7501" NA NA NA
"7502" NA NA NA
"7503" NA NA NA
"7504" NA NA NA
"7505" NA NA NA
"7506" NA NA NA
"7507" NA NA NA
"7508" NA NA NA
"7509" NA NA NA
"7510" NA NA NA
"7511" NA NA NA
"7512" NA NA NA
"7513" NA NA NA
"7514" NA NA NA
"7515" NA NA NA
"7516" NA NA NA
"7517" NA NA NA
"7518" NA NA NA
"7519" NA NA NA
"7520" NA NA NA
"7521" NA NA NA
"7522" NA NA NA
"7523" NA NA NA
"7524" NA NA NA
"7525" NA NA NA
"7526" NA NA NA
"7527" NA NA NA
"7528" NA NA NA
"7529" NA NA NA
"7530" NA NA NA
"7531" NA NA NA
"7532" NA NA NA
"7533" NA NA NA
"7534" NA NA NA
"7535" NA NA NA
"7536" NA NA NA
"7537" NA NA NA
"7538" NA NA NA
"7539" NA NA NA
"7540" NA NA NA
"7541" NA NA NA
"7542" NA NA NA
"7543" NA NA NA
"7544" NA NA NA
"7545" NA NA NA
"7546" NA NA NA
"7547" NA NA NA
"7548" NA NA NA
"7549" NA NA NA
"7550" NA NA NA
"7551" NA NA NA
"7552" NA NA NA
"7553" NA NA NA
"7554" NA NA NA
"7555" NA NA NA
"7556" NA NA NA
"7557" NA NA NA
"7558" NA NA NA
"7559" NA NA NA
"7560" NA NA NA
"7561" NA NA NA
"7562" NA NA NA
"7563" NA NA NA
"7564" NA NA NA
"7565" NA NA NA
"7566" NA NA NA
"7567" NA NA NA
"7568" NA NA NA
"7569" NA NA NA
"7570" NA NA NA
"7571" NA NA NA
"7572" NA NA NA
"7573" NA NA NA
"7574" NA NA NA
"7575" NA NA NA
"7576" NA NA NA
"7577" NA NA NA
"7578" NA NA NA
"7579" NA NA NA
"7580" NA NA NA
"7581" NA NA NA
"7582" NA NA NA
"7583" NA NA NA
"7584" NA NA NA
"7585" NA NA NA
"7586" NA NA NA
"7587" NA NA NA
"7588" NA NA NA
"7589" NA NA NA
"7590" NA NA NA
"7591" NA NA NA
"7592" NA NA NA
"7593" NA NA NA
"7594" NA NA NA
"7595" NA NA NA
"7596" NA NA NA
"7597" NA NA NA
"7598" NA NA NA
"7599" NA NA NA
"7600" NA NA NA
"7601" NA NA NA
"7602" NA NA NA
"7603" NA NA NA
"7604" NA NA NA
"7605" NA NA NA
"7606" NA NA NA
"7607" NA NA NA
"7608" NA NA NA
"7609" NA NA NA
"7610" NA NA NA
"7611" NA NA NA
"7612" NA NA NA
"7613" NA NA NA
"7614" NA NA NA
"7615" NA NA NA
"7616" NA NA NA
"7617" NA NA NA
"7618" NA NA NA
"7619" NA NA NA
"7620" NA NA NA
"7621" NA NA NA
"7622" NA NA NA
"7623" NA NA NA
"7624" NA NA NA
"7625" NA NA NA
"7626" NA NA NA
"7627" NA NA NA
"7628" NA NA NA
"7629" NA NA NA
"7630" NA NA NA
"7631" NA NA NA
"7632" NA NA NA
"7633" NA NA NA
"7634" NA NA NA
"7635" NA NA NA
"7636" NA NA NA
"7637" NA NA NA
"7638" NA NA NA
"7639" NA NA NA
"7640" NA NA NA
"7641" NA NA NA
"7642" NA NA NA
"7643" NA NA NA
"7644" NA NA NA
"7645" NA NA NA
"7646" NA NA NA
"7647" NA NA NA
"7648" NA NA NA
"7649" NA NA NA
"7650" NA NA NA
"7651" NA NA NA
"7652" NA NA NA
"7653" NA NA NA
"7654" NA NA NA
"7655" NA NA NA
"7656" NA NA NA
"7657" NA NA NA
"7658" NA NA NA
"7659" NA NA NA
"7660" NA NA NA
"7661" NA NA NA
"7662" NA NA NA
"7663" NA NA NA
"7664" NA NA NA
"7665" NA NA NA
"7666" NA NA NA
"7667" NA NA NA
"7668" NA NA NA
"7669" NA NA NA
"7670" NA NA NA
"7671" NA NA NA
"7672" NA NA NA
"7673" NA NA NA
"7674" NA NA NA
"7675" NA NA NA
"7676" NA NA NA
"7677" NA NA NA
"7678" NA NA NA
"7679" NA NA NA
"7680" NA NA NA
"7681" NA NA NA
"7682" NA NA NA
"7683" NA NA NA
"7684" NA NA NA
"7685" NA NA NA
"7686" NA NA NA
"7687" NA NA NA
"7688" NA NA NA
"7689" NA NA NA
"7690" NA NA NA
"7691" NA NA NA
"7692" NA NA NA
"7693" NA NA NA
"7694" NA NA NA
"7695" NA NA NA
"7696" NA NA NA
"7697" NA NA NA
"7698" NA NA NA
"7699" NA NA NA
"7700" NA NA NA
"7701" NA NA NA
"7702" NA NA NA
"7703" NA NA NA
"7704" NA NA NA
"7705" NA NA NA
"7706" NA NA NA
"7707" NA NA NA
"7708" NA NA NA
"7709" NA NA NA
"7710" NA NA NA
"7711" NA NA NA
"7712" NA NA NA
"7713" NA NA NA
"7714" NA NA NA
"7715" NA NA NA
"7716" NA NA NA
"7717" NA NA NA
"7718" NA NA NA
"7719" NA NA NA
"7720" NA NA NA
"7721" NA NA NA
"7722" NA NA NA
"7723" NA NA NA
"7724" NA NA NA
"7725" NA NA NA
"7726" NA NA NA
"7727" NA NA NA
"7728" NA NA NA
"7729" NA NA NA
"7730" NA NA NA
"7731" NA NA NA
"7732" NA NA NA
"7733" NA NA NA
"7734" NA NA NA
"7735" NA NA NA
"7736" NA NA NA
"7737" NA NA NA
"7738" NA NA NA
"7739" NA NA NA
"7740" NA NA NA
"7741" NA NA NA
"7742" NA NA NA
"7743" NA NA NA
"7744" NA NA NA
"7745" NA NA NA
"7746" NA NA NA
"7747" NA NA NA
"7748" NA NA NA
"7749" NA NA NA
"7750" NA NA NA
"7751" NA NA NA
"7752" NA NA NA
"7753" NA NA NA
"7754" NA NA NA
"7755" NA NA NA
"7756" NA NA NA
"7757" NA NA NA
"7758" NA NA NA
"7759" NA NA NA
"7760" NA NA NA
"7761" NA NA NA
"7762" NA NA NA
"7763" NA NA NA
"7764" NA NA NA
"7765" NA NA NA
"7766" NA NA NA
"7767" NA NA NA
"7768" NA NA NA
"7769" NA NA NA
"7770" NA NA NA
"7771" NA NA NA
"7772" NA NA NA
"7773" NA NA NA
"7774" NA NA NA
"7775" NA NA NA
"7776" NA NA NA
"7777" NA NA NA
"7778" NA NA NA
"7779" NA NA NA
"7780" NA NA NA
"7781" NA NA NA
"7782" NA NA NA
"7783" NA NA NA
"7784" NA NA NA
"7785" NA NA NA
"7786" NA NA NA
"7787" NA NA NA
"7788" NA NA NA
"7789" NA NA NA
"7790" NA NA NA
"7791" NA NA NA
"7792" NA NA NA
"7793" NA NA NA
"7794" NA NA NA
"7795" NA NA NA
"7796" NA NA NA
"7797" NA NA NA
"7798" NA NA NA
"7799" NA NA NA
"7800" NA NA NA
"7801" NA NA NA
"7802" NA NA NA
"7803" NA NA NA
"7804" NA NA NA
"7805" NA NA NA
"7806" NA NA NA
"7807" NA NA NA
"7808" NA NA NA
"7809" NA NA NA
"7810" NA NA NA
"7811" NA NA NA
"7812" NA NA NA
"7813" NA NA NA
"7814" NA NA NA
"7815" NA NA NA
"7816" NA NA NA
"7817" NA NA NA
"7818" NA NA NA
"7819" NA NA NA
"7820" NA NA NA
"7821" NA NA NA
"7822" NA NA NA
"7823" NA NA NA
"7824" NA NA NA
"7825" NA NA NA
"7826" NA NA NA
"7827" NA NA NA
"7828" NA NA NA
"7829" NA NA NA
"7830" NA NA NA
"7831" NA NA NA
"7832" NA NA NA
"7833" NA NA NA
"7834" NA NA NA
"7835" NA NA NA
"7836" NA NA NA
"7837" NA NA NA
"7838" NA NA NA
"7839" NA NA NA
"7840" NA NA NA
"7841" NA NA NA
"7842" NA NA NA
"7843" NA NA NA
"7844" NA NA NA
"7845" NA NA NA
"7846" NA NA NA
"7847" NA NA NA
"7848" NA NA NA
"7849" NA NA NA
"7850" NA NA NA
"7851" NA NA NA
"7852" NA NA NA
"7853" NA NA NA
"7854" NA NA NA
"7855" NA NA NA
"7856" NA NA NA
"7857" NA NA NA
"7858" NA NA NA
"7859" NA NA NA
"7860" NA NA NA
"7861" NA NA NA
"7862" NA NA NA
"7863" NA NA NA
"7864" NA NA NA
"7865" NA NA NA
"7866" NA NA NA
"7867" NA NA NA
"7868" NA NA NA
"7869" NA NA NA
"7870" NA NA NA
"7871" NA NA NA
"7872" NA NA NA
"7873" NA NA NA
"7874" NA NA NA
"7875" NA NA NA
"7876" NA NA NA
"7877" NA NA NA
"7878" NA NA NA
"7879" NA NA NA
"7880" NA NA NA
"7881" NA NA NA
"7882" NA NA NA
"7883" NA NA NA
"7884" NA NA NA
"7885" NA NA NA
"7886" NA NA NA
"7887" NA NA NA
"7888" NA NA NA
"7889" NA NA NA
"7890" NA NA NA
"7891" NA NA NA
"7892" NA NA NA
"7893" NA NA NA
"7894" NA NA NA
"7895" NA NA NA
"7896" NA NA NA
"7897" NA NA NA
"7898" NA NA NA
"7899" NA NA NA
"7900" NA NA NA
"7901" NA NA NA
"7902" NA NA NA
"7903" NA NA NA
"7904" NA NA NA
"7905" NA NA NA
"7906" NA NA NA
"7907" NA NA NA
"7908" NA NA NA
"7909" NA NA NA
"7910" NA NA NA
"7911" NA NA NA
"7912" NA NA NA
"7913" NA NA NA
"7914" NA NA NA
"7915" NA NA NA
"7916" NA NA NA
"7917" NA NA NA
"7918" NA NA NA
"7919" NA NA NA
"7920" NA NA NA
"7921" NA NA NA
"7922" NA NA NA
"7923" NA NA NA
"7924" NA NA NA
"7925" NA NA NA
"7926" NA NA NA
"7927" NA NA NA
"7928" NA NA NA
"7929" NA NA NA
"7930" NA NA NA
"7931" NA NA NA
"7932" NA NA NA
"7933" NA NA NA
"7934" NA NA NA
"7935" NA NA NA
"7936" NA NA NA
"7937" NA NA NA
"7938" NA NA NA
"7939" NA NA NA
"7940" NA NA NA
"7941" NA NA NA
"7942" NA NA NA
"7943" NA NA NA
"7944" NA NA NA
"7945" NA NA NA
"7946" NA NA NA
"7947" NA NA NA
"7948" NA NA NA
"7949" NA NA NA
"7950" NA NA NA
"7951" NA NA NA
"7952" NA NA NA
"7953" NA NA NA
"7954" NA NA NA
"7955" NA NA NA
"7956" NA NA NA
"7957" NA NA NA
"7958" NA NA NA
"7959" NA NA NA
"7960" NA NA NA
"7961" NA NA NA
"7962" NA NA NA
"7963" NA NA NA
"7964" NA NA NA
"7965" NA NA NA
"7966" NA NA NA
"7967" NA NA NA
"7968" NA NA NA
"7969" NA NA NA
"7970" NA NA NA
"7971" NA NA NA
"7972" NA NA NA
"7973" NA NA NA
"7974" NA NA NA
"7975" NA NA NA
"7976" NA NA NA
"7977" NA NA NA
"7978" NA NA NA
"7979" NA NA NA
"7980" NA NA NA
"7981" NA NA NA
"7982" NA NA NA
"7983" NA NA NA
"7984" NA NA NA
"7985" NA NA NA
"7986" NA NA NA
"7987" NA NA NA
"7988" NA NA NA
"7989" NA NA NA
"7990" NA NA NA
"7991" NA NA NA
"7992" NA NA NA
"7993" NA NA NA
"7994" NA NA NA
"7995" NA NA NA
"7996" NA NA NA
"7997" NA NA NA
"7998" NA NA NA
"7999" NA NA NA
"8000" NA NA NA
"8001" NA NA NA
"8002" NA NA NA
"8003" NA NA NA
"8004" NA NA NA
"8005" NA NA NA
"8006" NA NA NA
"8007" NA NA NA
"8008" NA NA NA
"8009" NA NA NA
"8010" NA NA NA
"8011" NA NA NA
"8012" NA NA NA
"8013" NA NA NA
"8014" NA NA NA
"8015" NA NA NA
"8016" NA NA NA
"8017" NA NA NA
"8018" NA NA NA
"8019" NA NA NA
"8020" NA NA NA
"8021" NA NA NA
"8022" NA NA NA
"8023" NA NA NA
"8024" NA NA NA
"8025" NA NA NA
"8026" NA NA NA
"8027" NA NA NA
"8028" NA NA NA
"8029" NA NA NA
"8030" NA NA NA
"8031" NA NA NA
"8032" NA NA NA
"8033" NA NA NA
"8034" NA NA NA
"8035" NA NA NA
"8036" NA NA NA
"8037" NA NA NA
"8038" NA NA NA
"8039" NA NA NA
"8040" NA NA NA
"8041" NA NA NA
"8042" NA NA NA
"8043" NA NA NA
"8044" NA NA NA
"8045" NA NA NA
"8046" NA NA NA
"8047" NA NA NA
"8048" NA NA NA
"8049" NA NA NA
"8050" NA NA NA
"8051" NA NA NA
"8052" NA NA NA
"8053" NA NA NA
"8054" NA NA NA
"8055" NA NA NA
"8056" NA NA NA
"8057" NA NA NA
"8058" NA NA NA
"8059" NA NA NA
"8060" NA NA NA
"8061" NA NA NA
"8062" NA NA NA
"8063" NA NA NA
"8064" NA NA NA
"8065" NA NA NA
"8066" NA NA NA
"8067" NA NA NA
"8068" NA NA NA
"8069" NA NA NA
"8070" NA NA NA
"8071" NA NA NA
"8072" NA NA NA
"8073" NA NA NA
"8074" NA NA NA
"8075" NA NA NA
"8076" NA NA NA
"8077" NA NA NA
"8078" NA NA NA
"8079" NA NA NA
"8080" NA NA NA
"8081" NA NA NA
"8082" NA NA NA
"8083" NA NA NA
"8084" NA NA NA
"8085" NA NA NA
"8086" NA NA NA
"8087" NA NA NA
"8088" NA NA NA
"8089" NA NA NA
"8090" NA NA NA
"8091" NA NA NA
"8092" NA NA NA
"8093" NA NA NA
"8094" NA NA NA
"8095" NA NA NA
"8096" NA NA NA
"8097" NA NA NA
"8098" NA NA NA
"8099" NA NA NA
"8100" NA NA NA
"8101" NA NA NA
"8102" NA NA NA
"8103" NA NA NA
"8104" NA NA NA
"8105" NA NA NA
"8106" NA NA NA
"8107" NA NA NA
"8108" NA NA NA
"8109" NA NA NA
"8110" NA NA NA
"8111" NA NA NA
"8112" NA NA NA
"8113" NA NA NA
"8114" NA NA NA
"8115" NA NA NA
"8116" NA NA NA
"8117" NA NA NA
"8118" NA NA NA
"8119" NA NA NA
"8120" NA NA NA
"8121" NA NA NA
"8122" NA NA NA
"8123" NA NA NA
"8124" NA NA NA
"8125" NA NA NA
"8126" NA NA NA
"8127" NA NA NA
"8128" NA NA NA
"8129" NA NA NA
"8130" NA NA NA
"8131" NA NA NA
"8132" NA NA NA
"8133" NA NA NA
"8134" NA NA NA
"8135" NA NA NA
"8136" NA NA NA
"8137" NA NA NA
"8138" NA NA NA
"8139" NA NA NA
"8140" NA NA NA
"8141" NA NA NA
"8142" NA NA NA
"8143" NA NA NA
"8144" NA NA NA
"8145" NA NA NA
"8146" NA NA NA
"8147" NA NA NA
"8148" NA NA NA
"8149" NA NA NA
"8150" NA NA NA
"8151" NA NA NA
"8152" NA NA NA
"8153" NA NA NA
"8154" NA NA NA
"8155" NA NA NA
"8156" NA NA NA
"8157" NA NA NA
"8158" NA NA NA
"8159" NA NA NA
"8160" NA NA NA
"8161" NA NA NA
"8162" NA NA NA
"8163" NA NA NA
"8164" NA NA NA
"8165" NA NA NA
"8166" NA NA NA
"8167" NA NA NA
"8168" NA NA NA
"8169" NA NA NA
"8170" NA NA NA
"8171" NA NA NA
"8172" NA NA NA
"8173" NA NA NA
"8174" NA NA NA
"8175" NA NA NA
"8176" NA NA NA
"8177" NA NA NA
"8178" NA NA NA
"8179" NA NA NA
"8180" NA NA NA
"8181" NA NA NA
"8182" NA NA NA
"8183" NA NA NA
"8184" NA NA NA
"8185" NA NA NA
"8186" NA NA NA
"8187" NA NA NA
"8188" NA NA NA
"8189" NA NA NA
"8190" NA NA NA
"8191" NA NA NA
"8192" NA NA NA
"8193" NA NA NA
"8194" NA NA NA
"8195" NA NA NA
"8196" NA NA NA
"8197" NA NA NA
"8198" NA NA NA
"8199" NA NA NA
"8200" NA NA NA
"8201" NA NA NA
"8202" NA NA NA
"8203" NA NA NA
"8204" NA NA NA
"8205" NA NA NA
"8206" NA NA NA
"8207" NA NA NA
"8208" NA NA NA
"8209" NA NA NA
"8210" NA NA NA
"8211" NA NA NA
"8212" NA NA NA
"8213" NA NA NA
"8214" NA NA NA
"8215" NA NA NA
"8216" NA NA NA
"8217" NA NA NA
"8218" NA NA NA
"8219" NA NA NA
"8220" NA NA NA
"8221" NA NA NA
"8222" NA NA NA
"8223" NA NA NA
"8224" NA NA NA
"8225" NA NA NA
"8226" NA NA NA
"8227" NA NA NA
"8228" NA NA NA
"8229" NA NA NA
"8230" NA NA NA
"8231" NA NA NA
"8232" NA NA NA
"8233" NA NA NA
"8234" NA NA NA
"8235" NA NA NA
"8236" NA NA NA
"8237" NA NA NA
"8238" NA NA NA
"8239" NA NA NA
"8240" NA NA NA
"8241" NA NA NA
"8242" NA NA NA
"8243" NA NA NA
"8244" NA NA NA
"8245" NA NA NA
"8246" NA NA NA
"8247" NA NA NA
"8248" NA NA NA
"8249" NA NA NA
"8250" NA NA NA
"8251" NA NA NA
"8252" NA NA NA
"8253" NA NA NA
"8254" NA NA NA
"8255" NA NA NA
"8256" NA NA NA
"8257" NA NA NA
"8258" NA NA NA
"8259" NA NA NA
"8260" NA NA NA
"8261" NA NA NA
"8262" NA NA NA
"8263" NA NA NA
"8264" NA NA NA
"8265" NA NA NA
"8266" NA NA NA
"8267" NA NA NA
"8268" NA NA NA
"8269" NA NA NA
"8270" NA NA NA
"8271" NA NA NA
"8272" NA NA NA
"8273" NA NA NA
"8274" NA NA NA
"8275" NA NA NA
"8276" NA NA NA
"8277" NA NA NA
"8278" NA NA NA
"8279" NA NA NA
"8280" NA NA NA
"8281" NA NA NA
"8282" NA NA NA
"8283" NA NA NA
"8284" NA NA NA
"8285" NA NA NA
"8286" NA NA NA
"8287" NA NA NA
"8288" NA NA NA
"8289" NA NA NA
"8290" NA NA NA
"8291" NA NA NA
"8292" NA NA NA
"8293" NA NA NA
"8294" NA NA NA
"8295" NA NA NA
"8296" NA NA NA
"8297" NA NA NA
"8298" NA NA NA
"8299" NA NA NA
"8300" NA NA NA
"8301" NA NA NA
"8302" NA NA NA
"8303" NA NA NA
"8304" NA NA NA
"8305" NA NA NA
"8306" NA NA NA
"8307" NA NA NA
"8308" NA NA NA
"8309" NA NA NA
"8310" NA NA NA
"8311" NA NA NA
"8312" NA NA NA
"8313" NA NA NA
"8314" NA NA NA
"8315" NA NA NA
"8316" NA NA NA
"8317" NA NA NA
"8318" NA NA NA
"8319" NA NA NA
"8320" NA NA NA
"8321" NA NA NA
"8322" NA NA NA
"8323" NA NA NA
"8324" NA NA NA
"8325" NA NA NA
"8326" NA NA NA
"8327" NA NA NA
"8328" NA NA NA
"8329" NA NA NA
"8330" NA NA NA
"8331" NA NA NA
"8332" NA NA NA
"8333" NA NA NA
"8334" NA NA NA
"8335" NA NA NA
"8336" NA NA NA
"8337" NA NA NA
"8338" NA NA NA
"8339" NA NA NA
"8340" NA NA NA
"8341" NA NA NA
"8342" NA NA NA
"8343" NA NA NA
"8344" NA NA NA
"8345" NA NA NA
"8346" NA NA NA
"8347" NA NA NA
"8348" NA NA NA
"8349" NA NA NA
"8350" NA NA NA
"8351" NA NA NA
"8352" NA NA NA
"8353" NA NA NA
"8354" NA NA NA
"8355" NA NA NA
"8356" NA NA NA
"8357" NA NA NA
"8358" NA NA NA
"8359" NA NA NA
"8360" NA NA NA
"8361" NA NA NA
"8362" NA NA NA
"8363" NA NA NA
"8364" NA NA NA
"8365" NA NA NA
"8366" NA NA NA
"8367" NA NA NA
"8368" NA NA NA
"8369" NA NA NA
"8370" NA NA NA
"8371" NA NA NA
"8372" NA NA NA
"8373" NA NA NA
"8374" NA NA NA
"8375" NA NA NA
"8376" NA NA NA
"8377" NA NA NA
"8378" NA NA NA
"8379" NA NA NA
"8380" NA NA NA
"8381" NA NA NA
"8382" NA NA NA
"8383" NA NA NA
"8384" NA NA NA
"8385" NA NA NA
"8386" NA NA NA
"8387" NA NA NA
"8388" NA NA NA
"8389" NA NA NA
"8390" NA NA NA
"8391" NA NA NA
"8392" NA NA NA
"8393" NA NA NA
"8394" NA NA NA
"8395" NA NA NA
"8396" NA NA NA
"8397" NA NA NA
"8398" NA NA NA
"8399" NA NA NA
"8400" NA NA NA
"8401" NA NA NA
"8402" NA NA NA
"8403" NA NA NA
"8404" NA NA NA
"8405" NA NA NA
"8406" NA NA NA
"8407" NA NA NA
"8408" NA NA NA
"8409" NA NA NA
"8410" NA NA NA
"8411" NA NA NA
"8412" NA NA NA
"8413" NA NA NA
"8414" NA NA NA
"8415" NA NA NA
"8416" NA NA NA
"8417" NA NA NA
"8418" NA NA NA
"8419" NA NA NA
"8420" NA NA NA
"8421" NA NA NA
"8422" NA NA NA
"8423" NA NA NA
"8424" NA NA NA
"8425" NA NA NA
"8426" NA NA NA
"8427" NA NA NA
"8428" NA NA NA
"8429" NA NA NA
"8430" NA NA NA
"8431" NA NA NA
"8432" NA NA NA
"8433" NA NA NA
"8434" NA NA NA
"8435" NA NA NA
"8436" NA NA NA
"8437" NA NA NA
"8438" NA NA NA
"8439" NA NA NA
"8440" NA NA NA
"8441" NA NA NA
"8442" NA NA NA
"8443" NA NA NA
"8444" NA NA NA
"8445" NA NA NA
"8446" NA NA NA
"8447" NA NA NA
"8448" NA NA NA
"8449" NA NA NA
"8450" NA NA NA
"8451" NA NA NA
"8452" NA NA NA
"8453" NA NA NA
"8454" NA NA NA
"8455" NA NA NA
"8456" NA NA NA
"8457" NA NA NA
"8458" NA NA NA
"8459" NA NA NA
"8460" NA NA NA
"8461" NA NA NA
"8462" NA NA NA
"8463" NA NA NA
"8464" NA NA NA
"8465" NA NA NA
"8466" NA NA NA
"8467" NA NA NA
"8468" NA NA NA
"8469" NA NA NA
"8470" NA NA NA
"8471" NA NA NA
"8472" NA NA NA
"8473" NA NA NA
"8474" NA NA NA
"8475" NA NA NA
"8476" NA NA NA
"8477" NA NA NA
"8478" NA NA NA
"8479" NA NA NA
"8480" NA NA NA
"8481" NA NA NA
"8482" NA NA NA
"8483" NA NA NA
"8484" NA NA NA
"8485" NA NA NA
"8486" NA NA NA
"8487" NA NA NA
"8488" NA NA NA
"8489" NA NA NA
"8490" NA NA NA
"8491" NA NA NA
"8492" NA NA NA
"8493" NA NA NA
"8494" NA NA NA
"8495" NA NA NA
"8496" NA NA NA
"8497" NA NA NA
"8498" NA NA NA
"8499" NA NA NA
"8500" NA NA NA
"8501" NA NA NA
"8502" NA NA NA
"8503" NA NA NA
"8504" NA NA NA
"8505" NA NA NA
"8506" NA NA NA
"8507" NA NA NA
"8508" NA NA NA
"8509" NA NA NA
"8510" NA NA NA
"8511" NA NA NA
"8512" NA NA NA
"8513" NA NA NA
"8514" NA NA NA
"8515" NA NA NA
"8516" NA NA NA
"8517" NA NA NA
"8518" NA NA NA
"8519" NA NA NA
"8520" NA NA NA
"8521" NA NA NA
"8522" NA NA NA
"8523" NA NA NA
"8524" NA NA NA
"8525" NA NA NA
"8526" NA NA NA
"8527" NA NA NA
"8528" NA NA NA
"8529" NA NA NA
"8530" NA NA NA
"8531" NA NA NA
"8532" NA NA NA
"8533" NA NA NA
"8534" NA NA NA
"8535" NA NA NA
"8536" NA NA NA
"8537" NA NA NA
"8538" NA NA NA
"8539" NA NA NA
"8540" NA NA NA
"8541" NA NA NA
"8542" NA NA NA
"8543" NA NA NA
"8544" NA NA NA
"8545" NA NA NA
"8546" NA NA NA
"8547" NA NA NA
"8548" NA NA NA
"8549" NA NA NA
"8550" NA NA NA
"8551" NA NA NA
"8552" NA NA NA
"8553" NA NA NA
"8554" NA NA NA
"8555" NA NA NA
"8556" NA NA NA
"8557" NA NA NA
"8558" NA NA NA
"8559" NA NA NA
"8560" NA NA NA
"8561" NA NA NA
"8562" NA NA NA
"8563" NA NA NA
"8564" NA NA NA
"8565" NA NA NA
"8566" NA NA NA
"8567" NA NA NA
"8568" NA NA NA
"8569" NA NA NA
"8570" NA NA NA
"8571" NA NA NA
"8572" NA NA NA
"8573" NA NA NA
"8574" NA NA NA
"8575" NA NA NA
"8576" NA NA NA
"8577" NA NA NA
"8578" NA NA NA
"8579" NA NA NA
"8580" NA NA NA
"8581" NA NA NA
"8582" NA NA NA
"8583" NA NA NA
"8584" NA NA NA
"8585" NA NA NA
"8586" NA NA NA
"8587" NA NA NA
"8588" NA NA NA
"8589" NA NA NA
"8590" NA NA NA
"8591" NA NA NA
"8592" NA NA NA
"8593" NA NA NA
"8594" NA NA NA
"8595" NA NA NA
"8596" NA NA NA
"8597" NA NA NA
"8598" NA NA NA
"8599" NA NA NA
"8600" NA NA NA
"8601" NA NA NA
"8602" NA NA NA
"8603" NA NA NA
"8604" NA NA NA
"8605" NA NA NA
"8606" NA NA NA
"8607" NA NA NA
"8608" NA NA NA
"8609" NA NA NA
"8610" NA NA NA
"8611" NA NA NA
"8612" NA NA NA
"8613" NA NA NA
"8614" NA NA NA
"8615" NA NA NA
"8616" NA NA NA
"8617" NA NA NA
"8618" NA NA NA
"8619" NA NA NA
"8620" NA NA NA
"8621" NA NA NA
"8622" NA NA NA
"8623" NA NA NA
"8624" NA NA NA
"8625" NA NA NA
"8626" NA NA NA
"8627" NA NA NA
"8628" NA NA NA
"8629" NA NA NA
"8630" NA NA NA
"8631" NA NA NA
"8632" NA NA NA
"8633" NA NA NA
"8634" NA NA NA
"8635" NA NA NA
"8636" NA NA NA
"8637" NA NA NA
"8638" NA NA NA
"8639" NA NA NA
"8640" NA NA NA
"8641" NA NA NA
"8642" NA NA NA
"8643" NA NA NA
"8644" NA NA NA
"8645" NA NA NA
"8646" NA NA NA
"8647" NA NA NA
"8648" NA NA NA
"8649" NA NA NA
"8650" NA NA NA
"8651" NA NA NA
"8652" NA NA NA
"8653" NA NA NA
"8654" NA NA NA
"8655" NA NA NA
"8656" NA NA NA
"8657" NA NA NA
"8658" NA NA NA
"8659" NA NA NA
"8660" NA NA NA
"8661" NA NA NA
"8662" NA NA NA
"8663" NA NA NA
"8664" NA NA NA
"8665" NA NA NA
"8666" NA NA NA
"8667" NA NA NA
"8668" NA NA NA
"8669" NA NA NA
"8670" NA NA NA
"8671" NA NA NA
"8672" NA NA NA
"8673" NA NA NA
"8674" NA NA NA
"8675" NA NA NA
"8676" NA NA NA
"8677" NA NA NA
"8678" NA NA NA
"8679" NA NA NA
"8680" NA NA NA
"8681" NA NA NA
"8682" NA NA NA
"8683" NA NA NA
"8684" NA NA NA
"8685" NA NA NA
"8686" NA NA NA
"8687" NA NA NA
"8688" NA NA NA
"8689" NA NA NA
"8690" NA NA NA
"8691" NA NA NA
"8692" NA NA NA
"8693" NA NA NA
"8694" NA NA NA
"8695" NA NA NA
"8696" NA NA NA
"8697" NA NA NA
"8698" NA NA NA
"8699" NA NA NA
"8700" NA NA NA
"8701" NA NA NA
"8702" NA NA NA
"8703" NA NA NA
"8704" NA NA NA
"8705" NA NA NA
"8706" NA NA NA
"8707" NA NA NA
"8708" NA NA NA
"8709" NA NA NA
"8710" NA NA NA
"8711" NA NA NA
"8712" NA NA NA
"8713" NA NA NA
"8714" NA NA NA
"8715" NA NA NA
"8716" NA NA NA
"8717" NA NA NA
"8718" NA NA NA
"8719" NA NA NA
"8720" NA NA NA
"8721" NA NA NA
"8722" NA NA NA
"8723" NA NA NA
"8724" NA NA NA
"8725" NA NA NA
"8726" NA NA NA
"8727" NA NA NA
"8728" NA NA NA
"8729" NA NA NA
"8730" NA NA NA
"8731" NA NA NA
"8732" NA NA NA
"8733" NA NA NA
"8734" NA NA NA
"8735" NA NA NA
"8736" NA NA NA
"8737" NA NA NA
"8738" NA NA NA
"8739" NA NA NA
"8740" NA NA NA
"8741" NA NA NA
"8742" NA NA NA
"8743" NA NA NA
"8744" NA NA NA
"8745" NA NA NA
"8746" NA NA NA
"8747" NA NA NA
"8748" NA NA NA
"8749" NA NA NA
"8750" NA NA NA
"8751" NA NA NA
"8752" NA NA NA
"8753" NA NA NA
"8754" NA NA NA
"8755" NA NA NA
"8756" NA NA NA
"8757" NA NA NA
"8758" NA NA NA
"8759" NA NA NA
"8760" NA NA NA
"8761" NA NA NA
"8762" NA NA NA
"8763" NA NA NA
"8764" NA NA NA
"8765" NA NA NA
"8766" NA NA NA
"8767" NA NA NA
"8768" NA NA NA
"8769" NA NA NA
"8770" NA NA NA
"8771" NA NA NA
"8772" NA NA NA
"8773" NA NA NA
"8774" NA NA NA
"8775" NA NA NA
"8776" NA NA NA
"8777" NA NA NA
"8778" NA NA NA
"8779" NA NA NA
"8780" NA NA NA
"8781" NA NA NA
"8782" NA NA NA
"8783" NA NA NA
"8784" NA NA NA
"8785" NA NA NA
"8786" NA NA NA
"8787" NA NA NA
"8788" NA NA NA
"8789" NA NA NA
"8790" NA NA NA
"8791" NA NA NA
"8792" NA NA NA
"8793" NA NA NA
"8794" NA NA NA
"8795" NA NA NA
"8796" NA NA NA
"8797" NA NA NA
"8798" NA NA NA
"8799" NA NA NA
"8800" NA NA NA
"8801" NA NA NA
"8802" NA NA NA
"8803" NA NA NA
"8804" NA NA NA
"8805" NA NA NA
"8806" NA NA NA
"8807" NA NA NA
"8808" NA NA NA
"8809" NA NA NA
"8810" NA NA NA
"8811" NA NA NA
"8812" NA NA NA
"8813" NA NA NA
"8814" NA NA NA
"8815" NA NA NA
"8816" NA NA NA
"8817" NA NA NA
"8818" NA NA NA
"8819" NA NA NA
"8820" NA NA NA
"8821" NA NA NA
"8822" NA NA NA
"8823" NA NA NA
"8824" NA NA NA
"8825" NA NA NA
"8826" NA NA NA
"8827" NA NA NA
"8828" NA NA NA
"8829" NA NA NA
"8830" NA NA NA
"8831" NA NA NA
"8832" NA NA NA
"8833" NA NA NA
"8834" NA NA NA
"8835" NA NA NA
"8836" NA NA NA
"8837" NA NA NA
"8838" NA NA NA
"8839" NA NA NA
"8840" NA NA NA
"8841" NA NA NA
"8842" NA NA NA
"8843" NA NA NA
"8844" NA NA NA
"8845" NA NA NA
"8846" NA NA NA
"8847" NA NA NA
"8848" NA NA NA
"8849" NA NA NA
"8850" NA NA NA
"8851" NA NA NA
"8852" NA NA NA
"8853" NA NA NA
"8854" NA NA NA
"8855" NA NA NA
"8856" NA NA NA
"8857" NA NA NA
"8858" NA NA NA
"8859" NA NA NA
"8860" NA NA NA
"8861" NA NA NA
"8862" NA NA NA
"8863" NA NA NA
"8864" NA NA NA
"8865" NA NA NA
"8866" NA NA NA
"8867" NA NA NA
"8868" NA NA NA
"8869" NA NA NA
"8870" NA NA NA
"8871" NA NA NA
"8872" NA NA NA
"8873" NA NA NA
"8874" NA NA NA
"8875" NA NA NA
"8876" NA NA NA
"8877" NA NA NA
"8878" NA NA NA
"8879" NA NA NA
"8880" NA NA NA
"8881" NA NA NA
"8882" NA NA NA
"8883" NA NA NA
"8884" NA NA NA
"8885" NA NA NA
"8886" NA NA NA
"8887" NA NA NA
"8888" NA NA NA
"8889" NA NA NA
"8890" NA NA NA
"8891" NA NA NA
"8892" NA NA NA
"8893" NA NA NA
"8894" NA NA NA
"8895" NA NA NA
"8896" NA NA NA
"8897" NA NA NA
"8898" NA NA NA
"8899" NA NA NA
"8900" NA NA NA
"8901" NA NA NA
"8902" NA NA NA
"8903" NA NA NA
"8904" NA NA NA
"8905" NA NA NA
"8906" NA NA NA
"8907" NA NA NA
"8908" NA NA NA
"8909" NA NA NA
"8910" NA NA NA
"8911" NA NA NA
"8912" NA NA NA
"8913" NA NA NA
"8914" NA NA NA
"8915" NA NA NA
"8916" NA NA NA
"8917" NA NA NA
"8918" NA NA NA
"8919" NA NA NA
"8920" NA NA NA
"8921" NA NA NA
"8922" NA NA NA
"8923" NA NA NA
"8924" NA NA NA
"8925" NA NA NA
"8926" NA NA NA
"8927" NA NA NA
"8928" NA NA NA
"8929" NA NA NA
"8930" NA NA NA
"8931" NA NA NA
"8932" NA NA NA
"8933" NA NA NA
"8934" NA NA NA
"8935" NA NA NA
"8936" NA NA NA
"8937" NA NA NA
"8938" NA NA NA
"8939" NA NA NA
"8940" NA NA NA
"8941" NA NA NA
"8942" NA NA NA
"8943" NA NA NA
"8944" NA NA NA
"8945" NA NA NA
"8946" NA NA NA
"8947" NA NA NA
"8948" NA NA NA
"8949" NA NA NA
"8950" NA NA NA
"8951" NA NA NA
"8952" NA NA NA
"8953" NA NA NA
"8954" NA NA NA
"8955" NA NA NA
"8956" NA NA NA
"8957" NA NA NA
"8958" NA NA NA
"8959" NA NA NA
"8960" NA NA NA
"8961" NA NA NA
"8962" NA NA NA
"8963" NA NA NA
"8964" NA NA NA
"8965" NA NA NA
"8966" NA NA NA
"8967" NA NA NA
"8968" NA NA NA
"8969" NA NA NA
"8970" NA NA NA
"8971" NA NA NA
"8972" NA NA NA
"8973" NA NA NA
"8974" NA NA NA
"8975" NA NA NA
"8976" NA NA NA
"8977" NA NA NA
"8978" NA NA NA
"8979" NA NA NA
"8980" NA NA NA
"8981" NA NA NA
"8982" NA NA NA
"8983" NA NA NA
"8984" NA NA NA
"8985" NA NA NA
"8986" NA NA NA
"8987" NA NA NA
"8988" NA NA NA
"8989" NA NA NA
"8990" NA NA NA
"8991" NA NA NA
"8992" NA NA NA
"8993" NA NA NA
"8994" NA NA NA
"8995" NA NA NA
"8996" NA NA NA
"8997" NA NA NA
"8998" NA NA NA
"8999" NA NA NA
"9000" NA NA NA
"9001" NA NA NA
