# Supplementary material for: Adaptive switch to sexually dimorphic movements by partner-seeking termites
Source: Sci Adv. 2019 Jun 19;5(6):eaau6108. doi: 10.1126/sciadv.aau6108 (PMC6584256; doi:10.1126/sciadv.aau6108)
Supplement: Data file S1 [file aau6108_Data_file_S1.zip › Dataset/CfExperimetns/170630_173_M_06_set2_after-position_5FPS.txt]

"time" "x" "y"
"1" 0 72.6823940663103 96.28703209242
"2" 0.2 73.5816045001884 97.1553318462725
"3" 0.4 73.9794383767284 98.4150361872143
"4" 0.6 75.0936456343749 98.4401983807249
"5" 0.8 76.1369593790431 97.1383763195855
"6" 1 75.8519583931511 96.1076092964142
"7" 1.2 75.0928927904419 95.9957018296858
"8" 1.4 74.7494884078893 96.3845891769489
"9" 1.6 74.2092056850283 96.987863138729
"10" 1.8 73.5378512935404 98.4818751361134
"11" 2 72.4005024105353 99.819034374395
"12" 2.2 71.5194184077975 100.532033193473
"13" 2.4 71.5760157350431 101.451106944042
"14" 2.6 72.126047075919 100.923901517057
"15" 2.8 71.9665792999603 99.85406776042
"16" 3 71.3701347966682 99.0161299418838
"17" 3.2 71.0828964689353 98.2518590735753
"18" 3.4 70.5054693088777 98.0531557277642
"19" 3.6 69.5008635441328 96.8301239882672
"20" 3.8 68.4528880432657 95.1295654164771
"21" 4 66.139843853336 94.1133289007803
"22" 4.2 63.4771562000209 94.7318179510805
"23" 4.4 60.4921968852179 96.5531145399834
"24" 4.6 57.9891101725299 99.202959464053
"25" 4.8 56.1967428029907 99.8591844099438
"26" 5 56.3801878609853 99.844513200595
"27" 5.2 56.3688227644868 99.9959676937313
"28" 5.4 56.3132256291422 100.308233474343
"29" 5.6 56.0547262151152 100.302899034151
"30" 5.8 55.0222375066874 100.482580280493
"31" 6 53.5773208423187 100.423112721202
"32" 6.2 51.9771578411675 101.505427565244
"33" 6.4 51.9811964571451 103.154154817552
"34" 6.6 52.9899139608756 104.75237209737
"35" 6.8 54.4045508169658 105.686952571009
"36" 7 56.3599536470459 107.058100584064
"37" 7.2 58.9203800849353 109.186285016159
"38" 7.4 60.3725603811476 110.159216029347
"39" 7.6 61.1065631681411 109.750141851985
"40" 7.8 62.0694290485411 109.217699714729
"41" 8 63.1740934973603 108.61241426667
"42" 8.2 64.1682031301239 107.314289664006
"43" 8.4 65.1928555250955 105.197725133841
"44" 8.6 65.5292039502495 103.492831863048
"45" 8.8 64.8168778283937 102.519436079009
"46" 9 65.1645291213639 102.17264094462
"47" 9.2 65.168955503006 102.725143751892
"48" 9.4 65.6727645256717 103.792098689748
"49" 9.6 66.6454783819603 104.660011352395
"50" 9.8 67.7797950354989 104.883943085124
"51" 10 68.0929445245353 106.023128554095
"52" 10.2 67.9599170015853 107.449942821295
"53" 10.4 67.3802970801603 108.39584424397
"54" 10.6 67.10678621439 110.721858147326
"55" 10.8 67.4262101606905 112.809787672106
"56" 11 68.3627701918341 114.786176510418
"57" 11.2 68.8887024975344 116.749841778426
"58" 11.4 68.8764153652038 117.091851163165
"59" 11.6 68.2578889073873 117.256596032447
"60" 11.8 66.6890035161974 116.775706896507
"61" 12 65.0839113965299 115.534265623468
"62" 12.2 62.4051883817151 114.106741145084
"63" 12.4 58.6641385448267 113.780647971354
"64" 12.6 55.263596376822 114.757255362184
"65" 12.8 51.9711248469294 115.441346326989
"66" 13 50.9971424328841 115.268653190001
"67" 13.2 50.2158725398393 112.983506941651
"68" 13.4 49.0503162625799 109.002904972561
"69" 13.6 47.6320445660353 104.322416905245
"70" 13.8 45.6334643998104 100.82863286257
"71" 14 43.3411822246832 98.8447391750649
"72" 14.2 42.9570773309353 97.9310988508789
"73" 14.4 43.8340831048239 97.8076704155592
"74" 14.6 45.169858156744 97.507817355724
"75" 14.8 47.2604676880209 97.29981543387
"76" 15 49.7409808979156 97.3668649765016
"77" 15.2 51.9301004861104 96.143713695045
"78" 15.4 52.1297509885345 96.4267263464131
"79" 15.6 52.1911516956129 96.3957453193364
"80" 15.8 52.0083195679277 96.6135487890483
"81" 16 52.5515623978367 97.5244314016858
"82" 16.2 53.4460083252756 99.2223590369179
"83" 16.4 54.6323234788641 101.186389273428
"84" 16.6 55.8925711016913 103.690754339037
"85" 16.8 57.5124300546199 106.584421028894
"86" 17 59.6719332165623 109.633473211118
"87" 17.2 61.3023329030143 112.582524965154
"88" 17.4 63.33806889915 116.007789442362
"89" 17.6 65.5866257210966 118.461342056965
"90" 17.8 67.3583468022871 118.750913236323
"91" 18 68.5068974016408 117.341719229497
"92" 18.2 68.3181577870735 115.875891219949
"93" 18.4 68.0219060173818 115.125894193084
"94" 18.6 68.1983710988461 113.808729874352
"95" 18.8 67.5900441798381 111.461796330037
"96" 19 66.0084335360321 110.807470532553
"97" 19.2 64.5967895578232 110.968552386934
"98" 19.4 63.5490836498759 111.772624086821
"99" 19.6 62.8497906278226 112.678772784711
"100" 19.8 61.8902884421806 113.764291272767
"101" 20 60.0281886519056 115.022765610846
"102" 20.2 57.8806038900126 115.713129734782
"103" 20.4 55.8322411593103 115.963985509538
"104" 20.6 54.2261945879269 117.005197087987
"105" 20.8 52.1502293633728 117.355433666534
"106" 21 49.2055266027607 118.236700497721
"107" 21.2 47.2574367579013 118.589111916665
"108" 21.4 46.8257851610659 118.63833237637
"109" 21.6 46.727246255177 118.955402213526
"110" 21.8 46.4521325072416 118.6422222735
"111" 22 45.254858935822 117.977660487696
"112" 22.2 43.9600210571135 116.946096951197
"113" 22.4 42.6727492736411 115.324125060662
"114" 22.6 40.7902490213984 113.126752692786
"115" 22.8 38.5165655806359 111.240584815742
"116" 23 36.5105873236932 109.004151219495
"117" 23.2 34.5938147417862 106.237952044354
"118" 23.4 32.7349227187627 103.563360208037
"119" 23.6 31.6359953674839 100.778938623039
"120" 23.8 29.7558060320143 99.450737941674
"121" 24 26.2639924399087 98.8473408612634
"122" 24.2 22.1690161879445 97.8420172841017
"123" 24.4 18.8502807721884 97.3728340211505
"124" 24.6 16.4376843071307 95.1171956738466
"125" 24.8 13.7842823178659 91.88556486637
"126" 25 11.5293250339978 88.2558273995184
"127" 25.2 11.0963725543507 84.2008221254023
"128" 25.4 10.3275508003733 80.704974440181
"129" 25.6 10.6971428582863 78.883210279986
"130" 25.8 12.4435947718641 77.6711172413204
"131" 26 14.6279784301136 77.3229537932061
"132" 26.2 16.7163516022934 78.0287540919209
"133" 26.4 18.2881431356498 78.9603199605994
"134" 26.6 20.4719337768745 81.0472641828316
"135" 26.8 23.5889034538103 81.4023688759226
"136" 27 26.0367908659175 80.9649304759146
"137" 27.2 29.0794988991212 81.6699327940186
"138" 27.4 31.3763616474251 83.5099228602143
"139" 27.6 32.6662911768723 86.2812759464279
"140" 27.8 34.7690307924497 90.2043800228454
"141" 28 36.1509110933668 95.2810294063297
"142" 28.2 37.4045575654071 101.463754247926
"143" 28.4 40.3197293468685 106.372943949858
"144" 28.6 44.6403871405719 110.173482348847
"145" 28.8 48.4719881888341 114.264467212037
"146" 29 52.5698995250604 118.803365682438
"147" 29.2 52.6255272807557 119.638215723883
"148" 29.4 51.1730013160862 119.206114839534
"149" 29.6 49.3648230721183 118.538455377666
"150" 29.8 45.9262546359245 118.288249291968
"151" 30 40.7787329379718 117.349344515465
"152" 30.2 36.1325201915765 116.461331057104
"153" 30.4 31.8181818215831 113.334104012915
"154" 30.6 27.1195806057824 110.02648912077
"155" 30.8 22.2643869915376 107.07731498812
"156" 31 19.6553912105722 103.830281244418
"157" 31.2 19.9490793481136 102.174207265903
"158" 31.4 20.7833367655417 99.4744648353617
"159" 31.6 21.8168556636234 93.7588124795961
"160" 31.8 21.6469716199579 88.0867136485175
"161" 32 19.1160268110665 82.5050067812725
"162" 32.2 15.580687440891 77.941044381991
"163" 32.4 12.5575734894532 73.8926604594176
"164" 32.6 11.8769069475344 70.866552404418
"165" 32.8 13.186751283284 67.895238512791
"166" 33 15.170109291831 64.5726843175932
"167" 33.2 17.5646570573603 61.29823401327
"168" 33.4 21.9794744231239 58.5666015534717
"169" 33.6 25.822411536181 57.0817079222235
"170" 33.8 28.9623340392234 56.972926322057
"171" 34 32.6248972645222 56.7107497637344
"172" 34.2 34.4426371502836 57.1672518260753
"173" 34.4 36.2201834901103 58.5048281589791
"174" 34.6 37.3736395276147 60.1001752943439
"175" 34.8 39.1635672411482 61.0527420797484
"176" 35 42.6003509830731 63.6127046746073
"177" 35.2 46.7235739978147 67.5145137185439
"178" 35.4 50.7666552913944 72.0998646214792
"179" 35.6 55.4615087183021 76.492803513329
"180" 35.8 60.5263747530283 78.1531308478059
"181" 36 64.0885712151507 76.406642680412
"182" 36.2 66.0846187522334 75.330860868729
"183" 36.4 69.2791612131724 75.9766736451114
"184" 36.6 71.6634826919798 77.7210648772175
"185" 36.8 73.9865854677809 80.6363419373952
"186" 37 77.1531323804624 83.27372161077
"187" 37.2 79.802324456393 85.3273992300146
"188" 37.4 81.0533942909689 87.6784513694432
"189" 37.6 83.2952785418806 91.2022690728245
"190" 37.8 86.8944742831652 94.0851683701684
"191" 38 91.2837695104555 96.7542808890232
"192" 38.2 95.5909589084415 98.8786672869192
"193" 38.4 99.9752075248853 99.717119069595
"194" 38.6 103.604726752969 99.3583181603944
"195" 38.8 107.717766016999 97.7221430362187
"196" 39 109.816861724355 97.8629425881576
"197" 39.2 110.221813507823 98.669569976849
"198" 39.4 108.672595139591 99.904025210965
"199" 39.6 108.965946209751 99.4147739307259
"200" 39.8 108.866317180707 99.2766209149045
"201" 40 108.982565514915 99.2476609914708
"202" 40.2 108.982565514915 99.1095614713112
"203" 40.4 108.286486624569 98.9752757460397
"204" 40.6 108.120666297362 99.0359687832675
"205" 40.8 108.167136870971 99.022875036209
"206" 41 108.0502520985 98.9576606791808
"207" 41.2 108.091456777747 98.8783250654624
"208" 41.4 107.994866765585 99.022821055645
"209" 41.6 107.643131599592 99.0425018156264
"210" 41.8 107.432917166758 99.1336204248437
"211" 42 107.10484929061 99.277609317645
"212" 42.2 105.703542971573 99.379890097411
"213" 42.4 104.542991519705 99.7261918869078
"214" 42.6 102.242669768195 100.763145962172
"215" 42.8 98.2933595561603 102.214044037195
"216" 43 93.6433974945472 103.337626747844
"217" 43.2 88.9650466392773 105.106127700808
"218" 43.4 84.1948305957694 108.05731000405
"219" 43.6 80.0285858848615 111.324705532898
"220" 43.8 76.9567704840008 112.78426873756
"221" 44 71.6366585814497 114.006198236075
"222" 44.2 65.4152074495727 114.510553689132
"223" 44.4 58.6570628936239 114.523933789582
"224" 44.6 52.3879626581243 113.933637491998
"225" 44.8 45.6873088733853 113.284594021095
"226" 45 40.1359357949384 111.268423971411
"227" 45.2 34.9400786406943 107.314522860042
"228" 45.4 30.147577494725 102.947104045882
"229" 45.6 24.1447173745845 99.4542145686039
"230" 45.8 19.3538138945983 95.33539793385
"231" 46 17.07979717863 89.4494131645422
"232" 46.2 15.6218704859257 82.471465237088
"233" 46.4 14.6871182013612 75.9461839334548
"234" 46.6 15.4330493681853 70.14575641122
"235" 46.8 18.2106362367494 65.4093358358578
"236" 47 21.8718815410472 61.6998607736332
"237" 47.2 25.1657161775806 58.8973711066133
"238" 47.4 24.0207053304021 56.8673726368104
"239" 47.6 21.4184543951524 53.6438582264489
"240" 47.8 17.5276494005998 51.6759541502121
"241" 48 12.7333241373893 52.01120186337
"242" 48.2 11.3828708200669 52.7855366248396
"243" 48.4 8.88216370880124 52.0181506341518
"244" 48.6 7.4962901993434 50.6530330287419
"245" 48.8 7.75725112624949 49.1531422287613
"246" 49 8.11201086025677 45.7086047216646
"247" 49.2 8.72782874711035 41.0516667650557
"248" 49.4 9.61248613874304 36.3490734117739
"249" 49.6 11.9002671653007 33.5304782633988
"250" 49.8 16.1724972292719 30.2819279228988
"251" 50 19.9324061960048 28.44328762837
"252" 50.2 24.9666885129353 25.6923706120887
"253" 50.4 30.0931523869878 23.2365662097571
"254" 50.6 34.1677588503103 20.2438653726887
"255" 50.8 37.4987851071643 16.3222370518756
"256" 51 42.3098878740437 13.71652608477
"257" 51.2 48.0786369645104 10.9917904358523
"258" 51.4 52.2949183899581 8.41635117093819
"259" 51.6 58.1405236132859 7.09544916408951
"260" 51.8 64.0082509302308 6.67915847548364
"261" 52 70.6093644308049 7.65284543627111
"262" 52.2 76.4716629018558 9.29942412446091
"263" 52.4 81.2648149017942 10.7683793241442
"264" 52.6 84.8112155356827 11.0932911915402
"265" 52.8 88.0789128879419 12.1194059792858
"266" 53 92.1742282801189 13.5490163550721
"267" 53.2 94.5190802885142 15.818900297137
"268" 53.4 97.178834847075 19.8142086962229
"269" 53.6 99.2096471722221 23.7521860986053
"270" 53.8 101.967645006068 26.9531623384912
"271" 54 105.235083801602 29.766702387302
"272" 54.2 109.162264862007 31.6204200469458
"273" 54.4 112.449339663195 33.57090140112
"274" 54.6 114.02228048401 36.4668016244427
"275" 54.8 117.387384120116 40.4678781044256
"276" 55 121.382699881914 43.8008697654735
"277" 55.2 123.917220571194 47.8140202259593
"278" 55.4 123.028108045355 50.5165957193164
"279" 55.6 121.366700920959 53.9427723360997
"280" 55.8 118.306803301101 55.9720012090064
"281" 56 115.956572574472 56.9899022262349
"282" 56.2 113.95259940056 60.3625948955922
"283" 56.4 113.912365851148 64.5646883938024
"284" 56.6 115.114327853534 68.0765117405486
"285" 56.8 117.401703813336 70.4679757046286
"286" 57 119.505242476733 71.7496045914993
"287" 57.2 121.661025750047 72.6994487635678
"288" 57.4 120.583514087514 73.1699014262726
"289" 57.6 120.517516218472 73.1689568632349
"290" 57.8 120.493983094019 73.2466453726064
"291" 58 120.476992089063 73.487047341581
"292" 58.2 120.061978675516 72.9276513344728
"293" 58.4 120.089939532118 72.6946324716911
"294" 58.6 119.281404615256 72.3391734694241
"295" 58.8 118.115407712189 72.2740122885008
"296" 59 115.579182040993 71.6418040309214
"297" 59.2 111.905824578337 70.8104438974241
"298" 59.4 107.687875577178 70.16486553087
"299" 59.6 104.273434651554 67.9802283384511
"300" 59.8 102.86697248806 64.8957027236755
"301" 60 102.460979398538 61.8993026858973
"302" 60.2 100.750002962608 59.5756587770727
"303" 60.4 99.4385604583644 57.10696710337
"304" 60.6 99.0721783488239 53.3540048658024
"305" 60.8 99.1789664612823 49.607381765342
"306" 61 100.127386985385 46.6570765633046
"307" 61.2 101.725008946892 44.4856831066609
"308" 61.4 103.729059941983 41.9042147612154
"309" 61.6 105.933845108996 38.40550867257
"310" 61.8 106.99894388399 34.4233907680302
"311" 62 109.04325033931 30.8279078668943
"312" 62.2 110.552494635747 30.2861736010884
"313" 62.4 111.282327458271 28.6753719858354
"314" 62.6 109.783403474521 27.4670462876542
"315" 62.8 106.521574766906 24.8321539919469
"316" 63 102.117372953977 22.9267357132488
"317" 63.2 96.5774388813407 21.6334922621882
"318" 63.4 90.7733919352809 21.5752452129877
"319" 63.6 85.2655308085903 20.27095412472
"320" 63.8 80.9174312013104 18.2683183854
"321" 64 77.2679006154226 14.6080250137476
"322" 64.2 74.710786242465 10.2587604342875
"323" 64.4 76.0195106214134 6.66939795982361
"324" 64.6 76.0886226131389 6.01100107542715
"325" 64.8 74.4524397700315 6.44697599022577
"326" 65 71.5344797990073 8.01776195803668
"327" 65.2 67.8891801441437 11.08583727962
"328" 65.4 63.5098296267103 15.0843367544542
"329" 65.6 59.2909567560104 20.3325279547033
"330" 65.8 55.4737578994126 26.0966298289268
"331" 66 53.9362674933452 32.804314624463
"332" 66.2 53.441968842177 39.3821970102367
"333" 66.4 54.3244566762664 46.2238684836557
"334" 66.6 56.5132153839353 52.5566079867137
"335" 66.8 58.9226001704318 58.1618381320242
"336" 67 63.308222697519 62.8120086220656
"337" 67.2 65.7175907529364 68.056215719057
"338" 67.4 67.3693554224285 73.7504312542882
"339" 67.6 71.2898460657764 77.3777484902852
"340" 67.8 74.8330576106464 81.1917673616897
"341" 68 80.0582618454028 86.4236753171095
"342" 68.2 85.591110034251 88.2246030170395
"343" 68.4 91.6653940493451 89.5082796044048
"344" 68.6 96.6553775953192 90.1043017957505
"345" 68.8 102.739742774827 89.4262103713022
"346" 69 109.10274090858 88.0559865110048
"347" 69.2 112.293577993655 84.3385608298873
"348" 69.4 113.470833058047 80.5106099589226
"349" 69.6 114.086996576256 75.2726815670457
"350" 69.8 113.372110567797 70.7246105400868
"351" 70 114.068360814337 64.4202921281222
"352" 70.2 114.468960056485 60.4402520722874
"353" 70.4 114.778982497674 54.5231825009973
"354" 70.6 116.436284358124 48.5614138911576
"355" 70.8 119.868823447547 45.2056732862647
"356" 71 121.292451324731 44.7933185990805
"357" 71.2 120.720487749284 45.13191878937
"358" 71.4 119.502451350088 44.5055643119533
"359" 71.6 119.250587428473 44.5638098268024
"360" 71.8 118.571656517319 44.4639304329091
"361" 72 117.028150251669 43.9363738676777
"362" 72.2 115.211193132731 42.9159314053963
"363" 72.4 111.977315331479 41.0493536005943
"364" 72.6 107.264769169952 38.869175236153
"365" 72.8 102.104100366653 36.3999610673986
"366" 73 97.1365561148296 33.2658904528604
"367" 73.2 93.3514323260246 28.7409739140741
"368" 73.4 90.3418300575348 23.3280232866863
"369" 73.6 87.6475105009164 17.4140442263397
"370" 73.8 87.2572995999289 12.2090726459886
"371" 74 88.3731151715528 10.1680204721882
"372" 74.2 89.345582724689 8.89509111909815
"373" 74.4 88.5546363135291 9.60089944015125
"374" 74.6 88.0595682262554 9.84094463135902
"375" 74.8 87.0684997552083 10.411818331421
"376" 75 84.6390345219353 10.5523743560575
"377" 75.2 81.0974684504156 11.1820533732963
"378" 75.4 76.6111402441004 11.90880336588
"379" 75.6 72.3656618688103 10.9982538145575
"380" 75.8 67.9643512523504 9.57366894465
"381" 76 62.7108382311038 8.42163827914174
"382" 76.2 57.4464574882162 7.51168252782882
"383" 76.4 52.3847043460515 8.55931191099353
"384" 76.6 47.7333314794061 11.5567889873062
"385" 76.8 42.5499231996329 15.2436118615313
"386" 77 37.4397401601364 17.3738454195222
"387" 77.2 31.519210874584 18.2705310203068
"388" 77.4 27.5457702262897 17.7014670361123
"389" 77.6 27.9835626941228 18.5622803426825
"390" 77.8 28.2908440115362 21.7407125425313
"391" 78 28.711518861377 27.3137263335033
"392" 78.2 29.1943894512678 33.1866861230509
"393" 78.4 29.8458337306093 39.2218817842154
"394" 78.6 29.5188340403381 45.0717604497311
"395" 78.8 29.7643252720941 50.4686999528835
"396" 79 32.3405918247324 56.0609327249755
"397" 79.2 35.8082692065924 61.7976843371136
"398" 79.4 39.5538304754898 67.0143106757546
"399" 79.6 44.7240298640321 70.7547557461526
"400" 79.8 51.5067444585847 73.0684370741488
"401" 80 57.8105991929257 75.2230658348059
"402" 80.2 64.3722381446466 77.6580079352195
"403" 80.4 70.4030144243017 79.6502371640338
"404" 80.6 75.9301384775451 80.1265326875439
"405" 80.8 80.8017550943973 80.0932994359787
"406" 81 84.9297395953799 81.8280751676831
"407" 81.2 88.8828399015155 84.0197939061649
"408" 81.4 94.2652775718866 84.493466434531
"409" 81.6 99.4364351351379 85.4126251412493
"410" 81.8 104.766509640094 86.9068645035051
"411" 82 111.100342611495 87.1619245879753
"412" 82.2 113.571708629721 84.8037577892418
"413" 82.4 114.117462570028 81.3739158007803
"414" 82.6 114.717521672222 76.1292783632196
"415" 82.8 115.017395460883 69.70624665927
"416" 83 114.834266663056 63.51489189267
"417" 83.2 113.617768220346 57.3549306797807
"418" 83.4 111.740475052758 51.1395578091595
"419" 83.6 111.45041504031 44.67329991777
"420" 83.8 111.564925911714 37.9806982434277
"421" 84 112.478863116899 33.3292272408406
"422" 84.2 113.589575574195 33.1593203625046
"423" 84.4 113.316470902965 33.1378208856878
"424" 84.6 112.252367903259 32.9493625094112
"425" 84.8 111.83302753489 33.43713756357
"426" 85 110.402210748961 34.3010139915209
"427" 85.2 108.033433568457 34.0111605303112
"428" 85.4 103.22424640684 33.28426460637
"429" 85.6 97.4412539654316 32.7824089387943
"430" 85.8 91.9591034415042 31.9505260512067
"431" 86 86.0081814302195 30.4043851601276
"432" 86.2 80.3994809018692 28.1847524801641
"433" 86.4 75.1049154799164 25.4244327664912
"434" 86.6 69.3921054734574 22.5232074230759
"435" 86.8 64.6485750332515 18.4690765483112
"436" 87 60.2315421645862 13.4942452906803
"437" 87.2 56.7046943942422 8.31646259094955
"438" 87.4 56.1296940056582 5.44310810760913
"439" 87.6 56.596621529277 5.01975340850334
"440" 87.8 57.8620228164806 3.91720689744447
"441" 88 58.0035414579167 4.03104846131681
"442" 88.2 57.7105367491359 4.53614948640488
"443" 88.4 57.9790589551126 5.10356288076561
"444" 88.6 58.7985070437234 5.49295798495696
"445" 88.8 58.7841852400104 6.74806711907001
"446" 89 58.268967532077 6.95189772867
"447" 89.2 58.4452817886853 7.86913547187
"448" 89.4 57.4562135174013 9.24586068301773
"449" 89.6 55.0202549802649 10.6225858941655
"450" 89.8 50.8001583715291 13.1161812424325
"451" 90 46.8493073515039 16.7846698978216
"452" 90.2 42.4971417462678 20.7007060283381
"453" 90.4 37.5251201438103 24.3388079702138
"454" 90.6 32.9315434855225 27.6017142781276
"455" 90.8 27.5649033798742 30.2512000831998
"456" 91 22.6453749075735 31.2486404920753
"457" 91.2 17.8320558156134 30.9795889637336
"458" 91.4 15.6333359048398 30.0544486968994
"459" 91.6 15.8904479239868 30.2830087554582
"460" 91.8 14.2884943817649 30.0183423389155
"461" 92 15.1116593442515 30.7401288725759
"462" 92.2 16.194424842945 31.1712369527642
"463" 92.4 17.5591142439041 32.695066750495
"464" 92.6 18.9000000020203 36.26146544784
"465" 92.8 21.2699501498711 40.5707326598279
"466" 93 24.4239247017649 45.4863060992427
"467" 93.2 28.3145478405103 50.3504456465155
"468" 93.4 32.1140006012577 54.8976846736595
"469" 93.6 35.0746131420998 60.1543688159753
"470" 93.8 38.7485326840669 65.6800382321439
"471" 94 42.6001229472926 70.7110819598036
"472" 94.2 48.0262563792431 74.8907595754036
"473" 94.4 54.9039074972573 76.9917253562727
"474" 94.6 62.0529777502094 78.2976367287003
"475" 94.8 68.8904211139799 79.3189646745091
"476" 95 75.8169116351407 79.1836875371111
"477" 95.2 81.8947762678818 78.9038754279503
"478" 95.4 87.4082568900776 80.8857405896804
"479" 95.6 92.0793986947463 83.6833427396777
"480" 95.8 96.4080311126549 87.2330027375801
"481" 96 100.49781565076 91.054318161595
"482" 96.2 105.398393666541 95.3350059519085
"483" 96.4 106.929259242608 98.5932343589402
"484" 96.6 106.659706344565 102.200171032251
"485" 96.8 105.62254260631 104.046804602601
"486" 97 105.421324504369 104.99645497021
"487" 97.2 105.455050325598 104.888403118607
"488" 97.4 105.285429380449 104.243903348422
"489" 97.6 105.120177799145 103.98800731137
"490" 97.8 104.60899957431 104.18073176596
"491" 98 104.10222805831 104.246148050502
"492" 98.2 104.182244613468 103.951130062923
"493" 98.4 104.142590391443 104.221375321255
"494" 98.6 104.230042113231 104.045503777574
"495" 98.8 104.143691182347 104.106136414661
"496" 99 104.204684038719 104.024563888092
"497" 99.2 104.2489250761 104.021532082686
"498" 99.4 104.285714296862 103.767264032654
"499" 99.6 104.429882055724 103.655245055396
"500" 99.8 104.796421271343 103.514227485337
"501" 100 104.947903025635 103.37651548257
"502" 100.2 104.834115020467 103.567922532287
"503" 100.4 104.542319111679 103.632644735423
"504" 100.6 104.731538588425 104.39838348746
"505" 100.8 104.667555106621 104.116471981286
"506" 101 104.303637250567 104.128467507088
"507" 101.2 104.144459017977 103.850813631832
"508" 101.4 104.014776336523 104.096235953635
"509" 101.6 104.060706862672 103.92698659316
"510" 101.8 104.112057678233 103.833157548689
"511" 102 103.97553517931 103.84787376727
"512" 102.2 103.840104860379 103.385081639654
"513" 102.4 103.728537297562 103.133717256429
"514" 102.6 102.519605537032 103.207979312542
"515" 102.8 102.332786336478 102.761169713673
"516" 103 102.20183487331 101.996308824272
"517" 103.2 102.302351537641 100.797889816081
"518" 103.4 102.245177174021 99.4051710725016
"519" 103.6 102.122363885574 96.3374106805882
"520" 103.8 102.67693316956 92.6806799598528
"521" 104 103.563507903258 88.7738247448135
"522" 104.2 104.832896472543 84.4802318893614
"523" 104.4 107.034731335164 80.2696362147579
"524" 104.6 109.757928118285 77.1960416072162
"525" 104.8 113.455467560136 73.8886513687526
"526" 105 117.090432515793 69.7069055944304
"527" 105.2 120.905008845336 66.6504491778483
"528" 105.4 123.533327933965 66.0369574719629
"529" 105.6 123.102938902912 66.2393989180225
"530" 105.8 123.139795185921 66.2534147564939
"531" 106 122.648720132806 66.5747185382196
"532" 106.2 122.65006554391 66.3882086109518
"533" 106.4 122.379637911921 65.9828431508302
"534" 106.6 122.31546060098 65.7492939546021
"535" 106.8 121.990110819665 65.34936737907
"536" 107 121.858810926883 64.6023745200245
"537" 107.2 121.727511034101 63.5878539858791
"538" 107.4 121.434486611063 62.5499659039718
"539" 107.6 120.707964614673 62.0832298842019
"540" 107.8 119.581182814717 60.3989216389452
"541" 108 117.623609657779 57.8555485457063
"542" 108.2 115.760157286293 54.0473115088355
"543" 108.4 113.361080620905 49.6595750668024
"544" 108.6 112.010653275888 44.8934930763058
"545" 108.8 109.908607950337 40.3648759052539
"546" 109 107.58747744665 36.6409797750775
"547" 109.2 104.475135400273 33.5294382169738
"548" 109.4 100.93365169837 30.6316917599047
"549" 109.6 99.1260133109214 27.7143101009811
"550" 109.8 98.7772088038464 23.8321454227927
"551" 110 99.9099606922003 21.91816023855
"552" 110.2 99.8757536148703 22.33091722299
"553" 110.4 99.0924681514699 21.6195700795934
"554" 110.6 97.5633241605348 20.8867357558904
"555" 110.8 94.7028833653004 19.65946229592
"556" 111 90.6988667123398 17.1988821245171
"557" 111.2 85.8916642369996 14.8133524475933
"558" 111.4 81.3410605154666 11.2371178101825
"559" 111.6 77.4222750754959 7.04764032815351
"560" 111.8 75.3503970476045 4.00984267981118
"561" 112 74.631515281695 4.25677689187962
"562" 112.2 72.5151102649123 5.19200346653505
"563" 112.4 69.0722620287861 6.39420827558359
"564" 112.6 64.182336112994 7.9939297226455
"565" 112.8 58.6413280971379 9.20238094630103
"566" 113 53.4936396634162 8.69419981440529
"567" 113.2 47.8635470085717 7.88216441708591
"568" 113.4 42.316274019164 7.94836840700415
"569" 113.6 37.7421153940125 10.5932014645296
"570" 113.8 33.3675932987314 14.0383638894016
"571" 114 29.1317169100603 16.802648908245
"572" 114.2 23.6195090369396 18.5723895679655
"573" 114.4 21.8785495873103 18.140287283745
"574" 114.6 22.0165319307757 18.6780860224096
"575" 114.8 21.6800205398052 19.1553361393803
"576" 115 21.5282810394868 20.2226192926641
"577" 115.2 20.0785071975579 22.5188298728552
"578" 115.4 17.9632523459065 26.3020862727162
"579" 115.6 15.1283056323664 31.0447472193513
"580" 115.8 12.2417545433746 36.1032980373058
"581" 116 10.3626449725462 41.5913234127096
"582" 116.2 8.2827511547973 47.4117198467439
"583" 116.4 6.73062920841291 53.2067467850623
"584" 116.6 5.73066841476724 59.0486293758528
"585" 116.8 4.83939582803166 65.1714332813454
"586" 117 4.866272741929 70.5697197607429
"587" 117.2 5.19289307965712 75.9284225865958
"588" 117.4 7.45009990840872 80.4117393628618
"589" 117.6 10.6701280382411 84.6525180901316
"590" 117.8 14.5828937990421 89.1947522457359
"591" 118 17.2885288891136 93.5657054957061
"592" 118.2 20.7475838869689 97.3759411950773
"593" 118.4 23.9208387967904 101.462546058426
"594" 118.6 28.0570371980778 104.085774900277
"595" 118.8 33.1904137837389 107.530777430608
"596" 119 38.3875295445623 110.482098682189
"597" 119.2 45.0654757363944 111.153124275933
"598" 119.4 50.0682386891037 113.419384381601
"599" 119.6 52.0345448595299 118.380436940443
"600" 119.8 51.5951906146669 117.83297991344
"601" 120 51.7280306673355 117.736938609126
"602" 120.2 52.1241568958957 116.975994325516
"603" 120.4 52.9711767737041 115.856726665638
"604" 120.6 54.2261024029555 115.361015619193
"605" 120.8 56.767819342695 115.117027934883
"606" 121 61.6126037636853 115.004414789595
"607" 121.2 67.8861636470246 114.743711800084
"608" 121.4 74.0240391695668 114.447392118088
"609" 121.6 80.2277723841732 113.317572663072
"610" 121.8 85.8137383485456 110.774153499681
"611" 122 91.6884732532425 108.324805821768
"612" 122.2 97.5318522760727 104.984187647222
"613" 122.4 102.217540602112 102.244497551568
"614" 122.6 106.68042814596 99.38907918227
"615" 122.8 108.460248362217 94.7281813657175
"616" 123 110.868927211054 89.1351582432418
"617" 123.2 114.075898720301 83.1693039212539
"618" 123.4 117.228047194707 77.2912492899993
"619" 123.6 120.955629500669 71.6952283609598
"620" 123.8 124.419765022152 67.8248364930279
"621" 124 123.126521263864 67.6192578060664
"622" 124.2 122.009649858204 67.1496832002549
"623" 124.4 120.849657009364 65.4116872107214
"624" 124.6 118.741923629073 61.3947853546595
"625" 124.8 116.561896831238 55.83302579337
"626" 125 115.467912913863 49.9259610875279
"627" 125.2 114.970511152526 43.7811017106631
"628" 125.4 114.855132409941 37.8222167096613
"629" 125.6 115.895126685228 33.7085221252049
"630" 125.8 116.008990593114 33.6057264322578
"631" 126 115.001654830462 34.0409085359458
"632" 126.2 112.847523669283 34.2625112820306
"633" 126.4 109.408276357023 35.0930090009641
"634" 126.6 104.74076016847 36.54045859473
"635" 126.8 99.8149410329503 38.81444383308
"636" 127 94.802505811714 41.1417943560306
"637" 127.2 90.2042582751783 44.4612968544832
"638" 127.4 85.1950434977285 48.5472396286336
"639" 127.6 80.777402229784 52.64817251837
"640" 127.8 79.1663546237032 57.7064019876289
"641" 128 77.8234577352051 63.3056973196595
"642" 128.2 75.3715881327364 69.9604810337439
"643" 128.4 72.6801517144696 75.2837420955204
"644" 128.6 70.064429448991 81.1566238505549
"645" 128.8 66.5606793247137 86.1314181930507
"646" 129 62.0736977850872 90.9780132885022
"647" 129.2 57.3296199274914 94.947416911439
"648" 129.4 51.6133682886103 98.38903525392
"649" 129.6 45.4256252553351 101.243242852552
"650" 129.8 39.2520894698513 103.261234236157
"651" 130 32.7853489405139 103.588914193016
"652" 130.2 26.8728041704112 101.948630676454
"653" 130.4 22.6114835980541 100.617853482188
"654" 130.6 20.3677370052353 100.90506934117
"655" 130.8 18.9768739715039 102.129491319604
"656" 131 19.8863040650354 102.532529364695
"657" 131.2 20.1903669746354 102.24907742322
"658" 131.4 19.9729211593765 102.086570942891
"659" 131.6 20.0923876866546 101.820218655993
"660" 131.8 21.0298194156024 103.115413883105
"661" 132 21.1939821822935 102.52029845758
"662" 132.2 21.2193171491239 102.381545727234
"663" 132.4 21.2165792945354 102.33188360837
"664" 132.6 21.3141903990376 102.60141168718
"665" 132.8 21.3425412530796 102.707532969011
"666" 133 21.3761467912759 102.742619858318
"667" 133.2 21.3925294911465 102.67013699068
"668" 133.4 21.5092076349714 102.339440887328
"669" 133.6 21.538927499907 102.256945884252
"670" 133.8 21.4014078575281 101.793540667693
"671" 134 21.4913761490864 101.688798035082
"672" 134.2 21.3749453932853 101.596182501845
"673" 134.4 21.3581664396822 101.486449829915
"674" 134.6 21.6958761338685 100.986838597347
"675" 134.8 21.6588804825926 100.745621203015
"676" 135 22.2241677612224 99.805403202378
"677" 135.2 22.2576146812783 98.62216651365
"678" 135.4 21.9696100940916 97.7984440247372
"679" 135.6 21.1492670485288 95.2781026910675
"680" 135.8 19.8514635233104 91.2812593731649
"681" 136 17.8887456155765 87.5788213409507
"682" 136.2 15.2935363764294 83.7687388055129
"683" 136.4 13.3322669542946 79.1311052154645
"684" 136.6 11.1897247718383 74.17778065737
"685" 136.8 9.81998633479753 69.4217331000367
"686" 137 8.45769376103916 64.1956947656242
"687" 137.2 8.13915933432819 60.2895454831736
"688" 137.4 10.3992698007746 56.7338842911557
"689" 137.6 13.9254041080853 54.001735160245
"690" 137.8 17.7724008935668 50.4171419677803
"691" 138 21.0500005821688 46.3596374500691
"692" 138.2 22.2219228107683 41.4029616090709
"693" 138.4 21.6533178024215 36.7062125140644
"694" 138.6 19.2656657560529 32.8453224520334
"695" 138.8 19.0567536459467 30.3001535984003
"696" 139 20.6673656640704 27.45980493705
"697" 139.2 23.0325837326569 24.9708515625977
"698" 139.4 26.6204830584532 21.2806176099006
"699" 139.6 30.0189004653735 16.92685818597
"700" 139.8 34.3758018937209 13.1452639815489
"701" 140 37.9642746738272 9.13806690031383
"702" 140.2 39.4888597683103 7.24601200502218
"703" 140.4 39.5384352427016 7.44541151441348
"704" 140.6 39.5092941036329 7.11915389420872
"705" 140.8 39.9553199137194 7.30020486410863
"706" 141 41.6395486410908 7.76659873228464
"707" 141.2 45.5838557423706 8.10166813267121
"708" 141.4 50.5580635298289 8.64057770959222
"709" 141.6 55.7008559514585 8.48015547055518
"710" 141.8 60.0778922976172 8.35120644485863
"711" 142 64.4460233220577 7.44068889445421
"712" 142.2 69.042853178674 7.08353833070334
"713" 142.4 74.7926223321541 7.056997886745
"714" 142.6 79.8984969829699 9.49544352718915
"715" 142.8 84.7505646893529 12.0406156337636
"716" 143 88.8436544437478 14.9673772085262
"717" 143.2 92.7796854620804 18.53202423657
"718" 143.4 97.5322973330246 21.5302061114516
"719" 143.6 102.992705572522 21.7338633957033
"720" 143.8 105.582341981243 20.624472838245
"721" 144 105.780595108825 22.6096454909938
"722" 144.2 106.22686763914 26.61900367245
"723" 144.4 106.98449105556 32.1257742275887
"724" 144.6 108.563353070371 37.8743137505821
"725" 144.8 111.9777313475 43.0178648316943
"726" 145 116.004861613592 47.5850724401649
"727" 145.2 120.018854488468 50.2377414607647
"728" 145.4 124.096963192798 53.7391889223187
"729" 145.6 123.763245009565 54.5569252608107
"730" 145.8 123.70823137754 54.8014715467771
"731" 146 123.703426337882 54.8468587257182
"732" 146.2 123.476492939233 54.7648750026777
"733" 146.4 122.961528214585 54.4497284594143
"734" 146.6 122.864291684765 55.2389058915245
"735" 146.8 122.211247481192 54.91578805017
"736" 147 122.023614504712 55.0174758654504
"737" 147.2 121.986655559328 54.99222452877
"738" 147.4 121.893213301536 54.9556679520483
"739" 147.6 121.893363530247 55.2423802769154
"740" 147.8 121.767475859408 55.2885004369718
"741" 148 121.800071501165 55.2145851937882
"742" 148.2 121.578934839638 55.0825585489336
"743" 148.4 121.069071774916 55.4173186290542
"744" 148.6 120.564166088375 55.9241885660122
"745" 148.8 120.500395559148 56.115358732343
"746" 149 119.695632853087 56.6315140073164
"747" 149.2 119.322043653968 57.640010967291
"748" 149.4 118.715251444021 58.18981721687
"749" 149.6 118.005959394721 58.6748948695239
"750" 149.8 116.558138477889 60.9187336019753
"751" 150 114.986893852397 63.6414074434562
"752" 150.2 114.240992401442 66.939782530291
"753" 150.4 112.9273872876 71.5729059261332
"754" 150.6 111.760479191547 76.6250889634226
"755" 150.8 111.161775611632 82.0740012292657
"756" 151 111.068152043328 87.7716130152838
"757" 151.2 110.301209721947 92.0185959058213
"758" 151.4 107.526156796709 95.767847028031
"759" 151.6 104.846679603509 100.188293106585
"760" 151.8 100.89232024163 102.462489356118
"761" 152 96.1335708227463 103.974941246652
"762" 152.2 89.38456117347 107.135391724311
"763" 152.4 84.4493814622128 111.050613647053
"764" 152.6 78.9180259344028 113.751322224983
"765" 152.8 73.2807251419238 114.38401072432
"766" 153 66.5115238379445 114.23857409598
"767" 153.2 59.5031673283353 114.259159123245
"768" 153.4 52.9801310672623 115.074354167514
"769" 153.6 47.7752022840624 114.840723859701
"770" 153.8 44.7321493118064 111.360817255071
"771" 154 40.0309391358349 106.929558680444
"772" 154.2 35.4618361143818 102.729231969346
"773" 154.4 29.8591363182683 100.265743500555
"774" 154.6 23.7124290108354 98.49095055872
"775" 154.8 19.5253851298185 94.8688848029848
"776" 155 17.1948722167791 89.6651249737059
"777" 155.2 14.41924671963 83.9610233896569
"778" 155.4 12.2309367305466 77.6384873656377
"779" 155.6 9.93696045512027 71.0697849985931
"780" 155.8 8.21875372421944 64.7653547801799
"781" 156 8.63162805254763 59.4475643576751
"782" 156.2 10.7815528010539 53.5235988544726
"783" 156.4 14.1269458063893 48.0988610508174
"784" 156.6 16.3214977111727 42.83882443137
"785" 156.8 17.3101534210162 37.4995115879876
"786" 157 15.6835263611063 32.5315992813802
"787" 157.2 14.3307253414316 30.9101012559155
"788" 157.4 15.6026806842691 30.9832901990298
"789" 157.6 18.6516074339574 30.0544486968994
"790" 157.8 22.9594824485657 27.6125152634445
"791" 158 27.7190913092104 24.09914776127
"792" 158.2 32.3100711301418 19.8864099304149
"793" 158.4 36.5967671511379 15.4798365738528
"794" 158.6 40.4865661904353 10.9830533784723
"795" 158.8 44.9178842499029 8.78684504518482
"796" 159 50.564798401828 9.40011317559353
"797" 159.2 56.6984668901476 10.6599557370328
"798" 159.4 62.7116644890104 9.97538510440334
"799" 159.6 68.7625931736134 8.66245346946092
"800" 159.8 74.1037298025916 8.9599477185575
"801" 160 77.6888062203426 10.6738610979184
"802" 160.2 80.3317998320552 13.6213704685537
"803" 160.4 84.5167758937004 16.37269371612
"804" 160.6 89.8331056117891 16.8422901670934
"805" 160.8 93.3179766307043 14.42993321837
"806" 161 92.8487657339392 13.9308634268236
"807" 161.2 93.375564302977 15.32169213537
"808" 161.4 94.4927651450679 17.0666056872488
"809" 161.6 95.9107416004666 19.764562453995
"810" 161.8 98.1595402027166 23.4311247868388
"811" 162 100.838926629522 27.6673415577336
"812" 162.2 104.560558179399 31.5419625206347
"813" 162.4 110.161558636637 33.9347096406104
"814" 162.6 115.059242502735 34.0640711052185
"815" 162.8 117.986062115647 33.4055340195335
"816" 163 116.634166668927 32.9913771650055
"817" 163.2 116.369353241485 33.4139962443608
"818" 163.4 115.630084831471 33.5979426081719
"819" 163.6 115.003574419538 33.9513466014245
"820" 163.8 114.737258599273 33.8467217130492
"821" 164 114.429507595082 33.8011207949986
"822" 164.2 114.367971053853 33.7101249871414
"823" 164.4 113.567293144767 33.7109731034088
"824" 164.6 112.762854864514 33.3547642710982
"825" 164.8 111.385258702539 32.3342683723414
"826" 165 110.270361367339 31.3842721383129
"827" 165.2 108.817461050003 28.6791559699245
"828" 165.4 107.35359382433 25.8903596962512
"829" 165.6 106.451476014625 22.1281785630843
"830" 165.8 105.4211009287 19.57920399339
"831" 166 102.859663283503 17.4861674188027
"832" 166.2 99.0698407203392 14.9983070336008
"833" 166.4 94.3857623084688 13.202661045469
"834" 166.6 89.682509972943 10.9967913819312
"835" 166.8 84.4187616754922 9.11798399849122
"836" 167 79.8878978059414 6.23836691144767
"837" 167.2 75.9654451134738 3.56223388921616
"838" 167.4 75.1029589756661 2.69864867426424
"839" 167.6 73.5363040707703 3.99380600685
"840" 167.8 70.7708220978692 5.90202021378176
"841" 168 66.3929975730961 8.39171139699245
"842" 168.2 61.2261230929061 10.0646513465509
"843" 168.4 56.6611360591508 10.6826484075721
"844" 168.6 51.826797061695 9.60155565991945
"845" 168.8 47.408637878822 7.26475401317232
"846" 169 44.6598061630511 6.05023037925889
"847" 169.2 43.1661205812853 7.0808842863075
"848" 169.4 40.2856511278043 8.50687356139411
"849" 169.6 36.0103139818538 11.1633815332722
"850" 169.8 31.3991860418472 13.9377895754542
"851" 170 26.0528840335371 17.1459235576277
"852" 170.2 20.9461884001065 20.4681676605253
"853" 170.4 16.1997275991927 23.4411945435171
"854" 170.6 14.008972680195 27.6911722780431
"855" 170.8 11.0639046660048 32.5977517893144
"856" 171 6.77675841051035 37.6193048926843
"857" 171.2 5.94340080642144 40.0467697269533
"858" 171.4 6.83078216646128 43.2570617671059
"859" 171.6 7.71024948179706 48.5275924404497
"860" 171.8 8.385207135206 54.450522528257
"861" 172 8.24639580691035 60.64852394517
"862" 172.2 6.96958926702221 66.6636861509293
"863" 172.4 5.02106734020292 71.6730646437419
"864" 172.6 4.50906058126902 73.7166349600312
"865" 172.8 5.85661211245085 76.7203990570808
"866" 173 7.69621640285954 80.4712595716077
"867" 173.2 10.632576999826 85.5268062495028
"868" 173.4 12.2066298002372 90.7638750787847
"869" 173.6 13.0215655917649 95.7126530166593
"870" 173.8 14.372515739671 95.8681977814028
"871" 174 17.5740817715299 96.8601503232237
"872" 174.2 22.2198029871974 99.1460029613458
"873" 174.4 26.9493548175299 102.403348608687
"874" 174.6 29.8895937122384 106.378940361978
"875" 174.8 31.7626212353744 109.968397397034
"876" 175 33.8056366843497 111.697859995354
"877" 175.2 34.9852295695722 114.749778187275
"878" 175.4 34.6979525792347 115.202972995034
"879" 175.6 34.5384912913185 114.485492548608
"880" 175.8 35.0645068844822 113.850104530737
"881" 176 36.1130432129088 112.745099938378
"882" 176.2 38.9075630293692 111.49355565121
"883" 176.4 43.4927916167069 110.419214476336
"884" 176.6 48.71614701447 109.78176392458
"885" 176.8 53.8383860143923 110.5916178396
"886" 177 58.5825739735072 112.838388553992
"887" 177.2 63.077124716895 116.209024293685
"888" 177.4 66.3637114239009 118.81186926348
"889" 177.6 66.4894067211765 119.428777850606
"890" 177.8 66.1314452009445 119.396482814516
"891" 178 65.8224381789933 119.906059338516
"892" 178.2 65.2919761246437 120.513312663396
"893" 178.4 64.4884465136887 120.287569910127
"894" 178.6 63.4809310857153 120.342886906031
"895" 178.8 63.3514635279603 120.074701203395
"896" 179 63.2517594261255 119.956165781925
"897" 179.2 63.2001589995153 119.68567920746
"898" 179.4 63.2404980408362 119.120453268689
"899" 179.6 63.2281975874907 119.334823240116
"900" 179.8 63.1864611355484 119.011415188584
"901" 180 63.3925650549848 118.89312063837
"902" 180.2 63.8076617389825 118.8085392891
"903" 180.4 64.2060371617865 118.307714274489
"904" 180.6 65.0931816071884 117.336426501029
"905" 180.8 66.073248878477 116.151113628275
"906" 181 67.8919493874005 114.914664580091
"907" 181.2 69.2914964224868 113.173231210362
"908" 181.4 71.9276051346408 111.145830095523
"909" 181.6 74.7474879940103 109.634752167945
"910" 181.8 77.5893476739658 108.336536388025
"911" 182 79.8778998864386 107.587708141165
"912" 182.2 82.3047182263603 107.704731083295
"913" 182.4 84.9035451711699 107.838258030932
"914" 182.6 87.7965404164343 109.164841543825
"915" 182.8 89.1565552033749 110.016626349338
"916" 183 89.1749461051652 110.614556867418
"917" 183.2 89.8570043463591 111.336473648321
"918" 183.4 90.7538663268703 111.63165517137
"919" 183.6 91.2594028534616 110.873713618866
"920" 183.8 91.7065541911087 109.743224523605
"921" 184 92.2342726179853 108.56145661427
"922" 184.2 93.7735910978353 106.84800555232
"923" 184.4 96.2579160207305 103.766405755765
"924" 184.6 99.4231087036465 99.9060424247902
"925" 184.8 102.644709111206 95.8757706043004
"926" 185 105.088547827054 91.7044756884196
"927" 185.2 108.396174312682 87.6204935880146
"928" 185.4 110.111579481148 82.7028581805051
"929" 185.6 111.251815392148 77.6897269714241
"930" 185.8 112.771326013536 73.5629655034135
"931" 186 113.450767744521 68.6098390052232
"932" 186.2 112.901407069612 63.2819769625964
"933" 186.4 110.560045640671 58.41275694612
"934" 186.6 107.592950277073 54.1903119988963
"935" 186.8 104.176225669054 50.9458261660691
"936" 187 100.663759641338 48.0215034242952
"937" 187.2 96.7459788021922 45.8893348045882
"938" 187.4 92.5281026412046 44.6468411367162
"939" 187.6 88.0486095885876 43.6750849150631
"940" 187.8 83.7856172120048 42.1416954367311
"941" 188 78.9579966746404 39.8481544434282
"942" 188.2 74.7024416370325 37.23348266737
"943" 188.4 71.0426262323961 33.6846461609414
"944" 188.6 67.2090180533584 31.0095444018796
"945" 188.8 64.5197528621675 27.1147488336557
"946" 189 63.3647086925831 23.4324518090367
"947" 189.2 62.753895448677 19.04160076057
"948" 189.4 60.8492791677103 14.7951297272367
"949" 189.6 59.0888240263331 10.3706929533246
"950" 189.8 59.4474077298452 7.92246324763744
"951" 190 59.7309859409083 8.09568689040093
"952" 190.2 60.6865063601256 7.64065686735913
"953" 190.4 62.8192186565018 6.81610100605085
"954" 190.6 65.5952711986134 5.66676117685485
"955" 190.8 65.755274593928 5.54606602422294
"956" 191 64.5622948009186 5.86563292712258
"957" 191.2 62.956604055077 5.44440051183667
"958" 191.4 60.3305344785301 4.19220486668869
"959" 191.6 56.4243636674788 3.46196903469631
"960" 191.8 51.7546583906256 4.2467110512613
"961" 192 46.5618173924828 5.38055701630104
"962" 192.2 40.7635137338591 7.59415057934561
"963" 192.4 35.3406896978265 10.0204524905313
"964" 192.6 30.1080178045521 11.9450476961173
"965" 192.8 25.484125500892 14.6782217798088
"966" 193 21.2605986060654 17.731781103472
"967" 193.2 17.4660176015675 20.5594108356271
"968" 193.4 18.0896406747166 21.8426792159325
"969" 193.6 17.6790532745751 26.2925749461935
"970" 193.8 16.0342070790404 31.40392723281
"971" 194 12.8488025749467 36.5988282692973
"972" 194.2 9.34697133839731 41.3267114851526
"973" 194.4 6.14023591153448 45.4350289631286
"974" 194.6 5.19585161603209 49.7214308305265
"975" 194.8 6.06792799518215 54.4480229332674
"976" 195 6.02512207350503 60.5815574727682
"977" 195.2 5.17782930682317 67.2592993892162
"978" 195.4 5.24779166589572 73.0063760869554
"979" 195.6 6.20005242530235 77.72443326441
"980" 195.8 7.38019978712547 83.5075273100171
"981" 196 9.47500772618841 88.9275352880286
"982" 196.2 12.3725294901823 93.464232937722
"983" 196.4 15.649483036477 98.6253210349891
"984" 196.6 19.1262216096647 103.139381840299
"985" 196.8 21.2390997019639 107.340378853118
"986" 197 21.5687459066307 106.33186026844
"987" 197.2 23.3735255595104 106.827916477816
"988" 197.4 27.3293361294836 107.256118168047
"989" 197.6 32.8085976443984 108.396863397018
"990" 197.8 39.0544841831675 109.235789077437
"991" 198 45.2158073664968 109.643011194234
"992" 198.2 49.38648132363 111.550206464665
"993" 198.4 53.0283823617694 114.648389962018
"994" 198.6 57.163989561822 117.939145982975
"995" 198.8 58.4104412469603 119.889979713445
"996" 199 57.9690612129954 119.341507855354
"997" 199.2 57.7627993155008 118.180320143489
"998" 199.4 58.2372215003276 117.021744782991
"999" 199.6 59.6430295987051 114.893615420396
"1000" 199.8 63.2811037326586 112.105970819825
"1001" 200 67.727414095251 109.649488861912
"1002" 200.2 73.3319634883019 107.356394503912
"1003" 200.4 78.1913499428276 106.96968891193
"1004" 200.6 82.9347716592334 106.532623415191
"1005" 200.8 86.1944158489443 105.011710149763
"1006" 201 90.025982396784 103.226995002502
"1007" 201.2 91.4329401583104 101.90511326952
"1008" 201.4 92.0380078735345 101.31273056037
"1009" 201.6 93.0064870084112 100.41026625421
"1010" 201.8 94.5440765956669 98.6773337112483
"1011" 202 97.5603660943527 96.9662155484548
"1012" 202.2 101.204534518105 96.6644780369598
"1013" 202.4 104.721494113422 96.2982339901459
"1014" 202.6 107.638316806114 94.2491809754593
"1015" 202.8 109.403837764157 91.2387946628316
"1016" 203 110.334844999558 86.7492138855204
"1017" 203.2 110.556654366638 82.9888220087155
"1018" 203.4 111.909248710202 78.4954087728835
"1019" 203.6 114.014278828495 74.0570914806332
"1020" 203.8 115.900908482105 69.3956009706008
"1021" 204 116.528687940227 64.1348766635367
"1022" 204.2 117.561893552072 59.1499482133517
"1023" 204.4 117.937800872469 53.8328188767345
"1024" 204.6 116.99322849656 49.0422108658978
"1025" 204.8 114.215034649917 44.6985512544504
"1026" 205 110.961571761905 39.5686411252285
"1027" 205.2 107.679438759487 34.5844341198112
"1028" 205.4 105.8771952931 30.1541908077
"1029" 205.6 106.92241154485 26.43173429988
"1030" 205.8 108.087176242114 26.0582593614009
"1031" 206 109.194543777339 26.2157455902049
"1032" 206.2 111.274904721696 25.5108851083792
"1033" 206.4 112.05464261708 25.6148929314565
"1034" 206.6 110.921503021184 26.1044303301079
"1035" 206.8 109.89082569982 26.46995253918
"1036" 207 108.875215573479 26.3124531635384
"1037" 207.2 107.05273541564 25.1756938352978
"1038" 207.4 104.359340077457 22.3396099989877
"1039" 207.6 100.794414969964 18.4699668975086
"1040" 207.8 96.5194710924193 15.2687163581225
"1041" 208 92.2485255668728 13.1281244422137
"1042" 208.2 87.3632546165552 11.2424800631455
"1043" 208.4 82.6409561096866 7.94670714569674
"1044" 208.6 77.0206653775225 5.81345744891546
"1045" 208.8 71.2273075352212 5.24115852198386
"1046" 209 65.5565935208529 5.05155676602958
"1047" 209.2 59.0522332076025 6.53579128056101
"1048" 209.4 53.1241808706853 9.47603871516546
"1049" 209.6 47.0292704287931 12.1807678710597
"1050" 209.8 41.086094992846 13.2560872970129
"1051" 210 35.0146732044951 13.3900093881417
"1052" 210.2 29.9909372330657 14.0856980133274
"1053" 210.4 28.7426364106051 16.8142149543489
"1054" 210.6 27.6163002826402 21.5232909661123
"1055" 210.8 25.4055158639878 27.0830470683377
"1056" 211 22.6077075398529 32.6622017752104
"1057" 211.2 19.4872214961853 38.1313663022065
"1058" 211.4 16.8153191309918 43.6302463779364
"1059" 211.6 13.0648341671482 47.7142322555862
"1060" 211.8 8.8589931394868 50.6013021110423
"1061" 212 7.78902386725993 51.3367623463112
"1062" 212.2 8.44243636704719 52.1419484715016
"1063" 212.4 10.0245028217451 54.7130652156222
"1064" 212.6 11.7964636374156 58.8737225517121
"1065" 212.8 14.2379944230027 62.9115663543187
"1066" 213 16.6810261496464 68.0252706585831
"1067" 213.2 19.137657302603 72.7919810860042
"1068" 213.4 20.5136733614448 78.0831066228154
"1069" 213.6 21.3449363596578 84.3218082410649
"1070" 213.8 20.5894495434853 90.914184617495
"1071" 214 18.3615133843269 96.3696277087584
"1072" 214.2 19.5393664311396 98.7151331575408
"1073" 214.4 22.8589111510008 100.857751521084
"1074" 214.6 27.3409617934257 103.608764782932
"1075" 214.8 32.6198579496249 106.456782285507
"1076" 215 38.2219309783103 109.159602391251
"1077" 215.2 43.4751245131663 111.98326297293
"1078" 215.4 48.952523195008 114.961678502626
"1079" 215.6 54.8959498827982 116.627990845711
"1080" 215.8 60.1878197333184 117.85444752191
"1081" 216 65.1853429514854 116.54269892142
"1082" 216.2 70.7300243155668 115.077829740729
"1083" 216.4 76.705412207671 113.940412742198
"1084" 216.6 81.5425192076161 111.318960486188
"1085" 216.8 86.6218592916693 108.975977517447
"1086" 217 90.7927487077882 105.496444012945
"1087" 217.2 95.9633027625517 102.38350019593
"1088" 217.4 100.998833682806 101.565181315379
"1089" 217.6 103.594364362319 100.347390550465
"1090" 217.8 103.954783759474 96.6968897621545
"1091" 218 103.84767998032 92.2034658171223
"1092" 218.2 103.457140463402 87.1123755911039
"1093" 218.4 102.913618502601 82.9332318424609
"1094" 218.6 103.155365488942 78.5561157912121
"1095" 218.8 102.626831894683 73.8199189621064
"1096" 219 104.10222805831 68.9900085449811
"1097" 219.2 106.308702269567 65.0933389972107
"1098" 219.4 108.54332708704 60.8978032717754
"1099" 219.6 110.852828274762 56.7123835117771
"1100" 219.8 112.986566198185 52.8881739615932
"1101" 220 116.390335644102 49.4289782167526
"1102" 220.2 118.873932923337 46.7054084614511
"1103" 220.4 117.743595866274 44.8122753334064
"1104" 220.6 115.698081747147 42.1613192801427
"1105" 220.8 113.494555914945 37.6168900039373
"1106" 221 111.173994213401 32.2882741276427
"1107" 221.2 108.297998109899 27.5290473941347
"1108" 221.4 104.637440832861 23.8544990321455
"1109" 221.6 100.591204609588 20.1651917694294
"1110" 221.8 96.355331133575 17.2363509865759
"1111" 222 93.7506745917809 15.1231071664582
"1112" 222.2 93.2660277513416 12.8653740470262
"1113" 222.4 94.612264616584 12.3366464974121
"1114" 222.6 95.1801759299701 13.0995182214319
"1115" 222.8 95.718140477428 13.7592405875171
"1116" 223 95.7682121115916 14.286614820995
"1117" 223.2 95.9248926305777 14.8222062356076
"1118" 223.4 96.909342024762 15.9997576713377
"1119" 223.6 100.423214455504 18.0192319383894
"1120" 223.8 104.489686863019 20.5869039379622
"1121" 224 109.238934390043 22.7458689182017
"1122" 224.2 113.630024570291 23.536758330535
"1123" 224.4 112.911109409957 23.4711696331641
"1124" 224.6 112.859710055166 23.2647818702978
"1125" 224.8 112.820766588678 22.891243408972
"1126" 225 113.030490380291 22.5182587054455
"1127" 225.2 112.960694508786 22.3334146524888
"1128" 225.4 112.86304064116 21.79204004886
"1129" 225.6 112.768738111414 21.1049049502002
"1130" 225.8 112.076639842225 21.1199450120271
"1131" 226 111.650016085527 20.6938786030115
"1132" 226.2 111.29789157433 20.4904307125448
"1133" 226.4 110.972328704461 20.2684302787285
"1134" 226.6 110.807652085384 19.7921742553241
"1135" 226.8 109.920065412786 19.6051621242413
"1136" 227 110.08846659106 19.92698997102
"1137" 227.2 109.86675405281 20.7022207270171
"1138" 227.4 109.434846510765 21.1123344535518
"1139" 227.6 109.319345198263 21.2635466982379
"1140" 227.8 109.371161320252 21.6426891646935
"1141" 228 109.593459413825 21.8260724809986
"1142" 228.2 109.889111619693 22.0960623956053
"1143" 228.4 110.48754915991 22.41117552552
"1144" 228.6 111.770222307689 23.2844437409817
"1145" 228.8 112.986566198185 23.9759184383988
"1146" 229 113.338856066914 24.4363816589926
"1147" 229.2 114.262293104783 25.48137408262
"1148" 229.4 114.795594326214 26.4086563630719
"1149" 229.6 115.262718944765 27.6314395753609
"1150" 229.8 115.508074128283 28.3053747159113
"1151" 230 115.766109166246 30.3390057979296
"1152" 230.2 116.167109563081 32.1271986459113
"1153" 230.4 116.14692006484 34.52635738362
"1154" 230.6 116.694552994432 35.9774003476971
"1155" 230.8 117.767462757116 37.8633758706478
"1156" 231 119.068260260182 41.0856941882507
"1157" 231.2 120.220253089319 44.1071288329187
"1158" 231.4 121.07795266839 46.9785699980249
"1159" 231.6 121.870078080154 50.4691789907439
"1160" 231.8 123.63827000011 53.303975349257
"1161" 232 124.481053064763 54.8559681973526
"1162" 232.2 124.187656393592 55.5481261913155
"1163" 232.4 123.800667235919 56.5661211108518
"1164" 232.6 123.406917786284 57.4880417213178
"1165" 232.8 122.998527019956 58.1227380062992
"1166" 233 122.72608127131 59.3690437599091
"1167" 233.2 122.34600263431 61.1485166905076
"1168" 233.4 121.416167397364 62.3096524176021
"1169" 233.6 119.665621985554 64.6664240594048
"1170" 233.8 117.78505899031 67.7936730316917
"1171" 234 115.482040130522 71.1883370239886
"1172" 234.2 112.793583792894 75.2499206448125
"1173" 234.4 109.721494113957 79.4822086981459
"1174" 234.6 107.457965084131 84.0785911973957
"1175" 234.8 106.291073780319 88.41407479662
"1176" 235 104.888373615182 92.4376061007034
"1177" 235.2 102.254715379328 94.5630571674743
"1178" 235.4 98.4175736614408 96.6833386173352
"1179" 235.6 93.9604630943603 98.500505118545
"1180" 235.8 89.3685914828397 100.137278830639
"1181" 236 84.5466776554962 102.100770361866
"1182" 236.2 80.5278505983853 103.787361555045
"1183" 236.4 77.4213359700624 106.018943498965
"1184" 236.6 74.948908198251 110.073776094819
"1185" 236.8 73.9060618732372 112.983275829541
"1186" 237 73.1305308614509 112.715031706899
"1187" 237.2 70.197264516695 112.235960664575
"1188" 237.4 65.1489586729994 111.911065828437
"1189" 237.6 59.6131973395538 111.874257907796
"1190" 237.8 54.0961192496239 112.000882229014
"1191" 238 48.399592257977 112.634475638473
"1192" 238.2 43.6793877915053 112.182256923997
"1193" 238.4 41.7439930145103 110.768559933845
"1194" 238.6 38.5896493344323 107.412112978736
"1195" 238.8 34.3593432039201 103.767397962565
"1196" 239 30.1135867223103 102.124030026212
"1197" 239.2 25.4387259518145 101.447618463782
"1198" 239.4 23.4677850614864 99.404876054514
"1199" 239.6 22.6102009635353 95.850707193745
"1200" 239.8 22.1566297200307 90.7832817498361
"1201" 240 20.4032581285417 85.1726311535105
"1202" 240.2 18.0369638155985 80.1631455918107
"1203" 240.4 16.5302254060541 74.8726577355518
"1204" 240.6 14.8450513692781 69.6347415663861
"1205" 240.8 12.8358453486853 64.237853586095
"1206" 241 11.2221494114224 59.3879809834304
"1207" 241.2 12.8010048069603 56.364896290295
"1208" 241.4 15.0655308010862 54.0637848878441
"1209" 241.6 17.2993535793866 51.3116137541497
"1210" 241.8 20.4883214775693 48.8889082062718
"1211" 242 22.712519234293 47.9168652705352
"1212" 242.2 26.164794652544 46.2677505741737
"1213" 242.4 29.7346598387558 43.3947260939155
"1214" 242.6 33.2212885189574 40.80051833537
"1215" 242.8 35.5290609073205 39.6526712162578
"1216" 243 37.6302334664972 39.789764900403
"1217" 243.2 40.4662048348818 39.855461873768
"1218" 243.4 44.3789436752794 39.4110029683803
"1219" 243.6 47.0659113059233 37.7841540723377
"1220" 243.8 49.311780986777 34.81299417837
"1221" 244 51.7562254314828 32.0981813177493
"1222" 244.2 53.8566675845741 29.5716356457986
"1223" 244.4 56.5670598575104 26.65976979437
"1224" 244.6 60.7126125939806 23.5996001369445
"1225" 244.8 64.9272542002497 20.9540568968549
"1226" 245 69.9061145351469 20.2496401066489
"1227" 245.2 74.7270415194787 19.5748902515284
"1228" 245.4 80.0238420653848 18.9280302480402
"1229" 245.6 86.0446920144403 17.14088032605
"1230" 245.8 89.8243245128255 13.1289689108852
"1231" 246 89.826921603928 11.7209344915171
"1232" 246.2 89.0244276607252 10.9753838575296
"1233" 246.4 87.8732789451168 9.12458408543452
"1234" 246.6 87.5212975191854 8.95596665196375
"1235" 246.8 88.0661442887146 9.73532396534872
"1236" 247 89.6934469296404 10.51765945536
"1237" 247.2 92.7583425847719 10.6914054509469
"1238" 247.4 96.1900141246084 11.7056587246777
"1239" 247.6 99.7946701723104 13.98405375987
"1240" 247.8 102.701153867016 16.3296045247524
"1241" 248 106.172365100611 19.4180937069428
"1242" 248.2 110.914122853475 21.6072938221855
"1243" 248.4 113.537772473932 22.2640538567583
"1244" 248.6 112.43472125408 22.5941820944758
"1245" 248.8 112.139773352516 22.8754147264288
"1246" 249 112.191448860876 23.643172918804
"1247" 249.2 112.420102844964 24.5785906735142
"1248" 249.4 112.646544868516 26.6897448840171
"1249" 249.6 113.427325706687 29.5835281672215
"1250" 249.8 114.375315064147 32.5419488045815
"1251" 250 116.341457561705 35.3669833351957
"1252" 250.2 118.342972585907 38.5331365542691
"1253" 250.4 119.777903735662 43.2037914012619
"1254" 250.6 121.438401061474 47.8203742435769
"1255" 250.8 122.712975111414 51.4675803560855
"1256" 251 123.417431205853 53.2829467228355
"1257" 251.2 123.822200911944 53.4887462934504
"1258" 251.4 124.646655622877 54.5241356509718
"1259" 251.6 124.739831242784 54.1467297961858
"1260" 251.8 124.972617500721 54.1029679964861
"1261" 252 124.986722903554 53.9885803315004
"1262" 252.2 125.048426163488 53.8735313207853
"1263" 252.4 125.399625871746 54.6472804202162
"1264" 252.6 125.746529200744 55.0991003130072
"1265" 252.8 125.245363564346 55.1565967792107
"1266" 253 124.952256145167 55.4371940291914
"1267" 253.2 124.902283732717 55.8939044046443
"1268" 253.4 124.75316733531 57.0298601293437
"1269" 253.6 124.409286663739 57.9009055269236
"1270" 253.8 124.448419599337 58.6184812522619
"1271" 254 124.066358570205 60.1677787245016
"1272" 254.2 124.05635650081 61.7836727019226
"1273" 254.4 123.5695891236 63.6442975099489
"1274" 254.6 123.181520327716 65.5556140842579
"1275" 254.8 122.5753604325 67.0382181950338
"1276" 255 121.969172532669 69.1865439351136
"1277" 255.2 121.115105764026 71.0957776899663
"1278" 255.4 119.678842112058 73.7623650128048
"1279" 255.6 117.148346059951 77.2809710278828
"1280" 255.8 114.829619933638 81.9894569832579
"1281" 256 112.728360602397 86.4940236874396
"1282" 256.2 110.907909635362 91.4511182144982
"1283" 256.4 107.116644834517 94.5685291942407
"1284" 256.6 102.682618106439 97.6411663746264
"1285" 256.8 97.74629118747 101.155361339723
"1286" 257 92.8298103626693 104.477984738293
"1287" 257.2 88.4216284227401 108.242550149147
"1288" 257.4 83.9240695248957 112.125695825736
"1289" 257.6 79.5206422103353 115.13499377387
"1290" 257.8 76.7784392644883 114.919071517938
"1291" 258 72.2824215061616 114.780711748403
"1292" 258.2 67.1251376218543 113.625118533258
"1293" 258.4 61.8286884157814 111.836959762651
"1294" 258.6 56.9724770703103 109.77443825332
"1295" 258.8 53.5019229586874 106.259173171411
"1296" 259 49.4180215167153 103.567922532287
"1297" 259.2 46.5706668508745 103.511095949165
"1298" 259.4 42.5491481041552 104.785318855387
"1299" 259.6 39.2505564959056 108.252677506275
"1300" 259.8 38.2726081299104 110.94372686397
"1301" 260 38.8628478956045 111.718368823563
"1302" 260.2 39.7834207119853 112.96929354687
"1303" 260.4 41.5191131542853 114.431141200095
"1304" 260.6 43.4888809077055 116.020588458725
"1305" 260.8 45.8878399459275 119.051368035472
"1306" 261 45.5336304111583 117.453057381546
"1307" 261.2 46.5826712041932 117.367376866315
"1308" 261.4 48.9244627566913 117.949797430251
"1309" 261.6 52.8095685343497 119.41072198952
"1310" 261.8 57.2897080586725 121.390848088685
"1311" 262 59.3464603030008 121.729156649918
"1312" 262.2 62.140320473391 120.569791781854
"1313" 262.4 66.5795053827738 120.210562383346
"1314" 262.6 71.391333299358 120.643273342822
"1315" 262.8 73.8298992408595 120.396789069845
"1316" 263 77.1072213940294 119.436388172221
"1317" 263.2 81.5448626020722 118.70202944187
"1318" 263.4 86.4027260904944 117.936135926298
"1319" 263.6 88.1954659279963 116.258904805626
"1320" 263.8 91.2429008398103 114.482098852495
"1321" 264 94.8749408121507 112.514849777042
"1322" 264.2 98.9912519152372 110.659109732272
"1323" 264.4 102.109210667655 109.669357338404
"1324" 264.6 102.321198412203 108.934268695155
"1325" 264.8 102.733326951066 108.50583820098
"1326" 265 104.65967672591 107.558227832645
"1327" 265.2 105.130853575906 107.567175753751
"1328" 265.4 104.789410234006 108.11557715577
"1329" 265.6 104.016710364985 108.469095869295
"1330" 265.8 103.398611407996 108.173062441329
"1331" 266 103.02696285449 107.568109044088
"1332" 266.2 103.351652598688 106.90736693521
"1333" 266.4 103.560616000585 105.972170901695
"1334" 266.6 103.78038727698 104.903395784926
"1335" 266.8 103.705906744515 104.81770242096
"1336" 267 103.442775380439 104.510649900088
"1337" 267.2 102.958687115684 103.622441544153
"1338" 267.4 103.104927703105 102.325350576011
"1339" 267.6 103.624693360541 99.8591308604982
"1340" 267.8 104.364583223673 96.9125598232638
"1341" 268 105.070924053496 93.8923042750426
"1342" 268.2 106.684813668695 90.859878786011
"1343" 268.4 108.973844675162 87.2450951728135
"1344" 268.6 111.327115720569 83.6402072269146
"1345" 268.8 113.407712654014 79.5866331684717
"1346" 269 116.008110148951 75.5301183556777
"1347" 269.2 117.794888610233 70.7348444445683
"1348" 269.4 119.87549149381 65.733526577551
"1349" 269.6 121.667290782525 60.6444291338164
"1350" 269.8 123.956335806863 56.8421214099753
"1351" 270 124.806511705416 56.8924085669489
"1352" 270.2 124.290909533554 57.5098080040997
"1353" 270.4 123.784871760096 57.1467777693075
"1354" 270.6 123.249973446635 56.3529315712349
"1355" 270.8 122.3665474255 55.8192534548835
"1356" 271 121.135132640328 54.287385496016
"1357" 271.2 120.238602334516 52.1033351188254
"1358" 271.4 119.031983641521 49.0576695104489
"1359" 271.6 117.271619428047 44.74973639637
"1360" 271.8 116.168836748862 40.6100224385476
"1361" 272 115.072679626265 36.1957995639518
"1362" 272.2 114.159693529695 31.3586533185623
"1363" 272.4 111.897494719089 26.8018632481777
"1364" 272.6 111.258565823539 23.0053781508271
"1365" 272.8 111.89384011681 21.548080287995
"1366" 273 111.850812346584 21.7611049079926
"1367" 273.2 111.882876309974 21.7416213716296
"1368" 273.4 112.362151294542 21.4707338513164
"1369" 273.6 112.119400803254 21.7437850569962
"1370" 273.8 112.130936790367 21.6368012006557
"1371" 274 112.631332150989 21.6995799598379
"1372" 274.2 112.947694519401 21.8222672017609
"1373" 274.4 113.269865552616 22.1018908852589
"1374" 274.6 113.26212321001 22.04810225217
"1375" 274.8 112.945158548512 21.8012615139388
"1376" 275 112.854594449227 21.4649202302589
"1377" 275.2 113.295615287924 21.470666280172
"1378" 275.4 113.801404596848 21.288785158153
"1379" 275.6 113.918489779291 21.0323790461585
"1380" 275.8 113.836669266136 20.9468232789428
"1381" 276 114.222753333722 20.7321958166641
"1382" 276.2 114.122483033765 20.7185707759155
"1383" 276.4 114.12110092963 20.44293620157
"1384" 276.6 114.215454471681 20.4713043791947
"1385" 276.8 114.345535483201 20.4149347193106
"1386" 277 114.053377827038 20.5178285088852
"1387" 277.2 113.417609925147 20.4881032116518
"1388" 277.4 113.121786482503 20.7053191136873
"1389" 277.6 112.836727504753 20.5509762242065
"1390" 277.8 112.666912684301 20.4384835911661
"1391" 278 112.101475668505 19.6920185738422
"1392" 278.2 111.031624690283 18.6304008155089
"1393" 278.4 109.444250736145 16.8749655307737
"1394" 278.6 108.258906242956 15.8914913394791
"1395" 278.8 106.744850279716 14.3337867044077
"1396" 279 104.972953663074 12.9730076111155
"1397" 279.2 102.649404109404 11.9570583577438
"1398" 279.4 100.800973611225 10.3606006909986
"1399" 279.6 99.3355537759342 9.24183645223239
"1400" 279.8 98.180816022058 8.71386571434197
"1401" 280 95.3748985934818 7.82727740025572
"1402" 280.2 91.6371247982521 6.66878591715641
"1403" 280.4 88.0720982912115 4.66678300305132
"1404" 280.6 85.6725454533429 3.60281680218522
"1405" 280.8 83.1120788149555 2.68090674969259
"1406" 281 80.7049141139555 2.44255644007968
"1407" 281.2 76.7831064355756 1.75811700420674
"1408" 281.4 73.8345074347166 1.7303307843075
"1409" 281.6 69.5229087642382 1.76406724554526
"1410" 281.8 65.8294610658558 1.26201258682455
"1411" 282 62.8696971854472 0.388418000464735
"1412" 282.2 61.2051709823558 0.538182297051823
"1413" 282.4 58.0735296166712 1.21246379173083
"1414" 282.6 53.803731579816 1.88089561750483
"1415" 282.8 49.7873734751082 2.35188539419979
"1416" 283 46.7103538713103 2.93805044999196
"1417" 283.2 45.1315656868488 4.04101183209528
"1418" 283.4 41.6644823111379 5.38934281843897
"1419" 283.6 37.4776103141853 6.6509290941825
"1420" 283.8 32.8572793831541 7.90496507121375
"1421" 284 30.3708908167743 9.36831485884423
"1422" 284.2 27.3738532139353 12.1726684597137
"1423" 284.4 23.3486887376866 15.7303624169938
"1424" 284.6 19.1993678225751 18.7088772654877
"1425" 284.8 15.5090004563614 22.2867712567782
"1426" 285 12.6774792499353 26.02279913937
"1427" 285.2 10.0327654008103 31.00645754409
"1428" 285.4 6.96977873792799 36.5028398572229
"1429" 285.6 4.44991221393299 41.2632234338134
"1430" 285.8 3.08902107100265 46.5834769166296
"1431" 286 1.50838912322927 52.2556608715051
"1432" 286.2 1.90366972497414 57.4605956394217
"1433" 286.4 2.81127129781035 63.66776484987
"1434" 286.6 3.14823177010867 69.8999071491683
"1435" 286.8 3.99559633070234 75.88995777801
"1436" 287 5.25765046135795 80.3199976877271
"1437" 287.2 8.46883527151526 84.9634690106405
"1438" 287.4 11.2433308233812 90.6206514869133
"1439" 287.6 13.2335063635781 96.0735215350708
"1440" 287.8 15.0518658514266 99.7869636425793
"1441" 288 17.0066325130376 101.732552128438
"1442" 288.2 20.4565638409223 104.518499289713
"1443" 288.4 24.3387485167289 108.02314234444
"1444" 288.6 28.7199650533104 111.787359109259
"1445" 288.8 31.9160808644467 114.703590921165
"1446" 289 35.9693914445938 114.827542583701
"1447" 289.2 41.6137088413025 114.987036023299
"1448" 289.4 47.7708958745523 114.852466467217
"1449" 289.6 53.5678743643019 115.187894726573
"1450" 289.8 58.4630979747947 117.836147457729
"1451" 290 61.8861336894463 121.256536556682
"1452" 290.2 62.3878374902863 120.629757432162
"1453" 290.4 64.0120531932078 118.586068117498
"1454" 290.6 66.9688542304323 115.863626059711
"1455" 290.8 70.7249890857603 112.634883952995
"1456" 291 75.0327654077586 110.77174478712
"1457" 291.2 79.4826343466353 109.386333612495
"1458" 291.4 84.3579691240669 109.677539979335
"1459" 291.6 87.1193492780722 111.143311002537
"1460" 291.8 88.9054172222603 112.91833589447
"1461" 292 88.9941022375603 112.041576609023
"1462" 292.2 89.3479685547672 110.494992019775
"1463" 292.4 90.7261272544156 107.772953992923
"1464" 292.6 92.9374180964354 105.496262826602
"1465" 292.8 93.962503064446 104.467354719539
"1466" 293 94.1068267098367 104.343369887317
"1467" 293.2 94.6569405265472 104.340017410186
"1468" 293.4 95.87483618325 104.215339941689
"1469" 293.6 97.9099734501953 104.400629010007
"1470" 293.8 100.901902056008 104.460114973311
"1471" 294 102.762289812615 104.953179795387
"1472" 294.2 102.71587565286 104.811892306116
"1473" 294.4 102.77658793414 104.733729053809
"1474" 294.6 102.75928354091 105.277872887745
"1475" 294.8 103.116600406429 105.043867142878
"1476" 295 103.285530160624 105.551480737279
"1477" 295.2 103.59545654231 106.430246017858
"1478" 295.4 103.443220744157 106.743419080257
"1479" 295.6 102.7912788612 105.986367790023
"1480" 295.8 102.829790882267 105.247547545692
"1481" 296 103.15046089293 104.531274845221
"1482" 296.2 104.080420267663 102.825796919542
"1483" 296.4 105.173656629853 101.147996770284
"1484" 296.6 106.491765923971 99.7740310129004
"1485" 296.8 108.173578881768 98.7087081538276
"1486" 297 110.212723068541 97.7293623114726
"1487" 297.2 112.06455340292 96.0204760674717
"1488" 297.4 115.498034088362 93.9688981983269
"1489" 297.6 117.116644835586 92.1008170187493
"1490" 297.8 118.404325045422 89.4354242951545
"1491" 298 120.007552715141 86.219764870709
"1492" 298.2 121.825390719764 83.9892698222019
"1493" 298.4 121.426348075141 83.0191608382896
"1494" 298.6 121.408010401714 80.8466881021957
"1495" 298.8 121.384238431119 77.3316162309091
"1496" 299 120.912862085622 72.8033265467645
"1497" 299.2 120.108156453843 68.9951016644448
"1498" 299.4 118.8916596237 64.9005567281753
"1499" 299.6 117.781539743671 60.4935277524533
"1500" 299.8 117.425711915328 55.8677696472791
"1501" 300 117.188268849758 50.7339080762384
"1502" 300.2 116.859650135006 45.5273944829961
"1503" 300.4 117.259057305176 40.9074384096021
"1504" 300.6 118.452059735634 36.1431387814582
"1505" 300.8 117.865259069677 32.7688443148929
"1506" 301 115.722780459921 30.0003270072589
"1507" 301.2 112.68688881132 27.1436225034565
"1508" 301.4 109.401401362637 23.4210190024085
"1509" 301.6 106.092262431282 21.0219785819077
"1510" 301.8 102.779124123848 18.9343973975021
"1511" 302 100.40786370667 15.6312598737
"1512" 302.2 100.828897755984 13.4185798110435
"1513" 302.4 101.290384161281 13.7335944246515
"1514" 302.6 101.869266065935 14.6090812150887
"1515" 302.8 102.832908836631 14.9142712824549
"1516" 303 103.502300013634 15.4116174043112
"1517" 303.2 103.420322268399 15.6364305766641
"1518" 303.4 102.430620072281 16.3420820195933
"1519" 303.6 101.742729985053 16.608246725667
"1520" 303.8 101.964756119538 16.6687904710928
"1521" 304 101.625715676173 16.8705365701595
"1522" 304.2 100.700151631046 16.5244426074582
"1523" 304.4 99.2394572613986 15.8837250662524
"1524" 304.6 97.2532862826668 14.3870480653601
"1525" 304.8 94.1648322384948 12.1380756965933
"1526" 305 90.7696656741339 10.0947858781641
"1527" 305.2 87.3035441334041 7.68600640855749
"1528" 305.4 82.8824377546003 5.52635740278
"1529" 305.6 78.4545216335503 3.95176594362
"1530" 305.8 74.2461461728246 4.73341993311286
"1531" 306 68.9429949675784 5.06580791909165
"1532" 306.2 63.5056065307437 5.86055467310334
"1533" 306.4 57.1409210117081 5.36323500867682
"1534" 306.6 51.0747051168621 4.28233174905965
"1535" 306.8 45.8040125061565 3.25844788452385
"1536" 307 46.5583224165104 4.39577195901706
"1537" 307.2 45.8416027010246 6.68618996972714
"1538" 307.4 44.8270428722429 10.5079116572464
"1539" 307.6 43.4163390173103 15.4315146620941
"1540" 307.8 42.5111718215634 20.8149884588519
"1541" 308 40.4035545101016 25.6616157789524
"1542" 308.2 36.4962406054051 29.2250852954542
"1543" 308.4 32.1238665880756 32.3717066475741
"1544" 308.6 26.8235310207791 34.0844589917138
"1545" 308.8 21.6137614702004 35.27925669783
"1546" 309 16.5686274527515 34.8429692680171
"1547" 309.2 14.0489296651104 35.1005409311986
"1548" 309.4 12.0786841900671 37.5915634680186
"1549" 309.6 10.7090314441211 41.3135379439916
"1550" 309.8 9.69269504138929 46.2482936741858
"1551" 310 9.26627348286035 51.88380773237
"1552" 310.2 8.03651167462008 57.727027033016
"1553" 310.4 7.98350808298535 63.033979048145
"1554" 310.6 9.59884229023535 68.39408710997
"1555" 310.8 12.2661074718224 73.36755398421
"1556" 311 15.4214009526574 78.5839330394774
"1557" 311.2 19.5845777044333 83.2593114549684
"1558" 311.4 23.3370380103584 87.664232941554
"1559" 311.6 27.6512493159394 90.9321636279184
"1560" 311.8 32.616032844707 94.199716105527
"1561" 312 38.1923011920926 97.071738844499
"1562" 312.2 44.3096862410283 98.3271347723187
"1563" 312.4 50.0827465233358 98.818828504353
"1564" 312.6 55.9802363807971 98.2315964008744
"1565" 312.8 60.6179269538843 95.1546090453352
"1566" 313 64.7512051072171 92.3929821678107
"1567" 313.2 68.1847968618103 89.5104200511158
"1568" 313.4 69.8618104969946 86.7227500837384
"1569" 313.6 71.0708176986917 85.5719981029124
"1570" 313.8 73.932202196986 84.9477493538024
"1571" 314 77.5462989427017 84.2441325564743
"1572" 314.2 81.2906615745806 83.1883331121538
"1573" 314.4 84.7929338845668 82.0174194881393
"1574" 314.6 89.1580742159121 81.7131998751045
"1575" 314.8 92.0331208308612 83.162305726709
"1576" 315 96.1400678934642 84.5685686243187
"1577" 315.2 100.165699317953 86.1721655805396
"1578" 315.4 103.72214942131 87.5575168895016
"1579" 315.6 106.782608707067 89.7442356905178
"1580" 315.8 108.276651054514 90.8545360942937
"1581" 316 108.037769581429 89.4546532211973
"1582" 316.2 109.500011508337 86.7361599922647
"1583" 316.4 111.967188625705 84.1044654439753
"1584" 316.6 114.737819831058 82.8383660152657
"1585" 316.8 117.277195294319 81.2217975214562
"1586" 317 119.637137094336 79.4020196396497
"1587" 317.2 119.834178598484 77.2784430284048
"1588" 317.4 119.674894435394 73.8805276850367
"1589" 317.6 120.358435449998 69.1462968596177
"1590" 317.8 122.068996170056 65.3033759385564
"1591" 318 125.209698571707 61.2857142452235
"1592" 318.2 124.482660917986 59.8476624621808
"1593" 318.4 123.542916938547 58.7697957606332
"1594" 318.6 122.722776239684 57.97324719417
"1595" 318.8 120.416120589543 54.0637848878441
"1596" 319 117.696826449578 49.8682505883343
"1597" 319.2 115.445847742592 45.1770857994518
"1598" 319.4 113.928988454929 39.8855968490973
"1599" 319.6 112.534343005088 34.33526618712
"1600" 319.8 110.672696377142 28.5277966063601
"1601" 320 107.849265934189 25.5093621871579
"1602" 320.2 104.407781472369 24.5015633397818
"1603" 320.4 100.350362700994 21.1490276325977
"1604" 320.6 96.6769804591866 17.3311047171226
"1605" 320.8 92.4870249115903 12.79164469371
"1606" 321 88.925956825371 10.7586659886427
"1607" 321.2 85.1213312772195 10.6853178526124
"1608" 321.4 79.4921363125603 9.95521436699499
"1609" 321.6 73.3468852888205 9.18727474568632
"1610" 321.8 66.7464992828472 9.46022111851736
"1611" 322 60.3430645434862 11.5796645291832
"1612" 322.2 54.068505461771 14.162262403797
"1613" 322.4 49.2695500271104 18.2347712642367
"1614" 322.6 45.2276295181785 23.6499084575568
"1615" 322.8 43.1359064649171 28.9729036785947
"1616" 323 43.0077900704227 34.8559360202801
"1617" 323.2 44.2418861643426 40.4758687757248
"1618" 323.4 47.4625094897945 44.7537593689279
"1619" 323.6 51.2286356274838 47.7291991336353
"1620" 323.8 53.1794474071879 49.7142076850333
"1621" 324 55.8247886370162 51.9212765944288
"1622" 324.2 59.0647546157375 53.6215626261079
"1623" 324.4 62.8928010646617 55.7366194239646
"1624" 324.6 66.3040629166552 57.5297838312579
"1625" 324.8 69.7154771908194 59.3352062674064
"1626" 325 73.0165044905758 59.1881137036001
"1627" 325.2 75.7756126592537 58.6020453954832
"1628" 325.4 79.9430477864558 58.2859418793518
"1629" 325.6 83.4829620010603 56.8055434898432
"1630" 325.8 87.0386976708893 54.7837004511858
"1631" 326 90.2880972335285 52.4385512664518
"1632" 326.2 93.355417423136 51.4642252275168
"1633" 326.4 97.2318542199675 52.4880198965414
"1634" 326.6 101.068267008573 54.5255597120542
"1635" 326.8 103.948142124391 57.3824138730997
"1636" 327 106.38269988031 61.5285580925912
"1637" 327.2 108.78762222947 65.735946560662
"1638" 327.4 111.220998205364 69.6570105491808
"1639" 327.6 113.460026224448 73.8087769675769
"1640" 327.8 114.157641823152 76.3736531785542
"1641" 328 114.677159339089 78.5170727832019
"1642" 328.2 114.507714251968 78.1739333982121
"1643" 328.4 114.979876837585 76.8124716675204
"1644" 328.6 117.046415601424 74.9313289605493
"1645" 328.8 119.603538675957 72.1877964731286
"1646" 329 121.404068620876 68.7408207013004
"1647" 329.2 122.601691899201 64.16460196077
"1648" 329.4 123.489662677175 59.4930247461538
"1649" 329.6 124.12655120404 54.0977111440727
"1650" 329.8 125.003097832974 50.4685747498064
"1651" 330 124.337211068859 49.9954434011753
"1652" 330.2 122.279750394833 49.5953883883517
"1653" 330.4 119.17868065931 47.5993419582121
"1654" 330.6 115.321458370483 44.5899146683882
"1655" 330.8 111.931137553151 40.9600586489588
"1656" 331 110.597433280706 36.9168893319146
"1657" 331.2 109.378171118449 32.205829140974
"1658" 331.4 109.148827738477 28.12480230087
"1659" 331.6 110.798319339575 24.8462768707229
"1660" 331.8 110.637366564398 25.4513808042049
"1661" 332 109.814477864873 26.4309550930593
"1662" 332.2 108.659253365846 27.015685356236
"1663" 332.4 105.542526051152 27.9176192141384
"1664" 332.6 101.237334246085 29.1994334381765
"1665" 332.8 96.4571046411541 29.8326798695888
"1666" 333 91.976493477891 28.6775284498861
"1667" 333.2 88.3230871181145 25.8927783252566
"1668" 333.4 85.9321421976471 22.3803669448598
"1669" 333.6 84.7422225378577 17.9768540235805
"1670" 333.8 84.6977832359878 13.7436487062087
"1671" 334 83.8590814855916 11.2490610099638
"1672" 334.2 81.6700621656668 11.0344381624096
"1673" 334.4 77.7639074606569 9.93329879247891
"1674" 334.6 72.7559576734717 10.1026422524668
"1675" 334.8 68.8009849551286 11.3029863665518
"1676" 335 62.4552206270345 11.9655157186803
"1677" 335.2 57.6950957134955 10.4005040378515
"1678" 335.4 53.1976051528331 7.93428019794955
"1679" 335.6 49.7200463340662 6.38484571300954
"1680" 335.8 47.1917868115104 7.81393134843667
"1681" 336 43.7490818533653 10.6851057411722
"1682" 336.2 41.0250109261853 14.14329642362
"1683" 336.4 38.124799771077 17.5341035437367
"1684" 336.6 35.5544193721125 21.8313922359195
"1685" 336.8 35.3122653077935 26.1645072176734
"1686" 337 36.1919978833216 32.124834874797
"1687" 337.2 35.955381450706 36.8499003388645
"1688" 337.4 34.1869547410679 41.7115793934306
"1689" 337.6 32.2211878869832 46.6963663420242
"1690" 337.8 31.7447575394353 51.4891134157896
"1691" 338 31.5410767847064 56.4157593430928
"1692" 338.2 33.0341330025625 60.425861159683
"1693" 338.4 36.3372342561953 62.9727340378213
"1694" 338.6 41.3139220522833 65.1465696948565
"1695" 338.8 46.2556169306139 66.7968831925575
"1696" 339 51.8241391691285 67.4965375506518
"1697" 339.2 57.3663767486558 68.1149781502336
"1698" 339.4 62.8229732327032 67.8615341444861
"1699" 339.6 67.4049803479655 65.0778860930079
"1700" 339.8 70.8230904636887 62.1269844816943
"1701" 340 74.3968160527783 59.9213255203241
"1702" 340.2 78.1425207984342 59.3031066360072
"1703" 340.4 82.2692203159235 59.6656662061908
"1704" 340.6 85.841332822986 61.3626196956943
"1705" 340.8 88.2861629744995 63.5386491765592
"1706" 341 90.4193971263103 66.3858723862924
"1707" 341.2 92.002507275206 69.6215018677787
"1708" 341.4 93.4933664536261 72.5384193400279
"1709" 341.6 93.4773025239922 75.3312766071518
"1710" 341.8 93.5007489334175 78.7400829738075
"1711" 342 94.1818562387977 82.3513452807734
"1712" 342.2 94.2591659206181 86.2638905214726
"1713" 342.4 94.2591659206181 90.3372361972931
"1714" 342.6 93.9914636085581 92.2722567861311
"1715" 342.8 95.5137284373608 93.0139128837986
"1716" 343 99.0124793541364 94.4633574127787
"1717" 343.2 103.165367558337 96.4616961509753
"1718" 343.4 105.044303312413 95.8935802186008
"1719" 343.6 105.721693555093 93.7721057802222
"1720" 343.8 106.986158067126 91.0474455834753
"1721" 344 108.717957812148 86.6761778338565
"1722" 344.2 111.674055513676 82.502710174457
"1723" 344.4 115.265041808857 78.3464591961431
"1724" 344.6 117.156079298992 75.0977241166266
"1725" 344.8 117.380571633503 71.6182105024159
"1726" 345 118.625232819468 66.5408377516331
"1727" 345.2 119.600613193837 61.2961866075932
"1728" 345.4 120.435051709394 55.5393115468978
"1729" 345.6 119.493760340997 49.8809504380396
"1730" 345.8 118.73525558281 43.9637386447285
"1731" 346 117.630769642617 37.7417978633403
"1732" 346.2 116.160760664263 32.2566987383983
"1733" 346.4 116.519360228262 29.5960189884865
"1734" 346.6 116.595093164189 30.8911599025382
"1735" 346.8 116.514291022159 31.8095810293397
"1736" 347 115.004279574708 32.976178799768
"1737" 347.2 112.460079718872 34.8519923817373
"1738" 347.4 108.504498096572 37.2507983744962
"1739" 347.6 104.317849592762 39.6711203663123
"1740" 347.8 99.4952142764922 39.7620631463094
"1741" 348 95.0623185155456 39.3692078047229
"1742" 348.2 90.8336828406404 38.34435948969
"1743" 348.4 86.7155695922797 36.1935305775741
"1744" 348.6 82.4451259170191 33.7183941207486
"1745" 348.8 78.5985675977952 30.3735017344306
"1746" 349 74.7192257363873 27.1178986885431
"1747" 349.2 71.8988662612327 22.9356559260108
"1748" 349.4 69.9551631446788 19.3124809128016
"1749" 349.6 69.223011664984 17.4417986733805
"1750" 349.8 69.3592398501404 14.60701106046
"1751" 350 69.0541256592039 15.8705711040402
"1752" 350.2 68.7589582070657 16.0738596109551
"1753" 350.4 69.1587483691228 15.687950261995
"1754" 350.6 69.3229893392781 15.4778526830474
"1755" 350.8 69.143080233821 15.70387452837
"1756" 351 68.5668759126893 16.5889284911068
"1757" 351.2 67.3826308963525 19.1153552574647
"1758" 351.4 66.0508136811541 21.4604968229325
"1759" 351.6 65.2178564811471 24.8645524993598
"1760" 351.8 64.5938455726541 29.55798627462
"1761" 352 63.2166261067389 33.9121356805843
"1762" 352.2 60.7212526794577 36.9612615242858
"1763" 352.4 57.3770769096975 38.5361903940474
"1764" 352.6 52.2717343874138 38.9818572928183
"1765" 352.8 47.4791492961513 38.7651075605291
"1766" 353 43.1967380270437 37.8534674382367
"1767" 353.2 39.3088225192051 36.7842507317384
"1768" 353.4 34.9239569718416 34.9125208432137
"1769" 353.6 31.1390072117166 32.0501339623075
"1770" 353.8 28.7160059008416 29.733153204745
"1771" 354 27.9708245513973 29.857085538707
"1772" 354.2 25.8390791525712 31.7223017828048
"1773" 354.4 23.5063611235528 35.0755032967943
"1774" 354.6 22.1065967695104 39.8723610952272
"1775" 354.8 20.9963064480922 45.2222528095336
"1776" 355 19.8299709813371 50.7998201712718
"1777" 355.2 21.0481353531376 56.3646067581791
"1778" 355.4 23.1782437770517 61.4273853046976
"1779" 355.6 25.9242045469742 66.6112115993196
"1780" 355.8 30.4871682885924 70.3918884053444
"1781" 356 35.8500199479886 73.5430255524743
"1782" 356.2 41.7087880906112 75.6760709237328
"1783" 356.4 47.4807835409049 76.9976669624781
"1784" 356.6 53.4353488539049 78.4850795190187
"1785" 356.8 59.467775948006 79.3555212512309
"1786" 357 64.9743096138767 79.1562982015824
"1787" 357.2 69.5456141246407 77.2625385437271
"1788" 357.4 72.4030200254386 75.4321228702931
"1789" 357.6 76.0894052718509 74.8285236508565
"1790" 357.8 79.8011642133644 73.4822775638024
"1791" 358 82.5191911715246 73.5840330111021
"1792" 358.2 85.3716861050998 74.6806522271068
"1793" 358.4 89.5892253665472 76.7021959374489
"1794" 358.6 93.9095105234582 78.4914567105352
"1795" 358.8 97.7545899668745 80.413560044011
"1796" 359 101.721051640182 83.2162309260111
"1797" 359.2 105.986516216319 85.7566116317344
"1798" 359.4 108.730244402957 86.982496631244
"1799" 359.6 107.106182899863 86.8266768748174
"1800" 359.8 106.103743082512 86.02543484037
"1801" 360 105.936971296919 84.1735874270154
"1802" 360.2 106.348764287721 80.8147873929504
"1803" 360.4 106.790932490421 76.4425652084811
"1804" 360.6 106.241930014755 71.1557087719811
"1805" 360.8 105.146556275862 65.6911884539307
"1806" 361 103.515142306516 60.5215847932093
"1807" 361.2 101.927333635477 55.6914767589256
"1808" 361.4 101.89777196371 51.26976802095
"1809" 361.6 103.334966510722 46.3070403528934
"1810" 361.8 105.107482771123 41.1779383309494
"1811" 362 108.304606950424 36.4679160499455
"1812" 362.2 111.064245399512 33.1923938388219
"1813" 362.4 111.768957136082 33.4953748805986
"1814" 362.6 111.990722906634 33.4154056235759
"1815" 362.8 113.419689790592 32.6089520284477
"1816" 363 113.687449303796 33.0076373504843
"1817" 363.2 114.415515689214 33.5782510625238
"1818" 363.4 116.469126350886 34.135161254936
"1819" 363.6 119.130742813202 34.658055370397
"1820" 363.8 117.499095063425 34.9076298185414
"1821" 364 117.290587753825 35.310202340137
"1822" 364.2 116.432426193928 35.3937615402818
"1823" 364.4 116.102928784974 35.3541039031126
"1824" 364.6 115.080227525058 35.9929359353991
"1825" 364.8 114.888343164631 36.3639868023894
"1826" 365 114.864084280033 36.9645395019256
"1827" 365.2 114.10980317932 37.3059453840856
"1828" 365.4 113.175673951399 37.3046735052818
"1829" 365.6 112.313360876518 36.193898485153
"1830" 365.8 111.049220923477 34.84484271112
"1831" 366 108.53647882331 32.51989982037
"1832" 366.2 105.757762890628 29.5065386447931
"1833" 366.4 103.630009145674 25.6521980310064
"1834" 366.6 103.166034362963 22.4544224805174
"1835" 366.8 103.557579289826 21.2632493378855
"1836" 367 102.88597641991 21.2716685484963
"1837" 367.2 101.515366314647 21.6900987452578
"1838" 367.4 98.4048492896803 21.53215602162
"1839" 367.6 94.1766328191541 21.7630578840575
"1840" 367.8 90.0514486585763 21.6155043094551
"1841" 368 85.3912734909978 20.624472838245
"1842" 368.2 81.406103734596 19.2488112144618
"1843" 368.4 79.1838072141777 16.5969333854822
"1844" 368.6 77.6867627868103 12.92158670733
"1845" 368.8 77.2407521413512 8.51650564776796
"1846" 369 77.6793102645162 6.89119817213471
"1847" 369.2 77.024504555674 7.30744316700637
"1848" 369.4 75.3494750860835 7.50468318988546
"1849" 369.6 72.1677858773825 7.49680314054526
"1850" 369.8 67.9751658609908 8.54090967812258
"1851" 370 63.5758213021455 9.81154598574364
"1852" 370.2 59.2031766898461 10.8401485984057
"1853" 370.4 55.1427961898685 11.686515420556
"1854" 370.6 50.6771516 11.5350114139217
"1855" 370.8 46.7103538713103 9.86131610664587
"1856" 371 44.6515945875603 7.86913547187
"1857" 371.2 44.8142312327935 7.93569532683067
"1858" 371.4 44.750837342777 8.25981080693668
"1859" 371.6 44.3136227015221 7.13849266172294
"1860" 371.8 44.6742183159532 6.07196826669143
"1861" 372 44.8144854319889 5.81263021429857
"1862" 372.2 45.3151871672006 5.59934491832122
"1863" 372.4 45.7981651425104 5.203413280695
"1864" 372.6 46.3161982477548 5.20565447374037
"1865" 372.8 49.4444679374717 3.1082935117571
"1866" 373 49.3576457732057 3.13185139119558
"1867" 373.2 49.4753215382774 3.3732425959744
"1868" 373.4 49.7555622279971 3.23920298799651
"1869" 373.6 49.5393482717081 3.05711170546091
"1870" 373.8 49.746939577555 3.16097365172106
"1871" 374 49.860154490704 3.04306631771043
"1872" 374.2 49.891446811419 3.07108477714174
"1873" 374.4 50.0178466911614 2.98207976563596
"1874" 374.6 50.1670690541314 2.91484476682263
"1875" 374.8 50.30271002102 2.81651985688614
"1876" 375 50.4591294804577 2.48438670312789
"1877" 375.2 50.9756807976437 2.3081886323094
"1878" 375.4 50.9948766884013 2.35451377085486
"1879" 375.6 50.8001583715291 2.14038064346375
"1880" 375.8 50.8912188783103 2.02094864565125
"1881" 376 50.9610292402083 1.99210622441081
"1882" 376.2 50.9559131143955 1.90871644912532
"1883" 376.4 51.0606017491473 2.04916229151131
"1884" 376.6 51.3979903943103 2.1762102428075
"1885" 376.8 51.6474578158464 1.76800727021536
"1886" 377 52.286146659465 1.73648707285454
"1887" 377.2 52.8738971290526 1.46856539528753
"1888" 377.4 53.2104742346981 1.20824233672714
"1889" 377.6 53.5827961648205 1.19654287571694
"1890" 377.8 53.6093570095831 1.20024573543061
"1891" 378 53.5815794264868 0.922408446164121
"1892" 378.2 53.487756093184 0.573474738127894
"1893" 378.4 53.1018803384124 0.775362279349588
"1894" 378.6 53.0902452780961 0.662267489584285
"1895" 378.8 53.1360583280916 0.623594271244998
"1896" 379 52.7390479964912 1.05083894994447
"1897" 379.2 52.1312734212497 0.872109337400306
"1898" 379.4 52.0354556170682 0.730370667885792
"1899" 379.6 51.7714009850472 0.802784173927897
"1900" 379.8 51.7305592016853 1.037625196995
"1901" 380 51.866203208006 0.931694207630869
"1902" 380.2 51.9446977091255 1.26402672328305
"1903" 380.4 51.9896879061235 1.30693778986451
"1904" 380.6 51.849502250321 1.44928442349766
"1905" 380.8 51.5818994122136 1.04943997527323
"1906" 381 51.4289897157678 1.10775973188064
"1907" 381.2 51.3332668582995 1.03554811877217
"1908" 381.4 51.516237081377 0.887937093070002
"1909" 381.6 51.5232597578159 1.00488204253854
"1910" 381.8 51.5302521910686 0.790361588337037
"1911" 382 51.7963546014753 0.656920313246291
"1912" 382.2 51.6044001409957 0.541110149909325
"1913" 382.4 51.5976276581892 0.841225911703336
"1914" 382.6 51.6793819466156 0.718301750212104
"1915" 382.8 51.237512747577 0.790268259303339
"1916" 383 51.1845404351256 0.910923425402609
"1917" 383.2 50.7699171856508 0.412513038231701
"1918" 383.4 50.672385723674 0.50150822903667
"1919" 383.6 50.7826249820246 0.576171455996377
"1920" 383.8 50.2656727882478 0.922174265776248
"1921" 384 49.9291448284041 1.20084892733875
"1922" 384.2 50.0773548403864 1.24741009750043
"1923" 384.4 49.9212265234666 1.228716393495
"1924" 384.6 49.8229978669524 1.26140304552789
"1925" 384.8 49.8327203086007 1.25080489201516
"1926" 385 49.7549421197791 1.41582652340125
"1927" 385.2 49.9155530987949 1.58676613539062
"1928" 385.4 49.7024622902465 1.35170594017851
"1929" 385.6 49.9536915737104 1.47395009567
"1930" 385.8 49.666521047977 1.84107681864273
"1931" 386 49.1868662534472 2.11427322780158
"1932" 386.2 49.0502129803416 2.3195286401825
"1933" 386.4 48.5950737104547 2.7175532157102
"1934" 386.6 48.3066841467103 3.24875148912789
"1935" 386.8 48.4840541773103 3.31877635521375
"1936" 387 48.3959200006147 4.23424858192435
"1937" 387.2 47.9925971851455 5.21275785019418
"1938" 387.4 47.2279077599912 6.70632521231681
"1939" 387.6 46.7897109493653 7.76204040569968
"1940" 387.8 46.4857619494467 9.08517035868818
"1941" 388 45.3761194893416 12.0014825961825
"1942" 388.2 44.4383282412437 15.3301850774367
"1943" 388.4 43.8684022446513 18.1924030646086
"1944" 388.6 43.1359064649171 21.5954952384374
"1945" 388.8 41.7150346421675 23.990092785392
"1946" 389 39.5425665322343 25.844170412207
"1947" 389.2 37.1927146004547 27.8155103642669
"1948" 389.4 35.4321020713512 29.9226194761047
"1949" 389.6 33.5342944553103 32.7945934153388
"1950" 389.8 31.9221922092593 35.6202569880741
"1951" 390 30.1805877640892 38.3151078373027
"1952" 390.2 28.9177006681982 39.2563109717532
"1953" 390.4 28.4991574641961 39.3627845712272
"1954" 390.6 28.8950993272221 39.2343199013112
"1955" 390.8 28.6873868844246 39.4064625589986
"1956" 391 28.6603448749574 39.4029297805759
"1957" 391.2 28.5652535568392 39.4837040005142
"1958" 391.4 28.5777343683952 39.5217696996719
"1959" 391.6 28.6584285120818 39.5484160192557
"1960" 391.8 28.6284646406992 40.0503084528144
"1961" 392 28.9141485314038 40.7778969476223
"1962" 392.2 28.8687984354365 41.0169646744477
"1963" 392.4 28.7923609841675 41.0880650881986
"1964" 392.6 28.8573143426935 41.1100741677065
"1965" 392.8 28.8187622525305 41.1382880955443
"1966" 393 28.6888894414801 41.0577102602191
"1967" 393.2 28.6346910001373 41.1263533242739
"1968" 393.4 28.4354819522831 41.0634134966155
"1969" 393.6 27.7722048623296 41.4901615637642
"1970" 393.8 27.3127691472746 41.9959757610932
"1971" 394 26.6638209895397 42.7125990538654
"1972" 394.2 26.3848641917415 43.6557831246636
"1973" 394.4 26.164991993477 44.4595608757589
"1974" 394.6 26.2838419799675 45.1974357710271
"1975" 394.8 26.3268773388659 45.9705968184533
"1976" 395 26.3940750294047 46.5056121076059
"1977" 395.2 26.182652212974 47.0219844420245
"1978" 395.4 25.9186447287548 47.9841318334256
"1979" 395.6 25.4013154728381 50.2383002069533
"1980" 395.8 24.2922113590283 53.4713345956008
"1981" 396 23.1454783773103 57.4690346335805
"1982" 396.2 23.0512996000006 61.3391579686266
"1983" 396.4 23.3355176958103 66.15195040437
"1984" 396.6 23.9889862295998 70.4330637013963
"1985" 396.8 24.7753071088527 74.8903241019463
"1986" 397 24.7946331412425 79.7388583589039
"1987" 397.2 24.2001965949853 83.964834771445
"1988" 397.4 22.4676714746603 87.245233644695
"1989" 397.6 20.2325806265317 89.9318401196405
"1990" 397.8 19.3316978658745 91.9574282223187
"1991" 398 20.3075578877103 92.449283896045
"1992" 398.2 21.8445588148957 95.5023153171993
"1993" 398.4 24.0087577621243 99.0255615107886
"1994" 398.6 26.5337763040545 102.038580841649
"1995" 398.8 29.6803788134716 103.966432498862
"1996" 399 33.4437995417389 106.517690769799
"1997" 399.2 37.0302260852166 109.801359804893
"1998" 399.4 41.228907278326 112.575167954089
"1999" 399.6 45.4080689290313 115.438665830324
"2000" 399.8 49.8347798321607 116.705352136709
"2001" 400 54.5877901381652 117.117821780564
"2002" 400.2 59.2282283305543 117.628500850151
"2003" 400.4 64.176014702271 117.978290343315
"2004" 400.6 68.9248686793835 117.190389326468
"2005" 400.8 73.2563678920408 114.725670892092
"2006" 401 77.8349290351324 112.622738326099
"2007" 401.2 82.1448982749005 110.572821984206
"2008" 401.4 85.8749786404408 109.64430672777
"2009" 401.6 88.201179563819 110.053505462344
"2010" 401.8 88.5289190361886 110.591454397379
"2011" 402 87.9095084693644 109.861909675856
"2012" 402.2 88.2156078363366 108.175251248712
"2013" 402.4 89.7692626156525 105.996141113186
"2014" 402.6 92.1330850159419 103.327569316449
"2015" 402.8 95.0157718296917 101.416373243217
"2016" 403 98.8753059176201 100.392787101113
"2017" 403.2 101.7784139356 100.400856780581
"2018" 403.4 102.403858653337 100.620670551424
"2019" 403.6 101.514238066374 99.7040901243791
"2020" 403.8 101.16699892047 97.8698774066221
"2021" 404 101.150834816215 96.1682232180744
"2022" 404.2 101.938703509233 94.1982583214469
"2023" 404.4 103.181020514395 92.4448035092344
"2024" 404.6 104.540780331772 91.3563892452931
"2025" 404.8 106.068721875832 90.9140461456135
"2026" 405 108.051009649797 91.0140988197948
"2027" 405.2 110.441396753989 91.0688774908521
"2028" 405.4 111.505640141413 90.3437692296521
"2029" 405.6 112.424297692797 88.6209517876135
"2030" 405.8 114.512517505632 86.2877803813276
"2031" 406 117.231323734681 84.7141538712838
"2032" 406.2 118.895288693126 84.3592537059753
"2033" 406.4 118.365357623587 84.30561407187
"2034" 406.6 118.381849130863 84.5805171966595
"2035" 406.8 118.5791518569 85.0017320019771
"2036" 407 118.754088308067 84.8857738306133
"2037" 407.2 118.313132848797 84.4831766880868
"2038" 407.4 118.232408182532 84.4392088021665
"2039" 407.6 118.051780840837 84.4128933400805
"2040" 407.8 117.979971111849 84.3889102344469
"2041" 408 118.029631330641 84.2275159306917
"2042" 408.2 117.917260255354 84.2009293294396
"2043" 408.4 117.735910890698 84.4143383733269
"2044" 408.6 117.523961491849 84.107876225057
"2045" 408.8 117.644525712764 83.8351122183028
"2046" 409 117.621719410773 83.173280287651
"2047" 409.2 117.395150733388 82.6352134403959
"2048" 409.4 117.08439228558 82.3830704688222
"2049" 409.6 116.900451189151 82.0108286413346
"2050" 409.8 116.483373746779 81.4324818342284
"2051" 410 116.388103298179 80.3865683050542
"2052" 410.2 116.13918274973 78.6274756615843
"2053" 410.4 116.026331479101 75.8315881034427
"2054" 410.6 115.765891231248 72.5262067447628
"2055" 410.8 115.91493755516 68.8847236215735
"2056" 411 116.829817106169 65.2692105408921
"2057" 411.2 117.835069337284 61.3344407662911
"2058" 411.4 119.252493032293 57.7306444577439
"2059" 411.6 119.122372713088 54.2901413179256
"2060" 411.8 118.148319988505 50.0867613180868
"2061" 412 116.814501042257 45.7154294072539
"2062" 412.2 115.829879695473 40.900367789397
"2063" 412.4 114.114691760457 36.0457197401053
"2064" 412.6 112.593111007213 31.6071146875739
"2065" 412.8 112.800599150796 27.98466875677
"2066" 413 114.159693529695 27.2097694560912
"2067" 413.2 114.028127847656 27.4670076052258
"2068" 413.4 113.325720526498 27.5212568386571
"2069" 413.6 112.01166449428 27.23431732518
"2070" 413.8 110.074892354025 26.6051723096557
"2071" 414 107.208013492082 24.8143748110272
"2072" 414.2 103.882801216331 22.6146777997308
"2073" 414.4 100.171022548163 19.5856486376641
"2074" 414.6 97.303043551977 16.3176826140973
"2075" 414.8 95.9227806559328 14.0971485496353
"2076" 415 95.6357825014634 13.5550735228292
"2077" 415.2 95.2154409581454 14.5809674973906
"2078" 415.4 93.2965515397297 15.7244219688539
"2079" 415.6 89.5105134291364 16.5014725659352
"2080" 415.8 85.7088480613635 16.3787923713274
"2081" 416 81.6371545777572 14.8825889604338
"2082" 416.2 78.8536042024003 12.39035318106
"2083" 416.4 76.3372916665528 9.06393800352152
"2084" 416.6 75.1356289051285 5.56252961512758
"2085" 416.8 75.2930352093407 5.4930419073094
"2086" 417 74.2624694062915 6.13128723200208
"2087" 417.2 73.771200194746 5.37738194919178
"2088" 417.4 72.837937798944 4.40489803829079
"2089" 417.6 72.1832241230503 5.19003689694001
"2090" 417.8 70.2221000934716 6.26027088198291
"2091" 418 67.2185969582788 7.78666453443315
"2092" 418.2 64.4660274608472 9.04183197249632
"2093" 418.4 60.8295713865326 9.67388566103667
"2094" 418.6 57.1236447100263 8.99831072391546
"2095" 418.8 53.6165554686172 6.83116283633591
"2096" 419 50.4351245139104 5.21933754707001
"2097" 419.2 47.6314856268633 5.2860321215347
"2098" 419.4 44.4969547499574 6.59894104807588
"2099" 419.6 40.54172128 9.5625988339562
"2100" 419.8 37.6248570911082 13.2318862842849
"2101" 420 34.2548602046228 16.8384785075887
"2102" 420.2 30.0354145203742 19.4891065271253
"2103" 420.4 25.9157422573 22.4767769362772
"2104" 420.6 21.4096553237949 23.5090633998442
"2105" 420.8 18.5766980603825 23.272661919638
"2106" 421 18.8340813131588 23.6254732196427
"2107" 421.2 19.0135343829935 24.7173246286274
"2108" 421.4 19.4435124529303 26.90181864327
"2109" 421.6 19.7746799602801 30.1032717595821
"2110" 421.8 20.265501076331 34.5411324761329
"2111" 422 20.5865330984985 38.3093954767066
"2112" 422.2 20.4679601220157 42.45664203837
"2113" 422.4 18.9973787700517 47.3031101427062
"2114" 422.6 17.9261842370782 51.6870292978789
"2115" 422.8 16.7535472124582 56.5309240762396
"2116" 423 16.5255000302582 60.3992745584309
"2117" 423.2 15.5930537369224 64.2476277909735
"2118" 423.4 14.6048878282515 69.3603555355213
"2119" 423.6 13.6128609493265 74.8126965683216
"2120" 423.8 14.7077326359104 80.011412704122
"2121" 424 16.5883493715055 85.4475004899798
"2122" 424.2 18.8369069482783 90.571876587498
"2123" 424.4 22.8090153216054 94.8688848029848
"2124" 424.6 26.9186783946249 98.5727293718458
"2125" 424.8 30.2780831216571 102.212708453564
"2126" 425 33.7035644493841 106.409540014559
"2127" 425.2 37.7722751044825 109.144336974304
"2128" 425.4 41.736566190569 109.612018904913
"2129" 425.6 46.7071328659121 108.156386462141
"2130" 425.8 51.5170380133707 106.478782217473
"2131" 426 55.1772842223371 104.824031296058
"2132" 426.2 58.7849181740211 101.622266713378
"2133" 426.4 61.8905635714914 98.8252503300683
"2134" 426.6 65.3469828368145 96.2544341824288
"2135" 426.8 68.2764229618014 93.5291766457896
"2136" 427 69.5150720913103 90.0418243522609
"2137" 427.2 70.1040227720671 86.3835156410187
"2138" 427.4 70.7048834767017 82.0141813764483
"2139" 427.6 70.4430118266887 77.8377796101538
"2140" 427.8 69.7118985283282 73.5669712971289
"2141" 428 69.7327870387181 71.4913723803603
"2142" 428.2 68.6497144802836 67.8001119741825
"2143" 428.4 68.0581039828103 64.36843257037
"2144" 428.6 68.8499344765603 61.9373279037867
"2145" 428.8 71.0632823190902 58.8063346857003
"2146" 429 73.5093530401467 55.0165452265064
"2147" 429.2 76.2152193913457 51.4734407971134
"2148" 429.4 78.5067472536714 47.9876705592867
"2149" 429.6 81.3327023046992 45.3053163565644
"2150" 429.8 83.9651645708991 41.8137183865943
"2151" 430 85.8477970719272 40.0421065461457
"2152" 430.2 86.6873868906247 40.11259002797
"2153" 430.4 88.0034517307262 40.2770672030433
"2154" 430.6 90.7564479930839 39.8318422072002
"2155" 430.8 93.8843858655627 39.6255239232341
"2156" 431 97.1138010440367 40.2464740486624
"2157" 431.2 100.172288753407 41.5586989402535
"2158" 431.4 103.413783734688 42.7126321317945
"2159" 431.6 107.201067396013 44.4019848495862
"2160" 431.8 110.366354273773 45.982815437936
"2161" 432 112.861964946905 46.8589505464172
"2162" 432.2 115.155325718094 48.006894448424
"2163" 432.4 117.717187805132 48.5135504988611
"2164" 432.6 120.100083415674 47.9114271020973
"2165" 432.8 121.041879604604 46.983224326104
"2166" 433 121.038663184629 46.6804164161803
"2167" 433.2 121.114023604034 45.5832893742062
"2168" 433.4 121.313399611664 45.3957261048921
"2169" 433.6 120.992638515647 45.5248165765663
"2170" 433.8 120.961942692027 45.9431550009266
"2171" 434 120.829175046283 46.4152101273333
"2172" 434.2 120.576909342092 46.62243012207
"2173" 434.4 120.592061768154 46.7903799993608
"2174" 434.6 120.553178874876 46.8301065922285
"2175" 434.8 121.084832611538 48.4673287646427
"2176" 435 120.786245963603 47.9153603685775
"2177" 435.2 120.829175046283 47.5266947014709
"2178" 435.4 120.665287927576 47.0533495358287
"2179" 435.6 120.518701494887 47.2706702578892
"2180" 435.8 120.594926056703 47.472785946495
"2181" 436 120.73246125082 47.8144065289172
"2182" 436.2 120.618052534616 47.8531989765644
"2183" 436.4 120.550218248485 47.9088770944709
"2184" 436.6 120.325955063588 48.1009097868422
"2185" 436.8 120.707964614673 48.5005352798833
"2186" 437 120.618680971516 48.5442615840129
"2187" 437.2 120.611461945456 48.5194445455064
"2188" 437.4 120.13000843823 48.4726023853254
"2189" 437.6 119.973787693034 48.8713758243269
"2190" 437.8 119.98951508491 49.0667357746917
"2191" 438 119.636724144926 49.5286495669598
"2192" 438.2 119.711892428319 50.0105601191439
"2193" 438.4 119.741153354871 50.6208486750424
"2194" 438.6 119.781298092467 51.6423127709961
"2195" 438.8 119.650318855924 52.2263801854792
"2196" 439 119.342372343682 52.7045416028833
"2197" 439.2 118.883063941644 53.8665830533187
"2198" 439.4 118.669605636419 55.6245626699154
"2199" 439.6 118.491871894205 58.3205638250016
"2200" 439.8 117.991768424468 62.1658550949226
"2201" 440 117.763943510477 66.4775131835922
"2202" 440.2 117.157250527409 70.6801292928611
"2203" 440.4 116.711688765449 74.6767410037867
"2204" 440.6 115.857757583222 78.6083907001134
"2205" 440.8 113.338794245405 80.3948338952235
"2206" 441 110.100135672021 82.6360804603437
"2207" 441.2 107.081658051743 85.3161302296327
"2208" 441.4 104.750014257023 89.2457369170396
"2209" 441.6 104.137961947259 93.280367275011
"2210" 441.8 104.308650076681 96.8846862828528
"2211" 442 103.555448264731 97.1992411199226
"2212" 442.2 101.133066740208 97.7979591512418
"2213" 442.4 97.350831216863 99.4822780465279
"2214" 442.6 92.9354548803351 101.243242852552
"2215" 442.8 88.3701398084853 104.175913654595
"2216" 443 83.8646511407595 106.91915193565
"2217" 443.2 80.8918796963019 110.912253019841
"2218" 443.4 79.9236190275153 114.319462492632
"2219" 443.6 79.9172242618367 113.794002921238
"2220" 443.8 78.8681738834854 113.29414858092
"2221" 444 76.3983606274883 113.293176930768
"2222" 444.2 71.6698980828971 113.144592082502
"2223" 444.4 66.8896549516969 114.098176833757
"2224" 444.6 62.207341658907 115.723254908194
"2225" 444.8 58.2647444361103 115.603167205295
"2226" 445 54.4467932244394 114.49802311887
"2227" 445.2 49.4368683912773 113.030884924254
"2228" 445.4 44.2383224162623 111.15774900405
"2229" 445.6 38.9391592602525 109.250121912511
"2230" 445.8 34.1769543012055 107.137929937547
"2231" 446 30.6163990858416 104.158197908253
"2232" 446.2 27.0667774858713 99.9051807715164
"2233" 446.4 23.6564037581956 95.4076993242635
"2234" 446.6 19.5455465715787 91.5064896472968
"2235" 446.8 15.2303407617854 89.130666783495
"2236" 447 13.4201329024945 88.6906541599753
"2237" 447.2 13.3922207914839 88.849162603527
"2238" 447.4 13.0594891808226 88.5484600689554
"2239" 447.6 13.1201734059796 87.7187968278162
"2240" 447.8 12.6060846972202 85.3487840462061
"2241" 448 11.4222332049251 81.2418896427389
"2242" 448.2 10.2196373973353 76.652411652045
"2243" 448.4 8.24832841014933 72.3024958645988
"2244" 448.6 6.82876917136298 67.9086484213174
"2245" 448.8 6.21530891515246 63.1380734630805
"2246" 449 7.28553034038928 59.7286042202647
"2247" 449.2 8.83603131404008 55.0996487689646
"2248" 449.4 9.77766757687791 50.2724441294511
"2249" 449.6 8.87739361488556 45.6054190992815
"2250" 449.8 8.50389052314818 42.9317877161538
"2251" 450 9.81831736250302 42.1866599809296
"2252" 450.2 12.5705470965316 40.8839445804497
"2253" 450.4 15.8917134466405 38.739377442304
"2254" 450.6 19.7962705859242 36.0957647845779
"2255" 450.8 23.9632233235831 34.5118807778246
"2256" 451 28.170034424684 33.4690560930953
"2257" 451.2 32.4012570033444 32.3418375690859
"2258" 451.4 36.5234110620466 32.0033236188425
"2259" 451.6 40.7034588908973 30.8208498340983
"2260" 451.8 45.1245085238276 28.8650061309907
"2261" 452 49.0933188089058 27.9036518150329
"2262" 452.2 53.7012384642205 27.4656450275498
"2263" 452.4 57.8333780794188 27.9475249258037
"2264" 452.6 61.0465784152317 29.3464977032127
"2265" 452.8 63.7861784690291 31.5405574383075
"2266" 453 65.729959067166 34.4662720074009
"2267" 453.2 66.7585794520967 36.4901440971661
"2268" 453.4 68.2530634131162 38.8500276112244
"2269" 453.6 69.4114142812195 40.005270123673
"2270" 453.8 70.0632624331373 39.6600958742065
"2271" 454 70.5792922749103 39.6357719947986
"2272" 454.2 70.696296874928 39.7851121735759
"2273" 454.4 71.3125273121228 39.4668610264637
"2274" 454.6 71.4581271641369 38.4203279898496
"2275" 454.8 72.6774739545045 36.9279841202147
"2276" 455 73.3829311619574 35.6485498022818
"2277" 455.2 74.1350570769802 35.0875718199428
"2278" 455.4 74.8878341832715 34.8167046870399
"2279" 455.6 76.7897772034903 34.6257248058
"2280" 455.8 79.1071597549804 35.120316102638
"2281" 456 82.1496861507419 35.2796589950858
"2282" 456.2 85.7957600988877 34.7420737343081
"2283" 456.4 89.3644849909634 33.3115633487271
"2284" 456.6 93.3132631842608 32.5804435657957
"2285" 456.8 97.3192862287719 31.4835975624277
"2286" 457 100.141212458987 29.5373784004876
"2287" 457.2 104.078718039527 27.6736694761432
"2288" 457.4 105.687808634886 28.1344533714003
"2289" 457.6 106.727873336361 29.2830489408802
"2290" 457.8 108.611510528349 31.0134333003894
"2291" 458 111.578337947262 34.1376816004477
"2292" 458.2 115.005055245396 37.0260122254557
"2293" 458.4 117.959406988934 39.1116695344984
"2294" 458.6 117.543791681606 39.9541781955091
"2295" 458.8 117.183843691783 40.8931686124609
"2296" 459 117.452490182935 43.8249914990218
"2297" 459.2 118.151917500806 47.8105188655265
"2298" 459.4 119.565427342573 51.6223145161068
"2299" 459.6 122.285990217942 55.6519920282647
"2300" 459.8 125.437993708283 57.4857064117484
"2301" 460 124.184201133256 56.8197512443882
"2302" 460.2 124.058099980797 56.8638663763241
"2303" 460.4 124.256225439233 57.0817079222235
"2304" 460.6 124.358383274855 57.2047875968164
"2305" 460.8 124.1521882939 57.3846209786264
"2306" 461 124.143041102231 57.4824445421068
"2307" 461.2 123.846825970157 58.132653183729
"2308" 461.4 123.984272621379 58.9992092388269
"2309" 461.6 124.281826878692 59.9139564304886
"2310" 461.8 124.216124069461 60.4225966544408
"2311" 462 124.108185405856 60.3636243431154
"2312" 462.2 124.093030755258 60.1409589074489
"2313" 462.4 123.83708036408 60.3342850887034
"2314" 462.6 123.684540442876 61.5092651607091
"2315" 462.8 124.051220303013 62.6468902595592
"2316" 463 123.971894581477 62.4822916863978
"2317" 463.2 123.688050210974 62.6852517068036
"2318" 463.4 123.56225427271 62.5629102955609
"2319" 463.6 123.561569446337 62.7295242904781
"2320" 463.8 123.330751830174 63.1431326558427
"2321" 464 123.180157519054 63.1215484209364
"2322" 464.2 122.587269943015 63.8256227948048
"2323" 464.4 122.072612737521 65.2099043303963
"2324" 464.6 121.112414075626 66.6782893140279
"2325" 464.8 120.541485141527 68.0008868461808
"2326" 465 120.42074449175 69.5165841819962
"2327" 465.2 119.678541654638 70.2447763948609
"2328" 465.4 118.748361742707 72.0593041168614
"2329" 465.6 116.826453578408 74.0357305643965
"2330" 465.8 114.798726842453 76.7165636965843
"2331" 466 111.884010496888 79.469029994939
"2332" 466.2 108.56562939724 82.0514143821842
"2333" 466.4 105.076379186756 84.8499831106389
"2334" 466.6 101.675572145156 88.1029391305239
"2335" 466.8 100.456778174736 92.2400528830656
"2336" 467 100.517693326603 95.8139166472924
"2337" 467.2 101.435235588514 99.1524283897683
"2338" 467.4 101.18829184131 99.5716774367034
"2339" 467.6 99.8132372321638 100.726278267663
"2340" 467.8 97.7400421780929 103.050829617231
"2341" 468 93.7442867155288 107.103275556832
"2342" 468.2 89.5857792754112 110.04190488116
"2343" 468.4 85.3925506369555 112.553207877072
"2344" 468.6 81.5425192076161 114.370102565841
"2345" 468.8 76.4466757084629 115.583032454929
"2346" 469 70.2844995759689 116.767813672419
"2347" 469.2 65.1297950442431 117.345121365883
"2348" 469.4 60.5703401002171 117.736856957853
"2349" 469.6 55.5649983676697 116.952350673917
"2350" 469.8 50.0930537406103 115.647755151145
"2351" 470 43.7632361860008 113.961147852513
"2352" 470.2 39.9276497394811 111.271222995858
"2353" 470.4 36.047036555477 108.052486728989
"2354" 470.6 32.3415273505787 104.528655574638
"2355" 470.8 28.6908879991136 101.2281492111
"2356" 471 24.5143794845543 97.782980979492
"2357" 471.2 21.1325819157584 94.106299357962
"2358" 471.4 18.2491712300751 90.3611174500339
"2359" 471.6 15.6419904468587 86.5894620816522
"2360" 471.8 12.2795205695281 83.1559847767974
"2361" 472 9.39056356587932 82.048761147689
"2362" 472.2 9.1410424447719 82.5661942062931
"2363" 472.4 9.52184001992511 82.0971010631405
"2364" 472.6 9.77830597434425 82.01251971387
"2365" 472.8 9.65732186913963 81.5790689510773
"2366" 473 9.62988204559035 81.552372112698
"2367" 473.2 9.76795651437592 80.6999424788946
"2368" 473.4 9.73714868314368 80.3290972685129
"2369" 473.6 9.56152969233476 79.2176167666871
"2370" 473.8 8.82284840636034 77.028224338495
"2371" 474 7.95183486323534 73.58539794822
"2372" 474.2 6.55688496243939 69.6748090753297
"2373" 474.4 5.4423328970431 65.3480495087493
"2374" 474.6 4.96934491467474 60.6329775427429
"2375" 474.8 4.53844280311566 55.9108151299983
"2376" 475 5.9392157563644 52.5930831644241
"2377" 475.2 7.67627785141035 47.9079527167064
"2378" 475.4 8.71656715786589 43.2670102605644
"2379" 475.6 9.20065149165015 38.6162655650205
"2380" 475.8 8.50499833051624 37.1323167398112
"2381" 476 8.47001488848509 38.0040316344865
"2382" 476.2 8.88880322866329 37.8592126637524
"2383" 476.4 9.58442021250451 37.4066397386321
"2384" 476.6 10.9686194032349 36.5075764869549
"2385" 476.8 12.8152278754519 34.4524447510115
"2386" 477 15.7633324792897 30.9399499276587
"2387" 477.2 18.6496910710818 27.3768167602843
"2388" 477.4 21.3602605368558 23.189244831673
"2389" 477.6 24.5416856152695 20.0833727665231
"2390" 477.8 27.9202162546228 16.30899665062
"2391" 478 30.5230047628682 12.457335674149
"2392" 478.2 31.7687678834394 12.1532768127571
"2393" 478.4 34.0343269883848 12.2723645316466
"2394" 478.6 37.7355937976329 11.4300069077248
"2395" 478.8 41.9222367891035 9.97553153443897
"2396" 479 46.5505480807535 8.012453869245
"2397" 479.2 50.6787017909555 5.90685490566033
"2398" 479.4 55.4308097898946 4.38440500086438
"2399" 479.6 60.1724939818265 2.98500886885388
"2400" 479.8 64.2327547076981 3.54813453876795
"2401" 480 68.7390782074353 4.636509397745
"2402" 480.2 73.5408029607593 5.52924326982918
"2403" 480.4 77.8647996220367 7.51712537305421
"2404" 480.6 81.5304612609878 9.75744525233774
"2405" 480.8 84.6021935663314 11.9464181592963
"2406" 481 88.7224803833407 14.206028382067
"2407" 481.2 92.9093000340042 15.3255919557067
"2408" 481.4 96.3106159998103 17.1468080529618
"2409" 481.6 97.2723301267649 19.7573241510973
"2410" 481.8 98.4819162984167 23.9329932882849
"2411" 482 98.7811271403103 28.5315805904492
"2412" 482.2 99.5530394237021 33.2133441623081
"2413" 482.4 101.330975083679 37.2174037964671
"2414" 482.6 105.119390886853 40.26546298517
"2415" 482.8 108.641452923053 42.6277141571414
"2416" 483 112.580093211394 45.6698051202589
"2417" 483.2 116.072993057878 47.5868381245862
"2418" 483.4 118.313713821774 48.2727631827518
"2419" 483.6 117.562490419094 48.1515040025322
"2420" 483.8 117.347289845909 49.9672085293789
"2421" 484 117.628145791549 53.2769618989021
"2422" 484.2 117.78505899031 57.4970411682019
"2423" 484.4 117.667838476095 62.0193800426784
"2424" 484.6 118.578556495626 66.8626755562647
"2425" 484.8 120.008852419073 71.525971246291
"2426" 485 121.130406303905 72.4184237792493
"2427" 485.2 122.425473622047 72.4336391911336
"2428" 485.4 122.23197904321 72.3016125462791
"2429" 485.6 122.098592955508 72.4723818659644
"2430" 485.8 121.842479653669 72.4955248249341
"2431" 486 121.565300569121 72.6593803392349
"2432" 486.2 121.558452305391 72.4045920772349
"2433" 486.4 121.261050888692 72.2251760676791
"2434" 486.6 121.261050888692 72.2008553699427
"2435" 486.8 121.109080052495 72.3842053919753
"2436" 487 120.941069101114 72.5978659434503
"2437" 487.2 120.568968305179 74.4560362592911
"2438" 487.4 120.09720403206 74.7121282623978
"2439" 487.6 119.391755046719 75.4598288666154
"2440" 487.8 118.979111345487 76.2510355857682
"2441" 488 118.154956949534 77.5184642533253
"2442" 488.2 117.185835913959 78.8982496736133
"2443" 488.4 115.42857144091 81.0936203080917
"2444" 488.6 113.423984284733 84.2924353686631
"2445" 488.8 111.966932162387 87.7926200934726
"2446" 489 110.735737261336 91.75817073537
"2447" 489.2 108.455565724117 95.4964926299246
"2448" 489.4 105.137064011151 98.8719018319667
"2449" 489.6 101.479371348434 102.102363603758
"2450" 489.8 98.1340511136822 105.999992305924
"2451" 490 93.9280569405996 108.391001161304
"2452" 490.2 89.4536235404907 110.807770176624
"2453" 490.4 84.6082774696988 112.080166740015
"2454" 490.6 79.6214253571136 112.029500777198
"2455" 490.8 74.2529488939138 112.349894496146
"2456" 491 69.1658941565055 113.952714094711
"2457" 491.2 64.215601664847 116.687027150321
"2458" 491.4 63.0188947205853 118.26888939647
"2459" 491.6 63.4587370886218 118.821069859362
"2460" 491.8 63.6474118110128 119.07947403661
"2461" 492 63.6624790955543 118.933513899419
"2462" 492.2 63.1825754782425 118.692312940353
"2463" 492.4 63.0050851967744 118.330548155874
"2464" 492.6 62.6580796319907 118.172612848288
"2465" 492.8 61.8922149476384 118.049261914626
"2466" 493 60.6911664547183 117.826067397114
"2467" 493.2 59.3189129532773 117.677085751552
"2468" 493.4 57.5096129953269 117.136976749874
"2469" 493.6 54.7485458719963 116.401038753436
"2470" 493.8 51.3300088494811 115.074403882297
"2471" 494 47.3428047232783 113.337717373722
"2472" 494.2 43.0061448598923 111.255738063501
"2473" 494.4 39.2313871432458 108.564949679152
"2474" 494.6 34.624442483915 106.168520809417
"2475" 494.8 30.7744167791743 103.076884486458
"2476" 495 27.8391478945484 98.9771714920366
"2477" 495.2 24.5081993441152 94.9088450971749
"2478" 495.4 20.9937935314839 91.227537330213
"2479" 495.6 16.1631716924224 88.3943067418097
"2480" 495.8 13.0471288999445 87.7343805001261
"2481" 496 13.5285306797725 87.6344548310675
"2482" 496.2 13.6746664389497 86.2885768158782
"2483" 496.4 13.6902434322694 82.8583332065749
"2484" 496.6 13.0471821770172 78.0061939389735
"2485" 496.8 12.2005020338697 72.8174704449971
"2486" 497 9.92684184623658 68.3228717023126
"2487" 497.2 6.7669636669238 64.1222086196977
"2488" 497.4 6.27329192613644 62.4929694070396
"2489" 497.6 7.31468010226449 59.5636869507278
"2490" 497.8 8.74916649515244 55.7927960677911
"2491" 498 10.0081306743381 51.0486684291478
"2492" 498.2 12.4090690159001 46.4875230038572
"2493" 498.4 14.134159420074 42.34198732047
"2494" 498.6 14.9493271754688 37.802341608766
"2495" 498.8 14.8923422595961 33.358361192768
"2496" 499 13.666782572943 31.1744618041965
"2497" 499.2 12.5903778956228 31.2379963771825
"2498" 499.4 12.7902746957797 31.4006513837271
"2499" 499.6 13.1970123059317 31.5811411268846
"2500" 499.8 13.8585064287952 31.4737237748852
"2501" 500 14.5825302613692 31.5119874309877
"2502" 500.2 16.0398177636818 30.76186081257
"2503" 500.4 18.7935779836604 29.01910910049
"2504" 500.6 22.0765072107478 27.07380072012
"2505" 500.8 25.9208442579041 24.6931228970575
"2506" 501 29.6558576110846 22.1064569831442
"2507" 501.2 33.4934257846652 19.0942022082087
"2508" 501.4 36.7234600301379 15.2645844214734
"2509" 501.6 39.0127172999807 11.1554840710184
"2510" 501.8 40.3643217973553 8.42523232460596
"2511" 502 43.065822052077 7.24490422997
"2512" 502.2 46.740934911069 6.50513968995621
"2513" 502.4 50.9079256315851 6.02752031439198
"2514" 502.6 55.3949463834071 5.31097913162807
"2515" 502.8 59.942874244256 3.86868281470696
"2516" 503 63.7725796409842 2.78860213883739
"2517" 503.2 66.8901540045291 3.9597280768075
"2518" 503.4 70.8605504662903 5.36584079772
"2519" 503.6 75.6276769750217 7.70168442339062
"2520" 503.8 78.9582629693516 10.1326796448442
"2521" 504 81.599221746032 12.1420922265968
"2522" 504.2 83.8722360889555 13.8710428372087
"2523" 504.4 86.5948558414978 15.0788470731512
"2524" 504.6 88.7633402079532 15.4776849488394
"2525" 504.8 91.5196247597314 14.7624989498226
"2526" 505 92.3996068250804 13.84646809839
"2527" 505.2 91.8036835305419 14.8147975930753
"2528" 505.4 92.0625653751589 17.0318618333397
"2529" 505.6 92.1580547210976 20.2981947846466
"2530" 505.8 92.5017428502997 24.3233072215615
"2531" 506 92.9755303773433 28.5804813079085
"2532" 506.2 94.0742947265528 32.9599886365518
"2533" 506.4 96.228638254575 37.1173291949876
"2534" 506.6 99.4704854525162 40.3471451044582
"2535" 506.8 102.304163737118 43.0041918129565
"2536" 507 104.745164818095 45.9462887482859
"2537" 507.2 107.753697820917 48.4248295862004
"2538" 507.4 110.539595964256 51.911352409343
"2539" 507.6 111.914201472364 55.403070601245
"2540" 507.8 113.366644835185 59.5285930399682
"2541" 508 115.418205659901 63.5287894342336
"2542" 508.2 117.927175350232 66.8764352884917
"2543" 508.4 118.269986906483 67.334739017189
"2544" 508.6 118.097867072089 67.1868867960337
"2545" 508.8 117.795331385905 68.7962393937754
"2546" 509 117.011327479275 72.410187089745
"2547" 509.2 116.064703054416 76.6586137347384
"2548" 509.4 115.088153183423 81.0969436332483
"2549" 509.6 113.488812968507 84.7662803491468
"2550" 509.8 110.289247262345 88.39496567697
"2551" 510 107.640659262947 92.2925496565558
"2552" 510.2 104.219175331233 96.5860816486521
"2553" 510.4 100.874836183784 101.019504414017
"2554" 510.6 97.0583116791546 104.520556547518
"2555" 510.8 92.9210622534497 108.367441618042
"2556" 511 88.173477907674 111.217887456634
"2557" 511.2 83.1813778651799 112.465809785657
"2558" 511.4 77.2894078481285 113.54256713637
"2559" 511.6 71.5326561893853 113.462945804495
"2560" 511.8 65.5843443069514 114.081542305985
"2561" 512 59.0739035839715 114.963906614469
"2562" 512.2 52.9675162258889 115.415576715287
"2563" 512.4 48.4980118673697 114.802473499734
"2564" 512.6 45.8888935913426 112.161779135854
"2565" 512.8 42.1204211787256 107.87460791815
"2566" 513 37.9812145082103 103.679076543695
"2567" 513.2 33.3334398910421 100.495543817614
"2568" 513.4 28.7656575670481 97.5566921242471
"2569" 513.6 24.7864528100722 93.9693688662986
"2570" 513.8 20.5102664941103 89.41411872497
"2571" 514 16.3500401657862 84.746356670249
"2572" 514.2 14.195763463336 80.2077695247034
"2573" 514.4 14.2982697681507 74.9646267606053
"2574" 514.6 14.6570554843104 69.3694688411649
"2575" 514.8 16.1301286198019 63.7422580281666
"2576" 515 17.6543422795998 58.9340671400805
"2577" 515.2 20.2530155296324 54.3496398951158
"2578" 515.4 23.1901935110751 50.8807127681095
"2579" 515.6 25.626547257727 46.6181836510367
"2580" 515.8 25.6306079269257 42.313323640995
"2581" 516 24.6322565749868 38.8071748738406
"2582" 516.2 23.1969473594041 35.6131885637137
"2583" 516.4 20.8307994779804 34.35437530677
"2584" 516.6 17.4555882867757 33.2388567973007
"2585" 516.8 16.2200455283945 34.0003537216753
"2586" 517 15.9976729896471 34.5712053174924
"2587" 517.2 13.9445648380529 35.7060144233997
"2588" 517.4 11.5311523351373 37.2310327802354
"2589" 517.6 10.2331705003194 39.0517443552791
"2590" 517.8 8.63858314385018 42.0507846298744
"2591" 518 7.33289646212068 45.8863995479648
"2592" 518.2 6.1500655314569 50.0376910581372
"2593" 518.4 4.286178221036 54.1419532579718
"2594" 518.6 4.20380078681896 54.6601212079562
"2595" 518.8 6.37867604859982 55.4474909232384
"2596" 519 9.37519572352274 57.8487842555647
"2597" 519.2 12.4517404549375 61.4750743408785
"2598" 519.4 14.4783280300068 66.199723203495
"2599" 519.6 15.2756148347221 71.756221629454
"2600" 519.8 13.7948997060307 77.3291659827005
"2601" 520 11.7400038686464 82.1628865570175
"2602" 520.2 9.55994757638236 85.548471213906
"2603" 520.4 10.2539587059497 84.8037042397962
"2604" 520.6 11.4512188740944 86.441249283954
"2605" 520.8 12.8268145546244 89.7303930799485
"2606" 521 14.8245832581946 94.405020696808
"2607" 521.2 17.0064482324864 99.395703677082
"2608" 521.4 18.3716906965903 103.385687860002
"2609" 521.6 18.5072829778225 103.170820568614
"2610" 521.8 19.2062137442173 103.386588506882
"2611" 522 20.4609859569245 105.441504128842
"2612" 522.2 21.6870370957987 106.405533146161
"2613" 522.4 23.2202970066411 108.363544314693
"2614" 522.6 25.882633832915 110.18884257144
"2615" 522.8 29.1750458746784 112.903558175274
"2616" 523 31.9909448384013 114.535662293938
"2617" 523.2 35.1426170337607 114.826233189194
"2618" 523.4 39.5268676320104 116.71468099827
"2619" 523.6 43.5017830519848 119.115319704068
"2620" 523.8 47.4825771337865 119.933506041537
"2621" 524 52.1758257444499 121.201028267417
"2622" 524.2 55.3780008370421 121.885329129907
"2623" 524.4 58.3075432069994 121.157310445639
"2624" 524.6 62.6706159962144 121.317685739562
"2625" 524.8 66.9760221802038 121.267663703075
"2626" 525 71.2315562584071 121.121490558846
"2627" 525.2 74.5020716267861 121.435866398249
"2628" 525.4 76.7742599434343 121.318873347659
"2629" 525.6 77.15529689609 121.228319836277
"2630" 525.8 76.5972040274103 120.60020199377
"2631" 526 76.8787094244079 120.664209776663
"2632" 526.2 76.7978692002781 120.924235130201
"2633" 526.4 76.6483879505264 121.15564040493
"2634" 526.6 76.2951845513426 120.597530826507
"2635" 526.8 76.5184882878349 119.892433616788
"2636" 527 77.4302097068353 118.737062827895
"2637" 527.2 79.1960833246492 117.437037306362
"2638" 527.4 81.1058462521309 116.165579628498
"2639" 527.6 83.3018561547975 115.51554290878
"2640" 527.8 85.9788117173603 114.03940424727
"2641" 528 89.7723210996822 112.437080875626
"2642" 528.2 93.7967625585998 111.926673158949
"2643" 528.4 96.136282410112 112.626592806039
"2644" 528.6 95.2986972354898 112.301290988165
"2645" 528.8 95.155507446493 111.043426618666
"2646" 529 94.9704256754321 109.012874948031
"2647" 529.2 95.7911751959103 106.150522685095
"2648" 529.4 97.5141983503104 102.681400839575
"2649" 529.6 99.8923740027256 99.7969563237259
"2650" 529.8 103.266710364905 97.6556404204562
"2651" 530 107.14285715431 96.2513063469874
"2652" 530.2 110.84610121924 95.2485444484319
"2653" 530.4 112.361502091902 94.4766507134048
"2654" 530.6 111.23118127578 93.1572906262657
"2655" 530.8 111.021004662815 90.5710378155204
"2656" 531 110.967830346665 86.4423610872791
"2657" 531.2 111.43774575241 82.5996908449336
"2658" 531.4 112.963881324581 78.8087294734511
"2659" 531.6 115.518795715488 75.6707922487158
"2660" 531.8 117.720000484878 72.26686869237
"2661" 532 119.162408179439 68.0067622015902
"2662" 532.2 119.359189982487 64.2816241802196
"2663" 532.4 119.490182416852 60.4367458118012
"2664" 532.6 119.214878624739 55.7857079732843
"2665" 532.8 117.269237982953 51.8985945511468
"2666" 533 116.102347206501 46.9524967342064
"2667" 533.2 115.554317083432 42.4494984422392
"2668" 533.4 115.5692005366 37.92778068132
"2669" 533.6 116.766595846504 35.117255889302
"2670" 533.8 117.338558843932 34.7721785830011
"2671" 534 116.309902300172 34.7600184011225
"2672" 534.2 114.331459836801 33.523128601995
"2673" 534.4 111.737337148634 31.4707716827229
"2674" 534.6 108.279253887159 29.6129973766427
"2675" 534.8 104.03761469002 28.48405375029
"2676" 535 99.8498631096965 26.3747096596571
"2677" 535.2 97.0651285415777 23.9945836676076
"2678" 535.4 94.9573057014013 20.3827135214609
"2679" 535.6 93.6360626436577 16.6492730794753
"2680" 535.8 93.3689657155291 14.3901225524325
"2681" 536 92.4414154751504 14.66051659548
"2682" 536.2 89.9817308170376 15.3911798431882
"2683" 536.4 85.8662901552382 15.4911131961844
"2684" 536.6 81.2935506858416 16.4324097150263
"2685" 536.8 76.7245637110367 16.7659392836542
"2686" 537 72.5807613172224 16.6026331228975
"2687" 537.2 68.9347369681491 15.0874513138539
"2688" 537.4 65.5591515837593 12.0185443101557
"2689" 537.6 62.0203964679666 9.02762585065125
"2690" 537.8 59.7428280244437 6.43382826260334
"2691" 538 58.9522273333653 4.8263756506777
"2692" 538.2 58.0456402806633 5.77612483726412
"2693" 538.4 55.1660359079396 7.52774782868461
"2694" 538.6 51.5873179550632 9.56748531941495
"2695" 538.8 47.968836469377 12.18779651277
"2696" 539 44.6428931535631 14.9983070336008
"2697" 539.2 40.5821196679957 17.1080727588307
"2698" 539.4 36.1259900887669 18.4373094696091
"2699" 539.6 31.4570881314862 17.9255721755898
"2700" 539.8 29.1613466962781 18.0586112078216
"2701" 540 28.2844582817478 19.6570736559638
"2702" 540.2 26.3412416108614 22.7859482598802
"2703" 540.4 25.830816573506 27.4892163646852
"2704" 540.6 25.3800066278048 32.3057096880294
"2705" 540.8 24.0335829152509 37.140144393172
"2706" 541 22.4949591716757 41.5746826699085
"2707" 541.2 21.1090937533838 46.1276967674617
"2708" 541.4 18.4782415551663 50.6055479772514
"2709" 541.6 15.5279359466801 55.0333332231431
"2710" 541.8 12.4184656057814 59.5506181616427
"2711" 542 9.71092461947969 64.2225457429345
"2712" 542.2 7.40899674539098 68.1275868068942
"2713" 542.4 7.74294738281855 72.8902645629192
"2714" 542.6 7.84575553872838 78.1061144345995
"2715" 542.8 9.4270150730916 83.4068882883309
"2716" 543 11.9498820458383 87.291222925986
"2717" 543.2 15.5469957075299 90.4531576861017
"2718" 543.4 19.1095586132341 93.8990399029378
"2719" 543.6 22.5349583619717 97.3193759500472
"2720" 543.8 24.852767093512 99.6853732740474
"2721" 544 24.9202803605191 100.604862302031
"2722" 544.2 26.168151002271 101.387963314898
"2723" 544.4 28.9324821406652 102.73358606983
"2724" 544.6 32.3164080700845 104.589019945523
"2725" 544.8 35.1131645356213 107.302395795202
"2726" 545 37.3156682067539 110.475861644152
"2727" 545.2 38.1750446372631 110.777011079937
"2728" 545.4 38.8677556541884 110.202355165029
"2729" 545.6 39.4826289709825 110.582219911903
"2730" 545.8 41.9737436303776 110.494742842614
"2731" 546 45.7476956841546 110.384863430272
"2732" 546.2 50.0294888651121 111.308776942801
"2733" 546.4 54.4633400520665 112.930453872785
"2734" 546.6 59.1921363103904 114.649367346498
"2735" 546.8 61.0797784701491 117.019194066241
"2736" 547 60.7088433323442 117.639691942684
"2737" 547.2 60.6053217169848 117.165893234347
"2738" 547.4 61.0139799104103 116.545883774695
"2739" 547.6 62.7421953959169 115.231061479214
"2740" 547.8 65.8420707803017 113.855561337534
"2741" 548 69.4343474250449 112.074716175644
"2742" 548.2 73.4403669803276 110.475223964965
"2743" 548.4 77.9171644384431 110.73876887268
"2744" 548.6 82.1990186715252 112.077008207841
"2745" 548.8 86.3569172685399 112.674825145706
"2746" 549 87.1222922020908 113.368565396468
"2747" 549.2 87.0084349993873 114.30693192237
"2748" 549.4 87.0929237661203 115.55139359875
"2749" 549.6 86.9426122173595 114.983582716534
"2750" 549.8 86.7191274206409 115.229223317048
"2751" 550 86.5901048585354 115.475773074295
"2752" 550.2 86.3749706043873 115.96305562537
"2753" 550.4 86.1934380437341 115.615420793319
"2754" 550.6 86.0168195810603 115.37704262277
"2755" 550.8 85.7317606033103 115.07129670837
"2756" 551 85.7089143464415 114.980450073968
"2757" 551.2 85.5167021028229 114.233064737168
"2758" 551.4 85.3295107124854 114.099916459495
"2759" 551.6 85.3817974867284 113.918484244239
"2760" 551.8 85.4017460878507 113.946324341878
"2761" 552 85.4973787771603 113.93111923592
"2762" 552.2 85.7444298912103 113.966152621945
"2763" 552.4 86.1864245642378 113.675098127491
"2764" 552.6 86.7159862748806 113.507823282461
"2765" 552.8 87.2057240980177 113.054740829858
"2766" 553 87.8103827536832 112.295616108362
"2767" 553.2 88.7588896384333 111.800817869911
"2768" 553.4 90.815181492112 110.68093698713
"2769" 553.6 93.3365818786693 109.756674884344
"2770" 553.8 96.098219114428 108.031432796975
"2771" 554 99.1645108089364 105.636376589005
"2772" 554.2 102.74661425301 103.194978845895
"2773" 554.4 106.865850690056 101.581553769006
"2774" 554.6 109.443510142877 101.400666332211
"2775" 554.8 109.006576084863 101.473649462686
"2776" 555 108.56562939724 101.448016363202
"2777" 555.2 107.886771751515 101.071008363088
"2778" 555.4 107.644167770353 100.798761135301
"2779" 555.6 107.094542073336 100.360513411709
"2780" 555.8 106.788990837103 100.021217646094
"2781" 556 106.291740890259 99.2188936893187
"2782" 556.2 106.199102572607 98.7799624982852
"2783" 556.4 105.646729428665 97.7271648369518
"2784" 556.6 105.080066733501 95.7641370910882
"2785" 556.8 104.496127736656 92.9255642267155
"2786" 557 103.301348073203 88.4789093097182
"2787" 557.2 102.933838174199 84.01897727712
"2788" 557.4 102.252738262194 79.6545908427718
"2789" 557.6 102.059718513389 75.1348983024483
"2790" 557.8 101.783044523283 70.8549170737867
"2791" 558 102.209074466396 67.3858535589129
"2792" 558.2 103.621027582108 64.2270133974251
"2793" 558.4 105.449173403468 61.1534070011858
"2794" 558.6 108.033041330442 59.2190276962647
"2795" 558.8 111.224422337229 57.8678888047484
"2796" 559 114.158903345418 56.6352645102078
"2797" 559.2 116.706457452878 55.2649168308024
"2798" 559.4 117.792032910255 54.2481960535902
"2799" 559.6 118.012395745151 54.4221655575289
"2800" 559.8 118.900886181503 55.0160671000764
"2801" 560 120.072504732255 55.6436877271131
"2802" 560.2 120.193407736908 55.7544462359308
"2803" 560.4 119.254920621894 55.8567008088656
"2804" 560.6 118.521247341256 55.4852742465862
"2805" 560.8 117.965096239416 54.3646408097384
"2806" 561 117.27941866073 51.963429064245
"2807" 561.2 116.485325794141 48.1245434202718
"2808" 561.4 116.509316782641 43.8491152789526
"2809" 561.6 116.770285930359 39.3657883163409
"2810" 561.8 117.397809058273 35.95954135737
"2811" 562 116.559571796245 34.0129114117158
"2812" 562.2 114.121523239227 31.9961683929256
"2813" 562.4 110.710576435584 29.46244067637
"2814" 562.6 106.614366859053 27.3076599463129
"2815" 562.8 103.08741809752 24.65840799636
"2816" 563 100.331546926885 21.712841261875
"2817" 563.2 97.0897772056604 19.61742223269
"2818" 563.4 93.1358415025162 19.2334413343112
"2819" 563.6 88.6750362238682 19.1716768732753
"2820" 563.8 83.6470868670376 19.9194621360064
"2821" 564 78.8230395453416 19.8959376515888
"2822" 564.2 74.0915291490655 19.2371117534516
"2823" 564.4 70.0547837558504 17.64536108481
"2824" 564.6 68.7949230948893 16.8705365701595
"2825" 564.8 68.1828376935784 17.8866481956071
"2826" 565 67.1483968671042 19.3917376195865
"2827" 565.2 64.4315203214353 22.7981351984325
"2828" 565.4 61.7312167396879 26.713067338972
"2829" 565.6 59.3155992170906 31.5455447085458
"2830" 565.8 57.4806721018047 35.950952988988
"2831" 566 55.2941523024339 40.1291942068419
"2832" 566.2 52.3195143878788 43.3215811383174
"2833" 566.4 47.7968412881892 45.7032621647639
"2834" 566.6 43.2087034656159 47.9062798644811
"2835" 566.8 38.4740867083589 48.3340877714962
"2836" 567 32.9219455401437 49.2686893210089
"2837" 567.2 27.3982501534725 50.1450499984511
"2838" 567.4 22.1297509853276 51.4840537350941
"2839" 567.6 17.2867887565266 51.7667428552349
"2840" 567.8 12.8694073384204 50.422865863104
"2841" 568 11.0660043845876 49.2749043941599
"2842" 568.2 10.9693877562746 49.0697623743879
"2843" 568.4 11.0727987620558 49.45057983027
"2844" 568.6 10.5372334099194 50.59712700927
"2845" 568.8 9.44931135278403 53.0035350943174
"2846" 569 7.80682660064079 56.743616886257
"2847" 569.2 6.08665484607505 61.1289818106557
"2848" 569.4 5.31345565806034 66.040480539745
"2849" 569.6 5.56134441097977 70.4222859030146
"2850" 569.8 5.59534731383534 75.51541903287
"2851" 570 6.25553762401282 78.9945422220394
"2852" 570.2 7.50401640464098 81.3837680350636
"2853" 570.4 9.18392311151034 85.77064657837
"2854" 570.6 10.3216869663348 90.375478337931
"2855" 570.8 11.4279321049201 93.9766929191261
"2856" 571 11.9225163839743 94.604665198434
"2857" 571.2 11.9791358402862 95.234797665241
"2858" 571.4 12.5306422031743 95.998866568098
"2859" 571.6 13.9846854020584 97.6233162783385
"2860" 571.8 15.8206028850464 100.600342579818
"2861" 572 16.9911281397334 102.606270967447
"2862" 572.2 18.6964958821941 103.706555161486
"2863" 572.4 21.9321504207334 105.972415890408
"2864" 572.6 25.6961623553025 108.565238627534
"2865" 572.8 28.8669674777989 112.113029941179
"2866" 573 32.1964554718402 114.854536545176
"2867" 573.2 34.7548952522432 116.249217068885
"2868" 573.4 34.9308174879516 116.667127005859
"2869" 573.6 36.7362590144119 117.250930668448
"2870" 573.8 40.6502111591437 117.801170944084
"2871" 574 44.6934849749716 118.748261182959
"2872" 574.2 48.9249852994993 120.141984363527
"2873" 574.4 53.3905238549467 121.579978674006
"2874" 574.6 56.6557448728103 121.741289424299
"2875" 574.8 60.9709043315503 122.36333676681
"2876" 575 65.0283625560994 122.792575366948
"2877" 575.2 68.1094364424052 121.318002028439
"2878" 575.4 72.3826572550177 120.372135427541
"2879" 575.6 77.2927788338226 119.651271076516
"2880" 575.8 82.05452596655 117.718146669808
"2881" 576 86.0384907314156 114.957312485896
"2882" 576.2 89.5901346455831 111.821167101783
"2883" 576.4 93.4823837891927 109.531257818244
"2884" 576.6 97.7401910533914 108.188570549748
"2885" 576.8 101.848904710382 108.035045865816
"2886" 577 101.791750028126 108.430039510712
"2887" 577.2 101.173586417855 108.645855226058
"2888" 577.4 100.645478385595 108.419346264689
"2889" 577.6 100.31411097621 107.23655765187
"2890" 577.8 100.023569071344 106.515549691967
"2891" 578 99.9181145159514 106.078577666242
"2892" 578.2 99.904242391986 105.499521460262
"2893" 578.4 99.5941649203277 104.735755471587
"2894" 578.6 99.4370150537174 102.834695842228
"2895" 578.8 99.8641830793723 100.074865464458
"2896" 579 100.896786102018 96.5878738964673
"2897" 579.2 103.140259118647 93.2091109707417
"2898" 579.4 106.437924981413 90.5920244592931
"2899" 579.6 109.891118068003 88.2531988747803
"2900" 579.8 113.50665167824 86.2790957206797
"2901" 580 116.215168967919 85.636605797057
"2902" 580.2 115.726024287258 85.1347836984222
"2903" 580.4 116.13805156331 83.0300395037803
"2904" 580.6 118.091140016567 79.5080412889452
"2905" 580.8 119.893990896496 76.054871171662
"2906" 581 122.388968045449 72.3732150973787
"2907" 581.2 124.226736579466 70.2076963162924
"2908" 581.4 123.667869044408 70.1090601372019
"2909" 581.6 123.058650078685 68.7862790418343
"2910" 581.8 122.206524235411 67.2634349785076
"2911" 582 121.489969668094 65.1190250178835
"2912" 582.2 120.455611518705 61.9311816957121
"2913" 582.4 119.497124922743 57.6888484044241
"2914" 582.6 118.854909968533 53.2497559147589
"2915" 582.8 117.823770703338 49.1625275451755
"2916" 583 116.430596938456 45.2813173611791
"2917" 583.2 115.298856529934 41.7694149830673
"2918" 583.4 112.893766624432 38.8991311652111
"2919" 583.6 110.475583721338 36.91499733987
"2920" 583.8 109.212592306291 33.9615977583205
"2921" 584 109.471849653374 30.9627098574019
"2922" 584.2 110.578617506597 29.1029621879047
"2923" 584.4 110.389362178685 29.1638606818388
"2924" 584.6 109.149045423836 29.1866389494628
"2925" 584.8 106.608489169617 28.6034762881423
"2926" 585 103.436068726794 28.3323314497571
"2927" 585.2 99.321857572331 27.8391505122875
"2928" 585.4 95.7593138184193 27.7028880749344
"2929" 585.6 91.7751415428258 26.7950439747102
"2930" 585.8 88.1669310986156 25.1136073412858
"2931" 586 84.6918754875579 22.5263978410334
"2932" 586.2 81.7076937138846 19.2721715243997
"2933" 586.4 79.8594803560526 16.08605692137
"2934" 586.6 79.6202062880712 12.0648334819787
"2935" 586.8 79.7119292617346 9.56965409930939
"2936" 587 80.0612944735225 9.1874717063094
"2937" 587.2 79.4691315529524 10.3774588617174
"2938" 587.4 78.0280578894226 11.3594746732476
"2939" 587.6 75.3674657276975 12.3176563366281
"2940" 587.8 71.3638041023492 13.4924113611079
"2941" 588 67.3538406260162 15.5315177628994
"2942" 588.2 65.2391874250604 15.6123099967137
"2943" 588.4 61.3343319044532 15.79942012662
"2944" 588.6 56.8837920550104 15.27073448297
"2945" 588.8 52.3802328326751 14.8001255755112
"2946" 589 47.6389550867081 14.5529843676314
"2947" 589.2 42.6652312346675 12.7829090961557
"2948" 589.4 39.830503486962 12.1611725707857
"2949" 589.6 38.1079073872103 13.2664001552367
"2950" 589.8 35.9630239016721 15.3704813770296
"2951" 590 33.5531636075018 18.7410048216785
"2952" 590.2 30.8966565382572 22.9490769148168
"2953" 590.4 28.5866041280472 27.2860125225489
"2954" 590.6 26.5095786537359 32.0116785530828
"2955" 590.8 25.7788803622389 37.0358917703088
"2956" 591 24.2783341206016 42.1969064314768
"2957" 591.2 22.6202788061831 47.04283075437
"2958" 591.4 19.6297509850603 51.0162097712493
"2959" 591.6 16.1315902525036 54.9466195709498
"2960" 591.8 12.1417383256274 58.1602990645651
"2961" 592 9.34141546626724 61.1769899437666
"2962" 592.2 8.17622744315651 64.8094122546008
"2963" 592.4 8.27879595301526 67.5741701291405
"2964" 592.6 8.52883355268104 72.2800473955769
"2965" 592.8 10.383488370725 76.9462726261749
"2966" 593 11.6375418681437 82.3977353004652
"2967" 593.2 14.3345645195831 87.3614939497832
"2968" 593.4 16.7121801362858 92.0808329196241
"2969" 593.6 19.5929691814797 96.3597700317329
"2970" 593.8 23.4434600287183 100.297654124562
"2971" 594 26.73783452702 103.997253659588
"2972" 594.2 30.9687636555603 105.67597954712
"2973" 594.4 35.5459301682128 106.846607324053
"2974" 594.6 40.2743556181103 108.99459665967
"2975" 594.8 44.4855033132616 111.75904930237
"2976" 595 47.0478637009664 115.022377362066
"2977" 595.2 48.4341750910899 115.80857770274
"2978" 595.4 50.1245645335924 114.94390257737
"2979" 595.6 53.4676811432838 113.0758311166
"2980" 595.8 56.8379359598679 111.127715555821
"2981" 596 60.0033605602334 109.132770294062
"2982" 596.2 62.719136120336 106.124308892755
"2983" 596.4 65.4360138620782 102.544586309236
"2984" 596.6 66.7637063827617 98.8877325446089
"2985" 596.8 67.4126551262833 95.4629297882349
"2986" 597 68.7617019358282 91.5909659384325
"2987" 597.2 69.4871764115305 87.8767403771039
"2988" 597.4 70.5457357826347 84.1937138216673
"2989" 597.6 73.1994379779049 81.1087100006943
"2990" 597.8 76.8206543883369 79.3423161804762
"2991" 598 79.9639580688362 79.2548760678269
"2992" 598.2 83.0211997973367 79.7361877415279
"2993" 598.4 85.631739909363 80.9866617116068
"2994" 598.6 88.7007806807451 82.20361091037
"2995" 598.8 92.0956413715411 84.0491925517803
"2996" 599 95.2981651478017 86.5196362106286
"2997" 599.2 98.7044726252851 89.1567611695717
"2998" 599.4 102.453073294378 90.7411769099293
"2999" 599.6 106.359764100491 92.1963626169993
"3000" 599.8 107.23703593162 93.3985110947063
"3001" 600 107.1092218767 93.652171975016
"3002" 600.2 107.437004969032 93.369983436283
"3003" 600.4 107.14285715431 92.2113781748567
"3004" 600.6 108.716516072416 90.9669861323174
"3005" 600.8 111.929793501391 89.0691216458835
"3006" 601 114.354688241115 86.799516127887
"3007" 601.2 116.104193983578 85.0370320998528
"3008" 601.4 117.853866329767 84.8096994695338
"3009" 601.6 118.86421083465 85.0051443447718
"3010" 601.8 119.055411912175 85.3850211007484
"3011" 602 118.552254757588 85.4663161543144
"3012" 602.2 117.855443923088 85.8237274662867
"3013" 602.4 117.496606453301 85.6330154189861
"3014" 602.6 117.068627577204 85.592520271308
"3015" 602.8 116.902615546145 85.8293586561352
"3016" 603 116.624641912744 86.0727848713611
"3017" 603.2 116.621278384983 86.4143815235116
"3018" 603.4 116.590526131167 86.3871431766021
"3019" 603.6 116.271186453107 86.40761723337
"3020" 603.8 115.983816754093 87.012462411857
"3021" 604 115.919799124697 87.2426375878238
"3022" 604.2 115.939890906413 87.3320413121649
"3023" 604.4 115.775151621768 87.6610459290564
"3024" 604.6 114.994481629179 88.5029154406068
"3025" 604.8 115.027878369361 88.9922066368785
"3026" 605 114.805513960971 90.4717175017896
"3027" 605.2 114.591064830258 92.2509848737121
"3028" 605.4 114.405814381347 94.2006636651791
"3029" 605.6 114.201924489362 95.4134023402162
"3030" 605.8 113.934262273337 95.4827728285542
"3031" 606 113.941307209171 95.5833179905265
"3032" 606.2 113.738339384604 95.5286087974036
"3033" 606.4 113.686107482664 95.38890346887
"3034" 606.6 113.607557511071 95.5224981991665
"3035" 606.8 113.17620627442 95.9107911904036
"3036" 607 112.999966406541 96.1255028673444
"3037" 607.2 112.22324160221 97.10872423737
"3038" 607.4 112.180456793892 97.7697118187061
"3039" 607.6 111.997643105907 98.7209558448154
"3040" 607.8 111.585625087646 99.4435696130927
"3041" 608 111.725788818633 99.9798299831303
"3042" 608.2 111.903035567705 100.372685158233
"3043" 608.4 111.648179534359 100.781403818882
"3044" 608.6 111.358274764674 100.838950734337
"3045" 608.8 111.421097679881 100.731560640436
"3046" 609 111.377121639236 100.83263366999
"3047" 609.2 111.258830686701 100.796939688516
"3048" 609.4 111.00445610623 101.38916703897
"3049" 609.6 110.547728277435 102.118498438945
"3050" 609.8 110.931283243432 102.971961437297
"3051" 610 110.84228922111 103.14083634022
"3052" 610.2 110.822142976417 103.201714027411
"3053" 610.4 110.341079831505 103.344822308516
"3054" 610.6 110.579015238408 103.643111005492
"3055" 610.8 111.121221248155 103.424131649567
"3056" 611 111.342885790067 103.175468274152
"3057" 611.2 111.480779449327 102.961484354965
"3058" 611.4 111.094364363121 102.706378424499
"3059" 611.6 110.782593254395 102.779922289429
"3060" 611.8 110.509720413735 102.58030216382
"3061" 612 110.174062813029 102.737228570643
"3062" 612.2 110.349966975608 103.501593356643
"3063" 612.4 109.548974806724 104.098555937444
"3064" 612.6 109.241014833359 104.62497796637
"3065" 612.8 108.91655746031 105.159411881785
"3066" 613 108.915543917278 105.68489713629
"3067" 613.2 108.703342615164 106.172350581931
"3068" 613.4 108.608440378582 106.152688385322
"3069" 613.6 108.09305374681 106.85437525887
"3070" 613.8 107.419008039006 107.335089050065
"3071" 614 106.939350482531 108.303358111071
"3072" 614.2 106.388592572357 108.760843242556
"3073" 614.4 105.165835211851 109.831699384983
"3074" 614.6 102.811167291358 111.00075090356
"3075" 614.8 101.330946027901 112.101107559622
"3076" 615 101.019368002644 112.729671252846
"3077" 615.2 99.8935524193348 113.384101266102
"3078" 615.4 98.6929488965263 114.059277731706
"3079" 615.6 97.886296333515 114.845598444787
"3080" 615.8 97.7253531486436 114.892338286251
"3081" 616 97.4041209308513 115.296846973091
"3082" 616.2 96.8427260916104 116.044391878239
"3083" 616.4 95.9246899991642 116.464792510539
"3084" 616.6 94.2115453454694 117.413611526075
"3085" 616.8 92.5024637647522 118.220598132858
"3086" 617 90.4847231420447 118.839376239354
"3087" 617.2 88.8508186244056 119.372365226418
"3088" 617.4 86.6368545308864 120.583895545002
"3089" 617.6 84.1083239444964 121.331385052626
"3090" 617.8 81.9258656494797 121.839623603757
"3091" 618 79.0803844558103 122.444990338394
"3092" 618.2 76.3625688155024 123.057379992498
"3093" 618.4 73.4787493057389 123.588504323799
"3094" 618.6 70.4242201910143 123.63218231157
"3095" 618.8 66.915450268776 123.242998103736
"3096" 619 63.9617008951437 123.764429552322
"3097" 619.2 61.751891111956 123.930705881535
"3098" 619.4 59.2227839211199 123.85542536018
"3099" 619.6 56.4657055543104 123.47930935437
"3100" 619.8 53.0310316771686 123.01587558648
"3101" 620 49.1511713682947 122.422336173729
"3102" 620.2 45.5404243167947 121.078726198339
"3103" 620.4 41.5370613121437 120.003269494227
"3104" 620.6 38.0688859804783 118.437559225914
"3105" 620.8 34.3608146659294 116.945810350227
"3106" 621 31.4201674820737 115.310525381851
"3107" 621.2 27.804321064174 112.954816941075
"3108" 621.4 24.7664019762809 110.48510799237
"3109" 621.6 20.7714487369719 107.742214356455
"3110" 621.8 18.0013606414249 104.685271371881
"3111" 622 15.1438228615209 101.140317450746
"3112" 622.2 12.2810767227565 97.5379444633546
"3113" 622.4 9.84272608231035 93.922851809322
"3114" 622.6 7.88456094448635 90.53518707777
"3115" 622.8 7.29619921441035 89.69438581317
"3116" 623 7.72305676057959 89.4797757001777
"3117" 623.2 7.91761233555425 89.1263944193456
"3118" 623.4 7.84443385444671 88.6572817739836
"3119" 623.6 7.63023580513962 88.8218913745164
"3120" 623.8 7.33976920450548 88.9399639837359
"3121" 624 7.34378386266468 88.5652926332204
"3122" 624.2 7.14479083934314 88.5566100333536
"3123" 624.4 6.9979836684565 88.4625825618854
"3124" 624.6 6.72608125891035 88.1186184081854
"3125" 624.8 6.48725572730287 88.0019452758103
"3126" 625 6.19578106538176 87.4935005404652
"3127" 625.2 5.79242243916529 86.9881843799883
"3128" 625.4 5.23009174367836 85.682999416242
"3129" 625.6 4.52162516431035 83.8748491712852
"3130" 625.8 3.8085850767153 81.7519408095518
"3131" 626 3.15334207111034 79.54107357247
"3132" 626.2 2.53847292125389 77.1551047834829
"3133" 626.4 1.52660550475035 74.217527626242
"3134" 626.6 1.140235911 70.5767000060855
"3135" 626.8 0.615438836150674 66.9387965076053
"3136" 627 0.43261249458535 62.670905774795
"3137" 627.2 0.209698558344832 58.3962835671114
"3138" 627.4 1.29429077294192 55.2698096352647
"3139" 627.6 2.0116719011028 50.5293437169266
"3140" 627.8 2.76904033814368 47.9133573162033
"3141" 628 2.84236864083761 47.8558369358427
"3142" 628.2 3.23885976443535 47.0795790613892
"3143" 628.4 3.74434723098601 45.5244304362349
"3144" 628.6 4.59242412610446 41.94706551437
"3145" 628.8 5.36665436696082 38.6311075997001
"3146" 629 7.23538663249034 35.53531890114
"3147" 629.2 9.13350718234127 31.3103122466484
"3148" 629.4 10.6428916338893 28.5250880703805
"3149" 629.6 12.8135448164124 25.2428350720231
"3150" 629.8 15.5650211171437 21.6234551488367
"3151" 630 18.3638439118265 18.5599687556281
"3152" 630.2 21.7703624097373 14.6990354276734
"3153" 630.4 24.673879704821 13.0123346968168
"3154" 630.6 28.7527059096811 10.7870336296621
"3155" 630.8 32.8763088579233 7.41503703717645
"3156" 631 35.02397995564 6.49789864423814
"3157" 631.2 37.5840470642755 6.43817348877698
"3158" 631.4 41.5746571664811 4.83031937143098
"3159" 631.6 43.138589244118 3.98851425063923
"3160" 631.8 43.0779567708673 4.22388948293962
"3161" 632 43.4543468810103 4.02607918670333
"3162" 632.2 43.6270193104789 3.98934005529135
"3163" 632.4 43.6784622152414 3.92650676247345
"3164" 632.6 43.7265181348621 3.88697065285276
"3165" 632.8 44.0061162126552 3.69807590688724
"3166" 633 43.9286794510686 3.7302261498755
"3167" 633.2 44.0250156751147 3.64435836664174
"3168" 633.4 43.959892336891 3.68362184530549
"3169" 633.6 44.0199095869283 3.68874716192056
"3170" 633.8 44.079365084077 3.62691090957
"3171" 634 44.0498034123103 3.67381511234728
"3172" 634.2 44.0763205265196 3.67846109281186
"3173" 634.4 44.0410659723793 3.69368300581827
"3174" 634.6 44.0760157321035 3.76396942292173
"3175" 634.8 44.1478882218588 3.90142471443452
"3176" 635 44.1664184486626 4.09074135925637
"3177" 635.2 44.4207235279369 4.10486913117724
"3178" 635.4 44.4710953954911 4.25221655980374
"3179" 635.6 44.5226919490429 4.38505412173047
"3180" 635.8 44.6816841463229 4.3864984156575
"3181" 636 44.7000584298284 4.3028672383941
"3182" 636.2 44.7215703056127 4.31839440202116
"3183" 636.4 44.6588450836477 4.29365802410494
"3184" 636.6 44.8145957916396 4.22908121658952
"3185" 636.8 44.6742183159532 4.28845043269143
"3186" 637 44.692652465014 4.18650142574037
"3187" 637.2 44.6908999084549 4.15091520262302
"3188" 637.4 44.6291915784689 4.11722295522366
"3189" 637.6 44.4481990920573 4.05882305973145
"3190" 637.8 44.601822385096 3.70152747201286
"3191" 638 44.6177370078276 3.56628887481828
"3192" 638.2 44.6452599436103 3.47403795237
"3193" 638.4 44.5094333919383 3.14962731645139
"3194" 638.6 44.6285595186513 3.27860377413137
"3195" 638.8 44.8367897665692 3.48303047926412
"3196" 639 45.4578219993785 3.43929409846091
"3197" 639.2 45.7774335804922 3.29597570108591
"3198" 639.4 46.1486821077437 2.82008141323667
"3199" 639.6 47.2783365535688 2.28025474726888
"3200" 639.8 48.3876574215495 2.23194517512
"3201" 640 49.0660060830466 2.11330064102935
"3202" 640.2 49.324450274677 2.15338546100334
"3203" 640.4 49.7979589786249 1.68765732890933
"3204" 640.6 50.2207430804564 1.83795377559472
"3205" 640.8 50.2209726797297 1.85489964224098
"3206" 641 50.7335266778529 1.64444139013596
"3207" 641.2 51.5941600134071 0.922045844273229
"3208" 641.4 51.7182031654093 0.895356751249123
"3209" 641.6 51.8392311108276 0.939334035576899
"3210" 641.8 51.9520977112554 0.945754429446925
"3211" 642 52.0606916075411 0.966753462029347
"3212" 642.2 52.4357937648423 1.01831278883808
"3213" 642.4 53.8483142079367 1.34893585502935
"3214" 642.6 54.993446925931 1.05354946337
"3215" 642.8 55.9056654414581 1.17225763089273
"3216" 643 57.2606685642994 1.25654011166671
"3217" 643.2 59.0126692942069 1.29076612109414
"3218" 643.4 61.2378039966437 1.50792186393667
"3219" 643.6 63.0979304526592 1.41647460400954
"3220" 643.8 65.0016382769354 1.1570571948075
"3221" 644 67.7698130438613 1.23164125874755
"3222" 644.2 70.3453409585433 0.646630345903979
"3223" 644.4 71.3540384258861 0.0305359871578854
"3224" 644.6 71.3714561709735 0.356234220001579
"3225" 644.8 71.6365314223205 0.90795617079857
"3226" 645 72.3560639234316 1.45117356921849
"3227" 645.2 73.4387121621588 2.05726079852152
"3228" 645.4 75.3380244135045 3.44806439168068
"3229" 645.6 77.7263543114978 5.12618058877625
"3230" 645.8 81.0776604306339 6.87995751351706
"3231" 646 84.2421594805225 8.24938765076395
"3232" 646.2 87.4278104350846 9.33416797837
"3233" 646.4 90.5153765800982 9.61983966606697
"3234" 646.6 93.8976925315831 9.7703963663397
"3235" 646.8 95.2804028521524 9.37976166735948
"3236" 647 94.7805056106506 9.74655722717412
"3237" 647.2 94.9961773801853 11.0141780809325
"3238" 647.4 95.2159895252504 12.94451765091
"3239" 647.6 96.0500466249598 15.8457154164937
"3240" 647.8 97.4642890343407 19.1280743525215
"3241" 648 98.7613313779666 22.5871386689637
"3242" 648.2 99.6287025008203 26.53874536992
"3243" 648.4 100.85255571196 29.9630996112
"3244" 648.6 101.135400639398 33.7183941207486
"3245" 648.8 100.857845466187 37.1967091037824
"3246" 649 100.200604498902 41.0176083341149
"3247" 649.2 98.5486518574851 45.0131825119331
"3248" 649.4 97.1847968649104 48.0474244731129
"3249" 649.6 95.9305373628103 51.0097424446756
"3250" 649.8 95.7700187151453 54.3636643600884
"3251" 650 97.1606100425558 57.5493721764791
"3252" 650.2 99.1985349291586 59.9653729176825
"3253" 650.4 100.708192510363 61.6562785709226
"3254" 650.6 102.364725717739 63.4698489677807
"3255" 650.8 103.886962281602 65.5566928719098
"3256" 651 105.371481488292 67.8209303958195
"3257" 651.2 107.42791613206 69.6673694848097
"3258" 651.4 109.10274090858 71.050531685083
"3259" 651.6 109.773135863461 73.2172514572638
"3260" 651.8 109.634099856828 76.7835697005518
"3261" 652 109.144372178512 81.144720243526
"3262" 652.2 108.711109548418 84.7618227842349
"3263" 652.4 107.836913795789 87.9795500324048
"3264" 652.6 106.074528012472 91.3105697345592
"3265" 652.8 103.847768631844 94.3621931419124
"3266" 653 101.058235434549 97.4537030345912
"3267" 653.2 98.4074363795625 100.628656193067
"3268" 653.4 96.2945109728188 104.013917982082
"3269" 653.6 93.3690672322591 105.640864498191
"3270" 653.8 90.2493619465998 106.133592675581
"3271" 654 85.7239123718679 106.473883938405
"3272" 654.2 81.262078778929 107.761248733785
"3273" 654.4 77.5941795290796 109.818738691755
"3274" 654.6 73.9117444599968 112.088330742667
"3275" 654.8 71.335123450603 113.464887788199
"3276" 655 70.4082568882603 112.934260160845
"3277" 655.2 66.8289701273019 112.383173490378
"3278" 655.4 62.0731962576129 110.973273738051
"3279" 655.6 57.6142491950809 109.084816765559
"3280" 655.8 54.0292234928806 106.814893606701
"3281" 656 50.3802934974251 104.025599022157
"3282" 656.2 46.526756563607 101.380746070989
"3283" 656.4 43.7975388302307 98.0760177276178
"3284" 656.6 41.8260099835472 93.692550040291
"3285" 656.8 39.7162572434386 89.5075410877033
"3286" 657 38.3035297817341 85.2869807250819
"3287" 657.2 37.1600728653358 81.7080693330056
"3288" 657.4 35.610769268751 78.0838142671836
"3289" 657.6 35.6356487587241 74.4973642101372
"3290" 657.8 35.9174902332563 69.9909897574781
"3291" 658 36.7298960908014 65.1930820790753
"3292" 658.2 37.8717979308922 60.7492811215064
"3293" 658.4 38.4790429974574 56.8596726137818
"3294" 658.6 38.245301509388 52.6160147765642
"3295" 658.8 38.4484424892497 48.5561186135215
"3296" 659 39.7385192651633 45.2780473513994
"3297" 659.2 41.6612700170456 43.5132639484288
"3298" 659.4 44.2825046186369 40.3273401345129
"3299" 659.6 46.8882630205444 37.3988239863274
"3300" 659.8 50.4743584377297 35.0554539760797
"3301" 660 54.0428821828721 33.0910263177745
"3302" 660.2 58.050839714822 32.1999331657653
"3303" 660.4 62.4922554576513 32.4156682586427
"3304" 660.6 66.7957465853516 33.1266636195659
"3305" 660.8 71.2412625676853 33.8177275299325
"3306" 661 74.8165813269908 35.2109366700504
"3307" 661.2 78.2941433537809 37.7542998499876
"3308" 661.4 82.3147791314574 40.1035975010759
"3309" 661.6 86.1946768919642 41.7216758979854
"3310" 661.8 90.1108184309242 43.3383103311324
"3311" 662 93.7852858251277 44.128690007745
"3312" 662.2 97.0573361502801 43.5800266480973
"3313" 662.4 100.489635964883 43.4955844659428
"3314" 662.6 103.439805290967 42.1326969623986
"3315" 662.8 106.633695206631 40.6430784187568
"3316" 663 109.124949485581 38.1133355908186
"3317" 663.2 110.18348625031 36.2368109366053
"3318" 663.4 109.759552385964 36.4188951951104
"3319" 663.6 109.609782647291 36.2119259565209
"3320" 663.8 109.937340085396 35.4426851687414
"3321" 664 110.522973964912 34.7610470569914
"3322" 664.2 111.370742198877 35.270037040102
"3323" 664.4 113.578110155281 36.5253211744582
"3324" 664.6 116.229551975921 38.4897303480644
"3325" 664.8 118.600002374148 40.9898879895592
"3326" 665 120.360006152689 44.2504891262349
"3327" 665.2 121.447940722107 47.5873561107682
"3328" 665.4 122.267950771355 50.9738496537986
"3329" 665.6 122.837483630431 54.6041117193269
"3330" 665.8 122.766089548889 58.2702766680279
"3331" 666 122.007387121347 62.3370752451518
"3332" 666.2 121.17652990508 66.9420390052835
"3333" 666.4 121.311914811121 71.1099922595051
"3334" 666.6 122.642394231971 75.0578520394159
"3335" 666.8 122.716079201916 75.4953041700805
"3336" 667 121.889177349455 75.2104080846104
"3337" 667.2 120.777314441601 75.5883811260791
"3338" 667.4 119.5912446499 76.0984921709085
"3339" 667.6 117.527148486632 77.6515456223164
"3340" 667.8 114.227656308916 79.7764174671068
"3341" 668 110.739783164465 82.4085996484336
"3342" 668.2 106.937409242418 85.1233466695051
"3343" 668.4 102.9819962861 87.4569425755542
"3344" 668.6 98.9291223617971 89.7931444492372
"3345" 668.8 95.1622587504129 92.2546811946521
"3346" 669 91.2754003174669 94.9452395604743
"3347" 669.2 89.0826798860137 98.1613452350395
"3348" 669.4 87.0344232822591 101.753710244601
"3349" 669.6 83.9311520752218 105.445711836883
"3350" 669.8 80.7832858000162 107.308819028698
"3351" 670 76.6532156160209 108.497089053344
"3352" 670.2 71.8484244193277 109.112574702727
"3353" 670.4 66.7693315929828 110.046916110741
"3354" 670.6 61.3627074282002 109.885923732158
"3355" 670.8 57.2607033700353 108.73980839767
"3356" 671 52.7405090532935 107.82588932511
"3357" 671.2 47.6734344854036 107.298095494811
"3358" 671.4 42.5544120536218 108.499012605796
"3359" 671.6 40.3520892150561 108.771764891548
"3360" 671.8 40.3283378013364 108.58416600284
"3361" 672 40.3186981257603 108.52960808152
"3362" 672.2 39.9966697505317 107.891279948075
"3363" 672.4 38.7074180906384 106.14351600789
"3364" 672.6 36.6038534213182 103.33197769189
"3365" 672.8 33.7329488895823 99.521059501986
"3366" 673 30.5342070805903 95.310938260698
"3367" 673.2 26.7406484354907 91.8678132251651
"3368" 673.4 23.1549018145913 87.611017991494
"3369" 673.6 19.8298330317738 83.8224485262481
"3370" 673.8 16.2151735526571 79.6454545701281
"3371" 674 12.277701415286 76.3652311018578
"3372" 674.2 11.8069980298313 74.0268346702187
"3373" 674.4 12.5066701005693 72.5705672010932
"3374" 674.6 13.3551769345862 69.20940954837
"3375" 674.8 14.5853002254077 64.5860172365912
"3376" 675 16.5006553097586 59.5988402347407
"3377" 675.2 18.6949849355155 54.826938810088
"3378" 675.4 21.2184130072577 49.8153293421858
"3379" 675.6 22.7020533008103 44.7249653153422
"3380" 675.8 23.5876106693307 38.6777161320741
"3381" 676 22.7128356734912 33.9998401507104
"3382" 676.2 22.2956396271643 30.8108145123475
"3383" 676.4 23.6295785360156 27.5314138485805
"3384" 676.6 25.7642201862403 25.49920926096
"3385" 676.8 28.4587426223825 22.4137365415556
"3386" 677 31.98335085964 19.6810912994799
"3387" 677.2 36.7103538702414 18.2429713462321
"3388" 677.4 41.6455850573336 16.854865688684
"3389" 677.6 46.2676249095301 15.4644855569304
"3390" 677.8 50.6072520805517 14.5002196354734
"3391" 678 55.2911880407574 14.6157787741818
"3392" 678.2 59.4559454370717 16.324920916995
"3393" 678.4 63.3484029696474 17.8337898871116
"3394" 678.6 70.1949905419437 20.5363585643033
"3395" 678.8 76.7878127521081 23.2702270729318
"3396" 679 83.1447737514716 24.9461132580152
"3397" 679.2 87.694833423184 24.7354479208437
"3398" 679.4 90.7129232024094 22.3977423820037
"3399" 679.6 92.2750751775456 20.5111295305171
"3400" 679.8 92.7149215675975 20.0781601353799
"3401" 680 93.2562727261866 21.5272309907824
"3402" 680.2 94.0203483366505 24.0015664836071
"3403" 680.4 95.4818878376918 27.2757269844628
"3404" 680.6 97.7625163931503 31.36953081744
"3405" 680.8 99.6257463336437 35.7433573774912
"3406" 681 102.781178038446 39.5995503625448
"3407" 681.2 104.003553796782 43.7979552445719
"3408" 681.4 103.69527517425 48.3322137772185
"3409" 681.6 103.597824633507 53.1791798307625
"3410" 681.8 102.041434714576 58.1050825884526
"3411" 682 100.422528687709 63.2196306279895
"3412" 682.2 99.7193392712833 68.3899554084241
"3413" 682.4 100.17474880931 73.7519202765986
"3414" 682.6 99.3948320954663 78.998888825948
"3415" 682.8 98.8965081551139 84.3158511002539
"3416" 683 98.7239471683723 90.3376698056355
"3417" 683.2 98.569972341977 96.0307738981393
"3418" 683.4 98.1883439449893 100.418634136379
"3419" 683.6 95.96918942759 101.328924729565
"3420" 683.8 92.6898668789156 102.415695536659
"3421" 684 87.63328497473 103.708195202209
"3422" 684.2 81.7005242551293 105.032419540517
"3423" 684.4 75.895195536336 106.568555093165
"3424" 684.6 69.7236108124962 108.158192183662
"3425" 684.8 63.7942332964655 110.251186010448
"3426" 685 59.2937837871946 112.547629501701
"3427" 685.2 57.2854830066633 115.103412875849
"3428" 685.4 57.9321756287353 114.399292667345
"3429" 685.6 57.3592237535735 113.056457952291
"3430" 685.8 55.2687912500735 111.088553876054
"3431" 686 51.6743119321293 108.099762711922
"3432" 686.2 46.8022062085853 105.06448771832
"3433" 686.4 41.8886951292029 101.625425245552
"3434" 686.6 36.5223137964714 99.6933136408785
"3435" 686.8 30.5486029794077 97.7378032205381
"3436" 687 24.5327654023603 96.283847239145
"3437" 687.2 20.465764289554 95.2235052063532
"3438" 687.4 19.4443847645563 93.0143604041651
"3439" 687.6 19.027436285517 89.8219905129816
"3440" 687.8 18.1761857844674 84.8820461935436
"3441" 688 18.8679266994946 79.1830290148174
"3442" 688.2 20.7066404565603 73.9796120091478
"3443" 688.4 22.8054080178893 68.2137238402911
"3444" 688.6 25.0425375391788 62.8866376782121
"3445" 688.8 27.4349372805961 57.6040317037896
"3446" 689 31.6510219296347 54.6348323450457
"3447" 689.2 36.0963060084215 52.3686131753422
"3448" 689.4 41.2308868545603 50.64171495512
"3449" 689.6 46.0034076064903 50.29138109487
"3450" 689.8 50.9862385375603 50.45062375862
"3451" 690 55.8400778322382 49.5880866912566
"3452" 690.2 60.8516301695887 49.3792653837411
"3453" 690.4 65.7106659247675 50.5516291053414
"3454" 690.6 70.0499975804214 52.2801450288144
"3455" 690.8 72.846543970406 55.5804530814744
"3456" 691 76.0510672240068 58.9689688216468
"3457" 691.2 78.9050505607657 62.5519287560218
"3458" 691.4 82.2612806678461 66.3942267427896
"3459" 691.6 85.5114251615712 69.7644048495091
"3460" 691.8 88.6512052063538 74.17778065737
"3461" 692 92.5249655047351 77.4889006816797
"3462" 692.2 95.1750918074508 80.115821143651
"3463" 692.4 97.2065156441675 81.5131133095717
"3464" 692.6 98.5719095419617 84.1846480850948
"3465" 692.8 98.8951507314104 88.05737122982
"3466" 693 99.4090831492669 91.7548474102135
"3467" 693.2 102.64140407958 93.6358494488048
"3468" 693.4 105.076179565623 93.4336310475396
"3469" 693.6 105.978866328498 92.8228216872986
"3470" 693.8 108.486468476337 90.7524275958963
"3471" 694 111.179554402448 87.4454401109131
"3472" 694.2 113.758279917229 84.042218098316
"3473" 694.4 116.238532122517 80.3223510275855
"3474" 694.6 117.223203613876 78.9434289318222
"3475" 694.8 117.596701435691 79.2104125227151
"3476" 695 118.315076906127 79.6335219739572
"3477" 695.2 118.238229672887 80.4727656497642
"3478" 695.4 118.273233386457 81.130695201581
"3479" 695.6 117.08069307587 80.9764197401865
"3480" 695.8 115.849473338921 81.4427848502311
"3481" 696 115.006785059673 82.5147682568833
"3482" 696.2 114.944834993819 83.4821847342245
"3483" 696.4 115.027821860495 85.0599214264753
"3484" 696.6 114.53538664396 86.28022310237
"3485" 696.8 113.637244299571 88.4082589775961
"3486" 697 112.06455340292 92.2116074728276
"3487" 697.2 110.528724345585 96.551374914245
"3488" 697.4 108.602628202611 98.8302360784054
"3489" 697.6 104.774674877618 100.796621004011
"3490" 697.8 100.672018359385 103.47206108082
"3491" 698 97.1706244411578 107.508619694345
"3492" 698.2 94.9608495581565 111.38013342555
"3493" 698.4 94.9576010227975 111.906042530447
"3494" 698.6 93.714513657519 110.903846962092
"3495" 698.8 90.7382766607425 110.792797207073
"3496" 699 86.1181738842603 110.934172304145
"3497" 699.2 81.5443985255924 111.605523041934
"3498" 699.4 78.0979954104497 114.357054203419
"3499" 699.6 76.8790956831853 116.56817774762
"3500" 699.8 76.77521825909 116.739296135446
"3501" 700 75.9359087376792 116.668944416813
"3502" 700.2 73.1242485699302 117.291744826378
"3503" 700.4 68.6559027354028 117.383660766857
"3504" 700.6 63.6315783933591 117.479356501663
"3505" 700.8 58.8604086606546 117.668257395231
"3506" 701 55.3893396071037 116.710574906444
"3507" 701.2 51.5215932030908 114.151573226029
"3508" 701.4 48.8746033001781 110.276644868915
"3509" 701.6 47.4739047045693 106.083185787281
"3510" 701.8 46.4501198495806 101.033840706019
"3511" 702 46.5115971528791 96.0673648729572
"3512" 702.2 47.0625368285305 91.3584570399388
"3513" 702.4 46.8346786591141 87.1398358367812
"3514" 702.6 45.4845146636887 82.2173832488565
"3515" 702.8 43.3260014861973 77.7869117773526
"3516" 703 40.9620849276555 73.7008982023877
"3517" 703.2 39.3442280745847 69.5949740864408
"3518" 703.4 37.551792328863 64.8746566172384
"3519" 703.6 35.0964727372408 60.4790343621874
"3520" 703.8 33.7353758137232 56.3484460848471
"3521" 704 33.4559752210194 51.3788637222245
"3522" 704.2 34.1961759446655 48.5787039225008
"3523" 704.4 36.1814447059546 44.510872400745
"3524" 704.6 38.833037806428 40.2946886975759
"3525" 704.8 40.8595688953635 35.9392125066785
"3526" 705 44.2225664291285 31.6556464543814
"3527" 705.2 47.0046082999555 27.3789302113055
"3528" 705.4 50.7844552162317 24.4425393570779
"3529" 705.6 55.2793995054922 22.9001952692905
"3530" 705.8 60.145904726226 22.1963706022254
"3531" 706 64.6032866285411 22.843545606392
"3532" 706.2 67.5637405322794 23.9542861875659
"3533" 706.4 71.7210955204959 25.9203584979473
"3534" 706.6 76.7572226419734 28.2286562120113
"3535" 706.8 81.9080616913635 30.1210954387743
"3536" 707 86.6106924513728 32.2611304917762
"3537" 707.2 91.6488351664022 33.3232628097373
"3538" 707.4 96.904004075943 33.2959640673802
"3539" 707.6 100.87916121655 31.83961516083
"3540" 707.8 103.68034077124 30.29177646918
"3541" 708 105.551042664696 29.1294500765284
"3542" 708.2 103.775278693149 29.4953165811442
"3543" 708.4 103.679047720207 30.8296292368958
"3544" 708.6 105.035148349129 33.4888673016124
"3545" 708.8 106.806633744656 37.2383824416392
"3546" 709 108.905698070682 41.5284847982271
"3547" 709.2 109.281731052722 44.9483213652818
"3548" 709.4 109.595095283416 48.9390433965623
"3549" 709.6 109.594190014962 53.1367114794526
"3550" 709.8 109.907065423401 57.0038936701064
"3551" 710 109.226379137138 60.8187688293245
"3552" 710.2 107.960931172996 65.0017633930557
"3553" 710.4 107.350492706005 69.5102012465644
"3554" 710.6 108.28309306531 74.3862437808245
"3555" 710.8 109.985038112408 78.6219192803965
"3556" 711 112.521138044248 81.987153625839
"3557" 711.2 114.080180313759 82.4929265536691
"3558" 711.4 113.386512582119 81.8457492151064
"3559" 711.6 112.356388646744 82.0413636680587
"3560" 711.8 110.803614552784 84.0273584699489
"3561" 712 108.694554342063 87.5155955470214
"3562" 712.2 106.569345639551 92.1540024995486
"3563" 712.4 104.409595999536 96.4507058563787
"3564" 712.6 102.597883200941 100.252897033563
"3565" 712.8 100.653014427535 102.526159658145
"3566" 713 98.1432560364756 103.00430306504
"3567" 713.2 94.3013968802847 104.719706935575
"3568" 713.4 89.5818787138059 106.477266083476
"3569" 713.6 85.3825289281538 108.285066738753
"3570" 713.8 81.8432637786181 110.099659083191
"3571" 714 78.4018259852341 111.450280476387
"3572" 714.2 74.1040543232858 112.386622029673
"3573" 714.4 69.4468528487719 112.062835307062
"3574" 714.6 64.2288117150353 111.138002913745
"3575" 714.8 58.7651813081603 109.316266840445
"3576" 715 54.2891868637975 106.503224769575
"3577" 715.2 50.813914748751 102.825265963175
"3578" 715.4 47.6004525596693 98.4153307091649
"3579" 715.6 44.5208410393616 93.8552741226008
"3580" 715.8 42.4175014087657 88.8815657594861
"3581" 716 40.4357223376788 84.3123190261332
"3582" 716.2 39.293684252013 79.4250416207214
"3583" 716.4 38.3486238573103 74.3756965394593
"3584" 716.6 39.2726682500168 69.5039354292141
"3585" 716.8 41.0802170521982 64.3946257561831
"3586" 717 43.4999809180094 59.6585602320399
"3587" 717.2 45.2786013358152 54.3896379207778
"3588" 717.4 47.0199024519598 49.2886448163288
"3589" 717.6 50.1189314350444 45.4571804004338
"3590" 717.8 54.0475240812234 42.5604959495113
"3591" 718 57.860800396322 38.8081333796142
"3592" 718.2 60.7519107078946 34.2161025758194
"3593" 718.4 63.1508664695437 29.39874361087
"3594" 718.6 66.1442736742801 25.0769942274003
"3595" 718.8 68.3018917954316 23.3320806755215
"3596" 719 72.8965964596712 21.3065896092566
"3597" 719.2 78.1891439555183 19.8284171854987
"3598" 719.4 83.3507181454031 19.0174352759267
"3599" 719.6 86.3517470324593 18.9646221792849
"3600" 719.8 86.9641367899467 17.1746976771882
"3601" 720 87.0186935320998 15.1889340409595
"3602" 720.2 86.8814310904061 13.1627681919338
"3603" 720.4 86.066125314898 10.6015425805865
"3604" 720.6 85.0356028248877 9.34861473549371
"3605" 720.8 84.1774871392897 8.19812753182361
"3606" 721 82.4977581656788 5.25219182295947
"3607" 721.2 82.1585043017185 4.28130076207408
"3608" 721.4 82.6939785382991 4.81811760415652
"3609" 721.6 83.3302899642879 5.21318254972955
"3610" 721.8 84.0055701269353 5.18191552108875
"3611" 722 85.7816699192801 4.14961288949122
"3612" 722.2 86.1719203994237 5.03034769706072
"3613" 722.4 87.1866852782781 5.50412507217646
"3614" 722.6 88.9324960848598 5.88892669934803
"3615" 722.8 91.4356943513321 6.46918474968522
"3616" 723 94.7484928017403 7.07419609443001
"3617" 723.2 96.3144167861803 8.49591459639001
"3618" 723.4 97.819295487494 10.54441222287
"3619" 723.6 101.771846920341 13.0324582055821
"3620" 723.8 105.730604179575 14.9619910596053
"3621" 724 107.486389768522 17.0121142582546
"3622" 724.2 109.654995955053 19.0889185806557
"3623" 724.4 112.904423034815 21.5651951537251
"3624" 724.6 114.07929227956 24.1968165950367
"3625" 724.8 116.429684228178 27.6056111254738
"3626" 725 118.548735510949 30.1808020261756
"3627" 725.2 118.680958634667 31.612216636995
"3628" 725.4 119.858523697516 34.0588664207539
"3629" 725.6 122.313731806641 35.663890826936
"3630" 725.8 121.853936541766 35.9015315298611
"3631" 726 122.246702810229 36.1626833500457
"3632" 726.2 122.383001439682 37.3293101110426
"3633" 726.4 122.467089633709 37.8095747110957
"3634" 726.6 123.082404993498 38.7371883922093
"3635" 726.8 123.526961256417 39.7540665450129
"3636" 727 124.200125376545 41.6391040498657
"3637" 727.2 124.869587818716 43.3862748862078
"3638" 727.4 125.109009073719 45.0654522862396
"3639" 727.6 126.055973754762 46.2547909528744
"3640" 727.8 126.246248834553 46.346330131613
"3641" 728 126.039156115956 46.7587305684231
"3642" 728.2 126.259785355851 48.3684183336943
"3643" 728.4 126.699630658128 49.3150788000245
"3644" 728.6 126.870590930423 50.4093591379265
"3645" 728.8 127.260812595517 51.4280442464648
"3646" 729 127.28702491531 53.393705128483
"3647" 729.2 127.091849399013 53.9565446745862
"3648" 729.4 126.783772645949 55.5640826279256
"3649" 729.6 127.001060988425 56.5500727592843
"3650" 729.8 127.155725022529 58.1921334737973
"3651" 730 126.715194893878 59.9027518161268
"3652" 730.2 126.649035774632 62.2960030464236
"3653" 730.4 126.767810348694 63.4425502254236
"3654" 730.6 126.4932323637 65.4958142606355
"3655" 730.8 126.604919504266 67.1756532427628
"3656" 731 126.844180998806 67.9611808152691
"3657" 731.2 125.843392899337 68.8942766980016
"3658" 731.4 125.00655309331 70.9985642908213
"3659" 731.6 124.779900695099 73.1259025114985
"3660" 731.8 124.901352756284 74.6179728778789
"3661" 732 124.843662248882 75.1707724106111
"3662" 732.2 124.599802271258 75.5891735297647
"3663" 732.4 124.824922594213 75.9094389336178
"3664" 732.6 124.840072368013 76.6951307996923
"3665" 732.8 124.827692558251 77.1356796821851
"3666" 733 125.217707891644 77.5226932251649
"3667" 733.2 125.436890062476 77.908007154337
"3668" 733.4 125.393184810259 78.28624138212
"3669" 733.6 125.448885989819 78.2961254095252
"3670" 733.8 125.532815821464 78.247859817011
"3671" 734 125.429226749974 78.3982603593786
"3672" 734.2 125.571880141621 79.0401684136893
"3673" 734.4 125.552716512865 79.1333052993784
"3674" 734.6 125.405795359067 79.6792801465213
"3675" 734.8 125.079263789084 80.0833294605091
"3676" 735 124.668347526488 80.859494867192
"3677" 735.2 124.077471980644 81.9390230998315
"3678" 735.4 123.78396681096 82.86606039157
"3679" 735.6 124.219723634258 83.5613641486595
"3680" 735.8 123.77129752306 84.4227344826281
"3681" 736 123.534147617201 85.2032609529078
"3682" 736.2 123.331039768535 85.90441041592
"3683" 736.4 122.772812251269 86.554851433952
"3684" 736.6 122.098125262354 87.6638341425352
"3685" 736.8 121.742348328487 88.9672757814456
"3686" 737 120.609880724624 90.42053235987
"3687" 737.2 119.767121965079 91.75817073537
"3688" 737.4 119.061257990969 92.5784646520529
"3689" 737.6 118.496488233926 93.0059799159341
"3690" 737.8 118.175052722189 93.1705839268918
"3691" 738 117.946109260226 93.6561273650141
"3692" 738.2 117.643707431095 94.2628867489981
"3693" 738.4 116.313472472695 95.5179308579598
"3694" 738.6 116.053589643977 96.2267648689085
"3695" 738.8 115.463065972672 96.4856705882775
"3696" 739 114.955584692644 96.7853391356008
"3697" 739.2 114.087344793056 97.68199782687
"3698" 739.4 113.742697215437 97.4682347934971
"3699" 739.6 114.197247718629 98.1399577633097
"3700" 739.8 113.590497455851 98.2449421625051
"3701" 740 112.670667506468 98.1614020566858
"3702" 740.2 111.062418098373 98.63745380937
"3703" 740.4 110.812581925345 98.8384290332752
"3704" 740.6 109.516681623995 98.996168862449
"3705" 740.8 108.146654580233 98.8530438772162
"3706" 741 106.405635660129 98.4397732612666
"3707" 741.2 104.217904165223 98.1123684346396
"3708" 741.4 101.239865933647 98.072635582547
"3709" 741.6 97.5397693901085 98.0168457033058
"3710" 741.8 93.3365818786693 97.6738315364213
"3711" 742 89.5228013672334 97.2753165625239
"3712" 742.2 85.6553080039138 96.5255666204648
"3713" 742.4 81.5026850317351 95.6916054527063
"3714" 742.6 77.1499850626261 94.68823574837
"3715" 742.8 73.4758915716261 93.9641006879489
"3716" 743 69.300668757618 93.9532696079854
"3717" 743.2 65.6857798235354 94.863402678495
"3718" 743.4 62.3153857789579 97.0022143901405
"3719" 743.6 60.0223016172055 99.4881178454022
"3720" 743.8 57.6005731229798 102.041468174141
"3721" 744 55.1227610369103 103.730034196095
"3722" 744.2 52.8785792090646 103.790438447192
"3723" 744.4 49.794959007955 102.910947840188
"3724" 744.6 46.7071328659121 101.403417907862
"3725" 744.8 42.4186325951853 99.85406776042
"3726" 745 38.411446772517 98.8869778510807
"3727" 745.2 34.4650784292539 97.2535836927813
"3728" 745.4 31.3673394528943 94.626067412442
"3729" 745.6 28.6581389283584 91.033552918242
"3730" 745.8 25.6888379232353 87.10828495387
"3731" 746 23.4979706616249 82.4255232675958
"3732" 746.2 20.7933523860399 78.3441952695831
"3733" 746.4 17.783542564426 74.120927078246
"3734" 746.6 16.7126474460853 70.35595672737
"3735" 746.8 17.0108207073847 66.7331203243039
"3736" 747 18.6392918250815 63.2499552846412
"3737" 747.2 21.358441978784 58.9742968656595
"3738" 747.4 23.7755186404455 55.268359915424
"3739" 747.6 26.5905948301177 51.4361751436269
"3740" 747.8 29.8927791331961 48.2330559211414
"3741" 748 32.7856547157649 46.2367733436791
"3742" 748.2 35.8099854139519 44.601911131153
"3743" 748.4 38.736011698868 43.1107619033123
"3744" 748.6 41.5830930581803 40.23616233504
"3745" 748.8 43.453120820891 37.0362272387248
"3746" 749 44.5005943538685 33.0442896154165
"3747" 749.2 45.0751318284034 29.2846814238119
"3748" 749.4 45.8071081692633 26.5983208605935
"3749" 749.6 47.2954187395013 25.9755631132689
"3750" 749.8 50.1011677789283 24.7989566449318
"3751" 750 53.7579822148316 23.2540096751891
"3752" 750.2 56.8774574110603 22.4137813145632
"3753" 750.4 60.432503283 22.0208662655424
"3754" 750.6 63.3753402628488 22.2219742419524
"3755" 750.8 66.4665246903728 23.395295187495
"3756" 751 69.9151548670998 25.3590086673174
"3757" 751.2 73.8964181376071 26.6947681820074
"3758" 751.4 77.6260285716196 28.7020159150401
"3759" 751.6 81.3220310406975 30.4199514029184
"3760" 751.8 84.7384345200869 32.2312301405509
"3761" 752 88.4045716635039 33.15687047537
"3762" 752.2 91.2657578025165 32.4410993269679
"3763" 752.4 94.4670386935371 31.4679132334525
"3764" 752.6 97.2608125923104 30.30324194097
"3765" 752.8 100.151713740401 28.2309640767033
"3766" 753 102.9505897882 26.36294146914
"3767" 753.2 104.29226737681 26.8070692583387
"3768" 753.4 104.892490570885 28.0585825793106
"3769" 753.6 106.689089801974 30.2931024080945
"3770" 753.8 109.585144633647 33.0572255610235
"3771" 754 112.963277066016 36.0419728538994
"3772" 754.2 115.066818023909 39.3718841520129
"3773" 754.4 117.505886186142 43.3732033525558
"3774" 754.6 119.30537353831 47.6362192066595
"3775" 754.8 118.786761566329 51.0575317799027
"3776" 755 117.537329164409 55.25975220387
"3777" 755.2 116.610581760662 59.6755082310997
"3778" 755.4 115.926128929347 64.4738222605609
"3779" 755.6 114.68108345481 68.8875717437384
"3780" 755.8 112.789250599473 73.2137169633159
"3781" 756 110.360189476284 77.4430933835279
"3782" 756.2 108.983972019778 82.6383872106636
"3783" 756.4 108.168414166215 87.8737479651373
"3784" 756.6 109.479514513954 92.59897199997
"3785" 756.8 109.416418455638 91.8485047555336
"3786" 757 108.794471595092 90.3892628913518
"3787" 757.2 108.279668933445 90.3051890250457
"3788" 757.4 107.108304550947 90.5282383069882
"3789" 757.6 104.827544790585 91.461979380795
"3790" 757.8 101.736566196983 93.3363204443959
"3791" 758 97.895378664519 95.9056805307091
"3792" 758.2 94.0661861175258 97.718239260689
"3793" 758.4 89.6559913169514 99.27442446437
"3794" 758.6 85.3720816671663 101.711107122565
"3795" 758.8 81.3812559786663 103.291658035989
"3796" 759 79.4737711683355 103.403493063252
"3797" 759.2 79.1904072191524 103.532070421475
"3798" 759.4 79.1447955413524 103.554439050404
"3799" 759.6 78.6661961975411 103.184444331216
"3800" 759.8 76.9910256207764 102.96777465209
"3801" 760 74.1082257892934 103.100566839489
"3802" 760.2 71.0919272629963 104.035385293973
"3803" 760.4 67.4261599023583 105.40972581333
"3804" 760.6 64.8622761100353 107.736579616045
"3805" 760.8 62.9184530355815 110.520735164599
"3806" 761 62.2806939667171 113.059980894362
"3807" 761.2 62.366138455374 113.865684977725
"3808" 761.4 62.33223005309 112.272944271489
"3809" 761.6 60.7421660972831 111.384973808615
"3810" 761.8 57.9178008597719 110.191121536216
"3811" 762 53.8149007013873 109.923267209498
"3812" 762.2 49.6795151894129 111.229873681293
"3813" 762.4 46.5690023120955 113.330945480742
"3814" 762.6 45.7445802854907 114.153432436657
"3815" 762.8 45.7071955015235 112.850253129378
"3816" 763 44.2968545263603 110.95009657052
"3817" 763.2 41.433228993955 108.305720792618
"3818" 763.4 37.9781270346885 105.905342509866
"3819" 763.6 34.1210278703513 103.837640468222
"3820" 763.8 29.9776236326518 102.083309694224
"3821" 764 27.2226855742194 98.9975264771551
"3822" 764.2 25.2123522876079 94.9514467628328
"3823" 764.4 24.0271361992038 90.5552359901897
"3824" 764.6 23.311563159865 86.1153601093112
"3825" 764.8 22.6568058440246 82.2871129458154
"3826" 765 21.877511121089 79.0333766340094
"3827" 765.2 22.3853211033103 76.391253683495
"3828" 765.4 23.1654825160998 75.0930069142911
"3829" 765.6 24.6166448256983 73.3079862457148
"3830" 765.8 26.4450991109121 70.7651962809364
"3831" 766 28.7045415723886 68.2489685781352
"3832" 766.2 31.4972063219156 65.8502274625279
"3833" 766.4 35.2129751020603 63.8423826673614
"3834" 766.6 38.3248689424978 62.5928768695575
"3835" 766.8 41.7140474249285 62.0660731846609
"3836" 767 44.9159441523969 61.4922650743315
"3837" 767.2 48.3424562537221 60.5278742093406
"3838" 767.4 51.8091446431405 59.950500253804
"3839" 767.6 55.4226418514754 59.1279574922438
"3840" 767.8 58.9670181745672 59.5251180853792
"3841" 768 62.1573233825934 60.6283331772379
"3842" 768.2 65.5922421222737 60.640108920003
"3843" 768.4 68.4370308663649 58.7654070632973
"3844" 768.6 70.4704048816076 55.7779364394241
"3845" 768.8 72.1448053635266 52.3279656485592
"3846" 769 74.0866721456935 47.985785443641
"3847" 769.2 75.6214298159424 43.9493166676342
"3848" 769.4 76.2218763733728 39.7853463539637
"3849" 769.6 75.8941238545681 35.5615988656896
"3850" 769.8 75.0064165654666 31.2379963771825
"3851" 770 74.4035303054912 26.8603477878594
"3852" 770.2 74.6442141017346 22.7838998694003
"3853" 770.4 75.9176338733516 18.9110546098339
"3854" 770.6 75.9968432556329 15.3545680401442
"3855" 770.8 74.7907288244516 13.9342038825222
"3856" 771 73.8399668975946 13.4510098959489
"3857" 771.2 70.1165557595725 11.9525502630982
"3858" 771.4 67.1749800909574 9.98987306439942
"3859" 771.6 65.1853102986815 9.17919367467928
"3860" 771.8 66.6361785855231 9.66620587299766
"3861" 772 67.9630843235603 9.4217514434325
"3862" 772.2 69.8392568111045 8.70094420957589
"3863" 772.4 72.7400957735777 7.65912435492446
"3864" 772.6 76.3241404392678 7.02345528310405
"3865" 772.8 78.8705493749666 7.48695307887
"3866" 773 81.6271698806063 8.77779361032919
"3867" 773.2 85.9574322940291 9.55312664102625
"3868" 773.4 90.3922486522389 9.11317815928837
"3869" 773.6 93.1175791335282 8.01860284338981
"3870" 773.8 92.995485665977 8.72422032085486
"3871" 774 93.3319997340577 10.4740102031068
"3872" 774.2 94.9090760258728 12.6703017839325
"3873" 774.4 98.1668586360679 15.1402520094003
"3874" 774.6 102.132729666583 16.7307484327943
"3875" 774.8 105.898963433219 18.0432940249155
"3876" 775 107.364262185572 19.5702245624088
"3877" 775.2 106.96802098129 22.09396413933
"3878" 775.4 107.71297510981 25.9916005766761
"3879" 775.6 109.85661862249 29.69939376003
"3880" 775.8 113.08020207599 32.3937425255933
"3881" 776 116.666963582437 34.315786016603
"3882" 776.2 119.954194645916 35.1835952867336
"3883" 776.4 119.974165755339 35.2466242011969
"3884" 776.6 119.324765305504 35.7528508795231
"3885" 776.8 118.960487367699 36.0267771487311
"3886" 777 118.534658524394 35.9701575349533
"3887" 777.2 118.511347870914 36.2130682913403
"3888" 777.4 118.17653998642 36.52899312294
"3889" 777.6 117.98776759671 37.5683472402843
"3890" 777.8 117.56841416722 37.94688980097
"3891" 778 117.430562569262 39.2338155127835
"3892" 778.2 116.892058697553 40.6384927901176
"3893" 778.4 116.776252140703 41.8065747904635
"3894" 778.6 116.691912467965 44.1713895892638
"3895" 778.8 116.738937789425 46.68612718757
"3896" 779 116.77390638999 50.2336931864926
"3897" 779.2 117.17693317111 54.2938730651973
"3898" 779.4 118.514944514461 58.8296063260957
"3899" 779.6 120.785325753178 63.5307879745027
"3900" 779.8 121.955921927916 66.7118140853437
"3901" 780 121.99619574716 66.950136641078
"3902" 780.2 121.600187950386 66.9415536502851
"3903" 780.4 120.871018565953 67.1722722058654
"3904" 780.6 119.767365674664 68.0397996387579
"3905" 780.8 118.191577880319 70.1764971689178
"3906" 781 116.163838609478 73.7516303784496
"3907" 781.2 115.043565858616 77.7554325029533
"3908" 781.4 114.091842045876 81.9404098283983
"3909" 781.6 112.635164665554 86.1597151406132
"3910" 781.8 110.864322765284 90.6780900595004
"3911" 782 107.89987328255 93.7133021507997
"3912" 782.2 104.433578664926 97.0041957196264
"3913" 782.4 99.7297267637473 99.6683827854456
"3914" 782.6 94.8892475432608 102.083412410717
"3915" 782.8 89.3831143467975 104.125200990908
"3916" 783 83.8754345066582 105.67957981604
"3917" 783.2 78.6435124592586 107.88560878481
"3918" 783.4 74.6189852167389 110.552551944076
"3919" 783.6 72.0260834144415 114.66092053228
"3920" 783.8 71.9050580968527 115.615420793319
"3921" 784 72.0347313314224 116.000395284456
"3922" 784.2 72.3189855449682 115.409896898659
"3923" 784.4 72.5004760862078 116.077383691652
"3924" 784.6 72.3978719227934 116.66480295715
"3925" 784.8 71.8113805231853 116.061786076895
"3926" 785 69.7993585515055 115.866733233638
"3927" 785.2 65.8935097940421 116.447774757955
"3928" 785.4 61.1881826190353 117.29432429432
"3929" 785.6 56.3977240094811 117.336426501029
"3930" 785.8 53.0377285577612 115.641437655304
"3931" 786 48.0610465482525 113.558359797238
"3932" 786.2 43.3631067152095 111.384360681782
"3933" 786.4 39.8656618653362 107.79006318656
"3934" 786.6 37.320542298212 103.687273625075
"3935" 786.8 35.8749453948354 99.10244238752
"3936" 787 34.458601633406 94.9020363334396
"3937" 787.2 34.0875587709434 90.6151298168563
"3938" 787.4 33.4748721315316 85.9138240530337
"3939" 787.6 33.6852242329017 81.8181051922135
"3940" 787.8 34.5380918812334 77.8983425858059
"3941" 788 36.4448671445493 74.2826271545647
"3942" 788.2 39.0220965298893 70.7917787544753
"3943" 788.4 41.9593709088103 67.3975819074811
"3944" 788.6 45.469719829782 64.7962845575021
"3945" 788.8 48.9657261606783 62.3661814171058
"3946" 789 52.3817233371339 59.8309533750465
"3947" 789.2 55.9199516140026 57.7770112346873
"3948" 789.4 59.2384697061389 56.8412593444272
"3949" 789.6 62.4549321266594 57.1201872490398
"3950" 789.8 66.5015914693818 57.8940808413343
"3951" 790 68.751224733456 58.3376191455545
"3952" 790.2 71.8342556263381 59.7256242405922
"3953" 790.4 75.5996938110714 60.8216897727948
"3954" 790.6 79.5190286689518 61.75685288487
"3955" 790.8 83.4656105850234 63.2307475917874
"3956" 791 87.5959558228818 65.9506221794861
"3957" 791.2 92.3825555908149 67.5649733803241
"3958" 791.4 96.7118101166437 69.2872615173144
"3959" 791.6 100.781722875065 71.5893635411427
"3960" 791.8 104.173695836208 73.7988647805495
"3961" 792 108.26656790718 76.3612052852048
"3962" 792.2 112.305316554258 78.3984036061526
"3963" 792.4 113.875175974505 78.4702551268978
"3964" 792.6 114.559435867452 77.4415506506886
"3965" 792.8 115.551263492152 75.5422388499226
"3966" 793 116.826453578408 72.7031654065027
"3967" 793.2 117.950310571615 69.7810214752918
"3968" 793.4 119.332766593229 65.9935685117754
"3969" 793.6 120.062137253051 62.1970451053789
"3970" 793.8 122.143978854283 59.1521593686132
"3971" 794 123.597393618395 58.5768069355681
"3972" 794.2 123.894734276665 58.8690541489775
"3973" 794.4 123.165137627845 58.9530837776028
"3974" 794.6 122.60623665604 58.9145865297213
"3975" 794.8 122.304159114641 58.5749214936085
"3976" 795 122.066829830142 58.3324310006886
"3977" 795.2 121.279764334054 57.5714483597594
"3978" 795.4 120.0318955347 56.2828510877859
"3979" 795.6 118.405737865411 53.9887327776085
"3980" 795.8 117.042022375635 50.7820206534511
"3981" 796 116.257833921638 47.2061268677427
"3982" 796.2 116.145090056588 43.3979431174256
"3983" 796.4 116.939650433245 39.6599241531457
"3984" 796.6 117.545203539776 37.8407692530108
"3985" 796.8 116.83486239781 38.1814448774582
"3986" 797 115.250006194471 37.956985184936
"3987" 797.2 112.515619246271 36.5903278312535
"3988" 797.4 109.116194724189 35.1141075789155
"3989" 797.6 105.22726082383 33.73523983011
"3990" 797.8 102.103160611782 31.7959581720912
"3991" 798 99.1759661127278 28.8910223412049
"3992" 798.2 96.0061840818249 25.6257747116904
"3993" 798.4 94.3869526941777 21.8811899417578
"3994" 798.6 94.5557848460018 18.0335608176147
"3995" 798.8 94.6085247123756 17.2575290390439
"3996" 799 94.1817917147952 17.711297198673
"3997" 799.2 92.3740872594532 18.1802604421965
"3998" 799.4 89.3751810814998 17.3452473319911
"3999" 799.6 85.5343864339209 16.1665163725279
"4000" 799.8 81.266163146599 14.3721461898752
"4001" 800 78.2413673285552 11.5622653307578
"4002" 800.2 76.3524006902458 8.22871568033774
"4003" 800.4 75.7546963820603 6.99728188783875
"4004" 800.6 75.6763468384682 8.21712259812789
"4005" 800.8 73.3771614672781 9.51909494272485
"4006" 801 70.7561451917185 11.1254854530435
"4007" 801.2 67.7698130438613 13.718865976972
"4008" 801.4 65.2757334478488 15.6303779143315
"4009" 801.6 62.3395215598159 17.2830017785678
"4010" 801.8 59.2483137869811 18.2952575833456
"4011" 802 57.3525557073103 18.22627832217
"4012" 802.2 55.961915047228 18.3881438062641
"4013" 802.4 54.3710499548437 19.3643325591033
"4014" 802.6 52.8304837420944 21.3367218433814
"4015" 802.8 50.746623744669 23.9540292294352
"4016" 803 49.0292606116587 27.2079939760891
"4017" 803.2 48.0870831564437 30.1333830996367
"4018" 803.4 48.0940109318497 33.0652612126284
"4019" 803.6 48.6520599516364 35.9096914800222
"4020" 803.8 48.5801660165517 38.0857054747493
"4021" 804 49.2221779071364 40.0056897354352
"4022" 804.2 50.033930397077 40.0531394335033
"4023" 804.4 50.1737670691418 39.9531326550104
"4024" 804.6 49.8034076068965 39.9746529344045
"4025" 804.8 48.6885944879851 40.2694536446953
"4026" 805 46.6899195359878 41.8237808714668
"4027" 805.2 43.6095142981618 43.7696845172908
"4028" 805.4 40.4031998856217 46.0693473005021
"4029" 805.6 36.9622417813961 47.5123691229129
"4030" 805.8 32.6758613966655 47.1321257060055
"4031" 806 28.4559228849272 45.7712706430803
"4032" 806.2 24.4420083072636 43.874645870342
"4033" 806.4 20.955821804859 41.127459025547
"4034" 806.6 18.1451777767782 38.1193978168929
"4035" 806.8 17.2618610765503 35.160780156
"4036" 807 17.4258484030385 32.0820597973215
"4037" 807.2 18.2548746910144 31.1978607262169
"4038" 807.4 19.1812581934003 29.91341590011
"4039" 807.6 21.3410273725239 28.1489206072244
"4040" 807.8 24.0897974651145 25.5854564009886
"4041" 808 27.3225425979403 22.76660515101
"4042" 808.2 29.6109020733749 19.6407641250797
"4043" 808.4 30.7793982353529 16.4397789234019
"4044" 808.6 32.8646320948818 14.4598318409516
"4045" 808.8 35.7698107396007 13.6121450871119
"4046" 809 40.177224410877 12.4510777168367
"4047" 809.2 44.6458358203331 11.4911822418927
"4048" 809.4 49.0968941501476 9.8378191939514
"4049" 809.6 52.3910990909878 7.8711902159184
"4050" 809.8 55.4145723274422 5.6915357930733
"4051" 810 57.4442988265862 6.16688630764586
"4052" 810.2 61.1756996441927 7.30035814581706
"4053" 810.4 65.7229238721513 8.69864498394955
"4054" 810.6 70.3432434371946 8.83666037204368
"4055" 810.8 74.6902842395528 8.12971437618818
"4056" 811 78.3577179317185 6.99947553677816
"4057" 811.2 79.7500468162389 7.71314265840061
"4058" 811.4 81.9121050811189 9.51170660774234
"4059" 811.6 84.9006553170704 12.1534000974
"4060" 811.8 88.9882847074022 14.3740357935435
"4061" 812 92.4438976213512 17.1780066156557
"4062" 812.2 94.7765872741866 20.9519873889473
"4063" 812.4 96.2580519329912 25.3722759172423
"4064" 812.6 98.4694626579704 29.49301526781
"4065" 812.8 102.279326634252 32.2193486181079
"4066" 813 106.32948887113 33.34541378925
"4067" 813.2 110.191164606613 33.4232400220064
"4068" 813.4 111.68099608009 35.0461254381
"4069" 813.6 112.225051500482 38.2926738708272
"4070" 813.8 113.017786943367 42.3146885781129
"4071" 814 113.694854942595 46.8640114695718
"4072" 814.2 115.915207838641 51.3082592476736
"4073" 814.4 118.290728829102 55.367760271457
"4074" 814.6 120.016382712698 58.4226409735252
"4075" 814.8 121.153790157567 61.1705132306521
"4076" 815 122.227228060248 61.7670899132539
"4077" 815.2 124.080111415623 61.6237715158789
"4078" 815.4 124.18531175265 61.4292679765843
"4079" 815.6 123.986161797581 61.5864201960997
"4080" 815.8 124.685752775842 62.2985701299939
"4081" 816 124.267317579145 62.0496256354709
"4082" 816.2 123.798445997132 62.0366649940307
"4083" 816.4 123.862893050445 61.9927041814511
"4084" 816.6 123.482814413445 62.2337201049646
"4085" 816.8 123.521108145035 62.2389637017278
"4086" 817 123.279231430516 62.2652919612718
"4087" 817.2 122.888478507119 62.5107945146973
"4088" 817.4 122.699409086258 62.8933426324753
"4089" 817.6 122.750268093665 62.8200148144882
"4090" 817.8 122.37389831409 62.2459762227003
"4091" 818 122.122837196072 62.2845450880489
"4092" 818.2 122.052305505719 62.4100373383609
"4093" 818.4 121.74393116508 62.5059980180514
"4094" 818.6 121.765704001034 63.2719330856914
"4095" 818.8 121.891207684054 63.5910017196521
"4096" 819 121.295603492056 64.2479872101518
"4097" 819.2 120.764488983743 65.2774652678446
"4098" 819.4 119.754557382038 66.5271840265882
"4099" 819.6 118.448529593495 68.0963871406858
"4100" 819.8 117.27941866073 70.2569987863253
"4101" 820 116.049024134824 72.7695590471268
"4102" 820.2 115.237865317784 75.5221239871332
"4103" 820.4 114.45937091656 78.6420663687062
"4104" 820.6 112.352961656195 81.6184998131222
"4105" 820.8 110.332802857703 84.8072284626825
"4106" 821 107.912844048233 88.091196568051
"4107" 821.2 104.2614062909 90.5756918783957
"4108" 821.4 100.707288368497 93.4002594917344
"4109" 821.6 97.6701280475412 97.3112482404982
"4110" 821.8 94.6992742152179 101.441195230286
"4111" 822 93.7654465556139 105.967166132263
"4112" 822.2 93.1466280479419 106.908014892975
"4113" 822.4 91.7058171284642 107.042199939191
"4114" 822.6 88.6456968203103 107.437203408195
"4115" 822.8 84.2894109039257 108.580729059729
"4116" 823 80.1670195333873 109.508419654703
"4117" 823.2 76.1747108178756 108.846708690205
"4118" 823.4 71.9201075002263 107.273491244471
"4119" 823.6 67.5988422964353 105.908473836195
"4120" 823.8 63.7213516507799 105.696196441822
"4121" 824 59.4605548705036 106.265043585631
"4122" 824.2 55.430174501988 107.967757850048
"4123" 824.4 51.3949003240908 109.319917769809
"4124" 824.6 47.8248217391239 109.014677429472
"4125" 824.8 44.7307776369354 106.55499905102
"4126" 825 41.4020287058145 103.60582491837
"4127" 825.2 38.411446772517 100.065110351816
"4128" 825.4 35.276583303707 96.6602126687254
"4129" 825.6 32.4324817944989 92.6353106537307
"4130" 825.8 31.1622630736969 88.0391185413028
"4131" 826 29.5751419865604 83.56035840552
"4132" 826.2 27.4803407630948 78.9748286246804
"4133" 826.4 26.0660826405735 74.0403290949753
"4134" 826.6 26.2828547627285 69.3171154954882
"4135" 826.8 27.308908584448 64.2164946159663
"4136" 827 28.8535684529831 59.5610413178155
"4137" 827.2 31.7689606601877 55.2669631924172
"4138" 827.4 35.3978315300558 51.8826496039064
"4139" 827.6 39.4121466489159 49.5392882205718
"4140" 827.8 43.6355176979804 46.63389559386
"4141" 828 48.234891515277 45.71793179197
"4142" 828.2 52.846512310877 45.3272564569033
"4143" 828.4 56.3916827486025 45.8275766283138
"4144" 828.6 60.555000460647 45.9492593526175
"4145" 828.8 65.1676964433389 44.6805795823986
"4146" 829 70.0169234955045 43.2432698763894
"4147" 829.2 74.4383336883384 41.1243613599681
"4148" 829.4 78.2041965748054 38.0937083836274
"4149" 829.6 82.1344506753407 34.8014128937336
"4150" 829.8 84.5418924304341 30.8020490642051
"4151" 830 86.4957570554619 26.15019327037
"4152" 830.2 87.9963958154353 22.0974674779325
"4153" 830.4 89.068006416977 20.0970418337639
"4154" 830.6 90.2174803504041 19.9954643164325
"4155" 830.8 91.5396288985209 20.4268443113384
"4156" 831 94.0761536970261 20.9337388536332
"4157" 831.2 95.9582129917181 21.9597921458263
"4158" 831.4 98.4271323313398 23.0590121505171
"4159" 831.6 101.100382496698 24.6812609435333
"4160" 831.8 102.02319791392 25.33487083197
"4161" 832 104.559798456252 27.7964222835836
"4162" 832.2 107.793882938479 31.0554979778849
"4163" 832.4 111.293912072134 33.8425506510465
"4164" 832.6 113.969930030235 36.9907127196153
"4165" 832.8 116.960360060971 39.7669433102757
"4166" 833 118.168414167284 40.7104638634562
"4167" 833.2 117.818694267921 41.5603735946089
"4168" 833.4 117.44682387298 43.294638294581
"4169" 833.6 117.220171474769 46.1697718932966
"4170" 833.8 116.881088177986 49.6974489976403
"4171" 834 117.394614572301 54.3633607730155
"4172" 834.2 117.705738231284 58.9968313423787
"4173" 834.4 118.326491765659 63.4009582736247
"4174" 834.6 118.593154110418 68.6378575011808
"4175" 834.8 119.113590739824 71.9863678534709
"4176" 835 120.002765532806 72.2563499109113
"4177" 835.2 119.862155401284 71.0432145393437
"4178" 835.4 119.999278572833 71.5866541580397
"4179" 835.6 119.490367565169 71.3739823936797
"4180" 835.8 118.270715026477 70.7522940238144
"4181" 836 117.378072131222 70.7313748302284
"4182" 836.2 116.571596919888 70.3664755088287
"4183" 836.4 116.147265590874 69.9181841681154
"4184" 836.6 115.721267512768 69.7487510562485
"4185" 836.8 115.096866448619 69.7236185862245
"4186" 837 115.073605142426 69.3902637164861
"4187" 837.2 115.090572938721 69.2332959479325
"4188" 837.4 115.000058004151 68.7020877877505
"4189" 837.6 114.781428699682 67.6400942355204
"4190" 837.8 115.381228312442 66.2826970125016
"4191" 838 116.086477470974 64.3661778069895
"4192" 838.2 117.38845519518 61.7119879952569
"4193" 838.4 118.710029124602 58.9885671444231
"4194" 838.6 118.955040185945 57.5179516477265
"4195" 838.8 117.949871850602 55.1599789242815
"4196" 839 116.648375216105 51.5290091245382
"4197" 839.2 115.317941409069 47.7150622849146
"4198" 839.4 115.305830449879 43.8696650143241
"4199" 839.6 116.243025663053 40.6076072227129
"4200" 839.8 116.910160995707 39.4352378371059
"4201" 840 115.761592722853 39.7376872995986
"4202" 840.2 113.801271795088 38.4968077997867
"4203" 840.4 111.096385406469 36.1238440683793
"4204" 840.6 107.99244469584 33.0482107753994
"4205" 840.8 105.76697248837 29.44715338065
"4206" 841 104.823601797923 25.7615111768088
"4207" 841.2 104.854383676795 23.4320048120858
"4208" 841.4 104.513333522821 24.5252681300639
"4209" 841.6 102.950474612856 24.2547230182185
"4210" 841.8 100.078769355522 23.5366833707639
"4211" 842 96.5200470855042 22.2711719754312
"4212" 842.2 93.0101372234124 19.8376840853088
"4213" 842.4 90.0789100139978 15.910889991245
"4214" 842.6 89.2137713422781 12.1532768127571
"4215" 842.8 89.6430662932891 10.1540982895934
"4216" 843 89.5832241249103 10.5102169561279
"4217" 843.2 89.307769284762 10.6902990503055
"4218" 843.4 89.7239340883955 10.7720953506147
"4219" 843.6 90.200563971674 10.6158301447943
"4220" 843.8 90.9575282658252 10.1679058060037
"4221" 844 92.3677614014171 9.49619352362243
"4222" 844.2 93.6594734278648 9.05919846789475
"4223" 844.4 94.8238378021339 9.10560791981117
"4224" 844.6 94.6925142296695 9.28840503810786
"4225" 844.8 95.0655920533757 9.68539478813636
"4226" 845 95.4120805812715 9.92290202066126
"4227" 845.2 95.7660802602623 10.2320516132065
"4228" 845.4 96.0836758427666 10.1269799975059
"4229" 845.6 96.917634793854 10.3087949223312
"4230" 845.8 96.988795528575 10.0947858781641
"4231" 846 97.6915683809104 10.48071515737
"4232" 846.2 98.5478115413599 10.7809112284393
"4233" 846.4 100.01832188728 11.1488843750639
"4234" 846.6 101.014089132685 11.4778192211585
"4235" 846.8 101.408466844621 11.5555258354185
"4236" 847 101.814447031753 11.6762600790623
"4237" 847.2 100.748593025957 11.7584033535759
"4238" 847.4 100.71192661627 11.92791248553
"4239" 847.6 100.6504934978 12.2993313744006
"4240" 847.8 101.29724771725 12.66552450402
"4241" 848 102.141624396162 13.4145641544591
"4242" 848.2 103.404802209835 14.2419341124282
"4243" 848.4 104.297697071625 15.4199676078557
"4244" 848.6 104.945640652796 15.7002346960557
"4245" 848.8 105.867400958993 16.7952992468412
"4246" 849 106.918429768653 17.7858586121414
"4247" 849.2 108.137768880575 19.2521757653406
"4248" 849.4 109.555997934508 20.9895291334455
"4249" 849.6 111.795301210921 23.4678390676478
"4250" 849.8 113.873117547225 26.9097507306719
"4251" 850 116.275302182227 30.3329672382033
"4252" 850.2 116.943719871514 32.4753737163312
"4253" 850.4 117.600778439038 35.4692669744306
"4254" 850.6 118.38806836632 38.6458426004758
"4255" 850.8 118.928814147949 42.1841601470644
"4256" 851 119.158361990037 45.5826055735681
"4257" 851.2 119.868823447547 49.1649487786595
"4258" 851.4 120.323323279145 53.0613726128309
"4259" 851.6 120.637392247797 57.5475871711407
"4260" 851.8 119.650899571947 62.0591244138791
"4261" 852 118.353400877413 65.9340707223793
"4262" 852.2 116.687788490449 69.7577581991961
"4263" 852.4 114.285596224418 72.9658148705592
"4264" 852.6 111.047301334401 75.4285593980973
"4265" 852.8 108.167416958397 78.3718170049004
"4266" 853 105.632372226233 81.1756720602321
"4267" 853.2 102.424639591552 83.3633367925769
"4268" 853.4 99.7608125925776 85.9595413243355
"4269" 853.6 98.7167070323442 89.6108239001242
"4270" 853.8 99.377917280863 93.2131458104753
"4271" 854 100.7648709036 96.7131319358437
"4272" 854.2 102.483617311086 98.7066420012062
"4273" 854.4 102.015129577942 98.2854437105542
"4274" 854.6 100.801545158047 98.7279706919226
"4275" 854.8 98.946802443618 99.9963245400367
"4276" 855 96.1878472365316 101.65094506745
"4277" 855.2 92.9325032864741 104.337242946353
"4278" 855.4 90.7125086175561 107.761248733785
"4279" 855.6 89.8872870345103 111.13481806047
"4280" 855.8 89.5325469733103 113.693428607291
"4281" 856 89.3320417213277 113.911456228744
"4282" 856.2 89.0596330370431 113.509620378353
"4283" 856.4 88.1642638801103 113.16038474337
"4284" 856.6 87.1871836767006 113.306421917931
"4285" 856.8 86.0435352533712 113.263407823222
"4286" 857 84.0047912772694 113.163517385936
"4287" 857.2 81.1106378417853 113.361030499695
"4288" 857.4 77.5224915114968 113.727180665192
"4289" 857.6 74.0221712617354 113.596709642045
"4290" 857.8 70.3631814465996 112.768726753849
"4291" 858 66.2437969848232 112.611610025216
"4292" 858.2 61.8315858519569 112.70242480693
"4293" 858.4 57.710276777428 113.398044382715
"4294" 858.6 54.4124432756409 113.934225125891
"4295" 858.8 52.2415795642372 112.610414958321
"4296" 859 48.9161093800539 109.871002950626
"4297" 859.2 46.1226692561171 106.377450171807
"4298" 859.4 43.4606815249603 102.92426631752
"4299" 859.6 40.9219431537202 99.1042175516405
"4300" 859.8 38.4395828473616 95.3480720166264
"4301" 860 36.0807166183517 92.0898166135932
"4302" 860.2 33.1926390684989 88.6537219528864
"4303" 860.4 30.7827850062591 84.5359034625239
"4304" 860.6 28.5195410725972 81.4987663331159
"4305" 860.8 25.6598447451565 78.1106661374726
"4306" 861 24.6625443899514 74.3705051119598
"4307" 861.2 25.3372651840103 70.155310971045
"4308" 861.4 26.9062564697314 66.175417744291
"4309" 861.6 28.9512667314847 62.6456899181315
"4310" 861.8 32.1180490579175 59.3955116709771
"4311" 862 34.4739333078937 56.6469327414256
"4312" 862.2 37.0061442679067 54.2061209277553
"4313" 862.4 39.1895057975758 53.2997991353435
"4314" 862.6 41.8495316696773 51.6535632937737
"4315" 862.8 44.1025921118937 49.5659422933422
"4316" 863 45.8800850040773 47.5511704421467
"4317" 863.2 48.9116426439353 46.24661743562
"4318" 863.4 51.4778619919408 46.5900277017939
"4319" 863.6 51.9537114317422 46.8213386856996
"4320" 863.8 51.8811911421243 46.8250756699863
"4321" 864 51.7737003113448 46.6826128667148
"4322" 864.2 51.7975602434642 46.6396493287876
"4323" 864.4 52.1638417302879 46.7379436768082
"4324" 864.6 52.3355176989104 46.7200989558367
"4325" 864.8 52.3910990909878 46.5250352541765
"4326" 865 52.424791983415 46.4073414264747
"4327" 865.2 52.7916120633103 46.3001808770632
"4328" 865.4 53.1883974535851 45.9970789317656
"4329" 865.6 53.8711971279806 45.9735332079977
"4330" 865.8 55.088976269177 45.74341061817
"4331" 866 56.7662641927891 45.0465376164657
"4332" 866.2 57.8143716856007 44.4374153010152
"4333" 866.4 58.1364678961228 43.2966470896513
"4334" 866.6 58.4078804334486 42.688390936253
"4335" 866.8 59.1466903486329 41.9182990976926
"4336" 867 60.4349516864972 41.6376797676557
"4337" 867.2 61.4700742748103 41.5370156552138
"4338" 867.4 62.2974563417491 41.7468747370843
"4339" 867.6 63.1402878232113 42.0176998840334
"4340" 867.8 64.7488859833304 41.62730624556
"4341" 868 65.9356907525725 41.3138053680399
"4342" 868.2 67.1797812351276 41.8576446339565
"4343" 868.4 68.0168980464365 41.9111972638943
"4344" 868.6 69.3396511819257 41.31009485937
"4345" 868.8 69.6539469779065 40.1414986961585
"4346" 869 70.9939919362707 37.5147588179938
"4347" 869.2 72.1991325690938 34.5962928215143
"4348" 869.4 72.3196523495946 31.795764759949
"4349" 869.6 72.5014042391675 29.6496320525333
"4350" 869.8 72.8663030842136 26.7378500682087
"4351" 870 74.2053208386196 23.3672225117205
"4352" 870.2 75.8973826690529 21.9020404663304
"4353" 870.4 77.3269796110094 21.7334511169622
"4354" 870.6 79.6031405873851 20.8401201464448
"4355" 870.8 80.6665054992133 20.7984029321467
"4356" 871 82.0842726169003 21.76146545742
"4357" 871.2 83.1019235695225 21.6836778289458
"4358" 871.4 85.1735201052166 22.0934864113388
"4359" 871.6 84.7297351057649 22.0542789373094
"4360" 871.8 83.5434290569467 21.2821932948852
"4361" 872 82.188583087277 19.80596554657
"4362" 872.2 80.0744845212311 18.9732367813601
"4363" 872.4 77.9316588158052 17.8708880969267
"4364" 872.6 74.7318376971927 16.3708202730171
"4365" 872.8 71.2752420898443 14.5313537886807
"4366" 873 68.6468532440456 12.2230172431053
"4367" 873.2 66.9747505889124 9.78394725720674
"4368" 873.4 67.4325578927478 9.74819890412
"4369" 873.6 68.3043061239598 9.70715698047309
"4370" 873.8 69.712420614368 9.636729039495
"4371" 874 71.8027152083481 9.45915844652094
"4372" 874.2 75.0452162596604 8.77490774328
"4373" 874.4 79.2766956990133 8.16617822286505
"4374" 874.6 83.240133982977 9.07551928815789
"4375" 874.8 87.1707249868998 9.87861026453842
"4376" 875 91.7196661476261 10.9125142119174
"4377" 875.2 95.7013146796712 12.8158364451844
"4378" 875.4 98.3896461442003 15.35991037467
"4379" 875.6 100.473848492723 18.7495135983597
"4380" 875.8 103.534029691886 22.3901361917639
"4381" 876 106.658443205193 25.9665958462818
"4382" 876.2 109.20668415322 29.41657878921
"4383" 876.4 111.03307379184 32.6585346099877
"4384" 876.6 111.279007027546 36.08693548837
"4385" 876.8 112.652187492539 40.7313615213986
"4386" 877 115.596087580921 44.2684696792589
"4387" 877.2 119.05883604404 46.3507707454241
"4388" 877.4 120.960970313039 47.5837160054802
"4389" 877.6 120.812351993784 48.7961762941858
"4390" 877.8 119.877144009623 50.8081581567091
"4391" 878 119.485232179034 54.3691307344682
"4392" 878.2 119.144973379576 58.5608964516636
"4393" 878.4 118.243284636787 63.0587732797158
"4394" 878.6 118.998643410205 67.9857553953437
"4395" 878.8 120.137437581472 72.2703117769916
"4396" 879 118.983505143013 74.8009789738835
"4397" 879.2 116.543250340112 76.0227991063355
"4398" 879.4 113.196473263619 78.6249939577336
"4399" 879.6 109.553541101949 81.0712186348144
"4400" 879.8 105.555272051089 82.2746359568567
"4401" 880 101.746395816905 84.3912756427148
"4402" 880.2 97.4525336746909 85.6533988825824
"4403" 880.4 94.202748696448 85.0682257276269
"4404" 880.6 89.9311926701638 84.2528992590424
"4405" 880.8 85.172200387727 84.27376553912
"4406" 881 81.1141385660735 86.9037838488437
"4407" 881.2 77.4033143117595 90.1970528249802
"4408" 881.4 74.6821756305259 94.0117289837493
"4409" 881.6 73.9708153982836 97.1121365801646
"4410" 881.8 74.2049119687277 97.4875833052135
"4411" 882 74.32828031739 97.4469387444496
"4412" 882.2 74.062795608806 97.8431790969613
"4413" 882.4 73.4165630574386 98.8726429742931
"4414" 882.6 72.2572923400789 100.624170546535
"4415" 882.8 70.9033254179798 103.00016299048
"4416" 883 68.7774618550985 105.545886387921
"4417" 883.2 66.4376611917297 108.450911384467
"4418" 883.4 63.5249071263599 109.496487422048
"4419" 883.6 59.9396455894112 109.662934104908
"4420" 883.8 56.3390126753104 110.127782990785
"4421" 884 55.2192110996329 111.665558448168
"4422" 884.2 55.8222390899156 113.374943279791
"4423" 884.4 57.0041502900603 114.285699567203
"4424" 884.6 57.5442475416234 114.014479308596
"4425" 884.8 57.9526798709946 113.824175215423
"4426" 885 58.8857542769036 114.235677577912
"4427" 885.2 60.0411447542858 116.089405542181
"4428" 885.4 61.0083968343866 118.35223538726
"4429" 885.6 60.2918305001104 117.494970050645
"4430" 885.8 59.2054390626853 117.64465815457
"4431" 886 57.7017336421152 117.802502590053
"4432" 886.2 56.6812877919636 117.120903896636
"4433" 886.4 55.8064731161239 116.412173917709
"4434" 886.6 52.4985005720646 116.000842020158
"4435" 886.8 49.0485976461343 115.536030498258
"4436" 887 46.3988140049169 113.968606525288
"4437" 887.2 42.9031254905137 111.366070796573
"4438" 887.4 39.4666885144853 109.023260339145
"4439" 887.6 36.7749098313847 105.826273036378
"4440" 887.8 34.1399482183347 101.747734910126
"4441" 888 31.2371525176525 97.9736633373173
"4442" 888.2 29.8773216236347 93.9066555392619
"4443" 888.4 30.2710967880941 91.0626676418024
"4444" 888.6 31.263121193237 90.7939491016544
"4445" 888.8 31.4839382706777 91.2082960678904
"4446" 889 31.7570749026715 91.2415167596478
"4447" 889.2 32.1278872664113 90.9587433445076
"4448" 889.4 32.6874525798893 90.8630593412384
"4449" 889.6 33.7076636581524 90.3333679544489
"4450" 889.8 35.0229357835603 89.1454928246028
"4451" 890 36.3069625063457 88.1257469293346
"4452" 890.2 37.5782859055336 87.1173845346557
"4453" 890.4 39.3879539354785 86.3602672023788
"4454" 890.6 41.7831526316558 85.7787534776154
"4455" 890.8 44.2698489389945 86.4109697105016
"4456" 891 46.0648754964052 87.0072482292838
"4457" 891.2 46.4304777840649 87.3074830496154
"4458" 891.4 46.3579173170013 87.7661019212155
"4459" 891.6 46.2091882349121 88.0783968983434
"4460" 891.8 46.2433080885561 88.5711582378107
"4461" 892 46.294844174929 89.3258065222937
"4462" 892.2 46.8528833601853 90.59888414327
"4463" 892.4 47.4099676456112 93.0095644115647
"4464" 892.6 48.3296805012179 94.7546091611599
"4465" 892.8 49.7809891754946 96.6829596416595
"4466" 893 50.8042517325561 99.3888632600141
"4467" 893.2 52.1304668712179 101.887609958244
"4468" 893.4 54.2512417869154 102.529933307824
"4469" 893.6 57.5550566204661 103.170387601755
"4470" 893.8 61.075457110712 104.304404210493
"4471" 894 65.1753217524497 104.376454989501
"4472" 894.2 69.2965268750354 104.07081349652
"4473" 894.4 73.5659956839514 103.22364252537
"4474" 894.6 78.2278916937256 101.445522747768
"4475" 894.8 82.2935779904483 98.8911438461028
"4476" 895 85.1489733599103 96.43990504962
"4477" 895.2 88.0312924159564 94.0377365130868
"4478" 895.4 91.5145389617341 92.4836695153022
"4479" 895.6 94.7699400962568 89.9939895105396
"4480" 895.8 97.2478184508745 86.4696810407803
"4481" 896 100.710757143541 83.7748051927034
"4482" 896.2 104.234289279641 80.6165823292683
"4483" 896.4 106.627272220641 76.92949388697
"4484" 896.6 108.715960401894 73.8840664108978
"4485" 896.8 111.693528402716 72.0878282920457
"4486" 897 115.190609163832 71.1701713907178
"4487" 897.2 117.279389151519 68.5945943944135
"4488" 897.4 116.617430024391 65.0226186484781
"4489" 897.6 115.787853322301 61.1619463297285
"4490" 897.8 114.747885154647 55.8052307102427
"4491" 898 115.247867387179 51.1630251490805
"4492" 898.2 116.679064397959 47.3664807088024
"4493" 898.4 118.50720840061 43.7873316430882
"4494" 898.6 120.411673856721 42.36109644012
"4495" 898.8 118.826755995421 42.2372410349811
"4496" 899 116.397248921264 40.2687354949572
"4497" 899.2 113.183126473693 37.4545489535171
"4498" 899.4 109.108406677082 34.6492017242271
"4499" 899.6 105.422707446651 32.2165179207721
"4500" 899.8 101.90917432282 30.0777543291
"4501" 900 99.8382208494666 27.5953204439012
"4502" 900.2 99.2542862598409 25.2506347126965
"4503" 900.4 99.2802203000073 22.4634843277943
"4504" 900.6 100.11140236981 19.98431732997
"4505" 900.8 99.2056830646189 18.6027686369764
"4506" 901 96.2587870947649 17.0357222615518
"4507" 901.2 92.9739641192238 16.85042170737
"4508" 901.4 88.965694298197 16.3736787222875
"4509" 901.6 84.3785728318635 16.6024097289338
"4510" 901.8 79.4979538427185 16.4760389550435
"4511" 902 73.8798461162136 16.250436445241
"4512" 902.2 68.5276513024031 15.4871731715143
"4513" 902.4 63.0289475251147 14.7193394507504
"4514" 902.6 58.1613276906941 11.886494579684
"4515" 902.8 54.0796563331437 8.92226028813667
"4516" 903 51.7565042859486 5.84844771313596
"4517" 903.2 52.436321163506 6.53149709637
"4518" 903.4 52.7873415168272 6.32967043939247
"4519" 903.6 53.1925741419038 5.98552224922715
"4520" 903.8 53.5264307615103 5.27454167050334
"4521" 904 54.059874462563 4.67690674718053
"4522" 904.2 53.6311264153653 4.34339790128209
"4523" 904.4 53.1063008272781 4.67400847662807
"4524" 904.6 51.7754018128051 5.17977831691737
"4525" 904.8 51.3438968055238 5.35489062803292
"4526" 905 50.9455158264532 5.77133211688649
"4527" 905.2 49.9348919852136 6.14520521527323
"4528" 905.4 47.5677405640778 6.4070656195793
"4529" 905.6 43.5381590932719 6.46290025660077
"4530" 905.8 39.6076343423728 5.776686870195
"4531" 906 40.0589777238103 6.54514646754857
"4532" 906.2 40.0013253462879 7.8669883797745
"4533" 906.4 38.8941484892398 10.2049443326171
"4534" 906.6 36.7191377859167 13.3741882391253
"4535" 906.8 33.8229452414856 16.9331622254422
"4536" 907 30.9703962957536 21.4090302506793
"4537" 907.2 27.4745740527403 24.95268843897
"4538" 907.4 23.7193971191803 27.72733261215
"4539" 907.6 19.2789091662911 29.2015276965335
"4540" 907.8 15.4836951601618 29.6440719126472
"4541" 908 14.7876267167491 29.4195426526659
"4542" 908.2 14.7077326359104 28.9128259969129
"4543" 908.4 14.8797278170982 27.9800362429155
"4544" 908.6 14.9277781625946 26.1837180416858
"4545" 908.8 15.4330493681853 25.8993860749637
"4546" 909 15.5674156560939 26.5980427412051
"4547" 909.2 16.2374511914237 27.2205666390813
"4548" 909.4 16.9912758004316 27.8873859658246
"4549" 909.6 17.3972787847433 27.894310857669
"4550" 909.8 18.1491048384948 28.620155208302
"4551" 910 17.6685452181404 29.3898260217
"4552" 910.2 17.0752904368735 31.7295614736807
"4553" 910.4 15.9638020362818 35.1915367390557
"4554" 910.6 14.925833835086 39.2348801833606
"4555" 910.8 14.6947209348239 43.7546849407214
"4556" 911 14.9919653557538 49.1032923514135
"4557" 911.2 16.0538444752853 54.275632541895
"4558" 911.4 17.4442988223104 59.1256741022931
"4559" 911.6 19.1858066754497 63.5236632918536
"4560" 911.8 20.2719528199914 68.6031892008528
"4561" 912 22.2661439035731 74.1939748265649
"4562" 912.2 24.0155757529219 79.1524688307171
"4563" 912.4 25.8465290189415 84.3682669231815
"4564" 912.6 27.8791850381285 89.4398081199816
"4565" 912.8 29.5909785964353 94.710529721295
"4566" 913 31.9923494157738 98.9668142456139
"4567" 913.2 35.2927916158303 101.84778591057
"4568" 913.4 38.3547541579071 103.867804784539
"4569" 913.6 41.9869572614958 105.670842686999
"4570" 913.8 43.6421384226249 107.840652402096
"4571" 914 43.5923636368059 110.637304520556
"4572" 914.2 43.4561268636079 110.526168910626
"4573" 914.4 44.0498034123103 109.603877515949
"4574" 914.6 45.6192660599224 108.712572411042
"4575" 914.8 48.3682830982241 107.315629871111
"4576" 915 52.1929882100354 105.895734423095
"4577" 915.2 55.9459398968745 106.098176763319
"4578" 915.4 59.5940451050027 106.901739743473
"4579" 915.6 62.5583868747448 108.251533843116
"4580" 915.8 65.7386107540784 110.24051126085
"4581" 916 69.2987671759445 111.743513432736
"4582" 916.2 72.6136792844798 111.978210392141
"4583" 916.4 75.5209427850624 111.315801954015
"4584" 916.6 79.2374197470078 110.652112063261
"4585" 916.8 83.4523624497764 109.429248160862
"4586" 917 86.8631830966408 108.012554075918
"4587" 917.2 90.1565094023854 105.347939659795
"4588" 917.4 93.8464927355624 102.452854505874
"4589" 917.6 97.6632487961927 100.413477870958
"4590" 917.8 100.989515082879 97.2734580274562
"4591" 918 103.332568818385 93.75188888552
"4592" 918.2 105.322989104268 89.2221638394463
"4593" 918.4 107.594200535748 84.6536730369236
"4594" 918.6 108.336909509487 79.1360053311576
"4595" 918.8 107.950952274418 74.2363130959376
"4596" 919 105.944930735909 69.0490294370218
"4597" 919.2 103.502103894626 65.0623953366068
"4598" 919.4 99.4394776365425 62.0298403084414
"4599" 919.6 95.6679375772467 59.1788589248155
"4600" 919.8 92.4501029868532 56.7211448780557
"4601" 920 90.4519752951961 53.0121557497986
"4602" 920.2 89.261232977716 48.6004042805587
"4603" 920.4 87.2568560146688 44.9119836386813
"4604" 920.6 86.1153584869492 42.1240018074256
"4605" 920.8 84.6316650104094 39.3462071171225
"4606" 921 84.3716752846339 36.6789435088994
"4607" 921.2 85.2611870527389 35.0937812426149
"4608" 921.4 86.346593692575 34.0298949613406
"4609" 921.6 86.3401372994985 33.9010540128948
"4610" 921.8 86.5627168391045 33.8088286751935
"4611" 922 87.1317169162604 33.30719554995
"4612" 922.2 87.8453992282113 33.1404732109839
"4613" 922.4 89.1549771061915 32.9664099428849
"4614" 922.6 91.1225426047604 32.19504478632
"4615" 922.8 93.794947001449 31.0517139937958
"4616" 923 96.4626474546104 30.65484974253
"4617" 923.2 99.4645008512801 30.832892691673
"4618" 923.4 102.976752482728 30.5570407339914
"4619" 923.6 105.556610597851 29.1426554087578
"4620" 923.8 105.74062528965 27.0951361449719
"4621" 924 106.326805963104 24.5652604052818
"4622" 924.2 105.845214939098 21.69139868537
"4623" 924.4 104.622529881776 19.7780130479234
"4624" 924.6 104.144459017977 19.0547262164912
"4625" 924.8 104.392665507339 18.3827567736436
"4626" 925 105.281247503698 18.262156669268
"4627" 925.2 106.052351158432 18.8934902007906
"4628" 925.4 106.285887397301 19.1939929852002
"4629" 925.6 106.046902249563 19.1843316607389
"4630" 925.8 105.148385098766 19.9608566286175
"4631" 926 104.46330276346 20.35503425118
"4632" 926.2 104.303902437127 20.8750362948802
"4633" 926.4 103.822758472281 21.3804071302818
"4634" 926.6 103.285463327736 21.8797793684445
"4635" 926.8 102.36906947359 21.34870847298
"4636" 927 101.07300132142 21.02767526286
"4637" 927.2 98.7536987850629 19.0883557199886
"4638" 927.4 95.8216798891064 16.8281586553506
"4639" 927.6 92.1943643611004 14.97008433381
"4640" 927.8 88.1827805316565 14.3772606449758
"4641" 928 84.3461405898261 14.0625017247489
"4642" 928.2 80.5961276112691 14.289405671803
"4643" 928.4 76.4198339968103 13.9123945611825
"4644" 928.6 72.6946546675039 13.1888678131442
"4645" 928.8 68.3068221084261 12.6383694392542
"4646" 929 64.2232079915411 11.88205059837
"4647" 929.2 60.9970875265437 10.36606043947
"4648" 929.4 58.7117499635386 7.60742361579391
"4649" 929.6 58.4539199395263 7.59987060407455
"4650" 929.8 57.1190134122863 9.28044756168326
"4651" 930 54.480850449977 11.5465793867367
"4652" 930.2 51.6344837684437 14.6507497121033
"4653" 930.4 48.8641328143104 18.4284651365313
"4654" 930.6 47.7044056911565 23.0241372866008
"4655" 930.8 46.5574486725172 27.2659901418872
"4656" 931 46.0872016873917 31.9244063243002
"4657" 931.2 46.385175481877 36.94047616607
"4658" 931.4 47.0731562066285 42.0788026271086
"4659" 931.6 47.316328301999 47.5944713782285
"4660" 931.8 48.7499837847163 52.3404084791225
"4661" 932 50.1749168316565 57.0787934013219
"4662" 932.2 52.6768713427066 60.8807177763889
"4663" 932.4 55.13656151123 64.3877691795396
"4664" 932.6 57.8293210151261 68.4551021937647
"4665" 932.8 60.3766596451799 72.1970788640831
"4666" 933 62.3877567656201 75.8620889026266
"4667" 933.2 63.9120795175353 79.588846371595
"4668" 933.4 67.4522521383616 81.9128909703957
"4669" 933.6 70.0965599205668 82.4877978179854
"4670" 933.8 71.3552861587853 82.423365786345
"4671" 934 73.7570211649711 82.8485436985575
"4672" 934.2 76.6349934551121 84.8690036339648
"4673" 934.4 78.9910497334386 87.29937615037
"4674" 934.6 81.5076346132372 88.9213209401749
"4675" 934.8 83.8227780705815 90.1679033204293
"4676" 935 86.1257969303697 92.2018909713107
"4677" 935.2 87.4141990896917 94.5338513353785
"4678" 935.4 87.4621186085998 96.9746251521068
"4679" 935.6 88.0712841909459 99.774284486853
"4680" 935.8 89.9410222900862 101.161175473491
"4681" 936 92.3166229893353 100.74582667742
"4682" 936.2 94.7968545317586 99.4644174356028
"4683" 936.4 97.7838267851052 97.3243143052162
"4684" 936.6 101.06159896231 94.6904321989045
"4685" 936.8 104.073239009726 92.2375181435395
"4686" 937 105.688073405793 89.3036372630855
"4687" 937.2 107.532765411233 85.6860832327924
"4688" 937.4 109.852135643695 81.9749547778059
"4689" 937.6 112.807362454863 79.0992170865279
"4690" 937.8 113.736698462264 79.2513395809572
"4691" 938 112.957705086731 80.6141607712578
"4692" 938.2 112.287254846337 82.1935534789753
"4693" 938.4 111.754253714726 82.6432897695735
"4694" 938.6 110.656016447662 84.4829329298835
"4695" 938.8 109.688026598507 87.6121742398789
"4696" 939 108.614443671926 90.3405027134726
"4697" 939.2 106.069301705942 92.6298147895805
"4698" 939.4 103.195373766521 96.2773099087384
"4699" 939.6 101.419130561522 100.302214402607
"4700" 939.8 100.828441479109 100.159760147874
"4701" 940 98.2973906932194 100.058477434252
"4702" 940.2 94.3247922954847 98.651478851315
"4703" 940.4 89.3767035203811 98.7659753220603
"4704" 940.6 85.0370971057425 100.250393061184
"4705" 940.8 82.4944241425472 104.085229148186
"4706" 941 81.0474581034419 108.041152163449
"4707" 941.2 79.7411533505948 113.008829656491
"4708" 941.4 79.2639267035924 115.414280907216
"4709" 941.6 78.6433472555624 114.946043655202
"4710" 941.8 75.9577165283267 115.052500852977
"4711" 942 71.8374169834883 114.786279330539
"4712" 942.2 66.6189357002855 114.003712833709
"4713" 942.4 61.4467361128893 114.135955588659
"4714" 942.6 56.3026663575645 113.354608582436
"4715" 942.8 51.3575338447137 111.101738407967
"4716" 943 46.3990825737672 108.346863397051
"4717" 943.2 41.0319140638232 106.274568637011
"4718" 943.4 35.3794625392078 105.337078493498
"4719" 943.6 29.7263560679474 104.065060213185
"4720" 943.8 25.5433728676518 100.933655341297
"4721" 944 22.9522717368353 95.678725116895
"4722" 944.2 21.831585847681 89.9032682589993
"4723" 944.4 20.8396679795103 84.75786323692
"4724" 944.6 20.8089293793595 78.9644584975667
"4725" 944.8 20.7592455432756 73.4532957732483
"4726" 945 20.1273963190985 68.0920118739209
"4727" 945.2 18.4318535714386 63.8163913360367
"4728" 945.4 16.0601791192354 59.94148651812
"4729" 945.6 13.4285499444989 56.9294506913208
"4730" 945.8 13.670184637363 53.3354303303437
"4731" 946 16.0027393072022 49.2395187429646
"4732" 946.2 18.8927066011482 45.2696421742349
"4733" 946.4 22.4821335863198 41.7211212065587
"4734" 946.6 25.2723830732498 37.8472907530973
"4735" 946.8 27.9003396932491 35.9946397404006
"4736" 947 30.0989170205314 35.7945994824963
"4737" 947.2 32.6110537945125 35.4228596991147
"4738" 947.4 34.9595893440603 33.7341251314637
"4739" 947.6 36.2517855340856 30.3427484355273
"4740" 947.8 36.4038058965571 26.7077494021492
"4741" 948 35.9661797180664 22.2988511880651
"4742" 948.2 34.6876365262069 17.8959321617838
"4743" 948.4 34.5659364700246 16.37269371612
"4744" 948.6 35.4788166206362 16.9019519176621
"4745" 948.8 38.1172716434843 16.7257970140004
"4746" 949 41.4610455847437 16.2983804730367
"4747" 949.2 46.1336828358621 15.57648039737
"4748" 949.4 50.3494976025862 15.2074767075769
"4749" 949.6 54.9725394803818 13.7793131921914
"4750" 949.8 58.9488859827103 11.4594018343465
"4751" 950 62.281942927994 8.46190816305367
"4752" 950.2 62.665210433377 7.41476307130333
"4753" 950.4 62.9769108569593 8.19033131279553
"4754" 950.6 65.0326229484299 9.68450183862
"4755" 950.8 68.262065595706 11.5334666575019
"4756" 951 72.5066587825362 13.4025611941765
"4757" 951.2 77.6275032143749 13.373794777499
"4758" 951.4 83.0586662949044 12.2415290868354
"4759" 951.6 87.0024525481321 9.6722038903304
"4760" 951.8 87.586439862898 7.84746533618444
"4761" 952 87.4297064043413 8.25722790187516
"4762" 952.2 87.3748088778416 8.0522645351825
"4763" 952.4 87.912413793371 7.95985553485486
"4764" 952.6 88.8692724891339 8.09769553042882
"4765" 952.8 88.8610747146104 8.33539799133
"4766" 953 88.0186963477083 7.56494948560469
"4767" 953.2 87.3958502162429 6.55296801732506
"4768" 953.4 86.6655867676249 5.83154507323517
"4769" 953.6 85.4688728793854 4.54414865277001
"4770" 953.8 84.8164401404227 4.68070371004416
"4771" 954 83.9705903622664 3.88561899098539
"4772" 954.2 82.9176430182498 3.49334009343061
"4773" 954.4 83.072516256465 4.20688254100918
"4774" 954.6 83.1808208373778 3.92063310823517
"4775" 954.8 83.4600262212414 3.93968546568035
"4776" 955 83.3838110522777 3.82714125025043
"4777" 955.2 83.2657742084889 3.77432411829857
"4778" 955.4 82.6137821706577 3.49012984260158
"4779" 955.6 81.6813892616803 3.01541908077
"4780" 955.8 81.1439427122498 2.21939878343061
"4781" 956 81.4526439758613 2.7993690341149
"4782" 956.2 81.8201179641853 3.13564729190125
"4783" 956.4 82.522656934172 3.36832792877426
"4784" 956.6 83.1453389564912 3.34393330794447
"4785" 956.8 84.4174960123653 2.77267026411726
"4786" 957 84.7766912077719 3.01205923555682
"4787" 957.2 85.4049505631626 3.41757918976773
"4788" 957.4 86.2467946983756 3.65266667953305
"4789" 957.6 87.864424066477 3.79676975090334
"4790" 957.8 87.7421399140356 4.04521163861176
"4791" 958 88.4933806624115 4.38869918505539
"4792" 958.2 89.8931343981565 4.77597797247989
"4793" 958.4 91.6913434560727 5.49090147186505
"4794" 958.6 92.5810943742478 5.8228672426825
"4795" 958.8 94.4141819672791 6.57528882890125
"4796" 959 95.8577185585253 7.34229525722046
"4797" 959.2 97.6337869557216 8.17095240839804
"4798" 959.4 100.181020734013 9.52084452676604
"4799" 959.6 102.17259805508 10.6840557895431
"4800" 959.8 103.495564080022 12.0474179799565
"4801" 960 105.28047183301 13.01713230558
"4802" 960.2 106.44724153565 14.5429053722757
"4803" 960.4 107.63451851043 15.4444112523884
"4804" 960.6 109.229635055532 16.6189073731489
"4805" 960.8 110.94364352431 18.9347312395644
"4806" 961 113.432427676205 21.2381695654662
"4807" 961.2 115.285862669659 24.6166563726719
"4808" 961.4 117.16529112277 27.9096095120187
"4809" 961.6 118.773936152063 30.2132768820868
"4810" 961.8 119.836810924558 32.3778497273966
"4811" 962 120.993470547689 34.6993723858565
"4812" 962.2 121.683387665381 35.9832163728656
"4813" 962.4 122.145961246416 37.6257224917647
"4814" 962.6 122.756623304641 39.1227831280039
"4815" 962.8 123.601914652223 40.3729171652309
"4816" 963 124.013238336109 40.7962361797061
"4817" 963.2 124.360094556874 41.5191518948572
"4818" 963.4 124.72149411556 43.1748813631459
"4819" 963.6 125.475867584215 44.8893160529439
"4820" 963.8 126.013599054592 45.9387482857033
"4821" 964 126.31782439096 47.096973260045
"4822" 964.2 126.579292280897 48.1992619607752
"4823" 964.4 126.949911689449 49.1265556275091
"4824" 964.6 126.880274093258 49.9930106301595
"4825" 964.8 127.019317353597 51.5891395684917
"4826" 965 127.081294276934 52.5196096338746
"4827" 965.2 127.00112505562 53.4587599536709
"4828" 965.4 127.376260769215 54.1746865402657
"4829" 965.6 127.1803361751 55.2765145895279
"4830" 965.8 127.318122258338 56.8510207129064
"4831" 966 127.279986422033 57.6377759825367
"4832" 966.2 127.355507552608 59.5171263385051
"4833" 966.4 127.392225252337 62.0400773368253
"4834" 966.6 127.361683219007 64.0670089568432
"4835" 966.8 127.145300677785 66.3236085978361
"4836" 967 126.692720137456 68.5353787825336
"4837" 967.2 126.343866816088 70.9044592358422
"4838" 967.4 126.205766723845 73.22232467487
"4839" 967.6 126.562298700692 74.2652291710225
"4840" 967.8 126.499474586391 74.232870011316
"4841" 968 126.383054102986 74.1330205572889
"4842" 968.2 126.249244984719 74.171134007057
"4843" 968.4 126.104558044644 74.6220268577803
"4844" 968.6 125.73477098605 74.9196641261347
"4845" 968.8 124.813179751679 75.2103436138963
"4846" 969 124.108491181107 76.1394247984319
"4847" 969.2 122.476315309853 76.9622523777986
"4848" 969.4 121.202311462974 77.1761752497245
"4849" 969.6 119.625624982449 77.2600108823978
"4850" 969.8 118.231559136689 77.1127930152632
"4851" 970 115.769925084707 77.1883683758134
"4852" 970.2 114.47593397643 76.9582452229572
"4853" 970.4 112.886662350843 77.0959396768186
"4854" 970.6 110.364476077453 76.7911802590272
"4855" 970.8 107.027476139507 77.5628247096557
"4856" 971 104.131716918078 79.2812334742407
"4857" 971.2 102.471463308105 81.2530547021393
"4858" 971.4 102.883355187931 81.403004690551
"4859" 971.6 102.77195282881 81.9454701712384
"4860" 971.8 102.815295129521 82.243840635949
"4861" 972 102.782946838971 82.8984879885518
"4862" 972.2 102.089463798023 83.7223705069004
"4863" 972.4 100.738198718547 84.5067626997647
"4864" 972.6 98.6611023075735 84.7313786675805
"4865" 972.8 96.6419234842749 85.2306307487328
"4866" 973 95.0012625301452 85.334701524581
"4867" 973.2 94.4543390851764 85.5920673054503
"4868" 973.4 93.2749444512495 87.0689589395178
"4869" 973.6 92.7916120675862 88.9807590345166
"4870" 973.8 92.8949535584519 90.7299986338479
"4871" 974 93.8136646063017 93.1207340495439
"4872" 974.2 95.155507446493 94.7192534498309
"4873" 974.4 96.6922916058734 95.9364841243868
"4874" 974.6 97.1484415170234 96.8960314273526
"4875" 974.8 96.655263577429 97.4066969505564
"4876" 975 95.9841381962334 99.1666294304469
"4877" 975.2 95.1849984979258 101.966033796267
"4878" 975.4 93.2556141822431 103.095177855454
"4879" 975.6 91.2778505995345 102.999604570853
"4880" 975.8 88.0406291050862 103.388376315456
"4881" 976 83.811139143512 104.540405392009
"4882" 976.2 80.124508527569 105.618871833223
"4883" 976.4 76.395469981618 106.08837721478
"4884" 976.6 72.2161227329415 105.685899581911
"4885" 976.8 67.8775666302353 105.539030856295
"4886" 977 64.2003058172603 103.94978907207
"4887" 977.2 60.3240795965831 101.205340466469
"4888" 977.4 56.0430410756297 98.8462088979834
"4889" 977.6 51.6739231900985 97.2544717601242
"4890" 977.8 46.9754507357725 96.0842184947902
"4891" 978 42.5652227532591 95.83478292737
"4892" 978.2 38.3715596371293 96.7990247120079
"4893" 978.4 34.5910984703835 98.9574927238334
"4894" 978.6 30.6748047648227 100.693658254353
"4895" 978.8 29.022078841695 101.097140492524
"4896" 979 28.6277326373984 100.224275105106
"4897" 979.2 27.2367313479445 97.9476611976139
"4898" 979.4 24.8975481917738 95.0175961846139
"4899" 979.6 22.5293831673345 91.2588679316119
"4900" 979.8 19.303857112426 87.0361651359072
"4901" 980 15.6978217795665 82.791097894651
"4902" 980.2 11.2719474032608 80.1631991262543
"4903" 980.4 10.3716688521353 77.665194993495
"4904" 980.6 11.0795921552595 74.5178582104632
"4905" 980.8 12.6851945214129 69.6373231678828
"4906" 981 13.3486238546379 64.5902740743527
"4907" 981.2 14.1335311909219 59.2252893477667
"4908" 981.4 15.5793366966917 54.106727357192
"4909" 981.6 18.6820770383811 50.3539507786797
"4910" 981.8 20.4955843286935 45.1712085680896
"4911" 982 22.5612834352548 40.7014340112589
"4912" 982.2 23.9291456700939 37.0509281909886
"4913" 982.4 26.6806183881168 33.3007025587571
"4914" 982.6 30.4495982709625 30.9496286839135
"4915" 982.8 34.7540503648316 29.6291372520402
"4916" 983 39.7770512622994 29.0214609921392
"4917" 983.2 44.4969547499574 28.5272178793818
"4918" 983.4 48.2954545506172 28.8674521781768
"4919" 983.6 52.0940559765809 30.1009100858524
"4920" 983.8 55.1958304182871 31.4177924545095
"4921" 984 58.1217624726675 32.6882420649057
"4922" 984.2 61.4627084097522 32.999849802277
"4923" 984.4 65.4786369663703 31.04467578339
"4924" 984.6 68.581480876155 28.2491043413117
"4925" 984.8 70.4272608201104 24.31444384266
"4926" 985 72.2191732274666 20.0273128491825
"4927" 985.2 72.1878831515039 15.0751228495636
"4928" 985.4 70.3760665547185 12.2213349676659
"4929" 985.6 69.3908879821915 11.5490599985284
"4930" 985.8 69.2164388765246 11.5622653307578
"4931" 986 67.5455736995831 10.4884360137942
"4932" 986.2 66.0645542691339 10.0872921057524
"4933" 986.4 67.3494156909041 9.81189596961999
"4934" 986.6 68.5742833858648 9.95221871292446
"4935" 986.8 70.6591471804619 9.84374450237001
"4936" 987 73.9733945033203 10.10872429485
"4937" 987.2 78.074928203321 10.7680295804764
"4938" 987.4 82.7698144532156 10.8280317882016
"4939" 987.6 87.9028764665946 11.5038911779279
"4940" 987.8 92.2117679618472 12.7751505062226
"4941" 988 94.9605450079666 15.3455785349325
"4942" 988.2 98.9467059524688 18.311039565766
"4943" 988.4 102.655602225647 21.4873080877476
"4944" 988.6 106.262098005108 24.9607730665142
"4945" 988.8 108.467254879114 28.7453561864112
"4946" 989 109.915430790531 32.8819673505805
"4947" 989.2 110.441792120116 36.9650892069137
"4948" 989.4 112.171589890003 41.9531902322065
"4949" 989.6 114.35040341742 46.7938862598471
"4950" 989.8 116.190840262894 50.8434223292033
"4951" 990 116.759183023186 52.9784953536178
"4952" 990.2 117.246038377838 54.5197081156064
"4953" 990.4 116.92735941124 56.2084438962284
"4954" 990.6 117.13648443543 58.6099840984709
"4955" 990.8 118.869109363667 61.5358517619613
"4956" 991 121.154404745337 61.9238424890187
"4957" 991.2 122.553970190405 61.3169825834926
"4958" 991.4 121.947995759716 61.3277990663134
"4959" 991.6 121.845151346301 61.2300126702205
"4960" 991.8 122.068647953256 61.2076808877214
"4961" 992 121.952469886266 61.5454688179452
"4962" 992.2 121.879239395889 61.2808011321858
"4963" 992.4 121.765882609416 61.3612605833437
"4964" 992.6 122.006646708417 60.7706858172182
"4965" 992.8 121.930190108362 60.8471281288828
"4966" 993 122.235979870968 60.7846345167121
"4967" 993.2 121.822110458986 60.4088852555051
"4968" 993.4 121.360613575421 60.0653419232589
"4969" 993.6 120.891338032701 60.2385464690427
"4970" 993.8 120.349733757094 60.6430150097754
"4971" 994 119.68545217531 60.8847821517518
"4972" 994.2 119.522561330882 61.1221571250664
"4973" 994.4 119.477816623616 60.9889493730089
"4974" 994.6 119.526510199838 60.7353835799427
"4975" 994.8 119.031442989121 60.2849342091268
"4976" 995 118.651905004521 60.2616480841858
"4977" 995.2 118.26015728656 60.8764684438521
"4978" 995.4 117.358304029468 61.0461277329753
"4979" 995.6 115.734004003256 62.0030334353159
"4980" 995.8 112.946094861838 63.3138922637589
"4981" 996 109.61336829481 64.9428642883336
"4982" 996.2 106.029529465399 67.663769251016
"4983" 996.4 102.208444936563 70.439039856283
"4984" 996.6 98.7212999474492 71.9236122838422
"4985" 996.8 93.8602860258767 73.2510729079718
"4986" 997 89.123674500174 74.5842837481064
"4987" 997.2 84.7052234298745 77.3038366411393
"4988" 997.4 81.2652997843273 80.2505941054632
"4989" 997.6 77.9283381916832 83.8392219990564
"4990" 997.8 74.2707667724508 87.0709089898163
"4991" 998 72.0335061903886 91.52886129957
"4992" 998.2 70.1647791631052 96.5338173897803
"4993" 998.4 67.9385720056669 101.126624351605
"4994" 998.6 64.46063924927 105.063665820701
"4995" 998.8 60.7858280233517 108.425745015213
"4996" 999 57.0136522559853 109.227090948745
"4997" 999.2 52.2753385813853 108.641077946145
"4998" 999.4 47.2443486505665 108.135160055246
"4999" 999.6 43.7538405392366 106.215316175493
"5000" 999.8 41.0500092111946 102.974118483659
"5001" 1000 38.0838149708759 98.9381874956651
"5002" 1000.2 36.0133949435392 93.9702942473954
"5003" 1000.4 34.4286602875731 88.8432202802853
"5004" 1000.6 33.4141546562586 83.5676066922838
"5005" 1000.8 31.9269474078234 78.2953805263004
"5006" 1001 30.9056926353625 73.0544967544657
"5007" 1001.2 30.8874405237698 67.9871145076943
"5008" 1001.4 32.6440201704455 62.8500322522349
"5009" 1001.6 35.1676053548509 58.2500711977484
"5010" 1001.8 38.2219309783104 54.8896206070457
"5011" 1002 42.1709241124235 50.2192712093983
"5012" 1002.2 45.2714847455246 45.9820796227782
"5013" 1002.4 47.6478811759104 41.7092631365033
"5014" 1002.6 49.755206063277 39.2548028792367
"5015" 1002.8 53.111223644424 37.3883823493814
"5016" 1003 55.500218441931 37.4443419186803
"5017" 1003.2 57.0685889095517 37.8045598063355
"5018" 1003.4 58.6556824627389 38.5760208171392
"5019" 1003.6 61.9702927108621 38.3009576271286
"5020" 1003.8 65.1729616019467 36.1950274783094
"5021" 1004 68.5687538522491 32.3561073662271
"5022" 1004.2 70.1811892901763 28.6744357423494
"5023" 1004.4 70.510712868669 24.481607098033
"5024" 1004.6 69.5024028034104 25.00364609137
"5025" 1004.8 68.1867560300423 24.7895714176277
"5026" 1005 67.5055073829167 22.4489871878062
"5027" 1005.2 67.3559019619699 18.2327835543913
"5028" 1005.4 68.9411533494404 15.57393251475
"5029" 1005.6 69.6811258647569 15.9598996265933
"5030" 1005.8 71.7586430747666 15.3550867133991
"5031" 1006 75.1756607239123 13.8486201934185
"5032" 1006.2 78.3626758268361 13.1073982707721
"5033" 1006.4 79.6188291915603 13.745189764245
"5034" 1006.6 82.2339922531866 14.7346284595246
"5035" 1006.8 86.6740388908728 15.369464934495
"5036" 1007 91.5557938591588 17.0048388358549
"5037" 1007.2 96.6678899185903 17.81734316166
"5038" 1007.4 99.7164186882221 17.8770685277818
"5039" 1007.6 98.6193915500976 17.8993904030509
"5040" 1007.8 98.2895036859299 19.3678405134352
"5041" 1008 98.5560320251938 21.2807690592341
"5042" 1008.2 100.17474880931 24.2910351710888
"5043" 1008.4 102.998382655108 28.0475526682423
"5044" 1008.6 107.865382880093 31.2522651505185
"5045" 1008.8 112.657875744249 32.8240858066353
"5046" 1009 115.60340761393 32.32498679994
"5047" 1009.2 115.202760015399 32.4412152100465
"5048" 1009.4 114.56579293492 32.46639428535
"5049" 1009.6 114.282373512075 32.6435470651641
"5050" 1009.8 113.65487113491 32.9894381889129
"5051" 1010 112.82145778038 34.3399961672314
"5052" 1010.2 112.227305336065 37.5423533434738
"5053" 1010.4 112.797858930983 41.8172901846597
"5054" 1010.6 113.82590652156 46.4447860838422
"5055" 1010.8 115.384562335573 50.4657099057121
"5056" 1011 118.205145904889 54.3746982411332
"5057" 1011.2 119.758162871084 58.4185727651439
"5058" 1011.4 120.149992731644 61.9196342744811
"5059" 1011.6 119.78047183456 66.5853179392896
"5060" 1011.8 118.588244034537 71.2537248014927
"5061" 1012 117.262014994439 75.4260093904709
"5062" 1012.2 116.511091707033 79.8645131161756
"5063" 1012.4 115.467588362939 83.6207296950337
"5064" 1012.6 113.450108049391 84.4071850682078
"5065" 1012.8 109.859108792871 87.231286183801
"5066" 1013 106.720905447132 91.4051378469209
"5067" 1013.2 104.680754833213 96.2834808400957
"5068" 1013.4 103.748137704182 100.871750876139
"5069" 1013.6 102.039408105362 101.456457272267
"5070" 1013.8 99.068754216959 101.770660815046
"5071" 1014 94.5229009948059 101.069216115273
"5072" 1014.2 89.7414190170671 102.156286292667
"5073" 1014.4 86.1918557954682 104.819421640002
"5074" 1014.6 83.753148336493 109.052754849909
"5075" 1014.8 82.1220872202764 112.846217860989
"5076" 1015 79.6314984794603 114.380183547695
"5077" 1015.2 75.8497160413104 115.045164578934
"5078" 1015.4 71.6615817707612 114.90839929496
"5079" 1015.6 66.7933225297425 113.992765039989
"5080" 1015.8 62.3064620099036 111.845418204743
"5081" 1016 58.1887287087103 108.40221395052
"5082" 1016.2 54.985847555907 103.991218928118
"5083" 1016.4 52.068453594682 98.9824326065912
"5084" 1016.6 49.1265680636675 94.4197981151914
"5085" 1016.8 46.5563564925259 89.36953077912
"5086" 1017 45.169858156744 84.4121516416001
"5087" 1017.2 45.4567611738366 79.0053477268437
"5088" 1017.4 46.5115971528791 73.7430043570764
"5089" 1017.6 49.1616867319617 68.9709838353058
"5090" 1017.8 52.7086858152376 65.3215722959427
"5091" 1018 57.1676525866076 63.631612461343
"5092" 1018.2 62.149764449986 62.2888094589105
"5093" 1018.4 67.2000476659467 62.0869194970064
"5094" 1018.6 71.4189522362828 62.0566381564434
"5095" 1018.8 74.7784825019086 61.5248135748343
"5096" 1019 77.8768021053103 62.0349757154195
"5097" 1019.2 80.9036101599649 63.0041572402064
"5098" 1019.4 82.876034628013 64.678310186316
"5099" 1019.6 85.1408912279741 67.0843436562579
"5100" 1019.8 88.3934733823012 68.4380322413975
"5101" 1020 90.9386116929264 70.9394673452539
"5102" 1020.2 92.4531512365735 73.2793167861068
"5103" 1020.4 94.9121215277719 75.9253668133957
"5104" 1020.6 98.2126617006234 77.6307154949961
"5105" 1020.8 101.312781365893 77.3714961327874
"5106" 1021 104.960798550819 76.0136210808878
"5107" 1021.2 107.862652095178 73.4945873530691
"5108" 1021.4 110.37352556881 70.5338692206631
"5109" 1021.6 111.83049367731 67.0571192298963
"5110" 1021.8 111.669248194947 63.0910168749791
"5111" 1022 110.587973607118 58.5293401072874
"5112" 1022.2 108.947374647094 54.5694137372349
"5113" 1022.4 106.841533550202 50.072745221397
"5114" 1022.6 105.946313297088 45.8255090581478
"5115" 1022.8 104.715622294261 41.4576702388453
"5116" 1023 102.98733072311 36.6147111739414
"5117" 1023.2 100.650806900098 31.9639981578246
"5118" 1023.4 98.1338645109638 27.8164075976076
"5119" 1023.6 95.3190247042707 23.695648924568
"5120" 1023.8 91.9107533019675 20.8833559115986
"5121" 1024 88.3438696673986 17.9744875691347
"5122" 1024.2 85.5973893680073 15.1363915811882
"5123" 1024.4 86.3068608630407 13.1316581979543
"5124" 1024.6 87.1305534102287 13.469277475421
"5125" 1024.8 88.1948192215162 13.34708310487
"5126" 1025 89.9366972573203 13.26937268496
"5127" 1025.2 91.4895214440773 12.7503096271273
"5128" 1025.4 92.0472086625528 13.2409213290367
"5129" 1025.6 92.806881380087 13.447885257069
"5130" 1025.8 95.7404980443103 13.8968568061273
"5131" 1026 99.9884357519574 15.1493353698994
"5132" 1026.2 103.584277758869 16.7042931453406
"5133" 1026.4 106.532538573743 18.6437390899085
"5134" 1026.6 110.038162065575 20.1963910892229
"5135" 1026.8 109.903805743839 20.3225126928323
"5136" 1027 108.716956415093 20.2864577500964
"5137" 1027.2 107.984196273106 20.9431127702729
"5138" 1027.4 109.142882603378 22.5868681110399
"5139" 1027.6 111.45280547199 25.9002123340681
"5140" 1027.8 114.802903530772 29.6755808570815
"5141" 1028 117.869520909644 33.8787705510367
"5142" 1028.2 120.83253635004 37.8015916299376
"5143" 1028.4 123.003435952364 41.0139895819105
"5144" 1028.6 123.010252214862 43.6567661883513
"5145" 1028.8 123.8229748816 47.4048982845805
"5146" 1029 125.389965753442 50.6869733963963
"5147" 1029.2 125.23460027551 53.2242155455004
"5148" 1029.4 126.228234426525 56.5223190378878
"5149" 1029.6 126.000604913156 57.7276051774726
"5150" 1029.8 125.922814093221 57.7985352430843
"5151" 1030 125.987291719141 58.8631861950128
"5152" 1030.2 125.922640064541 60.3538841857803
"5153" 1030.4 126.039156115956 61.1599042798744
"5154" 1030.6 125.622896828986 62.1132121432078
"5155" 1030.8 125.503322539916 63.4096241107384
"5156" 1031 125.334327330723 64.1288381038104
"5157" 1031.2 125.033946148229 64.8883383482349
"5158" 1031.4 125.383207598445 66.0176701041268
"5159" 1031.6 125.649489853095 67.3449309582205
"5160" 1031.8 125.635410474529 68.7612138329427
"5161" 1032 125.759539072273 69.2815194338417
"5162" 1032.2 125.113241833521 69.6251167126858
"5163" 1032.4 124.593989102721 70.4800843421905
"5164" 1032.6 123.620779655753 71.850864848662
"5165" 1032.8 122.589386322916 72.6389936539753
"5166" 1033 121.734571783484 73.3768592946483
"5167" 1033.2 120.134936476458 74.4370000195787
"5168" 1033.4 118.955301109495 74.9890801232121
"5169" 1033.6 116.753889122971 76.08869262237
"5170" 1033.8 114.536794342616 77.1998525427589
"5171" 1034 111.675905118531 78.9498011791406
"5172" 1034.2 108.202368399045 80.5734169862461
"5173" 1034.4 104.184853848963 82.1936409349004
"5174" 1034.6 100.608809629536 84.6695181765091
"5175" 1034.8 97.7391874285345 86.730495461939
"5176" 1035 93.5172061942484 87.7841502771842
"5177" 1035.2 89.7735997961865 88.8799652801222
"5178" 1035.4 85.3407601663965 88.568924559301
"5179" 1035.6 81.1643198885924 86.3945511686521
"5180" 1035.8 78.1627019650006 83.6714618710957
"5181" 1036 74.5849345882425 80.9469433808446
"5182" 1036.2 72.3427260889914 77.3867948882493
"5183" 1036.4 71.1520774489156 74.4292164422384
"5184" 1036.6 69.6127069705397 70.5838636589755
"5185" 1036.8 69.1913014005326 67.8222290108145
"5186" 1037 69.0549768991525 64.4656544071858
"5187" 1037.2 69.905907670867 61.8794396901719
"5188" 1037.4 70.767295457855 59.1873587605039
"5189" 1037.6 71.6179370735907 56.8509882420149
"5190" 1037.8 73.1101278229342 53.7327757621131
"5191" 1038 73.902944213105 50.8748917127539
"5192" 1038.2 74.3751516996159 47.4851714870089
"5193" 1038.4 75.8795964373009 43.9312891962662
"5194" 1038.6 78.1152150685194 41.1016317359155
"5195" 1038.8 80.7449881160048 38.0261572602589
"5196" 1039 83.2612494628104 34.6930938197818
"5197" 1039.2 84.6299164738255 30.6861964196124
"5198" 1039.4 86.8707421293697 27.2601619365086
"5199" 1039.6 87.9564875585503 23.62651553526
"5200" 1039.8 86.7376252790073 21.6759569725215
"5201" 1040 84.7566093528255 19.9117412795821
"5202" 1040.2 81.2328964700203 18.0007907103
"5203" 1040.4 77.3803728651471 15.836468419819
"5204" 1040.6 72.630964283746 14.2470406540631
"5205" 1040.8 68.3326052206437 12.6734383818549
"5206" 1041 63.7808422200495 11.4334017022396
"5207" 1041.2 59.620070303049 11.1394007210632
"5208" 1041.4 55.7804122542649 11.1003138854155
"5209" 1041.6 51.0656078999927 10.7220146290288
"5210" 1041.8 46.2810885871692 11.5718084205229
"5211" 1042 41.4017830182664 12.9865997122052
"5212" 1042.2 35.7883139179587 13.3477830726228
"5213" 1042.4 34.1202490206853 12.7723618547905
"5214" 1042.6 34.7732329580894 12.6952991788235
"5215" 1042.8 35.312171449629 12.2894318304689
"5216" 1043 35.3924566806437 11.43617113987
"5217" 1043.2 35.8367998214842 11.6452636809678
"5218" 1043.4 36.3186584096967 12.1339435392109
"5219" 1043.6 37.5366376782649 12.5899566217677
"5220" 1043.8 37.5763364140444 13.7604364022636
"5221" 1044 37.3879855440136 15.3342915549195
"5222" 1044.2 35.8760692832781 18.1284725054668
"5223" 1044.4 34.2535830586652 21.654413292499
"5224" 1044.6 33.0555287336156 25.94636266077
"5225" 1044.8 30.6367057065684 29.7788712598216
"5226" 1045 27.8224460262893 33.3124254142753
"5227" 1045.2 23.65346809407 35.8309222828027
"5228" 1045.4 19.3739288255411 37.4588722837546
"5229" 1045.6 14.8015090472823 38.1990587443887
"5230" 1045.8 13.818933361695 37.8631036609662
"5231" 1046 14.4897252667632 38.7610104079455
"5232" 1046.2 13.5935021053367 41.0217818260542
"5233" 1046.4 12.1938319872926 44.7598828315824
"5234" 1046.6 9.64131689005395 48.8720798148828
"5235" 1046.8 7.43556138131035 53.11953080307
"5236" 1047 7.65479514584078 56.1420950329265
"5237" 1047.2 7.86697247790518 60.2478913676804
"5238" 1047.4 8.94045244838862 65.5138719743178
"5239" 1047.6 9.8798069249445 70.5051010758578
"5240" 1047.8 10.3955677361285 75.5706933459072
"5241" 1048 9.36213078097977 79.9926383888824
"5242" 1048.2 8.91745267912183 82.5168751669274
"5243" 1048.4 9.17914616689232 82.6829052229028
"5244" 1048.6 10.3089162855057 83.6785960833544
"5245" 1048.8 13.1035594680008 86.6836378505367
"5246" 1049 14.9205766726304 90.77978380929
"5247" 1049.2 16.0049846395727 94.558753188993
"5248" 1049.4 17.4348753850293 98.3026493989733
"5249" 1049.6 19.59114924849 99.2764149976669
"5250" 1049.8 23.0991273240177 101.353123821419
"5251" 1050 26.8033551797984 104.107248217986
"5252" 1050.2 30.1347022021437 107.272955975013
"5253" 1050.4 32.9982861210796 109.744262122862
"5254" 1050.6 35.8466888924915 111.694850685173
"5255" 1050.8 39.4979092596675 113.754890688037
"5256" 1051 43.2105897818144 114.06233519085
"5257" 1051.2 47.8598599929689 114.176430617443
"5258" 1051.4 52.7011171497389 114.264467212037
"5259" 1051.6 56.6332333281946 114.654370461461
"5260" 1051.8 59.3479685515603 115.418445715345
"5261" 1052 61.9454387325708 114.493205693748
"5262" 1052.2 65.0515845080796 112.892530416652
"5263" 1052.4 68.6099695743866 110.948261231345
"5264" 1052.6 72.2193484112041 110.113072034582
"5265" 1052.8 75.2359108861552 110.663020485663
"5266" 1053 77.898432596847 111.948586911907
"5267" 1053.2 80.133141950358 113.011758257203
"5268" 1053.4 80.7481524806297 112.123032533799
"5269" 1053.6 82.3175499410283 109.779540497601
"5270" 1053.8 85.013834288977 107.070237536398
"5271" 1054 88.1355317450514 104.37018970437
"5272" 1054.2 91.3433813990172 101.059040523637
"5273" 1054.4 94.1606929270408 98.6474237848396
"5274" 1054.6 96.1303222873873 98.0364148323444
"5275" 1054.8 96.2416636807086 98.3026214473611
"5276" 1055 96.1536269975712 98.3150912691874
"5277" 1055.2 96.208028403098 98.6070145037328
"5278" 1055.4 96.5858453576379 98.5287295079131
"5279" 1055.6 96.9757536145603 98.506874825095
"5280" 1055.8 97.1153912007625 99.0096662269004
"5281" 1056 98.0006085107568 99.0605843159057
"5282" 1056.2 99.5253147236801 99.3632791943952
"5283" 1056.4 100.750327664767 100.334211847258
"5284" 1056.6 100.807139535844 100.891682161302
"5285" 1056.8 100.800697525048 100.318408571802
"5286" 1057 100.940366983267 100.525303043758
"5287" 1057.2 101.174680209682 100.870536056072
"5288" 1057.4 101.354710453556 101.445522747768
"5289" 1057.6 101.14023592169 101.276489126551
"5290" 1057.8 101.211630003231 99.8443455767384
"5291" 1058 101.944042406476 98.2020982138657
"5292" 1058.2 102.929226747569 96.021481222801
"5293" 1058.4 103.617300142138 93.4450447458528
"5294" 1058.6 104.371310279195 90.4898663338213
"5295" 1058.8 105.689223068942 87.04458788837
"5296" 1059 107.725859131404 83.4473231045395
"5297" 1059.2 108.800136976905 79.6075251056673
"5298" 1059.4 109.661741939519 75.9219221236064
"5299" 1059.6 110.974185557641 72.0348293823343
"5300" 1059.8 113.510046064053 68.4801073672324
"5301" 1060 116.743236297819 65.0122279109593
"5302" 1060.2 118.53126842442 60.9100909774434
"5303" 1060.4 118.626661686525 56.167435387245
"5304" 1060.6 117.543513688292 51.6433066626317
"5305" 1060.8 115.279845017736 47.5446528530048
"5306" 1061 113.649524462953 43.235031866315
"5307" 1061.2 110.968508481871 38.9991415110429
"5308" 1061.4 108.163852708604 35.6110809402229
"5309" 1061.6 105.186570052104 31.9203980274288
"5310" 1061.8 102.476118425785 28.8714369758545
"5311" 1062 101.4106507718 25.0595435161965
"5312" 1062.2 102.164653267517 22.6620865748374
"5313" 1062.4 102.807585201029 22.61500613512
"5314" 1062.6 103.033256891748 22.6587978676512
"5315" 1062.8 103.786123053281 22.7799247750037
"5316" 1063 104.847624996893 22.9133928739914
"5317" 1063.2 105.967356215135 23.1268810068442
"5318" 1063.4 107.304672811647 22.9956118680829
"5319" 1063.6 107.73577982803 21.82643646423
"5320" 1063.8 109.195992221469 20.5400891089494
"5321" 1064 107.999897218134 20.8146273131935
"5322" 1064.2 106.988567806617 20.5246702578948
"5323" 1064.4 105.697766503217 19.446077126495
"5324" 1064.6 103.89875161628 18.6146374003094
"5325" 1064.8 101.009937788349 17.1249993489428
"5326" 1065 97.318987893892 16.0080605146353
"5327" 1065.2 93.0525192300629 14.7661486568855
"5328" 1065.4 88.8370289232899 12.6269162826863
"5329" 1065.6 85.1789189494922 10.1873226132488
"5330" 1065.8 81.2706355912498 8.19534165579425
"5331" 1066 76.9962238770133 6.64123263495416
"5332" 1066.2 72.250885646746 7.28450993010268
"5333" 1066.4 67.7720852105225 9.03691500603667
"5334" 1066.6 63.5359855759233 12.5066927890797
"5335" 1066.8 59.0232310347829 15.7584720130843
"5336" 1067 54.1677588524483 16.7669565870597
"5337" 1067.2 49.5609436488103 16.7442599315367
"5338" 1067.4 44.8099606863103 14.8867949295424
"5339" 1067.6 40.2746403212092 12.5562375163588
"5340" 1067.8 38.8427260854103 10.5613981070033
"5341" 1068 38.8480295082522 11.6998473644979
"5342" 1068.2 37.3612931451034 13.41078017037
"5343" 1068.4 34.3966234059233 15.5518234687894
"5344" 1068.6 31.1983944987478 19.0201030009637
"5345" 1068.8 28.7906463436998 23.0297075562963
"5346" 1069 27.606401327363 27.9618719122753
"5347" 1069.2 26.7768818764734 33.5875180269026
"5348" 1069.4 27.8239721152279 39.0800408960917
"5349" 1069.6 28.4848523067046 44.8195581797065
"5350" 1069.8 27.2112737052186 49.7110949843975
"5351" 1070 27.1648940517794 54.869114448193
"5352" 1070.2 28.103468454605 59.9619605748878
"5353" 1070.4 30.4521625196379 64.7912492982579
"5354" 1070.6 32.9325032800603 69.4619229151736
"5355" 1070.8 36.0618173913603 73.24780350107
"5356" 1071 38.8253891651261 76.5949166692384
"5357" 1071.2 41.8354322228321 80.4356019271004
"5358" 1071.4 44.3053184623944 84.8949457451095
"5359" 1071.6 47.7153075555815 88.4351272165734
"5360" 1071.8 48.8428304718236 93.0501501524142
"5361" 1072 49.5276034174945 97.5914809443174
"5362" 1072.2 51.4629074066905 101.439071847312
"5363" 1072.4 54.5113121258021 104.257414572009
"5364" 1072.6 57.8902279255055 106.862143193687
"5365" 1072.8 60.9111952037378 110.583735706693
"5366" 1073 64.3551245153984 112.50303102741
"5367" 1073.2 66.3984272679103 111.972434471795
"5368" 1073.4 66.8545216323104 111.864149460445
"5369" 1073.6 68.8805060191016 111.445548962605
"5370" 1073.8 72.6431529090979 110.035282697954
"5371" 1074 76.9533052517732 107.708758211816
"5372" 1074.2 80.7679985747975 104.703374354678
"5373" 1074.4 84.3517131713461 101.032918451209
"5374" 1074.6 87.3034076109052 96.9670531778958
"5375" 1074.8 89.1421959407158 92.64992965237
"5376" 1075 90.9569858290941 87.4853027199376
"5377" 1075.2 92.0734430465881 82.5256349637311
"5378" 1075.4 92.3760982575325 77.6634256305644
"5379" 1075.6 90.9095920039365 73.3062619294074
"5380" 1075.8 89.0338377314285 69.01831835187
"5381" 1076 86.945900693727 66.1307180492033
"5382" 1076.2 85.6684141638103 62.2399891175304
"5383" 1076.4 86.5558793307861 58.0407784519622
"5384" 1076.6 87.3857419502553 53.1086613955627
"5385" 1076.8 87.5186082835462 47.9514153113134
"5386" 1077 87.1142034888692 43.1910317347229
"5387" 1077.2 88.0716197123416 39.287713029745
"5388" 1077.4 91.2079714946655 36.4988828652485
"5389" 1077.6 94.8473132473604 35.40919871145
"5390" 1077.8 98.3425748668488 34.7835955327546
"5391" 1078 99.4721792075831 35.0214573018246
"5392" 1078.2 100.786235868157 35.7177524964924
"5393" 1078.4 103.664232676625 37.6047455634272
"5394" 1078.6 107.515961871365 40.398467132948
"5395" 1078.8 111.711040391396 43.2792441413986
"5396" 1079 113.571923155641 45.1571572492851
"5397" 1079.2 113.997608712837 46.5131393675805
"5398" 1079.4 116.981175855417 48.4700959742461
"5399" 1079.6 119.663094608428 50.546704626328
"5400" 1079.8 121.410941916735 51.4565300717594
"5401" 1080 123.482844986051 51.7621008393611
"5402" 1080.2 123.569493865796 51.19587942497
"5403" 1080.4 122.648589510369 50.8127075629913
"5404" 1080.6 121.925561664178 51.3313907041399
"5405" 1080.8 122.289324241074 51.4714530451858
"5406" 1081 121.814565248063 51.1859584660957
"5407" 1081.2 121.325421109033 51.8696528289256
"5408" 1081.4 121.382231804775 53.0383170445575
"5409" 1081.6 121.022514523328 54.6045823872986
"5410" 1081.8 120.710618407219 56.7201096963883
"5411" 1082 120.292899282659 59.8971260617896
"5412" 1082.2 119.923865138519 64.1611275753791
"5413" 1082.4 118.921931373549 68.1271231257151
"5414" 1082.6 118.064015788109 72.810339067737
"5415" 1082.8 118.974870375702 77.5044291390483
"5416" 1083 119.9588420721 80.0747879318174
"5417" 1083.2 119.974715562762 79.6703842523434
"5418" 1083.4 119.779600094567 79.0655077751865
"5419" 1083.6 119.584546342478 78.4291370113611
"5420" 1083.8 119.538999856466 78.3151680311315
"5421" 1084 119.285012182757 78.1565723559236
"5422" 1084.2 118.541792132445 78.1614295645862
"5423" 1084.4 117.268541868233 78.3327892376777
"5424" 1084.6 114.974477490389 79.7663600357121
"5425" 1084.8 111.910510232468 82.0695118251068
"5426" 1085 109.370904336724 84.5889561908183
"5427" 1085.2 107.386497306233 87.4725015078828
"5428" 1085.4 105.016471266229 90.284530517316
"5429" 1085.6 102.975212273815 93.9050387864831
"5430" 1085.8 100.320932900464 96.6350793913444
"5431" 1086 96.5645340808314 98.5443169236809
"5432" 1086.2 92.2743108162847 100.430771191908
"5433" 1086.4 87.7088363203367 101.322787991765
"5434" 1086.6 82.8381857418639 102.104394088727
"5435" 1086.8 78.4239842809914 101.441222916637
"5436" 1087 73.4868938479603 99.519658166545
"5437" 1087.2 69.3360267829715 97.0392365295518
"5438" 1087.4 65.3948919087053 93.4860205457397
"5439" 1087.6 62.0019659306121 89.6825249802838
"5440" 1087.8 58.8156902833723 85.4301773079098
"5441" 1088 55.431981355744 80.9454529440337
"5442" 1088.2 51.4291267798273 76.9048787497937
"5443" 1088.4 47.6025723666408 73.0862936536327
"5444" 1088.6 42.8669724816465 70.2175803436976
"5445" 1088.8 38.3198784141759 68.1238830875801
"5446" 1089 34.0164001010626 67.8328765045558
"5447" 1089.2 33.4758208188488 66.5537318944469
"5448" 1089.4 32.8908279909156 63.0877863061068
"5449" 1089.6 33.7612399603017 59.7445795025961
"5450" 1089.8 35.6293339725921 55.45084340037
"5451" 1090 37.0663383547043 50.0501043316124
"5452" 1090.2 39.0722351085219 45.0804711595431
"5453" 1090.4 41.257542534548 40.8295288800532
"5454" 1090.6 44.5826971714031 37.1139685857102
"5455" 1090.8 48.192233500962 35.6331833588531
"5456" 1091 51.9107239281456 35.7437207119112
"5457" 1091.2 56.6351038981418 36.0883668831003
"5458" 1091.4 61.5820354236941 35.7595621982421
"5459" 1091.6 66.1766494240526 35.7940603212257
"5460" 1091.8 70.9306710964634 37.0202924889618
"5461" 1092 75.866770851945 39.3109869575239
"5462" 1092.2 80.261609239428 41.1452318663112
"5463" 1092.4 84.0687628129414 43.7219254948069
"5464" 1092.6 87.6132090587402 47.178559080856
"5465" 1092.8 91.3523174171285 51.1669262133791
"5466" 1093 95.3778542071727 54.2026146672691
"5467" 1093.2 99.3564755357691 56.7656910827095
"5468" 1093.4 102.056713939183 59.6756960357155
"5469" 1093.6 103.802874087576 63.3853557364585
"5470" 1093.8 106.338583609944 66.7422857078432
"5471" 1094 108.84687637686 69.79542255097
"5472" 1094.2 109.009009020662 72.2324378461538
"5473" 1094.4 108.461360036647 75.5576958462549
"5474" 1094.6 107.614561891301 79.9651140370843
"5475" 1094.8 105.483731278015 84.0480563722396
"5476" 1095 103.117190924085 87.66881913027
"5477" 1095.2 100.30144168831 91.030047383189
"5478" 1095.4 98.3108603521578 94.0901310994378
"5479" 1095.6 98.8163196066992 96.02587412387
"5480" 1095.8 100.750327664767 97.5600948222062
"5481" 1096 102.565808483319 97.4682347934971
"5482" 1096.2 104.518980949758 96.1063335750279
"5483" 1096.4 107.347769115128 95.5633780395874
"5484" 1096.6 108.237613570285 94.2276569670623
"5485" 1096.8 109.446264756129 92.14035312837
"5486" 1097 111.580441942442 89.7366270250279
"5487" 1097.2 114.515710006558 87.1043391179541
"5488" 1097.4 115.562078054579 84.7729043086893
"5489" 1097.6 114.872274526756 82.7907820414336
"5490" 1097.8 114.402016707824 79.01875763537
"5491" 1098 114.586919828527 74.4738859348295
"5492" 1098.2 115.403681335478 70.3086066963788
"5493" 1098.4 117.11992137556 65.9983949786111
"5494" 1098.6 120.761749624011 62.915901357099
"5495" 1098.8 122.524057491283 61.7620175118024
"5496" 1099 121.58584536031 61.2912852424882
"5497" 1099.2 120.35058979006 59.9005384045843
"5498" 1099.4 119.863507032283 56.7661017258295
"5499" 1099.6 118.843595755039 53.3291953495102
"5500" 1099.8 116.623510258544 49.7002485150429
"5501" 1100 114.865364006083 45.4967292554155
"5502" 1100.2 115.189664869082 40.7313615213986
"5503" 1100.4 116.626724096596 37.0842495424843
"5504" 1100.6 119.030872300477 34.7139098542589
"5505" 1100.8 118.932534494396 35.2788927145986
"5506" 1101 118.38126077384 35.9183256091053
"5507" 1101.2 117.746275455923 36.1350332725231
"5508" 1101.4 116.20013107402 35.8104902241
"5509" 1101.6 113.935351607627 35.1232808736769
"5510" 1101.8 110.416187456637 34.3294164566149
"5511" 1102 106.46251639408 33.07024246629
"5512" 1102.2 102.988866394371 30.5742440014609
"5513" 1102.4 101.039241395428 27.8587733802524
"5514" 1102.6 99.322451259674 23.9420283330367
"5515" 1102.8 98.2769411932695 20.4382564171659
"5516" 1103 98.3856917907043 17.5105549316427
"5517" 1103.2 98.4010485033103 17.7342184911825
"5518" 1103.4 97.2568117645524 18.1699567063595
"5519" 1103.6 95.1761388560376 19.0006802215215
"5520" 1103.8 91.1997713490869 20.3795101874125
"5521" 1104 86.7399124489699 20.7413637297211
"5522" 1104.2 82.6857970702998 20.6199469941174
"5523" 1104.4 78.5815312447478 19.1674024649325
"5524" 1104.6 75.8357798246203 16.49881390581
"5525" 1104.8 74.3855643159598 13.5211008611329
"5526" 1105 73.9308171548834 10.4735581837183
"5527" 1105.2 73.7821405005165 7.86716545953495
"5528" 1105.4 72.9041066045603 7.311786148745
"5529" 1105.6 70.6854132408846 7.0007111234195
"5530" 1105.8 67.3612931483103 6.515572829995
"5531" 1106 63.4630507175411 6.69528955051286
"5532" 1106.2 58.8210413502649 6.27526117379046
"5533" 1106.4 53.9574712532092 6.51002617541495
"5534" 1106.6 49.4762273261055 5.57373881029772
"5535" 1106.8 46.1694727340411 4.92927091033154
"5536" 1107 42.9587541484515 6.8597243280053
"5537" 1107.2 40.7370725648217 9.27191857344955
"5538" 1107.4 38.0615431846827 12.2032464392955
"5539" 1107.6 35.2050567971228 15.73572306112
"5540" 1107.8 31.258045729277 17.8610818133033
"5541" 1108 27.514294358651 18.5345441204799
"5542" 1108.2 25.1142857169704 19.21230889611
"5543" 1108.4 23.4427676082311 20.948476475875
"5544" 1108.6 21.7565928907029 24.6762312687064
"5545" 1108.8 20.3569422548307 29.0646590020231
"5546" 1109 19.2819605817861 34.1451026177875
"5547" 1109.2 17.8718872889353 38.6936153996008
"5548" 1109.4 16.2090432520603 43.1527599684771
"5549" 1109.6 14.666269511874 47.2651914193882
"5550" 1109.8 13.0419966963625 51.5991095439613
"5551" 1110 10.5256316008225 55.1867336165895
"5552" 1110.2 7.73591087893965 58.5148918959735
"5553" 1110.4 7.092939769406 61.0905261909874
"5554" 1110.6 7.95843792430188 64.2118889348191
"5555" 1110.8 9.00204367335271 68.4839107684378
"5556" 1111 9.49807850469169 72.6652452545649
"5557" 1111.2 10.3569501206045 77.1934887836473
"5558" 1111.4 11.9996723472854 81.894680142695
"5559" 1111.6 13.1637410580645 87.0435436741815
"5560" 1111.8 15.3645085206464 91.293436945482
"5561" 1112 18.4849903283818 95.6770568604176
"5562" 1112.2 22.3454741494313 99.4049007114426
"5563" 1112.4 26.9462647473104 101.651412518394
"5564" 1112.6 30.008524334847 103.636896657638
"5565" 1112.8 32.1280034984103 105.953061782045
"5566" 1113 34.1121375863591 108.44680189637
"5567" 1113.2 36.1918284171913 108.689457383989
"5568" 1113.4 39.4949900689071 109.387874670531
"5569" 1113.6 42.5389123015913 109.256438976858
"5570" 1113.8 46.3902876506788 109.998998808291
"5571" 1114 50.4858016655104 111.564773252595
"5572" 1114.2 53.3906159952224 114.129599292018
"5573" 1114.4 57.1238905110665 115.350942361785
"5574" 1114.6 61.1107470576465 114.059831237241
"5575" 1114.8 64.9283604041239 113.024353722133
"5576" 1115 69.0622827585364 111.651595122309
"5577" 1115.2 72.8524292460208 108.698237681238
"5578" 1115.4 76.2639466717799 105.706166417292
"5579" 1115.6 78.2093709126853 101.387802101852
"5580" 1115.8 80.03171223473 96.8800972701289
"5581" 1116 81.482412959013 92.5190924367484
"5582" 1116.2 81.577190344782 88.5817302803417
"5583" 1116.4 81.3226093709424 85.6648854130115
"5584" 1116.6 81.9388925382478 81.8896753732628
"5585" 1116.8 83.0078637048103 78.2555946807945
"5586" 1117 83.3506449054692 73.7741674759775
"5587" 1117.2 83.1211899039159 69.6301608067186
"5588" 1117.4 84.6066348521911 67.8454742192232
"5589" 1117.6 87.6781220010449 65.7122715451665
"5590" 1117.8 91.785528830999 65.1279900306719
"5591" 1118 96.2191155871992 65.1575684373978
"5592" 1118.2 100.914901944521 65.9172770051595
"5593" 1118.4 106.037490843035 67.3545977511498
"5594" 1118.6 110.470272858229 68.1497220041427
"5595" 1118.8 113.787446183292 69.8952904500932
"5596" 1119 115.888152765283 70.752164162315
"5597" 1119.2 115.911574027399 70.6265283330337
"5598" 1119.4 116.763597653373 69.8236312514057
"5599" 1119.6 118.987549160819 68.4648128171804
"5600" 1119.8 120.715665322968 66.4905505946595
"5601" 1120 121.79736738438 64.1247220588917
"5602" 1120.2 122.100465107753 61.8058939883965
"5603" 1120.4 121.770927131371 58.4617759921787
"5604" 1120.6 121.433135193659 55.0788980357539
"5605" 1120.8 120.88903452581 50.8713596386332
"5606" 1121 119.43891468104 46.3266691530727
"5607" 1121.2 118.675333275175 41.6440740676673
"5608" 1121.4 118.774039117198 36.856500034819
"5609" 1121.6 120.326156163396 35.29709187617
"5610" 1121.8 119.89829621203 36.54810224259
"5611" 1122 120.266327073367 36.6626127407191
"5612" 1122.2 119.861148903735 37.0303731566247
"5613" 1122.4 119.957961386744 37.3945280782568
"5614" 1122.6 119.765853425445 37.6389389881489
"5615" 1122.8 119.882800698368 38.2085377469469
"5616" 1123 119.97051115306 38.4106534355527
"5617" 1123.2 120.584142784292 38.5633821470616
"5618" 1123.4 120.348796966301 38.8295147991436
"5619" 1123.6 120.114800265255 39.3708730874811
"5620" 1123.8 120.289315430357 39.5992035860335
"5621" 1124 120.648564061301 39.970601229535
"5622" 1124.2 120.727953579653 39.9997552262272
"5623" 1124.4 120.584484335906 39.9834809759758
"5624" 1124.6 120.621030358695 40.3031912470431
"5625" 1124.8 120.468188378241 40.7916890391621
"5626" 1125 120.22389691106 40.4466457492589
"5627" 1125.2 119.900126220283 40.3511001510089
"5628" 1125.4 119.72729569498 40.3318481837095
"5629" 1125.6 119.781359868759 40.3135631991177
"5630" 1125.8 119.866611151824 40.4492915256036
"5631" 1126 119.664720613292 40.1531245241973
"5632" 1126.2 119.716834815063 40.3879483514893
"5633" 1126.4 119.429762910419 40.3407413353064
"5634" 1126.6 119.427417137347 40.7841557864342
"5635" 1126.8 119.816881236703 40.3349939875102
"5636" 1127 119.695913055228 40.3423669651682
"5637" 1127.2 119.239723591919 40.6430128643155
"5638" 1127.4 119.176418286471 40.7436459554593
"5639" 1127.6 119.212020890626 40.8306906295542
"5640" 1127.8 119.191013594434 41.0801089945558
"5641" 1128 119.244830038611 41.1376054607594
"5642" 1128.2 118.975305248284 41.5782930298963
"5643" 1128.4 118.76720909654 41.9560845678921
"5644" 1128.6 118.498602846565 42.3773211643511
"5645" 1128.8 118.528095604986 42.7906212466673
"5646" 1129 118.463517118039 43.6531943902859
"5647" 1129.2 118.485203847942 45.3565347571858
"5648" 1129.4 118.286369606353 47.4909066634045
"5649" 1129.6 117.647154352107 49.9447112251134
"5650" 1129.8 117.178327955099 52.9403608922232
"5651" 1130 116.98689385261 57.1289715441791
"5652" 1130.2 117.281621497442 61.6663360023174
"5653" 1130.4 118.10405356065 65.7868297253432
"5654" 1130.6 119.456094377121 69.555350507551
"5655" 1130.8 118.589729978554 70.8724194206132
"5656" 1131 116.698639523487 72.9940298825912
"5657" 1131.2 114.782095344824 76.9322483546673
"5658" 1131.4 112.114421468641 80.6782936811646
"5659" 1131.6 109.244857268502 84.3471556363265
"5660" 1131.8 107.282886125837 88.3654638782121
"5661" 1132 106.720183497647 92.6609119050424
"5662" 1132.2 106.890563576302 95.0001317242666
"5663" 1132.4 105.46661290908 95.0573520766521
"5664" 1132.6 102.205198401071 96.3477415964408
"5665" 1132.8 98.1530310876408 98.2002112411073
"5666" 1133 95.3604194073104 100.816220101088
"5667" 1133.2 92.8712158748267 103.555702637321
"5668" 1133.4 91.1573831464853 106.156892391645
"5669" 1133.6 88.6554424263873 108.819184740832
"5670" 1133.8 85.3442294440162 110.552551944076
"5671" 1134 80.8784487770027 111.31480310196
"5672" 1134.2 75.9797429434419 111.226005438449
"5673" 1134.4 71.1152350924616 111.573846069908
"5674" 1134.6 67.5034363784079 110.239641252151
"5675" 1134.8 64.6327611444811 107.464934935492
"5676" 1135 61.826977385164 104.659156879565
"5677" 1135.2 58.7163672871339 101.727029120849
"5678" 1135.4 56.6684141607103 98.6131331116336
"5679" 1135.6 54.8754914868621 94.7134949295166
"5680" 1135.8 53.1067199931309 91.7810363486264
"5681" 1136 50.8519003986207 87.3103584030424
"5682" 1136.2 48.5270009159544 85.2092487129463
"5683" 1136.4 45.8411305536495 84.3538022866396
"5684" 1136.6 42.9357798211035 84.6120189214303
"5685" 1136.8 39.2267365703793 83.9860305191028
"5686" 1137 34.92477497855 81.9919892547419
"5687" 1137.2 32.5020229107625 78.4017269313091
"5688" 1137.4 31.3075060566154 74.6215008933107
"5689" 1137.6 30.8454643358193 70.2706481575039
"5690" 1137.8 31.8553177971608 65.4590215796784
"5691" 1138 33.916697732292 60.1352074099847
"5692" 1138.2 36.3406612467443 57.3004619627191
"5693" 1138.4 39.6553704092818 55.2652119523414
"5694" 1138.6 42.445026944977 53.0232774596478
"5695" 1138.8 46.0415616542815 50.7286859483988
"5696" 1139 49.3176933211303 48.73589875536
"5697" 1139.2 51.9047619103103 46.8318342249013
"5698" 1139.4 53.4139386227939 44.5523454900953
"5699" 1139.6 56.522166511256 42.1201553662722
"5700" 1139.8 59.3925696161063 41.4894865948598
"5701" 1140 62.209116068977 40.8545643303397
"5702" 1140.2 65.5767334526818 40.1562680157414
"5703" 1140.4 69.620649490477 39.8273687235644
"5704" 1140.6 74.2389065797389 39.5666151808271
"5705" 1140.8 78.8442749994922 38.7776539522185
"5706" 1141 82.841094506943 36.3729223130639
"5707" 1141.2 85.2606598979026 32.787056444603
"5708" 1141.4 86.9670161735603 28.5030036272762
"5709" 1141.6 88.2643120711557 24.6004502334628
"5710" 1141.8 88.9735309711248 22.9101796499886
"5711" 1142 88.1663536595578 24.5137696907205
"5712" 1142.2 88.6852883449978 25.4614687496513
"5713" 1142.4 90.2466341094922 26.1270307010973
"5714" 1142.6 92.8347355614394 26.6351128657894
"5715" 1142.8 96.8407256777314 27.3946327816121
"5716" 1143 100.929888543548 28.2704856883007
"5717" 1143.2 103.72214942131 28.3313352102185
"5718" 1143.4 105.185856512736 28.0922761397636
"5719" 1143.6 104.059997098644 27.8835255376124
"5720" 1143.8 103.737822767166 26.1134197067824
"5721" 1144 103.334069128795 23.3113156353489
"5722" 1144.2 101.322663076613 20.5371306499458
"5723" 1144.4 99.1202169046927 18.1955538552818
"5724" 1144.6 96.2498034178904 16.62875591943
"5725" 1144.8 92.6572070604838 15.8715668028496
"5726" 1145 88.3250862693716 14.7250196238496
"5727" 1145.2 84.1442988294403 12.47825513145
"5728" 1145.4 80.8631342531675 9.49146073195164
"5729" 1145.6 79.6061599036604 6.92896678509
"5730" 1145.8 78.5361221899022 7.51815164156387
"5731" 1146 76.2684693466367 8.71999416786474
"5732" 1146.2 72.3494883097891 10.4224391187211
"5733" 1146.4 68.1827964479314 13.4027342252542
"5734" 1146.6 63.950550023771 15.7468163702801
"5735" 1146.8 59.5449605280543 16.2491835525285
"5736" 1147 55.3316497837494 15.2844060482481
"5737" 1147.2 51.5659652226474 13.1917767766284
"5738" 1147.4 48.7585554151437 9.39786504387
"5739" 1147.6 47.5700555502389 8.73359564651286
"5740" 1147.8 45.3476329045055 9.77538667597976
"5741" 1148 41.6189708108378 10.8908962604799
"5742" 1148.2 37.6234163430345 11.7019416545424
"5743" 1148.4 34.1004532583416 13.6416820328075
"5744" 1148.6 31.0479467049353 16.91411877287
"5745" 1148.8 27.7222586311853 20.497078707245
"5746" 1149 23.3644367225386 22.6828573570656
"5747" 1149.2 18.8831679480961 24.1508853777373
"5748" 1149.4 16.4721746161373 26.3278100876296
"5749" 1149.6 15.4708135917334 30.0210149430623
"5750" 1149.8 14.8962206130348 34.81299417837
"5751" 1150 15.3067923591819 40.4159984353792
"5752" 1150.2 15.419455110151 45.531011907724
"5753" 1150.4 14.8991293781139 50.2811440664861
"5754" 1150.6 12.2158221099658 54.0570017317818
"5755" 1150.8 9.92647222266628 57.9771337947768
"5756" 1151 6.88513937758764 61.3666414500003
"5757" 1151.2 6.04843678302831 62.8625686116264
"5758" 1151.4 7.3386785914868 65.548166455765
"5759" 1151.6 8.6806823806628 69.3817048894766
"5760" 1151.8 10.6769664804714 73.9381069532852
"5761" 1152 12.0509515518227 78.587091571651
"5762" 1152.2 14.0010440515222 83.0392300408276
"5763" 1152.4 15.5469957075299 87.8773105007603
"5764" 1152.6 17.1291116599201 92.9513255232725
"5765" 1152.8 18.4934415062608 97.4972236947171
"5766" 1153 22.1390301465344 100.811307260754
"5767" 1153.2 26.821648800753 103.724865335862
"5768" 1153.4 31.547379304164 105.265055795297
"5769" 1153.6 36.2201834901103 106.010389140995
"5770" 1153.8 40.1190756279514 107.225124845242
"5771" 1154 41.9763662950177 108.912877985394
"5772" 1154.2 42.8396330321024 109.867501245282
"5773" 1154.4 44.6012289758267 110.062201246018
"5774" 1154.6 47.4578418574103 109.64430672777
"5775" 1154.8 51.5246832733104 109.093572099908
"5776" 1155 55.0619933020272 107.272070175113
"5777" 1155.2 58.4418882294264 104.632940099558
"5778" 1155.4 61.9495412910259 104.765550800577
"5779" 1155.6 63.9944298888853 106.373462414345
"5780" 1155.8 66.110070087112 109.550182468998
"5781" 1156 68.6120052497984 112.576410046866
"5782" 1156.2 69.099562394929 115.249432569514
"5783" 1156.4 68.587132355932 115.357072731965
"5784" 1156.6 68.8742783562029 114.190066231949
"5785" 1156.8 71.1487972003507 113.228191296967
"5786" 1157 74.8550198838723 112.711873174725
"5787" 1157.2 78.6337654411843 111.31049349658
"5788" 1157.4 82.6572739275776 109.542830713077
"5789" 1157.6 85.9403669816638 108.607142785387
"5790" 1157.8 90.4703005151943 107.188784852745
"5791" 1158 94.3050224777836 104.735310383397
"5792" 1158.2 97.238455025428 102.417526721647
"5793" 1158.4 101.032609913726 99.5443272842852
"5794" 1158.6 105.306342731831 97.2660934580171
"5795" 1158.8 107.728811719685 95.156409179795
"5796" 1159 108.47313238381 92.4642365122683
"5797" 1159.2 109.308650077216 88.3448866047838
"5798" 1159.4 110.24796387623 83.5173628863075
"5799" 1159.6 112.373142822762 78.5407477986974
"5800" 1159.8 114.101996091947 73.612962430547
"5801" 1160 116.473616486067 69.1956372098835
"5802" 1160.2 117.764697634757 65.4114720179325
"5803" 1160.4 117.593276191824 62.0461193749847
"5804" 1160.6 116.557649079998 58.5573901911773
"5805" 1160.8 115.039669549837 53.6081782912629
"5806" 1161 113.9274384316 47.917921280398
"5807" 1161.2 113.252800526461 42.352082704436
"5808" 1161.4 113.03407602781 37.29717973287
"5809" 1161.6 112.4145478495 34.80535053051
"5810" 1161.8 111.42507646451 34.6965195443129
"5811" 1162 108.316961458706 33.1177693064492
"5812" 1162.2 104.005345268487 30.9724358173406
"5813" 1162.4 99.5772918641314 29.3497974447489
"5814" 1162.6 94.4735692543103 28.5871197117571
"5815" 1162.8 89.671242335584 27.1090017300016
"5816" 1163 85.4937315579164 24.0848641768852
"5817" 1163.2 82.2381084854316 20.2669006750973
"5818" 1163.4 81.0294543785314 15.5469785986121
"5819" 1163.6 81.3415189436472 11.9303262690647
"5820" 1163.8 81.3220310406975 11.2163135266926
"5821" 1164 80.9959257024299 12.538407316783
"5822" 1164.2 78.7636522583104 13.6231037220367
"5823" 1164.4 74.996824804331 14.5809674973906
"5824" 1164.6 70.0949858879701 16.1884975627927
"5825" 1164.8 65.2829605265126 17.0908960220666
"5826" 1165 59.8737439994103 17.56382884097
"5827" 1165.2 54.879754936467 16.3623333500447
"5828" 1165.4 50.8826777853441 14.2223809824711
"5829" 1165.6 48.0821319404828 10.9068265610597
"5830" 1165.8 46.9375273095172 9.02666490354241
"5831" 1166 46.038586978008 9.61117614693976
"5832" 1166.2 42.6949348592398 9.91268720855824
"5833" 1166.4 39.3137673625013 11.7102832307296
"5834" 1166.6 34.8937517524452 13.3592499600779
"5835" 1166.8 30.7985200994041 16.2731670512762
"5836" 1167 26.6146275052221 19.1060472033112
"5837" 1167.2 22.5716341606633 22.2759129334876
"5838" 1167.4 18.9012669308103 25.7605171049582
"5839" 1167.6 15.6452599405104 30.17584780997
"5840" 1167.8 14.7353069683986 35.7796908194876
"5841" 1168 14.0096432494204 41.0331002809572
"5842" 1168.2 12.2965671071524 45.4839288881858
"5843" 1168.4 9.09545282990356 48.8339058673276
"5844" 1168.6 6.81820201330188 51.8946038451666
"5845" 1168.8 7.07697528628356 54.2531110794504
"5846" 1169 8.06028833637932 58.1458882061804
"5847" 1169.2 9.0420686256792 62.499289172911
"5848" 1169.4 10.9222771689154 67.4044809360507
"5849" 1169.6 10.8497720435924 72.5869872779598
"5850" 1169.8 9.97759269543939 77.2598967299507
"5851" 1170 8.29808650154234 80.607617237202
"5852" 1170.2 8.36291171694149 81.3170730643126
"5853" 1170.4 9.53314590217325 82.9618114642249
"5854" 1170.6 12.9845051381571 84.9960080721281
"5855" 1170.8 16.6994672998023 87.2613633854749
"5856" 1171 20.7265033231832 88.6035465762005
"5857" 1171.2 24.8994478251054 91.1535707202143
"5858" 1171.4 27.9724770672103 94.91117547762
"5859" 1171.6 30.1433968114868 99.5174367982944
"5860" 1171.8 30.8748086423524 104.138953298521
"5861" 1172 31.5198776792103 106.80978731302
"5862" 1172.2 32.7519659274853 106.57410817067
"5863" 1172.4 36.4482306723104 106.006714310293
"5864" 1172.6 41.0125984481752 105.719878876046
"5865" 1172.8 45.5463630454978 105.445077684683
"5866" 1173 50.6540757971052 104.902631841626
"5867" 1173.2 55.5843637873538 104.157496894353
"5868" 1173.4 60.0702861382484 103.193203219733
"5869" 1173.6 63.9328736748495 101.043541222692
"5870" 1173.8 66.3769006902396 97.1493099782195
"5871" 1174 68.5974047515266 93.0286689607484
"5872" 1174.2 69.4874300086194 88.7354554452791
"5873" 1174.4 69.3423090744921 84.8927852029336
"5874" 1174.6 69.3074365396159 81.4250912209256
"5875" 1174.8 70.301901550363 79.9038115981068
"5876" 1175 70.6858500356407 79.5931686724682
"5877" 1175.2 70.7995971145048 79.8220484058422
"5878" 1175.4 70.5960296827782 80.2155612146728
"5879" 1175.6 70.4635252038241 80.7555253295535
"5880" 1175.8 70.8699820472826 80.6218004504533
"5881" 1176 71.3121105592314 80.6715288612384
"5882" 1176.2 71.5885367985157 80.2995236309593
"5883" 1176.4 72.6123795805472 80.0278532519753
"5884" 1176.6 73.5542714245194 79.2469089427064
"5885" 1176.8 75.250492964959 77.7861333408295
"5886" 1177 77.4830269408509 75.8201320218835
"5887" 1177.2 78.7682592720922 72.8297191256973
"5888" 1177.4 79.4921363125603 69.7366797016756
"5889" 1177.6 79.0858141506246 66.4140183309986
"5890" 1177.8 78.7136724987049 63.2277291588471
"5891" 1178 79.184719767928 60.0070570267229
"5892" 1178.2 78.9835016659868 56.6723283034876
"5893" 1178.4 79.4539508420206 53.92211382837
"5894" 1178.6 81.484093896474 51.9660348532882
"5895" 1178.8 84.8242010373969 51.0483962194662
"5896" 1179 88.3597328934246 51.0648454616557
"5897" 1179.2 92.137060197368 50.6368151808508
"5898" 1179.4 96.2557969656277 50.6221158580431
"5899" 1179.6 99.5935888138975 51.6255132098838
"5900" 1179.8 103.370487878665 52.4112432466971
"5901" 1180 106.933985110554 53.3540048658024
"5902" 1180.2 110.446617614387 52.9776823379758
"5903" 1180.4 113.401950304907 52.0427582077462
"5904" 1180.6 115.208970450644 52.7897215528144
"5905" 1180.8 116.174083483026 54.5286968924893
"5906" 1181 116.978225392468 56.2453804805542
"5907" 1181.2 117.182730980827 58.0354328038785
"5908" 1181.4 118.128463372863 60.5365512089753
"5909" 1181.6 118.548492804284 63.2229836166373
"5910" 1181.8 119.227321675355 66.2611453737986
"5911" 1182 119.329560360665 69.2823716415791
"5912" 1182.2 119.425218153581 69.0338122326673
"5913" 1182.4 119.29142569842 67.5754921617829
"5914" 1182.6 119.024754731553 66.5127020089775
"5915" 1182.8 118.653810160596 66.0154566925843
"5916" 1183 118.870508791473 65.4908781570186
"5917" 1183.2 118.362087466483 64.66143907167
"5918" 1183.4 117.63302753551 62.8617074391791
"5919" 1183.6 116.805757276959 59.7168252465592
"5920" 1183.8 116.382223293747 55.7739612417245
"5921" 1184 116.825982055824 51.8111811717064
"5922" 1184.2 118.405187292784 48.3536493128174
"5923" 1184.4 119.97672739245 46.7856612936597
"5924" 1184.6 119.954962481547 46.3618512177518
"5925" 1184.8 120.529697643337 46.112740859901
"5926" 1185 121.47217698289 45.4890985959121
"5927" 1185.2 122.859812643588 44.8417432687589
"5928" 1185.4 122.592720346047 45.3129525544753
"5929" 1185.6 122.206866704694 45.7632022063789
"5930" 1185.8 122.119921376095 45.8798101963614
"5931" 1186 122.088092130632 45.80073797712
"5932" 1186.2 122.015934344284 45.8057666928174
"5933" 1186.4 121.897441360013 45.868738898397
"5934" 1186.6 121.952349760275 45.9201699749325
"5935" 1186.8 121.921807726944 45.8587478046289
"5936" 1187 121.748736204739 45.8655724902182
"5937" 1187.2 121.721587730667 45.9372316889057
"5938" 1187.4 121.572024318965 45.9692456685791
"5939" 1187.6 121.465820527573 45.9365133009489
"5940" 1187.8 121.281097624337 46.0856532295592
"5941" 1188 121.30078638256 46.1385599137896
"5942" 1188.2 121.174669380283 46.1012723134336
"5943" 1188.4 121.112474694229 45.8545909506791
"5944" 1188.6 121.029063497337 45.601265587791
"5945" 1188.8 120.979053150363 45.4235842998174
"5946" 1189 120.385065949611 45.2130902710691
"5947" 1189.2 119.919607764176 45.2479384443879
"5948" 1189.4 119.311815549107 45.0379926080395
"5949" 1189.6 118.579485649614 44.2798400115339
"5950" 1189.8 117.625025879995 43.8143952766595
"5951" 1190 115.002340397989 42.6511455776646
"5952" 1190.2 111.471530520144 41.2003943576756
"5953" 1190.4 107.97903015571 39.6212126655414
"5954" 1190.6 104.360394679669 37.3945280782568
"5955" 1190.8 100.984175536255 34.0946328285644
"5956" 1191 98.4121187548734 30.3863573351758
"5957" 1191.2 96.1942653966471 26.40498153237
"5958" 1191.4 94.576257166763 22.0320103619384
"5959" 1191.6 94.4141819672791 19.4062664605575
"5960" 1191.8 93.5893313256196 19.5217584336999
"5961" 1192 90.8954179435239 18.5053085741467
"5962" 1192.2 87.194373444043 16.1503846508849
"5963" 1192.4 83.9314547927203 12.8031101655
"5964" 1192.6 80.7053873301419 9.63320893850684
"5965" 1192.8 77.1052424722004 7.75448075397
"5966" 1193 73.6528353972073 8.33208837060711
"5967" 1193.2 69.5226736640503 10.8157617219
"5968" 1193.4 65.6844756321339 13.5231867565465
"5969" 1193.6 63.384238424919 16.7631844220113
"5970" 1193.8 61.8072408076329 20.0434939585636
"5971" 1194 61.2188728767931 22.0560094740941
"5972" 1194.2 61.5517377570573 23.2554302454784
"5973" 1194.4 61.9587468080961 24.8262042660486
"5974" 1194.6 63.0019063572649 26.8001928705859
"5975" 1194.8 63.9288000312173 27.9692629548816
"5976" 1195 64.233289653 27.9205324011631
"5977" 1195.2 64.2558444397987 27.9692629548816
"5978" 1195.4 64.313778569756 28.328355966707
"5979" 1195.6 64.3192718228708 28.8702679575458
"5980" 1195.8 65.2461888736367 30.2630122153911
"5981" 1196 66.4024280956682 31.2285256292858
"5982" 1196.2 66.462807934994 31.431849946421
"5983" 1196.4 66.4452061770796 31.6169414193261
"5984" 1196.6 66.8545216323104 32.0682297195518
"5985" 1196.8 67.4618211936038 32.1958756176091
"5986" 1197 68.8441169464022 33.151670714921
"5987" 1197.2 69.7555300045144 34.6024038801863
"5988" 1197.4 70.7230447891024 35.4827593621423
"5989" 1197.6 72.6458229259804 36.2195829855968
"5990" 1197.8 73.1852064298416 36.0590680222138
"5991" 1198 73.3118993088416 36.4094018824637
"5992" 1198.2 73.6959370983104 36.9248474015453
"5993" 1198.4 75.612003629166 37.3188498685556
"5994" 1198.6 78.0178622180114 37.563131398102
"5995" 1198.8 77.8425950279804 38.34053766576
"5996" 1199 77.6363441921063 39.8008643890537
"5997" 1199.2 76.898381851647 41.4009104775086
"5998" 1199.4 76.3857243755411 45.2348140490239
"5999" 1199.6 77.2023488376927 46.5894575234582
"6000" 1199.8 79.0312465634879 47.9393520687906
"6001" 1200 81.6599922421159 49.2049922555089
"6002" 1200.2 84.2858345347232 50.878679726315
"6003" 1200.4 87.4719948658009 51.8453491267851
"6004" 1200.6 90.8858572717194 52.8554775133609
"6005" 1200.8 94.309824684282 54.8126709139455
"6006" 1201 96.8669129139649 57.3895504484973
"6007" 1201.2 99.2639297332563 59.9681704239376
"6008" 1201.4 101.054750698581 62.0684520431268
"6009" 1201.6 103.655283735171 63.3598956999533
"6010" 1201.8 105.938143617391 64.1489051839146
"6011" 1202 107.853004081337 65.7094234230016
"6012" 1202.2 109.717804316689 67.4809810683159
"6013" 1202.4 110.636913396205 69.2831640452647
"6014" 1202.6 111.447081017179 71.6768327172121
"6015" 1202.8 111.374175077726 72.2939258529364
"6016" 1203 112.100404593441 72.0840858087613
"6017" 1203.2 112.762854864514 71.1166110047001
"6018" 1203.4 112.243725591058 70.2738053718653
"6019" 1203.6 111.9771906951 69.9871842428963
"6020" 1203.8 112.228671297025 68.9764602802557
"6021" 1204 113.120457536219 67.8057578504427
"6022" 1204.2 114.667068755806 66.8148508382461
"6023" 1204.4 115.720307475797 66.2139259275592
"6024" 1204.6 116.046612354989 66.6737124539439
"6025" 1204.8 117.285325967588 66.6438332990644
"6026" 1205 118.591892588152 66.1217781101858
"6027" 1205.2 118.92529490131 65.7131483975922
"6028" 1205.4 117.207902541533 65.7733067372311
"6029" 1205.6 116.384589057581 66.0727594580727
"6030" 1205.8 115.845223682603 67.1542778124266
"6031" 1206 114.653768935026 69.5740606389388
"6032" 1206.2 113.369236280438 73.3578257051154
"6033" 1206.4 111.796252358662 77.9238567256943
"6034" 1206.6 110.999344703871 82.8559567191114
"6035" 1206.8 110.445238519188 88.0156676793889
"6036" 1207 108.286341600669 91.1767308554213
"6037" 1207.2 104.593709054431 94.3444912397235
"6038" 1207.4 100.336575007697 98.4415451877481
"6039" 1207.6 96.2745740600948 103.006193922456
"6040" 1207.8 93.2023457904459 108.133714625268
"6041" 1208 89.1638914647448 111.594063460583
"6042" 1208.2 83.7775229447353 113.58715508222
"6043" 1208.4 77.7677360616495 114.609354511614
"6044" 1208.6 71.1114023667103 115.89935855987
"6045" 1208.8 65.4133901336853 117.55548226287
"6046" 1209 60.1336189048713 117.892610633931
"6047" 1209.2 54.7893053793824 115.691960914602
"6048" 1209.4 49.6801208485476 113.626776816184
"6049" 1209.6 45.3452381000853 111.532924719845
"6050" 1209.8 41.2571917319798 108.211446637404
"6051" 1210 38.2304481466465 104.122895214782
"6052" 1210.2 35.1813018823104 100.790087971652
"6053" 1210.4 33.6566186143448 98.0575908682666
"6054" 1210.6 33.5124508554828 94.1171586094045
"6055" 1210.8 33.5942473355514 89.4957874625218
"6056" 1211 33.9132107723195 84.2582795553058
"6057" 1211.2 35.7779101670558 80.1710954566882
"6058" 1211.4 37.410631624714 75.8607856907645
"6059" 1211.6 37.6070978890456 72.3080844406347
"6060" 1211.8 38.3451368973379 70.3945255927186
"6061" 1212 39.4782033579272 69.6487407104167
"6062" 1212.2 39.8761779983961 69.6025114383129
"6063" 1212.4 40.6630312718996 69.7007869107986
"6064" 1212.6 41.6933158629103 69.8938634703791
"6065" 1212.8 43.0445486994972 70.1380770453793
"6066" 1213 45.3548521836024 70.6874069443081
"6067" 1213.2 47.1494738499802 71.0683743919914
"6068" 1213.4 48.647647894854 70.775244207069
"6069" 1213.6 51.3445236747324 71.2851157562232
"6070" 1213.8 54.144144149932 72.2978564539646
"6071" 1214 55.6062484562293 71.2167278827754
"6072" 1214.2 57.6270569451437 70.5222768428422
"6073" 1214.4 59.1552143856532 70.43239320597
"6074" 1214.6 61.6755370742321 70.0302708620309
"6075" 1214.8 64.6783191709033 70.4033067583611
"6076" 1215 68.5095913334285 70.1752886870427
"6077" 1215.2 71.4454714844945 68.914391560791
"6078" 1215.4 74.0460095271261 66.9867172101332
"6079" 1215.6 76.4405757513369 65.353764167662
"6080" 1215.8 78.7659146311496 64.0601842712539
"6081" 1216 80.6180772305758 62.6277552406001
"6082" 1216.2 82.359108789931 60.7849235233614
"6083" 1216.4 82.4886491381943 59.7947557779503
"6084" 1216.6 82.8315209137698 58.0124983588565
"6085" 1216.8 83.7680209788103 57.2887932721609
"6086" 1217 85.4304369992022 57.9195350740727
"6087" 1217.2 88.7449966443914 58.4394408519376
"6088" 1217.4 92.5629036737158 58.7871923987214
"6089" 1217.6 96.4513858653659 58.1084265220644
"6090" 1217.8 100.568163538837 56.5370459910016
"6091" 1218 103.409941969489 53.9152891427807
"6092" 1218.2 105.3897016395 50.0624159675322
"6093" 1218.4 105.730112031876 45.6943758960492
"6094" 1218.6 105.201069266271 41.2646870503007
"6095" 1218.8 103.618827073388 36.2934871376613
"6096" 1219 101.22503277622 32.27148126492
"6097" 1219.2 97.5165664415066 27.755121201099
"6098" 1219.4 93.7459901491961 23.1145731202557
"6099" 1219.6 90.2559633124003 19.20848707218
"6100" 1219.8 86.0522935871803 17.82116498559
"6101" 1220 81.5892873778255 16.6226564428549
"6102" 1220.2 76.3362706085337 16.1836354046891
"6103" 1220.4 71.0238691048558 15.9007563671882
"6104" 1220.6 65.322572023994 16.7646256599618
"6105" 1220.8 61.2964305053574 17.8800660367465
"6106" 1221 59.8323370584689 20.2201518310163
"6107" 1221.2 57.1754736150717 23.6775890005064
"6108" 1221.4 53.0948208636137 26.0528584287071
"6109" 1221.6 48.0928377047939 26.9509563795129
"6110" 1221.8 42.6709134734266 26.0983468217072
"6111" 1222 37.5149029761491 24.2557192577571
"6112" 1222.2 33.6299880128529 20.7738898908274
"6113" 1222.4 31.5197384562664 18.9755238047107
"6114" 1222.6 31.1981334557279 19.4669011671392
"6115" 1222.8 30.0300845975149 20.2292615000291
"6116" 1223 28.0714480390232 21.7355451664096
"6117" 1223.2 24.9115003270073 24.1080267461579
"6118" 1223.4 20.1269897844365 27.5960548154088
"6119" 1223.6 15.9977859513977 29.6887817052341
"6120" 1223.8 16.3515727409353 30.6494109930912
"6121" 1224 17.9497642261557 33.4142854204834
"6122" 1224.2 20.462570351428 37.5669555396935
"6123" 1224.4 23.7927410066569 40.3943707098056
"6124" 1224.6 28.1082194375675 41.6522390969129
"6125" 1224.8 32.1095971744802 44.3495265320021
"6126" 1225 35.4139782273969 47.8476186780912
"6127" 1225.2 38.2091454584113 52.172489845737
"6128" 1225.4 42.1290488717568 55.7135937955575
"6129" 1225.6 45.7932833985489 59.3988927078746
"6130" 1225.8 50.4274532019709 62.0285880725535
"6131" 1226 54.7680209757103 63.4367937514917
"6132" 1226.2 59.8230668478103 61.8686232073511
"6133" 1226.4 64.5243198951889 60.4835068745476
"6134" 1226.6 69.1314078067915 59.8207024599549
"6135" 1226.8 73.7644197356076 61.0802867567214
"6136" 1227 77.9336362940206 62.4694265989214
"6137" 1227.2 81.4118697821865 62.6074623701753
"6138" 1227.4 84.1463875498779 62.6709918519105
"6139" 1227.6 86.2724677118996 63.9236905594682
"6140" 1227.8 87.6231042969532 65.7970667537271
"6141" 1228 88.1005687446131 67.4562793052507
"6142" 1228.2 89.5919692970891 70.2511102301753
"6143" 1228.4 91.1602283679205 71.5608029154717
"6144" 1228.6 92.5989631154785 72.7302225670691
"6145" 1228.8 92.8220370816318 72.6183400002182
"6146" 1229 93.0409651610027 72.6784497309854
"6147" 1229.2 94.0368122240735 73.2893742175016
"6148" 1229.4 95.0762164625266 74.532418373397
"6149" 1229.6 97.2640891322845 76.0260937821373
"6150" 1229.8 99.9761491611482 76.0783633685051
"6151" 1230 103.380782497338 75.5932710018144
"6152" 1230.2 106.752412736301 76.1790266425336
"6153" 1230.4 110.227212111204 75.8012102913523
"6154" 1230.6 112.703145490422 73.854902428801
"6155" 1230.8 113.782863428054 72.6849827633444
"6156" 1231 113.895245191824 73.1138675092889
"6157" 1231.2 114.436258026472 74.022841849397
"6158" 1231.4 115.177852901416 75.5254764642647
"6159" 1231.6 114.304524064449 74.7545929727311
"6160" 1231.8 114.487524889671 73.6328168747589
"6161" 1232 115.353228419063 71.4010395542461
"6162" 1232.2 116.386912575632 67.9775537995039
"6163" 1232.4 116.829817106169 63.6288701815558
"6164" 1232.6 117.100262135715 58.7521085536976
"6165" 1232.8 117.694398031026 53.9782139961498
"6166" 1233 119.244830038611 49.501650220839
"6167" 1233.2 118.623268127266 47.42501314737
"6168" 1233.4 116.919701379284 46.326238767495
"6169" 1233.6 114.414804173726 44.2288860554673
"6170" 1233.8 110.767946795886 41.2884618937285
"6171" 1234 106.73791355975 38.5026615799494
"6172" 1234.2 102.028084639253 36.0286981713414
"6173" 1234.4 98.7811271403104 32.1959547443986
"6174" 1234.6 95.9102419016113 28.0301843297875
"6175" 1234.8 95.1703800888103 23.5426793550083
"6176" 1235 94.728288621563 19.3688025286121
"6177" 1235.2 93.4404345399907 19.5847988284215
"6178" 1235.4 89.696021655891 18.88872780337
"6179" 1235.6 84.8053189256228 18.9603870020575
"6180" 1235.8 79.8380078722303 19.98049550604
"6181" 1236 74.6791840070712 19.8372601917939
"6182" 1236.2 71.7515348079735 18.3107607458858
"6183" 1236.4 67.5473733143416 15.5088022652762
"6184" 1236.6 63.4095535607784 11.772274804636
"6185" 1236.8 61.0807427870969 9.28836334699921
"6186" 1237 59.7728265682069 10.3445352242321
"6187" 1237.2 55.6008889454843 11.1758440026091
"6188" 1237.4 50.5070089517777 13.5561756459678
"6189" 1237.6 46.2975802977942 17.0230202074345
"6190" 1237.8 42.7643689208834 21.6255545277745
"6191" 1238 39.077434439599 26.1961602248545
"6192" 1238.2 34.9696830074972 29.584235065348
"6193" 1238.4 31.4792025970051 34.04862939237
"6194" 1238.6 28.7326343412103 38.81444383308
"6195" 1238.8 28.570914607428 43.5844547863406
"6196" 1239 28.2841415495503 47.73075906177
"6197" 1239.2 28.6946264775104 49.33592511237
"6198" 1239.4 29.3509206784292 49.2564614464987
"6199" 1239.6 29.3179554421903 49.71046385751
"6200" 1239.8 29.2341890916045 50.5686506741053
"6201" 1240 29.6584763802715 53.3173009151758
"6202" 1240.2 32.1536972878898 56.3437929167251
"6203" 1240.4 35.3588981501943 58.0851720378343
"6204" 1240.6 38.0940757793195 58.6590717452783
"6205" 1240.8 41.0866660772521 59.2429832610108
"6206" 1241 44.8099606863103 59.94148651812
"6207" 1241.2 48.9710299309666 59.001954801995
"6208" 1241.4 53.5631716964204 57.58342115331
"6209" 1241.6 58.2381758323589 55.9517620708069
"6210" 1241.8 62.1976358080967 53.346984984535
"6211" 1242 63.0464260577527 52.9887068300815
"6212" 1242.2 63.0795658492909 53.0019076782341
"6213" 1242.4 63.0795658492909 53.0204602215836
"6214" 1242.6 63.7535062108057 53.0970284752578
"6215" 1242.8 65.6246445333386 52.1878710827757
"6216" 1243 66.2789739819961 51.3596718791129
"6217" 1243.2 66.7454249865048 51.3494601273422
"6218" 1243.4 66.9551306832809 51.75641360137
"6219" 1243.6 67.384438962743 52.2757896739085
"6220" 1243.8 67.5266977403381 52.8180313597033
"6221" 1244 67.9639403565266 53.4779559121808
"6222" 1244.2 69.342000569105 54.4749133611021
"6223" 1244.4 70.3197430795536 56.2358666940997
"6224" 1244.6 71.5362379273197 57.6617864028653
"6225" 1244.8 73.3334546945048 58.57199960987
"6226" 1245 74.9916597244467 58.9148056351064
"6227" 1245.2 75.0158465468012 59.1163199877791
"6228" 1245.4 75.3007135656437 58.6852388374255
"6229" 1245.6 76.3774093171452 58.4451898556177
"6230" 1245.8 77.8419325055856 59.0833292641131
"6231" 1246 78.8948698829889 61.0163744984325
"6232" 1246.2 79.5101130048509 63.9070592310727
"6233" 1246.4 80.9577935344431 67.5115727228302
"6234" 1246.6 82.994527612284 71.6634228086858
"6235" 1246.8 85.0105857536181 75.2491979642418
"6236" 1247 86.4619116691261 76.9770990622384
"6237" 1247.2 87.111424582251 78.2489947929717
"6238" 1247.4 88.6717141079621 79.0540185109146
"6239" 1247.6 90.8802004295758 79.6534735269895
"6240" 1247.8 91.6466001830646 81.3194092723276
"6241" 1248 91.2079714946655 83.5930403578186
"6242" 1248.2 90.1860155070998 86.5920034756068
"6243" 1248.4 89.7937809627528 89.5293371337151
"6244" 1248.6 90.200252686959 90.4394693252889
"6245" 1248.8 89.4992067419946 92.0833610171331
"6246" 1249 87.633255465519 94.6494636215439
"6247" 1249.2 86.0098407360307 97.4131746182344
"6248" 1249.4 85.4410456934621 99.1697792853343
"6249" 1249.6 86.8434906165353 99.55469155257
"6250" 1249.8 89.0387695987463 98.8595769095751
"6251" 1250 92.8931848067845 99.2403794810855
"6252" 1250.2 96.2315730974254 98.0692534374762
"6253" 1250.4 98.0047271895155 94.9658896236264
"6254" 1250.6 98.7845206995693 91.5090697113611
"6255" 1250.8 99.9008182601211 86.3284262870727
"6256" 1251 102.326343392328 81.785187083551
"6257" 1251.2 104.936382943054 76.9105538745735
"6258" 1251.4 106.968509155687 71.8075485686728
"6259" 1251.6 109.16994321831 67.4155624605051
"6260" 1251.8 112.632134460363 63.7709202745293
"6261" 1252 116.214291525894 60.2805465614673
"6262" 1252.2 117.398193234792 56.9283878304503
"6263" 1252.4 116.432920830363 54.2265068847417
"6264" 1252.6 116.230808849721 50.1207639551379
"6265" 1252.8 116.502737607535 45.403375442342
"6266" 1253 113.374054625127 42.9895936322783
"6267" 1253.2 110.190657545348 40.8197476381625
"6268" 1253.4 106.056405956093 37.9605906792096
"6269" 1253.6 101.832935019752 34.6556249577229
"6270" 1253.8 97.2532862826668 33.0837134496472
"6271" 1254 93.4057292741675 29.8329236083598
"6272" 1254.2 89.8720838890303 26.12216656155
"6273" 1254.4 87.7748499783419 21.3118982740753
"6274" 1254.6 87.0845136016652 16.6778232073055
"6275" 1254.8 86.3051438391969 15.7314547010607
"6276" 1255 83.9071219232794 16.1806175134525
"6277" 1255.2 80.5452708692478 16.484163580745
"6278" 1255.4 75.9528989015268 17.5123458519473
"6279" 1255.6 70.3227391949354 18.5622803426825
"6280" 1255.8 66.39270565402 19.5955597560152
"6281" 1256 65.9043250398103 21.07735897395
"6282" 1256.2 63.7324471140961 23.0082380190741
"6283" 1256.4 60.0173767127935 25.5461446941678
"6284" 1256.6 56.1318325555339 27.5470324479229
"6285" 1256.8 52.4542388911418 27.7962972102576
"6286" 1257 49.8192022098488 27.3310388692546
"6287" 1257.2 48.0128184688347 27.3837413193212
"6288" 1257.4 48.0733945005517 27.8546388851286
"6289" 1257.6 48.4984510953785 30.7305913440518
"6290" 1257.8 49.7152108602986 34.8849343935229
"6291" 1258 51.1522367374549 38.7453286798399
"6292" 1258.2 51.4498886820935 41.5403252165989
"6293" 1258.4 52.018497563049 43.3599822400064
"6294" 1258.6 53.4724122592554 46.0474766099634
"6295" 1258.8 54.8186981273104 50.0016621840474
"6296" 1259 55.968774261922 53.5659049960593
"6297" 1259.2 58.7715159521103 56.6883863872271
"6298" 1259.4 62.2502356875998 60.6404780000542
"6299" 1259.6 65.4333580330929 64.5766942801787
"6300" 1259.8 68.1553080020431 67.1403531448873
"6301" 1260 69.169546057674 68.29217180517
"6302" 1260.2 70.5443115861953 69.1316202117417
"6303" 1260.4 72.6423857887314 70.7951312316068
"6304" 1260.6 74.3960819559419 73.4838178911332
"6305" 1260.8 76.2705567350321 77.2319164762135
"6306" 1261 79.1737371034945 80.2792890368437
"6307" 1261.2 82.6459627417538 82.3431905669439
"6308" 1261.4 86.2027982303617 84.3725776535495
"6309" 1261.6 88.691176315336 88.1388708084982
"6310" 1261.8 90.6577515257849 91.4925863605734
"6311" 1262 91.6775884763793 95.2702951400079
"6312" 1262.2 92.5313123353799 98.1921282383961
"6313" 1262.4 93.9678623843524 98.2681178833616
"6314" 1262.6 96.0866410887211 97.1599093792896
"6315" 1262.8 98.5861302743712 96.2346897212048
"6316" 1263 102.687674522345 95.0582326157961
"6317" 1263.2 104.313382856644 93.8520076064213
"6318" 1263.4 105.312478455073 94.2691761069226
"6319" 1263.6 107.559291139197 94.9219762843787
"6320" 1263.8 107.779745681175 95.7624781503159
"6321" 1264 107.49099641005 96.0039280760927
"6322" 1264.2 107.758069185387 96.1273575841581
"6323" 1264.4 108.133660438798 95.7498535067033
"6324" 1264.6 109.317929018151 95.4868577796809
"6325" 1264.8 111.520548598328 95.1773382156021
"6326" 1265 113.336850535251 96.2148060978107
"6327" 1265.2 113.14809961891 97.08324541117
"6328" 1265.4 112.583135272048 97.8504171864971
"6329" 1265.6 112.348688321745 98.3899750466897
"6330" 1265.8 112.370605424626 98.660921149291
"6331" 1266 112.724011876573 98.4865923384489
"6332" 1266.2 112.12253150009 97.8115511804293
"6333" 1266.4 111.855159547558 97.839267572662
"6334" 1266.6 111.585845359241 98.0444121650597
"6335" 1266.8 111.600728625565 98.0738967213869
"6336" 1267 111.70380079831 97.8897056491526
"6337" 1267.2 111.83049367731 97.7130297305751
"6338" 1267.4 112.493446932078 97.68199782687
"6339" 1267.6 112.439771249956 97.3519312147336
"6340" 1267.8 112.536041951741 96.8517395248355
"6341" 1268 112.885557904949 97.2500353742775
"6342" 1268.2 112.736403820956 97.0275527556709
"6343" 1268.4 112.632881910977 96.8833346209854
"6344" 1268.6 111.970180697746 97.0139952681649
"6345" 1268.8 111.521882818208 97.1707880447803
"6346" 1269 106.812047970255 93.89202242962
"6347" 1269.2 106.012366849387 93.4534926325238
"6348" 1269.4 104.574930900966 93.3414977920843
"6349" 1269.6 104.16557449781 93.685006966745
"6350" 1269.8 103.202383763874 94.446513551088
"6351" 1270 100.553735266319 96.3410647755683
"6352" 1270.2 97.3284537056747 98.6115431386582
"6353" 1270.4 94.3734925263608 101.00762696932
"6354" 1270.6 91.4004548047206 104.523715964806
"6355" 1270.8 87.2241597711917 107.667322552455
"6356" 1271 81.6232915271675 109.743224523605
"6357" 1271.2 77.4040992626549 111.660559722101
"6358" 1271.4 72.4860201038603 113.95659806212
"6359" 1271.6 67.2281031985924 114.934103028832
"6360" 1271.8 62.39897794647 114.021098031807
"6361" 1272 57.1791865044682 112.741325101923
"6362" 1272.2 51.7975602434642 110.694165027857
"6363" 1272.4 47.5322333171309 107.440714913088
"6364" 1272.6 43.4765700581464 103.624620773763
"6365" 1272.8 39.2925896524825 99.9281025463864
"6366" 1273 34.1424202745103 97.697922093245
"6367" 1273.2 29.392821351865 96.5081519055128
"6368" 1273.4 24.0989515097845 97.1350816437838
"6369" 1273.6 21.811982142412 96.4577186357344
"6370" 1273.8 20.6023505866518 94.1071942240529
"6371" 1274 19.2979610273513 89.3241074619192
"6372" 1274.2 17.4999200862616 84.6023491818822
"6373" 1274.4 16.0689295172341 79.3113322921581
"6374" 1274.6 13.5828276279154 74.6402534690675
"6375" 1274.8 10.7399608975235 69.8202748486569
"6376" 1275 7.5151370739054 66.1393162756758
"6377" 1275.2 7.71745303708533 65.30477943322
"6378" 1275.4 9.19259157165245 63.1850081429226
"6379" 1275.6 11.0065066876378 59.056210045839
"6380" 1275.8 13.4248831478413 54.7744143862107
"6381" 1276 14.7577600804386 50.1166224792674
"6382" 1276.2 15.3047182191983 45.6557722418441
"6383" 1276.4 15.1133740838944 41.5062592734762
"6384" 1276.6 14.5862565225162 38.0690382912818
"6385" 1276.8 12.9951430127221 35.8209065677524
"6386" 1277 12.6336956814574 35.9857695608112
"6387" 1277.2 13.4044939280114 36.1210823688442
"6388" 1277.4 14.3454944247287 35.2848724391149
"6389" 1277.6 16.0874180882203 34.36201895463
"6390" 1277.8 18.3166697891389 33.38617991117
"6391" 1278 21.0922700702176 30.9990502977102
"6392" 1278.2 24.0025944872797 28.5342834362271
"6393" 1278.4 26.2427149298848 25.7300636894125
"6394" 1278.6 27.7353410480386 21.9808049177504
"6395" 1278.8 29.2147340860367 18.1780026514753
"6396" 1279 31.1884327602781 17.9805309339829
"6397" 1279.2 34.2190054081081 17.3013110474262
"6398" 1279.4 37.3034076055603 17.6234724568473
"6399" 1279.6 39.8644668919339 17.6417640740524
"6400" 1279.8 42.6311378021127 17.7169980635909
"6401" 1280 45.5444946814115 17.5417853621228
"6402" 1280.2 49.1830493717931 16.6175979507148
"6403" 1280.4 52.9111873648384 14.7333889012015
"6404" 1280.6 56.2721074470744 12.1139365446846
"6405" 1280.8 57.9748822667939 9.4125643666777
"6406" 1281 58.284653317096 7.35955894787
"6407" 1281.2 58.7365377007343 7.1920079712287
"6408" 1281.4 59.7959183737389 7.85023634254583
"6409" 1281.6 61.304457679973 8.63580256144229
"6410" 1281.8 62.8809722454922 9.84519216294955
"6411" 1282 64.2471004451491 11.1259047885636
"6412" 1282.2 66.2824032629314 13.2136545150332
"6413" 1282.4 69.9391598336472 15.0521529739911
"6414" 1282.6 73.175829489784 15.3136461902542
"6415" 1282.8 74.9321928754998 15.8124947874332
"6416" 1283 74.9941832291867 16.0431150794599
"6417" 1283.2 75.6715106730466 16.8882199660184
"6418" 1283.4 77.3269010985869 17.7936803794551
"6419" 1283.6 79.5303400930835 17.5359859999679
"6420" 1283.8 81.6533281367784 17.0252498233168
"6421" 1284 83.74963007702 16.5216626596281
"6422" 1284.2 86.0426152961145 15.7590348737514
"6423" 1284.4 88.3270054545784 15.9166358605556
"6424" 1284.6 90.4969641950858 17.6693839780843
"6425" 1284.8 93.1739876604444 19.1947363860813
"6426" 1285 94.381999153647 21.6977053255185
"6427" 1285.2 95.4752348289041 24.0243037093075
"6428" 1285.4 96.9826107033722 26.7201835059782
"6429" 1285.6 98.2436421990982 29.3929529685518
"6430" 1285.8 100.84115335285 31.22812333203
"6431" 1286 103.778596743637 31.4452483390631
"6432" 1286.2 105.786576544384 30.6492175809489
"6433" 1286.4 106.786288536094 30.9596500510092
"6434" 1286.6 108.373981435028 30.8042332083156
"6435" 1286.8 109.65137615851 30.2750811330647
"6436" 1287 110.67378769204 29.7720084147
"6437" 1287.2 111.200988434779 30.2944835944637
"6438" 1287.4 111.89764090318 31.51093830285
"6439" 1287.6 112.223116163716 33.2539927336571
"6440" 1287.8 113.209636160139 35.4827233241986
"6441" 1288 115.54643068798 38.7259808810122
"6442" 1288.2 116.437187527616 42.4177160538978
"6443" 1288.4 116.936920550338 46.3173919528422
"6444" 1288.6 118.405529243874 49.2607952402418
"6445" 1288.8 120.339848437276 51.3864167339439
"6446" 1289 122.418713330084 53.3737651775439
"6447" 1289.2 122.778505910897 56.1130732365166
"6448" 1289.4 123.838924127391 57.9918398511268
"6449" 1289.6 124.18248879185 57.544391199193
"6450" 1289.8 124.253434312588 57.1494318137033
"6451" 1290 124.344130325967 57.0378102893986
"6452" 1290.2 123.945637941336 56.3846977693526
"6453" 1290.4 123.754734463191 56.1030078508104
"6454" 1290.6 123.614083177756 56.4549407783427
"6455" 1290.8 123.572294085763 56.1863642321813
"6456" 1291 123.721196248183 55.8920903450154
"6457" 1291.2 124.128672347673 55.7146507158921
"6458" 1291.4 124.856714399878 55.7191060416104
"6459" 1291.6 124.602719541498 55.4747297999325
"6460" 1291.8 125.221818870018 55.2783540017594
"6461" 1292 125.459857889732 55.1983926453608
"6462" 1292.2 125.496203949986 55.168510461397
"6463" 1292.4 125.559394747128 55.0061220703336
"6464" 1292.6 125.725247243274 54.6413116042882
"6465" 1292.8 125.901251477753 54.5511928115381
"6466" 1293 125.969855845707 54.1988665957148
"6467" 1293.2 126.176534288945 53.839030699457
"6468" 1293.4 126.313073407998 53.5433437781646
"6469" 1293.6 125.891099739419 53.4600205713791
"6470" 1293.8 126.077383340162 53.227538870657
"6471" 1294 125.731517900921 52.99850637862
"6472" 1294.2 125.684531202554 52.3038640562078
"6473" 1294.4 125.698839182132 51.9531920358611
"6474" 1294.6 125.907978533275 51.6831337915027
"6475" 1294.8 125.797527554094 51.3225849390457
"6476" 1295 125.776625462189 50.6486385491961
"6477" 1295.2 125.818072345283 49.59071337437
"6478" 1295.4 125.303281152021 48.0653362795016
"6479" 1295.6 125.288218511801 46.7903173875664
"6480" 1295.8 124.613254329806 45.3711982006396
"6481" 1296 124.757425919478 44.3129565186557
"6482" 1296.2 124.490968159641 43.520106088457
"6483" 1296.4 124.376337233669 43.1034122419085
"6484" 1296.6 124.066019517005 41.9805334640395
"6485" 1296.8 123.366042737028 40.1668141965495
"6486" 1297 123.188785698963 39.1233469063787
"6487" 1297.2 122.735996366189 38.09976275817
"6488" 1297.4 122.605885463028 37.0146260833444
"6489" 1297.6 121.855473795105 36.0248716809597
"6490" 1297.8 121.480996081138 35.5641802611631
"6491" 1298 120.35306856378 34.1383591715961
"6492" 1298.2 119.575429411968 33.1032308412647
"6493" 1298.4 118.928658429071 32.0666923808833
"6494" 1298.6 117.693558577699 30.67268492087
"6495" 1298.8 116.20139800281 29.0873357350922
"6496" 1299 114.729811485195 26.9819299525719
"6497" 1299.2 112.409139038128 24.9864968814277
"6498" 1299.4 109.810446106588 22.8981042040089
"6499" 1299.6 106.271117161191 20.0341062288746
"6500" 1299.8 103.130517580697 16.2987810835115
"6501" 1300 100.231330095077 12.4646004595448
"6502" 1300.2 97.6446174904574 11.3237645536935
"6503" 1300.4 93.5804471766074 10.5690081194492
"6504" 1300.6 88.8719341042389 10.8290991074516
"6505" 1300.8 84.2931833966007 10.6286567288539
"6506" 1301 81.1877964173207 9.83323776991639
"6507" 1301.2 78.5457405064303 8.72522403219
"6508" 1301.4 76.2747884110393 6.73151778803355
"6509" 1301.6 74.5129285610206 5.30279856186532
"6510" 1301.8 73.674821618477 4.18532185045333
"6511" 1302 73.2003443657515 3.27919986966412
"6512" 1302.2 73.0802097063703 3.16829203797
"6513" 1302.4 73.6288643976633 2.68344496292882
"6514" 1302.6 73.7757536120804 2.98484448933
"6515" 1302.8 73.1705342765751 3.59393831095824
"6516" 1303 72.6099981354532 4.23476290605572
"6517" 1303.2 72.1032266194532 4.95908953659858
"6518" 1303.4 71.4412958632909 5.25508211392339
"6519" 1303.6 69.6633027597403 6.13020558372
"6520" 1303.8 67.2383634241321 7.92778722525119
"6521" 1304 64.2253178650217 9.58895624037
"6522" 1304.2 60.6085626976103 12.0009517873033
"6523" 1304.4 57.5037697886975 14.1545975158861
"6524" 1304.6 53.4526183885277 16.4640851579243
"6525" 1304.8 50.8650065585172 17.746573525439
"6526" 1305 49.6089755644752 18.7949321245019
"6527" 1305.2 48.5776967400495 20.3316048088265
"6528" 1305.4 46.5651552908834 21.1703710035273
"6529" 1305.6 43.768875724093 20.8716451467613
"6530" 1305.8 40.7383136784483 19.52569845837
"6531" 1306 38.248383337662 17.0478126136447
"6532" 1306.2 36.350008103198 13.2733662762576
"6533" 1306.4 35.7094261307261 10.2373780532127
"6534" 1306.6 34.995485659777 9.86073038650333
"6535" 1306.8 35.1262180218756 8.89936627039174
"6536" 1307 35.6609249242389 8.11027436269143
"6537" 1307.2 36.3245906337682 7.85762395400856
"6538" 1307.4 37.0403531804788 7.31195377260157
"6539" 1307.6 37.3653769485495 6.95106689738087
"6540" 1307.8 37.8528691133973 6.9053711764787
"6541" 1308 38.4505006053722 6.69697813251433
"6542" 1308.2 38.6633126212781 6.00959210807968
"6543" 1308.4 38.8472216391813 6.20273804862807
"6544" 1308.6 39.1727943754367 6.38667008428579
"6545" 1308.8 39.3938401090603 6.53565125281565
"6546" 1309 39.4466288086437 6.59519416187
"6547" 1309.2 39.534303953169 6.56888450438087
"6548" 1309.4 40.9965050284104 6.41684237847
"6549" 1309.6 41.1455068708864 6.14516054692435
"6550" 1309.8 41.7606934394694 5.72804547472228
"6551" 1310 42.1807108209456 5.4074312346053
"6552" 1310.2 42.3353182562777 5.45972473339174
"6553" 1310.4 43.040483476277 5.58453405593667
"6554" 1310.6 44.1215960437437 5.59302699800334
"6555" 1310.8 45.3241847246045 5.33998728289941
"6556" 1311 46.1531931420717 5.17214381217682
"6557" 1311.2 47.1764026762032 5.39859928854857
"6558" 1311.4 49.0310693136986 5.79860615449941
"6559" 1311.6 50.8072480166476 6.34929386249791
"6560" 1311.8 53.0495225669889 7.19576649372715
"6561" 1312 56.2344173914848 8.08244657493976
"6562" 1312.2 59.1733975496824 8.33130952852117
"6563" 1312.4 61.5105244108766 8.13390038268325
"6564" 1312.6 62.6314256656437 7.46572072370334
"6565" 1312.8 63.1098832427763 7.89085038056318
"6566" 1313 63.7793399329467 9.11122824912
"6567" 1313.2 65.8464869863538 9.87143887867434
"6568" 1313.4 68.282695904674 9.45770168115789
"6569" 1313.6 69.7811271372103 7.88442276759
"6570" 1313.8 70.3896219647958 6.00831537391369
"6571" 1314 70.6804075349424 5.52195869976623
"6572" 1314.2 71.2924986584574 5.59477554489941
"6573" 1314.4 72.7217549607569 4.98050447235058
"6574" 1314.6 74.8946466457719 4.72715522172577
"6575" 1314.8 76.2210139837262 5.14655891975614
"6576" 1315 78.4527975655062 4.66786542741124
"6577" 1315.2 81.078676683674 3.54738608840031
"6578" 1315.4 83.0443358972498 3.54738608840031
"6579" 1315.6 85.127857880077 4.06005095497
"6580" 1315.8 86.5408673987422 3.92136507144955
"6581" 1316 85.4527515664115 4.32428642219023
"6582" 1316.2 85.4655632058609 3.64580532001045
"6583" 1316.4 84.705260345049 3.82581947319955
"6584" 1316.6 84.806607952008 4.15841107471884
"6585" 1316.8 85.7916264692115 4.04941144512825
"6586" 1317 86.2774037980944 4.21234484793819
"6587" 1317.2 86.4285714378103 4.91590788959728
"6588" 1317.4 86.9360390685301 5.84692863418319
"6589" 1317.6 87.8148582559209 7.56137807119106
"6590" 1317.8 88.9516466451295 9.69873203410405
"6591" 1318 90.5500491577791 12.2403465918075
"6592" 1318.2 92.5079100407346 14.7503487599761
"6593" 1318.4 94.4322273674788 17.6228324384858
"6594" 1318.6 96.664689256384 20.3584537778542
"6595" 1318.8 99.5902054269935 22.5945095546373
"6596" 1319 102.736202858003 26.2044303756472
"6597" 1319.2 106.10904326167 29.14140746625
"6598" 1319.4 109.799489276846 30.3607663011535
"6599" 1319.6 112.748094529097 31.6553513002826
"6600" 1319.8 114.422824893772 34.0302552388604
"6601" 1320 117.452951443417 36.5272491838651
"6602" 1320.2 120.471191665262 36.8157769109181
"6603" 1320.4 119.699660722488 36.6060368072111
"6604" 1320.6 119.405982589281 36.6489684192524
"6605" 1320.8 119.441364977237 36.8396127394159
"6606" 1321 119.476234576962 37.4181457196452
"6607" 1321.2 119.557607542865 37.8982484054973
"6608" 1321.4 119.574883844547 38.0650189042609
"6609" 1321.6 119.30537353831 38.6133873199775
"6610" 1321.8 118.993422204169 39.2729905947945
"6611" 1322 118.747027929974 39.8422438986443
"6612" 1322.2 118.72258629491 40.6003275580843
"6613" 1322.4 118.351591298291 41.6598278039077
"6614" 1322.6 117.897953634964 42.872880288172
"6615" 1322.8 117.387384120116 45.2840840013978
"6616" 1323 116.594370162894 48.2806958502815
"6617" 1323.2 115.288866860824 51.8321614630457
"6618" 1323.4 113.692426524042 56.0070552758968
"6619" 1323.6 111.857886732229 59.9784996778024
"6620" 1323.8 110.123473833942 64.7439100091069
"6621" 1324 108.628619098947 69.2823716415791
"6622" 1324.2 106.019291358968 73.7084338589489
"6623" 1324.4 105.068409266385 78.653243633342
"6624" 1324.6 104.297140179849 83.1933653127546
"6625" 1324.8 103.833551780431 88.0879018922493
"6626" 1325 103.874859587962 93.4097446479771
"6627" 1325.2 103.050458726612 97.7248286122924
"6628" 1325.4 103.068680887521 98.4061328872911
"6629" 1325.6 103.878253147221 98.7773598639503
"6630" 1325.8 103.263186538895 98.2877208648323
"6631" 1326 101.225425961017 98.7297047318183
"6632" 1326.2 98.1562520930392 100.648769623378
"6633" 1326.4 94.1268308486261 103.481783264502
"6634" 1326.6 89.874066908006 105.676256490883
"6635" 1326.8 84.7665326522849 108.272984480345
"6636" 1327 80.6713147068595 111.641053099067
"6637" 1327.2 75.9049411424129 113.144052162473
"6638" 1327.4 70.6780477498232 113.872485270498
"6639" 1327.6 65.1251638339603 113.52982772327
"6640" 1327.8 59.1922640679154 112.906667020286
"6641" 1328 53.3313876066129 113.317753964017
"6642" 1328.2 47.7419958860246 113.054401390689
"6643" 1328.4 42.5872608171343 112.023009941802
"6644" 1328.6 37.9283743074567 108.968807116077
"6645" 1328.8 32.9681356522791 105.337588886651
"6646" 1329 28.5365137645184 101.682683116794
"6647" 1329.2 24.74242168277 98.4124593360716
"6648" 1329.4 22.7368938425354 97.029102905495
"6649" 1329.6 22.0409763552591 95.1259489164213
"6650" 1329.8 20.9916994343103 92.43335962967
"6651" 1330 20.2948885998103 88.8720347330596
"6652" 1330.2 18.8052255547942 84.8449843845716
"6653" 1330.4 14.8868205360561 82.0675798891327
"6654" 1330.6 11.1620073016492 81.382392545246
"6655" 1330.8 10.2676958969088 80.6327509958346
"6656" 1331 9.55688181812027 77.794299996089
"6657" 1331.2 9.49868938502587 73.1201897250166
"6658" 1331.4 9.46914451602831 68.0497963046521
"6659" 1331.6 10.041174220213 62.8103910744231
"6660" 1331.8 11.4489714525886 59.5518266435178
"6661" 1332 12.806672646284 57.4723871107121
"6662" 1332.2 14.7152657260131 55.888115147316
"6663" 1332.4 16.5314313816586 53.5740548633164
"6664" 1332.6 18.7576062555157 51.0966939944057
"6665" 1332.8 19.4894838690246 50.7154215594843
"6666" 1333 20.3259859428376 51.0105788707882
"6667" 1333.2 21.2243536302922 51.1113360471245
"6668" 1333.4 22.2869078848014 50.1310009835218
"6669" 1333.6 23.2369787899214 48.03013526962
"6670" 1333.8 24.4775635050818 44.59686343917
"6671" 1334 24.902058023986 40.3598035038024
"6672" 1334.2 23.503199447428 38.3987642773994
"6673" 1334.4 21.1122421735531 36.4864335884962
"6674" 1334.6 18.6292498670751 34.1423015475171
"6675" 1334.8 16.3192660567904 31.00263572016
"6676" 1335 15.3158584551104 30.37203477171
"6677" 1335.2 14.7837483633103 29.8745981590171
"6678" 1335.4 14.9680289145831 29.2501171247033
"6679" 1335.6 16.1197823600376 28.3274747820064
"6680" 1335.8 17.6537299080042 25.4105273465027
"6681" 1336 19.6503222514959 21.1371685484422
"6682" 1336.2 22.7379713850629 17.6187265180401
"6683" 1336.4 26.6359964722083 13.7812631023598
"6684" 1336.6 30.5230047628682 10.6389520779805
"6685" 1336.8 35.3038180729917 8.27861660722715
"6686" 1337 39.215544793389 5.97754733572955
"6687" 1337.2 43.2896461383103 6.61698526322526
"6688" 1337.4 48.436358034628 7.3183431996053
"6689" 1337.6 53.5707732691603 7.82613995265751
"6690" 1337.8 57.7763215439655 6.81264276478379
"6691" 1338 62.6123536193426 4.27949761933775
"6692" 1338.2 65.188882899575 1.67553257354647
"6693" 1338.4 65.0309120103407 2.03409822924879
"6694" 1338.6 65.5607185952498 2.37381591191546
"6695" 1338.8 66.3984272679103 2.74587991939105
"6696" 1339 68.4004183962623 3.2021004804277
"6697" 1339.2 69.9911301820982 2.62088331749122
"6698" 1339.4 70.2597159515552 1.30963766548224
"6699" 1339.6 69.5003117558929 2.0751761838166
"6700" 1339.8 69.5150720913103 1.44582248060763
"6701" 1340 69.5433758195976 1.5712575276466
"6702" 1340.2 70.4093747666045 1.28210952192883
"6703" 1340.4 71.9185105311633 1.04980257716412
"6704" 1340.6 73.4350988180162 1.08727143922294
"6705" 1340.8 73.5040527378832 1.34049546717582
"6706" 1341 74.2203048475048 0.497969503175556
"6707" 1341.2 74.7862636933407 0.72155263712758
"6708" 1341.4 77.1819108598861 1.06127031979425
"6709" 1341.6 80.785720782548 1.04472016716208
"6710" 1341.8 84.3138785957784 1.52246828598702
"6711" 1342 88.8946110649339 3.20426214554647
"6712" 1342.2 90.1414901659233 4.9082492981442
"6713" 1342.4 92.6876083471168 6.74929996549904
"6714" 1342.6 96.3185343047478 8.37473092927625
"6715" 1342.8 99.9403669831604 9.63863995146
"6716" 1343 103.240012631783 11.6803432242867
"6717" 1343.2 106.032726481885 13.7664746747462
"6718" 1343.4 108.480441588368 16.4278161766489
"6719" 1343.6 111.650518746394 19.1149416808466
"6720" 1343.8 114.224511004074 22.8139092358794
"6721" 1344 116.726800824546 26.5848320702524
"6722" 1344.2 118.918507782792 29.5204505038789
"6723" 1344.4 119.603753029039 29.8982000403513
"6724" 1344.6 119.268044386462 29.8753341545218
"6725" 1344.8 118.644516088391 29.6449241613159
"6726" 1345 118.629678183644 29.23950094712
"6727" 1345.2 118.449340572094 29.0733721141268
"6728" 1345.4 118.010154105427 28.7537335204185
"6729" 1345.6 117.81732981798 29.0442033406342
"6730" 1345.8 117.902279504525 29.84462306937
"6731" 1346 118.113308722265 30.7757583541336
"6732" 1346.2 118.921775654671 32.0209394739533
"6733" 1346.4 119.944443812912 32.8040000063169
"6734" 1346.6 120.104242525338 33.5355141425089
"6735" 1346.8 120.849657009364 34.7647909936673
"6736" 1347 121.97277226104 36.9132757975592
"6737" 1347.2 122.554219626754 38.2925156172483
"6738" 1347.4 123.786996423284 40.4526769689874
"6739" 1347.6 123.712952118258 41.3268572450279
"6740" 1347.8 124.363343092233 42.8028927533957
"6741" 1348 124.837629254644 44.74973639637
"6742" 1348.2 126.064163213658 47.6377059573874
"6743" 1348.4 126.439415919523 49.4001858687151
"6744" 1348.6 126.584558148712 51.4720517018164
"6745" 1348.8 126.913614324573 54.0260406194489
"6746" 1349 127.202185933837 56.4472474964057
"6747" 1349.2 126.49519442156 59.24081879762
"6748" 1349.4 126.326826253416 62.5748573049753
"6749" 1349.6 125.990089917126 65.2937162586858
"6750" 1349.8 125.885887567048 67.6968741455649
"6751" 1350 125.419397130052 69.8815234119217
"6752" 1350.2 125.189681891138 71.96112277797
"6753" 1350.4 124.980112840302 73.3635659940222
"6754" 1350.6 125.047275804417 74.46441745212
"6755" 1350.8 124.303074212547 74.7309393840805
"6756" 1351 123.974911078596 75.1195872686914
"6757" 1351.2 123.116075003189 76.0222261192396
"6758" 1351.4 121.698216435597 77.457902586857
"6759" 1351.6 120.498034088897 78.5234580398441
"6760" 1351.8 119.771382997589 79.3721378770135
"6761" 1352 119.384694297336 80.3159622214657
"6762" 1352.2 117.788307525669 81.7854968393957
"6763" 1352.4 115.737221506474 84.0354506561286
"6764" 1352.6 113.709043262483 87.6464153348183
"6765" 1352.8 112.733468378547 92.2272127631427
"6766" 1353 113.056332884932 95.1771537646403
"6767" 1353.2 112.758433412689 95.1048489875862
"6768" 1353.4 112.704007737784 95.07041814137
"6769" 1353.6 112.700673714652 95.1944597952384
"6770" 1353.8 112.231323734147 95.1747495417579
"6771" 1354 112.107014656693 95.19781227237
"6772" 1354.2 111.277850601672 95.1780442175597
"6773" 1354.4 109.770922259721 95.8870471862418
"6774" 1354.6 108.462490181974 96.188429035026
"6775" 1354.8 106.194257530873 97.7992218381683
"6776" 1355 103.039956995926 99.6304747279341
"6777" 1355.2 99.7901854686289 100.835848105388
"6778" 1355.4 96.7660550562155 101.932129611094
"6779" 1355.6 93.9732948090283 103.635223563985
"6780" 1355.8 90.3995669365538 105.267487496631
"6781" 1356 87.2229980971136 107.565485121255
"6782" 1356.2 84.7536486306917 109.87944606448
"6783" 1356.4 82.6829577731813 112.158697019781
"6784" 1356.6 80.7432284926853 114.28782280272
"6785" 1356.8 78.6468744741886 113.652236866535
"6786" 1357 74.9690460287494 112.560700175492
"6787" 1357.2 70.6648898166885 111.586692536899
"6788" 1357.4 67.7177510790561 110.086731430175
"6789" 1357.6 64.2259105545708 108.603100578101
"6790" 1357.8 60.7410533863273 107.686755555489
"6791" 1358 57.2206275853765 106.789625349312
"6792" 1358.2 53.2659250731203 106.110540931998
"6793" 1358.4 49.4618633203616 106.032846439729
"6794" 1358.6 44.9049803455603 105.239654648445
"6795" 1358.8 40.2586800585053 104.383145039726
"6796" 1359 36.2091489490362 102.243529614289
"6797" 1359.2 32.8390541936905 99.2186237293039
"6798" 1359.4 29.5110230295055 95.617280752492
"6799" 1359.6 28.4603484979825 91.501294044993
"6800" 1359.8 28.0598284732577 87.6078040464753
"6801" 1360 27.7326343411035 83.1261201348528
"6802" 1360.2 28.9213162360068 78.5762905196646
"6803" 1360.4 29.4689105681068 75.6185744575293
"6804" 1360.6 29.2399566958147 72.1405823364222
"6805" 1360.8 27.6965924013879 67.77622557462
"6806" 1361 26.0951484832591 65.1131982592931
"6807" 1361.2 23.4418108739544 63.0815359250141
"6808" 1361.4 20.0924890004323 60.2172482041261
"6809" 1361.6 17.092030817286 57.3213621043212
"6810" 1361.8 14.7934939693873 55.3071166884726
"6811" 1362 14.7198696007893 54.4745119090086
"6812" 1362.2 15.2074425816054 52.9603925607389
"6813" 1362.4 15.7017349018273 49.1836999219378
"6814" 1362.6 17.3141818114455 44.4983912189916
"6815" 1362.8 18.5811106014455 39.8708854875322
"6816" 1363 20.5935218145961 35.885444770972
"6817" 1363.2 22.513347591563 33.3647240575279
"6818" 1363.4 24.3518149208321 30.7419208616309
"6819" 1363.6 26.2021107843419 26.9883125532647
"6820" 1363.8 28.4059284489806 23.3800485494764
"6821" 1364 31.6298144032458 20.7544353993055
"6822" 1364.2 34.7823540931188 18.0213635071998
"6823" 1364.4 36.0681520353103 13.8462903391374
"6824" 1364.6 35.532378534961 11.9971657769845
"6825" 1364.8 35.23966601758 12.5862968056958
"6826" 1365 35.7112489249567 12.7722559284066
"6827" 1365.2 37.009902435877 12.7398377471033
"6828" 1365.4 38.9780013852458 12.1080724436926
"6829" 1365.6 42.2703443390831 10.4532096063586
"6830" 1365.8 46.6153342120603 8.11668543097228
"6831" 1366 52.187709340077 6.08137116683667
"6832" 1366.2 56.2034807582406 4.79390040261419
"6833" 1366.4 58.2913041480935 4.84621088145434
"6834" 1366.6 60.5534589273465 5.30206698876759
"6835" 1366.8 63.9877582957891 5.1897929507317
"6836" 1367 67.7264667407221 5.25006201395823
"6837" 1367.2 69.9207329442623 3.58795770412962
"6838" 1367.4 70.6217716519868 1.4769476046347
"6839" 1367.6 69.8447321336063 1.88681107531898
"6840" 1367.8 69.7295719161519 1.9869322053502
"6841" 1368 70.1746203143398 2.23381861822294
"6842" 1368.2 70.551985654388 1.9527293977098
"6843" 1368.4 69.5630431814171 2.11970228785544
"6844" 1368.6 68.8443450848398 2.15138712169353
"6845" 1368.8 68.4264973542715 2.09743923583602
"6846" 1369 68.4318479758604 2.31220347765
"6847" 1369.2 68.2639799111853 2.9246507624325
"6848" 1369.4 68.4011782640628 3.54214966597396
"6849" 1369.6 68.2318362970826 4.07569142253832
"6850" 1369.8 67.8745285867083 4.71808063978836
"6851" 1370 67.9458365306272 4.6622089563502
"6852" 1370.2 68.156573200647 5.18818274473634
"6853" 1370.4 68.5276128873397 5.40368434839941
"6854" 1370.6 69.4021774466569 5.78226824672644
"6855" 1370.8 71.1372633873722 6.32267578885454
"6856" 1371 73.350411064674 7.52748757509728
"6857" 1371.2 76.5955060816093 8.77337113365867
"6858" 1371.4 78.8541471718818 10.4037187045678
"6859" 1371.6 80.9722879118052 11.767789882937
"6860" 1371.8 83.785653492898 13.103458246102
"6861" 1372 87.0647900258321 14.4410109688917
"6862" 1372.2 90.1401556787185 16.5735344634618
"6863" 1372.4 94.1647553617478 18.1601926167137
"6864" 1372.6 98.9456972717949 18.7692137217102
"6865" 1372.8 101.016441104449 20.1122159921819
"6866" 1373 103.046454066644 22.6372035973397
"6867" 1373.2 106.300722135075 25.2284592637229
"6868" 1373.4 110.070591605657 26.9233873525779
"6869" 1373.6 111.123887001651 26.4207416310504
"6870" 1373.8 110.547891541455 26.4601418777514
"6871" 1374 110.05679337131 27.32858898212
"6872" 1374.2 110.047458106542 29.3618663624226
"6873" 1374.4 110.958696143597 33.3448083517957
"6874" 1374.6 112.061521868428 38.0240756568112
"6875" 1374.8 113.639715351254 42.8888296042859
"6876" 1375 116.300786382026 46.9077490464993
"6877" 1375.2 118.836828322009 50.8218238989476
"6878" 1375.4 119.36871997781 55.0485461445805
"6879" 1375.6 120.849232780638 60.0945285825735
"6880" 1375.8 122.244880795109 65.0895534770397
"6881" 1376 123.116525689319 67.0830856891336
"6882" 1376.2 122.328241950338 66.5484199896317
"6883" 1376.4 120.739632545857 67.3994514230304
"6884" 1376.6 118.521461349498 69.6461894260843
"6885" 1376.8 115.62903769547 72.9771191572373
"6886" 1377 112.60434747877 75.7891442602889
"6887" 1377.2 109.142401288093 78.53465993757
"6888" 1377.4 105.713501596362 81.961888713088
"6889" 1377.6 101.269815954754 84.6828114771352
"6890" 1377.8 97.0085480102307 87.2260963405027
"6891" 1378 92.9369822264388 88.5955237767829
"6892" 1378.2 88.6041939806379 89.6166314642493
"6893" 1378.4 84.5496609583799 91.8611938152222
"6894" 1378.6 81.1845134867698 95.4629297882349
"6895" 1378.8 79.241629938174 99.2906382628609
"6896" 1379 78.6173001394655 103.03255132887
"6897" 1379.2 79.2450851985104 106.939120050361
"6898" 1379.4 80.4706721016788 110.48510799237
"6899" 1379.6 80.2006162280209 110.404648541212
"6900" 1379.8 78.7478156484353 111.112524087545
"6901" 1380 75.9635248987171 111.932866718395
"6902" 1380.2 71.495990411268 112.55472281548
"6903" 1380.4 66.3984272679103 113.74639774597
"6904" 1380.6 61.0931629597853 115.31971526382
"6905" 1380.8 58.4733004061565 116.296240275678
"6906" 1381 56.228025525112 115.26712570313
"6907" 1381.2 51.8912618494333 114.357054203419
"6908" 1381.4 47.4092081393426 112.821351975386
"6909" 1381.6 42.4578346950399 109.520254082173
"6910" 1381.8 37.2531030800751 106.460952207252
"6911" 1382 32.2549040706546 103.317621802337
"6912" 1382.2 27.0436402658806 99.8913910822708
"6913" 1382.4 22.5099868962464 95.827648856034
"6914" 1382.6 19.5771367935748 91.1233057684857
"6915" 1382.8 18.459918786753 85.3550493313372
"6916" 1383 18.1585845366724 79.3668950450855
"6917" 1383.2 18.8579246300998 73.7989507415016
"6918" 1383.4 20.5668414176638 69.7760937862666
"6919" 1383.6 24.3768075153599 66.6004619730146
"6920" 1383.8 28.7166310301788 63.8890283405542
"6921" 1384 33.6563803205285 62.1980998295154
"6922" 1384.2 38.4125623196094 60.4692196822859
"6923" 1384.4 43.2466183680839 59.2221904105398
"6924" 1384.6 47.459221680845 57.4828428562215
"6925" 1384.8 50.7915866142424 55.2875810188943
"6926" 1385 53.3477271216577 55.0123393915595
"6927" 1385.2 54.3584668525756 55.376746813972
"6928" 1385.4 55.1069890662593 55.1466574141047
"6929" 1385.6 56.0203989003994 54.8529739142908
"6930" 1385.8 57.0761348804013 53.6094191431882
"6931" 1386 59.5518456845142 50.8757862103797
"6932" 1386.2 61.5078384983584 47.3257927184181
"6933" 1386.4 63.3863040696853 43.4672204813988
"6934" 1386.6 65.6744679593389 39.47561937297
"6935" 1386.8 67.511356558388 35.1988870800399
"6936" 1387 66.9720717262279 30.6799082994319
"6937" 1387.2 66.2417417889838 27.2473427251047
"6938" 1387.4 66.7705042493945 24.6228046892226
"6939" 1387.6 68.021631790371 23.4942186604306
"6940" 1387.8 69.9063295117515 22.8454396367818
"6941" 1388 73.0298586948549 21.3609307415878
"6942" 1388.2 76.4279874989242 19.0829723199443
"6943" 1388.4 80.1764698180679 16.3910307501276
"6944" 1388.6 81.6934250851853 13.28338603937
"6945" 1388.8 81.4050068265528 11.3570323615215
"6946" 1389 80.4660878198728 10.5324690230888
"6947" 1389.2 80.2252879991946 11.4515925346753
"6948" 1389.4 81.7402388000906 12.4490244780953
"6949" 1389.6 83.7525075650552 13.2820860992578
"6950" 1389.8 87.2362385414353 14.5772326823387
"6951" 1390 91.4368993107791 16.1537350534637
"6952" 1390.2 96.2782688817678 17.9807058058168
"6953" 1390.4 101.022815427923 20.348560549421
"6954" 1390.6 105.100414377704 22.0002329423397
"6955" 1390.8 106.66395807169 24.40998944091
"6956" 1391 107.92201836016 27.98721663939
"6957" 1391.2 108.957926563657 33.3622610131047
"6958" 1391.4 110.861665779075 38.3463078705171
"6959" 1391.6 114.257238186883 42.4670651945427
"6960" 1391.8 118.125129349731 45.3431248486595
"6961" 1392 120.956865668992 47.4216310022992
"6962" 1392.2 122.830065049357 47.9369933342191
"6963" 1392.4 122.424054497266 48.1245434202718
"6964" 1392.6 121.813213830659 49.0254019180575
"6965" 1392.8 120.847828589437 50.7681814589525
"6966" 1393 119.709421098364 54.1114834825592
"6967" 1393.2 118.92529490131 58.4794585901813
"6968" 1393.4 119.078721140099 63.550305123581
"6969" 1393.6 118.755987144828 68.8202783845882
"6970" 1393.8 118.629304458337 74.4010022320426
"6971" 1394 116.535726433505 78.95506056987
"6972" 1394.2 113.185758786613 82.6383872106636
"6973" 1394.4 109.619810305607 86.6116637652259
"6974" 1394.6 106.353211020543 90.8719029447062
"6975" 1394.8 102.948538036266 95.0422335991134
"6976" 1395 99.3113208692347 99.2926236259414
"6977" 1395.2 95.3604194073103 103.31918812362
"6978" 1395.4 90.3098249066347 104.848778466775
"6979" 1395.6 84.8561222095139 106.125522996113
"6980" 1395.8 79.0600034274495 106.703163964248
"6981" 1396 73.3594740426054 106.324958665288
"6982" 1396.2 67.7579872448513 106.9608851061
"6983" 1396.4 62.9888437877006 105.401771448077
"6984" 1396.6 60.0352774201354 103.373330629295
"6985" 1396.8 57.0706640515353 100.39549281717
"6986" 1397 53.4184084120472 98.82854500587
"6987" 1397.2 49.9460675774519 99.6148937348302
"6988" 1397.4 46.2450851949828 101.942013638499
"6989" 1397.6 43.3713159280789 105.71256587813
"6990" 1397.8 42.4618477509459 110.034910088751
"6991" 1398 42.3656618656035 111.144043152715
"6992" 1398.2 43.1597859373353 111.902367699745
"6993" 1398.4 45.0880670060665 114.626970836833
"6994" 1398.6 47.7526007587088 117.295717667628
"6995" 1398.8 49.3617088794152 119.09654029916
"6996" 1399 49.077615303334 118.360472736315
"6997" 1399.2 48.5810017716756 117.982529545483
"6998" 1399.4 49.1679809902171 118.148188855404
"6999" 1399.6 50.1979554444223 118.795281945762
"7000" 1399.8 52.8933653992001 120.126937812622
"7001" 1400 56.5115943136332 121.086907760394
"7002" 1400.2 60.8542638055727 122.451802592862
"7003" 1400.4 61.0390094791884 121.897757825614
"7004" 1400.6 62.7671680360008 121.425837290394
"7005" 1400.8 66.05576262174 121.840105184393
"7006" 1401 67.6306485969406 121.166945295883
"7007" 1401.2 70.447169701096 120.452182146322
"7008" 1401.4 74.4860218240426 121.017693626228
"7009" 1401.6 77.7490707600891 120.255820154395
"7010" 1401.8 81.7382732997053 119.294572731857
"7011" 1402 85.7860575514532 118.64439876356
"7012" 1402.2 87.793399270674 117.193830328998
"7013" 1402.4 91.0026212417069 116.48471262731
"7014" 1402.6 93.4536915783603 114.79102962017
"7015" 1402.8 95.7531673322103 113.564861109295
"7016" 1403 98.787569151107 112.026792899726
"7017" 1403.2 99.4677208071491 111.745693466055
"7018" 1403.4 101.274185318598 110.844618548497
"7019" 1403.6 102.600453931627 110.208569512882
"7020" 1403.8 103.059367665881 109.070085578618
"7021" 1404 104.669329516691 107.888694274846
"7022" 1404.2 105.810984955747 107.459765015849
"7023" 1404.4 104.615179714749 107.875081893833
"7024" 1404.6 103.894321795336 108.32267428155
"7025" 1404.8 103.438757455126 108.932911080449
"7026" 1405 102.258513266547 109.194404296712
"7027" 1405.2 102.281851428468 109.489422284291
"7028" 1405.4 102.208222749562 109.589066919706
"7029" 1405.6 101.581870539187 109.542182580132
"7030" 1405.8 101.662059330008 109.515199734504
"7031" 1406 101.208022699515 109.398081022116
"7032" 1406.2 101.179774672974 109.675780571899
"7033" 1406.4 101.754683535663 110.147888233841
"7034" 1406.6 101.33027524019 110.719029974292
"7035" 1406.8 101.211630003231 110.843823045449
"7036" 1407 100.984294832751 110.757170034845
"7037" 1407.2 101.120576681845 110.508170722982
"7038" 1407.4 101.160749911093 110.641304274727
"7039" 1407.6 101.106314096075 110.594302961799
"7040" 1407.8 101.161291719556 110.638607478083
"7041" 1408 101.080445836872 110.643034601048
"7042" 1408.2 100.813448447244 110.756741759296
"7043" 1408.4 100.729030154935 110.978760249995
"7044" 1408.6 100.559015640657 110.9115098358
"7045" 1408.8 100.369082801675 111.18469610159
"7046" 1409 100.37112277176 111.259027338195
"7047" 1409.2 100.044721907179 111.380219386502
"7048" 1409.4 100.203028469801 111.259709806754
"7049" 1409.6 99.6279690157314 111.497556086107
"7050" 1409.8 99.4800853117425 111.424369805675
"7051" 1410 99.1050202396669 111.625008521057
"7052" 1410.2 98.8125385979136 111.81800856961
"7053" 1410.4 98.1686037170459 112.500251519097
"7054" 1410.6 97.4053052972856 113.574152458106
"7055" 1410.8 97.0769035744071 113.970981270459
"7056" 1411 96.5354958600353 114.15405896517
"7057" 1411.2 95.7105705925781 114.58077914885
"7058" 1411.4 94.9374286661329 115.462725449588
"7059" 1411.6 94.0995236115484 116.40286869668
"7060" 1411.8 94.1765679150153 116.65641384655
"7061" 1412 93.6767652797732 116.776904082089
"7062" 1412.2 92.5934469299504 117.358276148082
"7063" 1412.4 92.2711402457743 117.816895019682
"7064" 1412.6 91.788886818358 118.422975631108
"7065" 1412.8 91.3649586134811 118.243721287663
"7066" 1413 90.6768697513749 118.310600700652
"7067" 1413.2 88.7266099195036 118.289336689765
"7068" 1413.4 86.5396713470873 118.513878109932
"7069" 1413.6 83.9304739446249 118.979419888402
"7070" 1413.8 82.9607599421052 119.141375868011
"7071" 1414 81.8174574137263 119.204981471058
"7072" 1414.2 80.3473132458103 119.16064831347
"7073" 1414.4 77.3773599294178 119.092108165304
"7074" 1414.6 74.6225750976079 119.597473313072
"7075" 1414.8 72.4385102742353 121.081114838295
"7076" 1415 72.1014608650421 121.192429344224
"7077" 1415.2 71.5245042295481 120.465707206288
"7078" 1415.4 70.5307444153944 119.891933446967
"7079" 1415.6 69.4316401953835 119.281517379224
"7080" 1415.8 66.8607017727494 117.414105849199
"7081" 1416 63.3200895827277 115.080324638913
"7082" 1416.2 59.154864082762 113.061757029047
"7083" 1416.4 55.9484635524426 111.312643421841
"7084" 1416.6 52.6839231161603 108.857647968845
"7085" 1416.8 48.8475173547694 106.801120335255
"7086" 1417 45.0367302932599 105.089591855899
"7087" 1417.2 42.0951132791675 102.754746480177
"7088" 1417.4 40.2426823983604 99.475070220695
"7089" 1417.6 38.3773693004448 95.740575502765
"7090" 1417.8 37.6469402197719 92.5878658449598
"7091" 1418 37.1260375749603 89.71986463937
"7092" 1418.2 36.9354223797376 86.7064143769882
"7093" 1418.4 37.4951139356261 83.7289880052384
"7094" 1418.6 37.9861414535048 82.6848776274811
"7095" 1418.8 38.1040187938945 82.6349850965284
"7096" 1419 38.4224255343977 82.852949927603
"7097" 1419.2 38.9658157724388 82.4735929678104
"7098" 1419.4 39.7122393181261 81.5867551181595
"7099" 1419.6 40.1771102731482 80.1205447142889
"7100" 1419.8 40.2630940288659 77.5961898392033
"7101" 1420 39.9775323015961 74.45804774557
"7102" 1420.2 40.2630940288659 71.3892646788144
"7103" 1420.4 41.4445371186922 69.66802841997
"7104" 1420.6 42.5294888643103 67.5472766882474
"7105" 1420.8 43.4677009952833 66.1898243352078
"7106" 1421 44.3775776497232 65.8398932210948
"7107" 1421.2 45.1083401770393 65.7804834055663
"7108" 1421.4 46.1001358761269 65.8398932210948
"7109" 1421.6 47.7669027429709 65.6154925499755
"7110" 1421.8 48.6635357558937 64.0711795980367
"7111" 1422 49.2043936893389 62.0134610630272
"7112" 1422.2 48.9569572999143 59.7456653415086
"7113" 1422.4 48.5995682728692 57.9949791341641
"7114" 1422.6 48.9414154705003 55.90564044804
"7115" 1422.8 49.887516069922 53.9369558630496
"7116" 1423 50.2702983327163 52.6469111903403
"7117" 1423.2 50.563151002163 50.1043128709279
"7118" 1423.4 49.8721069285521 47.8911916706997
"7119" 1423.6 48.5371834491491 45.7729989324668
"7120" 1423.8 46.3772952718774 42.610303000504
"7121" 1424 44.7130018503409 39.5434762468292
"7122" 1424.2 43.836276088153 35.5558880434149
"7123" 1424.4 42.2466396460778 32.0532817824049
"7124" 1424.6 41.8281532841318 28.3340926589414
"7125" 1424.8 41.7276156423469 24.9741279390651
"7126" 1425 41.2238069583809 20.9914803421112
"7127" 1425.2 42.026940444277 19.0500937026367
"7128" 1425.4 42.5377514433756 18.7945669239352
"7129" 1425.6 43.3117437334848 18.2147239707537
"7130" 1425.8 45.6101262378893 16.6170892990121
"7131" 1426 47.2931411147104 13.9883002309033
"7132" 1426.2 47.9146994319248 11.6241925982736
"7133" 1426.4 47.7003261351243 11.6154117195328
"7134" 1426.6 47.5338575848103 11.9730464062271
"7135" 1426.8 48.0726581994339 11.9078157035161
"7136" 1427 48.3573612983103 12.10499032762
"7137" 1427.2 48.4948694230786 12.3760912527359
"7138" 1427.4 48.6577230676249 12.5304724112127
"7139" 1427.6 49.2067794643331 12.2729189548473
"7140" 1427.8 49.8046897312342 11.9734420401743
"7141" 1428 50.6582674556329 11.6601382411442
"7142" 1428.2 51.6767147281103 11.1983687620033
"7143" 1428.4 53.2710294349808 9.99285354206319
"7144" 1428.6 55.8408793101513 8.90710810740409
"7145" 1428.8 58.194775414299 8.80721952741546
"7146" 1429 60.8781127194828 8.3281936335769
"7147" 1429.2 63.2316444115444 8.96689340921043
"7148" 1429.4 65.751067524891 8.91089070440227
"7149" 1429.6 69.1311542761588 8.58910533343061
"7150" 1429.8 70.6134993522403 8.09080125981001
"7151" 1430 70.7832552662509 6.62988068268683
"7152" 1430.2 70.2898477744257 5.91780036914885
"7153" 1430.4 70.2752293653104 5.95072973445824
"7154" 1430.6 71.0093028112809 6.15306158957589
"7155" 1430.8 72.6987010705381 6.04714713296406
"7156" 1431 75.2945031303986 6.54648464119353
"7157" 1431.2 78.659538308241 7.23910212103337
"7158" 1431.4 82.1685233814353 6.961452288495
"7159" 1431.6 83.5059667606682 5.89586743222263
"7160" 1431.8 84.0551915045437 4.53140923967
"7161" 1432 83.7488035196362 4.01510516043741
"7162" 1432.2 83.0266588022444 4.29720002960077
"7163" 1432.4 83.0426020748587 4.10278963117646
"7164" 1432.6 83.1430463128155 4.60088500801948
"7165" 1432.8 82.466353818762 4.77263619095065
"7166" 1433 82.623741678055 5.26704258335936
"7167" 1433.2 82.1374836260804 6.3442277238
"7168" 1433.4 81.967756036891 6.76984740598291
"7169" 1433.6 81.5302110446369 7.09307122485979
"7170" 1433.8 80.8303298469978 6.86988775683875
"7171" 1434 79.9576366634316 6.62800780167303
"7172" 1434.2 78.4149332448252 6.00552330798386
"7173" 1434.4 76.4123814745162 4.99527375195824
"7174" 1434.6 73.9877146378255 3.9643123353094
"7175" 1434.8 70.1317302880756 3.08405591869653
"7176" 1435 66.5880747527639 2.87515420251433
"7177" 1435.2 62.3596786208321 2.24025348801131
"7178" 1435.4 57.749526728177 1.75846365490334
"7179" 1435.6 55.0397367672678 1.85586143732745
"7180" 1435.8 52.5338575853448 1.85305745792173
"7181" 1436 51.5563564930603 2.07270251137
"7182" 1436.2 50.6447942675082 1.85291263700737
"7183" 1436.4 50.1755388916188 2.15672842756149
"7184" 1436.6 50.0141143313873 2.10070122147989
"7185" 1436.8 48.9528178296104 3.11308791453667
"7186" 1437 47.607168632771 4.42305265858348
"7187" 1437.2 45.7169665246058 5.66290074864273
"7188" 1437.4 42.4525681877746 7.14571879940572
"7189" 1437.6 37.7077935972522 7.98912296734674
"7190" 1437.8 34.1800194515039 7.5999640015313
"7191" 1438 34.5065245919843 8.12253901505479
"7192" 1438.2 33.8190269050217 8.92309207112258
"7193" 1438.4 32.167547033371 10.7934098425518
"7194" 1438.6 29.383470027867 13.3753199483391
"7195" 1438.8 25.8775287779242 15.8817217805581
"7196" 1439 21.7320609459666 16.9738347717762
"7197" 1439.2 20.7670481437124 18.2097302185556
"7198" 1439.4 18.9683396314574 20.2113786340465
"7199" 1439.6 16.3078260661321 22.4166623024492
"7200" 1439.8 14.1870249032203 25.14377963547
"7201" 1440 11.4910262937899 28.7019757107067
"7202" 1440.2 9.35970948112283 32.1138310278075
"7203" 1440.4 7.00874168215501 35.5068592996418
"7204" 1440.6 5.55953221150265 39.1786930522546
"7205" 1440.8 4.01123385176751 43.5849900557986
"7206" 1441 2.87001072352853 48.68621504427
"7207" 1441.2 2.1445231803612 53.7569333025819
"7208" 1441.4 1.02820673553644 58.7077020537613
"7209" 1441.6 0.986557487434236 63.642398761839
"7210" 1441.8 1.91360589904206 67.7925382377359
"7211" 1442 2.86487213123343 73.28602174037
"7212" 1442.2 4.42585731876704 78.5172059385196
"7213" 1442.4 6.06126574470018 83.0683795453785
"7214" 1442.6 7.967462063393 86.5307999881386
"7215" 1442.8 8.84728203302462 89.3680141823224
"7216" 1443 10.0099606825903 90.859277747034
"7217" 1443.2 10.7153866328623 92.540880276234
"7218" 1443.4 11.9316854127987 94.3149413179979
"7219" 1443.6 11.6865786436244 95.7947748531716
"7220" 1443.8 11.8615044165399 95.0725065697471
"7221" 1444 11.1025028549474 95.3642465402894
"7222" 1444.2 11.3777723604266 95.5711067027421
"7223" 1444.4 11.9828611768027 96.2649831082085
"7224" 1444.6 12.0737567807982 96.4997181477115
"7225" 1444.8 12.4378531693677 96.322430953411
"7226" 1445 13.4236322490872 96.0000794444527
"7227" 1445.2 15.4913744435786 96.3847527124188
"7228" 1445.4 18.6420256195793 97.4009813614288
"7229" 1445.6 22.6158606044415 99.2702476076159
"7230" 1445.8 26.1119457880421 100.93054816737
"7231" 1446 29.4234439340735 102.295006359923
"7232" 1446.2 32.3172120439333 103.25183630846
"7233" 1446.4 34.9659239880104 103.609009771645
"7234" 1446.6 38.4948079484642 104.288526799883
"7235" 1446.8 41.8036009756136 106.108806328263
"7236" 1447 45.3094028622029 108.132001523072
"7237" 1447.2 48.9384010537241 108.185424282767
"7238" 1447.4 52.4147819616693 107.065065552447
"7239" 1447.6 54.6673705218381 106.988846841592
"7240" 1447.8 56.1139065778014 106.895323372406
"7241" 1448 57.6146789052414 106.953215532922
"7242" 1448.2 59.678507024336 107.375384589498
"7243" 1448.4 62.3869871448612 108.133714625268
"7244" 1448.6 65.6239391600563 108.185748349239
"7245" 1448.8 68.7140799224261 108.940585759502
"7246" 1449 71.7051973520563 110.134252025026
"7247" 1449.2 74.7626094021491 110.953589635402
"7248" 1449.4 77.0112448731507 110.452991824891
"7249" 1449.6 78.5330062478232 110.184588503857
"7250" 1449.8 79.4898187598957 111.041292125272
"7251" 1450 81.1090410926905 112.800312075585
"7252" 1450.2 82.3048727298713 112.958418438126
"7253" 1450.4 82.8551535381586 111.706726712852
"7254" 1450.6 83.8958060378017 109.546125388879
"7255" 1450.8 85.4188842760408 106.832773645353
"7256" 1451 86.3990825780431 104.113204991836
"7257" 1451.2 87.1038897303371 103.773029715308
"7258" 1451.4 87.5940338070183 102.993656660556
"7259" 1451.6 87.6277850683448 101.068924551042
"7260" 1451.8 87.7252113896997 99.5979830094762
"7261" 1452 87.3013446042548 96.7937776357311
"7262" 1452.2 86.2970057557719 93.0296621582354
"7263" 1452.4 85.0911919347216 89.5615149251364
"7264" 1452.6 84.8193394105122 86.2358104695443
"7265" 1452.8 84.5247846935514 82.8860794692986
"7266" 1453 84.228500865945 79.7267750172739
"7267" 1453.2 82.8005480846285 75.7759979371882
"7268" 1453.4 81.8589103938792 72.2282998270214
"7269" 1453.6 80.6064577710376 68.9731513417882
"7270" 1453.8 78.917017322363 65.665841220291
"7271" 1454 77.1828970707874 62.2389637017278
"7272" 1454.2 76.0911496409141 58.12612015137
"7273" 1454.4 75.6695564427324 53.9852265171223
"7274" 1454.6 75.8857479610259 50.1914526710122
"7275" 1454.8 76.7903509070934 46.7327582468417
"7276" 1455 77.9896967499638 43.5275095355878
"7277" 1455.2 78.1656618694303 40.50751183407
"7278" 1455.4 78.1466579375804 37.59910382334
"7279" 1455.6 79.248066207428 35.0527948955465
"7280" 1455.8 80.2522935865603 33.10081705773
"7281" 1456 80.4310940206329 30.0377690099184
"7282" 1456.2 80.7351485896879 26.8807596134516
"7283" 1456.4 82.1579076319587 24.2756796285129
"7284" 1456.6 84.2186856483961 22.4776024652557
"7285" 1456.8 86.4229267055777 21.6522975164492
"7286" 1457 85.7578444313398 21.1481001855171
"7287" 1457.2 84.6113204546541 18.649863807745
"7288" 1457.4 82.8765994332691 15.8496554411638
"7289" 1457.6 80.1462036757472 13.106518459438
"7290" 1457.8 77.329954270443 11.7143583238904
"7291" 1458 74.2027086143104 10.1023931925821
"7292" 1458.2 70.472577888368 7.98673005433155
"7293" 1458.4 67.719014218428 7.58062523401706
"7294" 1458.6 65.244296008891 8.09721206124097
"7295" 1458.8 61.9175862183749 8.19994926366033
"7296" 1459 57.391874187 8.11733438226655
"7297" 1459.2 53.2385177134093 8.70699687190847
"7298" 1459.4 49.0420722511081 9.91960842307787
"7299" 1459.6 43.293869234277 11.44891055297
"7300" 1459.8 37.8280813762016 13.2404597560983
"7301" 1460 34.7893457879041 14.764342812245
"7302" 1460.2 33.3455479212899 15.8559675215027
"7303" 1460.4 31.3622299421454 17.5832662960092
"7304" 1460.6 29.5914584937043 18.8192400955518
"7305" 1460.8 25.5727132373598 22.4204462865383
"7306" 1461 22.1468403898986 26.1277119531347
"7307" 1461.2 18.3048542268386 30.5512999469926
"7308" 1461.4 14.9178937646045 36.0194915366641
"7309" 1461.6 11.5669009901558 41.0112977157518
"7310" 1461.8 8.91070716375383 46.1422096369526
"7311" 1462 7.6954442100283 51.1488415919854
"7312" 1462.2 5.95347313300862 56.465603547301
"7313" 1462.4 5.62419562479684 61.9651595044781
"7314" 1462.6 5.87545898701282 67.2637537294609
"7315" 1462.8 7.07038778889858 73.5996896427481
"7316" 1463 8.53221494193435 79.485529731354
"7317" 1463.2 11.3630406303103 84.94258472687
"7318" 1463.4 15.5748063395055 89.6266494215651
"7319" 1463.6 18.4683123401781 92.3898771700808
"7320" 1463.8 20.5063839703991 96.1224470941442
"7321" 1464 23.7079947600704 99.114417435834
"7322" 1464.2 27.3354652715983 102.945413743266
"7323" 1464.4 30.7922985740961 107.633906012846
"7324" 1464.6 34.9861539799797 108.549539098789
"7325" 1464.8 39.8877852798723 109.445950907271
"7326" 1465 44.9570879006329 111.385085885564
"7327" 1465.2 48.863094348089 113.865229320624
"7328" 1465.4 53.1782437802586 113.252635665818
"7329" 1465.6 57.3525557073103 111.462165588387
"7330" 1465.8 61.4791237661675 108.375075789
"7331" 1466 63.3938056217314 105.603901288791
"7332" 1466.2 64.5706862825493 104.725314936804
"7333" 1466.4 66.3934426300481 105.360104755091
"7334" 1466.6 68.4571865516603 107.449942821295
"7335" 1466.8 70.5480277418668 110.423465670918
"7336" 1467 71.5961583988185 111.976245853583
"7337" 1467.2 71.8398864209604 110.97557539672
"7338" 1467.4 73.190267259519 109.149131279448
"7339" 1467.6 75.8813892610603 107.296715991509
"7340" 1467.8 78.5660972605476 105.144270991887
"7341" 1468 81.4534395355411 103.073382781114
"7342" 1468.2 84.6422018439104 100.277653245995
"7343" 1468.4 87.1067851524571 96.3268281489388
"7344" 1468.6 86.8382892345764 92.213984598581
"7345" 1468.8 86.5425950289104 88.0018637870271
"7346" 1469 85.2687987744412 84.5038488645008
"7347" 1469.2 82.1716907034103 81.0883331998882
"7348" 1469.4 79.1425997088907 77.9757181878075
"7349" 1469.6 75.8067309573639 74.8261257883521
"7350" 1469.8 71.845554260284 71.0700343563963
"7351" 1470 67.9443046268944 68.5431269694231
"7352" 1470.2 63.7998155497548 67.5037436833144
"7353" 1470.4 59.8472536701649 65.7732423967609
"7354" 1470.6 56.4190292304682 63.9292580661332
"7355" 1470.8 52.7637163835306 63.4591423509388
"7356" 1471 48.3867721452211 61.7534405420753
"7357" 1471.2 43.8135383136347 59.6479635541268
"7358" 1471.4 39.7255754106524 57.5126168362911
"7359" 1471.6 36.2464190066466 57.6593841316001
"7360" 1471.8 31.5072083913103 59.3272648150843
"7361" 1472 27.8731231778893 61.9311816957121
"7362" 1472.2 25.9912772476213 66.3285893255045
"7363" 1472.4 24.0137614704569 71.4827358515597
"7364" 1472.6 22.2903014440603 77.200206415345
"7365" 1472.8 19.7621554282776 82.4197632473946
"7366" 1473 16.3435910895583 86.569662568002
"7367" 1473.2 15.2074425816054 87.9112856648454
"7368" 1473.4 16.3519719832011 87.9716745895969
"7369" 1473.6 18.151575590293 89.6844158377004
"7370" 1473.8 20.8866370468469 92.2801759550773
"7371" 1474 24.9972214967744 95.674775898834
"7372" 1474.2 28.5861201569474 99.2908624167571
"7373" 1474.4 32.2244535611329 101.667173908717
"7374" 1474.6 33.2916453819714 102.747533951039
"7375" 1474.8 34.8022702938971 103.226801057544
"7376" 1475 37.4887738260645 105.732889220395
"7377" 1475.2 41.1473847297649 107.790880048329
"7378" 1475.4 45.2190283718951 109.863251895285
"7379" 1475.6 48.6235228088145 113.285637796538
"7380" 1475.8 50.8592794970498 115.928798380059
"7381" 1476 51.3357176232764 114.442962943607
"7382" 1476.2 53.4360932303973 112.086950717813
"7383" 1476.4 55.8562100823644 109.269699120938
"7384" 1476.6 59.0242290045581 105.821129939742
"7385" 1476.8 62.4884901098488 102.472343804088
"7386" 1477 66.7223203672669 99.0561927790917
"7387" 1477.2 71.2559679911407 95.818858660995
"7388" 1477.4 75.7345406967649 92.3661881787791
"7389" 1477.6 80.332440603493 89.7242957395787
"7390" 1477.8 84.9906633199564 88.3388220687948
"7391" 1478 88.8499344786983 87.2741169692235
"7392" 1478.2 90.4913038954725 87.9742207362078
"7393" 1478.4 90.7961122355493 87.8247360180337
"7394" 1478.6 91.0209128822582 87.32485497657
"7395" 1478.8 91.366372713412 86.5468870884463
"7396" 1479 92.7507723371943 85.9367139277093
"7397" 1479.2 94.3011261690048 86.1952936817033
"7398" 1479.4 95.8869503631544 86.4111234938563
"7399" 1479.6 97.7586147009475 85.9036776178213
"7400" 1479.8 100.142800170258 84.9154442380917
"7401" 1480 103.104108507232 83.7556037584657
"7402" 1480.2 105.771859213703 82.0534678274057
"7403" 1480.4 108.351220368169 81.3455032732568
"7404" 1480.6 110.163124894757 82.3605786789236
"7405" 1480.8 110.011043165005 82.4796315275367
"7406" 1481 109.31033262477 82.0245705100457
"7407" 1481.2 108.910745860356 81.0149886055352
"7408" 1481.4 108.825118251989 80.0235096076917
"7409" 1481.6 108.455856082128 78.6736353532064
"7410" 1481.8 109.202192314783 77.1275338542518
"7411" 1482 111.213271959105 74.7984187314726
"7412" 1482.2 113.804413979587 72.4954956596111
"7413" 1482.4 116.045065964044 71.7093732750581
"7414" 1482.6 116.9912664387 70.7618141358656
"7415" 1482.8 116.863452383779 69.0808880356797
"7416" 1483 116.528687940227 65.9997851923422
"7417" 1483.2 116.387817524767 62.5266774193414
"7418" 1483.4 116.6587709192 57.4809682219021
"7419" 1483.6 116.27844096977 53.7396303434241
"7420" 1483.8 116.631002037965 50.2427396993973
"7421" 1484 117.791846108828 47.52055874562
"7422" 1484.2 117.387859693986 47.707346086343
"7423" 1484.4 115.741239904556 46.66064836137
"7424" 1484.6 112.579791561682 44.49494813437
"7425" 1484.8 108.230788665723 41.6466958660489
"7426" 1485 104.265626350852 39.6384933647532
"7427" 1485.2 99.9514682898846 37.5525986588849
"7428" 1485.4 96.8845731334619 35.0793637250064
"7429" 1485.6 94.5443682161045 31.6581159930171
"7430" 1485.8 91.7006931500114 27.9652313017308
"7431" 1486 87.8855395463104 25.0847150838246
"7432" 1486.2 85.6664549955784 21.6848319775865
"7433" 1486.4 84.7100438371813 18.2353191959829
"7434" 1486.6 84.1398370367451 14.1377575483591
"7435" 1486.8 84.4715707962359 10.6338591659125
"7436" 1487 83.9086500745003 11.27820241743
"7437" 1487.2 82.2339922531866 11.3934875392772
"7438" 1487.4 79.3852391959041 11.5993948702137
"7439" 1487.6 75.4062909648104 12.3130222330296
"7440" 1487.8 71.2574127737955 14.4211039221621
"7441" 1488 67.2384394474619 16.2597761909155
"7442" 1488.2 63.2703392167297 19.2380342915958
"7443" 1488.4 58.4064101099013 21.2976350077336
"7444" 1488.6 53.5428263105574 22.0256209349347
"7445" 1488.8 48.307589095846 20.9406832705486
"7446" 1489 43.6950633511103 19.02886134747
"7447" 1489.2 39.3169194325246 15.7448226419057
"7448" 1489.4 37.285257783007 13.4880754858082
"7449" 1489.6 36.7073751975376 14.3879510615632
"7450" 1489.8 34.8109688513873 16.3296456993261
"7451" 1490 32.4672008249701 19.8566605306587
"7452" 1490.2 29.0346968369314 23.8383250404332
"7453" 1490.4 26.5779411197021 28.7020159150401
"7454" 1490.6 23.7976133018472 34.1331118160858
"7455" 1490.8 21.8134270794132 39.5599138073139
"7456" 1491 20.7109206213914 45.0940448585322
"7457" 1491.2 20.7622825993644 50.892199361343
"7458" 1491.4 21.8631261063886 57.0128062239352
"7459" 1491.6 22.5635880746466 63.1452234364319
"7460" 1491.8 23.3322411558362 69.2390616305855
"7461" 1492 25.3772221689257 74.4913662106008
"7462" 1492.2 27.9788677699564 79.9138986974408
"7463" 1492.4 29.7059661550929 85.6798090240917
"7464" 1492.6 30.8050292144798 91.6642445540395
"7465" 1492.8 31.2527489648442 97.2123669202175
"7466" 1493 31.1207951103604 102.62489010967
"7467" 1493.2 30.3268015674567 105.637916666516
"7468" 1493.4 31.2600027737494 105.83988297176
"7469" 1493.6 33.9623937803184 107.896130491402
"7470" 1493.8 38.1361389500111 109.955469400496
"7471" 1494 42.9217300176943 112.22785970445
"7472" 1494.2 48.9391349986784 113.631233451546
"7473" 1494.4 54.4186153515209 113.455402730949
"7474" 1494.6 60.0961485575876 113.343446898
"7475" 1494.8 65.3699409732591 113.300844939088
"7476" 1495 71.3592797386669 112.934398632727
"7477" 1495.2 77.0032880448367 111.008094424896
"7478" 1495.4 82.5236765715886 108.972995046153
"7479" 1495.6 87.7790278338767 106.829009170839
"7480" 1495.8 90.2035897646239 104.088411160378
"7481" 1496 90.7503276636983 103.523458023327
"7482" 1496.2 90.8748361827155 102.67013699068
"7483" 1496.4 91.4419095656732 101.444634218131
"7484" 1496.6 93.3972306214147 100.033250375109
"7485" 1496.8 96.1916194171982 100.094747420062
"7486" 1497 99.7209579518013 99.9959384972154
"7487" 1497.2 102.253370959683 98.9321876887175
"7488" 1497.4 104.437212619734 96.6455709983954
"7489" 1497.6 107.292888195231 92.7940861690279
"7490" 1497.8 109.946770607968 89.6092328940279
"7491" 1498 112.2939228926 85.2241928059226
"7492" 1498.2 114.187648031337 80.5039050046595
"7493" 1498.4 115.107387871986 75.4448357981268
"7494" 1498.6 114.709560294586 69.7949550495719
"7495" 1498.8 113.048418617886 64.5042395213417
"7496" 1499 111.669248194947 58.89048493737
"7497" 1499.2 108.49266913618 54.1114191258373
"7498" 1499.4 104.10222805831 50.7432135501457
"7499" 1499.6 99.7900631585285 48.3839435152609
"7500" 1499.8 94.743688034065 47.5223614927568
"7501" 1500 89.7758976517856 45.8508757663007
"7502" 1500.2 84.3498939437021 44.9309775311947
"7503" 1500.4 79.5871559718103 45.9637275270759
"7504" 1500.6 75.3977306351482 49.108681527343
"7505" 1500.8 71.4668272542833 53.4056511351268
"7506" 1501 68.3075656250891 57.6729127118833
"7507" 1501.2 65.2265741959564 62.7495124631488
"7508" 1501.4 62.660436498806 68.3187584064222
"7509" 1501.6 60.4644495477478 73.1540778189771
"7510" 1501.8 59.439532950474 78.3713638241973
"7511" 1502 59.9304803756582 82.7685761869787
"7512" 1502.2 60.4141065631452 87.2736635734709
"7513" 1502.4 61.9068313050472 91.463152747791
"7514" 1502.6 63.8586076700751 94.0737464106053
"7515" 1502.8 66.058933298929 97.2091280863785
"7516" 1503 67.0838794305 101.009620386611
"7517" 1503.2 69.7643039844251 105.053105783665
"7518" 1503.4 73.4580016914079 108.366015374272
"7519" 1503.6 77.3158796007055 110.774826903193
"7520" 1503.8 77.9953866400543 111.154691544906
"7521" 1504 77.0296776855561 112.049464736599
"7522" 1504.2 76.3327326424978 114.583331688736
"7523" 1504.4 74.8745002668229 115.292898263975
"7524" 1504.6 73.8703994234907 115.625774442477
"7525" 1504.8 71.7860419473853 116.51085038867
"7526" 1505 68.2410485000864 117.758803295946
"7527" 1505.2 66.4376611917297 117.681849021846
"7528" 1505.4 62.9010807277776 117.862481234296
"7529" 1505.6 58.8377369359238 118.173718486841
"7530" 1505.8 56.844745725089 117.58367604596
"7531" 1506 54.3727391932304 116.774301451578
"7532" 1506.2 49.4826921647221 116.066897900219
"7533" 1506.4 44.492704964517 114.989174871858
"7534" 1506.6 40.9909305417343 113.325487537146
"7535" 1506.8 36.0648754953362 111.951238724137
"7536" 1507 31.3784214151368 111.126290023601
"7537" 1507.2 29.8253604225853 111.56795810587
"7538" 1507.4 30.1401513582297 111.579259198136
"7539" 1507.6 29.8602009643104 112.673102192295
"7540" 1507.8 30.7214996123019 112.463463909076
"7541" 1508 30.9674328480078 112.106974450059
"7542" 1508.2 31.0367831930563 112.010704921804
"7543" 1508.4 31.6369177674294 112.556779217918
"7544" 1508.6 31.7694331873801 112.576741864137
"7545" 1508.8 32.1159280833807 112.01383756437
"7546" 1509 32.3470595730684 111.529945340975
"7547" 1509.2 32.5095125388829 110.478943760225
"7548" 1509.4 32.2139661873847 108.324671985659
"7549" 1509.6 32.0342081821087 106.133367298967
"7550" 1509.8 31.1017911785103 103.26823047122
"7551" 1510 29.3209709421203 99.8945496144444
"7552" 1510.2 27.0045026029797 96.3597700317329
"7553" 1510.4 23.9358006225008 93.2899335009652
"7554" 1510.6 19.9226628272112 91.3349274241138
"7555" 1510.8 16.1576391741054 89.1612100485094
"7556" 1511 15.585426832949 86.2887874136977
"7557" 1511.2 15.3899894950541 81.3255389661221
"7558" 1511.4 15.4756863947719 76.1638224944982
"7559" 1511.6 14.3142394587809 70.9725871429666
"7560" 1511.8 12.129480195831 66.3825232530394
"7561" 1512 11.3028615127853 62.556251056895
"7562" 1512.2 13.060058404284 59.2693148532384
"7563" 1512.4 16.1392500510183 54.8285287073435
"7564" 1512.6 19.4247085624682 50.4992346770279
"7565" 1512.8 22.6194766921764 46.7630186452093
"7566" 1513 25.0920493406374 42.7173832971457
"7567" 1513.2 27.0587369970348 38.6777161320741
"7568" 1513.4 28.7617467474486 35.0528746165296
"7569" 1513.6 30.8709898032886 33.1554857565548
"7570" 1513.8 34.4456658106974 32.0185422725636
"7571" 1514 38.8385029894437 30.7151496312033
"7572" 1514.2 42.9309202337261 29.1747303355722
"7573" 1514.4 47.2761527513899 27.2996357705291
"7574" 1514.6 51.0833934700519 25.8810910610666
"7575" 1514.8 54.8670976541193 25.1682564853588
"7576" 1515 59.4365823910856 25.4087308000554
"7577" 1515.2 63.530855253438 26.364323830987
"7578" 1515.4 67.9387459546998 27.1331395653489
"7579" 1515.6 71.6975855017124 28.5916952242772
"7580" 1515.8 76.3956709219495 29.9904039821638
"7581" 1516 81.197691206371 31.7323724650973
"7582" 1516.2 85.8200617007952 34.0872336744912
"7583" 1516.4 89.5958934128103 34.7413349796825
"7584" 1516.6 92.7929494308409 33.2296671216557
"7585" 1516.8 95.6999071219123 30.7351451501467
"7586" 1517 98.2398030209467 26.8798142024609
"7587" 1517.2 98.2919170134787 24.1724309197958
"7588" 1517.4 97.8111347854666 23.4788975859638
"7589" 1517.6 96.9291753502221 22.77424879887
"7590" 1517.8 96.5846727012261 23.5164872358016
"7591" 1518 96.2472695603103 23.06088559362
"7592" 1518.2 95.8645237048051 22.1848833191384
"7593" 1518.4 96.0944928532809 22.2571785024582
"7594" 1518.6 96.075418823449 22.5263978410334
"7595" 1518.8 95.6347029597846 24.3049483832051
"7596" 1519 97.2451392464547 25.5105959322566
"7597" 1519.2 100.328315935371 27.4936222881882
"7598" 1519.4 103.929122936508 30.0489582101819
"7599" 1519.6 108.05884666948 33.09317340987
"7600" 1519.8 112.069261026195 36.4776924863412
"7601" 1520 113.952001792641 38.8944136960681
"7602" 1520.2 114.830033190932 42.5289468154241
"7603" 1520.4 116.408107436968 47.0763555256858
"7604" 1520.6 119.156797343847 51.8513801353882
"7605" 1520.8 121.68086501956 55.7869003321459
"7606" 1521 123.389551874495 58.0255458374226
"7607" 1521.2 123.139500139626 57.6433634444226
"7608" 1521.4 123.437864900601 57.4659869270973
"7609" 1521.6 123.256821710364 57.1310686957213
"7610" 1521.8 122.76408913501 57.28531888677
"7611" 1522 121.855807756684 57.4867682976597
"7612" 1522.2 120.652318883468 58.7161561265279
"7613" 1522.4 118.845278346152 59.7017844032121
"7614" 1522.6 115.745187406411 61.7200371497645
"7615" 1522.8 112.112033408421 64.2516546169533
"7616" 1523 109.110520894532 67.9580158721753
"7617" 1523.2 106.721315393274 72.8575142088245
"7618" 1523.4 106.125794875671 77.6881967115922
"7619" 1523.6 106.451182517608 82.740732111343
"7620" 1523.8 107.427060099094 86.4558204180727
"7621" 1524 107.270671209231 89.3196441393257
"7622" 1524.2 105.773263445121 92.0415128543183
"7623" 1524.4 103.467661986102 95.7793941747613
"7624" 1524.6 100.66513762544 99.8103583947838
"7625" 1524.8 97.1565432317174 101.9925417196
"7626" 1525 92.051699129855 103.503454634531
"7627" 1525.2 86.8663405822121 105.578159053674
"7628" 1525.4 81.7523047885668 108.626460286242
"7629" 1525.6 77.5465698469333 112.934834478649
"7630" 1525.8 75.5020959105004 115.153418544882
"7631" 1526 72.5329614397975 114.81977496255
"7632" 1526.2 67.7413717853103 113.65085214772
"7633" 1526.4 62.5029433392002 113.332042936836
"7634" 1526.6 56.8845249890211 113.921590997196
"7635" 1526.8 51.6769276573187 115.777852392908
"7636" 1527 48.1662483113442 115.217044231124
"7637" 1527.2 45.3271168645235 113.191711169026
"7638" 1527.4 41.4430974268853 109.84176763082
"7639" 1527.6 37.4522717383853 106.08364076632
"7640" 1527.8 33.4361074740853 103.58671579872
"7641" 1528 29.271984026096 101.649415049441
"7642" 1528.2 25.0176012504674 98.63745380937
"7643" 1528.4 21.880626519753 94.3645293499274
"7644" 1528.6 18.5623634794853 89.933249808795
"7645" 1528.8 16.2978321139825 85.1201011389192
"7646" 1529 13.2127566637103 80.65577221872
"7647" 1529.2 12.1908390176747 75.6903160601751
"7648" 1529.4 12.7287469191917 70.5729585945819
"7649" 1529.6 12.9816513775345 65.0548233623959
"7650" 1529.8 13.335994282374 59.6826448064973
"7651" 1530 14.5336966284419 54.0193356651858
"7652" 1530.2 15.8018161409889 48.8684341495039
"7653" 1530.4 18.0544250553893 45.4571090711332
"7654" 1530.6 20.1281874432314 42.7918897515279
"7655" 1530.8 23.7335245704047 40.5926014989266
"7656" 1531 27.8761658786113 39.3732093336807
"7657" 1531.2 32.5015555325528 37.5693399218246
"7658" 1531.4 36.7887177846228 36.5686445462138
"7659" 1531.6 40.6034724004115 35.4871810963588
"7660" 1531.8 44.877530221777 33.05495517057
"7661" 1532 48.4840541773104 30.7651484030474
"7662" 1532.2 51.2226828059266 27.7204000013002
"7663" 1532.4 52.4658303744532 23.4483177447656
"7664" 1532.6 53.6391437366207 18.6427253435079
"7665" 1532.8 54.7553516878103 13.6473692707986
"7666" 1533 54.0212782418398 10.5421640911465
"7667" 1533.2 52.4504051050944 9.90165092555182
"7668" 1533.4 52.2082355507057 10.2200015869514
"7669" 1533.6 52.0532983891379 9.59774204250793
"7670" 1533.8 52.1312254315229 9.91381127442
"7671" 1534 52.0314547893103 11.023319789407
"7672" 1534.2 52.0726681354911 10.8690370265628
"7673" 1534.4 52.208536881549 10.8527639263132
"7674" 1534.6 52.2435917029848 10.6332918491491
"7675" 1534.8 52.303556540799 10.4879534602677
"7676" 1535 52.4585094376249 10.366203578943
"7677" 1535.2 52.7062011336474 10.3189675528419
"7678" 1535.4 52.8952698734013 10.3316061176768
"7679" 1535.6 53.0599028658986 10.3308397091347
"7680" 1535.8 53.3876444713331 10.1057710672677
"7681" 1536 54.0366972534828 10.2083552910941
"7682" 1536.2 54.4870190171193 10.0011979227071
"7683" 1536.4 55.4262480697876 9.82347725425637
"7684" 1536.6 56.2000591951168 9.48621903795065
"7685" 1536.8 56.7760319320856 9.07365413744865
"7686" 1537 57.0601875250027 8.87078932605132
"7687" 1537.2 57.292088651424 8.29474768225637
"7688" 1537.4 57.4763022402871 7.94468315420722
"7689" 1537.6 57.5001156487339 6.99461223141706
"7690" 1537.8 57.5632514734734 6.48995553191348
"7691" 1538 57.7151594644483 5.75834650823207
"7692" 1538.2 57.8180452739733 5.29477204935877
"7693" 1538.4 58.0999013418609 4.81811760415652
"7694" 1538.6 58.4217879168928 4.09560931680956
"7695" 1538.8 58.8608677720367 3.79989872955947
"7696" 1539 59.1276038098955 3.76677340232745
"7697" 1539.2 59.751274216377 2.70118022430334
"7698" 1539.4 60.8217841173742 2.46979272821043
"7699" 1539.6 62.8970018037536 1.86650788696794
"7700" 1539.8 65.4433786077039 1.65257293041255
"7701" 1540 68.4011782640628 2.05125993486505
"7702" 1540.2 72.6967613000114 2.0713891698133
"7703" 1540.4 77.016826199371 2.09972550885485
"7704" 1540.6 80.7511467976229 1.53127745462
"7705" 1540.8 80.1494372543825 1.87044791163804
"7706" 1541 80.0737401609367 2.38208825808429
"7707" 1541.2 81.1153888247478 2.26379370787
"7708" 1541.4 81.7936124802893 2.47634075801211
"7709" 1541.6 82.0738406713316 3.04713208784872
"7710" 1541.8 83.5493735908587 4.41922021462807
"7711" 1542 86.1051002573848 6.74698291369979
"7712" 1542.2 89.9844617788155 9.27769429143186
"7713" 1542.4 93.8401048593103 12.014644489819
"7714" 1542.6 98.0326049266267 13.9879535802067
"7715" 1542.8 102.686629053157 14.9200106406863
"7716" 1543 104.612838752462 14.6499776264609
"7717" 1543.2 103.676079283492 14.8236968960064
"7718" 1543.4 103.782161837679 15.0400840563174
"7719" 1543.6 103.686884393135 15.2625917653185
"7720" 1543.8 103.687244240361 14.9200106406863
"7721" 1544 103.655537701424 15.2153114692772
"7722" 1544.2 103.487049233475 15.0655905318133
"7723" 1544.4 103.3686762889 15.16499735424
"7724" 1544.6 103.047315922963 15.4347869251353
"7725" 1544.8 103.326234174435 15.9825491899325
"7726" 1545 103.442679835281 16.6293554212229
"7727" 1545.2 104.272358495825 17.8877739169414
"7728" 1545.4 104.977126052914 19.0353512371625
"7729" 1545.6 106.069042752689 20.8280870015059
"7730" 1545.8 106.665895727487 22.5007261058406
"7731" 1546 107.91441678742 24.81128095356
"7732" 1546.2 109.61716908118 28.30060620165
"7733" 1546.4 111.180722278083 32.0733896978551
"7734" 1546.6 113.510079273196 35.8503463879414
"7735" 1546.8 117.007933920016 39.2285657546379
"7736" 1547 119.3253776771 42.9997433336858
"7737" 1547.2 121.17522468998 46.8585642434593
"7738" 1547.4 122.420000245054 49.883832613839
"7739" 1547.6 122.105952968837 50.2846761406068
"7740" 1547.8 122.035329661458 50.1335231499352
"7741" 1548 122.002598251758 49.5672460344489
"7742" 1548.2 121.880320700689 49.5872702897484
"7743" 1548.4 121.857330101025 49.6908087630129
"7744" 1548.6 121.406363781727 50.2241453035089
"7745" 1548.8 121.017537303082 50.5297901114557
"7746" 1549 120.401883588417 50.7327510266089
"7747" 1549.2 119.939939610519 51.4096800100396
"7748" 1549.4 118.852068741888 52.5757098016544
"7749" 1549.6 116.306207566347 55.03044276807
"7750" 1549.8 113.790839742551 58.0066881535575
"7751" 1550 111.009174323793 61.4801001175252
"7752" 1550.2 108.592905063537 65.5128386715381
"7753" 1550.4 106.526513418635 69.5089579104511
"7754" 1550.6 104.829335016049 73.7424250618657
"7755" 1550.8 103.838840230916 77.9660798160542
"7756" 1551 104.009776497959 81.6527173709105
"7757" 1551.2 105.134338150164 85.9035318357062
"7758" 1551.4 105.894495424164 89.6891143318873
"7759" 1551.6 106.423062213443 93.1347037791842
"7760" 1551.8 105.021026850363 94.121054921657
"7761" 1552 102.555473257302 96.5570522613874
"7762" 1552.2 99.2229279491309 99.4769484674982
"7763" 1552.4 95.0950196694052 101.889298825672
"7764" 1552.6 90.6985699304785 104.786193548078
"7765" 1552.8 86.6441622613187 108.204860101362
"7766" 1553 82.8970074356853 111.609361198445
"7767" 1553.2 78.6274574133853 112.72087499142
"7768" 1553.4 74.2229368891087 112.09091636632
"7769" 1553.6 69.0906509466603 110.762190227295
"7770" 1553.8 63.1737600950472 110.055990919528
"7771" 1554 57.6202632690234 110.767590630674
"7772" 1554.2 52.9558833386239 113.014637220616
"7773" 1554.4 49.8422018401903 115.572720007986
"7774" 1554.6 50.0265399791354 116.061786076895
"7775" 1554.8 49.9861163613866 116.224321555048
"7776" 1555 49.7080708631329 116.082230780176
"7777" 1555.2 47.7962928341675 115.781064009656
"7778" 1555.4 44.6392474002002 114.860772508836
"7779" 1555.6 40.924712396977 113.16038474337
"7780" 1555.8 37.1110878152384 110.628808572138
"7781" 1556 33.1581749707791 108.153198235081
"7782" 1556.2 29.2358584565983 104.831866035114
"7783" 1556.4 26.0993178632867 101.002771611716
"7784" 1556.6 22.5181941227494 97.9507683715408
"7785" 1556.8 18.7667211874095 94.9103858445766
"7786" 1557 15.5253652159933 91.1926650806871
"7787" 1557.2 13.2821262072939 86.3762908077143
"7788" 1557.4 10.7368454988595 81.8809487261159
"7789" 1557.6 8.35382299191365 76.9572889700973
"7790" 1557.8 6.3721719706874 73.2536511005257
"7791" 1558 7.2111646718951 70.0029238389209
"7792" 1558.2 9.57216162885271 66.1292785674971
"7793" 1558.4 12.3049746437451 61.6687847682222
"7794" 1558.6 15.3735255586552 57.2266736574993
"7795" 1558.8 17.2922673675104 52.5196706123178
"7796" 1559 18.3452259618659 47.9098185903422
"7797" 1559.2 17.4819642728239 43.34840095537
"7798" 1559.4 15.8124015551911 39.8234404132049
"7799" 1559.6 14.925833835086 37.9526046778747
"7800" 1559.8 15.7896130390073 37.2682265212791
"7801" 1560 18.2044560963103 36.1599088255448
"7802" 1560.2 21.80176602428 33.9482582588549
"7803" 1560.4 25.8969172060277 31.8178473810548
"7804" 1560.6 30.2402796013104 30.5021411648539
"7805" 1560.8 35.0895587630345 29.7919082565424
"7806" 1561 40.3429188232162 29.6108173701229
"7807" 1561.2 45.6461336877103 29.4354630956877
"7808" 1561.4 50.1310616043103 29.2501171247033
"7809" 1561.6 54.8024932241824 28.7469596848235
"7810" 1561.8 59.7640891282759 28.6848971871631
"7811" 1562 64.6500655377103 29.2009474601068
"7812" 1562.2 68.5028218437899 31.18226144487
"7813" 1562.4 72.3423917481777 33.401259216472
"7814" 1562.6 76.7919943288728 35.5415293650262
"7815" 1562.8 81.4717125469353 37.3489335985888
"7816" 1563 87.0328964706404 37.86280967451
"7817" 1563.2 91.955385020166 37.2124692024628
"7818" 1563.4 97.3042501508246 36.3635627442557
"7819" 1563.6 102.124267804535 36.1038347098292
"7820" 1563.8 105.637595225597 34.6351469261819
"7821" 1564 108.49382973533 32.588011533974
"7822" 1564.2 108.743794443492 32.1724612812791
"7823" 1564.4 108.767887245157 33.0502753861659
"7824" 1564.6 109.98584535907 34.55693197506
"7825" 1564.8 111.591184905866 36.69205761062
"7826" 1565 114.195825823924 39.4244213542851
"7827" 1565.2 116.444603083034 41.8936054772539
"7828" 1565.4 117.51038031147 43.2274300578658
"7829" 1565.6 117.211485774474 42.72416971347
"7830" 1565.8 117.813476084665 42.1387520105476
"7831" 1566 117.06671036638 41.07696359964
"7832" 1566.2 116.877890168037 39.7741542988228
"7833" 1566.4 116.585544759778 38.648843150315
"7834" 1566.6 116.380258537869 36.4728647675759
"7835" 1566.8 115.818054085424 33.5009659632257
"7836" 1567 114.223179192139 30.5689496999129
"7837" 1567.2 111.784202048445 28.4298132491296
"7838" 1567.4 108.952934623588 25.7390003326868
"7839" 1567.6 105.94357990164 22.546052515671
"7840" 1567.8 103.86657930337 18.86452291848
"7841" 1568 103.239132820123 16.5398985130575
"7842" 1568.2 101.680158312722 17.5548363140759
"7843" 1568.4 98.0747183604316 18.0201314556427
"7844" 1568.6 93.635447131695 18.7571338658535
"7845" 1568.8 88.7788536217083 19.2644104958088
"7846" 1569 84.4226008536437 17.2905105235518
"7847" 1569.2 80.5634363923398 14.6097837562523
"7848" 1569.4 77.1550366128255 10.959408255673
"7849" 1569.6 74.2227787733599 7.3828935164195
"7850" 1569.8 71.8737953973986 6.32167146884059
"7851" 1570 68.5687538522491 7.05797284182918
"7852" 1570.2 64.5191930998155 9.19495377335969
"7853" 1570.4 60.1924691186025 11.7403425200666
"7854" 1570.6 55.909110996007 14.5272680600329
"7855" 1570.8 50.7102290511675 16.2907974890486
"7856" 1571 45.9456718516318 16.8868200305129
"7857" 1571.2 41.2188728746552 15.9674485925079
"7858" 1571.4 36.92437314064 14.3977347017436
"7859" 1571.6 35.3521899516592 13.8151824699398
"7860" 1571.8 35.0384041001824 14.7128666953584
"7861" 1572 33.1060174404299 17.4486202355439
"7862" 1572.2 30.4789956575314 21.2797144936121
"7863" 1572.4 27.6451190153426 25.5173321034668
"7864" 1572.6 24.2857142883103 29.520937981421
"7865" 1572.8 20.1547585972801 31.7786976036427
"7866" 1573 15.4848642956404 33.5922368259719
"7867" 1573.2 12.3284403682904 34.77095411514
"7868" 1573.4 11.5460414555326 36.0090835194256
"7869" 1573.6 9.63157128397702 39.1019299220367
"7870" 1573.8 6.64599326039964 42.9309576868254
"7871" 1574 5.57739915597701 47.5099425680367
"7872" 1574.2 4.86865348504948 52.6858368701439
"7873" 1574.4 4.34540688715579 57.7891047684518
"7874" 1574.6 4.12502136917991 63.3404173219526
"7875" 1574.8 3.23569244246035 68.435490202545
"7876" 1575 3.23520516215651 70.0750363359341
"7877" 1575.2 3.49279161243104 70.6722456043355
"7878" 1575.4 3.52831040710867 72.8256900065045
"7879" 1575.6 3.9804962573951 75.5834345434886
"7880" 1575.8 6.04510703428534 77.512322036295
"7881" 1576 8.4266266444555 80.8783009991603
"7882" 1576.2 11.3782437757904 84.78716388705
"7883" 1576.4 13.6466278509743 89.104822482329
"7884" 1576.6 15.144663371554 93.3671907260675
"7885" 1576.8 17.4655832259823 97.15458612453
"7886" 1577 20.218573597893 101.303702629827
"7887" 1577.2 23.9669386572781 104.786275374168
"7888" 1577.4 26.9370692964152 109.030349206112
"7889" 1577.6 27.3201125869825 109.974487254181
"7890" 1577.8 27.2707221203591 109.27952450876
"7891" 1578 27.4722935809184 108.500817007914
"7892" 1578.2 27.8077763245103 108.02640126407
"7893" 1578.4 29.7211751501865 107.278834465255
"7894" 1578.6 33.6008619002086 106.566119047201
"7895" 1578.8 37.5397385529257 106.274568637011
"7896" 1579 41.0620548223277 106.36750812344
"7897" 1579.2 45.154608263929 107.408215845336
"7898" 1579.4 48.5628379844196 109.383523447841
"7899" 1579.6 51.6233375643349 112.427346383026
"7900" 1579.8 55.0720838853104 114.515112575468
"7901" 1580 59.4554498054661 114.231748500796
"7902" 1580.2 65.1377257550137 113.889122357141
"7903" 1580.4 69.9749991814616 112.251497203715
"7904" 1580.6 74.4494843090582 110.465168041431
"7905" 1580.8 77.8799960434364 106.656860828874
"7906" 1581 80.9377925568639 103.271415324495
"7907" 1581.2 83.2663856606076 99.2124489411808
"7908" 1581.4 84.3481410037051 94.8860318991332
"7909" 1581.6 84.665428871727 90.5443877650089
"7910" 1581.8 83.5338653899443 85.64325244737
"7911" 1582 81.8957817669215 81.5878726105367
"7912" 1582.2 79.3080892248239 77.4177232863159
"7913" 1582.4 77.375950817301 74.1849242535008
"7914" 1582.6 74.9471694254254 72.050411407839
"7915" 1582.8 71.5294888674103 70.16486553087
"7916" 1583 66.7141322258509 67.7323262456943
"7917" 1583.2 62.3171226826378 65.4281713592196
"7918" 1583.4 57.501131901774 62.8929769076973
"7919" 1583.6 54.0143178672443 59.3880431471247
"7920" 1583.8 49.8921550324818 56.3134836588557
"7921" 1584 46.261792597013 53.5502606892349
"7922" 1584.2 42.6913742096992 50.8929644912589
"7923" 1584.4 39.9080119100487 47.6071748487064
"7924" 1584.6 37.6511980088346 43.8592143155933
"7925" 1584.8 35.7360444884171 40.1932317497292
"7926" 1585 32.6862278366981 36.474317641819
"7927" 1585.2 30.2561162111853 32.4601838214638
"7928" 1585.4 28.0442696986437 30.9826773063033
"7929" 1585.6 25.0581321635039 30.4117324267248
"7930" 1585.8 21.3691108528051 30.8423202637279
"7931" 1586 17.580831924922 31.488378410137
"7932" 1586.2 15.2253635415389 33.3461417557129
"7933" 1586.4 12.9007899781727 35.8192909379205
"7934" 1586.6 10.0700945526586 39.6994690602986
"7935" 1586.8 8.52883355268104 43.2308908517752
"7936" 1587 6.04193971231035 47.55240727837
"7937" 1587.2 4.29420106184314 51.5694992616241
"7938" 1587.4 4.04652686806035 52.811808083189
"7939" 1587.6 4.68687674561469 54.3541460987178
"7940" 1587.8 4.70183486288793 59.1112282160855
"7941" 1588 4.5930929422078 64.2671705688059
"7942" 1588.2 3.82215271470531 69.8035586467313
"7943" 1588.4 3.56330723341292 71.9434835906008
"7944" 1588.6 5.47669455984882 72.2930008218059
"7945" 1588.8 7.84332081540277 74.5246352661431
"7946" 1589 10.3515916954839 78.3312504655932
"7947" 1589.2 12.1546093619136 82.9269147781138
"7948" 1589.4 13.5565453065561 87.8877642977853
"7949" 1589.6 13.8754248409883 92.5484461920819
"7950" 1589.8 13.49212519859 93.6949933710819
"7951" 1590 14.0570380093664 93.748576638114
"7952" 1590.2 16.216584494858 94.8732605576795
"7953" 1590.4 19.0393829382448 96.7516029848946
"7954" 1590.6 22.9398620654907 99.8184600565913
"7955" 1590.8 27.0813340150046 102.313985259387
"7956" 1591 30.5554914842623 104.978624074026
"7957" 1591.2 33.7342807353847 108.027769961345
"7958" 1591.4 36.487445134858 110.658000027299
"7959" 1591.6 39.8907461959579 111.515747396444
"7960" 1591.8 44.8032926400472 112.023894995765
"7961" 1592 49.7939483784495 112.037100840466
"7962" 1592.2 54.8938169139741 111.070219089618
"7963" 1592.4 59.4413064469298 108.516699561166
"7964" 1592.6 62.7822505215961 104.745948863874
"7965" 1592.8 66.0646190736756 101.721499554622
"7966" 1593 69.2916925414945 99.0397510651595
"7967" 1593.2 72.6948371169264 98.3337553006468
"7968" 1593.4 75.1624352021333 99.036546927724
"7969" 1593.6 77.9612640246437 100.241313253498
"7970" 1593.8 81.9879860288603 101.43375498482
"7971" 1594 85.2771567433692 103.612248151866
"7972" 1594.2 87.7959275099445 105.833668623907
"7973" 1594.4 87.2576810309121 105.121025910087
"7974" 1594.6 86.8809659216732 103.937275135308
"7975" 1594.8 86.9370550197428 101.095816229208
"7976" 1595 86.6289765373194 97.4770090888064
"7977" 1595.2 86.1847836251892 92.9857869068246
"7978" 1595.4 85.9670473785961 88.3039698691129
"7979" 1595.6 87.4101506700627 84.6509807297645
"7980" 1595.8 90.246325604105 81.7600063470664
"7981" 1596 93.6834057721261 78.3784345032384
"7982" 1596.2 96.1767622189538 75.025228572283
"7983" 1596.4 99.689860608774 71.5719916141882
"7984" 1596.6 103.369219258382 68.4586941335486
"7985" 1596.8 107.384725377856 66.4715938603336
"7986" 1597 111.783271786047 64.9776081422427
"7987" 1597.2 115.759135246301 64.8511277639755
"7988" 1597.4 116.86681591154 64.1700133928833
"7989" 1597.6 117.889908269483 62.2543489309304
"7990" 1597.8 117.764697634757 59.6992101797003
"7991" 1598 117.67206263877 55.805481116397
"7992" 1598.2 116.217655053655 51.4159443309098
"7993" 1598.4 115.300470863255 46.7597326854811
"7994" 1598.6 114.145626758659 41.5480574814266
"7995" 1598.8 113.534756540012 35.9044188968412
"7996" 1599 111.372163556222 33.1119078408994
"7997" 1599.2 107.511058333904 31.4410307734637
"7998" 1599.4 102.407387605565 31.490347251472
"7999" 1599.6 97.1910022304124 32.5900965864312
"8000" 1599.8 92.2616150097287 34.8792911240945
"8001" 1600 88.0895150815004 38.6386399323
"8002" 1600.2 84.8010069773896 42.8615283359047
"8003" 1600.4 82.0722855214257 48.237150732495
"8004" 1600.6 80.1106605095651 53.7166006547757
"8005" 1600.8 78.6664800501453 59.3580090297778
"8006" 1601 79.1425008673589 64.4859320115836
"8007" 1601.2 81.0817895308239 69.3987792025592
"8008" 1601.4 83.6539973877103 74.2403195944064
"8009" 1601.6 86.1578074530449 78.9567516424054
"8010" 1601.8 87.1765243519067 84.0724477495351
"8011" 1602 87.6171809935194 89.3191521909518
"8012" 1602.2 86.8368040479214 94.6386935863144
"8013" 1602.4 85.284880266474 99.1447140764427
"8014" 1602.6 82.6001725172591 102.864325745626
"8015" 1602.8 79.2824377542155 106.475487541672
"8016" 1603 74.78047182975 110.280838092663
"8017" 1603.2 70.3629398200027 113.307377971447
"8018" 1603.4 65.6160987400853 113.82283422457
"8019" 1603.6 60.8651157775854 113.902455556445
"8020" 1603.8 55.6422018408103 113.94385864902
"8021" 1604 50.1434218851884 114.254109965614
"8022" 1604.2 46.7071328659121 113.704508828319
"8023" 1604.4 43.4317893684079 112.566914523346
"8024" 1604.6 38.7031509893019 111.130642958698
"8025" 1604.8 33.7907208424063 108.69649439313
"8026" 1605 29.4781271638615 105.862807554197
"8027" 1605.2 25.2359108808103 101.359720198854
"8028" 1605.4 21.0020840965235 97.0993263096733
"8029" 1605.6 16.5759890906274 93.5572244390042
"8030" 1605.8 12.1734562364756 91.1517325580477
"8031" 1606 12.393762357768 91.2917786625564
"8032" 1606.2 12.4165919398893 91.7078835783963
"8033" 1606.4 12.2298866445209 91.5771369702647
"8034" 1606.6 12.5779348450068 91.5397807965128
"8035" 1606.8 12.3817759934169 91.3853862700667
"8036" 1607 12.6163577886822 90.5800382346345
"8037" 1607.2 12.7555976532683 90.707972058807
"8038" 1607.4 12.8384367939376 90.3927372767427
"8039" 1607.6 12.4378531693677 89.2144649721241
"8040" 1607.8 12.5732910270735 88.9219750820542
"8041" 1608 12.6949128288734 88.8869853627481
"8042" 1608.2 12.7420870123457 88.9915760674585
"8043" 1608.4 13.0275229371724 89.1685555552148
"8044" 1608.6 13.2730968315053 89.0116396399124
"8045" 1608.8 13.3204456108603 88.678417618445
"8046" 1609 13.4610747065503 88.239035260626
"8047" 1609.2 13.5766186121984 88.141196568018
"8048" 1609.4 13.3960193863568 87.749699590184
"8049" 1609.6 13.6285487264442 87.3074009775196
"8050" 1609.8 13.8206677492171 87.2205645269548
"8051" 1610 14.1493094077027 87.1073049990162
"8052" 1610.2 13.8426012621675 86.6411731402033
"8053" 1610.4 14.065822048977 85.9010739029652
"8054" 1610.6 13.6131061613504 84.453900840354
"8055" 1610.8 12.6963810101087 82.5919575355152
"8056" 1611 10.8416104340955 79.6894193002213
"8057" 1611.2 9.06989952041034 76.505908401395
"8058" 1611.4 7.98984272693535 72.67452991157
"8059" 1611.6 7.24389779513087 68.0171311428572
"8060" 1611.8 6.08781127194827 63.5195044387924
"8061" 1612 5.65501281158061 59.65484972337
"8062" 1612.2 6.88847849471942 56.6251856624973
"8063" 1612.4 8.87027263268872 53.1990660578295
"8064" 1612.6 10.7945751906234 48.9205094678048
"8065" 1612.8 12.4998829820514 44.4255638308789
"8066" 1613 12.9016281897046 39.542501291745
"8067" 1613.2 12.7243426873205 35.1444789069924
"8068" 1613.4 13.4064336985381 35.301128125865
"8069" 1613.6 15.715313650075 34.4345586715759
"8070" 1613.8 19.0624553956767 32.8642423724789
"8071" 1614 23.2024901728604 31.23958880382
"8072" 1614.2 27.9064634092051 30.2308284349279
"8073" 1614.4 32.3846239682146 28.5273135445615
"8074" 1614.6 37.0930831912654 26.791458109561
"8075" 1614.8 41.013397412277 25.2796667085367
"8076" 1615 44.8809643877279 24.6746612475788
"8077" 1615.2 49.6834134318437 24.22654189227
"8078" 1615.4 54.097859333 22.2712616264734
"8079" 1615.6 57.9049955866708 20.2767313004281
"8080" 1615.8 61.8447617254699 18.8304517647211
"8081" 1616 65.8294610658558 16.7654922867033
"8082" 1616.2 69.0323722223203 14.29744332213
"8083" 1616.4 71.5980520725162 12.4927930499288
"8084" 1616.6 72.5870478790217 13.1310384187927
"8085" 1616.8 74.8792747104134 14.1909050550504
"8086" 1617 78.5538171774666 15.2181844039325
"8087" 1617.2 82.9920270949353 16.4602771811825
"8088" 1617.4 87.7246395899804 17.40840800115
"8089" 1617.6 92.3421478781927 19.0236157067818
"8090" 1617.8 96.9156391362593 19.5334980990435
"8091" 1618 99.8105067821853 19.3465504616513
"8092" 1618.2 98.8509375022083 19.0733192993088
"8093" 1618.4 97.9084976165858 18.7730331333802
"8094" 1618.6 97.4660550562904 18.09251448462
"8095" 1618.8 96.7144495516228 18.4468294114637
"8096" 1619 95.9171002392801 17.7846453347033
"8097" 1619.2 94.4179795216879 16.7061283549108
"8098" 1619.4 91.9781034558255 14.6731401957336
"8099" 1619.6 89.0307929970727 12.7220950661522
"8100" 1619.8 85.0904595353825 11.1964863057721
"8101" 1620 81.7076937138846 8.86621527935021
"8102" 1620.2 78.4357412773692 6.28045572057588
"8103" 1620.4 77.4327498363401 6.56176896908288
"8104" 1620.6 75.123253681938 8.13747630099766
"8105" 1620.8 71.9209698635203 11.06035845342
"8106" 1621 67.8825438504818 13.0431571066272
"8107" 1621.2 63.7149137245916 14.6488918810262
"8108" 1621.4 58.8966251701228 14.719754866395
"8109" 1621.6 54.1667280308834 13.7586090898419
"8110" 1621.8 49.8065000715912 11.5857518891902
"8111" 1622 45.9590356353801 9.42008495043976
"8112" 1622.2 44.3439118814175 9.14762657226286
"8113" 1622.4 43.3970596661582 10.4447124681743
"8114" 1622.6 40.9757608097609 12.2936316369854
"8115" 1622.8 37.8883063969437 15.1475868230033
"8116" 1623 34.4528178280603 18.7364087336961
"8117" 1623.2 30.8389382603213 22.3605678569964
"8118" 1623.4 26.5661861103103 25.6080905852636
"8119" 1623.6 22.6126230332809 28.6306319386641
"8120" 1623.8 18.4469824646818 31.7336960404843
"8121" 1624 14.5614382171405 34.4416282681907
"8122" 1624.2 12.6250493085045 37.3695346519331
"8123" 1624.4 11.5496863895514 41.2350233178879
"8124" 1624.6 9.01469762313177 46.135147570995
"8125" 1624.8 7.36409360341292 51.2664361744469
"8126" 1625 7.00350617856676 56.7509168398059
"8127" 1625.2 6.35261268516252 62.1606368913874
"8128" 1625.4 7.39008188628473 67.693746041088
"8129" 1625.6 8.78250672646824 73.0479958640279
"8130" 1625.8 9.66557078540356 78.2846219652005
"8131" 1626 9.97156629824255 83.0392300408276
"8132" 1626.2 10.0897771963603 86.59870842987
"8133" 1626.4 11.2343043177781 86.5709693852168
"8134" 1626.6 13.4933200876894 88.6020838770474
"8135" 1626.8 16.730492601603 91.8917792142237
"8136" 1627 19.1656466989715 96.1485304566097
"8137" 1627.2 22.1937614702623 100.22733256425
"8138" 1627.4 26.0006290984543 104.52306266157
"8139" 1627.6 29.8200300514567 106.128850146955
"8140" 1627.8 34.5260296966628 107.198965941083
"8141" 1628 39.9750864931211 106.945617001343
"8142" 1628.2 45.2722184880671 106.473914408181
"8143" 1628.4 49.8369137895886 105.191051018031
"8144" 1628.6 53.7418086558103 103.11535751402
"8145" 1628.8 56.9096814694147 100.418756093266
"8146" 1629 58.509174318181 97.1746177534045
"8147" 1629.2 59.9660167776555 94.3150724088921
"8148" 1629.4 62.5880533286887 90.2707581788295
"8149" 1629.6 64.0998232540535 86.1621789993333
"8150" 1629.8 65.5533515236617 82.3137896182619
"8151" 1630 67.3567684026318 78.5626411484861
"8152" 1630.2 69.1245325743929 75.3278340968563
"8153" 1630.4 70.2214129211333 72.9568262868125
"8154" 1630.6 71.6107350347691 72.1792121802141
"8155" 1630.8 74.3213392191922 71.5685172287973
"8156" 1631 77.9225523116159 71.8669926700644
"8157" 1631.2 81.7784943081422 72.7437511473523
"8158" 1631.4 86.387108313774 73.8998298260973
"8159" 1631.6 89.8410165917451 76.1950390273787
"8160" 1631.8 94.1153342171379 78.6651290993183
"8161" 1632 98.7132559551318 80.3677704868521
"8162" 1632.2 103.749791504001 80.4004048924882
"8163" 1632.4 108.649717591266 80.7492885299275
"8164" 1632.6 113.159056840878 81.9316072252619
"8165" 1632.8 114.091905508664 83.2013437062549
"8166" 1633 114.297670794679 84.4430656342647
"8167" 1633.2 115.894328821505 87.0229956627768
"8168" 1633.4 116.828309317862 88.9675803313096
"8169" 1633.6 116.038663184095 88.8687400572579
"8170" 1633.8 116.049917386615 89.2125036654743
"8171" 1634 116.32922206823 90.3113373904414
"8172" 1634.2 115.922331255824 91.685865958316
"8173" 1634.4 115.719852945018 92.3635747030426
"8174" 1634.6 115.770305861434 93.6589362651576
"8175" 1634.8 115.292290992689 93.3385465766943
"8176" 1635 115.294186494257 93.2118287658878
"8177" 1635.2 115.04849280391 93.0436933300064
"8178" 1635.4 114.855426310425 92.7592856763257
"8179" 1635.6 114.80890752023 92.2256616982361
"8180" 1635.8 114.643524061478 92.1471174185116
"8181" 1636 114.639229557284 91.9560866174593
"8182" 1636.2 114.615533660893 91.5620945511352
"8183" 1636.4 114.912212355689 91.4345207809376
"8184" 1636.6 115.043565858616 91.4290692302867
"8185" 1636.8 115.184335724171 91.1884358717311
"8186" 1637 115.12450853131 91.2899112268295
"8187" 1637.2 115.117470038033 91.3901432458144
"8188" 1637.4 114.831114495731 91.017273289291
"8189" 1637.6 114.907320738739 90.7176069090507
"8190" 1637.8 115.044308451943 90.699280068526
"8191" 1638 114.757765986837 90.5311641052121
"8192" 1638.2 114.656197353578 90.5809124712182
"8193" 1638.4 114.431216943449 90.7637887683978
"8194" 1638.6 113.526229134695 91.2159290495751
"8195" 1638.8 112.595135654992 91.2779061353169
"8196" 1639 111.955092459137 92.0613898240312
"8197" 1639.2 110.139510209666 93.577485267337
"8198" 1639.4 107.817824388983 95.8567474327148
"8199" 1639.6 105.354967245862 98.97377431521
"8200" 1639.8 103.289539590579 102.574243174663
"8201" 1640 101.604568443739 105.953516761084
"8202" 1640.2 101.039610941988 106.495881857172
"8203" 1640.4 99.8585674504147 106.374154773753
"8204" 1640.6 96.7410469348745 107.381917621857
"8205" 1640.8 92.4171658298806 108.684744653444
"8206" 1641 87.8200457698781 111.226800941497
"8207" 1641.2 83.8198498838558 114.073200541527
"8208" 1641.4 81.7486600903592 116.957351281955
"8209" 1641.6 81.8756126391255 116.937246038899
"8210" 1641.8 81.3994821555543 116.301737583394
"8211" 1642 80.1699432152103 116.157331675145
"8212" 1642.2 76.9392748007103 116.27517124632
"8213" 1642.4 72.4822406104112 116.362366641025
"8214" 1642.6 67.6050970919322 116.892283404429
"8215" 1642.8 62.2657673563348 118.044862156346
"8216" 1643 57.8583526627027 118.334546371678
"8217" 1643.2 52.9121248018713 118.411508679711
"8218" 1643.4 48.1175871719384 117.427561709841
"8219" 1643.6 45.4330404190972 115.353234539272
"8220" 1643.8 41.3470219936437 112.344455666251
"8221" 1644 37.0569745055543 109.176987769175
"8222" 1644.2 32.4212818075665 107.09916150232
"8223" 1644.4 28.3429764865299 104.177544920907
"8224" 1644.6 24.9855416199294 100.636328388632
"8225" 1644.8 22.1359895174383 96.43608322569
"8226" 1645 18.7792091571396 92.2056037808334
"8227" 1645.2 16.5490722806161 88.5712117722543
"8228" 1645.4 16.3414476952776 88.2339478490995
"8229" 1645.6 16.3414476952776 88.2339478490995
"8230" 1645.8 16.272908924671 88.2026214234438
"8231" 1646 16.2884859179907 88.1806929254848
"8232" 1646.2 16.3040629113103 88.0367506543785
"8233" 1646.4 16.4187418104052 88.0450711068269
"8234" 1646.6 16.3826998706897 88.0253030520166
"8235" 1646.8 16.3374031426261 87.9765765309489
"8236" 1647 16.3564875508965 87.972588239189
"8237" 1647.2 16.3371132275712 87.9596100814657
"8238" 1647.4 16.3503333540756 87.93634680537
"8239" 1647.6 16.3404182591973 87.9031135538048
"8240" 1647.8 15.7233872158937 87.9505017088144
"8241" 1648 14.5195032156818 88.1183384210843
"8242" 1648.2 14.9061465684459 87.7582109442259
"8243" 1648.4 14.5249017053535 87.7386662572666
"8244" 1648.6 13.7481212514847 87.5331268494526
"8245" 1648.8 11.8674440551141 86.2468863204261
"8246" 1649 12.3704035218713 86.0378635360773
"8247" 1649.2 12.4330099025372 86.0671858580927
"8248" 1649.4 12.3932537779682 86.0455497031595
"8249" 1649.6 12.3351001532573 85.9780848093788
"8250" 1649.8 12.4272608139104 85.9455239763791
"8251" 1650 12.4074306241538 85.8360053064483
"8252" 1650.2 12.4107356557799 85.8193886806657
"8253" 1650.4 12.4420774387425 85.7922388039632
"8254" 1650.6 12.5000280059514 85.8033117401649
"8255" 1650.8 12.5065530812845 85.8046915616545
"8256" 1651 12.5714957838488 85.6301863826521
"8257" 1651.2 12.6022886232179 85.6689453813532
"8258" 1651.4 12.63761468025 85.7519767488269
"8259" 1651.6 12.660550460069 85.7420927214217
"8260" 1651.8 12.660550460069 85.7420927214217
"8261" 1652 12.6699776978893 85.7103019900016
"8262" 1652.2 12.678443217493 85.7097189505004
"8263" 1652.4 12.6899818366788 85.6801296958174
"8264" 1652.6 12.6680894016024 85.9172061981045
"8265" 1652.8 12.8562067042389 85.9196522137361
"8266" 1653 13.0785306946076 85.9083699632349
"8267" 1653.2 13.6897828950756 85.7562455026917
"8268" 1653.4 14.0172032130582 85.3220907725801
"8269" 1653.6 15.302638328606 83.7190471817439
"8270" 1653.8 17.0226989896717 81.1951632515297
"8271" 1654 19.3894071410751 78.4492309320759
"8272" 1654.2 21.5017194856693 75.6803780999341
"8273" 1654.4 21.8862613277712 73.5197622763787
"8274" 1654.6 21.1467889930862 71.4893252031631
"8275" 1654.8 20.4095404200624 68.1513012702295
"8276" 1655 20.8316663239945 65.045632950949
"8277" 1655.2 22.2801207662836 61.6374208870575
"8278" 1655.4 23.436321160406 58.348782936857
"8279" 1655.6 25.389275944863 55.57823753137
"8280" 1655.8 26.1473957602826 53.8442618594256
"8281" 1656 27.7893482693831 50.86465468437
"8282" 1656.2 28.7187810077122 48.3715396347064
"8283" 1656.4 29.3743399234851 45.4807066043409
"8284" 1656.6 29.195389877599 43.5874291186896
"8285" 1656.8 28.8965672482801 40.2561979574609
"8286" 1657 29.1000436903104 36.3499427265636
"8287" 1657.2 28.8291830524483 31.3909242456459
"8288" 1657.4 29.2394058572104 26.97825512187
"8289" 1657.6 30.552968409055 24.412754164604
"8290" 1657.8 33.242349995006 21.3078315735548
"8291" 1658 35.907674388577 17.90779299467
"8292" 1658.2 38.555555559677 13.5424207724033
"8293" 1658.4 41.7737003102759 11.3592953711631
"8294" 1658.6 45.911761678962 10.3017908160779
"8295" 1658.8 49.9096971234202 8.21141970296341
"8296" 1659 53.4364645822654 6.09349030888685
"8297" 1659.2 55.4041525892156 3.85622034537
"8298" 1659.4 55.2968615738587 4.03703782162807
"8299" 1659.6 55.1868993069041 4.62456619796375
"8300" 1659.8 55.2441194788998 4.97460671646474
"8301" 1660 56.0339155381267 5.27965476827816
"8302" 1660.2 57.4836173062759 5.61338077295621
"8303" 1660.4 60.4134017520869 6.20623548530617
"8304" 1660.6 63.4131574516473 6.63950516395696
"8305" 1660.8 66.9362589736007 6.52738760827323
"8306" 1661 71.0391129004574 5.93948907584059
"8307" 1661.2 73.5705111481004 5.7709541343
"8308" 1661.4 74.6951128966093 6.64181778713289
"8309" 1661.6 76.8236675486228 8.83255358755749
"8310" 1661.8 80.2745322302146 11.6787620914551
"8311" 1662 83.9071219232794 14.1593848576896
"8312" 1662.2 88.0716197123416 14.732494279495
"8313" 1662.4 92.1278314037346 14.3450037977033
"8314" 1662.6 93.9137935746471 14.5612271697067
"8315" 1662.8 94.0681520415103 15.1849110684016
"8316" 1663 93.9146300822515 16.8204466177229
"8317" 1663.2 94.7295672366196 19.2420166821226
"8318" 1663.4 96.3343709146229 22.7702677322762
"8319" 1663.6 98.1526802850727 26.8174357980829
"8320" 1663.8 99.7015136436339 31.4895061137524
"8321" 1664 101.85402706398 35.873009494804
"8322" 1664.2 104.232647198457 39.9237469631935
"8323" 1664.4 107.526455037949 42.7786660917311
"8324" 1664.6 110.560109626974 45.0659054669427
"8325" 1664.8 114.219230323183 47.0984209206245
"8326" 1665 115.653313591484 49.0567657992222
"8327" 1665.2 116.174725817758 50.9451141355279
"8328" 1665.4 117.228277127337 53.9321712597647
"8329" 1665.6 118.695937103121 56.1064838849131
"8330" 1665.8 120.463370133282 56.843844645884
"8331" 1666 120.518835608732 56.905941502159
"8332" 1666.2 120.520204321993 56.843844645884
"8333" 1666.4 120.402581679084 56.9471235239077
"8334" 1666.6 120.694388193529 57.4173455316245
"8335" 1666.8 122.466936746083 58.8592154688518
"8336" 1667 124.960802887005 59.2655898786478
"8337" 1667.2 124.823552268088 58.9081785666756
"8338" 1667.4 124.69101611165 58.612861878304
"8339" 1667.6 124.69621365576 58.5433651492324
"8340" 1667.8 124.66831797598 58.5433651492324
"8341" 1668 124.487941121329 58.5654513134167
"8342" 1668.2 124.318791750168 58.7922094648843
"8343" 1668.4 124.289423589537 58.8760629602757
"8344" 1668.6 124.256668214905 59.2313503149105
"8345" 1668.8 124.090909104174 59.5367206200791
"8346" 1669 124.064916830472 60.2470602782889
"8347" 1669.2 124.502023929151 61.3188650982019
"8348" 1669.4 124.669816757021 62.4709305138963
"8349" 1669.6 124.683152849547 63.6342400785542
"8350" 1669.8 124.839851936731 64.9584685455279
"8351" 1670 125.314547850879 66.7944121857062
"8352" 1670.2 125.452732362832 67.3948740129091
"8353" 1670.4 125.118540548855 67.6875046619593
"8354" 1670.6 124.939872630679 68.4383398081068
"8355" 1670.8 124.660109733921 69.7809920653346
"8356" 1671 124.166195739943 70.4506257604985
"8357" 1671.2 123.751638283215 70.892988883051
"8358" 1671.4 123.123280567635 71.6195687835051
"8359" 1671.6 122.551450546202 72.8177622318295
"8360" 1671.8 121.176277863543 74.6390352696114
"8361" 1672 120.163073117381 75.8959103533346
"8362" 1672.2 118.858024346089 77.3265577182815
"8363" 1672.4 116.531741831938 80.1631991262543
"8364" 1672.6 114.240992401442 83.7591602994226
"8365" 1672.8 111.952817836345 87.8111491249045
"8366" 1673 109.381807780672 91.950867740244
"8367" 1673.2 107.1753425079 96.6416124237034
"8368" 1673.4 104.648787420608 100.74419476913
"8369" 1673.6 101.539053117881 103.880617217469
"8370" 1673.8 97.3318842073591 107.312683413077
"8371" 1674 92.9944298919853 110.70167801507
"8372" 1674.2 88.3337555299994 113.722417674252
"8373" 1674.4 83.0857486714087 116.192782746845
"8374" 1674.6 78.2121656085456 118.315029623748
"8375" 1674.8 74.8551769411604 119.660670277645
"8376" 1675 72.6884270605484 120.885928830441
"8377" 1675.2 72.9552710364642 120.970624928524
"8378" 1675.4 73.1701616504603 121.208508969295
"8379" 1675.6 73.6547619126353 120.65752935272
"8380" 1675.8 74.1050047838951 120.991884966031
"8381" 1676 74.1168506301946 121.053556645081
"8382" 1676.2 73.9149654653951 121.474471208039
"8383" 1676.4 73.8984380114661 121.59659117246
"8384" 1676.6 74.3869891655831 121.299922154618
"8385" 1676.8 74.4591844425299 121.092999778565
"8386" 1677 74.4289458982389 121.110385156489
"8387" 1677.2 74.6005870772856 120.807191135544
"8388" 1677.4 74.357212125286 120.626923689541
"8389" 1677.6 74.2435080160222 120.632374409904
"8390" 1677.8 73.9787156042384 120.57472316757
"8391" 1678 73.71151409163 120.124249166641
"8392" 1678.2 73.0209174389983 119.792013626706
"8393" 1678.4 72.0060006792525 119.749082857403
"8394" 1678.6 71.8734288799087 119.673148637198
"8395" 1678.8 71.584389114977 119.618053907632
"8396" 1679 70.5836538330399 119.225180750321
"8397" 1679.2 69.5676983641257 118.719668629239
"8398" 1679.4 67.6386208676962 117.912085519331
"8399" 1679.6 65.2629423398729 116.752302077581
"8400" 1679.8 62.5234642606894 115.148349610185
"8401" 1680 58.4608522370498 113.256733245807
"8402" 1680.2 54.4101135925353 112.138046842095
"8403" 1680.4 49.9606815256552 111.321955646008
"8404" 1680.6 44.9950424573712 111.385729109787
"8405" 1680.8 41.6122743022938 110.099767067196
"8406" 1681 37.8712450892384 107.699762712186
"8407" 1681.2 33.594575744512 105.082158517136
"8408" 1681.4 30.40562454509 101.500582923031
"8409" 1681.6 27.7734947219574 98.5346820734372
"8410" 1681.8 24.325885201164 95.5240655346871
"8411" 1682 21.1975753626853 91.9522477318153
"8412" 1682.2 17.4382658280723 88.8099065607986
"8413" 1682.4 13.9984619232277 86.0570201621055
"8414" 1682.6 13.0100480573104 84.0585937446871
"8415" 1682.8 12.5032765413103 81.6804596019192
"8416" 1683 11.7526212332353 77.33078539962
"8417" 1683.2 10.5340760168535 72.3657089664217
"8418" 1683.4 8.5234448629715 68.8335442197171
"8419" 1683.6 7.23327863332715 68.1720573387986
"8420" 1683.8 7.27805131552657 68.9029750170457
"8421" 1684 6.88544756459982 69.4038532220016
"8422" 1684.2 6.80543100944192 69.8027980006595
"8423" 1684.4 6.28288241969427 69.9840113627539
"8424" 1684.6 5.70332419934672 69.8174269917791
"8425" 1684.8 3.70038382364964 69.7041992535932
"8426" 1685 4.98689384063793 69.746441704051
"8427" 1685.2 5.2466491189238 69.6686707433196
"8428" 1685.4 5.47022478774732 69.2126211651179
"8429" 1685.6 5.45624476349069 67.9939442329274
"8430" 1685.8 4.74017038058534 66.123286724895
"8431" 1686 4.13499344736207 63.3910120825252
"8432" 1686.2 3.05849058824839 59.8307212670514
"8433" 1686.4 2.79053973579216 56.4549407783427
"8434" 1686.6 3.80293101434672 53.4947644252882
"8435" 1686.8 3.50343285234704 49.7146012448838
"8436" 1687 3.71309424560126 47.4528082304973
"8437" 1687.2 4.80406892208098 45.3177505951406
"8438" 1687.4 6.04193971231035 42.07445964537
"8439" 1687.6 7.40202503098681 37.9866067947524
"8440" 1687.8 8.6598282834838 34.9572875308292
"8441" 1688 9.71603320331033 32.23326302562
"8442" 1688.2 11.5086026615018 28.50698469387
"8443" 1688.4 13.0829924421891 26.6404676533094
"8444" 1688.6 14.9029887200162 26.1352057255465
"8445" 1688.8 17.8279972558532 23.9189760617129
"8446" 1689 20.9259625631311 20.9715016620775
"8447" 1689.2 24.4257432598367 18.30271480077
"8448" 1689.4 27.6821616827784 15.2891659742636
"8449" 1689.6 30.66531377602 11.9395834317248
"8450" 1689.8 32.3321517966172 9.32403435431319
"8451" 1690 32.2019757922781 9.59306572846678
"8452" 1690.2 32.2835392243316 9.98740171392319
"8453" 1690.4 32.9472841159437 10.23866630847
"8454" 1690.6 33.5636338588682 10.5142399286858
"8455" 1690.8 34.5518383150682 10.3372291361384
"8456" 1691 36.6275936246025 9.8594898444037
"8457" 1691.2 40.381815602226 9.14691395449049
"8458" 1691.4 44.8099606863103 7.91634623806412
"8459" 1691.6 49.4548751919731 5.65158879620721
"8460" 1691.8 53.0172837540291 3.18342009102625
"8461" 1692 55.9098916335362 2.03160763040226
"8462" 1692.2 58.2525120202069 2.23084694985276
"8463" 1692.4 62.1553675748558 2.61412756812
"8464" 1692.6 65.766296482163 3.92058790629631
"8465" 1692.8 70.8017966436541 5.18987765427625
"8466" 1693 75.5250655388729 6.40410296537
"8467" 1693.2 80.3473132458103 6.26722203738064
"8468" 1693.4 83.6376018386633 6.76380404113471
"8469" 1693.6 87.5119914700835 7.32344205506072
"8470" 1693.8 90.6954542416051 6.79701328519105
"8471" 1694 91.7832087061339 6.35164655848765
"8472" 1694.2 91.4556115156051 6.69643897124369
"8473" 1694.4 91.8039693039532 8.04852720735979
"8474" 1694.6 92.7077056212382 9.9671986086999
"8475" 1694.8 94.8238378021339 12.8037846050171
"8476" 1695 97.4627293682166 16.388617982495
"8477" 1695.2 100.724182213137 19.5802959430843
"8478" 1695.4 104.797119303735 22.4055779046124
"8479" 1695.6 108.465375676933 25.4846239329006
"8480" 1695.8 112.899387967126 28.3121829887001
"8481" 1696 116.163622603109 31.1559644912232
"8482" 1696.2 118.254778815282 31.6149207577002
"8483" 1696.4 118.060163527567 31.4934671077414
"8484" 1696.6 118.087714201255 31.1964163483144
"8485" 1696.8 117.796022797147 31.2741322124181
"8486" 1697 117.541234959027 31.56444383787
"8487" 1697.2 117.478884532727 31.94662623087
"8488" 1697.4 117.369123878122 32.7254129939643
"8489" 1697.6 117.737549160685 33.618674200245
"8490" 1697.8 118.021711726556 34.9391864779455
"8491" 1698 118.0397116771 35.45506059861
"8492" 1698.2 117.753089759161 36.8096292969401
"8493" 1698.4 117.458765066093 38.6708730511059
"8494" 1698.6 117.309038173097 41.4139891021273
"8495" 1698.8 116.703562505029 45.05548231077
"8496" 1699 116.395922024992 49.7722218265028
"8497" 1699.2 116.60681521561 54.1236281810427
"8498" 1699.4 117.148075348671 58.6180030460644
"8499" 1699.6 118.141382712498 63.0808418891914
"8500" 1699.8 120.145547367468 66.7352814252647
"8501" 1700 122.147402986148 68.4657032700997
"8502" 1700.2 121.690454159485 68.9464400119021
"8503" 1700.4 121.257128701283 69.8016201032889
"8504" 1700.6 120.888483687206 70.4157765801874
"8505" 1700.8 120.178527163851 71.6539996297213
"8506" 1701 118.820094564284 73.6113317534593
"8507" 1701.2 116.730753901589 76.3312953587961
"8508" 1701.4 113.826762554527 79.6178543595322
"8509" 1701.6 110.6469154656 83.1020747816332
"8510" 1701.8 107.957771520082 86.8286656324378
"8511" 1702 104.924639591819 90.9279124333355
"8512" 1702.2 103.085260894445 95.6832872040187
"8513" 1702.4 102.158109012417 99.8550260348567
"8514" 1702.6 100.8282173431 100.672407428238
"8515" 1702.8 98.0275229462586 101.98154974812
"8516" 1703 93.7319790401638 103.470743210499
"8517" 1703.2 89.1458002900472 104.930053385344
"8518" 1703.4 84.6297509920086 106.64351600756
"8519" 1703.6 80.578873759949 109.046303689311
"8520" 1703.8 76.1999845891339 111.654136488605
"8521" 1704 72.4127916197984 114.374196023538
"8522" 1704.2 70.2155475958641 115.365040200511
"8523" 1704.4 67.3264526065853 114.61267783677
"8524" 1704.6 63.0602883422586 113.470084268732
"8525" 1704.8 58.4436435186983 112.08961510781
"8526" 1705 53.6707504758495 112.422606558622
"8527" 1705.2 49.3613225159322 113.218193844832
"8528" 1705.4 46.5078529581546 114.44163555269
"8529" 1705.6 46.5250262714508 114.366944033668
"8530" 1705.8 45.6106181429415 113.501842783018
"8531" 1706 43.3118173921353 111.934216232495
"8532" 1706.2 40.3324489382372 109.254667117346
"8533" 1706.4 36.9256094403824 105.920321490378
"8534" 1706.6 32.9161205801897 103.53004737493
"8535" 1706.8 29.1525748840421 100.719260340346
"8536" 1707 25.9725095616079 97.5319675486262
"8537" 1707.2 23.6144463729636 93.7122323253861
"8538" 1707.4 22.0274137201353 88.73256012412
"8539" 1707.6 20.9039889796181 84.121055907729
"8540" 1707.8 20.9476323459625 79.4120177788918
"8541" 1708 21.4103367736147 75.1448682779178
"8542" 1708.2 22.4415066409538 71.6321135874744
"8543" 1708.4 23.5452162541552 68.6295466072665
"8544" 1708.6 25.5436736709475 65.3842034732992
"8545" 1708.8 27.435915603986 63.9793640081268
"8546" 1709 28.0968664393194 63.9248693687973
"8547" 1709.2 27.954790239548 64.0896790758056
"8548" 1709.4 27.8251965953728 64.3883379033387
"8549" 1709.6 27.8042640466767 64.6724126255284
"8550" 1709.8 27.8370740527791 64.8381984284325
"8551" 1710 28.5219305531259 65.2465862889137
"8552" 1710.2 28.9946531537971 65.4619928099275
"8553" 1710.4 29.3034496887048 65.2788915432966
"8554" 1710.6 29.7687005516992 64.5524463151478
"8555" 1710.8 30.2543565878659 63.8093138843144
"8556" 1711 30.2280975937142 63.0614177840527
"8557" 1711.2 31.1271297543103 62.7435783358882
"8558" 1711.4 32.7824255004973 62.6087267234728
"8559" 1711.6 34.3773349211795 62.9301885493607
"8560" 1711.8 34.8923947563664 63.5088198359588
"8561" 1712 35.2573176097103 63.8879747048843
"8562" 1712.2 35.7486168980095 64.0854597661134
"8563" 1712.4 36.6762778545103 63.7337781722973
"8564" 1712.6 38.0814398649638 62.746364724172
"8565" 1712.8 39.6929760733659 61.4772935418422
"8566" 1713 42.0589153137389 61.00522751197
"8567" 1713.2 44.7716041266131 60.9977474895994
"8568" 1713.4 47.8328290983384 61.0835689495382
"8569" 1713.6 51.2866542279164 60.4616792197033
"8570" 1713.8 54.5849928165336 58.7940117119525
"8571" 1714 56.9091306308103 56.9046352482524
"8572" 1714.2 59.9546325298488 55.1421576214085
"8573" 1714.4 63.317678760227 54.5095423213144
"8574" 1714.6 66.6416775955904 54.76291509297
"8575" 1714.8 69.1096548785104 55.9895385828843
"8576" 1715 71.9926217250881 57.4502235118978
"8577" 1715.2 75.09068995373 59.1566476753521
"8578" 1715.4 77.7129149866039 61.1940980768287
"8579" 1715.6 78.9831024237211 63.5585698804414
"8580" 1715.8 80.1772780660998 66.0949582931332
"8581" 1716 81.7234600349483 69.3576699594476
"8582" 1716.2 83.6780023542577 71.8578664823174
"8583" 1716.4 85.8121830395451 74.3406235900396
"8584" 1716.6 88.1355617765493 75.7640066955735
"8585" 1716.8 91.1795544003104 76.0781738409113
"8586" 1717 94.179093913932 76.6568015849376
"8587" 1717.2 97.6100740425266 76.7394356158565
"8588" 1717.4 100.774929481861 75.9494227672937
"8589" 1717.6 104.028230447567 76.0075211406709
"8590" 1717.8 106.830049072532 77.3739077492726
"8591" 1718 109.666442338716 78.5470550422078
"8592" 1718.2 112.077031171581 78.0374785182078
"8593" 1718.4 112.774022223547 76.47087501537
"8594" 1718.6 114.632058819023 73.8520947920309
"8595" 1718.8 116.58091605185 70.122588717485
"8596" 1719 117.747729838462 66.3566909720486
"8597" 1719.2 119.502080903073 62.4005284941332
"8598" 1719.4 119.634548786426 58.8495368238343
"8599" 1719.6 118.531139277755 56.2010532829255
"8600" 1719.8 117.569338682824 52.0628481326943
"8601" 1720 117.560467068447 47.3416278979882
"8602" 1720.2 116.194729956547 42.6846104833174
[truncated: 18,860 more chars]
