# Supplementary material for: Adaptive switch to sexually dimorphic movements by partner-seeking termites
Source: Sci Adv. 2019 Jun 19;5(6):eaau6108. doi: 10.1126/sciadv.aau6108 (PMC6584256; doi:10.1126/sciadv.aau6108)
Supplement: Data file S1 [file aau6108_Data_file_S1.zip › Dataset/CfExperimetns/170630_173_M_06_set2_before-position_5FPS.txt]

"time" "x" "y"
"1" 0 84.4514837728439 118.215098422887
"2" 0.2 92.4017232253293 115.829746286183
"3" 0.4 97.0233968254586 111.548057237649
"4" 0.6 102.258980050134 105.942715473649
"5" 0.8 108.514816734722 101.923376660035
"6" 1 114.494344839559 96.7480440687238
"7" 1.2 118.374314258934 90.5291592144925
"8" 1.4 120.821280705106 85.2238920617455
"9" 1.6 120.706292064452 78.390252141785
"10" 1.8 122.142335229192 71.266362483029
"11" 2 122.658533983013 63.9229347302949
"12" 2.2 122.852331654861 56.5824117571193
"13" 2.4 121.107425184997 50.4813910106829
"14" 2.6 118.816618159513 43.2075038472411
"15" 2.8 117.671353284676 36.3415194990049
"16" 3 116.490210158376 34.2894315136596
"17" 3.2 112.640863876264 31.6266881475153
"18" 3.4 107.834977742122 27.770959340172
"19" 3.6 103.097787259909 23.8384278389778
"20" 3.8 97.4104819625852 21.7204287447375
"21" 4 92.6631123442278 19.498865850668
"22" 4.2 90.8723615705549 16.3351313888284
"23" 4.4 88.0223202470765 10.6903187159657
"24" 4.6 85.7677903003003 6.75895316584051
"25" 4.8 86.60319546607 8.43524760624884
"26" 5 88.6781702259599 7.73072453704752
"27" 5.2 91.2681291567317 7.58268688340269
"28" 5.4 91.2366995771336 9.07540311452384
"29" 5.6 93.3379914702622 9.65868624288812
"30" 5.8 96.5272451537277 10.2665382393738
"31" 6 100.001151210763 11.2477440994164
"32" 6.2 100.66375679989 13.0395250520146
"33" 6.4 102.265687320198 14.1520592348738
"34" 6.6 104.494204415348 15.8500410094881
"35" 6.8 106.692274642462 16.9775649139399
"36" 7 108.161460512878 18.6427023526238
"37" 7.2 109.022945529726 20.4172064509399
"38" 7.4 110.029189622278 22.4901906342573
"39" 7.6 111.48199540405 23.7361926974274
"40" 7.8 112.416229699295 25.4193623766516
"41" 8 112.725923403517 26.1094139195683
"42" 8.2 113.890794040989 27.5142880864294
"43" 8.4 114.80742243478 28.4704245931335
"44" 8.6 115.246657811471 29.810226654
"45" 8.8 115.952620558048 30.7372557115298
"46" 9 116.568940733184 31.5879934679006
"47" 9.2 118.097100941122 33.5001889746858
"48" 9.4 118.791722047782 33.819665655597
"49" 9.6 119.163156713085 35.4845670202512
"50" 9.8 120.250246937592 37.256435418958
"51" 10 120.271313884675 38.2454742602488
"52" 10.2 120.646377261531 39.2808334200464
"53" 10.4 120.521926734372 41.2357132709668
"54" 10.6 120.759222102812 42.2803390512117
"55" 10.8 122.315410032312 43.3937746967944
"56" 11 122.375796357817 44.0402701466355
"57" 11.2 122.499895100552 45.2767616951011
"58" 11.4 122.399075540023 47.206286438981
"59" 11.6 122.665747596697 48.6260692119375
"60" 11.8 122.592508417782 50.6118045480345
"61" 12 122.068411888723 51.7266229256107
"62" 12.2 122.426774321001 52.2170812692117
"63" 12.4 121.755013714355 53.3492218572949
"64" 12.6 121.421730473451 54.1606410544631
"65" 12.8 120.295068799487 56.3581898142131
"66" 13 118.995968300806 58.7756322571026
"67" 13.2 117.099740208994 62.3970952247876
"68" 13.4 114.170902214145 67.9674426921365
"69" 13.6 111.227183367521 74.0223158171391
"70" 13.8 108.425674722075 80.7481578441687
"71" 14 107.368703901591 88.238451365637
"72" 14.2 107.240631426813 94.2269581452445
"73" 14.4 105.673619300694 96.3721243283822
"74" 14.6 102.394906477942 97.891028530501
"75" 14.8 98.1668000584336 101.232480805733
"76" 15 92.8531516627277 105.236186552584
"77" 15.2 87.8920075715336 110.137167236824
"78" 15.4 84.510533762353 115.35847733818
"79" 15.6 83.0048297641086 115.975003289899
"80" 15.8 82.492314121815 115.588016626704
"81" 16 84.1072245125652 116.7814416639
"82" 16.2 84.2377353857965 115.885519186592
"83" 16.4 84.2273348330747 115.285033409887
"84" 16.6 84.6035672042096 114.867311320854
"85" 16.8 86.4726319402451 114.576226173661
"86" 17 88.4019464095086 114.465382837549
"87" 17.2 91.3887310319336 113.949436606999
"88" 17.4 94.3703824083991 113.17463868096
"89" 17.6 97.2863377816857 111.582341246433
"90" 17.8 101.636235821818 110.153336491912
"91" 18 103.286438529499 108.818429138136
"92" 18.2 105.399533045861 107.684008317454
"93" 18.4 106.355486140141 106.56096540574
"94" 18.6 107.815352785582 104.830885827456
"95" 18.8 109.79189342345 102.854332431721
"96" 19 111.216166595434 101.629880383862
"97" 19.2 112.958966199239 100.831336684667
"98" 19.4 113.521758557235 99.0569528705721
"99" 19.6 114.880514480357 96.2673762129123
"100" 19.8 117.044039029434 92.5598235402173
"101" 20 118.66404633468 90.658500185505
"102" 20.2 119.432663309117 89.2011846765446
"103" 20.4 121.052141019615 86.779874455597
"104" 20.6 121.332184296877 85.4742798984384
"105" 20.8 122.522969211951 83.6336819712976
"106" 21 123.273463469756 81.8166961876281
"107" 21.2 123.879012484637 80.2005181019755
"108" 21.4 124.515584867302 78.8883926456633
"109" 21.6 125.157751627764 77.437792837323
"110" 21.8 125.243342275485 75.5445975702456
"111" 22 124.971393458291 74.1296710887131
"112" 22.2 124.545409219679 71.8245404670375
"113" 22.4 123.888731035408 70.37021066496
"114" 22.6 122.883721816561 68.4241182634332
"115" 22.8 122.355310327511 66.7065311734428
"116" 23 121.682947522049 64.2195859759636
"117" 23.2 121.007222635243 61.3284222011011
"118" 23.4 120.764808844276 59.1992944519001
"119" 23.6 119.714252504629 57.5124870598993
"120" 23.8 118.370920699675 55.412970860097
"121" 24 116.193863130881 51.3511454868738
"122" 24.2 114.037962536797 45.8986766800738
"123" 24.4 111.237885374691 39.5016713877167
"124" 24.6 107.382802056548 34.8317665284881
"125" 24.8 103.621833448519 31.8252650368881
"126" 25 101.495021989764 28.6966471711438
"127" 25.2 101.638976773527 25.8962056864363
"128" 25.4 102.132671088949 25.5152296772526
"129" 25.6 100.393523386312 24.5269600549496
"130" 25.8 96.8849662238454 24.4747307320797
"131" 26 90.8296833279967 24.260103269801
"132" 26.2 84.862741651279 24.5465009853842
"133" 26.4 78.9663649675357 26.1180079680881
"134" 26.6 72.4210988270404 27.2400169517109
"135" 26.8 66.7384386611163 29.7786643230181
"136" 27 61.9216728575971 33.9165236933835
"137" 27.2 56.6748821859336 38.5565282634405
"138" 27.4 53.46173512704 44.5585988424909
"139" 27.6 52.8780549684024 50.1807119083113
"140" 27.8 53.3605718707346 55.6250330564903
"141" 28 55.4642613421559 60.6969204860683
"142" 28.2 57.2792414600823 65.1734087003738
"143" 28.4 57.5839891960553 68.6887980990495
"144" 28.6 57.1714730241568 71.655722562597
"145" 28.8 57.8668413365254 74.9757442664014
"146" 29 59.589369241538 77.4918672805478
"147" 29.2 60.3887774221062 81.2025215725685
"148" 29.4 61.0095885460051 86.6324950882845
"149" 29.6 64.3176301116086 91.3242389413988
"150" 29.8 69.1924580249462 94.0340673359117
"151" 30 75.0245890431143 94.8626644568696
"152" 30.2 80.3922186021201 94.9728392415772
"153" 30.4 86.0872893537785 92.7147019522531
"154" 30.6 91.350078967154 89.6352410749332
"155" 30.8 94.4972313131122 84.5748523831149
"156" 31 96.9965579392494 78.6570717235844
"157" 31.2 97.3450084108661 73.1785804456441
"158" 31.4 96.4650065215958 67.7522790819684
"159" 31.6 95.3727696019158 61.8861851415345
"160" 31.8 92.9951011203865 56.4360942440531
"161" 32 91.7090830259765 50.129981745431
"162" 32.2 90.4023364740051 44.4846018259738
"163" 32.4 89.7847991837937 39.7455401527738
"164" 32.6 88.2134138752491 35.573444204335
"165" 32.8 84.6395128590673 32.2767123576907
"166" 33 79.3658353717295 30.984983748333
"167" 33.2 72.7042269726038 29.4339339280228
"168" 33.4 65.9709721825586 29.2602069581551
"169" 33.6 59.8486099806583 31.0532525133289
"170" 33.8 52.8843129835949 32.7043432477609
"171" 34 46.7557035042267 32.0816849478566
"172" 34.2 41.4379519382003 30.2589238643072
"173" 34.4 37.2400553243897 25.6224307991431
"174" 34.6 35.0324643670966 22.0139947912502
"175" 34.8 35.8000206111662 21.5083296365715
"176" 35 36.8335413064458 22.1390498137885
"177" 35.2 38.2323308515026 21.9165118742704
"178" 35.4 39.2142999528427 21.8420322334193
"179" 35.6 38.4857166095026 21.5299365802014
"180" 35.8 36.9086087019509 22.8126636923394
"181" 36 34.48344103406 24.2364946487035
"182" 36.2 31.2632143403567 26.0424114507914
"183" 36.4 26.0760918515307 29.6329198238204
"184" 36.6 20.6332181663365 34.9500787477913
"185" 36.8 16.3478349509058 41.5701072067627
"186" 37 12.6810553724858 47.1166753499391
"187" 37.2 11.333862862459 53.6550359576704
"188" 37.4 9.49466878002685 57.5999355735518
"189" 37.6 8.94902495956186 59.3982080950405
"190" 37.8 9.3758012923471 58.2696267550277
"191" 38 13.9137731505943 57.0338336875524
"192" 38.2 20.5223382428279 55.5135037285854
"193" 38.4 27.7289228621947 56.3539017374269
"194" 38.6 34.6451218099103 58.2167366682897
"195" 38.8 41.5043324466472 59.2130949402865
"196" 39 48.3101920579383 61.3384881774673
"197" 39.2 54.12882024603 64.534100538383
"198" 39.4 61.7478277858924 66.3889123356032
"199" 39.6 69.68969611957 66.8179511187375
"200" 39.8 77.0353840139053 66.3584144849587
"201" 40 83.8927356911003 63.8534639541794
"202" 40.2 90.8323096038931 60.7318295384819
"203" 40.4 97.9767607399336 57.5474544696794
"204" 40.6 104.054094816212 53.428346251188
"205" 40.8 107.314025922234 47.5385865845829
"206" 41 110.174206469078 41.6435936447383
"207" 41.2 111.060515344091 36.0110721983167
"208" 41.4 110.026298422557 35.4288491242089
"209" 41.6 112.187888677084 34.9426577304515
"210" 41.8 114.942642719097 35.8090615048738
"211" 42 115.997951037691 37.546413575805
"212" 42.2 118.250527179911 41.161368137117
"213" 42.4 119.636106851136 43.9708936004279
"214" 42.6 119.211514499893 45.9162364116441
"215" 42.8 119.523267569865 47.6514562971445
"216" 43 119.247797732039 50.4739959885665
"217" 43.2 119.458051994163 54.4206554270495
"218" 43.4 118.951280478163 57.2061108859414
"219" 43.6 118.148843881052 61.7456428874501
"220" 43.8 118.465940358925 68.3866981653292
"221" 44 120.416018732049 72.2029515186303
"222" 44.2 121.624308705823 73.7228504240094
"223" 44.4 120.69416359738 75.3373945034009
"224" 44.6 119.854022114946 76.2566980973739
"225" 44.8 119.129680625745 77.2919092291133
"226" 45 117.222510737242 77.4951906057043
"227" 45.2 113.524031472353 80.0234326734279
"228" 45.4 109.170981548719 83.3393835654075
"229" 45.6 104.559917644895 87.9083613096046
"230" 45.8 102.671065309197 94.1890982741896
"231" 46 101.708832328103 100.326631577416
"232" 46.2 99.7085879757557 102.370335729815
"233" 46.4 97.4110115043991 101.672925457141
"234" 46.6 94.0681142161904 100.365176617968
"235" 46.8 87.62940778597 99.1019401710647
"236" 47 80.8279746181479 98.0297200223917
"237" 47.2 73.8851095911441 98.2791203747159
"238" 47.4 67.3668188298055 101.157512909614
"239" 47.6 62.8068175295336 106.203873442199
"240" 47.8 60.5358476734586 113.191441527549
"241" 48 59.9087991357926 118.597280815887
"242" 48.2 59.7886033275106 117.532396541374
"243" 48.4 59.3967519983696 116.903579110758
"244" 48.6 59.1868961661061 115.355714061701
"245" 48.8 57.1261554938761 112.331784804179
"246" 49 53.7256289274425 106.440088090852
"247" 49.2 51.4102794437039 97.8620540980495
"248" 49.4 49.9981674626336 91.218559719092
"249" 49.6 46.0741831896061 85.0875274712618
"250" 49.8 39.5782637202067 80.8889199867604
"251" 50 32.2965050478284 78.4492181414265
"252" 50.2 24.8979053367526 76.4686555739514
"253" 50.4 17.3140035089208 73.8264100598354
"254" 50.6 10.7138730067086 70.7500867848988
"255" 50.8 10.0439178686185 66.9408684506343
"256" 51 12.2150459132075 62.3242112661825
"257" 51.2 17.1957285737206 56.8573413837043
"258" 51.4 23.4203695396299 51.9303720731495
"259" 51.6 29.2496746688036 47.0605111547938
"260" 51.8 34.8475936071906 42.1007837971121
"261" 52 40.7977021193437 37.7264147461604
"262" 52.2 46.5791304049611 33.4508701458683
"263" 52.4 53.1252972139509 29.8281266994773
"264" 52.6 60.0528999270967 26.7405379840151
"265" 52.8 67.414215229167 26.1653257881738
"266" 53 74.9313260498336 25.7415726787423
"267" 53.2 81.786156055963 23.448083911668
"268" 53.4 87.7140103484633 19.4981980887699
"269" 53.6 92.2659832395549 20.5507189964648
"270" 53.8 95.4234119477798 24.7772197377008
"271" 54 98.4055674073183 30.1681963774219
"272" 54.2 101.156752002834 36.6651500651938
"273" 54.4 103.929516154662 43.2324995098596
"274" 54.6 107.701570389603 49.7689558777578
"275" 54.8 110.022950025943 57.4822775733647
"276" 55 112.221791322496 64.9948294274542
"277" 55.2 115.179687784149 70.8281706013997
"278" 55.4 119.126062713531 73.2308056407013
"279" 55.6 119.220853041343 73.5756307040557
"280" 55.8 118.769265538251 76.0063409355825
"281" 56 118.129977992291 77.3304486300881
"282" 56.2 118.63901188113 76.0474077393024
"283" 56.4 120.026457883731 75.6713737116982
"284" 56.6 120.181415414852 75.5039145960102
"285" 56.8 120.008652398034 75.3516458797477
"286" 57 121.060091176142 74.5160207676039
"287" 57.2 121.266777106612 73.6937009194586
"288" 57.4 121.418164360332 72.9390526349755
"289" 57.6 123.055030582661 71.1095469894074
"290" 57.8 123.597827418785 69.721723485536
"291" 58 123.64540482996 68.8510761137159
"292" 58.2 123.083066261767 66.40815181622
"293" 58.4 123.044083837459 64.0921918449636
"294" 58.6 123.34786579265 62.2812176182117
"295" 58.8 123.440898232514 60.524660366472
"296" 59 123.189175983955 59.9010045392394
"297" 59.2 122.943242748249 59.3486064586007
"298" 59.4 122.918875203063 58.1206060341497
"299" 59.6 122.451376276837 57.3734621586427
"300" 59.8 122.00489150019 56.6978217761912
"301" 60 121.640413732815 55.3716178923315
"302" 60.2 121.488035400511 55.1321379646303
"303" 60.4 121.09611706026 54.8692239061838
"304" 60.6 120.630422065741 53.7732672339636
"305" 60.8 119.494546031144 51.7836150368475
"306" 61 117.024034890644 48.6758687358738
"307" 61.2 114.390098633686 44.9864239246086
"308" 61.4 110.831603254752 40.8298558624712
"309" 61.6 107.958008216622 35.6648417339304
"310" 61.8 106.279103466902 30.0484581437176
"311" 62 104.602053059404 26.2207797040209
"312" 62.2 101.29956943007 25.8086222213738
"313" 62.4 95.3419251722158 25.0530867315818
"314" 62.6 88.7928331245883 24.9523235264048
"315" 62.8 81.7946842000316 24.6331815281264
"316" 63 74.8117596452774 22.8068980096863
"317" 63.2 68.3678896654042 19.2590651334915
"318" 63.4 63.7629182562006 16.0079319879369
"319" 63.6 63.1618271500507 14.1303751274696
"320" 63.8 63.6591640899549 13.7847846657143
"321" 64 63.9065934565949 15.2020334435996
"322" 64.2 62.4187837582708 16.5843983407111
"323" 64.4 58.9696580426595 19.03618583789
"324" 64.6 53.7857337061293 22.9893347135912
"325" 64.8 48.1620952777413 25.9332164813629
"326" 65 41.5128074744007 27.3653505034837
"327" 65.2 36.0616660695348 26.0032919046997
"328" 65.4 31.5467800397562 25.0031625544061
"329" 65.6 30.3434479056071 26.3207986255983
"330" 65.8 30.8446829315532 30.4460455335369
"331" 66 32.0208566192401 37.4220355828577
"332" 66.2 34.0615093965883 44.8179279130646
"333" 66.4 35.7753380142921 52.1167121042984
"334" 66.6 37.5907862576283 58.9480070067278
"335" 66.8 37.1030747322743 65.5939220708429
"336" 67 34.1709264728034 71.6362521360629
"337" 67.2 29.9046768532336 75.9031793838488
"338" 67.4 24.4157078705586 80.2441343976738
"339" 67.6 17.8959394120198 81.4831521441756
"340" 67.8 13.8232002241664 81.7335475051066
"341" 68 14.3956585653622 82.4595789996357
"342" 68.2 16.4593950693586 83.8971611040988
"343" 68.4 21.0033210681709 85.3275920690857
"344" 68.6 27.2003597633064 86.0139304035102
"345" 68.8 34.5911616227882 85.9652890080375
"346" 69 43.2714542995854 86.9396059398024
"347" 69.2 48.1539598152771 88.0334546770347
"348" 69.4 53.2010086912104 88.5126959681328
"349" 69.6 60.3823159082494 88.8217823865317
"350" 69.8 67.5842407450423 88.2195608857999
"351" 70 74.9208411219164 87.3641484502531
"352" 70.2 79.0163451396771 85.7303903435651
"353" 70.4 85.0249819610823 84.0793863576982
"354" 70.6 89.7820349755245 81.0490336799011
"355" 70.8 95.352884535381 78.6905964949001
"356" 71 100.349324444568 75.5351548680125
"357" 71.2 105.208256912328 71.9487649832949
"358" 71.4 109.525816867723 67.305584156058
"359" 71.6 111.792677310883 61.403009924172
"360" 71.8 112.563295464801 54.3133512209977
"361" 72 114.259038043274 47.7361960970375
"362" 72.2 117.804196303434 46.1627299697829
"363" 72.4 117.811106824106 46.808965652492
"364" 72.6 116.312566935585 45.5006301122701
"365" 72.8 114.112506579239 44.1498383595127
"366" 73 110.983512399452 40.3396600546193
"367" 73.2 106.975681410081 36.1163061737562
"368" 73.4 103.5301319361 31.7112169577072
"369" 73.6 102.973372753556 27.1553601776595
"370" 73.8 104.295115605491 26.8605337602024
"371" 74 105.508836900676 27.3064308877913
"372" 74.2 107.794204477493 28.5078642049382
"373" 74.4 111.849630990434 29.0047161549915
"374" 74.6 112.392434426149 30.0289910933096
"375" 74.8 114.343287945366 32.7589520222777
"376" 75 117.054404810443 35.3539170186647
"377" 75.2 116.915021510452 37.1922812666949
"378" 75.4 118.74218853603 40.926448684539
"379" 75.6 120.240771851344 44.4525258037042
"380" 75.8 120.717040340442 46.4772217508566
"381" 76 120.956227758554 47.0307272855462
"382" 76.2 121.469700446705 47.4947739959247
"383" 76.4 121.866080171894 48.5490284923999
"384" 76.6 121.528269554039 48.7804721737133
"385" 76.8 121.487027234365 49.136025122848
"386" 77 121.71934261731 49.1127291408517
"387" 77.2 121.943188240256 49.726330510984
"388" 77.4 122.146510642965 49.4035936169402
"389" 77.6 121.474955771302 49.6011524241896
"390" 77.8 121.250892319305 51.7806923644764
"391" 78 122.379087787324 52.304263962383
"392" 78.2 121.841247772109 52.5131865466711
"393" 78.4 121.865216695163 53.5116810869414
"394" 78.6 121.604982673434 53.9086108512411
"395" 78.8 121.316647155709 54.5294094102704
"396" 79 120.834553003839 56.1869578379414
"397" 79.2 120.568101479513 57.3017923954265
"398" 79.4 120.517627268451 58.5721771644695
"399" 79.6 120.702295910559 60.2141371721595
"400" 79.8 119.873897244915 62.7737665237193
"401" 80 119.327874379195 65.8002329201614
"402" 80.2 119.072246269354 69.645731865657
"403" 80.4 119.485061310166 74.2809908416066
"404" 80.6 120.154934764207 76.7395111484747
"405" 80.8 120.057995940381 77.5775740872159
"406" 81 120.164684680592 78.6905964949001
"407" 81.2 119.95216364648 77.9174968143555
"408" 81.4 118.854413589881 78.1676100623738
"409" 81.6 116.985828787731 78.6599711632657
"410" 81.8 113.647086211246 80.0569105230078
"411" 82 109.462647456 81.5238253542942
"412" 82.2 104.565351035894 84.3479164884092
"413" 82.4 98.6515380302597 87.6246856827825
"414" 82.6 93.2467187491692 91.2965754637788
"415" 82.8 88.0126412258858 94.3577424498956
"416" 83 81.2472414872858 95.1453705119912
"417" 83.2 74.0982684470976 94.4051406939312
"418" 83.4 68.2444343575648 91.0438152210706
"419" 83.6 62.7346670086116 86.4741392480857
"420" 83.8 57.7195616034506 80.9875547248484
"421" 84 53.7523856392715 74.1701888166711
"422" 84.2 52.8216087660622 67.5392997046596
"423" 84.4 53.7989538326336 60.9719502599939
"424" 84.6 55.7051943812798 54.2640612899315
"425" 84.8 59.8078160937765 49.3292186362881
"426" 85 65.0290571199933 45.0918861421904
"427" 85.2 69.6776353051883 40.698111739855
"428" 85.4 75.2176282754617 36.9323919964486
"429" 85.6 80.5602906638036 33.6650182801438
"430" 85.8 85.888880259899 31.0355655764629
"431" 86 91.9113391578086 29.0583975054412
"432" 86.2 97.7559707226472 28.6867401129952
"433" 86.4 102.913392673642 31.1301651786907
"434" 86.6 106.505159541356 33.3656915457428
"435" 86.8 111.167162746009 35.2934758237512
"436" 87 111.655201324642 34.6833262383639
"437" 87.2 112.946100270506 34.9891065526193
"438" 87.4 115.180546682977 35.7997852331991
"439" 87.6 114.753009467517 35.7064384549016
"440" 87.8 114.4048013912 35.8501371826262
"441" 88 114.159061184777 35.9819535398024
"442" 88.2 113.518722497259 36.1859845071445
"443" 88.4 112.515064616583 34.982190252729
"444" 88.6 111.302658849366 33.0933616161527
"445" 88.8 108.911060046961 29.3756578893738
"446" 89 105.503146584452 24.7454169972336
"447" 89.2 102.159545336009 19.570170230586
"448" 89.4 102.458050940206 18.5067942574233
"449" 89.6 103.260599046463 18.0225926855503
"450" 89.8 104.003282688094 18.2490792245583
"451" 90 105.055272879491 18.6490720591738
"452" 90.2 106.778363693639 19.3341429281215
"453" 90.4 108.316990713851 19.9596237213835
"454" 90.6 108.298467223612 20.3836503656214
"455" 90.8 109.116684600577 20.9276070879167
"456" 91 109.507007944773 21.4664052845531
"457" 91.2 110.156010145688 21.8089272405436
"458" 91.4 110.681115418943 23.1492697367488
"459" 91.6 111.035341304497 24.0586901128193
"460" 91.8 111.307989874709 25.7373282581537
"461" 92 112.000958595906 26.9374757710683
"462" 92.2 112.66093034403 29.2576137863371
"463" 92.4 113.784133796703 29.6316710949412
"464" 92.6 114.054087085034 30.5440440622596
"465" 92.8 114.527401840754 32.1412236846748
"466" 93 114.486810918356 34.2191085398204
"467" 93.2 114.862241468963 37.1577243724796
"468" 93.4 115.19161693454 39.8479501920632
"469" 93.6 115.216737890011 43.3351147824123
"470" 93.8 115.130071607398 47.5202219760881
"471" 94 116.273879686039 52.2529618352686
"472" 94.2 119.396594730865 57.8273798877962
"473" 94.4 122.936882170613 62.9717767953995
"474" 94.6 123.056489881977 65.4249022865721
"475" 94.8 122.653366247159 67.9155673701488
"476" 95 122.14039779686 70.3666581449651
"477" 95.2 121.254649321068 73.3809140619304
"478" 95.4 120.273054928121 74.5972510692173
"479" 95.6 118.995109366034 76.0910857270738
"480" 95.8 116.0727269571 78.9058427189379
"481" 96 112.129457001442 82.1478458248347
"482" 96.2 107.990959080891 87.1203424409256
"483" 96.4 104.761326837152 93.3242451351944
"484" 96.6 101.824923858803 100.27423867708
"485" 96.8 98.3201651224862 102.295387978348
"486" 97 93.4324872115915 101.13207841369
"487" 97.2 87.2978846494862 98.6177205650054
"488" 97.4 81.2042760761467 94.8562412233738
"489" 97.6 75.5660264729215 91.686923818008
"490" 97.8 70.9505708209465 88.3428079614764
"491" 98 67.9372403414084 83.6284290727184
"492" 98.2 63.6429905309336 78.3663888357445
"493" 98.4 59.8021958833547 72.5622682983738
"494" 98.6 57.1989300036154 66.6233855368466
"495" 98.8 56.2095294957606 60.7501374788258
"496" 99 56.8015750649336 54.8264573805538
"497" 99.2 55.7193511564231 48.338609536437
"498" 99.4 52.1840239643592 43.1355792940866
"499" 99.6 46.3789742192003 40.1999125533405
"500" 99.8 39.9276672431211 38.5440542547801
"501" 100 33.1492814844236 39.0346809017938
"502" 100.2 26.7943666737836 38.1824141654038
"503" 100.4 21.7337314099631 35.1571033050503
"504" 100.6 21.0243670548996 32.4232223435874
"505" 100.8 22.307417062306 30.8935454076717
"506" 101 22.2427228262209 31.8205409992036
"507" 101.2 23.1201384031251 33.0036801094483
"508" 101.4 22.6657624793711 34.8098137898426
"509" 101.6 20.8699353212561 37.9360672528318
"510" 101.8 17.8631740122785 43.271502195779
"511" 102 14.870526789798 49.0623695739925
"512" 102.2 11.2111425567836 55.3162878142488
"513" 102.4 8.25359676614438 60.2639968586135
"514" 102.6 8.799512451032 61.6063730323738
"515" 102.8 8.86415697330863 64.9122507318238
"516" 103 6.87507877300863 71.4889727446988
"517" 103.2 6.29824609492164 76.3402686473098
"518" 103.4 5.87415310559757 77.9274407990132
"519" 103.6 6.46296345308118 80.5400646987017
"520" 103.8 9.16109340846488 83.8774548244598
"521" 104 12.4475952251029 89.8397211514762
"522" 104.2 16.7424933239812 95.5963404606119
"523" 104.4 20.1857879988239 101.701345384179
"524" 104.6 24.6556934202029 105.64554416422
"525" 104.8 30.7201182926154 109.923492535283
"526" 105 37.9308203751423 113.173912295744
"527" 105.2 45.8902775539376 114.518760978438
"528" 105.4 54.2286079440249 114.340896616061
"529" 105.6 61.5861933050443 113.109678170462
"530" 105.8 68.9512074273404 110.629362019221
"531" 106 75.7486575461516 110.264398042015
"532" 106.2 81.087955768154 107.173526313026
"533" 106.4 87.0551558582819 104.49610961824
"534" 106.6 94.022609305881 103.056400287216
"535" 106.8 100.15630772612 102.752518122815
"536" 107 102.730992237793 98.9785846418867
"537" 107.2 104.326540564858 93.9329156190464
"538" 107.4 106.322516434408 87.6579189343477
"539" 107.6 108.65834009238 80.8118990517792
"540" 107.8 108.783013611562 74.7279685253739
"541" 108 107.27947331887 68.6628497613102
"542" 108.2 106.128871626861 62.0371968208466
"543" 108.4 107.984917020938 56.4802202014931
"544" 108.6 111.203381075535 51.2418670350527
"545" 108.8 115.304196303166 46.4212122622273
"546" 109 117.030091189544 42.2728527112546
"547" 109.2 115.116252789515 40.8583451024819
"548" 109.4 114.161178424264 41.210091926704
"549" 109.6 112.880770255628 40.0378389089016
"550" 109.8 108.426414487552 36.6850538215026
"551" 110 103.034877954555 32.7226491492829
"552" 110.2 97.7264500518123 29.2767109915098
"553" 110.4 92.3608552381067 24.3288903920662
"554" 110.6 87.3047488147572 20.611691053815
"555" 110.8 87.3979053434336 18.4476300895301
"556" 111 89.6971929395426 15.9261171086511
"557" 111.2 92.2520525074051 14.7726506444596
"558" 111.4 94.4559656325236 16.3254031097338
"559" 111.6 98.2056859915921 19.2219672502649
"560" 111.8 104.015997036424 22.8583759598986
"561" 112 110.037683777566 26.2364742085059
"562" 112.2 114.087096972773 29.5556459276674
"563" 112.4 113.19208822753 32.0129613897873
"564" 112.6 113.890117262789 36.6873460426335
"565" 112.8 116.653594611425 42.222776936492
"566" 113 120.814819191249 46.5973329142949
"567" 113.2 122.047315569942 49.2052133146842
"568" 113.4 123.062531941929 49.7201499840252
"569" 113.6 122.592537422562 49.9057120774508
"570" 113.8 122.159964754009 50.8071838213207
"571" 114 122.400571006815 52.0874403796027
"572" 114.2 123.847822947216 53.7546060474729
"573" 114.4 124.433709520487 54.4193147569314
"574" 114.6 124.666343331452 54.6089608550829
"575" 114.8 123.958680654856 54.5693082364931
"576" 115 123.338001779755 55.6106676009059
"577" 115.2 123.432027349539 56.9263149566896
"578" 115.4 123.377531225988 57.1452621904466
"579" 115.6 122.735303489555 57.7247292495565
"580" 115.8 121.978274191916 59.5453179844095
"581" 116 121.082787676512 61.0048511790434
"582" 116.2 121.368717574758 62.1125064717522
"583" 116.4 121.043127296999 63.4840517458086
"584" 116.6 119.960159606416 65.1843909530462
"585" 116.8 119.004444630802 66.9468691029791
"586" 117 117.210740186013 69.5584487884791
"587" 117.2 114.49069023728 72.4283411350149
"588" 117.4 111.532898792934 76.4785396013566
"589" 117.6 108.215545777013 82.2308123458475
"590" 117.8 104.65678049486 88.2727340883043
"591" 118 101.190759038776 95.2250137078475
"592" 118.2 99.3285093387557 101.865077650933
"593" 118.4 97.7654285005933 102.278287527769
"594" 118.6 93.2072107175802 103.155529567917
"595" 118.8 86.5305464025875 103.953488783246
"596" 119 78.8271320790836 104.818462267574
"597" 119.2 70.8401206187413 105.171899318194
"598" 119.4 62.9264488382287 104.680208309013
"599" 119.6 56.5859842414252 105.775738166231
"600" 119.8 48.7370860362798 105.652077196579
"601" 120 40.418875194244 104.743563304348
"602" 120.2 31.9064243414336 103.808863779399
"603" 120.4 24.3048516014337 102.257529517081
"604" 120.6 19.6764746508691 96.3356569382126
"605" 120.8 16.8679796041336 89.5152422811988
"606" 121 14.2251661481936 81.9140166668219
"607" 121.2 11.5940250525812 73.7892199698902
"608" 121.4 9.56697479776122 65.8433261133911
"609" 121.6 9.8051850021968 58.0896245213475
"610" 121.8 11.6150189102444 50.2373076117792
"611" 122 13.1734744826281 42.1823067807349
"612" 122.2 14.0596207863003 34.3100572301072
"613" 122.4 14.5520337760136 31.9451975116438
"614" 122.6 17.2087834486436 30.6495991993738
"615" 122.8 23.2833902644961 27.2656925946863
"616" 123 29.9202069480788 23.8730533277932
"617" 123.2 36.7730834108467 20.8624066134173
"618" 123.4 43.2749986837003 19.0907050466405
"619" 123.6 50.2452185766836 18.6586266189988
"620" 123.8 57.0282484689276 19.0367799807473
"621" 124 63.8330298494336 17.6514167707801
"622" 124.2 71.0624422573711 16.9985218494051
"623" 124.4 77.9189744873428 17.8986048147375
"624" 124.6 83.2892552774636 20.3536055319538
"625" 124.8 89.64382456207 22.2300052687375
"626" 125 95.5885999707836 26.5373166506938
"627" 125.2 99.9072896097443 32.6940894764903
"628" 125.4 103.017327425862 39.1668068148024
"629" 125.6 106.602242292943 45.2176971434556
"630" 125.8 110.619376454881 51.357850441137
"631" 126 116.822046197204 55.3189653457632
"632" 126.2 120.380658568407 57.9401277756305
"633" 126.4 120.401981482929 57.2095223826307
"634" 126.6 120.059085909482 57.1341040681335
"635" 126.8 119.272086211847 57.5703951752618
"636" 127 119.011702769655 57.7777848122322
"637" 127.2 118.779619354142 57.9164527601349
"638" 127.4 118.41940833451 58.1991198337637
"639" 127.6 117.481808173835 59.3098663315792
"640" 127.8 116.733974878197 60.999574671558
"641" 128 115.917377355469 63.5002232834006
"642" 128.2 115.184735426812 66.7744430494279
"643" 128.4 114.853585831986 71.3285567139528
"644" 128.6 114.790715681505 76.9346168659095
"645" 128.8 113.54141779708 82.9459882001411
"646" 129 111.985825835359 88.1967130253488
"647" 129.2 109.193449251399 93.7887662636152
"648" 129.4 105.859331788485 99.0047167713226
"649" 129.6 102.03706316853 101.797166618825
"650" 129.8 100.329925197425 102.775561629144
"651" 130 95.314133348491 106.569191776054
"652" 130.2 89.9328365918997 110.584018345476
"653" 130.4 83.4296266927218 113.421236788425
"654" 130.6 75.7410868069675 114.911100354357
"655" 130.8 67.4422318658239 116.413813927715
"656" 131 59.9574248501029 118.542521658831
"657" 131.2 56.3840871132683 119.294849204106
"658" 131.4 52.5917210093489 117.903782821577
"659" 131.6 45.6978491697193 115.458762661147
"660" 131.8 38.705608847767 112.427531720588
"661" 132 31.4527820972723 107.372714594124
"662" 132.2 23.7163427441433 102.878989360301
"663" 132.4 18.1697239963155 96.6407621607676
"664" 132.6 14.268303528458 88.483427499447
"665" 132.8 10.8804741425936 80.3333102893738
"666" 133 6.51531734770195 73.2116676490812
"667" 133.2 5.92872821433542 65.5783400453381
"668" 133.4 7.12665463273719 57.0747818010881
"669" 133.6 8.85887810335029 48.5520133307349
"670" 133.8 11.9888419217221 40.4393481892969
"671" 134 14.7950490035058 32.107408327312
"672" 134.2 17.8435147724336 27.851875662267
"673" 134.4 20.7979404662274 22.8680504759202
"674" 134.6 23.8084223612704 18.8721417824351
"675" 134.8 27.9704989005003 18.2371643689405
"676" 135 35.2796222448086 17.3557320974079
"677" 135.2 42.5692826250967 18.6980911052325
"678" 135.4 49.8800225369156 20.04518894541
"679" 135.6 56.9164339936974 21.313429313231
"680" 135.8 63.6209859782652 22.4467581538265
"681" 136 70.5414177924836 21.3319924580338
"682" 136.2 76.9033068616084 17.6925029240729
"683" 136.4 81.0962015419736 13.6157299433638
"684" 136.6 84.6685787501194 9.95351266034527
"685" 136.8 88.1245262671101 9.19492878449149
"686" 137 92.4164193853754 10.6091418732282
"687" 137.2 93.0990848984336 11.2458806214363
"688" 137.4 91.4779331610254 11.1504975157004
"689" 137.6 90.5664817033742 10.8101706201758
"690" 137.8 89.8176138938396 8.91439459153225
"691" 138 89.6391938007944 9.53894701696147
"692" 138.2 89.4808853246395 8.64788339843266
"693" 138.4 88.6767115908399 8.55069853746758
"694" 138.6 87.8556344546595 7.67345125030932
"695" 138.8 87.6858437047973 7.65302833976778
"696" 139 87.7901141496996 7.72678715965043
"697" 139.2 87.6104224307885 7.29948783350288
"698" 139.4 88.0780460622757 8.93761630441594
"699" 139.6 88.0828387205274 9.63354865096758
"700" 139.8 87.8628951652953 9.8979084135015
"701" 140 87.573941764781 10.3537026447949
"702" 140.2 88.0547402695113 11.5850056534127
"703" 140.4 89.2624420532449 11.8902124939116
"704" 140.6 90.716284212626 12.5290090081912
"705" 140.8 93.3487443952866 13.702432890168
"706" 141 96.5813291726622 16.0757106129738
"707" 141.2 100.491987014198 19.4426625575797
"708" 141.4 104.631756683976 23.1515446319453
"709" 141.6 108.686148193585 26.3259196017981
"710" 141.8 113.267007574246 29.520113734347
"711" 142 114.849170504055 32.6706898722657
"712" 142.2 117.410169826544 37.1887750062087
"713" 142.4 118.891150162518 40.6756363690093
"714" 142.6 119.272206451847 42.970598548016
"715" 142.8 119.560775950109 43.9295765849684
"716" 143 119.55392768638 45.0382498331306
"717" 143.2 120.366207856545 47.6177897034016
"718" 143.4 120.278101003193 48.7520777249542
"719" 143.6 119.850512536568 48.9329318930703
"720" 143.8 119.753737588046 50.0124088861066
"721" 144 119.635484281706 52.3613493603821
"722" 144.2 119.834706499298 52.805848739509
"723" 144.4 119.386765110942 53.4191036650894
"724" 144.6 119.681044794106 54.2434432132499
"725" 144.8 119.701255465302 54.8477791351107
"726" 145 118.803164048469 56.3234624317898
"727" 145.2 117.230744324802 59.7122234530317
"728" 145.4 115.89713507217 64.9655551182159
"729" 145.6 115.388655213739 70.8671893652333
"730" 145.8 115.295004593681 77.8914015482588
"731" 146 112.869784085686 81.3668644130521
"732" 146.2 107.370533188619 85.3422671392234
"733" 146.4 101.07406822917 88.5669941245317
"734" 146.6 94.1593042542757 91.4300095949002
"735" 146.8 87.6789718985261 94.4355194293991
"736" 147 80.9748957719462 97.7049452787604
"737" 147.2 73.5521835670051 99.2529445512478
"738" 147.4 65.7100848725126 98.2590055119265
"739" 147.6 58.1664028977973 95.1341920546466
"740" 147.8 51.2401764962684 91.1228561942333
"741" 148 45.7694649720112 85.4235844030376
"742" 148.2 40.6894081781086 79.0211507400738
"743" 148.4 36.4705889908319 72.5341984051026
"744" 148.6 32.4667126770112 66.1036055017273
"745" 148.8 29.7996091380629 59.4088242726238
"746" 149 30.3791358734887 52.9459096313647
"747" 149.2 32.3160236492686 45.855263728636
"748" 149.4 35.1751006196336 39.8601948706738
"749" 149.6 39.4873406337706 34.2678694635369
"750" 149.8 44.7372108564227 30.9771841076596
"751" 150 50.842786655967 26.7003811383738
"752" 150.2 56.4402915253677 22.1281917774288
"753" 150.4 62.6167782110336 17.7547652595538
"754" 150.6 68.8709349202572 14.1370716900503
"755" 150.8 73.5095216791785 14.816328632231
"756" 151 77.0620934290969 17.3239131087514
"757" 151.2 81.4537889276708 21.4890418413842
"758" 151.4 85.8232938472908 26.8823727540881
"759" 151.6 88.8884098022572 32.3844075126974
"760" 151.8 91.6909840432622 38.8246625772596
"761" 152 92.7376375671689 44.7116631300503
"762" 152.2 91.7193994461236 48.5472006635638
"763" 152.4 90.7199388149048 50.6259788950277
"764" 152.6 91.821883712839 53.3739577020765
"765" 152.8 93.83888081688 56.8256807770792
"766" 153 97.0849530394945 59.5758213617391
"767" 153.2 101.087584539163 62.842440411536
"768" 153.4 104.458101707723 67.1346078223475
"769" 153.6 109.247469423494 71.1243762806521
"770" 153.8 112.98773760935 75.3874204976091
"771" 154 116.293972338717 76.3085576551261
"772" 154.2 116.49275379919 75.6025120192657
"773" 154.4 118.00734178183 76.2017868340118
"774" 154.6 119.818288225998 77.5731041177072
"775" 154.8 120.108854947788 76.4975888178102
"776" 155 119.804792038188 75.9208408429193
"777" 155.2 119.393916515581 76.6643593165738
"778" 155.4 119.521337288451 76.6616294423381
"779" 155.6 118.531868223844 76.8675366229379
"780" 155.8 118.337640004486 77.1652194000317
"781" 156 118.343971846736 77.1409632419621
"782" 156.2 117.857981016217 76.9946225920342
"783" 156.4 116.352689094891 77.799704597848
"784" 156.6 115.409700890334 78.9542688212988
"785" 156.8 113.395284114234 81.2569177391238
"786" 157 111.336417463637 83.8701168415433
"787" 157.2 108.532277974513 87.8763838354265
"788" 157.4 104.659273272951 91.8732752576704
"789" 157.6 100.210128799228 95.7382005918354
"790" 157.8 94.9209494394254 99.9004171045391
"791" 158 89.8777626799255 104.482851827382
"792" 158.2 83.4586157413065 107.338706838815
"793" 158.4 76.1243864493658 108.527358857721
"794" 158.6 68.2229381067836 108.958771525074
"795" 158.8 61.2981746877092 105.906428208382
"796" 159 55.5647089919845 101.11042936645
"797" 159.2 51.4061109353467 94.5804052353825
"798" 159.4 47.3272216904849 88.0684206023995
"799" 159.6 43.3087834514336 81.5170610641526
"800" 159.8 40.9298984109247 74.0750736039988
"801" 160 39.9077349582785 66.4100103512876
"802" 160.2 39.9558125052257 58.9273122972847
"803" 160.4 39.553154939295 51.7188226075323
"804" 160.6 37.3554021840318 45.7761640064299
"805" 160.8 33.6223133337152 40.3451583538301
"806" 161 29.0898415998757 35.5214189669844
"807" 161.2 25.0140705014027 31.9419272911676
"808" 161.4 26.0652158149073 28.5858142771738
"809" 161.6 29.8357876002774 25.3189510303426
"810" 161.8 35.0737463164336 22.8004769345351
"811" 162 42.5305271947193 21.4954209289453
"812" 162.2 50.1501989174336 21.6683129638738
"813" 162.4 57.594497738675 21.6924739197531
"814" 162.6 64.5311334684132 19.7885995615677
"815" 162.8 69.5418877607367 16.4856880891011
"816" 163 75.8299674212752 13.6178868142946
"817" 163.2 80.2815393740719 13.6058907796292
"818" 163.4 85.0060973550397 16.9412186181314
"819" 163.6 90.3056914206763 21.584826518801
"820" 163.8 96.4821610832158 25.5601405995224
"821" 164 102.814360262566 29.0584725019861
"822" 164.2 106.569071793714 33.5962254494038
"823" 164.4 111.806625150773 38.8086673508509
"824" 164.6 117.269934823122 41.8987413329587
"825" 164.8 119.071125093434 45.3979197497585
"826" 165 118.14972233707 48.6747106074102
"827" 165.2 117.623206476291 52.0226945488596
"828" 165.4 118.285180773265 57.7913133925154
"829" 165.6 120.094331141629 64.2168731065942
"830" 165.8 121.01335083282 70.9518141895059
"831" 166 120.221633400028 74.3423430477522
"832" 166.2 119.752099318059 76.0815311672488
"833" 166.4 118.813370615468 76.3796993273049
"834" 166.6 115.910356198382 78.3762728631497
"835" 166.8 110.592704269828 82.0129013322949
"836" 167 105.032243484244 86.4778806595894
"837" 167.2 99.777609520005 91.8533795640881
"838" 167.4 94.5597176769874 97.7494566943491
"839" 167.6 88.6347714163828 103.652913930052
"840" 167.8 81.2380101920543 109.820658714805
"841" 168 73.4720733156468 112.868935975423
"842" 168.2 66.45902770507 110.731023927655
"843" 168.4 60.1906095781836 105.710221184574
"844" 168.6 56.014745605881 98.6545978134528
"845" 168.8 53.3096025874961 90.679533642731
"846" 169 52.3393056824625 82.4169392973642
"847" 169.2 52.9467408153603 73.7485530962179
"848" 169.4 55.0764608630161 65.7732742686748
"849" 169.6 56.8830204871479 58.3227243088432
"850" 169.8 60.3638807215219 51.5909462040503
"851" 170 63.9695629520453 45.7068433818399
"852" 170.2 67.9142625923657 39.6958193365971
"853" 170.4 71.5904348306036 34.6586925019438
"854" 170.6 76.8837299956863 33.0553367889949
"855" 170.8 83.7664609404138 31.0507015128194
"856" 171 90.2329817071785 29.1169698070371
"857" 171.2 96.4496810382006 27.0726688415874
"858" 171.4 101.460814912434 28.9641748462438
"859" 171.6 104.318713894491 32.0313355432969
"860" 171.8 108.954326079169 36.026380904815
"861" 172 113.821930944596 39.7290133465901
"862" 172.2 114.481784769658 42.7805955013221
"863" 172.4 114.269464979334 45.4504809646466
"864" 172.6 114.125578066755 48.2845867620881
"865" 172.8 116.61305700355 52.7752298798381
"866" 173 119.667915233986 58.4751593914791
"867" 173.2 121.447708754675 64.2849444591756
"868" 173.4 121.157633481212 66.8892836329579
"869" 173.6 120.098242362469 69.3216800910613
"870" 173.8 117.264620381264 73.9522292633917
"871" 174 114.217636074288 79.4994577955557
"872" 174.2 110.147398462331 86.1183104432457
"873" 174.4 105.24123992688 92.9760403435256
"874" 174.6 101.375297219109 100.232273551574
"875" 174.8 96.8469094911467 104.357546124759
"876" 175 95.1412023209591 105.035895979298
"877" 175.2 90.6801098443065 108.420477341035
"878" 175.4 85.2339092327723 111.974313890487
"879" 175.6 85.828862765049 114.200550038297
"880" 175.8 87.8354748667025 112.192548428533
"881" 176 89.6565693747861 110.835850950366
"882" 176.2 89.1508542295974 110.245671893227
"883" 176.4 88.6263737951658 109.730643465222
"884" 176.6 88.6322891736905 107.065040236456
"885" 176.8 89.5619566820282 102.155580621212
"886" 177 90.2084868433547 96.4654302465317
"887" 177.2 92.5060311631147 90.088845338279
"888" 177.4 96.4659481578586 85.0309688699988
"889" 177.6 101.500133392123 80.666072545348
"890" 177.8 106.73818996954 77.1371831974712
"891" 178 113.289928983276 75.2811272520844
"892" 178.2 118.990182420739 74.1511562100127
"893" 178.4 119.233551861382 72.9575167560918
"894" 178.6 118.604361855013 72.5253910499265
"895" 178.8 118.591995660125 71.0810219933829
"896" 179 119.014817147211 67.3178765722072
"897" 179.2 119.290875573823 61.7348945450641
"898" 179.4 119.805711327635 55.5475549121537
"899" 179.6 120.417657373779 49.1600791718429
"900" 179.8 121.049737360251 45.8837217168695
"901" 180 120.886698469612 46.2737336386281
"902" 180.2 120.31856267128 46.4170727977585
"903" 180.4 119.353999711201 46.9154136324859
"904" 180.6 117.88828449746 46.914334844834
"905" 180.8 115.947528979327 46.8297812180641
"906" 181 113.4121764981 45.4202409436516
"907" 181.2 110.002218463925 42.9836673371011
"908" 181.4 105.870430950961 39.6202692572905
"909" 181.6 102.615669232549 34.2325591337488
"910" 181.8 101.547367473335 28.224065398255
"911" 182 100.971604785602 22.8848638485224
"912" 182.2 100.597335290511 22.8018733625292
"913" 182.4 97.6600285424337 22.1103319941617
"914" 182.6 92.3724639747572 19.0567332783738
"915" 182.8 86.5148943685852 15.8564382905254
"916" 183 81.0978139967973 11.2200640077678
"917" 183.2 78.2076039007736 7.56960448610384
"918" 183.4 78.1223692447315 5.6898363203632
"919" 183.6 78.7050177051168 6.11803034968077
"920" 183.8 78.933846465626 6.60150708598922
"921" 184 79.7811294579537 6.96957812909384
"922" 184.2 81.7841438749436 7.04219278376384
"923" 184.4 83.5097008869236 7.51609895108384
"924" 184.6 87.0591396017597 7.79343043539558
"925" 184.8 92.0333742103748 8.08210358134443
"926" 185 92.551324509816 9.07877531210913
"927" 185.2 93.6747379797152 11.2510598731214
"928" 185.4 95.6128723193841 13.2584083258293
"929" 185.6 99.0562357803928 16.4191547906289
"930" 185.8 103.556892148166 19.8274047045224
"931" 186 109.161847482677 22.4880406198879
"932" 186.2 110.137467225662 23.3371760799738
"933" 186.4 110.784725980461 24.8927617120225
"934" 186.6 110.959261590795 25.5715275886794
"935" 186.8 111.796030157011 26.3684214316335
"936" 187 112.863174022434 27.1988261363641
"937" 187.2 113.089759363722 27.1952583395662
"938" 187.4 113.451220215528 28.2952114387229
"939" 187.6 113.999922973461 28.4441613535298
"940" 187.8 114.130102812434 28.3892633322024
"941" 188 113.482702200744 28.6202106925438
"942" 188.2 113.379785762045 29.8963659393835
"943" 188.4 113.025537712026 31.6440155229078
"944" 188.6 112.571657397938 34.2636346438593
"945" 188.8 111.52544627064 37.9672679594621
"946" 189 110.597607245022 42.5609504478738
"947" 189.2 110.294123976045 48.1521373084294
"948" 189.4 110.990676517213 53.7453370222271
"949" 189.6 112.612112904415 59.7200048907775
"950" 189.8 115.897250038485 64.6836002311842
"951" 190 119.033117229734 69.6035396058988
"952" 190.2 120.920841126834 73.3908840373999
"953" 190.4 120.768142867407 75.7437690962422
"954" 190.6 120.183819074216 75.4912255363217
"955" 190.8 119.803889312515 75.0412892259414
"956" 191 119.27172215185 74.5934969426516
"957" 191.2 119.245755818542 74.4594079248873
"958" 191.4 119.307543055139 74.3821844555167
"959" 191.6 119.438534442534 74.2983028653647
"960" 191.8 118.184274940434 75.0023558844508
"961" 192 116.630910076173 76.3353501260782
"962" 192.2 114.129001135225 78.6184745086086
"963" 192.4 110.186098405303 82.3372753587564
"964" 192.6 105.760661057973 86.6808613383304
"965" 192.8 100.432366835845 89.7690402947016
"966" 193 95.2088434343235 93.3922883281535
"967" 193.2 88.876698695795 97.2167795330797
"968" 193.4 82.0701943621815 99.2131205035738
"969" 193.6 75.1086960804336 100.10553272381
"970" 193.8 67.8019926074867 99.7366765605331
"971" 194 60.8087834533043 98.3255348425894
"972" 194.2 54.0614354896388 95.6500046549892
"973" 194.4 48.5847902938574 91.2481803267467
"974" 194.6 44.2557035039595 86.2274852986583
"975" 194.8 40.8616104728547 79.9410704649791
"976" 195 37.6725746036131 74.0681322571174
"977" 195.2 34.444576595298 68.1844445593484
"978" 195.4 30.9948798137133 62.4776193350603
"979" 195.6 27.4667126764767 57.4913229560204
"980" 195.8 23.7186286189421 52.9554478484501
"981" 196 18.0030120576033 51.4683025894899
"982" 196.2 14.268198780315 50.2186332545094
"983" 196.4 14.4291949156857 48.1978731098948
"984" 196.6 16.1677135092973 44.3004594002557
"985" 196.8 18.1077599200622 39.1959254733167
"986" 197 22.2958645201479 33.983945587282
"987" 197.2 27.2368868011479 28.6762901089861
"988" 197.4 30.685949607067 22.4284312788405
"989" 197.6 33.4704260890888 17.0359987866497
"990" 197.8 37.464018633567 14.7932763609072
"991" 198 43.0770281849702 13.9407714078494
"992" 198.2 49.4027109313336 14.9673816732738
"993" 198.4 55.9338051647951 16.0622037653497
"994" 198.6 61.3668377843541 18.3025021164307
"995" 198.8 67.5647110127064 20.1106301802829
"996" 199 73.6422933958379 22.5912427852675
"997" 199.2 79.3467772263369 24.2182503279222
"998" 199.4 84.6069357442866 23.4743121151091
"999" 199.6 88.8530635536622 20.3998314023453
"1000" 199.8 92.4104275660475 18.979792268562
"1001" 200 95.0073147563615 21.102919423714
"1002" 200.2 99.0891242175536 24.4926408481438
"1003" 200.4 102.446761475741 29.8473945724827
"1004" 200.6 107.501482182036 34.1337668404127
"1005" 200.8 110.708232759443 36.8732115624472
"1006" 201 115.214030777211 39.3088613815127
"1007" 201.2 116.73786457185 38.1623142025127
"1008" 201.4 116.203480505299 38.0139599260277
"1009" 201.6 115.918282304605 37.6089585842881
"1010" 201.8 115.557931558764 37.8575591313538
"1011" 202 115.390881462676 38.1596687472573
"1012" 202.2 116.140916396562 39.2153935672546
"1013" 202.4 115.984745791128 39.2487030418738
"1014" 202.6 115.910530173956 39.7238944243207
"1015" 202.8 116.23936804119 40.9444222180225
"1016" 203 116.86288005292 42.1114991913084
"1017" 203.2 117.104582529133 43.0248680134181
"1018" 203.4 117.093768944555 44.1188497040748
"1019" 203.6 117.022320250176 46.996086122831
"1020" 203.8 116.742012255389 51.1407176812042
"1021" 204 116.023647733704 55.6877105678063
"1022" 204.2 116.612131487388 61.0469969844375
"1023" 204.4 117.114673112416 66.838551456896
"1024" 204.6 119.028894133767 72.9836488855277
"1025" 204.8 118.91361502765 74.7210823561306
"1026" 205 117.596560751739 75.372016632096
"1027" 205.2 114.633540305302 77.9027643689791
"1028" 205.4 110.363174022166 81.5029201989859
"1029" 205.6 105.416800059209 85.7411911503238
"1030" 205.8 99.8169748074086 89.7923245161238
"1031" 206 94.5070283711467 94.3112158977043
"1032" 206.2 88.7266100000535 98.7317602003243
"1033" 206.4 83.7517272325523 104.252098190264
"1034" 206.6 80.1574073085836 110.837834957324
"1035" 206.8 77.2614279748469 115.686760907961
"1036" 207 73.6791614693549 115.626500093342
"1037" 207.2 70.3637461121717 114.16555165066
"1038" 207.4 65.4367762933605 111.243476513471
"1039" 207.6 59.7232364574824 107.931229107471
"1040" 207.8 54.0230691668647 102.796409905529
"1041" 208 49.1066496772494 97.3169594379528
"1042" 208.2 45.3401280996017 91.1789400470293
"1043" 208.4 42.3842678479201 85.2156042828333
"1044" 208.6 40.9315643400155 78.1305499515375
"1045" 208.8 40.2030958500012 71.4191642039955
"1046" 209 39.5555069110586 65.2029823379274
"1047" 209.2 38.2946691248567 58.5121655813546
"1048" 209.4 38.7016620291065 51.9232284770187
"1049" 209.6 39.6764855493821 46.6224592119718
"1050" 209.8 40.9847609522774 40.5624550178113
"1051" 210 44.0565468568358 35.1776297251347
"1052" 210.2 47.7552948176272 30.0619424015351
"1053" 210.4 50.1670913013003 25.2098698056738
"1054" 210.6 50.7635076271382 21.2817875891352
"1055" 210.8 50.391660639763 18.3298373544327
"1056" 211 52.9004308525797 17.5093955748795
"1057" 211.2 55.5497943365532 17.8174099387543
"1058" 211.4 59.9980791075685 18.853475226666
"1059" 211.6 65.9355925221996 20.6803308202675
"1060" 211.8 72.08112810598 22.47798803358
"1061" 212 77.9301464957637 24.4544226088438
"1062" 212.2 83.8954602691433 25.9853302095351
"1063" 212.4 89.2522283906155 28.3835278388587
"1064" 212.6 94.5164614822461 29.7299728162176
"1065" 212.8 100.178493529658 29.8638036249813
"1066" 213 104.155572448764 29.4075064221238
"1067" 213.2 105.183234553155 31.0278415677037
"1068" 213.4 106.693353817929 33.3694020544127
"1069" 213.6 108.979132331948 37.5034034471739
"1070" 213.8 112.609788264434 41.5572912806711
"1071" 214 117.239035895373 45.0296271516434
"1072" 214.2 119.343514783284 48.2968711961488
"1073" 214.4 121.191268758823 49.789158155011
"1074" 214.6 120.45465617915 49.2886006845331
"1075" 214.8 119.33469152921 48.677006183472
"1076" 215 119.426317629201 48.7554900677488
"1077" 215.2 119.511030923295 49.3482266494849
"1078" 215.4 119.362518715134 49.1507014059647
"1079" 215.6 119.117801417276 49.0412887432159
"1080" 215.8 118.954893094351 49.1030481384472
"1081" 216 118.645798999648 49.3594747424006
"1082" 216.2 117.873301510161 49.3661133002011
"1083" 216.4 117.580047363664 48.834294770579
"1084" 216.6 117.578203600353 49.1596221252117
"1085" 216.8 117.481297638372 49.0789076901437
"1086" 217 117.198761306442 49.2040470577632
"1087" 217.2 116.563054559602 49.1972827676216
"1088" 217.4 115.900554583075 47.8641394652713
"1089" 217.6 115.103985464921 45.6145323791912
"1090" 217.8 114.953606525934 44.4013406617845
"1091" 218 114.242718704878 42.6458798685405
"1092" 218.2 113.660330101805 39.835505211657
"1093" 218.4 113.508261617342 35.944052533594
"1094" 218.6 114.622797341878 33.5973578416794
"1095" 218.8 114.518029680876 33.7645548095774
"1096" 219 113.626951092977 33.6488210263453
"1097" 219.2 112.229709627434 33.0628080237453
"1098" 219.4 110.335292521632 32.0881914145342
"1099" 219.6 107.302383873893 29.5581413743198
"1100" 219.8 103.652483314574 26.4777390589626
"1101" 220 100.675319062634 22.1578704101453
"1102" 220.2 99.1112378837064 17.7480481144647
"1103" 220.4 99.8492814915536 16.2451448072038
"1104" 220.6 99.7212242277028 16.7366901618931
"1105" 220.8 100.284946629215 16.1067629324051
"1106" 221 101.348601219605 15.7153672138596
"1107" 221.2 102.135368889812 15.6687380106982
"1108" 221.4 102.458085464562 15.9197988966858
"1109" 221.6 102.71116706406 16.0838066885888
"1110" 221.8 102.85680467263 16.230250409271
"1111" 222 103.604458425114 16.4859197147938
"1112" 222.2 103.5301319361 16.4876183032072
"1113" 222.4 103.813682665291 16.6398846216881
"1114" 222.6 104.188231057572 17.1918247495683
"1115" 222.8 105.72286176423 17.5218195252573
"1116" 223 106.885899608481 18.1421395643078
"1117" 223.2 108.236447537414 18.9746620593642
"1118" 223.4 108.965640363015 19.6496950517557
"1119" 223.6 109.160926558323 19.8847951298738
"1120" 223.8 110.072411437795 20.9676452433738
"1121" 224 110.962780837434 20.4615118039955
"1122" 224.2 111.374242114186 20.8075260145023
"1123" 224.4 111.339435342569 21.1811164899144
"1124" 224.6 111.904417100271 21.9144935143198
"1125" 224.8 112.828932703785 23.1126869626441
"1126" 225 113.996561669704 24.9616234044549
"1127" 225.2 115.456858795295 26.8773174314294
"1128" 225.4 117.081704479947 28.7731180805901
"1129" 225.6 117.338062125981 29.9933992415814
"1130" 225.8 118.004601402943 31.5251443178829
"1131" 226 118.617697947539 32.8655865833475
"1132" 226.2 119.097858453223 33.6404393941353
"1133" 226.4 119.348055545761 34.3699587772499
"1134" 226.6 121.221103250064 35.3351553375538
"1135" 226.8 120.780918371973 35.6889953548606
"1136" 227 121.17292747069 36.2484079310149
"1137" 227.2 121.264564415947 36.7379308861217
"1138" 227.4 121.825564025264 36.9180729131328
"1139" 227.6 122.15753396924 37.4068408369537
"1140" 227.8 122.659700891109 38.6849840121988
"1141" 228 123.592607021024 40.3858522931771
"1142" 228.2 124.072326491959 41.3761850295738
"1143" 228.4 124.353243587126 41.6185605300918
"1144" 228.6 124.226214652744 42.4741906517618
"1145" 228.8 124.453890687053 44.2187652234092
"1146" 229 124.568929237407 46.3324872209002
"1147" 229.2 124.761567963773 48.0291815793569
"1148" 229.4 124.813788157487 49.2919828296039
"1149" 229.6 125.378375988515 51.2564606597792
"1150" 229.8 125.956708719085 52.244657534117
"1151" 230 126.024260643643 52.6389843384375
"1152" 230.2 126.704371053184 52.8904912364572
"1153" 230.4 127.014550170735 53.4520504231066
"1154" 230.6 127.378872924208 54.5143971483565
"1155" 230.8 127.255485076834 55.0073570465738
"1156" 231 127.290192537803 56.695811024836
"1157" 231.2 127.017935928709 58.4119651975488
"1158" 231.4 126.765533132701 60.2489666020635
"1159" 231.6 126.736044272934 62.273515981558
"1160" 231.8 126.700002333218 64.1399787238997
"1161" 232 126.669449298075 64.9284199869123
"1162" 232.2 126.041475790274 66.0877152511791
"1163" 232.4 125.702101540078 67.1350623955179
"1164" 232.6 124.969012013197 68.6264601459002
"1165" 232.8 124.40522015287 70.6480898171944
"1166" 233 125.035780989717 72.0944048969137
"1167" 233.2 125.236845204767 72.6112660410662
"1168" 233.4 126.100955610254 73.9897358688097
"1169" 233.6 126.455986329881 74.2351543870317
"1170" 233.8 126.509963014718 74.2381600561842
"1171" 234 126.393323792562 74.7867658166046
"1172" 234.2 126.526678922044 75.0928771378993
"1173" 234.4 126.54930998606 75.6474218186782
"1174" 234.6 126.116778217822 76.0172849891152
"1175" 234.8 125.377263145659 76.9573658178738
"1176" 235 125.194969127114 77.7062077895923
"1177" 235.2 124.616866326299 78.4866306593318
"1178" 235.4 123.679032477063 80.0631468736325
"1179" 235.6 123.476386809849 80.9357333834247
"1180" 235.8 122.698129195779 81.7132254782588
"1181" 236 122.349034920442 83.2579772459755
"1182" 236.2 122.285123392276 83.7528369635844
"1183" 236.4 122.874114817851 84.2780972501651
"1184" 236.6 123.112936940556 84.9816424839104
"1185" 236.8 123.264659388334 85.9004338140738
"1186" 237 123.284794506603 86.141117725856
"1187" 237.2 122.846572887634 87.1743751240738
"1188" 237.4 122.788183995573 87.6944755110695
"1189" 237.6 122.10972710337 88.8789085968538
"1190" 237.8 121.430269106426 89.474866560648
"1191" 238 120.882519148558 90.4153449873573
"1192" 238.2 120.370487260458 90.9702106513498
"1193" 238.4 119.524213186129 91.7404830702721
"1194" 238.6 118.752847860824 92.9515436062275
"1195" 238.8 118.08089355117 94.3945648926298
"1196" 239 117.251945292408 95.5356765887072
"1197" 239.2 116.905828615979 97.3893840265639
"1198" 239.4 115.862968223549 98.6496383638119
"1199" 239.6 114.452321709418 100.161655072657
"1200" 239.8 112.635126840234 102.019867997766
"1201" 240 111.336873984087 103.872134525957
"1202" 240.2 109.791390939794 104.858768935251
"1203" 240.4 108.988225967165 106.268891056618
"1204" 240.6 108.034655017986 106.80784901727
"1205" 240.8 107.071360330918 108.035654052751
"1206" 241 106.108548166457 109.622926282043
"1207" 241.2 104.933213340066 110.84369508735
"1208" 241.4 103.414242325852 111.983345207351
"1209" 241.6 101.273792091053 113.467917123755
"1210" 241.8 98.4758070803849 115.018692834569
"1211" 242 94.9500369599215 116.44799284091
"1212" 242.2 92.7680486662078 117.663900160471
"1213" 242.4 90.9531024402952 118.578008370428
"1214" 242.6 88.8749589083605 119.548952419886
"1215" 242.8 87.2093863394816 120.538898032974
"1216" 243 85.2607418599746 121.85962013862
"1217" 243.2 84.5865798879378 121.586899008159
"1218" 243.4 82.5519027216836 122.059864525116
"1219" 243.6 79.9282607253675 121.646911119456
"1220" 243.8 79.1417527286003 121.845597833802
"1221" 244 77.2239603882176 121.416388807302
"1222" 244.2 75.4816799162096 120.64285164387
"1223" 244.4 73.3566262659702 119.458844376008
"1224" 244.6 72.2464505580656 118.144907523222
"1225" 244.8 69.7496870569061 117.459169993634
"1226" 245 67.2625766205034 116.442139792351
"1227" 245.2 63.5645616058384 114.981480727779
"1228" 245.4 59.2035474348271 112.919058256472
"1229" 245.6 54.0662550379992 111.340206403423
"1230" 245.8 48.2840751177369 110.525719336374
"1231" 246 42.6051668011196 108.232624978374
"1232" 246.2 35.9710669553014 106.255383837729
"1233" 246.4 29.4010726592086 104.687883283299
"1234" 246.6 24.4888579256955 101.774955814112
"1235" 246.8 21.6203591810478 96.5233990637045
"1236" 247 18.5063719153616 90.2883972622378
"1237" 247.2 17.4142880358216 82.7548970036411
"1238" 247.4 18.3743684059295 75.5891949646962
"1239" 247.6 20.0466254559292 69.2263458768783
"1240" 247.8 22.4650019161327 63.8554995044535
"1241" 248 22.5577674464841 59.9170626229789
"1242" 248.2 20.5133354420922 57.1351497516665
"1243" 248.4 19.3021071486131 53.3551531629892
"1244" 248.6 19.3807971167283 48.8407986376149
"1245" 248.8 21.7676599983021 45.4072035325844
"1246" 249 25.6847767429742 41.9911199429955
"1247" 249.2 29.1921253883124 40.9916863796466
"1248" 249.4 32.1367750305245 40.2196007372223
"1249" 249.6 37.130483905306 39.9480155056611
"1250" 249.8 43.1268309124443 39.606490814044
"1251" 250 49.2619716679228 39.8759806651673
"1252" 250.2 55.0177969162859 39.7264310331238
"1253" 250.4 59.7860561804677 39.8002617226807
"1254" 250.6 63.8330298494336 41.6220557024038
"1255" 250.8 68.791486930296 43.8646949720069
"1256" 251 72.4798188411836 46.7508018674294
"1257" 251.2 76.9816962105147 49.7277310877792
"1258" 251.4 81.1829157791558 52.7949456382072
"1259" 251.6 85.0010130380282 56.3900998306171
"1260" 251.8 89.3842293507119 59.6721977912782
"1261" 252 93.7058159336446 62.5846197080344
"1262" 252.2 95.0561564766705 64.2782973062422
"1263" 252.4 95.4581936798129 64.7758511536325
"1264" 252.6 96.1850444740759 63.696104282172
"1265" 252.8 97.7686224387194 62.5745684279739
"1266" 253 100.814014424907 61.2107807308475
"1267" 253.2 105.31827967567 59.3937381255317
"1268" 253.4 108.426555166237 59.4811531834486
"1269" 253.6 110.624545720103 60.2249064007959
"1270" 253.8 113.846136014675 61.5833103017618
"1271" 254 118.119797314514 61.3811584079274
"1272" 254.2 119.126062713531 58.4203923756836
"1273" 254.4 118.19445561821 56.1227381613828
"1274" 254.6 116.435240504681 52.8263244285862
"1275" 254.8 115.781634985112 47.4860985481417
"1276" 255 114.323661377573 41.6019557395127
"1277" 255.2 112.232100059113 35.5747043770908
"1278" 255.4 109.628851005655 29.5728738037104
"1279" 255.6 107.088090288017 24.5771456217072
"1280" 255.8 104.925803651686 21.0282502183156
"1281" 256 103.122301525605 20.1232041464596
"1282" 256.2 103.486670948482 19.1915484267136
"1283" 256.4 105.173890827741 19.320096145345
"1284" 256.6 106.343363556972 20.03668813222
"1285" 256.8 106.770845578871 20.364069166403
"1286" 257 106.206368180119 20.3124754268024
"1287" 257.2 106.029360129174 20.5943804395438
"1288" 257.4 106.380118414176 21.3935056241453
"1289" 257.6 106.693112410574 22.6130535521776
"1290" 257.8 107.473945801575 24.2246084038455
"1291" 258 108.636131237107 26.5813212028598
"1292" 258.2 110.399701375211 28.6502190878461
"1293" 258.4 113.079854366892 30.8924814678224
"1294" 258.6 114.763567207434 31.5857707491995
"1295" 258.8 114.544937902965 32.2020037868694
"1296" 259 115.02890512383 33.1770506851568
"1297" 259.2 114.912143401897 33.6375706355557
"1298" 259.4 115.264247719636 35.4930260645085
"1299" 259.6 115.775892038674 37.8816660207585
"1300" 259.8 116.263336964244 40.9340929641576
"1301" 260 116.958435732812 44.8075631634819
"1302" 260.2 117.715729724132 49.44572464821
"1303" 260.4 120.09766226687 54.6421605377072
"1304" 260.6 122.272515741778 59.8720999885083
"1305" 260.8 122.982767732559 63.1385149471685
"1306" 261 122.727942282752 65.7374172621648
"1307" 261.2 122.923273441407 67.7247344049955
"1308" 261.4 122.938651462193 69.0486926674899
"1309" 261.6 122.428486386934 69.8065320962159
"1310" 261.8 121.042986056331 71.5561813150918
"1311" 262 120.242497389951 73.619207741162
"1312" 262.2 119.067876558075 75.3649391803739
"1313" 262.4 117.700841586355 76.7428072814528
"1314" 262.6 114.773396827356 79.0714494573135
"1315" 262.8 111.794844880596 83.2737045562387
"1316" 263 107.928648812152 87.4543155606559
"1317" 263.2 104.327509716925 92.6862225512552
"1318" 263.4 101.030059123834 99.1876416773738
"1319" 263.6 98.2350193009721 104.939976669451
"1320" 263.8 93.6398471868483 108.133195412715
"1321" 264 86.7782813469798 110.596374904828
"1322" 264.2 79.3453918476709 112.203435264967
"1323" 264.4 71.2540652368586 112.239170398324
"1324" 264.6 63.2158081312285 111.087560119246
"1325" 264.8 56.1736851566096 108.758507951142
"1326" 265 49.6806900129042 105.001738529987
"1327" 265.2 43.8820687289086 100.280046350699
"1328" 265.4 38.828181633141 94.8562412233739
"1329" 265.6 33.6328832349252 89.9785574618654
"1330" 265.8 28.126753451267 85.7687932120405
"1331" 266 23.3561513815202 80.7666509554526
"1332" 266.2 18.0005720604502 76.9884247175805
"1333" 266.4 12.4559000929586 72.2820012101738
"1334" 266.6 11.9124489450546 69.1144077851803
"1335" 266.8 13.1284851945147 65.2388273081846
"1336" 267 15.9658613349465 59.4243402244764
"1337" 267.2 19.9011818761922 54.0978068802445
"1338" 267.4 23.8844106313009 49.1702256070553
"1339" 267.6 27.9491350032572 43.6737756510209
"1340" 267.8 31.5985606454636 39.0805427889538
"1341" 268 31.1884980271003 34.2633460487405
"1342" 268.2 28.8534013768358 31.4555055498304
"1343" 268.4 25.9492734594744 30.0685259692004
"1344" 268.6 22.3246419026636 27.4430889221038
"1345" 268.8 20.1992496908693 26.2526096878293
"1346" 269 21.2407124866501 25.8073088798171
"1347" 269.2 22.5818284470336 25.1504192112072
"1348" 269.4 26.1664612520459 22.8850569089351
"1349" 269.6 31.1541853723711 19.3274458067488
"1350" 269.8 35.9973782730143 15.8390040985996
"1351" 270 41.4717367059336 12.2071755016072
"1352" 270.2 47.1657178018996 8.91297559749884
"1353" 270.4 53.0641351344336 7.788516917019
"1354" 270.6 58.6565240650749 5.72050636901514
"1355" 270.8 64.8763069244642 6.40051634555751
"1356" 271 70.7520957896594 8.90629767934159
"1357" 271.2 77.1397412969024 11.9266430089676
"1358" 271.4 83.3478200824982 13.8376833954706
"1359" 271.6 89.0933541653454 13.5375698971091
"1360" 271.8 92.6399800101762 11.6804869606709
"1361" 272 92.1277728261003 11.4748522697678
"1362" 272.2 92.7229654139024 12.5118597982488
"1363" 272.4 92.7542712896089 13.2701503795491
"1364" 272.6 92.7418109796536 14.0399523995938
"1365" 272.8 92.7902710058711 16.0629711998738
"1366" 273 93.651570339846 19.0856267926213
"1367" 273.2 93.7325492934336 23.1843031227738
"1368" 273.4 94.5502942397064 29.2907284687072
"1369" 273.6 95.282515366306 34.8048162807143
"1370" 273.8 94.8679124013952 41.0971428849412
"1371" 274 96.3154107228582 46.4488751062229
"1372" 274.2 97.745279825499 52.3125544661495
"1373" 274.4 100.885739409494 56.9470711629304
"1374" 274.6 102.869142004889 61.6439088031149
"1375" 274.8 103.996975999325 66.9812472321102
"1376" 275 105.348285883855 73.4707896010317
"1377" 275.2 106.652898311452 79.0289813884931
"1378" 275.4 108.177841006325 84.6901895695738
"1379" 275.6 111.294544393459 88.1971988504247
"1380" 275.8 110.902237337734 87.9668117141615
"1381" 276 108.79978786687 89.7210996156102
"1382" 276.2 105.551491768281 92.1939198077298
"1383" 276.4 100.390260084884 95.3817420137488
"1384" 276.6 95.1848056832931 98.6243701064234
"1385" 276.8 89.503210489251 102.872101500904
"1386" 277 83.0703433186442 105.6981522669
"1387" 277.2 75.9480364038086 107.632052646517
"1388" 277.4 69.1413550149294 105.859240201676
"1389" 277.6 61.9022303734736 102.897358772094
"1390" 277.8 55.3507870968727 99.6443962446178
"1391" 278 50.2812605163992 94.2829676338738
"1392" 278.2 47.2385250732729 87.4514573589988
"1393" 278.4 45.3449190067908 79.9920760099095
"1394" 278.6 45.9484121505988 72.3776052460986
"1395" 278.8 49.6306418815346 67.0305580045849
"1396" 279 54.434075891471 63.4922824109159
"1397" 279.2 60.3052090460064 59.6259733595557
"1398" 279.4 66.1854084405958 58.4456213497252
"1399" 279.6 71.6999405058299 57.5610084574116
"1400" 279.8 77.0563111566973 58.3404507649193
"1401" 280 82.4810698847882 58.9206731252011
"1402" 280.2 87.7848945011064 60.9740348912284
"1403" 280.4 93.4549767130791 62.478443765492
"1404" 280.6 97.7288358818905 65.6489402410894
"1405" 280.8 100.890696956934 67.414180468856
"1406" 281 103.084787270525 69.4306889327011
"1407" 281.2 103.81796926646 71.677214335637
"1408" 281.4 105.823456658868 76.2024171198173
"1409" 281.6 107.444530799363 81.5069146289402
"1410" 281.8 108.482440077011 86.9819660572531
"1411" 282 108.498937743197 86.8974605130054
"1412" 282.2 109.43579824317 85.5732320460317
"1413" 282.4 110.337378716552 83.6096557130011
"1414" 282.6 111.847446630451 80.1224510380635
"1415" 282.8 112.798696396514 75.1636109554899
"1416" 283 115.450375972539 69.2936030950844
"1417" 283.2 117.479818845994 63.1383972801756
"1418" 283.4 118.815476962594 57.3989543665792
"1419" 283.6 118.317816083163 50.8811644360225
"1420" 283.8 116.950747000352 44.3907934204193
"1421" 284 115.951312948059 37.6244278716238
"1422" 284.2 116.088412742119 33.2848377949167
"1423" 284.4 114.181016773153 33.3963119116822
"1424" 284.6 111.7018226316 30.7663771527905
"1425" 284.8 108.839456913424 26.4896908447969
"1426" 285 108.866470829238 27.0720567989202
"1427" 285.2 109.482284051405 26.995207555831
"1428" 285.4 110.336556035519 27.555741732231
"1429" 285.6 111.096713309519 28.7168482404881
"1430" 285.8 112.193717332263 33.4985952199193
"1431" 286 112.593263106303 33.0590099378521
"1432" 286.2 113.73344753706 32.6819522985981
"1433" 286.4 114.553991136564 31.5925538886449
"1434" 286.6 114.641655191792 31.4464134338361
"1435" 286.8 114.415457801583 31.2746638608224
"1436" 287 114.266541297511 30.1534970546142
"1437" 287.2 114.415759398103 30.2529948292795
"1438" 287.4 114.958836965892 30.8950374334105
"1439" 287.6 114.939529539378 31.7536816680405
"1440" 287.8 115.317993843057 32.2239101576949
"1441" 288 115.772374057041 32.3712058669065
"1442" 288.2 116.028127906237 32.5855137508318
"1443" 288.4 115.998822777684 32.6594691054185
"1444" 288.6 116.946304522777 33.7871346542881
"1445" 288.8 117.293698526287 34.3290414535503
"1446" 289 117.811435896519 34.4787027940024
"1447" 289.2 117.933279614113 34.9942197990436
"1448" 289.4 118.08739215061 35.2208003705503
"1449" 289.6 117.974326740948 35.3449828848024
"1450" 289.8 118.177236447156 35.6073541307905
"1451" 290 118.567840537406 35.8563960214381
"1452" 290.2 118.550899466389 35.7904597069844
"1453" 290.4 118.828756107521 36.0367092780956
"1454" 290.6 119.086548574355 36.5352080515738
"1455" 290.8 119.082046893347 37.1664679351842
"1456" 291 119.106317559822 37.0936189924572
"1457" 291.2 118.997312720451 37.2397529847564
"1458" 291.4 119.718410529779 38.0430913112284
"1459" 291.6 119.907061285714 38.2539572806542
"1460" 291.8 119.819330209037 38.3365129906568
"1461" 292 119.609569829184 38.7470886510613
"1462" 292.2 119.50277782277 39.6900729736128
"1463" 292.4 119.510964522415 40.6836897627606
"1464" 292.6 119.869046590982 40.5679672638642
"1465" 292.8 119.624953964491 41.0486001212881
"1466" 293 119.43462709206 41.5721576834299
"1467" 293.2 118.741056803407 42.2257027347159
"1468" 293.4 118.19503188299 42.3926940484399
"1469" 293.6 117.469867872739 43.1377627632349
"1470" 293.8 117.02007010638 44.1464909161306
"1471" 294 115.85379277146 45.7357462914791
"1472" 294.2 114.528609504561 47.1216603376738
"1473" 294.4 112.937171633177 49.207429202834
"1474" 294.6 110.646609227894 52.264888346834
"1475" 294.8 109.013659622049 55.2856642250662
"1476" 295 106.808356083442 58.6286736921304
"1477" 295.2 103.171168778934 61.9237209122756
"1478" 295.4 98.8300097380684 65.3085572567391
"1479" 295.6 94.3814371693554 69.6355266105304
"1480" 295.8 90.2418270746705 74.0541206219265
"1481" 296 88.068043992881 79.4516088037686
"1482" 296.2 86.7124643826901 85.0207610069379
"1483" 296.4 87.4550853153717 90.5237133876836
"1484" 296.6 88.5666471522086 95.8499154451738
"1485" 296.8 90.052013791637 101.87479415245
"1486" 297 89.9791350434076 105.716867834887
"1487" 297.2 87.5603321113824 107.131809025887
"1488" 297.4 83.0761491175457 109.820658714805
"1489" 297.6 77.2362988087642 111.776498077101
"1490" 297.8 70.8612080939595 112.845171100788
"1491" 298 63.9420688026713 111.669133872808
"1492" 298.2 57.905029172353 108.858294541108
"1493" 298.4 52.4960941113763 104.955880854784
"1494" 298.6 48.8770899869946 100.551691031252
"1495" 298.8 46.818921451963 95.3090791848276
"1496" 299 44.2976606131859 89.6781771199845
"1497" 299.2 41.8114046832526 84.2144383838049
"1498" 299.4 38.5216773126898 81.1640042510185
"1499" 299.6 33.8940486890238 79.640996282382
"1500" 299.8 28.018186249646 78.3750482933827
"1501" 300 22.1456117584767 75.9250340666669
"1502" 300.2 17.3357047902123 74.4094831978738
"1503" 300.4 16.4611048626372 74.9184960310287
"1504" 300.6 16.3959109202075 75.2752094011478
"1505" 300.8 16.6768386084249 74.0754890196434
"1506" 301 16.5053866785328 70.7092627565557
"1507" 301.2 17.0007317077815 65.4414902629999
"1508" 301.4 18.1226875766018 59.4688573476305
"1509" 301.6 19.8323745367354 53.9165997111497
"1510" 301.8 20.5607436246705 48.5652369905317
"1511" 302 23.369527651251 44.1024194329738
"1512" 302.2 26.9507836513182 40.1306624103354
"1513" 302.4 30.464476522712 36.0947132934563
"1514" 302.6 32.7690747310291 30.726894514812
"1515" 302.8 35.667892231744 25.2858669941669
"1516" 303 36.5591111047095 19.6849181312359
"1517" 303.2 37.4068882117258 18.501352123003
"1518" 303.4 38.7519710969662 19.3212145720804
"1519" 303.6 41.5545743575875 19.9400925823409
"1520" 303.8 46.4055605278996 20.7693157439761
"1521" 304 51.2092944452539 21.5631054511941
"1522" 304.2 55.8021918252925 20.8477448847856
"1523" 304.4 60.5305688035003 18.2499037820405
"1524" 304.6 65.9791304361306 16.5513153687072
"1525" 304.8 72.239917721295 15.7331339201065
"1526" 305 77.1240271350419 16.8240526319821
"1527" 305.2 82.0108724169745 20.4320699171289
"1528" 305.4 86.5389276238136 23.8735053714838
"1529" 305.6 91.1786875746441 26.3168577545212
"1530" 305.8 94.3440363522806 25.2951458770371
"1531" 306 97.8368968190574 22.8621599439877
"1532" 306.2 98.0861773172519 22.1064715659496
"1533" 306.4 97.5600078484862 23.5651445249212
"1534" 306.6 98.4667260576989 26.4533925170473
"1535" 306.8 100.495713275345 30.5109644097562
"1536" 307 103.223655828805 34.7116520621167
"1537" 307.2 106.332731986706 37.5559052708587
"1538" 307.4 110.428616266515 41.2818445109414
"1539" 307.6 114.290135922749 44.7635279233212
"1540" 307.8 117.706653998363 46.4442166799933
"1541" 308 120.306660957664 48.7271646027809
"1542" 308.2 119.411195452855 51.7769100825844
"1543" 308.4 118.9885484848 56.713073464856
"1544" 308.6 117.185307195398 61.6807802239314
"1545" 308.8 114.763567207434 67.3288718989899
"1546" 309 112.249469067278 73.0473009989702
"1547" 309.2 111.008958615761 79.6796712434019
"1548" 309.4 110.440585840512 86.8636442219391
"1549" 309.6 110.037810703142 92.6307897667898
"1550" 309.8 109.413477240849 94.6036121839332
"1551" 310 110.533554100822 94.5992565108394
"1552" 310.2 111.520914331407 94.1194211143468
"1553" 310.4 110.743636398082 94.1056487758603
"1554" 310.6 110.290856104166 94.300029347847
"1555" 310.8 109.793056066666 94.5893724834342
"1556" 311 108.945440379511 94.4315941200405
"1557" 311.2 107.209111653839 95.0836555398697
"1558" 311.4 105.58549438179 95.3746799477912
"1559" 311.6 103.144496593881 95.9592061996633
"1560" 311.8 99.1937972014779 96.5878994996216
"1561" 312 94.426026104802 97.5214605429791
"1562" 312.2 88.4660573750026 98.1575063767014
"1563" 312.4 82.3258214634681 98.7307799662014
"1564" 312.6 75.9450933170177 98.0253111547101
"1565" 312.8 69.3392972828952 95.4638132327585
"1566" 313 63.5740382118319 92.2621359540729
"1567" 313.2 57.1591066641455 88.6441579202043
"1568" 313.4 50.2318687072022 85.3648520418449
"1569" 313.6 43.7171324002766 83.0591235551507
"1570" 313.8 37.6143910149515 81.0942627325792
"1571" 314 30.9627808288819 80.2179966363135
"1572" 314.2 24.3958105914849 81.7411787627328
"1573" 314.4 18.5147826877804 83.5171361923496
"1574" 314.6 14.3615040334659 86.1061136933174
"1575" 314.8 13.0067076015788 87.2156754794464
"1576" 315 13.2609406368971 87.628954669569
"1577" 315.2 13.2273984230627 88.2759234084141
"1578" 315.4 12.3228725700086 87.6998759144488
"1579" 315.6 10.3718022334086 86.1488523695238
"1580" 315.8 8.40918996079803 84.1033128779501
"1581" 316 8.19631554711656 82.641940517008
"1582" 316.2 7.67641123268363 79.7816115123819
"1583" 316.4 6.38731118885864 74.9763870808238
"1584" 316.6 5.20122699418774 69.6541317833329
"1585" 316.8 5.16330507251983 64.2355243221497
"1586" 317 5.86590150913633 58.3802027419144
"1587" 317.2 7.45700220132455 54.0009434116738
"1588" 317.4 8.14799028229473 48.6617138324294
"1589" 317.6 10.8500678516336 43.4770300626102
"1590" 317.8 14.5726457328663 38.7305519129027
"1591" 318 19.56550369925 35.01349815618
"1592" 318.2 25.1263118814014 32.6796863191803
"1593" 318.4 30.5154982656038 29.4745916294058
"1594" 318.6 36.2209433746314 28.0835174178024
"1595" 318.8 41.2538527986424 26.0004133856266
"1596" 319 47.5957169152708 25.1346183887576
"1597" 319.2 53.929141687606 24.8773271947531
"1598" 319.4 60.102475401488 24.9542507123847
"1599" 319.6 66.5390244932923 25.4278245471891
"1600" 319.8 71.9592763600749 27.0230206223195
"1601" 320 77.6709949189846 27.17875909968
"1602" 320.2 83.8331678111494 26.8519131047212
"1603" 320.4 90.1675872922653 26.0217866583936
"1604" 320.6 96.3930997524336 27.5921400553739
"1605" 320.8 101.613591619463 30.6645867441974
"1606" 321 103.718707805503 34.5735906997798
"1607" 321.2 105.131288606891 39.403395915231
"1608" 321.4 105.511467793795 44.0826025681516
"1609" 321.6 105.122364554028 44.8281875812649
"1610" 321.8 105.805635409904 44.7229037886679
"1611" 322 107.574343932103 44.4910917156663
"1612" 322.2 110.210003731142 43.6809056480729
"1613" 322.4 112.690411005615 42.2193025511011
"1614" 322.6 115.356774052097 40.6327747922243
"1615" 322.8 117.112166332292 38.9674744885342
"1616" 323 116.481092368971 39.064822833921
"1617" 323.2 116.298090302611 39.9434177655981
"1618" 323.4 115.887629559412 40.0496597591185
"1619" 323.6 116.346136014942 42.8135422593393
"1620" 323.8 116.203681676067 43.4229061507408
"1621" 324 116.301980738148 43.6729192198881
"1622" 324.2 115.903803118434 44.2263504225486
"1623" 324.4 115.875649145322 44.4435526059849
"1624" 324.6 115.77129863948 44.9656607646858
"1625" 324.8 115.940001083862 45.4527972215738
"1626" 325 115.487990592485 46.4464714433738
"1627" 325.2 115.273672746565 46.5738655743738
"1628" 325.4 115.164761324267 46.6694111726238
"1629" 325.6 115.232112423735 46.8264573858394
"1630" 325.8 115.35251788819 47.2796979218063
"1631" 326 115.140397309075 48.4031146348867
"1632" 326.2 115.186240864097 49.8740325024342
"1633" 326.4 115.169858164227 52.1341801024169
"1634" 326.6 115.147069976298 55.0955000128873
"1635" 326.8 114.794664550461 57.9547939865284
"1636" 327 114.697917261043 62.4714949947102
"1637" 327.2 113.726989106525 67.5336745092647
"1638" 327.4 112.768154363184 72.621415573481
"1639" 327.6 110.586065728195 77.5565691862499
"1640" 327.8 107.234078346865 82.2013914689514
"1641" 328 102.798815317482 85.7988292266665
"1642" 328.2 98.1456845786003 87.4532267219294
"1643" 328.4 92.3531361716112 87.6019193525047
"1644" 328.6 86.8599974419167 86.7623954597552
"1645" 328.8 81.289974966381 84.6378909263212
"1646" 329 75.5787933419863 82.633109601637
"1647" 329.2 70.9322377822684 79.1169732820869
"1648" 329.4 67.1281463806423 74.6504242717217
"1649" 329.6 65.0965345075688 69.1811591999414
"1650" 329.8 63.9574192215427 63.1872183852375
"1651" 330 64.3824162429155 57.5378677396193
"1652" 330.2 65.2400517267894 51.4160674959412
"1653" 330.4 66.1865937170106 45.0659600430181
"1654" 330.6 67.1169092731136 39.3901105272838
"1655" 330.8 69.5526598237055 36.9166483428399
"1656" 331 73.1283510785889 32.6384318464418
"1657" 331.2 76.1529525376458 27.819905319889
"1658" 331.4 79.6062932849336 23.2307645117268
"1659" 331.6 79.9003541251389 21.2117055785528
"1660" 331.8 78.1951502603272 21.5260110090334
"1661" 332 75.8936694853718 21.7412034202707
"1662" 332.2 71.1705479574126 21.4651528497002
"1663" 332.4 64.9655874041306 21.0564350922526
"1664" 332.6 58.9247025049498 19.8498644810513
"1665" 332.8 53.911666807744 17.3654663668221
"1666" 333 49.5465446116101 13.0107576965621
"1667" 333.2 48.970644526744 9.76574751751177
"1668" 333.4 49.5757618865132 9.35161675310111
"1669" 333.6 50.5464511134549 8.82861086712916
"1670" 333.8 52.2860756057923 6.93352005114558
"1671" 334 55.191241892381 4.24683030191068
"1672" 334.2 56.7515647179599 3.56292496706857
"1673" 334.4 58.1439804636996 3.65288548107596
"1674" 334.6 61.3414032291003 3.36409259610111
"1675" 334.8 64.4458096927602 3.24556169313914
"1676" 335 67.6040061302572 2.76152516899149
"1677" 335.2 69.6826210626908 2.51369540994527
"1678" 335.4 71.038850606578 2.41932243808518
"1679" 335.6 71.0811294570236 2.05853437904384
"1680" 335.8 71.1151747987634 1.74603928621426
"1681" 336 70.6514102465246 1.76587531628293
"1682" 336.2 70.8462116225394 2.56286814457576
"1683" 336.4 72.2517716589836 2.74264086251384
"1684" 336.6 73.7260382182702 3.25741114723922
"1685" 336.8 73.7523370229042 3.94928809625619
"1686" 337 75.1257508910683 5.01398022275846
"1687" 337.2 76.8534380140908 6.28456168754527
"1688" 337.4 78.302101883463 7.82356843313854
"1689" 337.6 81.3243255077367 10.0349125466466
"1690" 337.8 85.2466602580136 12.5456192429638
"1691" 338 89.2117459675327 15.5666386201857
"1692" 338.2 93.3447923001306 18.2537642102526
"1693" 338.4 98.4429905346536 20.8504426428538
"1694" 338.6 103.688722667614 22.4855327616717
"1695" 338.8 108.831498760798 24.3596628061682
"1696" 339 111.880448177217 28.3702771798603
"1697" 339.2 115.287934956628 32.9710033642627
"1698" 339.4 118.624180770295 37.8792161336238
"1699" 339.6 119.830151181014 40.2280454239363
"1700" 339.8 120.30845274348 40.961380214243
"1701" 340 120.499616362158 40.9825488523188
"1702" 340.2 120.713525506652 40.9407287272466
"1703" 340.4 121.285988103094 41.7567749959363
"1704" 340.6 121.45640647897 41.5209510875284
"1705" 340.8 121.61554041335 41.6550366274294
"1706" 341 121.44062434392 41.7328885963738
"1707" 341.2 121.332017106861 42.0664295939011
"1708" 341.4 121.279200984576 43.2343194260167
"1709" 341.6 121.324924730381 43.9187036861633
"1710" 341.8 121.344748651704 44.3771775857792
"1711" 342 121.214901967039 45.0216686624528
"1712" 342.2 121.0789809883 45.582011268731
"1713" 342.4 120.871497584486 46.4967586003475
"1714" 342.6 120.865006566 47.695610356188
"1715" 342.8 120.480851789425 49.2275500997806
"1716" 343 120.088002148565 50.1107289481896
"1717" 343.2 120.193262021719 50.4514244366863
"1718" 343.4 119.671824088692 52.1078226960031
"1719" 343.6 117.810806366686 54.3781408169391
"1720" 343.8 116.549600448558 56.0731836965508
"1721" 344 115.100303543723 58.9310962813738
"1722" 344.2 113.329183481712 63.0918993773391
"1723" 344.4 111.962125529546 67.9387399232876
"1724" 344.6 110.692274420109 74.1254287165901
"1725" 344.8 110.920937317764 80.0002155431812
"1726" 345 110.028689271925 85.1105902018738
"1727" 345.2 106.424576940946 88.5616645455021
"1728" 345.4 101.195415174528 91.653816344098
"1729" 345.6 96.1033586465467 94.3012459222347
"1730" 345.8 90.1136809035362 96.6756907353482
"1731" 346 85.9592605852022 100.156258210597
"1732" 346.2 82.4917236041586 105.082805089399
"1733" 346.4 78.5221345498845 109.617252992357
"1734" 346.6 75.0217910477312 110.784718974605
"1735" 346.8 72.2967321806776 110.084500638764
"1736" 347 67.714158045141 110.423182596788
"1737" 347.2 66.6255084303675 112.752484518729
"1738" 347.4 67.0121621775608 115.413119599399
"1739" 347.6 68.345658412459 115.853601001501
"1740" 347.8 69.0027435137133 116.145096047009
"1741" 348 69.105402737049 118.460087136348
"1742" 348.2 67.7175623597896 119.626842423916
"1743" 348.4 65.3441489465385 120.918614733116
"1744" 348.6 63.6877965491166 120.546355250398
"1745" 348.8 61.3455233227263 120.620927424642
"1746" 349 57.1723075059418 120.152329940382
"1747" 349.2 52.2376149238146 118.945864756755
"1748" 349.4 46.4566928078772 116.893371142325
"1749" 349.6 40.18136474541 114.09175190098
"1750" 349.8 34.1868961634336 110.605854354261
"1751" 350 27.7041032823449 106.784030424261
"1752" 350.2 21.139509202668 103.303069268663
"1753" 350.4 17.0239702114024 97.5494327740457
"1754" 350.6 13.1588947465527 90.3671147024215
"1755" 350.8 9.50017566022396 82.9346162546319
"1756" 351 5.4382590908538 75.7760261241049
"1757" 351.2 4.50882309617312 69.1215562224579
"1758" 351.4 7.67968777265777 62.2027093524859
"1759" 351.6 11.1378416767908 55.6723089124899
"1760" 351.8 14.7500969768503 48.6015554927905
"1761" 352 19.2514582451467 42.4806367565912
"1762" 352.2 23.3066652820397 37.4285111398587
"1763" 352.4 25.5844496793336 32.0976458217405
"1764" 352.6 26.555761751667 26.6536699570072
"1765" 352.8 29.6920531519554 23.5833790853195
"1766" 353 33.9989002784659 23.1333454703738
"1767" 353.2 39.7282699278768 24.3218748061807
"1768" 353.4 46.5482909040034 25.6056804080366
"1769" 353.6 52.7046809195964 26.8766590638273
"1770" 353.8 58.7220900601278 29.2512612673385
"1771" 354 65.0818596567193 32.190028232384
"1772" 354.2 71.1215966530807 36.1800032392562
"1773" 354.4 76.0503652676163 40.00571816647
"1774" 354.6 81.4445582311933 44.2758714421046
"1775" 354.8 86.2067660435497 49.250279772972
"1776" 355 89.2947792817947 54.7306286842349
"1777" 355.2 93.3640938563419 59.4395040518784
"1778" 355.4 97.6933687737494 64.2179527178738
"1779" 355.6 100.859599613906 69.7468580032738
"1780" 355.8 100.866510134579 75.5699279184375
"1781" 356 98.8917648660447 80.3297715635127
"1782" 356.2 95.8337184815946 85.4927725948738
"1783" 356.4 91.9819842088162 90.3498123111303
"1784" 356.6 91.403603674251 95.188573739026
"1785" 356.8 91.2680973775815 101.200468947174
"1786" 357 91.9924842650443 106.85947407963
"1787" 357.2 92.8148521785901 105.972763871939
"1788" 357.4 93.8559936370747 104.580659889707
"1789" 357.6 95.1665816221147 102.783231202322
"1790" 357.8 99.2640892307896 99.989792858162
"1791" 358 105.683552989612 96.4788969767043
"1792" 358.2 110.59569634187 92.8114020950149
"1793" 358.4 115.377027463644 88.1211146660317
"1794" 358.6 119.607959326484 85.6223259484332
"1795" 358.8 119.293968818103 86.427754520606
"1796" 359 118.437660698434 87.1053140951633
"1797" 359.2 117.797409184916 87.8438767803828
"1798" 359.4 116.243159044326 87.3149636472131
"1799" 359.6 115.170554066522 87.3783184718429
"1800" 359.8 114.580195935197 87.6752352075317
"1801" 360 113.527455604217 88.0217182494549
"1802" 360.2 112.602076523973 87.2524732652521
"1803" 360.4 109.846089620761 85.0716955335597
"1804" 360.6 106.504293173842 82.5898480706521
"1805" 360.8 103.264521426618 78.874982737137
"1806" 361 101.494155143749 74.7179110939791
"1807" 361.2 100.228127441082 69.6390894546171
"1808" 361.4 100.257232561934 64.1039684954002
"1809" 361.6 102.238406986296 59.5446918664656
"1810" 361.8 105.247904754974 56.0664498761846
"1811" 362 108.252654904042 53.072074030426
"1812" 362.2 112.389742737749 50.107376471058
"1813" 362.4 115.882881358599 49.2257672554656
"1814" 362.6 116.032820637415 48.7594346107959
"1815" 362.8 116.01391935906 46.6048211576075
"1816" 363 115.136671924489 43.3071995546949
"1817" 363.2 114.368435951147 37.8391689686808
"1818" 363.4 113.988206787954 32.7401368890838
"1819" 363.6 113.553592096984 32.6025862902087
"1820" 363.8 114.311092639577 33.0446088621738
"1821" 364 115.281198113062 33.6124227032024
"1822" 364.2 115.125717606839 34.6877527857889
"1823" 364.4 115.737950622288 35.4338278826556
"1824" 364.6 115.876410063515 35.3562958771306
"1825" 364.8 115.454287038136 35.2909103759027
"1826" 365 115.432359424463 35.7612887057488
"1827" 365.2 115.523724481434 36.2455909354105
"1828" 365.4 115.701331321153 36.6537917473458
"1829" 365.6 115.650417360434 36.7410501474528
"1830" 365.8 115.737292477462 37.492483950231
"1831" 366 115.672136139691 37.4815644532881
"1832" 366.2 115.652679733273 37.4776971314542
"1833" 366.4 115.620536964443 37.4099009623455
"1834" 366.6 115.574401633034 37.467005124031
"1835" 366.8 115.277377216711 37.1219287993461
"1836" 367 115.262420418496 37.3309663912845
"1837" 367.2 115.068314943407 38.0315726281306
"1838" 367.4 115.03601295608 39.2673048397632
"1839" 367.6 115.13355526115 40.7757415413384
"1840" 367.8 114.975863383055 43.1548825451036
"1841" 368 114.925100628159 46.8509478092988
"1842" 368.2 114.912999833946 51.489972424502
"1843" 368.4 115.111160490844 56.3734141128354
"1844" 368.6 114.625356793979 61.2971527325829
"1845" 368.8 112.040822062379 65.9354572294466
"1846" 369 108.880757153336 70.4811216981438
"1847" 369.2 104.668145165013 74.5067050346896
"1848" 369.4 99.795868670708 77.5328941707544
"1849" 369.6 94.8261088805915 79.7097495429001
"1850" 369.8 90.2551631671968 83.0320543802949
"1851" 370 85.2928544308183 85.9353855371944
"1852" 370.2 82.2483443412478 90.4729812116216
"1853" 370.4 81.0374743472655 95.867502599542
"1854" 370.6 80.7221651807413 102.428025727425
"1855" 370.8 80.7021866882836 108.646655904124
"1856" 371 78.5347270436437 112.349917649181
"1857" 371.2 75.0328880462779 113.620770191161
"1858" 371.4 69.7721448113361 115.062193269545
"1859" 371.6 63.2385478787413 114.768923853528
"1860" 371.8 56.3885143974502 113.371556824746
"1861" 372 49.9802450553605 110.283359770081
"1862" 372.2 43.9512973377908 105.988061717898
"1863" 372.4 40.5767652145362 100.536712859502
"1864" 372.6 37.6688029990014 93.9202182439077
"1865" 372.8 35.5058015191772 86.7618141306046
"1866" 373 35.3054132951765 79.5507463418024
"1867" 373.2 34.4515937856301 72.669188372606
"1868" 373.4 33.5906260081401 66.2346368742087
"1869" 373.6 33.7716250600447 59.0089482503183
"1870" 373.8 32.846063194017 52.8267941709572
"1871" 374 29.9058286066791 47.1425066500193
"1872" 374.2 26.8025112160051 41.5326978190881
"1873" 374.4 23.7734795264045 37.2097785277622
"1874" 374.6 23.1247979284622 37.7290730506596
"1875" 374.8 24.7900583720719 37.2686729845228
"1876" 375 28.2295766574119 34.421573252026
"1877" 375.2 33.5292320050291 31.9335602724862
"1878" 375.4 39.5805963716471 30.3919481479132
"1879" 375.6 45.9431215906405 29.47669461396
"1880" 375.8 52.5010556722114 29.0548134112998
"1881" 376 58.9567936997405 28.5302241109193
"1882" 376.2 65.2893311533073 27.5398414121212
"1883" 376.4 71.6191067821521 25.7628592811117
"1884" 376.6 77.8065091509042 22.4514121809032
"1885" 376.8 81.8259525250136 19.9752449628838
"1886" 377 82.7115357492236 17.4184447537138
"1887" 377.2 82.9192467651759 16.7767723359408
"1888" 377.4 84.7599338133643 16.9023850036412
"1889" 377.6 89.3553103239836 17.3955138101338
"1890" 377.8 94.3736920447367 19.4813803817072
"1891" 378 98.5419585836278 23.6033432352282
"1892" 378.2 103.350029313992 27.4984679002268
"1893" 378.4 109.327290944888 30.3523462270405
"1894" 378.6 111.519461669403 31.356057562192
"1895" 378.8 112.168282777009 30.8271788971314
"1896" 379 112.836831938681 29.5635957657996
"1897" 379.2 111.677780253572 29.752794970255
"1898" 379.4 111.961418824845 30.0613380650503
"1899" 379.6 111.516293415589 30.682993777403
"1900" 379.8 111.349833394379 32.5534986434014
"1901" 380 111.712181168877 34.1433231504776
"1902" 380.2 112.364769017311 36.9051317640436
"1903" 380.4 112.43858167119 40.4692765402387
"1904" 380.6 113.409105155579 44.5367176068375
"1905" 380.8 115.219661571834 48.9910307382173
"1906" 381 117.78470509128 54.4919007934508
"1907" 381.2 120.54849290279 59.8023425840603
"1908" 381.4 121.708054846179 64.7642360253823
"1909" 381.6 120.18986846246 68.7347571303828
"1910" 381.8 117.13306645792 71.8220051047252
"1911" 382 111.743119278 75.3243534395243
"1912" 382.2 107.767429464425 79.6670277104269
"1913" 382.4 104.111450276555 84.5173766614347
"1914" 382.6 101.441488880044 89.8457652744671
"1915" 382.8 99.638473590389 95.6240183521685
"1916" 383 99.9687706762766 101.129086120052
"1917" 383.2 97.6236731945467 103.127997537956
"1918" 383.4 92.8266391497876 104.021854365232
"1919" 383.6 86.8866491237522 104.261986665259
"1920" 383.8 79.8230047884863 103.421820294558
"1921" 384 73.2149709416968 101.088496210979
"1922" 384.2 66.850523724051 97.8738204654956
"1923" 384.4 61.5688007042285 92.9420627421944
"1924" 384.6 56.8082431111968 87.6752352075317
"1925" 384.8 52.9736402208622 81.7084844356149
"1926" 385 50.1435308711705 75.0799786241896
"1927" 385.2 49.8274906407355 67.7032638490059
"1928" 385.4 51.4652710014537 60.8993356053238
"1929" 385.6 52.1836196253836 53.9856561159538
"1930" 385.8 54.5111011735389 48.1897595517949
"1931" 386 58.1951967339336 43.3730880329988
"1932" 386.2 61.5881903996524 37.7597841358113
"1933" 386.4 66.1865937170106 33.4240963793258
"1934" 386.6 70.8393851013015 29.2398509384021
"1935" 386.8 72.3177264812866 26.9664100589915
"1936" 387 71.4422041621736 23.7664943014438
"1937" 387.2 70.2715619602136 23.0632786983238
"1938" 387.4 68.4654734350475 21.5756053536907
"1939" 387.6 65.3733485362231 18.641026114058
"1940" 387.8 62.0619417677429 16.6585715958378
"1941" 388 60.2284130985304 15.3376465507932
"1942" 388.2 58.1536938942612 12.0456631723049
"1943" 388.4 58.8638535953225 10.4930166944849
"1944" 388.6 61.0361468358575 11.1126014354717
"1945" 388.8 64.4013027630064 11.2881649598204
"1946" 389 69.7875951624336 10.0735168287678
"1947" 389.2 76.0482304009386 9.23981722319562
"1948" 389.4 81.7543134607064 10.1159815391011
"1949" 389.6 88.2159006708901 11.6858750249717
"1950" 389.8 94.0302775590836 15.0794885085538
"1951" 390 99.8856813302509 19.5552853102681
"1952" 390.2 104.651282701866 24.2700931008354
"1953" 390.4 108.455797504494 30.2210916678284
"1954" 390.6 113.225153676719 35.4468981896024
"1955" 390.8 115.879168391961 41.2763929602905
"1956" 391 115.608563462907 47.6123552315435
"1957" 391.2 114.360150408513 54.2543906828212
"1958" 391.4 114.735150113078 60.4812566417663
"1959" 391.6 115.025319476311 66.643248532572
"1960" 391.8 114.344415065695 72.9896934668692
"1961" 392 112.584001218265 78.8248735877986
"1962" 392.2 107.49834724354 82.8935941079667
"1963" 392.4 101.406028802596 83.7006470493198
"1964" 392.6 94.9820432835713 82.8122364531445
"1965" 392.8 88.9113716277039 82.0445233463198
"1966" 393 82.1371907509383 80.954803152757
"1967" 393.2 75.1447280001492 80.5822547838968
"1968" 393.4 68.3049460649471 80.8704314903468
"1969" 393.6 61.2229323068496 82.2374579642322
"1970" 393.8 55.0532133347336 85.8685852813238
"1971" 394 49.7948408421897 91.1493827286665
"1972" 394.2 45.5570452194506 97.3695762824247
"1973" 394.4 42.2544783627119 103.639789612061
"1974" 394.6 42.8009197554422 109.224322394693
"1975" 394.8 43.6601166452992 111.810366035534
"1976" 395 44.5695321009946 112.936886303593
"1977" 395.2 48.4236401478057 116.987268166862
"1978" 395.4 52.5362481386003 119.946818643183
"1979" 395.6 53.9567880147161 120.404113097427
"1980" 395.8 55.2857496346935 121.29904978472
"1981" 396 56.8579929876133 121.901617128014
"1982" 396.2 59.4901641119091 121.298877119382
"1983" 396.4 64.6959952793435 121.840824283226
"1984" 396.6 69.8671465050615 122.323008397816
"1985" 396.8 73.3751666872873 121.043503078691
"1986" 397 78.8622410379251 120.669746920069
"1987" 397.2 81.9553038775402 119.917381747964
"1988" 397.4 86.0995567194416 118.322240153574
"1989" 397.6 90.3108030942123 117.176319503087
"1990" 397.8 93.7072107176336 116.252340313086
"1991" 398 94.2182053296003 116.01883293735
"1992" 398.2 94.6947869446816 115.920492288804
"1993" 398.4 95.1161951451895 115.521174237004
"1994" 398.6 95.6554202472885 115.9070939991
"1995" 398.8 95.5830633922132 116.35776246735
"1996" 399 95.0111728107259 116.326072116289
"1997" 399.2 94.6224895166532 116.690352407203
"1998" 399.4 93.5361753309836 117.092886789424
"1999" 399.6 92.1792307181311 117.546313547281
"2000" 399.8 91.4671599570289 117.61125957485
"2001" 400 90.1727884005556 117.659790672374
"2002" 400.2 89.5354675979216 118.010379320886
"2003" 400.4 88.8239603894576 118.050126289758
"2004" 400.6 88.4041791118845 117.686940241275
"2005" 400.8 88.1335414150465 117.620750535454
"2006" 401 87.8122533657369 117.395604482677
"2007" 401.2 87.3917750428369 117.398838178229
"2008" 401.4 86.5058199474998 117.509233972101
"2009" 401.6 86.5500376147414 117.447467120707
"2010" 401.8 86.3583740285619 117.476865766323
"2011" 402 86.4173663387362 117.552736780777
"2012" 402.2 86.1842088555345 117.449965044844
"2013" 402.4 86.3748603455086 117.605648166699
"2014" 402.6 85.4235145476903 119.326060810586
"2015" 402.8 85.4653021044506 118.745879619713
"2016" 403 85.3226087148584 118.615810345719
"2017" 403.2 85.0568900217345 118.842414065462
"2018" 403.4 84.5473155659336 118.854110650499
"2019" 403.6 83.9645283225336 119.134377738699
"2020" 403.8 83.4580658135556 119.688775246593
"2021" 404 82.9451141571166 119.977742421788
"2022" 404.2 82.1436982655456 120.364622861766
"2023" 404.4 81.2927051900478 121.046267729508
"2024" 404.6 80.1547807488971 121.456757210959
"2025" 404.8 79.1598517113146 121.329954922612
"2026" 405 77.8175104933384 121.572610410231
"2027" 405.2 76.0715619608336 121.184021912358
"2028" 405.4 75.0146981379498 120.789165858067
"2029" 405.6 74.9970856870289 120.47762752235
"2030" 405.8 74.968720883474 120.369998072196
"2031" 406 73.9714766665527 120.098478322945
"2032" 406.2 72.9142980464565 118.913310022443
"2033" 406.4 71.5642418144569 117.162064765211
"2034" 406.6 69.5074851252696 114.225125468616
"2035" 406.8 67.3565457383435 111.280686194677
"2036" 407 64.7686080328183 107.794911810323
"2037" 407.2 61.640268482126 102.699146570323
"2038" 407.4 58.3156588156058 97.8134558052755
"2039" 407.6 54.3872494620771 92.8522761539912
"2040" 407.8 50.8397221084513 87.3512613112765
"2041" 408 48.4669935250051 81.5310426102935
"2042" 408.2 46.5714053796637 75.994018163542
"2043" 408.4 44.9580532512729 69.6287909425792
"2044" 408.6 43.7648778158336 63.5242337681557
"2045" 408.8 44.1478249708487 57.878291953487
"2046" 409 46.5759978887221 53.4702978583162
"2047" 409.2 48.6453977831887 49.4467332224351
"2048" 409.4 51.8894718106619 44.9648223110912
"2049" 409.6 54.7453069332988 41.2605283353626
"2050" 409.8 57.4343433452139 36.2689403184288
"2051" 410 60.3483088723073 30.987528894237
"2052" 410.2 62.953065178988 26.3583555910151
"2053" 410.4 65.5471845023036 21.9434842868338
"2054" 410.6 67.4839775260009 20.7643046112008
"2055" 410.8 68.6799374203194 19.631826784031
"2056" 411 68.6510855125807 19.0642270507856
"2057" 411.2 67.6299378659948 18.0453798710473
"2058" 411.4 66.3985606491836 17.2851586441551
"2059" 411.6 63.0095261359336 14.5342416278738
"2060" 411.8 59.3456498125949 11.0350125134706
"2061" 412 55.9098521088952 9.37337938686835
"2062" 412.2 56.1716694586696 8.44437274765474
"2063" 412.4 56.8184674488003 6.67827021620717
"2064" 412.6 58.4955814631756 5.10091170172868
"2065" 412.8 60.7519668558804 3.0104937992249
"2066" 413 60.9844404858126 2.40430887039489
"2067" 413.2 61.1557726371589 2.5570934106156
"2068" 413.4 61.0691971521184 2.9621464891021
"2069" 413.6 61.6817847640136 2.46746953955384
"2070" 413.8 61.5805638217389 2.33994130946857
"2071" 414 61.7014548130625 2.4469026107759
"2072" 414.2 61.6689086305969 2.71908594767996
"2073" 414.4 61.7830312434868 2.67303487774618
"2074" 414.6 61.8099029379024 3.01303490556134
"2075" 414.8 62.8334230341236 3.22419067769384
"2076" 415 63.6449496991656 3.30188796418827
"2077" 415.2 64.2131084864337 4.03244479656739
"2078" 415.4 65.2990474492908 4.67679575672077
"2079" 415.6 66.3187441354136 5.99119120301384
"2080" 415.8 67.4644742524534 6.8975310720372
"2081" 416 69.4125842405936 8.47919858144384
"2082" 416.2 71.7657602137505 11.2074889495322
"2083" 416.4 74.7865341881194 14.3613495929453
"2084" 416.6 78.9765551510807 17.5917007718738
"2085" 416.8 83.4168754960934 20.641936537312
"2086" 417 87.9292397645459 23.914609477833
"2087" 417.2 93.032473178547 26.1146308040852
"2088" 417.4 97.9450875201836 28.2877120106338
"2089" 417.6 103.044475899934 30.5971427924915
"2090" 417.8 108.035046386087 32.2615764213342
"2091" 418 112.073206659257 33.5983986434033
"2092" 418.2 114.319550108135 33.6570531704579
"2093" 418.4 113.831298852528 34.182983587487
"2094" 418.6 113.87090545448 35.0639811515481
"2095" 418.8 113.932145188996 36.6348484611774
"2096" 419 114.128940492443 38.4545350417408
"2097" 419.2 114.439279929993 41.8941765787408
"2098" 419.4 114.064494000094 45.4523422425345
"2099" 419.6 114.412977430201 49.9300419910635
"2100" 419.8 114.309584391017 55.4348351305961
"2101" 420 113.925358070478 61.0774598992042
"2102" 420.2 114.512506089415 67.3531339693188
"2103" 420.4 116.126607836675 73.4111964299514
"2104" 420.6 116.445828305112 77.0598350101999
"2105" 420.8 114.292673320885 78.2296160553384
"2106" 421 110.489349552749 80.3701875378212
"2107" 421.2 105.208720776416 83.0916701692869
"2108" 421.4 99.8545695421554 84.7765960236434
"2109" 421.6 93.7117978735974 84.6592196170376
"2110" 421.8 87.9174623793327 84.3199284622271
"2111" 422 82.0201260321968 85.268156627058
"2112" 422.2 75.2828987890586 86.0865202411417
"2113" 422.4 69.1941390450126 87.1120190494265
"2114" 422.6 63.1036897622174 86.1521232999144
"2115" 422.8 58.2078660218336 83.0085870403738
"2116" 423 55.2512543087494 77.9463465716896
"2117" 423.2 53.4236689802445 72.0010455050495
"2118" 423.4 52.7376573308567 66.0124950439796
"2119" 423.6 52.5633396976317 60.3877159679021
"2120" 423.8 52.7486957214132 56.3533150387922
"2121" 424 51.7292885123924 51.4962697288893
"2122" 424.2 48.7092414474886 46.529067638198
"2123" 424.4 45.8228452690899 41.0640694086238
"2124" 424.6 44.0648538583691 34.9645617009867
"2125" 424.8 44.2848944964564 30.3455904776693
"2126" 425 45.3678907925435 29.7760394439453
"2127" 425.2 45.7404693548207 29.8729059490835
"2128" 425.4 47.437637697581 29.0645480115633
"2129" 425.6 51.4102422248793 27.4425904233304
"2130" 425.8 57.1461518512249 26.1180079680881
"2131" 426 62.8869645464662 24.6593056047434
"2132" 426.2 69.2212034680807 23.223270739315
"2133" 426.4 75.1505170307831 21.2323281951602
"2134" 426.6 79.9291756221909 19.0691016406068
"2135" 426.8 84.3125611136689 16.9322487996385
"2136" 427 87.4864673559385 14.6424647974127
"2137" 427.2 86.8988121837367 14.6249616908587
"2138" 427.4 85.8737124419948 15.1790119235473
"2139" 427.6 85.9446634960807 15.7894485068444
"2140" 427.8 84.7130945459017 15.4842765835228
"2141" 428 82.5598210266211 15.1950986824363
"2142" 428.2 78.1984509866581 14.0987616902718
"2143" 428.4 72.8021020153408 12.3284844833945
"2144" 428.6 66.8204479362536 10.7417183480038
"2145" 428.8 61.8439516491337 8.28343626680718
"2146" 429 58.2120891178003 8.98410398730717
"2147" 429.2 55.0912211984337 12.0253991447932
"2148" 429.4 50.6764616455875 15.9082783265167
"2149" 429.6 44.7863925346022 17.8786954153064
"2150" 429.8 39.7541843803996 16.4871357496807
"2151" 430 36.3145102727271 13.5053955481673
"2152" 430.2 35.7421604711578 14.0356473565462
"2153" 430.4 33.5353327857194 16.2736614934508
"2154" 430.6 31.0287169735161 20.0391127627862
"2155" 430.8 26.9849937427532 24.2667592338068
"2156" 431 21.9610333399336 26.8994344680613
"2157" 431.2 17.2204992746708 26.6347140605388
"2158" 431.4 15.9124081622215 27.4801876372223
"2159" 431.6 13.9947573123268 30.3490479971117
"2160" 431.8 11.5739933303308 34.8036003494579
"2161" 432 7.40569484500911 39.6705458718833
"2162" 432.2 6.09840617728185 44.7835230547845
"2163" 432.4 3.60694858480433 50.5823877998049
"2164" 432.6 1.8867090891516 53.9039278811431
"2165" 432.8 3.55452394521811 57.5934579058738
"2166" 433 4.44735332088278 63.0508929245603
"2167" 433.2 5.14700360917743 69.4142645653986
"2168" 433.4 4.69835605862876 76.0267672267885
"2169" 433.6 4.74866874040801 80.3365768055533
"2170" 433.8 6.28145875613112 81.1651190270797
"2171" 434 9.24765631804164 84.6657298964219
"2172" 434.2 12.0669227894574 89.5178204957548
"2173" 434.4 14.3542682688271 95.4232495277427
"2174" 434.6 16.6494094483155 100.594995738736
"2175" 434.8 20.1121091370274 104.751182242139
"2176" 435 23.9363784189985 108.854036044855
"2177" 435.2 28.6307847904947 112.559163060962
"2178" 435.4 32.9631581276382 116.423488537442
"2179" 435.6 36.0317393937952 117.516717263712
"2180" 435.8 41.2756643931955 117.42623476554
"2181" 436 47.6736547826955 117.966143225493
"2182" 436.2 54.1971017818845 118.128642843021
"2183" 436.4 59.8115526579498 118.002932928454
"2184" 436.6 65.941853254724 118.779626178745
"2185" 436.8 71.6367078964098 119.892221158469
"2186" 437 76.9567368360948 119.546487224043
"2187" 437.2 80.2585082260256 120.272899087446
"2188" 437.4 80.471299838106 118.037580164305
"2189" 437.6 83.0537007568965 113.996946195109
"2190" 437.8 87.085467819798 109.609129359942
"2191" 438 91.1429905338733 105.498044062943
"2192" 438.2 94.3376170086578 101.201786817495
"2193" 438.4 96.6949593076163 96.3417675683391
"2194" 438.6 99.9206701746771 91.6558790976434
"2195" 438.8 104.251482382298 88.2592910883468
"2196" 439 108.553412782016 85.9430831535825
"2197" 439.2 111.464229123224 82.93793147192
"2198" 439.4 112.543638885133 79.3863096695508
"2199" 439.6 113.514737400148 74.5903373659899
"2200" 439.8 113.813370614934 68.9164798948466
"2201" 440 112.177611621116 63.3851284689533
"2202" 440.2 110.70018105187 58.5489138883738
"2203" 440.4 108.46611749714 54.7831901261537
"2204" 440.6 105.974248726809 50.9189153995524
"2205" 440.8 104.336631148142 48.1420535055331
"2206" 441 103.956908268886 45.6392336325181
"2207" 441.2 104.458416238207 45.5006301122701
"2208" 441.4 106.416316379605 44.8194663988881
"2209" 441.6 110.40154322392 43.3759157064673
"2210" 441.8 114.33069987085 42.7768127254016
"2211" 442 114.379868773891 43.2980164915167
"2212" 442.2 114.278288233407 43.8280670722845
"2213" 442.4 114.279504792386 45.0283103624304
"2214" 442.6 115.229576666712 46.7577562330347
"2215" 442.8 117.630539684804 50.7339428866842
"2216" 443 119.534554308723 55.0589851944002
"2217" 443.2 121.524258007168 60.3143936153296
"2218" 443.4 122.989554851076 64.1280943576149
"2219" 443.6 122.478496733907 64.6168974965317
"2220" 443.8 121.733937925273 65.4520833619363
"2221" 444 121.461169135109 66.3922606564279
"2222" 444.2 121.038258277193 69.8813043093828
"2223" 444.4 119.912806480877 74.8066205540782
"2224" 444.6 118.49164288166 80.0242410498173
"2225" 444.8 116.93034029187 85.8014583738354
"2226" 445 115.705501220868 91.6259691712347
"2227" 445.2 116.370756872462 95.0163938452024
"2228" 445.4 117.42731160456 96.4813192978108
"2229" 445.6 117.679632716518 95.6880499610797
"2230" 445.8 118.043006774469 94.9712341557809
"2231" 446 118.120367912973 94.7649233064623
"2232" 446.2 117.814286886717 94.6161089233473
"2233" 446.4 117.783651512244 94.2605875838333
"2234" 446.6 117.276122444947 93.7198404795862
"2235" 446.8 116.635806419322 93.5681450099294
"2236" 447 115.384913153138 93.4537980073217
"2237" 447.2 113.104719324452 93.7346966308318
"2238" 447.4 111.582168245878 93.3770538134294
"2239" 447.6 107.737157714575 92.5360897048075
"2240" 447.8 102.583454590239 91.3316702657072
"2241" 448 97.0056322804684 89.7815237093651
"2242" 448.2 92.4814571133086 87.5811263851953
"2243" 448.4 88.663702947014 83.7285913700435
"2244" 448.6 85.4942071268076 78.8012573922173
"2245" 448.8 83.4861225573186 73.9613489759933
"2246" 449 82.4804277567611 68.3300774331172
"2247" 449.2 82.6676197324534 63.3583576656313
"2248" 449.4 85.0206210384242 59.2015083518927
"2249" 449.6 87.3979053434336 54.6761323059739
"2250" 449.8 90.0303018293225 50.5726257974294
"2251" 450 93.2571707032035 47.2998993829048
"2252" 450.2 96.4203328011906 43.1687514186729
"2253" 450.4 98.5556593900178 38.2137833935026
"2254" 450.6 99.4349957772236 33.9287241313138
"2255" 450.8 101.380413662299 32.3253219994508
"2256" 451 103.282956613345 32.0059720059032
"2257" 451.2 101.908199141402 31.9951997080613
"2258" 451.4 99.4201985409676 29.7590771185971
"2259" 451.6 96.324108580701 27.0018385374729
"2260" 451.8 92.1658225026317 23.8497797912451
"2261" 452 87.7081736185357 20.7596548254147
"2262" 452.2 83.7833575055636 18.0872639414638
"2263" 452.4 82.7520505145719 15.2200015245334
"2264" 452.6 83.4149979598711 13.2324328517176
"2265" 452.8 83.9211860218231 13.2059901883423
"2266" 453 84.2201344711965 13.4041112183326
"2267" 453.2 83.6519756839285 14.8304001489099
"2268" 453.4 81.3166471514336 15.5875899426159
"2269" 453.6 77.4089636647774 16.5606045240926
"2270" 453.8 72.8307330283148 17.591070107859
"2271" 454 68.157808126754 20.1191755941894
"2272" 454.2 62.5564613838575 21.8884832554934
"2273" 454.4 57.6321963559055 24.2383822021941
"2274" 454.6 52.2214139617595 26.7762450590817
"2275" 454.8 46.6355894035278 27.8619158621974
"2276" 455 40.8105137587932 26.7247148487896
"2277" 455.2 35.538286872767 23.6641543495405
"2278" 455.4 33.0752683218853 19.6854849571803
"2279" 455.6 32.9241904694003 19.4516550844738
"2280" 455.8 31.9662119921977 21.1165102953289
"2281" 456 29.1690494770826 23.8841576892462
"2282" 456.2 24.7533443930936 26.9042117479738
"2283" 456.4 20.8549070502029 31.1493761748354
"2284" 456.6 16.5765859824336 35.8836780673167
"2285" 456.8 12.3496508376154 41.496630389792
"2286" 457 9.06836589011783 46.5705130972422
"2287" 457.2 8.46599937459293 52.1397489792145
"2288" 457.4 8.52021829217724 58.7220392458867
"2289" 457.6 8.45927231907081 65.7934686300199
"2290" 457.8 7.56568584463198 71.931614707721
"2291" 458 6.11978835960438 77.7761061475934
"2292" 458.2 6.14954360473536 80.666072545348
"2293" 458.4 8.15923470448243 82.5549396470568
"2294" 458.6 11.2956559772873 86.1841187935934
"2295" 458.8 15.5061807921423 90.7695979974368
"2296" 459 19.6542959210678 95.9810381848861
"2297" 459.2 23.4489021506288 100.753657336496
"2298" 459.4 27.7688203175068 105.523169314179
"2299" 459.6 32.4930023953864 109.571768008964
"2300" 459.8 37.9567818312385 112.464595866715
"2301" 460 43.9503561906896 116.20953588507
"2302" 460.2 49.552518007342 117.510029632878
"2303" 460.4 55.5622588254849 116.212724004861
"2304" 460.6 62.0699760038538 114.838920628802
"2305" 460.8 69.3790106276586 114.080015591274
"2306" 461 76.1331609123474 113.477748854719
"2307" 461.2 83.0883522939848 114.154947414783
"2308" 461.4 86.4318721410586 113.357053897849
"2309" 461.6 87.8064898782086 111.649972542449
"2310" 461.8 92.9638026717048 111.665788847696
"2311" 462 95.1565353714502 113.058862139564
"2312" 462.2 93.7303459390162 112.775610467339
"2313" 462.4 92.6012827897965 112.054448908374
"2314" 462.6 92.7699096503176 111.218424923686
"2315" 462.8 92.9105906150434 109.624638897593
"2316" 463 93.373763577274 108.242259828618
"2317" 463.2 95.5582261651772 104.783183892835
"2318" 463.4 97.981896937731 100.568318610644
"2319" 463.6 101.827787389537 97.0076645218997
"2320" 463.8 105.931739931881 95.1412017795581
"2321" 464 110.228835883227 94.4378173965549
"2322" 464.2 112.320204541005 95.0302707059006
"2323" 464.4 112.306630303969 94.8767152801417
"2324" 464.6 112.190190747746 94.3057583270344
"2325" 464.8 111.758369170815 93.7485600504416
"2326" 465 111.441155673658 92.1611964175635
"2327" 465.2 111.922807049856 89.7791458129169
"2328" 465.4 113.000139297028 85.3843154292928
"2329" 465.6 113.85274813138 80.477919843482
"2330" 465.8 115.952176763143 75.2711307748193
"2331" 466 117.751891903846 70.0354232412913
"2332" 466.2 121.526930810478 65.4179599339899
"2333" 466.4 123.217838106964 60.7655717677738
"2334" 466.6 122.604448718878 57.6748486006794
"2335" 466.8 121.933699332461 55.0266383204549
"2336" 467 121.336891491978 51.9801540086863
"2337" 467.2 120.067391823752 47.802639874292
"2338" 467.4 118.644553656801 42.9600797665573
"2339" 467.6 116.77407663306 37.1645588707009
"2340" 467.8 116.483328960988 32.3334721190273
"2341" 468 116.310487260024 33.2063994085438
"2342" 468.2 116.686539321364 33.6502985820372
"2343" 468.4 117.870617812812 33.966793950267
"2344" 468.6 117.709176644184 34.3988084747038
"2345" 468.8 118.010840999278 34.7163167015874
"2346" 469 117.925969070628 35.0910780772476
"2347" 469.2 117.811505507991 35.1953647776527
"2348" 469.4 117.878791176116 35.1536365598692
"2349" 469.6 117.94307119003 35.2982600373065
"2350" 469.8 118.162962119667 35.0822005985607
"2351" 470 118.426481914992 35.4793355187562
"2352" 470.2 118.509534543251 35.4489280960854
"2353" 470.4 118.711956931608 35.4881025049272
"2354" 470.6 119.220853041343 35.7762478650708
"2355" 470.8 119.795954545405 36.0589499926046
"2356" 471 119.812086476676 35.9576879910405
"2357" 471.2 119.908971397009 36.5626098080531
"2358" 471.4 119.873897244915 36.5873238324375
"2359" 471.6 119.759375598271 36.8678100260225
"2360" 471.8 120.286691905461 37.363614211536
"2361" 472 120.625146921168 37.5990074830986
"2362" 472.2 120.503103322131 37.8479519776215
"2363" 472.4 120.637189847739 37.8190577939849
"2364" 472.6 120.739248000267 38.0667686042627
"2365" 472.8 120.758769858981 38.4194393589493
"2366" 473 120.89279648954 38.8869284465583
"2367" 473.2 120.877096227103 39.0179514083644
"2368" 473.4 120.971518278434 39.5534160308873
"2369" 473.6 121.094787025569 40.011346285563
"2370" 473.8 121.659768783271 40.6448738559414
"2371" 474 121.829574595297 41.1074992260102
"2372" 474.2 121.99524198821 41.664641740481
"2373" 474.4 122.184763645129 41.5968575751365
"2374" 474.6 122.216973699112 41.7620381009247
"2375" 474.8 122.231949997716 42.4743877691174
"2376" 475 122.82896472479 43.2778123375688
"2377" 475.2 123.548718159144 44.374640576058
"2378" 475.4 123.649543617296 45.2384236494083
"2379" 475.6 123.703140352482 46.5676512265202
"2380" 475.8 124.580641062254 47.2794330691431
"2381" 476 124.38757673147 47.584837347906
"2382" 476.2 124.381489326773 48.0388980808738
"2383" 476.4 124.871693027649 49.1821505840721
"2384" 476.6 124.917594647287 49.5728870436032
"2385" 476.8 124.937979951741 50.490418473579
"2386" 477 124.53797888108 52.4745813412234
"2387" 477.2 124.348883710723 53.6978794789791
"2388" 477.4 124.436739725677 56.3315673920495
"2389" 477.6 124.815355626735 57.7214704549855
"2390" 477.8 124.713831011972 58.7383718267841
"2391" 478 124.583977395866 59.7436642520765
"2392" 478.2 124.056167781544 60.7124548928145
"2393" 478.4 123.673158319812 61.9988846792387
"2394" 478.6 123.027754916363 63.5950743340022
"2395" 478.8 122.624131585035 66.00654376948
"2396" 479 122.521069644664 66.6368079487841
"2397" 479.2 121.743485905561 67.7407243234077
"2398" 479.4 121.234567052629 69.3990072489671
"2399" 479.6 121.513239554158 69.773874344848
"2400" 479.8 121.436058834767 70.3835020066559
"2401" 480 120.844825399434 71.2893975272898
"2402" 480.2 120.151938680655 73.1530163040729
"2403" 480.4 119.562059999559 74.9636476677238
"2404" 480.6 118.051084990716 77.4424434705277
"2405" 480.8 116.394878171549 79.7786384977632
"2406" 481 113.921964511219 83.3805324049899
"2407" 481.2 110.826342352357 87.5947757563739
"2408" 481.4 108.990303773003 92.6521031120204
"2409" 481.6 108.904021553684 96.2066190119738
"2410" 481.8 109.190201707354 96.033227708011
"2411" 482 107.811701539229 95.4507471680405
"2412" 482.2 105.45808261173 95.7307263598993
"2413" 482.4 101.392943727255 96.6784322757131
"2414" 482.6 96.2436671259208 98.2272859206046
"2415" 482.8 91.1583293803009 99.5743335971349
"2416" 483 84.9224366554945 100.399547584452
"2417" 483.2 80.0607351335206 102.227376420539
"2418" 483.4 75.5749674138025 105.416379311923
"2419" 483.6 71.7078822705824 110.004561527737
"2420" 483.8 67.2322815303449 114.042413775188
"2421" 484 63.6460070280527 116.276654392945
"2422" 484.2 62.4191373197936 116.967785752782
"2423" 484.4 62.3000460135336 115.767987827024
"2424" 484.6 62.2085001912885 115.956407856261
"2425" 484.8 61.9954595796403 117.25970993039
"2426" 485 61.9758976475068 119.56448828952
"2427" 485.2 62.1562123332572 121.53835316492
"2428" 485.4 62.7973155636086 120.956113811999
"2429" 485.6 62.6645236265907 120.952034041275
"2430" 485.8 62.5851049912836 120.456091847824
"2431" 486 61.9447026529098 120.137909839683
"2432" 486.2 61.4107826628384 119.892221158469
"2433" 486.4 60.2269179032629 119.207163287935
"2434" 486.6 58.1505426864173 118.645528866341
"2435" 486.8 54.7675604841133 117.909602601132
"2436" 487 50.3831503401111 116.079692499164
"2437" 487.2 45.1055188263427 113.763214814266
"2438" 487.4 39.8790974829139 110.519700716012
"2439" 487.6 34.5824251515312 106.933826276959
"2440" 487.8 29.2026128993605 103.606043001325
"2441" 488 23.5720599892976 100.457506375182
"2442" 488.2 18.6253025379702 96.1954331858373
"2443" 488.4 14.4753382331654 91.3855279471056
"2444" 488.6 10.1070754193046 85.5883181931238
"2445" 488.8 7.32182567499463 80.2338807237153
"2446" 489 7.83802586679261 75.2963423406046
"2447" 489.2 9.1751666983328 68.829299098399
"2448" 489.4 10.7529721326017 61.8665139889537
"2449" 489.6 13.6069485858733 55.3893197945204
"2450" 489.8 16.5899220749599 49.5944474699265
"2451" 490 18.554944016049 44.49636128422
"2452" 490.2 19.6050330708375 39.4214200848642
"2453" 490.4 22.0837670664649 34.8177759230301
"2454" 490.6 23.7163427441433 29.9674241753093
"2455" 490.8 21.8403417025705 26.6950171749633
"2456" 491 20.335141392767 26.9937736824951
"2457" 491.2 20.1653812974732 27.5959240394629
"2458" 491.4 17.8784199533826 27.9119253229861
"2459" 491.6 15.500349567011 27.789141288879
"2460" 491.8 14.8604733487064 27.1597720956163
"2461" 492 15.0538113785307 26.401066772335
"2462" 492.2 15.4470189454547 25.0536443713423
"2463" 492.4 15.8956117578086 25.1835947661551
"2464" 492.6 16.3658621122602 24.6321764197922
"2465" 492.8 16.6310639204036 24.2747968841338
"2466" 493 16.9800351505113 24.1376564836942
"2467" 493.2 17.4449857161618 23.7740266340437
"2468" 493.4 18.0033609281813 23.3524157517196
"2469" 493.6 18.2996091368336 22.9562676282838
"2470" 493.8 19.191718239528 21.9026700916568
"2471" 494 20.3011106194433 21.3436434552573
"2472" 494.2 21.5982310046155 20.844111540586
"2473" 494.4 24.0227313760316 20.2912743416728
"2474" 494.6 27.0584825429642 19.0554333382616
"2475" 494.8 31.1724793872267 17.3259302572014
"2476" 495 35.7531542829391 14.6651355976376
"2477" 495.2 40.4059850699501 11.376687095231
"2478" 495.4 44.0821992825383 7.44312877790872
"2479" 495.6 46.698910144675 7.87240715678763
"2480" 495.8 51.2418201190499 8.31859309675755
"2481" 496 57.1039103443655 8.1312388845443
"2482" 496.2 62.3733661477634 6.10861064460788
"2483" 496.4 66.3771598250282 3.54908014259005
"2484" 496.6 66.6403433464831 3.6660086599382
"2485" 496.8 67.4303397774033 4.62259219325263
"2486" 497 68.2787981488882 5.71509337728293
"2487" 497.2 70.4373665616614 7.76406342844315
"2488" 497.4 74.2968274272499 10.7371165600065
"2489" 497.6 78.7065152871377 13.7789764226595
"2490" 497.8 83.6086365078882 17.3465635804041
"2491" 498 88.7484760341327 20.2119383109369
"2492" 498.2 94.2150604709017 21.3511828930866
"2493" 498.4 99.5410299602398 21.8984023637412
"2494" 498.6 104.613916258158 21.3992253606391
"2495" 498.8 106.716759492662 22.5254934738881
"2496" 499 107.609809891226 25.3595894427996
"2497" 499.2 108.46404603577 29.6544113839382
"2498" 499.4 108.990172711404 34.3567684114738
"2499" 499.6 109.152703368156 39.1257235589778
"2500" 499.8 109.939202725909 43.5227130705224
"2501" 500 111.133641876085 47.9915635643096
"2502" 500.2 111.911265364001 52.396121669536
"2503" 500.4 113.081367314045 57.0944975594572
"2504" 500.6 112.081297969176 61.620932361631
"2505" 500.8 109.582855695893 65.772505424536
"2506" 501 106.337359567514 68.168308226472
"2507" 501.2 101.974254474697 70.4099779799001
"2508" 501.4 97.9459284021239 73.8159167379491
"2509" 501.6 95.3425579150619 78.5103340962145
"2510" 501.8 95.289538095881 82.911365203558
"2511" 502 96.0872893548474 88.0527356928135
"2512" 502.2 98.7936543901814 93.5036478846695
"2513" 502.4 101.741881467526 97.9586630018444
"2514" 502.6 101.580659527704 97.3146036432117
"2515" 502.8 100.354820320082 97.493644043536
"2516" 503 97.6196662093009 98.9283438886128
"2517" 503.2 93.9903037713991 100.335287081641
"2518" 503.4 89.259646463654 102.221349373221
"2519" 503.6 84.0155248679462 105.220128468844
"2520" 503.8 80.304225295354 108.898907557321
"2521" 504 75.8656860324586 113.579993627099
"2522" 504.2 72.5587334734421 115.484373943857
"2523" 504.4 70.2725588877861 114.610685241882
"2524" 504.6 65.6248291381479 113.143186985912
"2525" 504.8 60.3041962972871 109.912909637253
"2526" 505 55.1445655685389 106.931863851321
"2527" 505.2 49.2974174377782 104.446128832601
"2528" 505.4 42.674187870014 103.073162672874
"2529" 505.6 36.0580525302029 100.196995176835
"2530" 505.8 29.6131767669294 97.3709371369789
"2531" 506 22.8145432616178 95.8049922516107
"2532" 506.2 16.4225000485147 94.5876806228873
"2533" 506.4 15.2749188223852 92.3658914367287
"2534" 506.6 14.2471404425009 87.9576884488864
"2535" 506.8 13.7367328895947 82.0660863932298
"2536" 507 14.6128463579336 75.395111474558
"2537" 507.2 15.38633972446 68.5694680346633
"2538" 507.4 16.4136951380051 61.5481357153453
"2539" 507.6 17.8535168418284 54.6600404157423
"2540" 507.8 20.6837387689245 48.8171604084375
"2541" 508 23.795755445452 42.7356790954381
"2542" 508.2 26.1582247488666 37.00091896758
"2543" 508.4 30.1725824692763 31.6157906423514
"2544" 508.6 34.1057557802539 26.144999983003
"2545" 508.8 35.7796066422908 20.1941808765881
"2546" 509 36.6871724983975 15.5050463008558
"2547" 509.2 39.6565335602612 13.9609680383738
"2548" 509.4 44.3572762431578 13.7061797763738
"2549" 509.6 50.5872893499836 13.8526830270238
"2550" 509.8 56.695997665767 12.9842797007072
"2551" 510 63.4406906112401 13.1308514428255
"2552" 510.2 68.9381769964109 15.6532832558625
"2553" 510.4 73.6710653060968 19.6266543907423
"2554" 510.6 79.8892407147003 22.4539101050405
"2555" 510.8 86.1874375103793 24.019565512113
"2556" 511 92.7630153667705 24.2088201341844
"2557" 511.2 98.8747128462481 24.9208033290439
"2558" 511.4 102.389006952265 26.2444442484791
"2559" 511.6 103.597256935149 29.5915574166475
"2560" 511.8 104.378710281902 34.9889617865613
"2561" 512 105.900133392594 40.1544753132838
"2562" 512.2 106.901369116348 45.0050978469167
"2563" 512.4 108.783430854635 49.1521357852546
"2564" 512.6 109.119221841144 53.3126579244673
"2565" 512.8 107.777030807306 57.4058410947647
"2566" 513 106.515860784534 62.1900697780466
"2567" 513.2 103.672181527706 66.3350115494011
"2568" 513.4 99.7165254533443 69.3080307198828
"2569" 513.6 95.9082115518973 73.4331809030284
"2570" 513.8 91.6174820634614 75.4215587941516
"2571" 514 87.5451430136228 76.1155316278874
"2572" 514.2 84.4065457003781 76.0479132715683
"2573" 514.4 79.4700704106106 76.941018783365
"2574" 514.6 74.1057107883503 76.1116103370683
"2575" 514.8 69.2713512816486 75.0970543254673
"2576" 515 66.0395040606903 75.4833142578517
"2577" 515.2 64.340922541354 78.7470842511703
"2578" 515.4 62.8928353263284 83.8064765976896
"2579" 515.6 61.8929762849206 89.6485907031043
"2580" 515.8 63.0960077968162 95.3713566226347
"2581" 516 65.7495280614252 100.404363589552
"2582" 516.2 68.7491289411222 105.72964356848
"2583" 516.4 70.6050396512858 110.562275913096
"2584" 516.6 69.3882863562997 112.170468563392
"2585" 516.8 68.0597664160716 112.318022972512
"2586" 517 68.2915175130249 111.296730772687
"2587" 517.2 68.8472782898557 109.870048625447
"2588" 517.4 69.8002644503336 108.632179298328
"2589" 517.6 71.9999296377445 108.261529529105
"2590" 517.8 76.1222391124336 108.667071630246
"2591" 518 81.4333379610389 109.34899986319
"2592" 518.2 86.8911338274337 110.290530171451
"2593" 518.4 91.8332297768997 109.175125625518
"2594" 518.6 94.5924912243451 108.919200427746
"2595" 518.8 94.8177013439989 107.843795935061
"2596" 519 95.1261709624336 105.356199599479
"2597" 519.2 97.5390944306609 102.093385992637
"2598" 519.4 100.970713512092 98.9227959839791
"2599" 519.6 105.507138808991 96.5304030334181
"2600" 519.8 110.097774284261 94.3916919353307
"2601" 520 112.700776786625 94.0293375003375
"2602" 520.2 112.696472865855 92.5363270483212
"2603" 520.4 112.543638885133 89.5564198974358
"2604" 520.6 112.657443384057 85.0316993409335
"2605" 520.8 114.301789424163 80.6547721152617
"2606" 521 117.093614503825 77.0299250837912
"2607" 521.2 120.878760992023 74.3037005712399
"2608" 521.4 122.223023587512 72.4370897174782
"2609" 521.6 120.858646440779 70.5355434870102
"2610" 521.8 119.435079182197 67.2626724487738
"2611" 522 119.65342505653 62.8521406403258
"2612" 522.2 121.728156305795 59.1186487520127
"2613" 522.4 123.100888501626 55.6457302057683
"2614" 522.6 122.75539926221 54.983015667972
"2615" 522.8 122.12509028196 54.9852306975054
"2616" 523 121.703395891943 54.8158108710345
"2617" 523.2 120.940733092882 54.5092102763832
"2618" 523.4 119.639058688951 53.4817025053221
"2619" 523.6 118.821073358565 52.9301622158475
"2620" 523.8 117.427541798298 50.8295181666982
"2621" 524 115.864142738921 47.2595783316695
"2622" 524.2 114.753106327516 43.0968239255206
"2623" 524.4 115.400651398976 38.8028235833738
"2624" 524.6 116.265065981325 37.7559213187204
"2625" 524.8 115.237724714978 38.4786622797402
"2626" 525 113.466183398443 38.6460308067585
"2627" 525.2 109.826235010288 38.4861935102088
"2628" 525.4 105.823962531056 36.982907426231
"2629" 525.6 101.379369490219 34.7093121699146
"2630" 525.8 97.2762236442866 32.395648171315
"2631" 526 94.1923007718666 28.7859675304151
"2632" 526.2 92.3065805063911 24.5387466815121
"2633" 526.4 92.2285822136917 20.8649080409545
"2634" 526.6 90.9641751076251 20.6396731188845
"2635" 526.8 88.2684080281756 21.2964042911158
"2636" 527 83.8124968677336 22.5770577650072
"2637" 527.2 78.5920834483073 23.9634188081528
"2638" 527.4 73.1287828969123 24.7135747974589
"2639" 527.6 67.4417334674014 24.13195107789
"2640" 527.8 61.725704962067 23.1673172386405
"2641" 528 56.8955025441923 20.053921821029
"2642" 528.2 53.8618310392484 15.4661061046331
"2643" 528.4 53.7516757582751 12.3095050962641
"2644" 528.6 53.7521069308639 11.7360147271878
"2645" 528.8 54.0951530462957 11.8260181188566
"2646" 529 54.431304444082 11.4438839994947
"2647" 529.2 53.8768236021653 11.8667328116909
"2648" 529.4 51.9848994985077 13.3145607810775
"2649" 529.6 48.2241824535348 15.2893023481266
"2650" 529.8 43.6381849368336 18.2456573110072
"2651" 530 39.1159159611599 22.0243460352475
"2652" 530.2 34.4207907092798 25.4586383450002
"2653" 530.4 28.4448479377885 27.0702350670835
"2654" 530.6 22.3884551054021 26.5984658335738
"2655" 530.8 20.3450527404438 25.3770421041085
"2656" 531 20.1771976036136 25.8914284065238
"2657" 531.2 19.8936359053427 25.4264398283738
"2658" 531.4 19.9084780889182 24.7041019721883
"2659" 531.6 19.7439079574336 23.9653883884676
"2660" 531.8 19.6341945364439 22.1036856899202
"2661" 532 20.4141541560143 20.2402658502448
"2662" 532.2 21.9333192726524 17.0104650491863
"2663" 532.4 23.9707165359391 14.2367553329563
"2664" 532.6 25.7862944706496 12.183240846692
"2665" 532.8 27.9236854324443 10.8696274765547
"2666" 533 29.6084776395716 9.32645741061521
"2667" 533.2 29.849776605667 9.55737757680717
"2668" 533.4 29.9316679448467 9.51325120389557
"2669" 533.6 30.7957501022003 9.68477170780717
"2670" 533.8 30.6918252188467 9.77911721641732
"2671" 534 30.5634798240336 9.68901817884051
"2672" 534.2 30.5741486980547 10.1364621266686
"2673" 534.4 30.074359900164 10.2393417394974
"2674" 534.6 29.9066924217632 10.6631972381693
"2675" 534.8 29.9523243925097 10.439628091276
"2676" 535 30.2537228524561 10.7074078163177
"2677" 535.2 30.6546436130532 10.6888774780151
"2678" 535.4 30.6150207907177 11.5578514763284
"2679" 535.6 30.7618197104681 12.1247353915462
"2680" 535.8 30.8295348699336 12.0585490154405
"2681" 536 30.8601863729175 12.1116983948255
"2682" 536.2 31.1582695507073 12.2807065000265
"2683" 536.4 31.6715442848606 11.9011910214188
"2684" 536.6 31.930429307981 11.8985241070265
"2685" 536.8 32.5928929000969 11.4312845799453
"2686" 537 33.6109007032378 10.9376557748481
"2687" 537.2 33.7676341617945 10.7564146400233
"2688" 537.4 33.7874257592397 10.7761147633738
"2689" 537.6 34.1597476893622 10.6006228482208
"2690" 537.8 35.3853073760153 10.0819467434351
"2691" 538 36.1196364664762 9.60923873368235
"2692" 538.2 36.9537051661111 9.41587420334158
"2693" 538.4 38.5280352944698 9.23817597708469
"2694" 538.6 41.0235005074463 8.9667955863865
"2695" 538.8 44.8998103039918 8.88297872362965
"2696" 539 49.107094213667 8.38959804264051
"2697" 539.2 54.288832964767 8.10083801237384
"2698" 539.4 59.8033324821496 7.8576310350102
"2699" 539.6 65.5603179126317 6.49642875859166
"2700" 539.8 70.2390154206181 5.06564192039325
"2701" 540 73.9300683879185 5.5452345359496
"2702" 540.2 78.8081281472336 6.6726827543212
"2703" 540.4 84.2820523505274 8.49098253856133
"2704" 540.6 89.0342438964126 10.8123215163949
"2705" 540.8 94.284478667295 12.5470193170768
"2706" 541 99.7984507728276 14.8643082400102
"2707" 541.2 104.36729860714 16.5238382031974
"2708" 541.4 104.046770498751 17.716118404486
"2709" 541.6 105.860956056164 19.2906974997296
"2710" 541.8 110.294875659793 21.7517994089466
"2711" 542 110.231581935776 22.3398620258596
"2712" 542.2 111.254056054574 25.2704713128505
"2713" 542.4 113.167954061537 30.040270667138
"2714" 542.6 115.874566300203 34.4824476214796
"2715" 542.8 118.135005487489 39.5848819986794
"2716" 543 121.309365955767 44.3444682818738
"2717" 543.2 121.789885794136 45.4066598876441
"2718" 543.4 122.235113045302 45.5580650035054
"2719" 543.6 122.057772006208 46.1130311526695
"2720" 543.8 122.291791438539 46.2453228154791
"2721" 544 122.616263332594 46.5101685088738
"2722" 544.2 122.661531545094 46.6416532771078
"2723" 544.4 122.441155674834 46.9062484434375
"2724" 544.6 122.122026585028 47.4208643912928
"2725" 544.8 122.18843672146 47.8913890870844
"2726" 545 121.968678610563 48.2794094143997
"2727" 545.2 121.98836634206 49.1871069224521
"2728" 545.4 121.901710732144 50.1308438109791
"2729" 545.6 122.696401144819 50.8982535074014
"2730" 545.8 122.287175098818 51.4997719730405
"2731" 546 122.502105222028 51.8521142993198
"2732" 546.2 122.579967003129 52.3110325695825
"2733" 546.4 122.947030250097 53.0157245525508
"2734" 546.6 122.857206039978 52.7786422226328
"2735" 546.8 122.597223362947 52.9244066356393
"2736" 547 121.630970956305 53.534811552861
"2737" 547.2 121.46736799452 53.8078754096928
"2738" 547.4 120.766773536478 54.3687939649363
"2739" 547.6 119.807045468842 55.3718150387391
"2740" 547.8 118.220630288321 56.5283321932086
"2741" 548 116.710230835199 58.0570617652086
"2742" 548.2 114.273974386891 60.3561831705264
"2743" 548.4 111.326041835628 63.3752349044004
"2744" 548.6 108.558950159565 67.0005087370844
"2745" 548.8 103.452834197425 69.9802622504274
"2746" 549 98.15758603087 72.1407095376102
"2747" 549.2 93.088527158517 73.1921615016516
"2748" 549.4 88.2614173345126 74.4932951261633
"2749" 549.6 84.0242869990885 77.0289545552057
"2750" 549.8 81.4390453565692 80.7673140237976
"2751" 550 80.4658289181492 84.8879426609977
"2752" 550.2 79.7439079638474 89.6638321598566
"2753" 550.4 77.7445806691858 93.1144365119137
"2754" 550.6 75.3088495363328 95.6559337936007
"2755" 550.8 73.6060083677728 99.309496933113
"2756" 551 74.4576354522392 101.877073331818
"2757" 551.2 75.9463981338216 105.175165834374
"2758" 551.4 78.4628900519586 109.522490554749
"2759" 551.6 80.2814736278971 112.598204345569
"2760" 551.8 79.0806890436769 111.496669199671
"2761" 552 77.2163072793913 111.766192696704
"2762" 552.2 74.4983669068162 111.449603729887
"2763" 552.4 70.3610471410652 110.740277872795
"2764" 552.6 64.8840299065293 110.3861396798
"2765" 552.8 59.2950219852526 110.842008213339
"2766" 553 54.6731346977336 112.188212745924
"2767" 553.2 51.3218462860369 111.700693304936
"2768" 553.4 48.2896526863126 109.391500621664
"2769" 553.6 43.5881574923054 107.229804511271
"2770" 553.8 38.0198925874167 105.084478486882
"2771" 554 31.9531006652757 105.198633174295
"2772" 554.2 27.9599411605836 105.621045292874
"2773" 554.4 27.8275316516776 104.438765613715
"2774" 554.6 25.8722833358386 101.429146676539
"2775" 554.8 23.9528115524091 96.5165417831279
"2776" 555 22.229037507049 91.1030141331431
"2777" 555.2 21.786025379959 85.1105902018738
"2778" 555.4 20.1873330339336 79.3778543068738
"2779" 555.6 18.4824400673905 74.1459091337359
"2780" 555.8 18.3762745713054 68.6979796580405
"2781" 556 19.5904817186447 63.3104156286858
"2782" 556.2 22.6011657811968 58.0426898415054
"2783" 556.4 26.1454175935725 52.9471108502349
"2784" 556.6 30.7299904650051 48.5976123411167
"2785" 556.8 35.2321124151836 44.5772075596623
"2786" 557 40.0838738041609 41.2541954980708
"2787" 557.2 45.1274392951433 40.8411296793738
"2788" 557.4 50.1544220134003 41.8050786039405
"2789" 557.6 55.6801342513677 43.5514048180112
"2790" 557.8 61.1332960257944 46.0353955361264
"2791" 558 65.406133097017 49.0828222099016
"2792" 558.2 70.4913165176064 51.4368469931829
"2793" 558.4 74.8414892810882 54.1017005880102
"2794" 558.6 78.7946300274149 57.1523408447944
"2795" 558.8 81.0835800627072 61.379226893138
"2796" 559 82.8403552586926 65.5783400453381
"2797" 559.2 85.9977866037157 69.5799390265021
"2798" 559.4 88.8851695751728 72.9555284418956
"2799" 559.6 92.9590559269073 74.1982771385844
"2800" 559.8 97.2246657400518 74.0794165857375
"2801" 560 102.499478084235 74.7158880474342
"2802" 560.2 106.805460524761 73.5656380027101
"2803" 560.4 107.818797024355 72.8069991289791
"2804" 560.6 107.340466175242 72.9289418406434
"2805" 560.8 106.412298073351 73.3768894846766
"2806" 561 106.438035158862 73.4867857062024
"2807" 561.2 106.501297023677 73.4790298018318
"2808" 561.4 106.512405524197 73.6103745579647
"2809" 561.6 106.952046267948 74.0218410564024
"2810" 561.8 107.663985120075 74.9863622816474
"2811" 562 107.85213725567 75.4688659714528
"2812" 562.2 107.954917141175 75.4011806141928
"2813" 562.4 108.01802743365 75.4131423650765
"2814" 562.6 107.957021341158 75.7891966992087
"2815" 562.8 107.894256061654 76.1328102268601
"2816" 563 107.721746641925 75.9521103114375
"2817" 563.2 107.714184185339 75.7290941020059
"2818" 563.4 107.673638786472 74.8725118663161
"2819" 563.6 108.047649404594 73.1980371219493
"2820" 563.8 108.695883252469 71.8434014163024
"2821" 564 110.579215240461 69.8636164774656
"2822" 564.2 113.451564989328 68.1622710046046
"2823" 564.4 115.553996231283 66.5984191568694
"2824" 564.6 116.514643785041 64.633121091222
"2825" 564.8 116.19904277396 63.964301903472
"2826" 565 116.315264395186 63.0369273107592
"2827" 565.2 116.733699591883 61.1926342949977
"2828" 565.4 118.262326803389 58.9754567377042
"2829" 565.6 119.324510851434 56.3619813062072
"2830" 565.8 119.535281731952 54.9147067694829
"2831" 566 120.606014928398 53.8815536906747
"2832" 566.2 121.420271560125 53.7269865000561
"2833" 566.4 120.435226091599 54.4710648601505
"2834" 566.6 120.261536402057 55.0903524309283
"2835" 566.8 120.28546438649 55.4049228818078
"2836" 567 120.155053058211 55.4065253237072
"2837" 567.2 120.116637356583 55.4700239559813
"2838" 567.4 120.460945976064 54.3793039807438
"2839" 567.6 120.298894266288 54.1607651396557
"2840" 567.8 119.972052232989 54.1998198050683
"2841" 568 119.831282367434 54.1644325464572
"2842" 568.2 119.82663308747 54.1064818523096
"2843" 568.4 119.607842199015 54.4943061371829
"2844" 568.6 119.657500099779 55.4069011176039
"2845" 568.8 119.879756164616 55.5845078487565
"2846" 569 119.912495751408 56.0924937213995
"2847" 569.2 119.848878600628 56.8963289112349
"2848" 569.4 120.081243993569 57.7776629331306
"2849" 569.6 120.01210765837 57.854036810192
"2850" 569.8 119.232767732158 58.117311358348
"2851" 570 118.711591247623 58.8484622504549
"2852" 570.2 117.814286886717 60.1824899575685
"2853" 570.4 116.735225136871 61.193479554222
"2854" 570.6 115.198402936205 63.2776112932891
"2855" 570.8 113.325878450086 66.4783677118347
"2856" 571 111.657288165043 70.7891736205466
"2857" 571.2 110.927046948485 75.5609301511431
"2858" 571.4 110.930295483844 80.5031691307072
"2859" 571.6 110.94241948188 84.0459392499453
"2860" 571.8 108.776516540844 86.0627796681944
"2861" 572 105.499150430559 88.7993327628828
"2862" 572.2 100.697264079175 90.392896847981
"2863" 572.4 95.2973775556769 92.2567123340495
"2864" 572.6 90.1443866247119 94.7930980453999
"2865" 572.8 84.9336250002615 98.2426278367591
"2866" 573 80.9630087674423 102.347016126174
"2867" 573.2 78.5618891670234 107.370264706989
"2868" 573.4 76.3532673035513 112.462324235357
"2869" 573.6 74.3882645396794 113.375893114679
"2870" 573.8 71.7336808611714 112.637120425571
"2871" 574 67.6595842626201 111.150814267298
"2872" 574.2 61.9136327325836 109.067056536424
"2873" 574.4 56.5784854301728 107.049521222652
"2874" 574.6 50.1054837836689 104.683788471945
"2875" 574.8 44.529361188141 101.573951253179
"2876" 575 39.3638293225716 97.8016813901152
"2877" 575.2 35.456028307851 92.1344379201825
"2878" 575.4 32.6633050754595 86.5207114450118
"2879" 575.6 29.8412182961416 80.8034284542145
"2880" 575.8 27.9984363045875 74.5221780060662
"2881" 576 26.4396266125836 68.5206894923988
"2882" 576.2 25.6104921044614 62.3919701735405
"2883" 576.4 25.7361387209471 56.0423482838333
"2884" 576.6 27.1742741041904 50.1546735808603
"2885" 576.8 27.7837346360153 44.1000795407718
"2886" 577 28.661753029781 39.166232104437
"2887" 577.2 27.0852094568793 36.6025053859934
"2888" 577.4 25.5065143628579 35.4288093259799
"2889" 577.6 24.6687566794123 34.0851749662355
"2890" 577.8 25.3281402395106 32.127931093176
"2891" 578 27.2134533814231 28.883514246458
"2892" 578.2 30.9479651698684 24.6385348225151
"2893" 578.4 34.6037566040143 20.6101197789545
"2894" 578.6 39.2477258408793 18.0915842641673
"2895" 578.8 44.7329861601923 16.0432031450635
"2896" 579 50.2463633918553 15.0445855863979
"2897" 579.2 56.02539037853 15.4129541579642
"2898" 579.4 61.2729599496405 17.4796817946152
"2899" 579.6 66.4274796759119 20.4552992817434
"2900" 579.8 72.4388103566652 22.6076770561423
"2901" 580 78.2800188831915 23.8105458509528
"2902" 580.2 83.8251661556336 24.8685876336791
"2903" 580.4 88.5975285414649 26.7083432715613
"2904" 580.6 91.2325601068297 30.5436476448788
"2905" 580.8 93.4276945533399 34.5271580616863
"2906" 581 95.3136247119744 39.4865920824146
"2907" 581.2 96.2505702635586 44.5196352119988
"2908" 581.4 95.6441212618748 48.7095907117268
"2909" 581.6 95.3980071397055 53.4506749759272
"2910" 581.8 93.9201981802544 58.0513556786191
"2911" 582 91.2775759588487 61.5558961125437
"2912" 582.2 87.3407253714956 64.6672143214446
"2913" 582.4 82.5091874620208 67.5635095984931
"2914" 582.6 77.6282318567206 69.3862772237912
"2915" 582.8 72.7779839788302 72.0636740270462
"2916" 583 67.8271320779078 75.9019713360549
"2917" 583.2 64.5403066174162 80.7454026087825
"2918" 583.4 60.9103561925026 85.9672059103221
"2919" 583.6 56.0814260685126 90.6354725147159
"2920" 583.8 53.8399888713186 95.0557877825508
"2921" 584 53.2875753028518 100.588977118374
"2922" 584.2 53.7022065432154 106.721267333328
"2923" 584.4 56.5772663611304 111.963602273972
"2924" 584.6 58.6147370873435 114.68273602089
"2925" 584.8 58.6607930642586 114.465382837549
"2926" 585 58.6250101788055 114.669713548076
"2927" 585.2 58.9648559738586 114.108679270749
"2928" 585.4 59.9811404694168 113.066108183962
"2929" 585.6 63.3189890698845 113.395219926439
"2930" 585.8 68.3487260366479 114.763090788921
"2931" 586 73.5729311813361 116.547422406569
"2932" 586.2 78.2630239139978 116.735366593579
"2933" 586.4 80.9962502838799 115.860480177506
"2934" 586.6 86.0971189737009 114.966942317098
"2935" 586.8 90.0617043377926 114.788522950605
"2936" 587 90.2375011107725 114.041165645539
"2937" 587.2 90.7928450332472 113.288444601026
"2938" 587.4 92.6297704075293 110.668622318104
"2939" 587.6 95.9063323752231 106.532919072663
"2940" 587.8 100.01982112346 103.05820770967
"2941" 588 104.042044612408 100.014041866296
"2942" 588.2 107.807791797558 98.4277864181349
"2943" 588.4 110.079264707565 95.2183087535844
"2944" 588.6 112.736481143434 90.6891121488212
"2945" 588.8 116.663960392434 87.0829836822695
"2946" 589 119.149607407858 86.1032497801526
"2947" 589.2 117.935373886115 85.7887102885685
"2948" 589.4 116.920865397072 83.5995542591794
"2949" 589.6 116.044975183605 79.4779496955167
"2950" 589.8 116.482638473865 74.6110931758326
"2951" 590 118.201551242115 70.0421807615011
"2952" 590.2 121.157032851255 66.1550259776328
"2953" 590.4 123.769034012028 62.7253755344009
"2954" 590.6 122.62908344535 62.1477980891238
"2955" 590.8 122.313311042388 61.9225421029466
"2956" 591 121.652072062089 61.5285836957455
"2957" 591.2 120.501745567805 60.5917295111349
"2958" 591.4 119.394250050883 58.3525633011445
"2959" 591.6 118.261636078938 54.8826686316305
"2960" 591.8 117.397445481381 50.4057469357686
"2961" 592 115.85928940419 46.6461703514279
"2962" 592.2 114.615155549176 42.307982102031
"2963" 592.4 114.292993656862 37.6671959013167
"2964" 592.6 115.199437203993 34.282085063117
"2965" 592.8 114.968809671414 33.9363677791738
"2966" 593 113.770934650608 34.2413715918399
"2967" 593.2 111.886893601904 34.242863070815
"2968" 593.4 108.538279216149 33.5743002489633
"2969" 593.6 104.800654850327 32.0482241269483
"2970" 593.8 101.795735691572 29.4311563226808
"2971" 594 100.2265389263 26.3195120869305
"2972" 594.2 98.7653592724846 22.6627671497412
"2973" 594.4 97.0487680540625 21.8239439383429
"2974" 594.6 93.5306325175274 22.1181734889676
"2975" 594.8 89.0862546572652 22.7404351505528
"2976" 595 84.2445056628293 22.3003838446046
"2977" 595.2 79.2241263037743 21.3176291197475
"2978" 595.4 74.1113266074549 19.8468479419164
"2979" 595.6 69.3519267928112 16.6336449091493
"2980" 595.8 66.8296498400968 12.2284078567738
"2981" 596 66.5390244932923 11.1416805305912
"2982" 596.2 66.0184820121836 12.6621017896999
"2983" 596.4 63.1995654544336 14.0416509880072
"2984" 596.6 59.5328378284918 16.5355145462576
"2985" 596.8 54.7199815995034 19.1085797270366
"2986" 597 49.6647972846385 20.0590027668437
"2987" 597.2 44.7974247796836 19.0567332783738
"2988" 597.4 39.7800988329223 16.196155973192
"2989" 597.6 36.5856146725003 13.1753708972072
"2990" 597.8 35.8530548395848 13.3314040188971
"2991" 598 34.0194805733265 15.166662492481
"2992" 598.2 30.341154255724 17.6512883492771
"2993" 598.4 25.6855454256377 21.1496368590881
"2994" 598.6 20.4840610926442 23.9191661100159
"2995" 598.8 16.7814258709103 27.0277959610374
"2996" 599 12.80655031122 30.3453374884418
"2997" 599.2 12.0181511083148 34.2746559567402
"2998" 599.4 11.6832303291762 39.7198090609679
"2999" 599.6 11.6921449872006 45.6660277864709
"3000" 599.8 11.3007325212193 51.5467864737667
"3001" 600 9.03289878197674 56.4666787816842
"3002" 600.2 6.82451083940777 61.3263255892273
"3003" 600.4 4.3755108961293 65.601009870513
"3004" 600.6 4.57324783102338 67.5742980922969
"3005" 600.8 5.84388923286221 71.2572813598108
"3006" 601 8.47798733251056 75.7177229277585
"3007" 601.2 10.370838265851 80.4595966453217
"3008" 601.4 11.6366373698997 85.651475452984
"3009" 601.6 12.108344445019 90.3353031598373
"3010" 601.8 14.0583053957533 93.5123375627427
"3011" 602 18.3921766758449 98.0955452156561
"3012" 602.2 22.6857764627171 101.551956376327
"3013" 602.4 26.7460070748483 105.128558225471
"3014" 602.6 31.4889609204664 106.970170024448
"3015" 602.8 36.4673679854336 108.873914078492
"3016" 603 42.769207529264 110.80211910274
"3017" 603.2 47.5256903981492 112.614543794667
"3018" 603.4 51.3800468647995 115.121229574154
"3019" 603.6 55.4307996528025 118.927466697243
"3020" 603.8 59.4182702965875 118.45028758781
"3021" 604 64.2642114964504 118.278562165802
"3022" 604.2 68.815141712812 116.967730663428
"3023" 604.4 73.5350371623284 115.078383281058
"3024" 604.6 77.8595840705467 113.340575743948
"3025" 604.8 82.1631859338427 111.029505218056
"3026" 605 85.1379783126228 109.857760919779
"3027" 605.2 89.233820902514 110.300504711927
"3028" 605.4 91.3008977334673 111.492415977491
"3029" 605.6 91.2019682534078 112.070922287382
"3030" 605.8 90.5618932953021 111.229739534005
"3031" 606 90.8883522758832 109.295021905704
"3032" 606.2 91.9793937786228 105.63309608905
"3033" 606.4 94.6228864064061 101.774093162722
"3034" 606.6 98.1964011983869 98.8995166334299
"3035" 606.8 102.933191614326 95.8168618328063
"3036" 607 108.125765296969 93.6277978173024
"3037" 607.2 111.834925566978 90.717069413472
"3038" 607.4 113.431639462121 86.9467273508521
"3039" 607.6 114.342398988055 81.7862919996982
"3040" 607.8 115.992035659166 76.7912984685345
"3041" 608 117.730292124017 71.6032735900127
"3042" 608.2 120.701011861109 67.6317711202117
"3043" 608.4 121.886387048905 63.6973517017681
"3044" 608.6 121.505682849353 62.1675958256982
"3045" 608.8 121.026455898531 61.4643229394004
"3046" 609 119.267832458197 59.4105005111896
"3047" 609.2 117.159108708525 55.0847285279702
"3048" 609.4 114.027596755788 50.7906113104738
"3049" 609.6 111.573099418001 45.6061601562008
"3050" 609.8 109.913039840005 41.0012823012024
"3051" 610 109.761894080104 35.8131272750121
"3052" 610.2 110.749936800714 31.8381864416038
"3053" 610.4 111.817957770684 31.4368949289538
"3054" 610.6 110.943776905584 32.3082707849938
"3055" 610.8 109.184993664369 33.1358394979222
"3056" 611 106.052164847394 33.2025775846138
"3057" 611.2 101.295035932466 32.99961433931
"3058" 611.4 96.5197926314337 31.9153215331803
"3059" 611.6 91.9745223332893 29.6764131058584
"3060" 611.8 88.5496587888882 25.9437372087981
"3061" 612 85.7992240661553 21.6230026801676
"3062" 612.2 84.5893242573915 17.0881587067107
"3063" 612.4 85.0008184850814 15.2841298080784
"3064" 612.6 85.9340381177604 13.8941176527996
"3065" 612.8 86.1323243500187 13.4229311234057
"3066" 613 84.8459487807193 14.4159470776595
"3067" 613.2 82.7249385222126 15.4950615737844
"3068" 613.4 78.3393644949336 16.2031047439738
"3069" 613.6 73.330819086115 17.3278129290881
"3070" 613.8 67.9102370463427 18.0723240842829
"3071" 614 62.3288888604549 18.1148298630015
"3072" 614.2 57.5934055586836 16.0675209902667
"3073" 614.4 53.2087140669395 13.2760372399385
"3074" 614.6 50.1627289823897 9.32298170867055
"3075" 614.8 48.7706542349892 9.29456820285531
"3076" 615 45.7902163918474 10.8991159933049
"3077" 615.2 41.1697362385499 13.5047192901413
"3078" 615.4 35.5107655732089 16.0923147918457
"3079" 615.6 29.9849156766003 19.0397473942405
"3080" 615.8 24.4842145537258 20.6140907449806
"3081" 616 20.5739647508819 20.9632523423049
"3082" 616.2 19.2462792265161 22.2258264546934
"3083" 616.4 18.1426507367392 24.8036240768183
"3084" 616.6 15.2947521478454 28.5026334034032
"3085" 616.8 11.5088708224336 32.3694199678738
"3086" 617 8.37844968597732 35.4769709789175
"3087" 617.2 7.00604317797493 39.6536761280344
"3088" 617.4 4.68752551548313 44.6276364245422
"3089" 617.6 3.42816864912454 50.0470928368193
"3090" 617.8 2.94097694169726 56.1967549787284
"3091" 618 2.39942658504969 61.9646690258113
"3092" 618.2 4.22240601225416 67.2215143449123
"3093" 618.4 5.22820905565973 72.8491820368869
"3094" 618.6 4.90795709284042 79.0086272492298
"3095" 618.8 4.96751743827573 81.2451840691633
"3096" 619 6.1029500956116 81.1980789243823
"3097" 619.2 7.75729573601216 81.9946982126631
"3098" 619.4 10.6843286427123 84.6125000339476
"3099" 619.6 14.6552518256981 88.2707016415143
"3100" 619.8 18.2778903575765 91.763454295147
"3101" 620 21.9863719157336 96.0282672285738
"3102" 620.2 25.1309729364006 101.517585577399
"3103" 620.4 27.6165203811959 106.19014202562
"3104" 620.6 32.1200222531361 108.336856540101
"3105" 620.8 36.4801437379378 109.610408563223
"3106" 621 41.2083488785389 110.126774557716
"3107" 621.2 45.5961035371634 109.45492001905
"3108" 621.4 50.496642276823 109.399465027799
"3109" 621.6 54.6423352219767 110.206135783607
"3110" 621.8 57.8741698625692 112.650394334747
"3111" 622 61.4187703472096 115.82735349207
"3112" 622.2 62.2659843214746 116.477740210964
"3113" 622.4 61.8048516054422 116.90091701271
"3114" 622.6 62.0276563236836 116.392219068924
"3115" 622.8 63.5884575091032 114.553589426078
"3116" 623 66.7093006159201 112.350554185833
"3117" 623.2 71.6067136703393 110.226463311666
"3118" 623.4 76.8447309359201 108.742201502374
"3119" 623.6 82.439915266139 108.007410353927
"3120" 623.8 87.7779839804336 108.490951966235
"3121" 624 92.6113733730796 110.180740539153
"3122" 624.2 94.6226759864078 109.109008741632
"3123" 624.4 96.3413209236249 106.394826166817
"3124" 624.6 98.3260070391239 102.340928265046
"3125" 624.8 101.340970297163 97.8241801672117
"3126" 625 104.164707672144 93.525307802137
"3127" 625.2 107.021605060974 88.9513510972928
"3128" 625.4 110.694689655978 84.4110599289721
"3129" 625.6 114.485295348201 80.1899918919988
"3130" 625.8 117.678698640273 76.6088347047606
"3131" 626 116.966677890929 73.9613489759933
"3132" 626.2 115.460959201929 70.3229366011628
"3133" 626.4 114.434653002337 65.5678405290469
"3134" 626.6 113.958694799669 60.2687346568738
"3135" 626.8 115.165159729547 55.4337668359965
"3136" 627 116.879099243566 50.8403671314493
"3137" 627.2 117.441552466296 47.6724938600619
"3138" 627.4 116.197006638405 47.1089209245738
"3139" 627.6 114.618446273306 46.1766275113466
"3140" 627.8 111.690667283764 43.564479687355
"3141" 628 107.875094386377 40.8120110208596
"3142" 628.2 104.740350580262 37.1285007188024
"3143" 628.4 100.995864346783 33.5809010485971
"3144" 628.6 98.86427769756 29.4467304045633
"3145" 628.8 97.6720310257073 24.6473241429949
"3146" 629 98.2827105647528 23.3515418011292
"3147" 629.2 98.6609022865336 23.2819719565405
"3148" 629.4 99.1919781507499 23.2945380442922
"3149" 629.6 98.6602354819073 23.9473269179212
"3150" 629.8 96.724450359049 24.2448942617365
"3151" 630 93.1451550362518 24.2953343622223
"3152" 630.2 88.6676185923128 24.3036915529672
"3153" 630.4 83.6260380001619 22.7026979188412
"3154" 630.6 79.1802051287178 20.4594097102265
"3155" 630.8 74.7523723582461 16.7238282544363
"3156" 631 69.3967341527528 13.3050237893951
"3157" 631.2 64.1403274708379 10.64194434881
"3158" 631.4 59.0037954028454 9.50367220785619
"3159" 631.6 53.7540770779035 10.7576963347955
"3160" 631.8 47.8211123860499 12.9447776445831
"3161" 632 42.3258214591922 16.5132435594428
"3162" 632.2 37.2491206365359 20.9994937761238
"3163" 632.4 33.2771334684868 26.5919606013526
"3164" 632.6 29.92249739006 32.8166993618793
"3165" 632.8 26.9886721810663 39.3890965739963
"3166" 633 24.4482775021884 45.5835564805625
"3167" 633.2 21.4473513032609 52.2151093207466
"3168" 633.4 18.2461404472218 58.3545838580349
"3169" 633.6 15.0232674071311 64.53215588971
"3170" 633.8 12.0323951158221 71.1514572608532
"3171" 634 9.25436065596643 76.8153526882345
"3172" 634.2 7.64369954671232 79.1178449739312
"3173" 634.4 8.36372010125864 79.5402818238988
"3174" 634.6 10.0407239304924 82.7548693172898
"3175" 634.8 12.8264767640336 86.5405893223488
"3176" 635 16.2305760187782 91.8084169296175
"3177" 635.2 20.4533880798336 96.7862623080239
"3178" 635.4 25.0158607758216 100.341876433245
"3179" 635.6 29.4802557085836 103.799309219574
"3180" 635.8 34.2090674172586 107.140220305049
"3181" 636 39.5833575008388 110.97708992121
"3182" 636.2 44.4582895730922 114.518437832349
"3183" 636.4 49.7800353753119 115.055411524713
"3184" 636.6 55.7936879650318 114.033607729267
"3185" 636.8 61.7648542030553 113.056386533266
"3186" 637 66.454261828744 111.599783647736
"3187" 637.2 70.1654114265943 109.252915473972
"3188" 637.4 73.118284270881 106.070277228505
"3189" 637.6 76.9857511035126 102.375847429505
"3190" 637.8 79.5512351646205 97.7851156370187
"3191" 638 79.6542471316579 93.7525556211589
"3192" 638.2 80.5941553279471 88.7275505968874
"3193" 638.4 80.1325560130875 84.1183859123546
"3194" 638.6 79.7323941411345 80.3440256835701
"3195" 638.8 80.3262499338663 77.1472320708065
"3196" 639 80.713637775424 73.2702856802777
"3197" 639.2 80.4949533362051 70.054423833831
"3198" 639.4 82.1478471613215 67.8177298681402
"3199" 639.6 84.8007013239336 66.6632122879016
"3200" 639.8 87.8891390535185 66.3295705307701
"3201" 640 91.3627256515073 66.9810643697212
"3202" 640.2 95.4667307197456 68.0088046802454
"3203" 640.4 99.1838623370725 69.3455664906238
"3204" 640.6 102.314264215515 70.7544297666375
"3205" 640.8 104.1654816418 72.1846356957667
"3206" 641 106.541315592333 74.0535977585206
"3207" 641.2 108.357016488271 77.0141767141306
"3208" 641.4 111.072353057109 80.1163959582117
"3209" 641.6 110.260314070835 79.4597505339453
"3210" 641.8 109.681775060878 77.7146531521516
"3211" 642 110.202623563434 74.9611238217323
"3212" 642.2 111.494187079906 71.5041892659016
"3213" 642.4 111.86018873035 67.8876114358461
"3214" 642.6 111.188012622323 63.4182006732627
"3215" 642.8 110.649123709812 60.1258800730826
"3216" 643 111.773615263034 55.7426031740596
"3217" 643.2 114.34893596707 51.930209718692
"3218" 643.4 114.891444132032 49.6229905228878
"3219" 643.6 112.93707820185 48.2335280032349
"3220" 643.8 110.097649463691 47.0579632721739
"3221" 644 106.067367992874 46.0897678765738
"3222" 644.2 102.481810466728 45.7233224056385
"3223" 644.4 100.617868232354 44.9871149130075
"3224" 644.6 96.6703188243049 43.647584545463
"3225" 644.8 94.4366693324913 41.0934680542392
"3226" 645 92.0652710057936 36.4243751576038
"3227" 645.2 90.0584558024337 30.7153510089222
"3228" 645.4 89.3025690749168 25.0671597510592
"3229" 645.6 89.4249914074337 21.6428341376738
"3230" 645.8 89.568663744444 22.4307077375388
"3231" 646 90.183842569279 23.2147726468893
"3232" 646.2 92.3959394199836 22.2110119619338
"3233" 646.4 96.4475776904036 19.5548443305838
"3234" 646.6 98.4766331387604 18.9987121890075
"3235" 646.8 99.6909537845852 19.5894723716466
"3236" 647 102.371419980246 19.3433700731238
"3237" 647.2 103.110356197014 19.5472006827238
"3238" 647.4 104.203064517705 20.1806590696262
"3239" 647.6 107.346156281238 20.1100332068481
"3240" 647.8 107.411653964287 20.6641474606974
"3241" 648 107.823477479905 22.8258846349796
"3242" 648.2 110.112128649862 25.9141773584881
"3243" 648.4 113.751278560374 28.5911118548986
"3244" 648.6 114.975120411047 30.4621134971474
"3245" 648.8 115.837381609055 33.8109525861311
"3246" 649 117.212150734261 38.3116212128835
"3247" 649.2 119.212297158605 42.4899737177453
"3248" 649.4 122.088416027513 45.3669738070054
"3249" 649.6 124.399264504711 45.5724061556794
"3250" 649.8 124.216715692819 45.2601866455298
"3251" 650 124.089068050969 45.5547125263738
"3252" 650.2 124.351588672886 46.2469674269021
"3253" 650.4 124.428900265881 46.8454162220317
"3254" 650.6 123.909641317788 47.2780076802647
"3255" 650.8 124.455572450934 47.8617044259375
"3256" 651 123.909209410246 47.9774759105703
"3257" 651.2 123.234869441109 48.5295376394549
"3258" 651.4 123.105116054867 49.423886487365
"3259" 651.6 122.5992955363 49.7450694781953
"3260" 651.8 122.006176790267 50.8238753335683
"3261" 652 121.518298072013 51.6461634744528
"3262" 652.2 120.54883495646 52.9176423454977
"3263" 652.4 119.503992430017 54.3590624688183
"3264" 652.6 119.017142910208 55.4316348915564
"3265" 652.8 118.495870940136 57.1062614319144
"3266" 653 117.007040224062 59.2591643532411
"3267" 653.2 115.066963312407 60.8755330176896
"3268" 653.4 112.137258067082 63.2452813122657
"3269" 653.6 108.67564096917 66.8529997432949
"3270" 653.8 105.740830868216 70.3168082676173
"3271" 654 101.944846680921 73.9668702555533
"3272" 654.2 98.1531035309742 77.6718058768603
"3273" 654.4 95.1796877820112 81.8620398613738
"3274" 654.6 91.3743583103664 85.8733491794999
"3275" 654.8 87.1078453309863 88.1445820059528
"3276" 655 81.3657952510457 89.0905585703566
"3277" 655.2 76.0777253981904 89.4540414520495
"3278" 655.4 70.8778207264599 88.7614377981633
"3279" 655.6 65.7472440757791 89.0679151621193
"3280" 655.8 60.9891081181968 90.4946684751896
"3281" 656 56.3504382479728 93.0749389394782
"3282" 656.2 51.5040327401361 95.3837160963573
"3283" 656.4 48.2887881567413 99.1386439346815
"3284" 656.6 45.9960060954863 103.48886983719
"3285" 656.8 46.0115648701003 107.493031273402
"3286" 657 47.6010508175543 109.903025609848
"3287" 657.2 49.0689407259681 112.037975529365
"3288" 657.4 50.7356426244256 113.700298891132
"3289" 657.6 51.0215987193361 114.229470657154
"3290" 657.8 51.9115389425556 114.819833703252
"3291" 658 51.8672208301968 115.373401268637
"3292" 658.2 52.0334714431093 115.600826068644
"3293" 658.4 50.7979851161467 114.663259156243
"3294" 658.6 48.7597445704086 114.360282679474
"3295" 658.8 45.1929339596388 114.122153649989
"3296" 659 40.3980145564086 114.557743582524
"3297" 659.2 37.4674109565566 114.338145338677
"3298" 659.4 34.3135890424336 114.392131212224
"3299" 659.6 32.4547345062861 115.212152614472
"3300" 659.8 32.3575745934824 114.822940877179
"3301" 660 31.937578328073 114.009217869292
"3302" 660.2 31.2561335484414 112.845685893882
"3303" 660.4 30.0242749310096 111.406267569846
"3304" 660.6 27.3367096519644 109.514405927205
"3305" 660.8 23.6744772766532 107.375044974569
"3306" 661 19.9012842680664 105.727538824257
"3307" 661.2 17.8713254044093 105.016699964106
"3308" 661.4 16.6153502215307 103.677809443889
"3309" 661.6 16.4284527700644 103.664075449743
"3310" 661.8 15.9799948880381 103.680661551299
"3311" 662 15.9491545816717 103.98615394504
"3312" 662.2 15.5419274706003 104.286440110969
"3313" 662.4 15.5862538595634 103.847738438839
"3314" 662.6 14.8258214562526 104.196647121262
"3315" 662.8 13.9741427837269 105.307349218419
"3316" 663 13.828398343975 105.479762328043
"3317" 663.2 13.623435302886 105.338958288517
"3318" 663.4 13.6595846151353 105.332353754075
"3319" 663.6 13.706170220052 104.294104134481
"3320" 663.8 13.1756740117774 103.822598459147
"3321" 664 13.1778250473706 104.371680016019
"3322" 664.2 13.4022809353628 104.221214506964
"3323" 664.4 13.8111179830118 104.03757605521
"3324" 664.6 13.9906208473611 104.016290191084
"3325" 664.8 14.2403692936736 103.894090453038
"3326" 665 14.3589538284176 104.105055133974
"3327" 665.2 14.3933435792011 103.634585645537
"3328" 665.4 14.6247238153399 102.75069627878
"3329" 665.6 14.8180888219136 102.973795250694
"3330" 665.8 14.4167257812416 101.772213807102
"3331" 666 14.1401039210039 101.239634746126
"3332" 666.2 14.8422041561233 99.4259565603652
"3333" 666.4 15.1633050735888 96.048913863598
"3334" 666.6 15.5253774999201 90.7486412697793
"3335" 666.8 15.3664505519854 85.3807536176152
"3336" 667 14.2264330769836 79.4797696116738
"3337" 667.2 11.699433665227 74.9195861439028
"3338" 667.4 7.98702171544203 70.1878129827604
"3339" 667.6 4.84976949938485 66.6368876199104
"3340" 667.8 4.9879138150807 64.3330356513402
"3341" 668 5.87608299857523 60.5545259153561
"3342" 668.2 7.12875246937 55.6304301600102
"3343" 668.4 9.40231377069726 50.1686963255011
"3344" 668.6 11.6066053290908 44.550118807631
"3345" 668.8 13.0906502325227 39.6441293791857
"3346" 669 14.3350965847413 34.3832271925277
"3347" 669.2 15.3189924572021 29.688108758037
"3348" 669.4 17.8139941015987 27.8296126102476
"3349" 669.6 21.7898631736251 25.9455031493632
"3350" 669.8 26.9373962661284 24.3214633658054
"3351" 670 32.0156423405716 22.97959393296
"3352" 670.2 37.1425665052807 21.7469975741974
"3353" 670.4 42.1238324066689 19.3684742107032
"3354" 670.6 46.8245108436836 15.8815730350804
"3355" 670.8 50.5435361115383 11.8604462039785
"3356" 671 53.3297814936272 9.17752389372868
"3357" 671.2 55.0475339987785 9.66910369399453
"3358" 671.4 58.0715939251532 10.7947578069348
"3359" 671.6 62.7051878070315 12.8656554555369
"3360" 671.8 67.8522522177095 14.4793303645118
"3361" 672 73.5638603300466 14.9883400625674
"3362" 672.2 79.2908671995883 16.6861517685285
"3363" 672.4 84.4686124138276 19.2265921197072
"3364" 672.6 88.9105415351306 22.0254025734951
"3365" 672.8 91.7237487995986 26.3628523583017
"3366" 673 94.9082592105536 31.0623561838138
"3367" 673.2 96.9078729239494 35.8673946069633
"3368" 673.4 98.3783771663636 41.1901895983138
"3369" 673.6 99.5265533340376 45.9860867125322
"3370" 673.8 99.836165052316 51.1150916559032
"3371" 674 98.5922968973393 54.4783108534965
"3372" 674.2 96.3366638336064 57.8783575079284
"3373" 674.4 93.7197637735346 61.0979652618693
"3374" 674.6 91.3527776473526 65.5418187548873
"3375" 674.8 88.722852367742 70.0679626493552
"3376" 675 88.1822494397882 74.7638705077466
"3377" 675.2 88.6467351507194 79.7327379575167
"3378" 675.4 89.4034988654604 84.6772226669542
"3379" 675.6 88.3094213666814 89.5800949129314
"3380" 675.8 85.8941159535641 93.5634677374869
"3381" 676 81.9376684958176 95.8970057757399
"3382" 676.2 77.2045894838905 98.3354188699945
"3383" 676.4 73.4463981335543 99.2908748524945
"3384" 676.6 68.6940355752757 99.0636000235054
"3385" 676.8 63.6135016711664 98.6912438565807
"3386" 677 58.6762002067472 98.4124807785772
"3387" 677.2 54.4785082232698 96.7045543481411
"3388" 677.4 51.0217585505543 96.1872902472704
"3389" 677.6 47.8463889335126 96.9615968620054
"3390" 677.8 48.1056379735716 99.7125933551152
"3391" 678 48.975721687785 103.739399547158
"3392" 678.2 51.4268733135106 107.249403608348
"3393" 678.4 54.9011818799336 111.149950578274
"3394" 678.6 58.9075845617533 112.843874834898
"3395" 678.8 63.2582001752931 114.95713997587
"3396" 679 67.0589073567445 115.567957630576
"3397" 679.2 70.3268520320234 114.710126562297
"3398" 679.4 76.0053758533561 114.742904362581
"3399" 679.6 80.7481261649966 114.003900274349
"3400" 679.8 85.9393129672542 114.073155907297
"3401" 680 88.9711816687205 114.889490430218
"3402" 680.2 88.7298048406131 114.651329271066
"3403" 680.4 89.1282633487231 112.520443229663
"3404" 680.6 90.7465291970026 109.128776796443
"3405" 680.8 93.7325492934337 105.563881259733
"3406" 681 98.0299265016569 103.356387124829
"3407" 681.2 102.801092211328 101.655064846216
"3408" 681.4 106.759368792645 99.1800843984162
"3409" 681.6 110.424616395664 95.9791133868783
"3410" 681.8 113.144101710651 91.7622255026521
"3411" 682 116.683286424823 87.9704804816959
"3412" 682.2 118.588322500488 83.4493018719414
"3413" 682.4 120.057275070515 79.0937998255901
"3414" 682.6 123.073935243461 74.4180909094279
"3415" 682.8 122.330270347709 74.1833293965115
"3416" 683 121.752220343623 73.6812708004009
"3417" 683.2 121.759704950442 73.6028415984889
"3418" 683.4 121.399252035057 73.2892329725206
"3419" 683.6 120.976125292215 73.0718448223738
"3420" 683.8 120.545689435128 72.6330428155961
"3421" 684 120.021321685934 71.7342064468738
"3422" 684.2 119.482279342264 70.8833097983078
"3423" 684.4 118.747482375261 69.0276602273556
"3424" 684.6 117.784192164644 66.5244569844001
"3425" 684.8 115.685173813965 63.4090563551083
"3426" 685 114.490177310644 59.7960353813212
"3427" 685.2 113.376984031711 54.8261742824849
"3428" 685.4 112.212113394239 50.0099683855127
"3429" 685.6 111.75274820061 45.1762770195797
"3430" 685.8 111.88899188488 40.122527833636
"3431" 686 112.950049139462 38.002060474231
"3432" 686.2 113.131038966605 38.4679590104596
"3433" 686.4 113.374818341472 38.66807979097
"3434" 686.6 114.685420197957 39.1433349989439
"3435" 686.8 114.212080557669 38.7728484937268
"3436" 687 112.287178562238 38.2814269853635
"3437" 687.2 109.484274939504 35.9542908142138
"3438" 687.4 105.913164660148 32.7984002049146
"3439" 687.6 102.461814095028 29.9495621428887
"3440" 687.8 99.3648472831521 26.2711989688884
"3441" 688 97.4834263474639 21.4926634802223
"3442" 688.2 97.5953343063485 20.1070572307675
"3443" 688.4 98.0603241282102 19.6476252051398
"3444" 688.6 99.6630429594236 18.0834421175338
"3445" 688.8 100.052972614158 16.8286359259861
"3446" 689 100.959267845052 15.3150231833326
"3447" 689.2 101.129177670345 15.9992741343738
"3448" 689.4 100.963789002511 16.7697636382104
"3449" 689.6 100.860886867757 17.4006095753738
"3450" 689.8 100.228438725797 18.1919973588587
"3451" 690 100.387406014533 18.9531380509673
"3452" 690.2 100.273602990119 19.2957761983401
"3453" 690.4 100.520026206988 19.6041496432649
"3454" 690.6 100.159927206413 20.1021531575079
"3455" 690.8 99.7216672097973 20.3113724473132
"3456" 691 98.5631856996614 21.2426147538491
"3457" 691.2 97.1060841459549 22.3716911977994
"3458" 691.4 93.4191511190652 24.1484755458159
"3459" 691.6 89.3774815778086 25.7290008894988
"3460" 691.8 84.5022546965986 27.3439185011573
"3461" 692 80.0523855799389 29.3260412278265
"3462" 692.2 75.0198804539182 30.6456591747037
"3463" 692.4 69.6846571982461 31.4179450519676
"3464" 692.6 64.3667572971358 31.3936351346824
"3465" 692.8 58.6754036140143 31.8413507474384
"3466" 693 52.9112299356405 31.1679615255118
"3467" 693.2 47.4808094203639 29.3208487865017
"3468" 693.4 42.8869379312468 26.2146035179672
"3469" 693.6 40.2309727496401 22.1252701728956
"3470" 693.8 38.9400634859164 19.0259829708911
"3471" 694 38.0502837207042 16.4773768142444
"3472" 694.2 38.6982643330423 17.6927852453847
"3473" 694.4 38.3240739707785 18.9161604441669
"3474" 694.6 37.6650576438871 21.4861097300017
"3475" 694.8 36.1347991780586 25.6986000173284
"3476" 695 35.245069641445 31.2532736610443
"3477" 695.2 34.5669748004336 36.9816665743057
"3478" 695.4 32.2459120560356 42.4824113476942
"3479" 695.6 30.0571955883375 47.9617266361335
"3480" 695.8 27.4653253127039 53.8318879567522
"3481" 696 24.7749488629863 59.4105005111896
"3482" 696.2 22.7419420337698 65.6028147798652
"3483" 696.4 20.2932653151143 71.250858126315
"3484" 696.6 17.5528664029631 76.6688555800209
"3485" 696.8 14.1622692640707 81.9390927631884
"3486" 697 12.1103958361731 84.5597979296091
"3487" 697.2 12.7570710998858 84.8397392016173
"3488" 697.4 14.6329318143605 87.1846287980324
"3489" 697.6 17.0168437369586 91.4134148330988
"3490" 697.8 20.0321342571586 96.9168412922988
"3491" 698 23.6335836860869 101.7663454581
"3492" 698.2 28.1982621770891 104.346568713416
"3493" 698.4 34.1366378312684 105.525762905638
"3494" 698.6 40.3992159543992 105.432150546908
"3495" 698.8 46.5209524632478 106.128930744338
"3496" 699 52.3939964849863 105.778611718058
"3497" 699.2 58.5419351396178 106.147384202532
"3498" 699.4 64.1770665467181 105.119156345745
"3499" 699.6 69.1144703879206 103.616526335965
"3500" 699.8 74.1541307679681 104.02202930377
"3501" 700 78.9051137304681 105.399203788891
"3502" 700.2 83.2672986685989 108.728514529622
"3503" 700.4 87.7083028969836 111.484360172149
"3504" 700.6 87.6743261703427 112.363985061382
"3505" 700.8 87.0470635246644 111.819259743451
"3506" 701 86.9087606627728 110.103657041496
"3507" 701.2 87.5929022093728 107.601193198635
"3508" 701.4 89.5781746156791 103.615166793856
"3509" 701.6 91.7906725993805 99.3172905717544
"3510" 701.8 94.8351197539201 95.455337947536
"3511" 702 98.3612080968991 91.5945121796669
"3512" 702.2 102.114283446223 88.2216889799791
"3513" 702.4 105.830007172001 86.6169397238333
"3514" 702.6 110.041689365785 85.418746275509
"3515" 702.8 112.489943649163 84.5373166123738
"3516" 703 112.43219199655 83.0700092106774
"3517" 703.2 112.479576138795 79.540635696485
"3518" 703.4 112.399840064948 75.8162783873453
"3519" 703.6 112.600315899649 73.4647426095701
"3520" 703.8 112.601652024498 73.6433652816307
"3521" 704 112.766361539424 73.6811733546097
"3522" 704.2 113.129229068334 73.3845395075557
"3523" 704.4 113.562787796734 72.9872911956039
"3524" 704.6 114.638036648424 72.7317375552087
"3525" 704.8 116.331391585059 71.5328782219899
"3526" 705 118.762655474999 69.2965474445651
"3527" 705.2 120.525290262133 66.3582868568429
"3528" 705.4 121.360410333103 63.2746822609477
"3529" 705.6 122.161279587588 59.879603493092
"3530" 705.8 123.347009759684 58.6409207607627
"3531" 706 123.085855098726 60.0451940119116
"3532" 706.2 123.160818589378 60.5026874301589
"3533" 706.4 122.619688025424 60.579038709906
"3534" 706.6 122.644096745232 60.9717398843647
"3535" 706.8 122.045447635938 59.7347508460935
"3536" 707 122.141355329387 59.7061764615701
"3537" 707.2 122.029575024677 59.4234573822657
"3538" 707.4 121.662673180835 59.2040837049453
"3539" 707.6 121.632131147505 58.804839597972
"3540" 707.8 121.442091829005 58.7911902267935
"3541" 708 121.098211157434 58.4109035797905
"3542" 708.2 120.461353203175 58.3885337770256
"3543" 708.4 120.315430155041 57.9517538993113
"3544" 708.6 119.487401695862 57.1669150565435
"3545" 708.8 118.270959541855 55.4210527246107
"3546" 709 116.76668434838 52.5579466467522
"3547" 709.2 115.136797580704 48.8221998322928
"3548" 709.4 113.57881758219 44.3634052472928
"3549" 709.6 113.302294001104 39.3210579609369
"3550" 709.8 113.606054994752 34.8570799077647
"3551" 710 114.035680761103 33.4150133072135
"3552" 710.2 114.623726954198 33.9017550341474
"3553" 710.4 115.266819476795 34.0750858329294
"3554" 710.6 114.640393575072 34.8465280706516
"3555" 710.8 114.799088575378 35.4358086070374
"3556" 711 114.827505669733 36.1001630472056
"3557" 711.2 114.848029126767 36.4035674495405
"3558" 711.4 114.829350048453 36.6395732435085
"3559" 711.6 115.000219943679 36.9988746151569
"3560" 711.8 115.039662066386 37.0565625235342
"3561" 712 114.790715681505 36.8425138941085
"3562" 712.2 114.492620060265 37.3813068938986
"3563" 712.4 114.657583741347 37.7420224540854
"3564" 712.6 114.978241252406 38.4666446265683
"3565" 712.8 115.077393604957 39.4818693642087
"3566" 713 115.430371833749 40.2242738871633
"3567" 713.2 116.135886533947 42.0305173626039
"3568" 713.4 116.304243110987 44.9848512796685
"3569" 713.6 116.498107896288 49.102060010492
"3570" 713.8 116.209977576017 53.5805427793738
"3571" 714 116.560302582343 57.7602284046375
"3572" 714.2 117.517470314118 62.3472704784528
"3573" 714.4 118.115169733706 67.3599552397193
"3574" 714.6 117.220742255407 72.3544147162159
"3575" 714.8 116.40592535447 77.3249387921812
"3576" 715 114.416538886694 81.6094671494782
"3577" 715.2 110.979748633728 85.1174148874631
"3578" 715.4 105.708950474655 88.9307230593384
"3579" 715.6 101.165198194767 91.996950727596
"3580" 715.8 97.0565703556178 95.8251071144002
"3581" 716 93.5464340906549 100.501041346533
"3582" 716.2 92.1060866576228 104.476219656185
"3583" 716.4 91.6798921896355 106.307687971429
"3584" 716.6 89.3924773057434 106.34877017394
"3585" 716.8 84.8520337835285 106.684127351563
"3586" 717 79.002540051823 107.24165647263
"3587" 717.2 72.9811294572267 107.125613908995
"3588" 717.4 66.6095365027726 106.017262632509
"3589" 717.6 60.6989915968828 104.070723495281
"3590" 717.8 55.9769976829675 102.32175322223
"3591" 718 51.7929116705692 98.1339410684247
"3592" 718.2 46.8984150231003 93.7064275281944
"3593" 718.4 41.961540425639 89.7172529746417
"3594" 718.6 36.0567473151033 87.5981880991685
"3595" 718.8 29.3353041499631 87.3795974342646
"3596" 719 23.1098585986625 87.8700766326874
"3597" 719.2 17.2068018420747 89.218234297579
"3598" 719.4 15.6684429085933 89.8653887971386
"3599" 719.6 14.9802557070336 88.8113897074238
"3600" 719.8 13.8210158641836 86.7030168393738
"3601" 720 11.72770397707 82.8980384142994
"3602" 720.2 10.0598875592488 77.6259173708948
"3603" 720.4 8.78334965625416 71.9122315786559
"3604" 720.6 7.41469041685467 66.1623894541896
"3605" 720.8 8.15817757519678 60.4229486049265
"3606" 721 9.20100594551472 55.0094228973468
"3607" 721.2 10.453096830767 49.733947768346
"3608" 721.4 11.1373195907509 43.6327760692681
"3609" 721.6 11.2079752348086 37.4492609414988
"3610" 721.8 12.0655516544034 35.239648343586
"3611" 722 14.1012020388952 34.9601756127296
"3612" 722.2 16.3822415661035 32.9167199966845
"3613" 722.4 20.2929104331003 29.6304461513738
"3614" 722.6 25.1646411395016 26.2006993041602
"3615" 722.8 29.9110114971836 23.3447039149875
"3616" 723 33.9191134873655 18.9800072676579
"3617" 723.2 36.3126848192127 13.8469058513157
"3618" 723.4 37.3866279446895 9.74955507985058
"3619" 723.6 39.3179577629336 9.51491286647384
"3620" 723.8 43.0306771316775 8.35251910044701
"3621" 724 47.8473695285513 7.45337607599736
"3622" 724.2 53.4747948111923 6.49303622113246
"3623" 724.4 58.3046133112518 4.25295619194202
"3624" 724.6 60.6560681988575 2.1105444177434
"3625" 724.8 60.1798034208572 0.861853862609133
"3626" 725 60.4371098536293 1.31294638017819
"3627" 725.2 60.5808105843821 1.57221713401301
"3628" 725.4 60.7123841982757 1.92557513600541
"3629" 725.6 61.0090455765236 2.40632035667384
"3630" 725.8 61.4337834533711 2.44772344924884
"3631" 726 61.9522283467532 2.62026369626043
"3632" 726.2 61.8473128887806 2.65278900195546
"3633" 726.4 62.400425756126 2.19591005019802
"3634" 726.6 62.6510270552468 2.25890714794527
"3635" 726.8 62.8691190793099 2.73058438702332
"3636" 727 62.916618024667 2.90315746757384
"3637" 727.2 63.5107892658901 2.85829257796079
"3638" 727.4 63.5416362277336 2.7969956917405
"3639" 727.6 64.3424969586038 2.77874490134192
"3640" 727.8 65.4696950005969 3.28066007616975
"3641" 728 67.2328541408402 3.61544465276945
"3642" 728.2 68.0061381495561 4.25171534001669
"3643" 728.4 69.3907103271989 5.24226970554731
"3644" 728.6 71.7293574507806 6.63840538609832
"3645" 728.8 74.6822052006317 8.64951570529463
"3646" 729 78.3112830836089 10.9258357008378
"3647" 729.2 82.8369616994337 12.5596325973738
"3648" 729.4 87.421910309981 13.0209334506791
"3649" 729.6 92.7228070478036 12.9736635231238
"3650" 729.8 97.6677068987367 13.4822749400708
"3651" 730 100.150835144133 13.3660498149661
"3652" 730.2 100.018067433209 13.4903897177412
"3653" 730.4 99.6478398139436 13.6959882458938
"3654" 730.6 99.7020196510219 14.1857812107268
"3655" 730.8 100.298221434551 14.3656317486091
"3656" 731 100.36443422878 14.6346870003931
"3657" 731.2 100.637926212909 15.4921712828204
"3658" 731.4 101.533906958011 16.4169798908258
"3659" 731.6 102.597396221155 17.5966005461431
"3660" 731.8 103.494235620384 18.9701052692938
"3661" 732 105.058646670443 21.0356712356554
"3662" 732.2 106.691420916862 23.835833107031
"3663" 732.4 108.339861926651 27.9591865120174
"3664" 732.6 109.159518859667 31.9150475673072
"3665" 732.8 110.426869959264 36.2141748414538
"3666" 733 111.733797501062 41.034040792031
"3667" 733.2 114.086760511723 45.2731044473212
"3668" 733.4 115.893801049039 49.4100612276896
"3669" 733.6 117.737515840802 54.1236440746896
"3670" 733.8 120.231905795623 58.2665809494009
"3671" 734 121.910403006737 61.8588863991774
"3672" 734.2 122.115088212565 62.1964090075317
"3673" 734.4 122.823973617325 62.2640021951036
"3674" 734.6 123.035460452688 62.3811609745466
"3675" 734.8 122.625373969163 61.9541245791576
"3676" 735 122.395681980764 62.0875133664185
"3677" 735.2 122.382574747296 62.4233317256674
"3678" 735.4 122.207371456603 62.655571865987
"3679" 735.6 122.236056636754 63.0197267876191
"3680" 735.8 121.96109238738 62.9836068810225
"3681" 736 121.94133544954 63.2906812776305
"3682" 736.2 121.539924168001 64.1129386369144
"3683" 736.4 121.16871849879 65.1191277228173
"3684" 736.6 121.043582117865 65.768304229539
"3685" 736.8 120.343659763035 66.9433979540907
"3686" 737 118.845132390353 68.8334076531576
"3687" 737.2 117.112521666731 70.1348936401306
"3688" 737.4 114.592027291619 71.6445796024977
"3689" 737.6 111.782950527802 73.7959798827949
"3690" 737.8 108.360440620136 75.864186450509
"3691" 738 105.036244922442 78.3344625525331
"3692" 738.2 101.951343751639 81.3589963697328
"3693" 738.4 99.9838426651441 84.885974234058
"3694" 738.6 99.0887169904425 88.6014168807935
"3695" 738.8 97.8087549656075 92.7891329760173
"3696" 739 97.5650088831836 96.9445950136953
"3697" 739.2 98.4778763238354 97.8318041403024
"3698" 739.4 98.259251618785 97.1768802583468
"3699" 739.6 97.3985065444978 96.7461156254564
"3700" 739.8 95.3167914409291 97.0055789014381
"3701" 740 92.00031211147 97.0798478735557
"3702" 740.2 87.8539997078336 97.0867966443375
"3703" 740.4 83.2649781825417 96.7946978653468
"3704" 740.6 78.5637411357794 96.9171687071215
"3705" 740.8 74.2633294364867 98.6510079928075
"3706" 741 70.383796945963 100.855541308449
"3707" 741.2 66.5542651328286 103.540452909693
"3708" 741.4 64.2845762643311 108.154228590066
"3709" 741.6 63.0302775557698 111.840294981262
"3710" 741.8 63.3438851687728 113.775931339452
"3711" 742 63.5954807013086 113.357963855927
"3712" 742.2 62.9418109764681 112.736446799331
"3713" 742.4 61.6351838180858 112.041155607748
"3714" 742.6 59.020903801851 110.735088821235
"3715" 742.8 55.5766997935933 108.707944257063
"3716" 743 51.0283116305026 106.746726191796
"3717" 743.2 45.9854389374252 105.084478486882
"3718" 743.4 40.9234623502612 103.610194828555
"3719" 743.6 35.3585435320369 101.650243928688
"3720" 743.8 29.8814152098763 98.8785542775706
"3721" 744 25.6572980847586 94.6046378146488
"3722" 744.2 22.0243797794337 90.1333368545934
"3723" 744.4 17.7747074329767 85.8090614718394
"3724" 744.6 14.3667298634828 81.3106947698329
"3725" 744.8 12.0241595067698 77.0381915060293
"3726" 745 11.8932080436017 71.7101193212646
"3727" 745.2 11.7792243767283 65.827441069347
"3728" 745.4 13.7169467135765 60.6918651634095
"3729" 745.6 15.604132532812 55.8323201219144
"3730" 745.8 16.6553410153255 50.6194900047792
"3731" 746 17.0431568733663 45.7935765219988
"3732" 746.2 16.2508042935765 40.9648839780596
"3733" 746.4 14.4304086121736 37.4562676187038
"3734" 746.6 15.0910771704227 36.5797260006486
"3735" 746.8 18.0903699696604 35.1530473973017
"3736" 747 22.1837675949498 33.867328379148
"3737" 747.2 27.4026968363369 31.9975112951158
"3738" 747.4 32.394479863945 29.3032748603966
"3739" 747.6 37.0581423885967 26.1257228300586
"3740" 747.8 41.7531127511546 23.8858596395366
"3741" 748 46.3537316228541 22.0200944847034
"3742" 748.2 50.8972500315371 20.8314653102359
"3743" 748.4 55.8751333872461 20.6316432228613
"3744" 748.6 60.4865903558474 21.9077260721325
"3745" 748.8 64.8604951758293 24.0601027750112
"3746" 749 68.5234508313128 26.9117713997035
"3747" 749.2 72.1947598634336 30.3737974724666
"3748" 749.4 77.5834303169003 32.7643417739738
"3749" 749.6 82.6809294168757 33.7151042884896
"3750" 749.8 86.8885216031244 31.7331059836522
"3751" 750 90.4385344394336 28.6775380514938
"3752" 750.2 93.6414887866524 24.3993246471863
"3753" 750.4 96.1585297685426 23.3351579551263
"3754" 750.6 96.8404839814024 24.6103211766551
"3755" 750.8 97.6679468473711 26.6048355401238
"3756" 751 99.3370765489903 29.6921732045388
"3757" 751.2 101.612846367234 33.0688137470638
"3758" 751.4 104.670785975414 36.6623499169679
"3759" 751.6 107.833850643949 40.0767648933738
"3760" 751.8 110.807294122297 44.0642011936738
"3761" 752 113.93084946637 47.3335978465193
"3762" 752.2 115.288766778561 50.3806338343466
"3763" 752.4 117.406841364752 53.4033491244375
"3764" 752.6 119.146243880097 57.1250308135685
"3765" 752.8 119.721259604091 58.4248722345054
"3766" 753 120.070971597974 58.1116421414279
"3767" 753.2 121.137193581741 57.3545939102488
"3768" 753.4 122.020582678378 56.7201532788785
"3769" 753.6 122.154403277414 57.1450557913144
"3770" 753.8 121.795021991934 57.0988689266974
"3771" 754 121.346816052075 56.9156249824399
"3772" 754.2 121.467732054517 56.6167695682072
"3773" 754.4 121.125444206191 56.6665763078972
"3774" 754.6 120.656498146866 56.7103067004279
"3775" 754.8 120.162719988389 56.5015082115881
"3776" 755 119.941702766562 56.7256584355298
"3777" 755.2 119.856620943234 57.0420233102596
"3778" 755.4 119.451203730434 57.1758882542627
"3779" 755.6 119.436498306978 57.562746820722
"3780" 755.8 119.248495124034 57.5475960187138
"3781" 756 119.306914618239 57.469602500735
"3782" 756.2 118.700608183151 57.8169985508361
"3783" 756.4 118.243316282104 58.0517057266068
"3784" 756.6 117.772523083684 57.9544079437072
"3785" 756.8 117.580411685387 57.9452800153178
"3786" 757 117.53010113252 57.8359967322008
"3787" 757.2 117.577543905223 57.7389677160527
"3788" 757.4 117.670263831348 57.6862736298881
"3789" 757.6 117.876592234291 57.8173075932024
"3790" 757.8 117.568406778628 58.6019947762905
"3791" 758 117.437691903469 59.2791552464274
"3792" 758.2 117.084047307013 60.1346355716107
"3793" 758.4 117.327430995618 60.9291726517949
"3794" 758.6 117.48079605967 63.165274898558
"3795" 758.8 116.756501277964 65.8635525578782
"3796" 759 115.228484825907 69.6526773421417
"3797" 759.2 113.338272318684 72.908052368231
"3798" 759.4 110.873544983529 76.6211560895391
"3799" 759.6 107.905626583303 80.0441810007564
"3800" 759.8 104.561456424802 83.3639496163212
"3801" 760 101.547499513855 87.3668073114265
"3802" 760.2 98.6036720549853 92.0030519790807
"3803" 760.4 95.7497202625554 95.4577630767043
"3804" 760.6 92.0067580593244 98.8290111405251
"3805" 760.8 87.1914833250629 101.247912278719
"3806" 761 82.679687780675 101.350047228572
"3807" 761.2 77.7042183360531 100.660002164861
"3808" 761.4 72.7566152398684 98.5584254477391
"3809" 761.6 67.7670061691516 96.1007838877585
"3810" 761.8 62.6895454030747 92.7754704170405
"3811" 762 58.4345677929292 88.9036658987721
"3812" 762.2 55.1810579671791 84.4886752169011
"3813" 762.4 53.1370115692566 79.200291690657
"3814" 762.6 51.1092758519196 73.7254838683458
"3815" 762.8 49.1811695996769 68.3995789908333
"3816" 763 47.6520121480259 62.2037649282282
"3817" 763.2 45.3097856874042 57.6571549713738
"3818" 763.4 41.5984295849336 54.2741330481516
"3819" 763.6 37.2204867661559 50.6080130560405
"3820" 763.8 32.3797298139242 47.9776046782229
"3821" 764 27.1949545045624 47.2385854460273
"3822" 764.2 21.9026070122395 46.3784454510923
"3823" 764.4 16.9892427883194 45.5619921910024
"3824" 764.6 13.9409216246658 43.1524231989453
"3825" 764.8 13.6555454918448 41.3292754149813
"3826" 765 14.2272325951521 39.6512932325583
"3827" 765.2 15.0450926509925 37.0605214976385
"3828" 765.4 16.1504372076155 32.4562796026466
"3829" 765.6 18.3453661766278 29.3657631995874
"3830" 765.8 21.4523422348579 26.2023858990102
"3831" 766 25.1330229473178 22.2415865533738
"3832" 766.2 29.7803594657149 18.8457367489051
"3833" 766.4 34.4893243262078 14.7540992410513
"3834" 766.6 35.5213944889003 13.4768703405738
"3835" 766.8 35.4723306548606 12.764322043812
"3836" 767 34.3592574057941 14.1313206554087
"3837" 767.2 33.6915127713887 15.2163012168795
"3838" 767.4 33.943822616515 16.015568732525
"3839" 767.6 33.4520774652336 16.6319983183405
"3840" 767.8 32.374213433126 17.2774152508903
"3841" 768 30.2458426773979 18.8883910338381
"3842" 768.2 26.6900389662806 22.003697512833
"3843" 768.4 22.5733822551003 25.5769965286466
"3844" 768.6 18.0782692246983 28.2403513689915
"3845" 768.8 14.7762801718436 29.3769318306838
"3846" 769 14.5222668696766 31.474684552486
"3847" 769.2 12.416836455267 34.9951545568183
"3848" 769.4 10.1673471597514 39.2469171428411
"3849" 769.6 6.97117357825015 42.8864482963463
"3850" 769.8 6.40279910273638 44.7517788750252
"3851" 770 7.60122176319016 47.8611001849999
"3852" 770.2 9.19252137098231 52.430613455303
"3853" 770.4 10.3556407699977 57.3468359343226
"3854" 770.6 12.4612147518658 62.1699301203569
"3855" 770.8 14.2802775505586 67.1416480243238
"3856" 771 17.0362403120287 71.7515783738284
"3857" 771.2 18.8392579784584 76.9726320567127
"3858" 771.4 20.7669529553586 81.7250911705488
"3859" 771.6 22.6800154282586 86.4068254847988
"3860" 771.8 23.1212733897231 90.6053002205317
"3861" 772 22.0477179413547 94.5880430528475
"3862" 772.2 20.5196422247533 97.4719977656279
"3863" 772.4 21.154650285758 97.621038174536
"3864" 772.6 23.4952532039215 99.1161766770568
"3865" 772.8 26.6934758811166 101.055053207398
"3866" 773 31.1207155624252 102.153034474601
"3867" 773.2 35.9863835156018 103.081618035551
"3868" 773.4 40.1521981610947 104.141977839738
"3869" 773.6 44.4557464179558 104.924887099135
"3870" 773.8 48.5918765057336 107.016011027324
"3871" 774 52.5912211981664 110.561960770193
"3872" 774.2 56.0494026362488 114.96417368197
"3873" 774.4 58.4082711213427 117.960904072919
"3874" 774.6 58.3906969523905 117.296278108917
"3875" 774.8 60.1526017144836 115.666072522224
"3876" 775 63.8162122106283 113.772578604338
"3877" 775.2 67.7717208576372 110.698208734984
"3878" 775.4 72.3814056226747 108.822960281847
"3879" 775.6 77.0946925620552 108.225738809131
"3880" 775.8 81.9511852148997 108.028578446518
"3881" 776 87.0145216748076 108.428701162609
"3882" 776.2 91.4789191830862 109.612368193781
"3883" 776.4 91.4961445597815 109.910904182417
"3884" 776.6 91.219807193267 108.498029417957
"3885" 776.8 92.0037673718063 105.567771383547
"3886" 777 93.4652156955437 101.563717533548
"3887" 777.2 95.1706846766769 97.5452903128603
"3888" 777.4 97.3625756960858 93.3208650010608
"3889" 777.6 99.1350126107914 88.5975662554381
"3890" 777.8 100.486431497579 84.8152674436465
"3891" 778 101.42626230907 80.3889004556284
"3892" 778.2 101.963966631891 76.3040159174596
"3893" 778.4 103.343611864239 72.6896624293738
"3894" 778.6 105.071561963934 68.7019857627889
"3895" 778.8 105.473154486047 65.5471782734021
"3896" 779 105.205293336211 63.8286928731516
"3897" 779.2 104.963221791705 61.2241906393738
"3898" 779.4 104.4189741155 58.3938776346097
"3899" 779.6 102.80184708449 55.8303712060908
"3900" 779.8 100.665788038709 53.8855874416766
"3901" 780 98.0045858114897 51.4767537188411
"3902" 780.2 95.3191703949289 48.8300513523645
"3903" 780.4 92.9910233251689 46.0005919848738
"3904" 780.6 91.8335039050187 42.281767565044
"3905" 780.8 92.8686116823804 38.2525893579909
"3906" 781 95.6918985706415 35.7731136560273
"3907" 781.2 98.7814486793247 34.3692555589679
"3908" 781.4 101.67964806707 34.3363081419496
"3909" 781.6 103.966231233883 33.8435520551595
"3910" 781.8 104.349412553634 34.3306190898475
"3911" 782 104.889440950371 35.0367345856863
"3912" 782.2 105.041155672974 35.3886608725738
"3913" 782.4 105.218939394607 35.6257699490473
"3914" 782.6 105.059431794668 34.6584485557355
"3915" 782.8 104.137368682465 33.1800489382896
"3916" 783 102.96886885924 30.9537013185351
"3917" 783.2 101.1483058109 28.7811519447072
"3918" 783.4 98.1929223015264 26.4219527283532
"3919" 783.6 95.1760802784034 23.8282225485557
"3920" 783.8 91.7364625508911 22.148073840193
"3921" 784 87.749375910982 22.0772070295029
"3922" 784.2 82.7379828877149 21.2303956385613
"3923" 784.4 77.9502363665765 19.6677051311289
"3924" 784.6 74.7070796540036 16.1457773850238
"3925" 784.8 73.0189303815599 12.5140389083844
"3926" 785 72.8650060620143 11.4665087636319
"3927" 785.2 72.8268471619228 13.2478378485369
"3928" 785.4 71.3456480148166 15.2931853870228
"3929" 785.6 68.6676301120736 18.5802792284338
"3930" 785.8 64.7891039466295 21.9539647524563
"3931" 786 60.8986592971111 24.8839873995997
"3932" 786.2 55.9825960971122 26.9096714964453
"3933" 786.4 50.9239304284693 28.9479775924453
"3934" 786.6 45.6726871693605 28.7899556041665
"3935" 786.8 39.8739987318781 27.5496753450405
"3936" 787 34.53242219707 25.5248807477829
"3937" 787.2 34.2167899888157 24.9340400411379
"3938" 787.4 34.1307481829677 26.5367954928852
"3939" 787.6 33.2345642976921 29.2411067847221
"3940" 787.8 32.206264155067 33.6136359806405
"3941" 788 32.0584557962336 39.0935819529503
"3942" 788.2 33.575789335316 44.2957587611974
"3943" 788.4 36.3432606753928 49.5715274732106
"3944" 788.6 40.1600927821689 54.1388288240503
"3945" 788.8 44.7669697606933 57.68165384272
"3946" 789 49.4235779937572 60.8420082463738
"3947" 789.2 54.1854263158635 64.2245010143271
"3948" 789.4 57.7083340989194 68.2599865028881
"3949" 789.6 61.7279789368183 71.8848745056527
"3950" 789.8 65.5114302022035 74.5126386225331
"3951" 790 69.4451819759472 76.601006559536
"3952" 790.2 72.5440213136498 77.265521891509
"3953" 790.4 76.1752197709245 77.9811513797284
"3954" 790.6 79.2317497737152 77.917769145267
"3955" 790.8 82.1999780577948 78.6134895208738
"3956" 791 83.6494233730208 80.1404659626307
"3957" 791.2 84.3089026027245 81.4659599268102
"3958" 791.4 84.5578733058503 83.684483679846
"3959" 791.6 85.2383676332064 87.3446200082284
"3960" 791.8 86.9390716735417 90.4628652461846
"3961" 792 88.9968568508129 92.764122089279
"3962" 792.2 89.8841078038098 95.1788171881078
"3963" 792.4 89.56780883467 97.3022085385738
"3964" 792.6 88.9006236582392 98.2994214862349
"3965" 792.8 88.6976385396033 99.0090624044542
"3966" 793 88.2455143392212 100.31840551271
"3967" 793.2 86.9194134879247 102.383869428356
"3968" 793.4 86.0248284656228 103.95631387832
"3969" 793.6 86.5390738079048 103.036414365855
"3970" 793.8 87.7709454871559 101.250718854402
"3971" 794 89.9176859368781 99.4990495531516
"3972" 794.2 92.4875038188973 97.1528099667647
"3973" 794.4 95.2295256795126 93.9141951494002
"3974" 794.6 99.0331054202445 91.1859130167252
"3975" 794.8 102.714719200854 89.4449671542617
"3976" 795 106.712810623706 88.6996303106829
"3977" 795.2 109.911348346293 87.1697317865888
"3978" 795.4 111.099475785828 83.9171083430317
"3979" 795.6 111.59861332363 79.7368200124486
"3980" 795.8 112.460954882307 74.9827567873738
"3981" 796 113.978544975873 70.4037116675047
"3982" 796.2 117.170731908434 66.5888990448183
"3983" 796.4 120.185789964635 64.6498071344289
"3984" 796.6 120.390221539492 65.1546742693444
"3985" 796.8 120.786351762972 65.2187316123642
"3986" 797 120.732209506989 64.7523003229016
"3987" 797.2 122.2047397887 64.4324189842821
"3988" 797.4 122.774455402664 64.3808702123258
"3989" 797.6 122.793592229143 64.6151907809011
"3990" 797.8 122.448066195506 64.9695780907738
"3991" 798 122.209036221523 65.2678168510256
"3992" 798.2 121.978150789761 65.2892215467375
"3993" 798.4 121.761681760618 65.5589435705054
"3994" 798.6 121.660266838815 66.1369715821193
"3995" 798.8 120.975886998399 66.011354579279
"3996" 799 120.848159422565 65.9712982576896
"3997" 799.2 120.593702014273 65.9127496392131
"3998" 799.4 120.569016123027 66.1249188469579
"3999" 799.6 120.598679234519 66.0651676173738
"4000" 799.8 120.328755323507 65.8629732626674
"4001" 800 119.917717696097 65.1103069345514
"4002" 800.2 119.43887079531 64.129453255188
"4003" 800.4 118.752711132053 63.2670062621349
"4004" 800.6 117.990901598802 61.6667176207422
"4005" 800.8 116.490591189591 58.4785118686107
"4006" 801 115.720674320606 54.2267784620829
"4007" 801.2 114.6157588486 49.5817825563183
"4008" 801.4 114.624431277818 45.4148064717935
"4009" 801.6 115.506603822109 41.540075857563
"4010" 801.8 115.446301055378 41.1808473620405
"4011" 802 114.097524643548 40.5353837649738
"4012" 802.2 111.440593981091 38.0602977912596
"4013" 802.4 108.305920462288 34.8239214530146
"4014" 802.6 105.069680386523 31.0469175287303
"4015" 802.8 103.229344080515 26.8160758083636
"4016" 803 101.681260521894 24.7945649386138
"4017" 803.2 99.4193616147326 25.0626442171676
"4018" 803.4 95.2720597321912 24.5192391985254
"4019" 803.6 89.7437670384659 24.0127759230835
"4020" 803.8 84.2846769572202 24.0923799396997
"4021" 804 78.3440321273178 24.0237633965212
"4022" 804.2 72.4261120772597 23.9157116009717
"4023" 804.4 67.1857235105494 22.0605527882686
"4024" 804.6 62.8076093600274 18.8815663482488
"4025" 804.8 59.5372573475267 14.5312789736645
"4026" 805 58.2051184654216 10.8866253348437
"4027" 805.2 58.8141601367589 10.8912299419883
"4028" 805.4 58.3882888928915 12.051590942422
"4029" 805.6 57.3341543896188 13.234349661559
"4030" 805.8 54.7737437487042 15.1554753608091
"4031" 806 51.2429249988086 18.4935933129307
"4032" 806.2 47.7954588560198 21.9033331710635
"4033" 806.4 44.5600535709954 26.2051185616772
"4034" 806.6 40.7680403888793 30.516666193113
"4035" 806.8 36.7460923192336 34.7474437465405
"4036" 807 32.1532795386604 37.8677243950027
"4037" 807.2 26.7513771968802 40.4935787006263
"4038" 807.4 21.5057678074523 42.5686893436822
"4039" 807.6 16.3764822763495 43.1151744476916
"4040" 807.8 13.6336913930908 42.6756051657739
"4041" 808 14.1799790213503 43.5977971251794
"4042" 808.2 14.4567426320229 45.8174629215613
"4043" 808.4 14.1201518284892 49.9922747562072
"4044" 808.6 13.9384590418407 54.9536936781172
"4045" 808.8 13.9993861017231 60.657622004137
"4046" 809 15.1893521896857 66.9119638999032
"4047" 809.2 16.7671576239546 72.4841189575083
"4048" 809.4 19.0099630032267 78.564069383848
"4049" 809.6 21.1533662363086 84.3462254158738
"4050" 809.8 23.0379228114336 89.9802308593488
"4051" 810 25.3261063738945 96.0958415067564
"4052" 810.2 27.5484040375269 103.137939349653
"4053" 810.4 29.5830404152562 106.500475745584
"4054" 810.6 32.6300940662816 107.275640266302
"4055" 810.8 37.3314783909208 108.605007822835
"4056" 811 42.7601482015032 109.372525507061
"4057" 811.2 47.8764541509558 109.396082882728
"4058" 811.4 53.1408176664599 111.018533474716
"4059" 811.6 57.5958419602029 112.760016403143
"4060" 811.8 60.8594734540807 115.134389369609
"4061" 812 61.5686630544252 116.148334880848
"4062" 812.2 62.1209942190531 115.071322311524
"4063" 812.4 64.3098557758518 112.84313439211
"4064" 812.6 66.7117123957554 109.571925016452
"4065" 812.8 69.6656384658261 106.33242840757
"4066" 813 73.502778235812 103.364103323401
"4067" 813.2 76.6980130000318 99.8655604459096
"4068" 813.4 79.6719432313245 96.2320978381738
"4069" 813.6 81.1136925394433 92.2663061717816
"4070" 813.8 81.0930714826101 88.6701320974621
"4071" 814 81.7075851780622 84.8175837005738
"4072" 814.2 83.1247882400744 80.4483360581408
"4073" 814.4 84.5832689505147 76.2222672511576
"4074" 814.6 86.7772264683327 73.8327033478876
"4075" 814.8 89.8720021314525 72.5598646355248
"4076" 815 93.3416112668051 72.4676326582024
"4077" 815.2 97.1545239552236 72.7087715490238
"4078" 815.4 99.8595576917391 73.2523198412905
"4079" 815.6 100.402024423648 74.044362518847
"4080" 815.8 100.228038115903 74.0721656944869
"4081" 816 100.306502014878 73.9529875617905
"4082" 816.2 100.714605478324 73.808159524484
"4083" 816.4 101.820348758244 74.307912201536
"4084" 816.6 103.381752888623 75.1342525107252
"4085" 816.8 104.484323349109 76.0776576970495
"4086" 817 105.920185817235 77.7502844608221
"4087" 817.2 107.844790602929 78.9533951004889
"4088" 817.4 110.806677111523 80.4595669727756
"4089" 817.6 112.356402506434 81.8826983691036
"4090" 817.8 112.044277322715 82.7514825214466
"4091" 818 111.849630990434 83.3322369948063
"4092" 818.2 111.612821870807 84.6158961698131
"4093" 818.4 111.854238004215 85.1140645872647
"4094" 818.6 111.769551529179 83.7405023779116
"4095" 818.8 111.379057439862 82.4735316901738
"4096" 819 111.127720623302 80.5460344515153
"4097" 819.2 111.239847507396 77.9759235661963
"4098" 819.4 110.275184030497 75.0661420367557
"4099" 819.6 110.206017122693 70.8742960626238
"4100" 819.8 111.053275751005 67.0188036837167
"4101" 820 112.612112904415 63.0334210502729
"4102" 820.2 114.554349609085 59.9233679989794
"4103" 820.4 117.104995037254 57.7376776768172
"4104" 820.6 118.011831855128 57.0909588335961
"4105" 820.8 116.718257340577 56.6889595757738
"4106" 821 115.118063628482 54.4478028250277
"4107" 821.2 112.490199659022 51.5624768724112
"4108" 821.4 109.625334312896 48.4427134395153
"4109" 821.6 107.516734528634 44.3863263534881
"4110" 821.8 105.737622099647 39.625319671869
"4111" 822 105.3291708179 34.7262113913738
"4112" 822.2 104.443856336161 29.9971868315254
"4113" 822.4 102.332308352828 26.7660084179799
"4114" 822.6 100.438129095351 26.7726149239924
"4115" 822.8 97.9760939353073 26.3852482880054
"4116" 823 94.9064801190613 24.1524985183738
"4117" 823.2 92.4141907208693 20.890704233562
"4118" 823.4 92.1508474741656 18.6798042516006
"4119" 823.6 92.9544897647923 18.8725656759499
"4120" 823.8 93.9562835265613 18.1636191046611
"4121" 824 95.1588658989498 15.8061281938255
"4122" 824.2 95.3834750568976 12.8761479125388
"4123" 824.4 95.1618033346524 13.1249440536863
"4124" 824.6 95.9908172088048 13.9754147954975
"4125" 824.8 98.2728083857601 13.3928942093228
"4126" 825 100.260368524285 13.6443747029184
"4127" 825.2 100.908329471021 14.6452189894151
"4128" 825.4 101.768878649792 15.2737980831001
"4129" 825.6 102.923291406977 16.1557473604934
"4130" 825.8 104.246791321644 16.7687346856138
"4131" 826 105.575897078414 17.0894739092777
"4132" 826.2 105.571149863083 17.5253770232604
"4133" 826.4 106.017995401612 17.5116064419877
"4134" 826.6 106.493202250405 17.7876917426431
"4135" 826.8 107.016670282698 18.0825428648444
"4136" 827 107.607855945453 18.4785599146046
"4137" 827.2 107.626535023767 18.8868744370405
"4138" 827.4 108.823906939022 19.3040277679621
"4139" 827.6 109.639676902971 20.1215559205059
"4140" 827.8 110.335466582191 20.286148484335
"4141" 828 110.111258506462 20.5768882454027
"4142" 828.2 111.027937175205 21.2260733376881
"4143" 828.4 111.704665100039 21.9549497586238
"4144" 828.6 111.230645781605 21.8193660049167
"4145" 828.8 111.643302587491 21.9285609743453
"4146" 829 111.54365573549 21.9134865744776
"4147" 829.2 111.766375669948 22.3689806843738
"4148" 829.4 112.070745920764 22.6093469692795
"4149" 829.6 112.128598964386 22.7303390367296
"4150" 829.8 112.121648054169 23.256992715168
"4151" 830 112.777118481981 24.3976721289776
"4152" 830.2 113.338272318684 24.7646980923461
"4153" 830.4 113.445961265834 24.8841048135453
"4154" 830.6 113.144578397905 24.7625204148931
"4155" 830.8 112.823731899726 24.3147457606852
"4156" 831 112.697595210275 24.0049231388986
"4157" 831.2 112.674944602205 23.4136125585738
"4158" 831.4 112.636588681145 23.3109622876335
"4159" 831.6 112.174516690047 23.1043349256907
"4160" 831.8 112.2008587738 22.7826962781164
"4161" 832 112.047122831228 22.5937938567268
"4162" 832.2 111.812368378963 22.395208887815
"4163" 832.4 111.65143816982 22.1242830466115
"4164" 832.6 111.232156958803 21.6441946575195
"4165" 832.8 111.272747881201 21.2434597211699
"4166" 833 111.282648997285 21.2463987379382
"4167" 833.2 111.424837219669 20.8739730882268
"4168" 833.4 111.792043318161 20.7282986942223
"4169" 833.6 111.821758557054 20.4415074823438
"4170" 833.8 112.142200113073 20.3188545143635
"4171" 834 112.123451083756 20.3347840764706
"4172" 834.2 112.159624205008 20.5217657848738
"4173" 834.4 112.174516690047 20.3079706838392
"4174" 834.6 112.220566842351 20.5513159698996
"4175" 834.8 112.066626240636 20.8226327751079
"4176" 835 112.077678172634 21.1751156852881
"4177" 835.2 112.378121285691 21.721090532431
"4178" 835.4 112.596763762854 22.234442957243
"4179" 835.6 113.310989446226 23.0778470370669
"4180" 835.8 113.857772324864 23.9846240092991
"4181" 836 115.161574082028 25.6812280903738
"4182" 836.2 116.585076147018 28.1509916677795
"4183" 836.4 118.536960522515 31.5241426932657
"4184" 836.6 120.388731035034 34.8883493762829
"4185" 836.8 121.860610783274 38.0429683241349
"4186" 837 122.79567150085 40.6776593342853
"4187" 837.2 123.400526579261 44.2006007718652
"4188" 837.4 124.34962132646 47.5163566674358
"4189" 837.6 124.525586936697 49.8324733462686
"4190" 837.8 125.345756627065 53.419623877058
"4191" 838 125.112864405746 56.3750323869059
"4192" 838.2 124.935853637688 59.0214303015375
"4193" 838.4 124.804553744906 61.8565287805193
"4194" 838.6 124.984967695326 63.3876159711774
"4195" 838.8 125.045871573 63.9603460016482
"4196" 839 124.635431091657 65.3667747920703
"4197" 839.2 124.120111740886 67.0832128903217
"4198" 839.4 123.021027860841 68.3266952880464
"4199" 839.6 121.441615539986 69.9305737500844
"4200" 839.8 120.241367212618 72.2571928794002
"4201" 840 119.926582320664 74.231920581657
"4202" 840.2 119.617415489122 76.6131679134748
"4203" 840.4 119.201242104298 79.1902061949955
"4204" 840.6 118.089255281184 81.0021294771238
"4205" 840.8 115.72686995983 83.2886344835204
"4206" 841 113.1410466394 85.9825441489285
"4207" 841.2 110.323855542477 89.3541326344945
"4208" 841.4 108.028840481644 93.8773179009528
"4209" 841.6 105.890696957468 97.9268790705807
"4210" 841.8 102.217778248308 101.077142864054
"4211" 842 98.4103561965112 102.737105741098
"4212" 842.2 93.492383661938 104.228018164765
"4213" 842.4 88.7615208042494 107.253701655953
"4214" 842.6 84.0400205256403 111.454327795399
"4215" 842.8 79.5418997968469 114.935030250655
"4216" 843 76.732568286051 114.80948546313
"4217" 843.2 72.2542504327032 114.261136812304
"4218" 843.4 66.1006176498404 113.741881338484
"4219" 843.6 60.1476244942372 112.266014161642
"4220" 843.8 54.1663631817336 110.713625679599
"4221" 844 49.3569913271728 109.598511617704
"4222" 844.2 44.2989042705093 108.155546176424
"4223" 844.4 38.9959903224998 109.028575086109
"4224" 844.6 35.3686532700723 110.69914664076
"4225" 844.8 35.7951627927229 111.312193847589
"4226" 845 36.5560530007336 112.716898389574
"4227" 845.2 37.6043828910353 114.451185949221
"4228" 845.4 37.7609689604863 115.383458700032
"4229" 845.6 37.6138346937615 116.48087285353
"4230" 845.8 37.8918366162771 115.577173574287
"4231" 846 38.4564461857336 114.924001709149
"4232" 846.2 39.8005973019812 115.154372762707
"4233" 846.4 41.2755172469946 116.121739578593
"4234" 846.6 43.6093107458057 117.80199807442
"4235" 846.8 47.1237518601277 119.99186383165
"4236" 847 51.098944828113 121.967851743595
"4237" 847.2 55.2280495077536 123.125508468798
"4238" 847.4 57.7578529156256 122.526246476574
"4239" 847.6 62.5042996550434 121.935261995691
"4240" 847.8 68.1198184110074 122.511209792259
"4241" 848 72.2559589660014 122.366895851696
"4242" 848.2 75.4709748914584 121.239460469068
"4243" 848.4 79.8818502967586 119.621660289774
"4244" 848.6 84.7006806299863 118.739288308742
"4245" 848.8 89.0874986121143 118.031267676214
"4246" 849 90.1179463717032 116.79683390673
"4247" 849.2 91.6674553657336 115.844424305624
"4248" 849.4 93.5108367551836 115.624669429649
"4249" 849.6 94.0714527447586 115.443132792974
"4250" 849.8 94.3814640395312 115.251730879081
"4251" 850 94.9407667492629 115.183373052691
"4252" 850.2 95.0780067274419 115.178237228018
"4253" 850.4 94.79074637295 114.930214783571
"4254" 850.6 94.7297448571756 114.09172763235
"4255" 850.8 95.4312474150656 113.142904363638
"4256" 851 97.0129525158055 111.476437520614
"4257" 851.2 98.3921472284582 110.735606388267
"4258" 851.4 99.9528606453117 109.789319115715
"4259" 851.6 101.881393732065 108.370461251259
"4260" 851.8 104.328400076141 106.486393231496
"4261" 852 105.808160644731 105.478384923035
"4262" 852.2 106.582213495739 105.654513242543
"4263" 852.4 106.769246542534 105.347147911224
"4264" 852.6 107.149325179534 104.528640619549
"4265" 852.8 108.616344954467 103.178973500688
"4266" 853 110.007949139604 102.515424953008
"4267" 853.2 110.827498610705 102.658591941484
"4268" 853.4 110.664799186026 102.551865888822
"4269" 853.6 110.554891568458 101.897097341569
"4270" 853.8 111.162649775856 100.098070423917
"4271" 854 111.7651690711 98.4004112781174
"4272" 854.2 112.711786768713 96.8027803606026
"4273" 854.4 113.687210058955 95.2384236163738
"4274" 854.6 114.782893239823 93.5218416817128
"4275" 854.8 116.135715507112 92.2425023153145
"4276" 855 117.353046051385 91.0561675108617
"4277" 855.2 118.065889791204 90.467408989005
"4278" 855.4 117.946725792309 90.3496738392488
"4279" 855.6 118.294297703776 88.9324141318738
"4280" 855.8 119.503180296177 86.9643381337328
"4281" 856 120.635460048544 85.074963029645
"4282" 856.2 121.377585198305 83.1915119464251
"4283" 856.4 122.89913472669 80.5765172667375
"4284" 856.6 123.455800384042 78.7248209136173
"4285" 856.8 124.370054757609 76.4127559078488
"4286" 857 124.371681220244 74.1013271242387
"4287" 857.2 124.604889058326 72.133450553847
"4288" 857.4 124.886879078138 69.7451963406956
"4289" 857.6 125.297643224287 67.7937741880118
"4290" 857.8 125.642539341893 66.0390622626607
"4291" 858 125.428704823253 64.54192917171
"4292" 858.2 125.605310327859 61.4885334611988
"4293" 858.4 125.535981169073 59.6282252760127
"4294" 858.6 125.26786440523 57.4564810305066
"4295" 858.8 124.401039429103 54.0823648780086
"4296" 859 124.840608635373 52.5935152078869
"4297" 859.2 124.578931306802 51.7802625597159
"4298" 859.4 124.518918890434 50.2878944704508
"4299" 859.6 124.430345992726 48.6189359605154
"4300" 859.8 124.410478375357 46.5490345149416
"4301" 860 124.393347187354 45.1150336671703
"4302" 860.2 123.682309017037 43.1199471088997
"4303" 860.4 122.758672695478 41.0936631779933
"4304" 860.6 122.279949908106 40.0789613439083
"4305" 860.8 121.42382369692 37.8181979166729
"4306" 861 120.795249925042 36.5651179779825
"4307" 861.2 119.925170840264 35.3381581992131
"4308" 861.4 119.213514435319 33.4195760123561
"4309" 861.6 119.882644345407 34.8054023376711
"4310" 861.8 120.046311565736 35.2603317387775
"4311" 862 120.291983745615 36.1808207417011
"4312" 862.2 120.440338042626 37.0730684101628
"4313" 862.4 120.6970170406 37.6810474854016
"4314" 862.6 120.720436027325 38.592044202992
"4315" 862.8 121.433442757619 38.9696760735331
"4316" 863 121.373480230897 39.2591261980466
"4317" 863.2 121.418462601573 39.411484431485
"4318" 863.4 121.504076840602 39.9606445792765
"4319" 863.6 121.694819442179 40.3361856692284
"4320" 863.8 122.123271723888 41.343757432592
"4321" 864 122.344218187599 42.1431210732637
"4322" 864.2 122.512948306267 43.2226921839016
"4323" 864.4 122.588305385672 43.4755000580344
"4324" 864.6 122.527537183243 43.7202370399738
"4325" 864.8 123.248565968569 44.2635557932657
"4326" 865 123.322004586197 44.5087396613212
"4327" 865.2 123.232410291861 44.5645126899647
"4328" 865.4 123.138517347938 44.9398973724173
"4329" 865.6 123.642990537347 45.4459882249169
"4330" 865.8 123.757640440513 45.8827805982411
"4331" 866 123.947708754942 46.1576381980894
"4332" 866.2 123.949932121353 47.0117828996863
"4333" 866.4 124.179602310155 47.8212202831217
"4334" 866.6 124.340864033461 48.9805817248873
"4335" 866.8 124.235261382584 49.3866828915862
"4336" 867 125.502581526443 49.5243617215908
"4337" 867.2 124.997273312078 49.6515649074112
"4338" 867.4 125.025690406434 49.7727438913188
"4339" 867.6 125.059325684044 50.0732583409579
"4340" 867.8 125.302696870688 51.0121475450603
"4341" 868 125.855862166197 51.4383098922949
"4342" 868.2 126.209541898729 51.9828950709312
"4343" 868.4 126.603184926372 53.0326352779048
"4344" 868.6 126.896338306799 54.0757182276956
"4345" 868.8 126.879905813107 55.2342852836635
"4346" 869 126.677304847215 56.3913205606193
"4347" 869.2 126.812060000334 57.6143042182193
"4348" 869.4 126.677182537115 57.7744026671614
"4349" 869.6 126.301668687791 58.2042672661149
"4350" 869.8 126.341347226818 59.3426773199892
"4351" 870 126.281602424347 59.9746203805217
"4352" 870.2 126.52203603138 60.1086312219684
"4353" 870.4 126.859831351957 60.7964268600527
"4354" 870.6 126.890891125045 60.8915504084294
"4355" 870.8 126.722470035898 61.5176521197131
"4356" 871 126.556007023828 62.632231034637
"4357" 871.2 126.317957772234 63.8728807891217
"4358" 871.4 126.459320353013 65.3443850340844
"4359" 871.6 126.228721918329 66.7442337243565
"4360" 871.8 125.985388964859 68.2117587247238
"4361" 872 125.927964040355 70.2968683166782
"4362" 872.2 125.653498869335 72.0447296411863
"4363" 872.4 124.685974102566 74.3029456281437
"4364" 872.6 124.184808466168 75.8519680705685
"4365" 872.8 123.369869561764 77.2160312925565
"4366" 873 122.540043391009 78.2262339102676
"4367" 873.2 121.743193086888 78.3598593873375
"4368" 873.4 121.125753087651 78.518774753913
"4369" 873.6 120.221633400028 78.8975440021576
"4370" 873.8 118.160936778513 79.3812067840054
"4371" 874 117.132020195406 79.7140332636794
"4372" 874.2 115.077995898043 80.2047580299102
"4373" 874.4 112.705088217664 80.9251856767632
"4374" 874.6 109.515814798328 82.3045668427422
"4375" 874.8 106.073587461479 83.0850235189738
"4376" 875 102.332374545554 82.7087715424169
"4377" 875.2 99.1071169310116 82.2407159938876
"4378" 875.4 96.1940109425765 80.7735025098828
"4379" 875.6 94.3738619198761 78.7572306863827
"4380" 875.8 91.8129259392997 76.5080740165792
"4381" 876 89.5345636271093 74.0359085164279
"4382" 876.2 87.3028856841836 71.273540169597
"4383" 876.4 85.0020525066301 68.7006337024363
"4384" 876.6 82.3096453922444 66.9052802650495
"4385" 876.8 79.7083514374614 66.5570505120683
"4386" 877 76.7130778659009 67.1498036299065
"4387" 877.2 74.2648310113801 68.6903966740524
"4388" 877.4 72.7578393256559 70.5416558316794
"4389" 877.6 71.3318786334877 71.32275783459
"4390" 877.8 69.900079494256 71.1037840883271
"4391" 878 67.8050228126769 69.6528617931036
"4392" 878.2 65.7334230344336 67.6911190261896
"4393" 878.4 63.8912400911363 65.3283475083468
"4394" 878.6 61.5799510823525 62.6048675726441
"4395" 878.8 60.334175106957 60.3133821326916
"4396" 879 60.7149773273781 60.3288929965127
"4397" 879.2 61.0059687494622 60.678215792231
"4398" 879.4 60.895412720471 60.3741026998037
"4399" 879.6 60.9025169940598 60.316953930757
"4400" 879.8 60.8551660329382 60.0601121579427
"4401" 880 60.8533567612544 59.4106270197606
"4402" 880.2 60.8030571638168 59.3918582318131
"4403" 880.4 60.5003032824059 59.033719331346
"4404" 880.6 60.4194263900224 58.9632424639626
"4405" 880.8 60.997058481049 58.2292036173065
"4406" 881 61.5602363837367 56.2944238124951
"4407" 881.2 61.9682690366524 53.7397854431238
"4408" 881.4 62.5776185938882 50.4574563557678
"4409" 881.6 63.5918260990298 46.8409032720469
"4410" 881.8 64.8957739994919 43.254197151034
"4411" 882 66.4103249879479 39.3160399396881
"4412" 882.2 67.7354213996218 35.0730765995422
"4413" 882.4 67.3962670713086 31.5891309154988
"4414" 882.6 66.191868400712 29.6527729578378
"4415" 882.8 66.9145276160788 29.3304535203093
"4416" 883 68.2121967539988 28.9339325873195
"4417" 883.2 68.8571943322774 28.9576458970301
"4418" 883.4 68.7093578943485 29.7063405272887
"4419" 883.6 68.8560298756689 29.4468487272856
"4420" 883.8 69.0591111081836 29.6024194425538
"4421" 884 69.1913933789042 29.5742428582856
"4422" 884.2 69.2353126122297 29.5921042284515
"4423" 884.4 69.3128043731715 29.5958147371214
"4424" 884.6 69.37296392207 29.6651900052829
"4425" 884.8 69.6301888582215 29.5764001564041
"4426" 885 69.5764403641003 29.5686792999799
"4427" 885.2 69.6738301282295 29.6005475287922
"4428" 885.4 69.7445441841327 29.5995252457913
"4429" 885.6 69.7445441841327 29.5995252457913
"4430" 885.8 69.7987739458748 29.6117117203444
"4431" 886 69.8420731004036 29.7935106390538
"4432" 886.2 69.8314986353544 29.8700984770174
"4433" 886.4 69.6800981741912 29.9006761262223
"4434" 886.6 69.3851589585513 29.8440186651091
"4435" 886.8 69.3907103271989 29.7916387252922
"4436" 887 68.9284590767149 29.9529125454676
"4437" 887.2 68.6012891136155 29.9330072124988
"4438" 887.4 68.5966820998336 29.8555091161405
"4439" 887.6 68.263057518467 30.0168750154072
"4440" 887.8 67.8138534685389 29.8087979347738
"4441" 888 67.1883477094014 29.7701687466642
"4442" 888.2 66.720091819373 30.0512328264951
"4443" 888.4 66.140930026681 30.1295159429202
"4444" 888.6 65.717749688578 30.2083164363223
"4445" 888.8 65.1809375930213 30.0940557208893
"4446" 889 64.7689224072078 30.209883973019
"4447" 889.2 63.6469496834024 30.2833410727488
"4448" 889.4 61.2309530268952 29.6290462158683
"4449" 889.6 58.743471089606 28.1192881836497
"4450" 889.8 56.5131624521513 25.6542505096915
"4451" 890 55.0402350398117 22.5025891632275
"4452" 890.2 54.6139131426662 19.0285880633855
"4453" 890.4 54.9035280443596 15.3387119736331
"4454" 890.6 55.9562277516061 13.688608172098
"4455" 890.8 55.9574469292708 14.3046359266529
"4456" 891 56.4214964279336 14.5746348889226
"4457" 891.2 57.2890672297815 14.7765674205369
"4458" 891.4 58.5161056197523 14.3669493349672
"4459" 891.6 61.1978179662336 12.9630473455405
"4460" 891.8 65.122316206316 11.3606290114915
"4461" 892 68.852418859712 10.1929911121986
"4462" 892.2 72.1477398258666 10.0235700513842
"4463" 892.4 75.7767130787973 10.6796040580708
"4464" 892.6 80.2357985274649 11.8390595439051
"4465" 892.8 85.0284789468166 12.2682524041292
"4466" 893 89.0142837227633 12.0066580727035
"4467" 893.2 89.4181059248793 12.6994891977108
"4468" 893.4 89.5318885240899 13.8256117741863
"4469" 893.6 89.9216274931136 15.4922454929938
"4470" 893.8 91.2840154890867 17.7567931661289
"4471" 894 93.6311949902337 20.7740061642538
"4472" 894.2 96.5009768573247 23.5546290322946
"4473" 894.4 99.8727635776416 25.7720437085125
"4474" 894.6 103.429945723274 27.6246662164802
"4475" 894.8 107.608005112893 28.8517820241391
"4476" 895 110.690199188676 30.4797403580405
"4477" 895.2 112.378760073316 32.1933163161974
"4478" 895.4 113.483491043198 33.2167111221663
"4479" 895.6 114.575372930861 33.4992698578593
"4480" 895.8 115.840456678934 33.0775814607856
"4481" 896 115.988675047084 32.7052210025
"4482" 896.2 115.538484816851 33.5734800312573
"4483" 896.4 115.753964425001 35.1622913013354
"4484" 896.6 117.128094881847 38.0396837409412
"4485" 896.8 119.447684483795 41.5630297550405
"4486" 897 121.692434395221 45.1556194080199
"4487" 897.2 121.19035143307 47.8999226652375
"4488" 897.4 121.235176432028 51.376968621536
"4489" 897.6 121.899458013812 55.8839663912387
"4490" 897.8 123.31708001992 60.652670180117
"4491" 898 124.056994411248 63.9197602607986
"4492" 898.2 124.771109432594 65.5688112390437
"4493" 898.4 124.210248967052 65.2336313804829
"4494" 898.6 123.934723948378 65.6051332554294
"4495" 898.8 123.375163732795 66.1430195863183
"4496" 899 122.815603517211 66.6278250292905
"4497" 899.2 121.863017711397 67.5810409009243
"4498" 899.4 121.144179370168 68.6682919401969
"4499" 899.6 119.832466413032 70.3929962733084
"4500" 899.8 118.735214616085 72.412667850961
"4501" 900 117.09449194585 75.6490393663207
"4502" 900.2 115.678446758442 79.4843918766039
"4503" 900.4 113.513759076758 83.9313337189684
"4504" 900.6 111.646255579407 88.7513803667686
"4505" 900.8 109.355781688013 93.3040443114528
"4506" 901 107.219972564603 96.1226252544162
"4507" 901.2 105.241771092677 97.6544810051651
"4508" 901.4 102.262845256612 100.50476743856
"4509" 901.6 98.9837506919853 104.2691299889
"4510" 901.8 97.6076039028474 106.832387762641
"4511" 902 98.7256061497372 106.06919964657
"4512" 902.2 99.308157145354 105.550583937232
"4513" 902.4 99.2095799086644 104.832181635528
"4514" 902.6 98.9194416531709 104.255337024103
"4515" 902.8 98.2934929374337 103.613771100579
"4516" 903 98.0501092488283 103.451992588742
"4517" 903.2 97.9682004102715 103.364103323401
"4518" 903.4 98.3226435113628 102.922657217223
"4519" 903.6 99.1056267771773 101.800854620964
"4520" 903.8 100.486663783988 100.373798796265
"4521" 904 102.666021530613 98.7139968313482
"4522" 904.2 106.117576700215 96.4620495973234
"4523" 904.4 109.735860325013 94.3097874509265
"4524" 904.6 113.447910387049 92.8375342244508
"4525" 904.8 113.804653215002 91.3464744766491
"4526" 905 113.524180347651 88.3126139901825
"4527" 905.2 114.549341066579 84.3323278743102
"4528" 905.4 115.664113887893 80.4710336742387
"4529" 905.6 117.772523083684 75.8249735423183
"4530" 905.8 120.613473185608 72.0914639011999
"4531" 906 122.814025923891 68.17266190521
"4532" 906.2 123.543383722134 64.5144336045648
"4533" 906.4 124.125692879198 59.9334236894304
"4534" 906.6 123.682079084407 56.6715266946896
"4535" 906.8 122.759039625779 53.6291841748466
"4536" 907 122.188921670279 49.713551839292
"4537" 907.2 122.274478988149 45.7405443321445
"4538" 907.4 122.413513592143 45.1377862794647
"4539" 907.6 122.030391790076 45.424980888383
"4540" 907.8 121.174451120018 45.3551659671968
"4541" 908 119.970308181558 44.5908011811968
"4542" 908.2 118.016492479055 42.6556352749684
"4543" 908.4 115.727584841279 39.9956959009193
"4544" 908.6 113.426120682896 36.3354636688172
"4545" 908.8 111.021822179103 32.1300921586651
"4546" 909 110.092400758704 27.6456455903938
"4547" 909.2 110.16218966588 25.0672967994909
"4548" 909.4 110.410295396021 24.9838437237656
"4549" 909.6 110.35935702199 25.4527066595079
"4550" 909.8 110.691833690265 24.9698390816214
"4551" 910 110.513596993706 25.1677911381617
"4552" 910.2 109.671289142321 25.4862370735371
"4553" 910.4 108.040234424773 25.4957026568787
"4554" 910.6 106.117738010222 25.4032772591011
"4555" 910.8 102.850349714369 25.3771259712126
"4556" 911 99.4273942044836 24.4849972002838
"4557" 911.2 95.4736355909782 23.3729977960174
"4558" 911.4 91.2178876041912 22.5118165282223
"4559" 911.6 86.5704424774649 21.2104903055926
"4560" 911.8 81.4932493464033 19.8404002054345
"4561" 912 76.4803404132805 17.608599993333
"4562" 912.2 71.4830439843454 15.2536437794032
"4563" 912.4 67.6148122875836 11.7315707458738
"4564" 912.6 65.7146072603247 9.08845785963126
"4565" 912.8 65.7993550428928 8.85350333736362
"4566" 913 66.1661858389386 8.55113211897779
"4567" 913.2 66.286648606067 8.2239856723405
"4568" 913.4 66.2977822227064 7.66074919619202
"4569" 913.6 66.1135016714336 7.20777915526159
"4570" 913.8 66.0580735368711 6.17400178099884
"4571" 914 66.0037882504439 4.31447430440477
"4572" 914.2 66.4935803084336 3.05366640997178
"4573" 914.4 66.780578462903 3.26116097448608
"4574" 914.6 66.9928993021395 3.35728007572678
"4575" 914.8 67.1916093436933 3.17289004109499
"4576" 915 67.6794256558736 2.74646268644384
"4577" 915.2 67.8126767544924 2.61164972075619
"4578" 915.4 67.7998699928802 2.95065197854859
"4579" 915.6 68.1644920522261 2.83321087866629
"4580" 915.8 68.8500678578337 2.68112769640241
"4581" 916 69.3992282062467 2.36453031930841
"4582" 916.2 69.8841828028594 2.16755096065107
"4583" 916.4 69.9939235653765 2.1497121785167
"4584" 916.6 70.2762676957194 2.01139855057384
"4585" 916.8 70.4198295294822 1.88202548161655
"4586" 917 70.8286281587449 1.8272779763361
"4587" 917.2 71.6991671308748 1.7386252347856
"4588" 917.4 71.8626523165404 1.57405326201461
"4589" 917.6 72.374241442017 1.55419516931828
"4590" 917.8 73.0280091830106 1.37957265855653
"4591" 918 73.4060385103215 1.26441651515888
"4592" 918.2 73.9068572099199 1.20752989642889
"4593" 918.4 74.1615745578123 1.09910815226704
"4594" 918.6 73.7516204342221 1.07823654099884
"4595" 918.8 73.9015280824148 1.08454615597761
"4596" 919 73.4919089731951 0.958585401905951
"4597" 919.2 73.5630429566336 1.00680483183098
"4598" 919.4 73.539653502049 0.949617466431533
"4599" 919.6 73.349614183549 0.887145344498837
"4600" 919.8 73.1896715896983 0.783169252285599
"4601" 920 72.9397139919537 1.05339468545384
"4602" 920.2 72.5413021501101 1.34894906937384
"4603" 920.4 72.4481456214336 1.96601439140508
"4604" 920.6 73.0324088983754 1.98591972437383
"4605" 920.8 73.4327302810908 2.01867821520241
"4606" 921 74.2449917418663 1.94917141735461
"4607" 921.2 74.8078004928086 1.80217818927769
"4608" 921.4 75.3068889010475 1.87618418578968
"4609" 921.6 75.7767130787973 2.06312828861626
"4610" 921.8 76.7484639143479 1.98591972437384
"4611" 922 77.9238350982135 1.62477489429127
"4612" 922.2 78.718224931174 1.36119850504692
"4613" 922.4 79.8425103817607 1.52158597586916
"4614" 922.6 80.2266103056978 1.31169229521346
"4615" 922.8 80.6091740449386 1.72482482222532
"4616" 923 81.7351175699488 1.56127262104051
"4617" 923.2 82.212024709751 1.18848146205653
"4618" 923.4 82.3176463340277 1.05127565436394
"4619" 923.6 82.5912542977367 1.12504423307081
"4620" 923.8 82.7889906093268 0.865346106063152
"4621" 924 82.54902333807 0.839372545373843
"4622" 924.2 82.6526811481609 0.951324963525356
"4623" 924.4 82.6849302446336 0.877590784673841
"4624" 924.6 82.5557035080536 0.839372545373837
"4625" 924.8 82.7931064720875 0.894495005902685
"4626" 925 82.9521370439791 0.959045819949598
"4627" 925.2 83.0940737185807 0.723219072991481
"4628" 925.4 83.0740404532059 0.699365134076808
"4629" 925.6 83.0878874015307 0.694662707247618
"4630" 925.8 82.1928284304126 1.19339413046857
"4631" 926 82.4234695558842 1.85992552887934
"4632" 926.2 82.9666355873513 2.49849375733854
"4633" 926.4 84.2319755978732 3.14506632292329
"4634" 926.6 86.6686847026778 4.550096942525
"4635" 926.8 89.5098886974852 6.18992604737384
"4636" 927 92.5345020687152 7.34760475238354
"4637" 927.2 93.6821181474239 8.20102174646121
"4638" 927.4 94.8431840644804 8.96164134614019
"4639" 927.6 96.3626447334433 8.87990212118153
"4640" 927.8 97.0970818819714 9.91800712626063
"4641" 928 96.80392908822 9.95238183865538
"4642" 928.2 97.5333356634336 10.0153898096881
"4643" 928.4 98.493987493521 10.3753798270243
"4644" 928.6 100.263208641132 10.5742070840531
"4645" 928.8 100.519335719865 10.6008017390619
"4646" 929 101.759950876739 11.2892300132349
"4647" 929.2 102.948858632764 12.1930740128927
"4648" 929.4 104.941349838295 13.7911091970405
"4649" 929.6 107.155020547489 15.8601924684197
"4650" 929.8 109.144086798705 17.8839929135607
"4651" 930 111.123180996168 20.1974366898968
"4652" 930.2 112.924808396001 22.7787077543468
"4653" 930.4 114.665932328204 25.7583658210711
"4654" 930.6 115.977029277856 27.784984382117
"4655" 930.8 117.827534465355 29.724315511058
"4656" 931 118.350559344121 30.0763256098738
"4657" 931.2 118.32430391196 30.0059235901107
"4658" 931.4 118.201709740296 30.6951805856949
"4659" 931.6 118.560960018175 31.7620229504274
"4660" 931.8 119.392382036612 33.3351129787578
"4661" 932 120.629998343738 35.0928849336434
"4662" 932.2 121.557472843809 36.972670397847
"4663" 932.4 122.215707320921 38.4435068036303
"4664" 932.6 122.73512800115 40.4781127751084
"4665" 932.8 123.422750067781 42.1283642899999
"4666" 933 124.050267355726 44.2830259797544
"4667" 933.2 124.795044395946 47.0311778395021
"4668" 933.4 124.662429408239 49.1296398662057
"4669" 933.6 124.908999596828 50.3990419815054
"4670" 933.8 124.735630393986 51.9244190763738
"4671" 934 125.181620103664 53.0448341259379
"4672" 934.2 125.592474338802 54.2409807742949
"4673" 934.4 125.467491215254 55.3869262266303
"4674" 934.6 126.001113457142 57.2941380671083
"4675" 934.8 125.905692295704 58.9999579738063
"4676" 935 126.034748734752 61.1869870435951
"4677" 935.2 126.022112779109 62.6117537418873
"4678" 935.4 126.099060631295 64.3311919454294
"4679" 935.6 126.148491517571 65.7928480529427
"4680" 935.8 126.829396920618 66.9468691029791
"4681" 936 126.794783698652 67.1584408870466
"4682" 936.2 126.549281494408 67.1117762970549
"4683" 936.4 125.951099261738 67.4155454059738
"4684" 936.6 125.795510696629 68.3561027528145
"4685" 936.8 125.230348134049 69.0148317274508
"4686" 937 124.808978902881 69.8467618217949
"4687" 937.2 124.924117667235 69.9517868381411
"4688" 937.4 124.486114484264 70.5876592678738
"4689" 937.6 124.235787847799 71.4965886981825
"4690" 937.8 124.313470978542 72.169756651509
"4691" 938 124.701312948994 72.6072955343307
"4692" 938.2 124.939759584155 72.862475337513
"4693" 938.4 125.249266075257 72.9562266194495
"4694" 938.6 125.115709030986 72.6930149065054
"4695" 938.8 124.430345992726 72.8520053927721
"4696" 939 124.06260979234 72.8645594566789
"4697" 939.2 123.965471050592 72.9310407828475
"4698" 939.4 123.542374663805 73.318741412542
"4699" 939.6 122.840238243684 73.6648864666842
"4700" 939.8 121.920583684514 74.3071129140345
"4701" 940 119.799609147684 75.3581144947845
"4702" 940.2 117.770856072118 76.1393613977686
"4703" 940.4 115.150619764379 76.9217188362638
"4704" 940.6 111.809319619843 77.6059177575102
"4705" 940.8 108.352907530034 77.927381129631
"4706" 941 104.666256868726 78.7910521370906
"4707" 941.2 100.286337682785 79.9580140656171
"4708" 941.4 96.2641033665427 81.1567396270193
"4709" 941.6 91.568212610517 81.5789417924849
"4710" 941.8 87.4084630833503 82.3822325629572
"4711" 942 83.9568362548801 82.5376837347131
"4712" 942.2 80.3164402119599 83.7930666891633
"4713" 942.4 76.7459579013567 86.2457045742457
"4714" 942.6 74.2868166346131 89.5154872699123
"4715" 942.8 73.4933618731836 93.2956631186238
"4716" 943 73.7046135315162 96.7180655415665
"4717" 943.2 73.4205990710553 100.726700503239
"4718" 943.4 73.0672882127206 103.862452397548
"4719" 943.6 73.4240232029201 104.796426525995
"4720" 943.8 73.1173439053824 105.178432350553
"4721" 944 72.0216883412283 106.652710264454
"4722" 944.2 69.9558092370723 108.492765934954
"4723" 944.4 68.5628973321003 108.327353947579
"4724" 944.6 67.1808891770086 107.388638860499
"4725" 944.8 63.9703691888538 106.411638282315
"4726" 945 61.3511488351772 105.897065910041
"4727" 945.2 58.7578621671395 104.956775895517
"4728" 945.4 57.5117219919599 102.908891293426
"4729" 945.6 55.5260569272048 99.6497153050688
"4730" 945.8 54.1510266753284 96.1000102391896
"4731" 946 51.9271477587926 91.8575793706046
"4732" 946.2 48.3264882644599 87.8696788811633
"4733" 946.4 44.2350255079882 84.9355570891133
"4734" 946.6 39.3162759990531 83.6951624897455
"4735" 946.8 33.9935803049595 82.6758247843997
"4736" 947 28.6290796030915 81.3759306772949
"4737" 947.2 24.6037168544593 79.6767405372969
"4738" 947.4 20.5592903325362 77.4326439219892
"4739" 947.6 16.1975543940204 75.3807318412416
"4740" 947.8 15.0730242118221 73.8235754796796
"4741" 948 15.2915582097193 72.3267497368612
"4742" 948.2 15.120168712538 68.8977484257825
"4743" 948.4 15.1727836356568 64.4010817811863
"4744" 948.6 16.1415697253363 58.7924283334712
"4745" 948.8 17.8861097920974 53.1884763589687
"4746" 949 19.8327113772934 47.704934961757
"4747" 949.2 21.0868524748336 42.206066797231
"4748" 949.4 21.1590943717953 37.3703172379802
"4749" 949.6 20.2062716601759 33.9395197989099
"4750" 949.8 20.1927242202741 33.5566248482568
"4751" 950 21.7603251474126 33.8880921084791
"4752" 950.2 24.6809294106757 32.6047638625107
"4753" 950.4 28.5544542342741 30.5398234056398
"4754" 950.6 32.5931573332859 27.9395785944647
"4755" 950.8 36.3763074786524 25.0960113010926
"4756" 951 39.1108362585011 22.0569366331604
"4757" 951.2 41.2622061752798 18.5457568188683
"4758" 951.4 43.2193531839042 14.8092630753856
"4759" 951.6 45.3389595856532 13.3954623836909
"4760" 951.8 47.4217772732551 14.0701630078024
"4761" 952 50.78078392882 15.3275596254647
"4762" 952.2 53.964399827563 17.0708835892562
"4763" 952.4 57.6673097381003 18.1602560602257
"4764" 952.6 61.9588489842267 18.7096940939256
"4765" 952.8 66.7301598681989 18.0453798710473
"4766" 953 70.7704247692215 16.3467126734648
"4767" 953.2 73.8693637591267 13.8941176527996
"4768" 953.4 76.697528205852 12.9405150502616
"4769" 953.6 78.6560966924336 14.3029935857325
"4770" 953.8 81.0695960373836 17.5407431194738
"4771" 954 83.1739386353305 21.0162388809718
"4772" 954.2 84.6969209868804 25.0469679487994
"4773" 954.4 85.9360644318952 28.9780762058134
"4774" 954.6 85.7164705036619 32.3486491856456
"4775" 954.8 85.5309256649831 36.2899393510112
"4776" 955 84.5531930706295 40.0662581609202
"4777" 955.2 83.1247882400744 43.295012746403
"4778" 955.4 81.2437027665549 47.5235309145557
"4779" 955.6 79.0723732948622 51.2110119427738
"4780" 955.8 77.7485619877602 56.092027076231
"4781" 956 78.1819391848891 60.3538742988788
"4782" 956.2 79.7963326034336 63.715587182421
"4783" 956.4 79.9720293318582 67.3391089273738
"4784" 956.6 79.8688930704973 71.2165230236284
"4785" 956.8 78.3701327655479 75.5760494546024
"4786" 957 75.9005265741836 79.2754840230346
"4787" 957.2 73.3038984314064 83.1232417582738
"4788" 957.4 70.7558907376479 87.4548697017935
"4789" 957.6 70.4553008760823 91.3890550094008
"4790" 957.8 72.4276008302444 93.9128360370495
"4791" 958 75.5132615764 96.1954854072478
"4792" 958.2 79.6947598642354 98.0817288332618
"4793" 958.4 83.7774952757387 99.228666906001
"4794" 958.6 87.8332090815362 101.173683514502
"4795" 958.8 89.0863962794867 102.672378481984
"4796" 959 88.3650697322283 102.708041993847
"4797" 959.2 87.9241680715875 101.720824974566
"4798" 959.4 87.5175597291558 101.696598312902
"4799" 959.6 87.4781054228006 101.672411608622
"4800" 959.8 87.4612517829336 101.657672328429
"4801" 960 87.4663879807309 101.759625889725
"4802" 960.2 87.471902954177 101.813313634002
"4803" 960.4 87.4838361657119 101.905013880356
"4804" 960.6 87.4492673214066 101.862918428374
"4805" 960.8 87.4210405648162 101.954863757704
"4806" 961 87.2403952776499 101.983426390131
"4807" 961.2 87.1607920653052 101.956418708007
"4808" 961.4 86.8786907768175 101.964151264615
"4809" 961.6 86.4424783109749 102.058100262108
"4810" 961.8 86.2884866192174 102.245100821374
"4811" 962 86.0590697842715 102.162466790455
"4812" 962.2 85.4975121584336 102.421405199097
"4813" 962.4 85.0972523548673 102.462685487595
"4814" 962.6 85.0058508023144 102.485864041429
"4815" 962.8 84.8479232151973 102.569376791192
"4816" 963 84.6825687745958 102.510218337239
"4817" 963.2 84.8559115234979 102.356132403438
"4818" 963.4 85.2737275403869 101.928401392907
"4819" 963.6 85.8531820756263 101.956418708007
"4820" 963.8 86.145681976889 101.984625321383
"4821" 964 86.7074872688832 101.840712111961
"4822" 964.2 87.199457205531 101.721995717091
"4823" 964.4 87.548626182244 101.541138425072
"4824" 964.6 87.8856168687876 101.29584543817
"4825" 964.8 88.7081764341441 101.460621172584
"4826" 965 90.5708832505318 101.841306924008
"4827" 965.2 92.732226387938 103.001711182009
"4828" 965.4 94.8361109499862 103.381590568979
"4829" 965.6 96.1838302647997 102.520363140142
"4830" 965.8 98.5722172712336 101.151827551701
"4831" 966 101.554993689743 99.6115371929137
"4832" 966.2 104.681653707011 97.0735580379342
"4833" 966.4 108.72377213947 95.4677330521738
"4834" 966.6 110.769464978959 94.3982812869342
"4835" 966.8 111.193542867041 92.8839070880703
"4836" 967 111.106948596296 91.8547915680031
"4837" 967.2 111.845106244755 89.0381967585078
"4838" 967.4 113.243252659434 85.1754560208693
"4839" 967.6 116.297702796779 82.4248902947011
"4840" 967.8 119.581415856072 80.2731519497349
"4841" 968 121.109834357342 79.6636145365023
"4842" 968.2 120.238754059353 79.6756811266441
"4843" 968.4 120.475112543443 79.3952262338284
"4844" 968.6 121.000929125344 78.8898892872399
"4845" 968.8 120.607712121305 78.3277292912454
"4846" 969 120.312715307634 77.7477633175999
"4847" 969.2 120.291675240228 76.9960390362131
"4848" 969.4 119.971671773893 75.9399343121846
"4849" 969.6 120.107803346816 74.2948284799738
"4850" 969.8 120.041230566919 72.8534548835167
"4851" 970 120.913308036731 70.8992584261306
"4852" 970.2 122.260870586841 68.0121557964623
"4853" 970.4 122.827844375086 66.6478572948173
"4854" 970.6 122.500882317791 66.1277272352756
"4855" 970.8 122.20762988165 64.2024588370765
"4856" 971 121.841247772109 62.53256279559
"4857" 971.2 121.562357031901 60.070499864243
"4858" 971.4 121.570741354785 56.6827620234549
"4859" 971.6 122.572147062228 54.3107841374274
"4860" 971.8 122.173388563001 53.8628757183468
"4861" 972 121.82070298092 53.2224619787252
"4862" 972.2 121.060091176142 52.9819031018429
"4863" 972.4 120.438306509425 51.7527139432869
"4864" 972.6 119.293968818103 49.8440274192399
"4865" 972.8 118.01306834719 46.9216171211576
"4866" 973 116.744685058699 43.2108859923119
"4867" 973.2 115.639557970805 39.0248533545453
"4868" 973.4 114.898787491751 34.4750979600758
"4869" 973.6 115.746655220443 32.26652470822
"4870" 973.8 115.557260831757 32.650436433315
"4871" 974 115.080914418909 33.3805335804224
"4872" 974.2 114.316415869787 33.448523195168
"4873" 974.4 112.428238674939 33.6873582200233
"4874" 974.6 109.576837524737 33.4792930788587
"4875" 974.8 106.149744219913 33.0440888861289
"4876" 975 102.798691714674 31.3872112178638
"4877" 975.2 100.277028324277 28.8262706994363
"4878" 975.4 98.5220625644955 25.5827274736213
"4879" 975.6 97.4601933827739 22.1785461586522
"4880" 975.8 96.6594133552295 20.9858444049453
"4881" 976 94.6309169808882 20.7089965531617
"4882" 976.2 91.1380408671038 20.8266985452462
"4883" 976.4 86.4104845545264 20.8940981161986
"4884" 976.6 82.452751772901 20.0274211678412
"4885" 976.8 77.6671165655459 17.8542886745473
"4886" 977 74.9949310462295 14.8592266559351
"4887" 977.2 73.880325992738 11.2912301626347
"4888" 977.4 73.4775252633086 9.71715104943633
"4889" 977.6 72.3747971125389 10.8605971870896
"4890" 977.8 69.6127039055532 11.8769662214717
"4891" 978 66.3491504263736 13.7533156048438
"4892" 978.2 62.6492432612774 16.0271416005301
"4893" 978.4 58.3729754512401 18.1526458970835
"4894" 978.6 53.8041367231382 18.9365774502716
"4895" 978.8 49.3201421239853 20.0407431178221
"4896" 979 44.590330650549 20.4237702994892
"4897" 979.2 40.2132032271927 19.2670103379763
"4898" 979.4 35.8972500299336 16.9844554141072
"4899" 979.6 34.6182213582314 15.2077128484974
"4900" 979.8 34.7506082992089 16.0622555025087
"4901" 980 34.6325055999164 17.8135422758566
"4902" 980.2 34.5320250407095 20.1154224359945
"4903" 980.4 34.208011643267 23.6259361102405
"4904" 980.6 34.3135890424336 28.2857303241516
"4905" 980.8 35.2473624839522 32.7350883068553
"4906" 981 36.7841001829336 37.7921634774405
"4907" 981.2 37.8649488069024 43.0625648386863
"4908" 981.4 40.3848121549089 47.9726783593144
"4909" 981.6 42.6999537829059 52.8374103485405
"4910" 981.8 46.4666330616486 57.1416254505981
"4911" 982 50.614739473767 61.3515847703739
"4912" 982.2 55.4822636422702 63.8406700991431
"4913" 982.4 60.0430004219902 64.3140992318361
"4914" 982.6 64.4805712309892 64.3241144937072
"4915" 982.8 69.0228308746518 65.5671723780102
"4916" 983 72.667290060785 66.4886670258333
"4917" 983.2 75.6842437307479 67.047922342231
"4918" 983.4 79.3872955940908 67.8523252836881
"4919" 983.6 82.0314739457914 68.7100567774931
"4920" 983.8 84.3942750528053 69.4428031614092
"4921" 984 86.5738410419735 70.7483111587367
"4922" 984.2 89.1428118132973 71.7828478423466
"4923" 984.4 91.2625987408938 73.7076880956836
"4924" 984.6 94.9994780834336 75.7538858635154
"4925" 984.8 97.8113561479058 77.5518717625405
"4926" 985 100.690476960657 78.2381318134631
"4927" 985.2 102.444947097523 77.3338609728828
"4928" 985.4 103.075277379691 77.3354575736399
"4929" 985.6 103.856667749237 78.9581361431328
"4930" 985.8 104.237785854839 81.1045612446171
"4931" 986 104.35271758526 83.1249034208521
"4932" 986.2 104.644409367305 85.406869212961
"4933" 986.4 104.084036219585 84.2506798176238
"4934" 986.6 104.4189741155 82.6876980500248
"4935" 986.8 105.210239304461 80.87731765959
"4936" 987 107.128058874844 78.1016381016774
"4937" 987.2 108.514526554055 74.7245254407522
"4938" 987.4 109.097257252158 71.6307717625298
"4939" 987.6 110.861658998232 67.826479134961
"4940" 987.8 111.820480416504 66.2534403596482
"4941" 988 113.267661379241 64.1168555405206
"4942" 988.2 113.910057285749 62.2936308443475
"4943" 988.4 114.379868773891 58.2759264648024
"4944" 988.6 113.978544975873 53.9448661820467
"4945" 988.8 112.902991784405 49.6276848860596
"4946" 989 112.212148238265 45.040090690255
"4947" 989.2 111.73829482404 39.9763937598587
"4948" 989.4 110.563506309676 36.5599147921314
"4949" 989.6 110.13112362182 36.3142233807699
"4950" 989.8 109.120304397119 35.7963220917739
"4951" 990 109.030714432684 35.1402423171238
"4952" 990.2 110.206541899898 34.9560461637965
"4953" 990.4 110.985585555654 35.7249813784138
"4954" 990.6 111.927882474522 36.8282145528738
"4955" 990.8 113.170856728576 38.2604885685453
"4956" 991 116.041355387062 40.2332776828881
"4957" 991.2 116.995665384725 42.1637123848466
"4958" 991.4 118.112368171271 44.4666977859414
"4959" 991.6 121.75492195225 47.0939608798326
"4960" 991.8 121.542787987379 47.7783191765557
"4961" 992 120.785547079902 48.2790769241812
"4962" 992.2 120.677042938055 48.1129244002387
"4963" 992.4 120.585519413443 47.9942506050561
"4964" 992.6 120.185789964635 47.9985760852821
"4965" 992.8 119.394250050883 48.4578962089793
"4966" 993 118.971340436522 49.6674009324623
"4967" 993.2 117.51314509492 51.6386430527792
"4968" 993.4 116.745405814648 54.7134405871953
"4969" 993.6 116.845282311002 58.6085203166399
"4970" 993.8 117.144241579188 62.7702921383284
"4971" 994 118.710276625568 66.458724486356
"4972" 994.2 119.086961703309 67.6086840081506
"4973" 994.4 118.321240215028 69.6597479623468
"4974" 994.6 117.117265188856 73.3418268798142
"4975" 994.8 114.893684218298 77.5650702535901
"4976" 995 112.082285186415 80.4757600904011
"4977" 995.2 109.519827427938 84.0570520123207
"4978" 995.4 107.94198193119 88.3292306159651
"4979" 995.6 108.071341486798 92.6845879995981
"4980" 995.8 108.617831389514 93.7301681011417
"4981" 996 108.090263446261 93.0151510417104
"4982" 996.2 105.809462380812 93.1450281664279
"4983" 996.4 102.001293708168 94.0568138325115
"4984" 996.6 97.6990109667414 95.842729109579
"4985" 996.8 94.6429441407611 99.1042154322942
"4986" 997 92.2959622132945 103.264253869374
"4987" 997.2 91.0206368564607 107.237573522725
"4988" 997.4 91.0968849356658 108.372531032954
"4989" 997.6 91.2937113726836 108.395406367985
"4990" 997.8 91.6236887348063 107.944250990928
"4991" 998 90.5192591056991 107.566342399427
"4992" 998.2 87.7546458185126 107.230234316032
"4993" 998.4 83.3231884242444 106.917366652914
"4994" 998.6 78.6727668080915 106.898339080005
"4995" 998.8 73.3449978438284 108.065001121795
"4996" 999 67.9781609674849 107.677317227861
"4997" 999.2 63.4691938892285 105.903598942399
"4998" 999.4 59.5634798271336 102.146370369849
"4999" 999.6 56.2631303291836 97.7155317191516
"5000" 999.8 53.5267903800676 92.8975564592488
"5001" 1000 50.3569083515915 88.8284873407949
"5002" 1000.2 46.8352521964684 85.2318915700869
"5003" 1000.4 43.8671290597699 81.4900039035862
"5004" 1000.6 41.6652001562985 76.9315426832117
"5005" 1000.8 40.0275541173327 71.3923460494656
"5006" 1001 39.5006878768759 65.9977957211719
"5007" 1001.2 39.0844808859194 60.9548430481167
"5008" 1001.4 40.2234392216689 56.0347532442268
"5009" 1001.6 41.3047324563427 51.0712644414951
"5010" 1001.8 42.8557604295549 47.2339987986466
"5011" 1002 46.1277000091836 42.9909056399988
"5012" 1002.2 48.9974329414776 40.1159630875277
"5013" 1002.4 52.0674844863003 36.6710951246405
"5014" 1002.6 55.0399746406359 34.0505930786547
"5015" 1002.8 59.2109241259164 31.4842504024773
"5016" 1003 64.9409186423911 29.4583285488526
"5017" 1003.2 69.7321670278711 28.4241829734676
"5018" 1003.4 73.8323327143379 28.836265717693
"5019" 1003.6 77.6358856141705 29.7685682091949
"5020" 1003.8 82.5215772985187 30.243022185544
"5021" 1004 87.4949466975613 31.389569364544
"5022" 1004.2 90.4036292584846 32.6697061338024
"5023" 1004.4 93.403900438998 34.9595570768689
"5024" 1004.6 96.7440390272636 37.5403477451638
"5025" 1004.8 100.051655437519 40.7233501997701
"5026" 1005 101.460814912434 42.5469370934638
"5027" 1005.2 103.726807548262 43.9058684880024
"5028" 1005.4 107.198192432862 44.7466697526024
"5029" 1005.6 109.000851111205 43.7384362015453
"5030" 1005.8 109.634281676331 42.4043866326729
"5031" 1006 110.058710293113 41.5659157062282
"5032" 1006.2 110.08788284283 41.5273754227795
"5033" 1006.4 110.448556799139 42.1150709893738
"5034" 1006.6 111.510971179261 44.0002591394604
"5035" 1006.8 112.277364747057 45.733531811172
"5036" 1007 112.992191541415 48.3562146548784
"5037" 1007.2 113.975514253654 52.0167506025115
"5038" 1007.4 115.240393133852 56.1168441147375
"5039" 1007.6 116.568940733184 59.8319547791595
"5040" 1007.8 119.074549225298 64.0096460982657
"5041" 1008 120.821070484621 66.6566403684453
"5042" 1008.2 121.356081619115 66.3954904526216
"5043" 1008.4 121.917988609787 65.7991386967562
"5044" 1008.6 122.118993782519 65.1770485326881
"5045" 1008.8 121.99581825299 64.7395475561191
"5046" 1009 121.963748489667 64.1459214568879
"5047" 1009.2 121.938447892688 63.9319168388361
"5048" 1009.4 122.012956990213 64.0362115493372
"5049" 1009.6 121.573600033681 64.372812556016
"5050" 1009.8 121.172599636846 64.2010057921904
"5051" 1010 121.033088649536 63.9959059381402
"5052" 1010.2 120.374085803149 64.5060504544931
"5053" 1010.4 120.059568592802 64.5015849340625
"5054" 1010.6 119.579058929424 64.7024010417225
"5055" 1010.8 119.547676289672 64.6463008739427
"5056" 1011 119.280394581068 64.5136890934095
"5057" 1011.2 119.516262235866 63.8168333594549
"5058" 1011.4 119.506287590868 63.3378254389217
"5059" 1011.6 119.59123270196 62.7730350741633
"5060" 1011.8 119.635183824286 61.8855323455217
"5061" 1012 119.982861347666 60.4461764821953
"5062" 1012.2 119.5567811296 58.7046178262627
"5063" 1012.4 118.735893493248 57.0540057670818
"5064" 1012.6 118.589692153234 53.544144456231
"5065" 1012.8 118.567905714228 49.615846926757
"5066" 1013 119.894628806934 46.1245737730792
"5067" 1013.2 120.972582924476 45.1436255826427
"5068" 1013.4 120.768809672034 45.0856704986011
"5069" 1013.6 121.160426410514 44.5480714019542
"5070" 1013.8 121.311588637855 44.5456169097686
"5071" 1014 121.632878353213 45.0042296300344
"5072" 1014.2 121.56946130549 45.097522374
"5073" 1014.4 121.214988941555 45.5380959005912
"5074" 1014.6 120.95918534331 45.967334225011
"5075" 1014.8 120.558894681691 45.8562509281904
"5076" 1015 120.186474903201 46.0938626879274
"5077" 1015.2 119.567894540039 46.134691070137
"5078" 1015.4 119.278240408668 46.0698279256347
"5079" 1015.6 118.370920699675 46.1211614302845
"5080" 1015.8 116.910497886704 45.4238753107522
"5081" 1016 115.268096371593 44.5874190361261
"5082" 1016.2 112.362322734424 43.2187565915888
"5083" 1016.4 108.813874697472 41.9056056393642
"5084" 1016.6 104.533117228184 39.8078217279294
"5085" 1016.8 101.029075101472 36.8201751174224
"5086" 1017 97.126382779373 33.8498941872223
"5087" 1017.2 94.4312417053445 30.3241765677105
"5088" 1017.4 91.3191126677307 26.1012503242649
"5089" 1017.6 89.8565390265274 21.5727673656238
"5090" 1017.8 89.0669463146075 18.1082008899499
"5091" 1018 88.6948747129903 16.9934736927965
"5092" 1018.2 87.1905897232518 17.0261480387981
"5093" 1018.4 83.0699131221111 15.3910698960513
"5094" 1018.6 78.4967088769175 14.44999712189
"5095" 1018.8 73.7965198336479 15.697688028333
"5096" 1019 69.2377480675736 17.0821242478738
"5097" 1019.2 64.9769920215807 19.6974508195797
"5098" 1019.4 60.2619613369611 21.3260287327804
"5099" 1019.6 55.6544702629035 21.9284732675425
"5100" 1019.8 51.5347710950765 20.9266971298381
"5101" 1020 48.004866166367 18.4197626233738
"5102" 1020.2 45.6599675779918 15.3134196849203
"5103" 1020.4 45.5713692199277 14.1752899293503
"5104" 1020.6 46.0533047720964 15.5222868066762
"5105" 1020.8 45.1396500564946 17.1520356612275
"5106" 1021 42.676742571928 19.4675435659806
"5107" 1021.2 40.5073049584898 23.066069918048
"5108" 1021.4 37.6198644976272 26.55243956689
"5109" 1021.6 34.4276126335336 30.8152115696738
"5110" 1021.8 31.1858585921211 34.7620409907176
"5111" 1022 27.6923485797443 38.9240335332573
"5112" 1022.2 23.5237725675988 42.1887024595849
"5113" 1022.4 18.9388322990609 44.6478979393466
"5114" 1022.6 13.9114285096518 45.5825076095011
"5115" 1022.8 10.6404710887055 46.0333681447913
"5116" 1023 10.186150672874 46.7783974360711
"5117" 1023.2 10.1265610176301 48.543924814481
"5118" 1023.4 8.73473364433019 51.4752449420721
"5119" 1023.6 7.25373757601983 55.0532628627445
"5120" 1023.8 6.26808414022827 59.2518565040703
"5121" 1024 5.62302029126413 64.0419760792891
"5122" 1024.2 5.64201596412595 67.8813506131687
"5123" 1024.4 5.03453985199775 73.4246285697585
"5124" 1024.6 5.31338134608938 77.4606770567427
"5125" 1024.8 5.49881193433446 81.372467374473
"5126" 1025 5.63348855880863 82.1828000840703
"5127" 1025.2 6.22396786986221 82.8191016522478
"5128" 1025.4 7.2747735133328 85.4397809185335
"5129" 1025.6 8.04065325980863 88.7158441091738
"5130" 1025.8 9.03427281486911 91.8357674722448
"5131" 1026 10.580499473795 94.8979922410965
"5132" 1026.2 11.8329688849918 98.8084219385831
"5133" 1026.4 12.7183005365798 99.1807819933969
"5134" 1026.6 13.1249775472385 100.533047987691
"5135" 1026.8 14.3346287956496 101.97706356975
"5136" 1027 15.913427943918 104.506346646624
"5137" 1027.2 17.271923643922 105.895090807234
"5138" 1027.4 19.2123917385039 107.889257984663
"5139" 1027.6 21.2612060083146 108.657272081707
"5140" 1027.8 24.2046758366429 110.845685990978
"5141" 1028 27.4083283460714 112.000281325114
"5142" 1028.2 31.0754049486709 111.989672231594
"5143" 1028.4 33.6476392938439 111.025496311835
"5144" 1028.6 35.8956530608706 111.033154782542
"5145" 1028.8 37.9510082789863 112.580787818032
"5146" 1029 39.2039341718336 114.826102088913
"5147" 1029.2 39.3349255592283 116.200445403865
"5148" 1029.4 38.9135151107413 116.287853876989
"5149" 1029.6 38.9917235995086 116.086473154524
"5150" 1029.8 38.7444462481747 115.876272838374
"5151" 1030 38.0605309388586 115.688366495149
"5152" 1030.2 37.9649427859208 115.833808128041
"5153" 1030.4 37.3605527823836 116.213867285524
"5154" 1030.6 36.2572432105068 116.345456101325
"5155" 1030.8 35.9145263316155 116.567991384382
"5156" 1031 35.1598974741536 116.787395663286
"5157" 1031.2 34.3920179675289 116.173525810707
"5158" 1031.4 33.4978105044824 115.944630664764
"5159" 1031.6 32.5519547249098 115.94906948466
"5160" 1031.8 31.1277266461166 115.198908922325
"5161" 1032 30.7123190173155 114.994544955311
"5162" 1032.2 30.4733409560238 114.883225145087
"5163" 1032.4 30.5442225064256 114.812277056262
"5164" 1032.6 30.5928725719616 114.845909106846
"5165" 1032.8 30.3769143425385 115.287588668511
"5166" 1033 29.8220248321717 114.939016017445
"5167" 1033.2 29.2458738824336 114.898888357915
"5168" 1033.4 29.1881019296096 114.683863772214
"5169" 1033.6 28.7502513397856 114.362830562094
"5170" 1033.8 28.7431892334982 114.369118078882
"5171" 1034 28.6681543541936 114.292509001782
"5172" 1034.2 28.6260533359413 114.24464800672
"5173" 1034.4 28.0584964350615 114.74453893042
"5174" 1034.6 27.7840329708952 114.462197984274
"5175" 1034.8 26.5275514706096 114.919288126302
"5176" 1035 26.3086261756976 115.041586492062
"5177" 1035.2 26.0094467007064 115.010571811806
"5178" 1035.4 25.5561874217106 115.082509406758
"5179" 1035.6 25.4507603279112 114.407437521993
"5180" 1035.8 25.2385230358032 114.128757693569
"5181" 1036 24.4763156482005 113.413638922577
"5182" 1036.2 23.899620701691 112.914359292624
"5183" 1036.4 23.0505920993337 112.198502271889
"5184" 1036.6 22.6245039431178 111.824564762208
"5185" 1036.8 22.4214768628665 111.156035074083
"5186" 1037 22.568184598526 110.610975408658
"5187" 1037.2 22.4186404551277 110.123572191501
"5188" 1037.4 21.8096788699833 109.428768345778
"5189" 1037.6 21.6921850652053 108.094196710043
"5190" 1037.8 21.0605003560016 106.132150546446
"5191" 1038 21.0278710841059 103.20965638466
"5192" 1038.2 21.2708905516968 100.193384816848
"5193" 1038.4 21.4903850001774 96.4323487779772
"5194" 1038.6 21.7676599983021 92.4122853944528
"5195" 1038.8 22.2295549728584 89.2587911312057
"5196" 1039 22.4332038595681 85.8348097785251
"5197" 1039.2 23.0267110522301 81.7301362036128
"5198" 1039.4 23.8680945711968 77.792132623637
"5199" 1039.6 25.078229001938 75.085779867226
"5200" 1039.8 26.450985284494 72.0570846754428
"5201" 1040 26.4339958179614 69.3031017802905
"5202" 1040.2 25.5211032398336 65.6408897723912
"5203" 1040.4 25.1133825201427 61.1234334630375
"5204" 1040.6 25.9751971903547 56.8659703683212
"5205" 1040.8 27.437932257785 54.0729038802657
"5206" 1041 29.7350185630945 51.4037648018521
"5207" 1041.2 32.114391897528 48.5436672791757
"5208" 1041.4 33.6484514276836 47.4231597810405
"5209" 1041.6 34.5413925844817 46.3043779895662
"5210" 1041.8 36.7967694708336 44.1242584268596
"5211" 1042 38.4893863342736 41.2016550701038
"5212" 1042.2 40.7618647498872 38.0213853571367
"5213" 1042.4 44.1474352265532 34.9283803383956
"5214" 1042.6 47.6006826669954 32.624923927239
"5215" 1042.8 51.5453656215434 32.0105413793251
"5216" 1043 55.1040328378831 32.6592774007671
"5217" 1043.2 58.9088999523003 33.5881571544405
"5218" 1043.4 63.6951991349172 33.0770873659013
"5219" 1043.6 67.806223023846 33.0490742234666
"5220" 1043.8 72.1234951189961 32.1186127724676
"5221" 1044 75.788901537589 29.803603222636
"5222" 1044.2 77.6425536604336 26.8502565866091
"5223" 1044.4 79.5855959334138 23.0891989893342
"5224" 1044.6 81.1247262555227 20.5917694905224
"5225" 1044.8 82.0425973481036 20.9918501282638
"5226" 1045 82.8408008775852 21.226293933586
"5227" 1045.2 84.5973259129073 22.1772189924475
"5228" 1045.4 87.3436083952908 23.5057283148354
"5229" 1045.6 91.5944436962893 24.8380628109718
"5230" 1045.8 95.7673137137367 26.6617768562526
"5231" 1046 100.35444739483 27.3575330418491
"5232" 1046.2 103.416636231996 26.5451195412176
"5233" 1046.4 103.830717001963 26.3107049729621
"5234" 1046.6 103.775071502167 27.3033800251072
"5235" 1046.8 104.675646717059 29.3955632223426
"5236" 1047 106.73149723573 32.4318170932616
"5237" 1047.2 108.564484637964 35.9160725749138
"5238" 1047.4 110.187718518845 39.9156487865209
"5239" 1047.6 111.923343210943 42.7335115889557
"5240" 1047.8 112.307961111522 43.448962478668
"5241" 1048 112.432418233834 43.8985888233738
"5242" 1048.2 113.074328820767 44.4010878956516
"5243" 1048.4 113.553592096984 45.645875299016
"5244" 1048.6 113.837557437288 46.9896336928193
"5245" 1048.8 115.443707926276 49.1083382858475
"5246" 1049 117.91855624731 51.9503488552499
"5247" 1049.2 120.751598563943 53.3209471916757
"5248" 1049.4 121.988646957952 52.8738659017512
"5249" 1049.6 121.524040000739 52.9081848657627
"5250" 1049.8 121.692434395221 53.39452480048
"5251" 1050 121.611769791951 53.6351402640881
"5252" 1050.2 122.368659194073 54.6598541670127
"5253" 1050.4 123.494914978516 54.4465891194748
"5254" 1050.6 123.576640602871 54.8704083557488
"5255" 1050.8 123.457002213725 55.0015664042557
"5256" 1051 123.313560471536 54.7806669293551
"5257" 1051.2 122.972587054782 55.1126846941685
"5258" 1051.4 122.494157466415 55.0461596626215
"5259" 1051.6 122.235022936569 54.9302319510495
"5260" 1051.8 121.289381662353 55.5016917727578
"5261" 1052 120.498382040044 56.286258836011
"5262" 1052.2 118.933971334516 57.2235474245757
"5263" 1052.4 117.846039823103 58.2614005285023
"5264" 1052.6 115.960111064656 59.3345110295405
"5265" 1052.8 114.227384844523 61.193479554222
"5266" 1053 112.681543523336 63.547724303011
"5267" 1053.2 110.558947285621 65.837678097731
"5268" 1053.4 107.65019892358 68.3341010194945
"5269" 1053.6 104.219778589943 70.0553337919095
"5270" 1053.8 100.904271193969 72.764733970856
"5271" 1054 97.2512044622992 75.5255200177688
"5272" 1054.2 93.6250865835676 77.5624879401238
"5273" 1054.4 89.7496419098711 78.1698849575703
"5274" 1054.6 85.0857603016836 78.9885944621516
"5275" 1054.8 81.444461206354 80.2419923724623
"5276" 1055 79.3314149849604 82.9096290993292
"5277" 1055.2 78.0693086212757 86.8907555587423
"5278" 1055.4 77.1462430243511 91.5708751477683
"5279" 1055.6 77.0651480614513 95.8235347136216
"5280" 1055.8 78.0157840337039 98.667735899509
"5281" 1056 78.8590200325268 102.276409548484
"5282" 1056.2 79.22966990827 105.053562345692
"5283" 1056.4 78.0963445179427 106.488483512137
"5284" 1056.6 75.7858476750888 108.137079380124
"5285" 1056.8 72.475687551651 109.189742623452
"5286" 1057 69.0787703480285 109.919498988857
"5287" 1057.2 65.1941661648439 110.385259140656
"5288" 1057.4 63.9509852885026 109.807480011598
"5289" 1057.6 60.8058548644779 108.618189516445
"5290" 1057.8 56.2581292944863 107.592301846242
"5291" 1058 51.6539883073032 107.361913787365
"5292" 1058.2 46.3201757292029 108.092164782656
"5293" 1058.4 41.8371969338183 108.500479305092
"5294" 1058.6 41.267122100469 108.922582572816
"5295" 1058.8 42.2825711315336 109.363247890999
"5296" 1059 43.42626230287 109.601532822392
"5297" 1059.2 44.4182021756498 108.680225979185
"5298" 1059.4 45.7596353520888 108.964043006357
"5299" 1059.6 47.9320350687123 110.152934871071
"5300" 1059.8 51.4303037668496 112.699572787758
"5301" 1060 56.4755726567751 114.866441312154
"5302" 1060.2 61.2761372005246 116.277406424415
"5303" 1060.4 66.8359651963097 116.252138167027
"5304" 1060.6 71.892566193032 116.856789961398
"5305" 1060.8 77.1615501876201 116.928893836043
"5306" 1061 81.0267566655862 115.892467007569
"5307" 1061.2 85.0604217258836 113.379347870774
"5308" 1061.4 88.8537997834675 110.781587209653
"5309" 1061.6 92.8684388879465 108.346953044656
"5310" 1061.8 96.6883492443641 106.185456681956
"5311" 1062 100.270126085018 102.52694624394
"5312" 1062.2 103.335869521634 98.7513167786988
"5313" 1062.4 106.621717396657 95.626923073721
"5314" 1062.6 108.636437455796 91.2749286268997
"5315" 1062.8 110.216077674478 86.5192536238606
"5316" 1063 110.886765110034 81.5597683323647
"5317" 1063.2 112.161226990136 76.9005549216171
"5318" 1063.4 112.916958735217 72.9095975800625
"5319" 1063.6 112.980121295357 68.6179500116431
"5320" 1063.8 114.632267314652 64.389355730492
"5321" 1064 116.783614778156 61.2171131876516
"5322" 1064.2 117.937737446163 60.3255455531306
"5323" 1064.4 116.764162942188 59.879603493092
"5324" 1064.6 114.934428246085 58.3350319987133
"5325" 1064.8 112.533998774318 55.3890844605345
"5326" 1065 109.822544926434 51.5167578571738
"5327" 1065.2 107.719679944153 47.6442143946449
"5328" 1065.4 106.137893695517 45.8095007883738
"5329" 1065.6 105.233447309322 43.7499623372072
"5330" 1065.8 105.570880957639 39.9793458520209
"5331" 1066 107.080812622637 37.024253094267
"5332" 1066.2 108.531053231321 36.1327465928228
"5333" 1066.4 107.898396826621 36.5813884240613
"5334" 1066.6 106.680831086551 36.0611392534483
"5335" 1066.8 103.665271007034 34.2574009892938
"5336" 1067 100.070919504581 32.2307851782562
"5337" 1067.2 95.5254454901912 30.5801114915557
"5338" 1067.4 90.8819595159336 29.5149952201551
"5339" 1067.6 86.4144028909903 27.4621192412604
"5340" 1067.8 83.1970361976442 24.7157146764791
"5341" 1068 81.4670949452461 20.7248001811551
"5342" 1068.2 79.3602423778231 16.4002303993107
"5343" 1068.4 78.4468399147595 12.0729583890592
"5344" 1068.6 78.8961463579073 10.655425586637
"5345" 1068.8 78.9961670518547 11.6370308907633
"5346" 1069 79.2722241671494 12.6508199753528
"5347" 1069.2 80.3664505589336 12.3633416404249
"5348" 1069.4 80.455880826463 12.4434791249915
"5349" 1069.6 80.8590767534919 12.1007663585292
"5350" 1069.8 80.1925847994549 12.8984467755653
"5351" 1070 79.2633487676405 13.8028235998911
"5352" 1070.2 78.2800614451889 14.614201773927
"5353" 1070.4 76.1194849194119 15.7361775594825
"5354" 1070.6 71.9925903756677 16.8300464992994
"5355" 1070.8 67.3426921570507 17.3098073756185
"5356" 1071 62.5812491210532 17.1195116558847
"5357" 1071.2 58.0891448296022 15.5383650312053
"5358" 1071.4 53.8078968593866 12.7364856262915
"5359" 1071.6 50.5259088344681 8.79491638127039
"5360" 1071.8 49.9947122022973 7.80551525414657
"5361" 1072 49.6199657571744 9.06808974774421
"5362" 1072.2 47.2161772440068 10.4032538921543
"5363" 1072.4 43.2361841612202 12.9446777798345
"5364" 1072.6 39.1106421427518 15.2320140272147
"5365" 1072.8 33.9709423924109 17.0473803939647
"5366" 1073 28.7803843157707 17.5265723116435
"5367" 1073.2 27.7044438546003 17.3029407416072
"5368" 1073.4 27.594643359467 19.1883738804072
"5369" 1073.6 28.0973753923684 21.9258706635043
"5370" 1073.8 29.1854068265473 26.3500472781238
"5371" 1074 30.574013838692 30.9931339346547
"5372" 1074.2 32.2523386065685 35.7467958341042
"5373" 1074.4 32.5807574070788 40.8452391674706
"5374" 1074.6 32.5960515590831 46.4136379044563
"5375" 1074.8 33.9687028718225 51.7156342505683
"5376" 1075 36.1395937480208 56.6800770492087
"5377" 1075.2 39.7668437393905 60.9639112510376
"5378" 1075.4 43.5480922228781 65.9590058415405
"5379" 1075.6 47.7000491324872 69.983674593222
"5380" 1075.8 52.3339840686178 72.6729000437159
"5381" 1076 56.9349359901968 75.1671430296107
"5382" 1076.2 60.9661509874908 75.812638555031
"5383" 1076.4 64.5760664641093 76.7972623829684
"5384" 1076.6 68.9260835852336 77.2723767599829
"5385" 1076.8 72.5713515404612 77.0759942976582
"5386" 1077 76.6935088213791 75.9486359260466
"5387" 1077.2 80.3834183552283 75.5526180340792
"5388" 1077.4 83.4623638203154 74.1106860542557
"5389" 1077.6 87.2913412396018 72.8503933423177
"5390" 1077.8 90.6942237043245 70.6050311948284
"5391" 1078 92.8480237804153 69.2605396738326
"5392" 1078.2 96.1683991745846 69.1202230985248
"5393" 1078.4 99.3632111138959 70.1549999550436
"5394" 1078.6 103.020202965172 70.9251941850561
"5395" 1078.8 106.364508041585 71.225767370472
"5396" 1079 108.863939514531 70.0076213882322
"5397" 1079.2 110.374163479248 68.9693028514977
"5398" 1079.4 110.658033101461 68.3789204831036
"5399" 1079.6 110.010702667523 68.8337826425719
"5400" 1079.8 109.819057966461 70.5718810956858
"5401" 1080 109.598570015344 72.9728868813292
"5402" 1080.2 109.930177814788 76.159743272011
"5403" 1080.4 109.971861533826 79.3505555645167
"5404" 1080.6 109.860210376947 79.5861609264819
"5405" 1080.8 109.846731748788 78.6517077601738
"5406" 1081 109.591656034798 77.0865458479065
"5407" 1081.2 110.184695325839 75.7939929989304
"5408" 1081.4 112.022816669067 73.3733832241903
"5409" 1081.6 114.000104901808 70.034325629313
"5410" 1081.8 116.37975744765 67.5973402739955
"5411" 1082 118.624180770295 65.3220351865405
"5412" 1082.2 118.468477885217 63.0145946426171
"5413" 1082.4 116.986668669132 60.7410544067134
"5414" 1082.6 115.520300349569 57.0924890934279
"5415" 1082.8 115.001116355559 52.4954177706774
"5416" 1083 115.423326350905 47.6386882165059
"5417" 1083.2 115.867946643245 43.0056280749493
"5418" 1083.4 116.870605088278 40.8906031283059
"5419" 1083.6 117.239308787892 40.6389353246674
"5420" 1083.8 117.144437159962 41.0298172130248
"5421" 1084 117.518265585691 41.1087742298234
"5422" 1084.2 117.350213487017 40.9932948914016
"5423" 1084.4 116.906788410517 41.1631537327349
"5424" 1084.6 116.323323878141 41.7076501364587
"5425" 1084.8 115.677810415353 41.4953157574819
"5426" 1085 114.228641718323 40.9791399879572
"5427" 1085.2 112.361183369792 39.5768030207701
"5428" 1085.4 109.880461671119 37.0884625633453
"5429" 1085.6 107.545799365581 34.0030623536385
"5430" 1085.8 105.693148901527 30.0842877430613
"5431" 1086 105.15357893297 26.3007658642896
"5432" 1086.2 105.673353139184 25.8325086209363
"5433" 1086.4 105.486545781883 26.5391885644555
"5434" 1086.6 105.317612871044 27.7450130125738
"5435" 1086.8 104.121365371434 28.9696765927804
"5436" 1087 102.204968875402 30.4846573245002
"5437" 1087.2 98.4565763242315 31.9587771839057
"5438" 1087.4 94.5254015039498 33.1810438669868
"5439" 1087.6 90.2005053940397 33.3403176632223
"5440" 1087.8 85.5056858925627 32.5605111643738
"5441" 1088 81.0490407641581 31.1526760228126
"5442" 1088.2 76.9214824874017 28.5150698767675
"5443" 1088.4 72.5226708443748 25.995966531668
"5444" 1088.6 68.6760937188357 22.5173882802811
"5445" 1088.8 65.7099130156501 18.195181217178
"5446" 1089 63.9309882610316 14.1408958316419
"5447" 1089.2 63.6512531099988 11.1624513128195
"5448" 1089.4 63.4529512124336 10.9049402891042
"5449" 1089.6 62.6116535552539 12.1287827835424
"5450" 1089.8 59.6612143337908 13.0692091213738
"5451" 1090 54.9826273021479 15.1859116056815
"5452" 1090.2 50.1415607665927 17.438248750442
"5453" 1090.4 44.4959953737482 19.9570805637559
"5454" 1090.6 38.8685706685983 21.3828002349856
"5455" 1090.8 33.0772412921923 20.4668545215118
"5456" 1091 28.8862295807562 19.0772807188577
"5457" 1091.2 29.1465351477632 18.7976020346352
"5458" 1091.4 29.0623876438819 19.0259829708911
"5459" 1091.6 28.7005436641293 18.5568497860804
"5460" 1091.8 28.6235473229501 17.856988550165
"5461" 1092 29.11630161982 18.1504977555784
"5462" 1092.2 29.9969816650765 19.0703826495524
"5463" 1092.4 30.9043988438882 21.1862419908852
"5464" 1092.6 31.6728820464095 24.8984448757955
"5465" 1092.8 32.2309858741527 29.3785206788345
"5466" 1093 32.1984359771775 34.4807446511543
"5467" 1093.2 31.7325585819549 39.49671502031
"5468" 1093.4 30.5435160976458 44.7092787479193
"5469" 1093.6 29.4176401895394 50.5047094818642
"5470" 1093.8 26.9654020604336 55.1058600085792
"5471" 1094 24.1344715227785 59.6987557431756
"5472" 1094.2 20.8170711677866 64.7087948108444
"5473" 1094.4 17.3576751233989 69.4726836778608
"5474" 1094.6 13.0703605561086 73.5113545743238
"5475" 1094.8 9.10170612143363 76.6388804903738
"5476" 1095 8.50978037528609 76.8028221179722
"5477" 1095.2 8.25045562038406 77.0989733436548
"5478" 1095.4 8.4095303922629 77.7605702779592
"5479" 1095.6 9.65070859710031 79.8857975727841
"5480" 1095.8 11.8694582472798 83.2927739479892
"5481" 1096 15.195528896475 87.2347030885887
"5482" 1096.2 19.1519822112861 91.9084245691689
"5483" 1096.4 22.4076257384086 96.0346369351238
"5484" 1096.6 25.0618415534586 101.337417637999
"5485" 1096.8 27.3667651011056 105.682704052278
"5486" 1097 30.6405172681998 107.409699986995
"5487" 1097.2 35.6809983916405 107.435313434357
"5488" 1097.4 41.0351598931634 106.27006674405
"5489" 1097.6 46.3290511918801 104.407388705579
"5490" 1097.8 51.4148242005427 102.479042771028
"5491" 1098 54.135979314292 100.585594973303
"5492" 1098.2 56.7668722328597 98.2161229566173
"5493" 1098.4 59.6489438370353 94.7979422142721
"5494" 1098.6 62.6683852186263 92.7524849316307
"5495" 1098.8 66.5483664182715 90.81405987759
"5496" 1099 70.1539772719742 88.4555469117793
"5497" 1099.2 72.9349129986442 86.646024728137
"5498" 1099.4 76.5262866724877 85.3843154292928
"5499" 1099.6 78.2694649754854 83.5357351686497
"5500" 1099.8 78.7132766643717 81.9499756332145
"5501" 1100 80.5700641144693 79.2208865383203
"5502" 1100.2 81.6220674847372 76.5626715012935
"5503" 1100.4 81.7293039573194 74.0618792118596
"5504" 1100.6 81.2915476188015 71.5683537102889
"5505" 1100.8 81.283755730924 68.2614914335565
"5506" 1101 80.4819646544925 64.3191186454327
"5507" 1101.2 80.758961674714 62.2064351073645
"5508" 1101.4 82.677464414264 60.1663643730345
"5509" 1101.6 85.302144634742 57.3202153538692
"5510" 1101.8 87.7277849151695 56.4613327039682
"5511" 1102 89.4643523018802 56.8828954955874
"5512" 1102.2 92.4678828762729 57.944929213722
"5513" 1102.4 96.5233118780725 58.5878398728461
"5514" 1102.6 100.163665802672 58.7347456941445
"5515" 1102.8 102.959816639667 59.1454041652991
"5516" 1103 105.073338032331 58.9096654929813
"5517" 1103.2 107.106203107874 58.3139944357959
"5518" 1103.4 108.626001069211 57.1298848180683
"5519" 1103.6 109.854514157583 56.3058247032897
"5520" 1103.8 111.189292348373 57.5413421250102
"5521" 1104 112.486614632073 59.9644042328183
"5522" 1104.2 113.50795028163 62.8484658096238
"5523" 1104.4 114.259038043274 66.0674223807544
"5524" 1104.6 114.864689046635 70.2352800890069
"5525" 1104.8 114.65021042096 73.9267264909265
"5526" 1105 114.636874328434 75.3614960957522
"5527" 1105.2 114.898322360552 74.3156747923193
"5528" 1105.4 114.675586041461 72.7179722362627
"5529" 1105.6 114.763567207434 71.5148054434849
"5530" 1105.8 115.785028544371 69.5366576871238
"5531" 1106 117.736325118255 66.1516136348381
"5532" 1106.2 119.898022366193 62.6403128991506
"5533" 1106.4 119.616356947701 60.343806198356
"5534" 1106.6 119.134471532934 57.2365139727889
"5535" 1106.8 120.161381244828 53.3596483687408
"5536" 1107 122.277965948122 50.4143895603004
"5537" 1107.2 121.040192923125 51.3803151710748
"5538" 1107.4 119.860240739777 51.8188639392596
"5539" 1107.6 117.737944063957 51.6731370748601
"5540" 1107.8 114.548428356302 51.1684671103455
"5541" 1108 110.401712373291 50.308333528831
"5542" 1108.2 106.573603500539 47.9690762975373
"5543" 1108.4 103.922608653002 45.0463047558693
"5544" 1108.6 102.371569382226 41.419210594572
"5545" 1108.8 101.759711704637 36.8387276607719
"5546" 1109 101.160093353489 31.8591434761211
"5547" 1109.2 101.955708971027 27.8469283173738
"5548" 1109.4 101.937934903561 28.0027828393419
"5549" 1109.6 100.344583967981 28.0668508172054
"5550" 1109.8 96.1358748162821 26.9551694003738
"5551" 1110 92.6057913482847 26.4740532673419
"5552" 1110.2 87.7118833479119 26.1672643945151
"5553" 1110.4 82.1819325590719 26.0837393340653
"5554" 1110.6 77.4198409152442 25.5846767489844
"5555" 1110.8 73.2317135361184 24.7797761416673
"5556" 1111 69.102120006581 24.5024971309107
"5557" 1111.2 64.3811432522652 23.8185917960686
"5558" 1111.4 59.9156284430814 21.5597384204079
"5559" 1111.6 56.2103416296003 18.5216779281738
"5560" 1111.8 53.6469223778336 14.2921927789738
"5561" 1112 51.7500648080615 10.3628245011762
"5562" 1112.2 52.0058769686689 10.8795288226562
"5563" 1112.4 51.9903357331532 12.2302721611299
"5564" 1112.6 50.5258060410572 14.5799536395856
"5565" 1112.8 48.31027278832 18.0375802303738
"5566" 1113 46.9899945199056 22.7783595772502
"5567" 1113.2 46.7469660642957 27.6624264724773
"5568" 1113.4 47.9567330484818 32.6019526286751
"5569" 1113.6 50.3290594524924 37.537874800268
"5570" 1113.8 53.5046138649104 41.7595524842576
"5571" 1114 57.9872551607923 45.1725301333738
"5572" 1114.2 62.766595615521 47.7439126416165
"5573" 1114.4 67.5119042037921 50.4113133128927
"5574" 1114.6 71.3413105603518 53.2435273964556
"5575" 1114.8 76.0715619608336 54.2793905837167
"5576" 1115 80.3469138065645 56.6022839427196
"5577" 1115.2 84.2151907756579 58.3488931967103
"5578" 1115.4 87.9161943938882 59.4105614653193
"5579" 1115.6 90.1655688728609 61.6028986469829
"5580" 1115.8 92.6982746994154 63.1316282189829
"5581" 1116 94.3043793148661 64.8566449151846
"5582" 1116.2 94.8467362012748 67.5498450132336
"5583" 1116.4 94.8967541274877 70.7580919566441
"5584" 1116.6 95.4106540634609 74.6109975505466
"5585" 1116.8 97.886742115381 77.9597564802159
"5586" 1117 100.968365200147 80.7454026087825
"5587" 1117.2 103.183153240461 81.2939308988063
"5588" 1117.4 104.182999745001 80.9978256213468
"5589" 1117.6 104.252665264215 80.6633769015102
"5590" 1117.8 104.083357507734 81.7508595288647
"5591" 1118 104.326813283326 84.6199506432928
"5592" 1118.2 104.696440874373 84.9726722078782
"5593" 1118.4 104.722025360264 85.0184569464185
"5594" 1118.6 104.57610231213 84.8683138634542
"5595" 1118.8 104.670000621364 84.8829424286521
"5596" 1119 104.981373812781 84.6377204613823
"5597" 1119.2 105.641679919434 84.6784830818603
"5598" 1119.4 107.175690994893 85.391201598536
"5599" 1119.6 108.768690523843 85.562260302692
"5600" 1119.8 110.411841161782 85.259606272539
"5601" 1120 111.665247604032 84.230205760856
"5602" 1120.2 112.768995245124 83.1168156826393
"5603" 1120.4 114.836277903208 81.7158135544869
"5604" 1120.6 117.104051445802 79.6829297258475
"5605" 1120.8 118.002644441336 77.7493514552853
"5606" 1121 118.485716618054 77.5229518305031
"5607" 1121.2 119.377855221539 76.518191313637
"5608" 1121.4 119.16821683248 77.6044565673925
"5609" 1121.6 119.837258446632 78.9992774081474
"5610" 1121.8 119.451203730434 79.8994816270495
"5611" 1122 119.479357703545 79.6078714878461
"5612" 1122.2 119.007778653934 79.4046741239265
"5613" 1122.4 118.353582696915 79.9233328132466
"5614" 1122.6 117.845285885812 80.9565086058873
"5615" 1122.8 117.037597018637 81.9883543810942
"5616" 1123 116.038141257373 83.7861305295807
"5617" 1123.2 114.527656329296 86.7381600479256
"5618" 1123.4 112.064034324126 89.8323393393226
"5619" 1123.6 109.552489052776 93.5655375277159
"5620" 1123.8 108.118859106197 97.5818051313475
"5621" 1124 108.010384282166 99.5345631948292
"5622" 1124.2 106.807904113305 99.8638105265277
"5623" 1124.4 104.753737586442 100.285866944615
"5624" 1124.6 101.208550330354 101.238348971967
"5625" 1124.8 97.0432342630915 102.633988168637
"5626" 1125 93.4395031559206 105.311422165791
"5627" 1125.2 90.9485544907926 108.791199245066
"5628" 1125.4 90.9086317009862 111.310198985163
"5629" 1125.6 90.6485778967231 110.643056035979
"5630" 1125.8 88.9585822245664 109.971047544763
"5631" 1126 85.7942402171441 108.77572627369
"5632" 1126.2 81.0632613934336 107.987636264912
"5633" 1126.4 76.0021562966858 107.185777554069
"5634" 1126.6 70.8161695529591 106.830209926094
"5635" 1126.8 65.1501989190371 107.07948844777
"5636" 1127 59.9380091066237 108.630600032242
"5637" 1127.2 55.049700002795 110.744109275231
"5638" 1127.4 52.0784027344093 111.712659776423
"5639" 1127.6 48.9063051963427 110.408853645952
"5640" 1127.8 46.1545004258952 106.929285022758
"5641" 1128 44.3277873833905 102.374691402908
"5642" 1128.2 42.4713220478743 97.2788889349332
"5643" 1128.4 40.9332919701836 91.8192561361417
"5644" 1128.6 40.3190577443176 86.2196016101328
"5645" 1128.8 39.01735011367 81.2783431157011
"5646" 1129 37.6976225209863 76.7260448957949
"5647" 1129.2 35.188320746138 72.1180505024521
"5648" 1129.4 33.2400931301926 66.6327539688828
"5649" 1129.6 30.2539085283902 62.5568440271391
"5650" 1129.8 26.0018693754073 59.2629915174001
"5651" 1130 21.6542162373119 57.0002443654347
"5652" 1130.2 16.5581579273064 56.0299844799647
"5653" 1130.4 14.0845719221034 55.9332435656399
"5654" 1130.6 12.9690062529086 53.9818342920238
"5655" 1130.8 13.385583095471 51.0945713258411
"5656" 1131 15.5596493911747 47.1551012970613
"5657" 1131.2 18.5967615257609 42.4833558408102
"5658" 1131.4 20.4128463585536 37.7925881245438
"5659" 1131.6 21.652747334367 32.2972299603072
"5660" 1131.8 24.8769287251656 27.4345390685697
"5661" 1132 28.8617944176757 23.7300863997949
"5662" 1132.2 34.011475254049 21.3092295067145
"5663" 1132.4 38.7737542599564 18.5978248746579
"5664" 1132.6 43.6277000089164 14.9493707788911
"5665" 1132.8 48.4657595034564 11.8054014354307
"5666" 1133 53.661795020151 9.43847638787384
"5667" 1133.2 56.7713415369905 9.12578170269202
"5668" 1133.4 60.4035846765026 11.13193974996
"5669" 1133.6 63.7730174330652 14.7990873212686
"5670" 1133.8 66.7520337815936 18.4923772780438
"5671" 1134 70.3855855513136 22.4517868695238
"5672" 1134.2 75.0122993246728 25.1578043782217
"5673" 1134.4 80.2397576799336 26.1695722592072
"5674" 1134.6 84.7800167722602 25.7553246767718
"5675" 1134.8 89.4999729072499 25.2405483923228
"5676" 1135 92.804710267816 23.0396733152268
"5677" 1135.2 96.0156066843928 22.6978655327718
"5678" 1135.4 98.0401071794336 25.3341440804044
"5679" 1135.6 100.250048945083 28.782027505745
"5680" 1135.8 101.995182897127 32.4432076576115
"5681" 1136 105.645519097585 37.6215325504647
"5682" 1136.2 109.22933808177 41.2864138381963
"5683" 1136.4 114.132493244113 42.8830412696474
"5684" 1136.6 115.347762149489 43.5482549631238
"5685" 1136.8 115.398162788853 45.2168905897042
"5686" 1137 114.705356965731 48.928935455563
"5687" 1137.2 114.167867035982 54.003148310095
"5688" 1137.4 114.105468085961 57.8234750868461
"5689" 1137.6 115.595631250596 62.3707378183738
"5690" 1137.8 118.607695878144 66.3098984479791
"5691" 1138 119.650773044257 69.3075173585774
"5692" 1138.2 118.831816321989 70.5027298472072
"5693" 1138.4 117.024034890644 71.9688798460844
"5694" 1138.6 114.794664550461 74.670062102192
"5695" 1138.8 112.531033231542 78.639312655536
"5696" 1139 109.960449564637 83.8507411630022
"5697" 1139.2 107.214874973451 89.1932951566608
"5698" 1139.4 105.973384911725 95.1063969715193
"5699" 1139.6 105.046335505726 99.439047794303
"5700" 1139.8 105.508489969716 100.236193370989
"5701" 1140 106.140533130496 99.7802518760435
"5702" 1140.2 106.489288915221 99.273322685834
"5703" 1140.4 105.581852726573 98.7842269292072
"5704" 1140.6 105.202322962902 98.783252967961
"5705" 1140.8 104.220377453341 98.8803970084915
"5706" 1141 102.188762132451 99.5460726222213
"5707" 1141.2 98.4735301865389 100.961102079979
"5708" 1141.4 94.4277358602542 102.731811732117
"5709" 1141.6 90.1764112415026 104.951127879857
"5710" 1141.8 85.9191119910723 108.213355277886
"5711" 1142 82.1882067845543 112.222477374262
"5712" 1142.2 78.5602785486521 114.777899910592
"5713" 1142.4 76.3530778326455 113.97831620873
"5714" 1142.6 71.7110234163427 112.945154981316
"5715" 1142.8 66.9860300207206 110.366199728861
"5716" 1143 61.9163939876388 107.487859289451
"5717" 1143.2 56.5015129830915 104.632064539058
"5718" 1143.4 53.0324619146836 100.703631836274
"5719" 1143.6 49.9056265771032 96.2985643413043
"5720" 1143.8 47.1196604047168 89.9994809017101
"5721" 1144 45.78274985227 84.5720604662829
"5722" 1144.2 45.2399938232174 79.148889179536
"5723" 1144.4 44.8649544746223 73.2557250303267
"5724" 1144.6 45.3407423184721 68.1696206660085
"5725" 1144.8 47.5298490835009 63.6973517017681
"5726" 1145 48.9185979494625 59.68811140597
"5727" 1145.2 50.6737766316683 55.4095585173024
"5728" 1145.4 51.3141897432461 52.3384500021238
"5729" 1145.6 51.286303538901 50.485696227363
"5730" 1145.8 53.5082563256534 47.7176128823629
"5731" 1146 56.9559820112149 44.9615336039051
"5732" 1146.2 61.1009794488198 42.3723819074333
"5733" 1146.4 64.8883938317831 39.7997135793544
"5734" 1146.6 67.7397996855202 36.8600630856238
"5735" 1146.8 71.4384417675852 34.6953279656769
"5736" 1147 75.3556179160357 33.0206899641085
"5737" 1147.2 79.6747074395936 30.3362096371138
"5738" 1147.4 83.8298201797601 27.7130344858126
"5739" 1147.6 85.325863741724 24.2141408398255
"5740" 1147.8 84.8093697840757 23.1387094337844
"5741" 1148 84.6053275684231 23.150778351458
"5742" 1148.2 84.3772803862231 23.0341121472791
"5743" 1148.4 85.7767536060255 23.8015146880677
"5744" 1148.6 88.6948747129903 24.8498828849821
"5745" 1148.8 92.6026556582704 26.9759684421698
"5746" 1149 96.8455743202908 29.4328552543126
"5747" 1149.2 100.239956260252 32.2130726252829
"5748" 1149.4 102.540840346285 35.0163168382055
"5749" 1149.6 105.570880957639 36.9481149114621
"5750" 1149.8 109.399840647901 39.6183841416449
"5751" 1150 112.490069305379 42.9004733382913
"5752" 1150.2 115.741917773045 44.2666163129294
"5753" 1150.4 116.530027920348 43.7020378784024
"5754" 1150.6 117.235923389861 42.6159896598107
"5755" 1150.8 117.999665316748 41.5800156391738
"5756" 1151 118.253712383732 40.7333346454508
"5757" 1151.2 118.339926191776 40.7610533684596
"5758" 1151.4 118.648409429847 40.0498161348931
"5759" 1151.6 118.418715968864 39.4790840170935
"5760" 1151.8 118.681300850357 38.5982580076335
"5761" 1152 118.510056629291 38.4133615257453
"5762" 1152.2 118.308599728237 38.0860827715794
"5763" 1152.4 118.293371586239 37.5324209992349
"5764" 1152.6 118.275775353045 37.4758013854572
"5765" 1152.8 118.187860587952 38.4086228761286
"5766" 1153 117.833433121664 38.7783247120277
"5767" 1153.2 118.075143450602 38.2554072184828
"5768" 1153.4 117.840394268862 38.5443954890596
"5769" 1153.6 117.757656062168 38.2581486763432
"5770" 1153.8 117.152632925719 38.4060818611167
"5771" 1154 116.978256188414 38.4696389330662
"5772" 1154.2 116.899247167719 38.5480353213738
"5773" 1154.4 116.839657120858 39.1621711793078
"5774" 1154.6 116.836723409252 39.3981016136829
"5775" 1154.8 116.459844087378 39.3937908021794
"5776" 1155 116.460584981407 40.1102896646896
"5777" 1155.2 117.109097534866 41.8740550658603
"5778" 1155.4 116.758139169743 43.2176502824535
"5779" 1155.6 116.602326018866 45.1587577948873
"5780" 1155.8 116.836403477739 48.2370667290961
"5781" 1156 116.995665384725 52.1525703837102
"5782" 1156.2 118.33421421925 56.140112934328
"5783" 1156.4 119.625834455542 60.2773423684279
"5784" 1156.6 121.918960677912 64.0689569733565
"5785" 1156.8 123.258658146697 64.9353828240317
"5786" 1157 123.272534891623 64.8566449151846
"5787" 1157.2 123.1694134918 64.967530685097
"5788" 1157.4 123.025997397353 65.1802948696171
"5789" 1157.6 122.755133679312 65.6575063981739
"5790" 1157.8 122.781573932321 66.3952845829217
"5791" 1158 123.095551936799 66.4783677118347
"5792" 1158.2 122.769187507488 66.9741419574819
"5793" 1158.4 122.405862658541 67.9226195452578
"5794" 1158.6 122.131758328223 68.6599849172159
"5795" 1158.8 121.695001297986 70.1820095349528
"5796" 1159 120.821690178051 71.2938658636347
"5797" 1159.2 119.749103202677 73.6606122926711
"5798" 1159.4 117.794194234039 76.1795911233475
"5799" 1159.6 115.510150244398 79.835108241356
"5800" 1159.8 112.661764830177 83.8219495690661
"5801" 1160 110.08926677696 88.5133544904265
"5802" 1160.2 106.910756046366 93.3275116513738
"5803" 1160.4 103.537911323407 97.561690268558
"5804" 1160.6 99.5282116734506 101.369536073569
"5805" 1160.8 95.1388402503336 105.165611274549
"5806" 1161 91.0882415112285 108.621340403733
"5807" 1161.2 87.0147113077697 111.957336988841
"5808" 1161.4 84.8380594805619 115.748878707374
"5809" 1161.6 85.328588319767 115.298099474605
"5810" 1161.8 84.3070179152684 114.865542542837
"5811" 1162 82.2024236359675 114.273050088077
"5812" 1162.2 78.5315331055177 113.005087465752
"5813" 1162.4 73.9695338378997 110.76215420662
"5814" 1162.6 69.0607216108828 108.313595824348
"5815" 1162.8 64.7547205441586 105.433138949649
"5816" 1163 60.6102142993345 102.600962112928
"5817" 1163.2 56.7851923650629 99.3995991539514
"5818" 1163.4 53.3045267509977 95.7871983345277
"5819" 1163.6 51.3913406612655 91.5349747638517
"5820" 1163.8 50.1847515207973 86.4656005043284
"5821" 1164 49.0419322375832 81.3191265554299
"5822" 1164.2 48.5538686420336 76.5531789840647
"5823" 1164.4 47.9591573629631 71.2358705814915
"5824" 1164.6 49.0570203614908 66.1852820837453
"5825" 1164.8 51.3656979248693 62.862655749958
"5826" 1165 54.5993547270219 58.7812208331385
"5827" 1165.2 57.0512345617866 54.468554810168
"5828" 1165.4 59.2877595512893 50.2197017357759
"5829" 1165.6 60.5054025989642 45.6327089331085
"5830" 1165.8 60.8254510696945 40.4367917853304
"5831" 1166 61.9203760632401 35.0796273676964
"5832" 1166.2 62.5487641391494 29.8691425231423
"5833" 1166.4 62.0650236054112 24.6506238845311
"5834" 1166.6 60.4034830783639 20.2684588499785
"5835" 1166.8 60.7487135537785 18.6745508853738
"5836" 1167 63.277530303049 17.2900146704398
"5837" 1167.2 65.7597651181861 16.7850814968788
"5838" 1167.4 69.718603990701 16.6412901014926
"5839" 1167.6 74.0873963415561 16.7350402379044
"5840" 1167.8 79.2242142340547 17.265169499258
"5841" 1168 84.0702780929642 17.8191902915167
"5842" 1168.2 89.3743142558336 18.4599923489528
"5843" 1168.4 93.6548988192078 20.1334191597287
"5844" 1168.6 96.7335868647461 22.9342921406863
"5845" 1168.8 99.7868515537315 26.8318410395121
"5846" 1169 102.838129577206 30.7517667697798
"5847" 1169.2 106.048364061024 35.0905586060338
"5848" 1169.4 110.439203123199 38.4180413101493
"5849" 1169.6 114.934069773564 40.6327747922243
"5850" 1169.8 116.675962875707 40.1478374085633
"5851" 1170 116.663960392434 39.7370472107072
"5852" 1170.2 116.191629659074 40.0780017295971
"5853" 1170.4 115.875907438654 40.9720300708601
"5854" 1170.6 115.554541668217 42.5695581594279
"5855" 1170.8 115.806260813363 45.2266444545066
"5856" 1171 116.862408530336 49.4171221972234
"5857" 1171.2 117.444298833 53.5805427793738
"5858" 1171.4 118.132446035388 57.3745716262466
"5859" 1171.6 120.212512757879 61.6480656570648
"5860" 1171.8 122.267683886664 65.3269349608098
"5861" 1172 123.369869561764 66.4683977363651
"5862" 1172.2 123.377561803513 66.1857974582322
"5863" 1172.4 123.234869441109 66.054838363509
"5864" 1172.6 123.338425429097 65.913961499271
"5865" 1172.8 122.949334889489 66.0722450690961
"5866" 1173 122.752458177519 66.4400703457453
"5867" 1173.2 122.639641185267 66.7446029827072
"5868" 1173.4 122.166691809531 66.9332515188783
"5869" 1173.6 121.782589513153 67.9856043772149
"5870" 1173.8 121.670041178866 68.3789204831036
"5871" 1174 121.158651796957 68.590843920961
"5872" 1174.2 120.424738484855 69.320422912137
"5873" 1174.4 119.134471532934 69.9223788059849
"5874" 1174.6 117.926364436755 71.0722119447131
"5875" 1174.8 116.100629555451 72.9660621957399
"5876" 1175 114.17308789638 74.9349839882488
"5877" 1175.2 111.669593741328 77.9061168461107
"5878" 1175.4 109.184555785755 81.6231758657488
"5879" 1175.6 107.118652166723 85.7240935169528
"5880" 1175.8 105.202623562899 91.1003108094083
"5881" 1176 103.112191059399 95.8182865574773
"5882" 1176.2 101.625086187747 99.419758102501
"5883" 1176.4 101.779259175866 98.8571055536982
"5884" 1176.6 100.189401418752 98.1301576519048
"5885" 1176.8 96.8277873890026 98.9449338933135
"5886" 1177 92.4083332885815 100.083831694583
"5887" 1177.2 87.3678991352494 101.829393657058
"5888" 1177.4 82.0602792673032 103.334043697661
"5889" 1177.6 76.7725211462389 104.272133100471
"5890" 1177.8 71.4412706356968 103.535804517032
"5891" 1178 66.1262774239378 102.371424413458
"5892" 1178.2 61.3705035542488 99.5773178427856
"5893" 1178.4 56.3625187083992 96.9285923026583
"5894" 1178.6 51.6967257852267 93.815123670029
"5895" 1178.8 47.4536065187181 90.3293566718049
"5896" 1179 43.6953040992303 86.1567335318654
"5897" 1179.2 40.8382723109336 81.74013685671
"5898" 1179.4 38.4729615074604 76.6957528702846
"5899" 1179.6 37.0274838715389 72.0292244344528
"5900" 1179.8 35.3339191929515 67.6086840081506
"5901" 1180 35.0859283240298 62.7529202113738
"5902" 1180.2 36.520156685017 57.7668554730683
"5903" 1180.4 38.4518170228471 53.2828814925181
"5904" 1180.6 40.8126900949817 48.3696328440469
"5905" 1180.8 43.4537619005986 44.2939046319408
"5906" 1181 46.0259413670081 40.0090020577355
"5907" 1181.2 48.50031210682 37.8285480133397
"5908" 1181.4 52.0046485309282 36.4201333530222
"5909" 1181.6 56.999967760071 35.7355648908354
"5910" 1181.8 62.1350698515315 35.3604126087434
"5911" 1182 66.8348754110459 36.0196518030575
"5912" 1182.2 71.2366449659961 35.6936105736551
"5913" 1182.4 75.7885727182356 34.8195496655719
"5914" 1182.6 80.1881662498254 33.8094989847965
"5915" 1182.8 83.0120959733454 32.2907353575503
"5916" 1183 85.3516233886761 30.9159687460102
"5917" 1183.2 88.7447057310641 31.3225725435695
"5918" 1183.4 92.1546470731609 33.2167839604345
"5919" 1183.6 95.6244150731163 36.1324466066431
"5920" 1183.8 98.6884766190219 38.9377114867856
"5921" 1184 101.009023325056 42.4936478881002
"5922" 1184.2 103.678521454929 46.3821900011261
"5923" 1184.4 106.820272390131 49.334461330539
"5924" 1184.6 109.252426970934 51.6140406481193
"5925" 1184.8 110.853684191628 54.6492379894294
"5926" 1185 112.769026103177 58.8469460297041
"5927" 1185.2 114.003409933434 61.4342188012928
"5928" 1185.4 114.020080049091 61.9449732226633
"5929" 1185.6 113.761235934637 63.4530242410287
"5930" 1185.8 112.751591303314 66.3117746049059
"5931" 1186 111.581669945469 70.1226143206393
"5932" 1186.2 109.508566921955 74.1552488233999
"5933" 1186.4 107.284162600755 78.1357615296238
"5934" 1186.6 105.617925004621 83.2338016648203
"5935" 1186.8 103.021137738013 87.8897937439528
"5936" 1187 100.259379898866 92.2295469799586
"5937" 1187.2 99.6656220644604 94.3409774613828
"5938" 1187.4 101.440270121244 95.9993453177522
"5939" 1187.6 102.950857710584 96.016316982657
"5940" 1187.8 103.69127638746 94.9936927857686
"5941" 1188 104.728096406645 93.9866886227867
"5942" 1188.2 106.215317121572 92.4003654757627
"5943" 1188.4 109.412194539584 89.9893344664977
"5944" 1188.6 111.613872067773 88.3059673398695
"5945" 1188.8 111.802954666592 86.9309852843212
"5946" 1189 113.493304394302 84.567488906558
"5947" 1189.2 115.83378863267 82.7437413469791
"5948" 1189.4 116.937890941623 83.0533471404549
"5949" 1189.6 117.057986869324 83.113774854961
"5950" 1189.8 116.086931916261 83.1579856121829
"5951" 1190 114.892720142337 82.5744575259952
"5952" 1190.2 113.087420418264 80.7995728088338
"5953" 1190.4 112.106636544977 77.3377282947167
"5954" 1190.6 112.496916426779 73.0162546561193
"5955" 1190.8 114.551664958487 68.715641971188
"5956" 1191 116.28733701577 63.8126077556011
"5957" 1191.2 119.31784280517 60.1312830944791
"5958" 1191.4 120.855191180443 55.9361760744102
"5959" 1191.6 120.081181165461 53.5665177374289
"5960" 1191.8 119.735686831461 50.8149320082102
"5961" 1192 120.519043710576 46.718321419347
"5962" 1192.2 120.80792456089 42.2634913361699
"5963" 1192.4 120.414547697169 39.1585656850342
"5964" 1192.6 120.192237551 39.021556902638
"5965" 1192.8 120.088287921977 38.970255869831
"5966" 1193 120.336869837835 38.4718369626449
"5967" 1193.2 119.842141757062 39.2104848025738
"5968" 1193.4 119.858675422353 39.3399447843468
"5969" 1193.6 120.112822098545 39.8078217279294
"5970" 1193.8 119.898283409212 40.0792147805085
"5971" 1194 119.363222564461 40.1440006847349
"5972" 1194.2 118.234004855555 40.4148951102336
"5973" 1194.4 117.157707406854 40.1255794669346
"5974" 1194.6 115.097468066107 39.254060738972
"5975" 1194.8 112.428276351251 38.0984810321719
"5976" 1195 109.508887798812 35.6773384470923
"5977" 1195.2 106.316133187051 32.9801624194327
"5978" 1195.4 103.659308989198 30.2187072856974
"5979" 1195.6 101.890802865403 26.3838260249799
"5980" 1195.8 100.312900645131 22.3187951176163
"5981" 1196 99.2340915845549 19.1455231272526
"5982" 1196.2 99.5681784343112 18.7122491486289
"5983" 1196.4 99.5338162228436 19.5701316263038
"5984" 1196.6 99.0627929965161 20.413415106446
"5985" 1196.8 97.4565521004033 21.1529457975557
"5986" 1197 94.4120838262518 21.4772217673738
"5987" 1197.2 90.1011176902602 20.9741449439351
"5988" 1197.4 86.9472966500831 19.9721323433945
"5989" 1197.6 82.9329815656231 18.6450490866159
"5990" 1197.8 79.7265222415357 16.28656089918
"5991" 1198 76.6146433947326 12.6909667530439
"5992" 1198.2 74.9219220423202 9.53106696762126
"5993" 1198.4 75.0081254445264 7.99445734628106
"5994" 1198.6 74.8553103224336 9.07922493845384
"5995" 1198.8 74.4944275761912 10.4093740832223
"5996" 1199 72.3177264812866 12.2186659526385
"5997" 1199.2 69.4505921042936 14.3686292575738
"5998" 1199.4 65.6891420281812 17.1322161149175
"5999" 1199.6 61.2840242078141 19.0761193417869
"6000" 1199.8 57.1153609164104 19.7618449801878
"6001" 1200 52.1632079948781 19.4908169840035
"6002" 1200.2 47.4765422985371 18.1825459656497
"6003" 1200.4 43.3630803995765 15.5715938374453
"6004" 1200.6 40.9103561903647 12.5552396963049
"6005" 1200.8 40.975277401015 13.0869850466296
"6006" 1201 40.136936730755 14.657085968481
"6007" 1201.2 38.401545938167 17.6596443084072
"6008" 1201.4 36.0747592834776 21.7670084170112
"6009" 1201.6 33.983598287829 26.5611363905366
"6010" 1201.8 32.8461792131369 31.6071550851321
"6011" 1202 30.9214893788853 36.5302766658577
"6012" 1202.2 29.5041797522395 41.5993102842573
"6013" 1202.4 28.2939012215364 47.0941574925701
"6014" 1202.6 28.5436333531194 51.862541927031
"6015" 1202.8 30.8471311031281 56.8326318457349
"6016" 1203 33.2284369918684 61.2341606148434
"6017" 1203.2 36.6835595037272 65.4106656599427
"6018" 1203.4 39.28340515957 70.0248088345466
"6019" 1203.6 42.4587894086882 74.5727793112466
"6020" 1203.8 46.0982891622729 78.6919734051506
"6021" 1204 49.7537375805629 81.2063993768307
"6022" 1204.2 53.3349957722957 82.672530108598
"6023" 1204.4 57.7214999075841 82.8935941079667
"6024" 1204.6 62.1158888644158 82.6298169901685
"6025" 1204.8 66.8299330845398 83.0627013615066
"6026" 1205 71.5758707553982 82.5147938600376
"6027" 1205.2 75.720076395608 82.0093028017959
"6028" 1205.4 78.3876007745529 80.9328808325206
"6029" 1205.6 81.5032929106747 80.886109822106
"6030" 1205.8 84.4421152289068 81.2307564443649
"6031" 1206 86.3594762102015 81.4150229552756
"6032" 1206.2 89.2616242739863 80.4875242374265
"6033" 1206.4 92.0945913577908 79.3539679073113
"6034" 1206.6 95.5880954416195 77.9353694341792
"6035" 1206.8 96.8539997087957 76.5642011722014
"6036" 1207 98.2803455631978 76.8467973268172
"6037" 1207.2 100.243865882039 78.2611103420069
"6038" 1207.4 102.143611047929 80.894746371126
"6039" 1207.6 103.483376230755 84.134660162606
"6040" 1207.8 104.677909089898 87.5231165576863
"6041" 1208 104.508112054697 89.3078915706107
"6042" 1208.2 104.094216897362 88.2772443153024
"6043" 1208.4 103.568215212228 87.0044404529006
"6044" 1208.6 104.252794432826 85.0838017163832
"6045" 1208.8 106.619024986005 82.8959797281506
"6046" 1209 108.974406486461 80.0749833015127
"6047" 1209.2 109.904458425787 76.9826249990204
"6048" 1209.4 111.325891678139 73.9181058354453
"6049" 1209.6 114.642633095661 71.5882822604557
"6050" 1209.8 115.86828175049 71.128786674785
"6051" 1210 115.777110239434 71.228168648735
"6052" 1210.2 115.998822777684 71.613889767596
"6053" 1210.4 115.330030560655 72.0943398556623
"6054" 1210.6 113.931696983056 72.3219020134682
"6055" 1210.8 113.468484444323 72.7002786069572
"6056" 1211 113.049694094295 72.3888707311794
"6057" 1211.2 112.538379550815 71.7515783738284
"6058" 1211.4 111.496285713223 70.4351369367225
"6059" 1211.6 110.790337752128 67.314337846346
"6060" 1211.8 110.401223211596 63.5758174359414
"6061" 1212 110.202623563434 59.5043698708738
"6062" 1212.2 110.389143635295 55.6648523115683
"6063" 1212.4 111.367494200906 51.4431523592627
"6064" 1212.6 113.782273271906 47.7678960203829
"6065" 1212.8 114.833306406883 44.4923155990436
"6066" 1213 114.220597726005 41.2706298924596
"6067" 1213.2 113.104719324452 39.0290374608505
"6068" 1213.4 111.101314172415 35.7715576251869
"6069" 1213.6 109.13186439253 31.7509420093093
"6070" 1213.8 107.600848151392 27.4896994139512
"6071" 1214 108.085042585862 26.3792959306493
"6072" 1214.2 109.081779419627 26.4260937746902
"6073" 1214.4 110.062400376968 26.4864084717428
"6074" 1214.6 110.590011404991 26.8314501000758
"6075" 1214.8 112.293056066934 26.6104558694327
"6076" 1215 111.641756266637 27.2396417317331
"6077" 1215.2 112.106855926585 27.7504176120708
"6078" 1215.4 112.337206615676 27.8430678891617
"6079" 1215.6 112.356402506434 27.9395785944648
"6080" 1215.8 112.110543058077 28.0235142415323
"6081" 1216 112.080212030214 28.5437742139438
"6082" 1216.2 112.263245977757 28.9297784308738
"6083" 1216.4 112.38715320522 29.343500147568
"6084" 1216.6 112.65004581477 30.3209937773551
"6085" 1216.8 112.708327170323 31.0919399320127
"6086" 1217 113.336544688515 32.0463021265193
"6087" 1217.2 114.404220132452 33.4638513660102
"6088" 1217.4 115.734879279767 35.9470718134572
"6089" 1217.6 118.159866220626 39.7308138587316
"6090" 1217.8 121.02266035803 43.1283802698968
"6091" 1218 121.289874743613 44.0880467617841
"6092" 1218.2 122.157233684459 45.2247943922456
"6093" 1218.4 122.098760047998 45.8584985310662
"6094" 1218.6 122.772367058505 46.298603255606
"6095" 1218.8 122.948832139969 46.4692203953381
"6096" 1219 122.987086807979 46.5205916650466
"6097" 1219.2 122.867386717755 46.4077982250345
"6098" 1219.4 122.640949223841 46.9988884716039
"6099" 1219.6 122.926849083531 48.0000034125597
"6100" 1219.8 122.96778715565 48.8187567476711
"6101" 1220 123.302230380037 50.0717130505376
"6102" 1220.2 123.476139040203 50.5782060959027
"6103" 1220.4 124.209741772874 51.0314914058784
"6104" 1220.6 124.151864755013 51.7017769969626
"6105" 1220.8 124.124264966469 51.9131452594712
"6106" 1221 124.51225084417 52.5245124829265
"6107" 1221.2 124.774567021273 53.5225329518649
"6108" 1221.4 125.10501116546 54.6739167558695
"6109" 1221.6 124.894512823752 56.2287623698075
"6110" 1221.8 125.563279109217 56.8308146621846
"6111" 1222 125.144671544973 57.5917962432956
"6112" 1222.2 124.815646949144 59.5814768449001
"6113" 1222.4 124.655702352717 61.0077333548429
"6114" 1222.6 124.11934904128 62.8999134394508
"6115" 1222.8 123.45536551146 65.1231215434001
"6116" 1223 122.729248893803 67.2138558742058
"6117" 1223.2 121.834340471623 69.3290931116152
"6118" 1223.4 121.336891491978 71.0005527460256
"6119" 1223.6 119.841027973511 73.039179660579
"6120" 1223.8 118.021384096005 74.6808648130713
"6121" 1224 116.637288207381 76.4176169996896
"6122" 1224.2 114.112924116976 78.781908880501
"6123" 1224.4 111.697599535634 82.0945341504489
"6124" 1224.6 108.721291439741 85.4878728206046
"6125" 1224.8 106.296437235274 89.9360443655923
"6126" 1225 105.258207723175 94.4160490028649
"6127" 1225.2 104.389072933147 98.0765433000434
"6128" 1225.4 102.845847233705 98.4027642770603
"6129" 1225.6 99.3150982435518 99.9948572165284
"6130" 1225.8 94.6587179261233 101.603737265305
"6131" 1226 89.6478351321033 103.707858432677
"6132" 1226.2 84.7056816646836 105.738884864049
"6133" 1226.4 80.7481261649966 109.456250959323
"6134" 1226.6 79.0608100559058 113.781347128596
"6135" 1226.8 79.3144471886658 115.442905303454
"6136" 1227 78.8742287797554 114.6665824814
"6137" 1227.2 76.8068065174504 114.453526619055
"6138" 1227.4 73.203194311603 113.872897391196
"6139" 1227.6 68.2782973865206 113.476832075365
"6140" 1227.8 63.1809983945802 113.616125238391
"6141" 1228 58.0558345670336 114.701061979899
"6142" 1228.2 54.1229256232193 116.667936366731
"6143" 1228.4 52.9026017137086 116.742552929174
"6144" 1228.6 51.0053758506836 115.519569271574
"6145" 1228.8 48.1136108875086 112.637277057699
"6146" 1229 44.0222097454746 108.931204270497
"6147" 1229.2 39.4600880095429 106.784185825071
"6148" 1229.4 34.5318414810471 107.709131448466
"6149" 1229.6 31.130690074114 109.213142101398
"6150" 1229.8 30.8928813094336 109.270887146024
"6151" 1230 30.4986130699856 109.55956224687
"6152" 1230.2 28.7621374353427 110.705755670266
"6153" 1230.4 26.980020469549 111.478235454312
"6154" 1230.6 25.8037100973449 110.658250327495
"6155" 1230.8 23.2682735005246 109.533940233878
"6156" 1231 21.1437097668727 107.614297366935
"6157" 1231.2 18.2265627737852 105.658865425514
"6158" 1231.4 16.0698144664336 103.792029554945
"6159" 1231.6 15.474652569736 102.461374578653
"6160" 1231.8 13.8781274179061 100.46860471113
"6161" 1232 12.1541206015267 98.0677583862576
"6162" 1232.2 10.8335160400223 95.7962866255109
"6163" 1232.4 9.33699289671934 93.1455200356596
"6164" 1232.6 7.68173233360164 89.9520767563978
"6165" 1232.8 6.74457978440841 86.0210835499033
"6166" 1233 5.68408845865317 81.4394642073251
"6167" 1233.2 5.56601661589583 77.0638844400125
"6168" 1233.4 6.39200756282155 72.8346281646497
"6169" 1233.6 6.75242695997674 68.93702669121
"6170" 1233.8 6.65413076075261 65.3557140947359
"6171" 1234 8.30878344769225 61.9490193157531
"6172" 1234.2 10.1871849406625 58.9861564566365
"6173" 1234.4 12.3774686115099 55.6372022671281
"6174" 1234.6 14.6971246643989 53.1784204354347
"6175" 1234.8 17.4568260721815 50.543023586313
"6176" 1235 21.6680560572461 48.3221225328292
"6177" 1235.2 26.1459664669015 46.4628339923096
"6178" 1235.4 29.7724048382777 44.4782905570986
"6179" 1235.6 31.2921558371912 41.9876768583738
"6180" 1235.8 30.4522104259554 40.4367917853304
"6181" 1236 29.1557521437635 39.7352960886316
"6182" 1236.2 28.4659208460899 38.9700283803113
"6183" 1236.4 27.4875302890397 39.0537514171617
"6184" 1236.6 26.9467707546983 39.2561968142856
"6185" 1236.8 25.8213269712821 39.6945825003738
"6186" 1237 25.3675204436581 39.6542843568942
"6187" 1237.2 23.4627165821983 38.3307159214327
"6188" 1237.4 20.3527717934045 37.4769351519952
"6189" 1237.6 16.683687179114 37.3555211878893
"6190" 1237.8 16.3702202620006 37.9583449624151
"6191" 1238 15.0574666502733 39.1008777766569
"6192" 1238.2 14.6111028779474 40.0323522605482
"6193" 1238.4 13.8039179313982 41.780238627365
"6194" 1238.6 13.3024013181902 42.6933295666086
"6195" 1238.8 13.2925731978284 43.7913095551633
"6196" 1239 13.6393116035126 44.6629536093738
"6197" 1239.2 14.7451951690318 43.8826645569988
"6198" 1239.4 15.7254066400259 43.2356446076845
"6199" 1239.6 16.4404207386486 43.0580256786449
"6200" 1239.8 17.5575840546905 42.4446594750803
"6201" 1240 20.0782363881281 40.5261830777349
"6202" 1240.2 22.846590708454 36.9868072465677
"6203" 1240.4 25.4205663100465 32.6755768310835
"6204" 1240.6 27.2726996818379 27.8157574129802
"6205" 1240.8 29.9579752368129 23.625350390098
"6206" 1241 33.631396617049 20.4440693643189
"6207" 1241.2 38.0901756490291 17.1830375763626
"6208" 1241.4 42.1066742739453 13.7580262250366
"6209" 1241.6 47.0632187681409 12.556525423447
"6210" 1241.8 52.903451483019 13.7170548851177
"6211" 1242 58.308631055829 15.446739124339
"6212" 1242.2 64.0250695818126 17.0720668164791
"6213" 1242.4 69.7323355024443 17.5578193540547
"6214" 1242.6 75.4412648878086 18.3401412914988
"6215" 1242.8 79.6340073522149 21.4175057684676
"6216" 1243 83.1210204702441 25.8059402396686
"6217" 1243.2 85.6349874101145 30.7024542111717
"6218" 1243.4 86.422921013738 36.1164690818521
"6219" 1243.6 86.8543928925236 41.1634368308038
"6220" 1243.8 85.715775138097 46.0731183465818
"6221" 1244 84.9022946703015 51.9328318963455
"6222" 1244.2 85.0088396251479 57.7190321207167
"6223" 1244.4 86.3580675629619 62.5906729690625
"6224" 1244.6 89.2469365504606 65.2491565620495
"6225" 1244.8 91.6729491277434 67.0786837569225
"6226" 1245 93.3143506751416 70.3458358953119
"6227" 1245.2 95.5462578770126 74.1647523672686
"6228" 1245.4 97.3826738613796 78.384524393536
"6229" 1245.6 99.2346400385765 82.749248987981
"6230" 1245.8 99.3602017311568 87.1511711930703
"6231" 1246 98.5696184429465 91.619123689502
"6232" 1246.2 97.3138854980229 96.1665808565167
"6233" 1246.4 96.4378791320802 97.9301737463825
"6234" 1246.6 97.7387835753255 98.5024678376711
"6235" 1246.8 101.070906655511 99.5182074828135
"6236" 1247 102.132739645701 99.183091886981
"6237" 1247.2 102.866450561339 98.4540271988566
"6238" 1247.4 103.617927878565 97.729314125137
"6239" 1247.6 104.587047305055 96.9152058271036
"6240" 1247.8 106.627307571315 95.9865942331789
"6241" 1248 107.179270769115 95.7943252789193
"6242" 1248.2 106.259307704559 96.0027884023738
"6243" 1248.4 104.860791083415 96.7011398659466
"6244" 1248.6 103.566383290858 98.360143516719
"6245" 1248.8 101.890469023825 101.50953818673
"6246" 1249 98.9192455919728 104.221371514452
"6247" 1249.2 94.9804741515836 108.121155113749
"6248" 1249.4 91.6362612367025 112.231087829508
"6249" 1249.6 90.5662919644756 116.040065292517
"6250" 1249.8 90.0813915822526 114.973531668701
"6251" 1250 89.6208862791647 114.72009080913
"6252" 1250.2 88.9085568752387 114.334587931018
"6253" 1250.4 86.6377480694336 114.136684015063
"6254" 1250.6 82.5791692325988 114.570206051861
"6255" 1250.8 78.0364726959798 115.860214754634
"6256" 1251 74.1294224337369 119.0496397573
"6257" 1251.2 72.8942323130387 121.493390530449
"6258" 1251.4 73.2778158024956 120.854790382586
"6259" 1251.6 73.2029345531031 121.262453512603
"6260" 1251.8 72.9834230352086 121.296893112424
"6261" 1252 72.9745763772785 121.684786276813
"6262" 1252.2 73.0160012040944 121.373557080543
"6263" 1252.4 73.3253327582387 121.417917536874
"6264" 1252.6 73.669594916408 120.847910463553
"6265" 1252.8 73.5927882412684 120.572131284539
"6266" 1253 72.9232439176836 120.510234353499
"6267" 1253.2 72.8389609430946 120.468939222052
"6268" 1253.4 72.6445195838836 120.379655369224
"6269" 1253.6 72.1282461019586 120.249076384949
"6270" 1253.8 71.9019123890238 120.243176574784
"6271" 1254 70.5832264425536 120.248439414294
"6272" 1254.2 69.2879184476576 120.694828449318
"6273" 1254.4 68.5380355574578 120.197399572132
"6274" 1254.6 66.3761576400922 118.980339591276
"6275" 1254.8 62.6803323437779 117.646215887923
"6276" 1255 58.467952890789 116.290040553109
"6277" 1255.2 53.5102218260387 114.793957994332
"6278" 1255.4 48.6119278983943 112.966269893248
"6279" 1255.6 43.673285095114 110.610300685644
"6280" 1255.8 39.1616350977159 107.835032005011
"6281" 1256 35.4274728346016 103.65866609895
"6282" 1256.2 32.2231565389336 99.1209114182786
"6283" 1256.4 30.1057239136795 94.2046515697345
"6284" 1256.6 27.9919392338695 89.1986352005021
"6285" 1256.8 27.4564771135487 83.637666023542
"6286" 1257 27.7255593344336 78.3242230307592
"6287" 1257.2 28.2651352566033 73.2288125909274
"6288" 1257.4 28.4857166084336 68.1034737133738
"6289" 1257.6 30.749220634139 63.5787071676774
"6290" 1257.8 34.3248008016372 59.7495753885066
"6291" 1258 38.2683013401906 56.6237147311121
"6292" 1258.2 41.8666159129102 53.1304962231308
"6293" 1258.4 45.6044584189136 50.0568211159138
"6294" 1258.6 49.3712258693247 46.9434346870768
"6295" 1258.8 52.6045364989123 44.0503775752036
"6296" 1259 54.9241536656864 41.9134802765826
"6297" 1259.2 57.4957186809284 41.1978332461738
"6298" 1259.4 60.6411866720465 41.4041295486319
"6299" 1259.6 65.3029258027295 41.0816186001391
"6300" 1259.8 69.9332919732836 40.6436687763238
"6301" 1260 74.5385781249336 40.5903224839676
"6302" 1260.2 78.9593917664034 41.2078703595254
"6303" 1260.4 83.8414552400765 42.0058760199453
"6304" 1260.6 88.8380198120667 41.9362517045757
"6305" 1260.8 93.2160321713567 41.4205279867104
"6306" 1261 96.417463767626 39.3442486401238
"6307" 1261.2 99.7341719614908 36.9537887677167
"6308" 1261.4 101.357492564511 36.4194401810729
"6309" 1261.6 101.909669683748 36.8627929598596
"6310" 1261.8 102.787289355564 37.9951447928338
"6311" 1262 103.973762017259 40.0631596949175
"6312" 1262.2 105.49522760059 43.8156073251995
"6313" 1262.4 106.218836368211 48.0849015170683
"6314" 1262.6 107.193377107186 51.5363929158968
"6315" 1262.8 109.305215670517 55.1623532392905
"6316" 1263 111.519324555898 58.3987708054095
"6317" 1263.2 113.881123763268 61.4867333267391
"6318" 1263.4 115.271490476879 64.7367942695829
"6319" 1263.6 115.140340812808 67.8741642775738
"6320" 1263.8 114.619753669109 71.7428141584279
"6321" 1264 112.955625582785 75.2375450493738
"6322" 1264.2 110.546660260718 78.7584552561497
"6323" 1264.4 107.612087590197 82.5191253791633
"6324" 1264.6 104.387084064558 86.3670570956747
"6325" 1264.8 100.657692227294 89.990893194226
"6326" 1265 97.4366489926178 93.7834485412686
"6327" 1265.2 97.9004201589978 97.377991713938
"6328" 1265.4 99.6316864718711 99.4970274240881
"6329" 1265.6 100.99882277608 99.2150973090549
"6330" 1265.8 102.613720111334 98.3436555594988
"6331" 1266 103.424003698329 97.3454117656086
"6332" 1266.2 104.804218515874 96.2165514357467
"6333" 1266.4 107.373516491503 94.2181627933217
"6334" 1266.6 110.232112423201 91.6966471295204
"6335" 1266.8 113.1113245375 88.2770187058614
"6336" 1267 115.622875430216 85.9164965523304
"6337" 1267.2 117.562022304637 85.4504957814889
"6338" 1267.4 118.5856663982 85.6410022145888
"6339" 1267.6 117.680837447565 85.7006261770317
"6340" 1267.8 116.952412929443 85.7316365904988
"6341" 1268 116.032758370273 85.281207341606
"6342" 1268.2 114.812384647048 83.7869768683188
"6343" 1268.4 113.944368591764 80.9640967632573
"6344" 1268.6 113.058443780892 77.1952071541904
"6345" 1268.8 113.291626304143 74.0446727318284
"6346" 1269 115.537298718469 69.4854725452042
"6347" 1269.2 118.521011276723 65.9880606433475
"6348" 1269.4 122.176812694866 63.4208786279684
"6349" 1269.6 122.918290106639 62.7631572397578
"6350" 1269.8 122.147458546243 62.5444570879193
"6351" 1270 121.639852273158 61.946480299539
"6352" 1270.2 121.309743017907 61.4596422922042
"6353" 1270.4 120.952458287788 60.3854186618163
"6354" 1270.6 120.176168538045 59.0726453158183
"6355" 1270.8 119.451203730434 57.2956310861036
"6356" 1271 118.462546799666 52.5363658842131
"6357" 1271.2 117.773924553584 48.6324645407986
"6358" 1271.4 118.085736034545 44.2312290543183
"6359" 1271.6 119.387276130938 40.014820958117
"6360" 1271.8 119.602531335906 39.5034913038738
"6361" 1272 119.583816837424 40.0720024959533
"6362" 1272.2 119.296615171654 40.1655901590252
"6363" 1272.4 119.224112720905 40.488993071987
"6364" 1272.6 119.228664934277 40.4766716872086
"6365" 1272.8 119.230362932177 41.1368243137133
"6366" 1273 119.262316165379 41.6356058054284
"6367" 1273.2 119.238455310981 41.740099584921
"6368" 1273.4 118.309805499443 41.925732923117
"6369" 1273.6 117.105673403001 42.0634247200495
"6370" 1273.8 115.221069270489 41.6514979015683
"6371" 1274 112.735262942674 41.4021538332008
"6372" 1274.2 109.077147987851 41.1466282265292
"6373" 1274.4 104.335865196275 41.3317862829283
"6374" 1274.6 99.8814590227637 40.4935787006263
"6375" 1274.8 95.9219990470258 38.8535338685292
"6376" 1275 92.6042655408298 36.6094812336097
"6377" 1275.2 89.9883442092006 33.2877708636748
"6378" 1275.4 87.0408617753427 30.0898371086163
"6379" 1275.6 83.6460399861168 27.043462362453
"6380" 1275.8 80.0775907948136 24.3283024191538
"6381" 1276 75.8397139922636 22.8989402693338
"6382" 1276.2 71.7293574507806 21.9023021840779
"6383" 1276.4 67.5531934782518 20.1067697520708
"6384" 1276.6 64.5852688184961 17.4006095753738
"6385" 1276.8 63.3929387960652 13.7088617580791
"6386" 1277 63.4570825019662 12.0805198873086
"6387" 1277.2 63.4227176844905 10.5937095303511
"6388" 1277.4 64.0540959954438 8.79110621197587
"6389" 1277.6 64.9695026056119 7.16240995827483
"6390" 1277.8 64.556405319853 7.62002790505126
"6391" 1278 63.1844173928141 7.25339009746079
"6392" 1278.2 61.0743945808852 6.53512304750288
"6393" 1278.4 57.3463544446336 5.43830067447384
"6394" 1278.6 52.9360025636268 4.05752201370338
"6395" 1278.8 51.5995097640161 3.74983846129692
"6396" 1279 51.4739210669854 4.86766282561522
"6397" 1279.2 49.097337405744 6.53696523182211
"6398" 1279.4 46.0931797584449 8.98973413991317
"6399" 1279.6 42.2800923578141 11.216455346613
"6400" 1279.8 37.9523263811546 11.3449443715599
"6401" 1280 34.4306422458575 10.4770154992869
"6402" 1280.2 34.2931547071111 9.9706550964061
"6403" 1280.4 33.9089892030466 9.00492539366416
"6404" 1280.6 34.158288093982 9.22683775088997
"6405" 1280.8 34.0629574774554 9.16014790601514
"6406" 1281 33.9968568449336 9.15793824833128
"6407" 1281.2 34.0453775219975 8.9424524310015
"6408" 1281.4 33.9402493883592 8.82861086712916
"6409" 1281.6 34.19853122375 8.74040854759832
"6410" 1281.8 34.4118406628826 8.72480926625139
"6411" 1282 34.5179323956594 8.61452402447061
"6412" 1282.2 34.7570141189336 8.33258691025681
"6413" 1282.4 34.9386072455003 8.4278162819405
"6414" 1282.6 35.3947016099003 8.25795744060718
"6415" 1282.8 35.5271734623284 7.98417180819489
"6416" 1283 35.7489775946205 7.77745291060461
"6417" 1283.2 36.4483640535837 7.00206363249884
"6418" 1283.4 36.3334766473996 7.22355570116929
"6419" 1283.6 36.5086808807597 7.16199865565645
"6420" 1283.8 36.5450184596595 7.32414476208352
"6421" 1284 37.070251340675 6.82250380130487
"6422" 1284.2 37.3570025973128 6.7107020554178
"6423" 1284.4 37.0331668655132 6.81965839947611
"6424" 1284.6 37.1385706848166 6.89330428129937
"6425" 1284.8 37.0771644799611 6.89969334865955
"6426" 1285 37.0681374439175 6.81867772618029
"6427" 1285.2 37.0481623071415 6.67946304514912
"6428" 1285.4 37.1021384925883 6.77304969854909
"6429" 1285.6 37.2688381547597 6.71750391597166
"6430" 1285.8 37.6582810480336 6.77169257894051
"6431" 1286 38.3092875339721 6.56790863385736
"6432" 1286.2 38.7519266744982 6.27211580930932
"6433" 1286.4 38.9678853341178 6.35889089480542
"6434" 1286.6 39.1655086393018 6.33271946893428
"6435" 1286.8 39.605128288667 6.31732017837384
"6436" 1287 40.4475173077258 6.42181199368844
"6437" 1287.2 40.6261353972592 6.7187598237343
"6438" 1287.4 41.361414255119 6.80399438668844
"6439" 1287.6 42.7522397329693 6.60850676351669
"6440" 1287.8 45.1063318287748 6.48218317143266
"6441" 1288 46.8504252962064 5.89026030740793
"6442" 1288.2 49.3106845653787 5.07277751398922
"6443" 1288.4 51.8170021067774 3.37133089899884
"6444" 1288.6 53.1037266591211 3.02099703874884
"6445" 1288.8 54.2241668077774 3.16431543612384
"6446" 1289 55.8593801279494 3.19281149174226
"6447" 1289.2 58.1607693211619 3.22801250162384
"6448" 1289.4 60.7710480210179 3.4631190860817
"6449" 1289.6 64.6049421328254 3.94411198541507
"6450" 1289.8 69.6455455708276 3.68450813770718
"6451" 1290 73.967241968674 2.59594162089307
"6452" 1290.2 74.4528741185513 2.57792774490325
"6453" 1290.4 75.07414347707 2.9240037799193
"6454" 1290.6 76.1246295441129 3.35961304260968
"6455" 1290.8 78.0677057255394 4.06219907096038
"6456" 1291 80.773093831853 4.92009422547062
"6457" 1291.2 84.113225754202 6.33877603201594
"6458" 1291.4 88.811456229355 6.85981878117159
"6459" 1291.6 91.7964852978414 7.48118306450005
"6460" 1291.8 93.0658741437443 8.37541565394665
"6461" 1292 93.7642225131836 8.88813374195384
"6462" 1292.2 95.0553720006395 9.55837674646207
"6463" 1292.4 96.9334076187572 10.6786957220209
"6464" 1292.6 98.4502910550079 11.5934553266214
"6465" 1292.8 100.437799515649 12.5227240173645
"6466" 1293 101.819580728667 13.8728636860935
"6467" 1293.2 103.357588300891 15.5078967719453
"6468" 1293.4 104.939439390119 17.2331772889167
"6469" 1293.6 108.051235052113 19.6997130904965
"6470" 1293.8 110.261362989152 21.0568211350738
"6471" 1294 111.009394255179 22.6021359807323
"6472" 1294.2 112.199764037852 24.1698704453284
"6473" 1294.4 112.994603083826 25.6276511193925
"6474" 1294.6 114.454122653416 27.4433256722588
"6475" 1294.8 115.828472217407 29.3240116200495
"6476" 1295 117.040614897569 31.1075294540495
"6477" 1295.2 118.737425099639 32.5809852211417
"6478" 1295.4 119.129426241292 33.9167513377632
"6479" 1295.6 120.521926734372 35.7735489816305
"6480" 1295.8 121.262911900134 36.1773463563102
"6481" 1296 120.992063069623 37.4772360040495
"6482" 1296.2 121.981475662915 38.4014118875814
"6483" 1296.4 121.894400351149 39.6080947417133
"6484" 1296.6 122.226929533979 40.3744039085284
"6485" 1296.8 122.731882491907 41.803290616137
"6486" 1297 123.722087361986 42.5944752191896
"6487" 1297.2 123.578724367328 43.841596712137
"6488" 1297.4 123.299927946542 44.5424456476171
"6489" 1297.6 123.149705941241 45.4845873166491
"6490" 1297.8 122.590371732323 46.5207846864572
"6491" 1298 122.805231000802 46.8856459476107
"6492" 1298.2 122.879973737552 47.5594328969284
"6493" 1298.4 122.31423655855 48.8271492664363
"6494" 1298.6 121.764679579736 50.0991502246511
"6495" 1298.8 120.979366509876 51.9875524510287
"6496" 1299 119.766784174488 53.5909659355466
"6497" 1299.2 118.194277009828 55.2232565738475
"6498" 1299.4 116.403726370704 57.3541635246711
"6499" 1299.6 114.01651609333 60.4268790953566
"6500" 1299.8 110.97577497887 63.7655402270149
"6501" 1300 108.228881869539 66.4205301933212
"6502" 1300.2 104.981543339381 68.7974364796107
"6503" 1300.4 101.553355797964 71.8355678641478
"6504" 1300.6 98.5016312386479 74.9895814729631
"6505" 1300.8 96.4197719374862 78.6570717235844
"6506" 1301 95.9005265763216 82.0465417062704
"6507" 1301.2 95.5544601640089 85.9679639773207
"6508" 1301.4 95.6196063859073 89.958272134137
"6509" 1301.6 94.8659369407039 93.5581983210225
"6510" 1301.8 95.125039776014 94.6105525421595
"6511" 1302 94.3126693183284 95.268595910558
"6512" 1302.2 92.9139183829721 95.7414671080149
"6513" 1302.4 90.7515403757866 96.6740163026847
"6514" 1302.6 87.5256628684756 98.2123807249285
"6515" 1302.8 82.8107493796405 100.229857455986
"6516" 1303 78.7519148362151 101.828661183063
"6517" 1303.2 74.1178927959465 102.235301272835
"6518" 1303.4 69.675933641959 101.444029251865
"6519" 1303.6 64.170877526767 101.242280354271
"6520" 1303.8 59.7543708624672 101.652022261928
"6521" 1304 55.1678757134588 103.33169782108
"6522" 1304.2 51.1293845585184 106.448027533094
"6523" 1304.4 47.7739089516521 109.661794431189
"6524" 1304.6 47.2724606658622 111.681901365618
"6525" 1304.8 48.1115953189791 112.926519641492
"6526" 1305 49.5374859422698 114.518866408063
"6527" 1305.2 51.2230015218691 116.064281918801
"6528" 1305.4 53.7259787343296 117.14206092399
"6529" 1305.6 57.5433414371433 118.576206517954
"6530" 1305.8 61.5978054842193 119.601034573326
"6531" 1306 66.3020206753856 120.303473678886
"6532" 1306.2 70.7498807701054 121.719870801572
"6533" 1306.4 70.1564349150062 121.285386545753
"6534" 1306.6 69.3441700859336 121.411753304729
"6535" 1306.8 69.1449353165385 121.470313510108
"6536" 1307 68.9563662733849 121.658723516203
"6537" 1307.2 68.7861181189098 121.636307475731
"6538" 1307.4 68.6307437918927 121.565151737456
"6539" 1307.6 68.5164781780865 121.55215515425
"6540" 1307.8 68.0289773420289 121.62417470135
"6541" 1308 67.4497156296368 121.594079733647
"6542" 1308.2 67.4481964199685 122.491879687746
"6543" 1308.4 67.0838539492291 122.535511504283
"6544" 1308.6 66.7281600922071 122.546549916202
"6545" 1308.8 66.4312236570508 122.427117918389
"6546" 1309 66.2930663818273 122.830788666901
"6547" 1309.2 65.7548790865224 122.912743832075
"6548" 1309.4 65.4506445285056 122.896199032998
"6549" 1309.6 65.4050350920656 123.11939355051
"6550" 1309.8 65.2964822391423 122.999310037043
"6551" 1310 65.0587834537586 122.621792074824
"6552" 1310.2 64.5639503052029 122.553031909246
"6553" 1310.4 64.0617212327133 122.83004909067
"6554" 1310.6 63.437245483632 122.88505573149
"6555" 1310.8 63.0090193644176 123.061301826774
"6556" 1311 62.5846414807507 123.165702870715
"6557" 1311.2 62.4888493039458 123.06316613113
"6558" 1311.4 62.5276778092451 123.234850224907
"6559" 1311.6 61.9591537786429 123.214767314816
"6560" 1311.8 61.8687834534176 123.370105200318
"6561" 1312 61.8421417508622 123.219634532445
"6562" 1312.2 61.2437441348711 122.9615761086
"6563" 1312.4 60.6587793576133 122.627166514725
"6564" 1312.6 60.1721124178496 122.397833192526
"6565" 1312.8 59.4636218965202 121.485627015949
"6566" 1313 59.0746810218755 120.960187461537
"6567" 1313.2 58.3712699082919 119.971943994854
"6568" 1313.4 57.8661042555556 119.390486549618
"6569" 1313.6 57.652620708651 118.571489540313
"6570" 1313.8 57.5163247141593 116.576376868029
"6571" 1314 57.6917592410652 114.270436292348
"6572" 1314.2 57.7734904366908 111.825139472574
"6573" 1314.4 57.5463237455417 108.11900318586
"6574" 1314.6 57.3859015676112 104.364367673523
"6575" 1314.8 56.8591099044795 99.7509808621628
"6576" 1315 56.0893716376579 95.6277496055047
"6577" 1315.2 55.3898544132193 91.300580031356
"6578" 1315.4 55.3287703465586 86.5915469747488
"6579" 1315.6 55.8657210625091 82.1144244605248
"6580" 1315.8 56.9984015019515 77.9685567326863
"6581" 1316 58.5017482536568 74.9179222742756
"6582" 1316.2 61.1069485909509 72.1032101366669
"6583" 1316.4 64.5999742419515 68.5197795343203
"6584" 1316.6 67.7729521490497 65.6295251872578
"6585" 1316.8 71.0990376666769 63.1901919583198
"6586" 1317 73.7850888971968 61.5225611040844
"6587" 1317.2 76.7865206942174 59.9433631601306
"6588" 1317.4 79.0361753294336 59.5332138250625
"6589" 1317.6 80.5493856038448 59.1668349536916
"6590" 1317.8 82.5172693879383 58.8668039161963
"6591" 1318 84.2841842018567 58.4386689673161
"6592" 1318.2 85.285215982812 57.9429309949684
"6593" 1318.4 85.5445695134908 57.3841675478024
"6594" 1318.6 85.8417343202449 57.5033205490342
"6595" 1318.8 87.500917310471 58.1060109282617
"6596" 1319 89.4425876406281 59.1823458175127
"6597" 1319.2 91.5572564653204 59.9658731378927
"6598" 1319.4 93.7247010619911 61.3324192816393
"6599" 1319.6 96.3772631425586 63.1282779187845
"6600" 1319.8 99.4090941219614 64.5364380453738
"6601" 1320 102.39923915777 67.0888301921349
"6602" 1320.2 105.741700613381 68.683452257137
"6603" 1320.4 109.257657410892 68.3418994264381
"6604" 1320.6 112.413990178706 66.9465033782011
"6605" 1320.8 114.756656686761 65.7130965644284
"6606" 1321 116.030495997434 65.9696220191238
"6607" 1321.2 117.019404302961 67.2966442170405
"6608" 1321.4 117.277420648644 68.5024184920317
"6609" 1321.6 116.733699591883 68.2752804771995
"6610" 1321.8 115.875386024078 67.1676626202336
"6611" 1322 115.595631250596 65.7243022398333
"6612" 1322.2 115.876654644362 63.2067618030613
"6613" 1322.4 116.980132001973 59.4620930574889
"6614" 1322.6 117.640309184727 55.4704171814564
"6615" 1322.8 116.836403477739 51.8288734781238
"6616" 1323 115.035051948148 48.8100875524631
"6617" 1323.2 114.197103854213 44.6764279886142
"6618" 1323.4 114.586443182424 40.4082370012185
"6619" 1323.6 115.877461034681 39.1105876226214
"6620" 1323.8 115.462768473613 39.4578217097418
"6621" 1324 114.638104356385 39.4472152557136
"6622" 1324.2 113.337331529978 39.1559954316907
"6623" 1324.4 111.100333106062 38.1440139344881
"6624" 1324.6 107.999643502375 36.7014388399855
"6625" 1324.8 104.678814039034 34.3804273215167
"6626" 1325 103.028639290059 30.7968986633426
"6627" 1325.2 102.953701105186 27.1232771196316
"6628" 1325.4 103.709940042722 24.692281898178
"6629" 1325.6 104.098095250801 24.4488848639657
"6630" 1325.8 104.558455803984 24.6837320446438
"6631" 1326 104.634471531384 24.6913756925038
"6632" 1326.2 104.618101807909 24.852535574859
"6633" 1326.4 105.425556772904 24.4485025286385
"6634" 1326.6 104.877563492965 25.2353486318738
"6635" 1326.8 103.222637761027 26.0514672835926
"6636" 1327 100.855064584715 26.0793347497488
"6637" 1327.2 97.5308018058537 25.3257984648838
"6638" 1327.4 94.1279846430397 23.2375770321011
"6639" 1327.6 91.0733049465883 20.3267345637037
"6640" 1327.8 89.2478799337295 16.8520348480065
"6641" 1328 88.7915270124336 12.629493895019
"6642" 1328.2 89.6906377666272 10.2665382393738
"6643" 1328.4 89.7021320802461 11.1702403561551
"6644" 1328.6 89.8214175126917 11.5240415969867
"6645" 1328.8 90.1257613944024 10.9791491596551
"6646" 1329 90.9934492494536 9.65249852795384
"6647" 1329.2 91.5823901469765 9.26194452063099
"6648" 1329.4 91.3067532866983 9.91807782222678
"6649" 1329.6 91.81183743916 9.91800712626063
"6650" 1329.8 92.3494853643503 10.0329823325405
"6651" 1330 94.1883824354027 10.6539739986006
"6652" 1330.2 94.8883230103487 10.3795103932795
"6653" 1330.4 94.8018371921936 10.7417183480038
"6654" 1330.6 95.631724277674 10.9855801133835
"6655" 1330.8 96.1171350655029 11.2907365994926
"6656" 1331 96.5899042246666 11.6332422661214
"6657" 1331.2 96.6166051144431 11.652249871855
"6658" 1331.4 97.1674776557091 12.0708551151698
"6659" 1331.6 97.8208310427029 12.3709912880085
"6660" 1331.8 98.8952841126836 12.5532628908238
"6661" 1332 99.6386732115219 13.2115907971974
"6662" 1332.2 99.839891313463 13.3689600178444
"6663" 1332.4 100.349537373776 13.924569715231
"6664" 1332.6 100.378495746119 14.2739936174024
"6665" 1332.8 101.101851755267 14.9058078432905
"6666" 1333 102.188701358764 15.7697243322889
"6667" 1333.2 102.8333211016 16.5123893842349
"6668" 1333.4 103.379136335028 17.323692364204
"6669" 1333.6 104.574536054011 18.0963775216046
"6670" 1333.8 106.09566273585 19.3469087989849
"6671" 1334 107.618819752289 21.1391373427969
"6672" 1334.2 109.584064213022 23.575478042668
"6673" 1334.4 111.70142422632 26.3626665080814
"6674" 1334.6 114.20400699185 29.3084220980127
"6675" 1334.8 115.866804313062 30.896495789542
"6676" 1335 116.865772058097 32.1445073206659
"6677" 1335.2 117.682028170112 33.0894242975435
"6678" 1335.4 118.507675184197 33.5025572383475
"6679" 1335.6 118.802315854512 33.6904417175912
"6680" 1335.8 119.238129343025 34.388037879992
"6681" 1336 119.934637084513 34.5988172603738
"6682" 1336.2 119.708013620298 35.1841416460495
"6683" 1336.4 119.801276159249 36.006857655637
"6684" 1336.6 120.338053883434 36.5923632562928
"6685" 1336.8 120.247558969862 37.6960870703113
"6686" 1337 120.979366509876 38.506322198834
"6687" 1337.2 121.479420980853 39.9482333147756
"6688" 1337.4 121.965402070589 40.7082444220376
"6689" 1337.6 122.458549103984 41.3021236957891
"6690" 1337.8 123.077787391809 42.2413276727756
"6691" 1338 123.639713997373 42.6059776838307
"6692" 1338.2 123.614441902095 42.9193156772521
"6693" 1338.4 123.70852133683 43.6405058855721
"6694" 1338.6 124.141024613416 44.5630151100549
"6695" 1338.8 124.679247047044 45.2401730347898
"6696" 1339 124.667783023259 45.6852915106488
"6697" 1339.2 125.056232439764 47.1175655263203
"6698" 1339.4 124.828612594656 48.3290736014849
"6699" 1339.6 124.639114698716 49.7423862684764
"6700" 1339.8 124.553985669443 50.110190157222
"6701" 1340 124.332803687655 51.2265698100995
"6702" 1340.2 124.550592110184 52.0093484970405
"6703" 1340.4 124.740631428684 52.2326673754899
"6704" 1340.6 125.119869183743 52.4509063257278
"6705" 1340.8 125.005145615244 52.4890849543198
"6706" 1341 124.845653157328 52.9201047844528
"6707" 1341.2 124.408062621309 53.5259452946595
"6708" 1341.4 123.89563517321 54.505287676722
"6709" 1341.6 123.108772063303 55.3851083393651
"6710" 1341.8 121.998635547469 57.5763961919006
"6711" 1342 121.842095951562 58.3104881753096
"6712" 1342.2 121.235364916351 59.9198617384931
"6713" 1342.4 120.616778217234 62.1622746949193
"6714" 1342.6 119.986129219545 64.1153296679016
"6715" 1342.8 118.979301814158 67.2689837176491
"6716" 1343 118.38449493671 70.986903374847
"6717" 1343.2 118.113640857451 75.1856854916216
"6718" 1343.4 117.784015136867 76.690740048126
"6719" 1343.6 115.788127011521 77.7112067408782
"6720" 1343.8 112.49643147796 80.5880985513738
"6721" 1344 109.293033662921 84.5569157094508
"6722" 1344.2 106.688623801352 89.1374028699375
"6723" 1344.4 105.032243484244 94.2137794420376
"6724" 1344.6 103.357987092035 99.1800843984162
"6725" 1344.8 101.087233346152 100.572644537476
"6726" 1345 97.782196675755 101.145188993901
"6727" 1345.2 93.2138256190374 101.43987376694
"6728" 1345.4 88.0532133382612 101.13589330146
"6729" 1345.6 83.0169989485389 100.397885921874
"6730" 1345.8 77.8894423477157 98.7009307666303
"6731" 1346 73.1400836528952 96.85534912522
"6732" 1346.2 68.6750400485261 93.6968475773822
"6733" 1346.4 65.0387965599164 90.2041589913394
"6734" 1346.6 62.8228208405652 85.8950698506633
"6735" 1346.8 62.0993378210126 81.3323484745844
"6736" 1347 62.0259286935155 76.8971431377647
"6737" 1347.2 63.0441873952827 72.9708909827134
"6738" 1347.4 65.3670409248931 69.494479900509
"6739" 1347.6 67.6098472963796 66.1099277174549
"6740" 1347.8 70.3765458431904 62.6117537418873
"6741" 1348 73.0342378964597 59.4794449321999
"6742" 1348.2 76.2602438556301 56.9792362028381
"6743" 1348.4 79.215656908017 55.7356268287905
"6744" 1348.6 82.3112454538635 55.0449799861963
"6745" 1348.8 85.4173120790667 54.744621260805
"6746" 1349 88.5452455280224 54.9056798616449
"6747" 1349.2 90.9678028217981 55.3128648411028
"6748" 1349.4 93.1878883182934 56.7808738459907
"6749" 1349.6 95.420646302812 58.2975687109955
"6750" 1349.8 97.6668156609515 60.439351796606
"6751" 1350 99.2975636046486 62.2421530880187
"6752" 1350.2 100.493650523639 64.2714127549899
"6753" 1350.4 101.094310512469 66.0082952374631
"6754" 1350.6 102.650198923046 67.6751658591497
"6755" 1350.8 104.08369992092 67.6455434586982
"6756" 1351 106.49499372211 66.8595074930209
"6757" 1351.2 108.68576427577 65.9667266979647
"6758" 1351.4 111.060323142504 65.5262791694269
"6759" 1351.6 111.65544751234 65.9211050954019
"6760" 1351.8 111.545103152837 65.4772846091812
"6761" 1352 111.564572012684 63.7685345335127
"6762" 1352.2 111.874969566234 61.2971527325829
"6763" 1352.4 111.848468670443 58.0931000251628
"6764" 1352.6 111.849630990434 54.0901193033738
"6765" 1352.8 113.006987560758 50.6917947818333
"6766" 1353 113.37924409836 48.7629408712821
"6767" 1353.2 112.691062941528 48.7455749584965
"6768" 1353.4 112.7027738637 48.3562146548784
"6769" 1353.6 112.562730909376 46.1953230136881
"6770" 1353.8 112.17692092785 43.2403858132072
"6771" 1354 112.523686307832 40.0408966428981
"6772" 1354.2 113.228492324016 38.7014030130632
"6773" 1354.4 113.436877625452 39.5659865379493
"6774" 1354.6 114.803767832501 40.7811074445758
"6775" 1354.8 117.051419197142 40.8201034635777
"6776" 1355 117.389248066709 41.8065200665849
"6777" 1355.2 117.449456242234 42.0386345107738
"6778" 1355.4 117.292817773652 41.9100822513102
"6779" 1355.6 117.061315331115 42.222776936492
"6780" 1355.8 116.845439381271 42.7864724905901
"6781" 1356 116.534018978075 43.34981410522
"6782" 1356.2 116.602238220613 44.7740151594764
"6783" 1356.4 116.373718524179 46.3260260831557
"6784" 1356.6 116.127182668249 48.8133202982686
"6785" 1356.8 116.773057038239 51.8147185746794
"6786" 1357 117.902609521943 55.2525907487488
"6787" 1357.2 118.920887520106 58.7416961574092
"6788" 1357.4 119.103073732486 62.932379769826
"6789" 1357.6 119.424531545381 67.6307744378212
"6790" 1357.8 118.81223094939 72.5600527482695
"6791" 1358 119.112608602487 76.3288505255508
"6792" 1358.2 118.382723078336 77.3164368862234
"6793" 1358.4 116.917346150434 79.2236403588212
"6794" 1358.6 114.003409933434 82.349651880029
"6795" 1358.8 111.119479924618 86.1900878382423
"6796" 1359 108.798999825039 90.4510862724791
"6797" 1359.2 107.863678104972 95.0979634206559
"6798" 1359.4 107.594953610451 98.8176448099478
"6799" 1359.6 108.196082290623 99.2599464544279
"6800" 1359.8 108.123963407097 99.1143618675066
"6801" 1360 107.629040250188 98.5064069599077
"6802" 1360.2 106.955285033276 98.4500967084265
"6803" 1360.4 105.726490854963 98.5359312055639
"6804" 1360.6 104.251225572409 99.1940113839239
"6805" 1360.8 101.331974696501 100.180884054662
"6806" 1361 97.6200202648547 101.822688702795
"6807" 1361.2 93.6127046781634 103.760058054887
"6808" 1361.4 89.0857121721455 105.31443568945
"6809" 1361.6 84.9875733204586 107.283538702424
"6810" 1361.8 80.9857166140457 110.130358240167
"6811" 1362 76.8738792180975 112.324224715197
"6812" 1362.2 72.1409153898586 113.089526222749
"6813" 1362.4 67.1602756225156 112.076377406333
"6814" 1362.6 62.1427614393605 111.035295860374
"6815" 1362.8 57.580123240724 108.805898567874
"6816" 1363 53.2536509286403 106.223798515994
"6817" 1363.2 50.0754826041772 103.790162974271
"6818" 1363.4 47.8079256910434 100.001721246203
"6819" 1363.6 45.0467498684849 95.7708657536303
"6820" 1363.8 43.1680135858781 91.2750506519294
"6821" 1364 41.4850727984599 86.3107770149791
"6822" 1364.2 39.9284380515664 81.7132254782588
"6823" 1364.4 39.7998431777015 76.8868440667845
"6824" 1364.6 40.6380523146568 72.0788530691328
"6825" 1364.8 43.3398807944609 67.4919818845738
"6826" 1365 46.2108792124523 63.0743820372617
"6827" 1365.2 49.92560699557 59.420984621492
"6828" 1365.4 53.4731721437765 56.2885780212024
"6829" 1365.6 57.6539296320673 53.7091982384035
"6830" 1365.8 61.9181574782622 50.5776811200881
"6831" 1366 66.4492993021812 48.185463173335
"6832" 1366.2 71.047214747876 47.7412367940181
"6833" 1366.4 75.4055193969479 47.4401456651739
"6834" 1366.6 78.6044355184725 47.0055214163059
"6835" 1366.8 80.8540986214997 48.5076123364399
"6836" 1367 83.2768675292947 51.0998959507349
"6837" 1367.2 86.805530530812 53.7561400950765
"6838" 1367.4 90.754071421094 57.0670557419304
"6839" 1367.6 94.5790371133009 59.8070718547101
"6840" 1367.8 98.7114610335738 61.9921272234393
"6841" 1368 101.298929567045 62.3671990925127
"6842" 1368.2 104.633948487388 61.1715967320803
"6843" 1368.4 108.435771521163 59.402798874536
"6844" 1368.6 112.418036880001 56.827371577563
"6845" 1368.8 113.479517758109 56.0802222146711
"6846" 1369 113.806460094261 56.4851289661738
"6847" 1369.2 114.331184170846 57.8827243959885
"6848" 1369.4 115.516750561489 59.9724556457867
"6849" 1369.6 116.65386980915 62.8949703043473
"6850" 1369.8 117.407447550776 65.5220663220581
"6851" 1370 118.477668976013 69.3170704350054
"6852" 1370.2 119.327997811406 69.6707721507225
"6853" 1370.4 120.176168538045 68.6413600442627
"6854" 1370.6 121.730445524482 67.7435543723932
"6855" 1370.8 122.164919951157 66.4314257439988
"6856" 1371 122.145461469168 66.5502003179702
"6857" 1371.2 121.65543558985 66.5612155610906
"6858" 1371.4 121.426715702097 66.3075546807809
"6859" 1371.6 121.142724871677 65.9446596556171
"6860" 1371.8 120.812059999692 65.1119080854083
"6861" 1372 120.570507774468 64.2218299305565
"6862" 1372.2 120.737712329006 63.0760380527284
"6863" 1372.4 121.10952302163 62.3741501611685
"6864" 1372.6 121.735009575565 61.9282108370054
"6865" 1372.8 121.292775221612 62.1932959930524
"6866" 1373 120.723738400035 62.3436806578075
"6867" 1373.2 120.620850488344 62.2615428489453
"6868" 1373.4 120.063936563415 61.6445912716738
"6869" 1373.6 119.222054871025 61.1045509337391
"6870" 1373.8 118.557566458916 60.1595396874453
"6871" 1374 117.773654270103 58.146257438606
"6872" 1374.2 117.493222873161 55.5852631499284
"6873" 1374.4 117.054311425028 52.3582477386982
"6874" 1374.6 117.074581062764 48.352833617981
"6875" 1374.8 118.101348692361 44.5992565438738
"6876" 1375 119.210150907558 42.4769605119491
"6877" 1375.2 118.964613381 42.2266817767101
"6878" 1375.4 119.035093173718 42.2377901063922
"6879" 1375.6 118.564353577434 42.7712709471663
"6880" 1375.8 118.108976342537 43.0524995005059
"6881" 1376 117.258713074406 43.0209848098183
"6882" 1376.2 116.429002689561 42.8029992967738
"6883" 1376.4 115.052019744443 41.9819896203828
"6884" 1376.6 112.465499152239 40.3457080588183
"6885" 1376.8 109.776367148107 38.0467929928598
"6886" 1377 107.254246563793 34.6977641582379
"6887" 1377.2 106.047097132234 30.4160432925405
"6888" 1377.4 105.029553272476 26.0795023736054
"6889" 1377.6 103.962691765696 24.8463636396457
"6890" 1377.8 101.836934396965 24.7416963742488
"6891" 1378 98.0209112886761 23.8822685435254
"6892" 1378.2 93.6882067857836 21.6224510767138
"6893" 1378.4 90.062145886288 18.6312616175583
"6894" 1378.6 87.3172826022518 14.794820532192
"6895" 1378.8 85.0022581768882 11.5520608340102
"6896" 1379 82.9009353314039 10.0647257546214
"6897" 1379.2 80.4844749777915 10.7238161201212
"6898" 1379.4 76.7782824363643 11.8696861651263
"6899" 1379.6 72.0757453407367 12.6020973077072
"6900" 1379.8 66.9952841092736 13.4169950990038
"6901" 1380 62.2922809661111 13.0897565618577
"6902" 1380.2 57.1584781752873 12.4400064011909
"6903" 1380.4 51.8424538012193 10.0936462044453
"6904" 1380.6 48.4009733721496 7.70128369241929
"6905" 1380.8 48.3352166620965 6.93711409660979
"6906" 1381 48.8325929758336 7.00949495680717
"6907" 1381.2 48.9834458922243 6.98095472125756
"6908" 1381.4 48.8804856685545 6.67290379676945
"6909" 1381.6 49.2041336144662 5.60003583209123
"6910" 1381.8 49.9064528350097 4.46595112242819
"6911" 1382 50.9926412571759 3.979572207446
"6912" 1382.2 51.4488009271836 3.82119142409259
"6913" 1382.4 51.7105217430126 3.80430332054226
"6914" 1382.6 52.6651873452421 3.3886104220866
"6915" 1382.8 52.9439728162068 2.82120495443569
"6916" 1383 53.2264603856524 2.82194370906134
"6917" 1383.2 53.9709894262231 2.54108993736331
"6918" 1383.4 54.0630084646547 2.40833184295279
"6919" 1383.6 54.0802903907429 2.50994300549755
"6920" 1383.8 54.3228901903046 2.64754730795448
"6921" 1384 54.4354811324007 2.74188489734087
"6922" 1384.2 54.8774269651211 2.77018984334259
"6923" 1384.4 54.8853452700586 2.82990584224884
"6924" 1384.6 54.9125842390436 2.93755388294384
"6925" 1384.8 55.4000350909961 3.02497810534259
"6926" 1385 56.0137037236524 2.87369757478008
"6927" 1385.2 56.3622368554982 2.98041584379319
"6928" 1385.4 56.391934756167 3.15794572957384
"6929" 1385.6 56.6560130337421 3.14872998392703
"6930" 1385.8 57.0684387887847 3.09180920199086
"6931" 1386 57.8539433340466 3.22698512959964
"6932" 1386.2 59.6442465374961 3.93664235531133
"6933" 1386.4 61.6138610334014 3.97902145130932
"6934" 1386.6 65.0081709413826 3.72913941489424
"6935" 1386.8 68.7502972156211 3.65796769374884
"6936" 1387 72.9242037122215 3.63046214273748
"6937" 1387.2 77.2280342407928 3.05825672997578
"6938" 1387.4 78.5866592491356 3.65796769374884
"6939" 1387.6 81.0605941749284 3.36982228428963
"6940" 1387.8 81.9389737109172 3.49365026379142
"6941" 1388 82.5337528991303 3.76371197945249
"6942" 1388.2 83.3707800098269 4.16736529340755
"6943" 1388.4 84.5605741230383 4.85228767187384
"6944" 1388.6 86.3354127900018 5.42990424311248
"6945" 1388.8 87.8638081887885 6.05020345208352
"6946" 1389 90.0904624244968 6.77728004082647
"6947" 1389.2 91.6803755306218 7.15484199009661
"6948" 1389.4 92.2402533629048 7.63413451322961
"6949" 1389.6 93.8339035966337 8.04988035997384
"6950" 1389.8 95.3652141303582 8.59839622212855
"6951" 1390 95.5171089890622 8.42478308834527
"6952" 1390.2 96.3315983548608 9.06928077521849
"6953" 1390.4 97.2302199903121 9.66528556502804
"6954" 1390.6 98.8142122933235 10.2992633372454
"6955" 1390.8 99.3632111138959 10.7003993836286
"6956" 1391 100.503707799261 11.3285420405284
"6957" 1391.2 101.753183094741 11.867539481845
"6958" 1391.4 102.6432817831 12.9241213610683
"6959" 1391.6 103.43935510691 13.4621069085701
"6960" 1391.8 103.912147773085 13.335684918328
"6961" 1392 104.058600091929 13.3882788256215
"6962" 1392.2 104.505098610712 13.9768923047488
"6963" 1392.4 105.150018563314 14.2543251657225
"6964" 1392.6 105.974701201377 14.9364430986024
"6965" 1392.8 106.859339256489 15.1216701208183
"6966" 1393 107.203084049812 15.5688885566711
"6967" 1393.2 107.311311074826 15.6625896453024
"6968" 1393.4 107.471688171656 16.1939040567349
"6969" 1393.6 108.469604457113 16.9997271264472
"6970" 1393.8 109.4846972491 18.0800449407072
"6971" 1394 110.366981892947 19.1531396477792
"6972" 1394.2 111.736392222478 20.9293142659048
"6973" 1394.4 113.346264626471 23.7167391543925
"6974" 1394.6 115.011297033335 26.2101412235435
"6975" 1394.8 117.013496996103 28.9673142016149
"6976" 1395 118.293340984095 31.0916014451912
"6977" 1395.2 119.777149955497 34.0197530285557
"6978" 1395.4 120.844825399434 36.7476067620198
"6979" 1395.6 122.175100628934 39.3574273433307
"6980" 1395.8 122.996457005501 41.1693315083908
"6981" 1396 123.313684024121 41.4769925593217
"6982" 1396.2 123.346734340381 42.1117476642173
"6983" 1396.4 123.879012484637 42.8211367662721
"6984" 1396.6 123.670491987622 44.3392472109312
"6985" 1396.8 124.160683853261 45.9599576499859
"6986" 1397 124.579511136912 47.3160748593304
"6987" 1397.2 125.297643224287 49.3633577531669
"6988" 1397.4 125.212562402959 50.9817025069738
"6989" 1397.6 125.51297071028 51.7022959761687
"6990" 1397.8 125.921353977103 52.6633050361738
"6991" 1398 126.444198176666 53.9115400304542
"6992" 1398.2 126.881368457669 55.6359774980293
"6993" 1398.4 127.039782328998 55.9585665580405
"6994" 1398.6 127.083912855951 56.1068331737806
"6995" 1398.8 126.986627091133 56.4587482346216
"6996" 1399 126.915902913657 57.4842629364453
"6997" 1399.2 126.498067108326 58.638434088536
"6998" 1399.4 126.727635453531 59.1340249856216
"6999" 1399.6 126.823071624396 59.3954300298785
"7000" 1399.8 127.23345153266 59.3132786743738
"7001" 1400 127.416184991776 59.3669183084791
"7002" 1400.2 127.187387654371 59.4019995870345
"7003" 1400.4 127.706602220987 59.1767849625881
"7004" 1400.6 127.748435551488 59.3271762159375
"7005" 1400.8 127.705732077587 59.6007320981687
"7006" 1401 127.872946160802 60.3961287878738
"7007" 1401.2 128.151922799055 60.3083301300225
"7008" 1401.4 128.190644290237 60.3669591036729
"7009" 1401.6 128.188487635755 60.5792578511863
"7010" 1401.8 127.962366370946 61.4234481263226
"7011" 1402 128.358165598701 62.302490962481
"7012" 1402.2 128.137584246871 62.350263761606
"7013" 1402.4 127.904434157045 61.9637843443461
"7014" 1402.6 127.724248729134 62.5027644632284
"7015" 1402.8 127.371812174825 63.3088218739193
"7016" 1403 126.912977431537 64.9702370259342
"7017" 1403.2 126.141517597626 66.7325258632546
"7018" 1403.4 125.775575284839 68.6681395913198
"7019" 1403.6 125.604217181336 70.2173143826216
"7020" 1403.8 125.00172148338 71.2435668882927
"7021" 1404 124.42086961886 73.6135468228869
"7022" 1404.2 123.388685048828 75.6968344164002
"7023" 1404.4 122.936939666814 77.488926284834
"7024" 1404.6 122.151345714121 79.6098936169095
"7025" 1404.8 122.137771477085 82.0053582587488
"7026" 1405 122.385144086223 83.2667277795054
"7027" 1405.2 122.61185765917 83.3203674136107
"7028" 1405.4 123.128631244565 83.1762108969528
"7029" 1405.6 123.201312948834 83.5070858138521
"7030" 1405.8 123.578086554208 83.5801989672956
"7031" 1406 123.949932121353 83.7934258831417
"7032" 1406.2 123.842828853901 84.0194058928879
"7033" 1406.4 123.785433801486 84.631185972058
"7034" 1406.6 123.469944799052 85.0911571988399
"7035" 1406.8 123.39774297008 85.8056210139225
"7036" 1407 123.674683614915 86.5872039930102
"7037" 1407.2 123.561683804656 87.279829154735
"7038" 1407.4 122.887334944355 88.2129142354869
"7039" 1407.6 122.683417180043 88.8096807617641
"7040" 1407.8 121.771463398731 89.7425776343904
"7041" 1408 120.631227487731 91.2334048203077
"7042" 1408.2 118.834918030891 93.304839814501
"7043" 1408.4 117.005711771921 95.8100913974999
"7044" 1408.6 114.990336814383 98.7455091050797
"7045" 1408.8 113.069318367925 100.621365456764
"7046" 1409 110.09670000886 103.674630045464
"7047" 1409.2 107.243664257202 106.703895406374
"7048" 1409.4 103.866905944968 108.867436410815
"7049" 1409.6 100.116634366946 111.899090212032
"7050" 1409.8 97.3657741137885 114.49856695393
"7051" 1410 96.6132545913517 115.190224116513
"7052" 1410.2 95.738686141221 115.89432869946
"7053" 1410.4 96.0743879786993 115.927031437444
"7054" 1410.6 96.681400870788 115.722798019138
"7055" 1410.8 96.9541682165765 115.869849604878
"7056" 1411 97.2768345067697 115.591202364907
"7057" 1411.2 97.3867488612849 115.813102194903
"7058" 1411.4 97.3572016609214 115.689842402764
"7059" 1411.6 97.5528268755875 116.006933485553
"7060" 1411.8 98.1257104760552 116.241239808266
"7061" 1412 98.2891242174681 116.248571203969
"7062" 1412.2 98.3821779527336 116.077787191047
"7063" 1412.4 98.8178606866281 115.932892452152
"7064" 1412.6 98.8819635997046 115.826267665458
"7065" 1412.8 98.9093610992392 115.73826252979
"7066" 1413 98.8286815477887 115.758403502215
"7067" 1413.2 98.3149854794069 116.241393517401
"7068" 1413.4 98.4349175465499 116.02144289463
"7069" 1413.6 98.9009690495619 115.330764636399
"7070" 1413.8 98.9774197503404 114.982354698815
"7071" 1414 98.6364374547267 114.624296033719
"7072" 1414.2 97.6632770777926 114.256080813348
"7073" 1414.4 96.787716916532 113.924636520021
"7074" 1414.6 95.1942291205741 113.062020671737
"7075" 1414.8 93.7626120104845 111.545951995653
"7076" 1415 91.2493688650336 109.853715295349
"7077" 1415.2 89.0427284104509 108.601628668167
"7078" 1415.4 86.6944264626705 107.585596891979
"7079" 1415.6 84.5489973298142 106.717423986657
"7080" 1415.8 81.7297761046945 106.298449737278
"7081" 1416 78.4185475443086 106.246641471892
"7082" 1416.2 75.3577871645692 106.580819720492
"7083" 1416.4 72.280996192837 106.064783673542
"7084" 1416.6 68.8219612023244 105.499539125912
"7085" 1416.8 65.8981237771336 104.458573847499
"7086" 1417 62.1721820238874 104.532842484794
"7087" 1417.2 59.2145953191647 105.229763319088
"7088" 1417.4 56.5950105883032 106.128960154296
"7089" 1417.6 53.9201681006498 105.402409419401
"7090" 1417.8 51.3255681478202 103.363813988559
"7091" 1418 48.3121137057123 99.9029283965132
"7092" 1418.2 46.4782527633658 96.5210018166111
"7093" 1418.4 45.7679247181772 92.3181581519123
"7094" 1418.6 45.7657203548979 87.3968598742845
"7095" 1418.8 46.0236308585765 83.0304260342596
"7096" 1419 47.0258827820942 78.5100548365298
"7097" 1419.2 48.9285175842193 74.0034144053113
"7098" 1419.4 50.4130570402187 69.8572265634953
"7099" 1419.6 51.7436055110106 66.1043658115277
"7100" 1419.8 53.2683197743754 63.2798124425
"7101" 1420 53.8690075421983 63.0714055388738
"7102" 1420.2 54.2652810834144 63.5062605052681
"7103" 1420.4 55.0563515987089 63.4681973505665
"7104" 1420.6 55.881920505764 63.2272358598292
"7105" 1420.8 56.6467282128225 63.5102075456516
"7106" 1421 55.5135307951003 63.8068171132829
"7107" 1421.2 55.8868998403776 63.5137131993084
"7108" 1421.4 55.9710328581558 63.4960526422072
"7109" 1421.6 56.071610953686 63.5351439877009
"7110" 1421.8 56.2631303291836 63.4712815611794
"7111" 1422 56.9844430883959 63.2829278695908
"7112" 1422.2 57.322875580819 62.9948521849243
"7113" 1422.4 58.1940449804882 62.4888669216648
"7114" 1422.6 59.6590753631064 61.5646804076829
"7115" 1422.8 62.1468628052882 60.7481998408193
"7116" 1423 65.4518833033225 60.4598258533738
"7117" 1423.2 68.5087142140374 60.5932291414965
"7118" 1423.4 72.4542366252317 61.2241906393738
"7119" 1423.6 75.2709103273775 61.1134648993458
"7120" 1423.8 75.9715773103796 60.4116226686711
"7121" 1424 76.1447359787981 60.1847974023365
"7122" 1424.2 76.5240365286908 60.6236183075167
"7123" 1424.4 78.3910877345254 61.8447987454381
"7124" 1424.6 81.378775390174 62.7198467350565
"7125" 1424.8 84.5991444709791 64.1774182216465
"7126" 1425 86.8840953341558 66.4721210914016
"7127" 1425.2 90.1284702881968 68.2710975699528
"7128" 1425.4 93.6116680143878 70.3474804245665
"7129" 1425.6 96.9974135735044 71.6107581517898
"7130" 1425.8 100.500437642157 71.7444434752578
"7131" 1426 103.406538577076 71.6412905439885
"7132" 1426.2 106.449347023059 70.4921136696238
"7133" 1426.4 108.708749268442 68.3626930755825
"7134" 1426.6 110.747515060726 65.3436433356039
"7135" 1426.8 112.415224200255 62.3229650192488
"7136" 1427 113.478210362306 58.5245931906375
"7137" 1427.2 114.51948000936 55.1618662586674
"7138" 1427.4 116.338667865271 51.5801106142117
"7139" 1427.6 116.48961239381 49.6605435557592
"7140" 1427.8 115.61275190992 50.7434410511576
"7141" 1428 116.646199708462 51.4660383246449
"7142" 1428.2 117.554430341976 53.0054492737167
"7143" 1428.4 118.620539115077 55.0228658973043
"7144" 1428.6 120.491418947486 57.942115527558
"7145" 1428.8 122.956373382767 61.1065960569123
"7146" 1429 124.04195746361 63.6650193677772
"7147" 1429.2 123.745065088974 66.7055813569955
"7148" 1429.4 124.114812293623 69.2566102439773
"7149" 1429.6 123.393388402889 70.5398864687488
"7150" 1429.8 122.541605028898 72.658951344222
"7151" 1430 122.300081442001 73.3851655229414
"7152" 1430.2 121.960426583961 74.6713489115961
"7153" 1430.4 121.642648123947 76.4322954130765
"7154" 1430.6 120.815080114799 77.4353707528869
"7155" 1430.8 119.559168096886 79.2731695644434
"7156" 1431 117.462444923946 81.6918241737352
"7157" 1431.2 114.860253878249 85.5765845231633
"7158" 1431.4 111.392434948825 89.372754715113
"7159" 1431.6 108.338904632881 93.1833551347159
"7160" 1431.8 106.249156031562 97.4792537155021
"7161" 1432 105.049014926145 101.884510653967
"7162" 1432.2 104.421427453276 103.646436262374
"7163" 1432.4 104.252542954115 102.202260317144
"7164" 1432.6 102.353173451477 101.592621315643
"7165" 1432.8 98.9029884093796 101.553040812428
"7166" 1433 94.6193994464336 100.964082059652
"7167" 1433.2 90.4079924061033 101.527371386901
"7168" 1433.4 86.64120332977 101.353341904374
"7169" 1433.6 82.3189784242301 101.349959759303
"7170" 1433.8 77.7432582565619 101.353341904374
"7171" 1434 72.6829643195802 101.132598625658
"7172" 1434.2 67.974576376744 99.1755611994342
"7173" 1434.4 63.8942289520014 97.0359763970094
"7174" 1434.6 60.5040652357095 93.6405058525376
"7175" 1434.8 57.8968925915609 88.8594520386648
"7176" 1435 55.6764750288584 84.0333769968252
"7177" 1435.2 54.9100622219196 79.2153374948972
"7178" 1435.4 54.2188502316051 74.5860150651167
"7179" 1435.6 54.7217989718168 69.6072006989159
"7180" 1435.8 54.863919268463 64.7162885832562
"7181" 1436 56.5136937210673 60.3727942193243
"7182" 1436.2 59.9114708284243 57.0523304989626
"7183" 1436.4 63.679664785381 53.8856181983475
"7184" 1436.6 67.5592213467514 49.8444420029439
"7185" 1436.8 71.069142361549 45.6686322781335
"7186" 1437 73.6935605263204 41.9239797928738
"7187" 1437.2 75.8638358146712 39.3262747157006
"7188" 1437.4 78.7712720369791 36.7992613412829
"7189" 1437.6 81.6779100143247 33.8773376273837
"7190" 1437.8 85.4155344131983 31.2341134474915
"7191" 1438 89.8001499326278 29.7702086446068
"7192" 1438.2 93.1560966939836 28.5552396857338
"7193" 1438.4 97.7137770365549 27.6732090478284
"7194" 1438.6 102.171062870464 27.8855325994951
"7195" 1438.8 102.547839814254 28.7730836497438
"7196" 1439 101.942770297495 28.017662719745
"7197" 1439.2 101.813745075362 25.9776144359657
"7198" 1439.4 100.814289395887 24.3613198258893
"7199" 1439.6 100.379966288465 23.8778049234051
"7200" 1439.8 99.8353722307953 22.4001515887675
"7201" 1440 99.196868248564 22.0754202955478
"7202" 1440.2 97.291239369899 19.9863320362649
"7203" 1440.4 94.7600285421236 17.3420082751138
"7204" 1440.6 91.7964852978414 14.5125969939661
"7205" 1440.8 88.1655889270772 13.0124493600372
"7206" 1441 83.6242674475051 11.2050950004147
"7207" 1441.2 78.1663046344439 9.64138765838415
"7208" 1441.4 72.892223754011 8.4436201586728
"7209" 1441.6 67.4155532397703 7.3629611149976
"7210" 1441.8 62.6462536971683 5.15647365813914
"7211" 1442 60.0401617843711 3.27180423415509
"7212" 1442.2 60.211841077137 3.03167154697824
"7213" 1442.4 60.2759895618575 2.48026434140644
"7214" 1442.6 60.9931164381415 2.47545672214912
"7215" 1442.8 60.9761750394556 2.80068218857164
"7216" 1443 60.7448909238086 3.43104689790509
"7217" 1443.2 60.1752838266917 3.54341571305126
"7218" 1443.4 59.532357445988 3.74728205733036
"7219" 1443.6 59.071605166137 4.04382491745076
"7220" 1443.8 57.2008711611078 4.02995139929518
"7221" 1444 54.5945275250814 4.06186499544202
"7222" 1444.2 50.5757217392923 4.16685185834123
"7223" 1444.4 47.2014569644446 3.38445529436285
"7224" 1444.6 48.0528975229035 4.07641136801239
"7225" 1444.8 48.3884226471042 4.5128197816209
"7226" 1445 48.046507856829 4.97671914866453
"7227" 1445.2 48.2993812068249 5.79943534148253
"7228" 1445.4 48.0391099662706 6.26885501984123
"7229" 1445.6 47.3157826989549 7.69426099854405
"7230" 1445.8 44.9230959419175 9.99942151308352
"7231" 1446 41.4533458041433 12.3048443353738
"7232" 1446.2 37.2193515253046 13.7965885145029
"7233" 1446.4 32.6785840987073 15.4548318482054
"7234" 1446.6 28.0676301077336 15.9398235399072
"7235" 1446.8 26.6016708916917 16.4430988488255
"7236" 1447 25.9262508933166 18.2002110359057
"7237" 1447.2 22.8574814383124 20.9058783919799
"7238" 1447.4 18.8458790209925 23.4405901392562
"7239" 1447.6 15.4661601606101 25.7861409041385
"7240" 1447.8 15.2582629113299 28.702632291638
"7241" 1448 13.4346025832336 32.9681723835739
"7242" 1448.2 10.421423611017 37.0688479114294
"7243" 1448.4 7.25104285155511 39.2254863544486
"7244" 1448.6 7.67553949269053 39.2749999955206
"7245" 1448.8 8.95410276725887 40.4824471746165
"7246" 1449 11.0925942200051 44.1242584268596
"7247" 1449.2 13.1973810891061 48.4968580173135
"7248" 1449.4 15.1475332540523 53.1400613772721
"7249" 1449.6 15.0432772929977 58.006672202579
"7250" 1449.8 13.5692406088828 61.9917942592128
"7251" 1450 11.3074616301772 65.5000603183226
"7252" 1450.2 9.60743058884686 68.435119591597
"7253" 1450.4 7.99979746794624 70.9553893855083
"7254" 1450.6 7.50286292942538 73.8930631874978
"7255" 1450.8 6.04910604474072 78.1726255793423
"7256" 1451 6.83081611381177 79.7809122087352
"7257" 1451.2 9.40822115127235 81.0637717985754
"7258" 1451.4 13.1789133183427 83.7950615515887
"7259" 1451.6 16.6445675272629 87.5139892342763
"7260" 1451.8 19.0548222984824 91.9758909932031
"7261" 1452 19.4028117447413 96.6920233162456
"7262" 1452.2 20.2959269302194 99.9975043673024
"7263" 1452.4 22.6142618240576 101.448123137838
"7264" 1452.6 26.7258567009799 101.48180657429
"7265" 1452.8 31.7702294965086 101.846994161999
"7266" 1453 36.2934336939252 102.231065874738
"7267" 1453.2 41.1162637107229 102.951559184192
"7268" 1453.4 44.9980218381003 104.071083365707
"7269" 1453.6 48.8735245213567 104.361803305682
"7270" 1453.8 52.7360330631772 105.524683065579
"7271" 1454 57.1436458382336 106.039230375069
"7272" 1454.2 61.4311883786437 107.516434443592
"7273" 1454.4 65.261389888482 110.424009505979
"7274" 1454.6 68.2407159785143 113.916047016213
"7275" 1454.8 69.7058578211433 115.503336793592
"7276" 1455 69.9641344200566 114.0812686483
"7277" 1455.2 71.6902306992743 111.858284494268
"7278" 1455.4 75.0112400196644 109.767887582733
"7279" 1455.6 79.0591111092526 107.738423608115
"7280" 1455.8 84.1805730214599 107.116250093558
"7281" 1456 88.8815456369863 107.555424597795
"7282" 1456.2 92.9155986598819 107.768075690331
"7283" 1456.4 95.0230227777611 105.550583937232
"7284" 1456.6 96.6507440946017 101.610271244206
"7285" 1456.8 98.3268331687494 97.4443535689528
"7286" 1457 98.9182198925026 92.5499681621669
"7287" 1457.2 100.241823968542 87.9425273031576
"7288" 1457.4 101.426573593785 83.9864230729144
"7289" 1457.6 101.816706727079 80.2568738107738
"7290" 1457.8 101.301872936961 79.3674311507011
"7291" 1458 101.807553318118 76.6623478302949
"7292" 1458.2 103.692469294819 74.9056190566766
"7293" 1458.4 106.120297462322 73.3938688757349
"7294" 1458.6 109.608750693121 71.9867198136774
"7295" 1458.8 112.819831721723 71.9990521402686
"7296" 1459 115.555397701184 72.4808776035683
"7297" 1459.2 117.42757292677 71.7793734569557
"7298" 1459.4 118.197849177469 69.5810181434542
"7299" 1459.6 118.721052664618 66.6417936840054
"7300" 1459.8 118.7840320557 62.3391814739977
"7301" 1460 118.564353577434 58.19828783975
"7302" 1460.2 118.489758704751 53.6555505387477
"7303" 1460.4 119.49418881438 49.6290498231774
"7304" 1460.6 121.667236932942 48.0388980808738
"7305" 1460.8 121.913154541271 48.1990015157792
"7306" 1461 121.238851876324 48.5350339396766
"7307" 1461.2 120.46820202277 48.2438868189375
"7308" 1461.4 119.478596785353 48.0027456923468
"7309" 1461.6 117.355635029136 47.272811752563
"7310" 1461.8 114.821777449136 44.8385509250765
"7311" 1462 112.931950156748 41.7110496024881
"7312" 1462.2 111.346585735581 37.6600232905797
"7313" 1462.4 111.284684172852 33.7031585230371
"7314" 1462.6 111.771859124117 30.725278881156
"7315" 1462.8 112.005058336836 30.2201365103326
"7316" 1463 111.354377008888 28.1789251436163
"7317" 1463.2 109.890281713226 27.0207584579184
"7318" 1463.4 107.559833788406 25.3454790722243
"7319" 1463.6 104.444609819723 24.0274855860841
"7320" 1463.8 100.099512855423 22.1908888889963
"7321" 1464 95.1568843876458 20.4735104322223
"7322" 1464.2 90.896979805712 19.1447271626728
"7323" 1464.4 86.7346308592572 16.3215063480797
"7324" 1464.6 83.7328613437908 12.7455240334249
"7325" 1464.8 81.2129893413427 8.99259692937384
"7326" 1465 80.3723280636295 6.99369108007487
"7327" 1465.2 80.1879287748882 8.74938995201021
"7328" 1465.4 78.0879379051656 9.92900945930168
"7329" 1465.6 74.9792490084119 11.8146538747869
"7330" 1465.8 70.6902819253086 12.6113864630926
"7331" 1466 66.6503137669903 11.9108418683635
"7332" 1466.2 62.488751722781 9.98761214202647
"7333" 1466.4 58.1873673987145 7.68859633003675
"7334" 1466.6 54.567557298567 6.1092430977405
"7335" 1466.8 52.2363123455132 6.22032691954429
"7336" 1467 50.4517830533141 5.49202776450427
"7337" 1467.2 47.9323282827042 5.0478751318209
"7338" 1467.4 47.6321779473086 4.7523990918852
"7339" 1467.6 48.8861171584224 5.35685431431766
"7340" 1467.8 49.1410246053992 5.68034952337384
"7341" 1468 49.5498474339905 6.3766742621352
"7342" 1468.2 49.974778008049 7.70185639330791
"7343" 1468.4 49.626535017567 9.91408114360717
"7344" 1468.6 48.6632978759831 13.7117795183958
"7345" 1468.8 47.2648707698853 17.2362300515029
"7346" 1469 44.4490193624336 20.6746387420738
"7347" 1469.2 41.0970492552741 22.7498078206611
"7348" 1469.4 37.1388402441336 23.3414225510072
"7349" 1469.6 32.6201275598003 23.1418384124405
"7350" 1469.8 27.9998428869079 21.9342646291058
"7351" 1470 25.5945566393437 21.7391670030255
"7352" 1470.2 24.8478210828622 23.7040191796493
"7353" 1470.4 23.0780631295326 27.0850861874332
"7354" 1470.6 22.1471135059649 31.8996541098113
"7355" 1470.8 21.2077751831069 36.6850538215026
"7356" 1471 21.2429096846673 41.8864759131869
"7357" 1471.2 21.2440413388673 46.9346277152588
"7358" 1471.4 21.8643466691178 52.4339956003738
"7359" 1471.6 22.1810788666178 57.3587845066633
"7360" 1471.8 23.4496746681836 62.8024623734294
"7361" 1472 25.2483801476705 68.2979173870054
"7362" 1472.2 28.4084124788743 72.5180042359077
"7363" 1472.4 31.7243698682488 76.8005318666848
"7364" 1472.6 35.5156263578239 80.8366724655202
"7365" 1472.8 40.2096807189721 82.5251426458098
"7366" 1473 45.5429848306684 83.7098086483999
"7367" 1473.2 51.0146255520266 83.8507411630022
"7368" 1473.4 55.47475509577 82.8313933854375
"7369" 1473.6 58.9820261929863 80.2796706552686
"7370" 1473.8 61.8189379268695 77.8997557356559
"7371" 1474 63.6783075724248 75.5171357085597
"7372" 1474.2 66.5580579343533 74.2047426301953
"7373" 1474.4 69.9488406447973 73.9751850240102
"7374" 1474.6 73.3795094886769 73.061515568509
"7375" 1474.8 77.1223280333894 72.9839090505331
"7376" 1475 79.9950893218648 74.719787250906
"7377" 1475.2 83.3970775855389 76.5114863593738
"7378" 1475.4 85.3999698533628 78.5137162412853
"7379" 1475.6 86.2131557181904 80.2231315814819
"7380" 1475.8 87.5703780022403 82.2731268051049
"7381" 1476 89.9328365918997 84.8093786548484
"7382" 1476.2 91.8977649207729 88.232883858972
"7383" 1476.4 92.7484951212009 92.7674167650807
"7384" 1476.6 93.4115224220692 95.1866022749501
"7385" 1476.8 93.3947016161003 93.8762863695277
"7386" 1477 95.5595939695389 92.506154754137
"7387" 1477.2 98.5631213722285 90.6816335459892
"7388" 1477.4 102.234192312938 88.5452467511391
"7389" 1477.6 105.106879005425 85.6940102265862
"7390" 1477.8 108.492269696934 83.6115127120894
"7391" 1478 112.368735441558 82.274661560011
"7392" 1478.2 112.997715132876 80.3536031597986
"7393" 1478.4 112.503826947452 77.5086349665647
"7394" 1478.6 111.532898792934 72.9831239097131
"7395" 1478.8 110.73069742192 68.5262418472234
"7396" 1479 109.95979554535 63.8463865024572
"7397" 1479.2 108.899990416625 60.2895809692193
"7398" 1479.4 107.496742624791 58.1351751509977
"7399" 1479.6 105.3671786816 55.6330037788183
"7400" 1479.8 103.261005547679 52.4617906835011
"7401" 1480 100.793884473924 49.0592529602984
"7402" 1480.2 98.3853162167089 46.1823331534105
"7403" 1480.4 97.5712251225738 42.7687100353458
"7404" 1480.6 98.1607090546356 38.76362538922
"7405" 1480.8 100.033580846964 34.7054123495779
"7406" 1481 102.220972186434 32.2261015704988
"7407" 1481.2 103.515497445127 32.3372561031164
"7408" 1481.4 103.411117413403 32.6647427261011
"7409" 1481.6 103.626894134948 32.9575355920534
"7410" 1481.8 102.244482205217 33.0963545195079
"7411" 1482 100.886653567178 32.1173422192994
"7412" 1482.2 98.5430395172822 30.9584334563435
"7413" 1482.4 95.1435078827178 29.9817857547633
"7414" 1482.6 91.283153632767 28.3565048413738
"7415" 1482.8 87.497926037381 26.9645563363423
"7416" 1483 83.8126274789491 25.4527066595079
"7417" 1483.2 80.3570426718792 22.6086330100174
"7418" 1483.4 78.2566262882397 18.9384387281595
"7419" 1483.6 77.8997785965852 16.578338366192
"7420" 1483.8 78.3120255052547 17.4421802918054
"7421" 1484 78.6090766548666 19.2589878781058
"7422" 1484.2 78.369016019806 21.0787762938206
"7423" 1484.4 77.3354194083124 24.0521273848587
"7424" 1484.6 76.5982972032215 27.565117057889
"7425" 1484.8 75.5154469024862 31.9369504179001
"7426" 1485 75.4448200451275 36.409633836731
"7427" 1485.2 74.8778892513643 41.0252835717105
"7428" 1485.4 73.8747074389736 45.7496255468038
"7429" 1485.6 71.32403425867 50.2520815748829
"7430" 1485.8 68.5425496878973 54.3588051069375
"7431" 1486 65.2946049717154 57.2738144499102
"7432" 1486.2 62.1278121807309 61.2792799933198
"7433" 1486.4 60.7206878030563 66.2322221853833
"7434" 1486.6 61.1389430401101 71.4981526159033
"7435" 1486.8 62.3754805809382 76.5816115690986
"7436" 1487 65.1032071747926 81.1172741724508
"7437" 1487.2 68.3005643368828 84.6863029689671
"7438" 1487.4 72.1244932246605 86.6794649832226
"7439" 1487.6 75.5824172801728 88.1597410329826
"7440" 1487.8 78.9049977467522 89.6917057002676
"7441" 1488 82.043169147823 89.6139163636393
"7442" 1488.2 85.1372637111902 89.6485907031043
"7443" 1488.4 87.7745904211747 89.8981071427578
"7444" 1488.6 89.1233950848584 89.4042233692499
"7445" 1488.8 89.5120927617461 89.5432234921149
"7446" 1489 91.0290137504872 90.3587734200345
"7447" 1489.2 91.8900416479767 92.1842591481756
"7448" 1489.4 92.0072226321427 94.4914307573284
"7449" 1489.6 92.3323175611815 96.1357214086347
"7450" 1489.8 92.7902710058711 95.6103689809899
"7451" 1490 93.644415116738 94.8994444504086
"7452" 1490.2 94.0240550327257 94.3996516388163
"7453" 1490.4 95.5415032701119 93.4471513570086
"7454" 1490.6 98.9903037719336 93.1364204548738
"7455" 1490.8 103.058490598938 92.742400554126
"7456" 1491 107.33385611199 92.1344379201825
"7457" 1491.2 109.052385583039 90.8835558224528
"7458" 1491.4 109.045717536776 89.9482147027422
"7459" 1491.6 109.275362750753 87.9473060671583
"7460" 1491.8 110.914465756459 84.6118097906704
"7461" 1492 112.521103249134 80.288143279292
"7462" 1492.2 113.881241800112 75.9006769991328
"7463" 1492.4 116.543187741424 72.0645977679252
"7464" 1492.6 119.478596785353 69.749268162509
"7465" 1492.8 120.111816599505 68.7381694731774
"7466" 1493 120.133937578378 67.0312397774572
"7467" 1493.2 119.183338786262 62.9785898148596
"7468" 1493.4 117.969600895461 58.8107796020961
"7469" 1493.6 117.424117666434 53.8777957517072
"7470" 1493.8 117.642310958045 49.5534727494294
"7471" 1494 119.103374189906 45.2698129243193
"7472" 1494.2 119.8735133271 42.6211087875127
"7473" 1494.4 120.554177029963 42.0438801514621
"7474" 1494.6 120.591439641434 42.2097066295453
"7475" 1494.8 120.404734346065 42.1351858521633
"7476" 1495 120.694886120617 40.7581481811995
"7477" 1495.2 120.088287921977 39.8438156252596
"7478" 1495.4 119.267499055884 38.1900578132638
"7479" 1495.6 118.471197048757 35.6104765359621
"7480" 1495.8 118.142880237394 34.3881754794134
"7481" 1496 117.894512019156 35.7428417833144
"7482" 1496.2 117.709176644184 36.1874220739438
"7483" 1496.4 117.157331700078 36.900486223345
"7484" 1496.6 115.730369177278 37.2839887011602
"7485" 1496.8 113.615494623506 37.9425848637347
"7486" 1497 110.174909496152 38.3051902591551
"7487" 1497.2 105.573552616575 38.9133920744304
"7488" 1497.4 100.613782521405 40.2769556706596
"7489" 1497.6 96.7170032449714 42.313373174421
"7490" 1497.8 93.5537584081159 45.5047073534579
"7491" 1498 90.1158261627355 47.4656244913738
"7492" 1498.2 86.3145036211439 48.4835869400187
"7493" 1498.4 82.2440390257136 48.8644120497538
"7494" 1498.6 78.3125640782221 48.8069376975758
"7495" 1498.8 74.0736391633204 47.6350827222323
"7496" 1499 69.7280495093036 46.6057141071238
"7497" 1499.2 65.4166908369336 46.4747812502627
"7498" 1499.4 61.5446397224961 45.3198295973426
"7499" 1499.6 57.326737482724 45.1355447405029
"7500" 1499.8 53.0613506755545 44.886943290253
"7501" 1500 50.2996680443437 43.0554973272053
"7502" 1500.2 47.4235478259119 39.7056602508956
"7503" 1500.4 44.941868584038 35.7355648908354
"7504" 1500.6 43.9142575592127 32.258320435025
"7505" 1500.8 43.5050878024117 30.4312092605167
"7506" 1501 43.1080677667258 30.6495991993738
"7507" 1501.2 42.5918169316382 32.008952483567
"7508" 1501.4 40.1929739656974 33.8960496366156
"7509" 1501.6 37.1720971248711 36.8919116183738
"7510" 1501.8 35.6094762047765 41.263350227831
"7511" 1502 35.7946287979436 45.8566366168438
"7512" 1502.2 36.3992406825751 51.2766319385531
"7513" 1502.4 37.5099690172043 56.6870895701812
"7514" 1502.6 39.347062883785 61.8026288558063
"7515" 1502.8 40.5331633133419 67.5600033380069
"7516" 1503 42.7129845069472 73.033970891536
"7517" 1503.2 44.8222497357039 78.2433579240495
"7518" 1503.4 48.0501033977387 82.8855113544925
"7519" 1503.6 52.4867479153845 86.1380969633821
"7520" 1503.8 56.946134888408 87.9410264713995
"7521" 1504 61.9488793412285 88.7413229353739
"7522" 1504.2 66.8928225741899 89.8429074799032
"7523" 1504.4 71.2155742223489 89.2984023556789
"7524" 1504.6 74.0129738836769 88.5381809426982
"7525" 1504.8 77.225017998338 87.2624432407217
"7526" 1505 80.6325056048336 85.8402111339647
"7527" 1505.2 84.3298831925147 84.6406091510225
"7528" 1505.4 86.9285908525293 82.7028411259738
"7529" 1505.6 88.5976318237032 80.9115688666086
"7530" 1505.8 90.1883972167926 78.7065852319892
"7531" 1506 92.0878665064153 78.4784984921537
"7532" 1506.2 95.1090503031093 79.8409491884819
"7533" 1506.4 98.0830725905728 82.1511691499912
"7534" 1506.6 101.02455073779 85.0457853613217
"7535" 1506.8 104.462461584126 87.1374634912456
"7536" 1507 104.86116128988 86.7075666297667
"7537" 1507.2 103.958968135625 86.5524601391011
"7538" 1507.4 103.169425298947 87.4755628998417
"7539" 1507.6 103.135215394353 89.1682654284549
"7540" 1507.8 103.874476684152 91.88697801622
"7541" 1508 103.556477855892 92.2510896820986
"7542" 1508.2 102.395602911542 90.9483401778333
"7543" 1508.4 102.573155143654 89.9895516684748
"7544" 1508.6 102.845387090076 88.0315556340881
"7545" 1508.8 104.232361787549 85.0480205180641
"7546" 1509 105.497866381109 81.2285122909955
"7547" 1509.2 106.92105176005 77.6819199379363
"7548" 1509.4 109.384775782032 74.0955476607667
"7549" 1509.6 109.822544926434 69.2429434406516
"7550" 1509.8 109.585431648305 64.7760325119335
"7551" 1510 109.362065039299 60.3495809323161
"7552" 1510.2 110.166077540645 56.3329909751142
"7553" 1510.4 113.031350410487 52.6031028539137
"7554" 1510.6 114.794949847186 50.9157848098326
"7555" 1510.8 115.245703996961 51.2555998886238
"7556" 1511 114.465187716705 51.9518028615421
"7557" 1511.2 113.524657034905 51.3131722362873
"7558" 1511.4 112.117777083851 49.0945377974612
"7559" 1511.6 110.264751802174 46.2088323913162
"7560" 1511.8 108.35020146854 42.6234106771505
"7561" 1512 107.564877822654 38.9544225992638
"7562" 1512.2 107.606686472724 34.3453029396838
"7563" 1512.4 106.236058213466 30.8772823271185
"7564" 1512.6 104.332102041453 29.9079383179085
"7565" 1512.8 101.330162880965 29.3876010891551
"7566" 1513 97.1954879861003 28.7772915164951
"7567" 1513.2 92.8654949027774 28.2131864439988
"7568" 1513.4 88.5698144741836 28.6948955018426
"7569" 1513.6 84.4583609913166 28.7020953031292
"7570" 1513.8 80.021110291982 27.44419848389
"7571" 1514 76.0992040435246 25.5654152440102
"7572" 1514.2 72.9739210692836 21.9931679979238
"7573" 1514.4 69.6954548867973 18.8405492984951
"7574" 1514.6 68.5821312345227 16.1947799789778
"7575" 1514.8 68.5483804397149 13.8534792403426
"7576" 1515 68.2158116323399 11.0746947579051
"7577" 1515.2 68.4880135685676 10.3978723950439
"7578" 1515.4 69.3628013916689 9.68202399125619
"7579" 1515.6 71.2351553838792 7.69216773075007
"7580" 1515.8 72.4662446041479 6.05525225174527
"7581" 1516 72.6523302613754 6.15653146934471
"7582" 1516.2 72.09881768322 6.93202778135442
"7583" 1516.4 73.2143938992317 6.49861182633538
"7584" 1516.6 75.0051490158663 5.78936950086422
"7585" 1516.8 77.7059000999336 4.82704921195874
"7586" 1517 79.9995429638099 3.88547973710651
"7587" 1517.2 80.2839082286761 4.15548037958596
"7588" 1517.4 82.2991908619762 4.14077789767171
"7589" 1517.6 84.6468599708622 4.8022399775524
"7590" 1517.8 87.6308567661111 5.45021818995449
"7591" 1518 88.7302240064659 6.80634926188997
"7592" 1518.2 91.6767287620316 7.89595672952848
"7593" 1518.4 94.2469223821737 9.01807575557384
"7594" 1518.6 96.2216917396689 10.674948835815
"7595" 1518.8 99.2393844321035 12.5052118035486
"7596" 1519 102.190258761222 14.6133804062223
"7597" 1519.2 105.385785391552 16.8153533695917
"7598" 1519.4 108.52732549355 18.8390501030729
"7599" 1519.6 108.908204809122 19.3860350886946
"7600" 1519.8 109.442466289434 19.4253104729175
"7601" 1520 109.270355208528 19.6925021019493
"7602" 1520.2 109.770240526846 20.0641987914197
"7603" 1520.4 110.342463816669 20.9436086148833
"7604" 1520.6 110.970090041991 21.1170883585854
"7605" 1520.8 110.780050723491 21.2383577717488
"7606" 1521 110.962780837434 21.8990645973833
"7607" 1521.2 111.540207997491 23.1198710911335
"7608" 1521.4 112.371940312349 23.9037194134965
"7609" 1521.6 112.498148004721 23.6303087140768
"7610" 1521.8 112.287411334701 23.6454446504332
"7611" 1522 112.048719800291 22.9549936869738
"7612" 1522.2 112.047665490618 22.3529018134709
"7613" 1522.4 111.778832028639 22.0654829016974
"7614" 1522.6 111.791065414292 22.1983206220908
"7615" 1522.8 112.034240614119 22.2597857149453
"7616" 1523 112.030620817576 22.1760695717167
"7617" 1523.2 111.959103478113 21.8260095823447
"7618" 1523.4 112.035279961642 21.726964717255
"7619" 1523.6 112.205345612241 21.5433687200085
"7620" 1523.8 112.213239553164 21.6300947245738
"7621" 1524 112.298700799166 21.3637022447006
"7622" 1524.2 112.455667030186 21.2132401144769
"7623" 1524.4 112.642728412974 21.1256139658138
"7624" 1524.6 112.463503703114 21.1895999664563
"7625" 1524.8 112.677093856402 20.8283079125926
"7626" 1525 112.56929878764 20.6537566113223
"7627" 1525.2 112.498931995309 20.8402511123738
"7628" 1525.4 112.678893471161 20.7089965531617
"7629" 1525.6 112.591689281719 20.9390465609044
"7630" 1525.8 112.114086999997 21.1247234437331
"7631" 1526 112.045646388132 21.4087173761757
"7632" 1526.2 111.979943665977 22.1396712485738
"7633" 1526.4 112.751591303314 23.5003340679335
"7634" 1526.6 113.905775054204 25.0921763286858
"7635" 1526.8 115.220392492289 27.537017594845
"7636" 1527 117.068447749241 29.9378283206674
"7637" 1527.2 118.281909819663 32.4377920473555
"7638" 1527.4 119.721407127239 35.3609272829933
"7639" 1527.6 121.110880445334 37.0146732355193
"7640" 1527.8 121.194362003103 38.2215878606863
"7641" 1528 122.098418096907 40.5561691231896
"7642" 1528.2 122.738431465916 42.8146012622756
"7643" 1528.4 123.51836999987 44.8883432257585
"7644" 1528.6 124.255787526357 46.1786171166559
"7645" 1528.8 124.608937514986 46.7146696139002
"7646" 1529 124.835651087934 48.1509170581325
"7647" 1529.2 124.981574136068 49.8986249039542
"7648" 1529.4 125.146922385477 50.9448021379945
"7649" 1529.6 125.54301966235 51.5740852161238
"7650" 1529.8 125.297175147148 53.119876502097
"7651" 1530 125.607375972625 55.0860090752782
"7652" 1530.2 125.655730669569 57.1992247166982
"7653" 1530.4 125.869534719773 59.6113108157041
"7654" 1530.6 126.215936664407 60.9828122859001
"7655" 1530.8 126.378512673722 62.6168891901365
"7656" 1531 125.945880790749 64.1509031752422
"7657" 1531.2 125.867761179787 65.3260620125204
"7658" 1531.4 125.449111344144 67.5167902153475
"7659" 1531.6 125.212453184959 69.3851026002445
"7660" 1531.8 125.510038404027 70.5622931798429
"7661" 1532 124.704085405895 70.7983495614508
"7662" 1532.2 124.244988341244 71.0369818109955
"7663" 1532.4 123.657407313234 71.7469458599738
"7664" 1532.6 122.143147115204 72.4461479842765
"7665" 1532.8 120.977329878388 73.338320619328
"7666" 1533 119.611297459352 73.8466327645466
"7667" 1533.2 117.637911899746 74.4947917677399
"7668" 1533.4 114.931349668812 75.6851460501846
"7669" 1533.6 112.11319742621 77.7092186802935
"7670" 1533.8 110.042590453118 80.7791897478738
"7671" 1534 108.090708354364 84.8197992506782
"7672" 1534.2 108.462263488749 89.0531033086107
"7673" 1534.4 108.017171400684 92.7443540344687
"7674" 1534.6 106.492652442982 93.7367512049402
"7675" 1534.8 102.496201544261 95.6996782286152
"7676" 1535 97.7714309015543 98.3947230344256
"7677" 1535.2 92.8456991404337 100.470904509154
"7678" 1535.4 87.4470534430457 103.211539056546
"7679" 1535.6 82.783562221508 105.92689649168
"7680" 1535.8 79.4796004059336 109.054317123324
"7681" 1536 76.4036634584091 114.084401290866
"7682" 1536.2 76.5185604262285 114.889784952169
"7683" 1536.4 76.1824182299586 114.181930896074
"7684" 1536.6 74.7754618692824 113.782298718744
"7685" 1536.8 71.1635899960945 112.712467289365
"7686" 1537 66.116642817194 111.223754946729
"7687" 1537.2 60.8175299195163 109.98876886687
"7688" 1537.4 56.7360442654509 109.151839527055
"7689" 1537.6 51.1190879019173 109.604722422095
"7690" 1537.8 45.8774815731586 110.891977462999
"7691" 1538 43.6140925204992 111.46237946348
"7692" 1538.2 44.2086277458695 110.777241082194
"7693" 1538.4 43.1561022895619 108.95779157022
"7694" 1538.6 41.1835104062086 105.751624277149
"7695" 1538.8 38.3230460366689 101.889681901273
"7696" 1539 34.8826333294675 97.8424460229162
"7697" 1539.2 31.928412361756 93.6717916582912
"7698" 1539.4 27.9517218291774 90.2637354430267
"7699" 1539.6 25.1237202096044 86.3736564031299
"7700" 1539.8 23.1931215882086 82.0435764980488
"7701" 1540 21.1869183758743 76.8353697432721
"7702" 1540.2 20.0492170264992 71.2361162789476
"7703" 1540.4 18.7127380900945 65.3218505573652
"7704" 1540.6 18.1971531564249 59.7054310428434
"7705" 1540.8 19.149002264738 54.2352378352086
"7706" 1541 19.9937744687947 48.5095486204016
"7707" 1541.2 21.9948591085987 42.4044906656263
"7708" 1541.4 23.576041019145 37.0560793129615
"7709" 1541.6 26.2252489252231 33.2685543345633
"7710" 1541.8 30.0231133423662 30.7354828831941
"7711" 1542 34.5669748004336 27.3246123802738
"7712" 1542.2 39.7275980717003 25.3924680601072
"7713" 1542.4 45.0544934702127 24.0858387986645
"7714" 1542.6 49.6084776417095 23.2607396013738
"7715" 1542.8 50.9535469456382 21.594482274317
"7716" 1543 51.593643628737 21.2195707159132
"7717" 1543.2 53.7758928816246 20.78156392843
"7718" 1543.4 57.6154391028575 20.8831773956456
"7719" 1543.6 62.2876551715216 22.069394486198
"7720" 1543.8 67.6760471791003 22.3435018581738
"7721" 1544 73.0411205396398 23.6796955579615
"7722" 1544.2 78.1411514423046 25.0648048758577
"7723" 1544.4 83.3949494856677 26.6651444638419
"7724" 1544.6 89.0553616676708 26.871115540745
"7725" 1544.8 93.7452185813336 27.5195254007038
"7726" 1545 98.6482329986336 28.6139750850791
"7727" 1545.2 103.338403379214 29.2278806974138
"7728" 1545.4 106.335225473547 30.3974376204872
"7729" 1545.6 107.245611767574 32.5910857558138
"7730" 1545.8 108.812728155581 36.4984885667562
"7731" 1546 110.479690233396 40.8435108780841
"7732" 1546.2 112.531912825048 45.733531811172
"7733" 1546.4 113.2645654802 50.2837731649907
"7734" 1546.6 113.85695761459 55.537036130695
"7735" 1546.8 114.677185699025 61.2485113371102
"7736" 1547 114.15889664857 66.4427174965193
"7737" 1547.2 112.75554113408 71.539733105303
"7738" 1547.4 112.476184864761 76.9110406793284
"7739" 1547.6 111.437879133684 82.3500048810078
"7740" 1547.8 109.262256590856 87.1203424409256
"7741" 1548 105.050079258364 91.2604034040173
"7742" 1548.2 101.602083078398 92.6003504611526
"7743" 1548.4 96.8898691990389 94.8696511319002
"7744" 1548.6 93.8821779522526 97.7226091708738
"7745" 1548.8 93.9274614149721 101.304344161682
"7746" 1549 94.8556645451093 102.806323614698
"7747" 1549.2 94.9994780834336 102.37861967021
"7748" 1549.4 93.768426922885 101.556270608622
"7749" 1549.6 91.5034394494066 101.022805780698
"7750" 1549.8 87.0041301789742 100.413379802671
"7751" 1550 81.5790023167965 100.06136248733
"7752" 1550.2 75.6120740371747 100.083950384767
"7753" 1550.4 69.9042859720389 100.548747392795
"7754" 1550.6 64.7284693501625 103.099073343586
"7755" 1550.8 60.2877061698763 106.732089189464
"7756" 1551 56.0889276205586 111.048035273474
"7757" 1551.2 53.9880661300678 114.680010876545
"7758" 1551.4 54.5720066318176 114.862807028365
"7759" 1551.6 55.7235644175133 114.817661431215
"7760" 1551.8 57.4477087478336 115.72672320633
"7761" 1552 60.0384236198727 116.326813057764
"7762" 1552.2 63.7063369704336 116.680069141112
"7763" 1552.4 68.7122507260434 118.048187413228
"7764" 1552.6 74.3578090170922 116.966890886691
"7765" 1552.8 80.2738673012029 115.38956192763
"7766" 1553 86.0250350942698 115.63905618065
"7767" 1553.2 90.4702076591836 114.576852702174
"7768" 1553.4 91.7044161808469 112.345033868341
"7769" 1553.6 95.316761119538 109.246239151113
"7770" 1553.8 99.9896484640457 106.993826876926
"7771" 1554 104.812715305977 104.848992930003
"7772" 1554.2 105.840128057336 102.628410596064
"7773" 1554.4 108.285705220303 98.698005104313
"7774" 1554.6 111.591876512468 94.4575854513652
"7775" 1554.8 113.96081491377 89.9241115481928
"7776" 1555 115.673157107946 85.9157864401174
"7777" 1555.2 117.326575361363 82.3287758811437
"7778" 1555.4 119.923733927785 78.7976945481306
"7779" 1555.6 122.031331753199 75.8401746777564
"7780" 1555.8 120.724980784163 72.9823246222117
"7781" 1556 118.927464418139 69.3216800910613
"7782" 1556.2 116.606269885032 65.4827944470881
"7783" 1556.4 115.154106724351 61.9044051737041
"7784" 1556.6 115.066932725039 57.5881985151445
"7785" 1556.8 116.570733556943 52.8991043616663
"7786" 1557 116.430578773223 47.8243395444528
"7787" 1557.2 114.595784746055 43.4682032456711
"7788" 1557.4 111.357338660605 39.2978407781167
"7789" 1557.6 108.10473853764 35.6292109669915
"7790" 1557.8 105.998003641621 31.9076162429988
"7791" 1558 103.495353498728 28.9447659756974
"7792" 1558.2 103.010366278664 28.8342328326238
"7793" 1558.4 103.873487999477 27.828926972776
"7794" 1558.6 105.514987040434 26.1213169065557
"7795" 1558.8 106.617458727886 26.2251030342585
"7796" 1559 106.789295998142 26.4567244023835
"7797" 1559.2 107.959414352904 26.9326880831385
"7798" 1559.4 108.961550463025 26.8121759880269
"7799" 1559.6 109.428123699358 26.7015829697984
"7800" 1559.8 107.832030002764 27.3872587725285
"7801" 1560 106.145604404445 27.3559599248682
"7802" 1560.2 103.677273490307 26.7513387907738
"7803" 1560.4 100.362387651504 26.8698153326038
"7804" 1560.6 96.0859655003124 25.8472265034951
"7805" 1560.8 91.5595744596761 23.774176553586
"7806" 1561 88.1196708359185 20.1994200291617
"7807" 1561.2 85.3188751990436 16.0616972585638
"7808" 1561.4 84.3496746746936 12.1137531388738
"7809" 1561.6 84.1672369289336 11.1582971563738
"7810" 1561.8 83.813722927853 12.6952457045674
"7811" 1562 82.0578004935836 14.1966471807238
"7812" 1562.2 80.0032643058003 16.3135129908405
"7813" 1562.4 76.7200711352149 18.5192892882176
"7814" 1562.6 72.3809983955636 20.1816234551038
"7815" 1562.8 67.3097491710442 21.2358434139002
"7816" 1563 62.6971130138541 21.0298946482943
"7817" 1563.2 57.4998590724453 19.9218283074901
"7818" 1563.4 52.8323447535359 18.1287828468852
"7819" 1563.6 48.8832701274336 14.9886140284405
"7820" 1563.8 45.7174213254453 11.0560855861529
"7821" 1564 45.1141569771836 10.2679858999534
"7822" 1564.2 45.307549930716 11.8057590927503
"7823" 1564.4 45.296551035744 13.80721650096
"7824" 1564.6 44.3237661752405 17.7770013260557
"7825" 1564.8 43.5949603075277 22.7002054249738
"7826" 1565 44.161642832019 27.7226413603007
"7827" 1565.2 44.7567020685765 33.2065814001595
"7828" 1565.4 46.4263332239693 37.9156144567667
"7829" 1565.6 46.6690241285473 42.7144024693057
"7830" 1565.8 45.7772511584014 47.7450696819545
"7831" 1566 44.9988418567346 52.8940986754418
"7832" 1566.2 45.5629131896812 58.4543142861461
"7833" 1566.4 47.1992110094053 63.7227981709682
"7834" 1566.6 50.0901865010652 68.6096977602423
"7835" 1566.8 53.3209450242985 73.8671973699684
"7836" 1567 57.6390364684929 78.9114622340603
"7837" 1567.2 62.3292404595641 82.0547927204521
"7838" 1567.4 67.7627714712729 83.752477769606
"7839" 1567.6 72.7348716107494 84.4903819325317
"7840" 1567.8 76.4411556699164 84.8799628957531
"7841" 1568 79.3614678565958 85.2982383137522
"7842" 1568.2 82.7505801910245 84.7839979751284
"7843" 1568.4 86.6474936755106 86.0105154093226
"7844" 1568.6 90.8057290548404 88.4368725545094
"7845" 1568.8 93.6793835317104 90.1506205095613
"7846" 1569 94.6594077240126 89.5593273554791
"7847" 1569.2 95.4995815531705 88.7647902752949
"7848" 1569.4 96.1433337909765 89.0798273406024
"7849" 1569.6 97.7285111797309 90.8725923161576
"7850" 1569.8 99.9371068051747 93.641447188481
"7851" 1570 101.913604245208 95.4145598496695
"7852" 1570.2 102.17645847219 94.718517838509
"7853" 1570.4 103.178079299606 92.9800731122829
"7854" 1570.6 105.372597698549 90.6556170454446
"7855" 1570.8 108.89118105919 87.7359422258603
"7856" 1571 111.159373235882 84.6592196170376
"7857" 1571.2 113.195742829809 81.0055418199185
"7858" 1571.4 114.434850548407 76.2704704358603
"7859" 1571.6 114.975863383055 71.3985056962657
"7860" 1571.8 115.37727216259 66.062830110383
"7861" 1572 114.369914333398 59.6783993534006
"7862" 1572.2 114.102709757515 54.406883088563
"7863" 1572.4 113.943023607929 48.919346304
"7864" 1572.6 115.409700890334 42.8377431506829
"7865" 1572.8 116.71193148254 39.9184498567913
"7866" 1573 117.646427812603 39.9049029996663
"7867" 1573.2 118.138524734128 40.2820109933183
"7868" 1573.4 119.401223970828 40.5372537705665
"7869" 1573.6 120.371519926943 40.4276996693361
"7870" 1573.8 120.205440776443 40.5041900618692
"7871" 1574 120.052089956548 40.7574135361453
"7872" 1574.2 120.1902455246 40.9472914552072
"7873" 1574.4 119.81470572906 41.0828213484673
"7874" 1574.6 119.588755999062 41.3689053649453
"7875" 1574.8 119.036787771088 41.7364603944393
"7876" 1575 118.466718698204 41.690813470539
"7877" 1575.2 117.640798010892 42.1150709893738
"7878" 1575.4 117.904398853188 42.4034449768193
"7879" 1575.6 117.911765729 42.9010687410153
"7880" 1575.8 117.667941697717 42.8541973154587
"7881" 1576 117.495830616811 42.7712709471663
"7882" 1576.2 116.986668669132 43.0056280749493
"7883" 1576.4 117.174251155073 43.4916353493461
"7884" 1576.6 121.810858601809 46.1279861158738
"7885" 1576.8 124.781639913202 46.9788448118686
"7886" 1577 124.258980052485 47.129567559598
"7887" 1577.2 124.110810855425 46.7249347208694
"7888" 1577.4 124.031906814278 46.3015460099426
"7889" 1577.6 123.776388451773 45.9136316432782
"7890" 1577.8 123.558720228539 45.2295222446107
"7891" 1578 122.916758500248 44.5603618755597
"7892" 1578.2 122.832670306221 44.3777260417367
"7893" 1578.4 122.649372667277 44.2652623656434
"7894" 1578.6 121.825883077844 44.0521150838097
"7895" 1578.8 121.166693794731 43.9640074311846
"7896" 1579 119.924821969686 43.7438109072056
"7897" 1579.2 118.553892697516 43.6718506452638
"7898" 1579.4 116.963838950067 43.9558577446491
"7899" 1579.6 114.260521952581 44.3369745094621
"7900" 1579.8 111.502705630181 45.7333024296449
"7901" 1580 108.635251660377 47.225395558631
"7902" 1580.2 106.001026994415 48.8484298769556
"7903" 1580.4 103.40267122147 50.6099432701466
"7904" 1580.6 100.515946525125 51.7553539679439
"7905" 1580.8 97.8265391834051 51.862541927031
"7906" 1581 95.3508715402827 51.2117330416285
"7907" 1581.2 92.2412927452043 50.1233699399426
"7908" 1581.4 89.7931178860374 48.3525760826757
"7909" 1581.6 87.7111182942947 46.2447640692905
"7910" 1581.8 86.5744016299336 43.6737756510209
"7911" 1582 85.8775907954337 40.6372990697738
"7912" 1582.2 85.3614840146652 37.0863552920054
"7913" 1582.4 84.9556979312209 33.6013483197781
"7914" 1582.6 84.5899774537602 31.7376490733228
"7915" 1582.8 84.7645033585051 30.9498853653024
"7916" 1583 84.1596353561936 31.9528411595038
"7917" 1583.2 82.4059446884027 32.528990967013
"7918" 1583.4 79.932360747202 33.9001610261528
"7919" 1583.6 76.6112736253736 36.1186292432038
"7920" 1583.8 73.3456521848168 38.9611732976075
"7921" 1584 70.9146836991978 41.4732930086757
"7922" 1584.2 69.4050564695307 45.0723463992865
"7923" 1584.4 68.9516589701532 48.9479206885234
"7924" 1584.6 67.9615904568465 53.1878416049151
"7925" 1584.8 68.791980368028 58.087410621355
"7926" 1585 69.0883479264144 62.8705147938354
"7927" 1585.2 68.8397020768245 67.8706898921829
"7928" 1585.4 67.8735054499742 72.9547799452387
"7929" 1585.6 67.3815822148791 78.2069864301375
"7930" 1585.8 67.5208198678931 83.3494524179144
"7931" 1586 69.6396093625933 88.1825016212394
"7932" 1586.2 72.5256904008216 92.0327040612962
"7933" 1586.4 76.4303819622048 94.7137325344586
"7934" 1586.6 80.5884292586941 96.1794273235083
"7935" 1586.8 84.3952841111336 96.4008950617488
"7936" 1587 87.6141569817267 96.681491617529
"7937" 1587.2 91.6294475020336 97.9869519926988
"7938" 1587.4 94.6773775436031 99.5687444590942
"7939" 1587.6 95.0027266187926 100.386453115246
"7940" 1587.8 94.7675656947557 100.12258504556
"7941" 1588 94.6161229064595 99.3172322589083
"7942" 1588.2 95.4225221315728 98.315822711313
"7943" 1588.4 97.5245222457641 96.5744003292956
"7944" 1588.6 99.7967731487614 93.9762582344495
"7945" 1588.8 102.571561963666 91.6505216682962
"7946" 1589 104.610958191976 89.3567013647806
"7947" 1589.2 106.150598772366 87.0927565113315
"7948" 1589.4 107.292206593073 83.7835680039572
"7949" 1589.6 108.396409155743 80.346838869657
"7950" 1589.8 109.822544926434 76.8767580270198
"7951" 1590 110.68542615638 73.770791000563
"7952" 1590.2 112.245546237309 71.177994571347
"7953" 1590.4 114.473325339179 69.204853882292
"7954" 1590.6 116.502511059903 67.4338089893561
"7955" 1590.8 116.710230835199 66.142711871026
"7956" 1591 116.259694933079 63.4061046648647
"7957" 1591.2 115.541997492828 59.6697372524604
"7958" 1591.4 114.130102812434 55.7680820002596
"7959" 1591.6 113.763171549669 51.3090813870153
"7960" 1591.8 114.048328317806 47.4274062520738
"7961" 1592 115.478806097061 44.324780097992
"7962" 1592.2 115.811447561779 44.129565098271
"7963" 1592.4 115.444253493697 43.7584552792738
"7964" 1592.6 114.242316505262 42.409897406831
"7965" 1592.8 112.266415040976 39.8076894391121
"7966" 1593 109.851230106585 37.431533927987
"7967" 1593.2 107.770120286634 34.7274853326838
"7968" 1593.4 106.518187796597 31.3593665006595
"7969" 1593.6 106.926510964075 29.6193684008521
"7970" 1593.8 107.783581405027 29.3836200225613
"7971" 1594 108.67478270579 29.8776664451956
"7972" 1594.2 109.777829792669 30.1774915374327
"7973" 1594.4 110.041821063164 30.5393542783162
"7974" 1594.6 111.568648763741 31.1150292423342
"7975" 1594.8 114.409830654186 31.5199155398689
"7976" 1595 115.826311357492 32.6458528637816
"7977" 1595.2 117.094238094698 33.4474627556757
"7978" 1595.4 117.702138150906 34.1989412380683
"7979" 1595.6 117.438065506324 34.4959669527775
"7980" 1595.8 117.653599107641 34.4245517038172
"7981" 1596 118.022920802085 34.9185044192984
"7982" 1596.2 118.121509660929 35.340975729961
"7983" 1596.4 118.155857846078 35.4500957992991
"7984" 1596.6 118.470205658177 35.6319953503188
"7985" 1596.8 118.184274940434 35.6530329132362
"7986" 1597 118.090160230319 35.8691187380596
"7987" 1597.2 118.0998130211 35.8373713117627
"7988" 1597.4 118.096564485741 35.8200859969796
"7989" 1597.6 118.124996620902 35.9405462731078
"7990" 1597.8 118.13976122619 36.2239532017792
"7991" 1598 118.787519015672 37.339544207117
"7992" 1598.2 118.912758994684 37.3024038182627
"7993" 1598.4 119.013537421161 37.4593945655557
"7994" 1598.6 119.105366412082 37.9076215817522
"7995" 1598.8 119.076781025532 38.3512568868828
"7996" 1599 119.543655290785 38.4275273596171
"7997" 1599.2 119.80978982546 38.4570395135167
"7998" 1599.4 119.980398764841 38.4386792974181
"7999" 1599.6 120.271313884675 39.2828264698203
"8000" 1599.8 120.398646129912 40.0579327174869
"8001" 1600 120.606863122355 39.9416163370086
"8002" 1600.2 120.913930606161 39.7490145381648
"8003" 1600.4 121.010677895579 40.0547604525647
"8004" 1600.6 121.835030269513 41.1562625297423
"8005" 1600.8 121.93505096346 41.7865282304791
"8006" 1601 122.587944665675 42.8761410995721
"8007" 1601.2 123.009341027095 43.4527093648738
"8008" 1601.4 123.431292734273 45.0883204535603
"8009" 1601.6 124.000133394528 45.8018132115032
"8010" 1601.8 123.757640440513 46.6505275293119
"8011" 1602 124.15790024408 47.3066636730464
"8012" 1602.2 125.036151286351 48.1423327652179
"8013" 1602.4 124.429891461947 48.5674115702928
"8014" 1602.6 124.483665219755 49.326686579026
"8015" 1602.8 125.093561591612 49.8918002183649
"8016" 1603 125.309893351217 49.8895560649955
"8017" 1603.2 125.164501734729 49.9049451562608
"8018" 1603.4 125.087324780001 50.6298192586441
"8019" 1603.6 125.10383741591 51.8160745350561
"8020" 1603.8 125.452039486199 53.0488107543304
"8021" 1604 125.879139709515 53.8515448398647
"8022" 1604.2 125.737474035725 54.9320786964375
"8023" 1604.4 125.977568762814 57.199438005126
"8024" 1604.6 125.950660540726 58.562442468657
"8025" 1604.8 126.001113457142 60.2535150040553
"8026" 1605 126.288324522569 61.6031341985349
"8027" 1605.2 125.943676944951 62.9699220785857
"8028" 1605.4 125.744384556397 65.230156995092
"8029" 1605.6 125.245735933118 66.8764670832159
"8030" 1605.8 125.538958993152 68.5052552034508
"8031" 1606 125.276813791594 70.1065189338292
"8032" 1606.2 125.028938941793 71.255661826579
"8033" 1606.4 124.938723260679 71.8151772928484
"8034" 1606.6 124.691882212199 73.4241172889651
"8035" 1606.8 124.030086189159 74.7223316169225
"8036" 1607 123.879274354995 75.6104059205934
"8037" 1607.2 124.077146329747 75.6873017205564
"8038" 1607.4 124.398202090632 75.9995061725248
"8039" 1607.6 124.070536266494 75.8999945305738
"8040" 1607.8 123.410356199184 76.1975508222667
"8041" 1608 123.070072120331 76.4690216490405
"8042" 1608.2 122.045073726802 76.7897419612949
"8043" 1608.4 121.453595419713 78.2863673031365
"8044" 1608.6 121.403375744242 78.8743705456608
"8045" 1608.8 120.575743178549 78.8451664582234
"8046" 1609 120.209176644451 78.8474115027962
"8047" 1609.2 119.166425046664 79.7583456273384
"8048" 1609.4 117.410543429398 80.3196609181953
"8049" 1609.6 115.225559343787 81.0284868835376
"8050" 1609.8 113.267007574246 81.4286723264542
"8051" 1610 110.28209455117 82.3623513576647
"8052" 1610.2 106.049151611353 83.6248991876441
"8053" 1610.4 101.750874924881 83.5718031984791
"8054" 1610.6 97.5860309316903 83.072847796719
"8055" 1610.8 93.2200190102064 81.1636883978011
"8056" 1611 89.9837974987372 78.9513114575435
"8057" 1611.2 86.116401266469 77.0255724101349
"8058" 1611.4 82.751358402812 74.8037163870495
"8059" 1611.6 79.0295652661815 72.9256185154869
"8060" 1611.8 76.0537564751363 73.2715437304279
"8061" 1612 73.292764814767 74.3988670202905
"8062" 1612.2 70.4347560848931 74.8209318101576
"8063" 1612.4 67.1380614755206 74.8332071553304
"8064" 1612.6 64.5765170077757 76.0656069008738
"8065" 1612.8 62.7910901376578 76.9299101861928
"8066" 1613 61.7264923189421 76.2005583108315
"8067" 1613.2 60.4740442882542 74.4764467795533
"8068" 1613.4 60.1055919883284 74.4832376947686
"8069" 1613.6 60.6040431988142 76.193564722719
"8070" 1613.8 60.9660573720629 78.5212385984256
"8071" 1614 61.4758449080392 82.202147128539
"8072" 1614.2 62.5303671704849 86.6801512261174
"8073" 1614.4 64.1064197462231 91.4098947321107
"8074" 1614.6 66.8324837597586 95.6014968897238
"8075" 1614.8 70.1090390785741 99.0855158037623
"8076" 1615 73.7693713595765 102.348229403612
"8077" 1615.2 76.3277157985429 106.736011573853
"8078" 1615.4 77.4134048010249 110.047160513835
"8079" 1615.6 77.6425536604336 110.394972728242
"8080" 1615.8 79.0457571438118 110.259155146298
"8081" 1616 82.2153076575607 110.078760266594
"8082" 1616.2 85.9112260730443 109.402847172869
"8083" 1616.4 90.4549171393043 108.670816860003
"8084" 1616.6 93.0763451509208 107.17427373622
"8085" 1616.8 97.1185005729027 105.137962238595
"8086" 1617 101.229600408259 103.181447684224
"8087" 1617.2 103.735004442913 100.832184095737
"8088" 1617.4 107.471210985671 97.9493275396026
"8089" 1617.6 110.77619677927 97.0346808634738
"8090" 1617.8 111.410730659612 97.7328461992578
"8091" 1618 110.989453022486 98.4065145057159
"8092" 1618.2 110.629791589088 98.2214755688163
"8093" 1618.4 110.556489880641 98.019129993029
"8094" 1618.6 110.325982419302 98.7853444215844
"8095" 1618.8 109.819089666097 98.4313837906193
"8096" 1619 109.311514826266 98.5014262322394
"8097" 1619.2 108.891352265784 98.4487557175738
"8098" 1619.4 108.448414469588 98.4330764399123
"8099" 1619.6 108.577787390259 98.2194462817738
"8100" 1619.8 108.238351615913 97.8237750984327
"8101" 1620 107.77596765028 97.4041238433739
"8102" 1620.2 107.2042254271 97.0742057092456
"8103" 1620.4 106.726214650873 96.5398205580549
"8104" 1620.6 106.792188226028 94.9595337620225
"8105" 1620.8 107.085978740034 92.5664701905304
"8106" 1621 107.711380860915 89.5126364921557
"8107" 1621.2 108.77133644392 86.1590094691576
"8108" 1621.4 109.941101565498 82.6053670844564
"8109" 1621.6 111.816290759118 78.9554421882949
"8110" 1621.8 113.764599462398 75.5137535634889
"8111" 1622 116.273966660555 72.3074800363738
"8112" 1622.2 118.924251047867 68.8306349035951
"8113" 1622.4 120.497232116023 65.7287164508867
"8114" 1622.6 122.499478086373 63.0659144125376
"8115" 1622.8 123.238293572974 62.5842090649144
"8116" 1623 122.381244974425 62.9666832447467
"8117" 1623.2 122.016734530184 62.4698221424849
"8118" 1623.4 121.519051851155 61.855622419113
"8119" 1623.6 120.957821750974 61.0244917313198
"8120" 1623.8 120.266298624531 59.1204964053384
"8121" 1624 119.104982673166 56.2129887449514
"8122" 1624.2 117.989005181975 52.0448006864014
"8123" 1624.4 116.406167925599 48.1469061484608
"8124" 1624.6 115.715539868331 43.5937953884579
"8125" 1624.8 115.186271485966 38.7754397982056
"8126" 1625 115.827787391034 36.4332927467738
"8127" 1625.2 116.48280141592 35.8537089806916
"8128" 1625.4 116.374542714718 36.3928538758326
"8129" 1625.6 116.530229020156 36.6972816960127
"8130" 1625.8 116.912977430468 36.6722665649256
"8131" 1626 117.605596655271 36.4339813636982
"8132" 1626.2 118.519435193061 36.3510656258557
"8133" 1626.4 118.499295072001 36.5889201716711
"8134" 1626.6 118.735560170677 36.8127206720765
"8135" 1626.8 118.82829707535 37.1219287993461
"8136" 1627 118.485469332018 37.2224152601191
"8137" 1627.2 118.654848491005 37.5652805965167
"8138" 1627.4 118.979301814158 37.7638017259518
"8139" 1627.6 119.055587287519 37.9939910346663
"8140" 1627.8 119.566056153452 38.2753880690467
"8141" 1628 119.465402070322 38.6062412605376
"8142" 1628.2 120.113353305585 38.6033195669021
"8143" 1628.4 120.073911182877 38.9963184427229
"8144" 1628.6 119.995864705574 39.2183427583178
"8145" 1628.8 120.164868204801 39.7097762958142
"8146" 1629 120.407056255032 40.327003364981
"8147" 1629.2 120.909303025353 40.3440650789542
"8148" 1629.4 120.911898100081 40.6056111178612
"8149" 1629.6 121.390988818988 41.6140587767016
"8150" 1629.8 121.725178481716 42.2947293792456
"8151" 1630 122.271730790883 42.5069698838908
"8152" 1630.2 122.328465692986 42.8190911870054
"8153" 1630.4 122.542073106037 43.7887662966497
"8154" 1630.6 122.852331654861 44.3768958788556
"8155" 1630.8 122.988858736357 45.1855961980918
"8156" 1631 123.393004783147 46.6647031286521
"8157" 1631.2 124.665792936 47.4994459420818
"8158" 1631.4 124.363946350943 48.0218363669006
"8159" 1631.6 124.830693540494 48.9245642350869
"8160" 1631.8 125.430177763241 49.4361428846399
"8161" 1632 125.214017659001 49.5762353644279
"8162" 1632.2 125.009165248303 50.5961967888173
"8163" 1632.4 125.542463991828 50.7175273090054
"8164" 1632.6 125.661458308325 51.5167578571738
"8165" 1632.8 125.822203028321 51.5267278326434
"8166" 1633 125.429107205355 52.2462568810054
"8167" 1633.2 125.917025263115 53.1814496610199
"8168" 1633.4 125.855253344581 54.6573001300869
"8169" 1633.6 126.569759869246 55.4334449168649
"8170" 1633.8 126.330739177726 56.6312376332322
"8171" 1634 126.936449372443 57.7289589361193
"8172" 1634.2 126.682443439511 58.9964266049636
"8173" 1634.4 126.929507723298 60.4185088379144
"8174" 1634.6 126.819394851223 61.7371196405054
"8175" 1634.8 126.804851612391 62.6046598002962
"8176" 1635 126.395889862509 63.6553845175335
"8177" 1635.2 125.75443622283 65.4882090736714
"8178" 1635.4 124.753300716584 67.3327392208238
"8179" 1635.6 123.991215507468 68.3493997749565
"8180" 1635.8 123.7598352849 69.4411120888738
"8181" 1636 123.091361628844 70.2532496739988
"8182" 1636.2 122.784878963947 71.1144063051825
"8183" 1636.4 121.837427459698 72.0674315911838
"8184" 1636.6 121.063853766518 73.1884428405772
"8185" 1636.8 120.186874145467 74.7515203815251
"8186" 1637 119.137805556065 75.6465472594265
"8187" 1637.2 118.298298531534 76.5847379846988
"8188" 1637.4 116.81929687886 77.9438395018347
"8189" 1637.6 114.485295348201 79.2345359094988
"8190" 1637.8 111.912977429934 80.456154629981
"8191" 1638 107.742114492328 82.7906760268212
"8192" 1638.2 103.463664077842 85.5110508832347
"8193" 1638.4 98.9804741520112 87.891296578529
"8194" 1638.6 94.4995548311634 89.8568823527792
"8195" 1638.8 90.1670496987193 92.5342423146428
"8196" 1639 88.1449564575371 96.1609328408566
"8197" 1639.2 87.3645651121178 100.407943353269
"8198" 1639.4 87.6749118076879 104.132261338221
"8199" 1639.6 88.0800107544783 104.847580926088
"8200" 1639.8 87.3697513703225 104.55942753454
"8201" 1640 85.2140636833828 105.356540529357
"8202" 1640.2 82.1125383143824 106.004860943964
"8203" 1640.4 77.6328080543567 107.958237619297
"8204" 1640.6 73.3538426489956 110.456231628556
"8205" 1640.8 69.6323963856586 113.997209406124
"8206" 1641 68.7242057518107 114.657674880366
"8207" 1641.2 68.8219612023244 114.344331649626
"8208" 1641.4 68.7969879102526 112.976958132857
"8209" 1641.6 66.8033923066605 111.23548663766
"8210" 1641.8 63.1779349628971 108.673843675984
"8211" 1642 59.1453933264336 106.312158453549
"8212" 1642.2 55.6012412497926 103.770563877194
"8213" 1642.4 51.8877012580051 100.563284184391
"8214" 1642.6 47.6256115480922 98.0814877594226
"8215" 1642.8 43.014941143837 95.2898094843402
"8216" 1643 38.1633491303664 94.5254446983402
"8217" 1643.2 33.5754653126075 95.4976429785825
"8218" 1643.4 29.7835461006288 97.6278403661056
"8219" 1643.6 26.8749071468622 100.576844343993
"8220" 1643.8 25.8158199534418 102.330726384833
"8221" 1644 25.9944448701143 102.197997109071
"8222" 1644.2 25.6397619362629 102.29792277813
"8223" 1644.4 25.3885468887477 102.484096422506
"8224" 1644.6 24.0536131803658 101.887749487806
"8225" 1644.8 21.3352941204824 100.536155161618
"8226" 1645 18.1783459526479 98.3899117618262
"8227" 1645.2 15.4811798593875 94.9767756703969
"8228" 1645.4 11.9142880352336 91.7498627330698
"8229" 1645.6 9.09866549233764 88.5884499781738
"8230" 1645.8 6.68943283660298 84.8147070589061
"8231" 1646 4.22299181371232 81.0569507220214
"8232" 1646.2 3.92238056802886 79.0290370434215
"8233" 1646.4 2.53985262810306 76.4072547976466
"8234" 1646.6 2.63727922221413 74.3053928713251
"8235" 1646.8 2.31926837496811 70.7589824095635
"8236" 1647 0.723733430638772 66.0553680688354
"8237" 1647.2 0.311988398542877 62.428546919836
"8238" 1647.4 0.275058488960413 59.4770711285167
"8239" 1647.6 2.32534916086607 57.8293092024549
"8240" 1647.8 5.13199591276698 54.6258279568097
"8241" 1648 8.85832243282837 51.4818920950054
"8242" 1648.2 12.5503095342135 47.9740322618784
"8243" 1648.4 14.4433518306228 44.7008275402117
"8244" 1648.6 15.2111182865447 43.1059142304849
"8245" 1648.8 17.3391113476299 41.3328472130467
"8246" 1649 20.8147064251356 39.2670771953835
"8247" 1649.2 24.5908513678891 36.942364739562
"8248" 1649.4 28.8182854158086 34.7819463236863
"8249" 1649.6 32.9026304531494 32.7254530392475
"8250" 1649.8 36.675798205724 29.6140081989867
"8251" 1650 38.7520164957523 25.7820234467695
"8252" 1650.2 39.6418884194677 22.5369093116011
"8253" 1650.4 40.5286576909056 18.3124080185986
"8254" 1650.6 42.8164088535018 15.766200781067
"8255" 1650.8 45.1753918687003 16.0162600185072
"8256" 1651 48.5250350902612 16.3814565273738
"8257" 1651.2 53.1016737652484 17.2260324328923
"8258" 1651.4 57.704795646119 18.2909370976435
"8259" 1651.6 61.833485715651 18.2577505219934
"8260" 1651.8 65.5272101569123 16.8178491888845
"8261" 1652 68.9081975317278 14.942652224315
"8262" 1652.2 71.2743733601101 13.6200013936385
"8263" 1652.4 72.4856363713418 14.7227329441493
"8264" 1652.6 74.7389597192704 16.7389400582412
"8265" 1652.8 78.1321047851132 19.826045409267
"8266" 1653 82.1582498476479 22.5418727193024
"8267" 1653.2 86.34980970807 25.7005302314344
"8268" 1653.4 91.3808127269961 27.4488216579988
"8269" 1653.6 96.6138715019782 29.4311563226808
"8270" 1653.8 101.357157102343 29.5493771589193
"8271" 1654 104.601262640373 31.1398735823132
"8272" 1654.2 108.423698808815 32.5250509423429
"8273" 1654.4 110.586428461581 34.9360370189032
"8274" 1654.6 110.995672257943 37.8449177137392
"8275" 1654.8 111.163998939375 41.8602827273738
"8276" 1655 111.301015954764 45.982476305695
"8277" 1655.2 110.248801341761 50.6552401637944
"8278" 1655.4 108.392067147179 55.5644168375829
"8279" 1655.6 107.384925206443 60.9338790139219
"8280" 1655.8 106.604080871837 66.6027942252638
"8281" 1656 107.414228471988 72.6375466485102
"8282" 1656.2 110.182793373677 76.7108858687652
"8283" 1656.4 114.261202400268 79.9743911724695
"8284" 1656.6 114.71984134654 80.2791959682411
"8285" 1656.8 113.75932273536 81.3361007884381
"8286" 1657 112.294865965205 83.9476637774596
"8287" 1657.2 109.859219180881 86.3979414204001
"8288" 1657.4 106.504293173842 90.1670294275217
"8289" 1657.6 103.761290873223 95.0406274656107
"8290" 1657.8 102.514669315025 99.7308039268193
"8291" 1658 102.849951877752 99.4863978252942
"8292" 1658.2 103.805764360353 98.7360749808828
"8293" 1658.4 104.270091794608 98.322469361626
"8294" 1658.6 105.823597899536 97.7340419775021
"8295" 1658.8 108.364484637942 97.291006640848
"8296" 1659 110.60253239019 96.9931392990173
"8297" 1659.2 112.096406685181 97.0562824769912
"8298" 1659.4 112.262514033603 96.6750199329185
"8299" 1659.6 112.119686864091 96.391675749637
"8300" 1659.8 111.794202855871 96.1290450857756
"8301" 1660 111.787996616866 96.1026378564009
"8302" 1660.2 111.544466403625 96.0792248809738
"8303" 1660.4 111.374798855694 95.964249001399
"8304" 1660.6 111.066135554513 95.7915823430844
"8305" 1660.8 110.966057377408 95.821581233279
"8306" 1661 110.995831153694 95.7435690401651
"8307" 1661.2 110.857931558261 95.7227409592273
"8308" 1661.4 110.785625540527 95.7404428614162
"8309" 1661.6 111.052799461986 95.7446476632423
"8310" 1661.8 110.665327991086 95.5209062546782
"8311" 1662 110.533974170049 95.0489656779636
"8312" 1662.2 110.464746761365 94.9221347394083
"8313" 1662.4 110.467720427896 94.9108387080881
"8314" 1662.6 110.504065241054 94.9781442280376
"8315" 1662.8 110.092173361229 95.3919498768097
"8316" 1663 109.867260060198 95.5242575069369
"8317" 1663.2 109.630823844053 94.521408861365
"8318" 1663.4 109.774229845459 93.1947194639755
"8319" 1663.6 110.192442885657 91.768070994222
"8320" 1663.8 110.53072563469 89.3652275256559
"8321" 1664 111.009051280199 85.8899099510782
"8322" 1664.2 111.99538386008 81.67602188248
"8323" 1664.4 113.644446776267 77.7004982487072
"8324" 1664.6 115.439636287407 74.1338383746039
"8325" 1664.8 117.768154363718 70.0374484089859
"8326" 1665 119.074459116565 65.713157518558
"8327" 1665.2 120.630599258579 60.9948812035738
"8328" 1665.4 120.963806537973 57.0434475924695
"8329" 1665.6 120.026194488972 52.4601277298097
"8330" 1665.8 118.927464418139 47.7010761442042
"8331" 1666 119.208090368028 43.7229915076711
"8332" 1666.2 119.264124525929 43.3187669374206
"8333" 1666.4 120.032363725846 43.219543042539
"8334" 1666.6 120.895989831338 43.3204154596046
"8335" 1666.8 120.514016215378 43.2934667011238
"8336" 1667 120.346420394311 43.3950214564965
"8337" 1667.2 120.575315093197 43.598633551292
"8338" 1667.4 120.24015484057 43.9182770072557
"8339" 1667.6 120.008652398034 43.7931991331829
"8340" 1667.8 119.581320741298 44.1120600699144
"8341" 1668 118.631219263572 43.8702790164849
"8342" 1668.2 117.958282237353 43.6438005613738
"8343" 1668.4 116.560605675355 43.0906418346633
"8344" 1668.6 114.111042821788 42.0711031034535
"8345" 1668.8 110.919753067207 40.4240941750625
"8346" 1669 107.581515227141 38.5095767157889
"8347" 1669.2 104.214592206924 35.8919878731663
"8348" 1669.4 100.826155301594 32.4884012789021
"8349" 1669.6 98.336930495948 29.1245094596881
"8350" 1669.8 96.7235461275574 25.7403284604254
"8351" 1670 95.3066123355549 21.0602955204648
"8352" 1670.2 95.8243295935187 18.3465787608845
"8353" 1670.4 96.0293685836917 18.4814049448255
"8354" 1670.6 95.5230557976683 18.8565425010881
"8355" 1670.8 94.4735106766761 19.4273343867375
"8356" 1671 91.7433404819182 19.8499915786213
"8357" 1671.2 87.5979467313284 19.5140111591212
"8358" 1671.4 84.0237378516989 19.5468107006902
"8359" 1671.6 79.3457239100831 19.0265264225697
"8360" 1671.8 74.378190331306 18.2124083463206
"8361" 1672 68.2767151905294 16.9398222930334
"8362" 1672.2 65.1395501641211 15.2468525481551
"8363" 1672.4 61.0012351693677 12.1200528486486
"8364" 1672.6 58.2727783283774 7.84748114510417
"8365" 1672.8 57.467804859675 6.21189055271867
"8366" 1673 57.6390010728293 5.80354384785736
"8367" 1673.2 57.7010945058336 4.35969703200717
"8368" 1673.4 58.0853962388003 3.31506515780717
"8369" 1673.6 58.1361208409168 3.66494574305923
"8370" 1673.8 58.3156245804556 3.73303923523098
"8371" 1674 58.5076098560132 3.30184319118066
"8372" 1674.2 58.9769187532953 3.36828157139511
"8373" 1674.4 59.4742556931996 3.17719037489511
"8374" 1674.6 59.9236495831479 2.9140769645167
"8375" 1674.8 60.4360770312461 2.89360290774884
"8376" 1675 61.3004650539132 2.33300373434322
"8377" 1675.2 61.6152514108563 2.53358315351816
"8378" 1675.4 61.8174613198882 2.46847325088899
"8379" 1675.6 62.1922943471366 2.25079861061146
"8380" 1675.8 62.3735278833536 1.54258814849384
"8381" 1676 62.4929587787738 1.35157575248724
"8382" 1676.2 63.3652407577413 1.51921622522961
"8383" 1676.4 63.4032212973121 1.55730395652337
"8384" 1676.6 63.4383328033183 1.58903800856615
"8385" 1676.8 63.7274524502669 1.42680103831828
"8386" 1677 64.567356536453 1.25866002507286
"8387" 1677.2 64.9451117873225 0.934918143623837
"8388" 1677.4 65.4776691852374 1.12154459254206
"8389" 1677.6 66.3834640678075 0.657210844037387
"8390" 1677.8 67.0314274362638 0.266098955873837
"8391" 1678 68.1517665188748 0.217389435197368
"8392" 1678.2 68.2254480600468 0.230044013137987
"8393" 1678.4 68.6603837530131 0.471477344635519
"8394" 1678.6 68.9191730645609 0.412023142292017
"8395" 1678.8 69.2203830069107 0.292395909520629
"8396" 1679 70.4755256549476 0.485764536897201
"8397" 1679.2 71.8515820649773 0.338453874936939
"8398" 1679.4 72.3214527424336 0.206262318585962
"8399" 1679.6 73.2238407013487 0.067796770826665
"8400" 1679.8 74.4574710014617 0.239310470383183
"8401" 1680 75.7908885058183 0.210976495344995
"8402" 1680.2 76.9957531729073 0.215811798900152
"8403" 1680.4 78.3541650649102 0.753649391803741
"8404" 1680.6 80.1917679530397 1.27560093334354
"8405" 1680.8 82.0287944923389 1.48304815463699
"8406" 1681 84.4109344079513 1.65769249273854
"8407" 1681.2 85.7082079245967 2.37641043026514
"8408" 1681.4 87.4229654733457 2.85107986676945
"8409" 1681.6 88.6261594651073 3.52671821404752
"8410" 1681.8 89.8141195357908 4.54810168560853
"8411" 1682 90.8646832142518 5.13988957367687
"8412" 1682.2 92.3985478027866 6.02131616810913
"8413" 1682.4 93.8134919661281 6.42348195420717
"8414" 1682.6 94.7472763710317 7.49363234125234
"8415" 1682.8 96.2302089080051 8.15543549708813
"8416" 1683 97.464661018742 8.60803333766355
"8417" 1683.2 98.459259321172 8.89734898096262
"8418" 1683.4 99.4098245316412 9.71609944693987
"8419" 1683.6 101.077312143569 10.4765664012928
"8420" 1683.8 101.391709705706 11.1235533024647
"8421" 1684 102.60450608377 12.0929068265284
"8422" 1684.2 104.356323074306 13.176915068492
"8423" 1684.4 105.624245119571 14.5909261724014
"8424" 1684.6 106.872576789718 16.1617308702362
"8425" 1684.8 109.53149371792 18.5023966542928
"8426" 1685 110.878692643407 20.0465744024269
"8427" 1685.2 112.231972000273 22.3405444944185
"8428" 1685.4 113.66635906666 24.0984161042701
"8429" 1685.6 115.027225361028 26.1632599374009
"8430" 1685.8 116.357230264328 28.108421533637
"8431" 1686 117.827534465355 30.4082208459001
"8432" 1686.2 118.843526381602 31.9956929375508
"8433" 1686.4 119.751265812276 32.9929807143475
"8434" 1686.6 120.144158694703 34.3484600985825
"8435" 1686.8 121.384600942736 36.568608865752
"8436" 1687 121.958621057425 38.4427966914173
"8437" 1687.2 123.215485372586 39.9515299849332
"8438" 1687.4 123.248741565075 41.0077220045277
"8439" 1687.6 123.488850700303 42.9658422294434
"8440" 1687.8 124.482720925005 44.3278749286764
"8441" 1688 124.908743133511 45.7572365295021
"8442" 1688.2 125.338498488212 47.330338688542
"8443" 1688.4 125.489119621723 49.3228968222686
"8444" 1688.6 126.074967327382 50.2062315659636
"8445" 1688.8 126.229272756934 51.6830407229001
"8446" 1689 126.556095537717 52.9852852469137
"8447" 1689.2 127.223983063677 54.7443053814819
"8448" 1689.4 127.054923807366 55.5432760857976
"8449" 1689.6 127.049442447302 58.1399116783212
"8450" 1689.8 126.935746607629 59.5788630491705
"8451" 1690 126.817017547773 61.7492760141043
"8452" 1690.2 126.546004954434 64.3771953816238
"8453" 1690.4 126.642691625249 66.0919874344265
"8454" 1690.6 126.439316214223 67.8755052684265
"8455" 1690.8 126.948441158316 69.2050582579032
"8456" 1691 126.301208544162 70.4710612496705
"8457" 1691.2 125.457745609177 72.2290836480662
"8458" 1691.4 124.772304648434 74.0028019335277
"8459" 1691.6 124.972809900416 74.8863803578347
"8460" 1691.8 124.821278366366 75.4484412158192
"8461" 1692 124.954828287671 75.7665545764077
"8462" 1692.2 124.898997527434 76.0879008737988
"8463" 1692.4 124.182182554144 76.4343793853475
"8464" 1692.6 123.448697465197 76.5684784706107
"8465" 1692.8 122.774455402664 77.4718421161431
"8466" 1693 122.170143081494 78.0834191584086
"8467" 1693.2 122.025423643566 78.2735839412588
"8468" 1693.4 122.044551879703 78.4589549010956
"8469" 1693.6 121.645345006566 78.5373912567809
"8470" 1693.8 120.851552454956 79.0650058878252
"8471" 1694 119.884626737539 79.4113790781896
"8472" 1694.2 118.313358251113 79.5364960549116
"8473" 1694.4 116.86733580346 79.8472011052949
"8474" 1694.6 113.795774381739 80.3899299031516
"8475" 1694.8 110.763861176948 80.7440670668972
"8476" 1695 106.95044126382 80.7948135563927
"8477" 1695.2 102.339298554556 80.7010707052795
"8478" 1695.4 97.8371838393404 79.8377687120094
"8479" 1695.6 93.7976077988661 79.7101119728603
"8480" 1695.8 89.7571321983255 79.2728402259144
"8481" 1696 86.1891867951363 78.5463493707522
"8482" 1696.2 84.292798621514 79.4597505339453
"8483" 1696.4 82.6284229782478 80.7898998739314
"8484" 1696.6 80.1960704802785 83.0942486112187
"8485" 1696.8 77.6148728633412 86.6377139654999
"8486" 1697 75.928865770802 90.1225435135844
"8487" 1697.2 75.5803342770471 92.5470887816343
"8488" 1697.4 75.4841677036518 93.8451950746193
"8489" 1697.6 75.9094906929808 95.7576147917701
"8490" 1697.8 75.6457393462832 98.8268795364889
"8491" 1698 75.689465207177 102.418717601675
"8492" 1698.2 75.4667411732597 105.939530620374
"8493" 1698.4 76.3756248704336 108.044772615713
"8494" 1698.6 76.4389713099336 107.376253319985
"8495" 1698.8 74.6837704066195 106.829034773993
"8496" 1699 72.5585958236388 105.472418806707
"8497" 1699.2 69.2755004162235 103.090826564987
"8498" 1699.4 65.6297652243427 100.102563163647
"8499" 1699.6 61.8416776743824 96.9500780944251
"8500" 1699.8 58.1351268344078 93.4461199802359
"8501" 1700 53.7052447893733 90.8828622064945
"8502" 1700.2 49.5232315931516 87.9508260199379
"8503" 1700.4 45.1207100571319 85.5323087044945
"8504" 1700.6 41.6607113783916 84.1904620036007
"8505" 1700.8 39.5178267013561 82.0696044368825
"8506" 1701 36.8569485883586 79.7950700858988
"8507" 1701.2 36.6200491473054 77.6482339898354
"8508" 1701.4 36.877988655764 74.2627524577042
"8509" 1701.6 38.3886829302685 71.2100205041812
"8510" 1701.8 40.7397334050447 66.645518658596
"8511" 1702 43.1929499620622 61.6282120262596
"8512" 1702.2 46.1556469677866 57.1288440163444
"8513" 1702.4 50.1310030266761 53.4647299330102
"8514" 1702.6 54.3880757199836 50.9281969719538
"8515" 1702.8 57.9734841956836 48.0866708799988
"8516" 1703 61.4293843950725 44.5532531076794
"8517" 1703.2 64.1984900773183 40.4209740357873
"8518" 1703.4 65.5179145289182 36.3783950697037
"8519" 1703.6 65.9658983172589 32.4863009909758
"8520" 1703.8 65.0412798323179 28.6461588655423
"8521" 1704 64.4506576345586 26.3779147442801
"8522" 1704.2 63.4240321857054 22.1418867986782
"8523" 1704.4 62.8480948868853 19.7142513738577
"8524" 1704.6 62.9382613914961 20.3465988547488
"8525" 1704.8 63.0867778914214 20.8713228516421
"8526" 1705 63.0221954238336 20.6873781551738
"8527" 1705.2 62.9819842057162 20.5342282542108
"8528" 1705.4 62.9308651725985 20.4818676229673
"8529" 1705.6 62.9183351076424 20.4314699447694
"8530" 1705.8 62.9475274930187 20.4038584508632
"8531" 1706 62.8640381594996 20.4524689773519
"8532" 1706.2 62.8332577825423 20.4220660301782
"8533" 1706.4 62.9861154952488 20.5051491590912
"8534" 1706.6 63.1254366422528 20.6721992799909
"8535" 1706.8 63.4883073647127 20.5350977288157
"8536" 1707 63.8495550075641 20.5383824106564
"8537" 1707.2 64.4834737024439 20.527675821879
"8538" 1707.4 64.9998712650236 20.5714494959638
"8539" 1707.6 65.4861874161909 20.4790949351699
"8540" 1707.8 66.1244654782702 20.4482691708354
"8541" 1708 66.4123984636375 20.3752006924127
"8542" 1708.2 66.6141821836356 20.2314541594219
"8543" 1708.4 67.5510268133544 19.744157054562
"8544" 1708.6 69.0162591049925 18.4759659164621
"8545" 1708.8 70.8249715083049 17.2845673966412
"8546" 1709 71.6641550335624 16.5731783878887
"8547" 1709.2 71.7885973984042 16.7374107169327
"8548" 1709.4 71.9375349272821 16.8601496256769
"8549" 1709.6 72.0434664254045 16.8799015253641
"8550" 1709.8 72.1165083793454 16.8685517341385
"8551" 1710 72.2809632656398 16.9501334214254
"8552" 1710.2 72.5603593142622 17.1531009780024
"8553" 1710.4 73.4339745861524 17.8743565000301
"8554" 1710.6 76.1234934973742 18.0489321826412
"8555" 1710.8 79.9882915110094 18.2537642102526
"8556" 1711 84.2958493970094 18.0453010867981
"8557" 1711.2 88.06212043722 17.3214520570826
"8558" 1711.4 88.8907915361862 16.3157894495388
"8559" 1711.6 87.8967585544961 15.7564290721551
"8560" 1711.8 86.443577461401 14.9385795219173
"8561" 1712 84.6270094736917 13.5746761572771
"8562" 1712.2 82.0362135030356 11.0544029136166
"8563" 1712.4 79.5946582246173 9.93765339097587
"8564" 1712.6 75.9916278969697 9.86202903990992
"8565" 1712.8 71.7916461575246 8.69534395704051
"8566" 1713 67.6412687417277 6.82314981616795
"8567" 1713.2 64.4823308543086 5.25835646443634
"8568" 1713.4 62.215673947306 5.46621896275682
"8569" 1713.6 58.5036663523684 6.1234595442434
"8570" 1713.8 54.2627351807033 5.47279728747496
"8571" 1714 50.4979304363911 3.23817692696958
"8572" 1714.2 50.49572495107 3.72745540156702
"8573" 1714.4 49.9110483143774 5.00043702646372
"8574" 1714.6 47.8652023497551 6.79504816962384
"8575" 1714.8 44.1794287013057 8.50079633062965
"8576" 1715 40.2850467393003 10.8652906550738
"8577" 1715.2 36.2154554004453 11.4560439044087
"8578" 1715.4 33.8819493500267 10.953874015932
[truncated: 20,055 more chars]
