# Supplementary material for: Adaptive switch to sexually dimorphic movements by partner-seeking termites
Source: Sci Adv. 2019 Jun 19;5(6):eaau6108. doi: 10.1126/sciadv.aau6108 (PMC6584256; doi:10.1126/sciadv.aau6108)
Supplement: Data file S1 [file aau6108_Data_file_S1.zip › Dataset/CfExperimetns/170630_173_M_06_set2_tandem-position_5FPS.txt]

"time" "x" "y"
"1" 0 98.4797892021355 34.9648620627148
"2" 0.2 102.827172330571 39.3517696050964
"3" 0.4 107.212562689779 42.8694686952627
"4" 0.6 112.299263943563 45.9193235918611
"5" 0.8 117.600535354854 47.038120805861
"6" 1 119.817615151122 46.8096657274283
"7" 1.2 119.603035412294 47.4344649640313
"8" 1.4 119.524973469198 47.6633904231416
"9" 1.6 119.770982741823 48.5966741286463
"10" 1.8 119.776701543149 48.4121670372941
"11" 2 119.700198869833 48.6588780649437
"12" 2.2 119.251073117383 49.221923405374
"13" 2.4 119.551111233872 49.4330832942044
"14" 2.6 118.996716788631 49.9111628075784
"15" 2.8 118.26318800108 50.3422099357783
"16" 3 117.855547525212 50.7960490455855
"17" 3.2 117.805186546918 50.85966985449
"18" 3.4 117.634418091378 50.9520977227404
"19" 3.6 117.017958057886 51.1711312363159
"20" 3.8 115.960057281182 51.5338612981893
"21" 4 114.776621337814 52.1456903322486
"22" 4.2 113.194047436698 53.2460712498497
"23" 4.4 110.712584672474 55.501226671529
"24" 4.6 107.537195277032 58.7609871534249
"25" 4.8 104.630388144717 61.833787162016
"26" 5 101.08412526149 65.8694123256985
"27" 5.2 98.6076828430144 71.6308538421932
"28" 5.4 96.9845527556728 77.5222920081463
"29" 5.6 96.250823913561 84.3001525784971
"30" 5.8 96.8882529710197 90.6894080091442
"31" 6 97.461678931969 96.6408046453551
"32" 6.2 99.0510013561732 98.9461903477012
"33" 6.4 98.361372360216 98.6090400727129
"34" 6.6 97.0797582505999 98.5420350999646
"35" 6.8 94.5790445402219 97.1743407973058
"36" 7 91.3545345039617 95.2280899106421
"37" 7.2 87.7270155464911 93.3073211481505
"38" 7.4 84.7089233701902 89.6896707266081
"39" 7.6 80.6028647048435 85.4495281745232
"40" 7.8 76.0805485163139 82.2042609740995
"41" 8 71.1323918164333 79.9448253483468
"42" 8.2 65.9075898134575 76.9645995741228
"43" 8.4 60.0130694400211 74.5976242148712
"44" 8.6 53.426898024692 72.2799239795802
"45" 8.8 48.1318032556816 68.1827219857407
"46" 9 45.693917344025 62.9217952715634
"47" 9.2 47.4499566597976 57.0067197224829
"48" 9.4 50.6474783932879 53.8264067133131
"49" 9.6 54.7677708173006 51.1358557022282
"50" 9.8 60.5186104787818 48.8442313892896
"51" 10 66.6818461494159 45.1496315929249
"52" 10.2 73.7748184445659 42.5767987558591
"53" 10.4 80.4279386910385 40.1253666622379
"54" 10.6 86.6684291502508 36.2502729553695
"55" 10.8 92.7363604704421 31.5410661719654
"56" 11 98.0645643034547 26.3042072366752
"57" 11.2 99.2463866464487 21.4948688965977
"58" 11.4 97.1688068445745 18.9396879144057
"59" 11.6 94.5044560966207 14.627457774569
"60" 11.8 95.3989553541545 14.0165794437064
"61" 12 98.1343662583784 15.5885682569534
"62" 12.2 99.8984029634434 18.5968491955727
"63" 12.4 102.271420453025 22.2093635318039
"64" 12.6 105.185044975149 26.1698583845181
"65" 12.8 108.205673632514 29.3839371260081
"66" 13 111.765291615915 33.1544573412293
"67" 13.2 116.554170615448 35.7581980723847
"68" 13.4 116.926595682048 35.3648546659874
"69" 13.6 116.741208220736 35.8522210238832
"70" 13.8 116.570077871205 36.5480563013528
"71" 14 116.059017342443 37.1783192004526
"72" 14.2 115.148648661283 37.7132604051
"73" 14.4 113.623556895173 39.7900551605139
"74" 14.6 112.143246042458 43.3439706786969
"75" 14.8 109.956517632525 48.5043339546227
"76" 15 107.909685819542 54.5934862092
"77" 15.2 107.887788588375 60.3684514088161
"78" 15.4 108.284716546219 66.7977888316182
"79" 15.6 110.947635771022 73.5041949430706
"80" 15.8 114.661065595636 78.63429909721
"81" 16 116.192999787759 80.0590293476377
"82" 16.2 115.120746270686 79.9833585757373
"83" 16.4 114.356623949966 80.5441115952865
"84" 16.6 111.798230096622 81.1682474277021
"85" 16.8 109.366721624424 82.3818178829712
"86" 17 106.05128601991 84.5133789426165
"87" 17.2 101.451040627196 87.4957251252851
"88" 17.4 97.5314087123616 91.467244322039
"89" 17.6 94.7818656082822 97.1531381393951
"90" 17.8 93.5059388536055 103.300533277556
"91" 18 93.6058251836066 106.690703085307
"92" 18.2 92.7487068956082 106.169718552247
"93" 18.4 90.7945889538273 105.329708205148
"94" 18.6 88.0992722848485 103.024471352392
"95" 18.8 84.7561365020116 99.4987941827682
"96" 19 82.0665162788192 95.599608864134
"97" 19.2 77.7891482743688 91.4546392536933
"98" 19.4 72.8615131218862 88.0099176891802
"99" 19.6 66.8401901579974 86.6973640703096
"100" 19.8 61.6929470318789 85.4895055950789
"101" 20 55.5741237768901 82.8844945920175
"102" 20.2 50.835956739259 79.0098566412965
"103" 20.4 46.5644089257325 74.2882133315543
"104" 20.6 45.274500460556 67.56761774678
"105" 20.8 47.2423039972391 61.2128862023574
"106" 21 50.0953106348224 55.1806307345854
"107" 21.2 54.9095647551399 50.4094570990756
"108" 21.4 59.6608451749095 44.2729597112852
"109" 21.6 64.2061532883776 38.4927621950213
"110" 21.8 69.2160547319291 32.7664626553354
"111" 22 74.8157590892868 28.8190867116024
"112" 22.2 81.3884737764044 25.7873850461673
"113" 22.4 87.3160878649469 22.7056027088543
"114" 22.6 90.4138023803076 19.4004106857602
"115" 22.8 90.3723768050382 15.1099972482198
"116" 23 89.1405966904938 13.1249315403744
"117" 23.2 89.5318251832356 13.5875579778779
"118" 23.4 92.2299596375738 14.3508917569392
"119" 23.6 95.7987005096845 16.1863970181592
"120" 23.8 100.062040085307 19.265289687806
"121" 24 105.017616420732 22.0051014182266
"122" 24.2 111.145162060598 24.0283198206187
"123" 24.4 111.866292185256 25.653717777242
"124" 24.6 111.003534974401 28.1600759939745
"125" 24.8 112.718000022728 32.6914115999375
"126" 25 116.084323591787 37.3833382411393
"127" 25.2 119.592816134819 42.623231957288
"128" 25.4 122.269598494602 46.3157792506425
"129" 25.6 122.316345922904 48.2504651327467
"130" 25.8 121.847621831109 51.3610813804309
"131" 26 122.234561366242 54.370833690485
"132" 26.2 122.461498916861 55.9508492036327
"133" 26.4 122.526130396152 56.9115787196451
"134" 26.6 122.840523204467 57.8817000039667
"135" 26.8 123.276967656863 58.4909293131735
"136" 27 122.64323511446 57.9039638458885
"137" 27.2 122.357630868855 57.5565449215364
"138" 27.4 121.704723342889 57.716084528704
"139" 27.6 121.452043166916 57.9085481719266
"140" 27.8 121.432407783942 58.9359753559262
"141" 28 120.972374983155 59.8726962836619
"142" 28.2 120.440654680754 60.2296435046912
"143" 28.4 119.641753498139 61.1833666604612
"144" 28.6 118.59345554064 62.2983249923609
"145" 28.8 116.229997910891 64.7696610734678
"146" 29 113.899740967701 65.9092102881338
"147" 29.2 109.680717509495 67.379561657764
"148" 29.4 105.812854496871 68.48435279324
"149" 29.6 100.948385973821 70.1017086988311
"150" 29.8 96.7663440484492 69.5754799888121
"151" 30 92.5518778144568 68.1131973605883
"152" 30.2 88.6543553065836 65.8423538684849
"153" 30.4 85.1083986554119 62.2326254571849
"154" 30.6 80.9141549857174 57.4668150461643
"155" 30.8 77.2280035656865 52.5038798500555
"156" 31 75.6996716401787 46.8023569276361
"157" 31.2 75.0214284822353 41.2034193711642
"158" 31.4 76.9748430599582 35.7989467822639
"159" 31.6 78.3597693634889 29.7347177658199
"160" 31.8 78.2196423868881 24.1352240406403
"161" 32 76.0909499659557 19.1103280346257
"162" 32.2 73.9116537796778 17.2952119828125
"163" 32.4 72.6467794841881 17.5258225016929
"164" 32.6 69.6002555250568 17.5843655841085
"165" 32.8 64.9405842229271 18.2261948019704
"166" 33 60.4993097522541 18.8754719653391
"167" 33.2 53.5235365050203 17.9715623430464
"168" 33.4 50.0877725979804 14.7303787070857
"169" 33.6 49.5306710548416 10.8062057573745
"170" 33.8 50.6111750802236 9.47211166095502
"171" 34 50.8594789498086 9.35332541025354
"172" 34.2 50.8965709069136 9.38465919012314
"173" 34.4 51.6488199816276 8.76057422713503
"174" 34.6 52.8402590692254 6.02810820779632
"175" 34.8 54.9514229519622 1.66435836301894
"176" 35 55.4808976768197 2.09236178230166
"177" 35.2 55.2135731068089 2.12210690371055
"178" 35.4 55.2865874452316 2.29251311196428
"179" 35.6 55.3394993271615 2.45407258416597
"180" 35.8 55.6066825701129 2.60068598229683
"181" 36 55.4998362748004 2.89591319918292
"182" 36.2 55.6731007410162 3.13716619203157
"183" 36.4 55.5876466098098 3.52811644798946
"184" 36.6 55.5775299229962 4.02689744738807
"185" 36.8 55.4963048127532 4.10522037602323
"186" 37 55.5489847962944 4.1896112738434
"187" 37.2 55.4322303935159 4.06218160100711
"188" 37.4 55.5202573536169 4.14193926617564
"189" 37.6 55.665976601027 4.22849159713075
"190" 37.8 55.547530290251 3.99245120147256
"191" 38 55.6295944674635 3.97143360567774
"192" 38.2 55.7597734779802 4.01192581893592
"193" 38.4 55.5652875669076 4.19457751231205
"194" 38.6 55.6275090305053 4.14987121563949
"195" 38.8 55.2768559700063 4.7889097213074
"196" 39 55.0672608984079 4.69624060700081
"197" 39.2 54.7805933261727 5.27078361360853
"198" 39.4 54.086402048881 6.08270606867822
"199" 39.6 53.4812857559821 6.44913840388134
"200" 39.8 52.2005220481583 7.38981710349423
"201" 40 50.3747441231166 8.41879965030473
"202" 40.2 48.1590384808331 9.12321889479297
"203" 40.4 44.8659333621554 10.6279792698094
"204" 40.6 41.6267973293846 11.973001567282
"205" 40.8 37.3532248043447 13.903351861397
"206" 41 32.5095483526731 15.2131200107766
"207" 41.2 28.3510456618243 15.648839647409
"208" 41.4 27.3261180001654 15.3578694971195
"209" 41.6 27.6877353221575 16.1139351839836
"210" 41.8 27.3088027769045 18.2529102406751
"211" 42 25.7259250898629 20.8030756749786
"212" 42.2 24.6531761081041 22.9219701697179
"213" 42.4 21.7192060861967 26.12921455993
"214" 42.6 17.4487353065842 29.8152434453287
"215" 42.8 13.2452835021191 32.7785866976059
"216" 43 11.3260980380566 33.0557511446905
"217" 43.2 11.4483939572788 34.1290719723727
"218" 43.4 11.1423043995446 37.5732041580767
"219" 43.6 10.6823320785998 42.6350482704913
"220" 43.8 9.31896404369179 48.1305106553029
"221" 44 7.42550258811844 53.2563081587118
"222" 44.2 4.83014952555665 57.4576314166369
"223" 44.4 3.18015905256655 60.2282299618151
"224" 44.6 4.01185199954576 61.2898015954119
"225" 44.8 5.96740533586524 63.8447362303965
"226" 45 8.37879527704023 67.9846790602264
"227" 45.2 9.51328357516726 72.8741737750549
"228" 45.4 9.31776396372608 77.9535479381357
"229" 45.6 8.35638547701198 82.7106646809558
"230" 45.8 8.32112634003611 85.2646385614639
"231" 46 10.6187178883706 86.5480130757005
"232" 46.2 13.712577525189 88.8792453897738
"233" 46.4 16.6288545026485 91.7826632849921
"234" 46.6 20.5862366838347 96.2184433302382
"235" 46.8 24.4356525415268 101.821503574862
"236" 47 28.7096071104233 105.407755822067
"237" 47.2 34.4658246460198 108.265325990987
"238" 47.4 40.518983929865 111.298242139904
"239" 47.6 47.6687123631099 113.876995448966
"240" 47.8 54.8358888697433 115.565998985834
"241" 48 62.446533710156 117.668893302792
"242" 48.2 67.9121548269766 119.714465635925
"243" 48.4 71.7844361537914 118.449095869709
"244" 48.6 76.613661306986 115.889261176923
"245" 48.8 81.8767328737971 114.835682267987
"246" 49 87.7078606274569 113.213162462923
"247" 49.2 93.3973139195255 112.875255039811
"248" 49.4 94.1047101864509 112.687746612229
"249" 49.6 93.5390202615851 112.815963870495
"250" 49.8 92.8805741580572 112.326995691245
"251" 50 92.864686729368 112.65735451978
"252" 50.2 92.665083610462 112.579746468977
"253" 50.4 92.2678432204693 112.708593044008
"254" 50.6 92.1642383195487 112.725404501761
"255" 50.8 91.9141101066112 112.836344063183
"256" 51 91.7081495552232 112.90024643839
"257" 51.2 91.385100506802 112.910042141847
"258" 51.4 90.8044380981441 113.078492020561
"259" 51.6 90.7684216092374 113.175833060197
"260" 51.8 90.5966604520921 113.273303913011
"261" 52 90.3682851187255 113.177655831593
"262" 52.2 90.6260869287595 113.313831447392
"263" 52.4 90.7169863752613 113.357206870412
"264" 52.6 90.9362589340093 113.37092707073
"265" 52.8 90.641691542677 113.436081850639
"266" 53 90.6854628517426 113.482136799968
"267" 53.2 90.3667440350461 113.196163765921
"268" 53.4 89.7174852282561 112.93519353587
"269" 53.6 89.6566976165301 112.216147553966
"270" 53.8 89.0594941407315 111.786764911472
"271" 54 89.0093148634579 110.828762566164
"272" 54.2 89.0035287312729 109.553249864055
"273" 54.4 88.9941586389129 107.686711589713
"274" 54.6 89.2821430630134 106.336055319088
"275" 54.8 89.5375094679514 103.572655619338
"276" 55 90.1440680124982 100.05288529285
"277" 55.2 92.1334766829089 96.5170564151113
"278" 55.4 94.9787222455612 92.5522333592452
"279" 55.6 97.9419319143797 88.3976822378846
"280" 55.8 102.810121860708 85.134072100751
"281" 56 107.50545937298 84.3339469526382
"282" 56.2 109.939625473719 84.0927234386028
"283" 56.4 110.017588031998 82.0570406469279
"284" 56.6 110.183514771428 78.3945776602123
"285" 56.8 109.983949210432 74.7425178512377
"286" 57 109.661925080284 69.1829093150218
"287" 57.2 109.808463478783 63.1938459075509
"288" 57.4 111.941311380081 57.4110869078928
"289" 57.6 115.606888922499 54.1436632038086
"290" 57.8 119.19225247214 51.9895866304114
"291" 58 119.340026100365 53.2482912557718
"292" 58.2 119.176717328963 53.532236051134
"293" 58.4 119.085806728874 53.4096751258872
"294" 58.6 118.729313447674 53.2723777145326
"295" 58.8 118.554138034164 53.3136658579436
"296" 59 118.098359938838 53.384606325557
"297" 59.2 117.678716873539 52.9905817460341
"298" 59.4 117.438972612534 52.7643948786132
"299" 59.6 117.424981777749 52.6205097676677
"300" 59.8 117.301059432661 52.7845623295101
"301" 60 117.216770239143 52.730119865273
"302" 60.2 117.07596863205 52.8544243559874
"303" 60.4 116.43194932675 52.4367029587765
"304" 60.6 116.461414737958 52.397853429738
"305" 60.8 115.757864199118 51.9316173405871
"306" 61 115.093275127997 51.6442436372777
"307" 61.2 114.43154885058 50.7801162639449
"308" 61.4 113.463357188466 49.5514537089778
"309" 61.6 112.051572579654 47.6527779392911
"310" 61.8 110.115232241229 44.8337192335953
"311" 62 107.572809980027 40.9802000538916
"312" 62.2 105.647319935692 36.4938043447334
"313" 62.4 103.473669305893 32.3024573418584
"314" 62.6 101.580383572735 27.3279912344843
"315" 62.8 101.943453356829 24.5463421305953
"316" 63 101.644277189045 24.453381836174
"317" 63.2 99.367538190096 23.9575266517624
"318" 63.4 97.0421811060733 23.1303584159471
"319" 63.6 94.1756203514836 22.3969010665326
"320" 63.8 89.4546492837907 21.2142142791958
"321" 64 85.8162934970571 17.6485809128037
"322" 64.2 84.4987348275348 13.4987187255133
"323" 64.4 85.2674291597289 11.8943917303069
"324" 64.6 85.4243051964026 12.1224387887638
"325" 64.8 85.700094974479 12.2638580396548
"326" 65 87.0224307948149 11.4927288212841
"327" 65.2 86.7409136552951 11.6680588626692
"328" 65.4 86.5719049980252 11.7043084349708
"329" 65.6 85.8837002422595 12.2296776729196
"330" 65.8 84.303721393481 11.4784204699645
"331" 66 81.8014179469074 11.1873976311516
"332" 66.2 79.4561087180131 11.476359759552
"333" 66.4 75.6881444364045 12.0406278484479
"334" 66.6 71.3472886858598 12.4376763914285
"335" 66.8 66.691552173336 12.0382920924467
"336" 67 63.4078614041209 8.82252571711409
"337" 67.2 62.3810776614221 5.98542863756528
"338" 67.4 62.2820756242086 5.19990298021338
"339" 67.6 61.6460241824459 4.49837294808128
"340" 67.8 61.1437291841834 2.70704413831274
"341" 68 61.4677006225965 2.29460806146077
"342" 68.2 60.8449743593237 2.9308994031876
"343" 68.4 60.6273076307161 3.14451695800685
"344" 68.6 60.8657617234836 3.22388032179017
"345" 68.8 60.9094629577284 3.36551876556244
"346" 69 60.6732502304345 3.59214756564463
"347" 69.2 59.8440465136135 4.08610287640126
"348" 69.4 59.8950416235143 4.08031842180618
"349" 69.6 59.7995920056695 4.35867154627741
"350" 69.8 59.8723748698597 4.69295696667015
"351" 70 59.7322482134381 5.04101862135808
"352" 70.2 59.5892940430327 5.36194576634253
"353" 70.4 59.6611965897667 6.34802598902815
"354" 70.6 59.3133341455937 6.81516397055661
"355" 70.8 59.1832966954724 7.90355763926013
"356" 71 58.3129800548145 9.4955307133705
"357" 71.2 57.6618873950096 11.7639252265766
"358" 71.4 56.755364715868 14.3333687042045
"359" 71.6 55.3377388937874 17.5076986840973
"360" 71.8 53.027912569648 20.6842695861385
"361" 72 50.1164935821804 23.1411727395863
"362" 72.2 45.9358574936862 25.3472774541432
"363" 72.4 41.0289674116633 26.6077429177884
"364" 72.6 35.693007692882 28.8286721731152
"365" 72.8 30.741675431167 31.3155343745634
"366" 73 26.5939558093178 35.3066138150671
"367" 73.2 23.3968821325093 40.297990133089
"368" 73.4 20.4785103025412 45.6630588702156
"369" 73.6 18.6802171773391 50.2469081043828
"370" 73.8 16.9869469530073 55.7816549469832
"371" 74 16.3443251915347 60.5120419228684
"372" 74.2 15.5739171990404 65.6484277935923
"373" 74.4 12.9418316670315 69.2341391879226
"374" 74.6 9.72612093708283 72.4196411061731
"375" 74.8 9.1430792009264 72.3940406996312
"376" 75 8.75281816291791 72.0517483814751
"377" 75.2 8.79788698645587 72.2502101149877
"378" 75.4 9.76710807280137 73.0334904790659
"379" 75.6 10.6614040151062 74.3384802500387
"380" 75.8 11.6454166994152 75.5793468815078
"381" 76 13.1760623873998 78.0856845703394
"382" 76.2 15.3357830766742 81.0101052160027
"383" 76.4 18.438850486821 84.8428631956312
"384" 76.6 21.1850743010741 89.762458405297
"385" 76.8 22.8243287833389 95.7233122029301
"386" 77 22.2791301649384 99.6532424404576
"387" 77.2 22.3347519338812 99.8954250560275
"388" 77.4 24.2185542505696 100.133195077817
"389" 77.6 27.0375196451319 101.086771082911
"390" 77.8 31.0022204372295 103.964538304302
"391" 78 34.519754184532 107.035904706474
"392" 78.2 37.8765311939918 110.879298772678
"393" 78.4 41.9314990323403 113.857177367484
"394" 78.6 48.0392771576452 114.632559659498
"395" 78.8 54.7035801487441 115.568919246848
"396" 79 61.0716578425968 117.245065710412
"397" 79.2 66.3701063586143 118.792748979795
"398" 79.4 69.9555850566793 117.399413756403
"399" 79.6 74.8729931964743 114.764142897447
"400" 79.8 80.1044056566627 112.577826193238
"401" 80 84.9709381176203 112.702194343925
"402" 80.2 88.8531269279857 112.188758181982
"403" 80.4 93.1843786868955 112.468830828217
"404" 80.6 95.0623617067535 112.318807864172
"405" 80.8 94.9218839283594 112.516866512077
"406" 81 94.4168428780389 112.809519957151
"407" 81.2 94.132379682606 112.848934864105
"408" 81.4 93.7171692215057 113.060862172036
"409" 81.6 93.426725330727 113.137311645054
"410" 81.8 93.2900897249935 113.312792432071
"411" 82 92.8929431033682 113.309736923065
"412" 82.2 92.6820085879506 113.29754935598
"413" 82.4 92.6096014139668 113.327808024742
"414" 82.6 92.6031103700991 113.186256524762
"415" 82.8 92.5733243530042 113.147644819495
"416" 83 92.5588808574366 113.150951454991
"417" 83.2 92.5537288949626 113.135722858742
"418" 83.4 92.4068042914847 113.109276930823
"419" 83.6 92.3521428954316 113.076609717059
"420" 83.8 92.5921939558527 113.000873317251
"421" 84 92.5410184391451 112.76163931359
"422" 84.2 92.5673328336575 112.164012730915
"423" 84.4 92.464865035045 111.774354233513
"424" 84.6 92.265884907211 111.767361289302
"425" 84.8 91.8593583465597 112.096617952209
"426" 85 91.8455977721707 112.124243958003
"427" 85.2 91.6859921103445 111.863618378068
"428" 85.4 91.709174841652 111.937207105233
"429" 85.6 91.3597029495334 111.716012903673
"430" 85.8 91.2771465187212 111.608888147392
"431" 86 90.8950932279194 110.937056534864
"432" 86.2 90.6295689761971 110.762812271075
"433" 86.4 90.5116177387583 110.700804123978
"434" 86.6 90.4085048616493 109.991938504951
"435" 86.8 90.2453651088631 109.514441251544
"436" 87 90.1638979169417 109.017024855003
"437" 87.2 89.9407553704955 108.466787177938
"438" 87.4 89.9843964115746 106.914057013162
"439" 87.6 89.9792625440821 105.337250135002
"440" 87.8 89.9277028981627 102.701082070265
"441" 88 89.8942042587162 98.8097784534055
"442" 88.2 90.0432055169966 94.2680011190188
"443" 88.4 91.3016388011402 89.0882382161696
"444" 88.6 91.6380991053578 85.5974841877786
"445" 88.8 92.2567957785267 82.1313871336776
"446" 89 93.4877351550819 77.4434683217956
"447" 89.2 94.6439666802769 72.469733826057
"448" 89.4 95.8609495347935 67.2166699336562
"449" 89.6 95.9203879451228 62.0292735081813
"450" 89.8 97.2619916839103 56.5377168750068
"451" 90 97.8627818458237 51.0219474829543
"452" 90.2 97.3377332801225 46.1915984303304
"453" 90.4 97.1044966692046 41.3377560749244
"454" 90.6 95.8599271324244 39.8024401457256
"455" 90.8 93.5183830837451 38.0312617902055
"456" 91 89.6955013694908 36.3784795661711
"457" 91.2 84.5062298977221 34.0246081449223
"458" 91.4 81.4388449352607 31.5981818776103
"459" 91.6 80.0077874339733 28.7058560673049
"460" 91.8 79.7979442680364 25.2436321482334
"461" 92 80.9018955609285 23.9893285184564
"462" 92.2 82.462611441462 25.1390014776475
"463" 92.4 84.3736873218202 27.3433316591948
"464" 92.6 86.619873810255 31.4134943193552
"465" 92.8 89.8547654304626 36.1159725682018
"466" 93 92.4558770696975 38.512820585452
"467" 93.2 93.0410710232132 39.1052232567202
"468" 93.4 96.6226063610642 41.3248326714179
"469" 93.6 101.284676449457 43.8418483878182
"470" 93.8 103.912585917702 47.140885888971
"471" 94 102.364909908568 50.4932119441428
"472" 94.2 100.069176692834 54.8902950793265
"473" 94.4 97.6169225931487 59.8022767732869
"474" 94.6 95.6949367327127 65.9287967219243
"475" 94.8 93.2758083933588 71.6784669497023
"476" 95 89.4396447716718 75.055861838002
"477" 95.2 84.0058116377257 77.9527226833617
"478" 95.4 78.9403318568743 80.4652731323042
"479" 95.6 74.2242704648463 82.6809474119711
"480" 95.8 69.3248219267531 86.3936781355955
"481" 96 66.4786371946676 91.9204670028822
"482" 96.2 66.2584119699004 97.4289165118571
"483" 96.4 67.1888875122725 102.332467038892
"484" 96.6 68.5186740793346 106.770613864675
"485" 96.8 69.4630908039649 107.534382156078
"486" 97 68.3676613852277 106.995580402467
"487" 97.2 68.2436687762984 105.895836585315
"488" 97.4 68.3600176751364 105.384486788505
"489" 97.6 68.4972800396297 105.146514534846
"490" 97.8 67.8772940529477 104.542035458746
"491" 98 66.9204176340936 103.266229689482
"492" 98.2 66.5998587410664 101.98644971093
"493" 98.4 66.232126208425 100.838714430278
"494" 98.6 66.0746909907128 100.05234459248
"495" 98.8 65.4849399902646 98.4764588884609
"496" 99 64.3523963064838 96.1745253610602
"497" 99.2 62.8831666390336 93.9682360403538
"498" 99.4 61.6536601916202 90.5637319165157
"499" 99.6 61.5046876862405 87.3106342744013
"500" 99.8 61.6838523636508 83.0441716334898
"501" 100 62.4437884030714 78.6119703465309
"502" 100.2 63.6950331020354 73.5737930000138
"503" 100.4 65.2699381586214 68.5783326113688
"504" 100.6 68.5436868980678 64.772614235379
"505" 100.8 72.3262963693502 62.8832086769213
"506" 101 76.636133052778 60.1277755209166
"507" 101.2 80.6115294669518 57.5367434959124
"508" 101.4 85.4449534072279 55.6056642065038
"509" 101.6 90.7453011210299 54.6408942055588
"510" 101.8 95.8072380885616 55.5680105785318
"511" 102 98.1110344737387 57.1400292368407
"512" 102.2 102.69361788354 57.2331766269688
"513" 102.4 106.423388867032 55.3055917457902
"514" 102.6 107.225752455475 52.5913521538292
"515" 102.8 108.109260940063 49.5558599063642
"516" 103 110.037542716754 49.1669345282704
"517" 103.2 111.272899447662 51.2808892741593
"518" 103.4 111.995610047332 54.5459162850405
"519" 103.6 111.883600701767 58.0121458695327
"520" 103.8 112.305482155889 62.72750511678
"521" 104 111.799857272272 67.3673629820369
"522" 104.2 110.43728763575 72.0382147034948
"523" 104.4 110.16977353471 78.239225195011
"524" 104.6 110.489145244748 81.8659402665269
"525" 104.8 111.463909560577 82.1703573025183
"526" 105 111.843516878123 81.2087260692015
"527" 105.2 112.220011115862 79.9245883309137
"528" 105.4 112.529728508948 78.3097541252708
"529" 105.6 112.99525763166 75.9535224266429
"530" 105.8 113.223565280253 73.1998984518505
"531" 106 113.084432134824 70.3011943724769
"532" 106.2 113.575209542846 66.7439255653523
"533" 106.4 113.735333372935 65.5698047721747
"534" 106.6 115.456056977003 63.9215289089303
"535" 106.8 116.65866859239 63.7328955285981
"536" 107 116.494869560171 63.8678342983392
"537" 107.2 115.499926600727 63.2679690025423
"538" 107.4 114.64439801275 61.9437479937141
"539" 107.6 113.879503045857 60.6302652901216
"540" 107.8 113.032090374631 58.7913824023988
"541" 108 112.40610950476 54.9666364529906
"542" 108.2 112.881111231212 50.6671966531349
"543" 108.4 114.813176246712 48.4992642392858
"544" 108.6 115.37605524431 48.0566864813311
"545" 108.8 115.643818028845 47.5682433349813
"546" 109 116.768013592027 46.089902392722
"547" 109.2 119.871075331947 44.6321457388447
"548" 109.4 120.033256578489 44.6164224490736
"549" 109.6 119.680696480063 44.7099914758154
"550" 109.8 119.430204071467 44.8529555356569
"551" 110 119.415914327824 45.0245542302286
"552" 110.2 119.377028004721 45.1539106643309
"553" 110.4 119.596710109361 45.8647592195016
"554" 110.6 120.400881176012 47.1422856244241
"555" 110.8 121.449272111036 47.9188306078857
"556" 111 121.968235114631 47.7875944590901
"557" 111.2 122.016853545922 47.7427720136746
"558" 111.4 121.966508368671 47.5031575809987
"559" 111.6 121.571455755655 47.5479701387885
"560" 111.8 121.53852174356 47.5235485189189
"561" 112 121.219799367114 47.415609655724
"562" 112.2 121.127099868372 47.2909865397747
"563" 112.4 121.122036481729 47.359747187587
"564" 112.6 121.008328118897 47.5035396233521
"565" 112.8 121.018149373982 47.65074163651
"566" 113 121.045008456159 47.8274955924716
"567" 113.2 120.879132826842 47.966665794714
"568" 113.4 120.866257828817 47.9323719750511
"569" 113.6 121.23053839501 47.792508838153
"570" 113.8 121.533043161558 47.9031876671085
"571" 114 121.326852874659 47.8477111585764
"572" 114.2 121.224396772907 47.7567384478289
"573" 114.4 121.195061501721 47.7155713282323
"574" 114.6 121.24489356791 47.8118598279181
"575" 114.8 121.112908607194 47.7687186183661
"576" 115 120.622223725167 47.3848952474766
"577" 115.2 120.409537245216 47.5177461344424
"578" 115.4 120.355223020699 47.4790610134417
"579" 115.6 120.222672535643 47.513914275877
"580" 115.8 119.808511805574 47.4342926191141
"581" 116 119.591194678503 47.440167725269
"582" 116.2 119.588567994233 47.5234053435824
"583" 116.4 119.503229466197 47.5459637907712
"584" 116.6 119.151515137295 47.7118784166954
"585" 116.8 119.022894589559 47.7506396919703
"586" 117 118.871517391576 47.73092323689
"587" 117.2 118.52062666033 47.7470778483431
"588" 117.4 118.138873765811 47.6663080105205
"589" 117.6 117.447962286274 47.8435563372653
"590" 117.8 116.152612601487 47.8329430342442
"591" 118 114.862525237712 47.6685615519285
"592" 118.2 112.196101825043 47.4327073711497
"593" 118.4 109.573439338754 47.7082945138123
"594" 118.6 105.821831986748 48.3335789854538
"595" 118.8 101.060798592745 48.0915464052649
"596" 119 96.4285480236565 46.9882815906553
"597" 119.2 91.8386520830123 45.7773007845625
"598" 119.4 88.1863720617607 43.7520596099105
"599" 119.6 86.1569294828362 40.5367375848011
"600" 119.8 84.9049021878144 36.2619793954006
"601" 120 84.688323721418 32.0506652059988
"602" 120.2 84.2926398038994 26.2589570101748
"603" 120.4 83.6525837787231 23.0394362163256
"604" 120.6 82.3782281132458 22.1129004373027
"605" 120.8 80.2521876905693 22.920231680567
"606" 121 76.6493391867969 22.9037562742766
"607" 121.2 72.6200407433341 22.9467018738432
"608" 121.4 67.9842910452258 23.6865835799096
"609" 121.6 62.9424242719461 25.0071270260405
"610" 121.8 57.5833661183628 26.628914206301
"611" 122 52.4985497972968 27.3950824645312
"612" 122.2 48.0443853601472 26.6429577032444
"613" 122.4 44.7072496199987 23.3662408459525
"614" 122.6 43.2876942470576 19.8501351591865
"615" 122.8 43.2564676503949 17.576729538782
"616" 123 43.2382128142951 17.9193416785052
"617" 123.2 42.4722518815906 17.8208829799461
"618" 123.4 40.5311726729335 17.6707234180114
"619" 123.6 38.3395148405262 18.2131860984577
"620" 123.8 33.9108624093577 17.6830392600884
"621" 124 30.0547718495718 15.7940084612742
"622" 124.2 30.6980950836594 16.4470223032417
"623" 124.4 31.0108377214444 17.6590064129461
"624" 124.6 29.9625280172448 19.4573937919227
"625" 124.8 28.3795204067526 22.4158257998647
"626" 125 25.9173665692689 26.3321205516402
"627" 125.2 22.1472869251502 30.6442020848424
"628" 125.4 17.6033869377475 32.1473370390597
"629" 125.6 13.7898927390724 32.463597268498
"630" 125.8 13.4585927020009 33.61729124274
"631" 126 14.1588927822613 35.4017842591432
"632" 126.2 14.5465640680212 37.9826909068309
"633" 126.4 14.1743280393329 42.5691469937092
"634" 126.6 13.5405914303935 46.1603416917895
"635" 126.8 10.4197566625491 49.3867356121543
"636" 127 7.36587761502332 50.6926002194188
"637" 127.2 6.71917694326964 51.3500798152048
"638" 127.4 7.85991047673189 51.9480646642032
"639" 127.6 9.6215952321115 54.007627258374
"640" 127.8 11.022559938689 56.594526842797
"641" 128 12.2520946512061 59.0014666465058
"642" 128.2 13.7299892275512 62.0187795265833
"643" 128.4 14.8700701156777 66.4526156150318
"644" 128.6 14.7200517442431 72.6927486336888
"645" 128.8 12.8807847945244 77.4552859369698
"646" 129 11.0430478145351 80.4928802480529
"647" 129.2 11.7342593097067 80.3554308150146
"648" 129.4 13.0692433951534 81.2798772927973
"649" 129.6 15.7972871152882 82.6664096082321
"650" 129.8 20.2731119915824 84.2155249462592
"651" 130 24.4099886602009 86.808491594785
"652" 130.2 27.9150404707647 91.5242737012565
"653" 130.4 29.8100439836674 96.6364733684403
"654" 130.6 29.958119820627 102.420667504603
"655" 130.8 30.2445097318641 103.657444472014
"656" 131 31.4019722012091 103.203572916802
"657" 131.2 33.2248821300474 101.716554498052
"658" 131.4 35.4109489654555 99.771515553168
"659" 131.6 39.1694545552411 98.0248626372507
"660" 131.8 43.0887503233133 97.2656825961171
"661" 132 47.6965962154482 97.5082077331716
"662" 132.2 51.8602566363179 98.7665281257267
"663" 132.4 56.8456630922666 100.61851180336
"664" 132.6 62.2313912930292 101.834652616703
"665" 132.8 68.009006434696 101.250976951724
"666" 133 73.9936395509443 100.49468437497
"667" 133.2 80.1602175327513 99.5805701394634
"668" 133.4 85.2830097912703 100.156759235649
"669" 133.6 90.8996132595802 100.306990585657
"670" 133.8 94.6413760927739 102.377049416404
"671" 134 94.8247836458363 103.177539255836
"672" 134.2 94.5311313205521 101.76994280578
"673" 134.4 94.9739008655001 99.5115197361178
"674" 134.6 95.4368872632241 96.6891841579634
"675" 134.8 96.3507902415053 93.9099100233072
"676" 135 99.0032895967695 90.5353044301662
"677" 135.2 102.644179810537 87.7338214410772
"678" 135.4 106.1888415511 85.2599207953617
"679" 135.6 110.473703781545 83.331616912954
"680" 135.8 113.051607864378 82.7104642763242
"681" 136 112.698862634745 81.4269382920344
"682" 136.2 111.660207871228 79.3330102284372
"683" 136.4 111.619359620564 75.8072757584315
"684" 136.6 112.369469406353 72.0833530024741
"685" 136.8 112.830042552155 68.0439501792727
"686" 137 113.805258768975 63.3593036522121
"687" 137.2 116.402587147995 58.47184980127
"688" 137.4 117.185744218601 53.9523546747844
"689" 137.6 116.250210661139 49.7879464526944
"690" 137.8 115.26498768634 44.8032092147807
"691" 138 114.263297075577 40.0039315860489
"692" 138.2 116.324705586508 38.234823182045
"693" 138.4 117.577883880819 39.232611181679
"694" 138.6 117.387331084327 39.9614651678074
"695" 138.8 116.915412196717 40.5563190202898
"696" 139 116.293685113101 40.8229081221122
"697" 139.2 116.047157810248 41.00615042578
"698" 139.4 115.802586795026 41.1519282305766
"699" 139.6 115.095332686867 41.7039979838256
"700" 139.8 114.621583184832 41.5529720335168
"701" 140 114.436142011902 41.4358081026761
"702" 140.2 113.905185323331 40.9875519996433
"703" 140.4 113.580498639964 40.7444268428768
"704" 140.6 112.992463503582 40.2537480004693
"705" 140.8 112.391384430641 40.1207236417547
"706" 141 112.170411432728 39.3160306476667
"707" 141.2 110.875354422789 37.904642638454
"708" 141.4 109.323435655962 36.1010973433064
"709" 141.6 107.771076511335 33.8700260383584
"710" 141.8 105.851886090076 30.8312680602394
"711" 142 103.389196935534 29.0617642495028
"712" 142.2 100.307127861062 27.066483544265
"713" 142.4 96.596226764626 24.5604445584196
"714" 142.6 92.4793031218552 22.0519531625457
"715" 142.8 87.4374913795153 19.8160959370853
"716" 143 82.1725777751088 17.2260689404643
"717" 143.2 76.8943373837804 14.5263232841967
"718" 143.4 72.5254775389049 11.7893761513465
"719" 143.6 69.6389455580602 8.02468420091796
"720" 143.8 69.8672926506295 5.95229960771314
"721" 144 70.3462672317438 5.77606125133976
"722" 144.2 69.6702596117169 4.98559070436605
"723" 144.4 68.7432479727817 5.18280539381538
"724" 144.6 67.5321951927139 5.28430703748795
"725" 144.8 65.5493636672453 5.49930371051207
"726" 145 62.3184565105562 5.2872277864754
"727" 145.2 58.2186330065752 5.07646217797573
"728" 145.4 53.5232999371227 4.23243796154264
"729" 145.6 49.7896521429581 3.24916573204167
"730" 145.8 48.1116331415226 4.10346558792556
"731" 146 46.0693879937243 5.78232197809053
"732" 146.2 43.2212216713205 7.29113958593364
"733" 146.4 39.5594369924435 8.48014873674441
"734" 146.6 36.0560119758074 9.09554420191035
"735" 146.8 32.4760576542812 11.0000421927763
"736" 147 28.4732026802544 13.7770110463992
"737" 147.2 24.7556738044963 16.9137584640165
"738" 147.4 21.4066760104432 21.0770232258553
"739" 147.6 17.4755891132359 24.9477758736507
"740" 147.8 13.9362588015825 27.8738704968237
"741" 148 10.624700445065 29.6297181416615
"742" 148.2 10.1671557031492 29.9666299038553
"743" 148.4 11.017982925168 29.7971444769821
"744" 148.6 11.3086353420519 29.679807693323
"745" 148.8 11.7326843633006 29.8580058626326
"746" 149 11.9828022861677 30.6455525657005
"747" 149.2 12.4967632051965 31.4616667396878
"748" 149.4 12.2597007699277 33.1466976188237
"749" 149.6 12.0840639835939 35.3386045747193
"750" 149.8 11.6695883704219 38.2956547602829
"751" 150 9.97342967445485 41.8551699825752
"752" 150.2 7.69083458553308 45.3715045271861
"753" 150.4 5.15418600404462 48.8246341667818
"754" 150.6 2.25773832610624 50.6586675735118
"755" 150.8 2.4636276120769 51.1530917075131
"756" 151 2.06182910140403 52.1888210530078
"757" 151.2 0.903899829439664 54.7199566824073
"758" 151.4 0.833928433527471 56.6882322751954
"759" 151.6 0.623242418082648 59.6766182655491
"760" 151.8 0.0764368363802735 63.8376185073148
"761" 152 0 68.1364503682099
"762" 152.2 0.602076209781605 69.4602967010636
"763" 152.4 1.21013327706672 71.6169352386138
"764" 152.6 1.32483248581323 73.3946052816327
"765" 152.8 1.16251192461973 73.2593408643402
"766" 153 1.0861411428969 73.0910855881357
"767" 153.2 1.16334161032669 72.7839309187343
"768" 153.4 1.1120271378278 72.2793323129127
"769" 153.6 1.11138425751204 71.8750769331781
"770" 153.8 0.963841797071589 71.4583928226185
"771" 154 0.880725091910446 71.3278014415883
"772" 154.2 0.934577658595364 71.5247184179218
"773" 154.4 0.862161366667407 71.5131076440879
"774" 154.6 0.791786291905873 71.4888053010918
"775" 154.8 0.783986821860689 71.4725787486726
"776" 155 1.06836716755019 71.5170264379926
"777" 155.2 1.14246914634496 71.2905900096104
"778" 155.4 1.1586905710318 71.2452629858362
"779" 155.6 1.56036549692319 71.1172508267373
"780" 155.8 2.1135897491023 71.19453930051
"781" 156 2.95246385090466 70.8757308840509
"782" 156.2 4.62857458612193 70.6712364386377
"783" 156.4 5.73106558273268 70.7626529007081
"784" 156.6 8.22557424917767 70.7233015199373
"785" 156.8 9.86961829375077 70.3994228372996
"786" 157 13.2402087144126 70.0292509705711
"787" 157.2 18.3913067075808 69.654849934627
"788" 157.4 23.8699087069966 70.6482650620119
"789" 157.6 29.1392280949477 72.6818322851633
"790" 157.8 34.2277333334328 75.2854132092818
"791" 158 38.8184720441614 77.5203360475596
"792" 158.2 43.4544195413112 79.7143475869368
"793" 158.4 47.2461836456879 83.1575723613937
"794" 158.6 50.11548382389 86.607512663685
"795" 158.8 54.176818604389 89.4947652682737
"796" 159 58.5880991048413 91.1790636124738
"797" 159.2 64.2193876519321 91.6300949452165
"798" 159.4 69.2728748370982 91.8854671421208
"799" 159.6 73.8064860742408 91.0122438570429
"800" 159.8 77.0397305697318 89.2483813019927
"801" 160 81.3832962799733 88.3343833617941
"802" 160.2 85.4465791288446 87.9339497554084
"803" 160.4 89.541804750668 86.3449760627884
"804" 160.6 92.6263370850106 85.2984322377325
"805" 160.8 94.6797011990141 85.8169903321954
"806" 161 96.3717076255457 87.2397959085791
"807" 161.2 98.0082640640481 87.652464709743
"808" 161.4 98.6904647304442 86.5244494057517
"809" 161.6 99.9258275231653 83.9840898445343
"810" 161.8 101.631265149188 80.9372001589697
"811" 162 104.592321555389 77.708014427302
"812" 162.2 108.752790230171 75.4875161353292
"813" 162.4 111.893602036916 74.1346392845656
"814" 162.6 110.414372247902 74.7419564754814
"815" 162.8 110.512229816132 76.241089779253
"816" 163 111.103419625828 79.1326881673353
"817" 163.2 110.785402070413 81.5365051754843
"818" 163.4 110.186882933734 82.3317880410404
"819" 163.6 108.742992227899 84.0363342496871
"820" 163.8 106.799591144907 87.2159901347111
"821" 164 105.830822584708 91.0375550652954
"822" 164.2 106.482825623653 93.1778190902323
"823" 164.4 105.650581773474 92.3717312285676
"824" 164.6 103.531151956515 92.3681964556654
"825" 164.8 100.465047065195 91.4553285510413
"826" 165 96.8062841082456 89.8297629641182
"827" 165.2 92.8708605418472 88.1659777589511
"828" 165.4 88.6560413687407 86.0631769084594
"829" 165.6 84.5399700728005 84.0899569177725
"830" 165.8 79.4248072262641 82.8807811583138
"831" 166 74.3928993762424 82.4336537945153
"832" 166.2 69.921363947642 82.2576358909467
"833" 166.4 65.4320775222315 81.3937561295939
"834" 166.6 61.0164468841975 79.5041090376008
"835" 166.8 56.9400240333863 77.1835210129666
"836" 167 55.1006031063658 72.8353949623507
"837" 167.2 55.4249384850104 67.4028465719612
"838" 167.4 57.6464396051681 62.2210482587083
"839" 167.6 59.1388708363785 57.5263713702733
"840" 167.8 59.7877102668146 52.1526045760981
"841" 168 60.1154791846196 46.7796624592472
"842" 168.2 60.6071033822511 41.5135284574601
"843" 168.4 63.4041123348411 37.6671558759553
"844" 168.6 68.0073950341114 35.6164995661886
"845" 168.8 73.1833235086045 33.8115395102424
"846" 169 78.1981146210371 31.8706537699709
"847" 169.2 83.636315250556 30.5490484556348
"848" 169.4 87.9081145107236 31.6349831168507
"849" 169.6 92.2411315763777 33.2996020612887
"850" 169.8 96.4250470237771 33.3356736173737
"851" 170 100.518319403727 33.2766584597975
"852" 170.2 105.626275313376 35.5298316930677
"853" 170.4 108.727721173824 38.17494004349
"854" 170.6 109.099617220642 38.3110664374519
"855" 170.8 109.85241586409 37.1606217938219
"856" 171 110.69742035005 35.9448096178205
"857" 171.2 110.315355547257 34.9843371834303
"858" 171.4 109.865087544239 33.5937501344561
"859" 171.6 109.500294064043 32.9081673420952
"860" 171.8 109.733762956553 31.4485184623749
"861" 172 110.106301545653 30.9365209302551
"862" 172.2 108.998710916246 30.6932716406624
"863" 172.4 106.844755934848 29.4614469369703
"864" 172.6 103.411298149103 27.3813864609875
"865" 172.8 99.9122045899991 25.0718727295035
"866" 173 98.2902968955017 21.9254738966929
"867" 173.2 97.5320213962141 18.5973847735362
"868" 173.4 97.3889687365079 18.4005019792145
"869" 173.6 95.8870519184101 17.9779775187605
"870" 173.8 93.4525474853037 16.2064212800404
"871" 174 91.485083930041 14.0467064560836
"872" 174.2 88.7327526868063 12.1404346077595
"873" 174.4 84.5967149526072 10.7368612572272
"874" 174.6 78.9640189639815 9.11695250709753
"875" 174.8 74.0295613997528 7.26651305715805
"876" 175 68.4900554542952 6.31160491989144
"877" 175.2 63.5693796742252 6.02808518898024
"878" 175.4 56.821077122301 6.54349293720853
"879" 175.6 51.4384544973861 6.35777556290884
"880" 175.8 46.3409641872562 5.05061919920746
"881" 176 46.1510733562627 5.0274989686669
"882" 176.2 46.6670555595389 5.823565156034
"883" 176.4 46.6120488044734 7.38514740477253
"884" 176.6 45.1755474068746 9.23336085750326
"885" 176.8 42.1087929538678 11.0957196168562
"886" 177 38.1717759236418 13.3567098643822
"887" 177.2 33.0389531832375 15.3579468990123
"888" 177.4 28.4086678279027 17.0937797192012
"889" 177.6 25.2493899770268 20.2790556316528
"890" 177.8 21.8143579668341 24.2089352874736
"891" 178 18.6975881381672 28.2319057041133
"892" 178.2 15.4240255264618 31.8130301343451
"893" 178.4 11.2511970678256 34.2700609589436
"894" 178.6 10.8170727250094 35.5750333428289
"895" 178.8 11.3739551888502 36.6416744740877
"896" 179 11.0846188076371 39.6122653858877
"897" 179.2 9.94501254153024 44.2383627455407
"898" 179.4 7.63404406738501 48.5996559419946
"899" 179.6 6.55327340002555 52.7494606874797
"900" 179.8 6.78361042492178 56.608751368878
"901" 180 7.93482366274337 61.3012157354681
"902" 180.2 7.88837313711476 65.7974272054339
"903" 180.4 7.8001359193052 69.5192991672434
"904" 180.6 8.65282262788643 73.4866433032271
"905" 180.8 11.4425961107002 78.012344568645
"906" 181 14.4893313366852 82.4855481805561
"907" 181.2 18.1404004705726 87.3709077696239
"908" 181.4 21.6064352818472 91.6369085546994
"909" 181.6 26.7092008619375 95.4616016610854
"910" 181.8 31.595335532635 99.1159574533289
"911" 182 36.9490112005677 102.025001818025
"912" 182.2 42.0178787313336 105.569457405609
"913" 182.4 47.6026455073719 107.36793115015
"914" 182.6 53.6185279310974 107.434121801333
"915" 182.8 59.8971799568642 107.113023223717
"916" 183 64.9431470680557 107.633505454065
"917" 183.2 69.0285411655404 108.278821916725
"918" 183.4 73.4670545072599 110.507333719888
"919" 183.6 76.956584099841 113.901170272507
"920" 183.8 77.3483798708936 114.439239155436
"921" 184 77.7425735554633 113.045316536245
"922" 184.2 79.8779244709495 111.047390108609
"923" 184.4 81.8471738721247 109.1523986675
"924" 184.6 85.2406371251437 106.506941897288
"925" 184.8 87.6259913965329 105.332020182014
"926" 185 91.2521067998256 104.233033411486
"927" 185.2 94.775256837728 101.436780046679
"928" 185.4 99.201438492906 97.9302842837414
"929" 185.6 103.268035209353 96.1382038478666
"930" 185.8 106.282330006904 96.3215345103147
"931" 186 105.825336190861 96.6187080283982
"932" 186.2 104.596744411861 96.1860293072161
"933" 186.4 104.312048297018 94.0887822077956
"934" 186.6 103.813555093808 91.8669634688057
"935" 186.8 103.706660644324 90.3990905767825
"936" 187 104.139575520664 86.9488392133682
"937" 187.2 104.378062671835 83.0762234224522
"938" 187.4 105.402416276139 79.6243100086705
"939" 187.6 105.802343305323 78.8506810779631
"940" 187.8 105.640922694143 78.6067004957
"941" 188 105.922986664309 78.2344050628246
"942" 188.2 106.287339835701 77.6255482902644
"943" 188.4 107.368835574241 76.5162046732333
"944" 188.6 107.932262133249 75.6499068764466
"945" 188.8 107.02539765892 74.6150714292883
"946" 189 107.290231994623 72.1274054199628
"947" 189.2 108.601574587142 68.8530575602201
"948" 189.4 109.79829789847 65.3843658120817
"949" 189.6 112.831241270669 63.0596981713682
"950" 189.8 116.527455448028 62.7506006142851
"951" 190 118.543366481835 61.1366563733747
"952" 190.2 117.820996893704 60.060569354802
"953" 190.4 117.667361119715 59.4754830815219
"954" 190.6 118.146913177251 60.1856838329277
"955" 190.8 118.502730642158 61.6459826295113
"956" 191 118.150885774482 62.1719016728559
"957" 191.2 117.795762196247 62.956396737399
"958" 191.4 117.423255177155 64.3611421981952
"959" 191.6 117.545455901119 66.2122673559598
"960" 191.8 118.151107922552 68.0899855461072
"961" 192 117.885114395217 69.1203144108417
"962" 192.2 117.762418147194 70.1795507641735
"963" 192.4 117.969043048539 72.877956643635
"964" 192.6 117.494261745234 76.4073431052379
"965" 192.8 117.475756356929 80.4384953477153
"966" 193 117.792377573588 84.1952836403681
"967" 193.2 117.26086403445 84.4226745257383
"968" 193.4 116.818836725791 84.0653930453843
"969" 193.6 116.311499646674 83.5231719399444
"970" 193.8 116.103341855142 82.8758545615191
"971" 194 115.883357010642 82.4909558265367
"972" 194.2 115.962123394415 82.2829519301483
"973" 194.4 115.26416780775 81.9329550306547
"974" 194.6 114.926879501223 81.3934818706103
"975" 194.8 115.108916872397 81.1293236173176
"976" 195 115.335330730912 81.0179516110549
"977" 195.2 115.933414160962 80.9836182896324
"978" 195.4 116.029279488617 80.527208597441
"979" 195.6 116.257832473415 80.1022362773337
"980" 195.8 116.491042754916 79.2715019375157
"981" 196 117.144491415396 77.9290562552294
"982" 196.2 117.275542431906 76.4152429641937
"983" 196.4 117.501832868854 74.2305237628656
"984" 196.6 118.221382805406 72.331578202935
"985" 196.8 118.525476123494 72.1258874611978
"986" 197 119.004770451987 70.7573490406707
"987" 197.2 118.784142639239 70.2397815414085
"988" 197.4 118.616054766316 68.6179108768052
"989" 197.6 118.771140161876 64.6570940665525
"990" 197.8 119.493039123319 59.9846841025911
"991" 198 121.415947868237 55.2659979537639
"992" 198.2 122.687859919281 53.2658175501216
"993" 198.4 121.725419067106 53.4432430859486
"994" 198.6 121.541598481952 53.2601692088887
"995" 198.8 120.862948862582 53.0987311245656
"996" 199 119.387990285419 52.8754703898763
"997" 199.2 117.844852152813 51.9825263932103
"998" 199.4 115.480903033993 50.1847950827357
"999" 199.6 112.359104489727 47.8351182944189
"1000" 199.8 108.105900887484 44.4593809716987
"1001" 200 106.78103191739 40.9759197974251
"1002" 200.2 107.422201836396 38.4210798540799
"1003" 200.4 108.297263027583 35.0548060758273
"1004" 200.6 110.055891392051 31.6547366647863
"1005" 200.8 109.822725775086 31.3692781344626
"1006" 201 109.09653695765 28.9506836001476
"1007" 201.2 107.43770498289 25.4248621001442
"1008" 201.4 106.593763310772 21.8010614513485
"1009" 201.6 107.588927067091 20.3378431522425
"1010" 201.8 108.867272411931 21.6066771345429
"1011" 202 110.017802948879 22.776870565012
"1012" 202.2 110.405824571508 22.732807342654
"1013" 202.4 110.368985408111 22.4198639531311
"1014" 202.6 110.774607175418 22.4011554347037
"1015" 202.8 110.975719460331 22.3144735927312
"1016" 203 111.187041510146 22.1015140383728
"1017" 203.2 111.223680705373 22.0283981485514
"1018" 203.4 111.180502446262 21.9179065085868
"1019" 203.6 111.222754647578 21.4950644032037
"1020" 203.8 111.505899372025 21.5822953804821
"1021" 204 111.811743119063 21.5406034418222
"1022" 204.2 112.11898440893 21.2441607072557
"1023" 204.4 112.162027424337 21.2334931749355
"1024" 204.6 112.304912586627 21.0329528550746
"1025" 204.8 112.238930415185 21.0593938019269
"1026" 205 112.469026633454 21.2628857011257
"1027" 205.2 112.727544337181 21.4963646644753
"1028" 205.4 112.113191226587 21.443210948566
"1029" 205.6 111.494741536593 21.6191992327965
"1030" 205.8 111.422646088266 21.4915377466844
"1031" 206 110.898442215863 21.187500687277
"1032" 206.2 110.576971016753 20.3357127728387
"1033" 206.4 110.628748235724 20.1418392941302
"1034" 206.6 110.895740470238 20.4493625869957
"1035" 206.8 111.185524719827 20.0985253942101
"1036" 207 111.379109006137 20.0125025460577
"1037" 207.2 111.474172107671 19.9117694537813
"1038" 207.4 111.501287315438 19.9042508635674
"1039" 207.6 111.686176968395 20.3396201745
"1040" 207.8 111.763677338674 20.3217707243539
"1041" 208 111.765412791293 20.507008155468
"1042" 208.2 111.416452853546 20.4349733496741
"1043" 208.4 111.132786392889 20.0270320435244
"1044" 208.6 110.693417259932 19.9852137035218
"1045" 208.8 110.647472231495 20.2975516520441
"1046" 209 109.818375949107 19.8426164619443
"1047" 209.2 109.01184087596 19.0187822546656
"1048" 209.4 108.362225889138 18.3876100582153
"1049" 209.6 108.126829996414 17.8485364824834
"1050" 209.8 107.469721655006 17.5886162664533
"1051" 210 106.88090276311 16.7804852432926
"1052" 210.2 106.544665226868 16.0153835349722
"1053" 210.4 105.662548433192 15.6649723745929
"1054" 210.6 104.333098618754 14.5229524615729
"1055" 210.8 103.341361582655 13.3245744953129
"1056" 211 102.979810123803 12.9669191752321
"1057" 211.2 102.003702931029 12.2757052168072
"1058" 211.4 100.961130496608 11.5820646764249
"1059" 211.6 100.200437394004 11.182452926302
"1060" 211.8 99.1826185699159 10.6394443763979
"1061" 212 98.1015379650673 10.2417881728724
"1062" 212.2 96.8713557514238 9.6019436528573
"1063" 212.4 96.0343470211029 9.28340169585665
"1064" 212.6 95.2782307389372 8.45891955370603
"1065" 212.8 94.4817607205215 8.03590271843286
"1066" 213 93.9759844013847 8.17623230171412
"1067" 213.2 93.5382488694609 8.44348666190115
"1068" 213.4 92.9329081379663 8.60488108024797
"1069" 213.6 91.4538310101445 8.20064299120071
"1070" 213.8 89.2214572718093 8.07510847577837
"1071" 214 87.365215027968 7.692357082152
"1072" 214.2 84.2368342154175 6.50680014479025
"1073" 214.4 81.9953228537995 4.2124688589691
"1074" 214.6 81.0957912535484 3.13033635409478
"1075" 214.8 81.0823942070073 2.58454814343199
"1076" 215 80.9603345211013 2.50173615191456
"1077" 215.2 80.8772001399333 2.28648339075738
"1078" 215.4 80.1669158462671 1.95290256685679
"1079" 215.6 80.3099476568193 1.3846487708949
"1080" 215.8 80.9751889717676 1.92368966526311
"1081" 216 81.3774250383053 2.97424570398831
"1082" 216.2 80.5913467696981 3.30085011660827
"1083" 216.4 80.0030906218136 3.26725325803664
"1084" 216.6 79.5288822426449 3.26955754942881
"1085" 216.8 78.6003188202249 3.31375937978232
"1086" 217 77.7679716229391 3.20629410321079
"1087" 217.2 76.4914388245736 3.42972916106546
"1088" 217.4 75.1803518316052 3.78752539170995
"1089" 217.6 73.2892276513199 4.27240219191784
"1090" 217.8 71.5037995111921 4.61811504668393
"1091" 218 68.2523269364794 4.85761931562825
"1092" 218.2 63.7976863111054 4.59300047522223
"1093" 218.4 59.6198429279183 4.3909398412284
"1094" 218.6 55.1942837189833 3.56927370640737
"1095" 218.8 52.232106844888 2.67917728081743
"1096" 219 50.4040967748765 2.97855724470273
"1097" 219.2 49.3758743111118 2.70573085614984
"1098" 219.4 47.8746841021937 2.58335490187177
"1099" 219.6 46.2423910840102 3.07605567143201
"1100" 219.8 44.4015606982315 3.25825737920385
"1101" 220 43.1385176296035 3.77090429271527
"1102" 220.2 42.7123150905524 3.86338502828393
"1103" 220.4 42.7676195617434 3.71182489685572
"1104" 220.6 43.0001320020488 3.62159553174582
"1105" 220.8 43.2895617523962 3.28728201180081
"1106" 221 43.7016580851232 3.24799113444595
"1107" 221.2 43.9312588997411 3.43267306122227
"1108" 221.4 44.1124500911182 3.22653852862574
"1109" 221.6 44.3891039778494 3.03024182793028
"1110" 221.8 44.8949855095554 3.06627476430235
"1111" 222 45.0491930413267 3.06290186981784
"1112" 222.2 45.3939331285212 2.62918462837431
"1113" 222.4 45.6314134902374 2.49646435901542
"1114" 222.6 45.8446367538765 2.52457339191401
"1115" 222.8 46.0583851066337 2.58912962996157
"1116" 223 46.2093732182903 2.77023567635637
"1117" 223.2 46.2063304440452 2.73781216763469
"1118" 223.4 46.1527023507305 2.73345894657726
"1119" 223.6 46.0411830473428 2.9307493955915
"1120" 223.8 45.8256222812876 3.60458541894704
"1121" 224 45.8503338493742 4.00254049045792
"1122" 224.2 45.884675875964 4.34371931785921
"1123" 224.4 45.6932541500892 5.03780437033273
"1124" 224.6 45.5526615009622 5.67203338793346
"1125" 224.8 44.8442545512785 5.81230190751638
"1126" 225 44.163096325738 6.541486807376
"1127" 225.2 42.5246454734239 8.55755603730824
"1128" 225.4 41.3702871654643 9.96673096991926
"1129" 225.6 39.5154283072187 12.9153521621172
"1130" 225.8 36.7124305171765 16.4579346918085
"1131" 226 33.0846750606838 19.3673051945825
"1132" 226.2 29.1311965949549 22.1104073134924
"1133" 226.4 25.0885921065581 24.463769161967
"1134" 226.6 21.2878084102834 26.7492963993408
"1135" 226.8 17.3484263216498 29.0419159330636
"1136" 227 14.0116375828711 30.228340235201
"1137" 227.2 13.5699331772914 29.424582111507
"1138" 227.4 13.4913952061011 29.4173524758746
"1139" 227.6 13.8278095161632 28.183816369625
"1140" 227.8 13.9656752834523 27.948445917813
"1141" 228 13.9556295439193 27.2090450449218
"1142" 228.2 12.9683969244575 26.6190033586997
"1143" 228.4 12.7930829396822 26.8877424589175
"1144" 228.6 12.2784151363577 26.7948271041204
"1145" 228.8 12.084973259335 26.6136059937956
"1146" 229 12.324635522864 27.1109452100322
"1147" 229.2 11.6800289692385 27.4357632151463
"1148" 229.4 11.6816514145228 27.2902462741044
"1149" 229.6 11.4733601862809 27.5824690385918
"1150" 229.8 10.4882430309755 28.315686073437
"1151" 230 9.87346788751132 28.6722593882556
"1152" 230.2 9.61126706376585 28.336330843386
"1153" 230.4 10.4825599022636 27.5331670039092
"1154" 230.6 10.8728647532699 26.9521739064436
"1155" 230.8 11.5707930447929 26.4787569775292
"1156" 231 11.9415262453377 26.0823977258948
"1157" 231.2 12.2416800137868 25.6814970613094
"1158" 231.4 12.5272480356523 25.9933004830068
"1159" 231.6 12.778107856508 25.6483675809767
"1160" 231.8 13.0147094238452 25.3088482727321
"1161" 232 12.8789422356745 25.1621762968423
"1162" 232.2 13.3455418792976 24.7180972620707
"1163" 232.4 13.7383414061807 24.6720523430995
"1164" 232.6 14.1469776228514 24.5095380280109
"1165" 232.8 14.2983652004371 24.2637340362487
"1166" 233 14.7535554410061 24.0919561405056
"1167" 233.2 14.6998942059393 23.921302362348
"1168" 233.4 14.6318348086174 23.807170323028
"1169" 233.6 14.6758462970062 23.6431501855497
"1170" 233.8 14.7721466086503 23.5647357768817
"1171" 234 15.4009589364477 22.957135022901
"1172" 234.2 15.7212809133389 22.6423104843612
"1173" 234.4 16.069741294798 22.495966074703
"1174" 234.6 17.093838806971 22.1504864633699
"1175" 234.8 18.3060479911295 20.6964851639052
"1176" 235 19.5257159801707 19.781848492224
"1177" 235.2 21.233914047067 19.2404979523787
"1178" 235.4 23.467696178998 18.799335757216
"1179" 235.6 26.7834013598045 18.1779994455909
"1180" 235.8 30.0286867678891 16.7658526413407
"1181" 236 34.0391257125541 14.3889177873787
"1182" 236.2 37.0877335643307 12.4850888205
"1183" 236.4 39.0801539184919 10.1350388601361
"1184" 236.6 41.8014624578643 7.22074791262274
"1185" 236.8 43.3013361002997 5.37178297054436
"1186" 237 42.8472431714702 4.58981054831786
"1187" 237.2 42.9290567331787 5.01679643433058
"1188" 237.4 43.5134297148454 5.42560489301024
"1189" 237.6 45.3796689846461 5.69549293389427
"1190" 237.8 47.6322550606424 5.68069193159823
"1191" 238 50.3549177309188 4.76682312474777
"1192" 238.2 52.7908508395737 4.85035314908088
"1193" 238.4 56.7373283114094 4.21432010741127
"1194" 238.6 60.4007431484108 2.48294962407368
"1195" 238.8 63.2952578471497 2.07332012627382
"1196" 239 65.7783407781275 2.25608501967226
"1197" 239.2 69.0125973980967 1.18834265213333
"1198" 239.4 70.5303554008709 0
"1199" 239.6 70.3106493423361 0.782700994506289
"1200" 239.8 70.4710562389809 1.63756512105539
"1201" 240 70.9991845717169 2.48434668535703
"1202" 240.2 72.2226938391368 3.83916448172133
"1203" 240.4 74.1961431617 5.18002387358843
"1204" 240.6 75.4118378286012 6.6392961831745
"1205" 240.8 76.8128732883486 8.72029285627976
"1206" 241 79.0486914760678 11.255711819542
"1207" 241.2 82.5935970898825 12.8625048682676
"1208" 241.4 86.5432705418235 13.6326225937001
"1209" 241.6 90.5808425755293 13.4101271001963
"1210" 241.8 93.6512343615556 13.7085298246377
"1211" 242 96.9305656644019 13.4712154117758
"1212" 242.2 97.7167000599148 12.5909431439249
"1213" 242.4 97.4181030777119 12.3676679267649
"1214" 242.6 97.0122562364241 13.5036698157162
"1215" 242.8 97.5076691135553 15.259290370156
"1216" 243 99.0324219074801 17.2381304013763
"1217" 243.2 100.299983215698 19.2075151784081
"1218" 243.4 101.70705449106 20.2703375283465
"1219" 243.6 104.711140466681 22.0324154592176
"1220" 243.8 108.09403336024 24.3531855783137
"1221" 244 111.941310306151 26.2381271076575
"1222" 244.2 112.517262349798 26.6055862017762
"1223" 244.4 111.505522480592 27.2018132151306
"1224" 244.6 110.935976807839 28.8787279149003
"1225" 244.8 110.521404116238 30.9120880755748
"1226" 245 110.31817375 33.9840082406277
"1227" 245.2 109.742363803424 37.8343931138848
"1228" 245.4 109.621271140378 41.363367867528
"1229" 245.6 110.465802516846 45.2572461152072
"1230" 245.8 111.786131291154 49.3987596923129
"1231" 246 113.594921381351 52.7784641402022
"1232" 246.2 115.117981586578 55.8947898681359
"1233" 246.4 117.102655317013 58.3485458830826
"1234" 246.6 119.248530772595 61.0422252364123
"1235" 246.8 118.495618765093 63.8420741355222
"1236" 247 116.444041086918 66.3814754401539
"1237" 247.2 114.958133791379 68.8545768002532
"1238" 247.4 113.51271815537 73.0482012657057
"1239" 247.6 112.134549657366 76.9739934943524
"1240" 247.8 109.441245921129 79.9086547850769
"1241" 248 105.443086204762 82.0323543365488
"1242" 248.2 101.63144164223 83.6196144115119
"1243" 248.4 97.2501715000081 86.2232373557137
"1244" 248.6 93.1910319913315 88.8201135646956
"1245" 248.8 91.0014608975171 91.8487853178204
"1246" 249 88.4795722775088 96.0519530315533
"1247" 249.2 87.4344405281968 100.596611599107
"1248" 249.4 88.781602907206 105.104257893591
"1249" 249.6 89.6194972384854 106.480422474364
"1250" 249.8 87.6533029642437 106.690419693844
"1251" 250 84.1897224301336 105.894623701125
"1252" 250.2 80.2890434556668 104.635079659224
"1253" 250.4 76.3393537954095 102.948926589829
"1254" 250.6 72.576369426633 100.686503660119
"1255" 250.8 68.3508550492406 97.8281556202102
"1256" 251 65.3187274192769 93.9373250468501
"1257" 251.2 65.121691669363 91.0161270691013
"1258" 251.4 64.3510045718625 87.9703618056501
"1259" 251.6 62.9941527331829 84.571633150122
"1260" 251.8 62.5522626141356 80.8058130318946
"1261" 252 61.6636029214879 75.979759224205
"1262" 252.2 62.4656308884843 72.448471285632
"1263" 252.4 63.7053603681351 70.5111338573476
"1264" 252.6 64.5812054990336 68.9347407352844
"1265" 252.8 66.0286519091023 66.076228896633
"1266" 253 68.5494835178076 63.2066206981673
"1267" 253.2 70.852481775144 60.2121098295801
"1268" 253.4 72.4822875966917 56.2256242081196
"1269" 253.6 74.3551500532986 52.1417962298969
"1270" 253.8 77.1298689629515 49.541018863376
"1271" 254 80.22238584843 47.4964801059684
"1272" 254.2 83.6196061289146 45.7529022496008
"1273" 254.4 87.5423920072845 44.2603958474001
"1274" 254.6 90.3934910847832 43.4501709458912
"1275" 254.8 93.4199867550472 42.0001752311958
"1276" 255 95.7360007558199 40.5366640787337
"1277" 255.2 98.2901919987213 40.0795887773166
"1278" 255.4 99.6670065281641 41.8525855242991
"1279" 255.6 99.5253825255778 42.3339217996316
"1280" 255.8 100.085128192924 42.4736982985887
"1281" 256 101.825702325343 42.4190324213892
"1282" 256.2 104.534096835745 41.6852401233751
"1283" 256.4 107.415893760394 41.800007347743
"1284" 256.6 108.625759951893 44.0146881476258
"1285" 256.8 108.379617531838 46.0655107457954
"1286" 257 109.161862051764 48.4069980256784
"1287" 257.2 110.409339790185 48.2652180432023
"1288" 257.4 112.660854402457 46.8391108747192
"1289" 257.6 114.726575490443 45.4926410767761
"1290" 257.8 115.062483424193 44.0389906509012
"1291" 258 114.885128552526 44.2513040501707
"1292" 258.2 115.550988127553 44.9995377500874
"1293" 258.4 117.199919980318 47.0230270122893
"1294" 258.6 118.168342459185 49.4378748838078
"1295" 258.8 119.891801957825 51.3285181007165
"1296" 259 120.659928482783 52.471943975729
"1297" 259.2 119.179495629139 52.5184323003141
"1298" 259.4 117.98518088801 53.3831942602265
"1299" 259.6 117.736729590696 53.7627770597406
"1300" 259.8 117.36458743455 55.9804639391733
"1301" 260 116.385809818007 59.2021795961166
"1302" 260.2 115.534379892494 60.994357203569
"1303" 260.4 114.221693727615 65.2363773480983
"1304" 260.6 113.355675296792 70.3453861732894
"1305" 260.8 113.511180877129 75.6742126832104
"1306" 261 113.372428788183 81.7816785261808
"1307" 261.2 113.334349838214 83.7670879323185
"1308" 261.4 114.541101937349 83.8664867356496
"1309" 261.6 115.741406933108 82.6940099342193
"1310" 261.8 116.358224196099 81.1127770028333
"1311" 262 116.051752042997 80.4030503979694
"1312" 262.2 115.830072503422 79.3510503298752
"1313" 262.4 115.809690943728 76.8803689319933
"1314" 262.6 115.868756374148 73.5550359128824
"1315" 262.8 116.348063556086 70.3079066207986
"1316" 263 118.814637348593 66.8351314207428
"1317" 263.2 121.386671469398 64.9026040519556
"1318" 263.4 121.442898250611 65.0064526152537
"1319" 263.6 120.482038154007 64.5488150133723
"1320" 263.8 120.300153375831 63.7548325042105
"1321" 264 119.957645959813 62.4492280517101
"1322" 264.2 119.285309478927 60.9343586896725
"1323" 264.4 118.321240205468 59.1147951629317
"1324" 264.6 116.602332284946 56.3285802539521
"1325" 264.8 115.663021745489 52.8004685625684
"1326" 265 116.063141093723 49.2037386333705
"1327" 265.2 116.228731206853 45.9105274377615
"1328" 265.4 116.40655961021 42.2574907990512
"1329" 265.6 115.132299158898 39.2203177659244
"1330" 265.8 115.355087288704 36.9883696223273
"1331" 266 118.01343851761 35.1742449344234
"1332" 266.2 117.529191745519 35.9757646866536
"1333" 266.4 117.491969518824 36.1877855636496
"1334" 266.6 117.273533945223 36.9283149139075
"1335" 266.8 117.549076162961 37.0501312834861
"1336" 267 117.378102052953 37.3880447692977
"1337" 267.2 116.943678923175 37.4361914586538
"1338" 267.4 116.733137444325 37.773376542446
"1339" 267.6 116.644270164849 37.7984632082737
"1340" 267.8 116.464328914278 37.6115710533203
"1341" 268 116.344004549374 37.2567341707792
"1342" 268.2 116.170790569213 37.1654421268646
"1343" 268.4 115.769614502706 36.9944282711595
"1344" 268.6 115.47869676219 36.9081305803896
"1345" 268.8 114.706477964066 36.4770082542191
"1346" 269 114.097941264933 36.1062339715201
"1347" 269.2 113.728530363206 35.1702521262673
"1348" 269.4 112.920703068663 34.7664903543297
"1349" 269.6 111.824183990248 34.9000608615215
"1350" 269.8 110.129875132268 34.4196134035296
"1351" 270 108.318019839506 33.9911091817341
"1352" 270.2 106.813370747262 33.3017775207207
"1353" 270.4 103.924952386632 31.5428138893938
"1354" 270.6 101.108768856735 29.6054017436801
"1355" 270.8 97.6717725830881 27.0020835003346
"1356" 271 93.9106615686795 24.8408955902581
"1357" 271.2 89.1655812805615 22.3570319310761
"1358" 271.4 83.3685806175838 21.1024831152705
"1359" 271.6 78.2683816127914 20.0644938778381
"1360" 271.8 73.2970863233107 19.7415962075301
"1361" 272 68.1091694128015 18.925154008708
"1362" 272.2 63.2673481719653 19.0818445543257
"1363" 272.4 57.9249257774765 20.6745107479815
"1364" 272.6 53.9849849701615 21.8758533413425
"1365" 272.8 50.2199749107999 23.4676559052562
"1366" 273 45.4130450207574 25.4098737270872
"1367" 273.2 40.5879251618312 25.6727500974342
"1368" 273.4 36.7840586972934 23.6209293894716
"1369" 273.6 34.2270243885037 20.8619460137181
"1370" 273.8 32.4244992501612 19.3596406195578
"1371" 274 32.3945613015678 20.069353811074
"1372" 274.2 31.3541405810106 21.726446226138
"1373" 274.4 30.1633887695162 23.7698382377266
"1374" 274.6 28.4518851213569 25.7483098579818
"1375" 274.8 26.664985580337 28.3510159518888
"1376" 275 24.209449600432 32.6405761817079
"1377" 275.2 21.7042533912187 36.3163116221329
"1378" 275.4 18.5576879490796 39.601562470848
"1379" 275.6 15.9290119914846 42.6314781322937
"1380" 275.8 14.2237233764239 46.280874748908
"1381" 276 12.2921502111615 49.2120622638966
"1382" 276.2 9.63635493024639 50.6194654141518
"1383" 276.4 10.6562477799929 50.3243795142538
"1384" 276.6 12.2157602948935 50.7380291161682
"1385" 276.8 14.275242926941 52.553550168074
"1386" 277 16.9682028536542 55.0543780123697
"1387" 277.2 19.2782859650337 56.5074514360275
"1388" 277.4 22.6344440788055 59.5451046822873
"1389" 277.6 25.3831116404568 63.7827040457227
"1390" 277.8 26.6402609803455 68.7265893883194
"1391" 278 25.9198846661418 73.6004222393664
"1392" 278.2 24.6378365407704 79.1958877548197
"1393" 278.4 23.2092693746427 84.3473285411629
"1394" 278.6 25.1509216349978 89.5133520471327
"1395" 278.8 28.3218725752672 93.3943064785025
"1396" 279 33.1222327638879 96.8839214323338
"1397" 279.2 37.99966783137 98.9018493339904
"1398" 279.4 44.1154930611842 100.16883292342
"1399" 279.6 49.6448884992733 101.716639067661
"1400" 279.8 54.4769627023612 103.819244882752
"1401" 280 58.5713540655352 106.993850047207
"1402" 280.2 63.2347838730987 108.696713298801
"1403" 280.4 66.5566825428723 110.41498943675
"1404" 280.6 67.3565502038555 110.861329278526
"1405" 280.8 67.896389173672 109.395412396666
"1406" 281 69.1755164477078 107.111418775161
"1407" 281.2 71.093345760314 104.563027643407
"1408" 281.4 74.0530971406376 101.959063912463
"1409" 281.6 76.9559336967795 99.7545787290866
"1410" 281.8 77.00827395425 99.3840424800808
"1411" 282 76.702171456729 99.4424354843183
"1412" 282.2 77.3845222462376 99.1343861050384
"1413" 282.4 77.9865174623503 98.2328044198604
"1414" 282.6 78.6205702017255 96.7235790171789
"1415" 282.8 79.2893970034465 94.7238906608559
"1416" 283 80.7472250810635 91.7737746715676
"1417" 283.2 81.6534000343805 88.7831800434943
"1418" 283.4 82.6083634752143 85.1332558031999
"1419" 283.6 84.2710502614047 81.253091674865
"1420" 283.8 87.2361089170519 78.2066788188769
"1421" 284 90.1419138359603 74.6460756648751
"1422" 284.2 92.7194171053619 71.0736111728539
"1423" 284.4 96.1887519549345 67.9256531915704
"1424" 284.6 100.698195440934 66.2765788816151
"1425" 284.8 105.317081592421 64.9610988003842
"1426" 285 108.657280499073 65.1447900062192
"1427" 285.2 112.06439441669 64.8368749437144
"1428" 285.4 113.349962831191 63.0138632692865
"1429" 285.6 113.039837002848 59.8366101670856
"1430" 285.8 112.684067483445 56.1944992259723
"1431" 286 111.88064691623 51.7455578232746
"1432" 286.2 110.370236750446 47.2138267662029
"1433" 286.4 109.209091103318 41.9628347662031
"1434" 286.6 108.239803419383 37.0833468512915
"1435" 286.8 107.410041476962 35.3398651146943
"1436" 287 106.026611693656 35.408558005625
"1437" 287.2 106.248869761312 35.0043353196303
"1438" 287.4 107.621288340169 33.7136448945531
"1439" 287.6 108.924856302939 33.8534418943103
"1440" 287.8 109.735616789871 34.7757107440497
"1441" 288 110.944555242642 36.4768153257395
"1442" 288.2 111.514461887524 37.9033531425199
"1443" 288.4 111.998199087666 40.0908337657415
"1444" 288.6 112.658324490036 42.7284391475015
"1445" 288.8 113.705532096791 45.4245470055247
"1446" 289 114.685830689396 48.3474259023819
"1447" 289.2 115.477203412502 52.4030698929526
"1448" 289.4 115.887678719212 56.0455231820883
"1449" 289.6 117.279971220783 59.7335000117945
"1450" 289.8 118.826536009003 61.3163118439544
"1451" 290 119.172890187041 62.7605068881724
"1452" 290.2 118.347581991986 63.6625318478842
"1453" 290.4 117.428205249074 64.2277549921534
"1454" 290.6 115.976399525404 65.0100986846301
"1455" 290.8 114.251496733058 66.6473640557365
"1456" 291 112.32858715689 68.7769751476013
"1457" 291.2 110.063368157019 71.6816968742465
"1458" 291.4 109.353043610265 75.4096025974253
"1459" 291.6 110.226916267678 79.0640080521552
"1460" 291.8 111.948854387368 81.8385878811418
"1461" 292 112.32443572559 82.7691249163723
"1462" 292.2 110.528690853489 84.116236878287
"1463" 292.4 107.511886069466 84.7693844213783
"1464" 292.6 104.418378472094 85.6129487436782
"1465" 292.8 100.247425076721 86.5387348555727
"1466" 293 95.6193092118962 86.803839230698
"1467" 293.2 91.0578083975786 85.3214147512706
"1468" 293.4 86.0159178008403 83.716248718252
"1469" 293.6 81.306043728724 81.900719861848
"1470" 293.8 78.2718590256042 78.0428223442225
"1471" 294 75.3506571125578 73.1679520701993
"1472" 294.2 73.2509197373429 69.1229548201316
"1473" 294.4 71.8266784832289 63.8761380947122
"1474" 294.6 70.9044443599119 59.5259976761139
"1475" 294.8 69.9030076950259 54.6652220178117
"1476" 295 68.0654479773036 50.5206000014647
"1477" 295.2 64.1191300242988 47.4274834395348
"1478" 295.4 58.8841690684522 45.0132231573434
"1479" 295.6 54.5566836154357 43.6190537930355
"1480" 295.8 51.6639417444183 41.3010555715956
"1481" 296 51.3745820951677 37.1398703628033
"1482" 296.2 52.8223430268781 33.7128652652275
"1483" 296.4 55.7868789363368 30.1733658435679
"1484" 296.6 59.7653014776531 26.9880762041529
"1485" 296.8 63.649340435054 24.25871049036
"1486" 297 67.1848398067827 21.1443611093372
"1487" 297.2 70.9873052701676 19.6949863628962
"1488" 297.4 75.3168219027311 21.0850646159751
"1489" 297.6 79.9844666776255 23.6718238325615
"1490" 297.8 83.1320126041109 26.8584221511101
"1491" 298 85.991544180953 29.6384291037171
"1492" 298.2 90.8776118135362 31.7059947325572
"1493" 298.4 96.4185172585129 33.4878037561083
"1494" 298.6 101.50799531157 34.2995926946254
"1495" 298.8 105.875799590464 36.9952121096675
"1496" 299 109.094014296035 39.7305111629988
"1497" 299.2 108.539913781109 42.1271783444072
"1498" 299.4 107.729467682953 45.4627615523366
"1499" 299.6 107.361086676169 49.5809887030295
"1500" 299.8 106.111740001985 53.7844668483969
"1501" 300 104.722242153535 58.1585095893769
"1502" 300.2 102.533499427638 61.1603620385955
"1503" 300.4 99.9094068477462 64.6853519187224
"1504" 300.6 97.3407092906597 67.3777426809303
"1505" 300.8 93.4871665261663 68.436529070967
"1506" 301 89.5483340500654 69.1633666045011
"1507" 301.2 85.5257276938871 71.1808979518059
"1508" 301.4 81.8269978468034 71.3951889358709
"1509" 301.6 77.9793316918806 71.0864326559416
"1510" 301.8 74.1810466077249 69.9129882536428
"1511" 302 70.6632130209271 67.271834839425
"1512" 302.2 67.1185307522327 64.9635944994134
"1513" 302.4 62.9191913345872 62.6505302584252
"1514" 302.6 59.2779482308903 61.206817637637
"1515" 302.8 56.0845464003279 61.7145847895219
"1516" 303 53.8172015772133 64.13682037265
"1517" 303.2 52.0656201051457 67.855842888044
"1518" 303.4 51.3295458011041 71.82081171074
"1519" 303.6 50.0271668569823 76.5793092313013
"1520" 303.8 47.9736163400242 81.19244995362
"1521" 304 45.8020310221068 86.1563923349473
"1522" 304.2 44.7087260473469 91.3108171512497
"1523" 304.4 44.1299452987818 96.6632748256978
"1524" 304.6 43.4808328518621 101.3590229036
"1525" 304.8 42.5216272262691 102.524968660947
"1526" 305 43.16424683293 102.27853241762
"1527" 305.2 45.478154019679 102.456729204411
"1528" 305.4 48.0710175681491 102.54048198997
"1529" 305.6 53.2356515456411 103.760869983435
"1530" 305.8 56.9289445298342 104.595042185467
"1531" 306 60.5273292669463 106.620168282606
"1532" 306.2 64.3781079786279 109.019588239352
"1533" 306.4 69.4693256668733 110.860652473608
"1534" 306.6 72.4923502903599 112.664651233781
"1535" 306.8 72.404378777732 110.751859013461
"1536" 307 74.7208237458656 108.237307878111
"1537" 307.2 77.37554932084 106.956730278198
"1538" 307.4 81.7473332450889 105.785936771984
"1539" 307.6 86.5961344098889 107.375568916242
"1540" 307.8 90.0555775681574 108.872696991537
"1541" 308 91.4986601916998 108.066950145938
"1542" 308.2 93.4195593834534 105.478071846909
"1543" 308.4 97.4280292328946 102.614891036525
"1544" 308.6 101.293899471292 100.265659039968
"1545" 308.8 104.565352869812 98.9100096616116
"1546" 309 107.556490746454 98.5852414575534
"1547" 309.2 106.692037799096 97.2588648208382
"1548" 309.4 105.877228743171 94.7079061808908
"1549" 309.6 105.978232983548 91.8955286671492
"1550" 309.8 105.864203201419 88.9659593664979
"1551" 310 107.035164098719 84.751757088538
"1552" 310.2 108.819139626281 81.6213870326142
"1553" 310.4 110.941111881922 78.6527180438733
"1554" 310.6 114.091655048162 76.6491910897068
"1555" 310.8 116.451552796736 75.8578471044206
"1556" 311 116.062648204409 74.8971401077554
"1557" 311.2 114.342725251215 72.5049543153127
"1558" 311.4 112.979599482516 69.8671320009096
"1559" 311.6 111.473080718399 66.6167876057503
"1560" 311.8 110.831376976647 62.9815937301381
"1561" 312 111.767938179737 59.0997123894557
"1562" 312.2 114.583518781479 57.0402298660935
"1563" 312.4 115.437716471458 56.7320676217946
"1564" 312.6 114.452088915646 55.3478665538743
"1565" 312.8 112.514389202533 52.0437473261552
"1566" 313 110.057737140107 49.10981655634
"1567" 313.2 107.59258905521 45.3178079751196
"1568" 313.4 106.171389050201 42.1258157353533
"1569" 313.6 106.322136829513 37.7012033943206
"1570" 313.8 108.644561529138 35.0195800124094
"1571" 314 109.344195441415 34.687714659074
"1572" 314.2 107.696959799715 34.0689709074383
"1573" 314.4 104.72002613216 32.9287843968101
"1574" 314.6 101.31659549816 32.336393648242
"1575" 314.8 96.5792638065114 32.5736214633562
"1576" 315 92.1384101315925 32.6284623683584
"1577" 315.2 87.3730549896252 31.2258842314561
"1578" 315.4 84.0691752051842 27.7684306437929
"1579" 315.6 82.6882971826929 22.9660497035057
"1580" 315.8 83.5416394271117 18.2707716948329
"1581" 316 84.3630122761875 17.5494939200179
"1582" 316.2 83.5331648151304 18.368968115267
"1583" 316.4 81.1815837011389 18.9895227851639
"1584" 316.6 78.1094818602504 21.3134156163778
"1585" 316.8 75.1298950042894 24.5806214317499
"1586" 317 72.1412628132309 27.7680147718276
"1587" 317.2 67.3017759332639 30.4035240373177
"1588" 317.4 62.2329810852489 30.667435639455
"1589" 317.6 57.2246219521738 28.157827778446
"1590" 317.8 53.0166261947315 24.5660211383535
"1591" 318 49.3124269881083 19.8127148634128
"1592" 318.2 47.3814107305097 15.3359775878809
"1593" 318.4 47.4607073887062 11.6771896127594
"1594" 318.6 46.7231848014515 12.6335817619932
"1595" 318.8 44.4379641432967 13.9583294951639
"1596" 319 42.0796385960139 16.2144009783232
"1597" 319.2 39.5461401842708 21.1783391454327
"1598" 319.4 37.025797286008 24.5752105312622
"1599" 319.6 33.544161965805 28.3660390879873
"1600" 319.8 28.8650042243572 31.8590457963154
"1601" 320 23.976233295968 35.7262726047539
"1602" 320.2 20.0790715574377 39.4776631022715
"1603" 320.4 17.300669322427 44.2071240321306
"1604" 320.6 14.0666955174566 48.6528691354267
"1605" 320.8 11.9468335266039 52.7876354461219
"1606" 321 11.3148794750292 57.2739208844627
"1607" 321.2 10.0183930030928 61.8203429592931
"1608" 321.4 7.07867091015738 65.4494268391643
"1609" 321.6 4.92532358943658 67.642581501043
"1610" 321.8 4.98955851207756 68.2496772180964
"1611" 322 5.9501296002545 70.525521123308
"1612" 322.2 6.87098867975967 73.6715827200471
"1613" 322.4 8.68159549466568 78.0759241550672
"1614" 322.6 11.0103941551102 82.1072214304003
"1615" 322.8 13.3594538527208 86.803150278213
"1616" 323 16.4166107231034 91.7194567084212
"1617" 323.2 18.7446916367653 96.1986303303516
"1618" 323.4 20.6896795410162 101.046692943027
"1619" 323.6 23.2636109498462 102.235248694104
"1620" 323.8 27.4436893969038 102.566798598856
"1621" 324 32.6444557437211 102.663294110173
"1622" 324.2 37.5639693313717 102.828927463153
"1623" 324.4 43.0687552040005 104.25243296346
"1624" 324.6 47.0124325690854 104.950814873426
"1625" 324.8 49.8640057772123 105.374618817276
"1626" 325 53.6707787933363 104.750924091305
"1627" 325.2 58.189451353942 104.151511080482
"1628" 325.4 63.1064823275966 104.695285100668
"1629" 325.6 67.8845223279282 104.246619936431
"1630" 325.8 72.6916857568899 102.568261045172
"1631" 326 78.0001692444109 101.405053019264
"1632" 326.2 83.3418126002044 101.013727151018
"1633" 326.4 88.5355820911948 100.447655337315
"1634" 326.6 93.345425521771 100.703477271505
"1635" 326.8 97.0466423934758 101.882328619339
"1636" 327 98.9162867588901 101.421025051955
"1637" 327.2 98.6558999950623 99.0412942634719
"1638" 327.4 99.0470504759074 96.2729368923604
"1639" 327.6 101.021843558292 93.3727412266588
"1640" 327.8 102.84323771416 89.1841861790019
"1641" 328 103.438474771218 85.9480283728815
"1642" 328.2 103.103816075794 83.2040718650946
"1643" 328.4 103.695096511557 80.0503208432494
"1644" 328.6 103.989283841304 76.0677702708302
"1645" 328.8 104.829536593892 71.2655447816746
"1646" 329 105.592824351649 68.2840391080707
"1647" 329.2 108.085916465883 65.4599041173036
"1648" 329.4 111.770327310506 64.2554798016783
"1649" 329.6 113.421515024889 63.0079956739805
"1650" 329.8 112.406007902312 60.4921082629244
"1651" 330 110.796028744328 57.7889466848455
"1652" 330.2 108.015201306673 53.6891739755891
"1653" 330.4 105.867884398344 50.4327508515068
"1654" 330.6 105.067695316958 45.5331868007798
"1655" 330.8 106.112032189382 41.328769682911
"1656" 331 108.622668313351 38.9670323641074
"1657" 331.2 109.631391368628 39.2574560208539
"1658" 331.4 108.895169010937 39.3540469903907
"1659" 331.6 107.461751451332 38.0248668416342
"1660" 331.8 104.955777384092 36.82026098048
"1661" 332 102.150089753748 36.2180225056151
"1662" 332.2 98.57947093441 34.8245086286177
"1663" 332.4 94.4476443752189 31.6402969730884
"1664" 332.6 92.3403581560621 26.9842674239878
"1665" 332.8 89.8242946431326 22.2191187347728
"1666" 333 86.8572464753786 17.8515265072497
"1667" 333.2 84.1290140310822 13.2391710786446
"1668" 333.4 84.6595332831936 11.8378431565186
"1669" 333.6 85.2201313187312 12.3106248674518
"1670" 333.8 84.813784119988 12.5167970318344
"1671" 334 83.7424827076382 12.9430324781033
"1672" 334.2 81.7621145801741 14.3443790648013
"1673" 334.4 78.620910631261 15.6311391449191
"1674" 334.6 75.0298145715509 16.6710757887715
"1675" 334.8 73.2411091396786 17.1837159926316
"1676" 335 70.9811648341218 16.8757920693646
"1677" 335.2 66.8218961956203 17.1747275274257
"1678" 335.4 62.857518317564 18.5857548003245
"1679" 335.6 59.7313856929062 20.3641529014437
"1680" 335.8 55.2453358036468 23.1912382642492
"1681" 336 49.2392661927877 26.1082307806408
"1682" 336.2 43.6347032609737 25.9732699376516
"1683" 336.4 39.6440299487285 25.0067090813922
"1684" 336.6 34.2942558701657 24.104443735497
"1685" 336.8 29.7572883646962 24.0261688346939
"1686" 337 26.3219455702939 25.1566895837165
"1687" 337.2 24.7418476855377 26.2750609411165
"1688" 337.4 22.9766554410007 28.5055206850041
"1689" 337.6 20.9297345510321 32.3119822915044
"1690" 337.8 18.9138284420099 35.8279701049211
"1691" 338 16.0873951869214 38.5479321723375
"1692" 338.2 13.0276288896203 42.0078704063696
"1693" 338.4 10.2242252925451 45.7093270009551
"1694" 338.6 8.68852619217544 48.931042191076
"1695" 338.8 9.64005531459785 51.7299991482852
"1696" 339 10.3505903228397 55.6216220056144
"1697" 339.2 11.2330692323554 60.2080052613583
"1698" 339.4 12.0220402743598 63.8016960692336
"1699" 339.6 13.9922562482415 67.7656785418402
"1700" 339.8 15.8478127582515 73.128561912066
"1701" 340 18.9009448608983 77.9827186475031
"1702" 340.2 22.8383952525211 82.5760311749057
"1703" 340.4 27.6973851504872 86.7427105445045
"1704" 340.6 30.6047966587231 91.4072627363124
"1705" 340.8 33.5284041393543 96.1704754671407
"1706" 341 37.1708221245689 100.975550992019
"1707" 341.2 40.3247484585374 102.481520315599
"1708" 341.4 45.065395452193 103.641973959876
"1709" 341.6 51.0328132806799 103.554108539033
"1710" 341.8 56.3174016394415 104.943395165427
"1711" 342 60.618884111283 105.045113947495
"1712" 342.2 65.0323497737523 104.383948065012
"1713" 342.4 69.2274001285174 104.581949936292
"1714" 342.6 73.0063431669425 103.980559408312
"1715" 342.8 78.1996277355616 103.9789571319
"1716" 343 82.2912930091796 104.745780291814
"1717" 343.2 85.6949292244567 106.891725005657
"1718" 343.4 86.746151487013 107.993755398941
"1719" 343.6 87.2504230129742 106.561096611325
"1720" 343.8 89.5674888854808 104.225402193031
"1721" 344 92.763438848318 101.510675457682
"1722" 344.2 96.0132315860602 98.6059607392544
"1723" 344.4 99.9700415690202 94.903597486517
"1724" 344.6 104.111287965821 91.382265305182
"1725" 344.8 107.467023949872 90.2586587098387
"1726" 345 110.707196620264 90.8897935610024
"1727" 345.2 110.680876340164 91.7604781308775
"1728" 345.4 109.881107640445 90.8089019161134
"1729" 345.6 109.475044961161 89.7262905296316
"1730" 345.8 109.272279036495 86.6098685063959
"1731" 346 109.61257761171 84.2058774266243
"1732" 346.2 110.429653869657 83.2097621611616
"1733" 346.4 112.805323402512 79.6290238685147
"1734" 346.6 116.204494008669 77.1791792353589
"1735" 346.8 119.630762277762 76.6353043915744
"1736" 347 120.172336018432 77.1929866807588
"1737" 347.2 119.503725938835 77.5640798651244
"1738" 347.4 118.420575747065 78.1101456553815
"1739" 347.6 117.477939699691 78.4293441485219
"1740" 347.8 116.85815888086 78.4609169796749
"1741" 348 116.646729323234 78.6225786959539
"1742" 348.2 116.0953447645 78.8438923760429
"1743" 348.4 115.536848438888 78.4698807843513
"1744" 348.6 114.502684370809 77.6743338689882
"1745" 348.8 113.895564632341 76.7736860107703
"1746" 349 112.863139681864 75.1075716825629
"1747" 349.2 112.127870087815 73.4048092694129
"1748" 349.4 112.112192222262 73.1857132409473
"1749" 349.6 112.174673065532 71.9656349705048
"1750" 349.8 112.033636786402 71.0040285039466
"1751" 350 111.934434245247 70.6659067858324
"1752" 350.2 111.75852868681 70.4808428160228
"1753" 350.4 111.546293780129 69.7568580477141
"1754" 350.6 112.459654048388 69.0203634522083
"1755" 350.8 113.55887626742 68.1109191281746
"1756" 351 114.768538308131 66.3273009148236
"1757" 351.2 113.788092585211 64.8907371651731
"1758" 351.4 111.989463922986 62.6660954190093
"1759" 351.6 109.62040487463 60.0161896088655
"1760" 351.8 106.643486576429 56.2722143471411
"1761" 352 104.348088851487 51.6209620097389
"1762" 352.2 102.484285538477 46.8455780916184
"1763" 352.4 102.412823533743 42.2229441981392
"1764" 352.6 101.956036534083 37.2860108834374
"1765" 352.8 100.87685654618 31.6291445416508
"1766" 353 100.536969221448 26.4325531849087
"1767" 353.2 100.286480899979 22.3796772222491
"1768" 353.4 100.641060013716 19.0145842171283
"1769" 353.6 101.679809581785 19.1004697354519
"1770" 353.8 101.095495281015 19.3959957163463
"1771" 354 99.9685644664865 19.714302731594
"1772" 354.2 98.659333584185 19.5692235157378
"1773" 354.4 96.4380723570892 20.3967674428786
"1774" 354.6 93.735625605756 20.4276867055733
"1775" 354.8 89.9368814530731 20.1068750005083
"1776" 355 85.3289555484167 19.4262981315074
"1777" 355.2 80.9671604347221 17.6020516379998
"1778" 355.4 77.6724228249135 14.4436339396501
"1779" 355.6 75.3461312641601 10.6436999825353
"1780" 355.8 74.1123219647902 7.82177189739039
"1781" 356 72.0431917832876 6.45879085337461
"1782" 356.2 70.1764893736254 6.7413597588089
"1783" 356.4 66.9934233112251 6.47658410878675
"1784" 356.6 62.7942613599067 5.93371070760927
"1785" 356.8 58.208605563643 5.98884079723521
"1786" 357 53.0015788085404 5.80016537805578
"1787" 357.2 47.7658761397443 5.9390961710063
"1788" 357.4 43.0602677462182 6.95038244178624
"1789" 357.6 38.1898219699361 9.29689138569594
"1790" 357.8 33.6371996023158 12.4518734825638
"1791" 358 30.27759346957 15.6875614174776
"1792" 358.2 26.9415206865425 20.4456093094592
"1793" 358.4 24.9312782404635 25.2165364346475
"1794" 358.6 22.8995389518151 30.5197115610288
"1795" 358.8 21.116235959748 35.3047238764322
"1796" 359 21.7795593582077 40.4436275184007
"1797" 359.2 21.4920243368966 45.914499345637
"1798" 359.4 22.5929230306905 49.5947201667722
"1799" 359.6 24.5760596063767 53.5507807843967
"1800" 359.8 27.0091793050822 57.0586657702903
"1801" 360 30.2568331012702 58.9627716125116
"1802" 360.2 34.4944168146854 60.6392532841324
"1803" 360.4 38.3298511162926 61.3872410992669
"1804" 360.6 43.070672761108 63.032953364323
"1805" 360.8 47.0749320154008 65.6300567671145
"1806" 361 48.160455441541 67.7024717586313
"1807" 361.2 49.1542449690832 69.4156531425387
"1808" 361.4 51.4133889702833 71.3125934969218
"1809" 361.6 53.6644692559072 74.9434132680351
"1810" 361.8 54.8875445412006 78.5218625957542
"1811" 362 55.9915756740801 82.3559636610392
"1812" 362.2 55.1276304531638 87.7385152700563
"1813" 362.4 53.5386820631276 92.1659689877496
"1814" 362.6 51.1673106365207 97.2626841987485
"1815" 362.8 47.9034811666867 101.598836935572
"1816" 363 47.1546745367554 105.243870360377
"1817" 363.2 48.6979805392742 106.646302146794
"1818" 363.4 51.4168996974834 108.58442073792
"1819" 363.6 53.5180727734077 109.570425193419
"1820" 363.8 55.7577032569802 109.947820529137
"1821" 364 58.9677596710503 109.831357056962
"1822" 364.2 63.0241407565445 108.86814550135
"1823" 364.4 65.6484536044528 108.461874570696
"1824" 364.6 69.0608979160781 107.153884131435
"1825" 364.8 72.8779294007061 106.079408371946
"1826" 365 77.0726777512896 106.528425448422
"1827" 365.2 80.3981551763092 108.887806929261
"1828" 365.4 81.9430277996685 111.426945861963
"1829" 365.6 81.6212932853473 110.723132752385
"1830" 365.8 82.459982630719 109.444839055466
"1831" 366 84.0668938348591 106.870082560198
"1832" 366.2 87.1146876381744 102.947444787534
"1833" 366.4 88.5311509123261 100.322835269193
"1834" 366.6 90.3261892046091 97.0695167945351
"1835" 366.8 93.0319240893778 95.1009671840073
"1836" 367 95.8383293981259 94.7499751353944
"1837" 367.2 98.3902219397005 93.6190480817586
"1838" 367.4 101.068555986823 91.3135322986416
"1839" 367.6 104.404995235898 89.0421730985635
"1840" 367.8 108.249278210692 87.7325272182466
"1841" 368 111.280650942519 88.2110948239728
"1842" 368.2 111.596076098523 88.6708064208583
"1843" 368.4 111.424012568724 88.4394440369523
"1844" 368.6 111.894397262468 89.5534693569715
"1845" 368.8 112.238294283042 90.8145417754813
"1846" 369 111.972170287013 89.9685005763118
"1847" 369.2 111.702682181119 88.3150433220473
"1848" 369.4 111.202794876635 85.549988038494
"1849" 369.6 111.865491196142 82.3957260762355
"1850" 369.8 111.409359722762 81.3019826915758
"1851" 370 111.254503244723 80.4653401976826
"1852" 370.2 112.251522418808 78.507057713266
"1853" 370.4 113.702368043411 76.3266464844224
"1854" 370.6 113.724543108687 73.5945429530539
"1855" 370.8 113.126630540376 70.5434276783341
"1856" 371 113.357444070579 66.6874347049115
"1857" 371.2 114.442770970357 61.8201722175097
"1858" 371.4 115.17844679178 57.935179778253
"1859" 371.6 115.966271190168 53.5961807547404
"1860" 371.8 115.930914182627 48.6467734112078
"1861" 372 114.387456234871 43.2063633531803
"1862" 372.2 113.492439862599 37.9558589142302
"1863" 372.4 113.376472133608 33.2362367509068
"1864" 372.6 114.857420802936 31.5195502459989
"1865" 372.8 115.328851155215 32.8082410579995
"1866" 373 114.982017075444 33.8042097661333
"1867" 373.2 114.329970025407 34.4850975261065
"1868" 373.4 113.822345168597 34.8478982766079
"1869" 373.6 113.044736953124 34.5196847484025
"1870" 373.8 111.639114267464 33.8186758824904
"1871" 374 111.501782425604 34.0960788938433
"1872" 374.2 110.746240253414 33.8183131737996
"1873" 374.4 109.183627029755 33.2699593840337
"1874" 374.6 107.117334966644 32.3611474299837
"1875" 374.8 104.101396584422 31.1997914758105
"1876" 375 99.7984361800994 29.4037453148464
"1877" 375.2 95.9073640672932 27.3184836387412
"1878" 375.4 91.9558631609768 25.1714086698072
"1879" 375.6 88.4643365745955 22.132735331455
"1880" 375.8 86.1744593717589 18.5861075999885
"1881" 376 85.2171915965268 15.1840945915554
"1882" 376.2 84.0518593235744 12.0330634664916
"1883" 376.4 81.8955789846376 10.1830291659836
"1884" 376.6 79.9692847617448 8.12928549264246
"1885" 376.8 79.4210572954053 8.47873210665144
"1886" 377 76.1102459057838 8.89175091916942
"1887" 377.2 72.2304887447226 8.82343643891285
"1888" 377.4 68.1856527786176 9.41124296209087
"1889" 377.6 63.9628936282778 9.84017712902265
"1890" 377.8 58.7906070151272 9.42304055987963
"1891" 378 53.9883802393639 9.25454749645474
"1892" 378.2 49.8622727824384 8.26119472565826
"1893" 378.4 46.5978905040731 6.04945251081381
"1894" 378.6 45.6672690697462 5.37073176621791
"1895" 378.8 43.0665773646634 5.09954505258507
"1896" 379 40.6972474132204 4.97726073137647
"1897" 379.2 39.374390176907 4.98927457716409
"1898" 379.4 38.2342057068191 6.25020767863202
"1899" 379.6 36.5603985471347 7.63033232661259
"1900" 379.8 35.5779467816556 9.02921549090473
"1901" 380 33.280179450032 11.3931027907277
"1902" 380.2 30.64011260127 13.6692584856095
"1903" 380.4 28.1302206928146 15.5116180062128
"1904" 380.6 24.4123826407949 18.1581237455989
"1905" 380.8 21.7121338009835 20.9359638626819
"1906" 381 19.9363894604574 25.3034998644015
"1907" 381.2 18.1518482225109 29.5717879606252
"1908" 381.4 15.8108046548995 33.8494441957245
"1909" 381.6 13.7075474490736 38.2280042761179
"1910" 381.8 12.53607534898 42.024371110134
"1911" 382 13.3610891301971 46.1633478577134
"1912" 382.2 15.7616455222887 50.1795312079701
"1913" 382.4 18.5061421473233 53.6829105105299
"1914" 382.6 22.0150532958747 56.5894177795327
"1915" 382.8 25.2573570519137 59.5940949417589
"1916" 383 28.3220308077784 61.2790731278266
"1917" 383.2 32.7424152742342 62.4628060032204
"1918" 383.4 36.6549014218363 62.9817385801797
"1919" 383.6 41.3192142626789 63.3567885920768
"1920" 383.8 45.7428514039203 64.2566060571693
"1921" 384 49.6562865556411 66.0126437623866
"1922" 384.2 53.3293432027677 69.1813505302798
"1923" 384.4 55.7759907859661 73.0057895329886
"1924" 384.6 58.5940616898694 76.9500934919102
"1925" 384.8 62.5007089244293 80.8180883701537
"1926" 385 66.2558534620282 84.6237349745812
"1927" 385.2 69.472552714522 87.5078323893883
"1928" 385.4 72.7251276458535 91.0119885643768
"1929" 385.6 76.3764816140781 93.8298133983354
"1930" 385.8 81.437325001622 95.3826972893906
"1931" 386 85.6879909333509 98.2765123627555
"1932" 386.2 87.9781602627773 101.734681307685
"1933" 386.4 88.0913215142464 105.280276728424
"1934" 386.6 86.9443286354418 106.656066175009
"1935" 386.8 87.4214244469245 105.908368037021
"1936" 387 89.3162885852529 105.233927215517
"1937" 387.2 91.2071277303128 103.693062310537
"1938" 387.4 93.3215072554156 101.856127050345
"1939" 387.6 95.6365250987825 100.274009415486
"1940" 387.8 96.7736333606332 98.8470752837679
"1941" 388 99.2170320469314 97.1178831658052
"1942" 388.2 102.640868353659 95.0696187813489
"1943" 388.4 104.621647008116 92.5181636937419
"1944" 388.6 107.727191293867 89.5174363226607
"1945" 388.8 111.265976772515 86.8058577771474
"1946" 389 114.535150694922 85.8555763791709
"1947" 389.2 114.954176568103 85.5501256716049
"1948" 389.4 114.341353262496 84.6457702052833
"1949" 389.6 113.624439782511 83.4715330710002
"1950" 389.8 112.704326544007 81.73557049639
"1951" 390 112.127420976632 79.066554764401
"1952" 390.2 111.473536320334 76.6253174364912
"1953" 390.4 111.413869836503 72.7021320357657
"1954" 390.6 111.09496540132 68.8927065838925
"1955" 390.8 111.969869899707 65.9550620025082
"1956" 391 113.14261815196 63.9326647464498
"1957" 391.2 115.046259725398 63.0860654475734
"1958" 391.4 115.918469528974 62.3616264910516
"1959" 391.6 115.15762246845 61.4776262905403
"1960" 391.8 115.199079072773 59.0142650495626
"1961" 392 115.520909462769 57.0138838633539
"1962" 392.2 115.612013410508 54.5668567047283
"1963" 392.4 116.446821791735 52.1048430883688
"1964" 392.6 118.562642975217 50.8840749897925
"1965" 392.8 119.677861474484 51.4487851437526
"1966" 393 119.045959895675 51.6927869091376
"1967" 393.2 119.305648312268 52.2415054796067
"1968" 393.4 119.6118517743 53.1721091936063
"1969" 393.6 119.7613624771 53.716823214176
"1970" 393.8 119.627375395502 53.6146650099919
"1971" 394 119.517510669483 53.5733245520133
"1972" 394.2 119.361288626174 53.658021865445
"1973" 394.4 119.10381531089 53.7522323768757
"1974" 394.6 118.672615125003 53.8888417418033
"1975" 394.8 118.45382687344 53.9465646915895
"1976" 395 118.024435272385 53.9099455328953
"1977" 395.2 118.047442189452 53.8746106728884
"1978" 395.4 118.052896152201 53.9845753323952
"1979" 395.6 117.845189362673 54.1256403532115
"1980" 395.8 117.821469993195 53.9867541890877
"1981" 396 117.628816657037 53.9356647961973
"1982" 396.2 117.463362307055 53.5204487299392
"1983" 396.4 117.216354078392 53.2446697100014
"1984" 396.6 116.490216438039 52.4256324375634
"1985" 396.8 116.243462874557 51.2887677211088
"1986" 397 115.877025360009 49.8644324567846
"1987" 397.2 115.079274254273 46.8394310704231
"1988" 397.4 114.467645630089 43.5213974082573
"1989" 397.6 114.721363744914 40.1294457769296
"1990" 397.8 115.203110869222 37.3789998311707
"1991" 398 115.529728000952 36.3429572394453
"1992" 398.2 115.755770493365 36.7888780102373
"1993" 398.4 114.9441997082 37.1225316735574
"1994" 398.6 113.278311101068 36.9124716576649
"1995" 398.8 110.97771779055 36.669299223749
"1996" 399 108.201146141533 36.4068788768252
"1997" 399.2 105.855761262687 36.3199948873837
"1998" 399.4 102.480807804773 35.9564738435391
"1999" 399.6 99.007920576306 35.06185991218
"2000" 399.8 95.7711928559889 32.7027889574635
"2001" 400 92.695807051183 29.8265187408454
"2002" 400.2 89.8696109202301 25.9405699053712
"2003" 400.4 87.6189850541941 21.4797241585176
"2004" 400.6 85.2561210281735 18.0209213648072
"2005" 400.8 84.4323429388612 14.5983540431752
"2006" 401 85.0731896830417 12.2749145417419
"2007" 401.2 84.2978248907005 12.7803282546616
"2008" 401.4 82.1358560661283 12.6087113927319
"2009" 401.6 79.2747975917255 13.3563188974056
"2010" 401.8 75.9364076745102 14.5170387467861
"2011" 402 70.9538636718724 16.7619154184782
"2012" 402.2 68.0367655761287 18.1507985307678
"2013" 402.4 65.2913634158109 20.3039061575003
"2014" 402.6 61.7477594397617 23.4915243822243
"2015" 402.8 58.0033221509879 27.4452325252074
"2016" 403 53.6894532532504 31.1082620219705
"2017" 403.2 49.425105641995 34.8074018314657
"2018" 403.4 44.5636143118491 38.5330558837083
"2019" 403.6 39.2774443609465 41.1453376267016
"2020" 403.8 34.8084947040864 43.3446495936974
"2021" 404 29.8771661132593 44.6756135818113
"2022" 404.2 25.37945171343 44.695859450303
"2023" 404.4 22.1201856898713 43.2960471719779
"2024" 404.6 19.6390771402621 41.1409769203036
"2025" 404.8 17.7201383627514 39.5783346616953
"2026" 405 15.269562981262 38.708663951867
"2027" 405.2 13.6590379499934 39.3576043822561
"2028" 405.4 13.3805888101328 40.6091100439826
"2029" 405.6 11.962910051993 42.2055930763836
"2030" 405.8 10.37905905984 43.6503498767359
"2031" 406 9.85585711278035 46.1202383497844
"2032" 406.2 8.99073749219188 50.5383407523298
"2033" 406.4 9.14372721000165 54.0894906863614
"2034" 406.6 9.54298588785969 58.079452774958
"2035" 406.8 10.6668804757931 61.8846448724139
"2036" 407 12.7969223583126 66.6216983729849
"2037" 407.2 15.8998384617985 70.8075547385449
"2038" 407.4 18.6160259132155 74.7107057528241
"2039" 407.6 22.2602813263015 78.2275156270096
"2040" 407.8 26.3180545753436 80.9836934523483
"2041" 408 31.1622320228364 82.4993269690383
"2042" 408.2 35.9725148791136 84.7313623664221
"2043" 408.4 40.189379617003 87.9540630418509
"2044" 408.6 43.7633688734933 91.239702529117
"2045" 408.8 46.1651671826765 95.5279572077813
"2046" 409 47.9662056727152 99.524212836518
"2047" 409.2 50.1256117888549 103.686692501487
"2048" 409.4 52.6933411889544 108.049230368069
"2049" 409.6 56.7279929467044 110.195698976477
"2050" 409.8 61.0032328650421 111.431128232484
"2051" 410 65.138793724293 111.305874800114
"2052" 410.2 69.8840721754386 109.826247296972
"2053" 410.4 74.6163117929996 108.963392517853
"2054" 410.6 79.0009337355117 108.74958209563
"2055" 410.8 82.3516301635301 107.480961360195
"2056" 411 85.9842685833052 104.451700712726
"2057" 411.2 89.7506850707918 102.278623427446
"2058" 411.4 93.3299321080915 100.856702130599
"2059" 411.6 96.857217227281 98.9229208200488
"2060" 411.8 100.876276386591 97.6493702553172
"2061" 412 102.356099891875 98.755622018361
"2062" 412.2 101.924685555235 98.7358379134967
"2063" 412.4 101.564904419333 98.4207935285094
"2064" 412.6 100.968842965143 97.8543949092977
"2065" 412.8 101.085496792689 97.4287684993366
"2066" 413 100.854857012881 96.9955933774112
"2067" 413.2 100.742893955615 96.2009840679277
"2068" 413.4 100.816171781251 95.1979326528848
"2069" 413.6 101.573078809806 93.4682930145373
"2070" 413.8 103.516608927043 91.3323596831725
"2071" 414 105.790586837528 89.7201178540852
"2072" 414.2 107.475631627555 87.0244569478982
"2073" 414.4 108.94730454713 83.6232082991347
"2074" 414.6 111.890196629269 80.0102701735112
"2075" 414.8 114.187419641711 76.5806535112472
"2076" 415 113.858723481673 74.7500829894269
"2077" 415.2 112.789925454644 72.2542585842072
"2078" 415.4 111.293782297925 68.7268113944287
"2079" 415.6 110.246968326004 65.4851798781457
"2080" 415.8 109.913941927251 62.8642708939656
"2081" 416 109.585157122002 58.8798500581769
"2082" 416.2 109.207551846756 55.108732319873
"2083" 416.4 110.571373662431 52.4446337768661
"2084" 416.6 112.232186823879 51.9324811327442
"2085" 416.8 113.302085837827 51.442572899667
"2086" 417 114.193530389551 49.7252542182435
"2087" 417.2 113.724927075573 47.5739694941679
"2088" 417.4 113.687961654758 44.5762825474256
"2089" 417.6 113.280374605888 42.4749271212018
"2090" 417.8 111.677903655311 39.5950636956228
"2091" 418 109.267552507184 36.3169114958635
"2092" 418.2 107.129404567004 32.6254040211804
"2093" 418.4 105.175901859994 30.4448495441055
"2094" 418.6 102.973199231936 27.3838456735562
"2095" 418.8 102.494443979726 23.9856756861126
"2096" 419 103.180981274813 21.4808059965976
"2097" 419.2 104.419865112398 22.0160522805216
"2098" 419.4 106.123818779643 22.6150984019816
"2099" 419.6 106.760555728967 23.1418844884695
"2100" 419.8 106.926991996885 23.3104289652953
"2101" 420 107.748881371429 23.4642671662598
"2102" 420.2 108.519413325363 23.402067270369
"2103" 420.4 108.493555174123 23.3827909365115
"2104" 420.6 108.686813355159 22.983717214998
"2105" 420.8 108.903985911731 22.8440485243527
"2106" 421 108.992495329857 23.0794113386107
"2107" 421.2 108.833729303417 23.6267001540701
"2108" 421.4 108.83435040664 24.3054293389855
"2109" 421.6 108.858257503462 25.0624487428114
"2110" 421.8 108.830587242301 25.5011683081731
"2111" 422 109.066928132235 25.4596186817259
"2112" 422.2 109.13829167876 25.4285081721791
"2113" 422.4 108.918714193818 25.3696169459235
"2114" 422.6 109.38399908061 25.6562734367359
"2115" 422.8 109.440895700815 25.9486622695219
"2116" 423 110.008454170855 26.6514990825225
"2117" 423.2 110.601964525054 27.006941403942
"2118" 423.4 110.630733365982 27.0252043904612
"2119" 423.6 111.185712758765 27.1953494054243
"2120" 423.8 112.69227725423 27.5343967355279
"2121" 424 112.578896567665 28.1222334517088
"2122" 424.2 112.508125028076 29.1497504762254
"2123" 424.4 112.706114886818 30.9971538425048
"2124" 424.6 113.420282253867 33.3159198585094
"2125" 424.8 115.042490309164 36.3934703619143
"2126" 425 117.663759770479 39.3791696484069
"2127" 425.2 119.719664157185 40.6124557708835
"2128" 425.4 120.214059635393 41.9932496017537
"2129" 425.6 120.803094722162 44.0162693920853
"2130" 425.8 121.422999757868 46.0819741295246
"2131" 426 122.317401228432 47.8880107642114
"2132" 426.2 121.938046003136 49.3453027855617
"2133" 426.4 122.021787871179 50.1532523335099
"2134" 426.6 121.827384943554 50.9568815813189
"2135" 426.8 122.245622783161 51.3312945174617
"2136" 427 122.007396090534 51.412750714739
"2137" 427.2 121.391891129924 51.6999735834213
"2138" 427.4 121.169242954944 52.2194519636152
"2139" 427.6 120.81860018079 52.8350875663501
"2140" 427.8 119.921361326738 54.3485525193047
"2141" 428 118.666774130666 56.9828323784543
"2142" 428.2 116.827225812159 60.1772072092328
"2143" 428.4 113.924741917712 63.5527204007339
"2144" 428.6 111.503266460489 67.4977975928429
"2145" 428.8 109.082905024244 71.7153734187673
"2146" 429 106.197092688118 75.976520415634
"2147" 429.2 105.16137295602 80.5627283038273
"2148" 429.4 105.610363619522 84.4709078475793
"2149" 429.6 107.309160906961 87.5984826930971
"2150" 429.8 108.380342063398 90.234013642452
"2151" 430 106.934037974647 93.5643849030452
"2152" 430.2 105.867659366432 97.6922148411036
"2153" 430.4 103.53341011786 99.462922508978
"2154" 430.6 99.5382968266665 100.626634285675
"2155" 430.8 94.9594509487867 102.236718843172
"2156" 431 89.6135911032739 104.608855280058
"2157" 431.2 84.2990899925406 105.234176926147
"2158" 431.4 79.1292325063129 105.054936307969
"2159" 431.6 74.1013346690851 102.976119266379
"2160" 431.8 68.5379677619294 101.058980487145
"2161" 432 63.3162160410091 99.6059891020971
"2162" 432.2 57.8782951336395 99.4157839008842
"2163" 432.4 52.3580809866555 99.3652417316482
"2164" 432.6 46.8911686840367 101.482963347129
"2165" 432.8 42.5739231193802 104.27955567692
"2166" 433 40.0911532468265 108.196323820898
"2167" 433.2 39.4994692182587 110.780411373264
"2168" 433.4 39.8617120467132 113.41249540271
"2169" 433.6 40.1612901401689 115.092596578065
"2170" 433.8 40.8272743399782 116.161810151111
"2171" 434 41.3430482375705 116.273777243613
"2172" 434.2 42.180163033194 116.834984925805
"2173" 434.4 42.8483223987073 117.781371182702
"2174" 434.6 43.7736263719615 118.3697265303
"2175" 434.8 45.1373472422137 119.231315711741
"2176" 435 46.2234379230591 119.349150982324
"2177" 435.2 48.4435993590153 119.813792355637
"2178" 435.4 49.6713166729466 120.382908343544
"2179" 435.6 50.6726807962458 120.232440509938
"2180" 435.8 53.3446888974183 120.162993460073
"2181" 436 56.8031620216316 120.514574205021
"2182" 436.2 59.5691742149434 122.204324271682
"2183" 436.4 59.2688918925313 121.429064501149
"2184" 436.6 59.7007040031636 121.227731847597
"2185" 436.8 60.1868059950627 121.902027082413
"2186" 437 58.3474662203222 121.583416054563
"2187" 437.2 57.9258626521945 121.928769615
"2188" 437.4 57.4286965429483 121.543403954505
"2189" 437.6 56.5139869873894 120.894871443381
"2190" 437.8 56.0091644816553 120.771598947627
"2191" 438 55.9933751366252 120.730356602809
"2192" 438.2 55.6588394779947 120.814775945268
"2193" 438.4 55.3510160179222 121.040826823986
"2194" 438.6 55.4186528810431 120.647161448321
"2195" 438.8 55.2705267493424 120.555501501005
"2196" 439 55.3584219034498 120.215724814424
"2197" 439.2 55.0434326664618 120.199200289475
"2198" 439.4 54.9019932104213 120.291627612115
"2199" 439.6 54.8909740718416 120.269594769096
"2200" 439.8 54.8954313803038 120.307407981053
"2201" 440 54.9429208396423 120.287071788229
"2202" 440.2 54.8218017887525 120.215886808318
"2203" 440.4 54.6184739448774 120.221621285657
"2204" 440.6 53.9736790544137 120.330368786396
"2205" 440.8 53.6118373120572 120.052268145202
"2206" 441 53.4358028496082 119.961699458789
"2207" 441.2 53.3638413725269 119.886174293366
"2208" 441.4 53.2513120960627 119.888004591434
"2209" 441.6 52.7374123240708 119.565349178841
"2210" 441.8 52.7503818374547 119.335636085984
"2211" 442 52.5248393202774 118.694130060623
"2212" 442.2 52.7038593183344 118.658632681325
"2213" 442.4 52.5878547956983 118.551864806786
"2214" 442.6 52.4914690220587 118.422399317586
"2215" 442.8 52.4714152068056 118.067572484947
"2216" 443 52.4390446638778 117.609372482244
"2217" 443.2 51.5299013363368 117.206978015197
"2218" 443.4 50.1919509378543 116.608936281873
"2219" 443.6 49.6500325103906 116.139323275561
"2220" 443.8 48.0328668369663 114.95123675453
"2221" 444 45.7609546944044 112.910248613676
"2222" 444.2 44.2698825586181 110.68761739569
"2223" 444.4 43.4858911671865 109.053322632594
"2224" 444.6 41.2399685717404 105.282190824588
"2225" 444.8 39.2340241518588 100.672758265186
"2226" 445 36.6980282573414 95.8669242498318
"2227" 445.2 34.2630966194679 90.3393494409488
"2228" 445.4 32.0464946609386 85.0085452423165
"2229" 445.6 29.4922613813175 80.0813753492287
"2230" 445.8 25.6442015415328 75.8523614163171
"2231" 446 20.9400790323009 73.4129296442111
"2232" 446.2 17.1418521721853 71.57074340059
"2233" 446.4 14.2164996281087 70.8992016701582
"2234" 446.6 13.6497935663486 71.3621652822518
"2235" 446.8 14.6274383089772 70.2034996318523
"2236" 447 15.1444766222021 67.613913073544
"2237" 447.2 15.8367047031569 64.0944990702173
"2238" 447.4 16.7269964733719 59.61244415088
"2239" 447.6 17.2733316429938 54.4476480784489
"2240" 447.8 18.1276970229004 48.896533935705
"2241" 448 19.4864584165106 44.4255630808567
"2242" 448.2 21.3131340504972 39.2384635363928
"2243" 448.4 21.9346275603353 34.4477319525164
"2244" 448.6 21.5633154845343 29.8689715134619
"2245" 448.8 23.4386523750567 26.2418618208644
"2246" 449 26.8015945876749 24.1773518863647
"2247" 449.2 30.856746860031 21.3142787908533
"2248" 449.4 35.2018613708189 18.3119111960146
"2249" 449.6 38.6473671387409 15.2629772017424
"2250" 449.8 41.6340313281852 11.6669875030257
"2251" 450 43.4142963798805 7.98055870619653
"2252" 450.2 44.2561244193521 7.95471370132001
"2253" 450.4 45.7270863193615 8.26810312950328
"2254" 450.6 48.6830275849802 8.76894910811607
"2255" 450.8 53.4227208146555 8.1828918289276
"2256" 451 57.5274825108593 8.79147260084763
"2257" 451.2 61.7694810415814 9.98141482594631
"2258" 451.4 66.6635497610062 10.8727031707259
"2259" 451.6 71.291607188372 12.1630572632115
"2260" 451.8 76.0731344350076 13.1743249954015
"2261" 452 81.2926295126372 13.0710889298198
"2262" 452.2 85.2649974843823 10.7099015592866
"2263" 452.4 86.6621250111781 9.25812379062885
"2264" 452.6 86.8506548311484 10.5795838255119
"2265" 452.8 87.8455132741423 13.267020000353
"2266" 453 89.0229294676021 16.5176439831569
"2267" 453.2 89.8329345919203 19.8830155377215
"2268" 453.4 91.2006669413656 24.1899646966666
"2269" 453.6 92.3561944953148 26.9302465482349
"2270" 453.8 93.1524641400545 28.3902720838455
"2271" 454 93.5248742157988 28.5881020898481
"2272" 454.2 94.3303292462281 28.1636480513597
"2273" 454.4 94.7627456197036 27.7014960795277
"2274" 454.6 94.9346494067444 27.2314061729452
"2275" 454.8 95.1670613182768 26.7827757667716
"2276" 455 95.7166690139966 26.6284546773697
"2277" 455.2 97.1138672306922 26.3849542223645
"2278" 455.4 97.8051944060342 25.8661760739583
"2279" 455.6 98.4706399427303 25.7813090596191
"2280" 455.8 100.741521919097 26.7520577220985
"2281" 456 102.664752256996 28.6958223287193
"2282" 456.2 103.867249249172 30.5723503116423
"2283" 456.4 106.10461679088 33.5415893940762
"2284" 456.6 109.27216708247 37.7616990689549
"2285" 456.8 110.677848532703 41.0289036853244
"2286" 457 110.125632361207 44.4295773184806
"2287" 457.2 107.846825265579 47.8938594501248
"2288" 457.4 105.421494922646 51.4153426007822
"2289" 457.6 103.459401688505 55.9346693224905
"2290" 457.8 102.083324523075 60.4132404736256
"2291" 458 100.973550547569 64.9951986166471
"2292" 458.2 99.3873621389074 69.7125623659133
"2293" 458.4 99.765037098975 74.2880317496852
"2294" 458.6 102.500241580247 79.4065183433952
"2295" 458.8 106.071973261603 82.9333890228683
"2296" 459 108.594611051668 84.7258974878703
"2297" 459.2 107.77990113806 84.890984910414
"2298" 459.4 106.119916644392 85.9088120645118
"2299" 459.6 103.650097277921 87.2185291389869
"2300" 459.8 100.196459103444 88.6159734000152
"2301" 460 95.6014965046815 90.2092955572032
"2302" 460.2 91.503224618512 90.6611771542847
"2303" 460.4 86.0215568259308 90.9932034827666
"2304" 460.6 80.3134519604332 92.0717950838758
"2305" 460.8 74.5674256739433 93.8789444716744
"2306" 461 69.6661522081377 96.3104704294901
"2307" 461.2 65.3038069160064 100.614105236313
"2308" 461.4 62.7207306105721 105.077768838687
"2309" 461.6 61.5153112761727 109.655695902603
"2310" 461.8 60.8089709283859 111.780956435387
"2311" 462 60.549161285162 111.667170965656
"2312" 462.2 59.0767786674844 110.651933630153
"2313" 462.4 57.0187673048088 108.692265617132
"2314" 462.6 54.7773105788311 105.852901494717
"2315" 462.8 52.5018738518152 102.565177293854
"2316" 463 49.4905664812234 98.9865878475018
"2317" 463.2 45.5185108906834 94.8327041107083
"2318" 463.4 42.070554679573 90.9314286009908
"2319" 463.6 39.525660288008 85.8900183142878
"2320" 463.8 37.1258384221476 80.9960406291859
"2321" 464 34.7600632854985 76.1513896679014
"2322" 464.2 31.9906191670129 71.5215975685931
"2323" 464.4 29.1343800847277 66.8897228020092
"2324" 464.6 26.0126086590475 63.2724641439934
"2325" 464.8 22.3360856775693 60.1780305880584
"2326" 465 20.7494686587154 58.865207206628
"2327" 465.2 21.1459970844732 58.6918019982897
"2328" 465.4 22.4852943208204 57.2279311074153
"2329" 465.6 22.8812266543527 57.8292981662967
"2330" 465.8 23.2455992120273 57.8857693462071
"2331" 466 23.3036224544728 57.7397718820696
"2332" 466.2 23.2968253172006 57.7913994724319
"2333" 466.4 23.3261689145168 57.8034989255587
"2334" 466.6 23.3299531767532 57.7367396789553
"2335" 466.8 23.3582865614458 57.6450441001348
"2336" 467 23.3953339836566 57.6481223849146
"2337" 467.2 23.4283442297654 57.6549406890243
"2338" 467.4 23.5084096086018 57.5751118763927
"2339" 467.6 23.5283769246246 57.4690347254615
"2340" 467.8 23.4676478514279 57.5547683832831
"2341" 468 23.5090697120025 57.5340681596055
"2342" 468.2 23.5754887124505 57.4500190168546
"2343" 468.4 24.0057362568998 57.4707894823379
"2344" 468.6 24.5203239629288 57.2162920209382
"2345" 468.8 24.8458268602155 57.0844938737705
"2346" 469 24.9957192179521 57.0722699375924
"2347" 469.2 25.1035148581057 57.0436662679098
"2348" 469.4 25.2332286839179 56.9941308667035
"2349" 469.6 25.3209410466771 57.0134558653936
"2350" 469.8 25.4555984391505 56.8792213011562
"2351" 470 25.6473501195229 56.4713162898462
"2352" 470.2 25.8694549577336 55.9814404346084
"2353" 470.4 26.5559868607433 54.4291595751295
"2354" 470.6 26.9102121971496 52.9569159783902
"2355" 470.8 27.7484665611404 50.3072682989028
"2356" 471 28.146689567886 47.2086013836175
"2357" 471.2 28.8057211013199 43.537019391425
"2358" 471.4 29.7308917445662 39.0665972975999
"2359" 471.6 30.7640640507384 34.722247937865
"2360" 471.8 32.4367053584313 29.5100993109988
"2361" 472 33.9641023066146 24.4689476356152
"2362" 472.2 35.7072344184315 20.0289485676867
"2363" 472.4 36.087823347713 15.6880851786182
"2364" 472.6 34.9574271969123 12.8075963741386
"2365" 472.8 34.4230147278254 12.2904866498041
"2366" 473 35.891810407267 12.3925258090372
"2367" 473.2 38.8452341745131 12.4721461821671
"2368" 473.4 41.8290304752711 12.1485677757101
"2369" 473.6 45.135355922751 10.995356576224
"2370" 473.8 48.6993379890218 8.44449080018158
"2371" 474 52.5804173522595 5.55250666687059
"2372" 474.2 56.6365773070537 4.08893526347709
"2373" 474.4 61.913226188549 2.96768838555326
"2374" 474.6 67.4140642283549 2.48688521434214
"2375" 474.8 72.6549364417 1.48747854041138
"2376" 475 74.2076611870182 1.26852291130871
"2377" 475.2 73.888824662449 2.31059697697178
"2378" 475.4 73.6043540252542 2.82079252713538
"2379" 475.6 73.627599770741 3.59928289164248
"2380" 475.8 75.1681019853297 4.15131131078654
"2381" 476 77.2671763599386 4.80796785032008
"2382" 476.2 79.5837874622159 4.58534473618246
"2383" 476.4 82.9125664378222 4.31869187387113
"2384" 476.6 85.5321891908693 5.29567835269581
"2385" 476.8 87.4231247283635 6.61413036262289
"2386" 477 90.5614586383637 8.60585603443355
"2387" 477.2 94.153478863128 11.0750152577926
"2388" 477.4 97.8920661893628 14.2535117779673
"2389" 477.6 102.229700655034 16.8657467656587
"2390" 477.8 106.625835674956 19.1823505924656
"2391" 478 109.69085043874 21.0047120281516
"2392" 478.2 109.269390574669 21.5694023891161
"2393" 478.4 109.293924848549 23.6135060493691
"2394" 478.6 110.2992972638 26.9175052179076
"2395" 478.8 110.500664650215 29.9714483747225
"2396" 479 110.801732684372 33.6204392207532
"2397" 479.2 110.571544054548 36.9890242997418
"2398" 479.4 111.192374505368 41.1059448947781
"2399" 479.6 113.470846181527 44.8374642616401
"2400" 479.8 115.049890277199 48.470170197672
"2401" 480 116.162331854334 51.6810737714752
"2402" 480.2 118.770170329975 55.2738269189949
"2403" 480.4 122.050057165005 58.2730807553775
"2404" 480.6 122.096431198253 59.4446760200746
"2405" 480.8 121.408651065281 59.3687920640136
"2406" 481 120.263445793956 60.0302719291644
"2407" 481.2 119.411375743006 60.4865567752331
"2408" 481.4 118.250661320407 61.0748567940804
"2409" 481.6 117.374946900973 61.5933853080001
"2410" 481.8 116.05190452212 62.7483629724678
"2411" 482 114.500324813731 64.2067707552529
"2412" 482.2 112.725089886024 66.8131523988659
"2413" 482.4 112.30905738247 69.2059527150362
"2414" 482.6 112.352081204635 72.7522224368456
"2415" 482.8 110.924780102285 74.7692603273529
"2416" 483 107.664189588981 76.3805601296815
"2417" 483.2 103.934450178342 78.739000703577
"2418" 483.4 100.837689569407 81.2262709759962
"2419" 483.6 98.3298886037211 84.8985976243536
"2420" 483.8 98.376626159898 88.6815718165055
"2421" 484 97.9091903146131 90.9227939384183
"2422" 484.2 95.5457557741592 91.5683778376508
"2423" 484.4 91.8210580794495 91.6025929437027
"2424" 484.6 87.6087726185359 91.8932378026338
"2425" 484.8 82.714216310594 92.5604832550302
"2426" 485 77.3541288062795 93.689678176618
"2427" 485.2 73.5389060486661 93.1992407113601
"2428" 485.4 71.8519670662102 90.2211638709722
"2429" 485.6 71.5313630761465 85.4014962914925
"2430" 485.8 73.5008987613986 81.3582355531894
"2431" 486 75.4981461840977 77.3480759808633
"2432" 486.2 76.6632259049971 72.6164309876409
"2433" 486.4 76.4505312598881 68.1014493535354
"2434" 486.6 74.2057479607873 64.4097195457916
"2435" 486.8 71.5676476619828 60.3003126263291
"2436" 487 68.5154172594326 56.2114891510297
"2437" 487.2 64.0619892965155 53.1864477847217
"2438" 487.4 59.2355439854753 50.9831031655643
"2439" 487.6 54.0573078674437 50.4872440733706
"2440" 487.8 50.3877788727349 48.3282906571587
"2441" 488 48.753974692098 45.2135186326532
"2442" 488.2 48.7789267561198 41.6498749468433
"2443" 488.4 50.8883504549047 36.8920693618449
"2444" 488.6 53.2408910628044 33.8342182905343
"2445" 488.8 57.4828083890534 29.7752624356201
"2446" 489 62.6013503140615 27.6100432022081
"2447" 489.2 67.8204428133067 25.9952700702852
"2448" 489.4 73.1358162219524 24.5705766328431
"2449" 489.6 78.1603814763479 22.6911476315414
"2450" 489.8 81.6710861174135 19.3720883583521
"2451" 490 82.9560233491561 16.7877884973703
"2452" 490.2 82.8932627193823 17.6273455328917
"2453" 490.4 84.1660729665458 19.5431376512429
"2454" 490.6 85.0702599567584 22.1295927758182
"2455" 490.8 87.6622935838117 25.5597072071932
"2456" 491 89.682668301691 27.7574402128938
"2457" 491.2 91.7554366221338 29.121154544673
"2458" 491.4 94.898567321048 30.0068892669068
"2459" 491.6 98.587622471533 29.9581596329508
"2460" 491.8 102.581639691407 28.8741476721778
"2461" 492 105.12641847911 29.0524410530413
"2462" 492.2 105.408109270623 31.4814502682667
"2463" 492.4 106.208716763641 34.648116384006
"2464" 492.6 106.57297861464 37.5538833378878
"2465" 492.8 107.295551232088 41.2306221287049
"2466" 493 109.183920641626 44.4986616707527
"2467" 493.2 109.685561647635 46.6212059527855
"2468" 493.4 110.106210146087 47.0819744825782
"2469" 493.6 110.478547418664 47.055775843064
"2470" 493.8 111.46054282873 48.1754608506205
"2471" 494 111.727168087668 50.8974974396794
"2472" 494.2 110.389548766969 54.1739642460653
"2473" 494.4 108.842239506125 57.7674302011555
"2474" 494.6 106.072617847545 62.2843933158215
"2475" 494.8 104.153172190681 66.161707085617
"2476" 495 100.669020266157 68.4813843014149
"2477" 495.2 97.7910257856328 70.4116726683321
"2478" 495.4 96.5355952156471 73.9594021530507
"2479" 495.6 97.8782469057304 77.5137702602383
"2480" 495.8 101.101848232511 79.6116010573794
"2481" 496 105.122816991799 80.955073725662
"2482" 496.2 109.812168107694 80.845682678439
"2483" 496.4 110.430319855008 79.9316740314313
"2484" 496.6 109.649256639273 80.2322491824006
"2485" 496.8 108.463350686732 81.8270662348513
"2486" 497 105.68645728177 83.5476667003645
"2487" 497.2 102.432497150588 85.2653764882835
"2488" 497.4 99.2942011957774 87.1543810646283
"2489" 497.6 96.0627601149398 89.1031789823732
"2490" 497.8 91.6042537508358 91.5147222311593
"2491" 498 86.6070349051861 94.6906492712374
"2492" 498.2 82.0896484482355 97.75778881789
"2493" 498.4 78.2088207281155 99.5487116140843
"2494" 498.6 75.0349198818843 97.9025098377551
"2495" 498.8 71.9523618286819 93.9166276431614
"2496" 499 70.2608663257719 89.157676235528
"2497" 499.2 70.054000544546 83.4713638698498
"2498" 499.4 68.3636946837676 78.6765464971638
"2499" 499.6 66.0028916204338 73.4168591149436
"2500" 499.8 61.8139791546475 70.5934757530352
"2501" 500 57.3539675686628 67.6687903362809
"2502" 500.2 53.4533763214468 63.782456323972
"2503" 500.4 52.5954711956814 59.0923438533407
"2504" 500.6 52.9393918457079 54.0681543087744
"2505" 500.8 54.9435984265235 49.11344249657
"2506" 501 57.9933876780685 44.2041576571598
"2507" 501.2 61.3585169360286 40.2182608918885
"2508" 501.4 63.4677151726678 35.3435043024345
"2509" 501.6 64.3943178867487 30.3944556825985
"2510" 501.8 62.9861272370402 25.4286502830739
"2511" 502 61.0008571433412 20.5111622134375
"2512" 502.2 58.961563824482 17.6658456608213
"2513" 502.4 60.0011928205514 17.8547142448897
"2514" 502.6 62.6105736052337 18.0535473423277
"2515" 502.8 65.6252652665096 18.2095312657143
"2516" 503 69.4932923141082 16.9909387545776
"2517" 503.2 74.0672765115686 15.6132651449628
"2518" 503.4 78.1154182628611 15.4272263488769
"2519" 503.6 82.2037789798835 17.8193008968552
"2520" 503.8 86.5091550618349 20.0992077198917
"2521" 504 90.7637490935194 22.7166139942132
"2522" 504.2 94.0097915502921 26.1621759437238
"2523" 504.4 98.3483660828918 28.7323427229717
"2524" 504.6 101.288255776045 31.4118822074678
"2525" 504.8 102.499346178562 34.8374749362243
"2526" 505 104.359299867734 38.2145395935222
"2527" 505.2 106.803033713185 41.4226975258956
"2528" 505.4 107.858367087112 45.0988956132215
"2529" 505.6 107.944495731696 49.1757523341517
"2530" 505.8 107.135636555217 53.2101304289758
"2531" 506 105.69785377935 56.6349095422003
"2532" 506.2 106.003627156508 60.9138404387595
"2533" 506.4 107.607296334576 64.2814846591716
"2534" 506.6 110.409781800973 67.1229285012679
"2535" 506.8 112.340296161113 69.3732582116793
"2536" 507 110.63612074543 70.7535885347914
"2537" 507.2 108.090816915886 71.7581779284337
"2538" 507.4 103.970865351666 74.3873644527345
"2539" 507.6 100.132590613201 75.8282724583712
"2540" 507.8 96.4500361119664 77.9869125676293
"2541" 508 92.9954111081903 81.1439146323345
"2542" 508.2 89.3377576726452 84.922012226858
"2543" 508.4 86.1350680468909 89.4565564094618
"2544" 508.6 84.4554034266489 94.9619234272789
"2545" 508.8 85.2060774375086 100.607204737533
"2546" 509 86.7300335413831 103.564223259546
"2547" 509.2 87.405458832265 102.835210995606
"2548" 509.4 87.6420866505645 101.527042603536
"2549" 509.6 88.8209339028457 100.085067551701
"2550" 509.8 90.2951809820307 99.6304649380751
"2551" 510 91.1545083732429 97.858894336523
"2552" 510.2 94.7349419009834 95.7025315846866
"2553" 510.4 98.5485516964299 94.3031524719475
"2554" 510.6 103.683866913711 94.188049980168
"2555" 510.8 104.472571539122 93.3427543630985
"2556" 511 104.032803748881 92.0016459801881
"2557" 511.2 104.317943734832 88.8236931626391
"2558" 511.4 105.004445629021 85.1672100157261
"2559" 511.6 105.71093155356 82.1973879043609
"2560" 511.8 106.876304471424 79.2960204769349
"2561" 512 109.05276105149 76.2555147981156
"2562" 512.2 111.94920626216 73.6139349896411
"2563" 512.4 112.86377283118 71.3400825375657
"2564" 512.6 112.63839513146 68.7385365386216
"2565" 512.8 112.463305945312 65.6546227054072
"2566" 513 113.87076629342 62.032684687396
"2567" 513.2 116.330186923196 59.5985155471073
"2568" 513.4 117.532425007291 58.0326422939767
"2569" 513.6 116.719664196646 57.9477077135947
"2570" 513.8 115.057677790085 56.8550929203116
"2571" 514 113.2832904922 55.158386065251
"2572" 514.2 110.864693083305 51.9581453897877
"2573" 514.4 108.614683975389 48.0866696380637
"2574" 514.6 105.986669241658 43.9738571730826
"2575" 514.8 104.840267006011 39.445165625303
"2576" 515 105.872715350571 34.7439535658756
"2577" 515.2 108.255070722636 30.9942261682699
"2578" 515.4 109.808299404465 30.4058277536224
"2579" 515.6 109.512394687197 30.5305120432005
"2580" 515.8 108.901965547247 30.9692970114428
"2581" 516 109.023153019957 31.4151146110406
"2582" 516.2 109.444453931936 31.9359127720104
"2583" 516.4 110.128291883833 32.4281584574448
"2584" 516.6 110.567814965803 32.9265329589551
"2585" 516.8 111.949043670668 32.9813385688894
"2586" 517 113.061610937168 33.922006658678
"2587" 517.2 114.558164933382 35.3925020165782
"2588" 517.4 115.247869197151 35.4591661142474
"2589" 517.6 114.718853849996 35.0849378612532
"2590" 517.8 114.556400903588 35.8395549544743
"2591" 518 113.948623828657 36.3250724817965
"2592" 518.2 113.901285668283 37.0744431565656
"2593" 518.4 113.28258898362 37.5423330201223
"2594" 518.6 113.378736728289 37.6311206702852
"2595" 518.8 112.879926862249 37.6065065519474
"2596" 519 112.183769560818 37.3420572841754
"2597" 519.2 110.984523707096 36.7866465671149
"2598" 519.4 108.816532516697 35.4389036905121
"2599" 519.6 106.521816720923 34.4956177371449
"2600" 519.8 104.48773022082 34.1047490358135
"2601" 520 101.097768099666 33.2039876863767
"2602" 520.2 96.1055400338999 32.3594190968166
"2603" 520.4 91.5945993349953 30.2158964524314
"2604" 520.6 87.6851768881659 26.1603969712296
"2605" 520.8 84.3841451686622 21.2408673519607
"2606" 521 83.2158669333871 17.517367507838
"2607" 521.2 81.5551660153031 17.672880675037
"2608" 521.4 77.9526827049132 18.7884304348137
"2609" 521.6 74.291389961573 20.048028921824
"2610" 521.8 68.9856062403295 21.4210369339357
"2611" 522 63.6112132347392 21.1823466870089
"2612" 522.2 57.9242431698499 20.1084088975007
"2613" 522.4 53.2296355793699 16.6169741106061
"2614" 522.6 49.480495372083 12.2949922739563
"2615" 522.8 48.4530911955884 8.88529555528033
"2616" 523 48.181177950279 9.08932774638206
"2617" 523.2 47.1498008941832 9.32290639540381
"2618" 523.4 45.4756440167621 10.3003465176262
"2619" 523.6 43.3116623840748 12.2641205038769
"2620" 523.8 39.9423569126341 14.7301108398843
"2621" 524 36.4138641435882 17.0033575794233
"2622" 524.2 32.2795785482574 19.5655815156841
"2623" 524.4 27.7337381854297 22.2698869804301
"2624" 524.6 22.7952461178198 25.5642924237042
"2625" 524.8 17.808401896692 27.6334544051445
"2626" 525 13.5077136363354 28.6474650649072
"2627" 525.2 12.7339385304721 28.6436318011975
"2628" 525.4 13.0503008607623 28.8176671732572
"2629" 525.6 12.6299584977028 29.887818189885
"2630" 525.8 11.9241648751267 31.9381485770393
"2631" 526 10.6139984771338 34.8230568431484
"2632" 526.2 9.10888658969716 39.0928812162331
"2633" 526.4 7.38438989216557 44.0134577535207
"2634" 526.6 5.64154453073211 49.2596999034043
"2635" 526.8 4.95111346932459 54.3000458440054
"2636" 527 4.74368992808355 59.480955349754
"2637" 527.2 4.21017811563169 64.9044722183988
"2638" 527.4 2.45767956099272 67.9304799940501
"2639" 527.6 1.81528761706062 67.7748586928329
"2640" 527.8 1.73604271418535 67.6678549384456
"2641" 528 1.74031268132887 67.5926205248989
"2642" 528.2 2.16866255512246 67.6604290559436
"2643" 528.4 2.54921736949261 67.6329907089135
"2644" 528.6 3.09962174440048 67.6560655450401
"2645" 528.8 3.44164664682114 68.0398751602968
"2646" 529 3.72782833398014 68.0516102037673
"2647" 529.2 3.9423330168399 68.1517766151862
"2648" 529.4 4.72599335587394 68.3015205743793
"2649" 529.6 5.66043850110621 68.7044765707288
"2650" 529.8 7.25594165149449 70.2350924491426
"2651" 530 9.70816866547964 72.2661052862428
"2652" 530.2 13.6160729460531 75.3749602426472
"2653" 530.4 17.2311577689068 78.2342155013305
"2654" 530.6 21.3517332025917 81.3805052870826
"2655" 530.8 24.5252591438284 84.9450550991364
"2656" 531 26.350730927165 89.3639466024072
"2657" 531.2 27.3559084130335 94.2098623260459
"2658" 531.4 26.0542313725696 98.9392455140456
"2659" 531.6 24.7017262763453 100.603043721742
"2660" 531.8 24.9168828518647 100.626554858464
"2661" 532 25.6333973043436 101.167383242177
"2662" 532.2 28.3170332647639 102.39999667711
"2663" 532.4 31.2724779094654 104.270449174285
"2664" 532.6 34.9583978650747 106.380998082449
"2665" 532.8 41.0793687868395 109.802154635954
"2666" 533 46.2227699318078 112.098006960673
"2667" 533.2 50.6939205200524 114.637555665115
"2668" 533.4 56.2136449005806 116.742508050486
"2669" 533.6 60.0558657948437 117.002255327115
"2670" 533.8 63.384427762909 115.198227127781
"2671" 534 67.3143836365669 112.12921513446
"2672" 534.2 70.6951710084381 109.133045162549
"2673" 534.4 74.3903014911644 106.8527000398
"2674" 534.6 77.997961777053 106.230055498453
"2675" 534.8 81.5800692163749 105.931554004749
"2676" 535 85.5079799845292 104.499103928331
"2677" 535.2 87.8557779624274 101.616219776296
"2678" 535.4 90.4256987647448 97.6211465078612
"2679" 535.6 93.2630734287176 93.4216409065854
"2680" 535.8 94.2343000546222 89.8966307866479
"2681" 536 93.8505097521945 86.1707149749723
"2682" 536.2 94.3199851845243 81.7530620638529
"2683" 536.4 96.3563601717259 79.1125595882256
"2684" 536.6 98.8748578662911 77.1633731889825
"2685" 536.8 101.378772729989 74.67632565218
"2686" 537 104.327418048007 73.9176749813602
"2687" 537.2 107.342329466339 75.5651425120884
"2688" 537.4 110.560515233139 77.4679732254733
"2689" 537.6 111.87876586958 78.0532839874129
"2690" 537.8 111.721502774379 76.8885865204787
"2691" 538 111.014243377084 74.1726994154304
"2692" 538.2 109.327764845777 71.2593427560725
"2693" 538.4 108.081036448165 67.928039399003
"2694" 538.6 107.235503694488 64.7718376647082
"2695" 538.8 105.953959744252 60.5373451070218
"2696" 539 105.477636366613 55.7492962462346
"2697" 539.2 105.35631315085 50.8363443166896
"2698" 539.4 106.101001670692 45.6633935690349
"2699" 539.6 108.086052866121 40.8781186890274
"2700" 539.8 110.913023899707 37.5593756249741
"2701" 540 111.304117303433 37.5995252222317
"2702" 540.2 110.022524370293 37.5303787373644
"2703" 540.4 107.767855931442 35.4562296738911
"2704" 540.6 104.309776451514 33.3701567392798
"2705" 540.8 100.227560561748 31.9148769043507
"2706" 541 95.2279156498381 30.2471397386273
"2707" 541.2 91.4675430200476 26.7900036419964
"2708" 541.4 89.2549230015425 22.3489792970407
"2709" 541.6 89.6235664212404 17.4186808307856
"2710" 541.8 90.7488807529989 15.7291654872602
"2711" 542 90.525126211973 15.7145378649131
"2712" 542.2 89.3493594288121 15.5535714383331
"2713" 542.4 86.747257417827 16.0842516893755
"2714" 542.6 83.5531345329083 17.078649058435
"2715" 542.8 79.1653143330523 17.84739870362
"2716" 543 76.0950372370833 17.5308558667047
"2717" 543.2 71.8473591907694 16.022080651155
"2718" 543.4 67.3803133472774 13.3725712440562
"2719" 543.6 63.3792999677644 10.7500381802284
"2720" 543.8 58.7394829144164 8.25149492772373
"2721" 544 54.6430155124733 5.48856341801742
"2722" 544.2 53.693870502156 3.28287828064219
"2723" 544.4 54.2271041868485 2.85849126181557
"2724" 544.6 54.5676890909008 3.26309421257874
"2725" 544.8 54.5154661234676 3.27275600427519
"2726" 545 54.6473346091961 3.33437303054014
"2727" 545.2 54.5950784771481 3.34664145954123
"2728" 545.4 54.489343778586 3.4468554477322
"2729" 545.6 54.1509610401154 3.41332454421289
"2730" 545.8 54.1370602185305 3.29863200528578
"2731" 546 54.1480494554945 3.26640755605701
"2732" 546.2 54.1320449783686 3.36199829411234
"2733" 546.4 54.1574235428525 3.56637502564544
"2734" 546.6 54.146853949274 3.66189466198353
"2735" 546.8 54.6947318830005 3.88604298862104
"2736" 547 55.2329394194572 3.41544911455302
"2737" 547.2 55.1054487527981 3.52060668639126
"2738" 547.4 55.2549723917325 3.5821037975424
"2739" 547.6 55.3400841659457 3.583205021553
"2740" 547.8 55.5292042235491 3.39403646653979
"2741" 548 55.6156929140688 3.44667039692001
"2742" 548.2 55.619443456485 3.5033742802663
"2743" 548.4 55.6771529714107 3.34332257247276
"2744" 548.6 56.0315935764287 3.3024798717207
"2745" 548.8 56.0938993894662 3.30695087128533
"2746" 549 55.5340964677717 3.74791326983851
"2747" 549.2 55.3645168277281 3.89478062724496
"2748" 549.4 55.2082461593501 4.42139010380365
"2749" 549.6 55.5116780574028 4.4640633350354
"2750" 549.8 55.4645716034037 4.65601858402599
"2751" 550 55.8370577589436 4.96324442308929
"2752" 550.2 56.3858463940115 4.84728544898826
"2753" 550.4 56.6552621278875 5.38469690501473
"2754" 550.6 56.7844775515927 5.51212229317021
"2755" 550.8 56.8598190787989 5.79629040434778
"2756" 551 56.9215115022003 5.66973476226344
"2757" 551.2 56.7044657410691 6.05754404103767
"2758" 551.4 56.8977413848815 6.33991205183614
"2759" 551.6 56.2396630570412 6.41395144989892
"2760" 551.8 55.3773370683877 6.61260681120735
"2761" 552 54.0678808721921 6.70166300484133
"2762" 552.2 53.3564252353133 6.91996743502798
"2763" 552.4 52.7091022482308 8.25517787784083
"2764" 552.6 50.3441209069403 10.5493652854641
"2765" 552.8 47.5843727699161 12.7458179630706
"2766" 553 43.3219527359106 14.6787046525895
"2767" 553.2 38.5900156799265 14.4749274174683
"2768" 553.4 34.7137902183037 13.2542231927502
"2769" 553.6 33.4850319679768 13.0392844314508
"2770" 553.8 32.9371996564027 14.3116152633029
"2771" 554 31.2214242798099 17.0768045949331
"2772" 554.2 28.83719990226 21.3655715128146
"2773" 554.4 26.310837750428 24.5338064802182
"2774" 554.6 23.2186265251667 26.7889108679625
"2775" 554.8 19.0362318561446 27.678809353918
"2776" 555 15.6312956801684 27.344520546945
"2777" 555.2 15.6657948291859 27.8408269600286
"2778" 555.4 16.0830142286375 28.7460171486144
"2779" 555.6 16.1284555415311 31.2151376120971
"2780" 555.8 15.2073435583319 34.8916383112254
"2781" 556 14.1140975352025 38.3560073524075
"2782" 556.2 13.1780590400744 41.3738141569682
"2783" 556.4 11.3976584365164 45.5092258309623
"2784" 556.6 9.48891480341415 49.6961990544522
"2785" 556.8 9.41143086801348 54.7866722666284
"2786" 557 10.3805064185076 59.2760046039641
"2787" 557.2 12.1977780870121 63.7019608737069
"2788" 557.4 14.8065213207725 68.2065918444672
"2789" 557.6 17.2968719727681 70.6237592484121
"2790" 557.8 20.059534020077 73.7624267438967
"2791" 558 22.6666824615295 77.0761600411366
"2792" 558.2 25.3104928796333 81.07806408602
"2793" 558.4 27.7986172389998 84.6598988485343
"2794" 558.6 30.4827047525129 88.1831580271821
"2795" 558.8 31.8249121356718 92.5317258661667
"2796" 559 30.5250780193584 97.2390419787686
"2797" 559.2 29.2572930585473 101.203636695926
"2798" 559.4 29.18471925028 102.61636003927
"2799" 559.6 30.264128246849 102.700654849134
"2800" 559.8 32.6393063630337 103.42538452149
"2801" 560 35.4796804135991 104.198495764461
"2802" 560.2 39.804818767201 105.223256367804
"2803" 560.4 44.3356268042721 105.663724589342
"2804" 560.6 49.3011914283885 106.527052414819
"2805" 560.8 53.7103062982669 107.678504962572
"2806" 561 58.2988233947717 107.286356581404
"2807" 561.2 62.9129587943605 106.906243178121
"2808" 561.4 66.9144027765158 106.522693902191
"2809" 561.6 68.5805832512861 105.408958202062
"2810" 561.8 71.1679968553833 104.457262879098
"2811" 562 73.0750697094659 102.759580705744
"2812" 562.2 75.6368168624423 101.370016932949
"2813" 562.4 79.0595868423776 100.521709979632
"2814" 562.6 80.173218243825 100.274586857019
"2815" 562.8 80.4259482799036 99.7554453837048
"2816" 563 80.8207602461445 99.368735120164
"2817" 563.2 81.5366704687297 98.0883198861274
"2818" 563.4 82.3402427831957 97.0491615460437
"2819" 563.6 84.0989487619257 96.6453581350465
"2820" 563.8 85.3651254428362 97.6864553285374
"2821" 564 86.2448080121489 99.2391017315235
"2822" 564.2 87.4271283008791 99.1977005356483
"2823" 564.4 88.9149935764658 97.5068001657555
"2824" 564.6 89.7904892248787 95.125927802701
"2825" 564.8 90.9005261295545 92.1185456696114
"2826" 565 92.4156160857056 90.2831637281338
"2827" 565.2 93.8586001334692 91.693355499785
"2828" 565.4 95.3764014163717 94.1728437701396
"2829" 565.6 95.1358528717747 96.7915622058015
"2830" 565.8 95.0309236200365 98.4694448838161
"2831" 566 95.2922007314403 98.3811127078751
"2832" 566.2 96.3318962127056 97.668035002145
"2833" 566.4 98.7974078797417 97.2225017793572
"2834" 566.6 101.585622476914 95.9801580640682
"2835" 566.8 104.209125825273 93.6529943806967
"2836" 567 107.604154312951 89.6761288044756
"2837" 567.2 111.127383190772 86.3325344465102
"2838" 567.4 112.743860972485 83.4552860555065
"2839" 567.6 115.355777428986 79.6664194295611
"2840" 567.8 118.787899945126 77.6461672758209
"2841" 568 120.02256760796 77.4206316144401
"2842" 568.2 119.256948156815 77.7750926753368
"2843" 568.4 119.442115623247 78.5312465123945
"2844" 568.6 119.496558775123 78.5527394367765
"2845" 568.8 119.681137435871 78.8034178527166
"2846" 569 120.283764820996 78.4542210525001
"2847" 569.2 119.953676501034 77.995302621858
"2848" 569.4 119.623233174068 78.3549987343088
"2849" 569.6 119.322416718376 78.5001458271943
"2850" 569.8 119.221902056893 78.5732568186003
"2851" 570 119.074306078552 78.588531432026
"2852" 570.2 119.077474407027 78.6520223579885
"2853" 570.4 119.019789766514 78.5774798265141
"2854" 570.6 118.778088980109 78.6271237472178
"2855" 570.8 118.785032469484 78.6745774117894
"2856" 571 118.679075678194 78.6145761238964
"2857" 571.2 118.459332448783 78.6498438366827
"2858" 571.4 118.254144193964 78.8045285733128
"2859" 571.6 118.189757428013 79.0496383062116
"2860" 571.8 118.173394227239 78.9965443564531
"2861" 572 118.018543906695 79.0084059793412
"2862" 572.2 117.737667047195 78.9816326415031
"2863" 572.4 117.795588220457 79.1009282886471
"2864" 572.6 117.690414032127 79.2979521228845
"2865" 572.8 117.428908482367 79.8739718098466
"2866" 573 117.362303163986 79.8633946250603
"2867" 573.2 117.067357033925 79.8119596995622
"2868" 573.4 117.083303654413 79.8693606341657
"2869" 573.6 117.056344867035 79.8562897724288
"2870" 573.8 116.938421433939 79.5855478645109
"2871" 574 116.855891392701 78.9931344728606
"2872" 574.2 116.73347423108 78.5959643284555
"2873" 574.4 116.485997052691 78.3223643973158
"2874" 574.6 116.093018899884 77.7702042176254
"2875" 574.8 116.376367844237 76.8198379112841
"2876" 575 116.528387779115 76.1367424148454
"2877" 575.2 116.735629476678 73.4403365266597
"2878" 575.4 116.905392988648 70.0833372939759
"2879" 575.6 117.572771274371 67.8762631484755
"2880" 575.8 117.827109900502 67.1164585776484
"2881" 576 117.348234751557 66.215034190201
"2882" 576.2 117.003200130279 64.6029671138063
"2883" 576.4 116.771873703406 61.3014078507567
"2884" 576.6 117.197238304946 57.7260113910353
"2885" 576.8 118.495053167415 54.4029558458319
"2886" 577 120.076731241689 52.1347424628398
"2887" 577.2 120.440169892412 52.6581185773251
"2888" 577.4 120.903057840937 53.0048595419177
"2889" 577.6 120.954658377432 53.1152476028196
"2890" 577.8 121.612028673611 53.2195093408276
"2891" 578 121.7841826989 53.6148403292243
"2892" 578.2 121.883735464834 53.7858270228574
"2893" 578.4 121.882520291284 53.9027229875767
"2894" 578.6 121.615196315382 54.0802795691965
"2895" 578.8 121.341546210909 54.4062619604573
"2896" 579 121.305472741647 54.7252784984409
"2897" 579.2 121.314418789969 54.9383026547912
"2898" 579.4 121.429476222521 55.052609163899
"2899" 579.6 121.527752706108 54.9546695717807
"2900" 579.8 121.608556257721 54.9466186881682
"2901" 580 121.645410182335 54.8917315343543
"2902" 580.2 121.487265013119 54.9541460206264
"2903" 580.4 122.313518416458 55.9371730802995
"2904" 580.6 121.886953588646 55.5685022703737
"2905" 580.8 121.760249767007 55.5945835275107
"2906" 581 121.54532478366 55.5609067785299
"2907" 581.2 121.408468715985 55.5973913953887
"2908" 581.4 121.326959270636 55.387262744374
"2909" 581.6 121.395632831622 55.2822471068029
"2910" 581.8 121.383907427571 54.9154452795731
"2911" 582 121.299930573914 54.8401828094133
"2912" 582.2 121.103554384834 54.5300358765042
"2913" 582.4 120.875015864694 53.7664369483442
"2914" 582.6 120.581668934143 53.2496062272637
"2915" 582.8 119.814803578933 53.4542590307839
"2916" 583 118.676266340437 53.2921449860209
"2917" 583.2 117.696620859076 52.5646918908883
"2918" 583.4 116.219588939702 51.8529926721899
"2919" 583.6 113.332238455726 50.9689788613909
"2920" 583.8 109.852012352888 50.7312453736571
"2921" 584 105.822164087673 50.520617463656
"2922" 584.2 101.291372024045 49.9952768896615
"2923" 584.4 97.0324011730803 48.7538793105256
"2924" 584.6 93.5132951581843 45.9422708162894
"2925" 584.8 90.9462987199193 42.7322803715874
"2926" 585 88.929729138674 38.2733499503863
"2927" 585.2 87.8135004598957 33.4994511339762
"2928" 585.4 88.2196107344013 28.3059768395631
"2929" 585.6 88.9653882058172 23.4795409153087
"2930" 585.8 90.3557393803247 19.6860210327111
"2931" 586 91.5007959975436 19.0069070220795
"2932" 586.2 92.3066157778886 19.438300063702
"2933" 586.4 92.1053513715598 19.4509625276191
"2934" 586.6 91.6285193779934 19.4462189780475
"2935" 586.8 90.4734124260336 17.3132990817057
"2936" 587 88.5990899098506 15.7115328801749
"2937" 587.2 86.3550003878594 14.3390822112937
"2938" 587.4 82.8766084564665 11.5710688242995
"2939" 587.6 79.7701017347229 9.49113810549952
"2940" 587.8 76.5323912210015 8.8888761436431
"2941" 588 72.3689638119756 7.57815503601264
"2942" 588.2 70.1125462879478 6.06537082437457
"2943" 588.4 69.5163479690386 6.86256268133241
"2944" 588.6 68.2703518759337 8.17039584269702
"2945" 588.8 65.016657983436 9.41828837451922
"2946" 589 61.2884852764804 10.5849379734342
"2947" 589.2 57.3221802049341 12.1775558543685
"2948" 589.4 53.0301799631019 14.2048895203066
"2949" 589.6 48.2176599891105 15.5528551620766
"2950" 589.8 43.7198809306516 16.7249347486376
"2951" 590 39.5371346531139 16.4190074386559
"2952" 590.2 35.6131473068737 14.8772071965051
"2953" 590.4 34.0618463587192 13.9988607053874
"2954" 590.6 34.2101982917074 15.0038888428738
"2955" 590.8 33.9500376131309 16.6525220309442
"2956" 591 33.5422918210413 19.016200569383
"2957" 591.2 31.9757665533701 21.6680406378529
"2958" 591.4 30.0712229272085 24.5158545845671
"2959" 591.6 28.1624001513908 27.4370350511111
"2960" 591.8 26.2387061117954 31.7418622021275
"2961" 592 24.864483699167 36.8619657583745
"2962" 592.2 23.319706865604 41.3024755837521
"2963" 592.4 21.4901678990787 46.2193514793218
"2964" 592.6 19.4720608179729 51.1548933684205
"2965" 592.8 17.0608103230847 55.6991227413593
"2966" 593 16.3023686473759 60.7849576616996
"2967" 593.2 15.9431027942205 65.6709564385482
"2968" 593.4 17.1495397691911 69.5858925800802
"2969" 593.6 19.4182527325173 73.95874664443
"2970" 593.8 21.6073269045395 78.2628641740677
"2971" 594 23.9437347209318 81.1072008818001
"2972" 594.2 27.145649175938 83.8313274370257
"2973" 594.4 31.0291956255412 86.7629912276344
"2974" 594.6 35.0238519049535 88.5621278613252
"2975" 594.8 39.8631373403238 90.219626831645
"2976" 595 43.6107129996241 93.0135700128275
"2977" 595.2 46.7602351606893 96.8657679405802
"2978" 595.4 49.9773191878101 99.6213967448635
"2979" 595.6 53.7840586982854 102.492770698294
"2980" 595.8 57.1527156762894 105.146693896094
"2981" 596 59.68761945305 107.897996722106
"2982" 596.2 60.5738469399875 111.499775181104
"2983" 596.4 60.0304776381368 113.06336153318
"2984" 596.6 58.3862850001465 113.982990519141
"2985" 596.8 58.4211485562498 113.929236718594
"2986" 597 58.8949013341094 113.533059932842
"2987" 597.2 59.8666628085198 113.266649568811
"2988" 597.4 62.2459566347825 112.634165015902
"2989" 597.6 64.2384626725008 111.686189937471
"2990" 597.8 66.52522675331 111.374726913555
"2991" 598 69.9200326647504 111.245722403903
"2992" 598.2 73.3578869684134 111.451815308283
"2993" 598.4 77.9312020029196 111.216241619363
"2994" 598.6 80.3458794523972 110.638827797435
"2995" 598.8 81.4849195189642 109.981942259494
"2996" 599 81.9618833876942 108.496315684867
"2997" 599.2 82.8386591658324 107.775205403492
"2998" 599.4 86.3142092959857 106.798066233642
"2999" 599.6 88.7552472269413 106.277056106932
"3000" 599.8 91.3030064672824 105.172663817284
"3001" 600 94.2798131161718 104.814210113468
"3002" 600.2 95.0067235075594 105.973847357286
"3003" 600.4 93.9673545221932 107.374095276641
"3004" 600.6 92.5318340889753 108.504676288509
"3005" 600.8 92.2462068714954 108.799497248513
"3006" 601 92.0977967054909 107.818709139305
"3007" 601.2 91.4221308308487 107.370458973904
"3008" 601.4 91.4291969073112 107.246355727862
"3009" 601.6 90.3971207632974 106.952839713448
"3010" 601.8 90.1689998552166 107.050172597025
"3011" 602 90.7175960550557 107.055271852647
"3012" 602.2 91.9287549454067 106.526234134924
"3013" 602.4 93.7188118766344 105.518275616288
"3014" 602.6 94.4327829790067 104.379259056757
"3015" 602.8 95.2048763706988 103.23461136682
"3016" 603 96.80795961455 102.256414769717
"3017" 603.2 98.7293390504157 101.764858484169
"3018" 603.4 100.408332773462 101.567093386254
"3019" 603.6 100.58209606269 101.314559218294
"3020" 603.8 99.3427736721754 100.850252676794
"3021" 604 98.5016725278619 98.9400698503605
"3022" 604.2 98.2874175112791 95.8089579396384
"3023" 604.4 97.8580126317458 94.1346286334515
"3024" 604.6 97.9431370601004 91.3498838645791
"3025" 604.8 99.1258806261575 88.4048743036553
"3026" 605 100.652707960846 84.9848523073533
"3027" 605.2 101.801706837877 81.1350662932475
"3028" 605.4 103.430815665141 76.8000540347656
"3029" 605.6 105.840742589061 72.7338439605503
"3030" 605.8 108.459374230818 68.68664341403
"3031" 606 111.111131828155 65.8679627945168
"3032" 606.2 113.805388870925 64.9096637370041
"3033" 606.4 115.360146602651 65.4800948373874
"3034" 606.6 115.248251087637 65.2223598420683
"3035" 606.8 115.141119729483 63.2140764673392
"3036" 607 114.420253417984 60.4358405757809
"3037" 607.2 114.164261134251 56.2956840457667
"3038" 607.4 112.864928785433 53.3691644455983
"3039" 607.6 111.306892885162 48.8444344529299
"3040" 607.8 109.872083090871 44.7108348701018
"3041" 608 107.155583429695 40.2185915194782
"3042" 608.2 104.431781017868 36.7576085301581
"3043" 608.4 101.534851271758 34.3078587848119
"3044" 608.6 99.9960696113109 31.4164019154444
"3045" 608.8 100.445758733299 28.049969730726
"3046" 609 102.407129683937 26.3138124984254
"3047" 609.2 105.214617501296 25.110048707948
"3048" 609.4 106.68889357808 25.4107484009623
"3049" 609.6 106.684266031361 25.5747558736438
"3050" 609.8 108.24108429928 26.5077349800135
"3051" 610 110.224857274759 26.5760514439923
"3052" 610.2 109.989091379104 26.8625586236002
"3053" 610.4 110.11671405029 28.0054778967125
"3054" 610.6 110.782974376995 29.1138211917536
"3055" 610.8 111.733026009889 29.9951593123021
"3056" 611 111.873707358655 29.8631718787722
"3057" 611.2 112.072744489282 29.4976844115701
"3058" 611.4 111.548785496792 28.9715647171888
"3059" 611.6 110.861751401941 29.4001621713482
"3060" 611.8 110.783766158492 29.5702947851152
"3061" 612 110.595508867629 30.0906122477257
"3062" 612.2 109.76933872637 30.2543742548615
"3063" 612.4 109.108070135401 29.4306867357392
"3064" 612.6 108.56929788922 29.2752722750856
"3065" 612.8 107.097610712218 28.7593806029459
"3066" 613 105.336905060888 28.1711871944161
"3067" 613.2 103.730629388688 27.3482295683896
"3068" 613.4 101.418951943208 25.5827672143025
"3069" 613.6 98.9494583744479 22.7184044269351
"3070" 613.8 97.5662438587547 19.5915259415663
"3071" 614 97.2187869367716 17.7742663768818
"3072" 614.2 96.0213767542204 18.1648455318157
"3073" 614.4 93.3700794923891 18.9860027079088
"3074" 614.6 89.900789502855 19.7980095698954
"3075" 614.8 85.6748413533593 19.6509666570392
"3076" 615 81.5076374516232 17.4553453808778
"3077" 615.2 79.3304211964191 13.5764589843212
"3078" 615.4 78.2881848697025 9.68363309212645
"3079" 615.6 78.2213449309957 6.38726339790064
"3080" 615.8 78.2906833182124 6.27711546735425
"3081" 616 77.6615404003778 6.71830533271243
"3082" 616.2 76.0741234978494 7.24495754146648
"3083" 616.4 73.7766395608559 8.11499638093517
"3084" 616.6 71.5301167799883 8.88853601592133
"3085" 616.8 68.6695744842955 9.35977688313492
"3086" 617 64.272812218129 9.45866334354816
"3087" 617.2 61.0055491289928 8.79662322626381
"3088" 617.4 56.5898111412732 6.40123273476509
"3089" 617.6 54.0344072783836 3.73797110557266
"3090" 617.8 54.2036442243213 2.97624240645988
"3091" 618 54.3021460421152 3.22533295225202
"3092" 618.2 54.3546748347986 3.26421800694904
"3093" 618.4 54.0555655325351 3.37303282871116
"3094" 618.6 54.0672342262201 3.41548609408669
"3095" 618.8 54.0888885864874 3.52659229799234
"3096" 619 54.1806853689577 3.82508121169006
"3097" 619.2 54.5947330698297 4.01381758120772
"3098" 619.4 54.8860902810936 4.13375866938423
"3099" 619.6 54.9691688952529 3.94151526864123
"3100" 619.8 55.3915879701259 3.9155459576902
"3101" 620 55.7360353794833 4.17292369562234
"3102" 620.2 55.942226232418 4.59955554705313
"3103" 620.4 55.8873505157849 4.83523764569873
"3104" 620.6 55.6239991871478 5.39211622123578
"3105" 620.8 54.9120437945749 6.10570240896529
"3106" 621 53.9698259031843 6.7509025600696
"3107" 621.2 53.2211717123169 8.19684053708145
"3108" 621.4 51.8935343221805 10.3711082167751
"3109" 621.6 49.9780712094869 12.95154046598
"3110" 621.8 49.0448080271036 14.2400918195354
"3111" 622 46.1010468590868 15.9509083391868
"3112" 622.2 41.8662475817692 16.8313899699623
"3113" 622.4 37.2407025908529 16.8699133453851
"3114" 622.6 33.1713954970062 14.8842403578013
"3115" 622.8 31.5445050301901 14.0321616990589
"3116" 623 31.6300393227765 15.1171995359874
"3117" 623.2 30.9507501183227 17.2354905534812
"3118" 623.4 30.334390200121 20.0559536812474
"3119" 623.6 29.6386712202307 24.1176153481897
"3120" 623.8 29.5412151057091 28.9985047745696
"3121" 624 28.6045772072189 34.2624683201348
"3122" 624.2 27.1912814461577 39.4392688388452
"3123" 624.4 23.7794711696142 43.8808150040126
"3124" 624.6 19.6085517063812 47.089888129947
"3125" 624.8 14.5561619514066 48.2154849932848
"3126" 625 10.0867950864751 48.6473432007457
"3127" 625.2 8.21552200552955 48.0841917708305
"3128" 625.4 7.75853111378568 48.6370304341412
"3129" 625.6 7.8954430028998 49.7776649866513
"3130" 625.8 8.0469484774559 52.3426796116228
"3131" 626 8.07979561134478 55.1808067169644
"3132" 626.2 8.24276807270639 58.2826595234697
"3133" 626.4 8.272944913049 63.2404611244688
"3134" 626.6 8.0534006415633 68.5373734486464
"3135" 626.8 9.16671901395884 73.5906484499998
"3136" 627 11.1440896826063 78.7406794302723
"3137" 627.2 14.5174821155411 82.9112973764047
"3138" 627.4 18.1781517797998 87.0955680651046
"3139" 627.6 22.1613175579271 89.8916011297069
"3140" 627.8 26.6396806392131 92.7558885999069
"3141" 628 31.3615819882068 95.623980720385
"3142" 628.2 36.2152216859202 98.6562076080812
"3143" 628.4 40.3025022314339 101.689727645037
"3144" 628.6 43.104375879146 105.531492990635
"3145" 628.8 45.2446189608537 109.847476742825
"3146" 629 47.1547209778064 111.745808691789
"3147" 629.2 49.6854377350008 111.116351795089
"3148" 629.4 54.1663876482356 110.235534787803
"3149" 629.6 58.0727678677636 109.819819034736
"3150" 629.8 61.2193032732134 109.014570363987
"3151" 630 64.2938608293755 107.863763810467
"3152" 630.2 67.6221115652452 106.804315204288
"3153" 630.4 71.0640807276363 104.853698528598
"3154" 630.6 75.5679580603016 102.440669458929
"3155" 630.8 79.0040334763976 100.750894240579
"3156" 631 81.4947998376932 100.601683920737
"3157" 631.2 82.2991463214949 100.616356659088
"3158" 631.4 83.670250330069 101.372789440044
"3159" 631.6 85.0427671543488 103.288461473055
"3160" 631.8 85.133157209885 104.89598245562
"3161" 632 84.7948232206555 104.156357884851
"3162" 632.2 84.5397478528716 102.467040286776
"3163" 632.4 84.7262988615155 99.724597344494
"3164" 632.6 85.0877193516185 96.5656071794453
"3165" 632.8 85.2476165697766 95.1490131208919
"3166" 633 86.0782359303901 93.0294290130047
"3167" 633.2 87.9105977834792 91.6168055501469
"3168" 633.4 89.9650561413801 89.7648642436093
"3169" 633.6 91.7207105123081 86.7769419904913
"3170" 633.8 93.6507244916269 82.4163667474538
"3171" 634 96.8256129743344 78.6718726278505
"3172" 634.2 99.0288587767722 78.0404132960063
"3173" 634.4 101.432258224567 76.6778854046596
"3174" 634.6 103.982242330792 75.5521764466862
"3175" 634.8 107.399467875714 74.0961575628007
"3176" 635 111.501919550233 73.1499518916132
"3177" 635.2 115.242857585284 73.4480343444623
"3178" 635.4 116.645780210224 74.4619272770358
"3179" 635.6 116.532330734349 73.3210856288281
"3180" 635.8 116.548301396393 70.5692151583958
"3181" 636 115.417224115775 67.4938108531814
"3182" 636.2 114.146904780903 64.505833091464
"3183" 636.4 113.791161349678 60.8130225933621
"3184" 636.6 115.082275338354 55.9070923004495
"3185" 636.8 117.472143862568 52.0524882806415
"3186" 637 120.941931404894 49.9578643628675
"3187" 637.2 121.604113163861 50.5682874719618
"3188" 637.4 121.684216413046 51.4005045303572
"3189" 637.6 121.519928427523 51.4369538574884
"3190" 637.8 120.970084085964 51.5838527070949
"3191" 638 119.991402581322 51.4866295558615
"3192" 638.2 119.947603496133 51.5280495554735
"3193" 638.4 119.783185001969 51.5407284882676
"3194" 638.6 119.521180572416 51.4442827802516
"3195" 638.8 119.243421729576 51.6259858656515
"3196" NA NA NA
"3197" NA NA NA
"3198" NA NA NA
"3199" NA NA NA
"3200" NA NA NA
"3201" NA NA NA
"3202" NA NA NA
"3203" NA NA NA
"3204" NA NA NA
"3205" NA NA NA
"3206" NA NA NA
"3207" NA NA NA
"3208" NA NA NA
"3209" NA NA NA
"3210" NA NA NA
"3211" NA NA NA
"3212" NA NA NA
"3213" NA NA NA
"3214" NA NA NA
"3215" NA NA NA
"3216" NA NA NA
"3217" NA NA NA
"3218" NA NA NA
"3219" NA NA NA
"3220" NA NA NA
"3221" NA NA NA
"3222" NA NA NA
"3223" NA NA NA
"3224" NA NA NA
"3225" NA NA NA
"3226" NA NA NA
"3227" NA NA NA
"3228" NA NA NA
"3229" NA NA NA
"3230" NA NA NA
"3231" NA NA NA
"3232" NA NA NA
"3233" NA NA NA
"3234" NA NA NA
"3235" NA NA NA
"3236" NA NA NA
"3237" NA NA NA
"3238" NA NA NA
"3239" NA NA NA
"3240" NA NA NA
"3241" NA NA NA
"3242" NA NA NA
"3243" NA NA NA
"3244" NA NA NA
"3245" NA NA NA
"3246" NA NA NA
"3247" NA NA NA
"3248" NA NA NA
"3249" NA NA NA
"3250" NA NA NA
"3251" NA NA NA
"3252" NA NA NA
"3253" NA NA NA
"3254" NA NA NA
"3255" NA NA NA
"3256" NA NA NA
"3257" NA NA NA
"3258" NA NA NA
"3259" NA NA NA
"3260" NA NA NA
"3261" NA NA NA
"3262" NA NA NA
"3263" NA NA NA
"3264" NA NA NA
"3265" NA NA NA
"3266" NA NA NA
"3267" NA NA NA
"3268" NA NA NA
"3269" NA NA NA
"3270" NA NA NA
"3271" NA NA NA
"3272" NA NA NA
"3273" NA NA NA
"3274" NA NA NA
"3275" NA NA NA
"3276" NA NA NA
"3277" NA NA NA
"3278" NA NA NA
"3279" NA NA NA
"3280" NA NA NA
"3281" NA NA NA
"3282" NA NA NA
"3283" NA NA NA
"3284" NA NA NA
"3285" NA NA NA
"3286" NA NA NA
"3287" NA NA NA
"3288" NA NA NA
"3289" NA NA NA
"3290" NA NA NA
"3291" NA NA NA
"3292" NA NA NA
"3293" NA NA NA
"3294" NA NA NA
"3295" NA NA NA
"3296" NA NA NA
"3297" NA NA NA
"3298" NA NA NA
"3299" NA NA NA
"3300" NA NA NA
"3301" NA NA NA
"3302" NA NA NA
"3303" NA NA NA
"3304" NA NA NA
"3305" NA NA NA
"3306" NA NA NA
"3307" NA NA NA
"3308" NA NA NA
"3309" NA NA NA
"3310" NA NA NA
"3311" NA NA NA
"3312" NA NA NA
"3313" NA NA NA
"3314" NA NA NA
"3315" NA NA NA
"3316" NA NA NA
"3317" NA NA NA
"3318" NA NA NA
"3319" NA NA NA
"3320" NA NA NA
"3321" NA NA NA
"3322" NA NA NA
"3323" NA NA NA
"3324" NA NA NA
"3325" NA NA NA
"3326" NA NA NA
"3327" NA NA NA
"3328" NA NA NA
"3329" NA NA NA
"3330" NA NA NA
"3331" NA NA NA
"3332" NA NA NA
"3333" NA NA NA
"3334" NA NA NA
"3335" NA NA NA
"3336" NA NA NA
"3337" NA NA NA
"3338" NA NA NA
"3339" NA NA NA
"3340" NA NA NA
"3341" NA NA NA
"3342" NA NA NA
"3343" NA NA NA
"3344" NA NA NA
"3345" NA NA NA
"3346" NA NA NA
"3347" NA NA NA
"3348" NA NA NA
"3349" NA NA NA
"3350" NA NA NA
"3351" NA NA NA
"3352" NA NA NA
"3353" NA NA NA
"3354" NA NA NA
"3355" NA NA NA
"3356" NA NA NA
"3357" NA NA NA
"3358" NA NA NA
"3359" NA NA NA
"3360" NA NA NA
"3361" NA NA NA
"3362" NA NA NA
"3363" NA NA NA
"3364" NA NA NA
"3365" NA NA NA
"3366" NA NA NA
"3367" NA NA NA
"3368" NA NA NA
"3369" NA NA NA
"3370" NA NA NA
"3371" NA NA NA
"3372" NA NA NA
"3373" NA NA NA
"3374" NA NA NA
"3375" NA NA NA
"3376" NA NA NA
"3377" NA NA NA
"3378" NA NA NA
"3379" NA NA NA
"3380" NA NA NA
"3381" NA NA NA
"3382" NA NA NA
"3383" NA NA NA
"3384" NA NA NA
"3385" NA NA NA
"3386" NA NA NA
"3387" NA NA NA
"3388" NA NA NA
"3389" NA NA NA
"3390" NA NA NA
"3391" NA NA NA
"3392" NA NA NA
"3393" NA NA NA
"3394" NA NA NA
"3395" NA NA NA
"3396" NA NA NA
"3397" NA NA NA
"3398" NA NA NA
"3399" NA NA NA
"3400" NA NA NA
"3401" NA NA NA
"3402" NA NA NA
"3403" NA NA NA
"3404" NA NA NA
"3405" NA NA NA
"3406" NA NA NA
"3407" NA NA NA
"3408" NA NA NA
"3409" NA NA NA
"3410" NA NA NA
"3411" NA NA NA
"3412" NA NA NA
"3413" NA NA NA
"3414" NA NA NA
"3415" NA NA NA
"3416" NA NA NA
"3417" NA NA NA
"3418" NA NA NA
"3419" NA NA NA
"3420" NA NA NA
"3421" NA NA NA
"3422" NA NA NA
"3423" NA NA NA
"3424" NA NA NA
"3425" NA NA NA
"3426" NA NA NA
"3427" NA NA NA
"3428" NA NA NA
"3429" NA NA NA
"3430" NA NA NA
"3431" NA NA NA
"3432" NA NA NA
"3433" NA NA NA
"3434" NA NA NA
"3435" NA NA NA
"3436" NA NA NA
"3437" NA NA NA
"3438" NA NA NA
"3439" NA NA NA
"3440" NA NA NA
"3441" NA NA NA
"3442" NA NA NA
"3443" NA NA NA
"3444" NA NA NA
"3445" NA NA NA
"3446" NA NA NA
"3447" NA NA NA
"3448" NA NA NA
"3449" NA NA NA
"3450" NA NA NA
"3451" NA NA NA
"3452" NA NA NA
"3453" NA NA NA
"3454" NA NA NA
"3455" NA NA NA
"3456" NA NA NA
"3457" NA NA NA
"3458" NA NA NA
"3459" NA NA NA
"3460" NA NA NA
"3461" NA NA NA
"3462" NA NA NA
"3463" NA NA NA
"3464" NA NA NA
"3465" NA NA NA
"3466" NA NA NA
"3467" NA NA NA
"3468" NA NA NA
"3469" NA NA NA
"3470" NA NA NA
"3471" NA NA NA
"3472" NA NA NA
"3473" NA NA NA
"3474" NA NA NA
"3475" NA NA NA
"3476" NA NA NA
"3477" NA NA NA
"3478" NA NA NA
"3479" NA NA NA
"3480" NA NA NA
"3481" NA NA NA
"3482" NA NA NA
"3483" NA NA NA
"3484" NA NA NA
"3485" NA NA NA
"3486" NA NA NA
"3487" NA NA NA
"3488" NA NA NA
"3489" NA NA NA
"3490" NA NA NA
"3491" NA NA NA
"3492" NA NA NA
"3493" NA NA NA
"3494" NA NA NA
"3495" NA NA NA
"3496" NA NA NA
"3497" NA NA NA
"3498" NA NA NA
"3499" NA NA NA
"3500" NA NA NA
"3501" NA NA NA
"3502" NA NA NA
"3503" NA NA NA
"3504" NA NA NA
"3505" NA NA NA
"3506" NA NA NA
"3507" NA NA NA
"3508" NA NA NA
"3509" NA NA NA
"3510" NA NA NA
"3511" NA NA NA
"3512" NA NA NA
"3513" NA NA NA
"3514" NA NA NA
"3515" NA NA NA
"3516" NA NA NA
"3517" NA NA NA
"3518" NA NA NA
"3519" NA NA NA
"3520" NA NA NA
"3521" NA NA NA
"3522" NA NA NA
"3523" NA NA NA
"3524" NA NA NA
"3525" NA NA NA
"3526" NA NA NA
"3527" NA NA NA
"3528" NA NA NA
"3529" NA NA NA
"3530" NA NA NA
"3531" NA NA NA
"3532" NA NA NA
"3533" NA NA NA
"3534" NA NA NA
"3535" NA NA NA
"3536" NA NA NA
"3537" NA NA NA
"3538" NA NA NA
"3539" NA NA NA
"3540" NA NA NA
"3541" NA NA NA
"3542" NA NA NA
"3543" NA NA NA
"3544" NA NA NA
"3545" NA NA NA
"3546" NA NA NA
"3547" NA NA NA
"3548" NA NA NA
"3549" NA NA NA
"3550" NA NA NA
"3551" NA NA NA
"3552" NA NA NA
"3553" NA NA NA
"3554" NA NA NA
"3555" NA NA NA
"3556" NA NA NA
"3557" NA NA NA
"3558" NA NA NA
"3559" NA NA NA
"3560" NA NA NA
"3561" NA NA NA
"3562" NA NA NA
"3563" NA NA NA
"3564" NA NA NA
"3565" NA NA NA
"3566" NA NA NA
"3567" NA NA NA
"3568" NA NA NA
"3569" NA NA NA
"3570" NA NA NA
"3571" NA NA NA
"3572" NA NA NA
"3573" NA NA NA
"3574" NA NA NA
"3575" NA NA NA
"3576" NA NA NA
"3577" NA NA NA
"3578" NA NA NA
"3579" NA NA NA
"3580" NA NA NA
"3581" NA NA NA
"3582" NA NA NA
"3583" NA NA NA
"3584" NA NA NA
"3585" NA NA NA
"3586" NA NA NA
"3587" NA NA NA
"3588" NA NA NA
"3589" NA NA NA
"3590" NA NA NA
"3591" NA NA NA
"3592" NA NA NA
"3593" NA NA NA
"3594" NA NA NA
"3595" NA NA NA
"3596" NA NA NA
"3597" NA NA NA
"3598" NA NA NA
"3599" NA NA NA
"3600" NA NA NA
"3601" NA NA NA
"3602" NA NA NA
"3603" NA NA NA
"3604" NA NA NA
"3605" NA NA NA
"3606" NA NA NA
"3607" NA NA NA
"3608" NA NA NA
"3609" NA NA NA
"3610" NA NA NA
"3611" NA NA NA
"3612" NA NA NA
"3613" NA NA NA
"3614" NA NA NA
"3615" NA NA NA
"3616" NA NA NA
"3617" NA NA NA
"3618" NA NA NA
"3619" NA NA NA
"3620" NA NA NA
"3621" NA NA NA
"3622" NA NA NA
"3623" NA NA NA
"3624" NA NA NA
"3625" NA NA NA
"3626" NA NA NA
"3627" NA NA NA
"3628" NA NA NA
"3629" NA NA NA
"3630" NA NA NA
"3631" NA NA NA
"3632" NA NA NA
"3633" NA NA NA
"3634" NA NA NA
"3635" NA NA NA
"3636" NA NA NA
"3637" NA NA NA
"3638" NA NA NA
"3639" NA NA NA
"3640" NA NA NA
"3641" NA NA NA
"3642" NA NA NA
"3643" NA NA NA
"3644" NA NA NA
"3645" NA NA NA
"3646" NA NA NA
"3647" NA NA NA
"3648" NA NA NA
"3649" NA NA NA
"3650" NA NA NA
"3651" NA NA NA
"3652" NA NA NA
"3653" NA NA NA
"3654" NA NA NA
"3655" NA NA NA
"3656" NA NA NA
"3657" NA NA NA
"3658" NA NA NA
"3659" NA NA NA
"3660" NA NA NA
"3661" NA NA NA
"3662" NA NA NA
"3663" NA NA NA
"3664" NA NA NA
"3665" NA NA NA
"3666" NA NA NA
"3667" NA NA NA
"3668" NA NA NA
"3669" NA NA NA
"3670" NA NA NA
"3671" NA NA NA
"3672" NA NA NA
"3673" NA NA NA
"3674" NA NA NA
"3675" NA NA NA
"3676" NA NA NA
"3677" NA NA NA
"3678" NA NA NA
"3679" NA NA NA
"3680" NA NA NA
"3681" NA NA NA
"3682" NA NA NA
"3683" NA NA NA
"3684" NA NA NA
"3685" NA NA NA
"3686" NA NA NA
"3687" NA NA NA
"3688" NA NA NA
"3689" NA NA NA
"3690" NA NA NA
"3691" NA NA NA
"3692" NA NA NA
"3693" NA NA NA
"3694" NA NA NA
"3695" NA NA NA
"3696" NA NA NA
"3697" NA NA NA
"3698" NA NA NA
"3699" NA NA NA
"3700" NA NA NA
"3701" NA NA NA
"3702" NA NA NA
"3703" NA NA NA
"3704" NA NA NA
"3705" NA NA NA
"3706" NA NA NA
"3707" NA NA NA
"3708" NA NA NA
"3709" NA NA NA
"3710" NA NA NA
"3711" NA NA NA
"3712" NA NA NA
"3713" NA NA NA
"3714" NA NA NA
"3715" NA NA NA
"3716" NA NA NA
"3717" NA NA NA
"3718" NA NA NA
"3719" NA NA NA
"3720" NA NA NA
"3721" NA NA NA
"3722" NA NA NA
"3723" NA NA NA
"3724" NA NA NA
"3725" NA NA NA
"3726" NA NA NA
"3727" NA NA NA
"3728" NA NA NA
"3729" NA NA NA
"3730" NA NA NA
"3731" NA NA NA
"3732" NA NA NA
"3733" NA NA NA
"3734" NA NA NA
"3735" NA NA NA
"3736" NA NA NA
"3737" NA NA NA
"3738" NA NA NA
"3739" NA NA NA
"3740" NA NA NA
"3741" NA NA NA
"3742" NA NA NA
"3743" NA NA NA
"3744" NA NA NA
"3745" NA NA NA
"3746" NA NA NA
"3747" NA NA NA
"3748" NA NA NA
"3749" NA NA NA
"3750" NA NA NA
"3751" NA NA NA
"3752" NA NA NA
"3753" NA NA NA
"3754" NA NA NA
"3755" NA NA NA
"3756" NA NA NA
"3757" NA NA NA
"3758" NA NA NA
"3759" NA NA NA
"3760" NA NA NA
"3761" NA NA NA
"3762" NA NA NA
"3763" NA NA NA
"3764" NA NA NA
"3765" NA NA NA
"3766" NA NA NA
"3767" NA NA NA
"3768" NA NA NA
"3769" NA NA NA
"3770" NA NA NA
"3771" NA NA NA
"3772" NA NA NA
"3773" NA NA NA
"3774" NA NA NA
"3775" NA NA NA
"3776" NA NA NA
"3777" NA NA NA
"3778" NA NA NA
"3779" NA NA NA
"3780" NA NA NA
"3781" NA NA NA
"3782" NA NA NA
"3783" NA NA NA
"3784" NA NA NA
"3785" NA NA NA
"3786" NA NA NA
"3787" NA NA NA
"3788" NA NA NA
"3789" NA NA NA
"3790" NA NA NA
"3791" NA NA NA
"3792" NA NA NA
"3793" NA NA NA
"3794" NA NA NA
"3795" NA NA NA
"3796" NA NA NA
"3797" NA NA NA
"3798" NA NA NA
"3799" NA NA NA
"3800" NA NA NA
"3801" NA NA NA
"3802" NA NA NA
"3803" NA NA NA
"3804" NA NA NA
"3805" NA NA NA
"3806" NA NA NA
"3807" NA NA NA
"3808" NA NA NA
"3809" NA NA NA
"3810" NA NA NA
"3811" NA NA NA
"3812" NA NA NA
"3813" NA NA NA
"3814" NA NA NA
"3815" NA NA NA
"3816" NA NA NA
"3817" NA NA NA
"3818" NA NA NA
"3819" NA NA NA
"3820" NA NA NA
"3821" NA NA NA
"3822" NA NA NA
"3823" NA NA NA
"3824" NA NA NA
"3825" NA NA NA
"3826" NA NA NA
"3827" NA NA NA
"3828" NA NA NA
"3829" NA NA NA
"3830" NA NA NA
"3831" NA NA NA
"3832" NA NA NA
"3833" NA NA NA
"3834" NA NA NA
"3835" NA NA NA
"3836" NA NA NA
"3837" NA NA NA
"3838" NA NA NA
"3839" NA NA NA
"3840" NA NA NA
"3841" NA NA NA
"3842" NA NA NA
"3843" NA NA NA
"3844" NA NA NA
"3845" NA NA NA
"3846" NA NA NA
"3847" NA NA NA
"3848" NA NA NA
"3849" NA NA NA
"3850" NA NA NA
"3851" NA NA NA
"3852" NA NA NA
"3853" NA NA NA
"3854" NA NA NA
"3855" NA NA NA
"3856" NA NA NA
"3857" NA NA NA
"3858" NA NA NA
"3859" NA NA NA
"3860" NA NA NA
"3861" NA NA NA
"3862" NA NA NA
"3863" NA NA NA
"3864" NA NA NA
"3865" NA NA NA
"3866" NA NA NA
"3867" NA NA NA
"3868" NA NA NA
"3869" NA NA NA
"3870" NA NA NA
"3871" NA NA NA
"3872" NA NA NA
"3873" NA NA NA
"3874" NA NA NA
"3875" NA NA NA
"3876" NA NA NA
"3877" NA NA NA
"3878" NA NA NA
"3879" NA NA NA
"3880" NA NA NA
"3881" NA NA NA
"3882" NA NA NA
"3883" NA NA NA
"3884" NA NA NA
"3885" NA NA NA
"3886" NA NA NA
"3887" NA NA NA
"3888" NA NA NA
"3889" NA NA NA
"3890" NA NA NA
"3891" NA NA NA
"3892" NA NA NA
"3893" NA NA NA
"3894" NA NA NA
"3895" NA NA NA
"3896" NA NA NA
"3897" NA NA NA
"3898" NA NA NA
"3899" NA NA NA
"3900" NA NA NA
"3901" NA NA NA
"3902" NA NA NA
"3903" NA NA NA
"3904" NA NA NA
"3905" NA NA NA
"3906" NA NA NA
"3907" NA NA NA
"3908" NA NA NA
"3909" NA NA NA
"3910" NA NA NA
"3911" NA NA NA
"3912" NA NA NA
"3913" NA NA NA
"3914" NA NA NA
"3915" NA NA NA
"3916" NA NA NA
"3917" NA NA NA
"3918" NA NA NA
"3919" NA NA NA
"3920" NA NA NA
"3921" NA NA NA
"3922" NA NA NA
"3923" NA NA NA
"3924" NA NA NA
"3925" NA NA NA
"3926" NA NA NA
"3927" NA NA NA
"3928" NA NA NA
"3929" NA NA NA
"3930" NA NA NA
"3931" NA NA NA
"3932" NA NA NA
"3933" NA NA NA
"3934" NA NA NA
"3935" NA NA NA
"3936" NA NA NA
"3937" NA NA NA
"3938" NA NA NA
"3939" NA NA NA
"3940" NA NA NA
"3941" NA NA NA
"3942" NA NA NA
"3943" NA NA NA
"3944" NA NA NA
"3945" NA NA NA
"3946" NA NA NA
"3947" NA NA NA
"3948" NA NA NA
"3949" NA NA NA
"3950" NA NA NA
"3951" NA NA NA
"3952" NA NA NA
"3953" NA NA NA
"3954" NA NA NA
"3955" NA NA NA
"3956" NA NA NA
"3957" NA NA NA
"3958" NA NA NA
"3959" NA NA NA
"3960" NA NA NA
"3961" NA NA NA
"3962" NA NA NA
"3963" NA NA NA
"3964" NA NA NA
"3965" NA NA NA
"3966" NA NA NA
"3967" NA NA NA
"3968" NA NA NA
"3969" NA NA NA
"3970" NA NA NA
"3971" NA NA NA
"3972" NA NA NA
"3973" NA NA NA
"3974" NA NA NA
"3975" NA NA NA
"3976" NA NA NA
"3977" NA NA NA
"3978" NA NA NA
"3979" NA NA NA
"3980" NA NA NA
"3981" NA NA NA
"3982" NA NA NA
"3983" NA NA NA
"3984" NA NA NA
"3985" NA NA NA
"3986" NA NA NA
"3987" NA NA NA
"3988" NA NA NA
"3989" NA NA NA
"3990" NA NA NA
"3991" NA NA NA
"3992" NA NA NA
"3993" NA NA NA
"3994" NA NA NA
"3995" NA NA NA
"3996" NA NA NA
"3997" NA NA NA
"3998" NA NA NA
"3999" NA NA NA
"4000" NA NA NA
"4001" NA NA NA
"4002" NA NA NA
"4003" NA NA NA
"4004" NA NA NA
"4005" NA NA NA
"4006" NA NA NA
"4007" NA NA NA
"4008" NA NA NA
"4009" NA NA NA
"4010" NA NA NA
"4011" NA NA NA
"4012" NA NA NA
"4013" NA NA NA
"4014" NA NA NA
"4015" NA NA NA
"4016" NA NA NA
"4017" NA NA NA
"4018" NA NA NA
"4019" NA NA NA
"4020" NA NA NA
"4021" NA NA NA
"4022" NA NA NA
"4023" NA NA NA
"4024" NA NA NA
"4025" NA NA NA
"4026" NA NA NA
"4027" NA NA NA
"4028" NA NA NA
"4029" NA NA NA
"4030" NA NA NA
"4031" NA NA NA
"4032" NA NA NA
"4033" NA NA NA
"4034" NA NA NA
"4035" NA NA NA
"4036" NA NA NA
"4037" NA NA NA
"4038" NA NA NA
"4039" NA NA NA
"4040" NA NA NA
"4041" NA NA NA
"4042" NA NA NA
"4043" NA NA NA
"4044" NA NA NA
"4045" NA NA NA
"4046" NA NA NA
"4047" NA NA NA
"4048" NA NA NA
"4049" NA NA NA
"4050" NA NA NA
"4051" NA NA NA
"4052" NA NA NA
"4053" NA NA NA
"4054" NA NA NA
"4055" NA NA NA
"4056" NA NA NA
"4057" NA NA NA
"4058" NA NA NA
"4059" NA NA NA
"4060" NA NA NA
"4061" NA NA NA
"4062" NA NA NA
"4063" NA NA NA
"4064" NA NA NA
"4065" NA NA NA
"4066" NA NA NA
"4067" NA NA NA
"4068" NA NA NA
"4069" NA NA NA
"4070" NA NA NA
"4071" NA NA NA
"4072" NA NA NA
"4073" NA NA NA
"4074" NA NA NA
"4075" NA NA NA
"4076" NA NA NA
"4077" NA NA NA
"4078" NA NA NA
"4079" NA NA NA
"4080" NA NA NA
"4081" NA NA NA
"4082" NA NA NA
"4083" NA NA NA
"4084" NA NA NA
"4085" NA NA NA
"4086" NA NA NA
"4087" NA NA NA
"4088" NA NA NA
"4089" NA NA NA
"4090" NA NA NA
"4091" NA NA NA
"4092" NA NA NA
"4093" NA NA NA
"4094" NA NA NA
"4095" NA NA NA
"4096" NA NA NA
"4097" NA NA NA
"4098" NA NA NA
"4099" NA NA NA
"4100" NA NA NA
"4101" NA NA NA
"4102" NA NA NA
"4103" NA NA NA
"4104" NA NA NA
"4105" NA NA NA
"4106" NA NA NA
"4107" NA NA NA
"4108" NA NA NA
"4109" NA NA NA
"4110" NA NA NA
"4111" NA NA NA
"4112" NA NA NA
"4113" NA NA NA
"4114" NA NA NA
"4115" NA NA NA
"4116" NA NA NA
"4117" NA NA NA
"4118" NA NA NA
"4119" NA NA NA
"4120" NA NA NA
"4121" NA NA NA
"4122" NA NA NA
"4123" NA NA NA
"4124" NA NA NA
"4125" NA NA NA
"4126" NA NA NA
"4127" NA NA NA
"4128" NA NA NA
"4129" NA NA NA
"4130" NA NA NA
"4131" NA NA NA
"4132" NA NA NA
"4133" NA NA NA
"4134" NA NA NA
"4135" NA NA NA
"4136" NA NA NA
"4137" NA NA NA
"4138" NA NA NA
"4139" NA NA NA
"4140" NA NA NA
"4141" NA NA NA
"4142" NA NA NA
"4143" NA NA NA
"4144" NA NA NA
"4145" NA NA NA
"4146" NA NA NA
"4147" NA NA NA
"4148" NA NA NA
"4149" NA NA NA
"4150" NA NA NA
"4151" NA NA NA
"4152" NA NA NA
"4153" NA NA NA
"4154" NA NA NA
"4155" NA NA NA
"4156" NA NA NA
"4157" NA NA NA
"4158" NA NA NA
"4159" NA NA NA
"4160" NA NA NA
"4161" NA NA NA
"4162" NA NA NA
"4163" NA NA NA
"4164" NA NA NA
"4165" NA NA NA
"4166" NA NA NA
"4167" NA NA NA
"4168" NA NA NA
"4169" NA NA NA
"4170" NA NA NA
"4171" NA NA NA
"4172" NA NA NA
"4173" NA NA NA
"4174" NA NA NA
"4175" NA NA NA
"4176" NA NA NA
"4177" NA NA NA
"4178" NA NA NA
"4179" NA NA NA
"4180" NA NA NA
"4181" NA NA NA
"4182" NA NA NA
"4183" NA NA NA
"4184" NA NA NA
"4185" NA NA NA
"4186" NA NA NA
"4187" NA NA NA
"4188" NA NA NA
"4189" NA NA NA
"4190" NA NA NA
"4191" NA NA NA
"4192" NA NA NA
"4193" NA NA NA
"4194" NA NA NA
"4195" NA NA NA
"4196" NA NA NA
"4197" NA NA NA
"4198" NA NA NA
"4199" NA NA NA
"4200" NA NA NA
"4201" NA NA NA
"4202" NA NA NA
"4203" NA NA NA
"4204" NA NA NA
"4205" NA NA NA
"4206" NA NA NA
"4207" NA NA NA
"4208" NA NA NA
"4209" NA NA NA
"4210" NA NA NA
"4211" NA NA NA
"4212" NA NA NA
"4213" NA NA NA
"4214" NA NA NA
"4215" NA NA NA
"4216" NA NA NA
"4217" NA NA NA
"4218" NA NA NA
"4219" NA NA NA
"4220" NA NA NA
"4221" NA NA NA
"4222" NA NA NA
"4223" NA NA NA
"4224" NA NA NA
"4225" NA NA NA
"4226" NA NA NA
"4227" NA NA NA
"4228" NA NA NA
"4229" NA NA NA
"4230" NA NA NA
"4231" NA NA NA
"4232" NA NA NA
"4233" NA NA NA
"4234" NA NA NA
"4235" NA NA NA
"4236" NA NA NA
"4237" NA NA NA
"4238" NA NA NA
"4239" NA NA NA
"4240" NA NA NA
"4241" NA NA NA
"4242" NA NA NA
"4243" NA NA NA
"4244" NA NA NA
"4245" NA NA NA
"4246" NA NA NA
"4247" NA NA NA
"4248" NA NA NA
"4249" NA NA NA
"4250" NA NA NA
"4251" NA NA NA
"4252" NA NA NA
"4253" NA NA NA
"4254" NA NA NA
"4255" NA NA NA
"4256" NA NA NA
"4257" NA NA NA
"4258" NA NA NA
"4259" NA NA NA
"4260" NA NA NA
"4261" NA NA NA
"4262" NA NA NA
"4263" NA NA NA
"4264" NA NA NA
"4265" NA NA NA
"4266" NA NA NA
"4267" NA NA NA
"4268" NA NA NA
"4269" NA NA NA
"4270" NA NA NA
"4271" NA NA NA
"4272" NA NA NA
"4273" NA NA NA
"4274" NA NA NA
"4275" NA NA NA
"4276" NA NA NA
"4277" NA NA NA
"4278" NA NA NA
"4279" NA NA NA
"4280" NA NA NA
"4281" NA NA NA
"4282" NA NA NA
"4283" NA NA NA
"4284" NA NA NA
"4285" NA NA NA
"4286" NA NA NA
"4287" NA NA NA
"4288" NA NA NA
"4289" NA NA NA
"4290" NA NA NA
"4291" NA NA NA
"4292" NA NA NA
"4293" NA NA NA
"4294" NA NA NA
"4295" NA NA NA
"4296" NA NA NA
"4297" NA NA NA
"4298" NA NA NA
"4299" NA NA NA
"4300" NA NA NA
"4301" NA NA NA
"4302" NA NA NA
"4303" NA NA NA
"4304" NA NA NA
"4305" NA NA NA
"4306" NA NA NA
"4307" NA NA NA
"4308" NA NA NA
"4309" NA NA NA
"4310" NA NA NA
"4311" NA NA NA
"4312" NA NA NA
"4313" NA NA NA
"4314" NA NA NA
"4315" NA NA NA
"4316" NA NA NA
"4317" NA NA NA
"4318" NA NA NA
"4319" NA NA NA
"4320" NA NA NA
"4321" NA NA NA
"4322" NA NA NA
"4323" NA NA NA
"4324" NA NA NA
"4325" NA NA NA
"4326" NA NA NA
"4327" NA NA NA
"4328" NA NA NA
"4329" NA NA NA
"4330" NA NA NA
"4331" NA NA NA
"4332" NA NA NA
"4333" NA NA NA
"4334" NA NA NA
"4335" NA NA NA
"4336" NA NA NA
"4337" NA NA NA
"4338" NA NA NA
"4339" NA NA NA
"4340" NA NA NA
"4341" NA NA NA
"4342" NA NA NA
"4343" NA NA NA
"4344" NA NA NA
"4345" NA NA NA
"4346" NA NA NA
"4347" NA NA NA
"4348" NA NA NA
"4349" NA NA NA
"4350" NA NA NA
"4351" NA NA NA
"4352" NA NA NA
"4353" NA NA NA
"4354" NA NA NA
"4355" NA NA NA
"4356" NA NA NA
"4357" NA NA NA
"4358" NA NA NA
"4359" NA NA NA
"4360" NA NA NA
"4361" NA NA NA
"4362" NA NA NA
"4363" NA NA NA
"4364" NA NA NA
"4365" NA NA NA
"4366" NA NA NA
"4367" NA NA NA
"4368" NA NA NA
"4369" NA NA NA
"4370" NA NA NA
"4371" NA NA NA
"4372" NA NA NA
"4373" NA NA NA
"4374" NA NA NA
"4375" NA NA NA
"4376" NA NA NA
"4377" NA NA NA
"4378" NA NA NA
"4379" NA NA NA
"4380" NA NA NA
"4381" NA NA NA
"4382" NA NA NA
"4383" NA NA NA
"4384" NA NA NA
"4385" NA NA NA
"4386" NA NA NA
"4387" NA NA NA
"4388" NA NA NA
"4389" NA NA NA
"4390" NA NA NA
"4391" NA NA NA
"4392" NA NA NA
"4393" NA NA NA
"4394" NA NA NA
"4395" NA NA NA
"4396" NA NA NA
"4397" NA NA NA
"4398" NA NA NA
"4399" NA NA NA
"4400" NA NA NA
"4401" NA NA NA
"4402" NA NA NA
"4403" NA NA NA
"4404" NA NA NA
"4405" NA NA NA
"4406" NA NA NA
"4407" NA NA NA
"4408" NA NA NA
"4409" NA NA NA
"4410" NA NA NA
"4411" NA NA NA
"4412" NA NA NA
"4413" NA NA NA
"4414" NA NA NA
"4415" NA NA NA
"4416" NA NA NA
"4417" NA NA NA
"4418" NA NA NA
"4419" NA NA NA
"4420" NA NA NA
"4421" NA NA NA
"4422" NA NA NA
"4423" NA NA NA
"4424" NA NA NA
"4425" NA NA NA
"4426" NA NA NA
"4427" NA NA NA
"4428" NA NA NA
"4429" NA NA NA
"4430" NA NA NA
"4431" NA NA NA
"4432" NA NA NA
"4433" NA NA NA
"4434" NA NA NA
"4435" NA NA NA
"4436" NA NA NA
"4437" NA NA NA
"4438" NA NA NA
"4439" NA NA NA
"4440" NA NA NA
"4441" NA NA NA
"4442" NA NA NA
"4443" NA NA NA
"4444" NA NA NA
"4445" NA NA NA
"4446" NA NA NA
"4447" NA NA NA
"4448" NA NA NA
"4449" NA NA NA
"4450" NA NA NA
"4451" NA NA NA
"4452" NA NA NA
"4453" NA NA NA
"4454" NA NA NA
"4455" NA NA NA
"4456" NA NA NA
"4457" NA NA NA
"4458" NA NA NA
"4459" NA NA NA
"4460" NA NA NA
"4461" NA NA NA
"4462" NA NA NA
"4463" NA NA NA
"4464" NA NA NA
"4465" NA NA NA
"4466" NA NA NA
"4467" NA NA NA
"4468" NA NA NA
"4469" NA NA NA
"4470" NA NA NA
"4471" NA NA NA
"4472" NA NA NA
"4473" NA NA NA
"4474" NA NA NA
"4475" NA NA NA
"4476" NA NA NA
"4477" NA NA NA
"4478" NA NA NA
"4479" NA NA NA
"4480" NA NA NA
"4481" NA NA NA
"4482" NA NA NA
"4483" NA NA NA
"4484" NA NA NA
"4485" NA NA NA
"4486" NA NA NA
"4487" NA NA NA
"4488" NA NA NA
"4489" NA NA NA
"4490" NA NA NA
"4491" NA NA NA
"4492" NA NA NA
"4493" NA NA NA
"4494" NA NA NA
"4495" NA NA NA
"4496" NA NA NA
"4497" NA NA NA
"4498" NA NA NA
"4499" NA NA NA
"4500" NA NA NA
"4501" NA NA NA
"4502" NA NA NA
"4503" NA NA NA
"4504" NA NA NA
"4505" NA NA NA
"4506" NA NA NA
"4507" NA NA NA
"4508" NA NA NA
"4509" NA NA NA
"4510" NA NA NA
"4511" NA NA NA
"4512" NA NA NA
"4513" NA NA NA
"4514" NA NA NA
"4515" NA NA NA
"4516" NA NA NA
"4517" NA NA NA
"4518" NA NA NA
"4519" NA NA NA
"4520" NA NA NA
"4521" NA NA NA
"4522" NA NA NA
"4523" NA NA NA
"4524" NA NA NA
"4525" NA NA NA
"4526" NA NA NA
"4527" NA NA NA
"4528" NA NA NA
"4529" NA NA NA
"4530" NA NA NA
"4531" NA NA NA
"4532" NA NA NA
"4533" NA NA NA
"4534" NA NA NA
"4535" NA NA NA
"4536" NA NA NA
"4537" NA NA NA
"4538" NA NA NA
"4539" NA NA NA
"4540" NA NA NA
"4541" NA NA NA
"4542" NA NA NA
"4543" NA NA NA
"4544" NA NA NA
"4545" NA NA NA
"4546" NA NA NA
"4547" NA NA NA
"4548" NA NA NA
"4549" NA NA NA
"4550" NA NA NA
"4551" NA NA NA
"4552" NA NA NA
"4553" NA NA NA
"4554" NA NA NA
"4555" NA NA NA
"4556" NA NA NA
"4557" NA NA NA
"4558" NA NA NA
"4559" NA NA NA
"4560" NA NA NA
"4561" NA NA NA
"4562" NA NA NA
"4563" NA NA NA
"4564" NA NA NA
"4565" NA NA NA
"4566" NA NA NA
"4567" NA NA NA
"4568" NA NA NA
"4569" NA NA NA
"4570" NA NA NA
"4571" NA NA NA
"4572" NA NA NA
"4573" NA NA NA
"4574" NA NA NA
"4575" NA NA NA
"4576" NA NA NA
"4577" NA NA NA
"4578" NA NA NA
"4579" NA NA NA
"4580" NA NA NA
"4581" NA NA NA
"4582" NA NA NA
"4583" NA NA NA
"4584" NA NA NA
"4585" NA NA NA
"4586" NA NA NA
"4587" NA NA NA
"4588" NA NA NA
"4589" NA NA NA
"4590" NA NA NA
"4591" NA NA NA
"4592" NA NA NA
"4593" NA NA NA
"4594" NA NA NA
"4595" NA NA NA
"4596" NA NA NA
"4597" NA NA NA
"4598" NA NA NA
"4599" NA NA NA
"4600" NA NA NA
"4601" NA NA NA
"4602" NA NA NA
"4603" NA NA NA
"4604" NA NA NA
"4605" NA NA NA
"4606" NA NA NA
"4607" NA NA NA
"4608" NA NA NA
"4609" NA NA NA
"4610" NA NA NA
"4611" NA NA NA
"4612" NA NA NA
"4613" NA NA NA
"4614" NA NA NA
"4615" NA NA NA
"4616" NA NA NA
"4617" NA NA NA
"4618" NA NA NA
"4619" NA NA NA
"4620" NA NA NA
"4621" NA NA NA
"4622" NA NA NA
"4623" NA NA NA
"4624" NA NA NA
"4625" NA NA NA
"4626" NA NA NA
"4627" NA NA NA
"4628" NA NA NA
"4629" NA NA NA
"4630" NA NA NA
"4631" NA NA NA
"4632" NA NA NA
"4633" NA NA NA
"4634" NA NA NA
"4635" NA NA NA
"4636" NA NA NA
"4637" NA NA NA
"4638" NA NA NA
"4639" NA NA NA
"4640" NA NA NA
"4641" NA NA NA
"4642" NA NA NA
"4643" NA NA NA
"4644" NA NA NA
"4645" NA NA NA
"4646" NA NA NA
"4647" NA NA NA
"4648" NA NA NA
"4649" NA NA NA
"4650" NA NA NA
"4651" NA NA NA
"4652" NA NA NA
"4653" NA NA NA
"4654" NA NA NA
"4655" NA NA NA
"4656" NA NA NA
"4657" NA NA NA
"4658" NA NA NA
"4659" NA NA NA
"4660" NA NA NA
"4661" NA NA NA
"4662" NA NA NA
"4663" NA NA NA
"4664" NA NA NA
"4665" NA NA NA
"4666" NA NA NA
"4667" NA NA NA
"4668" NA NA NA
"4669" NA NA NA
"4670" NA NA NA
"4671" NA NA NA
"4672" NA NA NA
"4673" NA NA NA
"4674" NA NA NA
"4675" NA NA NA
"4676" NA NA NA
"4677" NA NA NA
"4678" NA NA NA
"4679" NA NA NA
"4680" NA NA NA
"4681" NA NA NA
"4682" NA NA NA
"4683" NA NA NA
"4684" NA NA NA
"4685" NA NA NA
"4686" NA NA NA
"4687" NA NA NA
"4688" NA NA NA
"4689" NA NA NA
"4690" NA NA NA
"4691" NA NA NA
"4692" NA NA NA
"4693" NA NA NA
"4694" NA NA NA
"4695" NA NA NA
"4696" NA NA NA
"4697" NA NA NA
"4698" NA NA NA
"4699" NA NA NA
"4700" NA NA NA
"4701" NA NA NA
"4702" NA NA NA
"4703" NA NA NA
"4704" NA NA NA
"4705" NA NA NA
"4706" NA NA NA
"4707" NA NA NA
"4708" NA NA NA
"4709" NA NA NA
"4710" NA NA NA
"4711" NA NA NA
"4712" NA NA NA
"4713" NA NA NA
"4714" NA NA NA
"4715" NA NA NA
"4716" NA NA NA
"4717" NA NA NA
"4718" NA NA NA
"4719" NA NA NA
"4720" NA NA NA
"4721" NA NA NA
"4722" NA NA NA
"4723" NA NA NA
"4724" NA NA NA
"4725" NA NA NA
"4726" NA NA NA
"4727" NA NA NA
"4728" NA NA NA
"4729" NA NA NA
"4730" NA NA NA
"4731" NA NA NA
"4732" NA NA NA
"4733" NA NA NA
"4734" NA NA NA
"4735" NA NA NA
"4736" NA NA NA
"4737" NA NA NA
"4738" NA NA NA
"4739" NA NA NA
"4740" NA NA NA
"4741" NA NA NA
"4742" NA NA NA
"4743" NA NA NA
"4744" NA NA NA
"4745" NA NA NA
"4746" NA NA NA
"4747" NA NA NA
"4748" NA NA NA
"4749" NA NA NA
"4750" NA NA NA
"4751" NA NA NA
"4752" NA NA NA
"4753" NA NA NA
"4754" NA NA NA
"4755" NA NA NA
"4756" NA NA NA
"4757" NA NA NA
"4758" NA NA NA
"4759" NA NA NA
"4760" NA NA NA
"4761" NA NA NA
"4762" NA NA NA
"4763" NA NA NA
"4764" NA NA NA
"4765" NA NA NA
"4766" NA NA NA
"4767" NA NA NA
"4768" NA NA NA
"4769" NA NA NA
"4770" NA NA NA
"4771" NA NA NA
"4772" NA NA NA
"4773" NA NA NA
"4774" NA NA NA
"4775" NA NA NA
"4776" NA NA NA
"4777" NA NA NA
"4778" NA NA NA
"4779" NA NA NA
"4780" NA NA NA
"4781" NA NA NA
"4782" NA NA NA
"4783" NA NA NA
"4784" NA NA NA
"4785" NA NA NA
"4786" NA NA NA
"4787" NA NA NA
"4788" NA NA NA
"4789" NA NA NA
"4790" NA NA NA
"4791" NA NA NA
"4792" NA NA NA
"4793" NA NA NA
"4794" NA NA NA
"4795" NA NA NA
"4796" NA NA NA
"4797" NA NA NA
"4798" NA NA NA
"4799" NA NA NA
"4800" NA NA NA
"4801" NA NA NA
"4802" NA NA NA
"4803" NA NA NA
"4804" NA NA NA
"4805" NA NA NA
"4806" NA NA NA
"4807" NA NA NA
"4808" NA NA NA
"4809" NA NA NA
"4810" NA NA NA
"4811" NA NA NA
"4812" NA NA NA
"4813" NA NA NA
"4814" NA NA NA
"4815" NA NA NA
"4816" NA NA NA
"4817" NA NA NA
"4818" NA NA NA
"4819" NA NA NA
"4820" NA NA NA
"4821" NA NA NA
"4822" NA NA NA
"4823" NA NA NA
"4824" NA NA NA
"4825" NA NA NA
"4826" NA NA NA
"4827" NA NA NA
"4828" NA NA NA
"4829" NA NA NA
"4830" NA NA NA
"4831" NA NA NA
"4832" NA NA NA
"4833" NA NA NA
"4834" NA NA NA
"4835" NA NA NA
"4836" NA NA NA
"4837" NA NA NA
"4838" NA NA NA
"4839" NA NA NA
"4840" NA NA NA
"4841" NA NA NA
"4842" NA NA NA
"4843" NA NA NA
"4844" NA NA NA
"4845" NA NA NA
"4846" NA NA NA
"4847" NA NA NA
"4848" NA NA NA
"4849" NA NA NA
"4850" NA NA NA
"4851" NA NA NA
"4852" NA NA NA
"4853" NA NA NA
"4854" NA NA NA
"4855" NA NA NA
"4856" NA NA NA
"4857" NA NA NA
"4858" NA NA NA
"4859" NA NA NA
"4860" NA NA NA
"4861" NA NA NA
"4862" NA NA NA
"4863" NA NA NA
"4864" NA NA NA
"4865" NA NA NA
"4866" NA NA NA
"4867" NA NA NA
"4868" NA NA NA
"4869" NA NA NA
"4870" NA NA NA
"4871" NA NA NA
"4872" NA NA NA
"4873" NA NA NA
"4874" NA NA NA
"4875" NA NA NA
"4876" NA NA NA
"4877" NA NA NA
"4878" NA NA NA
"4879" NA NA NA
"4880" NA NA NA
"4881" NA NA NA
"4882" NA NA NA
"4883" NA NA NA
"4884" NA NA NA
"4885" NA NA NA
"4886" NA NA NA
"4887" NA NA NA
"4888" NA NA NA
"4889" NA NA NA
"4890" NA NA NA
"4891" NA NA NA
"4892" NA NA NA
"4893" NA NA NA
"4894" NA NA NA
"4895" NA NA NA
"4896" NA NA NA
"4897" NA NA NA
"4898" NA NA NA
"4899" NA NA NA
"4900" NA NA NA
"4901" NA NA NA
"4902" NA NA NA
"4903" NA NA NA
"4904" NA NA NA
"4905" NA NA NA
"4906" NA NA NA
"4907" NA NA NA
"4908" NA NA NA
"4909" NA NA NA
"4910" NA NA NA
"4911" NA NA NA
"4912" NA NA NA
"4913" NA NA NA
"4914" NA NA NA
"4915" NA NA NA
"4916" NA NA NA
"4917" NA NA NA
"4918" NA NA NA
"4919" NA NA NA
"4920" NA NA NA
"4921" NA NA NA
"4922" NA NA NA
"4923" NA NA NA
"4924" NA NA NA
"4925" NA NA NA
"4926" NA NA NA
"4927" NA NA NA
"4928" NA NA NA
"4929" NA NA NA
"4930" NA NA NA
"4931" NA NA NA
"4932" NA NA NA
"4933" NA NA NA
"4934" NA NA NA
"4935" NA NA NA
"4936" NA NA NA
"4937" NA NA NA
"4938" NA NA NA
"4939" NA NA NA
"4940" NA NA NA
"4941" NA NA NA
"4942" NA NA NA
"4943" NA NA NA
"4944" NA NA NA
"4945" NA NA NA
"4946" NA NA NA
"4947" NA NA NA
"4948" NA NA NA
"4949" NA NA NA
"4950" NA NA NA
"4951" NA NA NA
"4952" NA NA NA
"4953" NA NA NA
"4954" NA NA NA
"4955" NA NA NA
"4956" NA NA NA
"4957" NA NA NA
"4958" NA NA NA
"4959" NA NA NA
"4960" NA NA NA
"4961" NA NA NA
"4962" NA NA NA
"4963" NA NA NA
"4964" NA NA NA
"4965" NA NA NA
"4966" NA NA NA
"4967" NA NA NA
"4968" NA NA NA
"4969" NA NA NA
"4970" NA NA NA
"4971" NA NA NA
"4972" NA NA NA
"4973" NA NA NA
"4974" NA NA NA
"4975" NA NA NA
"4976" NA NA NA
"4977" NA NA NA
"4978" NA NA NA
"4979" NA NA NA
"4980" NA NA NA
"4981" NA NA NA
"4982" NA NA NA
"4983" NA NA NA
"4984" NA NA NA
"4985" NA NA NA
"4986" NA NA NA
"4987" NA NA NA
"4988" NA NA NA
"4989" NA NA NA
"4990" NA NA NA
"4991" NA NA NA
"4992" NA NA NA
"4993" NA NA NA
"4994" NA NA NA
"4995" NA NA NA
"4996" NA NA NA
"4997" NA NA NA
"4998" NA NA NA
"4999" NA NA NA
"5000" NA NA NA
"5001" NA NA NA
"5002" NA NA NA
"5003" NA NA NA
"5004" NA NA NA
"5005" NA NA NA
"5006" NA NA NA
"5007" NA NA NA
"5008" NA NA NA
"5009" NA NA NA
"5010" NA NA NA
"5011" NA NA NA
"5012" NA NA NA
"5013" NA NA NA
"5014" NA NA NA
"5015" NA NA NA
"5016" NA NA NA
"5017" NA NA NA
"5018" NA NA NA
"5019" NA NA NA
"5020" NA NA NA
"5021" NA NA NA
"5022" NA NA NA
"5023" NA NA NA
"5024" NA NA NA
"5025" NA NA NA
"5026" NA NA NA
"5027" NA NA NA
"5028" NA NA NA
"5029" NA NA NA
"5030" NA NA NA
"5031" NA NA NA
"5032" NA NA NA
"5033" NA NA NA
"5034" NA NA NA
"5035" NA NA NA
"5036" NA NA NA
"5037" NA NA NA
"5038" NA NA NA
"5039" NA NA NA
"5040" NA NA NA
"5041" NA NA NA
"5042" NA NA NA
"5043" NA NA NA
"5044" NA NA NA
"5045" NA NA NA
"5046" NA NA NA
"5047" NA NA NA
"5048" NA NA NA
"5049" NA NA NA
"5050" NA NA NA
"5051" NA NA NA
"5052" NA NA NA
"5053" NA NA NA
"5054" NA NA NA
"5055" NA NA NA
"5056" NA NA NA
"5057" NA NA NA
"5058" NA NA NA
"5059" NA NA NA
"5060" NA NA NA
"5061" NA NA NA
"5062" NA NA NA
"5063" NA NA NA
"5064" NA NA NA
"5065" NA NA NA
"5066" NA NA NA
"5067" NA NA NA
"5068" NA NA NA
"5069" NA NA NA
"5070" NA NA NA
"5071" NA NA NA
"5072" NA NA NA
"5073" NA NA NA
"5074" NA NA NA
"5075" NA NA NA
"5076" NA NA NA
"5077" NA NA NA
"5078" NA NA NA
"5079" NA NA NA
"5080" NA NA NA
"5081" NA NA NA
"5082" NA NA NA
"5083" NA NA NA
"5084" NA NA NA
"5085" NA NA NA
"5086" NA NA NA
"5087" NA NA NA
"5088" NA NA NA
"5089" NA NA NA
"5090" NA NA NA
"5091" NA NA NA
"5092" NA NA NA
"5093" NA NA NA
"5094" NA NA NA
"5095" NA NA NA
"5096" NA NA NA
"5097" NA NA NA
"5098" NA NA NA
"5099" NA NA NA
"5100" NA NA NA
"5101" NA NA NA
"5102" NA NA NA
"5103" NA NA NA
"5104" NA NA NA
"5105" NA NA NA
"5106" NA NA NA
"5107" NA NA NA
"5108" NA NA NA
"5109" NA NA NA
"5110" NA NA NA
"5111" NA NA NA
"5112" NA NA NA
"5113" NA NA NA
"5114" NA NA NA
"5115" NA NA NA
"5116" NA NA NA
"5117" NA NA NA
"5118" NA NA NA
"5119" NA NA NA
"5120" NA NA NA
"5121" NA NA NA
"5122" NA NA NA
"5123" NA NA NA
"5124" NA NA NA
"5125" NA NA NA
"5126" NA NA NA
"5127" NA NA NA
"5128" NA NA NA
"5129" NA NA NA
"5130" NA NA NA
"5131" NA NA NA
"5132" NA NA NA
"5133" NA NA NA
"5134" NA NA NA
"5135" NA NA NA
"5136" NA NA NA
"5137" NA NA NA
"5138" NA NA NA
"5139" NA NA NA
"5140" NA NA NA
"5141" NA NA NA
"5142" NA NA NA
"5143" NA NA NA
"5144" NA NA NA
"5145" NA NA NA
"5146" NA NA NA
"5147" NA NA NA
"5148" NA NA NA
"5149" NA NA NA
"5150" NA NA NA
"5151" NA NA NA
"5152" NA NA NA
"5153" NA NA NA
"5154" NA NA NA
"5155" NA NA NA
"5156" NA NA NA
"5157" NA NA NA
"5158" NA NA NA
"5159" NA NA NA
"5160" NA NA NA
"5161" NA NA NA
"5162" NA NA NA
"5163" NA NA NA
"5164" NA NA NA
"5165" NA NA NA
"5166" NA NA NA
"5167" NA NA NA
"5168" NA NA NA
"5169" NA NA NA
"5170" NA NA NA
"5171" NA NA NA
"5172" NA NA NA
"5173" NA NA NA
"5174" NA NA NA
"5175" NA NA NA
"5176" NA NA NA
"5177" NA NA NA
"5178" NA NA NA
"5179" NA NA NA
"5180" NA NA NA
"5181" NA NA NA
"5182" NA NA NA
"5183" NA NA NA
"5184" NA NA NA
"5185" NA NA NA
"5186" NA NA NA
"5187" NA NA NA
"5188" NA NA NA
"5189" NA NA NA
"5190" NA NA NA
"5191" NA NA NA
"5192" NA NA NA
"5193" NA NA NA
"5194" NA NA NA
"5195" NA NA NA
"5196" NA NA NA
"5197" NA NA NA
"5198" NA NA NA
"5199" NA NA NA
"5200" NA NA NA
"5201" NA NA NA
"5202" NA NA NA
"5203" NA NA NA
"5204" NA NA NA
"5205" NA NA NA
"5206" NA NA NA
"5207" NA NA NA
"5208" NA NA NA
"5209" NA NA NA
"5210" NA NA NA
"5211" NA NA NA
"5212" NA NA NA
"5213" NA NA NA
"5214" NA NA NA
"5215" NA NA NA
"5216" NA NA NA
"5217" NA NA NA
"5218" NA NA NA
"5219" NA NA NA
"5220" NA NA NA
"5221" NA NA NA
"5222" NA NA NA
"5223" NA NA NA
"5224" NA NA NA
"5225" NA NA NA
"5226" NA NA NA
"5227" NA NA NA
"5228" NA NA NA
"5229" NA NA NA
"5230" NA NA NA
"5231" NA NA NA
"5232" NA NA NA
"5233" NA NA NA
"5234" NA NA NA
"5235" NA NA NA
"5236" NA NA NA
"5237" NA NA NA
"5238" NA NA NA
"5239" NA NA NA
"5240" NA NA NA
"5241" NA NA NA
"5242" NA NA NA
"5243" NA NA NA
"5244" NA NA NA
"5245" NA NA NA
"5246" NA NA NA
"5247" NA NA NA
"5248" NA NA NA
"5249" NA NA NA
"5250" NA NA NA
"5251" NA NA NA
"5252" NA NA NA
"5253" NA NA NA
"5254" NA NA NA
"5255" NA NA NA
"5256" NA NA NA
"5257" NA NA NA
"5258" NA NA NA
"5259" NA NA NA
"5260" NA NA NA
"5261" NA NA NA
"5262" NA NA NA
"5263" NA NA NA
"5264" NA NA NA
"5265" NA NA NA
"5266" NA NA NA
"5267" NA NA NA
"5268" NA NA NA
"5269" NA NA NA
"5270" NA NA NA
"5271" NA NA NA
"5272" NA NA NA
"5273" NA NA NA
"5274" NA NA NA
"5275" NA NA NA
"5276" NA NA NA
"5277" NA NA NA
"5278" NA NA NA
"5279" NA NA NA
"5280" NA NA NA
"5281" NA NA NA
"5282" NA NA NA
"5283" NA NA NA
"5284" NA NA NA
"5285" NA NA NA
"5286" NA NA NA
"5287" NA NA NA
"5288" NA NA NA
"5289" NA NA NA
"5290" NA NA NA
"5291" NA NA NA
"5292" NA NA NA
"5293" NA NA NA
"5294" NA NA NA
"5295" NA NA NA
"5296" NA NA NA
"5297" NA NA NA
"5298" NA NA NA
"5299" NA NA NA
"5300" NA NA NA
"5301" NA NA NA
"5302" NA NA NA
"5303" NA NA NA
"5304" NA NA NA
"5305" NA NA NA
"5306" NA NA NA
"5307" NA NA NA
"5308" NA NA NA
"5309" NA NA NA
"5310" NA NA NA
"5311" NA NA NA
"5312" NA NA NA
"5313" NA NA NA
"5314" NA NA NA
"5315" NA NA NA
"5316" NA NA NA
"5317" NA NA NA
"5318" NA NA NA
"5319" NA NA NA
"5320" NA NA NA
"5321" NA NA NA
"5322" NA NA NA
"5323" NA NA NA
"5324" NA NA NA
"5325" NA NA NA
"5326" NA NA NA
"5327" NA NA NA
"5328" NA NA NA
"5329" NA NA NA
"5330" NA NA NA
"5331" NA NA NA
"5332" NA NA NA
"5333" NA NA NA
"5334" NA NA NA
"5335" NA NA NA
"5336" NA NA NA
"5337" NA NA NA
"5338" NA NA NA
"5339" NA NA NA
"5340" NA NA NA
"5341" NA NA NA
"5342" NA NA NA
"5343" NA NA NA
"5344" NA NA NA
"5345" NA NA NA
"5346" NA NA NA
"5347" NA NA NA
"5348" NA NA NA
"5349" NA NA NA
"5350" NA NA NA
"5351" NA NA NA
"5352" NA NA NA
"5353" NA NA NA
"5354" NA NA NA
"5355" NA NA NA
"5356" NA NA NA
"5357" NA NA NA
"5358" NA NA NA
"5359" NA NA NA
"5360" NA NA NA
"5361" NA NA NA
"5362" NA NA NA
"5363" NA NA NA
"5364" NA NA NA
"5365" NA NA NA
"5366" NA NA NA
"5367" NA NA NA
"5368" NA NA NA
"5369" NA NA NA
"5370" NA NA NA
"5371" NA NA NA
"5372" NA NA NA
"5373" NA NA NA
"5374" NA NA NA
"5375" NA NA NA
"5376" NA NA NA
"5377" NA NA NA
"5378" NA NA NA
"5379" NA NA NA
"5380" NA NA NA
"5381" NA NA NA
"5382" NA NA NA
"5383" NA NA NA
"5384" NA NA NA
"5385" NA NA NA
"5386" NA NA NA
"5387" NA NA NA
"5388" NA NA NA
"5389" NA NA NA
"5390" NA NA NA
"5391" NA NA NA
"5392" NA NA NA
"5393" NA NA NA
"5394" NA NA NA
"5395" NA NA NA
"5396" NA NA NA
"5397" NA NA NA
"5398" NA NA NA
"5399" NA NA NA
"5400" NA NA NA
"5401" NA NA NA
"5402" NA NA NA
"5403" NA NA NA
"5404" NA NA NA
"5405" NA NA NA
"5406" NA NA NA
"5407" NA NA NA
"5408" NA NA NA
"5409" NA NA NA
"5410" NA NA NA
"5411" NA NA NA
"5412" NA NA NA
"5413" NA NA NA
"5414" NA NA NA
"5415" NA NA NA
"5416" NA NA NA
"5417" NA NA NA
"5418" NA NA NA
"5419" NA NA NA
"5420" NA NA NA
"5421" NA NA NA
"5422" NA NA NA
"5423" NA NA NA
"5424" NA NA NA
"5425" NA NA NA
"5426" NA NA NA
"5427" NA NA NA
"5428" NA NA NA
"5429" NA NA NA
"5430" NA NA NA
"5431" NA NA NA
"5432" NA NA NA
"5433" NA NA NA
"5434" NA NA NA
"5435" NA NA NA
"5436" NA NA NA
"5437" NA NA NA
"5438" NA NA NA
"5439" NA NA NA
"5440" NA NA NA
"5441" NA NA NA
"5442" NA NA NA
"5443" NA NA NA
"5444" NA NA NA
"5445" NA NA NA
"5446" NA NA NA
"5447" NA NA NA
"5448" NA NA NA
"5449" NA NA NA
"5450" NA NA NA
"5451" NA NA NA
"5452" NA NA NA
"5453" NA NA NA
"5454" NA NA NA
"5455" NA NA NA
"5456" NA NA NA
"5457" NA NA NA
"5458" NA NA NA
"5459" NA NA NA
"5460" NA NA NA
"5461" NA NA NA
"5462" NA NA NA
"5463" NA NA NA
"5464" NA NA NA
"5465" NA NA NA
"5466" NA NA NA
"5467" NA NA NA
"5468" NA NA NA
"5469" NA NA NA
"5470" NA NA NA
"5471" NA NA NA
"5472" NA NA NA
"5473" NA NA NA
"5474" NA NA NA
"5475" NA NA NA
"5476" NA NA NA
"5477" NA NA NA
"5478" NA NA NA
"5479" NA NA NA
"5480" NA NA NA
"5481" NA NA NA
"5482" NA NA NA
"5483" NA NA NA
"5484" NA NA NA
"5485" NA NA NA
"5486" NA NA NA
"5487" NA NA NA
"5488" NA NA NA
"5489" NA NA NA
"5490" NA NA NA
"5491" NA NA NA
"5492" NA NA NA
"5493" NA NA NA
"5494" NA NA NA
"5495" NA NA NA
"5496" NA NA NA
"5497" NA NA NA
"5498" NA NA NA
"5499" NA NA NA
"5500" NA NA NA
"5501" NA NA NA
"5502" NA NA NA
"5503" NA NA NA
"5504" NA NA NA
"5505" NA NA NA
"5506" NA NA NA
"5507" NA NA NA
"5508" NA NA NA
"5509" NA NA NA
"5510" NA NA NA
"5511" NA NA NA
"5512" NA NA NA
"5513" NA NA NA
"5514" NA NA NA
"5515" NA NA NA
"5516" NA NA NA
"5517" NA NA NA
"5518" NA NA NA
"5519" NA NA NA
"5520" NA NA NA
"5521" NA NA NA
"5522" NA NA NA
"5523" NA NA NA
"5524" NA NA NA
"5525" NA NA NA
"5526" NA NA NA
"5527" NA NA NA
"5528" NA NA NA
"5529" NA NA NA
"5530" NA NA NA
"5531" NA NA NA
"5532" NA NA NA
"5533" NA NA NA
"5534" NA NA NA
"5535" NA NA NA
"5536" NA NA NA
"5537" NA NA NA
"5538" NA NA NA
"5539" NA NA NA
"5540" NA NA NA
"5541" NA NA NA
"5542" NA NA NA
"5543" NA NA NA
"5544" NA NA NA
"5545" NA NA NA
"5546" NA NA NA
"5547" NA NA NA
"5548" NA NA NA
"5549" NA NA NA
"5550" NA NA NA
"5551" NA NA NA
"5552" NA NA NA
"5553" NA NA NA
"5554" NA NA NA
"5555" NA NA NA
"5556" NA NA NA
"5557" NA NA NA
"5558" NA NA NA
"5559" NA NA NA
"5560" NA NA NA
"5561" NA NA NA
"5562" NA NA NA
"5563" NA NA NA
"5564" NA NA NA
"5565" NA NA NA
"5566" NA NA NA
"5567" NA NA NA
"5568" NA NA NA
"5569" NA NA NA
"5570" NA NA NA
"5571" NA NA NA
"5572" NA NA NA
"5573" NA NA NA
"5574" NA NA NA
"5575" NA NA NA
"5576" NA NA NA
"5577" NA NA NA
"5578" NA NA NA
"5579" NA NA NA
"5580" NA NA NA
"5581" NA NA NA
"5582" NA NA NA
"5583" NA NA NA
"5584" NA NA NA
"5585" NA NA NA
"5586" NA NA NA
"5587" NA NA NA
"5588" NA NA NA
"5589" NA NA NA
"5590" NA NA NA
"5591" NA NA NA
"5592" NA NA NA
"5593" NA NA NA
"5594" NA NA NA
"5595" NA NA NA
"5596" NA NA NA
"5597" NA NA NA
"5598" NA NA NA
"5599" NA NA NA
"5600" NA NA NA
"5601" NA NA NA
"5602" NA NA NA
"5603" NA NA NA
"5604" NA NA NA
"5605" NA NA NA
"5606" NA NA NA
"5607" NA NA NA
"5608" NA NA NA
"5609" NA NA NA
"5610" NA NA NA
"5611" NA NA NA
"5612" NA NA NA
"5613" NA NA NA
"5614" NA NA NA
"5615" NA NA NA
"5616" NA NA NA
"5617" NA NA NA
"5618" NA NA NA
"5619" NA NA NA
"5620" NA NA NA
"5621" NA NA NA
"5622" NA NA NA
"5623" NA NA NA
"5624" NA NA NA
"5625" NA NA NA
"5626" NA NA NA
"5627" NA NA NA
"5628" NA NA NA
"5629" NA NA NA
"5630" NA NA NA
"5631" NA NA NA
"5632" NA NA NA
"5633" NA NA NA
"5634" NA NA NA
"5635" NA NA NA
"5636" NA NA NA
"5637" NA NA NA
"5638" NA NA NA
"5639" NA NA NA
"5640" NA NA NA
"5641" NA NA NA
"5642" NA NA NA
"5643" NA NA NA
"5644" NA NA NA
"5645" NA NA NA
"5646" NA NA NA
"5647" NA NA NA
"5648" NA NA NA
"5649" NA NA NA
"5650" NA NA NA
"5651" NA NA NA
"5652" NA NA NA
"5653" NA NA NA
"5654" NA NA NA
"5655" NA NA NA
"5656" NA NA NA
"5657" NA NA NA
"5658" NA NA NA
"5659" NA NA NA
"5660" NA NA NA
"5661" NA NA NA
"5662" NA NA NA
"5663" NA NA NA
"5664" NA NA NA
"5665" NA NA NA
"5666" NA NA NA
"5667" NA NA NA
"5668" NA NA NA
"5669" NA NA NA
"5670" NA NA NA
"5671" NA NA NA
"5672" NA NA NA
"5673" NA NA NA
"5674" NA NA NA
"5675" NA NA NA
"5676" NA NA NA
"5677" NA NA NA
"5678" NA NA NA
"5679" NA NA NA
"5680" NA NA NA
"5681" NA NA NA
"5682" NA NA NA
"5683" NA NA NA
"5684" NA NA NA
"5685" NA NA NA
"5686" NA NA NA
"5687" NA NA NA
"5688" NA NA NA
"5689" NA NA NA
"5690" NA NA NA
"5691" NA NA NA
"5692" NA NA NA
"5693" NA NA NA
"5694" NA NA NA
"5695" NA NA NA
"5696" NA NA NA
"5697" NA NA NA
"5698" NA NA NA
"5699" NA NA NA
"5700" NA NA NA
"5701" NA NA NA
"5702" NA NA NA
"5703" NA NA NA
"5704" NA NA NA
"5705" NA NA NA
"5706" NA NA NA
"5707" NA NA NA
"5708" NA NA NA
"5709" NA NA NA
"5710" NA NA NA
"5711" NA NA NA
"5712" NA NA NA
"5713" NA NA NA
"5714" NA NA NA
"5715" NA NA NA
"5716" NA NA NA
"5717" NA NA NA
"5718" NA NA NA
"5719" NA NA NA
"5720" NA NA NA
"5721" NA NA NA
"5722" NA NA NA
"5723" NA NA NA
"5724" NA NA NA
"5725" NA NA NA
"5726" NA NA NA
"5727" NA NA NA
"5728" NA NA NA
"5729" NA NA NA
"5730" NA NA NA
"5731" NA NA NA
"5732" NA NA NA
"5733" NA NA NA
"5734" NA NA NA
"5735" NA NA NA
"5736" NA NA NA
"5737" NA NA NA
"5738" NA NA NA
"5739" NA NA NA
"5740" NA NA NA
"5741" NA NA NA
"5742" NA NA NA
"5743" NA NA NA
"5744" NA NA NA
"5745" NA NA NA
"5746" NA NA NA
"5747" NA NA NA
"5748" NA NA NA
"5749" NA NA NA
"5750" NA NA NA
"5751" NA NA NA
"5752" NA NA NA
"5753" NA NA NA
"5754" NA NA NA
"5755" NA NA NA
"5756" NA NA NA
"5757" NA NA NA
"5758" NA NA NA
"5759" NA NA NA
"5760" NA NA NA
"5761" NA NA NA
"5762" NA NA NA
"5763" NA NA NA
"5764" NA NA NA
"5765" NA NA NA
"5766" NA NA NA
"5767" NA NA NA
"5768" NA NA NA
"5769" NA NA NA
"5770" NA NA NA
"5771" NA NA NA
"5772" NA NA NA
"5773" NA NA NA
"5774" NA NA NA
"5775" NA NA NA
"5776" NA NA NA
"5777" NA NA NA
"5778" NA NA NA
"5779" NA NA NA
"5780" NA NA NA
"5781" NA NA NA
"5782" NA NA NA
"5783" NA NA NA
"5784" NA NA NA
"5785" NA NA NA
"5786" NA NA NA
"5787" NA NA NA
"5788" NA NA NA
"5789" NA NA NA
"5790" NA NA NA
"5791" NA NA NA
"5792" NA NA NA
"5793" NA NA NA
"5794" NA NA NA
"5795" NA NA NA
"5796" NA NA NA
"5797" NA NA NA
"5798" NA NA NA
"5799" NA NA NA
"5800" NA NA NA
"5801" NA NA NA
"5802" NA NA NA
"5803" NA NA NA
"5804" NA NA NA
"5805" NA NA NA
"5806" NA NA NA
"5807" NA NA NA
"5808" NA NA NA
"5809" NA NA NA
"5810" NA NA NA
"5811" NA NA NA
"5812" NA NA NA
"5813" NA NA NA
"5814" NA NA NA
"5815" NA NA NA
"5816" NA NA NA
"5817" NA NA NA
"5818" NA NA NA
"5819" NA NA NA
"5820" NA NA NA
"5821" NA NA NA
"5822" NA NA NA
"5823" NA NA NA
"5824" NA NA NA
"5825" NA NA NA
"5826" NA NA NA
"5827" NA NA NA
"5828" NA NA NA
"5829" NA NA NA
"5830" NA NA NA
"5831" NA NA NA
"5832" NA NA NA
"5833" NA NA NA
"5834" NA NA NA
"5835" NA NA NA
"5836" NA NA NA
"5837" NA NA NA
"5838" NA NA NA
"5839" NA NA NA
"5840" NA NA NA
"5841" NA NA NA
"5842" NA NA NA
"5843" NA NA NA
"5844" NA NA NA
"5845" NA NA NA
"5846" NA NA NA
"5847" NA NA NA
"5848" NA NA NA
"5849" NA NA NA
"5850" NA NA NA
"5851" NA NA NA
"5852" NA NA NA
"5853" NA NA NA
"5854" NA NA NA
"5855" NA NA NA
"5856" NA NA NA
"5857" NA NA NA
"5858" NA NA NA
"5859" NA NA NA
"5860" NA NA NA
"5861" NA NA NA
"5862" NA NA NA
"5863" NA NA NA
"5864" NA NA NA
"5865" NA NA NA
"5866" NA NA NA
"5867" NA NA NA
"5868" NA NA NA
"5869" NA NA NA
"5870" NA NA NA
"5871" NA NA NA
"5872" NA NA NA
"5873" NA NA NA
"5874" NA NA NA
"5875" NA NA NA
"5876" NA NA NA
"5877" NA NA NA
"5878" NA NA NA
"5879" NA NA NA
"5880" NA NA NA
"5881" NA NA NA
"5882" NA NA NA
"5883" NA NA NA
"5884" NA NA NA
"5885" NA NA NA
"5886" NA NA NA
"5887" NA NA NA
"5888" NA NA NA
"5889" NA NA NA
"5890" NA NA NA
"5891" NA NA NA
"5892" NA NA NA
"5893" NA NA NA
"5894" NA NA NA
"5895" NA NA NA
"5896" NA NA NA
"5897" NA NA NA
"5898" NA NA NA
"5899" NA NA NA
"5900" NA NA NA
"5901" NA NA NA
"5902" NA NA NA
"5903" NA NA NA
"5904" NA NA NA
"5905" NA NA NA
"5906" NA NA NA
"5907" NA NA NA
"5908" NA NA NA
"5909" NA NA NA
"5910" NA NA NA
"5911" NA NA NA
"5912" NA NA NA
"5913" NA NA NA
"5914" NA NA NA
"5915" NA NA NA
"5916" NA NA NA
"5917" NA NA NA
"5918" NA NA NA
"5919" NA NA NA
"5920" NA NA NA
"5921" NA NA NA
"5922" NA NA NA
"5923" NA NA NA
"5924" NA NA NA
"5925" NA NA NA
"5926" NA NA NA
"5927" NA NA NA
"5928" NA NA NA
"5929" NA NA NA
"5930" NA NA NA
"5931" NA NA NA
"5932" NA NA NA
"5933" NA NA NA
"5934" NA NA NA
"5935" NA NA NA
"5936" NA NA NA
"5937" NA NA NA
"5938" NA NA NA
"5939" NA NA NA
"5940" NA NA NA
"5941" NA NA NA
"5942" NA NA NA
"5943" NA NA NA
"5944" NA NA NA
"5945" NA NA NA
"5946" NA NA NA
"5947" NA NA NA
"5948" NA NA NA
"5949" NA NA NA
"5950" NA NA NA
"5951" NA NA NA
"5952" NA NA NA
"5953" NA NA NA
"5954" NA NA NA
"5955" NA NA NA
"5956" NA NA NA
"5957" NA NA NA
"5958" NA NA NA
"5959" NA NA NA
"5960" NA NA NA
"5961" NA NA NA
"5962" NA NA NA
"5963" NA NA NA
"5964" NA NA NA
"5965" NA NA NA
"5966" NA NA NA
"5967" NA NA NA
"5968" NA NA NA
"5969" NA NA NA
"5970" NA NA NA
"5971" NA NA NA
"5972" NA NA NA
"5973" NA NA NA
"5974" NA NA NA
"5975" NA NA NA
"5976" NA NA NA
"5977" NA NA NA
"5978" NA NA NA
"5979" NA NA NA
"5980" NA NA NA
"5981" NA NA NA
"5982" NA NA NA
"5983" NA NA NA
"5984" NA NA NA
"5985" NA NA NA
"5986" NA NA NA
"5987" NA NA NA
"5988" NA NA NA
"5989" NA NA NA
"5990" NA NA NA
"5991" NA NA NA
"5992" NA NA NA
"5993" NA NA NA
"5994" NA NA NA
"5995" NA NA NA
"5996" NA NA NA
"5997" NA NA NA
"5998" NA NA NA
"5999" NA NA NA
"6000" NA NA NA
"6001" NA NA NA
"6002" NA NA NA
"6003" NA NA NA
"6004" NA NA NA
"6005" NA NA NA
"6006" NA NA NA
"6007" NA NA NA
"6008" NA NA NA
"6009" NA NA NA
"6010" NA NA NA
"6011" NA NA NA
"6012" NA NA NA
"6013" NA NA NA
"6014" NA NA NA
"6015" NA NA NA
"6016" NA NA NA
"6017" NA NA NA
"6018" NA NA NA
"6019" NA NA NA
"6020" NA NA NA
"6021" NA NA NA
"6022" NA NA NA
"6023" NA NA NA
"6024" NA NA NA
"6025" NA NA NA
"6026" NA NA NA
"6027" NA NA NA
"6028" NA NA NA
"6029" NA NA NA
"6030" NA NA NA
"6031" NA NA NA
"6032" NA NA NA
"6033" NA NA NA
"6034" NA NA NA
"6035" NA NA NA
"6036" NA NA NA
"6037" NA NA NA
"6038" NA NA NA
"6039" NA NA NA
"6040" NA NA NA
"6041" NA NA NA
"6042" NA NA NA
"6043" NA NA NA
"6044" NA NA NA
"6045" NA NA NA
"6046" NA NA NA
"6047" NA NA NA
"6048" NA NA NA
"6049" NA NA NA
"6050" NA NA NA
"6051" NA NA NA
"6052" NA NA NA
"6053" NA NA NA
"6054" NA NA NA
"6055" NA NA NA
"6056" NA NA NA
"6057" NA NA NA
"6058" NA NA NA
"6059" NA NA NA
"6060" NA NA NA
"6061" NA NA NA
"6062" NA NA NA
"6063" NA NA NA
"6064" NA NA NA
"6065" NA NA NA
"6066" NA NA NA
"6067" NA NA NA
"6068" NA NA NA
"6069" NA NA NA
"6070" NA NA NA
"6071" NA NA NA
"6072" NA NA NA
"6073" NA NA NA
"6074" NA NA NA
"6075" NA NA NA
"6076" NA NA NA
"6077" NA NA NA
"6078" NA NA NA
"6079" NA NA NA
"6080" NA NA NA
"6081" NA NA NA
"6082" NA NA NA
"6083" NA NA NA
"6084" NA NA NA
"6085" NA NA NA
"6086" NA NA NA
"6087" NA NA NA
"6088" NA NA NA
"6089" NA NA NA
"6090" NA NA NA
"6091" NA NA NA
"6092" NA NA NA
"6093" NA NA NA
"6094" NA NA NA
"6095" NA NA NA
"6096" NA NA NA
"6097" NA NA NA
"6098" NA NA NA
"6099" NA NA NA
"6100" NA NA NA
"6101" NA NA NA
"6102" NA NA NA
"6103" NA NA NA
"6104" NA NA NA
"6105" NA NA NA
"6106" NA NA NA
"6107" NA NA NA
"6108" NA NA NA
"6109" NA NA NA
"6110" NA NA NA
"6111" NA NA NA
"6112" NA NA NA
"6113" NA NA NA
"6114" NA NA NA
"6115" NA NA NA
"6116" NA NA NA
"6117" NA NA NA
"6118" NA NA NA
"6119" NA NA NA
"6120" NA NA NA
"6121" NA NA NA
"6122" NA NA NA
"6123" NA NA NA
"6124" NA NA NA
"6125" NA NA NA
"6126" NA NA NA
"6127" NA NA NA
"6128" NA NA NA
"6129" NA NA NA
"6130" NA NA NA
"6131" NA NA NA
"6132" NA NA NA
"6133" NA NA NA
"6134" NA NA NA
"6135" NA NA NA
"6136" NA NA NA
"6137" NA NA NA
"6138" NA NA NA
"6139" NA NA NA
"6140" NA NA NA
"6141" NA NA NA
"6142" NA NA NA
"6143" NA NA NA
"6144" NA NA NA
"6145" NA NA NA
"6146" NA NA NA
"6147" NA NA NA
"6148" NA NA NA
"6149" NA NA NA
"6150" NA NA NA
"6151" NA NA NA
"6152" NA NA NA
"6153" NA NA NA
"6154" NA NA NA
"6155" NA NA NA
"6156" NA NA NA
"6157" NA NA NA
"6158" NA NA NA
"6159" NA NA NA
"6160" NA NA NA
"6161" NA NA NA
"6162" NA NA NA
"6163" NA NA NA
"6164" NA NA NA
"6165" NA NA NA
"6166" NA NA NA
"6167" NA NA NA
"6168" NA NA NA
"6169" NA NA NA
"6170" NA NA NA
"6171" NA NA NA
"6172" NA NA NA
"6173" NA NA NA
"6174" NA NA NA
"6175" NA NA NA
"6176" NA NA NA
"6177" NA NA NA
"6178" NA NA NA
"6179" NA NA NA
"6180" NA NA NA
"6181" NA NA NA
"6182" NA NA NA
"6183" NA NA NA
"6184" NA NA NA
"6185" NA NA NA
"6186" NA NA NA
"6187" NA NA NA
"6188" NA NA NA
"6189" NA NA NA
"6190" NA NA NA
"6191" NA NA NA
"6192" NA NA NA
"6193" NA NA NA
"6194" NA NA NA
"6195" NA NA NA
"6196" NA NA NA
"6197" NA NA NA
"6198" NA NA NA
"6199" NA NA NA
"6200" NA NA NA
"6201" NA NA NA
"6202" NA NA NA
"6203" NA NA NA
"6204" NA NA NA
"6205" NA NA NA
"6206" NA NA NA
"6207" NA NA NA
"6208" NA NA NA
"6209" NA NA NA
"6210" NA NA NA
"6211" NA NA NA
"6212" NA NA NA
"6213" NA NA NA
"6214" NA NA NA
"6215" NA NA NA
"6216" NA NA NA
"6217" NA NA NA
"6218" NA NA NA
"6219" NA NA NA
"6220" NA NA NA
"6221" NA NA NA
"6222" NA NA NA
"6223" NA NA NA
"6224" NA NA NA
"6225" NA NA NA
"6226" NA NA NA
"6227" NA NA NA
"6228" NA NA NA
"6229" NA NA NA
"6230" NA NA NA
"6231" NA NA NA
"6232" NA NA NA
"6233" NA NA NA
"6234" NA NA NA
"6235" NA NA NA
"6236" NA NA NA
"6237" NA NA NA
"6238" NA NA NA
"6239" NA NA NA
"6240" NA NA NA
"6241" NA NA NA
"6242" NA NA NA
"6243" NA NA NA
"6244" NA NA NA
"6245" NA NA NA
"6246" NA NA NA
"6247" NA NA NA
"6248" NA NA NA
"6249" NA NA NA
"6250" NA NA NA
"6251" NA NA NA
"6252" NA NA NA
"6253" NA NA NA
"6254" NA NA NA
"6255" NA NA NA
"6256" NA NA NA
"6257" NA NA NA
"6258" NA NA NA
"6259" NA NA NA
"6260" NA NA NA
"6261" NA NA NA
"6262" NA NA NA
"6263" NA NA NA
"6264" NA NA NA
"6265" NA NA NA
"6266" NA NA NA
"6267" NA NA NA
"6268" NA NA NA
"6269" NA NA NA
"6270" NA NA NA
"6271" NA NA NA
"6272" NA NA NA
"6273" NA NA NA
"6274" NA NA NA
"6275" NA NA NA
"6276" NA NA NA
"6277" NA NA NA
"6278" NA NA NA
"6279" NA NA NA
"6280" NA NA NA
"6281" NA NA NA
"6282" NA NA NA
"6283" NA NA NA
"6284" NA NA NA
"6285" NA NA NA
"6286" NA NA NA
"6287" NA NA NA
"6288" NA NA NA
"6289" NA NA NA
"6290" NA NA NA
"6291" NA NA NA
"6292" NA NA NA
"6293" NA NA NA
"6294" NA NA NA
"6295" NA NA NA
"6296" NA NA NA
"6297" NA NA NA
"6298" NA NA NA
"6299" NA NA NA
"6300" NA NA NA
"6301" NA NA NA
"6302" NA NA NA
"6303" NA NA NA
"6304" NA NA NA
"6305" NA NA NA
"6306" NA NA NA
"6307" NA NA NA
"6308" NA NA NA
"6309" NA NA NA
"6310" NA NA NA
"6311" NA NA NA
"6312" NA NA NA
"6313" NA NA NA
"6314" NA NA NA
"6315" NA NA NA
"6316" NA NA NA
"6317" NA NA NA
"6318" NA NA NA
"6319" NA NA NA
"6320" NA NA NA
"6321" NA NA NA
"6322" NA NA NA
"6323" NA NA NA
"6324" NA NA NA
"6325" NA NA NA
"6326" NA NA NA
"6327" NA NA NA
"6328" NA NA NA
"6329" NA NA NA
"6330" NA NA NA
"6331" NA NA NA
"6332" NA NA NA
"6333" NA NA NA
"6334" NA NA NA
"6335" NA NA NA
"6336" NA NA NA
"6337" NA NA NA
"6338" NA NA NA
"6339" NA NA NA
"6340" NA NA NA
"6341" NA NA NA
"6342" NA NA NA
"6343" NA NA NA
"6344" NA NA NA
"6345" NA NA NA
"6346" NA NA NA
"6347" NA NA NA
"6348" NA NA NA
"6349" NA NA NA
"6350" NA NA NA
"6351" NA NA NA
"6352" NA NA NA
"6353" NA NA NA
"6354" NA NA NA
"6355" NA NA NA
"6356" NA NA NA
"6357" NA NA NA
"6358" NA NA NA
"6359" NA NA NA
"6360" NA NA NA
"6361" NA NA NA
"6362" NA NA NA
"6363" NA NA NA
"6364" NA NA NA
"6365" NA NA NA
"6366" NA NA NA
"6367" NA NA NA
"6368" NA NA NA
"6369" NA NA NA
"6370" NA NA NA
"6371" NA NA NA
"6372" NA NA NA
"6373" NA NA NA
"6374" NA NA NA
"6375" NA NA NA
"6376" NA NA NA
"6377" NA NA NA
"6378" NA NA NA
"6379" NA NA NA
"6380" NA NA NA
"6381" NA NA NA
"6382" NA NA NA
"6383" NA NA NA
"6384" NA NA NA
"6385" NA NA NA
"6386" NA NA NA
"6387" NA NA NA
"6388" NA NA NA
"6389" NA NA NA
"6390" NA NA NA
"6391" NA NA NA
"6392" NA NA NA
"6393" NA NA NA
"6394" NA NA NA
"6395" NA NA NA
"6396" NA NA NA
"6397" NA NA NA
"6398" NA NA NA
"6399" NA NA NA
"6400" NA NA NA
"6401" NA NA NA
"6402" NA NA NA
"6403" NA NA NA
"6404" NA NA NA
"6405" NA NA NA
"6406" NA NA NA
"6407" NA NA NA
"6408" NA NA NA
"6409" NA NA NA
"6410" NA NA NA
"6411" NA NA NA
"6412" NA NA NA
"6413" NA NA NA
"6414" NA NA NA
"6415" NA NA NA
"6416" NA NA NA
"6417" NA NA NA
"6418" NA NA NA
"6419" NA NA NA
"6420" NA NA NA
"6421" NA NA NA
"6422" NA NA NA
"6423" NA NA NA
"6424" NA NA NA
"6425" NA NA NA
"6426" NA NA NA
"6427" NA NA NA
"6428" NA NA NA
"6429" NA NA NA
"6430" NA NA NA
"6431" NA NA NA
"6432" NA NA NA
"6433" NA NA NA
"6434" NA NA NA
"6435" NA NA NA
"6436" NA NA NA
"6437" NA NA NA
"6438" NA NA NA
"6439" NA NA NA
"6440" NA NA NA
"6441" NA NA NA
"6442" NA NA NA
"6443" NA NA NA
"6444" NA NA NA
"6445" NA NA NA
"6446" NA NA NA
"6447" NA NA NA
"6448" NA NA NA
"6449" NA NA NA
"6450" NA NA NA
"6451" NA NA NA
"6452" NA NA NA
"6453" NA NA NA
"6454" NA NA NA
"6455" NA NA NA
"6456" NA NA NA
"6457" NA NA NA
"6458" NA NA NA
"6459" NA NA NA
"6460" NA NA NA
"6461" NA NA NA
"6462" NA NA NA
"6463" NA NA NA
"6464" NA NA NA
"6465" NA NA NA
"6466" NA NA NA
"6467" NA NA NA
"6468" NA NA NA
"6469" NA NA NA
"6470" NA NA NA
"6471" NA NA NA
"6472" NA NA NA
"6473" NA NA NA
"6474" NA NA NA
"6475" NA NA NA
"6476" NA NA NA
"6477" NA NA NA
"6478" NA NA NA
"6479" NA NA NA
"6480" NA NA NA
"6481" NA NA NA
"6482" NA NA NA
"6483" NA NA NA
"6484" NA NA NA
"6485" NA NA NA
"6486" NA NA NA
"6487" NA NA NA
"6488" NA NA NA
"6489" NA NA NA
"6490" NA NA NA
"6491" NA NA NA
"6492" NA NA NA
"6493" NA NA NA
"6494" NA NA NA
"6495" NA NA NA
"6496" NA NA NA
"6497" NA NA NA
"6498" NA NA NA
"6499" NA NA NA
"6500" NA NA NA
"6501" NA NA NA
"6502" NA NA NA
"6503" NA NA NA
"6504" NA NA NA
"6505" NA NA NA
"6506" NA NA NA
"6507" NA NA NA
"6508" NA NA NA
"6509" NA NA NA
"6510" NA NA NA
"6511" NA NA NA
"6512" NA NA NA
"6513" NA NA NA
"6514" NA NA NA
"6515" NA NA NA
"6516" NA NA NA
"6517" NA NA NA
"6518" NA NA NA
"6519" NA NA NA
"6520" NA NA NA
"6521" NA NA NA
"6522" NA NA NA
"6523" NA NA NA
"6524" NA NA NA
"6525" NA NA NA
"6526" NA NA NA
"6527" NA NA NA
"6528" NA NA NA
"6529" NA NA NA
"6530" NA NA NA
"6531" NA NA NA
"6532" NA NA NA
"6533" NA NA NA
"6534" NA NA NA
"6535" NA NA NA
"6536" NA NA NA
"6537" NA NA NA
"6538" NA NA NA
"6539" NA NA NA
"6540" NA NA NA
"6541" NA NA NA
"6542" NA NA NA
"6543" NA NA NA
"6544" NA NA NA
"6545" NA NA NA
"6546" NA NA NA
"6547" NA NA NA
"6548" NA NA NA
"6549" NA NA NA
"6550" NA NA NA
"6551" NA NA NA
"6552" NA NA NA
"6553" NA NA NA
"6554" NA NA NA
"6555" NA NA NA
"6556" NA NA NA
"6557" NA NA NA
"6558" NA NA NA
"6559" NA NA NA
"6560" NA NA NA
"6561" NA NA NA
"6562" NA NA NA
"6563" NA NA NA
"6564" NA NA NA
"6565" NA NA NA
"6566" NA NA NA
"6567" NA NA NA
"6568" NA NA NA
"6569" NA NA NA
"6570" NA NA NA
"6571" NA NA NA
"6572" NA NA NA
"6573" NA NA NA
"6574" NA NA NA
"6575" NA NA NA
"6576" NA NA NA
"6577" NA NA NA
"6578" NA NA NA
"6579" NA NA NA
"6580" NA NA NA
"6581" NA NA NA
"6582" NA NA NA
"6583" NA NA NA
"6584" NA NA NA
"6585" NA NA NA
"6586" NA NA NA
"6587" NA NA NA
"6588" NA NA NA
"6589" NA NA NA
"6590" NA NA NA
"6591" NA NA NA
"6592" NA NA NA
"6593" NA NA NA
"6594" NA NA NA
"6595" NA NA NA
"6596" NA NA NA
"6597" NA NA NA
"6598" NA NA NA
"6599" NA NA NA
"6600" NA NA NA
"6601" NA NA NA
"6602" NA NA NA
"6603" NA NA NA
"6604" NA NA NA
"6605" NA NA NA
"6606" NA NA NA
"6607" NA NA NA
"6608" NA NA NA
"6609" NA NA NA
"6610" NA NA NA
"6611" NA NA NA
"6612" NA NA NA
"6613" NA NA NA
"6614" NA NA NA
"6615" NA NA NA
"6616" NA NA NA
"6617" NA NA NA
"6618" NA NA NA
"6619" NA NA NA
"6620" NA NA NA
"6621" NA NA NA
"6622" NA NA NA
"6623" NA NA NA
"6624" NA NA NA
"6625" NA NA NA
"6626" NA NA NA
"6627" NA NA NA
"6628" NA NA NA
"6629" NA NA NA
"6630" NA NA NA
"6631" NA NA NA
"6632" NA NA NA
"6633" NA NA NA
"6634" NA NA NA
"6635" NA NA NA
"6636" NA NA NA
"6637" NA NA NA
"6638" NA NA NA
"6639" NA NA NA
"6640" NA NA NA
"6641" NA NA NA
"6642" NA NA NA
"6643" NA NA NA
"6644" NA NA NA
"6645" NA NA NA
"6646" NA NA NA
"6647" NA NA NA
"6648" NA NA NA
"6649" NA NA NA
"6650" NA NA NA
"6651" NA NA NA
"6652" NA NA NA
"6653" NA NA NA
"6654" NA NA NA
"6655" NA NA NA
"6656" NA NA NA
"6657" NA NA NA
"6658" NA NA NA
"6659" NA NA NA
"6660" NA NA NA
"6661" NA NA NA
"6662" NA NA NA
"6663" NA NA NA
"6664" NA NA NA
"6665" NA NA NA
"6666" NA NA NA
"6667" NA NA NA
"6668" NA NA NA
"6669" NA NA NA
"6670" NA NA NA
"6671" NA NA NA
"6672" NA NA NA
"6673" NA NA NA
"6674" NA NA NA
"6675" NA NA NA
"6676" NA NA NA
"6677" NA NA NA
"6678" NA NA NA
"6679" NA NA NA
"6680" NA NA NA
"6681" NA NA NA
"6682" NA NA NA
"6683" NA NA NA
"6684" NA NA NA
"6685" NA NA NA
"6686" NA NA NA
"6687" NA NA NA
"6688" NA NA NA
"6689" NA NA NA
"6690" NA NA NA
"6691" NA NA NA
"6692" NA NA NA
"6693" NA NA NA
"6694" NA NA NA
"6695" NA NA NA
"6696" NA NA NA
"6697" NA NA NA
"6698" NA NA NA
"6699" NA NA NA
"6700" NA NA NA
"6701" NA NA NA
"6702" NA NA NA
"6703" NA NA NA
"6704" NA NA NA
"6705" NA NA NA
"6706" NA NA NA
"6707" NA NA NA
"6708" NA NA NA
"6709" NA NA NA
"6710" NA NA NA
"6711" NA NA NA
"6712" NA NA NA
"6713" NA NA NA
"6714" NA NA NA
"6715" NA NA NA
"6716" NA NA NA
"6717" NA NA NA
"6718" NA NA NA
"6719" NA NA NA
"6720" NA NA NA
"6721" NA NA NA
"6722" NA NA NA
"6723" NA NA NA
"6724" NA NA NA
"6725" NA NA NA
"6726" NA NA NA
"6727" NA NA NA
"6728" NA NA NA
"6729" NA NA NA
"6730" NA NA NA
"6731" NA NA NA
"6732" NA NA NA
"6733" NA NA NA
"6734" NA NA NA
"6735" NA NA NA
"6736" NA NA NA
"6737" NA NA NA
"6738" NA NA NA
"6739" NA NA NA
"6740" NA NA NA
"6741" NA NA NA
"6742" NA NA NA
"6743" NA NA NA
"6744" NA NA NA
"6745" NA NA NA
"6746" NA NA NA
"6747" NA NA NA
"6748" NA NA NA
"6749" NA NA NA
"6750" NA NA NA
"6751" NA NA NA
"6752" NA NA NA
"6753" NA NA NA
"6754" NA NA NA
"6755" NA NA NA
"6756" NA NA NA
"6757" NA NA NA
"6758" NA NA NA
"6759" NA NA NA
"6760" NA NA NA
"6761" NA NA NA
"6762" NA NA NA
"6763" NA NA NA
"6764" NA NA NA
"6765" NA NA NA
"6766" NA NA NA
"6767" NA NA NA
"6768" NA NA NA
"6769" NA NA NA
"6770" NA NA NA
"6771" NA NA NA
"6772" NA NA NA
"6773" NA NA NA
"6774" NA NA NA
"6775" NA NA NA
"6776" NA NA NA
"6777" NA NA NA
"6778" NA NA NA
"6779" NA NA NA
"6780" NA NA NA
"6781" NA NA NA
"6782" NA NA NA
"6783" NA NA NA
"6784" NA NA NA
"6785" NA NA NA
"6786" NA NA NA
"6787" NA NA NA
"6788" NA NA NA
"6789" NA NA NA
"6790" NA NA NA
"6791" NA NA NA
"6792" NA NA NA
"6793" NA NA NA
"6794" NA NA NA
"6795" NA NA NA
"6796" NA NA NA
"6797" NA NA NA
"6798" NA NA NA
"6799" NA NA NA
"6800" NA NA NA
"6801" NA NA NA
"6802" NA NA NA
"6803" NA NA NA
"6804" NA NA NA
"6805" NA NA NA
"6806" NA NA NA
"6807" NA NA NA
"6808" NA NA NA
"6809" NA NA NA
"6810" NA NA NA
"6811" NA NA NA
"6812" NA NA NA
"6813" NA NA NA
"6814" NA NA NA
"6815" NA NA NA
"6816" NA NA NA
"6817" NA NA NA
"6818" NA NA NA
"6819" NA NA NA
"6820" NA NA NA
"6821" NA NA NA
"6822" NA NA NA
"6823" NA NA NA
"6824" NA NA NA
"6825" NA NA NA
"6826" NA NA NA
"6827" NA NA NA
"6828" NA NA NA
"6829" NA NA NA
"6830" NA NA NA
"6831" NA NA NA
"6832" NA NA NA
"6833" NA NA NA
"6834" NA NA NA
"6835" NA NA NA
"6836" NA NA NA
"6837" NA NA NA
"6838" NA NA NA
"6839" NA NA NA
"6840" NA NA NA
"6841" NA NA NA
"6842" NA NA NA
"6843" NA NA NA
"6844" NA NA NA
"6845" NA NA NA
"6846" NA NA NA
"6847" NA NA NA
"6848" NA NA NA
"6849" NA NA NA
"6850" NA NA NA
"6851" NA NA NA
"6852" NA NA NA
"6853" NA NA NA
"6854" NA NA NA
"6855" NA NA NA
"6856" NA NA NA
"6857" NA NA NA
"6858" NA NA NA
"6859" NA NA NA
"6860" NA NA NA
"6861" NA NA NA
"6862" NA NA NA
"6863" NA NA NA
"6864" NA NA NA
"6865" NA NA NA
"6866" NA NA NA
"6867" NA NA NA
"6868" NA NA NA
"6869" NA NA NA
"6870" NA NA NA
"6871" NA NA NA
"6872" NA NA NA
"6873" NA NA NA
"6874" NA NA NA
"6875" NA NA NA
"6876" NA NA NA
"6877" NA NA NA
"6878" NA NA NA
"6879" NA NA NA
"6880" NA NA NA
"6881" NA NA NA
"6882" NA NA NA
"6883" NA NA NA
"6884" NA NA NA
"6885" NA NA NA
"6886" NA NA NA
"6887" NA NA NA
"6888" NA NA NA
"6889" NA NA NA
"6890" NA NA NA
"6891" NA NA NA
"6892" NA NA NA
"6893" NA NA NA
"6894" NA NA NA
"6895" NA NA NA
"6896" NA NA NA
"6897" NA NA NA
"6898" NA NA NA
"6899" NA NA NA
"6900" NA NA NA
"6901" NA NA NA
"6902" NA NA NA
"6903" NA NA NA
"6904" NA NA NA
"6905" NA NA NA
"6906" NA NA NA
"6907" NA NA NA
"6908" NA NA NA
"6909" NA NA NA
"6910" NA NA NA
"6911" NA NA NA
"6912" NA NA NA
"6913" NA NA NA
"6914" NA NA NA
"6915" NA NA NA
"6916" NA NA NA
"6917" NA NA NA
"6918" NA NA NA
"6919" NA NA NA
"6920" NA NA NA
"6921" NA NA NA
"6922" NA NA NA
"6923" NA NA NA
"6924" NA NA NA
"6925" NA NA NA
"6926" NA NA NA
"6927" NA NA NA
"6928" NA NA NA
"6929" NA NA NA
"6930" NA NA NA
"6931" NA NA NA
"6932" NA NA NA
"6933" NA NA NA
"6934" NA NA NA
"6935" NA NA NA
"6936" NA NA NA
"6937" NA NA NA
"6938" NA NA NA
"6939" NA NA NA
"6940" NA NA NA
"6941" NA NA NA
"6942" NA NA NA
"6943" NA NA NA
"6944" NA NA NA
"6945" NA NA NA
"6946" NA NA NA
"6947" NA NA NA
"6948" NA NA NA
"6949" NA NA NA
"6950" NA NA NA
"6951" NA NA NA
"6952" NA NA NA
"6953" NA NA NA
"6954" NA NA NA
"6955" NA NA NA
"6956" NA NA NA
"6957" NA NA NA
"6958" NA NA NA
"6959" NA NA NA
"6960" NA NA NA
"6961" NA NA NA
"6962" NA NA NA
"6963" NA NA NA
"6964" NA NA NA
"6965" NA NA NA
"6966" NA NA NA
"6967" NA NA NA
"6968" NA NA NA
"6969" NA NA NA
"6970" NA NA NA
"6971" NA NA NA
"6972" NA NA NA
"6973" NA NA NA
"6974" NA NA NA
"6975" NA NA NA
"6976" NA NA NA
"6977" NA NA NA
"6978" NA NA NA
"6979" NA NA NA
"6980" NA NA NA
"6981" NA NA NA
"6982" NA NA NA
"6983" NA NA NA
"6984" NA NA NA
"6985" NA NA NA
"6986" NA NA NA
"6987" NA NA NA
"6988" NA NA NA
"6989" NA NA NA
"6990" NA NA NA
"6991" NA NA NA
"6992" NA NA NA
"6993" NA NA NA
"6994" NA NA NA
"6995" NA NA NA
"6996" NA NA NA
"6997" NA NA NA
"6998" NA NA NA
"6999" NA NA NA
"7000" NA NA NA
"7001" NA NA NA
"7002" NA NA NA
"7003" NA NA NA
"7004" NA NA NA
"7005" NA NA NA
"7006" NA NA NA
"7007" NA NA NA
"7008" NA NA NA
"7009" NA NA NA
"7010" NA NA NA
"7011" NA NA NA
"7012" NA NA NA
"7013" NA NA NA
"7014" NA NA NA
"7015" NA NA NA
"7016" NA NA NA
"7017" NA NA NA
"7018" NA NA NA
"7019" NA NA NA
"7020" NA NA NA
"7021" NA NA NA
"7022" NA NA NA
"7023" NA NA NA
"7024" NA NA NA
"7025" NA NA NA
"7026" NA NA NA
"7027" NA NA NA
"7028" NA NA NA
"7029" NA NA NA
"7030" NA NA NA
"7031" NA NA NA
"7032" NA NA NA
"7033" NA NA NA
"7034" NA NA NA
"7035" NA NA NA
"7036" NA NA NA
"7037" NA NA NA
"7038" NA NA NA
"7039" NA NA NA
"7040" NA NA NA
"7041" NA NA NA
"7042" NA NA NA
"7043" NA NA NA
"7044" NA NA NA
"7045" NA NA NA
"7046" NA NA NA
"7047" NA NA NA
"7048" NA NA NA
"7049" NA NA NA
"7050" NA NA NA
"7051" NA NA NA
"7052" NA NA NA
"7053" NA NA NA
"7054" NA NA NA
"7055" NA NA NA
"7056" NA NA NA
"7057" NA NA NA
"7058" NA NA NA
"7059" NA NA NA
"7060" NA NA NA
"7061" NA NA NA
"7062" NA NA NA
"7063" NA NA NA
"7064" NA NA NA
"7065" NA NA NA
"7066" NA NA NA
"7067" NA NA NA
"7068" NA NA NA
"7069" NA NA NA
"7070" NA NA NA
"7071" NA NA NA
"7072" NA NA NA
"7073" NA NA NA
"7074" NA NA NA
"7075" NA NA NA
"7076" NA NA NA
"7077" NA NA NA
"7078" NA NA NA
"7079" NA NA NA
"7080" NA NA NA
"7081" NA NA NA
"7082" NA NA NA
"7083" NA NA NA
"7084" NA NA NA
"7085" NA NA NA
"7086" NA NA NA
"7087" NA NA NA
"7088" NA NA NA
"7089" NA NA NA
"7090" NA NA NA
"7091" NA NA NA
"7092" NA NA NA
"7093" NA NA NA
"7094" NA NA NA
"7095" NA NA NA
"7096" NA NA NA
"7097" NA NA NA
"7098" NA NA NA
"7099" NA NA NA
"7100" NA NA NA
"7101" NA NA NA
"7102" NA NA NA
"7103" NA NA NA
"7104" NA NA NA
"7105" NA NA NA
"7106" NA NA NA
"7107" NA NA NA
"7108" NA NA NA
"7109" NA NA NA
"7110" NA NA NA
"7111" NA NA NA
"7112" NA NA NA
"7113" NA NA NA
"7114" NA NA NA
"7115" NA NA NA
"7116" NA NA NA
"7117" NA NA NA
"7118" NA NA NA
"7119" NA NA NA
"7120" NA NA NA
"7121" NA NA NA
"7122" NA NA NA
"7123" NA NA NA
"7124" NA NA NA
"7125" NA NA NA
"7126" NA NA NA
"7127" NA NA NA
"7128" NA NA NA
"7129" NA NA NA
"7130" NA NA NA
"7131" NA NA NA
"7132" NA NA NA
"7133" NA NA NA
"7134" NA NA NA
"7135" NA NA NA
"7136" NA NA NA
"7137" NA NA NA
"7138" NA NA NA
"7139" NA NA NA
"7140" NA NA NA
"7141" NA NA NA
"7142" NA NA NA
"7143" NA NA NA
"7144" NA NA NA
"7145" NA NA NA
"7146" NA NA NA
"7147" NA NA NA
"7148" NA NA NA
"7149" NA NA NA
"7150" NA NA NA
"7151" NA NA NA
"7152" NA NA NA
"7153" NA NA NA
"7154" NA NA NA
"7155" NA NA NA
"7156" NA NA NA
"7157" NA NA NA
"7158" NA NA NA
"7159" NA NA NA
"7160" NA NA NA
"7161" NA NA NA
"7162" NA NA NA
"7163" NA NA NA
"7164" NA NA NA
"7165" NA NA NA
"7166" NA NA NA
"7167" NA NA NA
"7168" NA NA NA
"7169" NA NA NA
"7170" NA NA NA
"7171" NA NA NA
"7172" NA NA NA
"7173" NA NA NA
"7174" NA NA NA
"7175" NA NA NA
"7176" NA NA NA
"7177" NA NA NA
"7178" NA NA NA
"7179" NA NA NA
"7180" NA NA NA
"7181" NA NA NA
"7182" NA NA NA
"7183" NA NA NA
"7184" NA NA NA
"7185" NA NA NA
"7186" NA NA NA
"7187" NA NA NA
"7188" NA NA NA
"7189" NA NA NA
"7190" NA NA NA
"7191" NA NA NA
"7192" NA NA NA
"7193" NA NA NA
"7194" NA NA NA
"7195" NA NA NA
"7196" NA NA NA
"7197" NA NA NA
"7198" NA NA NA
"7199" NA NA NA
"7200" NA NA NA
"7201" NA NA NA
"7202" NA NA NA
"7203" NA NA NA
"7204" NA NA NA
"7205" NA NA NA
"7206" NA NA NA
"7207" NA NA NA
"7208" NA NA NA
"7209" NA NA NA
"7210" NA NA NA
"7211" NA NA NA
"7212" NA NA NA
"7213" NA NA NA
"7214" NA NA NA
"7215" NA NA NA
"7216" NA NA NA
"7217" NA NA NA
"7218" NA NA NA
"7219" NA NA NA
"7220" NA NA NA
"7221" NA NA NA
"7222" NA NA NA
"7223" NA NA NA
"7224" NA NA NA
"7225" NA NA NA
"7226" NA NA NA
"7227" NA NA NA
"7228" NA NA NA
"7229" NA NA NA
"7230" NA NA NA
"7231" NA NA NA
"7232" NA NA NA
"7233" NA NA NA
"7234" NA NA NA
"7235" NA NA NA
"7236" NA NA NA
"7237" NA NA NA
"7238" NA NA NA
"7239" NA NA NA
"7240" NA NA NA
"7241" NA NA NA
"7242" NA NA NA
"7243" NA NA NA
"7244" NA NA NA
"7245" NA NA NA
"7246" NA NA NA
"7247" NA NA NA
"7248" NA NA NA
"7249" NA NA NA
"7250" NA NA NA
"7251" NA NA NA
"7252" NA NA NA
"7253" NA NA NA
"7254" NA NA NA
"7255" NA NA NA
"7256" NA NA NA
"7257" NA NA NA
"7258" NA NA NA
"7259" NA NA NA
"7260" NA NA NA
"7261" NA NA NA
"7262" NA NA NA
"7263" NA NA NA
"7264" NA NA NA
"7265" NA NA NA
"7266" NA NA NA
"7267" NA NA NA
"7268" NA NA NA
"7269" NA NA NA
"7270" NA NA NA
"7271" NA NA NA
"7272" NA NA NA
"7273" NA NA NA
"7274" NA NA NA
"7275" NA NA NA
"7276" NA NA NA
"7277" NA NA NA
"7278" NA NA NA
"7279" NA NA NA
"7280" NA NA NA
"7281" NA NA NA
"7282" NA NA NA
"7283" NA NA NA
"7284" NA NA NA
"7285" NA NA NA
"7286" NA NA NA
"7287" NA NA NA
"7288" NA NA NA
"7289" NA NA NA
"7290" NA NA NA
"7291" NA NA NA
"7292" NA NA NA
"7293" NA NA NA
"7294" NA NA NA
"7295" NA NA NA
"7296" NA NA NA
"7297" NA NA NA
"7298" NA NA NA
"7299" NA NA NA
"7300" NA NA NA
"7301" NA NA NA
"7302" NA NA NA
"7303" NA NA NA
"7304" NA NA NA
"7305" NA NA NA
"7306" NA NA NA
"7307" NA NA NA
"7308" NA NA NA
"7309" NA NA NA
"7310" NA NA NA
"7311" NA NA NA
"7312" NA NA NA
"7313" NA NA NA
"7314" NA NA NA
"7315" NA NA NA
"7316" NA NA NA
"7317" NA NA NA
"7318" NA NA NA
"7319" NA NA NA
"7320" NA NA NA
"7321" NA NA NA
"7322" NA NA NA
"7323" NA NA NA
"7324" NA NA NA
"7325" NA NA NA
"7326" NA NA NA
"7327" NA NA NA
"7328" NA NA NA
"7329" NA NA NA
"7330" NA NA NA
"7331" NA NA NA
"7332" NA NA NA
"7333" NA NA NA
"7334" NA NA NA
"7335" NA NA NA
"7336" NA NA NA
"7337" NA NA NA
"7338" NA NA NA
"7339" NA NA NA
"7340" NA NA NA
"7341" NA NA NA
"7342" NA NA NA
"7343" NA NA NA
"7344" NA NA NA
"7345" NA NA NA
"7346" NA NA NA
"7347" NA NA NA
"7348" NA NA NA
"7349" NA NA NA
"7350" NA NA NA
"7351" NA NA NA
"7352" NA NA NA
"7353" NA NA NA
"7354" NA NA NA
"7355" NA NA NA
"7356" NA NA NA
"7357" NA NA NA
"7358" NA NA NA
"7359" NA NA NA
"7360" NA NA NA
"7361" NA NA NA
"7362" NA NA NA
"7363" NA NA NA
"7364" NA NA NA
"7365" NA NA NA
"7366" NA NA NA
"7367" NA NA NA
"7368" NA NA NA
"7369" NA NA NA
"7370" NA NA NA
"7371" NA NA NA
"7372" NA NA NA
"7373" NA NA NA
"7374" NA NA NA
"7375" NA NA NA
"7376" NA NA NA
"7377" NA NA NA
"7378" NA NA NA
"7379" NA NA NA
"7380" NA NA NA
"7381" NA NA NA
"7382" NA NA NA
"7383" NA NA NA
"7384" NA NA NA
"7385" NA NA NA
"7386" NA NA NA
"7387" NA NA NA
"7388" NA NA NA
"7389" NA NA NA
"7390" NA NA NA
"7391" NA NA NA
"7392" NA NA NA
"7393" NA NA NA
"7394" NA NA NA
"7395" NA NA NA
"7396" NA NA NA
"7397" NA NA NA
"7398" NA NA NA
"7399" NA NA NA
"7400" NA NA NA
"7401" NA NA NA
"7402" NA NA NA
"7403" NA NA NA
"7404" NA NA NA
"7405" NA NA NA
"7406" NA NA NA
"7407" NA NA NA
"7408" NA NA NA
"7409" NA NA NA
"7410" NA NA NA
"7411" NA NA NA
"7412" NA NA NA
"7413" NA NA NA
"7414" NA NA NA
"7415" NA NA NA
"7416" NA NA NA
"7417" NA NA NA
"7418" NA NA NA
"7419" NA NA NA
"7420" NA NA NA
"7421" NA NA NA
"7422" NA NA NA
"7423" NA NA NA
"7424" NA NA NA
"7425" NA NA NA
"7426" NA NA NA
"7427" NA NA NA
"7428" NA NA NA
"7429" NA NA NA
"7430" NA NA NA
"7431" NA NA NA
"7432" NA NA NA
"7433" NA NA NA
"7434" NA NA NA
"7435" NA NA NA
"7436" NA NA NA
"7437" NA NA NA
"7438" NA NA NA
"7439" NA NA NA
"7440" NA NA NA
"7441" NA NA NA
"7442" NA NA NA
"7443" NA NA NA
"7444" NA NA NA
"7445" NA NA NA
"7446" NA NA NA
"7447" NA NA NA
"7448" NA NA NA
"7449" NA NA NA
"7450" NA NA NA
"7451" NA NA NA
"7452" NA NA NA
"7453" NA NA NA
"7454" NA NA NA
"7455" NA NA NA
"7456" NA NA NA
"7457" NA NA NA
"7458" NA NA NA
"7459" NA NA NA
"7460" NA NA NA
"7461" NA NA NA
"7462" NA NA NA
"7463" NA NA NA
"7464" NA NA NA
"7465" NA NA NA
"7466" NA NA NA
"7467" NA NA NA
"7468" NA NA NA
"7469" NA NA NA
"7470" NA NA NA
"7471" NA NA NA
"7472" NA NA NA
"7473" NA NA NA
"7474" NA NA NA
"7475" NA NA NA
"7476" NA NA NA
"7477" NA NA NA
"7478" NA NA NA
"7479" NA NA NA
"7480" NA NA NA
"7481" NA NA NA
"7482" NA NA NA
"7483" NA NA NA
"7484" NA NA NA
"7485" NA NA NA
"7486" NA NA NA
"7487" NA NA NA
"7488" NA NA NA
"7489" NA NA NA
"7490" NA NA NA
"7491" NA NA NA
"7492" NA NA NA
"7493" NA NA NA
"7494" NA NA NA
"7495" NA NA NA
"7496" NA NA NA
"7497" NA NA NA
"7498" NA NA NA
"7499" NA NA NA
"7500" NA NA NA
"7501" NA NA NA
"7502" NA NA NA
"7503" NA NA NA
"7504" NA NA NA
"7505" NA NA NA
"7506" NA NA NA
"7507" NA NA NA
"7508" NA NA NA
"7509" NA NA NA
"7510" NA NA NA
"7511" NA NA NA
"7512" NA NA NA
"7513" NA NA NA
"7514" NA NA NA
"7515" NA NA NA
"7516" NA NA NA
"7517" NA NA NA
"7518" NA NA NA
"7519" NA NA NA
"7520" NA NA NA
"7521" NA NA NA
"7522" NA NA NA
"7523" NA NA NA
"7524" NA NA NA
"7525" NA NA NA
"7526" NA NA NA
"7527" NA NA NA
"7528" NA NA NA
"7529" NA NA NA
"7530" NA NA NA
"7531" NA NA NA
"7532" NA NA NA
"7533" NA NA NA
"7534" NA NA NA
"7535" NA NA NA
"7536" NA NA NA
"7537" NA NA NA
"7538" NA NA NA
"7539" NA NA NA
"7540" NA NA NA
"7541" NA NA NA
"7542" NA NA NA
"7543" NA NA NA
"7544" NA NA NA
"7545" NA NA NA
"7546" NA NA NA
"7547" NA NA NA
"7548" NA NA NA
"7549" NA NA NA
"7550" NA NA NA
"7551" NA NA NA
"7552" NA NA NA
"7553" NA NA NA
"7554" NA NA NA
"7555" NA NA NA
"7556" NA NA NA
"7557" NA NA NA
"7558" NA NA NA
"7559" NA NA NA
"7560" NA NA NA
"7561" NA NA NA
"7562" NA NA NA
"7563" NA NA NA
"7564" NA NA NA
"7565" NA NA NA
"7566" NA NA NA
"7567" NA NA NA
"7568" NA NA NA
"7569" NA NA NA
"7570" NA NA NA
"7571" NA NA NA
"7572" NA NA NA
"7573" NA NA NA
"7574" NA NA NA
"7575" NA NA NA
"7576" NA NA NA
"7577" NA NA NA
"7578" NA NA NA
"7579" NA NA NA
"7580" NA NA NA
"7581" NA NA NA
"7582" NA NA NA
"7583" NA NA NA
"7584" NA NA NA
"7585" NA NA NA
"7586" NA NA NA
"7587" NA NA NA
"7588" NA NA NA
"7589" NA NA NA
"7590" NA NA NA
"7591" NA NA NA
"7592" NA NA NA
"7593" NA NA NA
"7594" NA NA NA
"7595" NA NA NA
"7596" NA NA NA
"7597" NA NA NA
"7598" NA NA NA
"7599" NA NA NA
"7600" NA NA NA
"7601" NA NA NA
"7602" NA NA NA
"7603" NA NA NA
"7604" NA NA NA
"7605" NA NA NA
"7606" NA NA NA
"7607" NA NA NA
"7608" NA NA NA
"7609" NA NA NA
"7610" NA NA NA
"7611" NA NA NA
"7612" NA NA NA
"7613" NA NA NA
"7614" NA NA NA
"7615" NA NA NA
"7616" NA NA NA
"7617" NA NA NA
"7618" NA NA NA
"7619" NA NA NA
"7620" NA NA NA
"7621" NA NA NA
"7622" NA NA NA
"7623" NA NA NA
"7624" NA NA NA
"7625" NA NA NA
"7626" NA NA NA
"7627" NA NA NA
"7628" NA NA NA
"7629" NA NA NA
"7630" NA NA NA
"7631" NA NA NA
"7632" NA NA NA
"7633" NA NA NA
"7634" NA NA NA
"7635" NA NA NA
"7636" NA NA NA
"7637" NA NA NA
"7638" NA NA NA
"7639" NA NA NA
"7640" NA NA NA
"7641" NA NA NA
"7642" NA NA NA
"7643" NA NA NA
"7644" NA NA NA
"7645" NA NA NA
"7646" NA NA NA
"7647" NA NA NA
"7648" NA NA NA
"7649" NA NA NA
"7650" NA NA NA
"7651" NA NA NA
"7652" NA NA NA
"7653" NA NA NA
"7654" NA NA NA
"7655" NA NA NA
"7656" NA NA NA
"7657" NA NA NA
"7658" NA NA NA
"7659" NA NA NA
"7660" NA NA NA
"7661" NA NA NA
"7662" NA NA NA
"7663" NA NA NA
"7664" NA NA NA
"7665" NA NA NA
"7666" NA NA NA
"7667" NA NA NA
"7668" NA NA NA
"7669" NA NA NA
"7670" NA NA NA
"7671" NA NA NA
"7672" NA NA NA
"7673" NA NA NA
"7674" NA NA NA
"7675" NA NA NA
"7676" NA NA NA
"7677" NA NA NA
"7678" NA NA NA
"7679" NA NA NA
"7680" NA NA NA
"7681" NA NA NA
"7682" NA NA NA
"7683" NA NA NA
"7684" NA NA NA
"7685" NA NA NA
"7686" NA NA NA
"7687" NA NA NA
"7688" NA NA NA
"7689" NA NA NA
"7690" NA NA NA
"7691" NA NA NA
"7692" NA NA NA
"7693" NA NA NA
"7694" NA NA NA
"7695" NA NA NA
"7696" NA NA NA
"7697" NA NA NA
"7698" NA NA NA
"7699" NA NA NA
"7700" NA NA NA
"7701" NA NA NA
"7702" NA NA NA
"7703" NA NA NA
"7704" NA NA NA
"7705" NA NA NA
"7706" NA NA NA
"7707" NA NA NA
"7708" NA NA NA
"7709" NA NA NA
"7710" NA NA NA
"7711" NA NA NA
"7712" NA NA NA
"7713" NA NA NA
"7714" NA NA NA
"7715" NA NA NA
"7716" NA NA NA
"7717" NA NA NA
"7718" NA NA NA
"7719" NA NA NA
"7720" NA NA NA
"7721" NA NA NA
"7722" NA NA NA
"7723" NA NA NA
"7724" NA NA NA
"7725" NA NA NA
"7726" NA NA NA
"7727" NA NA NA
"7728" NA NA NA
"7729" NA NA NA
"7730" NA NA NA
"7731" NA NA NA
"7732" NA NA NA
"7733" NA NA NA
"7734" NA NA NA
"7735" NA NA NA
"7736" NA NA NA
"7737" NA NA NA
"7738" NA NA NA
"7739" NA NA NA
"7740" NA NA NA
"7741" NA NA NA
"7742" NA NA NA
"7743" NA NA NA
"7744" NA NA NA
"7745" NA NA NA
"7746" NA NA NA
"7747" NA NA NA
"7748" NA NA NA
"7749" NA NA NA
"7750" NA NA NA
"7751" NA NA NA
"7752" NA NA NA
"7753" NA NA NA
"7754" NA NA NA
"7755" NA NA NA
"7756" NA NA NA
"7757" NA NA NA
"7758" NA NA NA
"7759" NA NA NA
"7760" NA NA NA
"7761" NA NA NA
"7762" NA NA NA
"7763" NA NA NA
"7764" NA NA NA
"7765" NA NA NA
"7766" NA NA NA
"7767" NA NA NA
"7768" NA NA NA
"7769" NA NA NA
"7770" NA NA NA
"7771" NA NA NA
"7772" NA NA NA
"7773" NA NA NA
"7774" NA NA NA
"7775" NA NA NA
"7776" NA NA NA
"7777" NA NA NA
"7778" NA NA NA
"7779" NA NA NA
"7780" NA NA NA
"7781" NA NA NA
"7782" NA NA NA
"7783" NA NA NA
"7784" NA NA NA
"7785" NA NA NA
"7786" NA NA NA
"7787" NA NA NA
"7788" NA NA NA
"7789" NA NA NA
"7790" NA NA NA
"7791" NA NA NA
"7792" NA NA NA
"7793" NA NA NA
"7794" NA NA NA
"7795" NA NA NA
"7796" NA NA NA
"7797" NA NA NA
"7798" NA NA NA
"7799" NA NA NA
"7800" NA NA NA
"7801" NA NA NA
"7802" NA NA NA
"7803" NA NA NA
"7804" NA NA NA
"7805" NA NA NA
"7806" NA NA NA
"7807" NA NA NA
"7808" NA NA NA
"7809" NA NA NA
"7810" NA NA NA
"7811" NA NA NA
"7812" NA NA NA
"7813" NA NA NA
"7814" NA NA NA
"7815" NA NA NA
"7816" NA NA NA
"7817" NA NA NA
"7818" NA NA NA
"7819" NA NA NA
"7820" NA NA NA
"7821" NA NA NA
"7822" NA NA NA
"7823" NA NA NA
"7824" NA NA NA
"7825" NA NA NA
"7826" NA NA NA
"7827" NA NA NA
"7828" NA NA NA
"7829" NA NA NA
"7830" NA NA NA
"7831" NA NA NA
"7832" NA NA NA
"7833" NA NA NA
"7834" NA NA NA
"7835" NA NA NA
"7836" NA NA NA
"7837" NA NA NA
"7838" NA NA NA
"7839" NA NA NA
"7840" NA NA NA
"7841" NA NA NA
"7842" NA NA NA
"7843" NA NA NA
"7844" NA NA NA
"7845" NA NA NA
"7846" NA NA NA
"7847" NA NA NA
"7848" NA NA NA
"7849" NA NA NA
"7850" NA NA NA
"7851" NA NA NA
"7852" NA NA NA
"7853" NA NA NA
"7854" NA NA NA
"7855" NA NA NA
"7856" NA NA NA
"7857" NA NA NA
"7858" NA NA NA
"7859" NA NA NA
"7860" NA NA NA
"7861" NA NA NA
"7862" NA NA NA
"7863" NA NA NA
"7864" NA NA NA
"7865" NA NA NA
"7866" NA NA NA
"7867" NA NA NA
"7868" NA NA NA
"7869" NA NA NA
"7870" NA NA NA
"7871" NA NA NA
"7872" NA NA NA
"7873" NA NA NA
"7874" NA NA NA
"7875" NA NA NA
"7876" NA NA NA
"7877" NA NA NA
"7878" NA NA NA
"7879" NA NA NA
"7880" NA NA NA
"7881" NA NA NA
"7882" NA NA NA
"7883" NA NA NA
"7884" NA NA NA
"7885" NA NA NA
"7886" NA NA NA
"7887" NA NA NA
"7888" NA NA NA
"7889" NA NA NA
"7890" NA NA NA
"7891" NA NA NA
"7892" NA NA NA
"7893" NA NA NA
"7894" NA NA NA
"7895" NA NA NA
"7896" NA NA NA
"7897" NA NA NA
"7898" NA NA NA
"7899" NA NA NA
"7900" NA NA NA
"7901" NA NA NA
"7902" NA NA NA
"7903" NA NA NA
"7904" NA NA NA
"7905" NA NA NA
"7906" NA NA NA
"7907" NA NA NA
"7908" NA NA NA
"7909" NA NA NA
"7910" NA NA NA
"7911" NA NA NA
"7912" NA NA NA
"7913" NA NA NA
"7914" NA NA NA
"7915" NA NA NA
"7916" NA NA NA
"7917" NA NA NA
"7918" NA NA NA
"7919" NA NA NA
"7920" NA NA NA
"7921" NA NA NA
"7922" NA NA NA
"7923" NA NA NA
"7924" NA NA NA
"7925" NA NA NA
"7926" NA NA NA
"7927" NA NA NA
"7928" NA NA NA
"7929" NA NA NA
"7930" NA NA NA
"7931" NA NA NA
"7932" NA NA NA
"7933" NA NA NA
"7934" NA NA NA
"7935" NA NA NA
"7936" NA NA NA
"7937" NA NA NA
"7938" NA NA NA
"7939" NA NA NA
"7940" NA NA NA
"7941" NA NA NA
"7942" NA NA NA
"7943" NA NA NA
"7944" NA NA NA
"7945" NA NA NA
"7946" NA NA NA
"7947" NA NA NA
"7948" NA NA NA
"7949" NA NA NA
"7950" NA NA NA
"7951" NA NA NA
"7952" NA NA NA
"7953" NA NA NA
"7954" NA NA NA
"7955" NA NA NA
"7956" NA NA NA
"7957" NA NA NA
"7958" NA NA NA
"7959" NA NA NA
"7960" NA NA NA
"7961" NA NA NA
"7962" NA NA NA
"7963" NA NA NA
"7964" NA NA NA
"7965" NA NA NA
"7966" NA NA NA
"7967" NA NA NA
"7968" NA NA NA
"7969" NA NA NA
"7970" NA NA NA
"7971" NA NA NA
"7972" NA NA NA
"7973" NA NA NA
"7974" NA NA NA
"7975" NA NA NA
"7976" NA NA NA
"7977" NA NA NA
"7978" NA NA NA
"7979" NA NA NA
"7980" NA NA NA
"7981" NA NA NA
"7982" NA NA NA
"7983" NA NA NA
"7984" NA NA NA
"7985" NA NA NA
"7986" NA NA NA
"7987" NA NA NA
"7988" NA NA NA
"7989" NA NA NA
"7990" NA NA NA
"7991" NA NA NA
"7992" NA NA NA
"7993" NA NA NA
"7994" NA NA NA
"7995" NA NA NA
"7996" NA NA NA
"7997" NA NA NA
"7998" NA NA NA
"7999" NA NA NA
"8000" NA NA NA
"8001" NA NA NA
"8002" NA NA NA
"8003" NA NA NA
"8004" NA NA NA
"8005" NA NA NA
"8006" NA NA NA
"8007" NA NA NA
"8008" NA NA NA
"8009" NA NA NA
"8010" NA NA NA
"8011" NA NA NA
"8012" NA NA NA
"8013" NA NA NA
"8014" NA NA NA
"8015" NA NA NA
"8016" NA NA NA
"8017" NA NA NA
"8018" NA NA NA
"8019" NA NA NA
"8020" NA NA NA
"8021" NA NA NA
"8022" NA NA NA
"8023" NA NA NA
"8024" NA NA NA
"8025" NA NA NA
"8026" NA NA NA
"8027" NA NA NA
"8028" NA NA NA
"8029" NA NA NA
"8030" NA NA NA
"8031" NA NA NA
"8032" NA NA NA
"8033" NA NA NA
"8034" NA NA NA
"8035" NA NA NA
"8036" NA NA NA
"8037" NA NA NA
"8038" NA NA NA
"8039" NA NA NA
"8040" NA NA NA
"8041" NA NA NA
"8042" NA NA NA
"8043" NA NA NA
"8044" NA NA NA
"8045" NA NA NA
"8046" NA NA NA
"8047" NA NA NA
"8048" NA NA NA
"8049" NA NA NA
"8050" NA NA NA
"8051" NA NA NA
"8052" NA NA NA
"8053" NA NA NA
"8054" NA NA NA
"8055" NA NA NA
"8056" NA NA NA
"8057" NA NA NA
"8058" NA NA NA
"8059" NA NA NA
"8060" NA NA NA
"8061" NA NA NA
"8062" NA NA NA
"8063" NA NA NA
"8064" NA NA NA
"8065" NA NA NA
"8066" NA NA NA
"8067" NA NA NA
"8068" NA NA NA
"8069" NA NA NA
"8070" NA NA NA
"8071" NA NA NA
"8072" NA NA NA
"8073" NA NA NA
"8074" NA NA NA
"8075" NA NA NA
"8076" NA NA NA
"8077" NA NA NA
"8078" NA NA NA
"8079" NA NA NA
"8080" NA NA NA
"8081" NA NA NA
"8082" NA NA NA
"8083" NA NA NA
"8084" NA NA NA
"8085" NA NA NA
"8086" NA NA NA
"8087" NA NA NA
"8088" NA NA NA
"8089" NA NA NA
"8090" NA NA NA
"8091" NA NA NA
"8092" NA NA NA
"8093" NA NA NA
"8094" NA NA NA
"8095" NA NA NA
"8096" NA NA NA
"8097" NA NA NA
"8098" NA NA NA
"8099" NA NA NA
"8100" NA NA NA
"8101" NA NA NA
"8102" NA NA NA
"8103" NA NA NA
"8104" NA NA NA
"8105" NA NA NA
"8106" NA NA NA
"8107" NA NA NA
"8108" NA NA NA
"8109" NA NA NA
"8110" NA NA NA
"8111" NA NA NA
"8112" NA NA NA
"8113" NA NA NA
"8114" NA NA NA
"8115" NA NA NA
"8116" NA NA NA
"8117" NA NA NA
"8118" NA NA NA
"8119" NA NA NA
"8120" NA NA NA
"8121" NA NA NA
"8122" NA NA NA
"8123" NA NA NA
"8124" NA NA NA
"8125" NA NA NA
"8126" NA NA NA
"8127" NA NA NA
"8128" NA NA NA
"8129" NA NA NA
"8130" NA NA NA
"8131" NA NA NA
"8132" NA NA NA
"8133" NA NA NA
"8134" NA NA NA
"8135" NA NA NA
"8136" NA NA NA
"8137" NA NA NA
"8138" NA NA NA
"8139" NA NA NA
"8140" NA NA NA
"8141" NA NA NA
"8142" NA NA NA
"8143" NA NA NA
"8144" NA NA NA
"8145" NA NA NA
"8146" NA NA NA
"8147" NA NA NA
"8148" NA NA NA
"8149" NA NA NA
"8150" NA NA NA
"8151" NA NA NA
"8152" NA NA NA
"8153" NA NA NA
"8154" NA NA NA
"8155" NA NA NA
"8156" NA NA NA
"8157" NA NA NA
"8158" NA NA NA
"8159" NA NA NA
"8160" NA NA NA
"8161" NA NA NA
"8162" NA NA NA
"8163" NA NA NA
"8164" NA NA NA
"8165" NA NA NA
"8166" NA NA NA
"8167" NA NA NA
"8168" NA NA NA
"8169" NA NA NA
"8170" NA NA NA
"8171" NA NA NA
"8172" NA NA NA
"8173" NA NA NA
"8174" NA NA NA
"8175" NA NA NA
"8176" NA NA NA
"8177" NA NA NA
"8178" NA NA NA
"8179" NA NA NA
"8180" NA NA NA
"8181" NA NA NA
"8182" NA NA NA
"8183" NA NA NA
"8184" NA NA NA
"8185" NA NA NA
"8186" NA NA NA
"8187" NA NA NA
"8188" NA NA NA
"8189" NA NA NA
"8190" NA NA NA
"8191" NA NA NA
"8192" NA NA NA
"8193" NA NA NA
"8194" NA NA NA
"8195" NA NA NA
"8196" NA NA NA
"8197" NA NA NA
"8198" NA NA NA
"8199" NA NA NA
"8200" NA NA NA
"8201" NA NA NA
"8202" NA NA NA
"8203" NA NA NA
"8204" NA NA NA
"8205" NA NA NA
"8206" NA NA NA
"8207" NA NA NA
"8208" NA NA NA
"8209" NA NA NA
"8210" NA NA NA
"8211" NA NA NA
"8212" NA NA NA
"8213" NA NA NA
"8214" NA NA NA
"8215" NA NA NA
"8216" NA NA NA
"8217" NA NA NA
"8218" NA NA NA
"8219" NA NA NA
"8220" NA NA NA
"8221" NA NA NA
"8222" NA NA NA
"8223" NA NA NA
"8224" NA NA NA
"8225" NA NA NA
"8226" NA NA NA
"8227" NA NA NA
"8228" NA NA NA
"8229" NA NA NA
"8230" NA NA NA
"8231" NA NA NA
"8232" NA NA NA
"8233" NA NA NA
"8234" NA NA NA
"8235" NA NA NA
"8236" NA NA NA
"8237" NA NA NA
"8238" NA NA NA
"8239" NA NA NA
"8240" NA NA NA
"8241" NA NA NA
"8242" NA NA NA
"8243" NA NA NA
"8244" NA NA NA
"8245" NA NA NA
"8246" NA NA NA
"8247" NA NA NA
"8248" NA NA NA
"8249" NA NA NA
"8250" NA NA NA
"8251" NA NA NA
"8252" NA NA NA
"8253" NA NA NA
"8254" NA NA NA
"8255" NA NA NA
"8256" NA NA NA
"8257" NA NA NA
"8258" NA NA NA
"8259" NA NA NA
"8260" NA NA NA
"8261" NA NA NA
"8262" NA NA NA
"8263" NA NA NA
"8264" NA NA NA
"8265" NA NA NA
"8266" NA NA NA
"8267" NA NA NA
"8268" NA NA NA
"8269" NA NA NA
"8270" NA NA NA
"8271" NA NA NA
"8272" NA NA NA
"8273" NA NA NA
"8274" NA NA NA
"8275" NA NA NA
"8276" NA NA NA
"8277" NA NA NA
"8278" NA NA NA
"8279" NA NA NA
"8280" NA NA NA
"8281" NA NA NA
"8282" NA NA NA
"8283" NA NA NA
"8284" NA NA NA
"8285" NA NA NA
"8286" NA NA NA
"8287" NA NA NA
"8288" NA NA NA
"8289" NA NA NA
"8290" NA NA NA
"8291" NA NA NA
"8292" NA NA NA
"8293" NA NA NA
"8294" NA NA NA
"8295" NA NA NA
"8296" NA NA NA
"8297" NA NA NA
"8298" NA NA NA
"8299" NA NA NA
"8300" NA NA NA
"8301" NA NA NA
"8302" NA NA NA
"8303" NA NA NA
"8304" NA NA NA
"8305" NA NA NA
"8306" NA NA NA
"8307" NA NA NA
"8308" NA NA NA
"8309" NA NA NA
"8310" NA NA NA
"8311" NA NA NA
"8312" NA NA NA
"8313" NA NA NA
"8314" NA NA NA
"8315" NA NA NA
"8316" NA NA NA
"8317" NA NA NA
"8318" NA NA NA
"8319" NA NA NA
"8320" NA NA NA
"8321" NA NA NA
"8322" NA NA NA
"8323" NA NA NA
"8324" NA NA NA
"8325" NA NA NA
"8326" NA NA NA
"8327" NA NA NA
"8328" NA NA NA
"8329" NA NA NA
"8330" NA NA NA
"8331" NA NA NA
"8332" NA NA NA
"8333" NA NA NA
"8334" NA NA NA
"8335" NA NA NA
"8336" NA NA NA
"8337" NA NA NA
"8338" NA NA NA
"8339" NA NA NA
"8340" NA NA NA
"8341" NA NA NA
"8342" NA NA NA
"8343" NA NA NA
"8344" NA NA NA
"8345" NA NA NA
"8346" NA NA NA
"8347" NA NA NA
"8348" NA NA NA
"8349" NA NA NA
"8350" NA NA NA
"8351" NA NA NA
"8352" NA NA NA
"8353" NA NA NA
"8354" NA NA NA
"8355" NA NA NA
"8356" NA NA NA
"8357" NA NA NA
"8358" NA NA NA
"8359" NA NA NA
"8360" NA NA NA
"8361" NA NA NA
"8362" NA NA NA
"8363" NA NA NA
"8364" NA NA NA
"8365" NA NA NA
"8366" NA NA NA
"8367" NA NA NA
"8368" NA NA NA
"8369" NA NA NA
"8370" NA NA NA
"8371" NA NA NA
"8372" NA NA NA
"8373" NA NA NA
"8374" NA NA NA
"8375" NA NA NA
"8376" NA NA NA
"8377" NA NA NA
"8378" NA NA NA
"8379" NA NA NA
"8380" NA NA NA
"8381" NA NA NA
"8382" NA NA NA
"8383" NA NA NA
"8384" NA NA NA
"8385" NA NA NA
"8386" NA NA NA
"8387" NA NA NA
"8388" NA NA NA
"8389" NA NA NA
"8390" NA NA NA
"8391" NA NA NA
"8392" NA NA NA
"8393" NA NA NA
"8394" NA NA NA
"8395" NA NA NA
"8396" NA NA NA
"8397" NA NA NA
"8398" NA NA NA
"8399" NA NA NA
"8400" NA NA NA
"8401" NA NA NA
"8402" NA NA NA
"8403" NA NA NA
"8404" NA NA NA
"8405" NA NA NA
"8406" NA NA NA
"8407" NA NA NA
"8408" NA NA NA
"8409" NA NA NA
"8410" NA NA NA
"8411" NA NA NA
"8412" NA NA NA
"8413" NA NA NA
"8414" NA NA NA
"8415" NA NA NA
"8416" NA NA NA
"8417" NA NA NA
"8418" NA NA NA
"8419" NA NA NA
"8420" NA NA NA
"8421" NA NA NA
"8422" NA NA NA
"8423" NA NA NA
"8424" NA NA NA
"8425" NA NA NA
"8426" NA NA NA
"8427" NA NA NA
"8428" NA NA NA
"8429" NA NA NA
"8430" NA NA NA
"8431" NA NA NA
"8432" NA NA NA
"8433" NA NA NA
"8434" NA NA NA
"8435" NA NA NA
"8436" NA NA NA
"8437" NA NA NA
"8438" NA NA NA
"8439" NA NA NA
"8440" NA NA NA
"8441" NA NA NA
"8442" NA NA NA
"8443" NA NA NA
"8444" NA NA NA
"8445" NA NA NA
"8446" NA NA NA
"8447" NA NA NA
"8448" NA NA NA
"8449" NA NA NA
"8450" NA NA NA
"8451" NA NA NA
"8452" NA NA NA
"8453" NA NA NA
"8454" NA NA NA
"8455" NA NA NA
"8456" NA NA NA
"8457" NA NA NA
"8458" NA NA NA
"8459" NA NA NA
"8460" NA NA NA
"8461" NA NA NA
"8462" NA NA NA
"8463" NA NA NA
"8464" NA NA NA
"8465" NA NA NA
"8466" NA NA NA
"8467" NA NA NA
"8468" NA NA NA
"8469" NA NA NA
"8470" NA NA NA
"8471" NA NA NA
"8472" NA NA NA
"8473" NA NA NA
"8474" NA NA NA
"8475" NA NA NA
"8476" NA NA NA
"8477" NA NA NA
"8478" NA NA NA
"8479" NA NA NA
"8480" NA NA NA
"8481" NA NA NA
"8482" NA NA NA
"8483" NA NA NA
"8484" NA NA NA
"8485" NA NA NA
"8486" NA NA NA
"8487" NA NA NA
"8488" NA NA NA
"8489" NA NA NA
"8490" NA NA NA
"8491" NA NA NA
"8492" NA NA NA
"8493" NA NA NA
"8494" NA NA NA
"8495" NA NA NA
"8496" NA NA NA
"8497" NA NA NA
"8498" NA NA NA
"8499" NA NA NA
"8500" NA NA NA
"8501" NA NA NA
"8502" NA NA NA
"8503" NA NA NA
"8504" NA NA NA
"8505" NA NA NA
"8506" NA NA NA
"8507" NA NA NA
"8508" NA NA NA
"8509" NA NA NA
"8510" NA NA NA
"8511" NA NA NA
"8512" NA NA NA
"8513" NA NA NA
"8514" NA NA NA
"8515" NA NA NA
"8516" NA NA NA
"8517" NA NA NA
"8518" NA NA NA
"8519" NA NA NA
"8520" NA NA NA
"8521" NA NA NA
"8522" NA NA NA
"8523" NA NA NA
"8524" NA NA NA
"8525" NA NA NA
"8526" NA NA NA
"8527" NA NA NA
"8528" NA NA NA
"8529" NA NA NA
"8530" NA NA NA
"8531" NA NA NA
"8532" NA NA NA
"8533" NA NA NA
"8534" NA NA NA
"8535" NA NA NA
"8536" NA NA NA
"8537" NA NA NA
"8538" NA NA NA
"8539" NA NA NA
"8540" NA NA NA
"8541" NA NA NA
"8542" NA NA NA
"8543" NA NA NA
"8544" NA NA NA
"8545" NA NA NA
"8546" NA NA NA
"8547" NA NA NA
"8548" NA NA NA
"8549" NA NA NA
"8550" NA NA NA
"8551" NA NA NA
"8552" NA NA NA
"8553" NA NA NA
"8554" NA NA NA
"8555" NA NA NA
"8556" NA NA NA
"8557" NA NA NA
"8558" NA NA NA
"8559" NA NA NA
"8560" NA NA NA
"8561" NA NA NA
"8562" NA NA NA
"8563" NA NA NA
"8564" NA NA NA
"8565" NA NA NA
"8566" NA NA NA
"8567" NA NA NA
"8568" NA NA NA
"8569" NA NA NA
"8570" NA NA NA
"8571" NA NA NA
"8572" NA NA NA
"8573" NA NA NA
"8574" NA NA NA
"8575" NA NA NA
"8576" NA NA NA
"8577" NA NA NA
"8578" NA NA NA
"8579" NA NA NA
"8580" NA NA NA
"8581" NA NA NA
"8582" NA NA NA
"8583" NA NA NA
"8584" NA NA NA
"8585" NA NA NA
"8586" NA NA NA
"8587" NA NA NA
"8588" NA NA NA
"8589" NA NA NA
"8590" NA NA NA
"8591" NA NA NA
"8592" NA NA NA
"8593" NA NA NA
"8594" NA NA NA
"8595" NA NA NA
"8596" NA NA NA
"8597" NA NA NA
"8598" NA NA NA
"8599" NA NA NA
"8600" NA NA NA
"8601" NA NA NA
"8602" NA NA NA
"8603" NA NA NA
"8604" NA NA NA
"8605" NA NA NA
"8606" NA NA NA
"8607" NA NA NA
"8608" NA NA NA
"8609" NA NA NA
"8610" NA NA NA
"8611" NA NA NA
"8612" NA NA NA
"8613" NA NA NA
"8614" NA NA NA
"8615" NA NA NA
"8616" NA NA NA
"8617" NA NA NA
"8618" NA NA NA
"8619" NA NA NA
"8620" NA NA NA
"8621" NA NA NA
"8622" NA NA NA
"8623" NA NA NA
"8624" NA NA NA
"8625" NA NA NA
"8626" NA NA NA
"8627" NA NA NA
"8628" NA NA NA
"8629" NA NA NA
"8630" NA NA NA
"8631" NA NA NA
"8632" NA NA NA
"8633" NA NA NA
"8634" NA NA NA
"8635" NA NA NA
"8636" NA NA NA
"8637" NA NA NA
"8638" NA NA NA
"8639" NA NA NA
"8640" NA NA NA
"8641" NA NA NA
"8642" NA NA NA
"8643" NA NA NA
"8644" NA NA NA
"8645" NA NA NA
"8646" NA NA NA
"8647" NA NA NA
"8648" NA NA NA
"8649" NA NA NA
"8650" NA NA NA
"8651" NA NA NA
"8652" NA NA NA
"8653" NA NA NA
"8654" NA NA NA
"8655" NA NA NA
"8656" NA NA NA
"8657" NA NA NA
"8658" NA NA NA
"8659" NA NA NA
"8660" NA NA NA
"8661" NA NA NA
"8662" NA NA NA
"8663" NA NA NA
"8664" NA NA NA
"8665" NA NA NA
"8666" NA NA NA
"8667" NA NA NA
"8668" NA NA NA
"8669" NA NA NA
"8670" NA NA NA
"8671" NA NA NA
"8672" NA NA NA
"8673" NA NA NA
"8674" NA NA NA
"8675" NA NA NA
"8676" NA NA NA
"8677" NA NA NA
"8678" NA NA NA
"8679" NA NA NA
"8680" NA NA NA
"8681" NA NA NA
"8682" NA NA NA
"8683" NA NA NA
"8684" NA NA NA
"8685" NA NA NA
"8686" NA NA NA
"8687" NA NA NA
"8688" NA NA NA
"8689" NA NA NA
"8690" NA NA NA
"8691" NA NA NA
"8692" NA NA NA
"8693" NA NA NA
"8694" NA NA NA
"8695" NA NA NA
"8696" NA NA NA
"8697" NA NA NA
"8698" NA NA NA
"8699" NA NA NA
"8700" NA NA NA
"8701" NA NA NA
"8702" NA NA NA
"8703" NA NA NA
"8704" NA NA NA
"8705" NA NA NA
"8706" NA NA NA
"8707" NA NA NA
"8708" NA NA NA
"8709" NA NA NA
"8710" NA NA NA
"8711" NA NA NA
"8712" NA NA NA
"8713" NA NA NA
"8714" NA NA NA
"8715" NA NA NA
"8716" NA NA NA
"8717" NA NA NA
"8718" NA NA NA
"8719" NA NA NA
"8720" NA NA NA
"8721" NA NA NA
"8722" NA NA NA
"8723" NA NA NA
"8724" NA NA NA
"8725" NA NA NA
"8726" NA NA NA
"8727" NA NA NA
"8728" NA NA NA
"8729" NA NA NA
"8730" NA NA NA
"8731" NA NA NA
"8732" NA NA NA
"8733" NA NA NA
"8734" NA NA NA
"8735" NA NA NA
"8736" NA NA NA
"8737" NA NA NA
"8738" NA NA NA
"8739" NA NA NA
"8740" NA NA NA
"8741" NA NA NA
"8742" NA NA NA
"8743" NA NA NA
"8744" NA NA NA
"8745" NA NA NA
"8746" NA NA NA
"8747" NA NA NA
"8748" NA NA NA
"8749" NA NA NA
"8750" NA NA NA
"8751" NA NA NA
"8752" NA NA NA
"8753" NA NA NA
"8754" NA NA NA
"8755" NA NA NA
"8756" NA NA NA
"8757" NA NA NA
"8758" NA NA NA
"8759" NA NA NA
"8760" NA NA NA
"8761" NA NA NA
"8762" NA NA NA
"8763" NA NA NA
"8764" NA NA NA
"8765" NA NA NA
"8766" NA NA NA
"8767" NA NA NA
"8768" NA NA NA
"8769" NA NA NA
"8770" NA NA NA
"8771" NA NA NA
"8772" NA NA NA
"8773" NA NA NA
"8774" NA NA NA
"8775" NA NA NA
"8776" NA NA NA
"8777" NA NA NA
"8778" NA NA NA
"8779" NA NA NA
"8780" NA NA NA
"8781" NA NA NA
"8782" NA NA NA
"8783" NA NA NA
"8784" NA NA NA
"8785" NA NA NA
"8786" NA NA NA
"8787" NA NA NA
"8788" NA NA NA
"8789" NA NA NA
"8790" NA NA NA
"8791" NA NA NA
"8792" NA NA NA
"8793" NA NA NA
"8794" NA NA NA
"8795" NA NA NA
"8796" NA NA NA
"8797" NA NA NA
"8798" NA NA NA
"8799" NA NA NA
"8800" NA NA NA
"8801" NA NA NA
"8802" NA NA NA
"8803" NA NA NA
"8804" NA NA NA
"8805" NA NA NA
"8806" NA NA NA
"8807" NA NA NA
"8808" NA NA NA
"8809" NA NA NA
"8810" NA NA NA
"8811" NA NA NA
"8812" NA NA NA
"8813" NA NA NA
"8814" NA NA NA
"8815" NA NA NA
"8816" NA NA NA
"8817" NA NA NA
"8818" NA NA NA
"8819" NA NA NA
"8820" NA NA NA
"8821" NA NA NA
"8822" NA NA NA
"8823" NA NA NA
"8824" NA NA NA
"8825" NA NA NA
"8826" NA NA NA
"8827" NA NA NA
"8828" NA NA NA
"8829" NA NA NA
"8830" NA NA NA
"8831" NA NA NA
"8832" NA NA NA
"8833" NA NA NA
"8834" NA NA NA
"8835" NA NA NA
"8836" NA NA NA
"8837" NA NA NA
"8838" NA NA NA
"8839" NA NA NA
"8840" NA NA NA
"8841" NA NA NA
"8842" NA NA NA
"8843" NA NA NA
"8844" NA NA NA
"8845" NA NA NA
"8846" NA NA NA
"8847" NA NA NA
"8848" NA NA NA
"8849" NA NA NA
"8850" NA NA NA
"8851" NA NA NA
"8852" NA NA NA
"8853" NA NA NA
"8854" NA NA NA
"8855" NA NA NA
"8856" NA NA NA
"8857" NA NA NA
"8858" NA NA NA
"8859" NA NA NA
"8860" NA NA NA
"8861" NA NA NA
"8862" NA NA NA
"8863" NA NA NA
"8864" NA NA NA
"8865" NA NA NA
"8866" NA NA NA
"8867" NA NA NA
"8868" NA NA NA
"8869" NA NA NA
"8870" NA NA NA
"8871" NA NA NA
"8872" NA NA NA
"8873" NA NA NA
"8874" NA NA NA
"8875" NA NA NA
"8876" NA NA NA
"8877" NA NA NA
"8878" NA NA NA
"8879" NA NA NA
"8880" NA NA NA
"8881" NA NA NA
"8882" NA NA NA
"8883" NA NA NA
"8884" NA NA NA
"8885" NA NA NA
"8886" NA NA NA
"8887" NA NA NA
"8888" NA NA NA
"8889" NA NA NA
"8890" NA NA NA
"8891" NA NA NA
"8892" NA NA NA
"8893" NA NA NA
"8894" NA NA NA
"8895" NA NA NA
"8896" NA NA NA
"8897" NA NA NA
"8898" NA NA NA
"8899" NA NA NA
"8900" NA NA NA
"8901" NA NA NA
"8902" NA NA NA
"8903" NA NA NA
"8904" NA NA NA
"8905" NA NA NA
"8906" NA NA NA
"8907" NA NA NA
"8908" NA NA NA
"8909" NA NA NA
"8910" NA NA NA
"8911" NA NA NA
"8912" NA NA NA
"8913" NA NA NA
"8914" NA NA NA
"8915" NA NA NA
"8916" NA NA NA
"8917" NA NA NA
"8918" NA NA NA
"8919" NA NA NA
"8920" NA NA NA
"8921" NA NA NA
"8922" NA NA NA
"8923" NA NA NA
"8924" NA NA NA
"8925" NA NA NA
"8926" NA NA NA
"8927" NA NA NA
"8928" NA NA NA
"8929" NA NA NA
"8930" NA NA NA
"8931" NA NA NA
"8932" NA NA NA
"8933" NA NA NA
"8934" NA NA NA
"8935" NA NA NA
"8936" NA NA NA
"8937" NA NA NA
"8938" NA NA NA
"8939" NA NA NA
"8940" NA NA NA
"8941" NA NA NA
"8942" NA NA NA
"8943" NA NA NA
"8944" NA NA NA
"8945" NA NA NA
"8946" NA NA NA
"8947" NA NA NA
"8948" NA NA NA
"8949" NA NA NA
"8950" NA NA NA
"8951" NA NA NA
"8952" NA NA NA
"8953" NA NA NA
"8954" NA NA NA
"8955" NA NA NA
"8956" NA NA NA
"8957" NA NA NA
"8958" NA NA NA
"8959" NA NA NA
"8960" NA NA NA
"8961" NA NA NA
"8962" NA NA NA
"8963" NA NA NA
"8964" NA NA NA
"8965" NA NA NA
"8966" NA NA NA
"8967" NA NA NA
"8968" NA NA NA
"8969" NA NA NA
"8970" NA NA NA
"8971" NA NA NA
"8972" NA NA NA
"8973" NA NA NA
"8974" NA NA NA
"8975" NA NA NA
"8976" NA NA NA
"8977" NA NA NA
"8978" NA NA NA
"8979" NA NA NA
"8980" NA NA NA
"8981" NA NA NA
"8982" NA NA NA
"8983" NA NA NA
"8984" NA NA NA
"8985" NA NA NA
"8986" NA NA NA
"8987" NA NA NA
"8988" NA NA NA
"8989" NA NA NA
"8990" NA NA NA
"8991" NA NA NA
"8992" NA NA NA
"8993" NA NA NA
"8994" NA NA NA
"8995" NA NA NA
"8996" NA NA NA
"8997" NA NA NA
"8998" NA NA NA
"8999" NA NA NA
"9000" NA NA NA
"9001" NA NA NA
