# Supplementary material for: Adaptive switch to sexually dimorphic movements by partner-seeking termites
Source: Sci Adv. 2019 Jun 19;5(6):eaau6108. doi: 10.1126/sciadv.aau6108 (PMC6584256; doi:10.1126/sciadv.aau6108)
Supplement: Data file S1 [file aau6108_Data_file_S1.zip › Dataset/CfExperimetns/170701_172_M_01_set2_after-position_5FPS.txt]

"time" "x" "y"
"1" 0 78.5404095421137 25.2302510538259
"2" 0.2 77.621559641325 26.7641669848304
"3" 0.4 77.2374376145697 26.376840147982
"4" 0.6 79.2990220873154 27.2672438082692
"5" 0.8 79.9706023514436 30.8684263567435
"6" 1 77.717558884691 33.5988634531249
"7" 1.2 75.2223132452625 33.1831087665817
"8" 1.4 74.565727399845 30.8559364785392
"9" 1.6 75.531127137825 29.6176655252192
"10" 1.8 78.3262887807625 30.3087786858942
"11" 2 79.331913507825 32.4050359780837
"12" 2.2 78.7363263653095 35.1669932718259
"13" 2.4 78.6338098888454 37.0440933924631
"14" 2.6 78.0863092618151 37.3175055489425
"15" 2.8 75.4690734828046 37.7889590767794
"16" 3 72.6884556652625 36.7700497675505
"17" 3.2 72.0731567933544 35.6228000473869
"18" 3.4 73.6883216250977 34.5132675624208
"19" 3.6 76.7992741285846 34.1649010357788
"20" 3.8 80.302405561524 35.912729009143
"21" 4 81.6455960845143 39.3115549507741
"22" 4.2 81.722608134555 43.4641336236092
"23" 4.4 78.9228764984822 47.4391944940407
"24" 4.6 75.4271433597778 49.2751808542315
"25" 4.8 73.0178143490142 50.9797675973773
"26" 5 73.3866467547516 52.8909954417004
"27" 5.2 73.9175857543344 55.220640911373
"28" 5.4 74.4647954062417 55.6867511988526
"29" 5.6 74.8952946516287 54.3700475286804
"30" 5.8 74.2795550604311 52.197889202148
"31" 6 71.3040843524979 51.2125780388487
"32" 6.2 67.1236469175195 52.2683420170192
"33" 6.4 63.292595026425 55.1283402579692
"34" 6.6 60.5282016541018 59.0839280255192
"35" 6.8 58.0075015582461 63.0415272793482
"36" 7 58.1125683412574 67.3034317884855
"37" 7.2 57.9847445563204 72.7118859704069
"38" 7.4 55.8166134882163 76.8246685423214
"39" 7.6 55.0272420953786 79.7934364462067
"40" 7.8 56.5984600322625 82.1718393740728
"41" 8 57.0394751898685 87.4161058161562
"42" 8.2 56.1372870309026 93.0355621622865
"43" 8.4 53.2321333852382 96.366452169104
"44" 8.6 49.6616478448726 100.194317418579
"45" 8.8 48.0555251722134 102.835126060542
"46" 9 48.8011720206657 104.028408335066
"47" 9.2 49.539829625217 104.021698159245
"48" 9.4 49.708715601644 102.639542124312
"49" 9.6 49.5478751836215 100.619206103703
"50" 9.8 48.9838327895277 97.6507796434584
"51" 10 47.5904745152866 93.3325335383975
"52" 10.2 44.6212319838 89.9164925807942
"53" 10.4 40.5833837459789 87.3646084784744
"54" 10.6 36.7535243494468 85.5131251481684
"55" 10.8 32.5075248435686 83.9282334576539
"56" 11 29.1211710906923 85.1560388400214
"57" 11.2 26.9864615599847 88.2751155513617
"58" 11.4 24.2480974955105 90.9591724481483
"59" 11.6 23.34316295575 93.7797196033692
"60" 11.8 23.3252846011308 97.1181828264097
"61" 12 22.5165992871216 100.341812883405
"62" 12.2 21.4237658389 102.292832407444
"63" 12.4 18.662639926366 104.126629154622
"64" 12.6 16.2702712234283 103.469991027426
"65" 12.8 15.706749674025 101.076218456394
"66" 13 16.8460585639592 96.3117556363424
"67" 13.2 15.1019578779566 96.9820057594534
"68" 13.4 14.959570694947 95.7648930252205
"69" 13.6 14.8860374985369 94.7030031697353
"70" 13.8 15.8781071612148 94.0422810665828
"71" 14 16.4012865337737 92.9601506939359
"72" 14.2 17.4724483245092 92.3958170434534
"73" 14.4 18.2192695059829 92.5366210829798
"74" 14.6 19.3228311625355 93.1836491693745
"75" 14.8 19.5762169205355 93.9614238639008
"76" 15 19.8700242647672 94.9640638840461
"77" 15.2 20.0554827457 95.1269125386942
"78" 15.4 20.3851721694614 96.3285497830213
"79" 15.6 20.6298495477518 97.1662284662205
"80" 15.8 21.2733934575155 98.0832146762931
"81" 16 20.7828356135304 99.7044566529478
"82" 16.2 20.1860698730299 99.9633471849742
"83" 16.4 19.6851190038334 99.8947449452608
"84" 16.6 19.6963493024056 99.9373765675757
"85" 16.8 19.52970729785 99.5952616835192
"86" 17 18.476762780481 98.6986617895412
"87" 17.2 19.380843165025 98.3850174390192
"88" 17.4 19.5904622920977 97.5256334767982
"89" 17.6 20.1798390757021 96.7617864829578
"90" 17.8 19.9043639090962 96.5102724518879
"91" 18 20.6538803616911 97.0018811595907
"92" 18.2 21.813346441825 96.6232907063745
"93" 18.4 22.7919397141009 95.9974757080365
"94" 18.6 24.9027035682096 95.1291174371154
"95" 18.8 26.8548492820319 94.152457259071
"96" 19 29.4928840304404 92.1565877137821
"97" 19.2 31.4924581622409 88.9643341897383
"98" 19.4 32.2947034053554 85.854142992591
"99" 19.6 33.2704916616629 82.3187238233773
"100" 19.8 34.375001453471 77.9994198702161
"101" 20 35.6995527848513 73.1157210597429
"102" 20.2 37.5368376748607 67.761515752296
"103" 20.4 38.663499348825 62.4387393584655
"104" 20.6 38.3498422212036 56.8585504507449
"105" 20.8 38.1306055897322 51.9711984898156
"106" 21 36.4751678024614 47.2488202342086
"107" 21.2 34.4138967159846 42.2252121470671
"108" 21.4 32.5268130222625 38.2947982729567
"109" 21.6 30.0217113917724 33.4344607395219
"110" 21.8 28.7898081634624 28.3675931155879
"111" 22 28.5350301760228 23.3950222000714
"112" 22.2 31.1363750016394 20.6913426338672
"113" 22.4 35.5541326269846 17.6598289714714
"114" 22.6 40.6506496140098 17.0770980470844
"115" 22.8 45.6262165074846 18.1883790894501
"116" 23 49.3212145985801 20.8481395340039
"117" 23.2 52.4554617706567 23.6686749395267
"118" 23.4 55.680485452924 26.8245176698435
"119" 23.6 59.2504771723493 28.6846581201721
"120" 23.8 62.3890266378456 27.9646281748775
"121" 24 65.7654331789883 25.360231663606
"122" 24.2 68.7273432200428 22.1777852084177
"123" 24.4 70.3160096859116 17.8927506876635
"124" 24.6 70.232830938045 14.5443919452992
"125" 24.8 69.442190589522 11.875716526542
"126" 25 68.0487947545309 10.840894681681
"127" 25.2 66.5863638748347 11.4604768744828
"128" 25.4 64.056553086795 10.5696950580992
"129" 25.6 61.088138931825 10.7690731797544
"130" 25.8 57.937287031095 12.0678500386592
"131" 26 52.8567215933679 11.5358885459264
"132" 26.2 47.7972640942313 11.8963456898005
"133" 26.4 43.3115443471375 14.0660269833942
"134" 26.6 38.8195316313829 15.9667138931429
"135" 26.8 36.5749864344008 17.5737085676329
"136" 27 32.798885979915 18.6413871982592
"137" 27.2 30.707186547625 17.8188457591026
"138" 27.4 30.048383576825 16.5491509201359
"139" 27.6 30.7374692357762 14.0679689670985
"140" 27.8 28.1261467919974 13.7063582083727
"141" 28 28.6406849212695 13.6573041464359
"142" 28.2 28.48073322788 14.957610908456
"143" 28.4 28.6773856362179 15.2284984287692
"144" 28.6 29.7160010825074 16.9033565627986
"145" 28.8 30.5793548562295 19.7524214739996
"146" 29 30.6066675820888 22.8028494812473
"147" 29.2 29.6816410323513 25.517250745585
"148" 29.4 29.060179120625 29.3819863828692
"149" 29.6 28.2951176061476 33.5218846915596
"150" 29.8 30.0219312174734 37.002395313478
"151" 30 33.418414158225 40.0763884326061
"152" 30.2 37.7433089645092 42.9970665096377
"153" 30.4 42.2418992822825 44.1157952613756
"154" 30.6 46.5404351829781 43.1239132974325
"155" 30.8 50.4278381131107 41.0003311300692
"156" 31 54.002899434542 37.5465079822598
"157" 31.2 56.2494455146327 33.0918504708173
"158" 31.4 56.9610224189462 28.2902572844814
"159" 31.6 56.0484423892962 23.6181369212596
"160" 31.8 54.5969920136485 17.8250905694457
"161" 32 53.197706427705 12.8857203596792
"162" 32.2 53.2033703446485 11.159380009181
"163" 32.4 54.7917418886929 10.5846218043919
"164" 32.6 58.7144402743344 10.1339350201938
"165" 32.8 62.9423543384979 10.4226441317459
"166" 33 67.8731070754983 11.8437246610613
"167" 33.2 72.9509779289596 13.9349580216923
"168" 33.4 78.385517701695 15.1788147176792
"169" 33.6 83.3848674350654 16.8748225832308
"170" 33.8 88.5035307109465 19.341423901101
"171" 34 92.6812792205703 23.1858242905711
"172" 34.2 95.5602252197333 28.2910718702509
"173" 34.4 97.0935512942972 33.5697145669081
"174" 34.6 99.5313654342068 38.3644307468329
"175" 34.8 100.919713284799 43.0205338495587
"176" 35 102.153301843483 47.4156313690587
"177" 35.2 99.6833968890068 52.7171167966783
"178" 35.4 95.6539820780586 54.3379013460917
"179" 35.6 92.5849358877035 53.602110944615
"180" 35.8 90.5829450123528 54.8940766059637
"181" 36 89.9523965645679 59.0065815888407
"182" 36.2 91.3584384528984 62.5156804764252
"183" 36.4 94.0090573026911 64.5846246104835
"184" 36.6 97.2644167862819 66.945024488433
"185" 36.8 101.433152847062 67.7685200348745
"186" 37 105.854067519536 68.807787945664
"187" 37.2 108.845985972495 67.9696686627692
"188" 37.4 109.586845718577 66.3174907956852
"189" 37.6 109.330732775906 65.4544953466746
"190" 37.8 111.021803373483 64.3121161122166
"191" 38 111.726830193557 62.8033816716799
"192" 38.2 111.217796304718 60.0871568071442
"193" 38.4 109.778927178932 58.3536866674657
"194" 38.6 107.871151514141 56.0247926429534
"195" 38.8 104.803850233088 52.7058402826903
"196" 39 102.509862101095 48.3285924387287
"197" 39.2 101.934607947798 44.1383584542152
"198" 39.4 103.489163814447 39.8792627772692
"199" 39.6 104.828564826577 37.8596567371958
"200" 39.8 103.049530883984 36.5146289996431
"201" 40 100.473351820953 33.7047380610032
"202" 40.2 97.9334091539426 29.2568403835928
"203" 40.4 95.6260254458805 25.4837259742692
"204" 40.6 91.4835705021965 23.9950345577264
"205" 40.8 86.5208294419393 21.2688001543264
"206" 41 82.7265374127956 20.5153548652692
"207" 41.2 81.6518274525325 20.7304826902598
"208" 41.4 82.0290099896135 20.2446423368942
"209" 41.6 82.4307179054066 18.6174423013917
"210" 41.8 83.4543048783635 16.7609028314712
"211" 42 84.859987941023 16.7212801519227
"212" 42.2 87.5807488771716 17.1034625449227
"213" 42.4 91.646461346625 17.5559892021392
"214" 42.6 94.9714455710472 19.5315890758803
"215" 42.8 97.2952417108929 23.4899459823081
"216" 43 99.5382095075654 27.6200275556538
"217" 43.2 100.218139560111 31.8315935303835
"218" 43.4 99.1142756432192 36.2485300437692
"219" 43.6 99.2823156891779 41.9025813284457
"220" 43.8 100.163678075761 47.6410397405601
"221" 44 100.836362706509 52.9304562505061
"222" 44.2 98.4740557712796 58.0155545178147
"223" 44.4 93.1840521963068 61.9103405410238
"224" 44.6 86.984848225798 65.1721624077017
"225" 44.8 81.9471334871828 66.7652681857463
"226" 45 78.6179340121521 64.8532748506898
"227" 45.2 74.0279332491493 63.3748722352152
"228" 45.4 68.8129804189601 64.5558502604314
"229" 45.6 67.4623017615131 67.9994718769023
"230" 45.8 68.9799535400795 72.3508686407056
"231" 46 72.9916636782232 76.440250992579
"232" 46.2 77.7986048183891 78.417620662859
"233" 46.4 83.0141432387608 77.3962499800215
"234" 46.6 87.2535524684566 74.755082377085
"235" 46.8 91.1793219620045 70.8752348044231
"236" 47 95.3401346461977 66.562542579451
"237" 47.2 100.736161795095 65.6507511701071
"238" 47.4 106.33446453112 66.8777189684835
"239" 47.6 111.445337328927 68.0538783425828
"240" 47.8 112.193842966008 65.3292868259127
"241" 48 112.242651200914 61.5271654664835
"242" 48.2 114.299148111825 62.8296393603031
"243" 48.4 116.377945555009 64.0386497633406
"244" 48.6 116.918975859718 64.7757158069835
"245" 48.8 116.511748748646 65.1374241432157
"246" 49 115.884521165257 65.0619836998098
"247" 49.2 115.537797241334 65.2466191126442
"248" 49.4 114.295754552566 65.0418785449657
"249" 49.6 114.471911128643 65.0025435389329
"250" 49.8 114.107396727393 65.1824916615665
"251" 50 113.078712121458 66.1762164240582
"252" 50.2 110.885350899498 66.7744800882965
"253" 50.4 109.049953962987 66.5528393409719
"254" 50.6 107.328715126843 66.1902414660032
"255" 50.8 105.459797155754 65.1100650054108
"256" 51 103.47690902672 63.8461217909271
"257" 51.2 101.859907807904 61.6737166096639
"258" 51.4 101.077841239039 59.5138832176442
"259" 51.6 101.794218541339 57.0361534468098
"260" 51.8 102.768974946905 54.588211690163
"261" 52 105.163924731299 52.4946342234008
"262" 52.2 106.574216515957 52.4309371579008
"263" 52.4 107.288054682879 51.9316575279478
"264" 52.6 106.526862085715 51.198987044515
"265" 52.8 105.998502164486 51.3208481677067
"266" 53 104.763841955509 51.0497165796903
"267" 53.2 103.383556379036 50.3289339964008
"268" 53.4 101.566513772325 49.2729036999534
"269" 53.6 99.2204531589843 47.2929247724551
"270" 53.8 96.5529310242614 45.8239361811147
"271" 54 93.1801490318527 44.2885152002137
"272" 54.2 89.3848191084764 41.7340745744894
"273" 54.4 85.717234609425 38.9911436925835
"274" 54.6 81.9118412256432 38.2115577896329
"275" 54.8 78.127064228535 38.1938384241392
"276" 55 74.676929788691 38.8312162150218
"277" 55.2 70.3123550836327 40.2063227097404
"278" 55.4 66.6172074059193 42.9619603811843
"279" 55.6 63.0560227159185 45.7763013832786
"280" 55.8 58.1022959456628 48.2046413923503
"281" 56 53.3520250813825 51.4123774686852
"282" 56.2 48.8200451486583 54.3597290009359
"283" 56.4 43.8519313086269 56.2914727106277
"284" 56.6 38.9986596014523 57.9842850492965
"285" 56.8 34.6709301803388 57.456146594783
"286" 57 31.5111104525523 56.4555554772965
"287" 57.2 29.5549481533513 54.5698175678482
"288" 57.4 28.7500721470727 51.1764340639298
"289" 57.6 28.2676447775472 47.5653753476026
"290" 57.8 27.8461632389133 44.9113309517692
"291" 58 27.0113742773679 42.6710141623264
"292" 58.2 26.6344148267505 39.1880818537586
"293" 58.4 28.1709029337718 36.7933432423011
"294" 58.6 30.4103632311107 35.4763656170958
"295" 58.8 31.525622545965 35.8051984678892
"296" 59 30.707186547625 36.9831695325359
"297" 59.2 30.175076455825 37.5981116190505
"298" 59.4 30.1017279469303 37.4252495169534
"299" 59.6 29.5746623770859 38.5540868711062
"300" 59.8 29.3323552831508 39.1063096228872
"301" 60 29.1242708123544 40.3363828943869
"302" 60.2 28.5317952899721 42.4870955765633
"303" 60.4 26.6893102173926 45.1196375713773
"304" 60.6 25.0204861787964 47.9596905149835
"305" 60.8 23.4838985631524 52.0448385969241
"306" 61 21.2691179007294 56.2366691976692
"307" 61.2 19.3114282430855 61.0277590621852
"308" 61.4 17.8902359127905 66.2696159490796
"309" 61.6 15.865278199543 70.2937949244744
"310" 61.8 15.2284840558 73.2597099525442
"311" 62 16.5094242192826 75.6262718581252
"312" 62.2 17.1181942395623 78.2108612616336
"313" 62.4 17.80668414345 81.6995711312942
"314" 62.6 17.4717198824805 85.2272912576054
"315" 62.8 18.19943206835 86.0691898245942
"316" 63 20.166339014825 87.6679861686442
"317" 63.2 22.5525627440895 91.8655438217899
"318" 63.4 23.7524804245358 96.8149637377486
"319" 63.6 24.917321977325 98.9137030826692
"320" 63.8 27.6786036597922 99.9633471849742
"321" 64 31.624442991585 102.850691307093
"322" 64.2 33.996133686465 106.690859991957
"323" 64.4 37.2228787085831 110.398078517914
"324" 64.6 39.8791476878012 113.416008300222
"325" 64.8 43.0129476222363 113.893198144221
"326" 65 46.9663024423599 115.178082160897
"327" 65.2 50.8666348238021 118.185809422407
"328" 65.4 52.9252192817942 120.490349054654
"329" 65.6 53.528439262003 120.876019422557
"330" 65.8 53.904652692525 122.003889326419
"331" 66 53.8728756261529 122.508975729409
"332" 66.2 53.6089643969606 122.433898499108
"333" 66.4 53.0839405170369 122.165075290473
"334" 66.6 52.6063840850882 122.51782407069
"335" 66.8 52.4709462273824 123.132371599958
"336" 67 51.6099279216375 122.848671657613
"337" 67.2 50.5814690128948 122.054402580688
"338" 67.4 49.961409367741 121.648790342185
"339" 67.6 48.3570009649116 120.724380792584
"340" 67.8 47.1041687720481 119.808300476377
"341" 68 45.4865239130347 117.940016547519
"342" 68.2 43.8630997189316 116.052599401761
"343" 68.4 42.6016250582452 113.168356964328
"344" 68.6 42.0874280872233 110.851828690905
"345" 68.8 41.3275050681614 107.268441819342
"346" 69 41.0661393041464 102.16816815068
"347" 69.2 39.8470775605355 97.2535564071113
"348" 69.4 38.3760449174805 93.7509221065297
"349" 69.6 36.1543623305811 90.768557350879
"350" 69.8 33.87134120065 87.7539772070692
"351" 70 30.9181993931527 83.1204706709835
"352" 70.2 28.3608759671939 80.5534938486791
"353" 70.4 25.80151051522 76.7646811268911
"354" 70.6 22.7787252388333 74.8378968741618
"355" 70.8 18.83872540043 74.2371387462944
"356" 71 17.4538652447594 73.0633454743922
"357" 71.2 18.1879809812096 70.8523691911667
"358" 71.4 19.6495654294303 67.7282903092955
"359" 71.6 21.0957938527985 63.2397387812604
"360" 71.8 23.916448233225 59.4852195381692
"361" 72 28.2384853053964 56.1390761937424
"362" 72.2 31.4178184234705 51.9979190207601
"363" 72.4 34.6634484506891 47.9347770996284
"364" 72.6 37.5153451328875 44.2385306974255
"365" 72.8 38.283420711825 40.1118955382257
"366" 73 39.3413715570827 34.9660520136507
"367" 73.2 41.4040663629829 30.1074624341429
"368" 73.4 45.6355668462938 27.2433574087067
"369" 73.6 50.7552167710309 25.7535017810928
"370" 73.8 56.6368333561904 23.40867157125
"371" 74 63.094954135185 22.7498479230092
"372" 74.2 70.590104856825 22.624851799181
"373" 74.4 76.1185213950068 22.7080780897541
"374" 74.6 81.015661869735 24.9206439152492
"375" 74.8 86.4230949352822 27.9406127864121
"376" 75 91.6125125751648 32.5621396802207
"377" 75.2 96.93275132404 36.9575319597552
"378" 75.4 101.329798129983 42.2192918151113
"379" 75.6 105.109041581287 47.5392432181667
"380" 75.8 106.90275056525 54.1079470901099
"381" 76 105.794055103167 60.3092584171113
"382" 76.2 101.974234492016 64.6655281560147
"383" 76.4 96.8936778193016 65.9283860683814
"384" 76.6 92.1412944951808 64.4234570354135
"385" 76.8 89.1470923836861 61.1257728473803
"386" 77 84.0149007508617 58.0311733145261
"387" 77.2 78.6719587835796 57.0948423892238
"388" 77.4 73.4165078119705 58.387313754642
"389" 77.6 68.9789750592763 61.9139379135082
"390" 77.8 66.2406832368946 65.5020997340518
"391" 78 65.2856740544829 70.5577810083482
"392" 78.2 64.2170005685571 76.4220417650996
"393" 78.4 65.53808615971 81.6149329508975
"394" 78.6 67.5973848327158 85.7250918535297
"395" 78.8 69.2419626828507 89.4813109627821
"396" 79 72.3104607927197 91.9097078593745
"397" 79.2 75.1447662093044 93.5648341311618
"398" 79.4 77.6892007546894 93.3556482927184
"399" 79.6 79.914700751225 91.9420592636942
"400" 79.8 83.1720183575146 89.7936011733899
"401" 80 87.9503633029566 87.6554143794008
"402" 80.2 92.965596340213 88.5317403413296
"403" 80.4 96.5296309501347 89.4581273700745
"404" 80.6 98.4365499539532 87.6847270640641
"405" 80.8 99.479329804184 84.2516185594231
"406" 81 102.539067931707 80.1818413466558
"407" 81.2 106.687993557447 76.4724240028323
"408" 81.4 107.311035628036 74.4198346639271
"409" 81.6 105.889044453116 73.254208842342
"410" 81.8 104.684811111538 68.662581957904
"411" 82 105.597347738404 63.1219867305061
"412" 82.2 106.300376075501 57.7178842018909
"413" 82.4 107.50524247545 51.5835985628942
"414" 82.6 107.297699535509 45.8801968427955
"415" 82.8 104.926137438664 41.0974691549567
"416" 83 102.790640914014 36.2227069091071
"417" 83.2 98.5724980940703 33.7355005350806
"418" 83.4 93.6725728500173 30.5121193180673
"419" 83.6 89.4189024329132 25.4462571122104
"420" 83.8 85.520741125391 21.4804254991654
"421" 84 81.9961540506794 21.0818258555411
"422" 84.2 77.3811017281209 21.2498210286876
"423" 84.4 71.7787821627368 19.9720563654163
"424" 84.6 66.789318486825 17.1761587007885
"425" 84.8 62.2095590687161 13.8151803714871
"426" 85 59.3723553705107 10.5021761686692
"427" 85.2 59.4990482495107 10.855239903155
"428" 85.4 60.4201219334614 12.6053374586329
"429" 85.6 61.9798618878635 12.5311726935577
"430" 85.8 62.868111162528 12.2523949426851
"431" 86 63.4095996264427 12.6169187432692
"432" 86.2 64.6453797674366 13.0077589898323
"433" 86.4 65.5261159579721 13.4674619120045
"434" 86.6 66.386435131605 14.2768642701992
"435" 86.8 68.0282286593539 14.7875187445385
"436" 87 69.6771324607322 14.5646042718569
"437" 87.2 71.8186418653099 14.520109851845
"438" 87.4 73.972804726125 14.1889623198092
"439" 87.6 75.911205774825 14.2730424462692
"440" 87.8 76.584810487924 13.5086776602692
"441" 88 76.3798464243298 13.4567305388906
"442" 88.2 76.047460380542 13.2635040496655
"443" 88.4 75.7102026494885 13.0750476374423
"444" 88.6 74.7383916949393 12.4822449476407
"445" 88.8 73.5938331142813 11.4122402617741
"446" 89 72.7391476174325 10.2190516420169
"447" 89.2 71.6361928485681 9.91476066187474
"448" 89.4 70.438073402025 9.09356106304066
"449" 89.6 68.974770649575 8.96141492874145
"450" 89.8 67.9437629450026 9.51540742312904
"451" 90 66.2520919518346 9.36714345920192
"452" 90.2 63.191240723225 10.0508369616978
"453" 90.4 61.8520593606468 10.8409688774474
"454" 90.6 60.8725173973731 10.4512185162692
"455" 90.8 59.4186346384605 10.6369520156711
"456" 91 58.637923252524 11.2563988976382
"457" 91.2 57.830829491367 11.0334216009328
"458" 91.4 56.1283008767161 10.9393524637643
"459" 91.6 55.1692444294172 11.7721596027547
"460" 91.8 53.6393080739839 12.3192689044842
"461" 92 52.092944522825 12.7261137126978
"462" 92.2 50.5935404499998 12.9595223771236
"463" 92.4 49.484338144215 13.8793945814792
"464" 92.6 48.1179554442 14.7801690831346
"465" 92.8 46.7867486494132 15.5132617804163
"466" 93 45.4544962201209 16.5271386009019
"467" 93.2 43.2832180397838 18.1145664996197
"468" 93.4 41.2954417383734 19.4509974482047
"469" 93.6 38.826933162735 22.2377235163892
"470" 93.8 35.9300045049462 24.2368076617541
"471" 94 32.5077927640106 26.6289598117125
"472" 94.2 28.6534691233454 29.2327532579835
"473" 94.4 24.514037218924 31.4031384176653
"474" 94.6 21.2353101813875 32.2157095843005
"475" 94.8 19.9287898667 33.6051018255192
"476" 95 19.532874619825 36.0761732782986
"477" 95.2 17.6853726367376 39.6046851356964
"478" 95.4 15.6364709826552 43.7082976958164
"479" 95.6 15.2458615250142 48.4732019928368
"480" 95.8 14.6295177893385 53.5999549944314
"481" 96 13.460353867756 58.6193787374761
"482" 96.2 12.1118392324 63.7624774864942
"483" 96.4 11.133136742125 68.4219178278192
"484" 96.6 12.2449186786611 70.8986894615807
"485" 96.8 14.4867899513616 73.4926703177083
"486" 97 17.2718940099789 77.3690689692436
"487" 97.2 19.8700242647672 81.9256430716163
"488" 97.4 22.49432066645 87.6074739564192
"489" 97.6 23.6798820470923 93.1179290573296
"490" 97.8 25.5121604945811 98.2257747752692
"491" 98 28.6652323936928 100.94000675641
"492" 98.2 33.1149743283578 103.719385621097
"493" 98.4 37.945910882169 106.663342859661
"494" 98.6 42.987273923337 110.197765630125
"495" 98.8 48.2682734297349 111.074830365064
"496" 99 53.8451887767363 112.179541607866
"497" 99.2 59.3688769722703 113.013446637754
"498" 99.4 64.8172711325545 112.136796194794
"499" 99.6 70.5645533518166 109.940682132689
"500" 99.8 75.3658755565207 108.1270681916
"501" 100 79.6832467016905 105.701348025462
"502" 100.2 83.3698429590302 101.992067930218
"503" 100.4 87.8405646756233 98.6871770480507
"504" 100.6 92.1300786468078 96.0996106578899
"505" 100.8 96.2885310190267 93.6031877361264
"506" 101 100.210026223032 91.5562527273123
"507" 101.2 103.378440378023 88.9303961133382
"508" 101.4 104.778018558069 84.0871673121012
"509" 101.6 105.940723129451 79.2374026059562
"510" 101.8 106.492127459933 74.523580240026
"511" 102 106.483781138513 69.6826647456799
"512" 102.2 107.318596716209 64.3730593572157
"513" 102.4 107.772161336434 59.6311437245874
"514" 102.6 108.172018360187 55.1599691456658
"515" 102.8 109.05340761323 51.789515800502
"516" 103 107.646059898393 48.5420636852692
"517" 103.2 104.696060347623 46.3062382485445
"518" 103.4 101.863241831036 43.2820270658219
"519" 103.6 99.9066128222409 41.7901747422692
"520" 103.8 97.1568977337972 40.6790148218803
"521" 104 94.2962485167896 38.4519975573931
"522" 104.2 91.6246420174639 35.8132667628526
"523" 104.4 88.5320522799133 33.9891576616222
"524" 104.6 85.1390765289116 32.6508707865865
"525" 104.8 81.4369644204404 30.4275982119231
"526" 105 77.4660729261887 27.9080748914814
"527" 105.2 74.2977346981485 25.618613877681
"528" 105.4 71.033529933325 22.7897147922398
"529" 105.6 69.9491879395309 19.8446622344163
"530" 105.8 71.1846833186666 17.0202148949623
"531" 106 73.5121773137608 14.651718578783
"532" 106.2 77.1288651118806 12.7336966966859
"533" 106.4 81.6554131000514 12.0196085252787
"534" 106.6 85.9023469826305 13.6820752274637
"535" 106.8 91.54711405933 14.9390236459524
"536" 107 95.0825117035039 17.3936142790215
"537" 107.2 98.3102631418731 20.8032166035865
"538" 107.4 102.713536801843 24.1722488935281
"539" 107.6 105.603089667131 27.9042144632692
"540" 107.8 107.053245289018 32.6563661756179
"541" 108 109.440751621477 37.6493115972431
"542" 108.2 111.163499356575 43.0026154373037
"543" 108.4 112.202162528377 48.0566481171485
"544" 108.6 112.592187804584 52.8632271108853
"545" 108.8 111.531908912614 57.1478724820324
"546" 109 109.43617769378 60.882232678296
"547" 109.2 105.652359120075 62.7677416469359
"548" 109.4 102.39948985061 62.4351675604001
"549" 109.6 100.627074122382 62.8462613000051
"550" 109.8 97.2477771028838 63.7993843156222
"551" 110 94.4792676282654 65.3697765122234
"552" 110.2 92.1212262405619 68.6636314290061
"553" 110.4 88.8305159050639 71.8168586808002
"554" 110.6 87.7194115650114 75.8983339005997
"555" 110.8 88.0363930069768 79.9538165575549
"556" 111 89.1439435840618 84.2526500908482
"557" 111.2 90.694264340246 89.3886450564271
"558" 111.4 93.7188245378742 92.6204330112692
"559" 111.6 95.9520188187461 93.0461976069797
"560" 111.8 98.3845733882096 92.9046199188846
"561" 112 99.7140435459033 93.497790852591
"562" 112.2 103.085175804512 95.8939082904432
"563" 112.4 105.554224062161 97.9052010193922
"564" 112.6 107.473438374627 98.043632753261
"565" 112.8 108.421035398222 96.9133955809158
"566" 113 108.186735933186 96.1853802508922
"567" 113.2 107.939165586025 96.5983147517442
"568" 113.4 106.89727770652 96.6041986332184
"569" 113.6 105.423798318095 95.4919655857016
"570" 113.8 104.11037342172 94.1424576290061
"571" 114 102.323337023193 91.4571234466113
"572" 114.2 101.293548205752 88.5831971870329
"573" 114.4 100.478412541621 85.1425102597382
"574" 114.6 98.9761580165547 81.1687335597557
"575" 114.8 98.145806039325 76.999596293742
"576" 115 98.4982425936341 72.0242764139601
"577" 115.2 98.1902077492549 66.7463278253627
"578" 115.4 98.5903623022446 61.6909579206264
"579" 115.6 100.733796031261 56.3825933840874
"580" 115.8 102.546199224592 50.3102063655279
"581" 116 103.181847979575 42.7884615101916
"582" 116.2 104.610536427584 40.2375587707067
"583" 116.4 107.970160093923 38.3607702336531
"584" 116.6 109.55642772839 38.8390620032779
"585" 116.8 108.984774249347 38.4722904278179
"586" 117 107.769003943368 38.2681663102261
"587" 117.2 106.393512462225 37.978773968442
"588" 117.4 104.672857399021 36.9146703829702
"589" 117.6 101.133948085454 36.0719981765264
"590" 117.8 97.0885970150483 35.4303628820556
"591" 118 91.2522229172662 33.3072243721516
"592" 118.2 85.9530964925727 30.1318258567365
"593" 118.4 80.5662282893696 26.5936946404078
"594" 118.6 76.191652147757 21.9204008149391
"595" 118.8 73.4646801793784 17.8425517867158
"596" 119 73.2141092930366 13.5711497822019
"597" 119.2 71.825360427075 12.254641683238
"598" 119.4 69.8742285890774 12.7406023655993
"599" 119.6 68.9407069981458 14.1432446524202
"600" 119.8 67.9935280297953 14.5190014120613
"601" 120 65.8748718651319 15.3363419753088
"602" 120.2 63.8168166936835 16.5192653787126
"603" 120.4 61.5120727961712 17.5215927867692
"604" 120.6 57.7338527082036 18.7108108154731
"605" 120.8 55.0358391121679 20.3770412373264
"606" 121 53.8871896200142 22.8669816618368
"607" 121.2 50.9071975776211 25.5455677854343
"608" 121.4 46.4783815279577 27.2828430896162
"609" 121.6 42.4685562653082 26.7605300737299
"610" 121.8 38.0638197215583 24.5410094048692
"611" 122 35.1091375896272 20.5097551232473
"612" 122.2 35.5235315181546 17.2175840650647
"613" 122.4 37.6849990280378 15.021144151716
"614" 122.6 40.3819399948356 11.8498434438437
"615" 122.8 42.9305677580312 9.16677047381562
"616" 123 45.0976877037536 8.77429577147331
"617" 123.2 49.127064225435 7.47401767479923
"618" 123.4 53.1272191168432 6.52863740993286
"619" 123.6 57.3199307307107 6.38916565352637
"620" 123.8 62.8446188465046 6.06168675977408
"621" 124 67.6163414469639 3.96473401285256
"622" 124.2 68.6430353479829 2.00632862182186
"623" 124.4 68.454062916885 2.89165078272923
"624" 124.6 67.9774922439331 3.48241524210707
"625" 124.8 67.9747122556864 4.15845297608111
"626" 125 68.3279060462193 4.05333826422115
"627" 125.2 68.0801515936174 4.38677714809942
"628" 125.4 67.368316784311 4.70419542900754
"629" 125.6 67.3675232218356 7.49540362572668
"630" 125.8 67.2521865299042 6.68237036351675
"631" 126 67.2503397965194 7.18851327232478
"632" 126.2 67.2212260288705 7.32427166445104
"633" 126.4 66.5922406750472 7.91041334799145
"634" 126.6 66.6274331414361 8.13689180310256
"635" 126.8 65.9333152956685 8.6732395575301
"636" 127 65.4744518507169 8.67114376689085
"637" 127.2 64.9372989465341 9.39153097204195
"638" 127.4 64.7245669723115 9.75227233808004
"639" 127.6 64.6657598635865 10.0865674257004
"640" 127.8 65.1812934841327 10.3960960557404
"641" 128 65.1666750750173 11.1200377040192
"642" 128.2 65.0594278679558 11.5227579358954
"643" 128.4 65.4340885993402 11.6672534030874
"644" 128.6 65.6926332529813 12.2148310173005
"645" 128.8 65.721297516855 12.6984509871092
"646" 129 65.3147541451306 13.119417815547
"647" 129.2 65.5505436699361 14.4216689324359
"648" 129.4 65.6822933305143 14.280463463609
"649" 129.6 65.8763845057956 15.1048511839751
"650" 129.8 66.6514468243838 15.7717969286222
"651" 130 67.0845251951745 16.3323747580653
"652" 130.2 67.845937097685 17.2693524073892
"653" 130.4 68.670707739975 18.0642917848292
"654" 130.6 69.9432402534693 18.6975386113846
"655" 130.8 70.947378775605 19.5089412303692
"656" 131 72.5016768252662 20.5565706135339
"657" 131.2 74.4375046445703 21.9960111802881
"658" 131.4 77.2215721233393 23.1214748022978
"659" 131.6 80.1363517880774 24.3953100977644
"660" 131.8 83.8262454319384 25.0568899683414
"661" 132 88.0841830387425 25.0723247438839
"662" 132.2 92.7150670529596 25.3747059967789
"663" 132.4 97.4164170359393 25.0251071026692
"664" 132.6 100.064127461919 23.8167857884485
"665" 132.8 99.9146335422866 23.6622348896827
"666" 133 99.7373853317625 24.3371787952692
"667" 133.2 100.431812987107 26.6512993690653
"668" 133.4 101.778066975938 29.7117689257598
"669" 133.6 102.608962461184 32.1762467785508
"670" 133.8 103.113976794396 34.7580187110692
"671" 134 103.201569040929 37.6150123734579
"672" 134.2 103.688619495575 41.4433796078803
"673" 134.4 103.07300727898 45.8030898687692
"674" 134.6 102.160386642638 50.372216870796
"675" 134.8 99.8032793998076 53.8870783120084
"676" 135 97.0159359093341 57.9356436538238
"677" 135.2 93.1875074566432 61.2953743268329
"678" 135.4 90.6575900857987 64.5534944656903
"679" 135.6 90.4542146747723 68.4658352782429
"680" 135.8 89.22093198977 70.3872352680307
"681" 136 85.3918588790586 70.6860210915216
"682" 136.2 82.6585065307107 68.7868110173264
"683" 136.4 81.2811241324397 65.9167531480766
"684" 136.6 80.7912720480043 62.2080888135805
"685" 136.8 80.7788795469303 58.1234433273219
"686" 137 80.552349498192 53.2801903556729
"687" 137.2 79.3798845979318 48.3577750879974
"688" 137.4 76.4454672551363 44.0075537205239
"689" 137.6 72.1365032328544 41.0295568424751
"690" 137.8 67.123787687385 39.1340071109192
"691" 138 61.6915627472683 37.7122492087125
"692" 138.2 56.400502408825 36.7909202075723
"693" 138.4 51.1669110051858 35.1788133458362
"694" 138.6 46.265072088825 32.5705612841681
"695" 138.8 43.4708676036272 29.0017638995769
"696" 139 43.3860856315492 24.0911763354072
"697" 139.2 45.4190906064702 21.0208219011725
"698" 139.4 49.1607227356601 17.9806056608362
"699" 139.6 54.0895755678346 14.4494343199615
"700" 139.8 59.7505544977673 11.4985452663173
"701" 140 64.1500808485913 9.5618407979795
"702" 140.2 67.3855202703544 8.3754435582104
"703" 140.4 69.0501986265054 9.99417565453727
"704" 140.6 72.7811464112956 13.4224992775339
"705" 140.8 76.8336883000437 16.4068941405192
"706" 141 80.791415473905 19.0197477673292
"707" 141.2 85.3889113612931 18.8267050011628
"708" 141.4 90.4369833869042 17.8337714741207
"709" 141.6 94.4184011883498 18.8289592895564
"710" 141.8 97.7731799246191 23.0182748507986
"711" 142 100.072804728915 28.1424414882392
"712" 142.2 102.351770578957 34.2943521474862
"713" 142.4 103.456349217408 41.0682746666026
"714" 142.6 106.464193752614 47.3217620093745
"715" 142.8 109.533292507008 53.298849759304
"716" 143 111.944593165664 58.1171361245828
"717" 143.2 111.638597652825 63.1194266570601
"718" 143.4 107.97602169628 66.9968407533147
"719" 143.6 103.27344350696 69.7652372929449
"720" 143.8 97.7385789282536 71.5603632408121
"721" 144 91.4604942992357 73.5386121036264
"722" 144.2 85.8252195679745 74.5899963770262
"723" 144.4 80.2210883008067 73.2097749594527
"724" 144.6 75.5799445774397 70.7027987117922
"725" 144.8 70.778491659512 67.8018407423649
"726" 145 66.7718836869626 64.1636229049573
"727" 145.2 63.7310931576306 59.7987506494637
"728" 145.4 58.3045153903679 57.1320679469835
"729" 145.6 52.1457332224083 55.2727202731026
"730" 145.8 47.1353456034512 52.4377047752879
"731" 146 42.0802479293563 51.2173404362692
"732" 146.2 37.9537606695291 52.6589740207488
"733" 146.4 33.0213611354949 54.3873516765896
"734" 146.6 28.1198364187139 56.6174361003248
"735" 146.8 24.3989828506337 60.3077425144084
"736" 147 21.3632533190618 64.1880744583482
"737" 147.2 19.9184141567819 67.9235432015451
"738" 147.4 16.8616777004048 72.2652060630843
"739" 147.6 14.009065095425 74.9699761612192
"740" 147.8 13.876037572475 75.8935836109692
"741" 148 14.7742463973853 75.1257045041141
"742" 148.2 14.9628814844679 74.6203247695282
"743" 148.4 16.354815960164 73.741270563837
"744" 148.6 17.4408178486455 73.4753816832949
"745" 148.8 19.3834419933122 73.8673636248333
"746" 149 20.8071126143827 73.6913800656635
"747" 149.2 22.4053079971526 72.3878289128813
"748" 149.4 25.0686495827972 70.924504756797
"749" 149.6 27.2784165405068 68.9876635823056
"750" 149.8 28.8814754807724 66.4007093651903
"751" 150 31.0515608278159 64.2590250652783
"752" 150.2 34.3145226369981 60.8735705773558
"753" 150.4 37.6534755634639 57.5587371793803
"754" 150.6 40.5564400115309 54.1623929940928
"755" 150.8 43.3273809570125 49.6050084658005
"756" 151 46.945412849055 44.7215136965792
"757" 151.2 50.0510981234075 39.4933698755993
"758" 151.4 52.5473334061616 33.8488655954135
"759" 151.6 54.8429252493544 28.3463470355633
"760" 151.8 56.590541727325 22.8721462887692
"761" 152 57.4042998347481 17.0239157145659
"762" 152.2 57.5791301013402 11.5939052670571
"763" 152.4 59.9442484185462 10.6937573425962
"764" 152.6 64.2943468399834 9.49765452581379
"765" 152.8 69.8415826431413 9.05898265605494
"766" 153 75.5509229001688 9.84609639401923
"767" 153.2 80.4979800058056 11.8649223195022
"768" 153.4 85.5101305357944 13.8674611312488
"769" 153.6 90.9044030553393 15.3504328112978
"770" 153.8 95.8634526399141 17.531052746992
"771" 154 97.7986188228346 20.2593416597019
"772" 154.2 99.1411604896864 24.6638627549623
"773" 154.4 101.121821767035 29.9310550874792
"774" 154.6 103.255554818059 34.739445361129
"775" 154.8 105.321549936019 40.0349667151581
"776" 155 106.100308942254 45.7175538093835
"777" 155.2 104.968722102639 50.9050557080657
"778" 155.4 102.118871043853 53.8235624246711
"779" 155.6 99.2430141800986 53.1727201639768
"780" 155.8 98.3860444230891 51.8927696968541
"781" 156 97.8009198687139 49.9964800141859
"782" 156.2 96.0374452982306 46.4592898265617
"783" 156.4 94.5492675350026 44.5761772332973
"784" 156.6 91.8279682875597 45.2727143029733
"785" 156.8 90.9535487545558 46.9753608626827
"786" 157 89.1299022174116 50.3010826479231
"787" 157.2 88.3969666071147 54.4521988841851
"788" 157.4 89.3595956783951 58.3383151793627
"789" 157.6 89.5372025181147 63.49599158583
"790" 157.8 90.3407398697808 68.2520777761807
"791" 158 93.3309160493648 70.9949974285967
"792" 158.2 96.6462230533432 72.4273051193056
"793" 158.4 99.5818422808598 74.318881374304
"794" 158.6 102.602313661447 74.7749254174044
"795" 158.8 104.592270226008 72.9795813362258
"796" 159 106.317496734825 70.4707649426232
"797" 159.2 106.789201471816 67.2223655907424
"798" 159.4 106.614949581173 62.9331693880605
"799" 159.6 107.353463285232 57.8046316524905
"800" 159.8 106.44761374569 52.0505669147017
"801" 160 104.040301452799 46.3664794308641
"802" 160.2 103.492133415533 41.02919210134
"803" 160.4 104.087702064425 35.2493960734978
"804" 160.6 102.900589788195 31.2495843433292
"805" 160.8 100.303975329617 28.5878542553682
"806" 161 98.5578714923101 26.4801751177346
"807" 161.2 95.9709116164917 24.4761542109056
"808" 161.4 92.4043151137341 23.3296070319056
"809" 161.6 88.1188800166864 21.7501950063484
"810" 161.8 83.9888366056129 18.4114214896632
"811" 162 82.3098492204023 13.957840472661
"812" 162.2 81.798623861955 12.5111816145392
"813" 162.4 79.8156499549159 12.2501780631177
"814" 162.6 75.9799434006654 11.8376461334288
"815" 162.8 71.5766919571229 11.4107402689075
"816" 163 66.6419410561515 9.58545840151412
"817" 163.2 65.4264102430371 9.42048418363287
"818" 163.4 65.70176674333 10.9204325433187
"819" 163.6 64.7436011170897 12.9503916155928
"820" 163.8 66.0869992662815 14.7341538117366
"821" 164 66.8620995024207 14.8869737371522
"822" 164.2 67.9455577088566 15.4437274606166
"823" 164.4 69.2162789501687 17.223012792238
"824" 164.6 70.8316131574187 19.9978162080817
"825" 164.8 72.4944571942937 22.302853765863
"826" 165 75.7975740173714 24.7653281427538
"827" 165.2 79.8205860411107 27.1619486591774
"828" 165.4 84.5608741501887 28.9581113651783
"829" 165.6 89.1712961819984 29.3848462511162
"830" 165.8 94.9889393019124 30.7959375533469
"831" 166 100.415099077884 33.5207968858869
"832" 166.2 105.624205146964 36.1989878817137
"833" 166.4 109.044727656457 40.4391264582429
"834" 166.6 110.065001052909 45.1048033469795
"835" 166.8 109.568526504879 49.416760888296
"836" 167 108.988227871602 53.8971669776621
"837" 167.2 108.713038235917 58.9147509570582
"838" 167.4 107.390866959686 65.000677665297
"839" 167.6 105.374087260843 70.6893058700996
"840" 167.8 101.897444309713 74.5326628598037
"841" 168 97.249425891002 75.5169253882515
"842" 168.2 93.4645622762746 74.8927799928472
"843" 168.4 89.6113130085068 73.6433400061238
"844" 168.6 85.8601160229639 72.007354870297
"845" 168.8 81.2428644327417 70.096442905297
"846" 169 76.1153220798806 67.9519750334637
"847" 169.2 70.8132702950636 65.8676655012692
"848" 169.4 65.7381100043115 61.884016594053
"849" 169.6 63.2744319765153 58.1022604187206
"850" 169.8 62.9197559825107 54.4713505252407
"851" 170 62.6404227109745 49.4731123809888
"852" 170.2 61.7956120383201 44.109756988893
"853" 170.4 60.5999987215603 39.2123170326222
"854" 170.6 58.307359516223 34.4078148448304
"855" 170.8 55.193193797178 30.7218728900928
"856" 171 52.186697253285 26.0366165028092
"857" 171.2 51.3778606769308 20.7591186351635
"858" 171.4 52.1252641348148 15.3454930388713
"859" 171.6 55.3482476637972 11.5942269694081
"860" 171.8 58.2877482195892 10.8189789321749
"861" 172 61.4421337407956 10.267621092181
"862" 172.2 66.6237396746666 9.31223930544745
"863" 172.4 72.2529488937 8.65790113373077
"864" 172.6 77.2630318548765 10.2660373567744
"865" 172.8 82.893250336515 12.9583350143492
"866" 173 87.6817660644188 15.4275517584567
"867" 173.2 93.2706389677062 17.4932129061009
"868" 173.4 98.4317875380386 21.2302462023372
"869" 173.6 103.22418347132 25.4812033182098
"870" 173.8 106.973318696707 27.593222908181
"871" 174 110.535624353296 26.0869746534163
"872" 174.2 111.413502537708 25.5381467680945
"873" 174.4 111.301956574339 25.6111201052692
"874" 174.6 110.955863804881 25.6854333483526
"875" 174.8 111.622424093804 26.3239851361841
"876" 175 110.05551782532 26.5028790222692
"877" 175.2 109.727548057442 26.7743356752412
"878" 175.4 108.978047193825 26.8475925532104
"879" 175.6 108.594313954546 26.7674668328077
"880" 175.8 108.000174972417 27.7199258659974
"881" 176 108.546606578852 28.1349011329179
"882" 176.2 108.20406887848 28.462432382742
"883" 176.4 107.661848950881 28.9410611405748
"884" 176.6 107.960884365282 29.3492278920407
"885" 176.8 107.490003473495 29.423329383873
"886" 177 106.836450258421 29.5309395206538
"887" 177.2 106.750857423741 29.4924740030262
"888" 177.4 106.248720600511 29.556698333955
"889" 177.6 105.543765223789 29.3010001138764
"890" 177.8 105.195359806539 28.8651301942407
"891" 178 104.512123209075 29.107381256047
"892" 178.2 103.153901020972 29.279321700828
"893" 178.4 101.796753715892 29.475817060125
"894" 178.6 101.053983489098 29.5178734559359
"895" 178.8 100.315264794082 29.4960104367544
"896" 179 99.5387746522477 29.4500174755063
"897" 179.2 98.1814384115438 29.659864831113
"898" 179.4 96.8349225770189 29.41604481381
"899" 179.6 94.9221761181028 28.3536326476303
"900" 179.8 93.1645831332577 27.4068873749423
"901" 180 91.3789157962662 27.0649119531516
"902" 180.2 89.5134139656432 26.0010233546935
"903" 180.4 88.1082747621887 26.082092347148
"904" 180.6 85.159785941825 25.5553851729567
"905" 180.8 82.4705010154229 24.0994639735063
"906" 181 81.2658430431485 22.6735613198575
"907" 181.2 80.9174940844008 21.0944190970874
"908" 181.4 80.901638278635 19.3025627381492
"909" 181.6 81.0027542486963 17.3759093993385
"910" 181.8 81.4782399285309 16.221423273328
"911" 182 80.9801753197656 15.6466286706158
"912" 182.2 80.536762787115 15.1444183023092
"913" 182.4 80.2839551422522 14.740566538677
"914" 182.6 79.738597649415 14.1354567847892
"915" 182.8 79.164678907545 13.6386196738892
"916" 183 78.3707531084885 13.4939783374615
"917" 183.2 76.878336564023 12.2221230699722
"918" 183.4 76.4684084368347 11.4716084004925
"919" 183.6 75.5618405630372 11.941343806148
"920" 183.8 74.0185692967025 11.4846709055039
"921" 184 73.6605440420015 11.2792803677692
"922" 184.2 71.2581218551887 10.5014040830268
"923" 184.4 69.769135000905 9.79004297637923
"924" 184.6 68.442660557775 9.04096548609923
"925" 184.8 67.4941245030094 9.17109302515272
"926" 185 67.689698947291 9.84640560307505
"927" 185.2 67.4300224749107 10.6186508027264
"928" 185.4 66.9681790218838 11.3692056367104
"929" 185.6 66.6587864296735 11.9336229497238
"930" 185.8 66.3653846224789 12.3327318356538
"931" 186 65.5993526607035 13.1014926808113
"932" 186.2 65.1301290522289 13.8430872541442
"933" 186.4 64.7658522193679 14.1019703274978
"934" 186.6 63.653669731575 14.8426412050673
"935" 186.8 62.4719203772133 16.2841381453566
"936" 187 61.148951513745 16.7151879375392
"937" 187.2 60.0215917361617 16.6090348279733
"938" 187.4 58.6901170159075 16.1445541645682
"939" 187.6 56.6008840031617 15.7666736352386
"940" 187.8 54.880187860825 15.614661888363
"941" 188 53.7745045531887 14.9717799526632
"942" 188.2 51.9939657111062 13.8590115205192
"943" 188.4 50.2813669643405 14.1784818541868
"944" 188.6 49.7210448500003 14.7143252093208
"945" 188.8 48.8796789763195 15.469987303467
"946" 189 47.6529996958475 16.2311904373704
"947" 189.2 45.8162558259846 16.8507407139501
"948" 189.4 43.807230236225 17.6235080915692
"949" 189.6 41.9589064322646 18.1746627000824
"950" 189.8 39.3070415864727 18.073151467576
"951" 190 36.383027526825 18.5543440847074
"952" 190.2 33.6956479875662 20.3250130460104
"953" 190.4 30.3184760880998 22.6432568336209
"954" 190.6 26.2969407491724 24.9540345874798
"955" 190.8 23.2951022875206 28.3057829196823
"956" 191 20.2766844255669 32.404103929237
"957" 191.2 16.2665738331062 36.2445489771755
"958" 191.4 13.8838627208838 40.1153166082398
"959" 191.6 12.5561560791648 44.6621084527741
"960" 191.8 10.2542882446408 49.4137077394798
"961" 192 7.83416434068588 53.3520229618084
"962" 192.2 6.75621987321484 56.0637154706675
"963" 192.4 7.44659819840907 58.8936823652869
"964" 192.6 7.19233289723018 63.9929949700882
"965" 192.8 7.18139258579111 68.0668336779387
"966" 193 6.92853012838804 70.6786673896222
"967" 193.2 6.47931988847791 71.6098769927899
"968" 193.4 7.04297486708165 73.7886492570745
"969" 193.6 8.06876603938804 76.7197184924205
"970" 193.8 9.20418397592671 80.4650896135658
"971" 194 10.4610256957998 84.7551835956642
"972" 194.2 12.4317911043044 89.4966446916246
"973" 194.4 14.0871242563573 93.9549892706967
"974" 194.6 16.0943670608498 98.3184250523602
"975" 194.8 17.1809350199276 102.661703747013
"976" 195 17.9963173950301 105.562370114397
"977" 195.2 17.442442116325 108.703942050019
"978" 195.4 17.73066841605 111.016145527669
"979" 195.6 17.6819708406844 110.087362691347
"980" 195.8 17.4269795995967 109.969106205324
"981" 196 16.7124498135155 110.08556173265
"982" 196.2 16.317916122321 109.632135688485
"983" 196.4 16.175513326325 109.306030978674
"984" 196.6 15.9669069479716 108.675388193071
"985" 196.8 15.9354356438502 108.604649565563
"986" 197 15.6137717595192 108.169886901674
"987" 197.2 15.6556356504285 108.082346548761
"988" 197.4 15.502040653746 108.088762496374
"989" 197.6 15.3686797284829 107.642883037874
"990" 197.8 15.206193280391 107.049621094156
"991" 198 14.8692070198791 106.358340651539
"992" 198.2 14.7392767798432 106.083676401042
"993" 198.4 14.7116969540953 106.23094652054
"994" 198.6 14.3724021734143 106.406297901626
"995" 198.8 14.262450853425 106.283453561019
"996" 199 14.2519446146787 105.987495244489
"997" 199.2 14.2756436656184 105.431439507203
"998" 199.4 14.0971468113012 105.141456172412
"999" 199.6 13.616317170525 105.238821686819
"1000" 199.8 13.4167758861 104.901227239669
"1001" 200 13.070524247793 104.957280657309
"1002" 200.2 12.9788356842396 104.586159803489
"1003" 200.4 12.4620153572108 103.694694477726
"1004" 200.6 12.3375567314944 103.880600209988
"1005" 200.8 12.590104850625 103.764234620494
"1006" 201 12.9350993057481 103.393403371218
"1007" 201.2 13.2511111758424 103.594052678104
"1008" 201.4 13.3916040114566 103.817706630743
"1009" 201.6 13.536436236647 103.966067949227
"1010" 201.8 13.9022024061815 103.796775512652
"1011" 202 14.4595535802232 104.359858552004
"1012" 202.2 14.5751822231671 104.266938566375
"1013" 202.4 14.6048464802609 103.958510670269
"1014" 202.6 14.5928993874118 104.101697462137
"1015" 202.8 14.7378712502148 103.868902934057
"1016" 203 15.518710769404 103.338302400927
"1017" 203.2 16.13433814065 102.815148344544
"1018" 203.4 16.7544446994946 102.550528578956
"1019" 203.6 18.4413667392096 101.802609991808
"1020" 203.8 20.3877853915645 100.845383502639
"1021" 204 22.8427260837 99.3086248887692
"1022" 204.2 26.3560377219013 96.8244393342692
"1023" 204.4 30.6490825720836 94.1821093412865
"1024" 204.6 34.6676283686834 91.0544998434905
"1025" 204.8 38.758519008075 87.7794560332692
"1026" 205 41.7613084167631 84.4119669244462
"1027" 205.2 44.3367832240452 80.4046214772142
"1028" 205.4 48.1960073071554 76.981665983421
"1029" 205.6 51.5695028911671 73.4040340930587
"1030" 205.8 53.8566427594303 69.1732079530061
"1031" 206 55.5805179419639 64.0346055052137
"1032" 206.2 55.9876193656554 59.6674386434032
"1033" 206.4 55.8903067609601 54.5640186884854
"1034" 206.6 55.9884430450871 49.2149025907449
"1035" 206.8 55.1770111773393 44.4254133378121
"1036" 207 53.2614710767085 41.9052005110362
"1037" 207.2 50.8998174099124 38.6028477948226
"1038" 207.4 48.4475854992271 35.6082760348775
"1039" 207.6 46.5803645945182 32.0271517938147
"1040" 207.8 46.0478842962536 28.0043098519121
"1041" 208 47.9471222270378 24.9090971280565
"1042" 208.2 51.183289651605 22.4097055932392
"1043" 208.4 55.7185966189132 20.204363310181
"1044" 208.6 60.837287031405 18.1445500873592
"1045" 208.8 66.5150349343508 16.2588148800012
"1046" 209 72.2925404183875 14.5596792410192
"1047" 209.2 78.343709051625 14.550627552764
"1048" 209.4 83.8036550227332 15.6886772285039
"1049" 209.6 89.2682550179678 16.378945428106
"1050" 209.8 95.0054533405478 18.4732647851801
"1051" 210 99.9621433719116 20.5202546395385
"1052" 210.2 100.537290928568 19.199789730289
"1053" 210.4 100.874770652985 18.5573070717992
"1054" 210.6 100.839892848649 19.1027787656516
"1055" 210.8 100.356840418027 19.2671373701827
"1056" 211 99.8338023389426 19.7322556482398
"1057" 211.2 99.5354685558563 19.3449212867067
"1058" 211.4 99.3057011901698 18.6176216034761
"1059" 211.6 98.8782492460437 19.0503223587692
"1060" 211.8 98.335845357825 19.6235959482692
"1061" 212 98.2620436807376 20.0985410580168
"1062" 212.2 98.2620436807376 21.0669838208615
"1063" 212.4 98.3100147708444 21.7794014854828
"1064" 212.6 98.30632468699 22.7552652656673
"1065" 212.8 98.472673667145 23.7167693772992
"1066" 213 98.050786380075 24.4008758607692
"1067" 213.2 98.2985827463544 25.746008008681
"1068" 213.4 98.0861858609721 27.2035467427692
"1069" 213.6 97.575688083825 28.6594796684835
"1070" 213.8 96.583682841255 30.4584667898192
"1071" 214 95.831127139995 32.8012448589092
"1072" 214.2 94.8929971216988 35.6975195062886
"1073" 214.4 94.0858751440978 38.8446680164207
"1074" 214.6 94.3469012467359 42.1874930716257
"1075" 214.8 94.5776846293577 45.6584320471197
"1076" 215 93.9084428565547 49.7850172336746
"1077" 215.2 94.0064041563614 54.1138197238238
"1078" 215.4 95.0308137317381 59.1246387586866
"1079" 215.6 96.4043548297977 64.9677996850238
"1080" 215.8 99.0681069520452 70.7834427029757
"1081" 216 101.173099042799 77.3633095854534
"1082" 216.2 103.725165518363 82.1414491074744
"1083" 216.4 104.813852302483 81.9461458243219
"1084" 216.6 105.930569834095 81.0000224132963
"1085" 216.8 107.891627727002 79.1865527900657
"1086" 217 111.088841052879 77.5617642585103
"1087" 217.2 112.929495365879 77.1162229601071
"1088" 217.4 115.984714241129 75.8143776947388
"1089" 217.6 116.432382263636 74.5855557632152
"1090" 217.8 116.25288566693 73.0620814256376
"1091" 218 117.148025823393 71.8965066737287
"1092" 218.2 117.995665121232 70.7379544032161
"1093" 218.4 117.713245781573 70.5568772971214
"1094" 218.6 117.261022174933 69.8960745085665
"1095" 218.8 117.325568660647 68.6250936077739
"1096" 219 117.569135006015 67.0109180044675
"1097" 219.2 118.480013118825 65.9020963474854
"1098" 219.4 118.288230320339 65.4784705872968
"1099" 219.6 118.099934481825 64.3354928446476
"1100" 219.8 117.928727888582 63.1923887502692
"1101" 220 117.663177451588 62.3073347875324
"1102" 220.2 117.505452511133 61.4872673045769
"1103" 220.4 117.316439045904 61.2546569682166
"1104" 220.6 117.519635848548 60.7662130232782
"1105" 220.8 117.533210085584 60.1929394337782
"1106" 221 117.823513654916 59.342769737142
"1107" 221.2 119.073219963489 58.8883720814374
"1108" 221.4 123.435940444413 57.3247649518575
"1109" 221.6 123.03753263096 57.3081571319179
"1110" 221.8 122.979872696164 57.4323541129121
"1111" 222 122.744228704114 57.8485402025324
"1112" 222.2 122.660878125825 58.1847278625496
"1113" 222.4 122.711331042241 57.8384531031984
"1114" 222.6 122.094153729584 58.0738745583049
"1115" 222.8 122.184953571668 57.9880615551562
"1116" 223 122.154106609825 58.0597462618219
"1117" 223.2 122.324915759191 58.1796571849389
"1118" 223.4 122.110086202715 58.2304953089472
"1119" 223.6 121.989748280311 58.4306027185665
"1120" 223.8 122.229437510852 58.6578463035936
"1121" 224 122.116912370119 58.8726758312234
"1122" 224.2 121.686046806853 59.2927128513248
"1123" 224.4 121.494558386796 59.5803904477986
"1124" 224.6 120.777761242507 59.6554644223238
"1125" 224.8 120.877432213748 59.9511880711731
"1126" 225 120.971639739158 60.127852154547
"1127" 225.2 120.804210801719 60.0165545287913
"1128" 225.4 119.97191057247 60.0063448759141
"1129" 225.6 119.476435491501 60.2141205525665
"1130" 225.8 119.240170392825 60.4630295851655
"1131" 226 119.218242779152 60.28927249575
"1132" 226.2 119.043220553652 59.9299408682056
"1133" 226.4 118.936838403681 59.4918342334327
"1134" 226.6 118.528454513737 59.1719798513575
"1135" 226.8 118.265339073853 59.1900898013526
"1136" 227 117.955142620111 58.1730599888692
"1137" 227.2 118.163872944124 58.2740228141851
"1138" 227.4 118.14875192144 58.146879910572
"1139" 227.6 118.064413113881 58.2668792180543
"1140" 227.8 118.092895988547 58.1426269464637
"1141" 228 118.455604399018 57.8067726434069
"1142" 228.2 118.305382393717 57.2427385241071
"1143" 228.4 118.438549994789 57.1851764093874
"1144" 228.6 118.735702383716 56.9211231196783
"1145" 228.8 119.379306322441 56.1220144797692
"1146" 229 119.700097482976 55.6290313089667
"1147" 229.2 120.07568808623 54.8403855928985
"1148" 229.4 120.360225137259 54.7945225394816
"1149" 229.6 120.45845816678 54.4636158815728
"1150" 229.8 120.37013390823 54.5571325192422
"1151" 230 120.142444026747 54.8342259816171
"1152" 230.2 119.636218720455 54.5595629319163
"1153" 230.4 119.386867410614 54.0803559066376
"1154" 230.6 119.303516832325 53.1027735750692
"1155" 230.8 119.428557195512 52.4381085437649
"1156" 231 119.376608877902 51.8641106398077
"1157" 231.2 119.828787751011 50.8982914179241
"1158" 231.4 119.54228418121 50.2994493898333
"1159" 231.6 119.263715087152 49.6299870163754
"1160" 231.8 119.340021560172 48.705084988498
"1161" 232 119.527708144295 47.9050930302692
"1162" 232.2 119.661083924709 47.2607524668643
"1163" 232.4 120.27464529179 47.2404279989649
"1164" 232.6 120.662071722316 46.8609161351085
"1165" 232.8 120.597117807378 47.5866077027692
"1166" 233 121.049063165214 47.2681223752692
"1167" 233.2 120.875554619917 48.0698872731224
"1168" 233.4 120.680284861458 48.2031251715995
"1169" 233.6 120.49004437219 48.5298142495961
"1170" 233.8 120.253713424825 48.7685421403803
"1171" 234 119.666426808152 49.1337915647739
"1172" 234.2 119.536993709339 49.098958029355
"1173" 234.4 118.772381301133 49.0553150399712
"1174" 234.6 118.142165441492 48.7756195921026
"1175" 234.8 117.540374266242 48.6729965421303
"1176" 235 116.938583090992 48.7614646886581
"1177" 235.2 116.351572751625 49.0043223891835
"1178" 235.4 115.473625341474 49.4648103638638
"1179" 235.6 114.374446709721 49.4698775450051
"1180" 235.8 113.27613271504 50.0660308598487
"1181" 236 112.500561704593 50.0958171044299
"1182" 236.2 111.374654154908 50.0247898210748
"1183" 236.4 109.963436252714 50.0106349176303
"1184" 236.6 108.251825512414 49.942261678671
"1185" 236.8 106.959097369761 49.9562554147188
"1186" 237 105.316739222724 50.0404056663885
"1187" 237.2 104.163717791825 50.8314111570634
"1188" 237.4 102.745430252577 52.5724532279683
"1189" 237.6 101.283182424743 54.1972049732056
"1190" 237.8 99.6198948071493 56.3854104533233
"1191" 238 97.9139232011553 58.5115310011408
"1192" 238.2 95.7720421882432 60.8888712360965
"1193" 238.4 94.3937908218604 63.3851710193046
"1194" 238.6 94.3516877155882 66.1056913776113
"1195" 238.8 95.105176943325 67.8489794860324
"1196" 239 95.561271307725 70.460802988051
"1197" 239.2 96.6843532271436 72.8923808133135
"1198" 239.4 97.8225767711071 73.308789358141
"1199" 239.6 98.6385628563206 74.0930423134462
"1200" 239.8 97.9755969105815 74.8805233257562
"1201" 240 96.6876197300654 76.770888193875
"1202" 240.2 93.8015738988776 79.277574027585
"1203" 240.4 90.2362385417561 81.2340334405106
"1204" 240.6 86.9834965947987 84.3129946792166
"1205" 240.8 83.5439325014644 87.6927862556217
"1206" 241 79.9406835281047 90.8358355659896
"1207" 241.2 76.6553933581948 94.219818151723
"1208" 241.4 73.5946920131095 96.5114451331054
"1209" 241.6 71.3338794309543 98.9363265231744
"1210" 241.8 70.7267998052197 101.07202785998
"1211" 242 71.3571103945548 102.77064647581
"1212" 242.2 72.8083224193164 103.538988618183
"1213" 242.4 75.037024909725 104.398020422219
"1214" 242.6 77.4867454239276 104.112036930705
"1215" 242.8 80.5944355889902 103.810068813278
"1216" 243 84.6785659308334 104.949829706454
"1217" 243.2 85.3165415378759 105.112615128227
"1218" 243.4 87.15836610805 104.786572521769
"1219" 243.6 90.4126676172866 104.494219323705
"1220" 243.8 94.4875491582 105.232451980269
"1221" 244 98.3560265243914 104.850269587269
"1222" 244.2 101.597911572773 102.716694836782
"1223" 244.4 105.33831109374 100.053556671735
"1224" 244.6 108.312909579075 96.6531161925796
"1225" 244.8 110.128112724747 92.6995052305106
"1226" 245 112.50961119595 87.7667166201692
"1227" 245.2 115.031912330906 83.0245561708098
"1228" 245.4 117.251310628523 77.814159958321
"1229" 245.6 118.798457382257 72.6023390211611
"1230" 245.8 120.706668496648 67.8732775282515
"1231" 246 121.271741160506 63.1044529784285
"1232" 246.2 121.517155254853 58.1538924315445
"1233" 246.4 122.148450677727 53.5115722418674
"1234" 246.6 123.222587261922 50.9760807545524
"1235" 246.8 122.986659814682 50.5482536137902
"1236" 247 121.952082829798 49.2823268789179
"1237" 247.2 120.76390907269 46.8618383899179
"1238" 247.4 119.525229370575 44.3460194954567
"1239" 247.6 118.893727033436 42.3347000986675
"1240" 247.8 118.84312395953 40.8313064169746
"1241" 248 118.323909392914 38.4802022314656
"1242" 248.2 117.572618174636 35.7096873004854
"1243" 248.4 116.959698570825 33.3077549047117
"1244" 248.6 116.844022463912 31.1987374684345
"1245" 248.8 115.478095735853 29.2630851939359
"1246" 249 113.011674530636 27.132963508026
"1247" 249.2 110.665735820504 24.8619491147096
"1248" 249.4 107.952171226701 22.4645978077383
"1249" 249.6 105.479192451348 19.8736218128487
"1250" 249.8 103.735093285302 16.8840268320917
"1251" 250 102.251701406917 14.651718578783
"1252" 250.2 100.487361927986 12.6999524179389
"1253" 250.4 99.0890921111523 11.1183005113238
"1254" 250.6 96.9246274556305 9.78593805438033
"1255" 250.8 94.3501558671223 8.0582747042422
"1256" 251 91.3976174088156 6.59694513780696
"1257" 251.2 88.2461652441306 5.01573559360256
"1258" 251.4 86.3362198182536 4.58744865795495
"1259" 251.6 83.5793902347116 4.63968212786717
"1260" 251.8 80.0416521871209 4.00871531998351
"1261" 252 76.6093937058359 2.89896209807358
"1262" 252.2 74.0799177965523 1.50660634878438
"1263" 252.4 72.9155322165347 1.7144468225273
"1264" 252.6 70.3001479584951 0.939998962640361
"1265" 252.8 68.5408148861961 1.14488024548572
"1266" 253 65.8662703683964 1.00975348103453
"1267" 253.2 64.4877311849917 0.776342011991447
"1268" 253.4 63.8232842635072 1.15382815197951
"1269" 253.6 62.038335524325 1.40225414867547
"1270" 253.8 61.1671651830824 1.78211096812071
"1271" 254 60.1196693279308 1.86681399657692
"1272" 254.2 59.2410277987409 2.53968580136268
"1273" 254.4 57.9168578043563 3.01060505255048
"1274" 254.6 56.2091703058454 3.0181609544529
"1275" 254.8 55.5899139888153 2.33633605519156
"1276" 255 56.2960134364539 2.69330994083624
"1277" 255.2 56.1048856911584 3.90007184029954
"1278" 255.4 56.215530805485 4.51592595297923
"1279" 255.6 55.2484260418437 5.35783447497951
"1280" 255.8 55.1347918195846 5.74376038710577
"1281" 256 55.1286535070192 6.38079050538573
"1282" 256.2 55.375557017715 7.07654798607923
"1283" 256.4 55.9935495247644 7.48254922114802
"1284" 256.6 56.3727883415438 7.71622576636298
"1285" 256.8 55.8110471191618 8.62881194754291
"1286" 257 56.3582714491584 9.30853176548136
"1287" 257.2 56.6824962362766 9.39918956349504
"1288" 257.4 57.013695943185 10.0919670668492
"1289" 257.6 56.8484988778662 11.2274033762795
"1290" 257.8 56.8529769766821 11.5197692885345
"1291" 258 57.1541291220518 11.9366078168981
"1292" 258.2 57.3186992535363 11.9405478415682
"1293" 258.4 57.2433434564882 12.1207521277955
"1294" 258.6 59.2949474136712 13.1509941386154
"1295" 258.8 64.2531573999341 14.8636879627238
"1296" 259 66.7099614087701 13.6304720492473
"1297" 259.2 66.1491860455618 14.6793626746166
"1298" 259.4 65.808715603365 14.7087303742892
"1299" 259.6 65.402031461775 15.7673756028992
"1300" 259.8 64.8458236007219 16.7985982598053
"1301" 260 64.4235228891719 18.3639539795039
"1302" 260.2 64.6317003656735 19.7973152178147
"1303" 260.4 64.9665757760508 21.2509532345918
"1304" 260.6 65.9289206931767 23.1514334221154
"1305" 260.8 67.2595188624951 24.9426292529084
"1306" 261 69.5614137632054 26.4114875804649
"1307" 261.2 71.734141554195 28.1309760164492
"1308" 261.4 74.288269994835 29.3883560894192
"1309" 261.6 76.1400703304379 29.6384184401079
"1310" 261.8 78.5321647091375 30.5118130821755
"1311" 262 80.5846216685495 31.9080300089835
"1312" 262.2 82.535976417735 32.7515611478192
"1313" 262.4 84.5715690036107 32.0250246190855
"1314" 262.6 86.405176942395 30.5196159726992
"1315" 262.8 88.7285110978151 28.4478468440712
"1316" 263 90.213564885135 25.5321357440492
"1317" 263.2 91.4012733631485 22.4524950337104
"1318" 263.4 91.0153724431062 20.0177215410505
"1319" 263.6 89.8245099228782 18.4729829991309
"1320" 263.8 89.2214105921191 17.9187627245928
"1321" 264 88.8649062603352 18.1182652982896
"1322" 264.2 89.6371384079281 19.3123339993311
"1323" 264.4 89.9819520167528 20.2027795747744
"1324" 264.6 91.190366982225 20.7089939443892
"1325" 264.8 91.7726317807632 21.3611468277847
"1326" 265 93.2781652773498 22.8021425831207
"1327" 265.2 95.7683753813556 25.1847397484529
"1328" 265.4 97.7491220249804 27.9499774035314
"1329" 265.6 99.8948716188528 31.4854050347137
"1330" 265.8 101.697813665107 35.6370382149692
"1331" 266 103.864261896007 39.8306213817965
"1332" 266.2 105.404629294173 44.5029872640103
"1333" 266.4 106.793421288982 49.2909196205388
"1334" 266.6 108.0438352169 53.9378599627645
"1335" 266.8 107.933686975041 58.6475170497287
"1336" 267 107.186247905111 63.1480282939389
"1337" 267.2 104.389955075754 66.4955365754835
"1338" 267.4 101.516161474261 70.4277220878333
"1339" 267.6 99.3199775429143 74.9717960773764
"1340" 267.8 96.6811926708853 78.9705911647261
"1341" 268 95.5397886021554 82.3280950015214
"1342" 268.2 96.0485864173071 85.2736589744032
"1343" 268.4 97.1684609727536 88.4300760594478
"1344" 268.6 98.2291566176145 89.8144096521376
"1345" 268.8 99.0320956043648 89.5562095771276
"1346" 269 100.010245839744 89.2048930666206
"1347" 269.2 101.428778853412 88.8757468119665
"1348" 269.4 103.301732596386 88.3592779192225
"1349" 269.6 105.980013117489 88.5416243687348
"1350" 269.8 109.116858522121 90.1179691684084
"1351" 270 112.198534930548 91.3954019479924
"1352" 270.2 115.45620166163 91.7579860182161
"1353" 270.4 117.294858823452 91.098652210051
"1354" 270.6 118.742136316756 89.338935912752
"1355" 270.8 118.834103472953 87.3058111872436
"1356" 271 119.831048946144 85.0056897020003
"1357" 271.2 121.216579305225 82.497584584504
"1358" 271.4 122.183257183754 80.3026606634285
"1359" 271.6 122.27079741943 78.3455853850061
"1360" 271.8 121.413009326471 76.5789189404816
"1361" 272 121.369921376015 73.9758626493123
"1362" 272.2 122.027413730825 71.037185238164
"1363" 272.4 122.588794246394 67.7588094114589
"1364" 272.6 123.122170146799 64.3193368321923
"1365" 272.8 123.106015268257 61.2263874313233
"1366" 273 123.294342520825 58.316980926053
"1367" 273.2 123.286494289383 56.2014948889329
"1368" 273.4 123.722359003933 54.112974603053
"1369" 273.6 123.871748119807 52.1936529800391
"1370" 273.8 122.813588292477 50.1572392747335
"1371" 274 121.709029017512 47.4996473611736
"1372" 274.2 121.427289567141 44.8543388405324
"1373" 274.4 120.997200583167 43.2384448631113
"1374" 274.6 120.610545662009 41.2922857532234
"1375" 274.8 120.995931884099 39.4767875138444
"1376" 275 120.533771367878 38.0085805378482
"1377" 275.2 119.986753429789 36.5385791813139
"1378" 275.4 118.972707648269 34.1783754150192
"1379" 275.6 117.669402928409 31.8263753637029
"1380" 275.8 116.742510778254 29.964359553155
"1381" 276 115.321660551188 27.7880941491719
"1382" 276.2 113.528625056816 25.1548174905965
"1383" 276.4 111.77986581879 22.6134121908533
"1384" 276.6 109.700196604125 20.509564222951
"1385" 276.8 107.267693327325 17.9836860437601
"1386" 277 105.297105439095 15.8052151028909
"1387" 277.2 105.183987879347 15.1929859055259
"1388" 277.4 104.823394506618 14.9781030678382
"1389" 277.6 103.570709946422 13.4861963430339
"1390" 277.8 102.523207435543 12.535255838782
"1391" 278 101.296838929882 12.4822449476407
"1392" 278.2 99.8881291369745 12.6192999419795
"1393" 278.4 97.6625632008536 11.3866554210407
"1394" 278.6 95.9355289205548 9.74538616883679
"1395" 278.8 94.4611548084083 8.15812415826923
"1396" 279 93.5672661621306 7.17081964301923
"1397" 279.2 92.0788904374005 6.59694513780696
"1398" 279.4 90.0103133092536 5.66119919066923
"1399" 279.6 88.3211318376269 4.77617052964658
"1400" 279.8 86.5067941930797 4.27861231989187
"1401" 280 84.403354928972 3.72555777671041
"1402" 280.2 81.8243522619981 2.90679108522115
"1403" 280.4 80.1989678984813 2.63240372614422
"1404" 280.6 78.7230120179372 2.34739185653453
"1405" 280.8 77.572580435526 1.66496350193933
"1406" 281 77.2900016813888 2.43758557368412
"1407" 281.2 75.2123515067928 2.86510348962407
"1408" 281.4 73.846111847125 2.62921887286923
"1409" 281.6 72.490498041825 2.5345832326978
"1410" 281.8 70.9202741778553 2.31343584511772
"1411" 282 69.7005591106548 1.49839267173731
"1412" 282.2 68.7791419393544 0.851696056798637
"1413" 282.4 67.9034705697956 0.844202284386874
"1414" 282.6 66.6887094358544 0.364600850033935
"1415" 282.8 66.6049239005577 0.86638681855636
"1416" 283 65.5549678657107 1.70106163272638
"1417" 283.2 64.945937097375 1.47757592862923
"1418" 283.4 65.4188426322577 1.78964255183654
"1419" 283.6 64.9104391869382 2.62008495404281
"1420" 283.8 64.6473799998063 3.10760169376455
"1421" 284 64.2032932507662 3.35461604232805
"1422" 284.2 63.7007183007182 3.5385408642401
"1423" 284.4 62.6531686135897 4.17893100762217
"1424" 284.6 61.5457846376005 4.54299070611616
"1425" 284.8 60.4978040275484 4.11268287066285
"1426" 285 59.2037490578566 3.68860164644817
"1427" 285.2 57.5433238887842 2.71787478852433
"1428" 285.4 56.819855838315 3.00630550062923
"1429" 285.6 56.0113742804679 4.09061154705494
"1430" 285.8 54.1839920403007 5.0672704362401
"1431" 286 52.0881636594665 6.4202759184013
"1432" 286.2 52.2951658489212 7.15122054594231
"1433" 286.4 51.0975004735393 8.23820046918352
"1434" 286.6 50.0244637557854 9.05871237147715
"1435" 286.8 48.9554326370015 9.88918558538688
"1436" 287 48.4282856079207 10.0649703531309
"1437" 287.2 47.0292301905829 11.263858972964
"1438" 287.4 45.3019182700637 12.865916362951
"1439" 287.6 43.3664503956602 14.1344488312253
"1440" 287.8 41.3705038634584 15.8697155548026
"1441" 288 38.9099239596272 17.4144977205989
"1442" 288.2 35.4593480485343 18.5126006197809
"1443" 288.4 32.4114192974992 19.8640702629659
"1444" 288.6 30.0704171209989 22.5896636504649
"1445" 288.8 26.1653816151335 24.8765709669501
"1446" 289 22.585289099918 26.3428956949669
"1447" 289.2 20.5074352275173 26.3516859876758
"1448" 289.4 19.9542352061621 25.3563318432692
"1449" 289.6 20.2206359629679 24.9514004983049
"1450" 289.8 21.2576254043932 24.869917888542
"1451" 290 21.4374909007917 24.9019594427026
"1452" 290.2 21.8344619216583 25.4285218508359
"1453" 290.4 22.0002956901055 25.7711395625009
"1454" 290.6 22.5361626567513 26.3741439004166
"1455" 290.8 23.2012093435977 26.8850614152692
"1456" 291 24.0083742291506 27.2094720511878
"1457" 291.2 24.3110060563964 27.6676253628407
"1458" 291.4 25.0746663593089 28.2411924872047
"1459" 291.6 26.1166812318583 29.8363587834359
"1460" 291.8 28.3220190717701 30.6816865061703
"1461" 292 30.651954146443 31.1448921327524
"1462" 292.2 32.9104908887796 32.1965280816215
"1463" 292.4 36.3355176972 33.073810392826
"1464" 292.6 40.3166124567407 33.5663463820524
"1465" 292.8 44.9279279682949 33.9162965250403
"1466" 293 49.0850103633411 33.3040818224305
"1467" 293.2 53.1417525830003 32.7517581490527
"1468" 293.4 56.6250373131913 30.6236376953088
"1469" 293.6 59.1656052436988 27.6716892532886
"1470" 293.8 61.7265234386308 24.9630179242595
"1471" 294 64.2647961715934 21.7597943765113
"1472" 294.2 64.8181263400309 19.7772182827104
"1473" 294.4 66.4315974167074 19.3538201414457
"1474" 294.6 70.008584542215 18.8095474511792
"1475" 294.8 74.06349675733 17.8262035059425
"1476" 295 78.4317272622987 18.179348799985
"1477" 295.2 83.5480435430003 19.1035126918156
"1478" 295.4 88.256159904585 20.0975021155892
"1479" 295.6 92.790498043995 22.3638437060792
"1480" 295.8 97.777129761435 24.3741230932592
"1481" 296 100.694568663913 27.4808163220045
"1482" 296.2 101.715158387785 31.7928887788435
"1483" 296.4 102.703230436686 36.6165575333248
"1484" 296.6 104.165980164664 41.4011676636799
"1485" 296.8 106.297135379271 46.024892150421
"1486" 297 107.213396379182 51.4607542222871
"1487" 297.2 108.07536043095 56.6679893269121
"1488" 297.4 107.667776103114 61.4725679817692
"1489" 297.6 105.634762886881 65.5456414479081
"1490" 297.8 103.034403680739 70.1375653403037
"1491" 298 100.778714415634 75.2519804421147
"1492" 298.2 97.2840760261267 79.5965795670537
"1493" 298.4 93.141437318825 83.0830886093773
"1494" 298.6 88.1376291862852 84.9531101357737
"1495" 298.8 83.3332969362417 84.8175424875192
"1496" 299 79.0305899037169 83.2070396557557
"1497" 299.2 74.175625450117 81.0534968691453
"1498" 299.4 69.5560170336358 78.6311801936206
"1499" 299.6 65.6894449089577 75.5033968079683
"1500" 299.8 62.4784265776934 71.2785635916376
"1501" 300 59.022932886533 67.3388986070657
"1502" 300.2 55.9743536340068 62.7476674202329
"1503" 300.4 52.8587577289232 58.398047123796
"1504" 300.6 49.0108738308904 54.6700785661758
"1505" 300.8 44.6095372565077 52.1531973216923
"1506" 301 40.4863254650495 50.4009780457794
"1507" 301.2 36.091903464442 48.4783666197692
"1508" 301.4 32.563237224975 45.3788674125392
"1509" 301.6 30.2740552675438 41.0735827553942
"1510" 301.8 28.751560961443 36.5383874766625
"1511" 302 29.3180363920015 31.5027239753986
"1512" 302.2 31.2498775831657 26.6582718633791
"1513" 302.4 34.0000625892295 22.0884576739097
"1514" 302.6 37.2371827433089 18.0743189357854
"1515" 302.8 40.8129095718595 16.5266006946485
"1516" 303 45.3087451957282 14.7990569226563
"1517" 303.2 50.0581017519474 12.1086421593815
"1518" 303.4 55.5334480181687 11.3389963666755
"1519" 303.6 60.901900399695 10.0728579471992
"1520" 303.8 66.5236324493104 8.74809503678379
"1521" 304 70.0493744248044 9.49773254610428
"1522" 304.2 74.0835936054207 11.5408449133331
"1523" 304.4 78.0132733386413 14.3783375953611
"1524" 304.6 82.3052370118562 16.761209067363
"1525" 304.8 86.3692457970209 17.933325364795
"1526" 305 89.9165276715523 20.4149837317541
"1527" 305.2 93.8501648102607 22.5940234582197
"1528" 305.4 98.1495323004721 25.5024604052986
"1529" 305.6 103.219651499922 27.6946305703337
"1530" 305.8 103.921000907846 27.6333343110376
"1531" 306 103.974971257805 27.0566535100855
"1532" 306.2 103.136403794716 28.5134907419649
"1533" 306.4 102.413052554734 31.621806831542
"1534" 306.6 102.328552623736 35.561736931596
"1535" 306.8 103.39408815304 39.8899781714655
"1536" 307 105.286833043501 44.4447929855395
"1537" 307.2 107.176067227334 49.5532546000817
"1538" 307.4 108.378290078559 55.4540718571408
"1539" 307.6 108.268793308709 61.3019508420371
"1540" 307.8 107.204346887825 67.2086563539008
"1541" 308 106.514204099588 73.3872717074008
"1542" 308.2 105.101245096425 79.6661115511475
"1543" 308.4 103.280201661957 85.1645238706376
"1544" 308.6 100.223132382928 90.0407018585192
"1545" 308.8 96.2520809005882 93.4853721112166
"1546" 309 91.6477389218754 97.405741965639
"1547" 309.2 86.4889875028589 101.187148515379
"1548" 309.4 81.8057586714566 104.712818024874
"1549" 309.6 77.0416960797481 107.319755818962
"1550" 309.8 72.184502528986 109.491518478532
"1551" 310 67.1596515177481 111.971274858551
"1552" 310.2 62.3894251127403 113.705241303049
"1553" 310.4 57.2675223720685 114.059203595991
"1554" 310.6 52.371668856625 114.099083497869
"1555" 310.8 46.58446590143 114.356655161051
"1556" 311 41.8926227282153 115.088407676172
"1557" 311.2 40.0141920257672 115.503998608666
"1558" 311.4 40.7146133726353 116.704513121873
"1559" 311.6 41.1418633537258 117.061154970228
"1560" 311.8 41.8438154652609 117.197700745731
"1561" 312 42.4739487350199 116.587803419744
"1562" 312.2 42.4480430420302 115.149595101192
"1563" 312.4 42.0493665401 114.188259389569
"1564" 312.6 41.828692031741 113.068796845143
"1565" 312.8 41.5699830435309 112.342971460118
"1566" 313 41.9445200613891 112.255461766167
"1567" 313.2 42.5685550794179 111.482656071101
"1568" 313.4 42.8210261939039 111.639035778717
"1569" 313.6 43.9206932393648 111.570591842942
"1570" 313.8 44.3752366437417 111.280134476908
"1571" 314 44.6768863556464 111.251824670019
"1572" 314.2 45.5214399729554 111.154617409191
"1573" 314.4 45.1184483015729 111.190001047622
"1574" 314.6 45.4376442596038 112.044092152853
"1575" 314.8 45.5611003524685 112.404187668043
"1576" 315 45.4166822740928 112.889749211448
"1577" 315.2 45.7146133731698 113.208862096243
"1578" 315.4 45.5731340573635 113.428141074603
"1579" 315.6 45.1567755590855 113.245435766278
"1580" 315.8 45.1120604253208 113.094489779126
"1581" 316 46.1758362349207 112.796340036513
"1582" 316.2 46.6287680259543 112.764080863011
"1583" 316.4 46.6579264783292 112.933908941731
"1584" 316.6 46.4237136068772 113.318102086087
"1585" 316.8 46.3678802447349 113.483832497991
"1586" 317 44.3335815607977 113.775965656515
"1587" 317.2 44.9656579452353 113.359544234833
"1588" 317.4 45.0400252422961 114.082659130567
"1589" 317.6 44.8324679955173 114.293767862167
"1590" 317.8 44.1542221378829 114.354292897492
"1591" 318 44.5828109911468 114.69063537573
"1592" 318.2 43.9033868828507 115.319453942526
"1593" 318.4 43.4898427307302 115.653511541123
"1594" 318.6 43.1751735398805 116.531603654797
"1595" 318.8 42.9791195089432 116.506832573769
"1596" 319 43.1186819807902 116.701247095426
"1597" 319.2 43.0519703340183 116.595152034336
"1598" 319.4 42.7953219510508 116.06608997539
"1599" 319.6 41.959541288889 116.193443011509
"1600" 319.8 41.5722003228911 116.015680820782
"1601" 320 40.7258932643496 115.050153780777
"1602" 320.2 39.2489430558169 114.352433439035
"1603" 320.4 37.3422736106821 112.794203613198
"1604" 320.6 34.5876967292884 111.415728094659
"1605" 320.8 31.40083006015 109.532003901519
"1606" 321 27.5581764845477 107.409928135345
"1607" 321.2 23.6072750226233 105.184277729051
"1608" 321.4 21.0436872019 105.149645795119
"1609" 321.6 19.7563147882432 105.882162048369
"1610" 321.8 19.0730668434543 106.013290145278
"1611" 322 17.816186109375 105.761137623919
"1612" 322.2 17.7958485682724 106.030341537585
"1613" 322.4 18.4075437534132 105.733464192941
"1614" 322.6 18.8539307297994 105.5460375335
"1615" 322.8 18.7172237707258 105.308256752435
"1616" 323 18.7209385170163 105.458438090913
"1617" 323.2 18.6892854498982 105.226237632416
"1618" 323.4 18.6707188415453 105.19682480804
"1619" 323.6 18.6642768307487 105.148242300456
"1620" 323.8 18.7529864876201 105.185462341786
"1621" 324 18.6812781375033 105.219158679643
"1622" 324.2 18.7355832261181 105.515794099218
"1623" 324.4 18.7889600226199 105.297782303859
"1624" 324.6 18.8085949752763 105.222305545057
"1625" 324.8 18.5702349767089 105.058422497742
"1626" 325 18.6614479477467 104.797096384765
"1627" 325.2 18.9936177502353 104.925399459397
"1628" 325.4 18.9116708260185 104.693081667568
"1629" 325.6 18.9089920392031 104.362103841589
"1630" 325.8 19.948427262945 102.385957517205
"1631" 326 20.2756627088008 101.835960068285
"1632" 326.2 20.1099127745981 101.105524459219
"1633" 326.4 20.1323482424104 100.677335003538
"1634" 326.6 20.1865672896233 99.7983964428239
"1635" 326.8 20.343709045425 99.4332495821388
"1636" 327 20.5890034935057 98.7385629160171
"1637" 327.2 21.0969557987523 98.4712980095602
"1638" 327.4 21.8111991048928 97.7928506521252
"1639" 327.6 22.4618421953504 97.7734176490913
"1640" 327.8 23.6405635674026 96.9035115535106
"1641" 328 24.7873525583509 96.5740439733382
"1642" 328.2 25.7859197664013 96.3645249291337
"1643" 328.4 26.2078714735792 95.8268785118624
"1644" 328.6 26.627675843825 95.5069158215587
"1645" 328.8 28.0246025444511 94.9201740195823
"1646" 329 29.8070117987302 94.1919933686916
"1647" 329.2 32.5128354926772 93.421354373991
"1648" 329.4 36.2472851564679 92.3849813584389
"1649" 329.6 40.0480715264679 90.7265827602424
"1650" 329.8 44.4836600423641 89.5829138182084
"1651" 330 48.7289151830618 88.9461180750587
"1652" 330.2 53.4436007806859 87.2200296319214
"1653" 330.4 57.9008128180355 85.0605970795587
"1654" 330.6 61.9191583245877 82.1654773790319
"1655" 330.8 65.5057195811671 78.5735538299534
"1656" 331 67.6750374534054 74.7499937957246
"1657" 331.2 69.5096961386861 70.9209660309359
"1658" 331.4 70.412049999852 67.2793301961341
"1659" 331.6 71.0440876732417 63.6134971277415
"1660" 331.8 70.6953051938518 60.0120852656621
"1661" 332 69.7837698044979 55.9273514852038
"1662" 332.2 69.3256848367062 51.8290845306752
"1663" 332.4 69.9295798468929 47.3225431690945
"1664" 332.6 71.0244804419679 43.0823152138407
"1665" 332.8 72.311861082435 38.7747556614992
"1666" 333 72.6393948274539 34.6902502867435
"1667" 333.2 72.3376829197322 30.8250860853723
"1668" 333.4 71.5265872717013 27.7439867933517
"1669" 333.6 71.0516289160393 25.7775124396366
"1670" 333.8 72.4003763031549 23.0868776332898
"1671" 334 75.0896216504008 20.5500987191783
"1672" 334.2 79.237873432691 18.086986326929
"1673" 334.4 83.5835774766191 16.0153445320045
"1674" 334.6 87.1157688594475 16.2424517163202
"1675" 334.8 90.5830585364379 17.7455598880434
"1676" 335 95.4425936924984 19.7600896600549
"1677" 335.2 99.0810975872368 20.9574874375634
"1678" 335.4 97.9336262176988 20.8369322833275
"1679" 335.6 97.645799677058 21.1003783988906
"1680" 335.8 96.6699687786335 20.9409054730777
"1681" 336 96.365641810927 22.0063861740141
"1682" 336.2 96.610288345845 24.3129739103792
"1683" 336.4 97.2925682827944 26.4092833341876
"1684" 336.6 98.4774432814132 29.1706620008575
"1685" 336.8 100.499369906902 32.8640109672981
"1686" 337 102.36910701065 37.4563006158226
"1687" 337.2 103.694954139525 41.0049636439238
"1688" 337.4 105.173805563489 45.8656288058056
"1689" 337.6 105.875783724257 50.9935399358638
"1690" 337.8 105.124472124242 56.3838801934914
"1691" 338 104.938847860616 62.3029460901965
"1692" 338.2 104.207060092536 68.5161224352166
"1693" 338.4 103.691187594474 74.268791978026
"1694" 338.6 102.090760168187 79.4878552655968
"1695" 338.8 99.7194649574303 84.4202739474271
"1696" 339 96.9130731148958 89.052269961579
"1697" 339.2 94.1613682270771 93.423337198244
"1698" 339.4 94.1183060963776 96.8177343800061
"1699" 339.6 94.5868878928705 96.907824583651
"1700" 339.8 95.3504413629276 97.131491855141
"1701" 340 96.1024629244799 97.2235324526232
"1702" 340.2 96.1340104952043 96.2841125027865
"1703" 340.4 96.6641435561047 96.2511657447692
"1704" 340.6 96.8455370180092 96.8076769486113
"1705" 340.8 96.812282274466 96.5271863619359
"1706" 341 96.9807823911294 96.0235179715475
"1707" 341.2 97.8811084171286 95.6301193561442
"1708" 341.4 99.3009145926424 96.096631124991
"1709" 341.6 101.587629252158 96.4487899736282
"1710" 341.8 103.138056310529 96.3226172356345
"1711" 342 104.774824619943 94.8974692855297
"1712" 342.2 106.405207189517 93.6853172857821
"1713" 342.4 107.769003943368 92.7522200433382
"1714" 342.6 109.383677335833 90.8668902669163
"1715" 342.8 111.53283664079 88.7554058542345
"1716" 343 112.728987185202 87.1289105938184
"1717" 343.2 113.73869317252 84.9314414775235
"1718" 343.4 115.301479384621 82.9982302848533
"1719" 343.6 116.838328922035 81.32196529216
"1720" 343.8 118.607770643867 79.6936756009751
"1721" 344 120.073038362599 78.2503750344692
"1722" 344.2 120.783420720644 76.4073333909848
"1723" 344.4 121.733617313144 74.2196686586399
"1724" 344.6 122.981466193555 72.0889301942779
"1725" 344.8 123.649755287577 70.3185684144374
"1726" 345 124.265280867852 67.8901882536055
"1727" 345.2 124.732811226639 66.7876089605259
"1728" 345.4 125.05777043123 66.2532909788908
"1729" 345.6 124.515093532498 65.5890652521664
"1730" 345.8 124.383004339489 64.8936077208798
"1731" 346 124.646874607447 63.5091525354584
"1732" 346.2 124.613575710412 61.9651975800857
"1733" 346.4 124.637287038225 60.3110658395649
"1734" 346.6 124.494590848193 58.1569680986376
"1735" 346.8 124.022250698352 56.0594755427329
"1736" 347 123.861657536524 53.7832611633135
"1737" 347.2 123.447943621914 52.0583671772073
"1738" 347.4 122.833321211131 49.394896617797
"1739" 347.6 122.958330972173 47.9250329812084
"1740" 347.8 123.283130761621 45.9603596145613
"1741" 348 123.06994581141 44.6856921943201
"1742" 348.2 122.45387101103 43.0288551767246
"1743" 348.4 122.077424077799 41.0124000477429
"1744" 348.6 121.028980858706 38.9886726137646
"1745" 348.8 119.892201847678 36.6109443819589
"1746" 349 118.897090561197 33.9943303540834
"1747" 349.2 117.336321947489 31.096016509051
"1748" 349.4 115.780750946797 29.1958494025748
"1749" 349.6 113.626164837137 26.2013406204527
"1750" 349.8 112.04286311218 23.9214106768238
"1751" 350 110.033444123352 21.7392484809478
"1752" 350.2 108.162188740265 19.0865637925882
"1753" 350.4 105.520340655453 16.2346865873312
"1754" 350.6 103.813240294778 15.5088845769047
"1755" 350.8 102.307838321068 13.9941525919179
"1756" 351 101.191571333122 12.9474548669449
"1757" 351.2 100.051244515967 11.6890836121807
"1758" 351.4 100.213880975943 12.2459770088869
"1759" 351.6 100.707817592436 13.1618825258803
"1760" 351.8 101.061552154596 14.0546525074121
"1761" 352 102.180486955171 14.3538887217115
"1762" 352.2 102.974936011302 14.9266814922412
"1763" 352.4 104.184036461099 15.899120363656
"1764" 352.6 105.090385706796 16.5406579780692
"1765" 352.8 105.54351841948 17.0212812904783
"1766" 353 107.031903802519 18.2930350244914
"1767" 353.2 108.312037839082 19.6306084692417
"1768" 353.4 109.975317745953 21.1698568227004
"1769" 353.6 112.208715608325 23.4421252024675
"1770" 353.8 114.520048516235 26.1435622425256
"1771" 354 116.473471846014 29.2848913965395
"1772" 354.2 118.490378899834 32.9513383077965
"1773" 354.4 120.815710041928 35.995375039859
"1774" 354.6 122.173597821979 39.4644152224744
"1775" 354.8 123.382052975517 43.2797061201154
"1776" 355 124.304551529693 46.8758825508745
"1777" 355.2 125.01469845672 50.6876490494797
"1778" 355.4 124.934962071573 52.6871903678911
"1779" 355.6 125.750655321437 56.5898584436141
"1780" 355.8 126.294963339246 60.3628980512166
"1781" 356 126.471579590703 64.3023793525475
"1782" 356.2 126.346682723287 68.7067347064121
"1783" 356.4 125.888152981066 73.0404100556085
"1784" 356.6 125.165324858914 76.8997697563496
"1785" 356.8 124.035008582671 81.3705512891154
"1786" 357 122.826553429133 85.176042638218
"1787" 357.2 122.651132519748 87.7565904200128
"1788" 357.4 123.055165310003 88.1235392469047
"1789" 357.6 121.875169346817 88.676567644849
"1790" 357.8 120.45576672323 91.8890149832865
"1791" 358 118.631400372545 95.1953059132608
"1792" 358.2 116.589201748203 98.8349114184541
"1793" 358.4 114.274224922514 101.792810443269
"1794" 358.6 112.045610996384 104.546329258978
"1795" 358.8 109.667132852776 107.130935249562
"1796" 359 106.965150732273 110.225282762421
"1797" 359.2 103.749721376195 112.93327673371
"1798" 359.4 100.923420718521 115.190596412277
"1799" 359.6 98.8245178911107 116.376405249174
"1800" 359.8 95.6603311729589 118.491472638206
"1801" 360 92.2982027471201 119.686464777827
"1802" 360.2 87.5711388371721 122.020050482707
"1803" 360.4 84.145229366793 122.977944852045
"1804" 360.6 81.375216260337 124.222330723653
"1805" 360.8 77.744705119713 125.277154128333
"1806" 361 73.861821764121 125.955910058301
"1807" 361.2 69.6674946170105 126.643912336487
"1808" 361.4 65.237330719075 126.520011270369
"1809" 361.6 60.452647450761 126.454275898773
"1810" 361.8 55.882581919473 126.668298038853
"1811" 362 52.8950152304791 126.200759662382
"1812" 362.2 50.2649472686821 125.855135234293
"1813" 362.4 47.6477203588565 125.066815383915
"1814" 362.6 46.2681372391234 123.164203290543
"1815" 362.8 46.2619309430647 121.227258907145
"1816" 363 46.1864351294457 120.078261142838
"1817" 363.2 46.518457846825 119.249158867401
"1818" 363.4 46.5614636864856 117.630589059609
"1819" 363.6 46.8006374409614 115.481888883451
"1820" 363.8 47.8786786659068 114.443047651569
"1821" 364 48.1619783138525 112.581573959425
"1822" 364.2 48.0155259950085 110.639105650049
"1823" 364.4 48.8403712647596 109.52932505297
"1824" 364.6 47.7638727517118 109.678026419599
"1825" 364.8 45.4679160094533 109.000161589136
"1826" 365 43.2373270144182 107.736070537803
"1827" 365.2 40.1313892572388 107.024755616407
"1828" 365.4 37.3493291463165 106.045399273854
"1829" 365.6 33.4250242214772 105.541521219826
"1830" 365.8 31.6996856776894 106.411387497659
"1831" 366 30.6270618619872 106.33768214381
"1832" 366.2 29.2135099895686 106.24507199591
"1833" 366.4 30.4217941675618 105.591167033348
"1834" 366.6 30.2092284492946 105.126105575261
"1835" 366.8 30.6487976555641 104.497997120678
"1836" 367 30.6616668052586 103.619168781499
"1837" 367.2 31.5858187841493 101.637871635296
"1838" 367.4 37.7663768002304 100.949254710972
"1839" 367.6 39.7623405567854 101.168453068566
"1840" 367.8 45.2954837291311 100.88415230481
"1841" 368 43.0143995355355 101.098847677032
"1842" 368.2 39.957161498614 99.2647966326913
"1843" 368.4 39.9650893981741 98.3135084692598
"1844" 368.6 39.7382044603423 95.9216981645968
"1845" 368.8 39.7504532079091 93.2919310475683
"1846" 369 40.3860575752287 89.8399684456821
"1847" 369.2 41.1393386945166 86.0626117631571
"1848" 369.4 42.3571726483977 82.2042256093238
"1849" 369.6 44.2472000523886 78.7576353015419
"1850" 369.8 45.3026711364213 75.1627620502876
"1851" 370 45.007011800355 71.6577287552192
"1852" 370.2 43.9458885537972 68.0793691644637
"1853" 370.4 43.976998694085 63.5401747278992
"1854" 370.6 43.748951511885 58.9425205401092
"1855" 370.8 44.5275697482536 54.4931895191264
"1856" 371 47.032830935565 52.3422306129992
"1857" 371.2 50.5392291249068 49.3990787483601
"1858" 371.4 54.544332209891 47.5265161315428
"1859" 371.6 58.3153747799964 45.2116171176978
"1860" 371.8 62.3029697155072 43.8796766105403
"1861" 372 65.9195231444596 44.3074337730865
"1862" 372.2 70.1747611916497 43.72866687996
"1863" 372.4 74.5958355899132 42.655705455828
"1864" 372.6 78.856815211575 41.8780766926592
"1865" 372.8 82.5802144364126 41.1400706717022
"1866" 373 85.9583349973402 39.5820098049359
"1867" 373.2 90.4382498332385 38.7290407675673
"1868" 373.4 94.6329010131913 40.1781975203088
"1869" 373.6 98.8607158565393 42.4890225466121
"1870" 373.8 100.806356498325 46.0411157451113
"1871" 374 100.381359476952 49.6214394133783
"1872" 374.2 98.6364530070886 53.7941762678601
"1873" 374.4 95.3831974277972 57.3676459828803
"1874" 374.6 91.4478164740797 57.6363220746749
"1875" 374.8 87.6613726941552 58.2312286298164
"1876" 375 85.7898262049601 60.7064816534584
"1877" 375.2 86.7120812165629 64.1348579524246
"1878" 375.4 86.6036066760891 68.067017008156
"1879" 375.6 88.1140844919578 70.5417899891099
"1880" 375.8 90.1860175927719 70.6364900510922
"1881" 376 92.0628043673388 69.8648024555812
"1882" 376.2 94.0845954180472 68.4190868471303
"1883" 376.4 97.7725145208428 66.5057736038674
"1884" 376.6 101.878596689862 64.2688107195445
"1885" 376.8 105.41480997195 61.1620447874567
"1886" 377 108.536884490164 58.3843977526174
"1887" 377.2 108.406217172393 56.4439428918908
"1888" 377.4 106.181754364468 54.3646579405281
"1889" 377.6 103.791701428943 51.1154251314692
"1890" 377.8 101.29842259087 47.5911574931621
"1891" 378 100.496863893911 43.6246502286692
"1892" 378.2 101.615381025654 39.2859701100407
"1893" 378.4 104.387866731594 35.7965258674327
"1894" 378.6 105.929816525085 35.6676128064092
"1895" 378.8 105.002126549913 35.7651817232104
"1896" 379 103.517106022589 35.4661377864013
"1897" 379.2 101.454725937913 34.5924063407692
"1898" 379.4 99.159349071325 32.4117185689457
"1899" 379.6 97.393250338065 29.4495052722992
"1900" 379.8 95.3664810062625 25.6389875714255
"1901" 380 93.9515039087947 21.4148346386935
"1902" 380.2 93.1644723877341 18.0910059480571
"1903" 380.4 91.330996077915 18.6222780786092
"1904" 380.6 89.4255482388765 19.6590561703002
"1905" 380.8 86.4968001542505 20.4570788266203
"1906" 381 82.657601581575 20.1809452713942
"1907" 381.2 78.33665604599 19.615715898929
"1908" 381.4 75.607142865225 19.7402621524482
"1909" 381.6 72.8825791620987 21.4419795444377
"1910" 381.8 70.3393313231343 24.4067858977744
"1911" 382 67.5262056401923 28.6438803871366
"1912" 382.2 66.4208749101413 32.8868849135039
"1913" 382.4 65.9050539027842 37.6914635683611
"1914" 382.6 66.9250608571821 42.0943607285345
"1915" 382.8 68.457863703255 46.9228842802592
"1916" 383 69.6236191798822 51.927107737555
"1917" 383.2 71.9494852071764 56.278674830053
"1918" 383.4 75.6644880630881 61.6401918383482
"1919" 383.6 79.2552003884305 64.8227998763701
"1920" 383.8 83.586004674247 66.6846241945628
"1921" 384 88.2585310373663 68.3255541021225
"1922" 384.2 93.1494995929432 69.8284648469056
"1923" 384.4 97.9488562001523 70.2106472399056
"1924" 384.6 102.855699419447 71.5039950268638
"1925" 384.8 107.702068912468 73.3714073066889
"1926" 385 108.944706962509 76.2569921320324
"1927" 385.2 108.352645072943 78.6360318128601
"1928" 385.4 107.628593684476 81.1865175656454
"1929" 385.6 107.287697466114 84.7722840462429
"1930" 385.8 108.109296023539 85.5500587407692
"1931" 386 109.829830567816 86.6488331206442
"1932" 386.2 111.261795555799 87.0787883127692
"1933" 386.4 112.348744579851 86.5457444488482
"1934" 386.6 114.510302910158 85.9003926010192
"1935" 386.8 116.66945670257 84.7717964132056
"1936" 387 118.972462831112 82.6637508423301
"1937" 387.2 121.419069475627 80.8683244265192
"1938" 387.4 121.620662908772 79.0429006283745
"1939" 387.6 122.284104520451 76.1799434619562
"1940" 387.8 123.573066854625 72.713715323704
"1941" 388 124.160647882636 71.0770525337827
"1942" 388.2 123.900413860906 68.2571662286746
"1943" 388.4 124.221915384932 64.5846246104835
"1944" 388.6 125.183523946621 61.717773499402
"1945" 388.8 125.099435752595 59.6174614104374
"1946" 389 124.362671662663 56.6367556307017
"1947" 389.2 124.262135346519 53.3158048719081
"1948" 389.4 123.604036225047 50.6016021364359
"1949" 389.6 122.457264570289 47.9392164582156
"1950" 389.8 122.125312773689 44.472400264051
"1951" 390 121.63262967037 41.7901747422692
"1952" 390.2 120.640830555103 38.6867121620748
"1953" 390.4 119.506580652404 35.6466820697459
"1954" 390.6 118.137263633673 32.7781774216174
"1955" 390.8 116.830681051843 30.3772968595628
"1956" 391 115.102647686536 27.7734678551376
"1957" 391.2 113.487628859852 24.8157675576746
"1958" 391.4 111.704128452308 22.4471331103468
"1959" 391.6 110.091610919772 20.7366183559534
"1960" 391.8 108.074526925167 18.9195757506377
"1961" 392 106.570882492825 17.1617904438098
"1962" 392.2 104.575469648575 15.5115964976581
"1963" 392.4 103.441225968339 14.0457988612422
"1964" 392.6 103.730747952912 14.9001184114828
"1965" 392.8 104.249421798207 15.4195896252692
"1966" 393 104.642198664942 15.4233001339391
"1967" 393.2 104.660649084213 15.6904567581721
"1968" 393.4 105.022277301942 16.2099279719585
"1969" 393.6 105.85853385241 16.8329433805145
"1970" 393.8 106.777046359561 17.8620825550783
"1971" 394 107.888975714729 19.10911965
"1972" 394.2 109.252548431658 20.6604426255748
"1973" 394.4 111.614842738013 23.0086400005549
"1974" 394.6 113.922433002586 25.5694069827294
"1975" 394.8 115.87844037936 28.7103118094244
"1976" 395 117.996579764746 31.8500800471376
"1977" 395.2 119.690263515588 35.6685515000061
"1978" 395.4 121.507758193232 39.8242026020065
"1979" 395.6 123.104303202325 43.9189977208219
"1980" 395.8 124.29761315723 48.1908690538638
"1981" 396 124.959110631797 52.973474485101
"1982" 396.2 125.523452364852 57.9692293792692
"1983" 396.4 125.949384593782 60.8361512142953
"1984" 396.6 125.68468958302 63.5576604179152
"1985" 396.8 125.821532054562 67.4098049817955
"1986" 397 125.639872848257 71.6864785118098
"1987" 397.2 125.216579305653 76.0185616463813
"1988" 397.4 124.45027489471 80.8505681648975
"1989" 397.6 122.935756425798 85.5091106272335
"1990" 397.8 121.217246109851 90.6055942551903
"1991" 398 118.1917868191 95.4899858120442
"1992" 398.2 115.773591100187 100.280554250278
"1993" 398.4 111.987522303186 104.574597041499
"1994" 398.6 109.63398935768 107.491643061471
"1995" 398.8 107.308868513 109.828195256094
"1996" 399 103.329398832557 112.807742013879
"1997" 399.2 99.856159905825 115.118657683492
"1998" 399.4 96.2983746316119 117.268064717204
"1999" 399.6 93.942136314105 118.630237949277
"2000" 399.8 91.5102665017 119.188479031319
"2001" 400 88.5943340733712 119.681515729068
"2002" 400.2 84.3445899580955 120.513482415138
"2003" 400.4 79.7716739142713 122.408549940054
"2004" 400.6 76.4421092677774 124.914845219769
"2005" 400.8 73.3242189229863 125.2261389431
"2006" 401 68.726199220977 126.503195245077
"2007" 401.2 64.4130285210435 127.077869099479
"2008" 401.4 60.169615559075 127.363997388244
"2009" 401.6 55.806884967704 127.177118417043
"2010" 401.8 53.0415960802153 126.417163813391
"2011" 402 48.6703025473975 126.024924613178
"2012" 402.2 44.9110419445125 124.204224832785
"2013" 402.4 41.9484647114679 121.572265877817
"2014" 402.6 39.794613372537 118.798398202197
"2015" 402.8 39.0978749339679 116.168007006866
"2016" 403 39.3377258005467 114.0891135224
"2017" 403.2 38.2286346019872 111.292280914323
"2018" 403.4 36.5697903053509 110.230475171485
"2019" 403.6 34.5183682307737 110.217155670167
"2020" 403.8 33.2572083914974 110.88941033183
"2021" 404 31.559960684894 112.507096150476
"2022" 404.2 30.7342726114112 112.582873693916
"2023" 404.4 28.7647846711671 112.205604413953
"2024" 404.6 25.8458880782884 110.306467002781
"2025" 404.8 23.5036148518982 107.454081337952
"2026" 405 20.422840171489 103.606610488736
"2027" 405.2 16.758300569725 100.999781977794
"2028" 405.4 13.6277504303372 100.220580436294
"2029" 405.6 12.8928683460814 98.7974151066795
"2030" 405.8 9.8030744418334 98.4013431574877
"2031" 406 9.26860408389281 97.6956856369557
"2032" 406.2 8.97664295171785 97.6399892621889
"2033" 406.4 9.95215366193312 97.0069228192152
"2034" 406.6 10.5612249051524 97.2066217272692
"2035" 406.8 11.0411177036934 96.7674472230324
"2036" 407 12.1488100083737 97.0341323286586
"2037" 407.2 13.1515543459829 96.4221420784798
"2038" 407.4 13.1654652700836 95.8426259453554
"2039" 407.6 13.2667133071223 96.0979484791071
"2040" 407.8 14.2577419145595 96.0025780820657
"2041" 408 14.6825032781095 95.9546449226141
"2042" 408.2 15.5363929992268 96.1317337469567
"2043" 408.4 16.0813497000412 95.8638187248368
"2044" 408.6 17.1279722916643 95.5311614150996
"2045" 408.8 18.3746998940993 95.3599705186144
"2046" 409 20.4265118913429 94.800920057046
"2047" 409.2 22.396133685225 94.0095829266953
"2048" 409.4 25.1853261444404 93.3064014089615
"2049" 409.6 29.3382366497987 92.6472528283219
"2050" 409.8 33.7498701227439 91.6598124018368
"2051" 410 37.8226174085595 89.9011883743489
"2052" 410.2 42.0709869553207 88.0408909455823
"2053" 410.4 44.7480625724511 85.1828313109736
"2054" 410.6 46.6869942454948 81.8597195790032
"2055" 410.8 48.007099175075 78.0868858996859
"2056" 411 48.5351781298159 74.3034732303965
"2057" 411.2 48.2177696734122 70.2504911090674
"2058" 411.4 47.1543126735043 66.9096533463352
"2059" 411.6 46.9246203118544 63.6644964122104
"2060" 411.8 48.3359678399558 60.0849244333533
"2061" 412 49.9102072074822 56.3385845024692
"2062" 412.2 52.0813213229168 52.708669896416
"2063" 412.4 55.1358982588067 49.9632679356913
"2064" 412.6 58.0656088185393 46.5365160800978
"2065" 412.8 59.1653881799427 43.1053318005339
"2066" 413 59.314438625825 39.4507552457238
"2067" 413.2 58.6295052487313 35.615540455363
"2068" 413.4 58.4356752523356 31.6908017187373
"2069" 413.6 59.6678450777724 29.2224084714061
"2070" 413.8 62.9172673723875 27.7210853999567
"2071" 414 66.6913600752271 26.9008215139496
"2072" 414.2 71.0077736886931 26.8178645110055
"2073" 414.4 75.8955324289693 26.1325167032795
"2074" 414.6 80.1114625490189 25.3056341788917
"2075" 414.8 84.4802514090068 23.2910027497844
"2076" 415 88.1543449000068 22.3413374096026
"2077" 415.2 91.764285724095 24.0607335309992
"2078" 415.4 95.5059529318448 27.0212848424772
"2079" 415.6 98.5277297182522 30.9109633221139
"2080" 415.8 100.664288269932 35.2188638878712
"2081" 416 102.829923315686 39.4404607704914
"2082" 416.2 103.294795876419 43.4631240852126
"2083" 416.4 103.317229971958 48.2263968119949
"2084" 416.6 101.460562647852 53.1000678590126
"2085" 416.8 97.7380853196341 57.8974254145238
"2086" 417 93.0740227593571 62.0353227898105
"2087" 417.2 88.0808934538627 63.6538920172881
"2088" 417.4 84.6456342581163 63.3408090970653
"2089" 417.6 80.1502810235277 65.2375810155125
"2090" 417.8 77.7348858404305 68.9777185525628
"2091" 418 77.1136363718795 73.8865469834874
"2092" 418.2 78.0312774380911 78.9249795520215
"2093" 418.4 80.256883642117 83.4142341285613
"2094" 418.6 83.0245740586785 84.8515874708037
"2095" 418.8 86.6034179577987 85.6171082834008
"2096" 419 90.1690274653635 86.0318698772436
"2097" 419.2 91.4044112672724 85.6707479175061
"2098" 419.4 91.8088585824341 83.9726877732965
"2099" 419.6 91.4115036437523 81.394693813242
"2100" 419.8 91.5013404124977 77.3783043013511
"2101" 420 92.9205656625153 72.6962163992073
"2102" 420.2 94.0164470158437 67.2106615738674
"2103" 420.4 96.327882747259 63.0409579907787
"2104" 420.6 98.6822887172144 58.792218013163
"2105" 420.8 101.836753170192 54.3460935434894
"2106" 421 105.891240319498 52.1841071126431
"2107" 421.2 109.288386631375 50.0509244478472
"2108" 421.4 107.769328645528 47.2268053598098
"2109" 421.6 105.132342439452 44.8997496671329
"2110" 421.8 103.280322899161 43.4926235838147
"2111" 422 100.551160842054 40.5744707492978
"2112" 422.2 97.765727402325 36.0421515515492
"2113" 422.4 96.1283179207038 30.8033960505723
"2114" 422.6 94.10229618332 25.4471474614078
"2115" 422.8 90.806487558855 21.9014030105492
"2116" 423 86.112516391905 20.1242548830992
"2117" 423.2 80.6899028046062 18.1506013085817
"2118" 423.4 75.4954947656063 17.7723999821755
"2119" 423.6 69.6802196349159 17.608452421542
"2120" 423.8 63.7325158318037 17.1068842326628
"2121" 424 59.2120060853569 14.3299632282054
"2122" 424.2 57.526371086124 10.9319015260218
"2123" 424.4 58.2763326887128 10.6540091737794
"2124" 424.6 59.6291273897928 9.37453263491439
"2125" 424.8 60.4964701257735 7.87444238202181
"2126" 425 59.912997839876 7.70964481954474
"2127" 425.2 60.7751329954721 7.44621577915158
"2128" 425.4 61.2913492922012 8.4419229649524
"2129" 425.6 62.0481313654848 9.19829067117645
"2130" 425.8 62.5425214713658 9.92864259114678
"2131" 426 62.627457411675 9.82826121567923
"2132" 426.2 62.5739008764614 10.7639132014511
"2133" 426.4 63.6097359106315 11.5566708143015
"2134" 426.6 63.5029819891281 12.7790567281783
"2135" 426.8 63.4070025353402 14.1340670306329
"2136" 427 63.7850798986229 16.7247018396628
"2137" 427.2 63.9348503558862 19.5300002601876
"2138" 427.4 63.8793414222938 22.5297745617067
"2139" 427.6 63.4979158571343 26.4083184301868
"2140" 427.8 62.2168573083705 30.5370265039359
"2141" 428 60.1744883621135 34.4368385077212
"2142" 428.2 58.9224825314188 38.8919582620192
"2143" 428.4 57.7426942952606 43.9394777048831
"2144" 428.6 58.1544069524813 48.482347686363
"2145" 428.8 59.4387410731458 53.414288280307
"2146" 429 61.9040875653846 57.1896707978289
"2147" 429.2 65.0464353676088 61.3882124085395
"2148" 429.4 68.7547701772574 64.8175246916746
"2149" 429.6 72.8066696513648 68.5395601071984
"2150" 429.8 76.6374274562357 70.9213451801353
"2151" 430 80.2685358632893 71.9996455032424
"2152" 430.2 83.6475336679432 72.3230735575783
"2153" 430.4 87.883682840325 72.7399998044874
"2154" 430.6 92.2580741257975 71.8283083278747
"2155" 430.8 96.3905337884523 71.6316708647874
"2156" 431 99.3247225195772 73.748063516225
"2157" 431.2 100.779684313272 76.8470281071903
"2158" 431.4 102.066617242062 80.3537191868218
"2159" 431.6 103.728414053722 83.6865112603718
"2160" 431.8 102.147092607742 86.2846203126362
"2161" 432 100.195515831718 89.5663862100639
"2162" 432.2 97.4956715286671 93.6060612879534
"2163" 432.4 94.2680615981969 97.576169991575
"2164" 432.6 90.373040855387 101.148469879864
"2165" 432.8 85.8599307994566 104.310520769085
"2166" 433 80.9381588781033 106.219479551756
"2167" 433.2 76.183595464675 108.449153788019
"2168" 433.4 71.0368639564566 109.07774325019
"2169" 433.6 66.1058157278502 108.068309568664
"2170" 433.8 61.1816008917431 105.75560328872
"2171" 434 56.147116650825 103.230852667778
"2172" 434.2 51.4073124717662 99.7566454251012
"2173" 434.4 46.366426392025 95.9135712976192
"2174" 434.6 41.4754370615453 92.5394621652947
"2175" 434.8 36.8313254063635 89.5760399319872
"2176" 435 32.4091696346196 87.8806888695103
"2177" 435.2 27.2748367662845 87.4661353327017
"2178" 435.4 21.8852532109872 87.6210741406746
"2179" 435.6 16.2323626951071 86.1788631053205
"2180" 435.8 13.3914909937233 83.6099972712184
"2181" 436 11.7745462837742 79.5096336310658
"2182" 436.2 11.7153009057922 74.4197797052856
"2183" 436.4 11.7946069314303 69.3743565809008
"2184" 436.6 13.3072967134859 63.9334902601736
"2185" 436.8 13.8789169560886 58.2379151828329
"2186" 437 15.2940928681393 52.8006674929835
"2187" 437.2 17.1368887022662 47.4891886614163
"2188" 437.4 20.3606834311551 43.3782724529877
"2189" 437.6 24.1800772452718 39.7410265925671
"2190" 437.8 26.957077329225 35.6030664467026
"2191" 438 28.6503931878595 30.7596001580968
"2192" 438.2 28.7003144036452 26.4771139171232
"2193" 438.4 30.0441604808584 23.8573275685026
"2194" 438.6 32.9057123372505 23.1567501984501
"2195" 438.8 37.6527407757041 22.2568746341044
"2196" 439 43.3021863503932 21.0263790498488
"2197" 439.2 48.6425852649527 19.8553448461522
"2198" 439.4 53.4985686750987 20.4040526245008
"2199" 439.6 58.4234571832924 20.9030761335301
"2200" 439.8 63.8140792638573 21.538617401366
"2201" 440 69.3944408112625 23.3618174798005
"2202" 440.2 74.999017046025 23.8034644359219
"2203" 440.4 81.1286488827341 23.279421465148
"2204" 440.6 87.246492184178 21.7405866545928
"2205" 440.8 91.2671663769178 18.3391479058156
"2206" 441 91.5987652039426 17.0981946455045
"2207" 441.2 90.5461528884008 18.0137973838147
"2208" 441.4 92.286260385575 19.356864486488
"2209" 441.6 93.9512268547013 21.333566655094
"2210" 441.8 95.986959381165 23.5295000047292
"2211" 442 99.1362032568923 26.8593376003558
"2212" 442.2 100.371980913182 31.4517510295855
"2213" 442.4 101.333848812292 36.718221489372
"2214" 442.6 101.916399246573 41.9830518378019
"2215" 442.8 102.838049576107 47.4673204710147
"2216" 443 103.090162343457 53.2288267152166
"2217" 443.2 101.063666372046 58.4979713920037
"2218" 443.4 99.7525020957341 64.5890916774147
"2219" 443.6 97.955766720825 69.69287157634
"2220" 443.8 93.6927225490682 73.5698457998368
"2221" 444 90.404646897241 75.7536755432073
"2222" 444.2 86.563153216902 78.8977985412436
"2223" 444.4 82.6225042299601 79.8810199112692
"2224" 444.6 78.6312468030946 82.2782451241736
"2225" 444.8 74.7935169016131 84.6690959365658
"2226" 445 74.2275240933776 87.4274459344534
"2227" 445.2 73.8707836182987 91.6582720745061
"2228" 445.4 73.6507380916145 97.1563345702955
"2229" 445.6 75.1318848720687 101.513399786202
"2230" 445.8 76.551167240543 103.396669887397
"2231" 446 78.8739499042267 103.471906858417
"2232" 446.2 80.9687037671637 103.432496193882
"2233" 446.4 84.2265847355323 103.970939365977
"2234" 446.6 86.5111766511584 103.465266727167
"2235" 446.8 90.1497819407578 104.272178572647
"2236" 447 92.9524901803164 107.663922721942
"2237" 447.2 96.5147729318511 110.616238733834
"2238" 447.4 99.5930285417481 111.549894271397
"2239" 447.6 99.862494549775 111.067103180069
"2240" 447.8 101.343134222509 110.036551709822
"2241" 448 103.33584535836 108.593021298028
"2242" 448.2 103.867746192144 108.383048009958
"2243" 448.4 103.981403648874 107.907728731269
"2244" 448.6 104.111186598093 107.60322568644
"2245" 448.8 104.011895746742 106.647474394021
"2246" 449 104.105006457654 105.853886765635
"2247" 449.2 103.68784697802 104.707339586635
"2248" 449.4 103.913580569184 103.778852280397
"2249" 449.6 103.900196603505 102.450164159229
"2250" 449.8 104.77752294698 100.237723464855
"2251" 450 106.026103113125 97.1556640748692
"2252" 450.2 107.721855088486 94.2722382691506
"2253" 450.4 109.250000011678 92.1822411296399
"2254" 450.6 111.45822135052 89.2682399879218
"2255" 450.8 114.25042008144 86.4499839482179
"2256" 451 117.197660847903 83.9332610521214
"2257" 451.2 120.098623866049 81.7842442993985
"2258" 451.4 122.015702624363 78.900406264244
"2259" 451.6 122.873464482113 76.6788928557946
"2260" 451.8 124.087840026141 74.2488583302166
"2261" 452 123.781109898036 72.9548021574271
"2262" 452.2 123.62804251462 71.5731026539121
"2263" 452.4 123.78429639802 68.9690925311896
"2264" 452.6 123.889346577557 66.1167665252782
"2265" 452.8 123.991153355325 62.9904810709485
"2266" 453 124.118461248301 60.142350623609
"2267" 453.2 123.797750509064 57.5036207411896
"2268" 453.4 123.239404900728 54.4123401464816
"2269" 453.6 122.868193746007 52.001393406151
"2270" 453.8 122.8034076147 48.8127762136442
"2271" 454 122.872780374772 46.0854989821807
"2272" 454.2 122.531860606843 44.006131369572
"2273" 454.4 121.589747421552 41.0188611854874
"2274" 454.6 120.720476663246 37.5828159421376
"2275" 454.8 118.920635255524 33.8150766653312
"2276" 455 116.668423353685 30.0996796741477
"2277" 455.2 114.186151760284 26.7748827073773
"2278" 455.4 112.055675095197 23.5401199402515
"2279" 455.6 109.685779828239 21.119378762252
"2280" 455.8 107.870389451711 18.9757057963264
"2281" 456 106.33373941162 18.6959053532949
"2282" 456.2 103.60812883621 17.8389093607738
"2283" 456.4 101.216074295091 15.3108955501958
"2284" 456.6 98.5530331503965 12.6569568987264
"2285" 456.8 96.4527284745068 10.1385238310874
"2286" 457 94.4348564380705 8.32489465703287
"2287" 457.2 91.4802213446474 7.68307501556829
"2288" 457.4 87.7868703573156 5.59461772975036
"2289" 457.6 84.9591888834083 4.05674088524145
"2290" 457.8 84.1909580435897 4.93954890741629
"2291" 458 82.174901712585 4.10316896853923
"2292" 458.2 79.6668342869636 2.87568236987319
"2293" 458.4 76.8210909967341 2.09725186523893
"2294" 458.6 73.3167559483467 1.3328451180627
"2295" 458.8 70.160615997015 0.66734925546923
"2296" 459 67.2026078785143 0.213925096007091
"2297" 459.2 64.2040311242607 0.771787216328633
"2298" 459.4 60.068131977427 1.21254413854474
"2299" 459.6 56.4414912814426 1.37251323941629
"2300" 459.8 53.9215015393198 1.46008221909397
"2301" 460 52.1856784858044 1.72406387199088
"2302" 460.2 49.9778402481513 2.14780315677449
"2303" 460.4 48.3692187699487 1.71618382265067
"2304" 460.6 49.1569747616511 1.67764010305184
"2305" 460.8 49.0353359688147 1.53100266315583
"2306" 461 48.6375629492566 1.97481533678502
"2307" 461.2 47.861402364225 2.48170987907976
"2308" 461.4 47.4867534220393 2.89726652401412
"2309" 461.6 46.3957241202938 3.18577198267548
"2310" 461.8 44.8847865123513 4.17940429851133
"2311" 462 44.2918978882293 4.87704765666285
"2312" 462.2 42.5855874114846 5.7227278454288
"2313" 462.4 42.312254264025 5.84089196492186
"2314" 462.6 41.6881251337934 6.22709733047975
"2315" 462.8 41.3360522910987 5.95755816910081
"2316" 463 41.5787833624101 5.55196549962029
"2317" 463.2 42.2763347444844 5.15106269246704
"2318" 463.4 42.8654798356583 5.04546089083589
"2319" 463.6 43.351135871825 5.40720714198798
"2320" 463.8 43.4484893472671 5.64376630958502
"2321" 464 43.8085638454776 5.61962847423765
"2322" 464.2 44.1457205585967 5.84010486159532
"2323" 464.4 44.8640845547669 6.20277238012969
"2324" 464.6 44.9305737633583 6.52747928146923
"2325" 464.8 45.2033306789446 7.13620167263879
"2326" 465 45.5236841302324 7.4598155883433
"2327" 465.2 46.0130634273359 8.37829444988879
"2328" 465.4 46.2031027458359 8.30351963386705
"2329" 465.6 47.0502894927371 9.0064850745989
"2330" 465.8 47.0087042046946 9.36698368395401
"2331" 466 47.5264319610668 10.3294241272912
"2332" 466.2 48.0986382607261 11.1273873654231
"2333" 466.4 49.8856149814848 12.4133508019806
"2334" 466.6 50.68348624395 12.4736003458942
"2335" 466.8 52.027064225745 13.2679027526792
"2336" 467 53.8864405911687 14.213326447363
"2337" 467.2 57.0197461745495 15.1817005847284
"2338" 467.4 60.1679485475092 15.9546449754692
"2339" 467.6 64.2580731311343 16.7158577417331
"2340" 467.8 67.5534765885829 17.073031346564
"2341" 468 71.5483882288356 17.2979754291628
"2342" 468.2 74.8231375198838 16.4799584215339
"2343" 468.4 77.8973029662073 15.3371581287398
"2344" 468.6 80.2801905112493 13.500956803845
"2345" 468.8 81.2247803831815 12.8275605242296
"2346" 469 81.976116498567 14.749743065495
"2347" 469.2 84.3473841816394 16.7749581117847
"2348" 469.4 87.5755608384852 18.3397599484828
"2349" 469.6 91.3209959506697 20.6328543064828
"2350" 469.8 94.1622895553827 23.9488716844327
"2351" 470 97.917758857125 27.5233060115792
"2352" 470.2 100.852482546505 29.452733414842
"2353" 470.4 103.414739301266 32.2880713241516
"2354" 470.6 103.422756408583 35.5324206104208
"2355" 470.8 104.710008187513 40.1282072717922
"2356" 471 106.803723459636 44.40347597008
"2357" 471.2 108.43211606068 48.6451371185329
"2358" 471.4 110.584743250234 52.1056249678783
"2359" 471.6 112.313564887497 54.906279108933
"2360" 471.8 111.081148985225 57.2485425810407
"2361" 472 109.103608886405 60.1758777198049
"2362" 472.2 105.358739812663 63.4368477584044
"2363" 472.4 101.373110926064 65.9589834181807
"2364" 472.6 96.7178959305956 67.6663771307096
"2365" 472.8 92.1176218912304 69.5448798771611
"2366" 473 87.0293619400412 69.4588027616206
"2367" 473.2 82.3341860441278 69.0723875856913
"2368" 473.4 77.3446452057965 67.5019502103835
"2369" 473.6 73.5446784123722 64.6526139310711
"2370" 473.8 72.1828153356822 60.1531287678407
"2371" 474 70.1962051784795 55.1769816534419
"2372" 474.2 67.0145502717139 50.9023938346303
"2373" 474.4 62.9052767963393 47.4027961708978
"2374" 474.6 58.5961139062118 44.6817811496843
"2375" 474.8 53.9462803527679 42.2524334461835
"2376" 475 49.4841054430087 39.7388692451468
"2377" 475.2 45.1983997849863 37.1012488238499
"2378" 475.4 43.3183950154542 33.0343331767973
"2379" 475.6 41.805482748025 28.4902274658692
"2380" 475.8 40.4010016893965 24.3945761509945
"2381" 476 40.5931293520558 20.5223545427967
"2382" 476.2 42.0707925416956 17.7351653005045
"2383" 476.4 44.6727426411829 16.2161381917324
"2384" 476.6 48.6366044176063 14.197402180988
"2385" 476.8 52.77909308533 11.4426223476158
"2386" 477 55.3269469604566 11.300065725985
"2387" 477.2 58.6770150783563 12.286490215988
"2388" 477.4 63.4073942882128 12.7404130539325
"2389" 477.6 68.0358129415024 13.6319623031725
"2390" 477.8 73.155635656575 13.4629819393671
"2391" 478 77.9026594666063 12.9473472705505
"2392" 478.2 82.342136312865 11.8385406028592
"2393" 478.4 85.1531178955618 14.1000546262798
"2394" 478.6 88.0007777739462 17.2880368799359
"2395" 478.8 90.795085199745 20.7739649511992
"2396" 479 93.5615922746924 24.7284607690549
"2397" 479.2 96.4981455562477 29.0205547864651
"2398" 479.4 98.7274415292796 33.3667203834208
"2399" 479.6 102.097558223087 36.2181697602131
"2400" 479.8 106.046514743631 38.7751803086026
"2401" 480 107.644316703989 41.4635825155238
"2402" 480.2 107.049500035714 44.2885152002137
"2403" 480.4 106.989672842853 48.3898984732414
"2404" 480.6 106.602555712575 53.2372723787596
"2405" 480.8 104.379774397977 58.0397511303585
"2406" 481 101.540361572531 62.5261992578839
"2407" 481.2 97.4216021499061 66.0776936631882
"2408" 481.4 92.8961878007608 70.1347845130215
"2409" 481.6 89.1939539310355 73.9605452969008
"2410" 481.8 84.9691860353648 76.8359619658621
"2411" 482 82.4166588741911 80.2916384942246
"2412" 482.2 79.0638223263696 82.9566782168407
"2413" 482.4 75.9482045801967 83.5427556412515
"2414" 482.6 71.3129329789768 82.188901088046
"2415" 482.8 66.6215360254466 79.9257800113503
"2416" 483 62.2565288159361 76.3741425829081
"2417" 483.2 58.2459579737277 72.351237601986
"2418" 483.4 54.0516388556834 68.3129563874551
"2419" 483.6 49.4643427028772 64.5183954877214
"2420" 483.8 44.7166035677139 61.1045404922137
"2421" 484 40.6844944090269 57.6801426973846
"2422" 484.2 38.0313277383046 53.2790454542896
"2423" 484.4 37.7682030038917 48.1726207053692
"2424" 484.6 37.6513334133359 43.107042335541
"2425" 484.8 39.5090675524879 38.8744236765726
"2426" 485 41.9805492717341 34.7545443256783
"2427" 485.2 44.4208268842909 30.2421862992351
"2428" 485.4 46.8832219599899 26.2760894703791
"2429" 485.6 49.2035295082121 21.5468363775596
"2430" 485.8 50.8534440880724 16.7276778157435
"2431" 486 51.780013111695 12.5990835649292
"2432" 486.2 50.9731429471476 12.6621231123337
"2433" 486.4 50.4413578351383 11.993761909703
"2434" 486.6 51.256771521425 13.5723747257692
"2435" 486.8 52.2070935524191 13.5805733579623
"2436" 487 53.8397705817644 12.8369631513601
"2437" 487.2 56.0780114440978 12.6014770304208
"2438" 487.4 58.507404986595 11.9875917361292
"2439" 487.6 62.073240705274 11.3013793496774
"2440" 487.8 66.2151571415697 10.979768634248
"2441" 488 71.1357623059834 11.0150321455465
"2442" 488.2 75.9432123968882 11.2517900552903
"2443" 488.4 81.080275238025 11.2075373571534
"2444" 488.6 84.5032864779159 12.5011058969056
"2445" 488.8 86.975294897895 15.4769169842192
"2446" 489 89.7711607318347 18.8592311622692
"2447" 489.2 93.014744439825 22.7766006905192
"2448" 489.4 95.6559031316311 26.873361954259
"2449" 489.6 97.9407141015379 30.2376713182197
"2450" 489.8 100.134884239625 33.4076409224692
"2451" 490 101.172358148769 37.3809223193248
"2452" 490.2 103.155780639427 41.2727065464374
"2453" 490.4 106.939150776698 43.9569545805489
"2454" 490.6 109.641517797009 46.4769377722166
"2455" 490.8 110.386779022706 46.5902453479298
"2456" 491 110.509018152208 45.5048447303066
"2457" 491.2 110.810949779732 44.9119262514468
"2458" 491.4 112.282619787742 43.9594136951303
"2459" 491.6 115.131701316682 42.958560915155
"2460" 491.8 117.660235666472 42.8955061730045
"2461" 492 118.650874157476 43.2978667513518
"2462" 492.2 117.877365910609 42.9883681905936
"2463" 492.4 117.503175500367 43.0903092380823
"2464" 492.6 117.242234902754 43.1024470297383
"2465" 492.8 117.07638938043 43.1546329348219
"2466" 493 116.728809679189 43.4260582562318
"2467" 493.2 116.592614075261 43.8252143220897
"2468" 493.4 116.739653044141 44.1302037801113
"2469" 493.6 116.624538318198 44.2187701305147
"2470" 493.8 116.767915772339 44.9142528355078
"2471" 494 116.551977851134 44.8476338862692
"2472" 494.2 116.469503693199 45.1012315489141
"2473" 494.4 116.41376743768 44.7364535537601
"2474" 494.6 116.853134466993 45.1726675102225
"2475" 494.8 116.227183379516 45.1638029568419
"2476" 495 115.281873957041 45.4742752874044
"2477" 495.2 114.480627100663 45.7221773801611
"2478" 495.4 113.576319989673 46.0931390063139
"2479" 495.6 112.611051102447 46.5588469432152
"2480" 495.8 110.690113126257 48.2769461694044
"2481" 496 109.45832838058 48.982152501451
"2482" 496.2 108.152239973434 49.249680176551
"2483" 496.4 105.743793131806 49.9782522375805
"2484" 496.6 103.48072799867 51.3655808796147
"2485" 496.8 100.969487594737 53.4551930914462
"2486" 497 99.5451864755523 56.1359120213329
"2487" 497.2 97.9450097782684 59.0965472554768
"2488" 497.4 94.2595891499993 61.7933908162601
"2489" 497.6 89.6440470537987 64.4965023544534
"2490" 497.8 85.1989455589705 67.2018294913783
"2491" 498 82.6412188817043 70.3813713496313
"2492" 498.2 79.7489909501967 74.3568496289683
"2493" 498.4 77.8700725962866 77.767583943141
"2494" 498.6 77.3715079064566 82.0701874781903
"2495" 498.8 77.1431848051009 85.7642126678813
"2496" 499 78.2176658796968 88.7626774032949
"2497" 499.2 79.1267383144002 93.0026154042692
"2498" 499.4 80.3746071137542 97.4974862033577
"2499" 499.6 81.2993793934721 101.201872961656
"2500" 499.8 82.0092816056303 101.853689054544
"2501" 500 82.9897643220302 101.691548441705
"2502" 500.2 83.7466730606712 101.923471090449
"2503" 500.4 84.0766656729972 101.755218732482
"2504" 500.6 84.4142039547896 100.957420610783
"2505" 500.8 86.173328973825 100.374712616611
"2506" 501 89.3106447406408 100.066284720506
"2507" 501.2 91.3157604470814 100.205283580038
"2508" 501.4 92.3233945052819 99.848951720252
"2509" 501.6 94.7417684219829 99.8014390271113
"2510" 501.8 98.0169658233928 100.736950611761
"2511" 502 99.1609733390045 101.057844302885
"2512" 502.2 100.31429040578 101.175176397439
"2513" 502.4 99.784076026394 100.784639647942
"2514" 502.6 99.739212632902 99.444185310218
"2515" 502.8 100.279580843536 97.4915822834534
"2516" 503 101.533173541009 94.5212875448745
"2517" 503.2 101.854966309334 91.5455450309567
"2518" 503.4 101.182915888686 87.6095971919359
"2519" 503.6 101.930209709454 83.6918615885968
"2520" 503.8 103.131922395901 79.6327093169472
"2521" 504 104.893868857641 75.2948311952692
"2522" 504.2 108.149407282528 72.357880013026
"2523" 504.4 111.488658374009 70.8570741731867
"2524" 504.6 113.323725061117 68.2317849057559
"2525" 504.8 115.261329165852 65.0103374304854
"2526" 505 116.424897656816 62.6343348135878
"2527" 505.2 115.162029341771 60.1659173678638
"2528" 505.4 114.37719997478 56.7055250976532
"2529" 505.6 113.247144741557 52.8495777397067
"2530" 505.8 112.333696421393 48.3699094541882
"2531" 506 111.426695403878 43.7957867692515
"2532" 506.2 111.186123084968 39.2204531283835
"2533" 506.4 112.748016377041 35.6236101849449
"2534" 506.6 115.328815692061 34.1673731946147
"2535" 506.8 116.555211214018 33.4768311293977
"2536" 507 115.591415477625 33.1910708997692
"2537" 507.2 114.862227574047 32.5576389706303
"2538" 507.4 113.507608198073 32.4354717649848
"2539" 507.6 111.676954212522 31.6535756765536
"2540" 507.8 109.544709888989 29.9807387985692
"2541" 508 108.039835062852 28.7684287032963
"2542" 508.2 106.118407924968 27.4091972685264
"2543" 508.4 104.479231788565 25.5731468546827
"2544" 508.6 103.556109086417 22.096082041759
"2545" 508.8 104.087702064425 18.9465871378121
"2546" 509 104.800734323619 17.8019789349047
"2547" 509.2 104.244992468919 18.4121498723447
"2548" 509.4 102.760534396108 17.0925389682126
"2549" 509.6 101.286833265853 15.6142863160428
"2550" 509.8 99.5882949616536 13.2902877214121
"2551" 510 97.8590194314068 11.490059748151
"2552" 510.2 96.4137333935679 10.7314856044692
"2553" 510.4 94.6687903601028 9.43206546826923
"2554" 510.6 92.9188022596114 7.77223125659932
"2555" 510.8 90.7896238756405 7.32697021621097
"2556" 511 87.4168872327473 6.06910777711389
"2557" 511.2 84.8938563344191 5.85746183209101
"2558" 511.4 81.6915683792 4.89763061798798
"2559" 511.6 78.1067664119633 3.91752590402455
"2560" 511.8 74.5911477129863 2.64319113239826
"2561" 512 71.741743126935 1.10685900741923
"2562" 512.2 70.724971469954 1.85827890591439
"2563" 512.4 67.9849825323875 3.31714718026923
"2564" 512.6 66.0734422190774 4.38824734964786
"2565" 512.8 63.463630413075 6.22428124968923
"2566" 513 60.8396259768635 7.500329462625
"2567" 513.2 59.2548184474721 7.84338571697511
"2568" 513.4 57.5545365541715 8.94140886471477
"2569" 513.6 55.3069428216671 9.16386729774291
"2570" 513.8 53.9636036647944 8.92638876460596
"2571" 514 51.9856434110189 7.70184517887126
"2572" 514.2 51.065465274135 5.88413891991923
"2573" 514.4 51.4000120417638 6.11851812215698
"2574" 514.6 52.0184192998838 6.58068506559276
"2575" 514.8 52.5344500102493 7.16213367954196
"2576" 515 53.1430335776135 7.89721117843269
"2577" 515.2 53.5998588624693 9.04008352673077
"2578" 515.4 53.5419174496405 10.1061412099683
"2579" 515.6 53.5602549071617 11.3013793496774
"2580" 515.8 53.486566191825 13.1728204058147
"2581" 516 53.361140241615 15.4578078645692
"2582" 516.2 53.589187423815 17.6438911525292
"2583" 516.4 54.1737790809462 20.7469805579965
"2584" 516.6 54.7130055050312 24.1664443928981
"2585" 516.8 54.9047090632121 28.3521486658176
"2586" 517 56.1157699591137 32.456256298795
"2587" 517.2 56.9994142004614 37.2657528776632
"2588" 517.4 59.0216919733784 41.7790432162595
"2589" 517.6 61.6238688201679 45.4736850443264
"2590" 517.8 65.0072516699476 48.3629908030145
"2591" 518 68.4639223825181 49.2711112864376
"2592" 518.2 72.4308778634721 49.6361544573869
"2593" 518.4 76.9138894171964 50.0125559402407
"2594" 518.6 79.9860873157385 49.0516402092692
"2595" 518.8 84.2419089613148 48.7630535043509
"2596" 519 89.0661497109917 49.6036814436026
"2597" 519.2 93.0841818831231 50.6722405488173
"2598" 519.4 97.6003228102972 52.1232542567137
"2599" 519.6 102.291354004834 53.2353536618444
"2600" 519.8 106.942672810638 54.773660710073
"2601" 520 109.599671132844 55.2987150256898
"2602" 520.2 109.508156871746 57.6708589145587
"2603" 520.4 109.324490553214 61.9951093952073
"2604" 520.6 109.188090651114 66.9404581833745
"2605" 520.8 107.851385519861 72.6889387477603
"2606" 521 104.262381272816 77.4210730631099
"2607" 521.2 100.501957235949 81.5844936452604
"2608" 521.4 95.7409448452159 84.4035115617692
"2609" 521.6 90.0425979811223 85.0800776899179
"2610" 521.8 84.372395619068 85.0553647087085
"2611" 522 78.1102321746107 83.860949057421
"2612" 522.2 72.2108175353533 83.1740380144768
"2613" 522.4 66.2756987070953 82.8489588551071
"2614" 522.6 60.3313451855861 83.5326092060391
"2615" 522.8 54.2937808208822 83.7901998168121
"2616" 523 48.0432971405036 83.5981986622335
"2617" 523.2 42.2422928865949 81.6791937072427
"2618" 523.4 36.2177759455207 79.433478790191
"2619" 523.6 30.2709521480412 78.7723466631071
"2620" 523.8 24.6606021961934 79.763683211664
"2621" 524 18.9404998072034 80.8726282822963
"2622" 524.2 13.9616644837991 81.7941283268037
"2623" 524.4 12.5115339727242 83.3998813280507
"2624" 524.6 12.5299257331 84.5627542255192
"2625" 524.8 12.9888653189352 84.1605990238455
"2626" 525 13.639121888745 88.9705911581192
"2627" 525.2 13.7223391061092 91.7031952680692
"2628" 525.4 14.5153997394285 91.3717508824158
"2629" 525.6 14.4554138537481 90.5363956887564
"2630" 525.8 14.4367627800491 89.493785675433
"2631" 526 13.9897994014283 88.2079635648147
"2632" 526.2 13.575268677729 87.1384087660772
"2633" 526.4 14.148427262325 85.7938647500968
"2634" 526.6 14.1370573885686 84.0196959106795
"2635" 526.8 14.439820884025 82.2378113347692
"2636" 527 15.7881470458427 79.8156317732338
"2637" 527.2 17.4876895731107 76.8110488436889
"2638" 527.4 19.077465081798 73.2806266916206
"2639" 527.6 19.8020969877 69.1708133264835
"2640" 527.8 20.3515974699665 64.7824117249202
"2641" 528 22.2183111800571 60.4488651433764
"2642" 528.2 23.1826040956327 55.7876048858942
"2643" 528.4 23.2344580751363 51.1428268879485
"2644" 528.6 22.3354746704311 47.8549074635117
"2645" 528.8 20.980962386339 46.476373804101
"2646" 529 18.4831336223964 44.3307776976407
"2647" 529.2 15.6836468549133 41.5616146837104
"2648" 529.4 14.9335391943099 41.5392469084814
"2649" 529.6 14.9436403329415 42.3949876554634
"2650" 529.8 15.7647022582804 42.0891094853088
"2651" 530 16.6066778016315 40.8449924800112
"2652" 530.2 18.4375942465347 38.5847740267854
"2653" 530.4 21.0921715921327 36.0784378798517
"2654" 530.6 24.1833295370315 32.5762557458127
"2655" 530.8 28.0662530505347 29.2356886066241
"2656" 531 31.932429293567 26.3302805222047
"2657" 531.2 35.1583296964917 22.3498303516692
"2658" 531.4 37.2529852959583 18.1967816810692
"2659" 531.6 39.1076361830722 16.3428392263366
"2660" 531.8 42.1273978360296 15.5238211869965
"2661" 532 46.1679408815917 15.3219207915026
"2662" 532.2 50.952708611825 13.8833662808575
"2663" 532.4 55.2667304202229 11.6328640782998
"2664" 532.6 59.7258768863399 10.2582353277247
"2665" 532.8 63.5353799516923 11.7615581494121
"2666" 533 68.2287652397186 12.728049793716
"2667" 533.2 73.1160441318875 13.9824245849255
"2668" 533.4 77.5255991933696 16.5434328997346
"2669" 533.6 81.2397592151191 19.661064810328
"2670" 533.8 85.3287097804917 22.418545973845
"2671" 534 89.2984199891584 25.0281954452389
"2672" 534.2 94.1888487442211 26.4234153563979
"2673" 534.4 98.8788148392535 27.4505353640957
"2674" 534.6 101.760431444264 26.6510721950651
"2675" 534.8 101.395290227934 26.3742235632395
"2676" 535 100.872457130847 26.947373761954
"2677" 535.2 100.414400403919 29.022894176113
"2678" 535.4 100.616317179825 31.1337912097905
"2679" 535.6 100.791153352845 34.3758363180692
"2680" 535.8 101.156625046149 38.4104833845633
"2681" 536 102.708461749257 41.6352359342963
"2682" 536.2 104.356019483164 45.2366409648585
"2683" 536.4 106.948636489843 48.2662378603518
"2684" 536.6 109.75517226412 50.4848241830192
"2685" 536.8 109.921575740062 53.7585181020061
"2686" 537 108.292548223521 56.7840089819299
"2687" 537.2 106.847514650642 61.1657701892234
"2688" 537.4 104.234102724603 65.5562576254914
"2689" 537.6 100.640951906297 69.2188388917414
"2690" 537.8 95.8829304505195 71.9507352565192
"2691" 538 91.114351254825 72.6427170135419
"2692" 538.2 85.8685489347212 72.6784441840711
"2693" 538.4 80.9316990435614 71.6420940209601
"2694" 538.6 76.3460705216629 68.9595554914854
"2695" 538.8 72.2713536024737 65.8573362474044
"2696" 539 68.3885172802401 62.1684283765711
"2697" 539.2 64.3763421858709 59.1777204935261
"2698" 539.4 59.7909898220636 56.397255927939
"2699" 539.6 54.728156406025 55.1738381618978
"2700" 539.8 49.9726316233344 53.7279662821089
"2701" 540 45.7061329167662 53.0832897667986
"2702" 540.2 41.2055306629541 52.8036028416241
"2703" 540.4 36.9992715305046 53.3446987403469
"2704" 540.6 32.1875441107096 52.9138872769904
"2705" 540.8 27.4371025707694 52.5974435221026
"2706" 541 23.4132965137679 53.761583223955
"2707" 541.2 18.7806356507625 54.9208698160549
"2708" 541.4 14.0607168076327 56.1624376174904
"2709" 541.6 9.43890742386136 56.8794304949874
"2710" 541.8 8.5762029591643 57.824773534296
"2711" 542 8.71200333908143 59.5012254674487
"2712" 542.2 8.50032175123042 61.7807240554044
"2713" 542.4 8.52230525328718 64.7500228730003
"2714" 542.6 7.62897923675891 67.7438336123601
"2715" 542.8 6.8798293966199 69.8038174975513
"2716" 543 5.18144597343846 70.1326925424793
"2717" 543.2 3.37567667709457 69.7858658608084
"2718" 543.4 1.91589639256185 68.3015638987955
"2719" 543.6 1.206749672475 65.9791353658942
"2720" 543.8 0.428866041875428 62.8294760577566
"2721" 544 0.658940680451095 59.6663407591997
"2722" 544.2 0.406734594506433 56.0865019565259
"2723" 544.4 1.66089036163809 53.2520747342038
"2724" 544.6 2.88816962471691 49.5853183256206
"2725" 544.8 3.8950214632562 45.2929289680215
"2726" 545 4.70212942052199 41.1300415179965
"2727" 545.2 6.88278261058259 38.2617433563904
"2728" 545.4 9.2838125423714 34.4183885845063
"2729" 545.6 10.9348410337576 30.0326984272805
"2730" 545.8 11.853008527634 26.8979439678423
"2731" 546 12.2976095517163 27.2755521211605
"2732" 546.2 12.7895439633734 27.1973825106241
"2733" 546.4 14.249781565525 27.4753208889026
"2734" 546.6 15.5076215185533 27.329556154954
"2735" 546.8 16.2302216149841 27.9317200142806
"2736" 547 16.8314554901798 28.2329735110112
"2737" 547.2 17.569134995325 28.5180225489965
"2738" 547.4 18.9495304846492 28.7035776369066
"2739" 547.6 20.2958789248138 28.6585594861569
"2740" 547.8 22.2833361542444 28.4137909872692
"2741" 548 24.2974318193607 28.6276311357335
"2742" 548.2 27.3972177755287 28.2297772424914
"2743" 548.4 30.3182944929554 27.2589354953779
"2744" 548.6 33.899847098425 25.8828942514026
"2745" 548.8 37.5362206640864 24.3227021894738
"2746" 549 41.5717415038475 21.9553379639883
"2747" 549.2 46.0280337990831 19.6194864601725
"2748" 549.4 49.7570445662625 16.219784010613
"2749" 549.6 53.273722155105 11.6321621106392
"2750" 549.8 55.2937325413344 10.4295855506277
"2751" 550 57.2981095043816 11.2804821991938
"2752" 550.2 60.5480271845092 13.210977690985
"2753" 550.4 64.4679779941799 15.5017793872047
"2754" 550.6 68.4016520732566 17.3224556451534
"2755" 550.8 72.2344450653197 19.2373905827113
"2756" 551 76.4206728839952 20.1480802961097
"2757" 551.2 80.282110100325 19.879739466982
"2758" 551.4 84.048689392995 18.4885142410592
"2759" 551.6 87.8740848949463 15.7400051668753
"2760" 551.8 89.4021158109141 15.6693325751504
"2761" 552 91.2772420992535 17.4669953020549
"2762" 552.2 92.6986394347953 20.9177185067445
"2763" 552.4 94.941743129415 25.0467641049392
"2764" 552.6 96.7596368926191 28.5786539803281
"2765" 552.8 97.9004154630095 32.5769817149003
"2766" 553 99.1882547281842 36.9182768586867
"2767" 553.2 101.175877395408 40.9090320028526
"2768" 553.4 103.064571463203 44.7718860245935
"2769" 553.6 105.485432691663 48.7693072702963
"2770" 553.8 107.19407449223 53.1798986705935
"2771" 554 108.108317700149 58.089737341026
"2772" 554.2 109.132769470834 62.8879956938975
"2773" 554.4 109.194758697378 67.8657418716903
"2774" 554.6 106.973996198734 71.8331852174601
"2775" 554.8 104.199915757254 75.3915142411174
"2776" 555 100.152551503486 77.0596489733426
"2777" 555.2 95.6078042997315 79.0618875549328
"2778" 555.4 90.5947942189259 80.9235480291775
"2779" 555.6 85.8629895362746 80.5203280732601
"2780" 555.8 81.080275238025 78.9348289564783
"2781" 556 77.0725571656583 76.0591959812692
"2782" 556.2 73.9599092009411 72.2965193263764
"2783" 556.4 71.0352419992575 68.5119544906746
"2784" 556.6 68.5223375931461 64.3985423575353
"2785" 556.8 66.7431407084979 59.4741469641664
"2786" 557 64.8747167546474 54.5914990087365
"2787" 557.2 65.0018199464785 49.3127351114177
"2788" 557.4 66.6760258161808 44.6455181976635
"2789" 557.6 68.549082576135 39.4550403210392
"2790" 557.8 71.1679795192025 34.8211958005243
"2791" 558 74.8093616453402 31.0388821715117
"2792" 558.2 78.5911480010189 27.3257411133202
"2793" 558.4 82.7265374127956 23.707701912681
"2794" 558.6 87.2241346172956 20.5940394755928
"2795" 558.8 90.3430151973838 17.1281697351516
"2796" 559 89.438204465655 15.8743866729392
"2797" 559.2 88.5689761403705 15.2651724967844
"2798" 559.4 87.744581895856 14.8916263194754
"2799" 559.6 87.898885985805 15.5151352235192
"2800" 559.8 88.6858488057829 17.1132610721429
"2801" 560 91.3118430956191 17.7351653005045
"2802" 560.2 94.725098306325 18.5686133009255
"2803" 560.4 98.3714777300438 20.5392412648317
"2804" 560.6 101.522658544979 23.6585600589808
"2805" 560.8 104.435202532539 27.1944471619835
"2806" 561 107.461251892464 30.1123794006026
"2807" 561.2 110.684881813686 31.2483104020192
"2808" 561.4 113.511597782906 33.0963860726746
"2809" 561.6 117.027569756004 35.9107081070996
"2810" 561.8 120.18036491593 39.5373101098482
"2811" 562 121.945814927401 42.0589979509048
"2812" 562.2 121.304921907339 44.27608183908
"2813" 562.4 120.842664105582 47.233691529053
"2814" 562.6 121.327209337066 49.2597931197424
"2815" 562.8 122.399780627364 50.1350442102953
"2816" 563 121.685455075117 52.0718957574905
"2817" 563.2 121.360796059077 54.5950708068019
"2818" 563.4 120.5553097474 58.061674677871
"2819" 563.6 120.010508344602 60.3840306302782
"2820" 563.8 119.188808414852 61.1265379772963
"2821" 564 118.74909533971 62.7053598600745
"2822" 564.2 118.600037951562 63.1923887502692
"2823" 564.4 117.980089866555 64.4250130448098
"2824" 564.6 116.751159849639 66.0401548998799
"2825" 564.8 114.597781326611 67.5192394138764
"2826" 565 113.267506097111 69.2834206387067
"2827" 565.2 111.251791960303 71.0863153455082
"2828" 565.4 108.784552614989 73.212516217651
"2829" 565.6 105.972849157206 75.7201980394557
"2830" 565.8 102.459530392887 79.1865527900657
"2831" 566 99.8225246282144 82.6431050524197
"2832" 566.2 98.3390663632233 86.8520699440404
"2833" 566.4 98.0264008038073 90.4017458448267
"2834" 566.6 98.613200038879 91.466999663026
"2835" 566.8 97.7860887578786 90.7163457318585
"2836" 567 95.0737791428772 91.2977495989736
"2837" 567.2 90.9909923989566 92.8115242077692
"2838" 567.4 86.5894495505405 95.4307914701399
"2839" 567.6 81.3156572711145 96.8814314455061
"2840" 567.8 76.3871303289815 98.3731088572084
"2841" 568 70.9667282334886 97.5297395686238
"2842" 568.2 65.9846474985818 95.4472054856206
"2843" 568.4 61.4717045287975 92.1891629714619
"2844" 568.6 57.2906575934511 87.7318217060257
"2845" 568.8 53.906653106404 82.0534250925324
"2846" 569 51.4227747142829 76.0901515645029
"2847" 569.2 49.6958704051082 70.0141753580657
"2848" 569.4 48.1403657411929 64.6201644826088
"2849" 569.6 46.9636928215964 58.7663526560978
"2850" 569.8 46.873197908025 54.0467640857792
"2851" 570 49.0610961214092 50.5084740835762
"2852" 570.2 52.2884135361393 47.0752112626121
"2853" 570.4 55.3024974574917 43.1490454729359
"2854" 570.6 59.3085183978343 40.318593939316
"2855" 570.8 62.6792524416191 37.1777578228281
"2856" 571 65.9487599626904 33.1249239471346
"2857" 571.2 68.3723264182477 28.6501924674754
"2858" 571.4 69.8339484105829 23.9080617224271
"2859" 571.6 71.1757362260801 19.2960110399835
"2860" 571.8 72.8936117477341 14.4699242850874
"2861" 572 74.378761057559 10.939110932865
"2862" 572.2 73.0038001185982 10.4748586642898
"2863" 572.4 72.3368492311229 11.1423994397799
"2864" 572.6 70.7819892172522 10.5847968283857
"2865" 572.8 68.7160537555775 9.19493579868507
"2866" 573 66.529660804122 7.96892495381379
"2867" 573.2 65.858125826175 6.16695389073923
"2868" 573.4 66.3593305338553 5.44810355336014
"2869" 573.6 66.6667124748895 4.22123456155955
"2870" 573.8 67.9679461793402 3.85374670175408
"2871" 574 69.1412902504389 3.69302293312071
"2872" 574.2 71.3071604297219 2.68542989149603
"2873" 574.4 71.768348631525 2.87636348700923
"2874" 574.6 72.9608923945478 2.42160427918012
"2875" 574.8 74.2516544984191 2.51998786549695
"2876" 575 76.6349725410271 2.38066479174795
"2877" 575.2 78.872018357055 2.45596285470923
"2878" 575.4 81.3155620133107 2.89856646412638
"2879" 575.6 84.3769195668722 3.49261456825036
"2880" 575.8 87.4982759981334 4.13270773854026
"2881" 576 90.0494139417212 6.40585394130696
"2882" 576.2 93.6457487789221 9.00040962633718
"2883" 576.4 97.6151302065325 11.3273536247504
"2884" 576.6 101.301175855929 13.7682732479673
"2885" 576.8 104.616368077961 16.8444249545119
"2886" 577 107.676361950294 20.374432153986
"2887" 577.2 111.207615626941 24.049404552921
"2888" 577.4 114.767693328127 28.9705911977606
"2889" 577.6 118.106782745555 33.7333567276746
"2890" 577.8 120.966906959196 38.4790255615365
"2891" 578 122.146461349885 43.0882770081485
"2892" 578.2 123.200454047995 47.9869892573407
"2893" 578.4 124.154980354032 52.4813977188641
"2894" 578.6 124.501780741555 57.0309439100779
"2895" 578.8 124.99016738744 62.3684175360032
"2896" 579 125.414720613907 67.7542567685329
"2897" 579.2 124.813564888834 72.750243251071
"2898" 579.4 123.239404900728 77.9791269997913
"2899" 579.6 122.891524136312 83.7028438412692
"2900" 579.8 121.607164180971 87.4438812491717
"2901" 580 119.980146500259 92.1164933957206
"2902" 580.2 118.732360410604 93.3753998695725
"2903" 580.4 117.489892299749 95.0195107219499
"2904" 580.6 114.841173298503 97.6685639240257
"2905" 580.8 114.18245730222 98.3531689062692
"2906" 581 113.188149019056 98.8333467846538
"2907" 581.2 111.109086389312 100.153019321167
"2908" 581.4 107.763094969569 101.155839788269
"2909" 581.6 104.793988248699 101.828138227496
"2910" 581.8 100.982699289366 102.805077322026
"2911" 582 97.6164107949321 103.277179558939
"2912" 582.2 94.9115178282822 102.291467470326
"2913" 582.4 93.7454128540578 100.837354460769
"2914" 582.6 92.595005423312 98.924780833191
"2915" 582.8 91.1598307498507 97.7717290263205
"2916" 583 89.1454754325277 97.4097637199449
"2917" 583.2 86.7014028323117 96.3204997187206
"2918" 583.4 84.8397772043509 94.0635010124244
"2919" 583.6 82.5192396216145 92.3555873178745
"2920" 583.8 79.7702023865277 93.06803401208
"2921" 584 77.7976511199351 95.1729906452509
"2922" 584.2 76.2587990582353 97.641068379141
"2923" 584.4 74.140754004184 100.646263264269
"2924" 584.6 70.4146839474404 103.742920602423
"2925" 584.8 67.1317033747011 106.761181552269
"2926" 585 66.1382272564859 108.795056548061
"2927" 585.2 65.6043674420603 110.833511588605
"2928" 585.4 65.7557713160355 111.763077432585
"2929" 585.6 64.7947177764148 111.935343180577
"2930" 585.8 62.5869974277363 112.771307893801
"2931" 586 59.225439495949 113.207745718492
"2932" 586.2 57.6384421502403 113.941676173295
"2933" 586.4 59.4117921012671 120.330667990048
"2934" 586.6 59.1396345269516 119.76505841789
"2935" 586.8 60.9674790470631 120.91406286765
"2936" 587 59.482686769137 121.568456186661
"2937" 587.2 57.412018354761 122.507096143869
"2938" 587.4 55.1999852086234 124.181301594495
"2939" 587.6 53.5227641572536 125.078637673912
"2940" 587.8 51.8828197478982 125.227116199416
"2941" 588 49.5569396058928 125.416864464812
"2942" 588.2 48.1072274181556 124.464856273172
"2943" 588.4 46.7677567377605 123.524810871035
"2944" 588.6 44.404525857704 121.968342254382
"2945" 588.8 43.8217094223964 120.795768317436
"2946" 589 42.7121630907815 118.731798766061
"2947" 589.2 42.6373572410304 116.626264571582
"2948" 589.4 42.2144192074639 113.80324601588
"2949" 589.6 42.2707271536861 110.384836834047
"2950" 589.8 44.2105929699061 107.195010214594
"2951" 590 44.7796271405498 104.022792112517
"2952" 590.2 43.5052218057439 100.622161671918
"2953" 590.4 42.199883188738 97.6453006479301
"2954" 590.6 39.5383355219198 94.7026681179589
"2955" 590.8 35.879504546184 92.3983099110641
"2956" 591 31.8876146823078 90.6469222060365
"2957" 591.2 27.3536811243554 89.0844150447301
"2958" 591.4 23.1893141850627 87.727245323843
"2959" 591.6 18.9838721441583 86.3650545275513
"2960" 591.8 15.121559634644 85.8762316451399
"2961" 592 14.9459426929532 85.5059607723462
"2962" 592.2 14.910181505388 82.7575579784709
"2963" 592.4 14.8602108916159 79.0008422789056
"2964" 592.6 15.0918367363071 73.9105574682424
"2965" 592.8 15.6511455771306 68.6597202056859
"2966" 593 16.5340664741745 63.1293101028809
"2967" 593.2 17.8799469648343 57.6453863546711
"2968" 593.4 21.0005996708816 53.0717663243164
"2969" 593.6 24.5823167684308 49.2978538662981
"2970" 593.8 29.2507355529168 46.9418374070958
"2971" 594 33.511781301662 44.7894756960301
"2972" 594.2 37.6017579389446 41.5035379475192
"2973" 594.4 40.956640458725 37.8961608047026
"2974" 594.6 43.8564342148134 33.8087843024088
"2975" 594.8 46.1326851478475 29.2425685361344
"2976" 595 47.9858676761217 24.3273792467308
"2977" 595.2 50.3838834408046 18.9879252333815
"2978" 595.4 53.4075399405676 13.849236228289
"2979" 595.6 54.744626480295 10.0996107147092
"2980" 595.8 55.837149607058 10.9818212560653
"2981" 596 59.085124514835 11.0971067604392
"2982" 596.2 63.6193842875157 11.2431634749599
"2983" 596.4 67.97706422745 12.222793150488
"2984" 596.6 72.933923118325 12.811991006363
"2985" 596.8 78.4189411117322 13.9617804973311
"2986" 597 84.2373034166063 15.5230973567067
"2987" 597.2 90.4782196413198 16.0230355089534
"2988" 597.4 94.2682730214692 18.4256011394423
"2989" 597.6 97.5832143934686 22.6356472831999
"2990" 597.8 101.612123208765 27.0646871399792
"2991" 598 104.922712745834 32.0532893719848
"2992" 598.2 106.975595856297 37.2853767210748
"2993" 598.4 109.408136177799 42.6551138422166
"2994" 598.6 112.073901390928 47.3465187635769
"2995" 598.8 111.988134256495 49.990034477796
"2996" 599 111.056275337421 54.2093493845261
"2997" 599.2 110.300201084928 59.3476992070128
"2998" 599.4 109.916259324798 65.1515038999719
"2999" 599.6 108.594574997566 71.1465598045817
"3000" 599.8 107.009782823646 77.0226140969567
"3001" 600 104.280665064748 82.353772659141
"3002" 600.2 100.488532120834 85.8959996999503
"3003" 600.4 97.879750993425 89.8953063829214
"3004" 600.6 95.5013606073165 93.9613102206082
"3005" 600.8 92.3613861216763 97.1813534698808
"3006" 601 87.883682840325 99.8215538899008
"3007" 601.2 83.1082911580177 99.952023687994
"3008" 601.4 78.4405786511436 98.5425690302338
"3009" 601.6 73.1068417775007 96.280431964053
"3010" 601.8 69.1314246823926 94.1560487525125
"3011" 602 63.5503874932598 90.593204665791
"3012" 602.2 60.6156087344737 85.7927962065936
"3013" 602.4 58.1822649889432 80.1995052387692
"3014" 602.6 56.8263312521306 75.3903767935192
"3015" 602.8 55.8629801940386 69.5150955237838
"3016" 603 56.1247590839427 62.6003807297398
"3017" 603.2 57.287352561825 56.5005220420673
"3018" 603.4 58.5705883560527 51.7420528966257
"3019" 603.6 60.7155128171191 45.3871854999163
"3020" 603.8 62.7966112209141 40.0419740931009
"3021" 604 64.448034082905 33.7681663131992
"3022" 604.2 65.1410182753454 30.18040959981
"3023" 604.4 66.7065290807458 25.1784845910811
"3024" 604.6 68.465465275995 20.0363529327092
"3025" 604.8 70.2377402871062 15.3041386940505
"3026" 605 73.2912462382231 10.7332171751818
"3027" 605.2 75.413302760355 10.5238331709392
"3028" 605.4 78.3170226792399 12.0775265715884
"3029" 605.6 81.7458171917505 14.4763309531841
"3030" 605.8 86.2556140395673 17.9136252414445
"3031" 606 90.0642370824951 21.680288826063
"3032" 606.2 93.9207904835826 25.2366585686935
"3033" 606.4 97.5129566583007 28.5659218427352
"3034" 606.6 101.948473986736 31.1836673404969
"3035" 606.8 106.032437757075 34.5817901631859
"3036" 607 108.184254642214 36.5884356233843
"3037" 607.2 107.244604438161 37.5040170637645
"3038" 607.4 107.6002621347 38.2108896385962
"3039" 607.6 107.077654008825 38.9648824725216
"3040" 607.8 106.719089256938 41.462074763373
"3041" 608 105.376180484311 44.6226106081477
"3042" 608.2 103.753693565243 46.9009956522965
"3043" 608.4 101.863241831036 49.3332482883219
"3044" 608.6 99.9154382253571 53.164483759627
"3045" 608.8 99.1823841402341 57.4144858451874
"3046" 609 97.8693852124159 61.8686479163329
"3047" 609.2 93.774901713825 66.2046808841874
"3048" 609.4 89.3210711402523 69.5991554111056
"3049" 609.6 84.1011694817193 68.840603539125
"3050" 609.8 78.9692696706874 67.5121016693151
"3051" 610 75.1614142818341 64.0957289519056
"3052" 610.2 73.5085658195036 59.8107570407782
"3053" 610.4 72.2880262445446 54.8629556617085
"3054" 610.6 73.4275235924488 50.9057924129326
"3055" 610.8 75.1981058558822 47.3518385184978
"3056" 611 77.0552048406468 42.2934446261207
"3057" 611.2 80.8920458177965 38.1867407511264
"3058" 611.4 84.6886467980438 34.4769554095505
"3059" 611.6 88.5128421374949 29.6493903743469
"3060" 611.8 91.0222109791886 24.5186189212389
"3061" 612 91.802293587795 20.1777604181192
"3062" 612.2 90.354193980825 17.4211221576816
"3063" 612.4 87.921690704025 16.3100746009592
"3064" 612.6 84.9076302117764 14.1988322728712
"3065" 612.8 82.4307179054066 12.483024911708
"3066" 613 80.1043313830186 13.549772541237
"3067" 613.2 75.4351072716355 12.563279109164
"3068" 613.4 71.3812889583352 9.73365157431004
"3069" 613.6 67.3475589849188 8.49651481873797
"3070" 613.8 63.940687877557 10.0690361232692
"3071" 614 58.8117104995803 10.9106505418969
"3072" 614.2 53.5766879304951 10.2345171594136
"3073" 614.4 49.8919926993463 11.4635952807054
"3074" 614.6 45.7714067327216 13.407640935683
"3075" 614.8 40.8559041695689 13.52265994294
"3076" 615 38.9474135114033 12.7397082671246
"3077" 615.2 39.0479975048599 12.2243670605367
"3078" 615.4 38.8582896502875 12.1805938445942
"3079" 615.6 37.6952037736107 12.2574853022335
"3080" 615.8 38.5795284871622 13.2020429496064
"3081" 616 38.764853652025 13.8611347560359
"3082" 616.2 38.8712167434645 15.8995396071762
"3083" 616.4 38.0570817482183 18.3009872174378
"3084" 616.6 36.5219810070186 21.501632008495
"3085" 616.8 34.4283373936822 24.8061571896099
"3086" 617 32.2063856157917 28.6643327782359
"3087" 617.2 31.0574018631464 33.5641537119835
"3088" 617.4 30.3685963479239 38.5269250789615
"3089" 617.6 30.0817238081408 44.0269474844587
"3090" 617.8 30.5995629060827 49.6308238357744
"3091" 618 32.1100222441887 54.873165953148
"3092" 618.2 33.0865039029438 60.4603522379326
"3093" 618.4 32.9450434921432 65.9197812821329
"3094" 618.6 32.5548481019061 71.4007024882152
"3095" 618.8 30.0770271842511 75.382345424391
"3096" 619 26.6638738092536 79.1637588375717
"3097" 619.2 22.5500815029006 82.0895416949079
"3098" 619.4 18.4663698105381 85.1334172795479
"3099" 619.6 15.9993144063712 84.4693497051012
"3100" 619.8 14.760418288003 83.0950226908201
"3101" 620 13.4970959228507 81.3738178052949
"3102" 620.2 12.3237407977031 78.8805099068302
"3103" 620.4 11.45937090555 75.9477261166442
"3104" 620.6 10.1851879265105 71.6774542980837
"3105" 620.8 9.35557122964704 66.9170476650997
"3106" 621 8.86973181208948 60.7792701696742
"3107" 621.2 8.62778505990002 55.4436407321942
"3108" 621.4 8.6681042126088 50.0811225111341
"3109" 621.6 11.4671452413068 45.924693357451
"3110" 621.8 15.3421693892134 42.2057517132983
"3111" 622 19.314394042774 37.9020538665447
"3112" 622.2 23.1053353617371 33.9365365564451
"3113" 622.4 27.1964460027399 30.8410557598331
"3114" 622.6 32.014082369557 28.2798301484857
"3115" 622.8 36.8870448498033 25.9046804940953
"3116" 623 42.3460390317584 23.6534969589026
"3117" 623.2 48.2000178771887 21.9036613610533
"3118" 623.4 53.9511067481584 19.6969440842995
"3119" 623.6 60.5568045107128 18.3951525421978
"3120" 623.8 66.9173041503046 16.8508236888509
"3121" 624 72.584538116959 14.6118845678981
"3122" 624.2 77.4703038572128 11.3130788106876
"3123" 624.4 78.7253233598856 11.3236752922086
"3124" 624.6 80.6481858401724 13.822469519785
"3125" 624.8 83.577391883115 17.6782875678992
"3126" 625 87.708846667305 21.8440756515992
"3127" 625.2 92.0250347216963 26.0488009315762
"3128" 625.4 96.1522563256485 29.6839854110633
"3129" 625.6 99.9559785377644 31.9460828013601
"3130" 625.8 104.325738492854 32.3054367006058
"3131" 626 104.472454807641 32.2133518652498
"3132" 626.2 104.156679298547 34.3199244494637
"3133" 626.4 103.774425127261 37.6660792832601
"3134" 626.6 103.737888948519 42.0980438921859
"3135" 626.8 103.730850455242 47.3990552321303
"3136" 627 102.627278695589 51.584467159242
"3137" 627.2 99.4145447275965 55.4468255854692
"3138" 627.4 95.7729297780544 58.9778636458105
"3139" 627.6 92.5655605960977 63.0290926368965
"3140" 627.8 87.991252265891 64.201927146873
"3141" 628 82.4775167035679 63.4835753354121
"3142" 628.2 78.95880879077 61.3165393901316
"3143" 628.4 75.9829187252024 62.0746855254579
"3144" 628.6 73.3219200602625 64.7484170646264
"3145" 628.8 72.7868896394856 69.1319940139573
"3146" 629 73.5006169419601 73.2393096761611
"3147" 629.2 75.4067377657159 77.649306361842
"3148" 629.4 77.4718826559577 82.8900016425878
"3149" 629.6 79.6682662839312 87.5945654360657
"3150" 629.8 82.3564375768335 90.5734900250319
"3151" 630 85.839121896463 91.7308705448037
"3152" 630.2 90.0195948388507 92.6988293995769
"3153" 630.4 93.3320274759293 92.5572898332953
"3154" 630.6 95.7380904997207 94.0428161782605
"3155" 630.8 96.4561837348432 92.971345935751
"3156" 631 99.6005317959843 91.2844857083046
"3157" 631.2 103.846985594325 90.9274320598219
"3158" 631.4 108.933533479582 91.6908001634314
"3159" 631.6 113.315015926736 90.9347356707157
"3160" 631.8 113.886584121235 89.9614888411667
"3161" 632 114.773434274235 88.3282307514231
"3162" 632.2 116.156575885686 86.2861752629388
"3163" 632.4 117.465368409616 84.2223903407388
"3164" 632.6 118.584534744 82.2601053076942
"3165" 632.8 119.784076028532 80.0841915857089
"3166" 633 121.140563577825 78.330698113676
"3167" 633.2 121.59729672985 77.1051125021684
"3168" 633.4 121.450961131375 75.4126707664442
"3169" 633.6 122.284163016586 73.1460416936232
"3170" 633.8 122.824245259272 72.1166828745324
"3171" 634 122.581557366799 70.9290897146518
"3172" 634.2 122.214119026193 68.9653543708482
"3173" 634.4 122.505391410689 66.2046808841874
"3174" 634.6 122.789774359242 63.5313679162345
"3175" 634.8 123.180092692441 60.7696253660728
"3176" 635 123.655692645277 58.2439575922084
"3177" 635.2 123.421035399825 55.1802078684478
"3178" 635.4 123.41761126796 52.6221189618908
"3179" 635.6 123.62489575967 50.4552919071965
"3180" 635.8 123.306675455949 48.4428540965259
"3181" 636 122.321522199932 46.3217659735549
"3182" 636.2 122.02300702199 44.4853914442084
"3183" 636.4 121.776396064021 42.3045136636898
"3184" 636.6 121.086266629682 39.2752781026174
"3185" 636.8 119.82542422325 36.8860643896144
"3186" 637 118.563363697114 33.8749762346113
"3187" 637.2 116.762991206062 32.3663615254008
"3188" 637.4 115.217391190595 29.8275276268621
"3189" 637.6 113.480251412107 26.9059077276147
"3190" 637.8 111.367585059486 24.0901449586344
"3191" 638 110.394703931734 22.0243962533874
"3192" 638.2 110.131619197351 21.7758862667429
"3193" 638.4 109.569647854895 20.2317644519127
"3194" 638.6 108.894696615536 20.6326915648745
"3195" 638.8 108.07662175386 20.807346723048
"3196" 639 106.724968426744 20.0849692875665
"3197" 639.2 104.687065946199 19.0842544403907
"3198" 639.4 102.599180257759 16.724778552307
"3199" 639.6 101.440412916124 14.2301808694842
"3200" 639.8 99.3516918967159 12.6470300833238
"3201" 640 96.6945966980523 10.6040914734692
"3202" 640.2 94.9044812144418 8.89391455974586
"3203" 640.4 93.708649474348 8.32993092209492
"3204" 640.6 92.4257937590683 7.31456842597193
"3205" 640.8 92.6456296096616 8.26101941792308
"3206" 641 90.7417251401191 8.81008235809276
"3207" 641.2 88.1767341258624 8.258134504101
"3208" 641.4 85.310550467835 7.10712257751923
"3209" 641.6 82.1165712768658 6.00152351205494
"3210" 641.8 79.4676558781821 4.64048621453453
"3211" 642 76.3160721490206 4.65617027458444
"3212" 642.2 72.3045900128576 3.60516869383444
"3213" 642.4 68.9689531194168 3.46274047284065
"3214" 642.6 65.4264102430371 4.39806707966317
"3215" 642.8 61.912909574115 5.96821904637923
"3216" 643 59.1057680015897 7.97077984797511
"3217" 643.2 57.2016485554426 8.85504499256335
"3218" 643.4 55.8140953688822 10.6441296289264
"3219" 643.6 53.7168061353923 11.7668079075577
"3220" 643.8 51.384731329215 12.8971858314692
"3221" 644 48.5831341056932 12.7611121003352
"3222" 644.2 46.8999287132646 14.852615745544
"3223" 644.4 45.884993451825 17.618211931067
"3224" 644.6 44.9236180758838 20.9994525630692
"3225" 644.8 43.3138732603544 24.8752316544339
"3226" 645 42.971057234825 30.3071313479934
"3227" 645.2 42.0366972522 34.3940768413715
"3228" 645.4 39.7587797221153 37.9930077408499
"3229" 645.6 36.6670423324954 41.4289913818517
"3230" 645.8 33.532437749325 45.2727143029733
"3231" 646 30.4200957029476 48.810072092939
"3232" 646.2 29.5021699381174 52.5814191031088
"3233" 646.4 28.7889073091191 57.6657315965928
"3234" 646.6 28.5475602409789 63.6113194502885
"3235" 646.8 28.4823188225194 68.9392795487137
"3236" 647 29.1682014700882 73.7526917147429
"3237" 647.2 31.1709926524859 77.8848092672519
"3238" 647.4 34.1057230268 82.3460963461192
"3239" 647.6 37.651020962867 86.129755563765
"3240" 647.8 41.5572072910267 90.0961022474205
"3241" 648 45.2298985652884 93.5867641025131
"3242" 648.2 49.2272722597298 97.2521196311978
"3243" 648.4 53.866644828825 100.305141789525
"3244" 648.6 57.6983319010201 104.042404366294
"3245" 648.8 61.6949871757746 105.977547065782
"3246" 649 65.7070606729945 105.54985769649
"3247" 649.2 70.3491621494411 104.099554172448
"3248" 649.4 75.3958449110962 102.132887996362
"3249" 649.6 80.6273481956 100.436062948119
"3250" 649.8 85.9621741754917 100.07135641668
"3251" 650 89.4231756681737 97.8657986986821
"3252" 650.2 92.0373993732536 94.9749495395728
"3253" 650.4 94.2177759517207 91.3110428995997
"3254" 650.6 96.8220838897733 88.0902537838985
"3255" 650.8 99.7731175145477 85.654436285076
"3256" 651 101.441445161004 83.2683971893974
"3257" 651.2 102.966470085275 80.2536477444442
"3258" 651.4 106.608339517921 77.4959802239388
"3259" 651.6 108.371254983878 76.8135033358745
"3260" 651.8 108.640933967964 74.6213039635475
"3261" 652 109.169829992311 70.4994356035903
"3262" 652.2 110.022375411376 66.0319682122786
"3263" 652.4 111.149925119539 61.5203407808942
"3264" 652.6 111.324771255302 57.2983648729023
"3265" 652.8 110.548372088799 52.5382164261113
"3266" 653 112.167992897218 48.3998827354924
"3267" 653.2 111.666493332605 45.138653506627
"3268" 653.4 109.724630230789 43.1005143754121
"3269" 653.6 108.402284506092 38.3013414121108
"3270" 653.8 105.822677377221 33.2595752909673
"3271" 654 102.916380684145 28.8984140216919
"3272" 654.2 100.71039605037 24.0395053802593
"3273" 654.4 98.4111084542607 20.5620240023682
"3274" 654.6 94.9228159811281 19.5155039583298
"3275" 654.8 90.6826114438638 17.0818975093857
"3276" 655 86.173328973825 14.7362938317238
"3277" 655.2 80.8326363735054 12.1060288777125
"3278" 655.4 76.086041947845 10.1492944257992
"3279" 655.6 72.2461617751821 8.70799882574882
"3280" 655.8 68.777129758335 9.23970033045923
"3281" 656 63.5705275297313 9.03793987548798
"3282" 656.2 58.2835586735408 8.41961737453238
"3283" 656.4 53.9225387460309 9.2259867269457
"3284" 656.6 49.41655745395 9.14144760692547
"3285" 656.8 46.9474860052568 8.14943819479196
"3286" 657 47.2771419478134 6.23388024932737
"3287" 657.2 48.1487585205503 6.88138297725824
"3288" 657.4 49.1325542501917 6.46378221596923
"3289" 657.6 49.9114515125438 6.50996258845673
"3290" 657.8 51.7105623789341 6.04917222598741
"3291" 658 52.2884135361393 6.1525765530978
"3292" 658.2 53.0290641287694 6.48430682596367
"3293" 658.4 54.4312276585434 6.86686714114301
"3294" 658.6 55.6654328336369 6.93211331339794
"3295" 658.8 56.5463911785826 6.79153257117832
"3296" 659 58.286528360124 7.46073979166098
"3297" 659.2 59.8242629822828 11.3537215166066
"3298" 659.4 60.6835390924379 12.3333640645918
"3299" 659.6 61.859698564935 12.2474757633692
"3300" 659.8 62.6593918538559 12.925554009094
"3301" 660 63.462650828959 12.6142920601558
"3302" 660.2 64.7744930240186 12.7155464575918
"3303" 660.4 66.941349941625 12.9583350143492
"3304" 660.6 69.3844790727928 12.3333640645918
"3305" 660.8 71.903445889627 11.7491250588336
"3306" 661 74.2127293657313 11.2116022356755
"3307" 661.2 75.3038252078544 10.0278203750045
"3308" 661.4 74.8140715649281 9.54501284214552
"3309" 661.6 74.1651019375181 8.69166591483359
"3310" 661.8 74.596133690805 8.57470296663923
"3311" 662 75.5497584435603 8.57028164091629
"3312" 662.2 76.6344622102813 8.57370112929835
"3313" 662.4 78.161271305865 9.20530391508923
"3314" 662.6 79.9139089207313 10.5865747804567
"3315" 662.8 82.273722158205 11.8347187789292
"3316" 663 84.793643521515 13.6844815610492
"3317" 663.2 86.941087820565 15.6412554132092
"3318" 663.4 90.6291444841867 17.5541189478756
"3319" 663.6 94.1630671303356 18.8104419206097
"3320" 663.8 96.9869388225897 21.0886284547692
"3321" 664 99.2335549004536 24.6247255480978
"3322" 664.2 102.241347270672 28.4644886516468
"3323" 664.4 105.735174419421 32.0006954646913
"3324" 664.6 108.449242133651 35.6619631536431
"3325" 664.8 110.218134272172 39.9084122818201
"3326" 665 112.5919615673 43.6724230277942
"3327" 665.2 115.075975501483 46.6680289687166
"3328" 665.4 117.989911718483 47.9285603701903
"3329" 665.6 121.207244040457 50.3021141793482
"3330" 665.8 122.220255989126 50.7562413249506
"3331" 666 122.270618811048 50.3926909275639
"3332" 666.2 121.366556280906 50.0604640034044
"3333" 666.4 121.150929358834 50.052263201851
"3334" 666.6 120.646461349725 50.9417058619238
"3335" 666.8 120.646124996949 51.9366099546586
"3336" 667 120.889440192664 52.0135537550192
"3337" 667.2 120.291170449921 52.2752656110953
"3338" 667.4 119.854404618691 52.7847432266085
"3339" 667.6 119.130598173149 54.1474054492692
"3340" 667.8 118.811718111116 54.5168484291692
"3341" 668 118.288163902054 54.5077488483835
"3342" 668.2 117.772644544408 54.0553985768803
"3343" 668.4 116.959698570825 53.8822879334044
"3344" 668.6 116.377148136545 53.9200009724374
"3345" 668.8 115.962462543053 53.5545812753088
"3346" 669 115.157039892482 53.1064134073835
"3347" 669.2 114.689983691382 52.9203355648258
"3348" 669.4 114.766400748137 52.7542512827371
"3349" 669.6 113.895314560013 52.4230348903764
"3350" 669.8 114.005450983234 51.8728411466874
"3351" 670 113.935452174696 51.3743866494847
"3352" 670.2 114.262149306453 51.216213054579
"3353" 670.4 114.097930009884 51.1873653466222
"3354" 670.6 113.682353832483 51.4285464955587
"3355" 670.8 113.252264848509 51.2341028219271
"3356" 671 112.46094961288 50.8652693833238
"3357" 671.2 112.114551982041 49.6197491718368
"3358" 671.4 111.360577168353 48.6659190904081
"3359" 671.6 111.13067438338 47.0017528286329
"3360" 671.8 110.414273547798 45.5139164652161
"3361" 672 109.286861086388 44.1651653273407
"3362" 672.2 108.183954327236 42.6227863841621
"3363" 672.4 107.471186756869 40.2783558956232
"3364" 672.6 106.680299070143 38.6006889534147
"3365" 672.8 105.676114034888 36.4123224979121
"3366" 673 104.163717791825 33.4104719031581
"3367" 673.2 102.549921119514 30.0612568367061
"3368" 673.4 100.308634473682 26.8741419183264
"3369" 673.6 97.9632930304686 23.61191517819
"3370" 673.8 95.108977729695 19.9981346934092
"3371" 674 91.3496380301108 16.8245648985835
"3372" 674.2 87.2834596462507 14.8028002187445
"3373" 674.4 82.8116625824949 12.9112857644149
"3374" 674.6 78.2108734875826 10.5052645112389
"3375" 674.8 74.2679246089721 8.60025673056335
"3376" 675 70.9970577408856 9.17727720626923
"3377" 675.2 66.4898625910068 8.84914080823893
"3378" 675.4 61.779882051165 8.25749158044923
"3379" 675.6 57.735845353485 7.57338509697923
"3380" 675.8 57.3776682775478 5.94070948205141
"3381" 676 58.2164336744917 4.46755478748135
"3382" 676.2 60.0703728038584 3.33413306440256
"3383" 676.4 60.1985931856548 3.82401319084369
"3384" 676.6 60.3967192836654 4.14520903176923
"3385" 676.8 60.9562749149066 3.93071891324881
"3386" 677 61.8520593606468 3.99952564433854
"3387" 677.2 62.2321379976468 3.97682173980388
"3388" 677.4 63.5061630224536 3.57193544226923
"3389" 677.6 65.1056056462829 3.13974787635334
"3390" 677.8 67.0128941556485 3.12230909756335
"3391" 678 69.4649215651121 3.35246436510091
"3392" 678.2 72.0584086439724 2.93630577812186
"3393" 678.4 73.8613434629149 3.18116468088721
"3394" 678.6 75.4698241318573 4.42259947830149
"3395" 678.8 76.5836525941327 5.21405979021428
"3396" 679 77.7395840601829 6.4242229858166
"3397" 679.2 78.8160925004678 7.74474320257535
"3398" 679.4 80.058202388429 9.00952057831874
"3399" 679.6 82.1452406738544 10.203924026681
"3400" 679.8 84.4272251365181 11.8134527883484
"3401" 680 85.7518556337854 12.5664656220811
"3402" 680.2 87.248951516535 13.3137646398392
"3403" 680.4 88.7548531815676 14.8444240437247
"3404" 680.6 90.6895574840603 16.3263360870928
"3405" 680.8 92.7376777698624 17.7769763484468
"3406" 681 95.0701211467085 19.2562555899488
"3407" 681.2 98.2128787399721 20.6689771997104
"3408" 681.4 100.090600934255 23.1060990620543
"3409" 681.6 102.47199523106 26.4167006395339
"3410" 681.8 105.474084140339 29.9061222361264
"3411" 682 108.160709947887 32.7429366778887
"3412" 682.2 110.56112702133 33.8625197828839
"3413" 682.4 112.771985300095 33.3236296577017
"3414" 682.6 114.220121860568 33.0907953214078
"3415" 682.8 114.138918882501 32.6402786275045
"3416" 683 114.238192104004 32.3113302970145
"3417" 683.2 114.633048970498 31.8677197165309
"3418" 683.4 114.418601397739 31.263779689355
"3419" 683.6 113.945943721886 31.5059939851783
"3420" 683.8 113.694823078995 31.8572543481992
"3421" 684 114.002686774965 30.5769433316492
"3422" 684.2 113.603532493165 30.7393347937315
"3423" 684.4 113.882871509396 31.3365763356407
"3424" 684.6 113.814460675651 32.2601587406729
"3425" 684.8 114.178214000052 33.2536098368056
"3426" 685 114.467673545212 34.2330587448353
"3427" 685.2 115.17030180194 35.7936315317471
"3428" 685.4 115.853097937436 37.572639838986
"3429" 685.6 115.74410224042 39.4509549230451
"3430" 685.8 117.144601691528 40.6298552247827
"3431" 686 116.952911452307 42.155295421296
"3432" 686.2 117.192332908989 43.7241494378813
"3433" 686.4 117.414435511521 44.5166366351889
"3434" 686.6 117.689584094975 46.0956454173931
"3435" 686.8 118.086714355321 46.8682155814344
"3436" 687 118.149082581437 48.6793418436744
"3437" 687.2 118.003247811009 49.8629396751113
"3438" 687.4 118.561458541039 51.0990458860549
"3439" 687.6 119.218451613568 52.8916633008407
"3440" 687.8 119.264139315879 54.4366245574854
"3441" 688 119.548984285388 55.9479849972424
"3442" 688.2 120.043293077964 57.1638769163388
"3443" 688.4 120.326109355682 59.8073446979835
"3444" 688.6 120.753757885303 62.3367060473577
"3445" 688.8 121.238019638594 64.2050087659103
"3446" 689 120.916987909001 66.7765530409247
"3447" 689.2 120.513596253543 70.4473211849103
"3448" 689.4 120.245865193383 74.2520031317736
"3449" 689.6 119.272935792566 78.8618668632692
"3450" 689.8 118.116317181696 82.8121831495365
"3451" 690 116.872731425071 87.6682560714642
"3452" 690.2 115.423278995833 93.3491706250404
"3453" 690.4 114.109108793325 99.1920268705659
"3454" 690.6 112.911861086775 101.671786018819
"3455" 690.8 110.682066416375 103.448934146269
"3456" 691 108.306068163609 106.372884240981
"3457" 691.2 105.437629653896 110.306148945608
"3458" 691.4 103.304233300689 112.108677595125
"3459" 691.6 100.767730620581 113.553463756318
"3460" 691.8 96.8958726355323 114.833619414172
"3461" 692 92.0396246580135 117.127095801753
"3462" 692.2 85.938947147675 119.991062056619
"3463" 692.4 80.1450325591119 121.754008871105
"3464" 692.6 74.226190484125 122.357408039944
"3465" 692.8 68.1808967222927 122.319703486656
"3466" 693 62.8888393595791 120.999042012802
"3467" 693.2 58.4147044512318 120.416105017422
"3468" 693.4 54.4183718825347 119.182109324769
"3469" 693.6 51.2446961063953 116.790483568574
"3470" 693.8 48.3311405771327 113.173352812603
"3471" 694 45.447903019275 110.356880899744
"3472" 694.2 41.9533603379398 108.515461388991
"3473" 694.4 37.8873723841948 106.713007301051
"3474" 694.6 34.7526902154829 106.667312192585
"3475" 694.8 31.2326398949352 106.048638107693
"3476" 695 27.6314732697481 104.739208037167
"3477" 695.2 23.5133156461119 101.573525463679
"3478" 695.4 19.9956700951804 97.5287920089717
"3479" 695.6 16.3478987190627 93.2281656689905
"3480" 695.8 13.6222853474696 88.2679756761122
"3481" 696 11.042322434741 83.5154995309751
"3482" 696.2 9.59847762848616 79.8441703692445
"3483" 696.4 10.7888626144076 74.9137565773214
"3484" 696.6 11.1127557137641 69.5332931489127
"3485" 696.8 11.1803586333886 63.9984461609601
"3486" 697 10.1475109905418 58.7414858371011
"3487" 697.2 7.89967678961314 54.3633277052014
"3488" 697.4 7.79377917353554 52.9237512962429
"3489" 697.6 9.52646181880666 52.3194749824435
"3490" 697.8 12.9267459291107 50.7441622354121
"3491" 698 16.8448341965137 48.9290534039673
"3492" 698.2 20.4458086008544 45.7019239412104
"3493" 698.4 24.4161951935577 42.7740106054376
"3494" 698.6 29.1735359070987 40.8930518618587
"3495" 698.8 32.6388486133995 38.2732835726416
"3496" 699 36.1254186728584 35.5436158522359
"3497" 699.2 40.0813207812295 32.0337882602917
"3498" 699.4 42.9220148300508 28.454885868237
"3499" 699.6 46.0171947168685 24.9284537293671
"3500" 699.8 50.4421739410032 21.5345079132692
"3501" 700 55.4473457023297 18.1448715491851
"3502" 700.2 60.2640080258547 15.4422935298039
"3503" 700.4 63.6675075460289 11.4382138224634
"3504" 700.6 65.0880141116822 10.0362776324407
"3505" 700.8 67.0244186746601 11.1486028828775
"3506" 701 69.6105207408456 13.8356997078878
"3507" 701.2 73.1266296553303 17.0126867581955
"3508" 701.4 76.8554011256882 20.8707174412166
"3509" 701.6 80.4290477177219 25.0962902150424
"3510" 701.8 84.0493601200015 29.4891473283575
"3511" 702 88.7157967494852 32.58811324091
"3512" 702.2 93.307404990315 34.9720408511492
"3513" 702.4 97.6540548131033 35.8013372437125
"3514" 702.6 102.807147813853 36.024989398807
"3515" 702.8 106.679814687853 35.1323431483253
"3516" 703 108.065148037666 36.5217725957739
"3517" 703.2 108.224800440498 38.8647422431238
"3518" 703.4 108.114877952788 42.2509366927085
"3519" 703.6 107.674412990283 46.2620659201758
"3520" 703.8 108.108317700149 51.055515459053
"3521" 704 109.731417349307 55.2313930103674
"3522" 704.2 111.075032777273 59.9932585467951
"3523" 704.4 112.395299666489 65.3604052341965
"3524" 704.6 112.683813904575 69.6993734586744
"3525" 704.8 110.744102239885 71.8573861088037
"3526" 705 107.841363419619 73.882780360073
"3527" 705.2 103.424105309014 77.3710112221071
"3528" 705.4 98.9286285531461 81.1234048768931
"3529" 705.6 95.2792465711947 85.1084614379331
"3530" 705.8 90.997403981902 89.0174656652949
"3531" 706 86.1006182780511 93.0026154042692
"3532" 706.2 80.8423984359026 95.9085194613899
"3533" 706.4 76.3084050711493 95.9602250942422
"3534" 706.6 72.6020807609443 93.3953165787279
"3535" 706.8 69.7614649455277 89.301299436026
"3536" 707 67.7187835173068 84.4417298010692
"3537" 707.2 65.725098303225 79.9076568659329
"3538" 707.4 64.1927064901241 74.3649730989047
"3539" 707.6 64.5514723063577 68.6465243961664
"3540" 707.8 65.8909507993705 63.1576448963601
"3541" 708 67.169397123825 57.0265128098692
"3542" 708.2 68.3834347119124 50.8772104748615
"3543" 708.4 70.403866324695 44.8934957734292
"3544" 708.6 72.8969187625775 40.0268381567445
"3545" 708.8 76.5622315589933 35.5466009952395
"3546" 709 80.061664490865 31.6699849756292
"3547" 709.2 82.1270751507625 27.2433574087067
"3548" 709.4 83.37024902595 21.968444171988
"3549" 709.6 84.8603300460068 16.2997672576329
"3550" 709.8 84.6857093623412 13.0854003863015
"3551" 710 82.6323922842229 11.9058515018713
"3552" 710.2 81.3968768243095 10.0887362466197
"3553" 710.4 81.6400993971062 9.11358014076923
"3554" 710.6 83.5934012560068 8.26621614820863
"3555" 710.8 86.6287062087212 7.67859341988244
"3556" 711 90.9852679441458 7.46226376346734
"3557" 711.2 94.0774885898833 9.49761778810418
"3558" 711.4 98.3986106373296 11.4610215363059
"3559" 711.6 102.396865749555 13.7118196529449
"3560" 711.8 106.127457416325 16.8186501710728
"3561" 712 110.262914798551 20.1613570145259
"3562" 712.2 112.463232552745 24.2814438629567
"3563" 712.4 115.480106733932 29.3214741706442
"3564" 712.6 118.420522549555 34.571912502304
"3565" 712.8 120.237043309167 40.4324215039798
"3566" 713 122.759174325049 45.4703276127951
"3567" 713.2 124.078736693416 49.3407694978866
"3568" 713.4 125.100528180415 52.2397600004487
"3569" 713.6 124.867352337082 55.4844801339241
"3570" 713.8 125.008030410457 59.7728620760587
"3571" 714 124.754644652457 64.7077084137429
"3572" 714.2 124.13457925608 70.0356168815334
"3573" 714.4 123.597968558428 76.0613924318037
"3574" 714.6 123.959199841595 81.2868648790303
"3575" 714.8 123.222874742928 82.3864378209359
"3576" 715 121.816258932492 84.8461245040898
"3577" 715.2 119.451325191158 88.5078891412949
"3578" 715.4 116.406250730983 92.757884573664
"3579" 715.6 112.734491056175 96.4008538486942
"3580" 715.8 109.630515520675 99.4519432861442
"3581" 716 107.019675911656 101.145043675473
"3582" 716.2 104.055717304809 102.572838442097
"3583" 716.4 102.710026223299 103.137038170373
"3584" 716.6 100.647990399575 104.347062769819
"3585" 716.8 98.3683307114148 105.4186434025
"3586" 717 96.118719975325 106.161088145717
"3587" 717.2 94.6890563666095 107.439884767424
"3588" 717.4 92.6908513404685 107.369350055913
"3589" 717.6 91.0941700882586 107.180567541048
"3590" 717.8 88.7380037406088 106.850701752431
"3591" 718 85.9747293256628 106.781840059999
"3592" 718.2 83.5594548386671 107.857441574296
"3593" 718.4 82.448558331225 108.741883345556
"3594" 718.6 81.3404325119716 109.469405061286
"3595" 718.8 80.5046347724148 111.092582006269
"3596" 719 80.4753704242233 112.361125259871
"3597" 719.2 79.8528833637129 111.498925355149
"3598" 719.4 78.6048065500859 110.629532034461
"3599" 719.6 78.7769314272498 111.259434496429
"3600" 719.8 78.6371796057676 110.351189932417
"3601" 720 77.9557667186871 110.500638587226
"3602" 720.2 78.0483146021671 109.560499957138
"3603" 720.4 77.7181898032742 108.804885704668
"3604" 720.6 77.8509174395146 109.027918503855
"3605" 720.8 77.8523216709321 109.139584480135
"3606" 721 77.8923236260905 109.189561713101
"3607" 721.2 78.076001489912 110.018040205661
"3608" 721.4 77.8727980623928 110.281793935244
"3609" 721.6 78.0134106254887 110.667559109039
"3610" 721.8 78.5112127341259 111.26619878657
"3611" 722 78.1170192931286 112.118559739858
"3612" 722.2 77.8975297821033 112.945889668556
"3613" 722.4 77.8838453123126 113.283550490658
"3614" 722.6 77.7628709294404 114.14350811791
"3615" 722.8 77.3373127974148 114.597553866859
"3616" 723 77.6379423411957 114.447660197692
"3617" 723.2 77.5068807422302 114.170907430347
"3618" 723.4 78.2950323139039 114.51210868048
"3619" 723.6 78.77129751825 114.548147809644
"3620" 723.8 79.357252083625 114.736054152869
"3621" 724 80.2558445034592 115.694306591903
"3622" 724.2 81.517365670575 115.915066287834
"3623" 724.4 82.7985984953008 116.112321716479
"3624" 724.6 84.7284268538012 116.20048002065
"3625" 724.8 86.1852999545179 115.900456572277
"3626" 725 88.0224417078012 116.273276666936
"3627" 725.2 89.4958497256 116.089616794744
"3628" 725.4 89.3615919205606 115.46293769041
"3629" 725.6 90.3829394239595 114.787011805269
"3630" 725.8 91.9703266726065 114.481908214219
"3631" 726 94.4392408440435 114.205709173899
"3632" 726.2 96.2312776984035 113.795232702773
"3633" 726.4 97.7841183041153 113.205886260035
"3634" 726.6 98.980046437486 113.22265506104
"3635" 726.8 98.9389453438085 113.45411122803
"3636" 727 97.955766720825 114.133708569372
"3637" 727.2 97.4434868187815 113.856480761443
"3638" 727.4 97.4930622931728 112.370954416478
"3639" 727.6 97.0552200403656 111.102911260134
"3640" 727.8 96.7432844573374 109.903921064955
"3641" 728 96.9464822729931 107.641164541194
"3642" 728.2 97.4026165616196 105.205153237912
"3643" 728.4 98.3520880346199 103.808250926013
"3644" 728.6 99.438073405125 101.544391887819
"3645" 728.8 99.4183907614232 100.086639045948
"3646" 729 99.4408888024361 98.2682394856026
"3647" 729.2 99.7250983068595 96.2379870415623
"3648" 729.4 99.5554020278511 93.6872203865127
"3649" 729.6 99.0892155133071 92.1836531335549
"3650" 729.8 99.3844551688339 89.3514086140014
"3651" 730 100.565413790941 86.7614404328674
"3652" 730.2 102.822705877664 84.0342845041252
"3653" 730.4 105.485255581394 80.799136234683
"3654" 730.6 108.402971690886 77.1869109843823
"3655" 730.8 109.698544088312 74.3554379510257
"3656" 731 110.960353878178 69.9860102534244
"3657" 731.2 112.746623509842 65.4725277729133
"3658" 731.4 113.267506097111 62.4689720778049
"3659" 731.6 112.636748092049 58.6454898129888
"3660" 731.8 112.347851537941 53.8835176064835
"3661" 732 111.720776817582 48.5799376161071
"3662" 732.2 109.875455086742 43.8603293710192
"3663" 732.4 108.601273588451 38.7160989724866
"3664" 732.6 107.687214087033 33.3749511077221
"3665" 732.8 106.806672017631 28.884441526797
"3666" 733 108.179882056125 25.6412314453238
"3667" 733.2 111.455226380588 25.0546089014271
"3668" 733.4 111.775130755437 26.0873020512401
"3669" 733.6 113.372480196854 27.3254811252978
"3670" 733.8 115.526835744613 29.397995202871
"3671" 734 117.747248899744 32.5213909408638
"3672" 734.2 119.537623239173 35.7616629083388
"3673" 734.4 121.239714526608 39.0185215617301
"3674" 734.6 122.370229756354 41.8255025264961
"3675" 734.8 123.505874381298 44.6053575478496
"3676" 735 123.911136800167 48.2034634949798
"3677" 735.2 124.894673623983 51.7503843001903
"3678" 735.4 125.694839175562 54.9922296864271
"3679" 735.6 126.018762943618 57.7976157978395
"3680" 735.8 126.434516021754 61.9707700297871
"3681" 736 126.269849108928 67.4178258616617
"3682" 736.2 125.74901705145 71.9996455032424
"3683" 736.4 125.34359983865 75.4508890057442
"3684" 736.6 125.086295190749 78.2076224277946
"3685" 736.8 123.788230015232 83.1630382014387
"3686" 737 121.787364065351 88.9964052320324
"3687" 737.2 120.110350430167 92.399169520585
"3688" 737.4 117.403655970346 96.6060493954121
"3689" 737.6 115.059305385825 100.557087372569
"3690" 737.8 112.562094506362 104.133282783873
"3691" 738 108.619956577147 107.699265607815
"3692" 738.2 105.1930974337 111.012960674394
"3693" 738.4 100.91796689173 113.795157499626
"3694" 738.6 96.6286068899889 116.240557955695
"3695" 738.8 92.628584544633 119.039937474573
"3696" 739 89.968034085633 120.614528933733
"3697" 739.2 86.559488869017 122.115741373437
"3698" 739.4 82.8803039079422 124.114650834425
"3699" 739.6 78.2062960059404 125.411682330669
"3700" 739.8 73.5349417760201 126.836632293513
"3701" 740 68.3831966419863 127.118558211664
"3702" 740.2 63.5164191126583 127.53855767965
"3703" 740.4 58.8637442857758 127.207939577769
"3704" 740.6 53.9692057308726 126.734761376912
"3705" 740.8 50.0119890457069 125.792059137561
"3706" 741 45.504914814825 124.486018518962
"3707" 741.2 44.4732728001107 124.172032072472
"3708" 741.4 43.351135871825 122.453822234542
"3709" 741.6 43.2495721589077 120.595552472435
"3710" 741.8 43.2431353848086 119.172711397073
"3711" 742 43.0279616635284 117.718156429549
"3712" 742.2 42.4415459713122 116.466001121526
"3713" 742.4 42.3310957691071 116.126283438859
"3714" 742.6 41.3458575984725 116.40032272654
"3715" 742.8 40.9056439133124 116.697923770269
"3716" 743 40.469633031849 116.869141482333
"3717" 743.2 40.3010048099 117.140618375494
"3718" 743.4 40.5926379769595 117.019085445059
"3719" 743.6 40.925430749508 116.828425075196
"3720" 743.8 41.0641669791071 116.364739119962
"3721" 744 41.5032738805567 116.523922030367
"3722" 744.2 41.433512455281 116.202615388941
"3723" 744.4 41.3796710717762 116.436921160416
"3724" 744.6 41.278440371385 116.355488346141
"3725" 744.8 41.5599606859629 115.287802527131
"3726" 745 41.8792951210076 114.787011805269
"3727" 745.2 41.9039973832474 114.879262727718
"3728" 745.4 42.3709330711408 113.912015273927
"3729" 745.6 42.0985496719005 112.681403149496
"3730" 745.8 42.7571903565131 111.557745897444
"3731" 746 43.0535819541736 110.320035945801
"3732" 746.2 43.034403674325 108.901402953069
"3733" 746.4 43.110419401725 107.487328098969
"3734" 746.6 43.0309484139886 106.389422315442
"3735" 746.8 43.3374393443655 104.058360124296
"3736" 747 43.7252942808343 101.778523251008
"3737" 747.2 43.9058452339331 98.4254736833233
"3738" 747.4 43.921253827325 93.7351316575192
"3739" 747.6 43.4790239666646 88.8310585297315
"3740" 747.8 42.4782335587149 83.7706315440032
"3741" 748 41.6479429071815 78.6491740532519
"3742" 748.2 40.8319837152804 73.2622123372603
"3743" 748.4 39.322302319625 67.749458807755
"3744" 748.6 37.2497489046568 62.6566190404561
"3745" 748.8 34.9512749913298 57.3557586125119
"3746" 749 31.7798529231583 54.8480731697692
"3747" 749.2 27.6447710126194 54.2450345963907
"3748" 749.4 22.4803471871485 54.8780482594163
"3749" 749.6 17.3311578307169 56.1857115452692
"3750" 749.8 11.7307966278424 57.7587521193562
"3751" 750 8.05845167039381 57.8418352482692
"3752" 750.2 8.43391161479869 57.6976787316113
"3753" 750.4 9.10481738461262 58.4709142314374
"3754" 750.6 10.4189056367625 58.9508466565282
"3755" 750.8 10.6903613726968 60.0924648959359
"3756" 751 10.4833832626821 62.5167448769299
"3757" 751.2 9.83470290876305 66.5305659351453
"3758" 751.4 9.69679827055952 70.6297257609506
"3759" 751.6 11.5721551097902 73.6342763920605
"3760" 751.8 13.5555695593122 77.0946816101667
"3761" 752 14.2129048882446 82.1274789177424
"3762" 752.2 15.0920137915728 87.3429926627127
"3763" 752.4 16.6222149427991 92.1987145086485
"3764" 752.6 19.41568370675 96.2225020652942
"3765" 752.8 22.864390566009 100.368034482165
"3766" 753 27.0904269527148 104.095621302786
"3767" 753.2 30.1292966760183 107.779264061353
"3768" 753.4 33.17453036615 110.484275030744
"3769" 753.6 36.3953878077031 112.596454186855
"3770" 753.8 38.9875008098742 115.479325812261
"3771" 754 40.9982681189679 117.780773883769
"3772" 754.2 43.4048192951301 117.041240157201
"3773" 754.4 47.3869170980347 117.147912716866
"3774" 754.6 51.9570561929298 117.382153538382
"3775" 754.8 56.9669556942713 117.872897738831
"3776" 755 62.0904430793976 118.738284610318
"3777" 755.2 66.9298517643712 119.003864595261
"3778" 755.4 70.7240669993742 121.086756004638
"3779" 755.6 74.1737034342536 122.770377347936
"3780" 755.8 76.674379545944 123.231422774412
"3781" 756 78.5161349698738 123.564778148562
"3782" 756.2 78.4430681913762 123.480908918474
"3783" 756.4 77.6809469283563 123.741425841261
"3784" 756.6 77.559226744857 124.054170470733
"3785" 756.8 76.9809432289621 124.37855702314
"3786" 757 76.5295876842298 123.650003490555
"3787" 757.2 75.4847760845323 122.710305318684
"3788" 757.4 75.6379260936763 121.824221487947
"3789" 757.6 76.133171698833 121.534824136077
"3790" 757.8 76.7286764940869 120.965627158769
"3791" 758 77.5732956874202 120.71690528396
"3792" 758.2 78.553215812508 120.644034657342
"3793" 758.4 79.7774155167676 120.106238881614
"3794" 758.6 81.3058702999863 119.804696771431
"3795" 758.8 83.3494389352878 118.852042712633
"3796" 759 85.5419080123573 117.431467395543
"3797" 759.2 88.447620655386 116.029881376001
"3798" 759.4 91.4554474675173 115.054866131987
"3799" 759.6 93.7400611721 114.277435281269
"3800" 759.8 95.7870827332368 112.911427624496
"3801" 760 96.916885113025 112.022559162569
"3802" 760.2 98.031154219073 110.952553746575
"3803" 760.4 99.9334640353843 109.060753577947
"3804" 760.6 102.10264095541 106.714573943367
"3805" 760.8 103.688619495575 104.226038345369
"3806" 761 105.319404053923 101.93884761783
"3807" 761.2 107.357711951878 99.3119773659008
"3808" 761.4 109.793905647385 96.0930213062865
"3809" 761.6 111.520642213756 93.1640545185537
"3810" 761.8 113.412297958825 89.7699893301442
"3811" 762 115.136609515384 86.9719067960828
"3812" 762.2 117.159567509247 83.2635537343727
"3813" 762.4 118.964361116418 79.1290563238621
"3814" 762.6 120.135833963495 75.694737989104
"3815" 762.8 121.151219988208 72.1968916731944
"3816" 763 121.137342572427 68.6433461012777
"3817" 763.2 121.263922433693 65.4284909970324
"3818" 763.4 121.2830930667 60.8890573638853
"3819" 763.6 121.280952984284 56.3578657763503
"3820" 763.8 121.412048318539 51.3515592528585
"3821" 764 120.965932852717 47.3955165062692
"3822" 764.2 121.006022467383 44.4620693481984
"3823" 764.4 121.556073274206 42.1205357938455
"3824" 764.6 120.305748000129 40.6572769344478
"3825" 764.8 118.369990355483 37.8174893413482
"3826" 765 116.149088380409 33.6121479610834
"3827" 765.2 114.222465579799 29.0306467794798
"3828" 765.4 113.017246527034 25.630808289151
"3829" 765.6 110.047018360388 23.6262740463853
"3830" 765.8 107.122984488467 20.9735062354711
"3831" 766 104.599971573287 17.1177774281277
"3832" 766.2 101.515952852724 14.3922553028013
"3833" 766.4 99.3836297084737 12.2347363502692
"3834" 766.6 97.6524012032195 11.4154401499848
"3835" 766.8 94.6025495869185 9.2475225682225
"3836" 767 91.6127562599476 6.64381656336357
"3837" 767.2 87.9813666021708 5.52570898405427
"3838" 767.4 84.7652281186536 4.50737234704066
"3839" 767.6 82.1693322434488 4.10169321474448
"3840" 767.8 79.5529796538352 2.68277640549371
"3841" 768 78.0780458393714 2.83121080428984
"3842" 768.2 74.4034212917811 2.70257549335714
"3843" 768.4 69.8459508938566 2.76331795813238
"3844" 768.6 65.234796861495 3.00248367669923
"3845" 768.8 60.837287031405 3.45728072436923
"3846" 769 57.0753856296519 5.24765824234615
"3847" 769.2 53.5994608364785 6.68615434760586
"3848" 769.4 49.7293304989812 7.98693829473798
"3849" 769.6 46.7790420638591 7.42850322617832
"3850" 769.8 44.599558960398 5.29390330286473
"3851" 770 44.6626951078364 6.03006310633741
"3852" 770.2 43.3715702071476 7.1759565031402
"3853" 770.4 41.439725914738 8.3949110756714
"3854" 770.6 38.0977004687455 9.23518362945105
"3855" 770.8 34.6590994232893 10.3693222891978
"3856" 771 32.1689056390875 11.2729106612192
"3857" 771.2 31.7283658627428 10.6815750271185
"3858" 771.4 31.4620093846145 9.77234189712449
"3859" 771.6 32.5584862420125 9.99259964466923
"3860" 771.8 33.0333234952426 10.4050206445879
"3861" 772 33.1059050566917 10.9140838589026
"3862" 772.2 33.2550240315147 10.7455428878899
"3863" 772.4 34.3603101827905 11.7734817380278
"3864" 772.6 34.5887027986622 12.099935583746
"3865" 772.8 34.862712978825 12.7160030673803
"3866" 773 34.8157896903065 14.1409300141211
"3867" 773.2 35.1593597198982 14.8323337530985
"3868" 773.4 35.8243577230419 15.083453303715
"3869" 773.6 36.5936735184154 16.2253958755704
"3870" 773.8 37.0345909045393 17.3487007518407
"3871" 774 38.6366702685662 18.769305893328
"3872" 774.2 40.3432017123411 20.3961797104628
"3873" 774.4 42.426277855125 22.0695632634692
"3874" 774.6 44.2023981374654 24.7336751355726
"3875" 774.8 45.8348731920008 28.3969917612033
"3876" 775 48.051441682725 32.2526008014026
"3877" 775.2 49.1733142438475 36.2893247935838
"3878" 775.4 50.6724486067644 40.8945553970571
"3879" 775.6 51.2603913179679 45.6041990315957
"3880" 775.8 51.4841148542972 50.382201133047
"3881" 776 50.8911720705965 55.3012322928978
"3882" 776.2 48.8543578033875 59.9370137241799
"3883" 776.4 45.5836698477169 64.9827927535125
"3884" 776.6 41.7974810925092 69.0558712534008
"3885" 776.8 36.8741025799401 72.019787385048
"3886" 777 31.5411561946076 73.1823041707736
"3887" 777.2 26.5986178440544 74.1354277278197
"3888" 777.4 21.2185341116047 73.2036241465658
"3889" 777.6 16.4496596821443 70.9516548131936
"3890" 777.8 12.9051191785792 68.0020570011591
"3891" 778 10.347640892325 63.8809759928296
"3892" 778.2 8.22893807698203 59.2315894046329
"3893" 778.4 7.33137581151733 54.4871231319359
"3894" 778.6 8.15540161105714 49.8057679668853
"3895" 778.8 8.22296707017636 45.9666363882963
"3896" 779 7.37035823582502 45.9184332035936
"3897" 779.2 7.6497612814768 46.7039483665549
"3898" 779.4 6.92518967933877 47.2143597144802
"3899" 779.6 6.66087811342501 47.4777436271874
"3900" 779.8 7.65708422514078 47.3586392578218
"3901" 780 8.65149557300257 46.9478511487365
"3902" 780.2 10.1177838118536 45.6010791753264
"3903" 780.4 12.2136460101679 43.3334636435264
"3904" 780.6 15.1790251049596 40.8236942676635
"3905" 780.8 18.5114949148972 37.4443275311455
"3906" 781 21.369921365325 34.214205014363
"3907" 781.2 24.2043375838037 30.3694264237905
"3908" 781.4 27.5214114793793 27.0055319521931
"3909" 781.6 31.0896406761062 23.1667452167067
"3910" 781.8 33.2892691589863 19.3236033172047
"3911" 782 36.9176436316162 18.031869278522
"3912" 782.2 41.6004706347341 17.3131296633147
"3913" 782.4 45.9530075237092 15.8822314694271
"3914" 782.6 51.1183839151327 15.5161851751484
"3915" 782.8 54.6728722406432 16.5429742349965
"3916" 783 58.9722372413095 18.0042458088569
"3917" 783.2 63.6497105791062 19.1777164897692
"3918" 783.4 68.499672353325 19.4846205326329
"3919" 783.6 73.0066048225934 18.4529109339219
"3920" 783.8 76.6450209650725 15.688252495596
"3921" 784 80.330099827219 12.5590123200874
"3922" 784.2 80.7016308600326 12.6649920002504
"3923" 784.4 82.8425323162444 14.3264657915273
"3924" 784.6 85.4914231839132 17.2593107523575
"3925" 784.8 89.4711830059765 19.7471296510571
"3926" 785 93.3242930204745 23.0395973372486
"3927" 785.2 95.786631065219 24.680756906148
"3928" 785.4 96.6017365765125 24.930357717738
"3929" 785.6 99.2952671599609 28.0501611376187
"3930" 785.8 101.764005613119 32.5166313827104
"3931" 786 104.71193090376 36.7968010468113
"3932" 786.2 108.092392256665 41.3250659809768
"3933" 786.4 107.980776641697 44.6021956522325
"3934" 786.6 107.862676240386 49.2373737086711
"3935" 786.8 109.416336072528 54.2265963955665
"3936" 787 111.01513532722 59.1191290354008
"3937" 787.2 112.772165517562 63.0582896650061
"3938" 787.4 113.408678162282 63.7565627589835
"3939" 787.6 113.847804730388 63.1787393790907
"3940" 787.8 113.176032860149 63.5849003971341
"3941" 788 113.727286676339 64.7211183222692
"3942" 788.2 113.225777886964 64.6786536119359
"3943" 788.4 112.358746649246 65.0798333753482
"3944" 788.6 111.187051237928 65.7696700158846
"3945" 788.8 109.364912949343 66.5706081169657
"3946" 789 107.911808893568 66.6996731886852
"3947" 789.2 105.11687449832 67.8000082546617
"3948" 789.4 101.349081398906 68.5670438446206
"3949" 789.6 97.8496186330142 69.8788590854584
"3950" 789.8 93.7358282090867 71.4646730697832
"3951" 790 89.9438435939754 73.7886492570745
"3952" 790.2 87.9021822430109 77.0152156546144
"3953" 790.4 85.9701834954285 81.0132901617951
"3954" 790.6 83.5699584867631 83.4784948849064
"3955" 790.8 80.1226128151553 84.290904249546
"3956" 791 76.8921706379393 83.4626149085264
"3957" 791.2 72.3911982177439 82.1018094922152
"3958" 791.4 68.5013844192574 79.0718950251882
"3959" 791.6 64.8278412351643 75.4119882978853
"3960" 791.8 61.6839378763115 71.1252557184854
"3961" 792 58.7426086043926 66.69744889508
"3962" 792.2 55.7122519039872 62.5967351107287
"3963" 792.4 52.4617112956286 58.4594692940996
"3964" 792.6 48.7870892128437 54.545065633886
"3965" 792.8 44.8839942692309 51.4847419785663
"3966" 793 40.6960937988685 49.5501389827475
"3967" 793.2 37.0369262571476 47.5804434706241
"3968" 793.4 34.2985962649619 44.2763717830482
"3969" 793.6 32.2453532740296 39.7706882338033
"3970" 793.8 30.4960317492917 35.7856647011359
"3971" 794 31.0995168036932 31.3620551618407
"3972" 794.2 33.025666233325 27.0209484883359
"3973" 794.4 36.0887730981799 22.5084565922047
"3974" 794.6 39.1089678588573 18.444172864495
"3975" 794.8 43.500104421858 15.9739640854451
"3976" 795 48.1693044519765 13.7287220683601
"3977" 795.2 52.6895080792813 12.1543419957547
"3978" 795.4 57.283551775455 10.4282875726892
"3979" 795.6 61.722870255615 9.17090749971923
"3980" 795.8 64.2950524315125 10.7657227771755
"3981" 796 67.9902052441548 13.0085879332586
"3982" 796.2 72.3276071973964 15.2947953744937
"3983" 796.4 76.9738746170495 17.1745087767998
"3984" 796.6 81.1108382624436 20.1357991553826
"3985" 796.8 85.692165592942 21.8028487423969
"3986" 797 90.5039219287341 22.1753389964814
"3987" 797.2 95.5162824078352 21.6944005470753
"3988" 797.4 96.4897491209679 20.5361539070651
"3989" 797.6 96.7576927563685 21.5220454439323
"3990" 797.8 96.9620194511687 23.3737606795817
"3991" 798 97.7716049070209 23.6227209884239
"3992" 798.2 98.5315294085577 25.1217248297445
"3993" 798.4 99.9973319709965 27.4528752562978
"3994" 798.6 102.129179205531 29.9013048110045
"3995" 798.8 104.257257394077 33.3071543368954
"3996" 799 106.261188788603 36.8076487298248
"3997" 799.2 108.235324719687 40.9101033602234
"3998" 799.4 108.633161023214 44.5362260104914
"3999" 799.6 109.147725156771 49.1608351786978
"4000" 799.8 110.108192521542 54.2364686028002
"4001" 800 109.996114971504 59.7083867569389
"4002" 800.2 109.915137626428 65.3701694552089
"4003" 800.4 108.633702445774 70.506118476141
"4004" 800.6 106.170259064636 74.9987259178098
"4005" 800.8 103.113040640118 79.5768115122434
"4006" 801 100.164973798388 84.6526125857782
"4007" 801.2 95.9198672391554 88.7952857561127
"4008" 801.4 91.5711124238513 92.6070231027429
"4009" 801.6 86.6434262353776 94.0452357921903
"4010" 801.8 81.6089300694886 93.5897865353328
"4011" 802 76.6434673690452 91.6351738146362
"4012" 802.2 72.9393840182819 88.7524836200451
"4013" 802.4 68.9259767705007 84.91480962808
"4014" 802.6 65.0430112357439 80.9139452977557
"4015" 802.8 61.0141413210817 76.3929009615878
"4016" 803 57.9105445612304 71.2354344263773
"4017" 803.2 55.4890175293528 66.1861508287692
"4018" 803.4 54.8341177230068 60.4163548229329
"4019" 803.6 55.640345134825 54.4292167087541
"4020" 803.8 56.646209810522 48.7505268087238
"4021" 804 57.8652272242025 42.8587255145345
"4022" 804.2 57.8037637534011 37.8354178060084
"4023" 804.4 58.2210239961946 32.1649942576931
"4024" 804.6 57.0119894676719 27.1853475811978
"4025" 804.8 56.3007654615271 22.2622807680246
"4026" 805 55.5976960468448 16.8915594359326
"4027" 805.2 56.7405047269577 12.1242414407284
"4028" 805.4 58.4607992275143 11.5792131519197
"4029" 805.6 61.2003526246536 10.9171170524978
"4030" 805.8 65.4955154497644 10.3508473827541
"4031" 806 69.7329062286973 10.9269136224501
"4032" 806.2 74.6909533086671 11.5776508324798
"4033" 806.4 79.4806399309989 12.0131813398344
"4034" 806.6 84.1449093005724 13.4322411816692
"4035" 806.8 89.0411950530069 14.8212232523904
"4036" 807 93.5148479095618 15.8379787712903
"4037" 807.2 93.2184979359487 15.1989482437435
"4038" 807.4 92.5210340453714 13.9657205220012
"4039" 807.6 92.4652331574154 12.5048733027512
"4040" 807.8 91.6993742549132 12.2010143744163
"4041" 808 90.9569449506129 11.717438969845
"4042" 808.2 90.6100885087062 11.8399406769722
"4043" 808.4 90.4512353349526 11.3334906362799
"4044" 808.6 89.518020979425 11.7251598262692
"4045" 808.8 88.4611809635337 11.5495290825605
"4046" 809 86.8201935771808 10.7378553110192
"4047" 809.2 84.265257432522 9.16569592163287
"4048" 809.4 81.7037503867962 6.88295790470192
"4049" 809.6 79.8399394087656 4.58225919406131
"4050" 809.8 80.3092585743964 5.74803519016718
"4051" 810 79.347116653305 6.65614735377923
"4052" 810.2 78.450131069985 7.22942094327923
"4053" 810.4 77.3432192253402 8.00756745799651
"4054" 810.6 75.6055755306394 8.42998586050634
"4055" 810.8 73.250655315825 8.54030655126923
"4056" 811 70.0358235112 8.72741668117548
"4057" 811.2 67.1577620635087 8.73529756810596
"4058" 811.4 62.9014307625125 8.86277294536298
"4059" 811.6 59.0808486301688 8.32134788861298
"4060" 811.8 53.8973582540372 8.00370702978439
"4061" 812 51.5489103953544 6.53946931732805
"4062" 812.2 51.9119546956821 5.985924230708
"4063" 812.4 54.6884364763926 3.93862395447193
"4064" 812.6 54.8826966307062 4.72983457353656
"4065" 812.8 55.4839182127944 4.60928765184065
"4066" 813 55.888663177665 4.29808198896923
"4067" 813.2 56.629816519815 4.37834029149923
"4068" 813.4 57.1787586655393 4.57418926881004
"4069" 813.6 57.4657568200087 4.36359897062637
"4070" 813.8 58.5236083390145 4.12308268270081
"4071" 814 58.95264555899 3.90289751455789
"4072" 814.2 59.2667719980824 3.96925377162566
"4073" 814.4 59.9780082593993 3.58328739453656
"4074" 814.6 59.9290872467161 3.6438311399623
"4075" 814.8 59.9257625176988 3.24541067931777
"4076" 815 60.5801492150654 3.28529864751923
"4077" 815.2 61.1064119432193 2.74877336503846
"4078" 815.4 62.1914740042813 2.57751911873524
"4079" 815.6 63.6400954945393 2.97136311041208
"4080" 815.8 64.9340831596864 3.07623352659596
"4081" 816 67.0893805686671 3.39894762227975
"4082" 816.2 68.8014995062368 4.78592657297511
"4083" 816.4 70.069397124135 6.96571509210923
"4084" 816.6 71.1087538302313 8.59206041698797
"4085" 816.8 72.5471054983995 10.6179150919394
"4086" 817 74.561926613475 12.8436802964492
"4087" 817.2 76.806229661954 14.9469984941402
"4088" 817.4 78.7855504671375 18.0271882441755
"4089" 817.6 80.6740661947313 21.5583943128317
"4090" 817.8 83.2207180884987 24.0971414326482
"4091" 818 85.985290069204 25.2275967214166
"4092" 818.2 88.9764089217 25.4001235758005
"4093" 818.4 91.5875103743556 24.0888902338304
"4094" 818.6 94.5067552595378 23.7747472594714
"4095" 818.8 98.241805282691 24.5210466132074
"4096" 819 100.950325679007 25.3987965536026
"4097" 819.2 101.745482839262 28.1021082589974
"4098" 819.4 102.797156737757 31.4155925012207
"4099" 819.6 104.656010121654 35.4859851739264
"4100" 819.8 106.334931534687 39.5847368964252
"4101" 820 108.077860948299 43.8821204723745
"4102" 820.2 109.024723517667 48.2101684492429
"4103" 820.4 109.607026885144 53.1846214857825
"4104" 820.6 108.612177104003 58.2990254006431
"4105" 820.8 106.222477075575 63.0606017182003
"4106" 821 102.306309690771 67.3452099313496
"4107" 821.2 98.4367511906568 70.5857578750303
"4108" 821.4 93.622870259025 72.5358383010407
"4109" 821.6 88.941448858391 72.609939792873
"4110" 821.8 83.5056072197873 71.4417596482315
"4111" 822 78.2163123232972 70.7758782706303
"4112" 822.2 73.2852079191886 70.0195560434056
"4113" 822.4 68.563018792825 70.9988179998803
"4114" 822.6 64.5814071318886 72.6948327944056
"4115" 822.8 60.2312949870092 75.4222253262692
"4116" 823 56.3647685198763 78.786736991141
"4117" 823.2 52.323394501006 82.7331109302951
"4118" 823.4 47.4647985690946 85.0864548814344
"4119" 823.6 42.7086219854679 85.0279702931889
"4120" 823.8 37.1498528470882 84.1889530253482
"4121" 824 32.5029203977989 81.3676540312866
"4122" 824.2 28.781454786825 77.4056201589072
"4123" 824.4 24.9033642872657 73.7607035668709
"4124" 824.6 20.3204249487439 70.8325935256476
"4125" 824.8 15.8980996085147 68.3156096219503
"4126" 825 11.8035353323589 66.8943758282269
"4127" 825.2 9.12072037990394 66.4141192737166
"4128" 825.4 10.1381103616712 65.1163667799872
"4129" 825.6 11.3300475388081 63.0045363876082
"4130" 825.8 11.7889125379401 62.3536167727117
"4131" 826 12.9484647083679 60.4006373652121
"4132" 826.2 14.111814182614 57.0950017647004
"4133" 826.4 16.188182614225 52.7278708466978
"4134" 826.6 18.5528679381485 49.0778684127104
"4135" 826.8 21.4978324450846 45.6009741801635
"4136" 827 25.1025804324665 42.1903846066371
"4137" 827.2 28.7610204515024 38.2354675385596
"4138" 827.4 31.0744566737811 34.2767208842802
"4139" 827.6 33.2430596961546 29.7818302349397
"4140" 827.8 34.981232123696 25.4261931409144
"4141" 828 37.2305592001354 21.9079045041313
"4142" 828.2 41.032656186125 19.2371670842359
"4143" 828.4 45.5604319191059 16.6734914090445
"4144" 828.6 50.0944665282766 15.0250787679789
"4145" 828.8 55.0578191138559 13.8672199052486
"4146" 829 60.7456918430428 11.590197727091
"4147" 829.2 65.8242168497368 9.7130819337104
"4148" 829.4 68.4277157181648 8.66646384604593
"4149" 829.6 67.2439223467662 8.52906589265158
"4150" 829.8 66.5973975909141 8.36624328317022
"4151" 830 66.9173041503046 8.7508968494529
"4152" 830.2 67.5088848384269 9.2786977765799
"4153" 830.4 68.0085806490824 9.89118887108111
"4154" 830.6 68.697313244565 10.9021937400092
"4155" 830.8 69.6342635320923 12.5437617175465
"4156" 831 70.3151543534633 14.6958825406522
"4157" 831.2 71.8815548492121 17.4784431617531
"4158" 831.4 73.030209706365 19.8949454472992
"4159" 831.6 74.7629682083092 22.7896753513324
"4160" 831.8 76.3461411223198 25.576973224795
"4161" 832 78.0819641758353 29.3948571301249
"4162" 832.2 80.0882316036735 33.2895118191783
"4163" 832.4 83.0581746548838 36.6981563884751
"4164" 832.6 86.8006432290677 40.0573671934246
"4165" 832.8 88.9676108051028 43.8249421124081
"4166" 833 89.4929148676232 47.3440913524711
"4167" 833.2 91.3270558131461 51.3833034326179
"4168" 833.4 91.8494089961929 56.3924265502881
"4169" 833.6 91.5842666605705 61.2849511706601
"4170" 833.8 91.7017455120068 66.5799145064056
"4171" 834 91.3402470485137 71.6725112817409
"4172" 834.2 89.1968374105007 76.2244640431071
"4173" 834.4 87.9900351194856 81.1234048768931
"4174" 834.6 86.2454128532561 85.9025890515537
"4175" 834.8 82.775557020644 88.3966586334589
"4176" 835 79.2949147024533 88.7343483249241
"4177" 835.2 74.7884046636874 88.2411136639573
"4178" 835.4 69.1759383966358 86.8567093546746
"4179" 835.6 64.1691303609577 84.7332707061719
"4180" 835.8 59.7628212497642 81.7897163261649
"4181" 836 56.2285620730393 77.7392060838317
"4182" 836.2 53.4377487522103 73.2518500852876
"4183" 836.4 50.7061711175547 68.8321613604855
"4184" 836.6 47.9189277795547 64.2218710521341
"4185" 836.8 44.2907747244083 60.3649467872415
"4186" 837 41.1079266612956 56.6128565727398
"4187" 837.2 39.2771679814812 52.2126070847067
"4188" 837.4 38.9263196829207 47.8075145469501
"4189" 837.6 39.3138561276917 43.7180725914026
"4190" 837.8 38.8005044389064 39.3015452064553
"4191" 838 39.296963743825 35.1869122854359
"4192" 838.2 41.8085456527921 32.0004257523462
"4193" 838.4 45.184623828589 28.722972249022
"4194" 838.6 48.9139874875087 25.5903210634733
"4195" 838.8 53.3747783574132 23.3217726334751
"4196" 839 57.5733523282805 20.5960798591702
"4197" 839.2 62.228374842825 17.0644726696516
"4198" 839.4 67.2791105448147 13.7490191651455
"4199" 839.6 72.5727831075673 12.6339921835063
"4200" 839.8 78.0461155656335 11.8498434438437
"4201" 840 79.3359143355829 10.040875315364
"4202" 840.2 78.773925721591 10.4227581253011
"4203" 840.4 77.8776995923467 9.55392072400836
"4204" 840.6 77.66906947095 8.94637534383173
"4205" 840.8 78.9287998019159 8.49012098451166
"4206" 841 80.5719680507644 9.16569592163287
"4207" 841.2 83.1210648175087 9.90524366912637
"4208" 841.4 86.4346330367625 10.9090411745505
"4209" 841.6 90.5845446699159 12.4238973326632
"4210" 841.8 94.5389773242889 14.6749249626197
"4211" 842 98.2989445192813 17.4455273590362
"4212" 842.2 100.927981662165 20.6593102332992
"4213" 842.4 103.353614286681 24.1546622037404
"4214" 842.6 105.031076732671 27.9323881653173
"4215" 842.8 106.350707489514 32.4805084894828
"4216" 843 107.144519694964 37.2570669141859
"4217" 843.2 109.347760049816 42.2487936138692
"4218" 843.4 109.966924355577 47.4789427513489
"4219" 843.6 111.897742178052 52.5190768293965
"4220" 843.8 112.398754926825 57.0427266083601
"4221" 844 110.470968686906 61.4536310163503
"4222" 844.2 107.585546700745 65.9420726928267
"4223" 844.4 104.27416799403 70.0488062110128
"4224" 844.6 100.172892103325 73.7158144662955
"4225" 844.8 96.7326045617523 76.4054763918965
"4226" 845 92.9721187982923 76.2580260735776
"4227" 845.2 89.0811150510677 74.4129669680556
"4228" 845.4 84.057670012117 72.1888946385878
"4229" 845.6 80.5139929384948 68.6200799829665
"4230" 845.8 76.6467283223528 65.2625433790192
"4231" 846 72.617190920825 63.5002579001859
"4232" 846.2 68.3201907747417 63.8328981311303
"4233" 846.4 63.7909203504917 65.5810287065192
"4234" 846.6 59.061052867825 68.4189005984008
"4235" 846.8 54.1155458831436 70.5519364243223
"4236" 847 49.0762843498791 73.3976915687557
"4237" 847.2 43.6819450558806 74.7604835902414
"4238" 847.4 38.1664734389019 74.6468360481635
"4239" 847.6 32.4198439210159 73.441825653451
"4240" 847.8 26.5756412685214 72.2658082412246
"4241" 848 21.2585190062043 69.5544077233985
"4242" 848.2 17.1020892125708 66.7065234655658
"4243" 848.4 13.5249649367197 63.1454540704271
"4244" 848.6 11.7081878716746 58.5791428737028
"4245" 848.8 11.3012616166899 53.8616294256746
"4246" 849 11.4018212628722 48.7379622074673
"4247" 849.2 11.5725477868151 43.8373101344772
"4248" 849.4 11.0625507095393 43.5955315701549
"4249" 849.6 11.196483181625 44.7602779107264
"4250" 849.8 10.7222898345107 45.6629563246692
"4251" 850 10.7830036947068 46.8210847883056
"4252" 850.2 9.8716708560819 48.3503881120215
"4253" 850.4 8.67564358552226 49.4338226022692
"4254" 850.6 7.67868161392235 51.2567987954285
"4255" 850.8 7.04816513836812 53.7432585509244
"4256" 851 5.37327838000921 56.5477790754798
"4257" 851.2 3.05206366516399 59.2960716419726
"4258" 851.4 1.89859551577095 59.2638291969989
"4259" 851.6 1.96297509850604 60.0327946564158
"4260" 851.8 2.55916997958533 60.3402341975502
"4261" 852 2.5751924625813 61.3810369044541
"4262" 852.2 2.02258513277236 63.0314698479534
"4263" 852.4 1.92923248508817 64.5199696943745
"4264" 852.6 2.27496227873256 65.5657735269667
"4265" 852.8 1.84058669358972 67.2518723196138
"4266" 853 1.97454100456861 70.3395261509872
"4267" 853.2 1.11236880085021 73.2286910874541
"4268" 853.4 1.26107064581617 73.8123242725701
"4269" 853.6 1.80570117974742 73.9297371880882
"4270" 853.8 2.473678462475 73.8934957542692
"4271" 854 2.84649543445917 73.952532058879
"4272" 854.2 3.61837977822666 74.9084719455151
"4273" 854.4 4.36945487307078 74.8521905706082
"4274" 854.6 5.17919450885781 75.1841444912856
"4275" 854.8 5.77279193233722 75.2730809777814
"4276" 855 5.72760939299307 75.1139101184709
"4277" 855.2 5.83880480339759 75.4376359066321
"4278" 855.4 6.31973436119087 74.7790403234156
"4279" 855.6 6.35063506338599 74.7231111927326
"4280" 855.8 6.37630641597887 74.6741931211667
"4281" 856 6.16994320730001 74.3393752127692
"4282" 856.2 6.29713343437873 74.3830682411701
"4283" 856.4 6.7624453458334 74.4491054516558
"4284" 856.6 7.72640891301467 74.2723834714675
"4285" 856.8 8.58250091598717 74.6819621326206
"4286" 857 8.90923984367845 74.8127103029503
"4287" 857.2 10.1009231805882 75.200961835585
"4288" 857.4 11.1278023051145 75.2110192669797
"4289" 857.6 11.6993721739137 75.3852399333983
"4290" 857.8 12.9272180764859 75.6581814123823
"4291" 858 13.9147723625299 76.4058750918594
"4292" 858.2 14.484163391675 77.6293286458442
"4293" 858.4 15.18414154815 78.6166331610942
"4294" 858.6 16.1026649209 79.9192381505692
"4295" 858.8 16.0198313987403 81.0610350399387
"4296" 859 16.5247040300151 83.6438845740296
"4297" 859.2 16.6088478195418 85.2845603527117
"4298" 859.4 16.492245523825 87.0373852201942
"4299" 859.6 17.3281922879411 89.3923567275371
"4300" 859.8 17.721166450125 92.7767803538601
"4301" 860 18.6572362260285 95.7692100721807
"4302" 860.2 20.495112271073 98.0657424784759
"4303" 860.4 22.8630874392536 101.564785654168
"4304" 860.6 24.6567753174685 105.701040827339
"4305" 860.8 26.4386749915463 109.182714255458
"4306" 861 29.015836612975 111.309152028969
"4307" 861.2 31.871930261448 114.84339937145
"4308" 861.4 34.455699635266 118.353044369876
"4309" 861.6 36.0403336737922 119.814903123015
"4310" 861.8 35.2458567661234 119.413268030213
"4311" 862 34.7483803807031 118.599514213489
"4312" 862.2 33.9707542419944 118.319116824447
"4313" 862.4 34.0516790368801 118.208597481183
"4314" 862.6 33.2259227194863 117.893784806431
"4315" 862.8 32.7630850244298 117.770500163527
"4316" 863 31.5753661710881 121.860738552901
"4317" 863.2 32.0253817584297 120.851564971711
"4318" 863.4 31.3549643365884 120.569343888674
"4319" 863.6 31.3677711370359 119.90168711159
"4320" 863.8 31.4691537198964 119.861544690103
"4321" 864 31.3898976907524 119.166698744406
"4322" 864.2 31.1793492771665 118.854302475489
"4323" 864.4 31.2638433847313 118.549119736363
"4324" 864.6 31.5384867459865 118.270751310692
"4325" 864.8 31.84425513665 118.274426141394
"4326" 865 32.418047185641 117.691597992069
"4327" 865.2 32.837654000889 117.550954871445
"4328" 865.4 33.4094711314721 116.906678858883
"4329" 865.6 34.513040632785 116.872198941477
"4330" 865.8 35.1661628583653 116.753401859576
"4331" 866 35.8409481593004 116.635270918958
"4332" 866.2 36.6496956027847 116.454436600535
"4333" 866.4 37.7560247736622 116.52312717192
"4334" 866.6 38.8458134917762 116.154168333074
"4335" 866.8 39.9357964811555 116.390234555566
"4336" 867 41.5171542766234 115.757878368132
"4337" 867.2 43.0569507121131 115.204821370498
"4338" 867.4 45.7490303621665 114.66893919605
"4339" 867.6 47.9961865531443 113.932721750328
"4340" 867.8 50.7003699024118 113.324611408914
"4341" 868 54.003083313902 113.042692165423
"4342" 868.2 57.5036574771909 113.273818102903
"4343" 868.4 60.6246283988982 112.425559620879
"4344" 868.6 63.4875918923641 110.483305727574
"4345" 868.8 66.2942580772872 109.568134589933
"4346" 869 69.6624553021131 107.17251344982
"4347" 869.2 73.1532797972548 104.344904439501
"4348" 869.4 74.7238804751701 100.795077647384
"4349" 869.6 75.5379142563429 97.380651209796
"4350" 869.8 75.5548820526375 93.0742746029567
"4351" 870 75.9180540385547 88.1581953416476
"4352" 870.2 75.1959668851977 83.7503271082783
"4353" 870.4 76.0018667341094 80.4957842498564
"4354" 870.6 75.8896918897118 76.6408823907409
"4355" 870.8 74.7166729156821 72.7196498329121
"4356" 871 72.6296339714411 68.7135593920014
"4357" 871.2 70.4622279322269 65.9569604529047
"4358" 871.4 67.4553278415681 62.7155373241408
"4359" 871.6 63.788697668404 60.4098327310587
"4360" 871.8 59.8772689378427 57.5712636426055
"4361" 872 56.5536355408337 53.7109420787127
"4362" 872.2 53.6213213449432 49.4164506753147
"4363" 872.4 53.0599473135597 44.204163530708
"4364" 872.6 53.4673703010674 39.1457814169662
"4365" 872.8 54.4218577397368 34.6973191545339
"4366" 873 54.6111287569693 29.7494593504342
"4367" 873.2 56.1863000154642 24.7298679207228
"4368" 873.4 58.860878119005 20.4605753889392
"4369" 873.6 62.0517726478553 15.921445292845
"4370" 873.8 63.7724443056375 12.0356830205817
"4371" 874 62.8513903405879 10.939781575362
"4372" 874.2 62.2128614290699 11.1687854582284
"4373" 874.4 62.6907385455673 12.0075282609599
"4374" 874.6 65.2173427648638 12.2322626778226
"4375" 874.8 68.4785568734917 12.1034817910571
"4376" 875 72.5634424267038 12.5204080379662
"4377" 875.2 76.6430593205378 12.7931021159288
"4378" 875.4 81.2710902272128 13.1225954469325
"4379" 875.6 85.605170186557 13.1461953906197
"4380" 875.8 86.8874161100068 12.0957609346329
"4381" 876 86.6426097399168 11.1180877938509
"4382" 876.2 86.1616939135087 11.1804849192386
"4383" 876.4 85.7319473308573 12.2552837907531
"4384" 876.6 86.2791240583508 13.8711599299187
"4385" 876.8 87.3096057323562 16.2954242758942
"4386" 877 88.3166590195879 19.6866363429909
"4387" 877.2 90.0892906883705 24.1171343871783
"4388" 877.4 91.7180055606485 28.4062972148575
"4389" 877.6 93.8563471360393 33.2885664081876
"4390" 877.8 94.6550838205618 38.2258210559745
"4391" 878 95.4653466993393 43.9449554723264
"4392" 878.2 97.4952868336904 48.3828210215192
"4393" 878.4 99.929386065247 51.4394036003977
"4394" 878.6 102.472984503931 54.8587832958267
"4395" 878.8 104.720499654799 58.1770829614271
"4396" 879 108.041186693851 61.8145206491903
"4397" 879.2 109.758565823379 66.7958227414121
"4398" 879.4 109.504048878959 71.8665641342514
"4399" 879.6 107.937111106906 76.4413783742692
"4400" 879.8 105.441663353912 80.9588850370345
"4401" 880 101.987905304651 85.7810298391475
"4402" 880.2 97.5238591787796 88.1037320030874
"4403" 880.4 93.4019943718627 88.1063541807409
"4404" 880.6 88.5556075735929 87.2323437385282
"4405" 880.8 83.512778514825 86.7956902438803
"4406" 881 78.8206572881436 85.0951602287471
"4407" 881.2 74.5402078342179 82.6871031360639
"4408" 881.4 69.9240955020819 80.4852654683977
"4409" 881.6 65.042351540614 78.181652328939
"4410" 881.8 60.137942339325 75.1373257242147
"4411" 882 54.8520338877139 72.6867902356303
"4412" 882.2 50.1948137106643 70.0819088526532
"4413" 882.4 46.0301143859523 67.0802260026965
"4414" 882.6 42.7510723267432 63.849047589151
"4415" 882.8 41.2875037850366 60.7963991326154
"4416" 883 42.0803679036735 57.706720260845
"4417" 883.2 43.2578564993745 52.1300983858517
"4418" 883.4 43.6129678217583 47.0812776498026
"4419" 883.6 45.1039527362316 42.2353542330165
"4420" 883.8 47.8685288386688 38.9835227936755
"4421" 884 51.8991789431779 36.3047333368575
"4422" 884.2 56.0502338610015 34.0041452064457
"4423" 884.4 60.5086130892706 31.7285610493286
"4424" 884.6 63.973633890274 28.2187999704325
"4425" 884.8 67.4381395944311 24.5996879136935
"4426" 885 70.384862392845 21.4198531953692
"4427" 885.2 73.9340290267947 18.5465364770874
"4428" 885.4 76.8369418609834 15.1736306594772
"4429" 885.6 76.6317715241375 11.9480995555192
"4430" 885.8 76.1170817032 12.4337896799567
"4431" 886 76.582678033525 13.9970218291026
"4432" 886.2 76.9861756572493 14.0761606074511
"4433" 886.4 79.1136505281616 14.4092658734772
"4434" 886.6 82.278502528691 15.4156496005991
"4435" 886.8 85.7744345627161 16.5207289951999
"4436" 887 89.8434633123563 18.1068095760505
"4437" 887.2 94.3529379742625 19.0304170258005
"4438" 887.4 96.9778944994172 20.7924061792886
"4439" 887.6 98.548689394545 24.2556465514292
"4440" 887.8 100.988794244085 28.1997688471892
"4441" 888 103.854294798883 32.0261495672596
"4442" 888.2 106.178018335926 36.3659897700582
"4443" 888.4 107.763216410143 41.0543843407926
"4444" 888.6 109.802111495285 45.7675773455259
"4445" 888.8 111.080464158852 50.4598618195125
"4446" 889 112.57497320398 55.3715472353329
"4447" 889.2 112.39178100688 60.2401174208564
"4448" 889.4 111.82037439226 65.4422798812345
"4449" 889.6 109.648185843272 70.2761729292955
"4450" 889.8 107.021468471182 74.8672300251301
"4451" 890 104.215694357569 79.2930469989615
"4452" 890.2 100.256419709391 83.5359913511099
"4453" 890.4 96.0384057395303 87.0514895704121
"4454" 890.6 91.4877618455618 90.1261900253745
"4455" 890.8 88.1376291862852 94.5211985410568
"4456" 891 84.6691194528165 98.8357551482777
"4457" 891.2 81.859436443875 102.811963491269
"4458" 891.4 78.3801463424449 104.436501872534
"4459" 891.6 74.8043100951408 103.073456707532
"4460" 891.8 70.7289161851207 100.460157055504
"4461" 892 67.0001184031443 96.9207878367062
"4462" 892.2 62.8943245914148 93.067945727859
"4463" 892.4 60.4405975502694 88.0200893918248
"4464" 892.6 58.8360842041801 82.8694242926711
"4465" 892.8 57.1704052889019 77.6712217158462
"4466" 893 54.6442369026874 71.9124585795445
"4467" 893.2 52.2588785590374 66.5170373548621
"4468" 893.4 50.5555751641904 61.0499624510481
"4469" 893.6 48.0302449895077 56.08526617275
"4470" 893.8 45.251529056825 51.6819543257986
"4471" 894 42.236238536625 49.0275023739219
"4472" 894.2 39.1465159500125 45.8030898687692
"4473" 894.4 36.1157194744294 43.0921147623791
"4474" 894.6 35.1709989843917 39.4248903767026
"4475" 894.8 35.8571047616738 35.217526378932
"4476" 895 37.687964180525 30.8894835997026
"4477" 895.2 39.8728404665523 26.1033247023147
"4478" 895.4 43.0220098057272 21.9457694013888
"4479" 895.6 47.1869649530378 18.4119964470565
"4480" 895.8 51.4568679035157 14.915266467496
"4481" 896 56.8740631701357 12.8964437297352
"4482" 896.2 61.8594749892662 11.3204961160339
"4483" 896.4 66.8963309186017 9.69427474760903
"4484" 896.6 70.6880632684229 11.3337840423723
"4485" 896.8 75.5825961199187 14.0301973840505
"4486" 897 80.3646524305826 16.2380004062389
"4487" 897.2 85.6051306074008 17.3266411620571
"4488" 897.4 90.8757912592612 18.009485203365
"4489" 897.6 96.4234496895513 18.9356676408692
"4490" 897.8 97.5873231441413 18.3093564947896
"4491" 898 97.6868431569099 18.5239201948258
"4492" 898.2 98.7315973406807 18.5794894106919
"4493" 898.4 98.8165330457956 19.3800483448869
"4494" 898.6 99.3262425753923 21.020031615
"4495" 898.8 100.287899716786 23.2524734274343
"4496" 899 101.042465954643 26.016465067542
"4497" 899.2 102.774055275294 29.866880293988
"4498" 899.4 103.461262225092 34.0708472004871
"4499" 899.6 103.883531617114 37.9463018280577
"4500" 899.8 105.742148339366 42.1513195723518
"4501" 900 107.298790670352 47.3665632946783
"4502" 900.2 108.160199412423 52.4332719187603
"4503" 900.4 109.15210189675 57.5382324127085
"4504" 900.6 107.676457144476 63.1347008418919
"4505" 900.8 105.460652790009 68.6770413375324
"4506" 901 103.779114409146 74.8011789376442
"4507" 901.2 101.859277046771 81.120530375053
"4508" 901.4 100.158877404321 86.1537716359064
"4509" 901.6 96.0685936623293 90.3007520520171
"4510" 901.8 91.7727017510571 92.9207191771978
"4511" 902 86.6231468102746 93.0902719164252
"4512" 902.2 81.7713273052977 92.894909457151
"4513" 902.4 76.6577888117893 91.7400485702514
"4514" 902.6 72.4243974093033 89.2638746031823
"4515" 902.8 68.5096744227197 85.0706545109534
"4516" 903 64.9393782182409 80.941886081809
"4517" 903.2 61.4308884169768 76.2957850816978
"4518" 903.4 58.1753238907454 71.2283654384816
"4519" 903.6 55.927438172559 65.7098837793885
"4520" 903.8 55.1358982588067 59.7422284318105
"4521" 904 55.703691574325 54.5366652939914
"4522" 904.2 57.097313243325 49.3738724229751
"4523" 904.4 57.5235179285046 43.864349088745
"4524" 904.6 58.427588472825 38.2733246410268
"4525" 904.8 59.9999137816776 33.3379093981324
"4526" 905 61.1955524596728 28.380557735704
"4527" 905.2 61.9697646362064 23.2878188914651
"4528" 905.4 61.6349867666923 18.9723259520345
"4529" 905.6 62.4263324662625 14.8781645685192
"4530" 905.8 64.6593728576963 12.8956722378336
"4531" 906 66.2452843593544 10.9870232437104
"4532" 906.2 66.029161212825 10.9200814520115
"4533" 906.4 65.8931330690566 11.493168408764
"4534" 906.6 65.4784350245189 12.0384453933202
"4535" 906.8 64.215320588726 12.4075382903385
"4536" 907 62.073240705274 11.9448497052386
"4537" 907.2 60.0184330771755 11.4559248071455
"4538" 907.4 57.4189182438635 10.0690361232692
"4539" 907.6 54.8533136137644 10.601775216542
"4540" 907.8 51.7643348679188 10.901079041363
"4541" 908 48.0313198725309 10.9008448609751
"4542" 908.2 46.9910649909598 10.2493918592917
"4543" 908.4 47.0492343293724 8.91042002659554
"4544" 908.6 48.3200027416162 8.85109223348901
"4545" 908.8 49.6816929547605 8.25675187259181
"4546" 909 49.9476117717584 8.1411382741359
"4547" 909.2 51.5897928033679 7.59031031724066
"4548" 909.4 53.2294541726779 6.9328923689457
"4549" 909.6 55.7142493142417 6.17289895018589
"4550" 909.8 58.8191846442796 5.30912813772378
"4551" 910 62.2509537717557 5.36554390050685
"4552" 910.2 66.3538885920095 5.24166434372554
"4553" 910.4 70.9850885384133 5.23555291768099
"4554" 910.6 74.8094047821733 6.26009474584226
"4555" 910.8 78.7033219158635 7.500329462625
"4556" 911 83.3961207153498 9.02087253058606
"4557" 911.2 87.9683538238151 11.6658774088732
"4558" 911.4 91.9497716252607 15.0828150413385
"4559" 911.6 95.7593507512385 17.6502118613365
"4560" 911.8 98.9991198420015 18.4995300865045
"4561" 912 101.443965052918 18.1913049240356
"4562" 912.2 104.081305919077 18.4213911392207
"4563" 912.4 103.583042096408 19.1246356018526
"4564" 912.6 103.479822250815 20.243250896143
"4565" 912.8 102.915604775934 21.4701801837544
"4566" 913 102.271498340954 23.9508869141725
"4567" 913.2 101.990742958067 27.2518020954208
"4568" 913.4 102.243644159602 30.3358344782789
"4569" 913.6 103.181847979575 33.7422955050577
"4570" 913.8 104.321195856376 37.9076302451571
"4571" 914 106.496978313408 41.6380095302414
"4572" 914.2 109.263947053515 44.6988195031542
"4573" 914.4 110.382980727021 48.8161885564389
"4574" 914.6 111.388545917957 53.6177140624798
"4575" 914.8 112.929495365879 59.0503579504584
"4576" 915 111.9711664602 64.0147633637782
"4577" 915.2 111.737897476906 70.0234686395665
"4578" 915.4 109.553210440967 75.1245965600391
"4579" 915.6 105.404658298953 78.5417482776795
"4580" 915.8 101.163769895504 80.9235480291775
"4581" 916 95.3019433173471 82.8291230313135
"4582" 916.2 89.934107066246 85.1913436876903
"4583" 916.4 84.6001339198076 87.9445145160431
"4584" 916.6 80.4688443871989 91.5370290102431
"4585" 916.8 77.5829075765453 95.5515776355489
"4586" 917 75.2477351716408 99.8316113212955
"4587" 917.2 74.5129348258617 103.104151865122
"4588" 917.4 74.3545358789381 103.118817180721
"4589" 917.6 71.8592960196643 102.540113515296
"4590" 917.8 67.8466281497523 101.68163011076
"4591" 918 63.1993029973432 99.9096935613965
"4592" 918.2 58.3817169131871 96.7849032246485
"4593" 918.4 54.5645478433164 92.2118932118554
"4594" 918.6 51.4449048408604 87.1785615923577
"4595" 918.8 48.3894401849143 81.9875728631621
"4596" 919 45.9553783846028 76.115815595047
"4597" 919.2 43.9772200991163 70.3314074311624
"4598" 919.4 44.1617242918347 64.4762247500556
"4599" 919.6 44.2522066541005 58.1070230311672
"4600" 919.8 45.7027108402026 52.6355750987284
"4601" 920 49.495740503325 48.3882292629296
"4602" 920.2 53.5234670303687 44.4988460712983
"4603" 920.4 57.678833557935 40.5863002043192
"4604" 920.6 61.1194856235363 36.1874596613826
"4605" 920.8 63.6193842875157 31.1796883056816
"4606" 921 65.044059439376 26.756367344157
"4607" 921.2 66.5082186615438 22.0281601708942
"4608" 921.4 66.3969792486315 18.6701947098176
"4609" 921.6 66.8929762969159 16.2225586933904
"4610" 921.8 69.5080442474066 13.9844557413509
"4611" 922 73.5131838589075 13.9105601766197
"4612" 922.2 78.383676083557 15.0768074789703
"4613" 922.4 83.7351649513676 16.4929529417799
"4614" 922.6 89.7402207979789 17.4270971401484
"4615" 922.8 94.9543209894642 19.4856950848156
"4616" 923 96.473460036525 22.7727788665892
"4617" 923.2 98.6965322276311 27.2243457845651
"4618" 923.4 102.052575875412 31.6770406505769
"4619" 923.6 104.753326959479 36.9430730464327
"4620" 923.8 106.25530204877 42.5302188305329
"4621" 924 109.133383680251 47.2503979744344
"4622" 924.2 111.166067455474 51.2930882979449
"4623" 924.4 112.255391932167 55.6660775898745
"4624" 924.6 113.723893958528 61.3434523084584
"4625" 924.8 111.778987059284 65.0206666843503
"4626" 925 108.283420719308 68.068508936821
"4627" 925.2 103.903483770095 72.5644650903233
"4628" 925.4 98.5101933564489 76.1480212469206
"4629" 925.6 92.6660484425773 78.784729132572
"4630" 925.8 86.7364084360472 78.8441732339637
"4631" 926 80.6570525395277 77.2918202758098
"4632" 926.2 74.8337351433296 74.2581468448381
"4633" 926.4 70.1960783799351 70.0997219081591
"4634" 926.6 65.7043667412068 65.5063294206147
"4635" 926.8 63.2442859660213 59.8991909339515
"4636" 927 62.3589068999765 54.0663364568147
"4637" 927.2 61.6371414074917 47.5422127783298
"4638" 927.4 61.2029543534188 40.9223022248317
"4639" 927.6 61.4150882969863 34.7793880491725
"4640" 927.8 62.1588981027283 29.0795280589467
"4641" 928 63.5166413808671 23.835648216385
"4642" 928.2 67.1023244231779 19.6460772655045
"4643" 928.4 71.684731331385 16.6119986914292
"4644" 928.6 76.5209152550125 13.6360717912692
"4645" 928.8 81.7907895880087 12.8301089216774
"4646" 929 85.7744345627161 13.3156944717247
"4647" 929.2 85.8136846721476 12.9251303505273
"4648" 929.4 84.8488125115523 11.844833100845
"4649" 929.6 83.9768745347408 11.682248118985
"4650" 929.8 85.485386640855 11.6015875191992
"4651" 930 84.5276276589797 11.6765661886713
"4652" 930.2 82.7936101134427 11.0844422850633
"4653" 930.4 80.8261442277956 9.61566289235746
"4654" 930.6 79.331913507825 7.17926925374881
"4655" 930.8 77.659567505025 5.14894068496396
"4656" 931 76.4125861044846 4.9542972892905
"4657" 931.2 74.2148548054776 4.73457451150081
"4658" 931.4 71.5907200440291 3.36914478475902
"4659" 931.6 69.760137220927 2.78417173424881
"4660" 931.8 67.3871120712327 2.81499167360903
"4661" 932 65.0475989075629 1.79460178938573
"4662" 932.2 64.4759552443154 1.24209277725
"4663" 932.4 64.5017423912362 1.35384884364305
"4664" 932.6 63.9136291766929 1.69347292573149
"4665" 932.8 63.2333904695077 1.80066704394231
"4666" 933 62.781558601627 2.243757026992
"4667" 933.2 62.0569668300603 1.27134731185746
"4668" 933.4 62.388007870365 1.08392806383923
"4669" 933.6 62.0566085357193 0.9554559825
"4670" 933.8 62.398118700126 1.29368311894883
"4671" 934 62.007929233365 1.67631077298923
"4672" 934.2 61.7241120967062 2.0734777429821
"4673" 934.4 61.0113553687947 1.75367375436014
"4674" 934.6 60.1619278843784 2.09886350031777
"4675" 934.8 58.4054479696988 2.16194214770612
"4676" 935 56.5570053770015 2.60523880115158
"4677" 935.2 54.767862215526 3.03215206246511
"4678" 935.4 52.6586721310329 3.4319280309722
"4679" 935.6 51.649519446325 3.99158669732805
"4680" 935.8 50.1201554069679 4.23880471985086
"4681" 936 49.1237486458356 4.06795939914157
"4682" 936.2 48.3993598196712 3.69372983124725
"4683" 936.4 48.6335621214987 3.4351543753008
"4684" 936.6 48.9139874875087 4.0633128046978
"4685" 936.8 48.8641956974008 4.32085851542075
"4686" 937 48.5724181578856 4.21276652548135
"4687" 937.2 48.9139874875087 4.59368837049371
"4688" 937.4 48.7045564018148 4.86277597372841
"4689" 937.6 48.6908680955603 4.75595148332805
"4690" 937.8 48.3113540435826 4.78024947266317
"4691" 938 48.2934509373046 5.16696195999371
"4692" 938.2 48.4319121533714 5.25826600107335
"4693" 938.4 48.5954532267947 5.32456985057227
"4694" 938.6 48.715287768126 5.62013622805563
"4695" 938.8 48.6376841864614 5.96154050557226
"4696" 939 49.0303380906719 5.98202441037126
"4697" 939.2 48.777391879395 5.95675357458923
"4698" 939.4 48.8945957203148 5.95082584767739
"4699" 939.6 49.0325196644813 6.50996258845673
"4700" 939.8 48.6870625522612 7.17420778480114
"4701" 940 48.129457824004 7.8724931066587
"4702" 940.2 47.6666120627625 8.35319642136298
"4703" 940.4 47.4954297384951 9.20223069584654
"4704" 940.6 47.7322573649863 9.62110192072085
"4705" 940.8 47.8764471436062 10.1725438547067
"4706" 941 47.5581231219178 11.3810643384136
"4707" 941.2 47.7378768072 12.6328430096442
"4708" 941.4 47.3886012465503 13.5296766928517
"4709" 941.6 47.5413361435934 15.0736139852903
"4710" 941.8 48.0983925731779 15.864719706528
"4711" 942 48.2094743791618 16.843721910764
"4712" 942.2 48.3786801189714 18.2579930074278
"4713" 942.4 49.22651813545 20.3043583358005
"4714" 942.6 49.57047506678 22.2945785150782
"4715" 942.8 49.5721931027215 25.4090466560968
"4716" 943 50.027850595125 29.2291134256692
"4717" 943.2 50.6298461137282 32.9177899413338
"4718" 943.4 51.0403153898569 37.4763926255352
"4719" 943.6 51.069266060505 42.4781030496692
"4720" 943.8 51.301114029075 47.5038015176192
"4721" 944 52.6788990882 52.215669443625
"4722" 944.2 53.5902240019159 57.2164458779056
"4723" 944.4 56.00458716195 62.0390168856799
"4724" 944.6 58.881750233986 65.9648305164387
"4725" 944.8 62.416761645512 68.5828221541475
"4726" 945 66.124180872075 70.3648979706227
"4727" 945.2 69.9241263601347 72.418880503402
"4728" 945.4 73.174639588425 72.7295766483147
"4729" 945.6 76.4609623747714 72.0576553307514
"4730" 945.8 79.8605683392886 71.3641431896874
"4731" 946 82.4855389553655 69.7996681391611
"4732" 946.2 85.7165678047987 67.8053972833219
"4733" 946.4 87.630297082325 65.4486058598219
"4734" 946.6 90.3708640964829 62.3274496503218
"4735" 946.8 93.7995364402972 59.5935045495192
"4736" 947 96.7374789468696 56.4359500168764
"4737" 947.2 101.00336973677 54.545950391205
"4738" 947.4 104.793788627566 52.5151681458317
"4739" 947.6 105.678112111834 49.8945845527085
"4740" 947.8 105.107521624375 47.7999052156821
"4741" 948 105.00104254667 45.160328571451
"4742" 948.2 105.341717926373 40.8383935904712
"4743" 948.4 104.626146800175 36.8944182879392
"4744" 948.6 103.696764037796 32.410326868355
"4745" 948.8 101.5808563624 30.4725282174862
"4746" 949 100.110812592615 27.2557783364792
"4747" 949.2 98.4611904402399 22.7786335755884
"4748" 949.4 98.2267138679933 21.8902024176455
"4749" 949.6 98.3435237141281 23.6345808606632
"4750" 949.8 99.2781236453875 24.8228689197067
"4751" 950 101.560383471728 26.7165724033015
"4752" 950.2 103.98434074532 29.6398018321405
"4753" 950.4 105.757744560334 34.191693892351
"4754" 950.6 106.880576197047 38.5522405793526
"4755" 950.8 108.64678599644 42.9682782656454
"4756" 951 111.324619648347 45.9177445866692
"4757" 951.2 111.987859103041 47.3025532214854
"4758" 951.4 110.771327308398 49.9827754940329
"4759" 951.6 109.840928423771 54.4503968959719
"4760" 951.8 109.590966797636 58.9436223271882
"4761" 952 110.211575133907 62.9144379189965
"4762" 952.2 111.710504421987 67.1588222343773
"4763" 952.4 112.789199344834 68.5359934814874
"4764" 952.6 111.559126665089 68.8278418543238
"4765" 952.8 109.581291269064 70.376716486572
"4766" 953 107.142712514257 73.7798739617557
"4767" 953.2 104.46419293848 77.3804873222604
"4768" 953.4 102.199978167325 81.4030445290061
"4769" 953.6 99.2487127984768 85.5875945115103
"4770" 953.8 94.6517497974303 87.7392263076903
"4771" 954 89.023918751325 87.7714939000817
"4772" 954.2 84.4185733973951 86.3805017909795
"4773" 954.4 79.1884876070703 83.181249003024
"4774" 954.6 74.4960915638518 80.3632976929121
"4775" 954.8 69.5378501117972 78.6849305702137
"4776" 955 65.0911689802287 79.3211869869665
"4777" 955.2 60.2834679435818 80.3664948429179
"4778" 955.4 55.5551357648781 82.5686978608621
"4779" 955.6 51.1674423050453 85.4205053872099
"4780" 955.8 45.5854399497826 88.7500265736845
"4781" 956 40.5574505230284 91.6196333550235
"4782" 956.2 35.5787539824589 94.2105847535728
"4783" 956.4 31.2833637277728 97.4193145372866
"4784" 956.6 27.3062343144013 99.4414170761675
"4785" 956.8 24.1620375063635 101.132974175013
"4786" 957 22.830138009184 100.25754783891
"4787" 957.2 19.9541284425 97.7448619307442
"4788" 957.4 16.9518998534201 94.0765163432775
"4789" 957.6 14.2761586075463 89.8919013366545
"4790" 957.8 12.2131935356 85.3780766639192
"4791" 958 9.94999559563172 80.971899066639
"4792" 958.2 8.70325108679196 76.2529192879139
"4793" 958.4 9.67837198804241 71.6037247214257
"4794" 958.6 11.9066360095772 66.4561587435878
"4795" 958.8 14.5907005853795 61.6428128659238
"4796" 959 17.3267912772379 57.3404399987371
"4797" 959.2 18.791840799259 52.7869322767032
"4798" 959.4 21.4803251598822 48.4255890512121
"4799" 959.6 24.5109485918533 44.5808273100239
"4800" 959.8 27.0130889178355 40.5430532493219
"4801" 960 28.9123707617917 35.2888275902359
"4802" 960.2 31.8805575192866 30.5724915367418
"4803" 960.4 35.1821407694952 26.2142093424501
"4804" 960.6 39.6457250399486 23.2435932212917
"4805" 960.8 44.5952884139149 19.7781865791456
"4806" 961 50.2580330505666 18.6101684791906
"4807" 961.2 55.481979036075 18.8093812849214
"4808" 961.4 61.5854758717293 17.7818020756203
"4809" 961.6 67.5262056401923 16.5115393195549
"4810" 961.8 73.8692146662368 14.8350753771516
"4811" 962 79.1120641001485 12.5644623363869
"4812" 962.2 79.4662847431281 11.5128362746026
"4813" 962.4 80.777864844238 12.3704387941605
"4814" 962.6 80.3405837367866 12.5017740479423
"4815" 962.8 82.5354334482536 13.0601983215447
"4816" 963 85.1416869591107 13.9649566396672
"4817" 963.2 87.9875187566188 15.565370538063
"4818" 963.4 91.4229299502112 18.3105534693484
"4819" 963.6 94.040956759725 21.7982137644392
"4820" 963.8 97.427457415395 25.2607862450192
"4821" 964 100.687116141619 29.4142096042398
"4822" 964.2 104.636379686556 32.9705810576538
"4823" 964.4 107.331039766825 35.7854351621611
"4824" 964.6 108.01784853193 37.3079128173482
"4825" 964.8 107.273123022139 39.2677709484692
"4826" 965 106.875182211545 43.4224864581664
"4827" 965.2 106.904890992007 48.370660672651
"4828" 965.4 104.999425865229 52.9891707353151
"4829" 965.6 102.6592398537 57.2685616587692
"4830" 965.8 100.88440836128 61.7080196345996
"4831" 966 98.9026292901934 66.132511194664
"4832" 966.2 95.4334266752796 69.7589771390874
"4833" 966.4 91.2802037509704 71.989532560051
"4834" 966.6 86.4167126624303 74.0175374081377
"4835" 966.8 81.3757325935797 74.1422748591466
"4836" 967 76.798055927825 72.3465670206978
"4837" 967.2 72.3695639300523 68.859111322842
"4838" 967.4 68.2921982349626 64.5107426930949
"4839" 967.6 65.2549269522694 60.1526232355748
"4840" 967.8 62.8131112074404 54.7402781358462
"4841" 968 61.3713347790015 49.0778684127104
"4842" 968.2 59.1295704452434 43.7127861682794
"4843" 968.4 56.0379851609933 39.8906147295366
"4844" 968.6 53.288925300585 36.2294209241192
"4845" 968.8 51.1091355338556 31.4868494126162
"4846" 969 49.5329221091185 26.7521284090084
"4847" 969.2 49.0931840974702 21.3249240203338
"4848" 969.4 48.9673894310118 16.4359428022582
"4849" 969.6 50.6187001126432 14.1186253177844
"4850" 969.8 53.3108694634005 13.285137015307
"4851" 970 57.2165536000309 11.0432265367986
"4852" 970.2 60.4239238380386 9.46793371874495
"4853" 970.4 62.5604823897182 10.1469568053372
"4854" 970.6 66.6232647133784 11.0820049901527
"4855" 970.8 71.6519740385467 11.8223471014651
"4856" 971 76.4971603402 12.4576760795192
"4857" 971.2 81.3968768243095 13.5677780303208
"4858" 971.4 85.9967267788553 16.241860834451
"4859" 971.6 90.2149572524191 19.02572646219
"4860" 971.8 95.074770652365 20.0822148198692
"4861" 972 97.6156963614039 19.7121013445429
"4862" 972.2 97.0073800265965 18.677239546555
"4863" 972.4 96.308759293825 17.9637253590633
"4864" 972.6 96.9844546484917 17.959751388845
"4865" 972.8 96.1381629419042 18.0002667740415
"4866" 973 95.5858646312956 16.8883690179751
"4867" 973.2 95.5597808032662 15.6069339355633
"4868" 973.4 95.9753569806671 15.1822342443534
"4869" 973.6 95.3566431122493 15.4813564766632
"4870" 973.8 94.7835719427866 15.0815052006923
"4871" 974 94.9765644752492 14.361832295148
"4872" 974.2 95.0269254592368 13.9845322084163
"4873" 974.4 94.7601541029415 14.2767529549391
"4874" 974.6 93.8943549997393 14.3785975833835
"4875" 974.8 92.8141473814083 13.406054610297
"4876" 975 92.3605706319116 12.0240460566923
"4877" 975.2 91.9483102059124 9.87980018110418
"4878" 975.4 91.0390526569288 8.36724282613715
"4879" 975.6 90.6181374787417 8.25366975651923
"4880" 975.8 89.8842785750795 7.63349196424195
"4881" 976 89.2105028094886 6.85870402206923
"4882" 976.2 88.7432184735406 7.1903962640674
"4883" 976.4 87.8908541353627 7.46947475201451
"4884" 976.6 86.8546020024099 6.65463304618432
"4885" 976.8 84.9892378354789 5.51224605288461
"4886" 977 83.576124954325 4.66894045921367
"4887" 977.2 82.625928361825 3.77801418359275
"4888" 977.4 82.4684847840386 4.23982700285175
"4889" 977.6 81.5863015017956 3.80798927323981
"4890" 977.8 80.772411542055 3.31205141502923
"4891" 978 80.6100210812662 3.1110684389457
"4892" 978.2 79.3041994405438 3.26141224795673
"4893" 978.4 77.4589486780724 2.73665021220737
"4894" 978.6 76.0446376367505 2.35627017091816
"4895" 978.8 75.816186115575 1.76803454730923
"4896" 979 76.1740261089207 1.83178582307774
"4897" 979.2 76.635355599004 2.24033152560607
"4898" 979.4 76.5248744074812 2.83941918901923
"4899" 979.6 76.3078095699554 3.19390720571488
"4900" 979.8 76.2063732269633 3.82401319084369
"4901" 980 75.958225812392 4.72636267060943
"4902" 980.2 75.0021517151961 5.7113688381352
"4903" 980.4 74.074159029325 6.86427751530048
"4904" 980.6 72.4977376349107 8.28187845695495
"4905" 980.8 70.7067626563003 9.53927835079398
"4906" 981 69.210419404515 10.0499270036192
"4907" 981.2 68.5108511367662 10.5448906714163
"4908" 981.4 67.4123339845879 10.7782405638878
"4909" 981.6 66.8630072021617 10.5292149230039
"4910" 981.8 66.8269500350428 10.2393154072791
"4911" 982 65.9291405188776 9.7150145381745
"4912" 982.2 64.9936408446719 9.82334744205493
"4913" 982.4 63.5819201929577 9.10968032043249
"4914" 982.6 62.7696989621886 8.96495365460257
"4915" 982.8 61.7523167520371 8.48240012808741
"4916" 983 60.4753590884985 7.46395613833045
"4917" 983.2 60.6064551146369 6.47046725452666
"4918" 983.4 61.1601538314671 6.44836082116397
"4919" 983.6 61.852096992195 7.30967924580923
"4920" 983.8 62.4476509795558 8.20589695739423
"4921" 984 64.0803266329132 9.34214019932805
"4922" 984.2 66.0790705287947 10.1616864003601
"4923" 984.4 68.0588595011343 10.9988819454136
"4924" 984.6 69.9979823486566 12.752358819385
"4925" 984.8 72.8588216694333 14.7813056287125
"4926" 985 76.3488720840977 16.8826919176632
"4927" 985.2 79.7856808601617 18.2352599083917
"4928" 985.4 84.1620795197 19.2254892888942
"4929" 985.6 87.3058081779475 18.8319324199121
"4930" 985.8 90.5091775027085 17.263712434211
"4931" 986 91.9129003103402 16.3769758218753
"4932" 986.2 92.0347377581485 17.5515678764163
"4933" 986.4 93.9574885100309 19.6198490620633
"4934" 986.6 97.420553946274 21.3005186930651
"4935" 986.8 100.052076729021 21.9363904296197
"4936" 987 100.338859774815 21.7064899901192
"4937" 987.2 99.8185283576072 22.741598837695
"4938" 987.4 99.7206863322408 24.0735612370613
"4939" 987.6 99.4173062218662 26.4319585782074
"4940" 987.8 99.5473460132625 29.9703880254255
"4941" 988 99.8991876760514 33.9950961227787
"4942" 988.2 100.665238192508 38.2559336030415
"4943" 988.4 102.338875406229 41.7095307510857
"4944" 988.6 104.189056367625 45.5920587213301
"4945" 988.8 106.69060145188 48.5958263460582
"4946" 989 109.853880574738 52.1124226784258
"4947" 989.2 113.089806994098 54.3292316180601
"4948" 989.4 114.260436398797 53.7121421683526
"4949" 989.6 115.822917920161 54.256269524851
"4950" 989.8 119.016385774778 55.1022661320917
"4951" 990 121.56945965444 55.1420146738656
"4952" 990.2 122.326977267152 54.952250613344
"4953" 990.4 122.744565165164 54.3320685015445
"4954" 990.6 122.10589604525 54.7505546535613
"4955" 990.8 122.408613543745 54.9399547775259
"4956" 991 122.704603986719 54.1992650070214
"4957" 991.2 122.474172830457 53.798747827585
"4958" 991.4 122.772280484946 52.7680345136141
"4959" 991.6 122.812909580625 52.4347852186084
"4960" 991.8 122.864491681361 51.853173643671
"4961" 992 122.988168063242 50.5449825226581
"4962" 992.2 123.040956762825 49.1023723853312
"4963" 992.4 122.504774399914 48.3145741656264
"4964" 992.6 122.488115109007 46.4527999368692
"4965" 992.8 122.119350156294 44.6210301665259
"4966" 993 121.723114012105 42.5759703166617
"4967" 993.2 121.232189677816 40.2716821986532
"4968" 993.4 120.202351446852 38.2300252435125
"4969" 993.6 119.887956591538 37.4632053884779
"4970" 993.8 119.770969868635 36.729552710821
"4971" 994 120.088560207557 36.5727026092603
"4972" 994.2 120.006769677622 35.9473184967438
"4973" 994.4 119.827855008018 35.1357048406222
"4974" 994.6 119.525229370575 33.8121172883942
"4975" 994.8 119.384338151687 33.3722780688641
"4976" 995 118.866701819077 33.3223422434518
"4977" 995.2 117.654205898434 31.9680872421692
"4978" 995.4 116.33650657142 30.0871301133773
"4979" 995.6 115.365386412082 28.0079335787736
"4980" 995.8 114.070428224073 25.7283678010568
"4981" 996 112.663452549021 24.0459922101264
"4982" 996.2 112.303735267575 23.9197355267246
"4983" 996.4 111.799148111558 22.5756254666141
"4984" 996.6 111.047364217492 21.0461637444359
"4985" 996.8 111.311307715408 21.2691034736859
"4986" 997 111.534613874778 21.3578386938636
"4987" 997.2 111.500064317844 20.8380072905122
"4988" 997.4 111.497425587654 20.6973464809835
"4989" 997.6 111.569821518511 21.6728215412121
"4990" 997.8 111.430962101131 23.661282155797
"4991" 998 111.558397573458 24.3219849998289
"4992" 998.2 112.497293832714 25.1652406467692
"4993" 998.4 113.840922465348 26.9922153572318
"4994" 998.6 115.598325998298 29.9946363401329
"4995" 998.8 116.884367669798 33.4957838887827
"4996" 999 116.914368091183 36.8954351034802
"4997" 999.2 116.685768021636 40.2855467626206
"4998" 999.4 115.791820577134 41.5087495256056
"4999" 999.6 115.227830819212 43.6361878103447
"5000" 999.8 113.447490425214 45.1696579396303
"5001" 1000 111.476712307436 47.0451826460192
"5002" 1000.2 109.333717111018 48.8377583196087
"5003" 1000.4 107.444036118366 50.5803697812692
"5004" 1000.6 105.042505670707 53.4189426456419
"5005" 1000.8 101.508040135863 54.1449555621346
"5006" 1001 98.0973646444132 52.5549788117692
"5007" 1001.2 95.6966077195913 50.4482132528487
"5008" 1001.4 92.1266760860654 48.8936224890865
"5009" 1001.6 89.5313052813007 48.9217724058226
"5010" 1001.8 88.3002336697644 49.9974451212389
"5011" 1002 85.4735580253297 52.7591666011758
"5012" 1002.2 83.8154337257694 55.2621040955192
"5013" 1002.4 83.1080651513528 58.5106544360192
"5014" 1002.6 82.6787170614083 61.2850155111303
"5015" 1002.8 82.8709476089476 65.0311908297975
"5016" 1003 83.1397383711028 69.5691727519914
"5017" 1003.2 83.4652686852 72.8288448023407
"5018" 1003.4 84.7505567308958 75.226060912163
"5019" 1003.6 85.096439502325 78.2885932737692
"5020" 1003.8 84.3790838766358 81.8952244149179
"5021" 1004 82.6398860518843 86.8844582824303
"5022" 1004.2 80.8717192679789 90.6866554330128
"5023" 1004.4 79.3876146873853 95.6416507214503
"5024" 1004.6 79.2771273979872 100.277853209756
"5025" 1004.8 78.4775774565153 103.45006152796
"5026" 1005 77.1881366342197 102.309091921532
"5027" 1005.2 73.5877685416859 101.995533277817
"5028" 1005.4 68.8664148977987 101.739170809164
"5029" 1005.6 63.9899566995294 99.9483649813996
"5030" 1005.8 60.403369156073 96.8465490594841
"5031" 1006 58.5688566387896 92.9823225338445
"5032" 1006.2 55.9522045292866 88.7626774032949
"5033" 1006.4 52.9379309418946 84.9934017770518
"5034" 1006.6 48.798929668825 81.9126210530061
"5035" 1006.8 44.0804759590412 79.30946786408
"5036" 1007 39.5458247561464 77.9780700794567
"5037" 1007.2 34.3080036167169 77.8323845614044
"5038" 1007.4 29.2617359735795 77.2879702811874
"5039" 1007.6 24.7007923295795 76.0580378528056
"5040" 1007.8 20.4841448807911 73.2781173248624
"5041" 1008 17.3822629988 69.9219837203442
"5042" 1008.2 16.2917402718424 65.3459034516953
"5043" 1008.4 15.9649292166358 60.5894167763233
"5044" 1008.6 15.630733946625 55.6390749104329
"5045" 1008.8 14.813564877075 50.4554255374038
"5046" 1009 15.1638898834008 45.6621842390268
"5047" 1009.2 17.6706123013201 43.4450616090459
"5048" 1009.4 20.9185779838875 41.7901747422692
"5049" 1009.6 24.6935877441974 39.3913703606735
"5050" 1009.8 28.8454680309513 36.3631847616692
"5051" 1010 33.1048492827 33.0043226850079
"5052" 1010.2 36.775775451725 29.9807387985692
"5053" 1010.4 39.2707989101185 26.3616377031171
"5054" 1010.6 43.5115236654527 23.1648817387267
"5055" 1010.8 47.8814504681547 19.4766027201923
"5056" 1011 52.0393436894019 16.1876292419712
"5057" 1011.2 56.527195287825 14.9418616340192
"5058" 1011.4 61.2862650298356 16.1026390085033
"5059" 1011.6 66.140497379219 17.0872946129056
"5060" 1011.8 70.9176194270058 17.4565404645565
"5061" 1012 76.1982039292944 16.7689274617794
"5062" 1012.2 81.7840337465347 16.9729761258499
"5063" 1012.4 87.482947755662 18.0076290909105
"5064" 1012.6 92.3880190277505 18.078603295716
"5065" 1012.8 93.6668401405603 16.9708005145045
"5066" 1013 93.6034937010603 17.401692428181
"5067" 1013.2 93.2500312151108 18.5025275954692
"5068" 1013.4 93.4925575834822 19.2232143936978
"5069" 1013.6 94.9866375664389 21.212869265695
"5070" 1013.8 95.6277850692 23.3777417461755
"5071" 1014 96.8586325109281 26.1246366539393
"5072" 1014.2 98.2116612487062 29.3976268504376
"5073" 1014.4 100.218139560111 33.5459545504121
"5074" 1014.6 101.426204368947 38.561269291129
"5075" 1014.8 102.97350212122 43.9395124203335
"5076" 1015 104.332264568352 49.512306486546
"5077" 1015.2 105.146718790495 54.8526229601621
"5078" 1015.4 105.71133683961 60.4578078348382
"5079" 1015.6 106.916204676294 66.9330411985701
"5080" 1015.8 106.777046359561 73.709353328551
"5081" 1016 106.445281793816 79.4450244801744
"5082" 1016.2 105.023263445041 82.1861947472089
"5083" 1016.4 101.128900295779 83.5812934777463
"5084" 1016.6 96.3065559394076 85.6215102316345
"5085" 1016.8 91.209370914075 87.5360422472514
"5086" 1017 85.5047977998161 88.6689400550728
"5087" 1017.2 80.092070781825 88.4164266882692
"5088" 1017.4 74.7291263441553 87.5047989618472
"5089" 1017.6 69.9750685169523 84.6154490706147
"5090" 1017.8 65.0993259758786 81.4893708151442
"5091" 1018 60.6913901791671 78.4226923590324
"5092" 1018.2 57.1956094425491 74.3679290697175
"5093" 1018.4 54.6701444035355 70.1085490727166
"5094" 1018.6 51.8956175608427 65.6613546519506
"5095" 1018.8 49.685779821825 60.7765752752509
"5096" 1019 47.7714387969351 55.9765046695903
"5097" 1019.2 44.8690823286287 54.1414524524935
"5098" 1019.4 41.7078547059721 53.1282524012692
"5099" 1019.6 38.0873801516882 50.3631292631429
"5100" 1019.8 34.5100626970724 46.979187232795
"5101" 1020 30.9739083981513 42.984997591964
"5102" 1020.2 28.3971530538583 38.5501173438359
"5103" 1020.4 26.6290094530776 36.5804252797955
"5104" 1020.6 25.010562242207 37.4659312619209
"5105" 1020.8 22.3928989734207 38.6595317357799
"5106" 1021 18.899410224825 39.1390358266166
"5107" 1021.2 18.1635132893569 38.7530444489607
"5108" 1021.4 17.3015286080495 39.9026616992896
"5109" 1021.6 18.184862387265 40.6130529718292
"5110" 1021.8 16.3484978341904 42.6353858037115
"5111" 1022 13.1094272499652 45.0369391837365
"5112" 1022.2 10.3130882889614 47.6584116675147
"5113" 1022.4 7.91972477148879 50.8670065760192
"5114" 1022.6 6.60703363985 52.7970276606692
"5115" 1022.8 6.1943884358763 52.8016007833205
"5116" 1023 5.66921839688864 51.7547120433965
"5117" 1023.2 5.25144889254979 50.576863520783
"5118" 1023.4 5.76002506327238 48.8504915813745
"5119" 1023.6 5.91167806139257 46.6449240587557
"5120" 1023.8 6.269397117315 43.0819512306092
"5121" 1024 6.38784203133521 39.0135026625141
"5122" 1024.2 8.31917773181414 35.1393702727801
"5123" 1024.4 9.39744429982501 34.5978273676203
"5124" 1024.6 11.630896084258 33.5988634531249
"5125" 1024.8 13.3453578841476 32.8109432508176
"5126" 1025 14.783158586115 32.1897530301092
"5127" 1025.2 17.5111229928355 30.7471150708482
"5128" 1025.4 20.4366171566917 29.6325281738359
"5129" 1025.6 23.9343845284542 28.0015493049322
"5130" 1025.8 27.1140130245024 26.4371272127208
"5131" 1026 30.4604834909349 23.3782229740055
"5132" 1026.2 34.1708844485553 20.6241408647748
"5133" 1026.4 37.5188439187901 17.3838293660367
"5134" 1026.6 41.2627468018573 16.1592974826886
"5135" 1026.8 45.8474032569569 14.9072132302582
"5136" 1027 50.8797642269462 12.8408235795723
"5137" 1027.2 56.6961191264917 11.0997704559056
"5138" 1027.4 62.6045351433611 10.5260789850012
"5139" 1027.6 68.429861991427 9.91304330979983
"5140" 1027.8 74.2948713606355 10.7006428148587
"5141" 1028 79.4816414557341 12.9064508591783
"5142" 1028.2 84.7770400863197 15.9103922773324
"5143" 1028.4 91.0589999970095 18.7998630235508
"5144" 1028.6 96.5248824403544 21.414607554681
"5145" 1028.8 100.154501201535 25.3809887718499
"5146" 1029 102.455897782905 29.7170329473992
"5147" 1029.2 106.226131677854 32.0739223663846
"5148" 1029.4 105.775054408233 31.1855409636867
"5149" 1029.6 106.560324752908 29.7195808300192
"5150" 1029.8 107.171801928082 28.3682096009481
"5151" 1030 107.967038019405 29.0214609921392
"5152" 1030.2 108.272186867968 31.0447072819389
"5153" 1030.4 107.917282270561 33.6774848544965
"5154" 1030.6 107.942420081999 37.2811237569665
"5155" 1030.8 108.85477844669 41.5457157341341
"5156" 1031 109.623134788733 46.5131076172325
"5157" 1031.2 110.77823782907 51.5149794514238
"5158" 1031.4 111.311399521842 56.8581310019388
"5159" 1031.6 111.471896496246 62.5185408468218
"5160" 1031.8 111.058113916316 68.6923408240783
"5161" 1032 108.557960279246 74.1248166763482
"5162" 1032.2 105.265727403127 79.5537487816313
"5163" 1032.4 100.667420189842 85.0506523364709
"5164" 1032.6 95.7244429984371 89.1774967984675
"5165" 1032.8 90.0962834771464 92.3918060440282
"5166" 1033 84.2280174044523 94.3784720190692
"5167" 1033.2 78.2816962213776 94.6755014929271
"5168" 1033.4 74.77794378377 91.8946370906179
"5169" 1033.6 70.2201168031082 88.5246553305347
"5170" 1033.8 64.6937497855277 86.1336615841341
"5171" 1034 58.9649410285836 83.474412985683
"5172" 1034.2 52.9831286989566 81.3091751693219
"5173" 1034.4 46.9285426920092 79.4083206357166
"5174" 1034.6 40.9679400938791 75.8594970732152
"5175" 1034.8 36.1598620885865 71.0464122394435
"5176" 1035 32.7256041514829 66.1593310117166
"5177" 1035.2 31.4606365515603 60.5845559509751
"5178" 1035.4 33.4251878369042 56.3660814535168
"5179" 1035.6 36.6661473278556 52.6082763563713
"5180" 1035.8 39.981644409059 48.2913411934075
"5181" 1036 44.2985782713033 43.9378736246714
"5182" 1036.2 47.9094122973197 38.6160493940903
"5183" 1036.4 51.749606820735 34.5554620427792
"5184" 1036.6 56.8884581507161 31.1798833564078
"5185" 1036.8 62.418414161325 27.8483170384427
"5186" 1037 67.7320625570309 25.4200289087692
"5187" 1037.2 73.330471829595 22.2644762838992
"5188" 1037.4 78.6018614723993 18.6057042282989
"5189" 1037.6 82.720948021075 14.1934211143942
"5190" 1037.8 82.9752935736129 12.7288711614207
"5191" 1038 83.259392756825 13.6553739323298
"5192" 1038.2 89.1390940958705 17.353664159542
"5193" 1038.4 91.3534329780992 17.016125750866
"5194" 1038.6 93.2830352424133 15.3746269907986
"5195" 1038.8 94.0309546903303 15.5724625824692
"5196" 1039 95.195583997757 16.5550052782595
"5197" 1039.2 96.4542679469339 17.8753952991009
"5198" 1039.4 97.3778920584475 20.2124688191162
"5199" 1039.6 98.490979495376 23.6131121527488
"5200" 1039.8 98.7002506489693 27.0426624020734
"5201" 1040 99.1267160570371 30.5254452192995
"5202" 1040.2 98.3134877909426 33.5919877237986
"5203" 1040.4 98.5351098859609 37.708615205376
"5204" 1040.6 97.9670561852904 42.1572211989128
"5205" 1040.8 97.3271751288635 46.7401716977596
"5206" 1041 98.8368581065977 50.5768953958783
"5207" 1041.2 101.068302585987 53.95803579508
"5208" 1041.4 103.700672136719 58.0413818074462
"5209" 1041.6 106.632044572342 61.1365110499934
"5210" 1041.8 105.61953414688 65.2110066623874
"5211" 1042 102.496165573636 68.1607598592692
"5212" 1042.2 96.8759171353297 70.528861976643
"5213" 1042.4 91.2547406612845 72.6677576289719
"5214" 1042.6 86.8375440676114 73.2961038584149
"5215" 1042.8 83.6015819346848 71.6968399440356
"5216" 1043 81.6792510159639 68.4757064609081
"5217" 1043.2 79.6882372300125 64.5402641541532
"5218" 1043.4 77.3767342129872 61.5534804703773
"5219" 1043.6 75.3590160569193 56.1544639282315
"5220" 1043.8 73.7537005706779 50.8051829536222
"5221" 1044 73.718152039335 45.2947872860792
"5222" 1044.2 73.3845877879107 40.3597206427549
"5223" 1044.4 73.0946230332671 35.0516957077955
"5224" 1044.6 74.2341577682683 30.2813626808981
"5225" 1044.8 77.135058985965 26.0327946788792
"5226" 1045 81.333660996025 23.2961867533835
"5227" 1045.2 85.9813700662493 22.4648711123904
"5228" 1045.4 91.114351254825 21.7917460624038
"5229" 1045.6 94.7721377415973 23.5513714327643
"5230" 1045.8 94.7369757637313 24.1381254655817
"5231" 1046 95.7994790079438 24.7357584526554
"5232" 1046.2 96.5819408141687 25.4638206413005
"5233" 1046.4 97.8521089107341 25.6149805334814
"5234" 1046.6 98.7569128674427 27.2934720117104
"5235" 1046.8 98.32000874795 29.4130387023005
"5236" 1047 98.996542801582 31.3783833815683
"5237" 1047.2 100.324219708797 35.1515250268248
"5238" 1047.4 101.787650433852 39.3303098855056
"5239" 1047.6 101.962881493768 44.0941885972121
"5240" 1047.8 100.733796031261 48.7493686802601
"5241" 1048 99.8077862611159 53.5023278950238
"5242" 1048.2 100.197881983128 58.5010122196821
"5243" 1048.4 103.031544154943 62.6434358585056
"5244" 1048.6 104.017020774036 68.5630571150587
"5245" 1048.8 103.13433814995 74.9035492214835
"5246" 1049 100.209566357772 79.4854276097429
"5247" 1049.2 96.3879423432 84.4205732757424
"5248" 1049.4 92.7073764985989 91.6068188385301
"5249" 1049.6 88.149737886225 95.6014556766692
"5250" 1049.8 82.8673619614288 96.3016426645994
"5251" 1050 78.2987906672523 93.7183387947965
"5252" 1050.2 75.0894141272574 89.8280913831341
"5253" 1050.4 73.3482901950544 84.8225096898747
"5254" 1050.6 71.510662289559 79.5035125322509
"5255" 1050.8 70.4416931985679 73.6023091691264
"5256" 1051 70.3401432306899 67.7957928893773
"5257" 1051.2 70.3428692385823 61.7230273169877
"5258" 1051.4 71.4529860867709 55.2629648666746
"5259" 1051.6 74.6320949772289 50.0585438215962
"5260" 1051.8 77.10412585333 44.6016749204772
"5261" 1052 77.571743509291 39.1260295172789
"5262" 1052.2 77.8075981320671 32.8269918832798
"5263" 1052.4 79.0022534655291 27.1151508151366
"5264" 1052.6 79.7814688849218 21.7892961752692
"5265" 1052.8 80.2921121697197 16.8075151577429
"5266" 1053 82.0577299954008 13.2345872572086
"5267" 1053.2 83.085679840258 14.0996813607847
"5268" 1053.4 85.0181880182368 15.1048511839751
"5269" 1053.6 89.4831804377 16.6855688020817
"5270" 1053.8 93.7898067584132 19.1102725380633
"5271" 1054 97.8998728036191 22.3475822199457
"5272" 1054.2 101.493421726748 26.7343933564904
"5273" 1054.4 105.499422716139 31.6605214116121
"5274" 1054.6 108.692116476082 36.1030202335903
"5275" 1054.8 109.358125830825 41.5412302477463
"5276" 1055 110.505272262498 47.5090130957056
"5277" 1055.2 112.015342266693 53.2522940551376
"5278" 1055.4 113.672531980555 59.2225121815395
"5279" 1055.6 112.701410137769 64.4557138826859
"5280" 1055.8 112.172041353878 70.4907314657166
"5281" 1056 110.511935978861 76.9202438131174
"5282" 1056.2 108.122870260575 82.1786640596621
"5283" 1056.4 104.289289494905 87.4964832290126
"5284" 1056.6 98.2333893774163 90.3938051563997
"5285" 1056.8 91.9174739399642 92.4675600540692
"5286" 1057 85.1436613935886 92.286892013742
"5287" 1057.2 79.1591504910068 88.9236869553419
"5288" 1057.4 73.9267243957985 84.1278667384993
"5289" 1057.6 69.8910316494857 79.2406369134746
"5290" 1057.8 65.5488800260704 73.8309568172329
"5291" 1058 61.7192786868434 68.1186847334344
"5292" 1058.2 59.9720898431796 61.7922114377329
"5293" 1058.4 57.9771249030472 55.509814905797
"5294" 1058.6 55.9198147208544 49.6361544573869
"5295" 1058.8 55.3404191355597 43.3462030566264
"5296" 1059 57.2447269202923 38.3862511859234
"5297" 1059.2 60.7592247267289 35.0284862507308
"5298" 1059.4 64.9509789568454 31.1202663009631
"5299" 1059.6 69.548689391445 28.0468958899892
"5300" 1059.8 74.9290223663399 25.4547154295861
"5301" 1060 80.4450009447536 22.4431660517284
"5302" 1060.2 85.793250336825 20.2268446274163
"5303" 1060.4 91.5903720720386 17.5865266884925
"5304" 1060.6 93.3708181102776 18.1914177176587
"5305" 1060.8 94.162581923565 20.2465532488592
"5306" 1061 96.0106584020603 23.5016231713575
"5307" 1061.2 98.3471348222904 27.7175379148732
"5308" 1061.4 99.3857655531023 32.6821250397841
"5309" 1061.6 101.065833260123 37.9132283517404
"5310" 1061.8 103.555824436623 42.0531442787371
"5311" 1062 107.108471195609 45.1712838407017
"5312" 1062.2 109.7865195488 49.3884789285235
"5313" 1062.4 112.327490182388 51.757628045421
"5314" 1062.6 113.244967741278 50.8832313002504
"5315" 1062.8 113.350694999311 50.3174002448013
"5316" 1063 114.048152785504 51.5105873038541
"5317" 1063.2 113.452115720796 50.9479928450121
"5318" 1063.4 113.064797490711 51.2064209393264
"5319" 1063.6 113.237667233717 50.673333066053
"5320" 1063.8 113.138731034259 51.0538700911807
"5321" 1064 113.11182281217 52.0786600476321
"5322" 1064.2 113.000826396055 53.0324249575967
"5323" 1064.4 112.876375868896 53.5532752984993
"5324" 1064.6 112.536659565029 54.9467190676675
"5325" 1064.8 111.865966123173 56.0128195103406
"5326" 1065 111.048118341771 56.6168041849924
"5327" 1065.2 110.183253812004 57.6229786642436
"5328" 1065.4 108.874692476746 58.3178870009534
"5329" 1065.6 107.172673668075 59.7988726744934
"5330" 1065.8 106.253019108905 60.7696253660728
"5331" 1066 105.393452342119 60.9098131737279
"5332" 1066.2 103.803957824099 61.0363031746655
"5333" 1066.4 101.656154960297 61.9268602602409
"5334" 1066.6 99.6607923821334 62.3208700223066
"5335" 1066.8 97.5203368260095 61.6822117216187
"5336" 1067 96.1593573138721 60.484662550807
"5337" 1067.2 95.1544463962694 58.630971115297
"5338" 1067.4 94.4631522186629 55.8655046754584
"5339" 1067.6 94.3142513987107 52.5822775541264
"5340" 1067.8 94.500153806876 48.7630535043509
"5341" 1068 92.8808119677393 45.6411173307835
"5342" 1068.2 91.6763824308144 41.1396515201416
"5343" 1068.4 91.7454910098434 36.5027339290215
"5344" 1068.6 91.7927711875347 31.6191917027531
"5345" 1068.8 93.125446955456 27.0965604094537
"5346" 1069 95.9249543956779 23.5503326920339
"5347" 1069.2 97.5314070775726 23.5864192077255
"5348" 1069.4 97.1845391952619 24.866544698842
"5349" 1069.6 95.9524355716375 24.3451409284567
"5350" 1069.8 94.2970299424311 24.1595990975117
"5351" 1070 92.011336838145 22.9294736477192
"5352" 1070.2 89.8809588151485 22.0927939579457
"5353" 1070.4 87.427588475925 21.1981874074292
"5354" 1070.6 85.1346982430131 19.6462998528039
"5355" 1070.8 82.1708682250087 18.2040613456978
"5356" 1071 79.7567072785897 15.9628881251222
"5357" 1071.2 77.9778833635125 13.3932267290505
"5358" 1071.4 76.7865383933705 10.6596816397238
"5359" 1071.6 74.1465549601821 9.34756936097331
"5360" 1071.8 71.77785059745 10.1884681210817
"5361" 1072 68.2405278280978 10.7986570553601
"5362" 1072.2 63.5667368518356 10.2397984690777
"5363" 1072.4 59.2924612896719 10.0885352249529
"5364" 1072.6 55.6429307037842 11.3091789903509
"5365" 1072.8 50.8772622906228 11.9327120621681
"5366" 1073 47.0211859730697 13.0492456346416
"5367" 1073.2 43.8317425541185 15.685455637791
"5368" 1073.4 39.4063803211432 17.3001007180988
"5369" 1073.6 35.4474493434404 19.1616172314561
"5370" 1073.8 31.1524215223964 20.8975372582692
"5371" 1074 27.3755725166315 22.5454419850757
"5372" 1074.2 26.10506771795 25.3404075768942
"5373" 1074.4 25.2425003667584 29.1781557732692
"5374" 1074.6 22.4778101582825 33.3415043948862
"5375" 1074.8 20.1584207098875 37.4547932216755
"5376" 1075 16.965148646429 41.4420482060712
"5377" 1075.2 14.1950406800703 45.4353294528636
"5378" 1075.4 10.7499763864466 48.6178115469449
"5379" 1075.6 8.00163827084226 51.1668220739761
"5380" 1075.8 7.90427822589643 54.5455121086442
"5381" 1076 9.4138269996957 59.0312132126916
"5382" 1076.2 10.1506910531523 64.3389359292692
"5383" 1076.4 11.320773264644 69.2644762528468
"5384" 1076.6 11.7851177886712 74.7591225418333
"5385" 1076.8 12.6571017629098 80.238371244837
"5386" 1077 12.9000655321785 85.9717772433899
"5387" 1077.2 13.8617577818759 90.5313851851252
"5388" 1077.4 16.6287680227474 94.6235958987175
"5389" 1077.6 19.0669025055369 99.5126714206252
"5390" 1077.8 22.3326825408663 103.583698185674
"5391" 1078 25.504055392366 107.513015768007
"5392" 1078.2 29.7018104946019 111.239980174368
"5393" 1078.4 33.7935486828738 114.22772049844
"5394" 1078.6 38.0504692891476 114.731533715963
"5395" 1078.8 42.3926315495545 115.438601458909
"5396" 1079 47.387064225249 116.150638583493
"5397" 1079.2 52.78658803535 116.334850496919
"5398" 1079.4 57.7724935862884 117.123606598245
"5399" 1079.6 60.9195556654137 119.57662018206
"5400" 1079.8 61.5121936094696 120.617662197649
"5401" 1080 63.7267013705027 119.433212632567
"5402" 1080.2 66.4736599577911 116.856626628379
"5403" 1080.4 69.9241551082353 113.369343783372
"5404" 1080.6 72.9872674884303 109.65101683969
"5405" 1080.8 76.899410231025 106.927347810095
"5406" 1081 80.820018001842 104.416265852846
"5407" 1081.2 84.1320445699371 100.178419300424
"5408" 1081.4 88.4704709114829 96.8445541970587
"5409" 1081.6 92.9614000697197 94.0217684522692
"5410" 1081.8 95.5183817000635 90.7410773906454
"5411" 1082 97.2055245417033 87.7284983808692
"5412" 1082.2 99.7906291063422 87.1578605320106
"5413" 1082.4 102.872380282018 88.7144588295995
"5414" 1082.6 101.655647257993 88.852723402402
"5415" 1082.8 101.242136314885 87.8760998567865
"5416" 1083 100.959397011453 85.3082353682073
"5417" 1083.2 101.321688343987 81.47516809108
"5418" 1083.4 101.749765972307 76.6643181035192
"5419" 1083.6 103.967919706098 71.4475284390692
"5420" 1083.8 105.779908032041 65.7506006241341
"5421" 1084 107.088019789834 59.9820566490692
"5422" 1084.2 108.601455516797 53.8937859407646
"5423" 1084.4 108.967866516048 48.2087915389924
"5424" 1084.6 108.760365792634 42.2140497599601
"5425" 1084.8 107.138610016646 37.9106629038919
"5426" 1085 106.081231636149 32.4112122329719
"5427" 1085.2 103.634141557605 28.9297372178192
"5428" 1085.4 101.334665803755 26.1206966292692
"5429" 1085.6 99.631913509995 22.0886723831192
"5430" 1085.8 99.2390025150527 21.5761317382494
"5431" 1086 100.380668424885 22.3676655300092
"5432" 1086.2 102.776560045223 23.2738277834529
"5433" 1086.4 106.061674575306 24.8161317300865
"5434" 1086.6 110.285657183504 27.263737547783
"5435" 1086.8 114.644674145461 30.6200257104965
"5436" 1087 117.74960112946 34.4755360727649
"5437" 1087.2 120.067008129457 38.6824284412955
"5438" 1087.4 121.25101378003 41.2218009270385
"5439" 1087.6 122.469214539646 44.8182352406538
"5440" 1087.8 121.506694374935 47.2213722354527
"5441" 1088 121.344679882881 49.2321152281859
"5442" 1088.2 121.927869325896 51.3208481677067
"5443" 1088.4 122.070398814771 55.0880746129924
"5444" 1088.6 122.654268062573 58.9651191511736
"5445" 1088.8 123.764115231453 63.2769423770391
"5446" 1089 124.213958073566 67.8873017677261
"5447" 1089.2 123.926675729405 72.7537732608585
"5448" 1089.4 122.718568633227 77.7699171689835
"5449" 1089.6 121.670673255746 82.9317741010061
"5450" 1089.8 121.024607383486 87.0658329774133
"5451" 1090 119.823172369918 91.0528374332014
"5452" 1090.2 118.050359007434 94.6875412586257
"5453" 1090.4 116.174412130742 97.6740844889552
"5454" 1090.6 113.512550584816 98.4262820597127
"5455" 1090.8 110.397657145697 99.4899165367308
"5456" 1091 105.811826896034 100.460157055504
"5457" 1091.2 101.02614110146 102.38436232113
"5458" 1091.4 96.3693515403033 104.577756924434
"5459" 1091.6 91.8644179455418 105.242598415482
"5460" 1091.8 86.8889725335818 105.177362626323
"5461" 1092 82.2662494256809 104.710999732193
"5462" 1092.2 77.9337670931464 104.300882397332
"5463" 1092.4 73.9541341965881 104.689350684953
"5464" 1092.6 69.9184141621267 106.731529470054
"5465" 1092.8 65.0677858368838 108.261006573538
"5466" 1093 60.4578418588 110.070244104994
"5467" 1093.2 57.1533904192758 113.104782747556
"5468" 1093.4 56.6693385179226 114.016432671416
"5469" 1093.6 55.6414468120337 114.787011805269
"5470" 1093.8 54.8695414004048 114.620007734378
"5471" 1094 54.2745340978006 114.920620284123
"5472" 1094.2 53.5404106654 115.267924649794
"5473" 1094.4 53.5457587664398 113.787698826851
"5474" 1094.6 52.9983350971421 112.372737664123
"5475" 1094.8 52.990531360486 110.851828690905
"5476" 1095 52.9445410051468 109.815317371113
"5477" 1095.2 53.5149832861801 108.322057306858
"5478" 1095.4 53.9499954071145 105.792315661243
"5479" 1095.6 55.5251697902795 102.150672138533
"5480" 1095.8 57.5774125742724 98.2794144093745
"5481" 1096 58.7357603406629 93.8427280519449
"5482" 1096.2 59.884556581325 88.6110566106303
"5483" 1096.4 61.4173141799411 83.2194286120282
"5484" 1096.6 63.3198827234404 77.8623129123462
"5485" 1096.8 64.5486644267965 72.4084441700407
"5486" 1097 64.4787414262507 67.0785404097841
"5487" 1097.2 64.1580048460558 60.0798071457404
"5488" 1097.4 63.7157979703154 53.7407241849231
"5489" 1097.6 62.2768162377368 48.388441350828
"5490" 1097.8 61.024792492325 42.498336235181
"5491" 1098 59.381585851695 36.9976075340492
"5492" 1098.2 56.9418265281887 32.579193028148
"5493" 1098.4 53.7929561134883 27.9536121875345
"5494" 1098.6 50.1011234870003 23.9182228386816
"5495" 1098.8 46.2355104170583 20.7913754824359
"5496" 1099 43.9622426999427 16.4852040622222
"5497" 1099.2 45.0393184845 14.4880200423317
"5498" 1099.4 47.2213989819218 13.9155169818499
"5499" 1099.6 51.1027720219027 12.5328138800848
"5500" 1099.8 56.0969175855609 10.8766668405522
"5501" 1100 61.1194856235363 9.35983168265067
"5502" 1100.2 66.5512894414311 9.42434461184499
"5503" 1100.4 72.6376252561476 9.76904349220471
"5504" 1100.6 79.2198903306039 10.4431725711534
"5505" 1100.8 84.2230264728553 12.5551518918753
"5506" 1101 89.365989524625 15.5915717021192
"5507" 1101.2 94.742032503023 19.0219424781009
"5508" 1101.4 99.5663969845478 22.4880719037247
"5509" 1101.6 103.45228854821 24.3972010300673
"5510" 1101.8 103.846985594325 23.322006813863
"5511" 1102 104.297650263911 22.4590253210978
"5512" 1102.2 104.705681774214 21.1664804237137
"5513" 1102.4 104.957582345559 19.4938643102784
"5514" 1102.6 105.109133520967 19.8218981333164
"5515" 1102.8 106.307130953816 19.0642199003329
"5516" 1103 105.631934333507 19.4557214391945
"5517" 1103.2 106.079503569601 20.7665713292038
"5518" 1103.4 106.96649893574 22.9839166112504
"5519" 1103.6 108.085220961627 25.8034131331938
"5520" 1103.8 109.277925751458 29.5357943428656
"5521" 1104 110.059543679107 33.6427410005874
"5522" 1104.2 111.424803419513 37.6510029323674
"5523" 1104.4 112.548071534218 42.2371916483674
"5524" 1104.6 115.182749729466 46.8434752719359
"5525" 1104.8 117.788663184282 51.562183170183
"5526" 1105 120.720122607692 56.5836772819329
"5527" 1105.2 123.254334243246 60.9864587976903
"5528" 1105.4 124.850534698276 63.2228280559064
"5529" 1105.6 125.028034549246 62.8638459913745
"5530" 1105.8 124.790629109015 63.923806778252
"5531" 1106 123.507720001246 66.005117063664
"5532" 1106.2 121.880539685259 69.4662678565967
"5533" 1106.4 120.329502914941 73.1700790818049
"5534" 1106.6 118.421802877122 77.8289414767827
"5535" 1106.8 115.595886991001 82.7447115114793
"5536" 1107 112.405251997543 88.0211782305513
"5537" 1107.2 109.198428924522 93.391221030765
"5538" 1107.4 105.300705167466 98.8725449788077
"5539" 1107.6 102.263324606825 104.706542875372
"5540" 1107.8 100.245820357203 110.152648838051
"5541" 1108 99.6367649202397 111.971912227562
"5542" 1108.2 99.0063905954592 111.853839618342
"5543" 1108.4 96.9097383352353 111.958208793833
"5544" 1108.6 94.1485924745729 111.125768712664
"5545" 1108.8 90.8009530804566 109.932624918743
"5546" 1109 87.3067777663071 108.870009399358
"5547" 1109.2 84.4561879888071 107.412939026046
"5548" 1109.4 80.9867691662675 105.080255452083
"5549" 1109.6 78.3833986792055 102.256164317968
"5550" 1109.8 74.4201280450558 99.9080306077051
"5551" 1110 69.7169512312845 98.0708359672963
"5552" 1110.2 65.345019666225 97.6020974208953
"5553" 1110.4 60.0232634402302 96.5740439733382
"5554" 1110.6 54.7411620467011 96.2257996567382
"5555" 1110.8 49.4874779242598 94.7739477126953
"5556" 1111 45.0241315816968 91.143967698141
"5557" 1111.2 42.4676492465861 86.6272719458179
"5558" 1111.4 40.8506791417432 81.3078341784692
"5559" 1111.6 39.7861390266306 75.5637743607137
"5560" 1111.8 39.5921820562118 70.1329652269202
"5561" 1112 39.2499063887679 65.1542583676692
"5562" 1112.2 39.7610733719985 59.9126398470753
"5563" 1112.4 42.0226705405964 56.7753643801835
"5564" 1112.6 44.7779682955143 54.8103496649585
"5565" 1112.8 48.4550489972536 50.6131282720978
"5566" 1113 52.3535015758627 47.2849480152126
"5567" 1113.2 56.4952260566755 43.8118124472973
"5568" 1113.4 60.8288329458343 39.8506883927459
"5569" 1113.6 66.2564631427956 37.0653512366516
"5570" 1113.8 71.563106167545 33.5732532927692
"5571" 1114 76.8353969868987 30.755161015964
"5572" 1114.2 81.2359264893679 27.3800786100121
"5573" 1114.4 85.8149691160822 23.1833519516407
"5574" 1114.6 88.598230677885 18.2171647420292
"5575" 1114.8 88.9430109226567 16.0401630158831
"5576" 1115 87.7014002287026 16.1293569265549
"5577" 1115.2 89.4899675562179 16.7981761143049
"5578" 1115.4 89.0220371739141 16.9029113881999
"5579" 1115.6 90.5558683596413 18.1338645796366
"5580" 1115.8 92.665072093785 19.7802907293992
"5581" 1116 95.6209979506821 21.9556885096366
"5582" 1116.2 98.7010189502368 25.0903029226516
"5583" 1116.4 101.725839665613 28.436953556542
"5584" 1116.6 104.162522575985 32.8016775182221
"5585" 1116.8 106.986153596214 36.7651840194914
"5586" 1117 110.00159229522 40.9654653679008
"5587" 1117.2 112.123876626852 44.2402368688228
"5588" 1117.4 111.199779590107 47.2588573475601
"5589" 1117.6 109.866018522745 51.3853203081188
"5590" 1117.8 109.073066853075 56.528967953797
"5591" 1118 108.590516034531 62.3905551022104
"5592" 1118.2 107.851385519861 68.3279646562067
"5593" 1118.4 108.984774249347 73.5045490711276
"5594" 1118.6 108.454155018501 76.279553397053
"5595" 1118.8 105.210601055141 78.0706822602166
"5596" 1119 100.827471978158 80.6290521163718
"5597" 1119.2 95.3053969396018 82.8611326185907
"5598" 1119.4 89.442005252025 84.7440013300783
"5599" 1119.6 83.8551917013115 85.4037276443503
"5600" 1119.8 77.594918615367 84.7553336712131
"5601" 1120 71.6824029217169 82.7215647241071
"5602" 1120.2 66.2140643335277 80.4009256891341
"5603" 1120.4 60.2657869717705 77.2775471250147
"5604" 1120.6 56.2760719026643 72.9243904005907
"5605" 1120.8 54.2946613119331 67.744146620053
"5606" 1121 53.273722155105 61.6216191150392
"5607" 1121.2 54.5978437304822 55.4723044116692
"5608" 1121.4 57.9887704101068 51.8276741366056
"5609" 1121.6 62.1715406541147 48.115829116129
"5610" 1121.8 66.3507662133635 45.4172326450673
"5611" 1122 71.1821504259981 42.0841611984231
"5612" 1122.2 76.7366290774008 39.8367980669359
"5613" 1122.4 81.5683762244882 38.1614534950482
"5614" 1122.6 86.351965933215 37.0549348929992
"5615" 1122.8 91.471625173605 36.8141599854092
"5616" 1123 96.3505802441745 36.3654110668712
"5617" 1123.2 101.182849487806 34.6657180576655
"5618" 1123.4 104.53149614931 32.3135355993372
"5619" 1123.6 103.864581827519 30.4485583574081
"5620" 1123.8 103.0393184907 28.5690525844255
"5621" 1124 101.983816605732 25.9158153464239
"5622" 1124.2 102.490879777844 22.8628700170945
"5623" 1124.4 103.848867171736 22.5486156491504
"5624" 1124.6 105.762581924805 23.3384088082292
"5625" 1124.8 108.890066027853 24.7476709951581
"5626" 1125 112.554406178168 26.3354467358121
"5627" 1125.2 113.115946789686 27.6328095754866
"5628" 1125.4 114.381618004759 29.6612920059296
"5629" 1125.6 116.623736204191 32.5188393692246
"5630" 1125.8 118.648569731755 35.4359770429997
"5631" 1126 120.893674890543 39.5330120622436
"5632" 1126.2 122.484973963247 42.9746243073519
"5633" 1126.4 124.155641168817 46.3699402247734
"5634" 1126.6 124.22828206248 48.4631469669506
"5635" 1126.8 124.561271310825 51.6933921889534
"5636" 1127 125.412387574876 55.0489639148077
"5637" 1127.2 125.95929968866 57.7886620457649
"5638" 1127.4 125.129677200393 60.892408223026
"5639" 1127.6 124.767980744983 64.7043559366113
"5640" 1127.8 124.289288432972 69.3318508616729
"5641" 1128 124.240683243095 73.7638860731649
"5642" 1128.2 124.384338152222 77.9525363419934
"5643" 1128.4 122.925575748021 81.3119289898228
"5644" 1128.6 121.65760748942 85.2901058518368
"5645" 1128.8 120.721166461135 88.920512085933
"5646" 1129 119.890813483283 91.7589032100997
"5647" 1129.2 118.437047707686 94.7373911359736
"5648" 1129.4 116.695576128164 97.054396536837
"5649" 1129.6 114.508513462715 99.0138910094218
"5650" 1129.8 113.724157353287 100.838987718859
"5651" 1130 112.727730553808 102.162146369278
"5652" 1130.2 109.951802379528 103.820588098691
"5653" 1130.4 107.338555446088 105.044599617608
"5654" 1130.6 103.345674978282 106.013290145278
"5655" 1130.8 101.39271713062 105.640766502705
"5656" 1131 99.8077862611159 105.343632312778
"5657" 1131.2 98.3255729622304 105.690382234945
"5658" 1131.4 96.9097095871347 105.408323523951
"5659" 1131.6 96.0622840564977 106.024611849397
"5660" 1131.8 94.3980937132304 107.253542653161
"5661" 1132 92.1863679232865 108.472836030321
"5662" 1132.2 90.0046573771554 109.477406416805
"5663" 1132.4 87.4884683284002 110.008040820234
"5664" 1132.6 84.9349060816 109.965143946919
"5665" 1132.8 82.5931239556554 109.009915453939
"5666" 1133 80.7647763340374 108.056543114384
"5667" 1133.2 78.6045216335664 106.39876721408
"5668" 1133.4 76.4546515452724 104.464734717138
"5669" 1133.6 73.6626733340855 102.239225171227
"5670" 1133.8 69.8074005450369 99.7264344539981
"5671" 1134 65.5418809089789 96.889769657859
"5672" 1134.2 61.6015784940882 93.354625503085
"5673" 1134.4 56.4817157927994 90.2914069752949
"5674" 1134.6 51.1859132032586 88.2912873206498
"5675" 1134.8 45.4754259550578 87.0194841483382
"5676" 1135 39.779766336771 86.2989296459719
"5677" 1135.2 34.1330977381554 86.7034306053585
"5678" 1135.4 28.7234766896555 87.9759452861675
"5679" 1135.6 23.6877513439532 89.2363222493205
"5680" 1135.8 19.54237658575 90.5534632357942
"5681" 1136 17.7851625966968 91.4314211219359
"5682" 1136.2 18.0242711782872 90.7769649979751
"5683" 1136.4 17.1542158166 88.7349120157692
"5684" 1136.6 16.7412245729902 86.5221313490518
"5685" 1136.8 16.7358856757481 83.4970533219615
"5686" 1137 17.6281127148595 79.8272068731744
"5687" 1137.2 18.9655108573467 75.764527817391
"5688" 1137.4 21.0382163730341 72.5072159832965
"5689" 1137.6 22.8135533812987 67.9495537999797
"5690" 1137.8 23.6703020683107 63.1596302594407
"5691" 1138 25.3398252939901 56.926701261361
"5692" 1138.2 26.682141941339 53.1127746096524
"5693" 1138.4 28.6892026904658 48.5878266255314
"5694" 1138.6 29.6016244771934 44.3407393439745
"5695" 1138.8 30.7390641107282 39.755978134366
"5696" 1139 31.2235692475492 35.200823138821
"5697" 1139.2 32.7987975895343 30.9957441306762
"5698" 1139.4 36.0999902439527 28.5804875629394
"5699" 1139.6 40.6948085087917 28.0061297680692
"5700" 1139.8 46.2348385608818 28.1141252473033
"5701" 1140 51.5663772444812 28.2386240571442
"5702" 1140.2 56.907273924825 27.9329808799467
"5703" 1140.4 62.2481706051688 26.4710304895192
"5704" 1140.6 67.1581076593597 24.3157362187643
"5705" 1140.8 71.8846301155181 22.6091593945762
"5706" 1141 76.6224420361418 20.3160650365762
"5707" 1141.2 79.9867024468151 17.3115816698237
"5708" 1141.4 83.9580134895965 16.3659460269835
"5709" 1141.6 87.1760896331442 18.9446123351735
"5710" 1141.8 89.6963655706327 23.0999857922885
"5711" 1142 91.6748712649463 27.8385871836632
"5712" 1142.2 94.2855124079766 31.5445982672995
"5713" 1142.4 97.1700272308731 35.6458578086539
"5714" 1142.6 99.0107513487596 39.7542498449795
"5715" 1142.8 98.7738407395107 44.7056804260121
"5716" 1143 97.3454481402577 50.4076527382788
"5717" 1143.2 98.0743233598892 55.3874529079023
"5718" 1143.4 101.156795975559 58.6062000342692
"5719" 1143.6 104.831117779414 63.0115345821532
"5720" 1143.8 106.514323171843 68.2597178003139
"5721" 1144 105.128887179116 73.7058789431601
"5722" 1144.2 102.004430462782 79.2506959065823
"5723" 1144.4 97.9852555805922 82.518957003183
"5724" 1144.6 92.6739842825147 84.2124203652692
"5725" 1144.8 86.7604147256196 86.631771406671
"5726" 1145 80.5562052712385 86.4871405697596
"5727" 1145.2 73.9531220824232 85.0006715508317
"5728" 1145.4 68.2719675843115 81.7230701838368
"5729" 1145.6 64.7334385866886 76.4680153289329
"5730" 1145.8 62.1925183676363 70.9658344041183
"5731" 1146 59.8071331552694 64.5300271257692
"5732" 1146.2 58.1249332618806 58.3726441274359
"5733" 1146.4 58.146330281445 51.7957097910092
"5734" 1146.6 58.3120743772662 45.2822726861516
"5735" 1146.8 58.842572290774 38.5728229644631
"5736" 1147 61.1273222964642 34.0165060681558
"5737" 1147.2 65.0556944996923 32.8166881474427
"5738" 1147.4 70.5133212937947 30.8535816173298
"5739" 1147.6 75.8676550976687 30.6352261465817
"5740" 1147.8 81.935452171275 30.9400166049992
"5741" 1148 88.0252014817612 31.4712501312692
"5742" 1148.2 95.0072779004614 32.7953770080268
"5743" 1148.4 100.720300957872 35.8230817194862
"5744" 1148.6 105.505035061238 37.509030688572
"5745" 1148.8 107.018914583107 36.0609132326601
"5746" 1149 106.852422223936 34.4473185804637
"5747" 1149.2 106.299900501631 32.8725855722692
"5748" 1149.4 106.899819050229 29.2026995966729
"5749" 1149.6 109.654517428486 26.1803030575353
"5750" 1149.8 110.690177128722 25.65993467883
"5751" 1150 111.759199528027 26.2309415503269
"5752" 1150.2 110.922295606171 26.1133469678654
"5753" 1150.4 109.868231369957 25.2423476207955
"5754" 1150.6 109.142860054117 24.5615277516321
"5755" 1150.8 108.520545130769 23.6117399937414
"5756" 1151 108.991621430861 23.4010594219389
"5757" 1151.2 109.058989866519 22.705826173297
"5758" 1151.4 108.20092212353 21.5891053979835
"5759" 1151.6 107.104094261834 20.883136182591
"5760" 1151.8 106.258757309107 19.7799432908601
"5761" 1152 105.708001262879 18.4116301614584
"5762" 1152.2 104.335658127611 16.4125813785103
"5763" 1152.4 103.205602894388 15.5902067650014
"5764" 1152.6 102.872820078771 15.1957891248638
"5765" 1152.8 102.19939700733 14.2064234970307
"5766" 1153 102.466700017851 14.0450740013219
"5767" 1153.2 102.26674873869 13.3950558677557
"5768" 1153.4 101.140209355149 12.5480570508368
"5769" 1153.6 99.7054981037709 11.9007571419719
"5770" 1153.8 98.0603755199993 10.2233115846637
"5771" 1154 96.1266382802625 8.85424208837637
"5772" 1154.2 93.7816888323429 7.48930497051923
"5773" 1154.4 91.0279697464159 5.63919474986014
"5774" 1154.6 88.7885489531828 4.99547719968208
"5775" 1154.8 86.1117924325965 4.17250777412638
"5776" 1155 83.286126116614 3.25286573802153
"5777" 1155.2 80.8079470495726 3.1637794885799
"5778" 1155.4 78.461533429095 2.15403876423923
"5779" 1155.6 77.1820937172938 2.13875146851923
"5780" 1155.8 74.995914363274 1.22424359955494
"5781" 1156 73.816972484955 1.52725963971923
"5782" 1156.2 71.9787089860626 0.983690325318735
"5783" 1156.4 71.6303200738776 1.24665730380607
"5784" 1156.6 71.4207921871755 2.07866609230016
"5785" 1156.8 70.3485965562313 3.14596131673797
"5786" 1157 68.1568563277956 3.77426729738688
"5787" 1157.2 66.108977726595 4.08023802495923
"5788" 1157.4 64.7660716009765 3.5294707319359
"5789" 1157.6 63.4417027994019 2.85166862469231
"5790" 1157.8 64.1611151458676 3.4255677172905
"5791" 1158 64.0849128004789 4.56781456249039
"5792" 1158.2 64.6518465480527 5.35419194823952
"5793" 1158.4 65.1514538449075 5.71530886280531
"5794" 1158.6 65.6673555872192 6.12594278010577
"5795" 1158.8 65.9370209371887 6.19316619829954
"5796" 1159 66.3073631017631 6.09749125580531
"5797" 1159.2 66.7383801127941 6.37723300738263
"5798" 1159.4 66.7815617799474 7.68624589752433
"5799" 1159.6 67.458256887945 8.42947365729923
"5800" 1159.8 68.2281876126107 10.0846354046162
"5801" 1160 68.1948176132312 9.97747159161298
"5802" 1160.2 68.8897530597198 11.2437441101745
"5803" 1160.4 68.7915884198868 11.9090276442074
"5804" 1160.6 69.0737911365829 13.8144235746692
"5805" 1160.8 69.4002934714337 15.5151352235192
"5806" 1161 69.2298234191408 17.7488907362903
"5807" 1161.2 69.1738118305303 19.4465851557219
"5808" 1161.4 69.3123936941441 21.6280206264501
"5809" 1161.6 69.8215942061877 25.1295422913791
"5810" 1161.8 70.5396862621209 29.1937550546162
"5811" 1162 71.2082547279899 34.0373319128407
"5812" 1162.2 72.661533428475 39.3174546595592
"5813" 1162.4 75.2632621936536 44.4581718286407
"5814" 1162.6 78.8689086227523 49.4685664561783
"5815" 1162.8 83.1540126985913 53.1056310135216
"5816" 1163 87.9504534116898 56.4267274687827
"5817" 1163.2 92.686027780798 58.7026064036746
"5818" 1163.4 96.9140697157139 60.701125744047
"5819" 1163.6 100.671103289663 61.2677044467828
"5820" 1163.8 105.247000023275 63.3291329092325
"5821" 1164 108.98502111377 63.2975765648564
"5822" 1164.2 110.453031262183 61.6846967411867
"5823" 1164.4 110.757506267052 60.2009429286965
"5824" 1164.6 112.083734795257 57.9933309716206
"5825" 1164.8 111.520271284702 58.3141549981088
"5826" 1165 111.355266305243 58.918894719451
"5827" 1165.2 111.473346071521 60.6766316067823
"5828" 1165.4 111.4010485047 61.9980687721442
"5829" 1165.6 110.397239902623 63.865590763627
"5830" 1165.8 109.020278153492 66.8639529360128
"5831" 1166 108.440200065995 67.5334038556655
"5832" 1166.2 106.996208586611 69.2731836103228
"5833" 1166.4 104.998993852489 71.3636512413135
"5834" 1166.6 101.396304643582 74.3919945277475
"5835" 1166.8 97.6471558617225 78.7540718293462
"5836" 1167 95.5306632050994 83.7896522314197
"5837" 1167.2 92.7209021322284 88.708683812328
"5838" 1167.4 88.453800795825 93.6101874136539
"5839" 1167.6 83.7246256239726 97.3287947873266
"5840" 1167.8 78.51107140943 100.598089013051
"5841" 1168 73.0557431942866 101.655616763731
"5842" 1168.2 67.1127187305881 100.579213721638
"5843" 1168.4 63.476243642179 96.9326679765347
"5844" 1168.6 60.6334019911286 90.9756837842514
"5845" 1168.8 60.4652322767417 85.0510983943526
"5846" 1169 60.9066599429872 79.009919501999
"5847" 1169.2 62.2606456704948 73.4247814987032
"5848" 1169.4 64.7497893722089 68.0379155186621
"5849" 1169.6 66.5218557422694 62.7181994848803
"5850" 1169.8 68.2480964935964 57.6307249740407
"5851" 1170 69.3290962948157 52.276973862344
"5852" 1170.2 70.8072926493965 47.493791978755
"5853" 1170.4 73.2958131736864 43.3378242347148
"5854" 1170.6 77.1962335475393 41.4844288278692
"5855" 1170.8 79.2227820179933 39.731687397794
"5856" 1171 81.315923992965 35.7325838132192
"5857" 1171.2 83.0574759809188 30.8302984096755
"5858" 1171.4 83.6947310538144 25.6084095918437
"5859" 1171.6 83.4228674394057 20.3879607342692
"5860" 1171.8 83.987876811075 14.8702024353317
"5861" 1172 84.231127138755 14.5749665367392
"5862" 1172.2 84.3569916412385 15.6400794673846
"5863" 1172.4 85.8708174056005 16.3204481230549
"5864" 1172.6 88.2337552691408 17.7529137088482
"5865" 1172.8 90.681061608645 19.6159523004092
"5866" 1173 93.535452172515 21.9778394891492
"5867" 1173.2 96.9683075168544 25.4799790880633
"5868" 1173.4 100.634416162539 29.1053591269835
"5869" 1173.6 104.628656753438 32.2788808485522
"5870" 1173.8 107.501848916191 35.6240713123496
"5871" 1174 107.165886549557 39.1251350196532
"5872" 1174.2 106.93512451995 43.6396645369656
"5873" 1174.4 107.506106290534 48.561751869151
"5874" 1174.6 108.661875584285 52.3796709589329
"5875" 1174.8 109.936804115987 56.5403492612962
"5876" 1175 111.915018479734 60.2739050219056
"5877" 1175.2 112.78225769569 62.9617020806206
"5878" 1175.4 111.446782265928 66.664176469858
"5879" 1175.6 109.774559815712 71.1750157762344
"5880" 1175.8 107.584425524825 75.9552691901903
"5881" 1176 106.294158572904 81.4365693003218
"5882" 1176.2 102.95576672136 85.5105226311485
"5883" 1176.4 98.5173243466628 87.517781602026
"5884" 1176.6 92.9770789893115 89.0361819201611
"5885" 1176.8 86.8567395999692 89.4564037769135
"5886" 1177 81.0922777212987 89.4221698277429
"5887" 1177.2 75.8060054377982 87.8943382406889
"5888" 1177.4 71.2312809922859 85.2293578631649
"5889" 1177.6 66.6505071585294 82.9030302535997
"5890" 1177.8 61.9229545095214 79.4522021667424
"5891" 1178 58.655635655025 74.701063767304
"5892" 1178.2 55.8821076929168 69.2196505261133
"5893" 1178.4 54.3408713850819 63.7078090417463
"5894" 1178.6 55.0178445466616 58.2901645939038
"5895" 1178.8 57.4105261941861 53.5458220528803
"5896" 1179 60.8012871303156 49.0840896577315
"5897" 1179.2 64.2868205303399 44.4768034455366
"5898" 1179.4 67.3630910446039 40.5480819650192
"5899" 1179.6 69.4306730550674 35.8528361520268
"5900" 1179.8 70.3857615035992 31.1219436430434
"5901" 1180 70.134010492425 25.7264453185955
"5902" 1180.2 70.3108634092331 20.5205546257182
"5903" 1180.4 70.662319797855 16.0501905737192
"5904" 1180.6 69.4094350482718 12.9760617721522
"5905" 1180.8 67.8248388549781 10.4278195942488
"5906" 1181 67.6365771151375 10.8931169081755
"5907" 1181.2 68.1293895574848 11.511085152527
"5908" 1181.4 70.2284766390968 11.8055541807838
"5909" 1181.6 73.4329379274474 12.1944382067896
"5910" 1181.8 78.0073970455523 12.8253818667238
"5911" 1182 82.5645823362039 13.7782168216482
"5912" 1182.2 87.5212367174126 15.9239127830424
"5913" 1182.4 92.1193668815077 16.9519940279712
"5914" 1182.6 96.2857242249159 18.7356974594814
"5915" 1182.8 98.579095685505 22.4402801846792
"5916" 1183 100.845140032713 27.0605533304223
"5917" 1183.2 103.030934403119 32.179411624181
"5918" 1183.4 105.361971937133 36.4860546151197
"5919" 1183.6 108.224499983077 41.0158399807997
"5920" 1183.8 111.086979100011 45.7405201849595
"5921" 1184 111.217796304718 49.3860498031442
"5922" 1184.2 109.452273750082 53.6623727486729
"5923" 1184.4 107.358432821744 59.1020042197827
"5924" 1184.6 104.751431980519 63.6842716449637
"5925" 1184.8 102.298081060356 68.6748459100303
"5926" 1185 99.3339649089033 74.395317852904
"5927" 1185.2 95.4538577798772 78.3899546910431
"5928" 1185.4 90.4708847904303 81.4164544375324
"5929" 1185.6 85.8791811591033 85.0532216298692
"5930" 1185.8 81.1257425889932 86.4805121368113
"5931" 1186 76.3150393266375 85.5602957691532
"5932" 1186.2 72.6770181136861 82.995098669047
"5933" 1186.4 68.727719535525 79.8937593243692
"5934" 1186.6 66.2646081560993 75.442518196694
"5935" 1186.8 64.5655250580619 71.9658214036113
"5936" 1187 62.1701646011223 67.71660194308
"5937" 1187.2 60.4594107192175 62.0708441577272
"5938" 1187.4 59.8858493658046 55.9738213069733
"5939" 1187.6 59.2492822880536 49.8669626476692
"5940" 1187.8 59.708453479515 43.9112870234192
"5941" 1188 61.8680919681687 38.688923865738
"5942" 1188.2 63.9099348731886 33.5056957990571
"5943" 1188.4 65.5953758119011 28.5342615241931
"5944" 1188.6 66.2008096295347 23.4372009020757
"5945" 1188.8 67.6646511053705 18.1064476609056
"5946" 1189 68.4471082865059 13.8014131102267
"5947" 1189.2 67.7135096988987 10.3908739279008
"5948" 1189.4 67.0026279259577 10.6345100720958
"5949" 1189.6 67.913206929567 10.0156127780112
"5950" 1189.8 70.517889915795 8.49444466410923
"5951" 1190 73.3650479153104 8.22491331432748
"5952" 1190.2 78.1548957932444 7.34033602701117
"5953" 1190.4 82.0441251407862 5.62384673672554
"5954" 1190.6 83.5493245376135 5.08596569146154
"5955" 1190.8 83.0913051747854 5.71367043670487
"5956" 1191 84.3581870718904 4.84706735162436
"5957" 1191.2 84.203498345527 4.95367178619231
"5958" 1191.4 83.0405596021887 4.51774035423893
"5959" 1191.6 82.1243279837434 5.412650641208
"5960" 1191.8 80.9854514955982 4.4308608203517
"5961" 1192 79.940039327025 4.34394387612923
"5962" 1192.2 79.3123218255054 4.12747892075376
"5963" 1192.4 78.5600012244333 4.0486784273517
"5964" 1192.6 77.7918031974812 3.30520398048798
"5965" 1192.8 76.8710003127038 3.2939846109965
"5966" 1193 76.1865688689781 2.98696239175902
"5967" 1193.2 75.3452191088576 2.83249559494314
"5968" 1193.4 74.9430054574145 2.34895178466923
"5969" 1193.6 74.2764589490186 2.72538089433375
"5970" 1193.8 73.6190988925087 2.56968161572841
"5971" 1194 72.6305270133513 2.09148154096396
"5972" 1194.2 72.1791570306654 1.68541809809902
"5973" 1194.4 71.217234607875 0.84697498017923
"5974" 1194.6 70.5117381275466 1.25520093624861
"5975" 1194.8 69.4537872822889 1.60192310721768
"5976" 1195 67.834534738575 1.58752686323077
"5977" 1195.2 66.3428183404464 0.796474957181847
"5978" 1195.4 65.4031493401191 0.915393122298639
"5979" 1195.6 63.7144480721764 0.242472613161119
"5980" 1195.8 63.2057199093964 0.754705231012087
"5981" 1196 61.5576478363544 0.79174587750452
"5982" 1196.2 60.0246496686808 1.13919751759615
"5983" 1196.4 58.7850881808943 1.85022268172468
"5984" 1196.6 56.8036161147341 1.94283473675408
"5985" 1196.8 56.1326374646536 1.48267169386923
"5986" 1197 55.0105353421039 1.52505474129808
"5987" 1197.2 54.7957259414917 1.14758652505711
"5988" 1197.4 54.0547249790931 1.91318505615583
"5989" 1197.6 52.7337181223827 2.31881817291346
"5990" 1197.8 51.3446647062312 2.47714212898797
"5991" 1198 50.7745467507313 2.81951385605048
"5992" 1198.2 50.166943202708 2.03507432999263
"5993" 1198.4 50.4812021240003 2.53964897870222
"5994" 1198.6 50.1403836817662 3.02863694241629
"5995" 1198.8 49.583158589835 4.00762337028923
"5996" 1199 48.6128495027938 4.58710742367548
"5997" 1199.2 47.9676692484474 5.36975261750392
"5998" 1199.4 46.5602395409633 5.95854251345008
"5999" 1199.6 46.2812456478463 6.08051561759902
"6000" 1199.8 46.0770331842039 6.40008515046923
"6001" 1200 45.5920161691375 7.14295217686298
"6002" 1200.2 44.7733656102766 7.76772278907568
"6003" 1200.4 44.611730017875 8.17341145398923
"6004" 1200.6 44.6350441198353 8.87520864822799
"6005" 1200.8 43.895645692208 9.64619602888625
"6006" 1201 43.512634486814 10.7998024571374
"6007" 1201.2 42.6332095574917 12.7952705266692
"6008" 1201.4 42.5097299036837 13.2054242397366
"6009" 1201.6 41.8389950579541 15.1072685299144
"6010" 1201.8 40.8565967715147 17.0098198122347
"6011" 1202 40.4466342309207 17.395553912482
"6012" 1202.2 39.4919853665553 17.8887455351007
"6013" 1202.4 39.3545514160977 17.9949777962806
"6014" 1202.6 38.4457014781846 17.3734434321793
"6015" 1202.8 37.4348730571273 17.6993520393274
"6016" 1203 36.307895703232 18.9347788446064
"6017" 1203.2 33.6307339485491 19.5708811354416
"6018" 1203.4 31.5530394543868 19.9714248677411
"6019" 1203.6 31.1104472858888 21.3393509466309
"6020" 1203.8 29.1530872318917 22.1459997420692
"6021" 1204 27.0380506040641 23.7611357681388
"6022" 1204.2 24.2247816893082 26.3525825755838
"6023" 1204.4 21.1123125113584 28.7535086699359
"6024" 1204.6 17.987221496025 30.8559364785392
"6025" 1204.8 17.260576531954 33.4479139058176
"6026" 1205 15.2847848198862 37.324880456708
"6027" 1205.2 12.6336478401065 41.3745977712401
"6028" 1205.4 11.4030378218518 45.3390112486978
"6029" 1205.6 9.6675001734829 49.953456557664
"6030" 1205.8 7.51979086233784 54.4413919054231
"6031" 1206 6.06936077248046 58.9755359602776
"6032" 1206.2 5.3725089900558 63.8979562450385
"6033" 1206.4 4.87134119755 68.2499357509692
"6034" 1206.6 3.34217439069681 72.3255679881154
"6035" 1206.8 2.75085905951408 73.103438034286
"6036" 1207 3.24831492264643 72.8459065163139
"6037" 1207.2 4.33846657975604 72.9545131507779
"6038" 1207.4 4.73535069597824 73.2678261915354
"6039" 1207.6 4.92061641975124 73.1667226790561
"6040" 1207.8 5.57193736806893 73.2037031425131
"6041" 1208 5.8617547942872 73.0263592323365
"6042" 1208.2 5.92289209325001 73.1896431804942
"6043" 1208.4 6.09512171605452 73.3860076586463
"6044" 1208.6 6.483508082825 73.3552555507942
"6045" 1208.8 6.84734404303015 73.0409350314231
"6046" 1209 7.02615722827634 72.8720879428887
"6047" 1209.2 6.99799133928588 73.0759577657649
"6048" 1209.4 6.87539707295212 73.4627308536845
"6049" 1209.6 6.28713412037501 74.0622929778442
"6050" 1209.8 6.53912934677624 74.1762485816107
"6051" 1210 6.51142346294366 74.2951111503031
"6052" 1210.2 7.32633782871484 74.8521905706082
"6053" 1210.4 8.20245129705383 76.3614871395743
"6054" 1210.6 9.39419576446604 78.1334337552436
"6055" 1210.8 9.81939600700298 79.1825114133285
"6056" 1211 9.90002762147791 80.965449290856
"6057" 1211.2 11.2758494645027 82.727910243699
"6058" 1211.4 12.3167037470351 85.3814488615045
"6059" 1211.6 14.066076890975 88.5915936183942
"6060" 1211.8 16.2728505382397 93.0647588828058
"6061" 1212 18.7400224093089 97.2990852094467
"6062" 1212.2 21.4796188581177 101.24284065822
"6063" 1212.4 23.1253693074013 105.818680905125
"6064" 1212.6 24.3084632241143 108.788959207691
"6065" 1212.8 25.2822184098168 111.55267485955
"6066" 1213 25.075688076075 113.20227274464
"6067" 1213.2 21.9637942356375 112.975057781314
"6068" 1213.4 22.1417733666173 112.714407289385
"6069" 1213.6 22.529610119951 112.373545040025
"6070" 1213.8 23.0101068680712 112.635030946223
"6071" 1214 23.4832157417273 113.00253612066
"6072" 1214.2 23.5502961417029 113.462501832582
"6073" 1214.4 23.086356490017 114.047106692421
"6074" 1214.6 23.5019249697469 113.65240782605
"6075" 1214.8 23.7166859728483 113.711568327292
"6076" 1215 24.049924667951 113.31545912671
"6077" 1215.2 23.8042345403964 113.048991875198
"6078" 1215.4 23.4073920915381 112.995140257761
"6079" 1215.6 23.1798196367536 112.976195228912
"6080" 1215.8 22.8559665280217 113.308404514318
"6081" 1216 23.0648248807275 113.665322017684
"6082" 1216.2 22.887219416206 113.425107881007
"6083" 1216.4 22.9295002353291 112.920319290699
"6084" 1216.6 22.6308171610869 112.791170419603
"6085" 1216.8 22.4583283712796 112.784502407236
"6086" 1217 22.4540801003742 112.700671856597
"6087" 1217.2 22.4269169136763 112.702380570724
"6088" 1217.4 22.2496195009621 112.857607143834
"6089" 1217.6 22.3739873709431 113.294393955442
"6090" 1217.8 22.5873607494656 113.894257621621
"6091" 1218 22.4779967762712 114.293114558931
"6092" 1218.2 22.6604868864817 114.838349738657
"6093" 1218.4 23.0202628154566 114.930689396623
"6094" 1218.6 23.4688000607583 115.438137363714
"6095" 1218.8 24.2484581014279 116.037535076482
"6096" 1219 24.5573990256205 116.043581188315
"6097" 1219.2 25.1953693262754 115.843118876002
"6098" 1219.4 26.4538414284529 116.65052130292
"6099" 1219.6 27.4703308064762 116.911234873339
"6100" 1219.8 27.5605961346432 117.213290936587
"6101" 1220 26.972509093434 117.784126360901
"6102" 1220.2 27.1430855106659 117.552043512201
"6103" 1220.4 28.2127875131456 117.602324852941
"6104" 1220.6 28.2294358140393 117.85660372365
"6105" 1220.8 28.2816663428959 117.925722324159
"6106" 1221 27.5954951300205 118.051366680818
"6107" 1221.2 27.3249702389319 117.40685752217
"6108" 1221.4 27.5309670574586 117.123867505979
"6109" 1221.6 27.3546516495155 116.737355287007
"6110" 1221.8 27.136474445889 116.061972268317
"6111" 1222 27.340196595321 115.924386606837
"6112" 1222.2 27.850711037951 115.166184888088
"6113" 1222.4 28.3078647391345 114.577721447198
"6114" 1222.6 28.9699235324449 113.997378761881
"6115" 1222.8 29.7846131566119 113.217557879917
"6116" 1223 31.8895171893895 111.560036277277
"6117" 1223.2 34.2718344255057 109.629155308143
"6118" 1223.4 37.7487338157064 107.74578703932
"6119" 1223.6 41.1512867910068 105.507244279368
"6120" 1223.8 44.744757540825 103.406469435936
"6121" 1224 48.9727119364799 101.133292154464
"6122" 1224.2 51.846055835543 97.6900661218333
"6123" 1224.4 53.7331036860953 93.8840450674044
"6124" 1224.6 54.8813190472446 89.2865741009032
"6125" 1224.8 55.0032609432822 84.6928782307549
"6126" 1225 55.0210892870026 80.151285964886
"6127" 1225.2 54.7301568199039 75.7842928564798
"6128" 1225.4 53.0235613067523 71.954788706142
"6129" 1225.6 51.0024808142893 68.239243743546
"6130" 1225.8 50.1432818848806 63.6524231122137
"6131" 1226 51.4369832614605 59.3991392047926
"6132" 1226.2 54.3434707552432 55.746780857551
"6133" 1226.4 58.0958834805341 52.039611645451
"6134" 1226.6 62.3339522419917 49.4656711350192
"6135" 1226.8 66.0819499124083 47.1690380511581
"6136" 1227 70.1044488206583 45.3925976688803
"6137" 1227.2 73.2652737249404 43.3042049914615
"6138" 1227.4 76.3650860889124 40.6584695979488
"6139" 1227.6 78.845412852465 36.6421779085592
"6140" 1227.8 80.684993455545 33.0878816536592
"6141" 1228 81.2643133148882 29.721257068585
"6142" 1228.2 81.6789970497116 25.3248116459084
"6143" 1228.4 82.5998061187322 20.7583230532589
"6144" 1228.6 83.756028842505 16.0654778694392
"6145" 1228.8 86.1658026641814 14.7649603778534
"6146" 1229 89.2659688306776 15.6368301433955
"6147" 1229.2 92.4266227594145 17.3626853707324
"6148" 1229.4 95.1387132936486 19.1927040345928
"6149" 1229.6 98.766601146425 21.0831687062978
"6150" 1229.8 99.2061188724512 21.9166903062692
"6151" 1230 100.166126949592 22.8554489997547
"6152" 1230.2 99.9728177053002 23.9032819530514
"6153" 1230.4 100.755937903621 26.9123601576264
"6154" 1230.6 102.317263159271 31.2025872609425
"6155" 1230.8 104.586027388492 35.2753804319637
"6156" 1231 106.462128428551 38.9288800123754
"6157" 1231.2 108.98804926322 42.3802107174271
"6158" 1231.4 110.862057678954 46.2379870745968
"6159" 1231.6 112.989234237879 49.3792251175549
"6160" 1231.8 114.544888609885 51.8817667229503
"6161" 1232 116.555865019013 53.9005793204567
"6162" 1232.2 118.945695052447 55.7105658674854
"6163" 1232.4 122.558154169879 57.6008193247557
"6164" 1232.6 124.219904386853 56.8651469106026
"6165" 1232.8 123.675583477816 56.4919249610674
"6166" 1233 123.705238344609 55.1355707356746
"6167" 1233.2 123.47437976993 53.1081375384798
"6168" 1233.4 123.390763649975 50.6581591178975
"6169" 1233.6 122.769472022111 47.7890733752514
"6170" 1233.8 121.983647099898 44.7885693346238
"6171" 1234 121.164972297632 41.257223148361
"6172" 1234.2 119.829825100694 37.9933533987272
"6173" 1234.4 118.570031743378 34.1331169737429
"6174" 1234.6 116.916670800599 31.2116545435711
"6175" 1234.8 114.717234612525 28.0628780627874
"6176" 1235 111.986707058675 26.177845398316
"6177" 1235.2 109.761959382638 22.520674980921
"6178" 1235.4 108.002624143117 20.1715034497382
"6179" 1235.6 105.59220906055 17.253363859572
"6180" 1235.8 102.398627681485 14.6366722959197
"6181" 1236 100.821765091717 13.019759643999
"6182" 1236.2 99.9349149387169 11.6838428108098
"6183" 1236.4 98.0139769625277 10.4546616008909
"6184" 1236.6 95.9486847956145 8.75821756482186
"6185" 1236.8 94.1926458013385 7.36277161067463
"6186" 1237 92.4661091898946 5.95808290465184
"6187" 1237.2 91.3749766059107 6.52019961684066
"6188" 1237.4 89.6721837163016 5.99718632868979
"6189" 1237.6 87.8763736357673 5.35422833270192
"6190" 1237.8 85.2137244942706 5.0022814279524
"6191" 1238 82.703211018015 3.83181946950923
"6192" 1238.2 81.042267374325 3.60251003370923
"6193" 1238.4 78.8891414874023 3.55223531891871
"6194" 1238.6 76.2387203450058 1.9009039154288
"6195" 1238.8 74.561926613475 1.70306354049923
"6196" 1239 73.3881305675059 2.24242860704582
"6197" 1239.2 71.1117021352612 1.88464083487561
"6198" 1239.4 68.0951332099834 1.03288211847715
"6199" 1239.6 66.1479357868875 1.73268267595673
"6200" 1239.8 64.238990832555 2.91075990237923
"6201" 1240 61.2860965552625 3.87449650339422
"6202" 1240.2 58.1483470252332 4.5351910654427
"6203" 1240.4 55.105701185445 5.58985847730923
"6204" 1240.6 52.0660702757644 5.68358967429954
"6205" 1240.8 49.2176829741513 4.80698801754291
"6206" 1241 47.8824279909527 5.50317625796071
"6207" 1241.2 46.2939911155533 7.10712257751923
"6208" 1241.4 44.0096603967371 9.57765876084066
"6209" 1241.6 42.2277923446917 12.4003487205692
"6210" 1241.8 40.4252756191544 15.9591412389163
"6211" 1242 39.5280738307921 19.7663893698297
"6212" 1242.2 39.7014063960173 23.9990943706923
"6213" 1242.4 41.1536697291698 27.7328913215796
"6214" 1242.6 42.0439634614368 32.2760812882928
"6215" 1242.8 42.1235255615147 36.9272332589244
"6216" 1243 41.019986898225 41.9770194677359
"6217" 1243.2 40.0685091417801 46.9861376133928
"6218" 1243.4 38.967562258425 52.3504777067429
"6219" 1243.6 39.0552130461413 57.8652341702896
"6220" 1243.8 39.613695941325 63.1058568877032
"6221" 1244 39.7140940718533 68.9323356338164
"6222" 1244.2 40.8221984036308 74.0864422051042
"6223" 1244.4 41.5417312090159 79.8902849389783
"6224" 1244.6 42.6950477484321 85.2361232036621
"6225" 1244.8 43.7593684819361 90.9643093082692
"6226" 1245 44.2346520016934 96.5730035494008
"6227" 1245.2 43.640876977712 102.287985891591
"6228" 1245.4 41.013652254275 106.643341981094
"6229" 1245.6 39.5070072011145 109.738181245111
"6230" 1245.8 40.5120636287795 111.027726812306
"6231" 1246 42.7443436618776 113.181175259243
"6232" 1246.2 44.607929231505 114.927654925893
"6233" 1246.4 48.0612501636798 117.705775726003
"6234" 1246.6 50.652699874353 119.159178381189
"6235" 1246.8 53.7278859613488 119.579457685745
"6236" 1247 58.2406143046234 120.396463057366
"6237" 1247.2 62.8703564061611 120.461938598807
"6238" 1247.4 67.877863703193 121.063975427901
"6239" 1247.6 72.545229365553 123.045208953213
"6240" 1247.8 73.0726819858012 123.944223269293
"6241" 1248 72.6111579265869 123.289053452722
"6242" 1248.2 73.96719700853 122.339813030868
"6243" 1248.4 76.3902964937326 121.406153922689
"6244" 1248.6 80.3284222031527 120.593614885471
"6245" 1248.8 82.6495490680792 119.684128569812
"6246" 1249 86.696317178337 118.177733995965
"6247" 1249.2 91.2847313334802 117.241545277554
"6248" 1249.4 95.2079850992348 116.07452789972
"6249" 1249.6 97.7672979752052 115.665083749517
"6250" 1249.8 98.3787574620024 115.394188671568
"6251" 1250 99.412734829325 113.981243926694
"6252" 1250.2 101.99020799062 112.055347488089
"6253" 1250.4 104.243169258317 110.634826823693
"6254" 1250.6 105.477491007674 109.035006209782
"6255" 1250.8 107.517414415271 105.990499701922
"6256" 1251 110.388847558283 102.764460594964
"6257" 1251.2 111.922830372668 100.928745902574
"6258" 1251.4 112.896557035462 101.268577957296
"6259" 1251.6 112.252570835671 101.031712173449
"6260" 1251.8 112.333784219646 99.6205771839103
"6261" 1252 112.937475081877 97.7051205007475
"6262" 1252.2 114.171334056905 94.2607733706055
"6263" 1252.4 115.141218885178 90.067059264933
"6264" 1252.6 116.774704543967 87.9091049276498
"6265" 1252.8 118.181147865799 85.9469404565769
"6266" 1253 120.112115501237 83.3099560591096
"6267" 1253.2 122.248589434842 81.4399785990997
"6268" 1253.4 122.8667540542 79.3459645610692
"6269" 1253.6 123.760391325718 76.8008118153049
"6270" 1253.8 124.777982814378 73.8130363031113
"6271" 1254 125.331609262602 70.5903479290549
"6272" 1254.2 126.166047778158 67.0076796479103
"6273" 1254.4 126.304390577066 63.5844551706744
"6274" 1254.6 125.747685000152 60.0849244333533
"6275" 1254.8 125.420728408906 56.1822684606476
"6276" 1255 124.341225784141 52.1895588044271
"6277" 1255.2 123.882813183096 48.5944500568954
"6278" 1255.4 122.897991403953 44.8371151048105
"6279" 1255.6 121.970126515973 40.7034474160866
"6280" 1255.8 120.445464809257 36.7426126869719
"6281" 1256 118.730064853693 32.8021835525061
"6282" 1256.2 117.111026176297 29.648806312797
"6283" 1256.4 115.287352568025 26.7122485071301
"6284" 1256.6 113.977543111287 24.1379213083205
"6285" 1256.8 113.945281794618 25.0433376421054
"6286" 1257 114.511852670146 27.0779057420124
"6287" 1257.2 114.965157466568 28.3752221219206
"6288" 1257.4 115.677377188049 29.2138737539234
"6289" 1257.6 116.518663926004 30.4545007461183
"6290" 1257.8 117.601081270763 32.1946668037335
"6291" 1258 118.707381589173 34.368329163921
"6292" 1258.2 120.364023603954 37.2138700536744
"6293" 1258.4 122.192332909523 40.6238595084589
"6294" 1258.6 123.839441294338 44.4493934095297
"6295" 1258.8 124.983223018003 48.9641916956167
"6296" 1259 125.645321684182 52.9332839920866
"6297" 1259.2 126.314967478036 57.5434647835587
"6298" 1259.4 126.458270936566 61.9707700297871
"6299" 1259.6 126.382343736799 66.598797035704
"6300" 1259.8 126.117016918206 71.0044559698964
"6301" 1260 125.161395474509 76.1765326808745
"6302" 1260.2 123.860604606095 80.7196056257649
"6303" 1260.4 122.654268062573 85.8242330661823
"6304" 1260.6 121.017204721957 90.6324140722429
"6305" 1260.8 119.272935792566 93.8921778707348
"6306" 1261 116.844716798287 98.1957996856222
"6307" 1261.2 114.2136304185 102.273723287794
"6308" 1261.4 111.106487561025 106.207781447205
"6309" 1261.6 107.227769100749 110.162283688294
"6310" 1261.8 102.694288088669 113.734443903236
"6311" 1262 97.8175563073705 116.830582121558
"6312" 1262.2 92.9159838491085 120.065341862923
"6313" 1262.4 89.4190798739202 121.642029330507
"6314" 1262.6 85.1681623305192 123.602475101658
"6315" 1262.8 80.4691329217059 124.98460867246
"6316" 1263 75.2019251687699 126.607582196639
"6317" 1263.2 69.784338146385 127.347053968821
"6318" 1263.4 64.3232964640848 128.079134875198
"6319" 1263.6 59.5619316917785 126.708732343502
"6320" 1263.8 54.0851900451 125.739722217994
"6321" 1264 49.559086942825 125.685000648087
"6322" 1264.2 47.2445054995558 125.170613436623
"6323" 1264.4 44.0871611688726 124.286974145555
"6324" 1264.6 40.7388493667298 122.718813056817
"6325" 1264.8 37.836448234713 120.840780910389
"6326" 1265 35.3293135819714 118.593299865635
"6327" 1265.2 34.0994656346055 115.818593548977
"6328" 1265.4 32.4768411986653 113.036680677664
"6329" 1265.6 30.8518018338982 110.421432438074
"6330" 1265.8 28.4149503868607 109.221480707207
"6331" 1266 25.6032110119112 109.528709225718
"6332" 1266.2 23.58387942585 110.872827130294
"6333" 1266.4 22.0687756333573 111.057651357447
"6334" 1266.6 21.5128434974201 109.130080682435
"6335" 1266.8 20.799803409825 104.720327573649
"6336" 1267 21.5084245974521 103.946634946193
"6337" 1267.2 21.1766055068509 102.942652298071
"6338" 1267.4 20.8956215536065 101.407416433521
"6339" 1267.6 20.30872835671 99.0397443556409
"6340" 1267.8 18.6662527416233 96.5032776594793
"6341" 1268 16.4385621005199 93.9256830483794
"6342" 1268.2 15.3597213532859 90.5865580154779
"6343" 1268.4 14.3416875862233 86.7970097687777
"6344" 1268.6 12.0157637991584 83.627713969141
"6345" 1268.8 11.9909220581779 81.2673678074457
"6346" 1269 13.5816143384511 77.3564005673649
"6347" 1269.2 15.2242150566163 72.8699116060605
"6348" 1269.4 16.2867976119331 67.84399607408
"6349" 1269.6 16.3508472213696 64.0318250777514
"6350" 1269.8 15.9191674543297 59.3705648202692
"6351" 1270 14.2288943611493 53.3382805631881
"6352" 1270.2 12.4274169854418 48.6730296143346
"6353" 1270.4 11.0516913199107 47.7340209114978
"6354" 1270.6 11.0661705060822 48.7968519472692
"6355" 1270.8 11.8186859873806 48.8676264644914
"6356" 1271 12.9746550010015 47.8676241682104
"6357" 1271.2 14.3656150548964 45.7523922043917
"6358" 1271.4 17.238466581135 43.4526681518192
"6359" 1271.6 21.093329485924 41.7031431082197
"6360" 1271.8 25.1961769223405 38.5672345621249
"6361" 1272 28.9177873414011 35.3429239386171
"6362" 1272.2 32.4133173181583 31.6283695595026
"6363" 1272.4 36.2018272463948 28.0671604447809
"6364" 1272.6 39.4525756495533 24.0560808757801
"6365" 1272.8 41.2984265289261 19.5119471593029
"6366" 1273 42.844364355825 14.694311674917
"6367" 1273.2 45.3853395132969 12.9246686102917
"6368" 1273.4 48.558213198725 13.7762053353692
"6369" 1273.6 53.3572610885157 13.8159995845373
"6370" 1273.8 58.4351147824686 13.0243276968633
"6371" 1274 62.825098302915 12.3468431855492
"6372" 1274.2 66.9146635692399 11.6546864772054
"6373" 1274.4 71.2395596151939 10.2842456261236
"6374" 1274.6 73.729554398445 8.74668504348923
"6375" 1274.8 73.1227080518844 8.32083547410091
"6376" 1275 72.6417538259372 9.30077151693249
"6377" 1275.2 74.6238426495024 10.6977878020757
"6378" 1275.4 75.6645589997505 12.3092754694714
"6379" 1275.6 77.5633843397434 15.3220941168509
"6380" 1275.8 79.8625183376963 18.677599925992
"6381" 1276 81.647290510774 22.3495703636468
"6382" 1276.2 83.4148201032271 24.9465692775785
"6383" 1276.4 86.306356496775 27.3666112304492
"6384" 1276.6 88.7470043157964 31.1909830430692
"6385" 1276.8 91.1731263017838 34.7138904347641
"6386" 1277 91.7954822775676 38.9181308186356
"6387" 1277.2 92.5266042295603 43.4987548521516
"6388" 1277.4 94.5169600051107 48.1489617953264
"6389" 1277.6 96.2676697114466 51.6993722832963
"6390" 1277.8 99.36508485271 53.9489862717825
"6391" 1278 103.088510084206 55.734758869163
"6392" 1278.2 107.107925758675 58.5013535370745
"6393" 1278.4 109.871565393088 62.334154604585
"6394" 1278.6 109.98816609396 67.289659449999
"6395" 1278.8 110.442570382265 72.9082365576362
"6396" 1279 109.446358371557 77.4901050598228
"6397" 1279.2 106.08384183503 80.7132586195233
"6398" 1279.4 101.753276550851 83.4711183098813
"6399" 1279.6 97.2125772431196 86.822862603171
"6400" 1279.8 92.473216470294 90.1277920940922
"6401" 1280 88.0333598256923 93.2021619634462
"6402" 1280.2 84.5907601663164 96.5542759185278
"6403" 1280.4 82.5674547253635 101.093775980859
"6404" 1280.6 79.6129800629174 105.389821200916
"6405" 1280.8 79.5152847800618 107.367979913085
"6406" 1281 80.8320468892586 109.033983039844
"6407" 1281.2 82.244785078783 111.501527872168
"6408" 1281.4 84.4614045344449 113.141416542848
"6409" 1281.6 87.2560739985561 114.321327376824
"6410" 1281.8 90.0432205505523 115.229206309567
"6411" 1282 93.204783758325 116.59141392304
"6412" 1282.2 93.4334751416047 115.088223352295
"6413" 1282.4 95.916011368925 114.264695868169
"6414" 1282.6 98.3516819677 114.025831872544
"6415" 1282.8 98.9198686293128 113.252067885416
"6416" 1283 100.248700137481 111.613644886343
"6417" 1283.2 101.832568818225 110.477905324194
"6418" 1283.4 103.630733956032 109.166294887528
"6419" 1283.6 104.902582144985 108.887271839378
"6420" 1283.8 106.480387579254 108.122907053378
"6421" 1284 107.538946029799 107.055168008423
"6422" 1284.2 108.575421519037 105.783053732896
"6423" 1284.4 110.378998202932 104.221721684732
"6424" 1284.6 112.219530854093 102.467067185391
"6425" 1284.8 113.492639784532 101.252162180001
"6426" 1285 114.808066964757 99.3798792332269
"6427" 1285.2 116.34089285604 96.9444635568643
"6428" 1285.4 117.056328732774 94.8973332000743
"6429" 1285.6 118.576643280774 92.9896600689133
"6430" 1285.8 119.308389635364 90.7846509183974
"6431" 1286 120.881716919868 88.2055674369589
"6432" 1286.2 121.961533433745 86.1049875754052
"6433" 1286.4 122.93050656062 83.3108618997308
"6434" 1286.6 123.640915603048 81.4139608595006
"6435" 1286.8 123.83085932146 80.1878736007214
"6436" 1287 124.161362484068 78.7754604091997
"6437" 1287.2 123.904126003862 77.8974813856057
"6438" 1287.4 124.006025997642 75.6648280626953
"6439" 1287.6 125.126431718886 73.0427245141997
"6440" 1287.8 126.228282876614 71.2718586373745
"6441" 1288 126.297837497118 68.9383033484761
"6442" 1288.2 126.384981963799 65.3782038400587
"6443" 1288.4 125.995982562203 61.8426995785936
"6444" 1288.6 125.962604720286 58.6926064883388
"6445" 1288.8 125.487103888133 55.9015246376538
"6446" 1289 124.856510966352 53.2146984187335
"6447" 1289.2 124.376189539764 49.477025829304
"6448" 1289.4 123.135104682082 46.9443776570399
"6449" 1289.6 122.451660527476 44.1989756963151
"6450" 1289.8 121.242370355593 41.7526389715281
"6451" 1290 120.421129014932 38.1184938952335
"6452" 1290.2 119.243657352797 34.5216967542968
"6453" 1290.4 117.410411290807 30.2773529212781
"6454" 1290.6 115.020948826128 27.4881382189023
"6455" 1290.8 114.078566759995 25.8886573192335
"6456" 1291 113.780258146529 24.6185536585214
"6457" 1291.2 113.664552530405 23.8958491271621
"6458" 1291.4 113.253090978135 23.3033697852958
"6459" 1291.6 112.13335518892 22.4866692199675
"6460" 1291.8 110.292631103449 21.7063146770949
"6461" 1292 108.727909971184 18.9016958726026
"6462" 1292.2 107.070866890307 17.0097413675728
"6463" 1292.4 105.412218526698 16.4167382324601
"6464" 1292.6 104.330722041416 15.6037320509874
"6465" 1292.8 102.990903711939 15.6816575518978
"6466" 1293 101.563058511989 14.432864174251
"6467" 1293.2 100.330386462082 12.8915758146913
"6468" 1293.4 98.3784709993577 12.2549765393066
"6469" 1293.6 96.4031813451552 9.85631196112772
"6470" 1293.8 94.7325508286191 9.36836840276923
"6471" 1294 93.3664059824698 8.47601418609166
"6472" 1294.2 92.1958477401068 6.85870402206923
"6473" 1294.4 92.1266760860654 6.04877133536539
"6474" 1294.6 92.5107271168467 5.62824288286705
"6475" 1294.8 92.7151530436015 5.48734367071629
"6476" 1295 92.7598681773662 5.48284740726923
"6477" 1295.2 92.8556417545692 5.62061082800179
"6478" 1295.4 92.8609030867536 5.65118965180494
"6479" 1295.6 92.671299888319 5.36312762151019
"6480" 1295.8 92.8669360809917 5.75462155340256
"6481" 1296 93.5652031554802 6.34824891785543
"6482" 1296.2 93.046417659575 6.68512951858173
"6483" 1296.4 93.011018178678 7.83589194456335
"6484" 1296.6 93.0069877329475 8.46231014453453
"6485" 1296.8 92.412953264575 8.99016707636298
"6486" 1297 91.5336132564642 9.94689535849603
"6487" 1297.2 90.7381117959765 10.6481003550874
"6488" 1297.4 89.3535787936209 11.5704669529121
"6489" 1297.6 88.4731925630189 12.6273182641672
"6490" 1297.8 88.214782271526 13.8593398559084
"6491" 1298 89.1411770542293 15.6391412127373
"6492" 1298.2 89.974115343825 18.672121032363
"6493" 1298.4 90.2981823922145 22.1620916323008
"6494" 1298.6 91.433617309905 25.9448927284892
"6495" 1298.8 91.6307624464011 29.6808087031931
"6496" 1299 92.2271588105776 33.6067435024651
"6497" 1299.2 91.9171704166515 37.765560154759
"6498" 1299.4 90.9262315254008 41.4736196288753
"6499" 1299.6 90.6485686114426 45.0874346034457
"6500" 1299.8 89.8512616429765 49.1134070606632
"6501" 1300 91.0376046069692 52.2046449515192
"6502" 1300.2 93.0112574798525 54.6546444662784
"6503" 1300.4 95.5710255382321 57.5272957566852
"6504" 1300.6 98.7721095324685 60.2313060358084
"6505" 1300.8 101.800669361191 63.6189315995996
"6506" 1301 105.027944216432 67.0380990798317
"6507" 1301.2 108.54915111721 69.1144627115261
"6508" 1301.4 108.360006279747 70.7097502543214
"6509" 1301.6 107.939165586025 74.3011569734692
"6510" 1301.8 106.001325125285 78.0907377871276
"6511" 1302 104.15371572243 82.8781344669008
"6512" 1302.2 101.453156985851 87.4341508887166
"6513" 1302.4 99.4217843206821 91.7093374850996
"6514" 1302.6 99.5542282783016 93.8348443535122
"6515" 1302.8 100.806356498325 94.8146870952175
"6516" 1303 102.970786612568 97.3791111258798
"6517" 1303.2 105.595666718338 99.1207453090171
"6518" 1303.4 107.556028845049 99.0121040666141
"6519" 1303.6 109.543292346287 99.2677934365257
"6520" 1303.8 111.756076504261 98.9403400373328
"6521" 1304 112.182043423272 98.3632263376639
"6522" 1304.2 110.795089800536 97.8938795392429
"6523" 1304.4 109.761542629746 97.622328891585
"6524" 1304.6 108.022977798287 98.5426268446795
"6525" 1304.8 105.799803418911 100.333269063105
"6526" 1305 102.581601839435 103.051215883635
"6527" 1305.2 99.473064771706 106.749048777888
"6528" 1305.4 96.2821431427746 110.965187875269
"6529" 1305.6 92.6841069263373 115.545162243416
"6530" 1305.8 89.5437783746597 119.455322357782
"6531" 1306 88.4286716297424 120.137565307269
"6532" 1306.2 85.9636304154802 118.549531570838
"6533" 1306.4 82.3661005930284 116.817760622312
"6534" 1306.6 77.5257546956349 115.143925940881
"6535" 1306.8 74.09633028315 113.646834332819
"6536" 1307 71.044266617986 112.62023196699
"6537" 1307.2 68.2637614751871 110.6423096467
"6538" 1307.4 64.9773918811267 108.63585208345
"6539" 1307.6 61.0688128994352 107.347410477125
"6540" 1307.8 56.8500939528869 107.576278514331
"6541" 1308 51.937981331982 107.980374971261
"6542" 1308.2 47.0813065387758 109.207775395982
"6543" 1308.4 42.6048189963712 110.50592668032
"6544" 1308.6 40.6597106776065 111.899768348908
"6545" 1308.8 38.9855998886555 111.036442219727
"6546" 1309 36.307011799425 108.472694007878
"6547" 1309.2 33.3583681214553 105.168219645311
"6548" 1309.4 30.7393388580939 101.372088649294
"6549" 1309.6 27.1857527405771 97.9646694489221
"6550" 1309.8 23.2831985719182 94.4860013025235
"6551" 1310 19.5841800005771 91.1675082114345
"6552" 1310.2 14.8174274648494 87.8540282075131
"6553" 1310.4 13.166020615842 83.4091895732014
"6554" 1310.6 12.8826296587446 78.5922917824924
"6555" 1310.8 13.8933294383926 73.0155091757557
"6556" 1311 15.5669350325571 68.2085326583942
"6557" 1311.2 16.7932864014489 62.953963037205
"6558" 1311.4 18.7808535857608 56.5234813054435
"6559" 1311.6 20.9227700276779 51.798107798181
"6560" 1311.8 22.3953810542606 46.8115216285168
"6561" 1312 23.1673765861375 42.1803192684567
"6562" 1312.2 21.8146942384101 38.6026109538437
"6563" 1312.4 19.659567498825 35.3429239386171
"6564" 1312.6 18.6763205900641 32.4391685831062
"6565" 1312.8 20.4740217209679 31.2164618692692
"6566" 1313 24.5468830159011 30.2997780135953
"6567" 1313.2 29.4006840268812 29.0278593265838
"6568" 1313.4 34.4241607053635 28.0946056920165
"6569" 1313.6 38.9728656812669 26.4228873586181
"6570" 1313.8 43.4953036306871 24.9741494502692
"6571" 1314 47.859749848412 23.3664909058018
"6572" 1314.2 53.233180433825 20.7626493548575
"6573" 1314.4 58.872280478115 19.2184826116892
"6574" 1314.6 64.4059087006375 17.334482656863
"6575" 1314.8 70.2868097828553 15.6048901794511
"6576" 1315 76.2641359377536 13.894759873606
"6577" 1315.2 82.182503285325 12.4401268880039
"6578" 1315.4 86.763742390524 15.3453794518712
"6579" 1315.6 90.4156208312493 19.3031804066632
"6580" 1315.8 93.4625598636171 23.0935093579821
"6581" 1316 96.4022414181357 26.6846939470945
"6582" 1316.2 99.4904238589005 30.1985106526938
"6583" 1316.4 100.90231694628 34.8276440183088
"6584" 1316.6 102.415588525623 40.331570379994
"6585" 1316.8 104.722523883129 45.4209074757692
"6586" 1317 106.828752954506 50.3740589319506
"6587" 1317.2 108.908941987098 55.5626384318329
"6588" 1317.4 108.584394319789 60.1212802350907
"6589" 1317.6 105.774050964378 64.5300271257692
"6590" 1317.8 104.383468272214 70.707515097579
"6591" 1318 103.208996453646 76.8963574135549
"6592" 1318.2 100.698496344582 82.7215647241071
"6593" 1318.4 99.3212344167139 88.5721306261581
"6594" 1318.6 99.4623847413655 91.5599629478098
"6595" 1318.8 98.8083755551764 90.4650620381341
"6596" 1319 96.2318386172893 91.0678170397067
"6597" 1319.2 92.4392982791334 91.3381575057832
"6598" 1319.4 87.3303825236303 92.0150290435967
"6599" 1319.6 82.1544105165033 93.3947677727388
"6600" 1319.8 76.3179565968776 93.3915027515324
"6601" 1320 70.6842836341347 93.1683405127383
"6602" 1320.2 64.8990158851082 93.4321478282604
"6603" 1320.4 58.8966945383115 93.1265664506476
"6604" 1320.6 54.5434515245355 91.1956302303482
"6605" 1320.8 50.3148754968595 87.5565163040192
"6606" 1321 45.337811276144 84.1069907396141
"6607" 1321.2 40.6505771352461 79.7502733031376
"6608" 1321.4 36.3296831567197 75.4188728491376
"6609" 1321.6 32.2257072141525 71.2317475835524
"6610" 1321.8 28.401376149825 66.5268424726821
"6611" 1322 25.7136772167536 60.9402425058049
"6612" 1322.2 23.324099263108 55.5271079246277
"6613" 1322.4 22.4685296160822 50.8679165340978
"6614" 1322.6 20.2831916702134 46.1797064987644
"6615" 1322.8 16.5646414546822 42.7947684610121
"6616" 1323 12.9460992967656 41.9453180899227
"6617" 1323.2 11.3050770779107 43.1478321954978
"6618" 1323.4 9.7810750736194 44.3833001377645
"6619" 1323.6 7.50429070791073 45.3280917517549
"6620" 1323.8 4.91613617976787 44.7566380784121
"6621" 1324 5.6001448897975 45.7101739658839
"6622" 1324.2 5.1294052935131 47.0180091272509
"6623" 1324.4 4.54723726837368 46.9682388456586
"6624" 1324.6 3.68941648109527 47.9223084533773
"6625" 1324.8 4.07973694108393 48.2565643381174
"6626" 1325 4.29206368931149 48.4594296543503
"6627" 1325.2 4.27948886022156 49.3250983008123
"6628" 1325.4 3.77291925985021 50.843722354597
"6629" 1325.6 2.66509487748587 52.7372078078518
"6630" 1325.8 1.5271952819457 53.9903592360537
"6631" 1326 1.82921179114079 54.817900875585
"6632" 1326.2 1.53796105614643 55.3917731217157
"6633" 1326.4 0.5681839270374 57.1789348143931
"6634" 1326.6 0.691157016768927 57.5810939894935
"6635" 1326.8 1.00904210077238 58.8643407734008
"6636" 1327 0.438447856253565 61.0460251324389
"6637" 1327.2 0.00784945011195878 63.1392155477649
"6638" 1327.4 0.161858274260919 64.022083859859
"6639" 1327.6 0.359645205851555 65.5125402688356
"6640" 1327.8 0.228047182200009 67.7376293527335
"6641" 1328 0.0114345691639921 69.6214739206506
"6642" 1328.2 0.241287626521746 70.933148529802
"6643" 1328.4 0.331742549468484 72.8632649557475
"6644" 1328.6 0.566023612459172 74.9312918458302
"6645" 1328.8 0.618250864857805 75.7135610848676
"6646" 1329 0.91535605077501 77.2758099323192
"6647" 1329.2 0.978702490275017 78.1898628222442
"6648" 1329.4 0.912188728800013 79.0720671794192
"6649" 1329.6 1.76570658863452 78.7223399578883
"6650" 1329.8 2.20331585868901 79.4122095091892
"6651" 1330 2.31581913524101 79.8830582173652
"6652" 1330.2 2.35813665092418 81.0981076421453
"6653" 1330.4 2.50173188568214 82.8892342651348
"6654" 1330.6 3.03429445205001 84.6264512910192
"6655" 1330.8 3.17599316794798 85.6534359454332
"6656" 1331 3.90672151076716 86.3949660971948
"6657" 1331.2 4.79497946018634 88.2140948331516
"6658" 1331.4 6.198449105075 90.0375170052442
"6659" 1331.6 6.58423930629223 91.7934153739578
"6660" 1331.8 6.9985873285955 92.9556257657856
"6661" 1332 5.21657929282501 93.7669801902692
"6662" 1332.2 5.51877296322666 93.5884195640315
"6663" 1332.4 5.63037458310726 93.4125368419224
"6664" 1332.6 5.9418960251 93.0503882033942
"6665" 1332.8 6.28574358877625 93.20768888344
"6666" 1333 6.52329592912253 93.1984443990296
"6667" 1333.2 6.82724040207912 93.1247884643266
"6668" 1333.4 7.13307750481654 93.3070657851336
"6669" 1333.6 7.36290571353088 92.78743708216
"6670" 1333.8 7.7916120585 92.5248874130192
"6671" 1334 7.6399866706199 92.290514877141
"6672" 1334.2 7.959480123175 92.5057782933692
"6673" 1334.4 8.72352335522837 92.5369309758239
"6674" 1334.6 9.65749810408816 92.4393992461639
"6675" 1334.8 10.3325050174002 92.5933758507029
"6676" 1335 10.6520401547011 93.1480476423135
"6677" 1335.2 11.221821757425 92.8624818601692
"6678" 1335.4 12.4032328541 93.2446642531692
"6679" 1335.6 13.5845915983457 93.7006510146246
"6680" 1335.8 14.715504588729 94.8676654821092
"6681" 1336 16.086828311025 95.0572279490372
"6682" 1336.2 17.9105877545811 96.4608999848302
"6683" 1336.4 19.5287207549398 98.2873834123922
"6684" 1336.6 22.1594343064104 100.618298698928
"6685" 1336.8 24.3241689529159 103.533161670897
"6686" 1337 27.394927919049 106.596078758493
"6687" 1337.2 31.251965927325 109.914186294519
"6688" 1337.4 34.9468287427512 113.023334040851
"6689" 1337.6 37.280013110145 115.429078225509
"6690" 1337.8 38.5485175762872 115.117808330303
"6691" 1338 42.1777184925155 116.437069121079
"6692" 1338.2 46.827588471585 118.162446700245
"6693" 1338.4 51.5769775559298 119.518059976681
"6694" 1338.6 56.7632118608008 119.077317378301
"6695" 1338.8 61.6661097517258 118.852042712633
"6696" 1339 66.345893410325 117.529170475044
"6697" 1339.2 71.3885893883376 116.296471676782
"6698" 1339.4 76.4954588862465 116.284156055534
"6699" 1339.6 81.1859556395324 117.508896165172
"6700" 1339.8 82.2025887417519 116.27534811622
"6701" 1340 84.0239187507905 113.27805028808
"6702" 1340.2 87.1722133256102 109.821799228443
"6703" 1340.4 90.4372363721023 106.125281436185
"6704" 1340.6 92.393949332725 102.741896719219
"6705" 1340.8 93.9382412933622 99.1143751600957
"6706" 1341 95.5496756882911 96.4454957751082
"6707" 1341.2 96.0587075589566 92.9925579728745
"6708" 1341.4 98.1276283653815 89.606177094304
"6709" 1341.6 100.072411544118 85.9223571063641
"6710" 1341.8 101.098453969353 82.3368956588803
"6711" 1342 101.030031094436 78.5608559519683
"6712" 1342.2 100.540301452425 74.3833840943874
"6713" 1342.4 99.7378335377023 70.4971201485522
"6714" 1342.6 98.5089168800304 66.7651116562603
"6715" 1342.8 97.7173537576159 63.1437473547965
"6716" 1343 99.0436982322379 59.0479888555353
"6717" 1343.2 100.616317179825 55.0735053928866
"6718" 1343.4 101.791105694189 50.2329312421783
"6719" 1343.6 103.02463363427 45.4799720274147
"6720" 1343.8 102.434531200068 41.0774562255936
"6721" 1344 102.047429598733 36.7165084841774
"6722" 1344.2 100.691580276261 34.6195248934078
"6723" 1344.4 101.101764151835 33.3897300644474
"6724" 1344.6 103.466906957325 33.3634276652398
"6725" 1344.8 105.63774071096 34.5507582594808
"6726" 1345 105.259730716759 35.0406894621183
"6727" 1345.2 106.275653215155 37.2390486311316
"6728" 1345.4 107.896021524528 40.7779078635125
"6729" 1345.6 110.154016993774 45.1514198909615
"6730" 1345.8 110.716043143016 49.1940900102965
"6731" 1346 111.160222816601 53.832214797571
"6732" 1346.2 111.76871466369 59.009040934999
"6733" 1346.4 110.68013848126 64.7011783713301
"6734" 1346.6 109.466719727111 70.2013408504657
"6735" 1346.8 109.72438342648 76.3012448301692
"6736" 1347 109.844352555636 79.5676992107017
"6737" 1347.2 108.325985678972 80.5834407620123
"6738" 1347.4 105.281869622999 82.4207212568013
"6739" 1347.6 100.951065337183 85.0714541843977
"6740" 1347.8 96.1334253987803 87.9489357254032
"6741" 1348 92.2718634675068 91.5850661647783
"6742" 1348.2 88.9165052234772 96.2927073092258
"6743" 1348.4 86.4234661964661 101.524956116551
"6744" 1348.6 83.2454350667657 104.940956934761
"6745" 1348.8 78.5035369912866 106.427996901962
"6746" 1349 73.2061416015818 105.879751889134
"6747" 1349.2 67.739515079325 104.417800037296
"6748" 1349.4 63.0014161384182 101.715078431134
"6749" 1349.6 59.164809967006 97.7897793441744
"6750" 1349.8 56.0422673716526 93.6220144549934
"6751" 1350 52.8817454042511 89.0943850201997
"6752" 1350.2 48.9711020428507 84.4802746919872
"6753" 1350.4 44.4680336209039 80.4509410236376
"6754" 1350.6 39.8946942498763 76.5655059890897
"6755" 1350.8 34.7659656894068 72.0346995701329
"6756" 1351 30.5223506866554 68.1300487741174
"6757" 1351.2 28.0869474592159 63.0742596469783
"6758" 1351.4 27.9084028681715 58.0045465641009
"6759" 1351.6 29.7535789929981 53.1196777962981
"6760" 1351.8 32.114744433315 49.1471858075192
"6761" 1352 33.9717759587605 44.942152112495
"6762" 1352.2 34.0364550723033 40.9676517660301
"6763" 1352.4 34.2699712949321 35.9573434586264
"6764" 1352.6 35.1816295363078 31.7392170964761
"6765" 1352.8 36.2135948814154 26.9541305224379
"6766" 1353 36.6828673404583 21.7765567621692
"6767" 1353.2 35.8174343170036 18.0539182627335
"6768" 1353.4 34.9297856794721 18.7962834740104
"6769" 1353.6 35.5633398638973 19.8123848411969
"6770" 1353.8 37.5057885579629 19.5049876194072
"6771" 1354 40.5771510909297 18.4370529374436
"6772" 1354.2 44.704981869511 17.8415594413739
"6773" 1354.4 47.886740940025 19.0460758877359
"6774" 1354.6 51.0686191181441 20.9734316341841
"6775" 1354.8 53.9972968602938 23.1587830835192
"6776" 1355 56.4836446106687 26.2879014262067
"6777" 1355.2 60.2559667581829 28.5505720542376
"6778" 1355.4 64.4025881211476 29.8603307973338
"6779" 1355.6 68.5077591328356 29.9099943981628
"6780" 1355.8 72.971661422708 28.8772887830352
"6781" 1356 77.6651103184813 27.494164604113
"6782" 1356.2 82.7603779477025 26.2727896224019
"6783" 1356.4 86.2410657606171 23.7784104781108
"6784" 1356.6 90.5305191217013 20.648002362496
"6785" 1356.8 94.1143894284269 19.4195179714246
"6786" 1357 94.4510416049092 20.472443157985
"6787" 1357.2 96.1925153120621 22.8189559557228
"6788" 1357.4 98.0479069964614 27.1514309619056
"6789" 1357.6 100.378288134431 31.4442271337844
"6790" 1357.8 102.555783869563 35.7181180310543
"6791" 1358 106.011322277242 40.2579064444081
"6792" 1358.2 109.22116055623 45.0335604558368
"6793" 1358.4 112.555454014009 48.766679653085
"6794" 1358.6 112.640300228844 48.2122676638954
"6795" 1358.8 113.807486755706 49.4969352910215
"6796" 1359 114.718887128338 52.0858360771736
"6797" 1359.2 116.63144883887 56.017782918042
"6798" 1359.4 118.552096998256 60.4050930220106
"6799" 1359.6 120.572069890005 64.9301753577564
"6800" 1359.8 120.727144709509 69.4548160320587
"6801" 1360 118.374812781798 72.0986034442871
"6802" 1360.2 115.751591474646 75.8555928611889
"6803" 1360.4 112.91552851222 80.041938813585
"6804" 1360.6 108.713349571629 83.5060654067782
"6805" 1360.8 103.761555074999 85.825300188939
"6806" 1361 98.8264923255886 86.9571848240874
"6807" 1361.2 94.267351426112 88.5028331423388
"6808" 1361.4 89.6351262892034 89.9554855141341
"6809" 1361.6 84.1259242405514 89.8802573633447
"6810" 1361.8 78.8550875814068 87.8257811718147
"6811" 1362 74.0478113951967 85.4198461555436
"6812" 1362.2 70.3507960853806 82.039642686547
"6813" 1362.4 66.5726069832724 77.8795910637166
"6814" 1362.6 61.5926680959843 74.6341855247737
"6815" 1362.8 56.4313195956088 72.967305991053
"6816" 1363 50.6542494257193 71.8135415769808
"6817" 1363.2 44.7935749804397 71.1025124072234
"6818" 1363.4 39.6759502008336 68.9844288097003
"6819" 1363.6 35.9656197379768 65.4172362523764
"6820" 1363.8 34.4645353591107 61.0812860079835
"6821" 1364 34.9433357200068 57.0774704622692
"6822" 1364.2 36.5226482506209 54.1565050300549
"6823" 1364.4 38.4932557926687 50.4967673828005
"6824" 1364.6 41.0297953791799 46.2366408629789
"6825" 1364.8 43.059742250125 41.4589500016692
"6826" 1365 46.7639252998875 38.099726009863
"6827" 1365.2 50.792147339429 34.3357260867247
"6828" 1365.4 55.3759955699885 31.3646800409135
"6829" 1365.6 60.244364357685 28.8533007392192
"6830" 1365.8 65.3081873034642 26.9559818593311
"6831" 1366 70.1983911595087 25.9218057920957
"6832" 1366.2 75.0114277770291 24.5646683149121
"6833" 1366.4 79.5934729999541 24.1193759261402
"6834" 1366.6 83.554587164895 22.8721462887692
"6835" 1366.8 87.5349699160871 19.8202529077741
"6836" 1367 90.5106969490015 16.3900331525928
"6837" 1367.2 90.1803282213463 15.866824340482
"6838" 1367.4 90.4144044579735 16.4753211861306
"6839" 1367.6 92.1801387730106 17.3344416149393
"6840" 1367.8 94.899934479345 19.3331373295892
"6841" 1368 98.2194947546617 22.1311804247896
"6842" 1368.2 101.231682592111 25.8695481995835
"6843" 1368.4 103.422756408583 30.5177243628753
"6844" 1368.6 106.150122656146 35.3141116241867
"6845" 1368.8 108.86705077771 39.8555877617736
"6846" 1369 111.714613380225 43.8107564374344
"6847" 1369.2 113.265600941036 43.5602826677429
"6848" 1369.4 115.108574838769 42.9048733885192
"6849" 1369.6 118.611442180218 43.1867477858487
"6850" 1369.8 121.12674253648 42.564962684442
"6851" 1370 120.466461844278 41.7613307880805
"6852" 1370.2 119.853875347981 40.7067402520215
"6853" 1370.4 119.253506485351 39.7719835090587
"6854" 1370.6 118.680418218334 39.8931603188329
"6855" 1370.8 118.573305147907 40.5359216161511
"6856" 1371 118.697200911396 40.5817504139264
"6857" 1371.2 117.931822776998 40.6179037483558
"6858" 1371.4 118.350860183922 40.7029957019877
"6859" 1371.6 118.327981664025 41.7137382636692
"6860" 1371.8 118.784760854798 42.2171172353503
"6861" 1372 119.297540753127 42.9006669785334
"6862" 1372.2 119.324632312158 43.4071002511154
"6863" 1372.4 119.972431987045 44.4303888884068
"6864" 1372.6 120.489000200111 45.2775890783942
"6865" 1372.8 121.042267378601 46.4620250291141
"6866" 1373 122.004075568904 47.6804770624534
"6867" 1373.2 122.120766378509 48.8136143329271
"6868" 1373.4 122.752621245101 50.2047767398727
"6869" 1373.6 122.762450865023 51.0350350419072
"6870" 1373.8 122.679882057675 52.5040211593692
"6871" 1374 122.699234685522 54.5108877863426
"6872" 1374.2 122.464051688807 57.5278997111621
"6873" 1374.4 122.394156275299 60.3696030054798
"6874" 1374.6 121.867670535564 62.5642802956866
"6875" 1374.8 120.87717575043 64.3221735436113
"6876" 1375 119.990237083542 66.686144608402
"6877" 1375.2 118.939940208976 67.6212082456222
"6878" 1375.4 118.434533623799 69.2027785205256
"6879" 1375.6 117.280286638555 70.3707710883562
"6880" 1375.8 115.550966741944 71.6249452196729
"6881" 1376 113.455640259536 73.0252041771903
"6882" 1376.2 111.848641110114 74.7014427429798
"6883" 1376.4 110.611096930766 76.8797005538116
"6884" 1376.6 108.289357697722 78.3000260803974
"6885" 1376.8 106.244270575403 79.240542995783
"6886" 1377 103.69181587555 80.0469829076179
"6887" 1377.2 100.940501899619 79.4950906320633
"6888" 1377.4 98.0965365863806 78.6530820374637
"6889" 1377.6 94.7860543141458 77.7225306728164
"6890" 1377.8 90.9159031169224 77.9419234040126
"6891" 1378 87.0590168068342 79.0827612739023
"6892" 1378.2 83.0274995407982 81.137899507296
"6893" 1378.4 79.331913507825 84.2354830958813
"6894" 1378.6 75.9271754654552 87.5525017830843
"6895" 1378.8 72.7707255114776 91.2050626236337
"6896" 1379 70.1677952601584 95.1487165341923
"6897" 1379.2 68.351506105003 99.4446559100065
"6898" 1379.4 66.5726069832724 103.98197801019
"6899" 1379.6 64.9292876349577 107.833321539712
"6900" 1379.8 65.3590225633776 109.885690238901
"6901" 1380 66.0465960126874 109.986941199609
"6902" 1380.2 69.4356603986474 111.965291333587
"6903" 1380.4 69.956640461825 112.265949002322
"6904" 1380.6 69.7480340834716 111.739436688674
"6905" 1380.8 68.8764744503509 112.147976488088
"6906" 1381 67.7541334884404 112.823835581397
"6907" 1381.2 66.016491924925 113.882513475169
"6908" 1381.4 63.5378894745057 115.111385096807
"6909" 1381.6 62.17453036925 116.519571986869
"6910" 1381.8 60.2452225997685 118.004740985043
"6911" 1382 58.478265624425 117.484582529194
"6912" 1382.2 56.1973749829903 116.738984688525
"6913" 1382.4 53.3370270559562 115.814518566777
"6914" 1382.6 51.0804232075911 113.625054045906
"6915" 1382.8 48.5294388838335 111.305265428362
"6916" 1383 45.6678056592536 108.890483456126
"6917" 1383.2 44.4400393232302 106.052826254899
"6918" 1383.4 43.4766769973795 102.133300211578
"6919" 1383.6 43.426466772852 97.8470354668909
"6920" 1383.8 43.5086459376088 93.5982690438098
"6921" 1384 43.604521629825 89.3343787910823
"6922" 1384.2 42.7073990812304 84.6910091276746
"6923" 1384.4 41.1873548594303 80.2229725786903
"6924" 1384.6 39.4689871024672 75.7938889378105
"6925" 1384.8 37.4451164283484 71.5432526272225
"6926" 1385 34.7914482343875 67.9457822632067
"6927" 1385.2 31.6769629486977 64.2277555967601
"6928" 1385.4 28.3431659081223 60.7546848381611
"6929" 1385.6 25.2623338353161 58.0431634731532
"6930" 1385.8 22.8035513119039 54.9419425294534
"6931" 1386 22.5207150162417 52.4771268428248
"6932" 1386.2 24.1401098926904 50.2202363724808
"6933" 1386.4 27.185124511425 47.7025363619792
"6934" 1386.6 30.6373706845165 46.5593231144926
"6935" 1386.8 34.6501958914702 45.7147358746886
"6936" 1387 38.1014681728356 45.1606981869182
"6937" 1387.2 41.856159899625 43.2976719591026
"6938" 1387.4 44.728410072567 41.0504668848499
"6939" 1387.6 46.9189708191476 38.0875259670757
"6940" 1387.8 49.0105337326867 34.8905628175777
"6941" 1388 51.498754920315 31.5171120184292
"6942" 1388.2 52.5635180733964 27.0839522524427
"6943" 1388.4 53.2848918130087 22.8292482650651
"6944" 1388.6 55.6318177295077 18.4329508008462
"6945" 1388.8 58.8844506728553 14.7324334035117
"6946" 1389 62.9300584803635 12.9317292400673
"6947" 1389.2 67.7068820650371 12.0571566525117
"6948" 1389.4 71.5421830267359 10.0122763619326
"6949" 1389.6 71.7679723160428 9.78145333249695
"6950" 1389.8 71.4982927578671 8.64088086521659
"6951" 1390 70.6578416436171 9.26683149637814
"6952" 1390.2 69.5063162681517 8.79004950115042
"6953" 1390.4 68.555340436522 8.46695841523893
"6954" 1390.6 68.2351846420106 8.68608746406304
"6955" 1390.8 67.963422791221 9.07006432374448
"6956" 1391 67.7708807920871 9.37517100199738
"6957" 1391.2 66.8675699709132 9.4170779234457
"6958" 1391.4 66.2025951539803 9.10059336042456
"6959" 1391.6 65.6980035885082 8.66896201029893
"6960" 1391.8 65.614177394876 7.705744999208
"6961" 1392 66.1338767556719 7.27286494183045
"6962" 1392.2 66.9256510414011 7.51007575274749
"6963" 1392.4 68.3562464525703 6.9466780823447
"6964" 1392.6 69.936369601185 6.58353269910923
"6965" 1392.8 72.5495393834949 5.79824064421097
"6966" 1393 75.810121030942 4.82419264486497
"6967" 1393.2 79.1729010168352 4.4454951976978
"6968" 1393.4 82.6988727467038 4.84201632405711
"6969" 1393.6 87.313564884825 5.55095912087319
"6970" 1393.8 91.8060258915277 7.33178384908004
"6971" 1394 95.9807786631427 9.26895335661502
"6972" 1394.2 98.5206542363663 11.3488212007463
"6973" 1394.4 101.352719539013 13.0582484113764
"6974" 1394.6 104.834511338673 15.6686906492781
"6975" 1394.8 106.700968931084 17.6069013566353
"6976" 1395 109.466221589972 21.0296064032509
"6977" 1395.2 113.126702146842 24.7377145800235
"6978" 1395.4 115.476382828197 28.1905694125967
"6979" 1395.6 118.269969661536 32.906110343585
"6980" 1395.8 120.420768636958 37.2817753628975
"6981" 1396 122.521515958925 41.3028921911942
"6982" 1396.2 122.640873987036 44.7872892979008
"6983" 1396.4 123.122170146799 48.607394008859
"6984" 1396.6 124.00628923025 53.0188963773135
"6985" 1396.8 125.238802794173 56.5690017133214
"6986" 1397 125.904882632851 60.1181672206113
"6987" 1397.2 126.441660357036 63.4773493064534
"6988" 1397.4 126.438529274442 66.828106471504
"6989" 1397.6 126.097968558696 70.193574828933
"6990" 1397.8 126.094361611329 72.2234550453617
"6991" 1398 125.577117849716 74.359063396651
"6992" 1398.2 125.126516463287 77.7414518137051
"6993" 1398.4 123.623059179852 81.5440297835125
"6994" 1398.6 122.005570130997 86.4890413442606
"6995" 1398.8 120.720824561312 91.128260015991
"6996" 1399 118.927164456472 93.8569054592104
"6997" 1399.2 117.267530855337 97.1908290664015
"6998" 1399.4 113.66159684976 100.439761487406
"6999" 1399.6 110.266449353147 104.591162880151
"7000" 1399.8 106.796587453733 108.19677423858
"7001" 1400 104.037024912825 112.099204484007
"7002" 1400.2 100.273932291949 113.539391596716
"7003" 1400.4 96.1064765458418 116.113409522152
"7004" 1400.6 91.0426970855545 118.170265776089
"7005" 1400.8 85.704565321525 119.825449686319
"7006" 1401 80.12691132355 121.121684969244
"7007" 1401.2 74.154120928366 122.2458337539
"7008" 1401.4 68.7484230059957 124.338464456342
"7009" 1401.6 63.034141553265 125.604302256741
"7010" 1401.8 59.539554071982 126.625190391749
"7011" 1402 55.8164791373372 125.401117939318
"7012" 1402.2 51.640904330553 124.586168361789
"7013" 1402.4 49.1940907914202 122.682414733674
"7014" 1402.6 47.7672876541107 120.871598157317
"7015" 1402.8 47.2538945590689 118.670979213806
"7016" 1403 47.6050103345199 116.665535431879
"7017" 1403.2 47.9839862849872 115.08656016735
"7018" 1403.4 46.9607517369054 113.132025549867
"7019" 1403.6 46.8962118438434 111.585795981333
"7020" 1403.8 45.6282736706934 111.082524574874
"7021" 1404 42.8312581959285 109.844998102683
"7022" 1404.2 40.2444987212199 107.882035797286
"7023" 1404.4 37.1274790720234 106.369523562749
"7024" 1404.6 32.518894717325 104.780202815219
"7025" 1404.8 28.2637614709112 105.166558464235
"7026" 1405 26.4941958463071 106.430184301189
"7027" 1405.2 26.9416051015241 106.098281118393
"7028" 1405.4 28.4290182325159 105.77098171586
"7029" 1405.6 28.4843023978977 107.292762517078
"7030" 1405.8 29.1387936763122 107.378553110192
"7031" 1406 29.3564455453635 107.398152207269
"7032" 1406.2 30.135068178246 107.284167984796
"7033" 1406.4 31.1412473678511 107.405906632634
"7034" 1406.6 31.8604111403376 107.99765400021
"7035" 1406.8 32.0392716753964 108.027160729082
"7036" 1407 32.3155193062987 108.05859020219
"7037" 1407.2 32.7473572860135 108.640767091614
"7038" 1407.4 32.9043416966555 109.316621451227
"7039" 1407.6 33.2080602918853 110.045973326588
"7040" 1407.8 34.4524693706345 110.965187875269
"7041" 1408 35.6106096516314 111.760373821995
"7042" 1408.2 36.9936456649562 112.747661495081
"7043" 1408.4 38.5165781950267 114.77095372153
"7044" 1408.6 40.7617847167258 116.836899185906
"7045" 1408.8 43.7804257924035 118.299299582261
"7046" 1409 45.7697237012594 121.0992865749
"7047" 1409.2 46.0505115679379 122.553944308172
"7048" 1409.4 47.7556929933094 122.788955658707
"7049" 1409.6 48.4207419703175 123.157947054933
"7050" 1409.8 49.235766715617 122.892335996013
"7051" 1410 50.3741112116675 123.152894108734
"7052" 1410.2 52.2769508470869 123.668202652126
"7053" 1410.4 54.0958986098726 123.407348002936
"7054" 1410.6 55.9202955287444 123.457004317439
"7055" 1410.8 59.078283099369 123.317322817029
"7056" 1411 63.2950471466637 122.566272772463
"7057" 1411.2 67.6871420387935 121.66930418945
"7058" 1411.4 72.3565358992758 121.431346686851
"7059" 1411.6 77.6550959916485 121.393307455698
"7060" 1411.8 82.518239414675 120.175783546569
"7061" 1412 87.4134160521725 118.550536726168
"7062" 1412.2 92.5931446071864 117.163608198715
"7063" 1412.4 96.6963536100877 116.111694845413
"7064" 1412.6 97.6737728933734 115.19385112685
"7065" 1412.8 99.9104568539679 113.717543428219
"7066" 1413 101.813564886375 112.264608011469
"7067" 1413.2 103.88182613605 111.356924828094
"7068" 1413.4 104.896726591754 110.482910093626
"7069" 1413.6 105.87822552321 108.656430304441
"7070" 1413.8 108.39826622213 106.055115775371
"7071" 1414 110.031761138679 104.455658498562
"7072" 1414.2 111.411776530744 103.410921381374
"7073" 1414.4 112.430694308086 101.002752723286
"7074" 1414.6 113.805370737261 98.9215427215
"7075" 1414.8 116.078309317782 97.5624467138554
"7076" 1415 115.834788411317 97.5826398881241
"7077" 1415.2 116.490189666296 96.7184559815885
"7078" 1415.4 117.10856270365 95.7479589273192
"7079" 1415.6 117.170853369158 94.9625251119615
"7080" 1415.8 118.365031346287 93.6577852208407
"7081" 1416 119.556902590325 91.5439526043192
"7082" 1416.2 120.821684043393 88.4229043559472
"7083" 1416.4 122.609775115808 85.5388180821516
"7084" 1416.6 123.37632026606 82.4974170218911
"7085" 1416.8 123.581585858558 78.6444182603554
"7086" 1417 124.38123406172 77.2627352715061
"7087" 1417.2 124.648723032613 74.8641713895878
"7088" 1417.4 125.502750503394 71.4811885397371
"7089" 1417.6 125.878210447799 68.1808747220587
"7090" 1417.8 126.323759857621 65.0052185082161
"7091" 1418 126.316243104277 61.0056407972779
"7092" 1418.2 125.571565807466 56.4013016131154
"7093" 1418.4 124.934501684095 51.9300589529449
"7094" 1418.6 124.001910297882 46.8378667252881
"7095" 1418.8 122.488115109007 42.1063438128419
"7096" 1419 120.777761242507 37.2178835678329
"7097" 1419.2 118.510284868675 33.4092192568356
"7098" 1419.4 115.735000740492 30.413171098797
"7099" 1419.6 113.198920478404 26.7811346241903
"7100" 1419.8 112.028505909747 23.1785511383296
"7101" 1420 110.569829519722 22.2662075374744
"7102" 1420.2 109.001385355746 21.3165968997166
"7103" 1420.4 107.184767079252 18.2512137188601
"7104" 1420.6 104.744393487242 16.1237960716303
"7105" 1420.8 102.108736048045 13.7295720709023
"7106" 1421 100.73300798943 12.6537959917166
"7107" 1421.2 100.315709530561 12.5810167608965
"7108" 1421.4 98.525884676325 11.8182555373846
"7109" 1421.6 96.0919195586135 9.47371354955769
"7110" 1421.8 93.3628538456755 7.69379040976455
"7111" 1422 89.8426862824325 6.01147352095147
"7112" 1422.2 86.3035410994639 4.392919842047
"7113" 1422.4 82.182503285325 3.86044568012217
"7114" 1422.6 77.9124361492331 2.40198934124881
"7115" 1422.8 75.3921736576315 2.11306716791439
"7116" 1423 71.7220781887598 2.22183459743227
"7117" 1423.2 67.9828364497409 0.521619894400069
"7118" 1423.4 66.3834092628444 0.763080379152719
"7119" 1423.6 65.8838370280897 1.51114802903393
"7120" 1423.8 63.6711223220495 1.68442239928963
"7121" 1424 59.8500609954587 1.861574633992
"7122" 1424.2 56.408180765128 1.60311705408741
"7123" 1424.4 53.9818201733705 2.46399254539044
"7124" 1424.6 49.875819140325 4.17705756451923
"7125" 1424.8 46.233398869075 5.87299193345673
"7126" 1425 43.0424904538356 7.49540362572668
"7127" 1425.2 39.4359172240186 8.37181753930149
"7128" 1425.4 35.6534512925836 8.16251705933819
"7129" 1425.6 36.2931164514057 8.66359119417246
"7130" 1425.8 36.3162005137261 9.42646572624725
"7131" 1426 35.8106738146368 11.1121692429869
"7132" 1426.2 34.1581769687762 14.1611841849034
"7133" 1426.4 31.7836489644767 17.6955072465052
"7134" 1426.6 28.5954588580803 20.6156438620139
"7135" 1426.8 26.2489743033359 23.6240486054323
"7136" 1427 23.2458540439834 26.9077653198039
"7137" 1427.2 19.58038444945 30.3724757513942
"7138" 1427.4 16.6842044314008 34.3279670082389
"7139" 1427.6 14.1051509818745 38.6078441233286
"7140" 1427.8 11.3330299512139 43.0110351643526
"7141" 1428 9.52303550161631 47.7223101466605
"7142" 1428.2 7.47739187498018 52.5209338284847
"7143" 1428.4 6.56833722789458 56.2067592712605
"7144" 1428.6 7.65569263287717 60.1615162075214
"7145" 1428.8 8.41724149914078 65.5391227423745
"7146" 1429 8.84918927477192 70.0141753580657
"7147" 1429.2 9.28148810548602 75.1922681237014
"7148" 1429.4 8.09112360627037 79.475285662118
"7149" 1429.6 6.90936649963172 79.5491528473196
"7150" 1429.8 7.31684141624742 78.4236749816399
"7151" 1430 2.79985286510802 79.6298371435428
"7152" 1430.2 4.02033179321448 78.5440520311955
"7153" 1430.4 3.82399609004632 79.4006813845479
"7154" 1430.6 4.99718430723965 80.6236344797814
"7155" 1430.8 6.15727391940002 82.1741142692692
"7156" 1431 8.49311926696293 84.0015611139589
"7157" 1431.2 12.1009601699641 86.7813507112605
"7158" 1431.4 15.2967845117225 88.5438208192692
"7159" 1431.6 18.5772483325107 89.5629738672692
"7160" 1431.8 22.1162575979795 89.1946890158329
"7161" 1432 25.2751437572034 88.381995842053
"7162" 1432.2 27.4715409128786 86.058497817171
"7163" 1432.4 28.6535778622269 83.4480555792692
"7164" 1432.6 29.4183433136899 80.4629012123233
"7165" 1432.8 31.2052896034829 77.7790167497692
"7166" 1433 34.1751161718886 75.6098421373783
"7167" 1433.2 37.5780495476629 73.604276646053
"7168" 1433.4 40.3093444558342 70.6817611488747
"7169" 1433.6 42.0299101336821 67.0176250230639
"7170" 1433.8 43.7056434690269 62.6419058539298
"7171" 1434 43.5222365640827 59.1459834140733
"7172" 1434.2 42.703735260135 54.8722780546592
"7173" 1434.4 41.9717348321005 50.9079546895549
"7174" 1434.6 43.1188655936583 49.7523079297692
"7175" 1434.8 46.1250431172987 49.1843983036798
"7176" 1435 50.6136188474427 48.8005988334751
"7177" 1435.2 55.371602664219 48.5266219724207
"7178" 1435.4 59.6774624521904 48.0226876127308
"7179" 1435.6 63.393949329625 46.9405374669835
"7180" 1435.8 66.4127919866194 45.3584010096244
"7181" 1436 70.1427206278562 45.0984410816755
"7182" 1436.2 74.9001227987279 46.0238651346284
"7183" 1436.4 78.856815211575 45.7626667310481
"7184" 1436.6 81.7747490194172 44.6546874354343
"7185" 1436.8 83.2397123096017 42.4209612161527
"7186" 1437 84.8613267557192 41.7644509273558
"7187" 1437.2 87.4524397714212 43.138837609875
"7188" 1437.4 90.1354694821741 45.7886678916749
"7189" 1437.6 91.4768336586306 49.4550549574359
"7190" 1437.8 92.2220089969393 53.1428117305264
"7191" 1438 92.9283629314159 56.591056507542
"7192" 1438.2 92.5593672049288 60.3043878371277
"7193" 1438.4 90.7376967496899 62.7585600879449
"7194" 1438.6 87.594183691582 65.0997289172038
"7195" 1438.8 83.6060053503156 67.6668071437881
"7196" 1439 80.3499812855036 70.7336663264299
"7197" 1439.2 78.229685460525 74.9497089131056
"7198" 1439.4 77.8225627666616 79.3432696852212
"7199" 1439.6 78.9587453914977 83.3264520905874
"7200" 1439.8 79.8220149081671 87.5950697910324
"7201" 1440 79.1771912308162 91.4840322674816
"7202" 1440.2 76.8698111867277 95.4580527256675
"7203" 1440.4 73.463630414144 98.2543286322175
"7204" 1440.6 69.025447801175 100.725884596144
"7205" 1440.8 64.4931409360234 102.901455236187
"7206" 1441 59.2882624111556 105.222976383749
"7207" 1441.2 53.8635036830647 106.565352557509
"7208" 1441.4 48.59266109723 107.130729816575
"7209" 1441.6 43.0168370146317 107.846708013059
"7210" 1441.8 37.5658584574888 107.456358146433
"7211" 1442 33.0305390363635 105.4186434025
"7212" 1442.2 30.32394058865 101.840583242394
"7213" 1442.4 27.96745303925 96.9199849325192
"7214" 1442.6 25.6163751636657 91.9372397069683
"7215" 1442.8 23.3347346582911 87.0690718112523
"7216" 1443 21.6507759333737 81.3511256353754
"7217" 1443.2 20.3111308765393 75.405163612296
"7218" 1443.4 18.9094122942197 69.6928419084008
"7219" 1443.6 17.2744868776507 64.3038733244069
"7220" 1443.8 14.5818502694303 59.9974780438745
"7221" 1444 11.2416519471815 56.1868193203214
"7222" 1444.2 9.87737410417246 54.645106249193
"7223" 1444.4 11.3901930414792 53.1449207922412
"7224" 1444.6 14.1627698524005 50.2919302393824
"7225" 1444.8 18.0926395330797 48.0601292840334
"7226" 1445 22.6118954973402 47.1214261032086
"7227" 1445.2 27.253461882522 46.0019019216935
"7228" 1445.4 31.917103542075 45.4541407273344
"7229" 1445.6 36.8635867230319 44.4259153836485
"7230" 1445.8 41.8363297098685 43.5639995445627
"7231" 1446 46.5088181712489 42.9907259550627
"7232" 1446.2 51.4077687486413 41.6653804914937
"7233" 1446.4 56.3389658675965 40.4470766182978
"7234" 1446.6 61.1144810155775 38.691091773289
"7235" 1446.8 65.4978267917128 36.4513207012794
"7236" 1447 70.3380118833046 34.5287092752692
"7237" 1447.2 74.6994699222112 32.088039537794
"7238" 1447.4 78.4927299825676 29.0684202346851
"7239" 1447.6 81.1194120481715 28.1299921805861
"7240" 1447.8 82.0167243053569 29.2635369461735
"7241" 1448 82.3072765752493 30.4984222218147
"7242" 1448.2 84.1347253753705 33.4670915169359
"7243" 1448.4 86.778352110274 37.3092811753611
"7244" 1448.6 89.3268527144785 41.3398806356653
"7245" 1448.8 91.7465974490654 45.7626667310481
"7246" 1449 93.394823076825 50.1875712106859
"7247" 1449.2 96.1132902805107 54.7406981164978
"7248" 1449.4 98.9840151762804 58.6949209469299
"7249" 1449.6 102.456166865126 62.1845095191719
"7250" 1449.8 104.113040640225 65.0372873928419
"7251" 1450 102.882841161935 67.4104201152142
"7252" 1450.2 100.606136502048 69.9693015404299
"7253" 1450.4 97.7604969623663 72.6172169372784
"7254" 1450.6 93.9500683900076 74.7276503685562
"7255" 1450.8 89.4661920743795 76.8745184196692
"7256" 1451 85.7399059667197 79.2105244849534
"7257" 1451.2 81.8041064122055 82.7107479538356
"7258" 1451.4 78.168339434904 86.7033108740324
"7259" 1451.6 75.9312099136145 90.3943881959008
"7260" 1451.8 74.0763433893078 94.8937593144589
"7261" 1452 72.1666049424685 99.6093858154345
"7262" 1452.2 69.3298441130882 103.898166081901
"7263" 1452.4 65.1566328635381 105.44182146513
"7264" 1452.6 60.5631150519013 104.597640547829
"7265" 1452.8 56.81542158755 101.509358501794
"7266" 1453 53.9107610991911 97.1554365853496
"7267" 1453.2 52.4684984141464 91.6035548584657
"7268" 1453.4 50.7016263607159 85.9530874461147
"7269" 1453.6 49.169446579108 79.9723590995334
"7270" 1453.8 47.4332036796048 74.1354277278197
"7271" 1454 45.3420239703965 66.7885430767835
"7272" 1454.2 44.1381673928856 60.9456195308147
"7273" 1454.4 43.5805166632776 55.0941449912271
"7274" 1454.6 43.2770070596441 49.5354668557267
"7275" 1454.8 43.6472270946565 45.4874673307299
"7276" 1455 45.504914814825 41.7392170898692
"7277" 1455.2 49.6067535705676 39.7506073182395
"7278" 1455.4 54.2649964772193 37.1231397508269
"7279" 1455.6 59.0403683161515 34.4039150244937
"7280" 1455.8 63.782557784221 31.4334102903781
"7281" 1456 66.7966986545337 28.116950293677
"7282" 1456.2 70.3255403153838 24.119859395328
"7283" 1456.4 74.3673812080415 19.9860782179187
"7284" 1456.6 79.3434310422796 17.2957577363601
"7285" 1456.8 83.6542971562612 15.1349857155884
"7286" 1457 85.6308866472328 14.4400153364149
"7287" 1457.2 87.407604959959 16.2194146333002
"7288" 1457.4 89.560168313429 19.4116928392791
"7289" 1457.6 91.6288011271281 23.468582447542
"7290" 1457.8 93.3383757544983 28.3267593532197
"7291" 1458 95.7806632338349 32.3377824876752
"7292" 1458.2 97.9930293322956 37.0166417159751
"7293" 1458.4 101.049677868741 40.3400247277085
"7294" 1458.6 104.915738825889 42.021587934361
"7295" 1458.8 108.523310253129 43.1858229452781
"7296" 1459 108.367206527218 43.588479395046
"7297" 1459.2 107.86199810518 45.1290591029329
"7298" 1459.4 107.204346887825 47.5952154143233
"7299" 1459.6 106.820648454282 51.5048871890978
"7300" 1459.8 105.85216681476 55.8844899084188
"7301" 1460 104.133772202243 60.4024572813692
"7302" 1460.2 102.612586057041 65.0378821074584
"7303" 1460.4 100.390960819834 69.4662678565967
"7304" 1460.6 98.8937589534213 74.8471986065261
"7305" 1460.8 95.9931192763164 79.3791309641399
"7306" 1461 92.1099554720994 82.6803086481984
"7307" 1461.2 87.7106113181196 85.6626660529924
"7308" 1461.4 83.607798174075 89.5597890139942
"7309" 1461.6 80.9822549579566 93.6228236736113
"7310" 1461.8 78.8608758807737 98.7288182669103
"7311" 1462 76.373634783175 103.461673559369
"7312" 1462.2 73.4310316181301 104.354728009905
"7313" 1462.4 70.5475098371612 102.945946973873
"7314" 1462.6 67.866207958325 100.384770048006
"7315" 1462.8 64.9577326412819 96.9199849325192
"7316" 1463 61.8550232613471 93.1514297873843
"7317" 1463.2 59.4779876150795 88.4963375522601
"7318" 1463.4 57.3925528988518 83.3149742102782
"7319" 1463.6 55.368112502263 78.3217578615915
"7320" 1463.8 54.4182633816392 76.4977474587825
"7321" 1464 52.2397661769932 72.0718787409047
"7322" 1464.2 48.9424401866303 67.2644914155082
"7323" 1464.4 45.6698546006929 62.43884044709
"7324" 1464.6 41.6035193938544 58.6099469204751
"7325" 1464.8 37.2966780965366 56.2947315227596
"7326" 1465 32.3008367813539 53.2740206857789
"7327" 1465.2 28.8140329557107 50.5949291105264
"7328" 1465.4 24.9877069101028 47.5052170079637
"7329" 1465.6 21.1081690964476 44.5123229188258
"7330" 1465.8 17.842791613965 43.2692206031792
"7331" 1466 15.2009527186327 44.2706854660673
"7332" 1466.2 12.7770624504466 46.0664858423233
"7333" 1466.4 9.67451096978762 47.690785146344
"7334" 1466.6 8.76740403668988 49.4785827023503
"7335" 1466.8 8.72253830889043 49.873153764316
"7336" 1467 8.75312051519646 49.5648565655835
"7337" 1467.2 9.78110858434388 48.1899270778824
"7338" 1467.4 9.84377517630208 45.9976873257555
"7339" 1467.6 9.62768424339231 43.2160090546154
"7340" 1467.8 10.157601573825 39.6998710417794
"7341" 1468 11.309967654091 36.0289784563011
"7342" 1468.2 11.6493080523734 31.9684981909789
"7343" 1468.4 11.6281439193607 31.5576961487335
"7344" 1468.6 11.443036065252 30.1701123213928
"7345" 1468.8 11.044451726825 29.841483834683
"7346" 1469 10.7638029442301 30.3247029522692
"7347" 1469.2 10.4550544201728 30.3371654216062
"7348" 1469.4 10.4303638897897 30.9361947810692
"7349" 1469.6 11.162970871696 31.4876880836563
"7350" 1469.8 11.8005221337605 32.1616441315273
"7351" 1470 12.5350322317944 32.8205879677794
"7352" 1470.2 11.586028978814 33.2561679007747
"7353" 1470.4 11.849160342891 34.1801253344011
"7354" 1470.6 12.0329346289129 34.6631030837967
"7355" 1470.8 12.458729843488 35.367848877291
"7356" 1471 12.3347911575098 36.6888706270084
"7357" 1471.2 12.6795816964187 37.9046537467692
"7358" 1471.4 13.0754969432938 38.927787861363
"7359" 1471.6 12.8515655393745 39.6104751602143
"7360" 1471.8 13.4686712384596 40.7538724843269
"7361" 1472 13.6128619101887 41.6357576137844
"7362" 1472.2 13.4047951464554 42.6085435620627
"7363" 1472.4 12.8430169903857 44.4368771087459
"7364" 1472.6 12.2142887777783 47.5479132237272
"7365" 1472.8 11.3998956373528 50.6192957657414
"7366" 1473 10.3997755726215 54.5848295450922
"7367" 1473.2 7.75368540818399 58.7727923594231
"7368" 1473.4 7.21538569633393 62.2301080821799
"7369" 1473.6 8.18119266142501 66.1700880905127
"7370" 1473.8 8.42758846748018 71.0172437793641
"7371" 1474 9.25202290827719 75.8908141733388
"7372" 1474.2 10.3228531551294 80.9555617118779
"7373" 1474.4 11.2783462726712 86.0024712316282
"7374" 1474.6 13.1477777534091 89.9079526644905
"7375" 1474.8 15.0187754016738 94.7979091663449
"7376" 1475 16.7846137061327 99.5258482147051
"7377" 1475.2 16.3710610308685 103.14872710713
"7378" 1475.4 14.9855426074531 102.989894137046
"7379" 1475.6 14.743883793625 102.413856831894
"7380" 1475.8 14.8143633616065 102.698486366177
"7381" 1476 15.0891218889 102.509402430144
"7382" 1476.2 15.3097786531584 103.56979524491
"7383" 1476.4 15.7223426437481 102.952423686987
"7384" 1476.6 15.8939144482116 102.701697982925
"7385" 1476.8 15.9641810869847 102.977897023244
"7386" 1477 15.9908423501555 103.117493483413
"7387" 1477.2 16.3410657858586 102.268129721958
"7388" 1477.4 14.5905595543454 102.553275408932
"7389" 1477.6 13.4577965682641 103.215896101757
"7390" 1477.8 13.7124547081191 103.327963248765
"7391" 1478 14.4424197123122 103.524064018397
"7392" 1478.2 14.9146175305631 103.606660213222
"7393" 1478.4 15.2948939706529 103.262019806523
"7394" 1478.6 15.2462577055606 103.122552488335
"7395" 1478.8 14.6593526432103 102.544644659007
"7396" 1479 13.6725436796349 102.711943305773
"7397" 1479.2 13.9488061294469 102.091490800824
"7398" 1479.4 14.0228080517911 101.66325708971
"7399" 1479.6 14.1203344935033 100.968625804452
"7400" 1479.8 14.7053250913207 100.260757546113
"7401" 1480 15.5270175727996 99.7458674570319
"7402" 1480.2 16.8798398400877 98.3531689062692
"7403" 1480.4 18.5821271887207 96.7047996286345
"7404" 1480.6 20.7801441699802 94.8377498258296
"7405" 1480.8 23.1979987034622 92.9789403887737
"7406" 1481 26.5233405317074 90.4429568561936
"7407" 1481.2 30.688182615775 87.9832866428692
"7408" 1481.4 34.0858855891671 84.5610779869534
"7409" 1481.6 37.8708567212353 81.3901503861923
"7410" 1481.8 41.377866252002 78.1414699631896
"7411" 1482 43.1302950735681 74.2826906682417
"7412" 1482.2 44.3185011254979 70.0645282281384
"7413" 1482.4 44.5860839350871 65.3556153048226
"7414" 1482.6 43.5897612944075 61.3631079760071
"7415" 1482.8 43.9055740155676 57.0736864781801
"7416" 1483 46.3331993916835 53.8181036389485
"7417" 1483.2 49.2737319536755 50.298197734101
"7418" 1483.4 53.1276030346583 46.8894787081303
"7419" 1483.6 57.4826223202837 44.6863459039023
"7420" 1483.8 61.3101650663102 41.9301821535663
"7421" 1484 65.4163813694985 38.8029123643304
"7422" 1484.2 69.0586115253838 37.0578574642398
"7423" 1484.4 72.8825791620987 37.2603076420798
"7424" 1484.6 76.4932011877313 38.5535676015505
"7425" 1484.8 79.6717915197577 40.2871689851827
"7426" 1485 81.5107801496369 42.4107481328831
"7427" 1485.2 84.0738469789679 44.6547227736121
"7428" 1485.4 87.8100640052304 47.4058457601341
"7429" 1485.6 90.7885695659678 50.5360093249389
"7430" 1485.8 94.0388452117417 53.1565622081581
"7431" 1486 97.7057149859566 55.2671328112166
"7432" 1486.2 101.376474453825 57.390464663433
"7433" 1486.4 103.853653640588 58.0228690133745
"7434" 1486.6 105.021774108689 56.9419694320238
"7435" 1486.8 106.057262713095 55.0288351124044
"7436" 1487 106.807147591501 53.4932193711611
"7437" 1487.2 106.671363052032 52.4879870704675
"7438" 1487.4 107.936224501334 50.0309825913317
"7439" 1487.6 109.209549636361 47.950260040351
"7440" 1487.8 107.96565591527 48.9856268868419
"7441" 1488 108.260484939489 49.6677445841916
"7442" 1488.2 107.311809597691 49.6726865978942
"7443" 1488.4 106.845383730658 50.7679222519081
"7444" 1488.6 107.567304865501 52.3053551767017
"7445" 1488.8 107.706633700144 52.9512534758975
"7446" 1489 107.640984845807 54.1667420584389
"7447" 1489.2 108.277902336193 55.9476856689271
"7448" 1489.4 108.57378173447 58.6583158151329
"7449" 1489.6 107.844721803498 62.3863313395783
"7450" 1489.8 106.792595031075 66.7063435303526
"7451" 1490 105.563949524077 71.184985751704
"7452" 1490.2 104.944990545658 75.988421464047
"7453" 1490.4 103.896133693937 79.8667429827951
"7454" 1490.6 101.766468185703 83.3151225730084
"7455" 1490.8 99.7074334826511 87.0571866992519
"7456" 1491 96.4194824821948 90.748060447244
"7457" 1491.2 91.7555273902859 93.1455183859997
"7458" 1491.4 86.4300487549566 95.0442739774008
"7459" 1491.6 80.7755455237987 96.1271240909008
"7460" 1491.8 75.9245418673513 94.9906343432955
"7461" 1492 70.8555045947302 92.4062790841572
"7462" 1492.2 66.2078306575686 88.8737389533974
"7463" 1492.4 61.9149766684566 85.6774528717692
"7464" 1492.6 56.3928571488853 83.0658731862692
"7465" 1492.8 51.3052453186076 80.3008666560432
"7466" 1493 46.8203174020076 77.3198439906432
"7467" 1493.2 42.2812848936028 74.0527384180192
"7468" 1493.4 38.8484933756834 70.1663718862515
"7469" 1493.6 38.923349029223 66.0431574164223
"7470" 1493.8 41.191022284875 61.1400692998592
"7471" 1494 43.9291721322625 56.5678939382692
"7472" 1494.2 47.5651541555726 52.727020418587
"7473" 1494.4 51.2864956199596 49.0112170715481
"7474" 1494.6 54.8030203799795 45.3027783724783
"7475" 1494.8 57.9606347187964 41.4189118462121
"7476" 1495 61.031127136275 37.7008231371692
"7477" 1495.2 63.4486273089829 33.6677931478798
"7478" 1495.4 64.3623580234812 30.7387338780192
"7479" 1495.6 64.0229729432992 29.0796551565167
"7480" 1495.8 64.9443534363875 26.236147560488
"7481" 1496 68.0166557521375 23.4693062778317
"7482" 1496.2 72.072411541125 21.1867219356392
"7483" 1496.4 76.90891219695 19.579804215738
"7484" 1496.6 81.8435671811961 18.7055702001352
"7485" 1496.8 86.819462656725 17.4910181953292
"7486" 1497 90.354193980825 16.1202573457692
"7487" 1497.2 89.0316754582026 16.1605554892488
"7488" 1497.4 88.5581361079426 16.1015229147398
"7489" 1497.6 87.8177508318658 17.334401410606
"7490" 1497.8 88.5086575063198 18.201247042362
"7491" 1498 90.8661366347433 19.9511808565549
"7492" 1498.2 94.447640901315 22.5014293675592
"7493" 1498.4 97.9114857145726 25.6197779588323
"7494" 1498.6 101.376474453825 29.297829047845
"7495" 1498.8 104.420723346368 33.0909755111264
"7496" 1499 106.645270972238 37.2390486311316
"7497" 1499.2 109.045317749046 41.2388850957294
"7498" 1499.4 111.314220195385 45.5922306174589
"7499" 1499.6 111.868014487771 49.8125619106476
"7500" 1499.8 112.02894868542 54.8463516274584
"7501" 1500 112.367372287073 60.5311370412142
"7502" 1500.2 111.217796304718 66.3522181781085
"7503" 1500.4 109.539284807339 71.7789912995403
"7504" 1500.6 108.73617897028 77.1003534700783
"7505" 1500.8 107.929311695436 82.3439731106025
"7506" 1501 105.977780430958 84.7163599808179
"7507" 1501.2 102.054005937173 86.6916209320345
"7508" 1501.4 96.1809647376163 89.4599507874171
"7509" 1501.6 91.4305228643648 92.1198755407914
"7510" 1501.8 85.8485345022068 94.4410109561056
"7511" 1502 80.8593993508627 94.7260416670428
"7512" 1502.2 75.5244590915618 93.9815387266903
"7513" 1502.4 70.5324143494232 92.4566405571264
"7514" 1502.6 66.5687371349946 89.5595615244746
"7515" 1502.8 62.4610091809888 85.5928895261916
"7516" 1503 59.3677829959303 80.5649252461113
"7517" 1503.2 55.7048433277705 75.4604435655692
"7518" 1503.4 52.8994804400304 70.5459874727246
"7519" 1503.6 49.8961804958786 65.372875796046
"7520" 1503.8 46.8208474542495 60.4990845279013
"7521" 1504 43.6561828037862 57.3854426818712
"7522" 1504.2 40.063392942528 55.5336049539128
"7523" 1504.4 36.166382703735 54.2607862258592
"7524" 1504.6 32.0717433796779 52.2289997118575
"7525" 1504.8 28.2710634742822 50.6458867629264
"7526" 1505 24.881208586582 48.1765496832412
"7527" 1505.2 22.247903016795 45.0043286673992
"7528" 1505.4 22.0105693771755 40.6396875385991
"7529" 1505.6 22.4234001961402 36.2360675744323
"7530" 1505.8 24.250404968207 32.549090363213
"7531" 1506 26.8853321483082 29.5732207188423
"7532" 1506.2 30.285421866567 26.6878059866241
"7533" 1506.4 33.6974169379129 22.7524518030495
"7534" 1506.6 36.5628496776637 18.9989537575596
"7535" 1506.8 39.7285548700888 17.7168837897857
"7536" 1507 43.944824595511 17.1705182629669
"7537" 1507.2 48.7528595310068 17.0786086494283
"7538" 1507.4 53.5310434791335 15.7041935349501
"7539" 1507.6 58.225418985059 15.3016822912586
"7540" 1507.8 63.1954638191917 15.8060184893026
"7541" 1508 68.4240653126315 15.7606771373015
"7542" 1508.2 73.808643102059 16.4441637001203
"7543" 1508.4 78.4220282859159 18.1296102301783
"7544" 1508.6 82.653800795205 20.9421252041192
"7545" 1508.8 86.9916615494066 24.0186934677692
"7546" 1509 91.7021017244126 26.9402217606507
"7547" 1509.2 95.9684984187964 29.9243213976978
"7548" 1509.4 98.3973818990536 33.8698996263835
"7549" 1509.6 98.9095489608438 38.1378090431277
"7550" 1509.8 99.9140766505107 42.0376833396407
"7551" 1510 102.39344161769 45.7944821572152
"7552" 1510.2 103.369319199176 49.8917528569449
"7553" 1510.4 101.989394057636 53.0490614549719
"7554" 1510.6 100.740706551934 57.3415237519783
"7555" 1510.8 97.9897023134143 61.6124740363496
"7556" 1511 95.8944393381764 64.9586911611611
"7557" 1511.2 92.8347071907197 68.6099917949008
"7558" 1511.4 88.7716847467704 70.4920724565692
"7559" 1511.6 84.7968279641493 73.149789475999
"7560" 1511.8 80.358125827725 75.6723810744147
"7561" 1512 79.7901391543016 78.2153714134281
"7562" 1512.2 78.2842184823554 82.9960833579823
"7563" 1512.4 78.5242464042 87.1640968826353
"7564" 1512.6 79.0146001503296 92.2627944416729
"7565" 1512.8 79.2958715681095 97.0517719645882
"7566" 1513 80.6975057788162 98.8097584908268
"7567" 1513.2 82.0794311125792 98.6576192871337
"7568" 1513.4 83.0822469614091 97.9168721921365
"7569" 1513.6 85.3559917278869 97.1051573751453
"7570" 1513.8 89.1596611216821 96.8722121333942
"7571" 1514 91.6776820918071 96.8790368189835
"7572" 1514.2 90.8642995199566 97.0322929164271
"7573" 1514.4 89.6673852157197 98.6850641422955
"7574" 1514.6 88.1857096143696 101.632430331921
"7575" 1514.8 85.9023163804859 105.21251202933
"7576" 1515 84.154980349756 107.492599580252
"7577" 1515.2 82.680537361394 109.462815709683
"7578" 1515.4 79.6353633873653 111.011419616358
"7579" 1515.6 75.5464528893169 113.286021277922
"7580" 1515.8 70.6225902104148 114.692282836064
"7581" 1516 65.7360497215792 115.985380325693
"7582" 1516.2 61.7860419463164 117.40627906764
"7583" 1516.4 57.8263165306857 119.633209854212
"7584" 1516.6 55.3386442958504 121.157797966549
"7585" 1516.8 52.6921395325217 120.005994319515
"7586" 1517 50.3247051167819 117.277786711373
"7587" 1517.2 47.5703926603402 115.956721553542
"7588" 1517.4 48.2334468186543 114.628545935001
"7589" 1517.6 47.4987699597431 114.032044946966
"7590" 1517.8 46.6227931589427 112.689826068891
"7591" 1518 45.961009179225 111.669040449044
"7592" 1518.2 45.3574705159888 109.736273801226
"7593" 1518.4 45.4410077873648 108.043014534101
"7594" 1518.6 45.777360563471 106.9776388368
"7595" 1518.8 48.8097890584536 105.771147162784
"7596" 1519 47.7274085396555 105.475364518193
"7597" 1519.2 47.9295543956871 105.00511934995
"7598" 1519.4 48.2944205256643 104.386190967198
"7599" 1519.6 49.0327356182523 102.379981574333
"7600" 1519.8 49.7298960921911 99.5509012271889
"7601" 1520 51.3713459511294 96.4688435425214
"7602" 1520.2 52.8949655307555 92.8896223489475
"7603" 1520.4 53.461227616025 89.0679566725264
"7604" 1520.6 53.7196332805514 84.3818785961277
"7605" 1520.8 53.0756703680412 79.4540774181881
"7606" 1521 52.4040207882268 74.5657272848139
"7607" 1521.2 50.4563979757424 70.1628345969114
"7608" 1521.4 48.1586781553071 66.2293738375014
"7609" 1521.6 45.3632491410341 62.6121663899874
"7610" 1521.8 42.3509930481808 58.9920572579712
"7611" 1522 39.3548804885107 55.6797748535835
"7612" 1522.2 38.0633751851408 51.9200196430482
"7613" 1522.4 39.4487167527371 48.6358593641374
"7614" 1522.6 41.8201524498039 47.1729120247324
"7615" 1522.8 44.8262029630393 46.0994762143611
"7616" 1523 48.995734141058 44.4765830192789
"7617" 1523.2 53.316822334524 42.5063029155605
"7618" 1523.4 57.6489807795532 40.4803651817935
"7619" 1523.6 61.7446383957341 37.864119250542
"7620" 1523.8 65.7422391045015 34.8209663993281
"7621" 1524 69.5928688290527 31.4901700517148
"7622" 1524.2 73.8654884050897 28.9683301457398
"7623" 1524.4 77.3863624649636 25.6060747931504
"7624" 1524.6 81.422346011325 22.5561108484038
"7625" 1524.8 85.2133365401652 22.8544161777538
"7626" 1525 89.4300812163544 24.8729835227104
"7627" 1525.2 92.8302402471066 28.3878174265799
"7628" 1525.4 96.1350090597679 32.5158820054692
"7629" 1525.6 98.7786554203493 36.9368294020362
"7630" 1525.8 101.54232694997 40.9285271653238
"7631" 1526 104.326442590541 41.7656309188656
"7632" 1526.2 106.535759714488 41.2150091607247
"7633" 1526.4 105.729782546131 40.349913316797
"7634" 1526.6 105.486954528047 39.3059891877692
"7635" 1526.8 105.64717622957 38.131646925642
"7636" 1527 106.150546305489 36.9003831907085
"7637" 1527.2 106.755265879227 35.5660614848407
"7638" 1527.4 105.962756673625 34.5614677660978
"7639" 1527.6 106.793483065274 31.7034170055216
"7640" 1527.8 109.111588336555 29.7875817512963
"7641" 1528 112.022330892104 29.4868415522308
"7642" 1528.2 114.410935946237 29.6390227765928
"7643" 1528.4 115.015450158479 30.57459144
"7644" 1528.6 116.781643713852 32.3354643712963
"7645" 1528.8 117.732739866418 34.755427643998
"7646" 1529 118.298382619728 37.2107503164108
"7647" 1529.2 119.273510624141 40.549758203585
"7648" 1529.4 120.975311996521 44.3823683643562
"7649" 1529.6 121.559624639133 48.5812618794231
"7650" 1529.8 122.007409592036 52.7896522109797
"7651" 1530 121.749393246353 57.1128577208803
"7652" 1530.2 121.967991407046 61.9376129290037
"7653" 1530.4 122.882870958055 66.6658517379772
"7654" 1530.6 123.338409609173 71.184985751704
"7655" 1530.8 123.05477780417 73.2194649884329
"7656" 1531 121.745384365399 74.9536364791997
"7657" 1531.2 120.526329351959 78.2476451602335
"7658" 1531.4 118.384167201668 81.7631297249127
"7659" 1531.6 115.371742909461 86.1427653333031
"7660" 1531.8 112.357920031941 90.3905092967403
"7661" 1532 109.044011254792 94.6734789240791
"7662" 1532.2 104.987221505325 98.1717942112862
"7663" 1532.4 101.497706432868 102.316663895743
"7664" 1532.6 97.8216213195309 106.305131974068
"7665" 1532.8 93.027413727725 109.203964014194
"7666" 1533 88.2375491575319 111.894286451355
"7667" 1533.2 82.9098951595836 112.223754031528
"7668" 1533.4 79.5268256293635 112.402454994244
"7669" 1533.6 77.2095274905949 110.856959233004
"7670" 1533.8 74.8067037527737 110.187757024551
"7671" 1534 71.5338594385284 108.315821794981
"7672" 1534.2 68.5370305099532 105.977217669192
"7673" 1534.4 66.409239849825 102.148173019217
"7674" 1534.6 63.3386045456408 98.1989549582166
"7675" 1534.8 60.6943637673656 93.4571025743233
"7676" 1535 58.1331131324466 88.4680729575936
"7677" 1535.2 55.1380583225064 84.2530061061188
"7678" 1535.4 50.6083638637737 81.2300910933974
"7679" 1535.6 45.5918819605792 78.8132843556845
"7680" 1535.8 41.1406785355882 76.0893682754534
"7681" 1536 35.6493105058337 71.2913321567127
"7682" 1536.2 33.1150616759839 66.1284067600449
"7683" 1536.4 33.377303611774 61.1722818158406
"7684" 1536.6 35.3889757069789 57.9557550000289
"7685" 1536.8 38.2269733894983 55.0379030382395
"7686" 1537 42.1046414171476 50.9378952456886
"7687" 1537.2 45.3364263468766 47.6647515253929
"7688" 1537.4 47.8939805331107 43.9740741308406
"7689" 1537.6 50.705594778528 39.3040971957247
"7690" 1537.8 52.466559237427 34.3142191567488
"7691" 1538 55.4445470490977 28.3134198537541
"7692" 1538.2 57.1188640938766 23.8591224686301
"7693" 1538.4 59.263761474225 18.6108126068192
"7694" 1538.6 61.1346791730903 13.8245631075447
"7695" 1538.8 59.6736194683508 10.8215808352589
"7696" 1539 59.0517176030566 10.7971941562482
"7697" 1539.2 59.6215311477489 11.7763944224323
"7698" 1539.4 60.920904331545 11.9226207293192
"7699" 1539.6 64.2394705434561 11.9576850362498
"7700" 1539.8 64.952271741325 12.0324044951516
"7701" 1540 67.8731070754983 11.8285887247049
"7702" 1540.2 71.471887294665 11.2385142458492
"7703" 1540.4 75.8491521198046 11.1297872548611
"7704" 1540.6 81.0849292621515 12.1905383864529
"7705" 1540.8 85.8789543432074 14.0407355015045
"7706" 1541 90.9693728056601 16.1445541645682
"7707" 1541.2 95.5240391147127 19.303810680657
"7708" 1541.4 99.5794036167473 22.6773445835993
"7709" 1541.6 101.602985964764 27.4564047906632
"7710" 1541.8 104.111619785507 32.4642099934561
"7711" 1542 106.475862833575 37.2429120107414
"7712" 1542.2 108.577607201271 42.3122631898496
"7713" 1542.4 111.011801304088 46.9999242047429
"7714" 1542.6 111.248058135908 51.7514607836729
"7715" 1542.8 110.830066734116 56.629274746842
"7716" 1543 109.962946618399 62.2053611787823
"7717" 1543.2 107.307070843771 67.2311270114314
"7718" 1543.4 104.550464475088 72.4988652675324
"7719" 1543.6 100.891546537653 77.5308178393727
"7720" 1543.8 96.7382266802657 82.3306579048201
"7721" 1544 91.6522591563419 85.8545091216336
"7722" 1544.2 85.9177008639843 88.5720053615259
"7723" 1544.4 80.345456539825 90.5304806459449
"7724" 1544.6 75.0628159600928 89.3821196991532
"7725" 1544.8 70.9248530141828 86.1724199770766
"7726" 1545 67.0608032275393 81.4313609876353
"7727" 1545.2 63.7627663773806 76.5015367139081
"7728" 1545.4 61.468217568825 71.4588523618248
"7729" 1545.6 61.2462247365949 66.3783694069595
"7730" 1545.8 61.0366699497312 60.7360706619255
"7731" 1546 62.5243976274116 55.1114360367404
"7732" 1546.2 65.245035015771 50.3324676885125
"7733" 1546.4 67.4951788126822 45.0514644958692
"7734" 1546.6 70.6571775574721 40.8721876218281
"7735" 1546.8 74.3714994596311 36.6268126164325
"7736" 1547 76.538335525875 32.0445237207692
"7737" 1547.2 78.6814696548147 26.2585974927228
"7738" 1547.4 78.9914263955125 20.6507111294567
"7739" 1547.6 78.7958025882671 14.9287869732061
"7740" 1547.8 77.4759976101335 11.1423994397799
"7741" 1548 76.903211017395 10.5658732341692
"7742" 1548.2 77.3947385192444 11.3594153856563
"7743" 1548.4 78.7486245104488 11.0415200341702
"7744" 1548.6 80.8334122817161 11.1966633818237
"7745" 1548.8 84.0552208414172 11.3343195797061
"7746" 1549 88.1241407535291 12.233436410157
"7747" 1549.2 92.8790020694679 13.4150819721876
"7748" 1549.4 96.0110925295726 15.5234838680265
"7749" 1549.6 101.062178657844 17.6024390622115
"7750" 1549.8 104.413648289489 17.4764257766874
"7751" 1550 105.550491197095 17.9295983144314
"7752" 1550.2 106.102357883693 18.7150113913258
"7753" 1550.4 107.739272376936 19.4714307362414
"7754" 1550.6 108.906782449388 21.5345079132692
"7755" 1550.8 111.101245097066 24.7105753861313
"7756" 1551 114.299148111825 27.9799623249449
"7757" 1551.2 117.224396193021 31.2733342491799
"7758" 1551.4 119.080992160235 35.090550058141
"7759" 1551.6 121.11081829319 38.6197225429475
"7760" 1551.8 121.845019672265 41.6715664134072
"7761" 1552 122.644495425954 44.6466586623641
"7762" 1552.2 123.522608139023 48.0599427929503
"7763" 1552.4 124.652230300876 50.6195679754231
"7764" 1552.6 125.396144898081 53.3471089852949
"7765" 1552.8 126.304390577066 56.2966322972606
"7766" 1553 126.675041976246 60.1248721748745
"7767" 1553.2 126.594013306923 63.8782696519924
"7768" 1553.4 126.397757468365 67.7853417564108
"7769" 1553.6 126.232944608073 71.8845015822161
"7770" 1553.8 125.806356500997 75.6199058743727
"7771" 1554 124.844663277009 79.2406967791376
"7772" 1554.2 123.680027037427 83.8234736821276
"7773" 1554.4 121.779488872782 88.192388733752
"7774" 1554.6 119.349684576367 92.3354156334387
"7775" 1554.8 117.439628375172 96.5102724518879
"7776" 1555 114.992232685178 100.190213686068
"7777" 1555.2 112.33224116535 104.050871415244
"7778" 1555.4 109.089289721727 107.873549818074
"7779" 1555.6 105.296801685462 111.26415313431
"7780" 1555.8 101.440842610091 114.152095894318
"7781" 1556 98.9194306666045 116.014810359159
"7782" 1556.2 96.3434976638734 117.933852315374
"7783" 1556.4 93.8181626968982 119.652846174684
"7784" 1556.6 89.6380127474697 120.927198350658
"7785" 1556.8 84.754368729025 121.551640161369
"7786" 1557 79.894429890585 121.858914805341
"7787" 1557.2 75.2532545208586 121.858991884143
"7788" 1557.4 71.8873980558415 120.841917981972
"7789" 1557.6 68.02774137905 119.427343026944
"7790" 1557.8 65.275338582775 117.745740497744
"7791" 1558 63.0170380146 115.602334243669
"7792" 1558.2 60.460854677264 113.606285713074
"7793" 1558.4 58.1570240193674 113.410507423701
"7794" 1558.6 55.262395789909 113.826738397647
"7795" 1558.8 51.9631615736055 113.485105929928
"7796" 1559 48.153104992947 111.108117875903
"7797" 1559.2 44.1776560824441 108.693325872436
"7798" 1559.4 39.8162998428663 106.404267416658
"7799" 1559.6 35.3082149877676 105.016299643245
"7800" 1559.8 30.5497867504945 103.70048357443
"7801" 1560 28.058991261949 100.551507299063
"7802" 1560.2 27.3357985425214 96.0020647207603
"7803" 1560.4 27.4598969572562 90.4255139468839
"7804" 1560.6 27.8399755942562 85.0434041005078
"7805" 1560.8 29.161533423825 79.2873151875522
"7806" 1561 32.0732072679857 73.6170959879032
"7807" 1561.2 35.1997638455986 68.8241708056088
"7808" 1561.4 38.9457359604587 63.7713383159029
"7809" 1561.6 43.6629952662866 60.0724574843365
"7810" 1561.8 48.0963600670977 57.5673588023874
"7811" 1562 52.6178150215393 54.6990675344031
"7812" 1562.2 57.0178422555886 51.9735983230238
"7813" 1562.4 61.9200091562024 51.3231016016277
"7814" 1562.6 66.4017873275309 51.1798715742104
"7815" 1562.8 70.7156025199854 52.1127048475428
"7816" 1563 74.6942567444305 52.9961832562876
"7817" 1563.2 78.6053915114356 51.9027885039506
"7818" 1563.4 81.4645769709917 50.2760393572137
"7819" 1563.6 85.7339720172929 50.4611569247371
"7820" 1563.8 88.403123644225 51.4539295366978
"7821" 1564 91.4981930466468 50.8603846038633
"7822" 1564.2 96.1163295436458 50.7065620808447
"7823" 1564.4 100.841548964714 52.5726724410748
"7824" 1564.6 104.555008188029 55.2950800099595
"7825" 1564.8 108.535172955929 58.0279414570344
"7826" 1565 110.699158002882 57.4848913151843
"7827" 1565.2 110.484665214366 56.1168498528368
"7828" 1565.4 109.803262973257 56.2270285607287
"7829" 1565.6 110.10146546602 54.189118571809
"7830" 1565.8 110.88871277442 50.3737847039719
"7831" 1566 111.416029081609 46.3109448504584
"7832" 1566.2 111.082556683881 42.0308081008248
"7833" 1566.4 112.258725955299 38.6522561471113
"7834" 1566.6 115.142231633898 37.6730280540419
"7835" 1566.8 119.100330139589 36.8975190130145
"7836" 1567 119.034439754449 37.8666692581683
"7837" 1567.2 119.643184809644 39.1544341008899
"7838" 1567.4 120.760484940825 41.1813886295259
"7839" 1567.6 121.547550436914 42.8995183254905
"7840" 1567.8 122.375819148075 44.9686583107192
"7841" 1568 123.276090156901 47.5488213079811
"7842" 1568.2 124.508390804808 50.5006099775127
"7843" 1568.4 124.584406532208 53.0230137713127
"7844" 1568.6 124.890446558941 56.1902613356621
"7845" 1568.8 125.727947474834 59.5899042805997
"7846" 1569 125.889894024512 62.8201763327388
"7847" 1569.2 125.985739941668 66.592150385391
"7848" 1569.4 126.038990839161 70.2001641805365
"7849" 1569.6 124.710703937338 72.7861467694231
"7850" 1569.8 124.329919096999 76.4790427260431
"7851" 1570 124.631905393807 80.3736857099153
"7852" 1570.2 123.804307974951 81.7908613373532
"7853" 1570.4 123.0061162211 84.6391907041192
"7854" 1570.6 121.536347943627 87.576257130104
"7855" 1570.8 120.55078638248 89.7112342783468
"7856" 1571 119.827855008018 91.6633712203953
"7857" 1571.2 118.361837408161 94.1523742000171
"7858" 1571.4 117.342998213223 96.5718102948286
"7859" 1571.6 116.199541296825 98.7102901587447
"7860" 1571.8 114.167086890495 101.669734757388
"7861" 1572 111.905941100884 104.681850227642
"7862" 1572.2 109.64635213055 107.012784960994
"7863" 1572.4 106.423420289399 109.035480054876
"7864" 1572.6 102.839777206275 110.777281532044
"7865" 1572.8 98.031154219073 112.632892862906
"7866" 1573 92.7100262222302 113.307702370295
"7867" 1573.2 87.3486982042115 114.228190491135
"7868" 1573.4 83.2727288493513 113.640464626269
"7869" 1573.6 80.7277195368078 113.541624352218
"7870" 1573.8 78.0212975181698 112.398371849019
"7871" 1574 75.9079847694267 110.680170497439
"7872" 1574.2 74.2152246298922 108.765230402958
"7873" 1574.4 71.4485583300492 107.686985452554
"7874" 1574.6 68.664373096025 107.668864735644
"7875" 1574.8 65.1995982746772 108.180241394104
"7876" 1575 60.4189406478763 107.920794795987
"7877" 1575.2 55.0729813723467 107.073574116982
"7878" 1575.4 49.6924478680882 107.032732199927
"7879" 1575.6 44.6212319838 106.627417714719
"7880" 1575.8 40.1805653614661 107.244625946833
"7881" 1576 36.3765855160284 108.681810018786
"7882" 1576.2 33.2849075445561 107.776052444605
"7883" 1576.4 29.9055856708335 105.122331629744
"7884" 1576.6 26.3495695240689 101.451021311318
"7885" 1576.8 21.9863097635902 98.9613374099127
"7886" 1577 18.4383312225627 96.2950227406873
"7887" 1577.2 17.402031456644 92.4194577873641
"7888" 1577.4 17.5962834693964 87.6793606446264
"7889" 1577.6 18.8750015050177 82.0455513847738
"7890" 1577.8 20.5173596520544 76.5442286818656
"7891" 1578 22.8664809985125 72.0030578460371
"7892" 1578.2 24.4869214024044 66.8963433441103
"7893" 1578.4 26.0514668845269 61.1308087264904
"7894" 1578.6 27.926277853575 56.0411682043269
"7895" 1578.8 28.0697389077368 50.9812866052986
"7896" 1579 28.2771920407062 45.9109334153088
"7897" 1579.2 29.3872051145438 41.173109420238
"7898" 1579.4 30.1778306488467 37.1125945844649
"7899" 1579.6 28.8721553706546 33.6514269640647
"7900" 1579.8 27.2440580528924 31.0847735540782
"7901" 1580 27.2655089587905 27.0959206665796
"7902" 1580.2 29.1860546262121 24.6207334739467
"7903" 1580.4 31.9651242300831 23.8769161284305
"7904" 1580.6 36.015618177725 22.9952939487359
"7905" 1580.8 41.0567417554294 22.0636835343462
"7906" 1581 45.9314475074584 20.4643972128692
"7907" 1581.2 50.4885989836515 18.4731489489325
"7908" 1581.4 56.1960376635082 17.6143003969524
"7909" 1581.6 62.040294692557 17.0704599620424
"7910" 1581.8 67.4766947452293 16.2855986647267
"7911" 1582 73.1466337941198 16.9483191972692
"7912" 1582.2 78.665796308959 19.7536167623826
"7913" 1582.4 84.261533429715 23.4148452868292
"7914" 1582.6 89.5792763714075 27.4601902591042
"7915" 1582.8 95.3025964295337 30.6512277152207
"7916" 1583 100.139426059816 34.7810938744202
"7917" 1583.2 103.009404894269 40.349913316797
"7918" 1583.4 105.184047942343 46.3934251722424
"7919" 1583.6 107.918535949091 50.8847628376409
"7920" 1583.8 110.976853597334 52.2763041502067
"7921" 1584 111.499786324529 52.2353857092171
"7922" 1584.2 110.835814737292 51.64833740283
"7923" 1584.4 109.993893732716 51.851994834342
"7924" 1584.6 109.437596818561 53.0645553357692
"7925" 1584.8 108.764669713404 53.3361059834271
"7926" 1585 108.009672927382 54.3257572326692
"7927" 1585.2 107.216789938441 54.8969834164924
"7928" 1585.4 106.473600460736 55.0914869557871
"7929" 1585.6 105.071683424658 54.7065241353248
"7930" 1585.8 102.285207922289 54.6627726155874
"7931" 1586 99.7721040534116 54.1559800542404
"7932" 1586.2 97.3199988189341 52.3418831744601
"7933" 1586.4 94.5989974501241 51.0982805007552
"7934" 1586.6 90.8891194699361 48.4677504421859
"7935" 1586.8 89.4822488724133 44.9975093345045
"7936" 1587 88.3658196298528 43.8320195641303
"7937" 1587.2 84.779707304825 42.8556529288147
"7938" 1587.4 80.589973796295 43.5176391586292
"7939" 1587.6 76.9611259701022 45.8239017812593
"7940" 1587.8 72.7640125749932 48.7623245659702
"7941" 1588 68.1757005627393 50.4820943087835
"7942" 1588.2 62.7653666785865 52.091568050838
"7943" 1588.4 58.0692286150822 52.5458792309835
"7944" 1588.6 53.3657935408157 52.3162636410636
"7945" 1588.8 49.8278652936007 50.5839415793346
"7946" 1589 47.4351180890015 47.2044253097692
"7947" 1589.2 45.1624263726932 42.2773522981813
"7948" 1589.4 45.5466816980118 38.2287388162912
"7949" 1589.6 47.3491600193591 33.6774848544965
"7950" 1589.8 49.3377078068882 28.8965476942166
"7951" 1590 52.1581725397359 24.5011514391306
"7952" 1590.2 55.542791617995 20.0822148198692
"7953" 1590.4 59.2798860224614 16.0140955699359
"7954" 1590.6 63.7409326839474 12.0033470102896
"7955" 1590.8 66.7308448503635 10.4953164846923
"7956" 1591 69.4844215491887 11.273489725451
"7957" 1591.2 74.5012366375669 11.1909263736886
"7958" 1591.4 79.9240360159934 12.064430511985
"7959" 1591.6 85.207929235845 13.2793682244692
"7960" 1591.8 90.1238432917341 14.423599146542
"7961" 1592 92.1382365626617 17.3110024885855
"7962" 1592.2 94.5164276820897 21.9579060545339
"7963" 1592.4 96.41961556295 26.618329953488
"7964" 1592.6 98.8873320075897 30.3846531315633
"7965" 1592.8 101.815026727287 33.8304914419038
"7966" 1593 104.983827946066 36.8388653472424
"7967" 1593.2 108.002268385373 37.0606676288942
"7968" 1593.4 107.584425524825 36.5847090005748
"7969" 1593.6 107.483314861777 35.7450782376058
"7970" 1593.8 107.713421910716 36.8357011748329
"7971" 1594 107.245028087504 38.581946397361
"7972" 1594.2 107.630495662643 41.6234042435056
"7973" 1594.4 108.936957611447 45.4157428488368
"7974" 1594.6 109.457276779608 49.4371459274258
"7975" 1594.8 108.706562453111 54.4636158815728
"7976" 1595 108.380780764254 59.7425101848853
"7977" 1595.2 106.576488372427 64.5283360532338
"7978" 1595.4 105.75738084872 69.2871921754797
"7979" 1595.6 105.167170240542 73.9814315261099
"7980" 1595.8 106.39554859778 77.6880209419121
"7981" 1596 107.576713784364 79.6860515020866
"7982" 1596.2 106.861933701339 79.237163087026
"7983" 1596.4 104.698170104917 80.3392105673028
"7984" 1596.6 101.783461312914 81.8753581213489
"7985" 1596.8 96.7321802315355 84.4202739474271
"7986" 1597 92.0186762876871 87.2929422398813
"7987" 1597.2 86.553407610825 88.2376074034711
"7988" 1597.4 81.8623469559601 86.8773678624044
"7989" 1597.6 77.9754860785314 84.135282634572
"7990" 1597.8 75.0333250291878 80.0185604774816
"7991" 1598 71.4025665304122 75.8640141475353
"7992" 1598.2 67.5638183509005 70.9910728640334
"7993" 1598.4 63.7029391845195 66.6497239165748
"7994" 1598.6 59.244925718763 62.6072776530214
"7995" 1598.8 54.7697674616966 58.8446257473335
"7996" 1599 49.6505873554361 55.5664345195748
"7997" 1599.2 45.2502990288735 53.2927516189683
"7998" 1599.4 42.5411101241761 50.1493981466097
"7999" 1599.6 42.9070146806052 45.8429880306758
"8000" 1599.8 45.1490965163569 42.1642255949926
"8001" 1600 48.7580609981799 39.6984453010112
"8002" 1600.2 52.657994763165 37.1313713715992
"8003" 1600.4 57.1782210719933 34.6989885592791
"8004" 1600.6 62.2097435370897 32.1756647379751
"8005" 1600.8 67.7101275558456 30.6241448271971
"8006" 1601 73.0487385399188 29.930577359488
"8007" 1601.2 78.5909521245826 28.884763229148
"8008" 1601.4 84.8197836236923 29.5174401425651
"8009" 1601.6 90.7457901522796 30.3401446651177
"8010" 1601.8 96.1999686694663 31.3383171250084
"8011" 1602 102.663473402875 32.1637192195762
"8012" 1602.2 105.926761687442 31.2212242666898
"8013" 1602.4 105.180812960619 30.0175283186431
"8014" 1602.6 105.16264241471 27.6163527249519
"8015" 1602.8 105.521141495396 25.6074802729549
"8016" 1603 106.461410005145 24.8220185948032
"8017" 1603.2 107.632866919737 26.4204475257398
"8018" 1603.4 109.639530206296 28.5240359083269
"8019" 1603.6 113.607766972139 30.7906014884978
"8020" 1603.8 117.653175382193 34.0459525683219
"8021" 1604 119.515979669232 36.9638537262427
"8022" 1604.2 119.883380393902 39.9053949067051
"8023" 1604.4 120.850503565378 42.2293492465061
"8024" 1604.6 121.880716713036 45.4644896784798
"8025" 1604.8 123.528668288179 49.4473511825524
"8026" 1605 123.700208203993 52.8294962533489
"8027" 1605.2 123.791023453542 57.3784813735701
"8028" 1605.4 124.761676410334 62.0493159566601
"8029" 1605.6 125.348821639744 66.6802334719719
"8030" 1605.8 125.635406589303 70.9157964140257
"8031" 1606 125.364770885536 74.2656207158745
"8032" 1606.2 124.705439069687 77.2936011816485
"8033" 1606.4 123.693912369979 80.2991339822436
"8034" 1606.6 123.034568886573 84.0004536599079
"8035" 1606.8 121.958698948995 87.5937628931675
"8036" 1607 120.61754938503 90.7846509183974
"8037" 1607.2 119.131576496539 94.380398989118
"8038" 1607.4 117.154528796514 97.6241319044961
"8039" 1607.6 114.866150668661 101.078567938318
"8040" 1607.8 111.801937232362 105.166122804625
"8041" 1608 108.914193982809 108.060601688469
"8042" 1608.2 107.903234654768 109.464652086359
"8043" 1608.4 106.78339958018 110.730947053753
"8044" 1608.6 103.893716574284 112.719467711991
"8045" 1608.8 101.263063892785 114.454143269431
"8046" 1609 97.4026441515324 116.542565073928
"8047" 1609.2 93.4943674817536 119.412632038007
"8048" 1609.4 89.3790741990135 120.181422303187
"8049" 1609.6 84.5085217208498 121.659977814922
"8050" 1609.8 79.9458866906712 122.956568770167
"8051" 1610 75.1384839177837 123.905694190319
"8052" 1610.2 70.4285714361 125.322506438969
"8053" 1610.4 65.7935752808002 126.603080666534
"8054" 1610.6 61.8965601597298 126.64073237546
"8055" 1610.8 59.2531691187676 127.107695015671
"8056" 1611 56.9521651024234 126.848327011127
"8057" 1611.2 53.4924588838715 125.215554622013
"8058" 1611.4 50.5078103623134 122.347705347409
"8059" 1611.6 49.8072803697185 119.435853372581
"8060" 1611.8 49.3745085242819 117.060338108459
"8061" 1612 49.3296701078791 114.969495290215
"8062" 1612.2 48.8247167149932 111.969684961296
"8063" 1612.4 48.7217621879795 108.574810726324
"8064" 1612.6 50.1240687005277 105.42526471908
"8065" 1612.8 51.7796675856614 101.792810443269
"8066" 1613 52.8655448474411 97.2032093844746
"8067" 1613.2 54.5335100737432 92.8011010515965
"8068" 1613.4 57.6811277262845 88.9328893815125
"8069" 1613.6 61.0813518133071 85.3862662866264
"8070" 1613.8 64.8397772022129 81.7974230026054
"8071" 1614 67.8109977587608 77.3506685937004
"8072" 1614.2 69.9487221568875 73.1393679966532
"8073" 1614.4 70.7586302902118 68.2076312848258
"8074" 1614.6 71.6710624482929 63.7007965207738
"8075" 1614.8 71.023968206608 59.5760779938636
"8076" 1615 69.6327369692873 55.6713276955711
"8077" 1615.2 69.4609391973881 51.1592091337741
"8078" 1615.4 71.5753572459415 48.0572238857352
"8079" 1615.6 74.8361262015965 46.551075409355
"8080" 1615.8 79.6685545863107 45.9687022390692
"8081" 1616 84.1272981802549 44.5261720603814
"8082" 1616.2 89.1829312423148 44.4888504152896
"8083" 1616.4 94.1800798834571 45.8427503057787
"8084" 1616.6 99.2714235412096 47.6662290346442
"8085" 1616.8 102.896789001825 51.151981708191
"8086" 1617 106.721544294879 55.7622121368098
"8087" 1617.2 109.514824918009 60.2522663058745
"8088" 1617.4 111.977953578718 64.321874215296
"8089" 1617.6 110.888621056602 66.3317441213407
"8090" 1617.8 109.097028332364 69.0115310993388
"8091" 1618 106.240814202799 73.393976661664
"8092" 1618.2 103.445424251755 78.1473519546171
"8093" 1618.4 100.616317179825 82.375262897164
"8094" 1618.6 97.6182831034888 86.8679290614589
"8095" 1618.8 93.0214714953471 89.9383919701276
"8096" 1619 87.2064518143978 91.3453335728056
"8097" 1619.2 81.9957979899566 91.9231177679008
"8098" 1619.4 76.4897325497277 90.1717599800126
"8099" 1619.6 70.5334264635881 87.494495477085
"8100" 1619.8 66.2746987393825 84.0906631427206
"8101" 1620 63.5704224194887 79.2169920957028
"8102" 1620.2 61.141923644608 73.6987990634956
"8103" 1620.4 60.4960933626519 67.5397134706442
"8104" 1620.6 61.2819045114721 61.7910533092692
"8105" 1620.8 64.0136983487333 54.8194387091316
"8106" 1621 67.4662204403393 49.8524033184121
"8107" 1621.2 70.3553504045603 44.7427210725045
"8108" 1621.4 73.383682838775 39.3250983074192
"8109" 1621.6 74.8951539729438 34.6989885592791
"8110" 1621.8 75.0477662625098 29.5229507582584
"8111" 1622 76.0486810265058 23.6446426150458
"8112" 1622.2 75.467780698325 19.3518218021359
"8113" 1622.4 74.1595390129989 14.5555250845736
"8114" 1622.6 73.1942079934983 10.8447528615366
"8115" 1622.8 71.240039326095 10.1110761864992
"8116" 1623 71.1336581764057 10.5210798139144
"8117" 1623.2 71.9164209338562 10.3357675850505
"8118" 1623.4 74.4770946290312 10.2345171594136
"8119" 1623.6 77.7451774504463 10.1877724007061
"8120" 1623.8 82.2032006368448 10.0349802664672
"8121" 1624 87.088620385376 11.2896798886672
"8122" 1624.2 91.5251433170371 13.5357006577541
"8123" 1624.4 96.1398354551584 15.7824698772086
"8124" 1624.6 99.4404488966063 15.7818666853005
"8125" 1624.8 101.26841288056 14.3142581945339
"8126" 1625 102.011134064665 15.3186357856088
"8127" 1625.2 104.011925380193 17.0853279796655
"8128" 1625.4 107.318254246926 19.7989089725812
"8129" 1625.6 110.854471455771 22.9496156927557
"8130" 1625.8 114.950711489539 26.8407009589389
"8131" 1626 118.27997173093 31.2432816863219
"8132" 1626.2 120.080852801783 36.3877998988455
"8133" 1626.4 122.635110082639 41.8031300776252
"8134" 1626.6 124.091956819921 47.0011485876953
"8135" 1626.8 125.438375857748 51.7595821220641
"8136" 1627 126.454816232095 56.9122024004314
"8137" 1627.2 126.85856077163 62.0255487008444
"8138" 1627.4 126.638819792732 64.9381201894811
"8139" 1627.6 126.443736258231 66.2282149286277
"8140" 1627.8 124.934311454547 69.523169315797
"8141" 1628 124.194528766351 74.2052761275061
"8142" 1628.2 123.427703446088 79.6899287147692
"8143" 1628.4 122.894504443981 83.5111682680215
"8144" 1628.6 121.537167372955 88.0475375958953
"8145" 1628.8 119.366863271825 92.4771146138942
"8146" 1629 117.304643888438 96.7216675983365
"8147" 1629.2 114.822136316337 100.896974914077
"8148" 1629.4 111.847329363309 105.197992912048
"8149" 1629.6 108.329132447727 108.995239605659
"8150" 1629.8 105.177260823825 111.527586356025
"8151" 1630 101.325194002801 114.371464282722
"8152" 1630.2 97.028374846545 117.116795672997
"8153" 1630.4 92.214740211946 119.052660449721
"8154" 1630.6 87.547693325217 121.290227404557
"8155" 1630.8 82.7055040544201 122.926549216517
"8156" 1631 77.4624210250201 124.518680544099
"8157" 1631.2 72.2023739137766 124.976487541221
"8158" 1631.4 67.3067364632452 124.44755498295
"8159" 1631.6 63.0975710700627 122.740791279261
"8160" 1631.8 61.2829691575141 120.821639674572
"8161" 1632 59.2474275162713 119.028920514352
"8162" 1632.2 58.2027086126 116.465429481194
"8163" 1632.4 57.477391880325 114.136631241743
"8164" 1632.6 56.0150554294945 110.427541457998
"8165" 1632.8 53.9103706897188 106.981020981871
"8166" 1633 51.8257183662788 103.475697619168
"8167" 1633.2 48.4067325825294 103.155373757443
"8168" 1633.4 43.376474447625 102.131789609234
"8169" 1633.6 38.5801487705355 102.299034490138
"8170" 1633.8 31.8675633778507 102.17172632009
"8171" 1634 25.8709427016899 102.450439605999
"8172" 1634.2 21.30340760385 102.643166267694
"8173" 1634.4 20.8498137567987 103.780829382296
"8174" 1634.6 21.0386138808604 103.412857932181
"8175" 1634.8 21.585299259625 103.474412972469
"8176" 1635 21.6685545801107 102.412652475614
"8177" 1635.2 21.4845731855771 100.56729995993
"8178" 1635.4 21.0988816815627 99.1144010497037
"8179" 1635.6 20.9442961148002 97.929925595013
"8180" 1635.8 20.3223492542548 96.1643061099965
"8181" 1636 19.5477796644132 94.5506146767566
"8182" 1636.2 19.2593076952586 91.1661106308268
"8183" 1636.4 18.2444532878518 87.2801165376532
"8184" 1636.6 17.5079919102424 82.3114783757388
"8185" 1636.8 16.8106302371381 77.1270911315649
"8186" 1637 15.9554112907742 71.8692246049048
"8187" 1637.2 16.2220421270197 66.0841227858002
"8188" 1637.4 17.8289135132745 60.7415126703885
"8189" 1637.6 20.6902311901493 56.023886568053
"8190" 1637.8 23.5377772948806 51.4438188913803
"8191" 1638 27.2164251050603 47.5566326131222
"8192" 1638.2 30.8150714115982 44.9894747743929
"8193" 1638.4 34.7954073868562 41.539367546863
"8194" 1638.6 39.1161772760385 37.7879950762468
"8195" 1638.8 43.3838308083411 34.150636370366
"8196" 1639 46.7272131588137 29.443077659326
"8197" 1639.2 48.8677844943685 23.6614360134431
"8198" 1639.4 50.077988628091 18.9202177143437
"8199" 1639.6 50.2170725402121 13.3566266006886
"8200" 1639.8 50.1022489666229 13.533072281099
"8201" 1640 51.4198886031375 14.1854589812067
"8202" 1640.2 54.5783607079132 14.9062662150633
"8203" 1640.4 58.0675139746145 15.8983233596587
"8204" 1640.6 62.3068693439446 17.6337550108018
"8205" 1640.8 66.1136231321584 20.1447537569056
"8206" 1641 70.3030241841974 22.0508607208331
"8207" 1641.2 74.010812589825 24.6035483419056
"8208" 1641.4 77.271887295285 28.0010340028292
"8209" 1641.6 80.3144572183676 32.0201290999394
"8210" 1641.8 82.689274801325 36.2839173023803
"8211" 1642 83.8627519132507 40.9879701153781
"8212" 1642.2 85.5888684282495 45.6336316379107
"8213" 1642.4 87.5609745636269 50.9553411857221
"8214" 1642.6 89.6251340498522 56.2401435830601
"8215" 1642.8 93.1538803694411 60.9197684490371
"8216" 1643 97.4368767555294 63.7739706526605
"8217" 1643.2 102.004127248871 65.6853399559848
"8218" 1643.4 105.844191262334 65.8063720986183
"8219" 1643.6 108.513880362798 67.2881664310037
"8220" 1643.8 108.421265330851 70.3700422889798
"8221" 1644 106.892845130284 74.4474849110949
"8222" 1644.2 105.271408743082 79.6507754726729
"8223" 1644.4 102.493774585006 84.907596959433
"8224" 1644.6 97.7012792856163 89.9783895118345
"8225" 1644.8 93.230122334125 94.3816568723442
"8226" 1645 88.0249941284404 97.6247357982436
"8227" 1645.2 81.5657090059829 99.0203118554535
"8228" 1645.4 75.2374300092341 98.4365541556511
"8229" 1645.6 68.5735765327417 97.0332241600748
"8230" 1645.8 62.9206609316464 94.0399676138407
"8231" 1646 57.6307569443776 89.1673815657429
"8232" 1646.2 53.1631659480618 83.7229587040587
"8233" 1646.4 50.3262827101028 77.2482078706026
"8234" 1646.6 48.0553490331988 71.1217804555029
"8235" 1646.8 47.9301784985393 64.7720759746692
"8236" 1647 49.3132274944686 58.5267363683979
"8237" 1647.2 50.5271189406211 52.0274681625314
"8238" 1647.4 51.407536047435 45.6272859679892
"8239" 1647.6 52.5148187487735 39.8280424565579
"8240" 1647.8 55.5824283901393 35.2421164088692
"8241" 1648 60.0410595495015 32.2056398276222
"8242" 1648.2 65.2650447863563 30.3008165527067
"8243" 1648.4 69.9984360507734 28.0513087176197
"8244" 1648.6 73.493905643505 24.2556465514292
"8245" 1648.8 78.3045722414785 20.8458228090514
"8246" 1649 83.4461667949384 18.2327672397228
"8247" 1649.2 86.2741661632331 15.8212711199529
"8248" 1649.4 85.3705098119985 14.7410208866774
"8249" 1649.6 83.9320405164642 13.7096189184445
"8250" 1649.8 82.8383252472074 12.2085081468281
"8251" 1650 83.4826732762507 11.4047825067247
"8252" 1650.2 84.5114165022368 11.6015125814751
"8253" 1650.4 86.6998962521687 12.6965400751442
"8254" 1650.6 89.7140615395618 14.5667194429955
"8255" 1650.8 93.1913466347947 17.1992470310571
"8256" 1651 97.6949284405309 19.7472431930633
"8257" 1651.2 101.04111095059 23.2543286817692
"8258" 1651.4 103.54028847635 28.5008226213187
"8259" 1651.6 105.933962837489 33.7052799376238
"8260" 1651.8 106.539806880995 38.9526507489579
"8261" 1652 108.09004528738 44.3091041506783
"8262" 1652.2 108.670529023889 50.5768953958783
"8263" 1652.4 108.104893568284 56.5747801075125
"8264" 1652.6 108.754072282736 63.1548529795282
"8265" 1652.8 108.799992336852 69.6929325158908
"8266" 1653 109.638904643744 75.7596476191881
"8267" 1653.2 110.852858162873 77.6454979009327
"8268" 1653.4 109.948247925114 77.7287295927955
"8269" 1653.6 108.445937102025 78.219105565951
"8270" 1653.8 107.361886728668 78.7422271576345
"8271" 1654 104.985509439393 79.1717444792152
"8272" 1654.2 101.376474453825 80.1535018025748
"8273" 1654.4 96.2776836819948 81.0864568300711
"8274" 1654.6 90.4703291199083 81.9193260072692
"8275" 1654.8 85.0734553959577 82.5348764101542
"8276" 1655 79.0374381674466 81.7988180455125
"8277" 1655.2 73.2439872695618 78.8886866803219
"8278" 1655.4 68.8313773456159 74.7725152581692
"8279" 1655.6 64.6458119394196 71.7140231887827
"8280" 1655.8 59.9792856605773 66.6705991526179
"8281" 1656 57.6194601087182 60.7805581148323
"8282" 1656.2 56.9783166607128 54.5129194512973
"8283" 1656.4 57.443184802995 48.0159259242392
"8284" 1656.6 60.398093251058 42.2725408693566
"8285" 1656.8 63.8793414222938 37.000951629988
"8286" 1657 68.2611916399132 32.7489383274751
"8287" 1657.2 73.3389564133099 31.0041383176026
"8288" 1657.4 78.9478340430671 30.2080367480903
"8289" 1657.6 85.3002770551715 28.7051577621306
"8290" 1657.8 91.545368265856 27.9646281748775
"8291" 1658 97.9674017811413 28.0082096722488
"8292" 1658.2 101.657732645205 27.0417561963992
"8293" 1658.4 100.952845139669 25.7982302351755
"8294" 1658.6 100.639587300458 23.2036310173917
"8295" 1658.8 100.437680220435 22.6657677965492
"8296" 1659 99.3287038381515 21.6671018047182
"8297" 1659.2 98.3160495954812 18.576575434113
"8298" 1659.4 98.069790311925 14.4335590513292
"8299" 1659.6 98.5222300740462 12.8361836418173
"8300" 1659.8 97.5472709894699 12.6121563458487
"8301" 1660 95.9069618775679 11.6596428446121
"8302" 1660.2 95.3893641810819 10.8509322117004
"8303" 1660.4 94.9855225576027 10.603383728297
"8304" 1660.6 93.9557158226891 10.3547452908517
"8305" 1660.8 91.8564095461107 9.06808223684066
"8306" 1661 89.4362682159948 6.88899017396734
"8307" 1661.2 87.7732790457679 5.80315265092638
"8308" 1661.4 86.2360603993493 6.24350168459932
"8309" 1661.6 83.163106168785 5.58985847730923
"8310" 1661.8 81.0780173451319 4.23413265786329
"8311" 1662 80.8378854657495 4.22092441151451
"8312" 1662.2 80.2485737500015 3.98409292491629
"8313" 1662.4 79.6576951966822 3.33170650952637
"8314" 1662.6 78.5265983759636 2.97784994027913
"8315" 1662.8 76.2799949473597 2.19078124974448
"8316" 1663 75.9886292008806 1.876885754797
"8317" 1663.2 75.5585554930724 2.42144823859912
"8318" 1663.4 75.5509229001688 2.95885118683173
"8319" 1663.6 74.44357539433 3.02325774934843
"8320" 1663.8 72.6766590068862 3.35354550341208
"8321" 1664 70.4980858183934 4.01446242363765
"8322" 1664.2 68.3705890426458 4.963656231873
"8323" 1664.4 65.991153349125 5.49049105512923
"8324" 1664.6 64.6970409413978 6.03200269041486
"8325" 1664.8 64.3703133298437 6.59724840368044
"8326" 1665 63.261041328259 7.05484291055225
"8327" 1665.2 62.4509434140412 7.91366515013409
"8328" 1665.4 62.0348802639886 8.20676555374195
"8329" 1665.6 61.9494180450269 7.89866088228758
"8330" 1665.8 61.8934540636864 7.48079100631873
"8331" 1666 62.1592696360977 7.74814668214195
"8332" 1666.2 63.083551776075 9.12065759249145
"8333" 1666.4 63.2955187082481 9.91101840308654
"8334" 1666.6 62.9216664306861 11.1660411402137
"8335" 1666.8 62.7165150530897 12.9016820949163
"8336" 1667 63.1804910244008 13.6553739323298
"8337" 1667.2 63.7449262360032 14.3260182235168
"8338" 1667.4 63.780362610575 14.754751504113
"8339" 1667.6 64.1018937807644 16.4812073836026
"8340" 1667.8 64.6870085259188 19.4962018172692
"8341" 1668 64.010943650355 23.0364847177592
"8342" 1668.2 63.3417365067644 26.5878084429359
"8343" 1668.4 63.0806723924614 30.4366553704207
"8344" 1668.6 61.6166292270822 34.6597432385835
"8345" 1668.8 59.4990482495107 39.1512963144121
"8346" 1669 58.6232725235577 43.0502414439425
"8347" 1669.2 57.0040212142432 47.6653604382965
"8348" 1669.4 55.4803685333759 52.1058605194302
"8349" 1669.6 54.7147832687972 56.2671022400748
"8350" 1669.8 53.9699995459039 60.4902921822166
"8351" 1670 52.1396208466671 67.024270111664
"8352" 1670.2 49.4494284004973 71.9055049873196
"8353" 1670.4 45.8044683168674 75.3704039848455
"8354" 1670.6 41.9445200613891 76.8333603158077
"8355" 1670.8 37.2945435500728 76.8494905461453
"8356" 1671 31.1852854646934 75.4658075289798
"8357" 1671.2 27.5478097192742 73.7218375608031
"8358" 1671.4 24.6964079236065 71.0512149323785
"8359" 1671.6 21.380563567161 67.2740967075092
"8360" 1671.8 20.4717013385686 63.0780606839872
"8361" 1672 19.9891932194091 56.7696952608267
"8362" 1672.2 20.6948293100822 52.079980694755
"8363" 1672.4 23.156290959225 47.1953257289835
"8364" 1672.6 25.8806659440609 42.0677978013353
"8365" 1672.8 28.7292871307662 37.7697658433575
"8366" 1673 30.6900217059541 33.8013298821402
"8367" 1673.2 32.3040392678869 29.9779807813002
"8368" 1673.4 34.7091458527644 28.757369098148
"8369" 1673.6 39.2120664537735 28.4295510859496
"8370" 1673.8 44.516710358625 27.8747126645113
"8371" 1674 49.5172913538766 27.334224227661
"8372" 1674.2 54.4871813790291 26.7875659068509
"8373" 1674.4 59.556422024715 27.0455780203292
"8374" 1674.6 65.009346256122 27.3429234900514
"8375" 1674.8 70.5685909717118 26.643493298939
"8376" 1675 75.232747647096 25.1277367670823
"8377" 1675.2 80.0506760787854 25.3563318432692
"8378" 1675.4 85.3652006097182 27.8535041781139
"8379" 1675.6 90.4394452638904 30.985485594372
"8380" 1675.8 95.8709789495577 32.8448363556158
"8381" 1676 101.333446683599 33.5984917526843
"8382" 1676.2 105.966103277976 33.3352906707126
"8383" 1676.4 105.481323733425 33.618420302851
"8384" 1676.6 105.360389621652 35.2965484466601
"8385" 1676.8 105.496383453004 38.0404606977409
"8386" 1677 105.100547704431 41.6218742389298
"8387" 1677.2 104.127685872109 44.314682292361
"8388" 1677.4 102.713660203998 47.6896811360329
"8389" 1677.6 101.617417161209 50.8431201764567
"8390" 1677.8 101.087056776109 51.5410851544986
"8391" 1678 100.170588596434 53.2070051367965
"8392" 1678.2 98.9177356604887 55.5081551494197
"8393" 1678.4 96.6238097274445 58.6028178891984
"8394" 1678.6 94.072510457891 59.6085274423258
"8395" 1678.8 92.0299952439614 60.3399183443329
"8396" 1679 89.4209651846196 61.7011949490103
"8397" 1679.2 86.2124024785633 61.0743124974748
"8398" 1679.4 84.2058630881779 59.3518303892398
"8399" 1679.6 82.0980413659917 57.6967474879637
"8400" 1679.8 79.4358972858722 57.6110836147598
"8401" 1680 75.0218955659221 56.1164487167644
"8402" 1680.2 71.7714303502034 53.2969635477287
"8403" 1680.4 68.6760151443656 51.3412914826476
"8404" 1680.6 64.8716490001432 50.2711494814783
"8405" 1680.8 59.599497603575 49.6638397832414
"8406" 1681 56.249840606771 51.5547627291881
"8407" 1681.2 52.9831286989566 54.945295006585
"8408" 1681.4 50.3600062735468 59.101375482591
"8409" 1681.6 47.3286254677987 63.6282107773745
"8410" 1681.8 43.7539542563378 68.2424227637564
"8411" 1682 40.0003276582733 72.618456219002
"8412" 1682.2 36.1147367242368 75.8975446049583
"8413" 1682.4 32.2189801586303 76.2779080291807
"8414" 1682.6 27.7056389837911 75.1534021176336
"8415" 1682.8 23.1217964274637 73.1869400697314
"8416" 1683 22.0233898991145 71.5568191935587
"8417" 1683.2 21.2889210000627 71.0271278067692
"8418" 1683.4 20.996177372275 68.5779756382942
"8419" 1683.6 21.0336979556712 65.276426072782
"8420" 1683.8 21.4846002644198 60.6060682459158
"8421" 1684 21.9474918431191 55.8934544212104
"8422" 1684.2 22.799656425068 51.716201566073
"8423" 1684.4 24.5196471071306 47.3495130700748
"8424" 1684.6 25.1446239072956 43.0341409626222
"8425" 1684.8 25.4629187304379 38.0957449432692
"8426" 1685 25.4903193164387 33.2953024614965
"8427" 1685.2 24.1402723194583 30.6431882797692
"8428" 1685.4 22.5142006660803 29.5074831544714
"8429" 1685.6 23.612385323625 30.5370265039359
"8430" 1685.8 25.4670055975024 29.8808782378176
"8431" 1686 28.8124816143352 29.357547508759
"8432" 1686.2 33.0837882242065 28.1340492356919
"8433" 1686.4 37.6652708406602 28.1744020158297
"8434" 1686.6 42.6073260660831 28.163112213366
"8435" 1686.8 47.8934089862882 28.3132166733219
"8436" 1687 52.5805201480674 27.6687283423298
"8437" 1687.2 58.024705117605 26.5946027965892
"8438" 1687.4 63.1726939306291 25.9315754451043
"8439" 1687.6 68.5268208273964 26.9045605169529
"8440" 1687.8 73.4541317578553 28.9542509369662
"8441" 1688 79.1309103824885 30.8685778961538
"8442" 1688.2 83.6359521471861 34.3836215149637
"8443" 1688.4 88.2852753624382 37.8421585126938
"8444" 1688.6 92.444626484325 41.4079923492692
"8445" 1688.8 97.4094036801375 43.8034569911085
"8446" 1689 102.913314159955 45.4225691383475
"8447" 1689.2 107.347709882483 45.6119986722692
"8448" 1689.4 108.46785154596 44.0591675079179
"8449" 1689.6 107.998211441559 43.7677056565078
"8450" 1689.8 107.946405179111 44.4142663513496
"8451" 1690 107.873853222541 46.3631847550623
"8452" 1690.2 107.998745480474 48.789965778026
"8453" 1690.4 108.191449666816 51.846556665904
"8454" 1690.6 107.966766534664 55.5931013465996
"8455" 1690.8 107.246210621755 59.7028973359214
"8456" 1691 105.306216075664 63.8031981105103
"8457" 1691.2 102.629445553766 67.5000377561167
"8458" 1691.4 99.7554553096968 71.2966153915769
"8459" 1691.6 96.8283065623292 75.3579929913112
"8460" 1691.8 94.5801530634013 80.2869537524218
"8461" 1692 91.3961336926008 84.8054620095796
"8462" 1692.2 88.7855643518504 90.4504143391506
"8463" 1692.4 89.4729497074268 93.6824265634993
"8464" 1692.6 91.1347126103786 95.9133438080996
"8465" 1692.8 92.0434323674917 96.380193133859
"8466" 1693 92.3990798708002 95.4062583883436
"8467" 1693.2 94.2231995933635 94.8024658191667
"8468" 1693.4 97.1381185605561 94.6758677299247
"8469" 1693.6 99.1252394500558 93.4697272179359
"8470" 1693.8 101.072411544225 91.8893014768344
"8471" 1694 104.810288346722 92.1558837232261
"8472" 1694.2 109.016699258605 93.7183976826845
"8473" 1694.4 113.600189940393 95.3831582759218
"8474" 1694.6 115.27329924027 94.3097434206642
"8475" 1694.8 116.623962441475 92.9580274584192
"8476" 1695 117.066497526676 91.4170322531453
"8477" 1695.2 117.314648041742 89.7524857976825
"8478" 1695.4 118.325404859706 86.7775767657438
"8479" 1695.6 119.24967235875 83.6837347216192
"8480" 1695.8 119.373360342543 80.7956444415257
"8481" 1696 119.136217261338 77.405000647218
"8482" 1696.2 120.414041581436 74.0727494430214
"8483" 1696.4 122.112623100772 69.8112466538179
"8484" 1696.6 124.052296440408 66.3129910722431
"8485" 1696.8 124.934622892303 63.0368100770126
"8486" 1697 125.314818521573 60.2080427597127
"8487" 1697.2 124.840444114993 57.1856991045347
"8488" 1697.4 124.498475709929 54.0665378704605
"8489" 1697.6 123.851566953241 50.6141912319772
"8490" 1697.8 123.801114036825 48.0612893126258
"8491" 1698 123.109176005364 46.0235797108846
"8492" 1698.2 122.448975876878 43.2614078480657
"8493" 1698.4 121.137229554693 40.972170322164
"8494" 1698.6 120.183456464652 38.2150321750238
"8495" 1698.8 119.210681533058 36.5318721627175
"8496" 1699 117.886959383506 34.9438384262865
"8497" 1699.2 116.677075994594 31.7391044579872
"8498" NA NA NA
"8499" NA NA NA
"8500" NA NA NA
"8501" NA NA NA
"8502" NA NA NA
"8503" NA NA NA
"8504" NA NA NA
"8505" NA NA NA
"8506" NA NA NA
"8507" NA NA NA
"8508" NA NA NA
"8509" NA NA NA
"8510" NA NA NA
"8511" NA NA NA
"8512" NA NA NA
"8513" NA NA NA
"8514" NA NA NA
"8515" NA NA NA
"8516" NA NA NA
"8517" NA NA NA
"8518" NA NA NA
"8519" NA NA NA
"8520" NA NA NA
"8521" NA NA NA
"8522" NA NA NA
"8523" NA NA NA
"8524" NA NA NA
"8525" NA NA NA
"8526" NA NA NA
"8527" NA NA NA
"8528" NA NA NA
"8529" NA NA NA
"8530" NA NA NA
"8531" NA NA NA
"8532" NA NA NA
"8533" NA NA NA
"8534" NA NA NA
"8535" NA NA NA
"8536" NA NA NA
"8537" NA NA NA
"8538" NA NA NA
"8539" NA NA NA
"8540" NA NA NA
"8541" NA NA NA
"8542" NA NA NA
"8543" NA NA NA
"8544" NA NA NA
"8545" NA NA NA
"8546" NA NA NA
"8547" NA NA NA
"8548" NA NA NA
"8549" NA NA NA
"8550" NA NA NA
"8551" NA NA NA
"8552" NA NA NA
"8553" NA NA NA
"8554" NA NA NA
"8555" NA NA NA
"8556" NA NA NA
"8557" NA NA NA
"8558" NA NA NA
"8559" NA NA NA
"8560" NA NA NA
"8561" NA NA NA
"8562" NA NA NA
"8563" NA NA NA
"8564" NA NA NA
"8565" NA NA NA
"8566" NA NA NA
"8567" NA NA NA
"8568" NA NA NA
"8569" NA NA NA
"8570" NA NA NA
"8571" NA NA NA
"8572" NA NA NA
"8573" NA NA NA
"8574" NA NA NA
"8575" NA NA NA
"8576" NA NA NA
"8577" NA NA NA
"8578" NA NA NA
"8579" NA NA NA
"8580" NA NA NA
"8581" NA NA NA
"8582" NA NA NA
"8583" NA NA NA
"8584" NA NA NA
"8585" NA NA NA
"8586" NA NA NA
"8587" NA NA NA
"8588" NA NA NA
"8589" NA NA NA
"8590" NA NA NA
"8591" NA NA NA
"8592" NA NA NA
"8593" NA NA NA
"8594" NA NA NA
"8595" NA NA NA
"8596" NA NA NA
"8597" NA NA NA
"8598" NA NA NA
"8599" NA NA NA
"8600" NA NA NA
"8601" NA NA NA
"8602" NA NA NA
"8603" NA NA NA
"8604" NA NA NA
"8605" NA NA NA
"8606" NA NA NA
"8607" NA NA NA
"8608" NA NA NA
"8609" NA NA NA
"8610" NA NA NA
"8611" NA NA NA
"8612" NA NA NA
"8613" NA NA NA
"8614" NA NA NA
"8615" NA NA NA
"8616" NA NA NA
"8617" NA NA NA
"8618" NA NA NA
"8619" NA NA NA
"8620" NA NA NA
"8621" NA NA NA
"8622" NA NA NA
"8623" NA NA NA
"8624" NA NA NA
"8625" NA NA NA
"8626" NA NA NA
"8627" NA NA NA
"8628" NA NA NA
"8629" NA NA NA
"8630" NA NA NA
"8631" NA NA NA
"8632" NA NA NA
"8633" NA NA NA
"8634" NA NA NA
"8635" NA NA NA
"8636" NA NA NA
"8637" NA NA NA
"8638" NA NA NA
"8639" NA NA NA
"8640" NA NA NA
"8641" NA NA NA
"8642" NA NA NA
"8643" NA NA NA
"8644" NA NA NA
"8645" NA NA NA
"8646" NA NA NA
"8647" NA NA NA
"8648" NA NA NA
"8649" NA NA NA
"8650" NA NA NA
"8651" NA NA NA
"8652" NA NA NA
"8653" NA NA NA
"8654" NA NA NA
"8655" NA NA NA
"8656" NA NA NA
"8657" NA NA NA
"8658" NA NA NA
"8659" NA NA NA
"8660" NA NA NA
"8661" NA NA NA
"8662" NA NA NA
"8663" NA NA NA
"8664" NA NA NA
"8665" NA NA NA
"8666" NA NA NA
"8667" NA NA NA
"8668" NA NA NA
"8669" NA NA NA
"8670" NA NA NA
"8671" NA NA NA
"8672" NA NA NA
"8673" NA NA NA
"8674" NA NA NA
"8675" NA NA NA
"8676" NA NA NA
"8677" NA NA NA
"8678" NA NA NA
"8679" NA NA NA
"8680" NA NA NA
"8681" NA NA NA
"8682" NA NA NA
"8683" NA NA NA
"8684" NA NA NA
"8685" NA NA NA
"8686" NA NA NA
"8687" NA NA NA
"8688" NA NA NA
"8689" NA NA NA
"8690" NA NA NA
"8691" NA NA NA
"8692" NA NA NA
"8693" NA NA NA
"8694" NA NA NA
"8695" NA NA NA
"8696" NA NA NA
"8697" NA NA NA
"8698" NA NA NA
"8699" NA NA NA
"8700" NA NA NA
"8701" NA NA NA
"8702" NA NA NA
"8703" NA NA NA
"8704" NA NA NA
"8705" NA NA NA
"8706" NA NA NA
"8707" NA NA NA
"8708" NA NA NA
"8709" NA NA NA
"8710" NA NA NA
"8711" NA NA NA
"8712" NA NA NA
"8713" NA NA NA
"8714" NA NA NA
"8715" NA NA NA
"8716" NA NA NA
"8717" NA NA NA
"8718" NA NA NA
"8719" NA NA NA
"8720" NA NA NA
"8721" NA NA NA
"8722" NA NA NA
"8723" NA NA NA
"8724" NA NA NA
"8725" NA NA NA
"8726" NA NA NA
"8727" NA NA NA
"8728" NA NA NA
"8729" NA NA NA
"8730" NA NA NA
"8731" NA NA NA
"8732" NA NA NA
"8733" NA NA NA
"8734" NA NA NA
"8735" NA NA NA
"8736" NA NA NA
"8737" NA NA NA
"8738" NA NA NA
"8739" NA NA NA
"8740" NA NA NA
"8741" NA NA NA
"8742" NA NA NA
"8743" NA NA NA
"8744" NA NA NA
"8745" NA NA NA
"8746" NA NA NA
"8747" NA NA NA
"8748" NA NA NA
"8749" NA NA NA
"8750" NA NA NA
"8751" NA NA NA
"8752" NA NA NA
"8753" NA NA NA
"8754" NA NA NA
"8755" NA NA NA
"8756" NA NA NA
"8757" NA NA NA
"8758" NA NA NA
"8759" NA NA NA
"8760" NA NA NA
"8761" NA NA NA
"8762" NA NA NA
"8763" NA NA NA
"8764" NA NA NA
"8765" NA NA NA
"8766" NA NA NA
"8767" NA NA NA
"8768" NA NA NA
"8769" NA NA NA
"8770" NA NA NA
"8771" NA NA NA
"8772" NA NA NA
"8773" NA NA NA
"8774" NA NA NA
"8775" NA NA NA
"8776" NA NA NA
"8777" NA NA NA
"8778" NA NA NA
"8779" NA NA NA
[truncated: 3,553 more chars]
