# Supplementary material for: Adaptive switch to sexually dimorphic movements by partner-seeking termites
Source: Sci Adv. 2019 Jun 19;5(6):eaau6108. doi: 10.1126/sciadv.aau6108 (PMC6584256; doi:10.1126/sciadv.aau6108)
Supplement: Data file S1 [file aau6108_Data_file_S1.zip › Dataset/CfExperimetns/170701_172_M_01_set2_before-position_5FPS.txt]

"time" "x" "y"
"1" 0 103.278383389822 77.0880241924575
"2" 0.2 105.016444532604 74.4931171865377
"3" 0.4 107.175695151787 69.3482091698485
"4" 0.6 110.12217632853 64.3903568423073
"5" 0.8 113.899402977673 61.8676481562911
"6" 1 116.602609966351 62.7855381408769
"7" 1.2 116.033277579566 64.5437557385802
"8" 1.4 113.436663012046 64.516016693927
"9" 1.6 108.130005002895 62.772915475869
"10" 1.8 103.213078969464 62.6595965410902
"11" 2 99.4084918130943 63.3016629613302
"12" 2.2 95.2909732455943 62.6871736235655
"13" 2.4 90.7225770793002 61.8478711134478
"14" 2.6 84.4142014257033 61.4531867338005
"15" 2.8 77.0816394522351 59.8193505746263
"16" 3 69.0914029821862 59.9361180107281
"17" 3.2 60.4142335551658 58.0912430034302
"18" 3.4 51.4157182319063 57.8932561613073
"19" 3.6 42.6293974694209 55.9427019859118
"20" 3.8 34.7609164457644 52.0616787832002
"21" 4 26.7982690006143 49.8832391431002
"22" 4.2 20.5421746355943 45.4077349007234
"23" 4.4 18.9268404283443 39.9288209894239
"24" 4.6 18.9688258591757 33.509212232586
"25" 4.8 16.7858655529028 29.5882969745642
"26" 5 14.4523753506281 32.6433349296055
"27" 5.2 12.5225153948944 36.8622850135902
"28" 5.4 11.8461161908999 43.5060304942746
"29" 5.6 11.0643955329489 51.4331624659847
"30" 5.8 10.2155738106747 59.5139624592766
"31" 6 11.1242969046209 67.1556172695028
"32" 6.2 12.1942656629398 74.1174246832302
"33" 6.4 13.4720392818421 81.7292803795647
"34" 6.6 12.3754414875335 89.1222377649258
"35" 6.8 11.769823951264 95.2548408903659
"36" 7 15.6977825165435 94.1483164438048
"37" 7.2 21.6792166084683 98.8398080852083
"38" 7.4 26.8568144468049 104.607533699514
"39" 7.6 32.3812907758312 112.395338076172
"40" 7.8 34.327211587628 116.150422356385
"41" 8 40.4224861527266 116.066522186632
"42" 8.2 49.4432335331896 119.606835669735
"43" 8.4 57.8193445218269 123.246526905249
"44" 8.6 62.0741007856733 122.328727817041
"45" 8.8 69.8257045665944 118.647879848471
"46" 9 78.6736613054051 114.839475120073
"47" 9.2 88.1279527790559 111.892724389292
"48" 9.4 96.8210333996713 107.95657239301
"49" 9.6 105.320255477784 106.217991227533
"50" 9.8 109.090036176677 104.253032310353
"51" 10 113.101503422871 100.038945488455
"52" 10.2 114.996673477533 94.0806388984563
"53" 10.4 119.067731657922 88.5817103879595
"54" 10.6 119.080837817818 83.7517156626319
"55" 10.8 118.258582310023 77.4551509154302
"56" 11 116.425648969685 70.7854890933484
"57" 11.2 115.285413058685 63.0515072131847
"58" 11.4 116.061566908317 54.3876125171913
"59" 11.6 115.015470844907 47.222703712973
"60" 11.8 111.380968878594 39.9488765513208
"61" 12 110.31830003637 32.33318966732
"62" 12.2 110.63488859115 25.9185629645524
"63" 12.4 109.507724167666 23.9212772009832
"64" 12.6 107.196144719126 23.1884359627052
"65" 12.8 106.519716188076 24.6658540097191
"66" 13 106.317778464273 25.1971684211516
"67" 13.2 106.32682795563 25.5247533294373
"68" 13.4 106.622067611157 24.5539418043614
"69" 13.6 106.474851778543 21.9245691885751
"70" 13.8 106.72594636405 19.7309781672856
"71" 14 104.251493814026 16.5406414346407
"72" 14.2 100.880285684031 14.8010909815749
"73" 14.4 95.4021527108392 12.4831041533404
"74" 14.6 89.3281453535291 10.5189511628737
"75" 14.8 82.9370404465835 8.1012321115041
"76" 15 77.254130371961 7.29495650269686
"77" 15.2 70.1612318615284 7.1565495457203
"78" 15.4 64.610413086001 9.8318262967203
"79" 15.6 60.3364079294943 13.4141212617302
"80" 15.8 57.7774871929965 18.0504367988411
"81" 16 55.0856434029392 23.5305331334509
"82" 16.2 50.9047783959392 29.2852335337957
"83" 16.4 46.9507710160642 33.8298749324567
"84" 16.6 40.7315898533801 35.884626053973
"85" 16.8 34.6875108969558 38.8304782914688
"86" 17 30.6122150825621 41.4700074472173
"87" 17.2 29.2645915194005 47.1213083842179
"88" 17.4 25.4868515188732 54.4636951232052
"89" 17.6 18.3109722665388 59.058730653858
"90" 17.8 11.9373312591889 61.5956145313167
"91" 18 12.869967812612 65.7926128059718
"92" 18.2 12.6928720696926 72.0577345723838
"93" 18.4 10.817403992353 75.5282048615285
"94" 18.6 10.8224937631866 72.7912888846069
"95" 18.8 10.2905123165118 66.8201953592706
"96" 19 11.0298429295852 59.1080797945029
"97" 19.2 13.9265484589013 50.8883031570084
"98" 19.4 17.7364255961674 42.0433041237291
"99" 19.6 19.8893336826296 34.4963511877478
"100" 19.8 27.2807452939355 30.7374749460067
"101" 20 35.9880209319919 26.5730140726013
"102" 20.2 43.8845650737895 22.1378227786961
"103" 20.4 54.072628457968 19.1217983111818
"104" 20.6 62.8371618862718 15.0583274492495
"105" 20.8 70.3867730307372 16.282729106039
"106" 21 79.5169645578649 20.3016474853831
"107" 21.2 88.3696861819639 25.1041944435584
"108" 21.4 97.2404922408188 31.0774475188914
"109" 21.6 102.676061066138 38.1165853643642
"110" 21.8 107.721848182385 44.3280443415756
"111" 22 109.4097767318 43.5330913390949
"112" 22.2 110.854706150441 41.719382248936
"113" 22.4 109.558067454536 44.2129511090147
"114" 22.6 106.504559965884 48.8819212734402
"115" 22.8 102.219639467887 55.6435931242358
"116" 23 98.5515220560849 61.9892630457453
"117" 23.2 94.5561545473944 69.4475198240016
"118" 23.4 88.7087551375485 78.5205866018485
"119" 23.6 82.3624879876402 86.7182236186742
"120" 23.8 74.9945415657962 94.5722471078486
"121" 24 67.7819483869364 101.654001346593
"122" 24.2 57.7419432154862 103.890466023317
"123" 24.4 48.8613096320685 106.745258082865
"124" 24.6 47.6414262400149 110.326170391625
"125" 24.8 45.3772274549533 113.163399183112
"126" 25 39.2627751380125 110.678382151767
"127" 25.2 33.4931520218816 105.484028146171
"128" 25.4 33.5181303455102 105.668545714316
"129" 25.6 34.5044751536238 101.381267471713
"130" 25.8 37.4593285843732 95.6475227996571
"131" 26 39.9118425325189 87.8839229186321
"132" 26.2 43.1365580758953 80.0230702822477
"133" 26.4 47.7608249513208 73.8837886543019
"134" 26.6 50.8168999135559 66.653108561484
"135" 26.8 53.0575294048296 58.6630178384478
"136" 27 55.4680145365547 48.371953737751
"137" 27.2 58.2016329183443 38.0417954239864
"138" 27.4 61.4524570181398 28.8053590113416
"139" 27.6 63.6177534955944 19.3039765849635
"140" 27.8 65.2079675630426 14.6656587762785
"141" 28 62.9515941640782 15.4774952351205
"142" 28.2 58.9653820007696 15.2629121710982
"143" 28.4 54.4485304066493 16.2575302669401
"144" 28.6 47.8452353123238 18.0310344446184
"145" 28.8 41.1334937342414 22.2665146117478
"146" 29 34.8376029001708 26.9741024408184
"147" 29.2 27.4202241870883 29.7087515380591
"148" 29.4 21.5153430138471 33.7581240211269
"149" 29.6 18.0755418485331 40.5111129134526
"150" 29.8 14.5088875337011 48.2462740331991
"151" 30 12.7871756568054 56.8273529734908
"152" 30.2 9.76994589746276 64.2638238980933
"153" 30.4 5.303598096213 66.385032776042
"154" 30.6 5.66089755089165 68.0341827737491
"155" 30.8 6.21501991896577 69.7314267445159
"156" 31 3.78817257426398 72.8528104435355
"157" 31.2 6.09590988962021 74.6485264224681
"158" 31.4 10.3783476358185 78.196892260925
"159" 31.6 16.3913158367786 81.9950754470144
"160" 31.8 22.7520123746121 86.1362154068125
"161" 32 28.829907038851 90.6682898016797
"162" 32.2 34.3797278446032 96.4111721318921
"163" 32.4 40.7196826279101 103.336944866646
"164" 32.6 44.9589505228702 105.539406739434
"165" 32.8 47.5974970620439 111.507485256381
"166" 33 45.2177971808271 117.937271781322
"167" 33.2 42.0150206570313 120.39296808036
"168" 33.4 40.8660159340852 120.959088523467
"169" 33.6 44.024007738317 117.248795284166
"170" 33.8 45.463997544147 115.020327670199
"171" 34 49.597074886261 109.807598228052
"172" 34.2 52.780376143297 104.379384039587
"173" 34.4 56.1168563469426 99.4247237854195
"174" 34.6 60.2272660823558 95.5715313464265
"175" 34.8 66.738696827389 92.0745374057588
"176" 35 75.7250769422082 90.2455216678302
"177" 35.2 83.9449220818166 90.4684613970802
"178" 35.4 89.1055190409588 92.0814258734564
"179" 35.6 93.8049960199401 89.30971057469
"180" 35.8 99.8116593392579 84.0305930339984
"181" 36 105.177667087558 76.9848445088761
"182" 36.2 110.947608189678 69.5326646864563
"183" 36.4 115.661293715837 61.9818835761573
"184" 36.6 114.238729951132 56.2132612194623
"185" 36.8 109.491232103978 49.8413419517928
"186" 37 103.108042284454 44.5622244111012
"187" 37.2 96.6049220731614 38.0047345669333
"188" 37.4 90.7260704491256 30.5175795617989
"189" 37.6 84.8280283554135 22.582975026277
"190" 37.8 79.446009993957 16.916899890028
"191" 38 72.6881282943306 13.6914484853687
"192" 38.2 63.5778176967791 11.9853683881889
"193" 38.4 56.1587102444693 9.68465807670518
"194" 38.6 55.8734845655628 5.3165479981144
"195" 38.8 55.7405910909655 5.53499126061369
"196" 39 56.8319277622168 4.80045808997304
"197" 39.2 61.179242102883 2.39085157387143
"198" 39.4 66.0901842251701 1.3437203708908
"199" 39.6 70.1382136681277 3.15040077416352
"200" 39.8 75.820128313437 2.37363056716727
"201" 40 80.310584475924 3.40612232650053
"202" 40.2 86.4780614482168 4.33637946990162
"203" 40.4 88.3149465956568 5.64387548404894
"204" 40.6 87.5240329582681 6.6883816403565
"205" 40.8 86.1255352804381 6.98549492614269
"206" 41 82.7156832880782 5.45034427899148
"207" 41.2 79.1433899403216 5.33154271401201
"208" 41.4 72.8844326453086 7.34974064547854
"209" 41.6 64.7553221880891 9.15044084578808
"210" 41.8 60.2863066546171 9.66149550743247
"211" 42 54.8401403353117 10.6851174206998
"212" 42.2 47.1083607459047 13.826614672106
"213" 42.4 40.0692735506414 18.4177131010655
"214" 42.6 33.5355605981525 24.332390819272
"215" 42.8 27.3790653559158 29.9562491720802
"216" 43 23.1604941349277 35.4787847509302
"217" 43.2 16.1712703100943 40.8932953064526
"218" 43.4 11.0208169434005 41.4938676383098
"219" 43.6 9.70589009133903 40.96838759166
"220" 43.8 8.97423671343593 43.1538396788698
"221" 44 11.0920376156398 48.2019840524393
"222" 44.2 13.3637083028208 55.120796454566
"223" 44.4 14.6796409422453 62.0902168854057
"224" 44.6 16.2476412511738 70.1505857517741
"225" 44.8 20.4438784363702 77.9234341693819
"226" 45 23.1009183168265 86.2599052836873
"227" 45.2 25.6556400018999 94.6123093804413
"228" 45.4 30.938635973534 98.3010040030457
"229" 45.6 35.4497033979277 98.8429922522405
"230" 45.8 43.1776141349137 101.791283876528
"231" 46 50.9151253642785 104.708108013462
"232" 46.2 59.22898222562 107.326134770369
"233" 46.4 67.2313034868952 107.112279135892
"234" 46.6 72.5798975883335 110.700588006222
"235" 46.8 71.8629713083711 115.227283267411
"236" 47 72.4732608841585 117.266143504548
"237" 47.2 75.442422202261 114.906902193914
"238" 47.4 79.7905867802482 109.534708022224
"239" 47.6 87.038501310732 101.889812742628
"240" 47.8 92.7641541588721 92.3722959103579
"241" 48 96.695152654511 84.2544587849691
"242" 48.2 100.577412904245 75.3584358121981
"243" 48.4 105.689970001371 66.7959019830445
"244" 48.6 109.233340075352 58.7247505170049
"245" 48.8 109.828685099445 51.8951258394096
"246" 49 112.387473417317 45.9229802574135
"247" 49.2 117.852863447511 44.4862575578024
"248" 49.4 121.273571180511 46.6130318003302
"249" 49.6 122.537790462037 49.2742162802019
"250" 49.8 124.887096584621 54.1896301176986
"251" 50 125.688975886407 61.02821349269
"252" 50.2 126.899036657823 68.5339219131159
"253" 50.4 125.214461612648 73.5362319991005
"254" 50.6 124.352790636206 82.341594419494
"255" 50.8 122.731499083549 87.2193319923484
"256" 51 120.872754125818 92.1188978620891
"257" 51.2 118.547705889823 97.9377520354149
"258" 51.4 116.588046205494 99.7554935469802
"259" 51.6 112.669371037916 104.499629393195
"260" 51.8 108.324097105799 109.697625516676
"261" 52 104.143638165719 112.69236755003
"262" 52.2 97.104844464448 116.454533740635
"263" 52.4 91.5018979820565 120.955001011242
"264" 52.6 83.0017639825944 124.109494900574
"265" 52.8 75.6961458079384 126.020851111774
"266" 53 68.7821553264101 125.99969027612
"267" 53.2 60.870681070448 126.717529220952
"268" 53.4 54.6671549800023 125.684530605934
"269" 53.6 46.8748808490379 122.401238653064
"270" 53.8 38.4812580728423 120.406345393095
"271" 54 32.4717395969169 118.459212196233
"272" 54.2 26.5531661888212 113.285660217259
"273" 54.4 20.6081386965613 108.618703321392
"274" 54.6 15.4925584583086 104.171091886721
"275" 54.8 12.3688869710313 98.2360241366033
"276" 55 8.47000481284846 93.5755207150351
"277" 55.2 6.7521420367482 90.431713090061
"278" 55.4 5.21948829395725 87.2003909881205
"279" 55.6 4.22172902441332 83.0631284200716
"280" 55.8 2.83517778377854 79.1454698851723
"281" 56 2.45373654602042 75.8089971878997
"282" 56.2 3.28455003667542 78.7387328623707
"283" 56.4 4.69682732066332 78.6943883069854
"284" 56.6 5.8272336117409 80.7865074410802
"285" 56.8 6.32994845920148 82.5984614650355
"286" 57 5.56991804722985 86.3058284016713
"287" 57.2 6.4541359005117 86.3573685621856
"288" 57.4 7.82886632848418 88.6261047483386
"289" 57.6 8.78732324127983 90.026691426677
"290" 57.8 8.30047520221933 93.3985264100802
"291" 58 7.28276464130487 91.4155361867512
"292" 58.2 8.62767566726383 91.1815446472963
"293" 58.4 11.6020640870291 92.1198770561085
"294" 58.6 15.8042978329909 92.5155532952181
"295" 58.8 21.0190005620125 92.7957205447574
"296" 59 27.1918387171619 92.9104691649653
"297" 59.2 32.9559294406621 95.058428752559
"298" 59.4 38.8374852979672 98.0478723859404
"299" 59.6 44.1915120489277 102.671349214599
"300" 59.8 47.1509557655685 104.76845260183
"301" 60 52.8791305304439 104.413327369397
"302" 60.2 60.8771864814364 104.858969484383
"303" 60.4 68.3446311758067 101.230728857777
"304" 60.6 76.8341752447271 97.260090544662
"305" 60.8 85.5148900005762 94.8595054669575
"306" 61 93.7261449833511 93.7918988281004
"307" 61.2 95.7489273219797 91.9495642641421
"308" 61.4 96.419368700613 86.4951336991386
"309" 61.6 98.8902027626398 77.9010303739302
"310" 61.8 102.447377429108 71.0803018500504
"311" 62 107.321037983367 65.3793454250938
"312" 62.2 112.929179106374 59.5341860688669
"313" 62.4 116.002996589255 54.1292855293302
"314" 62.6 119.347715211006 55.0809946256243
"315" 62.8 123.259348805808 57.9863592916942
"316" 63 124.9904513017 61.0722656688302
"317" 63.2 123.374177506113 60.5812192002484
"318" 63.4 122.336383665455 58.9844174107746
"319" 63.6 121.273770383151 56.3178205533962
"320" 63.8 118.320923250483 51.1107523698024
"321" 64 115.995697235377 44.5999641642453
"322" 64.2 112.101684029887 38.6292656471887
"323" 64.4 107.796305655124 30.2466328530361
"324" 64.6 103.495337367784 21.5492422692197
"325" 64.8 97.7809273526736 13.7030915133351
"326" 65 91.1825041694515 10.9657740561708
"327" 65.2 82.38222188199 9.53364003404997
"328" 65.4 72.5306628388521 6.58303782286112
"329" 65.6 63.4461050788847 5.33116912418503
"330" 65.8 55.9796096152644 9.45137578269617
"331" 66 49.1926675442356 16.1436789902867
"332" 66.2 43.1347559419199 21.8793131339697
"333" 66.4 35.9972327005827 27.1498749723186
"334" 66.6 31.1368666419693 32.657583813512
"335" 66.8 25.3565040375944 39.7070370537012
"336" 67 20.7082284090409 48.0867221603933
"337" 67.2 15.2175215807999 55.7848139326526
"338" 67.4 15.9914116693711 65.3900167516516
"339" 67.6 19.54657041832 72.9357031954939
"340" 67.8 25.4729245209998 78.6113387313707
"341" 68 33.2779762970693 86.3631855256052
"342" 68.2 38.6110457680191 94.23645285137
"343" 68.4 46.1146449814405 100.208396015266
"344" 68.6 52.1075483811563 103.410283767202
"345" 68.8 58.5059220652283 102.151185678339
"346" 69 67.6405429838421 100.164732583399
"347" 69.2 75.8506548123721 97.786546477858
"348" 69.4 82.3185273851301 93.4087634384641
"349" 69.6 91.1699354314554 88.3062998959413
"350" 69.8 100.307523973691 83.6455257271763
"351" 70 106.283033398833 76.3677426632981
"352" 70.2 109.68469199865 73.5887390395802
"353" 70.4 111.528572232769 77.0175582596263
"354" 70.6 109.433962275849 80.6765398657358
"355" 70.8 103.461512187649 85.7774620551211
"356" 71 94.5773087712274 91.5673818711421
"357" 71.2 85.5831313922193 95.7908411970321
"358" 71.4 76.5932158531777 98.8977063982468
"359" 71.6 67.4906037050255 99.4985430910137
"360" 71.8 57.2112027764322 101.463091365073
"361" 72 48.7241793112378 102.378981814291
"362" 72.2 39.7694860354101 102.981582290699
"363" 72.4 34.9918308878575 102.438480995383
"364" 72.6 33.8688958536484 95.9817006474518
"365" 72.8 32.4548245082332 86.321074687858
"366" 73 31.8677870977386 77.740072789186
"367" 73.2 31.7895502237108 68.3683625500826
"368" 73.4 34.4836157742129 60.6677564693663
"369" 73.6 38.7597368918012 51.9613888517957
"370" 73.8 44.6138216455944 44.5492468781302
"371" 74 50.7457569891944 37.7464002827302
"372" 74.2 55.6250853465074 28.3444364711671
"373" 74.4 61.8413575964241 20.289880668277
"374" 74.6 71.0258063434955 15.8543488413577
"375" 74.8 78.8165302556288 16.2954250728647
"376" 75 81.371648939461 20.5014814163635
"377" 75.2 85.8734692399277 28.4296428355969
"378" 75.4 89.8925229909417 37.6934311440512
"379" 75.6 94.0423300257593 47.5514143425931
"380" 75.8 96.9226239599883 58.8100547365272
"381" 76 98.6557870613885 69.7650416664773
"382" 76.2 99.4694478209151 80.7017783256509
"383" 76.4 98.8383738575943 85.7548785500802
"384" 76.6 99.0051430554617 84.5244852338404
"385" 76.8 102.138479715392 84.4172401745802
"386" 77 108.524734368862 82.318075001147
"387" 77.2 112.416230689852 76.5415530045445
"388" 77.4 115.821139871585 68.5754228049236
"389" 77.6 116.686866651114 61.3601764048902
"390" 77.8 114.260243836245 54.2086064033491
"391" 78 110.684158044094 46.6167786865361
"392" 78.2 105.934442010384 39.4916998774302
"393" 78.4 100.312148164329 32.6763738569526
"394" 78.6 95.1237908898005 25.5148563627065
"395" 78.8 88.2487360884135 19.3018985246706
"396" 79 81.0887015096943 15.9747432948302
"397" 79.2 73.9136614623277 12.2420952565302
"398" 79.4 67.9058201694405 10.8313802476434
"399" 79.6 64.572173184061 11.5456740070635
"400" 79.8 56.5556931279651 11.451535946965
"401" 80 50.6317333980943 11.5796457753302
"402" 80.2 49.564808535055 16.01625374201
"403" 80.4 45.4306180890296 22.8510288598655
"404" 80.6 42.0844888112729 28.1317832245445
"405" 80.8 39.9400904385822 34.63332272544
"406" 81 37.9238196203505 42.4960263472814
"407" 81.2 34.8598621920339 50.7169427346873
"408" 81.4 31.6115124636515 59.9439176514016
"409" 81.6 27.6472482551889 68.9638156215869
"410" 81.8 20.8469223715673 76.0910007883437
"411" 82 19.4374600925383 80.2230562962601
"412" 82.2 23.3709014826474 84.932171761609
"413" 82.4 29.3406616798312 91.9753998677249
"414" 82.6 34.3850386779101 98.3316965091986
"415" 82.8 41.4061373374616 100.598267729538
"416" 83 50.103846402261 103.105795866471
"417" 83.2 57.5689806571841 105.330293384702
"418" 83.4 63.4977876721165 102.830483476264
"419" 83.6 69.7691452456122 102.212607848643
"420" 83.8 76.6371138244101 97.882464573567
"421" 84 85.1907353919832 92.9491082257191
"422" 84.2 92.5670763470943 87.2610246170393
"423" 84.4 98.3399688524717 80.5323200947924
"424" 84.6 104.120763062567 72.4138820536913
"425" 84.8 108.713379926317 64.8799346953857
"426" 85 110.95162078865 57.4486103870524
"427" 85.2 114.5933642817 56.3525581039937
"428" 85.4 118.76831547774 59.0420664720756
"429" 85.6 117.559961577251 58.7609721492588
"430" 85.8 115.540115106337 55.3941272585445
"431" 86 113.926005242036 54.6351151671243
"432" 86.2 107.836077036476 51.9705226064936
"433" 86.4 101.588354584124 47.1226083243302
"434" 86.6 95.1962610933322 41.7269103001797
"435" 86.8 89.6660679748902 34.8446739641771
"436" 87 84.4243046783226 27.0691104423519
"437" 87.2 80.5619043450782 19.9034139153463
"438" 87.4 75.1069470507516 14.2084021975942
"439" 87.6 68.6746862829135 14.1424362191706
"440" 87.8 60.2023801996049 17.3894886443565
"441" 88 52.3117911413552 21.7850234434824
"442" 88.2 45.7061614681919 24.6872589856595
"443" 88.4 39.2696856586853 30.9464490084893
"444" 88.6 32.666256101246 38.9257264010549
"445" 88.8 25.1664647190943 44.0333006475802
"446" 89 15.382889374931 47.7362444107807
"447" 89.2 11.7929858168856 49.0662964492477
"448" 89.4 9.47930324019628 48.2351425071894
"449" 89.6 10.1877993402351 48.825113385704
"450" 89.8 12.3614344487372 52.1146383433731
"451" 90 13.8409823560604 59.8527451526554
"452" 90.2 15.3935168028999 67.7109153842746
"453" 90.4 17.6712235025408 75.1186060591784
"454" 90.6 24.4296456070154 83.2220820771723
"455" 90.8 29.1734149558307 91.8437389476484
"456" 91 34.2519137896828 98.7211772152461
"457" 91.2 42.9960510368251 104.115149365933
"458" 91.4 51.3187986265174 105.117969833035
"459" 91.6 60.0807186646034 102.548320337039
"460" 91.8 69.345605235647 97.6813159456723
"461" 92 78.9179907146411 93.3637013789423
"462" 92.2 88.4263113797779 89.2216936058486
"463" 92.4 97.1459482286887 84.0224385516226
"464" 92.6 103.455625447817 76.607272199108
"465" 92.8 107.357017070356 67.5775476242981
"466" 93 110.878722108273 57.8521515182856
"467" 93.2 111.747099675704 55.0637039489128
"468" 93.4 114.583413631931 55.7355867751569
"469" 93.6 120.903666365613 58.187367665912
"470" 93.8 124.808045961398 63.2284411009891
"471" 94 124.505886214998 64.3623067584173
"472" 94.2 124.421968904717 69.409370260783
"473" 94.4 125.655780696541 77.2174988551222
"474" 94.6 123.812567483479 80.3967152216709
"475" 94.8 122.903172603865 86.8368678924248
"476" 95 120.272808570515 91.9653424363302
"477" 95.2 117.878979962042 97.4298801608039
"478" 95.4 116.820844370657 98.6057615147052
"479" 95.6 114.092196489194 101.34155047793
"480" 95.8 113.644770584936 102.713384120172
"481" 96 114.466928454237 100.725734261197
"482" 96.2 114.514049534946 99.2973911380734
"483" 96.4 113.327539841921 102.400350484456
"484" 96.6 113.610078722621 102.096618935452
"485" 96.8 113.509409245794 101.492107178203
"486" 97 113.896887643869 101.345721790184
"487" 97.2 115.056193556014 99.9399875474105
"488" 97.4 116.249142754169 97.9942696859052
"489" 97.6 116.924319169077 96.6422184998217
"490" 97.8 118.312572495747 93.5394156820759
"491" 98 120.288029110899 89.9995956062476
"492" 98.2 122.236145812913 87.0628648433647
"493" 98.4 122.94336109891 83.041048312067
"494" 98.6 123.816450829167 78.9850386158938
"495" 98.8 125.182356449659 74.1447735150228
"496" 99 125.627007245422 68.6522164633302
"497" 99.2 125.301348958719 64.5878537070033
"498" 99.4 123.574582605622 59.3200173033484
"499" 99.6 123.258426284844 55.5306209703302
"500" 99.8 122.280075719233 52.1228279660802
"501" 100 121.047874589462 48.962612235283
"502" 100.2 118.724631114916 45.6871494553838
"503" 100.4 117.582251903331 43.5052854993565
"504" 100.6 115.534925663506 40.0341959467859
"505" 100.8 111.847103056047 35.9720163675566
"506" 101 107.772103404505 31.1510421482163
"507" 101.2 102.983973836419 26.3934818641395
"508" 101.4 99.0769338531582 22.8635131658195
"509" 101.6 93.8391762750127 20.4231383589322
"510" 101.8 87.8841074564786 17.2808683852933
"511" 102 81.6011811663966 16.9672975682258
"512" 102.2 74.4001261764454 15.5329296064685
"513" 102.4 68.3040129220835 14.1330672705911
"514" 102.6 61.6624600630277 13.3164524279635
"515" 102.8 57.7939679286589 13.7350722820883
"516" 103 55.5470407878122 16.2762006939292
"517" 103.2 50.5303790948944 20.0046443054635
"518" 103.4 44.6225590855254 21.5010128395888
"519" 103.6 37.6642537219114 22.78566854244
"520" 103.8 32.873614858261 22.5567733964969
"521" 104 33.4465312508474 22.4012399996133
"522" 104.2 34.1534613535708 24.1774265767478
"523" 104.4 32.5508496665229 28.7778534603302
"524" 104.6 30.322570259792 34.9490621783069
"525" 104.8 27.6369758595943 39.6541273944552
"526" 105 22.6721202647231 43.9144204807807
"527" 105.2 17.0365949739438 48.3872733626554
"528" 105.4 13.4292744288801 52.7541113830891
"529" 105.6 13.9928566406221 56.8965691527191
"530" 105.8 16.7897619103034 64.072976518112
"531" 106 19.708019750851 71.7248952601488
"532" 106.2 24.876404706647 78.4917368445144
"533" 106.4 30.1841695321207 84.6703521980144
"534" 106.6 36.7676005875254 90.390487403106
"535" 106.8 42.4804424034503 96.5515311523302
"536" 107 47.8064821963943 102.325670139905
"537" 107.2 52.1077054384443 104.09963341408
"538" 107.4 54.1424037216448 103.005275007234
"539" 107.6 55.8324760810443 105.217516913605
"540" 107.8 55.4845442820336 104.461277968204
"541" 108 55.1358276733123 104.072684655599
"542" 108.2 55.003739400803 103.678401950491
"543" 108.4 58.9667912270417 101.707640980699
"544" 108.6 65.4291192521079 100.013552739371
"545" 108.8 72.3883559827307 99.0669861753484
"546" 109 79.8862709126398 96.2770547064484
"547" 109.2 87.9301169756943 93.8588824743756
"548" 109.4 94.882100772458 89.6236066828575
"549" 109.6 99.2075931049658 83.606467526573
"550" 109.8 103.786434631872 75.970301544108
"551" 110 107.100644041351 67.6146091253255
"552" 110.2 110.105977814476 60.2198831195938
"553" 110.4 110.220188176405 54.3685799105329
"554" 110.6 107.47557370942 49.6184814137843
"555" 110.8 103.07715560928 42.8694642650873
"556" 111 99.226539274105 34.3981030481706
"557" 111.2 95.6817207566154 26.5860039117039
"558" 111.4 92.5825897608494 19.8342654880853
"559" 111.6 90.9438238349068 20.1827306844239
"560" 111.8 85.1434127563284 19.3832139274366
"561" 112 78.3343444083709 16.3420178639898
"562" 112.2 72.1236977442007 13.3780714331706
"563" 112.4 69.0259557679069 10.5246631279864
"564" 112.6 71.1866312990782 8.23657720860439
"565" 112.8 71.6857230978471 9.99561875086317
"566" 113 70.9645633810835 9.82520703644976
"567" 113.2 70.1363064634976 10.8419926619592
"568" 113.4 68.6868164521795 13.3536768123408
"569" 113.6 65.266067034749 17.8121081326549
"570" 113.8 62.1067742123628 19.6705140846828
"571" 114 58.7198607053177 21.28599435216
"572" 114.2 53.1252796075034 24.1974553866484
"573" 114.4 46.3781372938906 23.708038876645
"574" 114.6 42.2808186298626 21.201009839757
"575" 114.8 41.7648155290819 18.8251869759552
"576" 115 43.0465838090758 19.0322024388302
"577" 115.2 45.4463748504515 17.444325591723
"578" 115.4 50.369901448161 12.6327705915969
"579" 115.6 56.1659087035034 10.6782357877999
"580" 115.8 62.827944696722 9.48306364068125
"581" 116 70.1199589952395 9.99543811402374
"582" 116.2 78.5838606858524 10.9406203762818
"583" 116.4 86.9519145888891 13.9578930524723
"584" 116.6 94.8870612947231 17.5400513796916
"585" 116.8 101.936590625867 22.7266322378302
"586" 117 109.2830838528 28.9277289085655
"587" 117.2 115.9236395112 33.6531288582148
"588" 117.4 117.6328746219 34.6496829473404
"589" 117.6 116.192764423014 35.6507668277802
"590" 117.8 113.417895166206 39.385579329471
"591" 118 109.830844241418 46.556828507242
"592" 118.2 106.90986200334 53.9729381867393
"593" 118.4 105.725967101921 62.17476067169
"594" 118.6 106.287204715435 70.0755779924003
"595" 118.8 108.019539465126 77.454683414032
"596" 119 107.189033620031 82.1454812414321
"597" 119.2 102.550356807735 85.3342993278769
"598" 119.4 94.3204579838207 89.1927173399434
"599" 119.6 84.8835600477411 93.2679182069678
"600" 119.8 79.1082203261836 99.2916424164284
"601" 120 73.0644943194918 105.931332361728
"602" 120.2 65.9647927624926 110.928714563576
"603" 120.4 64.3404537444987 113.435684610039
"604" 120.6 68.6452977427407 117.911798312318
"605" 120.8 74.0107577679415 122.585732592847
"606" 121 75.826620932887 120.764183977147
"607" 121.2 81.4077183328812 120.701072690338
"608" 121.4 86.3711663348423 119.304017664524
"609" 121.6 89.2719878246282 117.982894664881
"610" 121.8 91.3834981353838 114.889581062067
"611" 122 97.6443215024173 109.659034374202
"612" 122.2 104.676248360989 105.224389491725
"613" 122.4 109.097072924729 100.244239409019
"614" 122.6 113.288149182112 91.5285625586159
"615" 122.8 118.318260036811 83.1871981935059
"616" 123 119.50246050883 73.804467780283
"617" 123.2 118.960184051712 64.1072434955949
"618" 123.4 116.867009582462 54.2302393689906
"619" 123.6 113.051122120027 45.6404266078879
"620" 123.8 109.343325074678 38.5305819335524
"621" 124 105.111552945505 33.4365685380381
"622" 124.2 98.7874354835634 28.3162139031498
"623" 124.4 92.2450097125838 24.4538284560197
"624" 124.6 86.4332540882752 22.473199232543
"625" 124.8 80.2905363719943 19.8274100144407
"626" 125 76.7938129115943 13.744630304965
"627" 125.2 77.0585867935494 12.9373236770549
"628" 125.4 79.3937125242646 10.9426751203302
"629" 125.6 77.9006353160449 10.8229806346104
"630" 125.8 72.3963914718851 11.0315547466093
"631" 126 65.1143131287818 13.2596558778927
"632" 126.2 58.7339473534976 15.1158602826044
"633" 126.4 51.7086228695943 16.3380524832376
"634" 126.6 46.2821989557992 17.9577941050953
"635" 126.8 40.8086665556288 22.6519529196578
"636" 127 33.6820360861658 25.1061726132945
"637" 127.2 28.1211236472015 23.2862564561516
"638" 127.4 27.6116372837944 21.5606012505596
"639" 127.6 29.1923980728594 19.6476849271555
"640" 127.8 30.9810785959897 18.6485387187255
"641" 128 34.8275692603992 14.5407825275985
"642" 128.2 37.6168465686703 11.1289285650201
"643" 128.4 38.0860483068748 9.03176315533019
"644" 128.6 40.5924406156885 8.61136252303019
"645" 128.8 44.387108072647 5.87976415621967
"646" 129 49.8204902857879 5.83663616008826
"647" 129.2 57.3385376801568 4.36595310745519
"648" 129.4 65.9517759159345 3.18279653256215
"649" 129.6 74.0413753095834 3.07433761169833
"650" 129.8 80.4766438425254 3.28804500765778
"651" 130 85.4180714686768 6.88641972245906
"652" 130.2 92.3410295787733 12.1234175660723
"653" 130.4 98.9784028291207 19.5820086884091
"654" 130.6 105.538270682158 26.0998661959047
"655" 130.8 112.716572313286 32.9753114868769
"656" 131 120.13712011967 39.1845117653208
"657" 131.2 121.684181659973 43.8843872376951
"658" 131.4 122.333510152145 51.7467815289311
"659" 131.6 125.478119766243 60.0462264515869
"660" 131.8 126.361545787378 65.8443809543977
"661" 132 126.974465391189 73.3881793603707
"662" 132.2 126.133924128361 75.7856693812185
"663" 132.4 125.164921649796 81.4132515029953
"664" 132.6 123.271039513948 86.8397015815382
"665" 132.8 120.636217091858 92.7330596994618
"666" 133 117.472407748371 98.626235571473
"667" 133.2 113.906013040925 102.910713839335
"668" 133.4 108.713976408798 107.414579848279
"669" 133.6 102.57996765298 113.621300492142
"670" 133.8 98.6722890750397 116.532604749385
"671" 134 93.5734584772378 118.520372099517
"672" 134.2 85.7302218247384 122.908357703182
"673" 134.4 81.3547565555943 123.971498433161
"674" 134.6 77.9556793141309 124.091967252781
"675" 134.8 71.9207721754236 125.881699434635
"676" 135 70.158013757414 125.641250016248
"677" 135.2 66.5807321173685 126.673051529661
"678" 135.4 67.7661599964043 125.488423660343
"679" 135.6 66.5700169701069 125.80454230057
"680" 135.8 68.0000276948508 124.661536134907
"681" 136 70.6838092764599 124.031729855729
"682" 136.2 73.0742399255687 122.815954493497
"683" 136.4 78.9833257435431 121.323156599471
"684" 136.6 83.6605669533943 120.485703513955
"685" 136.8 89.7418251453943 117.237153173455
"686" 137 97.3278889295167 114.421852700882
"687" 137.2 102.088368304484 111.155432932305
"688" 137.4 105.950801916933 105.821946676448
"689" 137.6 111.450074085322 99.1086788000393
"690" 137.8 116.157290416894 91.8634271315302
"691" 138 121.110981985794 84.5996454076029
"692" 138.2 124.586178868524 78.1881744904408
"693" 138.4 125.017622032267 72.9080138582788
"694" 138.6 124.759019771491 65.014272741283
"695" 138.8 124.275488563483 58.3686791109413
"696" 139 122.375856296675 50.8600766811005
"697" 139.2 121.874759056337 43.6338290510873
"698" 139.4 120.994922259139 37.439516920732
"699" 139.6 118.431256388351 32.7322361482626
"700" 139.8 115.19609783867 26.9041982694906
"701" 140 111.029307335949 21.2919600148863
"702" 140.2 106.746223557507 17.2895002001991
"703" 140.4 101.782044117625 15.060885395922
"704" 140.6 95.4357651073087 10.1073336042016
"705" 140.8 93.1336421658 8.66922565169
"706" 141 87.6648376004821 6.10689790277917
"707" 141.2 84.186955431304 5.82841718389471
"708" 141.4 76.5316897136633 5.29120789510605
"709" 141.6 68.4493591992762 6.20882502521656
"710" 141.8 60.7219162613086 6.597975279028
"711" 142 52.1805886496053 6.96335844596206
"712" 142.2 46.1748589047015 6.45203200258019
"713" 142.4 47.4010649835943 7.22094657897305
"714" 142.6 46.1184775231561 6.01939294533581
"715" 142.8 45.376959928512 7.68513225293607
"716" 143 41.4966199304185 8.42909092021481
"717" 143.2 39.2338990337729 9.04541252650876
"718" 143.4 35.2221530505473 11.6328515594537
"719" 143.6 29.8976042186184 14.8082428182037
"720" 143.8 24.4283719352573 18.9491815444706
"721" 144 18.8296854958528 22.4446474759538
"722" 144.2 18.1990524888141 26.3664645521159
"723" 144.4 15.4687654136168 33.2874625582572
"724" 144.6 13.3743872965183 39.3114094876889
"725" 144.8 13.4905029023177 44.2779244842344
"726" 145 13.5727735061147 49.3676048981771
"727" 145.2 13.5494315641221 57.4061456767191
"728" 145.4 10.83230244762 64.818959726702
"729" 145.6 11.6020640870291 69.9699148878911
"730" 145.8 14.9813844870538 72.0040593424788
"731" 146 20.0474170994995 73.7853213624164
"732" 146.2 26.0329535165408 77.4082880743837
"733" 146.4 29.7507465250154 81.6531227795933
"734" 146.6 33.2272991454693 85.4477676985623
"735" 146.8 38.3491921813575 86.7824127909091
"736" 147 44.9035627514813 88.1817367456302
"737" 147.2 52.61341183732 91.3481009609098
"738" 147.4 60.6947677872372 92.5352036830355
"739" 147.6 68.7430563278671 92.8547850964029
"740" 147.8 72.9313921680268 92.4387665718032
"741" 148 74.5032505063112 94.1316063541753
"742" 148.2 76.7033179980229 94.4640873200873
"743" 148.4 79.2291315857054 90.7727918211357
"744" 148.6 84.7519195942669 84.8949681658302
"745" 148.8 89.1212690814623 77.2405038230094
"746" 149 93.1473749803711 68.5327844655177
"747" 149.2 96.7895690143372 61.0759055011445
"748" 149.4 99.5044164214801 52.1583163311445
"749" 149.6 99.9343287623419 42.7732737450923
"750" 149.8 99.7742664153686 32.7126883129915
"751" 150 98.0974124743519 25.0814934472241
"752" 150.2 94.3557969428727 22.3352564539333
"753" 150.4 88.4023848991156 18.5334679685323
"754" 150.6 81.2900623195092 15.321509559277
"755" 150.8 73.4217198879781 13.3913088243186
"756" 151 65.3955850911269 13.8921261967432
"757" 151.2 57.2260281385724 15.761953097995
"758" 151.4 50.1587466498277 15.8473491638302
"759" 151.6 49.8833615081874 13.631283815272
"760" 151.8 52.387042802304 12.1077149957657
"761" 152 57.9086556356568 11.4084599117989
"762" 152.2 65.4624575030119 9.67643345561041
"763" 152.4 74.1759679174258 9.94857148011109
"764" 152.6 82.2228907151057 11.5289776550461
"765" 152.8 87.9111130438443 15.4611857042364
"766" 153 94.2494244192891 21.3963693120197
"767" 153.2 101.81921530283 28.1859717393358
"768" 153.4 108.832001138714 34.8886811110962
"769" 153.6 112.260780538317 42.8301338548024
"770" 153.8 117.493900290344 50.1552963873024
"771" 154 123.253047813566 52.7303537511792
"772" 154.2 121.460361963652 51.7332959116764
"773" 154.4 121.154917681448 53.8961192069953
"774" 154.6 121.255487130951 59.9585130186025
"775" 154.8 121.465257118998 68.4646315273164
"776" 155 121.49663975875 77.7281717319586
"777" 155.2 123.605021803823 83.198806307373
"778" 155.4 122.773055593 80.1813853188302
"779" 155.6 124.649479854946 79.6580364563437
"780" 155.8 125.011970905549 77.2235252227029
"781" 156 125.13916023 74.7638400755285
"782" 156.2 125.897954695338 70.7846589304674
"783" 156.4 126.664130913752 65.4874780511197
"784" 156.6 126.770698416758 59.792533716512
"785" 156.8 125.557902038694 55.4842958317847
"786" 157 124.533123977802 50.3471220363396
"787" 157.2 123.604569329255 45.560892771982
"788" 157.4 123.138997905787 40.4075351164357
"789" 157.6 122.456038051178 37.3663411252469
"790" 157.8 119.985526910678 33.7179147624413
"791" 158 116.741887558566 28.9944234830302
"792" 158.2 112.999822332483 23.2255925842469
"793" 158.4 109.338910019803 20.0559880006847
"794" 158.6 105.434081921897 16.542226242012
"795" 158.8 99.2295227461575 13.7199908597525
"796" 159 93.5633430774125 9.23829606467868
"797" 159.2 90.8057841065634 8.04872700013947
"798" 159.4 85.3455822440943 7.44072123664541
"799" 159.6 77.835826253482 7.2775889133021
"800" 159.8 70.5929794180662 8.10207227797626
"801" 160 64.961799690203 10.2240060552324
"802" 160.2 59.6822725910785 13.2981255529776
"803" 160.4 55.105325636047 15.6917942249249
"804" 160.6 52.1448494870603 19.5504649263075
"805" 160.8 47.6500820216288 23.3943532003129
"806" 161 43.2495556436797 27.0968723659156
"807" 161.2 39.8254413874859 31.7071510388061
"808" 161.4 34.1151033111124 34.1660112540109
"809" 161.6 28.2957788303944 34.1745873348177
"810" 161.8 25.9175725017372 33.3731417571159
"811" 162 24.2722487010362 35.6645431698534
"812" 162.2 22.18229658004 38.4348824776563
"813" 162.4 17.4439578673216 43.5111777318908
"814" 162.6 14.9177417284501 49.2895334948975
"815" 162.8 11.342235484639 55.9412395532855
"816" 163 10.8264144772818 60.7219318085802
"817" 163.2 13.46276600437 65.9572948229704
"818" 163.4 16.4995200420489 72.3176930507393
"819" 163.6 20.0093858319426 79.1588199280355
"820" 163.8 25.5208623671079 84.9018543350734
"821" 164 29.3738200553398 92.5038721719211
"822" 164.2 32.2045875498575 98.8647403731196
"823" 164.4 38.2881471029572 101.345721790184
"824" 164.6 46.1698700825431 102.364296693728
"825" 164.8 54.3119933566563 102.529472564963
"826" 165 63.2060016388443 100.65999187708
"827" 165.2 71.38347613969 98.0819223869085
"828" 165.4 78.4621226810811 94.2499814316532
"829" 165.6 84.5139422906586 88.1663091994908
"830" 165.8 88.4495577795943 80.2203113033024
"831" 166 90.4269139284728 71.4935818243722
"832" 166.2 89.9594234303572 62.5235080889848
"833" 166.4 86.2052839230229 54.1747834332588
"834" 166.6 81.1139146470003 48.686024417147
"835" 166.8 74.7813965493733 42.8026062925776
"836" 167 68.6787296726688 36.6220793138195
"837" 167.2 62.7709116201733 32.5400032973881
"838" 167.4 56.3746946472326 29.8769666543834
"839" 167.6 49.3720030671284 29.3438887469325
"840" 167.8 42.3317461162652 29.7494352821973
"841" 168 37.3063573747015 27.9634409800088
"842" 168.2 36.110780343479 26.1025767093302
"843" 168.4 37.6549835112529 26.7286722555863
"844" 168.6 37.275506835984 28.2277424401029
"845" 168.8 33.7197245560532 31.065702177642
"846" 169 28.3270794240296 34.8695410538537
"847" 169.2 22.7606771146052 39.0580059445041
"848" 169.4 18.3999132270489 42.530628966012
"849" 169.6 18.5947614130273 46.3851670402426
"850" 169.8 17.9704275964542 53.3452758539704
"851" 170 18.5070262974762 61.1371208627938
"852" 170.2 19.6951422445658 67.4237730572588
"853" 170.4 24.2377606685676 72.4330922797945
"854" 170.6 29.0446745151499 76.002150076858
"855" 170.8 35.09473506127 77.3993729445599
"856" 171 41.8774816964783 80.3599645917498
"857" 171.2 49.6112798454216 82.2405377271756
"858" 171.4 56.727792160071 83.8805775152507
"859" 171.6 60.5022604256398 84.6760818862029
"860" 171.8 62.0718679077962 84.1235908588577
"861" 172 63.9837551460388 80.6909618428302
"862" 172.2 68.9966657273128 76.2346409302768
"863" 172.4 73.3626442986769 71.0522517661605
"864" 172.6 76.0055016644832 64.7666954678302
"865" 172.8 77.2661436449535 58.6505403436069
"866" 173 77.8808378134143 50.3762544300702
"867" 173.2 79.237759416175 43.2288683526367
"868" 173.4 79.5086603187372 36.0386189595774
"869" 173.6 80.4317084371658 28.7183562013467
"870" 173.8 82.4276868746256 23.1048335642364
"871" 174 82.7790072722647 21.8348733208302
"872" 174.2 80.1393402548581 20.8353193699071
"873" 174.4 77.2606486287791 20.1025900829932
"874" 174.6 74.2640421986589 18.7322098077657
"875" 174.8 68.7328044565394 15.4007697375775
"876" 175 64.357981552673 15.655542269965
"877" 175.2 59.0637709987922 14.5146105625994
"878" 175.4 60.4177365840782 15.0542179611528
"879" 175.6 62.1301338841105 14.5569699014431
"880" 175.8 66.7098515736881 13.8966265328927
"881" 176 73.3050911067101 12.6584729162723
"882" 176.2 80.4323185152348 13.371036280347
"883" 176.4 87.2736894963756 17.1571200731739
"884" 176.6 94.438082008615 21.559071593923
"885" 176.8 100.168649087094 27.0608021294606
"886" 177 105.612483731626 31.9348392691739
"887" 177.2 106.227549712212 38.1413220888302
"888" 177.4 104.532449139006 45.7159151862321
"889" 177.6 104.372602983258 54.9204388008208
"890" 177.8 106.908006400567 63.9598659714969
"891" 178 110.906711464285 70.027058434609
"892" 178.2 109.330636414778 75.336902080344
"893" 178.4 104.284937626643 77.0917684330244
"894" 178.6 96.4525337005844 79.8357814386916
"895" 178.8 88.8184576331532 82.2009569838008
"896" 179 80.8233844805652 82.2864805708884
"897" 179.2 73.3558288769125 84.9227632489575
"898" 179.4 67.308814782889 90.0305440717677
"899" 179.6 63.2927587190291 97.0317516374476
"900" 179.8 62.2195248128125 103.917228181057
"901" 180 63.3143573906207 105.016535909567
"902" 180.2 62.9784775006402 104.845590332527
"903" 180.4 59.3875567480988 105.028877772282
"904" 180.6 54.1774522462138 104.328773742627
"905" 180.8 48.4146080155943 103.115771983452
"906" 181 41.6027936895476 102.396778686391
"907" 181.2 36.3339374737802 102.664758367795
"908" 181.4 31.8057224172987 100.760522463065
"909" 181.6 27.2361458027581 99.4903819674681
"910" 181.8 27.3516208704448 95.8353856402133
"911" 182 26.3179490632766 89.6526031889704
"912" 182.2 25.765640674365 82.1460599446192
"913" 182.4 24.480211624511 75.0042293840246
"914" 182.6 23.2595592833046 68.1003736622227
"915" 182.8 23.5828037315943 61.1996597998302
"916" 183 25.3490515153002 53.7920657708008
"917" 183.2 30.8243019733838 48.0928152062091
"918" 183.4 37.8308798160559 46.6963279629071
"919" 183.6 44.8848854797339 47.9565954842488
"920" 183.8 53.0407431410215 50.2425276976069
"921" 184 59.8480427374245 54.4033030941226
"922" 184.2 67.0235561840061 59.2812540624184
"923" 184.4 74.1803198076515 64.2134409560588
"924" 184.6 82.5774623595283 69.2399120299245
"925" 184.8 90.8981856046307 74.2564000988665
"926" 185 98.4546754240515 77.8482528053731
"927" 185.2 103.589356820094 77.310117597061
"928" 185.4 103.930057940648 75.0684046557221
"929" 185.6 103.862746716884 72.6885989297512
"930" 185.8 105.489750005094 68.391637559012
"931" 186 108.769235859209 63.2087470584449
"932" 186.2 111.250656203052 56.6826278978016
"933" 186.4 110.849562636122 52.752721169358
"934" 186.6 112.15574456171 52.3102443318783
"935" 186.8 113.895630567837 54.1312157434363
"936" 187 112.755099335441 57.0875242443783
"937" 187.2 111.423199838261 63.2662757027191
"938" 187.4 110.19729540908 71.1909995025445
"939" 187.6 106.491308575567 78.8489115702626
"940" 187.8 100.079964071794 81.0294662480588
"941" 188 92.0371590166617 84.3878415289648
"942" 188.2 84.9267918940666 86.7775703239413
"943" 188.4 78.5093972180531 90.8135358666008
"944" 188.6 73.1612029296474 97.2195048038125
"945" 188.8 72.4952244329572 103.970266365122
"946" 189 74.5827467537422 107.287533070474
"947" 189.2 73.9121257910671 106.279810246876
"948" 189.4 72.3572586397034 104.101370606776
"949" 189.6 67.2011860273099 101.269204636564
"950" 189.8 61.4213596751125 97.8231562054029
"951" 190 55.7280385440634 94.4292351204054
"952" 190.2 50.7376947150762 90.4852542598029
"953" 190.4 48.9668905657982 86.0044102581311
"954" 190.6 48.4218476086801 80.4398134131445
"955" 190.8 48.4908697485846 73.856204872869
"956" 191 51.5783101940515 68.5848795655159
"957" 191.2 55.8397579614728 62.5533712666246
"958" 191.4 59.826807349206 56.5949185404807
"959" 191.6 65.2409276087231 51.0888543137312
"960" 191.8 71.6019387301744 47.7239086226502
"961" 192 78.7709896596247 44.3373093692847
"962" 192.2 86.1212529318494 42.7418101460649
"963" 192.4 93.6478049967459 40.2722784619211
"964" 192.6 97.3932832065006 34.9365634808614
"965" 192.8 98.2742571437312 29.5911644124512
"966" 193 95.5075772000137 27.9949959778947
"967" 193.2 93.6583330522954 25.1011537723457
"968" 193.4 93.173976106175 21.0458516062495
"969" 193.6 94.3684907203756 22.7226511712364
"970" 193.8 97.5163612071595 24.381371222015
"971" 194 100.358688405594 28.3319740018302
"972" 194.2 104.091060620934 33.8086476935202
"973" 194.4 106.439946597594 42.0605650601831
"974" 194.6 106.651499801208 50.6752220152358
"975" 194.8 107.379386247538 60.2153598631415
"976" 195 108.906938491455 69.3599616355524
"977" 195.2 105.993002274455 76.1083118526913
"978" 195.4 100.173879527053 82.9560061169403
"979" 195.6 94.2704562936494 90.1368275927568
"980" 195.8 87.462686932647 96.712450054646
"981" 196 83.1206086301519 103.398683848158
"982" 196.2 82.6667587737001 109.85074346259
"983" 196.4 86.2854130555852 109.740298096221
"984" 196.6 90.2540752723781 107.939533538344
"985" 196.8 94.3878804157995 103.860361103933
"986" 197 98.1569716164862 97.0490568801545
"987" 197.2 101.094436959787 89.5477758310687
"988" 197.4 101.169522831194 82.0376997991159
"989" 197.6 103.289201260968 75.1403876491666
"990" 197.8 107.953222652317 70.7082161886357
"991" 198 112.634873167015 66.243038668204
"992" 198.2 116.566849512277 65.6241559649456
"993" 198.4 114.609827394823 62.8412241735731
"994" 198.6 110.951480018784 58.2148153105002
"995" 198.8 106.330374377919 51.2698037510734
"996" 199 104.226547476241 45.0393395938596
"997" 199.2 103.802431207503 38.2571349351938
"998" 199.4 102.888322889628 31.6739467050635
"999" 199.6 99.9496907418661 25.3534438302976
"1000" 199.8 93.3084385236603 23.1578123735225
"1001" 200 86.6063807334976 18.2842756052173
"1002" 200.2 81.333873114001 14.8001974057203
"1003" 200.4 75.1880874339314 15.6126004280549
"1004" 200.6 67.3083721447248 15.4790139589824
"1005" 200.8 61.4025872813263 12.8791972456859
"1006" 201 60.6264679419417 11.3067541368197
"1007" 201.2 61.5710757492747 10.4088017775312
"1008" 201.4 60.3949144163134 12.6539075204482
"1009" 201.6 58.7077305360518 15.8500596772557
"1010" 201.8 54.0708320328847 19.0732973197979
"1011" 202 48.6309129309602 20.6557008155985
"1012" 202.2 42.9668142185943 23.8600007136233
"1013" 202.4 37.5042886914781 25.9544439988651
"1014" 202.6 30.970309193284 26.8867095501405
"1015" 202.8 26.3325084387795 29.4549296750894
"1016" 203 23.6632909723708 27.1944193497243
"1017" 203.2 24.4010906794885 26.0074057997008
"1018" 203.4 25.3070629140822 25.8571099691107
"1019" 203.6 25.5747821303293 27.351192680035
"1020" 203.8 26.8576673364432 28.4830693665046
"1021" 204 27.5576020076907 32.4853296462398
"1022" 204.2 27.2976199337015 37.0857707176873
"1023" 204.4 27.514506076561 42.6680602103635
"1024" 204.6 27.3083662046881 48.6871674956739
"1025" 204.8 25.9429110775372 54.6079234786588
"1026" 205 25.0162431625658 61.3525327570302
"1027" 205.2 27.380134841258 67.9017492188938
"1028" 205.4 32.7012668877295 74.1938611618302
"1029" 205.6 40.1399793559068 79.4591060939641
"1030" 205.8 48.0381491751372 81.211457863773
"1031" 206 57.0680803472916 82.4756484303256
"1032" 206.2 65.4491443089961 85.7309921505177
"1033" 206.4 73.1642331348376 90.4762083374788
"1034" 206.6 78.7290756963191 95.9431949579678
"1035" 206.8 79.0080324941173 97.8470944019953
"1036" 207 81.6286871047835 97.5965073349924
"1037" 207.2 83.9669333698853 93.959639650712
"1038" 207.4 85.4823395106784 89.0239667294563
"1039" 207.6 87.9236628101604 81.2750519151509
"1040" 207.8 89.5137779631944 74.0482678692588
"1041" 208 90.3173727957087 65.5456195830873
"1042" 208.2 91.4588272520795 56.9124058268698
"1043" 208.4 93.0980109379552 47.4410936518302
"1044" 208.6 94.075755834778 38.9316856770751
"1045" 208.8 96.5579020355943 29.9130022170828
"1046" 209 95.7650498250783 23.1540189998947
"1047" 209.2 92.2025111238494 22.8137282253506
"1048" 209.4 91.8029599206256 22.2011314474552
"1049" 209.6 94.4981210350782 21.3376252611205
"1050" 209.8 98.8233212383072 19.950449244454
"1051" 210 102.847590447885 21.3540632135076
"1052" 210.2 111.218605189002 22.7810530316554
"1053" 210.4 112.897764179955 26.4635267471635
"1054" 210.6 117.681503207325 33.4326390160994
"1055" 210.8 121.626274438789 39.550549201662
"1056" 211 120.582491690537 44.5365074650302
"1057" 211.2 119.258962445503 52.8819811739938
"1058" 211.4 119.040716920176 61.8275308740445
"1059" 211.6 121.313690592194 71.6314192125731
"1060" 211.8 123.422551150822 79.1622322708302
"1061" 212 123.661208734231 79.0235643229275
"1062" 212.2 122.192094553261 80.9209790238024
"1063" 212.4 120.837184597289 87.9842758425802
"1064" 212.6 120.624899765631 92.4158969088118
"1065" 212.8 118.007118567886 92.376273062432
"1066" 213 112.3845098412 95.8743307717512
"1067" 213.2 106.702301762957 101.420128981742
"1068" 213.4 100.454506549376 107.874085997049
"1069" 213.6 93.9350453257183 114.288268572921
"1070" 213.8 91.2559647463506 119.005549645267
"1071" 214 89.9016530850559 119.657233347933
"1072" 214.2 84.8813878431681 122.232934904904
"1073" 214.4 81.5946422527173 123.33249244542
"1074" 214.6 76.3083343164347 124.90207799441
"1075" 214.8 70.1883083237323 126.292569614494
"1076" 215 65.4129098536831 125.199800046967
"1077" 215.2 58.2945756451517 122.364505892658
"1078" 215.4 51.7022882256444 118.740403919255
"1079" 215.6 44.574580488382 114.857391348016
"1080" 215.8 38.0359726153711 112.087927896339
"1081" 216 33.7782464679628 108.472939832225
"1082" 216.2 28.9105726958575 106.119500885856
"1083" 216.4 22.8323094737893 103.064826002525
"1084" 216.6 17.1182729644683 98.8976171866705
"1085" 216.8 12.527757858853 97.9550630438647
"1086" 217 13.4849518079079 96.2276477684319
"1087" 217.2 12.4983285725398 91.8645852599938
"1088" 217.4 11.9765842617489 84.6204917199484
"1089" 217.6 10.5216268414672 77.66589103722
"1090" 217.8 8.198027752497 70.9774411995028
"1091" 218 5.21233627659433 64.672826108146
"1092" 218.2 3.82216986793071 57.2423348395847
"1093" 218.4 5.59603471013722 50.5131121250873
"1094" 218.6 9.73917029932512 44.7694917315321
"1095" 218.8 14.4725515039107 39.4815603445547
"1096" 219 19.4275620034932 34.2107121593246
"1097" 219.2 25.6643971970246 30.8028276123883
"1098" 219.4 31.0139963929392 25.6083753390716
"1099" 219.6 31.6232768024158 22.3535494256159
"1100" 219.8 30.5780605506658 22.6265368491873
"1101" 220 31.8254729677389 23.6214608929266
"1102" 220.2 35.2919733076064 23.8655050715892
"1103" 220.4 39.751796100912 24.6360454483478
"1104" 220.6 43.9216459164236 26.5189380155253
"1105" 220.8 47.3887047027163 29.1056603096107
"1106" 221 51.9366700517943 32.0998427704655
"1107" 221.2 57.5750540058987 36.8812279669824
"1108" 221.4 63.106938589839 40.8626775680642
"1109" 221.6 68.2708374152307 44.248519520406
"1110" 221.8 72.7484214781785 49.0114470488104
"1111" 222 75.2919487828662 55.6487388296554
"1112" 222.2 80.5294429438229 61.7456346469731
"1113" 222.4 87.0245534708421 66.2662062024449
"1114" 222.6 93.9718767995355 68.3562124530655
"1115" 222.8 101.591279873249 69.2862106199423
"1116" 223 106.05617787674 68.6763347696845
"1117" 223.2 106.602837442023 65.949640969973
"1118" 223.4 106.131132705032 63.3972085595802
"1119" 223.6 107.178791050828 59.2351708638489
"1120" 223.8 108.720418419594 53.8930273227484
"1121" 224 108.806799928003 47.8545455133484
"1122" 224.2 108.252629327902 40.9476678015321
"1123" 224.4 105.892633360314 36.3042987198102
"1124" 224.6 103.670802242309 30.4105782413098
"1125" 224.8 101.060070632636 23.3281426707993
"1126" 225 98.3930291920186 21.7769668976484
"1127" 225.2 92.5450717944259 19.2481019661039
"1128" 225.4 85.08531100354 16.5217072268411
"1129" 225.6 78.215904890482 15.4708923497515
"1130" 225.8 71.3623665828524 15.6706411756689
"1131" 226 63.6810999350943 15.8754943788186
"1132" 226.2 56.565183231261 15.2485967481302
"1133" 226.4 50.555429732333 16.4235180744893
"1134" 226.6 44.3255953458694 19.7472019990677
"1135" 226.8 38.4188278008557 25.1789692595802
"1136" 227 31.6081423082495 29.2676619295198
"1137" 227.2 24.9735460169807 31.3112594745347
"1138" 227.4 22.7846385938944 34.9182505745302
"1139" 227.6 22.1891820625943 41.2823836312989
"1140" 227.8 19.4320439631686 48.8146798761767
"1141" 228 15.3618435831499 55.8243352168024
"1142" 228.2 11.817333780889 61.6739754482855
"1143" 228.4 13.2453496315673 65.596478861641
"1144" 228.6 16.1864061850191 71.6809273742284
"1145" 228.8 21.5303790917944 77.4008699378737
"1146" 229 26.4152158351509 83.5257582013432
"1147" 229.2 32.6841462284052 87.4462938704518
"1148" 229.4 38.3583607449693 91.518325530232
"1149" 229.6 45.3939830583838 94.5668646904354
"1150" 229.8 52.014703895851 95.7854752937948
"1151" 230 58.6864768206713 97.0366088049841
"1152" 230.2 61.7446648103788 100.824725667166
"1153" 230.4 61.4805511909682 103.19328965498
"1154" 230.6 62.0460446664906 100.56444627883
"1155" 230.8 62.8947904613008 96.3043397880504
"1156" 231 65.3434827114875 89.603603667937
"1157" 231.2 67.8865996685666 82.308159561358
"1158" 231.4 70.3704839462944 74.0830282678602
"1159" 231.6 73.1221794764972 66.5427922844904
"1160" 231.8 74.6092487830429 59.1315887199517
"1161" 232 74.1487758663494 50.7208425550241
"1162" 232.2 73.4623073076862 42.0086439227588
"1163" 232.4 74.7013799942154 33.8394234335881
"1164" 232.6 78.6735496489313 26.6287698591128
"1165" 232.8 82.3387379158277 19.4526030711302
"1166" 233 83.4694493976263 16.9559491548727
"1167" 233.2 81.9075982094125 16.3887742205802
"1168" 233.4 78.1887823771795 14.9921821780749
"1169" 233.6 72.9358104026911 12.8926272222496
"1170" 233.8 67.8926164450782 10.1474891736044
"1171" 234 64.7485548304986 10.5604927273302
"1172" 234.2 60.6426061123359 9.87127616467288
"1173" 234.4 57.0336829400631 8.91631222411144
"1174" 234.6 54.2385212971256 5.94643654517394
"1175" 234.8 54.2633782440686 5.10552857157245
"1176" 235 53.2779798223686 6.4982637436689
"1177" 235.2 50.6339177580771 8.32670253376122
"1178" 235.4 46.0205494744909 11.3797687766923
"1179" 235.6 40.3420358666061 14.7397696013714
"1180" 235.8 34.962805274712 18.0130493908302
"1181" 236 28.6459941459158 20.597330333973
"1182" 236.2 24.245829798361 25.6099860694635
"1183" 236.4 20.4154817565944 32.180155338244
"1184" 236.6 18.2363642377943 38.7613068596969
"1185" 236.8 16.7003993929767 45.5564098902714
"1186" 237 15.0273797968155 51.7406455730802
"1187" 237.2 13.679643689761 57.1195088819691
"1188" 237.4 10.9340606227835 63.2104212188572
"1189" 237.6 11.9403949561207 67.8543269060144
"1190" 237.8 16.5746871090154 72.4807453475933
"1191" 238 21.1122925910943 77.1976806717249
"1192" 238.2 26.7853181729832 80.4220186773858
"1193" 238.4 32.8245356348646 82.7327110234518
"1194" 238.6 38.5692377080417 88.4083641997249
"1195" 238.8 43.3002165317522 95.1501957113302
"1196" 239 47.5475880523509 102.282605384752
"1197" 239.2 53.2094462054405 104.719454859138
"1198" 239.4 57.3403967604465 103.196519802795
"1199" 239.6 63.4565080132307 102.607384888685
"1200" 239.8 66.6830173180665 99.5771417635802
"1201" 240 70.8887729967489 94.0881919101756
"1202" 240.2 75.719998509973 87.9301642578108
"1203" 240.4 78.462703654058 81.5282887220393
"1204" 240.6 81.2843716228166 73.6028939430246
"1205" 240.8 81.8971988821866 65.6448491863739
"1206" 241 80.5387053643885 57.7300431731831
"1207" 241.2 80.6204298685749 48.7360611776263
"1208" 241.4 80.302538855268 40.5859484131776
"1209" 241.6 79.0443909082123 32.0593258796279
"1210" 241.8 78.3308342128691 24.2245632287093
"1211" 242 75.8436163190944 17.1977269524302
"1212" 242.2 72.8272475616263 15.2727203176174
"1213" 242.4 70.8273701411881 15.1506625099239
"1214" 242.6 71.8241825611427 13.0035834008625
"1215" 242.8 75.8164678450229 11.7889361334016
"1216" 243 81.2374982526901 13.1300594547344
"1217" 243.2 87.5463601583363 16.8171883546689
"1218" 243.4 93.7415193354244 22.8209038947702
"1219" 243.6 99.0208116033543 30.0326856506802
"1220" 243.8 103.7085971768 35.5634643791831
"1221" 244 108.066825249426 37.9936877687928
"1222" 244.2 108.724073021873 40.1686036927244
"1223" 244.4 106.112552128099 44.1603794465728
"1224" 244.6 102.092131161258 50.2663859215778
"1225" 244.8 98.5777485065087 58.0002471955731
"1226" 245 95.7905051685086 66.0733952686588
"1227" 245.2 94.8244592799308 74.5903307470919
"1228" 245.4 95.0968658071265 82.8297807394357
"1229" 245.6 98.1649011850154 88.837481272567
"1230" 245.8 102.232173368506 90.3233110044585
"1231" 246 103.212733443431 89.3143863830665
"1232" 246.2 102.157023438067 89.7394838696913
"1233" 246.4 99.3143601880429 91.806397422419
"1234" 246.6 94.3918228130798 93.0506662222768
"1235" 246.8 87.3187942333794 93.242260244718
"1236" 247 79.7591434096981 92.3114698865943
"1237" 247.2 72.1202533751499 91.1231256813857
"1238" 247.4 64.8494898192055 90.7055560297746
"1239" 247.6 57.5711565629434 91.8319391482075
"1240" 247.8 51.2852019318838 94.2617892714618
"1241" 248 44.8361100605671 97.1491254395665
"1242" 248.2 40.5192388579133 101.447419393692
"1243" 248.4 40.4030110490125 102.940925886212
"1244" 248.6 42.2806545553377 105.843974734343
"1245" 248.8 45.2977389570103 110.863078019405
"1246" 249 47.9230396450744 112.571088337318
"1247" 249.2 50.3561763862693 114.873992043405
"1248" 249.4 49.328130353647 115.251648592278
"1249" 249.6 46.0735439471161 116.164134563543
"1250" 249.8 42.0248802051596 115.768658869917
"1251" 250 36.166919948233 115.498464156561
"1252" 250.2 29.0444379271405 113.57470572457
"1253" 250.4 21.8534459332443 110.76234646538
"1254" 250.6 20.4751019349473 107.295994982427
"1255" 250.8 18.2220424340813 101.7973999119
"1256" 251 14.9104007447422 95.8386779062563
"1257" 251.2 11.6946049725596 88.9028983045954
"1258" 251.4 9.56740399221935 81.5201611419284
"1259" 251.6 9.76013254635849 74.247943575934
"1260" 251.8 10.4991958759457 66.6844936020734
"1261" 252 13.6084036129401 61.8282962593442
"1262" 252.2 16.9369627098759 59.3295634301991
"1263" 252.4 21.1436583038565 57.537387742636
"1264" 252.6 26.404599672958 55.142647935012
"1265" 252.8 32.1403318313216 53.6254996476484
"1266" 253 38.1294497476853 51.7059017191711
"1267" 253.2 44.9173276634185 50.679144476039
"1268" 253.4 51.7815672544731 49.4176328964363
"1269" 253.6 58.1005222552963 51.9060129546667
"1270" 253.8 64.2027764956826 56.0514381529478
"1271" 254 68.9171356343372 61.6582786714302
"1272" 254.2 74.4810702619245 67.2893396279151
"1273" 254.4 80.6018388746801 71.9226057977159
"1274" 254.6 88.1002298413807 73.589048248636
"1275" 254.8 95.32700516531 72.6581190688577
"1276" 255 100.94288334765 68.2735727961913
"1277" 255.2 104.987122648688 61.6604217502694
"1278" 255.4 106.869294687539 54.1151306258858
"1279" 255.6 105.365962926071 48.8891792326467
"1280" 255.8 101.436796077854 44.8834114832917
"1281" 256 96.8266445062004 38.1104386631332
"1282" 256.2 90.4608072337193 31.5685811425489
"1283" 256.4 84.973590386605 23.8758899302557
"1284" 256.6 80.484798786461 15.9450179975969
"1285" 256.8 76.9567037560229 14.7246008884236
"1286" 257 71.9780912801548 15.1613807661379
"1287" 257.2 63.951378076961 13.8472613071302
"1288" 257.4 56.6755596031171 15.0163919911711
"1289" 257.6 48.254237282683 16.6923431466656
"1290" 257.8 41.235853679004 20.3706082488543
"1291" 258 33.2974327034872 24.7512889626516
"1292" 258.2 26.6278015475599 29.755273948175
"1293" 258.4 20.4730694288671 36.1884279670234
"1294" 258.6 16.4349983439311 43.5295738540853
"1295" 258.8 13.7767748969944 50.9644513320588
"1296" 259 11.469104787209 58.6891772916834
"1297" 259.2 10.7758061805074 65.9420447981867
"1298" 259.4 13.410699157147 69.5339179489354
"1299" 259.6 17.0264472433443 75.896620216357
"1300" 259.8 21.2956048540722 82.0472020162196
"1301" 260 22.6727071787778 88.934180245977
"1302" 260.2 24.3496880611165 92.6637553934497
"1303" 260.4 29.2155006492971 94.0604594285869
"1304" 260.6 36.3821185337259 96.4978915182249
"1305" 260.8 42.674187303382 100.172117450618
"1306" 261 50.1288177523248 100.949951996987
"1307" 261.2 56.7446648098443 101.301512322473
"1308" 261.4 61.3937175924216 98.8793693642393
"1309" 261.6 65.2694102025577 92.917292158344
"1310" 261.8 68.9237442537136 85.8662023205183
"1311" 262 70.2673197448229 79.0093593136302
"1312" 262.2 69.8438035493087 72.2611102029445
"1313" 262.4 66.7719280963585 65.6632617105283
"1314" 262.6 63.2777511774617 58.4775852047894
"1315" 262.8 61.1990712601398 50.6220864986181
"1316" 263 59.4598010305412 42.6516164289153
"1317" 263.2 59.7372502579089 34.2665365538077
"1318" 263.4 63.0450499711352 28.0082889138812
"1319" 263.6 66.092487732061 22.9177234343302
"1320" 263.8 66.7969529280006 16.6992974148927
"1321" 264 63.6270887603628 15.8688050174723
"1322" 264.2 60.1178627132193 16.3728499542052
"1323" 264.4 55.4399324994976 15.2432544136044
"1324" 264.6 54.7190184376512 16.6623820701143
"1325" 264.8 50.9572030355254 19.5329931606923
"1326" 265 44.7573051471124 22.1111497495049
"1327" 265.2 38.2913890574257 25.8869276080591
"1328" 265.4 32.2252736479239 29.4220624182279
"1329" 265.6 25.6386836317307 31.9670497170688
"1330" 265.8 22.3043574071398 34.9897650071597
"1331" 266 21.2548220799693 41.1481131125461
"1332" 266.2 19.1141121839536 48.59506184817
"1333" 266.4 15.7810109953176 55.6921385292766
"1334" 266.6 12.4911175944465 63.3631444767258
"1335" 266.8 12.1307147064728 69.011182168905
"1336" 267 15.5585573349305 71.4691642738043
"1337" 267.2 20.5855169363049 76.6579318535407
"1338" 267.4 25.2881123064528 81.8950054880337
"1339" 267.6 29.7607485944101 87.5166052827249
"1340" 267.8 33.2069377899158 94.1970146240266
"1341" 268 36.6264115013671 100.75553747533
"1342" 268.2 40.5864912292469 105.157112662508
"1343" 268.4 46.6122641021683 105.037641939508
"1344" 268.6 53.3264797226651 103.686166179175
"1345" 268.8 60.5244291313377 101.308518194405
"1346" 269 65.5318432080538 96.5980127947221
"1347" 269.2 68.6713916690388 90.0438142937468
"1348" 269.4 70.6741981598971 82.1109973397568
"1349" 269.6 71.1956453236317 74.065276431475
"1350" 269.8 69.0793455269409 66.7469804744639
"1351" 270 64.8822222296914 61.359211672636
"1352" 270.2 60.4836422752836 55.4298188181312
"1353" 270.4 54.7606543247044 50.5558801547802
"1354" 270.6 49.5384964583363 45.1644372462173
"1355" 270.8 47.6204599691797 38.7068277435131
"1356" 271 49.6422183259047 31.7847942420371
"1357" 271.2 53.7673821533443 26.7116798981739
"1358" 271.4 59.3062772731304 23.4857436576034
"1359" 271.6 66.6890960168065 19.4954538242847
"1360" 271.8 72.9773531957387 14.872849728758
"1361" 272 72.4667638134405 14.4180150127203
"1362" 272.2 69.7407627499921 12.7493555236029
"1363" 272.4 69.5089723690944 13.5542548058302
"1364" 272.6 71.6607078785621 14.5692983657334
"1365" 272.8 76.2443514037574 15.4374723945258
"1366" 273 81.181609620961 17.4695010985635
"1367" 273.2 87.9616554157858 19.9727505974898
"1368" 273.4 94.3214393189312 23.0457880607565
"1369" 273.6 99.3896967156603 24.2707611003906
"1370" 273.8 100.74676869811 22.4986637928828
"1371" 274 100.070628807026 21.8590111561776
"1372" 274.2 98.0607417037323 22.8891695773819
"1373" 274.4 97.601006739361 26.2129849561969
"1374" 274.6 97.6572692759492 31.8168199078947
"1375" 274.8 96.7004315244694 38.1930759545489
"1376" 275 96.3916176319068 44.0930166464864
"1377" 275.2 97.5958090827867 49.3997784159552
"1378" 275.4 98.5874481554973 54.6209279280923
"1379" 275.6 98.1770370292143 61.3716418766802
"1380" 275.8 99.5656397110847 68.8800559668494
"1381" 276 103.019238864594 74.8721488322896
"1382" 276.2 102.791191682394 79.6382230693847
"1383" 276.4 99.7310356105485 82.7631617901972
"1384" 276.6 94.0607498691364 85.9057870183442
"1385" 276.8 87.2039313320811 89.7145248917151
"1386" 277 80.8905897245678 95.8294431797151
"1387" 277.2 74.7644644747551 101.287862951294
"1388" 277.4 68.6204697002813 105.476320860169
"1389" 277.6 65.0375874843875 110.201372998873
"1390" 277.8 67.0084550204101 113.917362693909
"1391" 278 70.3163710556028 113.357839942813
"1392" 278.2 75.5668923991733 111.976278434725
"1393" 278.4 82.2426988885857 109.206380906753
"1394" 278.6 89.6598081763575 105.328316282804
"1395" 278.8 95.0240132505586 98.875336595482
"1396" 279 99.0870234332018 91.6313793172133
"1397" 279.2 102.426864051973 83.0839056548572
"1398" 279.4 105.012924078676 75.079829436512
"1399" 279.6 107.105084212344 66.2918863139691
"1400" 279.8 107.859863015066 59.1192896039717
"1401" 280 107.8261157443 51.555174705889
"1402" 280.2 107.722711997469 43.7919867648206
"1403" 280.4 104.440574600876 35.9278490627052
"1404" 280.6 99.4599607951881 28.8614558587989
"1405" 280.8 92.6035485395337 23.4794157391938
"1406" 281 86.195758142647 17.9285669671144
"1407" 281.2 79.7766039541378 14.4737080991345
"1408" 281.4 72.3797178318898 14.9642762103075
"1409" 281.6 64.4412572090943 13.4008027843984
"1410" 281.8 58.1889636304443 14.1453635736702
"1411" 282 52.2276549867879 18.1568814742173
"1412" 282.2 44.674878454751 20.7712090704326
"1413" 282.4 38.9335091530179 24.649534238689
"1414" 282.6 34.8682155686713 30.4696755187203
"1415" 282.8 28.6490791997875 35.4544640531938
"1416" 283 21.9288351573965 39.0582798449291
"1417" 283.2 16.6698440515708 39.6355803077361
"1418" 283.4 17.7549312975944 38.6296662576635
"1419" 283.6 19.2828779467389 38.3377853269989
"1420" 283.8 20.5548439234944 41.2412459431635
"1421" 284 22.1319659236911 45.7027801868947
"1422" 284.2 21.7200420948122 50.1655621959886
"1423" 284.4 21.2359104002157 54.3723238472088
"1424" 284.6 21.0380867619658 59.070357895973
"1425" 284.8 19.9992051541658 64.5446656966588
"1426" 285 17.860508696761 69.5121268475802
"1427" 285.2 18.9602257140268 74.2145196695599
"1428" 285.4 22.6626133472786 78.7901073092249
"1429" 285.6 28.2448692147962 81.5429831409862
"1430" 285.8 35.7313722757044 83.4398700640412
"1431" 286 43.0618338778443 85.332273019359
"1432" 286.2 50.2473496632642 85.1843878420826
"1433" 286.4 57.938457256058 84.7351464378484
"1434" 286.6 65.4393916477025 83.9377906410194
"1435" 286.8 73.7601577355393 85.3963634153623
"1436" 287 79.9761076813853 89.8633392748302
"1437" 287.2 85.5356215625943 94.1775243057221
"1438" 287.4 87.3606838465673 92.5282867719653
"1439" 287.6 87.3496332391853 89.5784396727756
"1440" 287.8 90.3453439508125 86.4271721232211
"1441" 288 94.3471694130439 80.0282786109311
"1442" 288.2 97.4413280567295 72.7753102977221
"1443" 288.4 98.1196112866339 65.7972004680975
"1444" 288.6 98.4884004591686 59.1184685508203
"1445" 288.8 98.7601223735061 51.7237845851537
"1446" 289 96.4811553877386 43.817710579734
"1447" 289.2 93.1571984413838 36.2451610232091
"1448" 289.4 88.1798245533363 28.6977184424431
"1449" 289.6 82.3309585285207 21.460736872946
"1450" 289.8 76.5789858558987 15.4333182380802
"1451" 290 76.5562637634693 14.4214034929779
"1452" 290.2 79.6344006196996 14.2193862687355
"1453" 290.4 83.6883576494331 15.2966777588625
"1454" 290.6 89.2770206455631 17.0655555415177
"1455" 290.8 96.2513870057557 20.2034065464108
"1456" 291 103.050265692105 24.5491482751975
"1457" 291.2 108.436281962808 30.0536500246651
"1458" 291.4 109.72987458453 29.7949517642818
"1459" 291.6 114.378936086768 31.1827426679832
"1460" 291.8 113.36254390839 29.5304683022088
"1461" 292 111.551471444725 27.5640374177648
"1462" 292.2 108.113828271655 24.7456361927696
"1463" 292.4 101.871476643951 20.3023597647411
"1464" 292.6 95.5977033736996 15.6676563895776
"1465" 292.8 89.1083607503943 10.3533096405986
"1466" 293 83.313325042176 8.85237141984039
"1467" 293.2 76.8110892132762 10.968733010762
"1468" 293.4 70.4264740250782 13.6158971272818
"1469" 293.6 64.1899148846266 14.248758294185
"1470" 293.8 58.3579555835621 13.3241234724108
"1471" 294 52.7518174264667 14.7685648204685
"1472" 294.2 47.658673837561 18.2508517686969
"1473" 294.4 44.258165732257 23.6030424643483
"1474" 294.6 40.1626784967277 29.0623670195635
"1475" 294.8 36.4486840300426 33.5199901642785
"1476" 295 32.9511156303965 39.4698608835445
"1477" 295.2 27.0318151928816 43.7819005273621
"1478" 295.4 19.79769070745 44.4506149272219
"1479" 295.6 15.2139024225566 42.3861906802641
"1480" 295.8 15.9020479422193 44.2920699761739
"1481" 296 14.1466206476136 49.5467716440321
"1482" 296.2 12.974237173205 56.0723278725028
"1483" 296.4 12.0454634234074 63.6106234939891
"1484" 296.6 13.9712655869187 69.390758114668
"1485" 296.8 19.1152127352786 75.4745074260934
"1486" 297 23.7932044056479 81.7658498231427
"1487" 297.2 26.2570507180538 87.5530294937221
"1488" 297.4 26.9931456835852 93.9909091192302
"1489" 297.6 30.957662898647 99.3709644199881
"1490" 297.8 37.7681115057299 101.876173983618
"1491" 298 44.9596589639457 103.095113475722
"1492" 298.2 52.1769340473265 100.810134960044
"1493" 298.4 59.1389890163511 96.2502612479383
"1494" 298.6 64.3222606264822 90.949165886718
"1495" 298.8 68.9045170912485 84.7985296180638
"1496" 299 72.3130693469613 78.6958996261605
"1497" 299.2 75.4404487929308 72.086500303232
"1498" 299.4 76.782523447129 65.6155692318203
"1499" 299.6 76.0619593658816 58.971617764043
"1500" 299.8 78.0458366570061 51.3903117128302
"1501" 300 80.9860802777044 43.8103609183302
"1502" 300.2 86.2526771354913 38.6351385141498
"1503" 300.4 93.1487118370489 35.3772554889514
"1504" 300.6 97.7771641978518 30.2958617440777
"1505" 300.8 96.6529216948444 27.6671358806739
"1506" 301 93.4732638342575 24.6268162760091
"1507" 301.2 89.0751038696568 19.0919184377364
"1508" 301.4 86.0978212131568 18.0448979235802
"1509" 301.6 79.7447605314483 16.7247941335268
"1510" 301.8 72.2163441094639 14.1081423319171
"1511" 302 65.7381189320449 14.0190333936544
"1512" 302.2 58.1156627504515 16.1567349105445
"1513" 302.4 50.3804359842537 17.4754741567203
"1514" 302.6 45.6505402042407 21.4014225580375
"1515" 302.8 41.6969044196767 27.706993382689
"1516" 303 38.1434353252372 34.6061349535802
"1517" 303.2 35.0406799458752 41.5623554943358
"1518" 303.4 34.2805226718752 49.0514127234594
"1519" 303.6 35.9353594340943 56.7962539674389
"1520" 303.8 40.5894596067708 62.1738502133596
"1521" 304 47.9430289659832 65.8849328399413
"1522" 304.2 55.1607132423467 68.9274579114999
"1523" 304.4 63.0464403242547 68.2087406676792
"1524" 304.6 70.819567151371 67.1105001109855
"1525" 304.8 77.5291052280336 63.9678033005311
"1526" 305 84.1443903252736 59.5952148480849
"1527" 305.2 88.8961188184458 53.5938517807213
"1528" 305.4 93.4874628504179 47.3661559277125
"1529" 305.6 95.3001160306768 40.2308485055415
"1530" 305.8 95.213008396979 31.9480074125225
"1531" 306 95.6077054430943 24.5309208540584
"1532" 306.2 93.9913495190782 22.784165071185
"1533" 306.4 92.3018131316881 21.9582863852364
"1534" 306.6 93.420141732361 21.4187191595635
"1535" 306.8 96.5499837306568 21.6238767913614
"1536" 307 100.386992133882 24.4166373586493
"1537" 307.2 104.273498366694 29.4233170573969
"1538" 307.4 106.861014107212 35.9868625204478
"1539" 307.6 108.91968294773 44.1721355136457
"1540" 307.8 109.368787859183 52.1958922470949
"1541" 308 108.723905379567 61.3048476144174
"1542" 308.2 106.204157072789 68.8468463856913
"1543" 308.4 104.089735576145 76.5009805617752
"1544" 308.6 103.96400576228 82.2779287318588
"1545" 308.8 100.973724745467 85.245881090312
"1546" 309 95.6663157002018 85.9307896048021
"1547" 309.2 88.2109323570118 86.9765635296457
"1548" 309.4 80.4631702202018 88.5953509616059
"1549" 309.6 73.3661312586494 91.9846268690045
"1550" 309.8 68.9934834531632 97.783981713243
"1551" 310 65.0656721127372 103.806171933741
"1552" 310.2 65.9545332638166 107.447268078691
"1553" 310.4 67.4972948984862 108.239081900425
"1554" 310.6 65.9981848368054 106.903765237949
"1555" 310.8 62.6042104635943 105.539522342093
"1556" 311 57.7898810615943 103.721754876857
"1557" 311.2 51.7557122582492 103.601612552405
"1558" 311.4 45.2910119014881 103.486619619998
"1559" 311.6 39.135485815264 103.031570119357
"1560" 311.8 33.861894726889 103.768636163
"1561" 312 31.7319473893062 106.355481182932
"1562" 312.2 32.0678926014628 109.555789945725
"1563" 312.4 32.7636687391288 111.81905881752
"1564" 312.6 34.7371454259248 115.521380947254
"1565" 312.8 36.3092072737665 117.584093337592
"1566" 313 40.1193917630693 117.326329065155
"1567" 313.2 46.1848133451943 118.358221526255
"1568" 313.4 53.18810252271 119.360871243648
"1569" 313.6 61.2013933436992 119.722879785991
"1570" 313.8 69.6340409804149 120.212541098446
"1571" 314 78.2050614159335 119.533986272256
"1572" 314.2 85.637827582628 116.426621396704
"1573" 314.4 94.1474033114628 112.951849280014
"1574" 314.6 101.869087858716 110.398165416978
"1575" 314.8 103.89375608247 108.901433878343
"1576" 315 104.715515744539 103.650215229719
"1577" 315.2 106.384052680388 95.6860004387714
"1578" 315.4 105.722414965127 87.5309551381105
"1579" 315.6 104.248278195454 80.3552128246806
"1580" 315.8 102.829199546094 75.7514346880188
"1581" 316 101.030864513622 73.2667149862191
"1582" 316.2 100.466185393837 69.4571157455575
"1583" 316.4 101.765334576174 64.8107476439704
"1584" 316.6 102.625083241039 58.8393296504691
"1585" 316.8 102.468657661463 52.3844621743722
"1586" 317 105.163456080877 47.7800101135472
"1587" 317.2 108.214809223585 46.7819166804173
"1588" 317.4 108.737853219457 44.4818098014449
"1589" 317.6 105.784124635712 42.5176851773008
"1590" 317.8 100.384772233624 39.550151302242
"1591" 318 94.9278740666047 34.3877919197786
"1592" 318.2 91.0330476214706 27.7409703013147
"1593" 318.4 86.8204526072357 20.8378757738737
"1594" 318.6 83.9987818564639 14.0749090803519
"1595" 318.8 82.2947359804331 14.5692983657334
"1596" 319 76.5229057979879 15.7728100446281
"1597" 319.2 68.7286277682207 16.0349405215665
"1598" 319.4 60.7803898977702 17.4124770589731
"1599" 319.6 53.8554406653966 20.3691408465774
"1600" 319.8 47.6691824717106 24.9767681097953
"1601" 320 41.3212972960532 29.6718605090537
"1602" 320.2 34.5521618627336 30.8959824611973
"1603" 320.4 28.2633226771224 28.6196843426279
"1604" 320.6 27.6045660533385 27.9186837396325
"1605" 320.8 29.6348251053636 28.0281879971379
"1606" 321 31.3766001500771 29.6498443225198
"1607" 321.2 32.6176850665462 33.6641090752519
"1608" 321.4 33.6289731595716 40.6139263586938
"1609" 321.6 36.1924714532414 46.5957961237831
"1610" 321.8 40.0264256422427 51.7710941703247
"1611" 322 45.7540575565944 55.3189823333463
"1612" 322.2 52.5564905982867 57.6166998654552
"1613" 322.4 60.2058264571785 59.5725466415134
"1614" 322.6 68.2858988064405 62.1477661209263
"1615" 322.8 75.8316318575673 65.6756698079383
"1616" 323 81.4293514282766 72.1972260432601
"1617" 323.2 85.8224733641038 80.6296684401792
"1618" 323.4 86.6441842538443 89.4209985421913
"1619" 323.6 87.2198232293008 96.3078460485366
"1620" 323.8 84.8583905366671 99.2302822887211
"1621" 324 80.88544206469 102.242725482874
"1622" 324.2 76.2440563116479 105.283716363821
"1623" 324.4 69.6615546624987 108.317763868995
"1624" 324.6 62.774879383239 112.83850230526
"1625" 324.8 61.0240047364307 115.281942794721
"1626" 325 62.8102241016204 116.875326147039
"1627" 325.2 66.9024221536025 118.019530654207
"1628" 325.4 73.035257501261 119.931387384425
"1629" 325.6 80.8954948692193 121.027128570705
"1630" 325.8 84.9332935531113 119.016082659517
"1631" 326 90.1799157848838 114.477226374883
"1632" 326.2 97.3859304947729 109.330754918268
"1633" 326.4 104.084816471898 103.055456518919
"1634" 326.6 109.024481329194 95.9583176118911
"1635" 326.8 112.966439764366 87.0060709081159
"1636" 327 117.797791993351 79.200106201668
"1637" 327.2 122.282315239822 71.2858005896393
"1638" 327.4 126.070304349317 65.4815180917746
"1639" 327.6 123.883363274527 62.1220423060129
"1640" 327.8 121.714134813482 56.3991631999049
"1641" 328 119.986522923877 49.5250693419623
"1642" 328.2 117.938213401043 43.1620795694564
"1643" 328.4 114.186311199309 35.6043589657731
"1644" 328.6 109.625005575654 27.7204821730302
"1645" 328.8 105.080877531958 19.599685386012
"1646" 329 98.3289901172851 15.5387138980055
"1647" 329.2 92.1514958593855 13.4520595139291
"1648" 329.4 85.1128374607629 12.8729109141897
"1649" 329.6 79.57417076704 14.6149494182867
"1650" 329.8 74.4919883571786 16.4800256346392
"1651" 330 69.1836990786281 17.7081623132684
"1652" 330.2 67.0469074205277 19.7668419275969
"1653" 330.4 64.6650812953277 20.3910731694969
"1654" 330.6 61.5146517041943 18.0613250615249
"1655" 330.8 56.2129590570199 14.0326604254366
"1656" 331 56.694600688304 13.0652257223141
"1657" 331.2 58.1379530765312 12.4130715902407
"1658" 331.4 58.9024029053131 12.3479916279239
"1659" 331.6 58.1818371560006 13.9045886660802
"1660" 331.8 56.0857922275724 15.5351635461049
"1661" 332 51.1511742019944 17.8092187812302
"1662" 332.2 45.8536019615229 20.310693539223
"1663" 332.4 40.3956940271238 23.6198899093125
"1664" 332.6 34.7420892946757 26.9410078505627
"1665" 332.8 29.3032277745437 27.0741585311973
"1666" 333 27.856576849861 25.2957472129969
"1667" 333.2 29.2515375492895 26.8405305169521
"1668" 333.4 29.4649731137372 30.6569168925802
"1669" 333.6 29.9617138682329 35.584230254541
"1670" 333.8 31.298857988763 42.0859355426856
"1671" 334 33.3031127033816 47.888328367043
"1672" 334.2 35.0065155740101 54.7412067765493
"1673" 334.4 36.0813896472575 62.5473556067249
"1674" 334.6 37.2583254590366 70.2654671414744
"1675" 334.8 40.265174177216 75.0133153017761
"1676" 335 48.3158108163742 77.4581896745183
"1677" 335.2 56.7135836128934 77.2691792961573
"1678" 335.4 64.4984535088371 75.9563527800341
"1679" 335.6 70.7915809708518 75.196616945444
"1680" 335.8 78.2060658863296 73.3920275137714
"1681" 336 87.3176883794717 70.1773405410566
"1682" 336.2 95.4683432761943 68.0097860598588
"1683" 336.4 98.6517280983533 64.9259381315802
"1684" 336.6 99.4848627541738 60.9174877526619
"1685" 336.8 102.813508226218 59.7059928326926
"1686" 337 110.909525184623 60.5565644269936
"1687" 337.2 113.047735745438 63.0018776897568
"1688" 337.4 116.567088598407 65.5751124299704
"1689" 337.6 121.912468198963 65.1476410246069
"1690" 337.8 123.311818283851 63.1469700879731
"1691" 338 122.873988947879 58.8364402321054
"1692" 338.2 123.04484998653 53.0160478249495
"1693" 338.4 121.245578640732 49.1170861642522
"1694" 338.6 118.928244670451 42.4283620864998
"1695" 338.8 117.002512909652 36.1321346513445
"1696" 339 113.185382609806 29.5287067475878
"1697" 339.2 107.6360764258 23.7158101961831
"1698" 339.4 101.179658261514 18.7009776982302
"1699" 339.6 94.5094782235522 14.0584673664197
"1700" 339.8 87.444101527105 10.7922416252132
"1701" 340 78.2769458538009 8.52080191251497
"1702" 340.2 70.9817770874693 8.88844475795519
"1703" 340.4 63.5640050014731 11.1414871732544
"1704" 340.6 57.7355841134515 15.0101877315445
"1705" 340.8 52.270294633161 19.3421948242635
"1706" 341 45.2198104764739 21.1994375348784
"1707" 341.2 37.1194505724405 21.874071514984
"1708" 341.4 32.5616025915473 26.326640504442
"1709" 341.6 28.183065855284 31.5871136939336
"1710" 341.8 22.2721877419392 33.959280271175
"1711" 342 20.8790625183898 33.3872047456029
"1712" 342.2 21.6391104487083 33.0197555058429
"1713" 342.4 21.3834722927741 35.0781373659088
"1714" 342.6 22.9728009808536 36.4049872663117
"1715" 342.8 25.951293764268 40.2681335811039
"1716" 343 29.455631703304 45.1973131509915
"1717" 343.2 34.4052490449345 49.2062247040364
"1718" 343.4 40.3107352729708 51.8339430396067
"1719" 343.6 46.1953473598528 52.1260486042234
"1720" 343.8 53.6541739124557 52.1143140018797
"1721" 344 61.408714892605 51.246654501277
"1722" 344.2 69.4530784518885 51.015623092242
"1723" 344.4 76.943651605027 52.4131395915321
"1724" 344.6 84.3547947291963 53.9122207721409
"1725" 344.8 91.0914769328591 51.8174567403008
"1726" 345 96.6309940811713 48.2826298825706
"1727" 345.2 100.615693960137 43.3863204537159
"1728" 345.4 103.106113981623 38.8256105639159
"1729" 345.6 104.038702124585 38.5866062476526
"1730" 345.8 106.498121899176 40.7568015946669
"1731" 346 108.836553558678 45.2258512627746
"1732" 346.2 110.91022928231 51.7502877894174
"1733" 346.4 112.968149112733 58.1457393816913
"1734" 346.6 115.210172342949 64.1106752231479
"1735" 346.8 113.966220739698 68.1222088051132
"1736" 347 114.137427031043 74.6439077180732
"1737" 347.2 113.934406267167 82.5254373292302
"1738" 347.4 114.532594390709 90.614175480547
"1739" 347.6 117.540982103486 95.3929331771545
"1740" 347.8 117.769079548172 94.5161469400687
"1741" 348 117.979000655989 92.8101666734881
"1742" 348.2 119.141215224332 92.3753536443544
"1743" 348.4 119.653895472735 90.591986080176
"1744" 348.6 121.049219207282 88.5120515281516
"1745" 348.8 121.636424031331 86.4404601234881
"1746" 349 122.87507110787 83.7879570964509
"1747" 349.2 123.923563899594 80.8571281006563
"1748" 349.4 124.962677971393 77.703627908555
"1749" 349.6 125.244789637737 74.281217137373
"1750" 349.8 126.137170035455 71.4407324418857
"1751" 350 125.929940550681 68.1120163501475
"1752" 350.2 126.189958735039 63.3653600268302
"1753" 350.4 126.101311765648 59.7397919202626
"1754" 350.6 125.742257938323 55.2990493957554
"1755" 350.8 125.360952199522 50.5958355867756
"1756" 351 123.086659977739 47.2353031325225
"1757" 351.2 121.953431515145 42.9811303133348
"1758" 351.4 121.400628119508 40.5947573358474
"1759" 351.6 120.752622128052 37.2532030041445
"1760" 351.8 119.435180722658 34.874241692912
"1761" 352 117.757054424529 30.9072404069984
"1762" 352.2 116.396516382535 28.5417996293596
"1763" 352.4 113.685627522949 25.4239134296393
"1764" 352.6 110.823055282998 21.6770915989495
"1765" 352.8 107.437653019719 18.501801874186
"1766" 353 104.400075013695 16.084606123399
"1767" 353.2 101.286080279874 14.0727489190002
"1768" 353.4 98.6255298208744 12.1618369540002
"1769" 353.6 95.3692247296826 9.3689829138596
"1770" 353.8 94.3885852866792 8.3827741860849
"1771" 354 92.1654838249811 7.16772261588679
"1772" 354.2 88.5409856304191 6.76427895768586
"1773" 354.4 83.3357724817762 6.0766053589514
"1774" 354.6 77.1601537665341 5.52535481473381
"1775" 354.8 71.3419322475298 7.22564313679793
"1776" 355 67.8974667928032 10.0250173964785
"1777" 355.2 68.0718000229381 10.9426751203302
"1778" 355.4 68.4320828975943 11.6821149676563
"1779" 355.6 67.951983566647 12.3889337548933
"1780" 355.8 66.2926711882954 13.8090430678302
"1781" 356 64.5046036485943 14.2031686606114
"1782" 356.2 61.2950507139277 14.5386639999211
"1783" 356.4 58.7880673809883 15.4420042015575
"1784" 356.6 57.8359511994125 16.6657599447999
"1785" 356.8 56.4576862430186 17.4841707257696
"1786" 357 55.6094299335417 16.452136038367
"1787" 357.2 53.9931815586589 15.3090062231528
"1788" 357.4 54.1346567227858 13.9472792525323
"1789" 357.6 54.2453274805831 14.7537635898527
"1790" 357.8 53.5430840461352 16.1918332935751
"1791" 358 53.1693172392414 18.0093025046243
"1792" 358.2 50.68819435504 20.3476853132867
"1793" 358.4 48.9979521507702 24.4933508457643
"1794" 358.6 46.1184775231561 29.4527560756841
"1795" 358.8 45.3411878215002 35.6923572646655
"1796" 359 45.4771010304083 42.0194364488069
"1797" 359.2 45.7526653271548 48.3818503115225
"1798" 359.4 49.225196435604 53.5040648184515
"1799" 359.6 53.4576884491221 57.275212819858
"1800" 359.8 58.5154857322307 58.7397949430665
"1801" 360 63.0843764750043 59.0938348144002
"1802" 360.2 67.4065877071981 61.8342267919811
"1803" 360.4 71.483468936151 66.6619836243113
"1804" 360.6 74.3735008363585 72.3875085307641
"1805" 360.8 74.5386796653944 79.1440331092588
"1806" 361 73.98944891427 86.8196524693167
"1807" 361.2 72.5053150162404 94.23645285137
"1808" 361.4 71.4434751753636 101.214482998548
"1809" 361.6 71.0659611715417 101.15783473112
"1810" 361.8 68.9546910234694 101.32881106483
"1811" 362 65.1380680435943 102.086470896567
"1812" 362.2 59.5889199433944 104.34805196953
"1813" 362.4 53.1867064579277 106.653232437394
"1814" 362.6 47.0716634981943 107.609895610656
"1815" 362.8 41.5958162779872 106.259646403089
"1816" 363 34.7242614043316 104.985454469042
"1817" 363.2 30.3250682488117 106.008052885213
"1818" 363.4 29.2211876856987 106.921967303256
"1819" 363.6 30.2033187931841 107.117077734881
"1820" 363.8 30.7476194413575 108.107519824883
"1821" 364 31.5644551085943 108.741772255182
"1822" 364.2 33.5260473961621 109.458284000678
"1823" 364.4 35.279005149191 109.727188860586
"1824" 364.6 37.1059377572918 109.621205507906
"1825" 364.8 39.4977328408853 109.403282713303
"1826" 365 41.615423509261 109.129251701446
"1827" 365.2 45.210611786147 108.063937622172
"1828" 365.4 49.8379749692291 107.260946469222
"1829" 365.6 54.4008465483443 106.739876779055
"1830" 365.8 59.2368471006996 106.779938880778
"1831" 366 63.1208970744726 105.373297780317
"1832" 366.2 67.7917702388646 103.659779353668
"1833" 366.4 73.5190282267283 103.123703374812
"1834" 366.6 78.2678570168291 101.651173605013
"1835" 366.8 84.0792140420545 100.530624828122
"1836" 367 88.989964573205 100.368281864724
"1837" 367.2 94.2609050554639 100.172293910361
"1838" 367.4 94.7423478320675 97.431915593348
"1839" 367.6 95.7314925221173 91.3219436371054
"1840" 367.8 95.7977447615943 84.859250185176
"1841" 368 96.8196543044717 79.580469606566
"1842" 368.2 98.3571733813925 74.63214372261
"1843" 368.4 100.486565330192 69.8291239258863
"1844" 368.6 100.290561102736 64.3833112434057
"1845" 368.8 101.012862213508 58.4913095725129
"1846" 369 100.941721654585 52.606121720335
"1847" 369.2 98.8166550783372 47.2081443837159
"1848" 369.4 95.1504821322478 42.8776088403649
"1849" 369.6 89.9008811558617 40.3385555165728
"1850" 369.8 84.7328024007678 37.0285733527485
"1851" 370 81.4364938968847 31.738739634056
"1852" 370.2 81.3093123707356 26.2756665612324
"1853" 370.4 84.2291012479068 20.7560042739239
"1854" 370.6 88.1654585963822 17.5420771489514
"1855" 370.8 90.6725606667902 18.9113750156137
"1856" 371 92.0699027764732 21.3639010789514
"1857" 371.2 95.0019551153756 24.8923324648302
"1858" 371.4 98.3239239852913 30.0614458408605
"1859" 371.6 103.43318589499 35.1923371553846
"1860" 371.8 108.381328655212 36.5826174271831
"1861" 372 113.519842777006 37.0135093408596
"1862" 372.2 115.073732899131 36.6152744985355
"1863" 372.4 116.649385629089 34.6928512556223
"1864" 372.6 115.913495428239 33.6146633405872
"1865" 372.8 115.438760803137 33.4568579003445
"1866" 373 115.356103247218 32.2554794859311
"1867" 373.2 113.911206662052 29.8206654183731
"1868" 373.4 111.874340186239 26.2005721947148
"1869" 373.6 110.705273523928 22.8646425464135
"1870" 373.8 107.37353781275 21.8237417948205
"1871" 374 102.243724877988 18.6152761919211
"1872" 374.2 98.2741334067902 14.3054861762632
"1873" 374.4 93.8213358491943 11.3592539287002
"1874" 374.6 88.5109846300186 8.06472588819383
"1875" 374.8 83.0712407226911 5.38048298134632
"1876" 375 78.480138818284 3.21775859055433
"1877" 375.2 77.2105256340883 4.69652552870971
"1878" 375.4 72.5385846930074 6.71789801510193
"1879" 375.6 68.2420435790943 9.30010398445785
"1880" 375.8 64.9163555053443 12.3201241617677
"1881" 376 63.4043035364096 15.3003852318193
"1882" 376.2 62.1921105494845 18.4246304294456
"1883" 376.4 61.0225498899733 21.6860233361881
"1884" 376.6 57.9259092053627 24.2768176634723
"1885" 376.8 52.8573998735606 25.592284487965
"1886" 377 47.2962157044219 25.4941599112785
"1887" 377.2 41.624511184126 24.1715074451213
"1888" 377.4 38.825267691284 22.2126628127612
"1889" 377.6 39.1339730237871 21.9960345708904
"1890" 377.8 37.9826011833898 24.0324220805802
"1891" 378 35.5941524758784 27.9801924810006
"1892" 378.2 32.6295591960013 33.0781460451325
"1893" 378.4 30.7351926278671 38.772502101512
"1894" 378.6 29.3512888785631 44.8971920984239
"1895" 378.8 27.790542985655 50.8768747606181
"1896" 379 28.0411261436044 57.2058537929802
"1897" 379.2 27.1429898634934 62.5215200031421
"1898" 379.4 24.1189860945051 68.7272880048123
"1899" 379.6 18.7494143389483 73.6831572561399
"1900" 379.8 15.3444325734628 74.5022890579354
"1901" 380 14.7199080811961 73.9571110068744
"1902" 380.2 16.5866659885855 72.8579138588656
"1903" 380.4 17.8336863304862 72.1727704889383
"1904" 380.6 19.8573777809995 73.3174773985716
"1905" 380.8 23.0760322155944 75.379606534984
"1906" 381 28.5471641745154 77.3049599399355
"1907" 381.2 34.2087628907995 79.3680227901379
"1908" 381.4 39.5635412854567 82.6649864965825
"1909" 381.6 44.3790029474478 86.4335817652354
"1910" 381.8 50.0988780540649 89.8858205920655
"1911" 382 55.3210224369074 94.0939321990824
"1912" 382.2 58.8267622555154 100.11856682033
"1913" 382.4 63.0954049862747 104.213974867724
"1914" 382.6 63.3557783898655 105.306099019101
"1915" 382.8 62.3577986255393 105.455679657133
"1916" 383 61.4904648818398 105.755178052848
"1917" 383.2 61.7559190128987 105.509554111735
"1918" 383.4 62.423385172658 102.923553959257
"1919" 383.6 64.1302837788216 99.1260507269938
"1920" 383.8 67.4218738887259 94.5936845074881
"1921" 384 70.9892786395154 90.4567277271197
"1922" 384.2 74.0779782872125 87.1984856800029
"1923" 384.4 76.4207727678721 82.2869272061913
"1924" 384.6 78.0535021085086 76.319523233373
"1925" 384.8 80.7283306538721 70.4215793938857
"1926" 385 82.3488083754405 64.0586780859263
"1927" 385.2 84.2236193444886 57.1132480592917
"1928" 385.4 84.4866045244743 49.9902502131402
"1929" 385.6 82.3990130128065 43.484154734406
"1930" 385.8 79.4754788504277 37.5935273255302
"1931" 386 75.9348351919743 31.3588585543902
"1932" 386.2 73.3528882298177 24.8110170620642
"1933" 386.4 71.644360410304 18.6253631172496
"1934" 386.6 72.5806007865518 15.3052464787238
"1935" 386.8 75.6109151127678 14.2341234845343
"1936" 387 79.8977884470943 14.3026953254552
"1937" 387.2 85.580577100304 16.2459695092173
"1938" 387.4 91.2289644446665 18.4858523512426
"1939" 387.6 95.4021527108392 21.5618858972588
"1940" 387.8 98.8034686766453 23.4883971436057
"1941" 388 103.211278596973 21.726253061767
"1942" 388.2 103.798400070444 18.9952581408402
"1943" 388.4 102.400141703295 16.47643976949
"1944" 388.6 99.7340047051785 14.7626070582856
"1945" 388.8 96.5765333413296 11.4222765546831
"1946" 389 92.9791418000795 8.85202391109752
"1947" 389.2 88.6025927423468 6.47189791904801
"1948" 389.4 85.1633795985222 6.08265468975802
"1949" 389.6 80.1675446332797 5.23785142257176
"1950" 389.8 75.7365826799392 4.16223232038191
"1951" 390 70.634187990316 2.42631179590236
"1952" 390.2 67.3947849507818 3.19950059548644
"1953" 390.4 63.102535787661 2.42850069849686
"1954" 390.6 60.6424712529733 3.39759008799861
"1955" 390.8 57.0379863666596 4.70313213896062
"1956" 391 52.7247514705535 6.98435747854447
"1957" 391.2 49.2361113152154 9.80618537272492
"1958" 391.4 45.8720129956633 13.0271066775543
"1959" 391.6 44.656561412004 16.70534096177
"1960" 391.8 42.0209367015148 20.0281929175575
"1961" 392 38.8809688708443 22.412696700723
"1962" 392.2 35.5038583932649 23.9301320871596
"1963" 392.4 32.9794466607992 23.0412803927097
"1964" 392.6 32.4846454929101 22.8054154504223
"1965" 392.8 33.3145846464083 25.1634153249814
"1966" 393 33.7499072713443 29.3829755825802
"1967" 393.2 35.214184584402 34.2851997389456
"1968" 393.4 37.4788495087407 38.5157365470131
"1969" 393.6 39.5144332658443 44.2971884903659
"1970" 393.8 42.4615332070532 48.4887230349949
"1971" 394 46.9896267230795 51.9402507337807
"1972" 394.2 52.2500556449434 55.1532459030283
"1973" 394.4 57.8810999344743 56.0210883746802
"1974" 394.6 63.7734047469372 56.5188354436588
"1975" 394.8 69.594897737525 55.1415012731668
"1976" 395 74.9005910216321 54.2987437601887
"1977" 395.2 79.4941811325658 50.5385909512873
"1978" 395.4 82.5173500334767 45.7624886315949
"1979" 395.6 83.571215133468 39.7531930936934
"1980" 395.8 82.7357089366943 33.3513027632302
"1981" 396 80.459460210661 27.3510391931302
"1982" 396.2 77.1857690060006 23.4432242247052
"1983" 396.4 72.2755311554209 19.7523692610139
"1984" 396.6 67.97055883838 15.7628530565343
"1985" 396.8 64.3533895672073 15.7610499137979
"1986" 397 59.4826024140067 16.6773810276652
"1987" 397.2 53.0306355200291 18.5572438852106
"1988" 397.4 47.2183915301525 21.8704251713418
"1989" 397.6 40.35151121638 25.4883550062945
"1990" 397.8 35.7073122518944 24.8732233451802
"1991" 398 35.4982690015444 23.0483024186052
"1992" 398.2 36.9882799825403 20.6831615148978
"1993" 398.4 41.1901675665711 18.6263188121558
"1994" 398.6 47.2997106803943 16.313461807842
"1995" 398.8 54.2074377383816 12.9958890401706
"1996" 399 61.0101077552977 11.6545423248741
"1997" 399.2 68.151155209377 11.7070399063302
"1998" 399.4 74.0324252631862 9.76102955829957
"1999" 399.6 76.5789858558987 11.2750076359824
"2000" 399.8 81.3422264906383 15.4133691571269
"2001" 400 87.4191223637277 18.2890700079969
"2002" 400.2 93.7293168107628 19.3728141153986
"2003" 400.4 96.426191616832 21.4375549914737
"2004" 400.6 98.6871180734821 27.2673230499016
"2005" 400.8 103.050265692105 33.2964452904934
"2006" 401 108.104174415915 38.1945060464321
"2007" 401.2 113.393977956039 43.6581957063024
"2008" 401.4 118.853458307915 46.7776827054906
"2009" 401.6 121.145534589158 46.0756601932029
"2010" 401.8 120.289288170566 44.9878466720016
"2011" 402 120.46733479865 43.9728777303068
"2012" 402.2 120.108568982417 42.997776858447
"2013" 402.4 120.222980079349 40.4714765576665
"2014" 402.6 120.340970821205 37.3132602373302
"2015" 402.8 118.739713600511 35.9720831359691
"2016" 403 117.763421462179 33.1849692940755
"2017" 403.2 116.234009993622 29.0751064326635
"2018" 403.4 114.24590124617 26.6337861989717
"2019" 403.6 111.420042383333 22.9171281346526
"2020" 403.8 108.760236181566 20.1168724684873
"2021" 404 105.687241845888 16.5817388601831
"2022" 404.2 103.307952444623 15.4296434073783
"2023" 404.4 99.7832422449027 12.8660883785592
"2024" 404.6 96.5874227064293 9.68295742689815
"2025" 404.8 93.1006482798059 7.61695333508981
"2026" 405 89.2413882733443 7.07307839120519
"2027" 405.2 85.0995313369838 7.01021944498808
"2028" 405.4 80.020437936339 7.47050742222381
"2029" 405.6 75.5975654119838 8.39009903234598
"2030" 405.8 71.9822679684735 8.94986692825876
"2031" 406 69.1194591559986 10.4303880829047
"2032" 406.2 66.1595293805318 10.9068455209864
"2033" 406.4 62.963173620761 10.7345980396969
"2034" 406.6 59.6712703147443 9.16170516895019
"2035" 406.8 59.5405462986853 7.30422153040595
"2036" 407 59.4368884885944 7.68179631553987
"2037" 407.2 59.9292927708933 8.22208808562401
"2038" 407.4 59.3754616381701 9.70926830655747
"2039" 407.6 58.7757100263131 11.2731036476114
"2040" 407.8 58.7683813823816 13.6260834116068
"2041" 408 59.9826424289021 15.761953097995
"2042" 408.2 60.0401193556512 18.8773027568188
"2043" 408.4 58.7805115516475 23.2416297886813
"2044" 408.6 58.7630494398471 28.0043890935445
"2045" 408.8 56.9852465002858 31.905785953394
"2046" 409 54.1949706199693 36.8554375790489
"2047" 409.2 51.3361458053343 42.6561700914702
"2048" 409.4 47.7863680692129 48.4733801153972
"2049" 409.6 45.3066733276256 53.7431220697364
"2050" 409.8 42.6770512973171 60.325559475246
"2051" 410 37.9670525118762 65.8796569213847
"2052" 410.2 33.0474405047461 70.9589601925088
"2053" 410.4 29.7574145712786 76.7652111217512
"2054" 410.6 25.1872064736209 81.8172161514054
"2055" 410.8 20.1850317784133 85.0333445495026
"2056" 411 18.4260611431079 84.0341970104248
"2057" 411.2 15.9130117490559 81.3115999169327
"2058" 411.4 12.09923123762 78.838847169061
"2059" 411.6 10.5567753565154 75.5750817400407
"2060" 411.8 9.46853218462136 71.1811621179113
"2061" 412 8.84382508262089 65.2041195636532
"2062" 412.2 9.2534839030149 59.2065964793255
"2063" 412.4 9.55508662898322 52.8624216710524
"2064" 412.6 10.0934673784307 46.9928979364029
"2065" 412.8 12.1945216081499 44.3022438130246
"2066" 413 15.6334994726369 40.0942470119259
"2067" 413.2 17.9593675341625 34.8985623906484
"2068" 413.4 17.083031984246 30.552067228583
"2069" 413.6 16.0676125000034 31.3590322736597
"2070" 413.8 16.1620000994358 31.3987546676107
"2071" 414 17.1927316470318 33.8736187003302
"2072" 414.2 18.7946866493874 33.5946694824509
"2073" 414.4 21.5895024353277 33.5551333728302
"2074" 414.6 26.1166613115944 32.1054760200716
"2075" 414.8 30.6717122635478 30.4784169764697
"2076" 415 33.7393495314277 27.4529544979302
"2077" 415.2 36.112441526333 23.2680572945802
"2078" 415.4 37.8648174560414 21.4167208202537
"2079" 415.6 42.5998417414909 20.3149295509681
"2080" 415.8 48.6461501737667 18.803771583244
"2081" 416 54.2963923129986 16.4558594278621
"2082" 416.2 59.9462455735535 13.8519410915343
"2083" 416.4 63.7664237107474 13.4268606748302
"2084" 416.6 67.5959098961943 16.0469333023969
"2085" 416.8 72.2648758896575 19.1233898168091
"2086" 417 77.741921159935 20.8185201438412
"2087" 417.2 82.4784673084639 20.9998878752541
"2088" 417.4 87.8040909013207 19.9883289167565
"2089" 417.6 92.6181621854008 20.0225890701528
"2090" 417.8 95.3188456789744 23.5011885543102
"2091" 418 97.340638238525 28.8995716151965
"2092" 418.2 100.396696269294 34.4698232334102
"2093" 418.4 103.743539663406 39.981325999783
"2094" 418.6 107.374451870218 44.7938669847201
"2095" 418.8 107.749106347261 50.6153307492468
"2096" 419 107.996459111023 57.6217046348873
"2097" 419.2 110.1640198482 64.5972262109953
"2098" 419.4 110.128945133183 69.0418926287419
"2099" 419.6 107.632971208178 71.2213314384969
"2100" 419.8 103.562208346023 76.3504618080445
"2101" 420 100.093990783398 81.4041414869105
"2102" 420.2 97.6497643018853 86.812828901612
"2103" 420.4 93.88413145009 90.441597852065
"2104" 420.6 89.9485699851076 92.6333160878125
"2105" 420.8 85.5595904856484 97.6378243504518
"2106" 421 82.1624236592193 102.628913669589
"2107" 421.2 79.1451468523571 105.095574819567
"2108" 421.4 80.6384545089405 107.002749668599
"2109" 421.6 82.9984299594628 107.393442195856
"2110" 421.8 87.104664140979 106.950485409728
"2111" 422 91.9528421212283 105.904762752446
"2112" 422.2 98.4182869430154 104.483492045646
"2113" 422.4 104.109021859178 101.653496991627
"2114" 422.6 110.673116004182 99.8982567864449
"2115" 422.8 114.700103872396 98.5382206607698
"2116" 423 117.674129319541 95.4810822374231
"2117" 423.2 117.674129319541 93.6073738682019
"2118" 423.4 118.246353267648 89.2160393659653
"2119" 423.6 119.247239240791 85.6934563797766
"2120" 423.8 121.526401267989 80.6105023916723
"2121" 424 124.360320929831 75.9974938586197
"2122" 424.2 125.683928113068 72.4204007592249
"2123" 424.4 126.924532616081 68.7967811076389
"2124" 424.6 126.964192995594 66.106055385641
"2125" 424.8 127.100447601311 62.2849135761792
"2126" 425 127.010869319436 59.1378863639091
"2127" 425.2 126.584114358594 55.6455138081012
"2128" 425.4 125.884913092415 51.5729900893585
"2129" 425.6 124.641877653925 48.4018090250595
"2130" 425.8 123.999579626994 44.7171755053575
"2131" 426 122.680872008186 41.3228520386737
"2132" 426.2 121.602369366487 37.4975267482409
"2133" 426.4 119.841237798483 33.7674569244968
"2134" 426.6 117.293701637208 29.1900816389434
"2135" 426.8 114.442519734429 25.4743717055458
"2136" 427 111.548342957273 21.6069663892247
"2137" 427.2 108.107272693868 18.196929598783
"2138" 427.4 104.746869032776 15.6697694660726
"2139" 427.6 100.764850870624 12.891055947389
"2140" 427.8 96.7202657251866 10.2877703400923
"2141" 428 93.6565096680003 7.56546932080049
"2142" 428.2 90.7386397972545 6.66631387826708
"2143" 428.4 88.4640369657658 5.66309834845877
"2144" 428.6 85.7966856768974 4.38187737383019
"2145" 428.8 81.8837319782232 3.44677818545906
"2146" 429 77.3077828866284 2.89512995863701
"2147" 429.2 73.4342672581116 2.50171571631295
"2148" 429.4 68.3130683748974 2.13124772616353
"2149" 429.6 63.8551359425628 1.85679159832493
"2150" 429.8 61.1472423550943 2.12461261517394
"2151" 430 58.6551664692326 3.36407958254295
"2152" 430.2 55.6257598427576 3.01824019608529
"2153" 430.4 53.9734213457387 3.96686144191266
"2154" 430.6 50.4189178316842 4.74831442479648
"2155" 430.8 47.2688031868361 6.10659791659942
"2156" 431 45.251509136561 6.69620408699686
"2157" 431.2 42.2860140226493 7.30354277379723
"2158" 431.4 40.5089723659944 7.50303358333019
"2159" 431.6 38.2411698318943 8.00411716526352
"2160" 431.8 37.497904941761 8.95532667673019
"2161" 432 36.39235874763 8.74057657018733
"2162" 432.2 36.3629479007193 8.56358972390519
"2163" 432.4 35.7000726588086 9.94172123390162
"2164" 432.6 33.297021362971 11.2181442477523
"2165" 432.8 30.7555698042097 12.7065938572533
"2166" 433 29.271026060333 13.8959027026029
"2167" 433.2 29.6905790378036 14.1867814795162
"2168" 433.4 29.3224182049427 15.1488285354257
"2169" 433.6 28.9680142992088 16.7145501760591
"2170" 433.8 29.7998042939515 17.5307716091873
"2171" 434 30.5858618363185 18.7642354736233
"2172" 434.2 31.4810232126675 20.2269108136961
"2173" 434.4 32.4239511172648 22.3299732390347
"2174" 434.6 33.7552454544483 23.9690828637628
"2175" 434.8 35.4636147728767 26.9696061773714
"2176" 435 36.7362394192015 31.3985327266159
"2177" 435.2 38.2485966558357 36.4720196826233
"2178" 435.4 40.2067193546658 40.8393477917945
"2179" 435.6 41.5569876464664 45.6323932570511
"2180" 435.8 44.2991777922537 50.1835673070939
"2181" 436 47.5003295073469 55.0138210677683
"2182" 436.2 51.0575622413999 57.8697187645246
"2183" 436.4 53.6729545168934 59.1065861334937
"2184" 436.6 55.8963983972671 62.506028706812
"2185" 436.8 56.1097203578467 66.9966880600077
"2186" 437 53.0931950472372 70.3720372318302
"2187" 437.2 49.9349225635943 73.0197693058572
"2188" 437.4 44.7679075795133 76.9448857745059
"2189" 437.6 39.2453486076204 80.8770680515954
"2190" 437.8 33.9279693218716 84.4035908034016
"2191" 438 29.1889636273443 88.6245411733819
"2192" 438.2 25.9750633880061 90.2069822668554
"2193" 438.4 26.103325219068 90.6444664464881
"2194" 438.6 27.4986597806861 92.0337145158118
"2195" 438.8 29.332800726209 95.6591878585825
"2196" 439 32.2842500494616 99.9624244562284
"2197" 439.2 36.5661622139893 103.8210256612
"2198" 439.4 42.0292869139943 106.415021745005
"2199" 439.6 45.501773475803 109.577304103317
"2200" 439.8 47.1099854764704 112.781648726136
"2201" 440 50.1631791555117 113.170148183483
"2202" 440.2 54.1471804963642 111.81684292937
"2203" 440.4 59.7662899739943 111.019627221248
"2204" 440.6 65.8948011857295 109.478592364209
"2205" 440.8 71.8425182349997 108.641922801155
"2206" 441 77.3358380982726 106.975140505761
"2207" 441.2 82.2151163793489 102.795001699794
"2208" 441.4 85.6298003399041 98.291644791255
"2209" 441.6 86.6828313935393 94.1690271519311
"2210" 441.8 88.155082439216 90.7137811763707
"2211" 442 87.446572487511 88.1010537959968
"2212" 442.2 86.021277598761 86.9757389721635
"2213" 442.4 86.7188852438208 84.3613550133396
"2214" 442.6 89.8216869066211 81.6634795393034
"2215" 442.8 93.3905800605943 78.1229643600407
"2216" 443 95.0944216763046 74.1724303734377
"2217" 443.2 97.1437113109705 71.4659905035366
"2218" 443.4 100.502977517789 68.8963885477468
"2219" 443.6 104.306237813644 69.6644322071668
"2220" 443.8 109.030757857145 70.0985489139036
"2221" 444 110.997163980447 70.4582156145655
"2222" 444.2 113.024457058955 72.0777030968857
"2223" 444.4 113.482158324651 75.1781610985189
"2224" 444.6 113.058196625356 75.0388699390137
"2225" 444.8 112.379119317819 76.833419932176
"2226" 445 111.418634329108 79.0864844091545
"2227" 445.2 109.686599627669 83.5376849009704
"2228" 445.4 107.491155080108 88.8510723960734
"2229" 445.6 105.957809808067 95.238663857858
"2230" 445.8 106.265598598971 100.701190437793
"2231" 446 107.385006992297 106.0217354041
"2232" 446.2 106.916655396544 108.480156181305
"2233" 446.4 105.116339414357 109.663069213935
"2234" 446.6 102.668397045825 111.308017993164
"2235" 446.8 100.320680541894 113.205128927305
"2236" 447 98.3157657317193 115.160628838155
"2237" 447.2 95.837915674448 117.138112004538
"2238" 447.4 93.1980068845143 118.627914901582
"2239" 447.6 90.4926135342246 119.477657307208
"2240" 447.8 87.7312824490654 121.514990186012
"2241" 448 86.709848246009 121.307939414342
"2242" 448.2 84.2614235090452 122.518005378371
"2243" 448.4 81.8874897271271 123.899500749789
"2244" 448.6 78.6519751369277 124.592939295138
"2245" 448.8 75.5279311701811 125.327338519491
"2246" 449 72.2520328963506 126.022932239427
"2247" 449.2 69.3503528845863 126.479469983374
"2248" 449.4 66.8935245750183 126.516159493102
"2249" 449.6 64.9526638304236 126.142702044489
"2250" 449.8 62.1512834211693 126.530555029905
"2251" 450 58.8559552873261 126.745493786294
"2252" 450.2 55.0964104056888 126.336178669791
"2253" 450.4 51.8667355825863 125.791541675974
"2254" 450.6 49.4975304813324 125.34260475833
"2255" 450.8 47.6858705755863 124.785637617598
"2256" 451 45.1391335829114 124.048466817806
"2257" 451.2 42.4187938582688 123.28207875576
"2258" 451.4 39.0985945420298 121.649202331354
"2259" 451.6 35.0407841055456 119.794745711977
"2260" 451.8 32.1570186528936 118.713595981059
"2261" 452 29.12237504724 117.494825357712
"2262" 452.2 26.036319485887 115.252057430952
"2263" 452.4 23.8302967975478 112.841685322179
"2264" 452.6 21.4418920341178 110.623606294588
"2265" 452.8 19.2463159755865 108.818984105594
"2266" 453 16.8348996762848 106.785526342664
"2267" 453.2 14.3194918344781 103.903357572714
"2268" 453.4 12.1680843407163 100.492981278513
"2269" 453.6 9.89997279959435 97.9082786474802
"2270" 453.8 9.45859115662659 96.8042646702818
"2271" 454 8.99809128806893 95.8098382032031
"2272" 454.2 8.45754321819271 94.6782108981171
"2273" 454.4 6.88974999455434 91.6274932009182
"2274" 454.6 5.71910779259435 88.8185019262253
"2275" 454.8 4.72650573232989 85.3371626701277
"2276" 455 3.43863597059437 82.0550111967083
"2277" 455.2 3.01957490928666 79.0054394942148
"2278" 455.4 2.38353767428234 76.6948627416222
"2279" 455.6 2.04071962772995 76.2602371511014
"2280" 455.8 1.61240447086266 74.0385024654887
"2281" 456 2.12686014378019 75.3539369211134
"2282" 456.2 2.27306148379435 75.9710092892802
"2283" 456.4 1.94145664397695 74.0044316279085
"2284" 456.6 1.05276419043467 69.9352573541159
"2285" 456.8 0.859530933808635 65.5060364066695
"2286" 457 1.05515218155696 60.8639107816806
"2287" 457.2 2.10490548075799 57.423002879912
"2288" 457.4 2.83458242250506 52.8667186953123
"2289" 457.6 2.74927765838846 51.1317765646243
"2290" 457.8 3.03014023923921 51.7593975129236
"2291" 458 3.48836588571582 53.7846070160171
"2292" 458.2 3.50428591698526 54.7616236704757
"2293" 458.4 3.52269182300782 56.2165893680225
"2294" 458.6 3.65053821954125 58.0475005938479
"2295" 458.8 4.05234092575032 59.432504514766
"2296" 459 4.00388112305589 61.3695186411635
"2297" 459.2 3.92591627444052 65.3971330904712
"2298" 459.4 4.37726495240305 65.6362988837867
"2299" 459.6 5.23134020844434 65.7094120372302
"2300" 459.8 5.69036234945989 64.3984300807378
"2301" 460 6.57601235601253 64.1320410697575
"2302" 460.2 8.63071936961269 65.0460275532339
"2303" 460.4 9.87621788478185 64.898639389223
"2304" 460.6 12.3553480651696 65.555862651016
"2305" 460.8 15.2647995784881 66.8343134877771
"2306" 461 18.47652986929 69.4946793905085
"2307" 461.2 21.9431256447018 73.3568501358385
"2308" 461.4 24.645074793979 78.2443412243943
"2309" 461.6 26.2600243062522 84.0434389744091
"2310" 461.8 26.3054824293347 89.8155664757052
"2311" 462 26.1426495944662 95.0407674193174
"2312" 462.2 25.2963249200693 96.4113976082302
"2313" 462.4 24.2503367999389 99.9606623302251
"2314" 462.6 21.9682816581841 103.180925738599
"2315" 462.8 22.2239385161253 105.2351886216
"2316" 463 21.6032274972194 107.06154695983
"2317" 463.2 21.0394441856693 107.026513573805
"2318" 463.4 20.5548439234943 106.555155289105
"2319" 463.6 19.7022008478244 106.35833135671
"2320" 463.8 19.6239046486023 107.47430394427
"2321" 464 18.3336095827565 106.438348643317
"2322" 464.2 17.255805041534 106.419085178494
"2323" 464.4 17.253268365425 106.133830021983
"2324" 464.6 17.470391552955 105.983917917273
"2325" 464.8 17.9688553391845 105.758367652551
"2326" 465 18.6479117511911 105.428025441362
"2327" 465.2 18.3450533918838 104.600828745251
"2328" 465.4 18.6589021099187 104.124595777587
"2329" 465.6 19.8504999988916 102.902300736911
"2330" 465.8 21.2883840697044 102.300045219518
"2331" 466 22.7192917405154 100.768947383856
"2332" 466.2 24.2779025001619 99.2698464611005
"2333" 466.4 26.3549369097136 98.032926207766
"2334" 466.6 29.0239294823312 96.6621628976723
"2335" 466.8 32.0191920492908 94.3642194209641
"2336" 467 36.7442878606297 92.5149410103346
"2337" 467.2 41.0664210335943 92.0393687556951
"2338" 467.4 45.5810942348291 93.2132510326041
"2339" 467.6 50.7109164474693 94.852184440598
"2340" 467.8 55.0004903866621 96.1693487593302
"2341" 468 59.8074651596693 98.9338014020302
"2342" 468.2 63.905691856958 101.79943235869
"2343" 468.4 66.4797131468508 101.991913849266
"2344" 468.6 68.1058207047713 102.211550928308
"2345" 468.8 70.8010212988961 102.350160563365
"2346" 469 71.8986621902323 103.819585970934
"2347" 469.2 72.0541998228508 105.232297899317
"2348" 469.4 73.410103983966 104.122462893308
"2349" 469.6 75.386855150068 101.576894372567
"2350" 469.8 79.5303790979943 98.779820669778
"2351" 470 85.5827109512492 97.2871477052284
"2352" 470.2 88.919655041147 95.2373601167512
"2353" 470.4 93.4624868297565 91.9773932325059
"2354" 470.6 97.9400061701398 89.3178607684575
"2355" 470.8 102.693457175737 90.4332005215355
"2356" 471 105.032628401135 93.1170542422626
"2357" 471.2 103.765821901559 92.8593762485266
"2358" 471.4 102.753900948198 91.5290776292264
"2359" 471.6 101.663282646108 88.7064628419653
"2360" 471.8 101.399624492513 84.1374895490734
"2361" 472 102.126732779496 79.1110471289105
"2362" 472.2 103.283182362511 73.4047252948024
"2363" 472.4 104.191745603264 67.541724227066
"2364" 472.6 107.153427547752 61.8433354090933
"2365" 472.8 110.087367903542 59.3356825146723
"2366" 473 112.116491426122 59.6850851312746
"2367" 473.2 114.43567496115 60.3999077552191
"2368" 473.4 117.98693740132 60.5401415110249
"2369" 473.6 120.455346336969 61.7524593325623
"2370" 473.8 123.132023985842 64.1764749526467
"2371" 474 124.649785581005 66.952869751598
"2372" 474.2 125.763944668226 69.9395676818565
"2373" 474.4 125.454059125371 72.2761245112409
"2374" 474.6 125.464059614161 76.1825624634585
"2375" 474.8 125.17239370688 79.8064825904588
"2376" 475 124.122163547757 82.3057685303707
"2377" 475.2 123.393545983778 85.4138947177935
"2378" 475.4 122.111403255326 89.0409646613213
"2379" 475.6 120.350145999943 92.2280928315177
"2380" 475.8 118.625801143515 95.5323781043302
"2381" 476 117.253183820244 97.0037803173802
"2382" 476.2 115.721012118184 99.5485597470097
"2383" 476.4 113.534747821594 102.779144248522
"2384" 476.6 111.681864466219 105.599699306605
"2385" 476.8 109.211353325719 108.504285493405
"2386" 477 106.702834321519 110.988471047905
"2387" 477.2 103.107190945884 113.681830395599
"2388" 477.4 100.295865490388 115.07790161631
"2389" 477.6 96.9890836826111 116.596837084343
"2390" 477.8 93.3411389370822 118.822200272879
"2391" 478 90.5900544046347 120.228346821895
"2392" 478.2 87.4114935452073 121.643038099209
"2393" 478.4 84.1849288856522 123.207963431037
"2394" 478.6 81.1524566359008 123.569360644572
"2395" 478.8 77.0441821724753 125.34260475833
"2396" 479 72.7886145015271 125.512285176511
"2397" 479.2 68.1268228899251 126.369281081783
"2398" 479.4 65.8563433741233 126.916080202789
"2399" 479.6 62.3322842842773 126.841816178025
"2400" 479.8 59.4475349490145 126.652409122015
"2401" 480 56.0182241891266 125.982657529403
"2402" 480.2 52.0978233938823 125.387957068966
"2403" 480.4 51.5407548049193 125.161068121655
"2404" 480.6 52.8748470634661 125.370370145856
"2405" 480.8 53.9633266484079 125.328569811695
"2406" 481 54.7929778264881 125.23719457029
"2407" 481.2 54.7825921969101 125.242030444383
"2408" 481.4 55.8239570771116 125.02411943083
"2409" 481.6 56.806919069353 125.337113631994
"2410" 481.8 57.7199465923864 125.204509520326
"2411" 482 59.3131649739459 125.268955026346
"2412" 482.2 60.1010043865782 125.360070082741
"2413" 482.4 62.0509189060865 125.379429624322
"2414" 482.6 63.6177534955943 125.752932366319
"2415" 482.8 65.1527997737106 125.782558908412
"2416" 483 67.8844105308935 126.044275582224
"2417" 483.2 71.4727119935944 126.347775523659
"2418" 483.4 75.4573068847665 125.403169181265
"2419" 483.6 79.5328920146026 124.736693003037
"2420" 483.8 83.3443855944987 123.621676214778
"2421" 484 87.6355560320193 121.97302999338
"2422" 484.2 92.7913850508976 119.886585623289
"2423" 484.4 97.1697359390578 117.607295267489
"2424" 484.6 100.735546037196 115.751338149822
"2425" 484.8 104.205346335232 113.466396718382
"2426" 485 106.900367060302 111.234481543562
"2427" 485.2 109.698227562646 108.364886915446
"2428" 485.4 113.830364539261 104.859915054856
"2429" 485.6 116.393645328865 100.827588254338
"2430" 485.8 119.667982579338 96.0043896922661
"2431" 486 122.744675923815 90.1030129789149
"2432" 486.2 124.930438885331 83.486927770567
"2433" 486.4 126.567589200464 77.8827520855693
"2434" 486.6 127.585847037467 72.7234305989319
"2435" 486.8 128.034162267821 71.2102692030319
"2436" 487 128.712554725794 66.2340442312575
"2437" 487.2 128.390359624337 63.1281030672614
"2438" 487.4 127.675976624885 59.2401064393575
"2439" 487.6 127.704346130805 53.4889623971986
"2440" 487.8 125.999091358506 48.7599975963008
"2441" 488 124.180373789459 43.756993106695
"2442" 488.2 122.388770165423 38.6618181097731
"2443" 488.4 119.922372430085 33.7867590655575
"2444" 488.6 117.43804024824 29.0372742361847
"2445" 488.8 115.257770975994 25.205027150012
"2446" 489 113.671442769989 24.0508607048039
"2447" 489.2 113.887112391313 25.7562239156739
"2448" 489.4 113.254487816534 25.7223245304363
"2449" 489.6 113.230197631691 25.6309734359167
"2450" 489.8 113.003341579122 25.6071550887746
"2451" 490 112.953587826182 25.4568404031146
"2452" 490.2 112.979430436071 25.3602380114003
"2453" 490.4 112.977996545989 25.3726901514449
"2454" 490.6 113.037274865521 25.3165899836651
"2455" 490.8 113.023327025631 25.2780211183164
"2456" 491 113.024552173729 25.1884377422897
"2457" 491.2 113.080565802538 25.2420654093679
"2458" 491.4 113.051222705411 25.2008833876192
"2459" 491.6 113.056130278705 25.2320501474969
"2460" 491.8 113.040761825493 25.2184146900504
"2461" 492 113.023327025631 25.1868583456742
"2462" 492.2 113.024457058955 25.1860467113024
"2463" 492.4 112.993734986946 25.1712223191815
"2464" 492.6 113.019840065659 25.256983555399
"2465" 492.8 113.070591183076 25.2501941600938
"2466" 493 113.040761825493 25.2184146900504
"2467" 493.2 113.059649525344 25.2462050509413
"2468" 493.4 113.213871464501 25.4138149823816
"2469" 493.6 113.48028172408 25.6709844430919
"2470" 493.8 113.610276268691 25.7706170025898
"2471" 494 113.572637280735 25.7495640005311
"2472" 494.2 113.558428733557 25.7781383850545
"2473" 494.4 113.576189417529 25.8209999618395
"2474" 494.6 113.576189417529 25.9388692979984
"2475" 494.8 113.531228574955 25.9433340455802
"2476" 495 113.496500914726 26.0785400808396
"2477" 495.2 113.394654734239 25.950683706984
"2478" 495.4 112.989845439099 25.853354210335
"2479" 495.6 111.347432528271 25.5742657543008
"2480" 495.8 108.666121471451 25.0015274342588
"2481" 496 106.294384566403 24.5304789225217
"2482" 496.2 104.556078570725 24.9504906550693
"2483" 496.4 104.134414645682 25.7700920267752
"2484" 496.6 103.002156678662 26.5155340890324
"2485" 496.8 102.564028404001 26.9454518318767
"2486" 497 101.503011183659 27.2224122157012
"2487" 497.2 99.1474487931768 27.1686275967643
"2488" 497.4 97.1078030423178 26.63654785416
"2489" 497.6 95.9109596747433 25.7664730445642
"2490" 497.8 95.6457133067943 25.282560802946
"2491" 498 94.2064265121768 25.5097040227533
"2492" 498.2 91.7209012762996 26.6745093079776
"2493" 498.4 90.7727050976786 28.8066847636618
"2494" 498.6 91.0305882400731 30.5071610258195
"2495" 498.8 91.3185384588847 32.5236518605399
"2496" 499 91.6379952344277 34.6677087835635
"2497" 499.2 90.9221123536266 37.4591470647657
"2498" 499.4 89.4415360662327 39.9641423675004
"2499" 499.6 88.610803261958 42.021052442012
"2500" 499.8 88.7682095661701 42.6078375302544
"2501" 500 87.9567224802843 42.9733814776602
"2502" 500.2 85.3875909355522 43.2732940818512
"2503" 500.4 81.4528413651427 43.7096784599592
"2504" 500.6 76.9086283331881 43.0101665329864
"2505" 500.8 74.0897117754381 40.2871169828614
"2506" 501 71.2747543701568 38.2647351532364
"2507" 501.2 70.3526930313709 35.9634245514153
"2508" 501.4 69.8788338384331 35.0057826709915
"2509" 501.6 67.9580063181105 34.5290820517657
"2510" 501.8 64.2470412022757 34.106707961995
"2511" 502 60.3331732176901 34.1460252995961
"2512" 502.2 56.8580753708847 34.377030992185
"2513" 502.4 53.5807123263071 36.4187908069047
"2514" 502.6 50.1640479830624 39.5697626640855
"2515" 502.8 46.7510754304639 43.3118621448519
"2516" 503 43.5023795707307 47.7364164100575
"2517" 503.2 40.107778249161 51.4072975969635
"2518" 503.4 36.2560507840631 53.9381943328302
"2519" 503.6 31.2945992763244 53.9649471003402
"2520" 503.8 25.9107853832193 52.2146987336283
"2521" 504 21.6353531915372 49.3119674613731
"2522" 504.2 18.0168444609117 45.0745026797917
"2523" 504.4 17.0730255076826 43.5443319977125
"2524" 504.6 16.9618338750543 44.5785475282602
"2525" 504.8 16.3962148095433 46.4115410829322
"2526" 505 14.1539298521713 49.5688206282437
"2527" 505.2 11.0989481363125 53.8895529373575
"2528" 505.4 9.56173768226407 57.6478179272706
"2529" 505.6 10.7004924067271 61.5987529181842
"2530" 505.8 11.5239451576852 66.786471508412
"2531" 506 11.6870091981206 71.830364784067
"2532" 506.2 10.7687239698801 74.8695050351695
"2533" 506.4 10.2973277382761 74.0062443507211
"2534" 506.6 9.29047732764839 72.6685746744518
"2535" 506.8 10.5357407014852 71.2719030480756
"2536" 507 11.2735243095449 70.3947411363648
"2537" 507.2 11.9485322329164 71.0003709965929
"2538" 507.4 12.9944183397713 70.0000012740426
"2539" 507.6 15.0541232882579 69.8326957239517
"2540" 507.8 18.5200086834002 69.4592520990341
"2541" 508 22.2986545502739 68.4277306888011
"2542" 508.2 26.2327964506777 67.8666193221635
"2543" 508.4 31.112663521217 67.9924110112641
"2544" 508.6 36.7425906677228 69.2605526576926
"2545" 508.8 41.7034046752332 71.0443951454413
"2546" 509 47.3464359440255 72.5459187332981
"2547" 509.2 52.8227749525649 73.1859487724478
"2548" 509.4 57.8831730906762 72.6894522875666
"2549" 509.6 62.5304982430852 70.4067810857393
"2550" 509.8 66.4613047798166 66.8368500965802
"2551" 510 68.8790272207332 62.5160658201635
"2552" 510.2 70.1157957381364 57.927892771905
"2553" 510.4 70.574021384613 52.5666238757087
"2554" 510.6 70.2637384567539 47.84767066566
"2555" 510.8 67.6919297623838 43.5629481060197
"2556" 511 64.7963811881095 38.963593298012
"2557" 511.2 63.296977908339 34.6135888655004
"2558" 511.4 63.7082484091658 30.4651757260241
"2559" 511.6 64.0298534097043 26.2068719044895
"2560" 511.8 62.8011352646487 21.2532914184389
"2561" 512 60.0218322065305 18.269192909543
"2562" 512.2 56.1745468543443 16.9461235437052
"2563" 512.4 51.928223859861 17.3930646199635
"2564" 512.6 48.2921856830775 18.8933571499875
"2565" 512.8 43.8677413581499 20.3155803511265
"2566" 513 39.6249032761919 21.5086200585131
"2567" 513.2 37.1631415479988 24.437148940583
"2568" 513.4 33.0079452512433 27.7708977227451
"2569" 513.6 27.9067571666414 31.0252358066184
"2570" 513.8 23.4255298128357 33.5683120760371
"2571" 514 22.0502285824008 38.2481687793463
"2572" 514.2 19.4240792277205 43.971768045471
"2573" 514.4 15.5396158133658 48.3110135749445
"2574" 514.6 12.0896293720457 52.1016895593877
"2575" 514.8 13.5142390977332 54.8688792343024
"2576" 515 13.8666116657398 60.8209517922211
"2577" 515.2 14.4275762122785 66.9826828518039
"2578" 515.4 15.8258945051683 73.090517209865
"2579" 515.6 17.4877244982489 78.7140365554029
"2580" 515.8 18.7826726694823 84.1635501378474
"2581" 516 21.9379255966784 89.1150325725697
"2582" 516.2 24.9345616666639 94.3498282361345
"2583" 516.4 28.4157001934478 98.9632338391923
"2584" 516.6 33.5915411725943 100.46253097403
"2585" 516.8 39.0305215519248 101.518240598752
"2586" 517 44.6206699093241 102.299760928127
"2587" 517.2 49.8430702263193 104.714310096155
"2588" 517.4 54.7935944732443 106.669810007005
"2589" 517.6 58.2492804576204 105.346711179065
"2590" 517.8 62.6175465561206 104.677935719278
"2591" 518 67.0362768686116 104.287429934778
"2592" 518.2 70.5903865862729 103.294320514544
"2593" 518.4 72.9070957193161 99.933014499091
"2594" 518.6 76.1398037254051 96.3776553789383
"2595" 518.8 80.3275169961349 94.5183896832626
"2596" 519 85.364760523943 94.2496711431146
"2597" 519.2 89.4246404733265 95.1831816916784
"2598" 519.4 91.7278761707094 93.9286776499275
"2599" 519.6 92.1973634911034 91.0481046931302
"2600" 519.8 94.9477507188489 86.7885082038756
"2601" 520 98.4949694750417 82.4409549055144
"2602" 520.2 101.043514778567 78.3393350462626
"2603" 520.4 101.386710623766 74.0337085400016
"2604" 520.6 101.160308803631 69.7396990906847
"2605" 520.8 99.3877944615745 66.5539972859193
"2606" 521 96.7049135838679 63.6297629402264
"2607" 521.2 94.6681652609775 60.1102613898769
"2608" 521.4 94.1579769276801 55.6962333406302
"2609" 521.6 96.3117558706801 51.5832228254873
"2610" 521.8 99.634729097023 47.6958819138302
"2611" 522 102.229844772364 43.3105839428687
"2612" 522.2 102.359479721123 38.0343590920472
"2613" 522.4 100.98337210601 35.0447617759094
"2614" 522.6 99.3559277462752 30.0152028390855
"2615" 522.8 96.8201562951244 25.5343988850702
"2616" 523 93.6286091059883 22.1552888624363
"2617" 523.2 89.7663958855641 19.9857282072241
"2618" 523.4 87.5396725576853 19.9355426404666
"2619" 523.6 83.9163282028756 17.7622421954239
"2620" 523.8 80.2339124117882 15.5795615007077
"2621" 524 81.7601737683943 16.3187074485302
"2622" 524.2 83.6478976654944 17.3718322647969
"2623" 524.4 86.9669815359773 18.4318237150749
"2624" 524.6 91.5888739602891 19.6986748925881
"2625" 524.8 96.3541485394707 22.094914949057
"2626" 525 100.147533607261 26.5947813063757
"2627" 525.2 103.955998333564 31.2388764455575
"2628" 525.4 104.596000734921 36.9102659318401
"2629" 525.6 104.872574694537 42.9349812467445
"2630" 525.8 106.633571563613 47.9674958157736
"2631" 526 109.118257740566 50.8307300159143
"2632" 526.2 109.353882814594 53.3613820174691
"2633" 526.4 110.040327868085 58.8787703587029
"2634" 526.6 111.345112403406 64.8520254989717
"2635" 526.8 109.449478350567 69.8265587254575
"2636" 527 105.134897826302 73.8793216702461
"2637" 527.2 100.126418127428 77.6936610384691
"2638" 527.4 97.5007894235367 82.899535094686
"2639" 527.6 97.2399123001177 87.7202604355778
"2640" 527.8 97.0765140075756 90.8991607138021
"2641" 528 96.0624423837908 93.0709415017945
"2642" 528.2 92.6043737834355 93.9030428868208
"2643" 528.4 87.9111130438443 94.5663059442468
"2644" 528.6 82.0022979371499 95.4262163284968
"2645" 528.8 77.2355259221619 98.6500912292086
"2646" 529 74.7867309863838 103.330239912383
"2647" 529.2 75.5449831043086 106.890929820098
"2648" 529.4 77.0460469161489 111.26555328283
"2649" 529.6 79.2996410935855 111.610532080051
"2650" 529.8 81.3072467259693 110.436353983732
"2651" 530 86.0148511483769 110.743791233256
"2652" 530.2 88.9563292955943 111.807255283343
"2653" 530.4 91.9203038765691 111.875760464931
"2654" 530.6 96.5278958274101 110.863256027041
"2655" 530.8 102.243111899964 108.985305391822
"2656" 531 107.667149654349 106.468840367296
"2657" 531.2 111.241490479695 105.385554447408
"2658" 531.4 110.247286047543 104.646549597166
"2659" 531.6 110.133619897167 102.09317585083
"2660" 531.8 111.985196455364 97.7879075262661
"2661" 532 114.648966444943 92.8798503052945
"2662" 532.2 117.169600155382 87.539805611193
"2663" 532.4 119.065011511528 81.8807749531132
"2664" 532.6 121.834783911907 76.1047731268302
"2665" 532.8 125.17815975447 70.8523018318833
"2666" 533 126.321256235809 66.5645004940919
"2667" 533.2 126.36988821774 63.7220635936302
"2668" 533.4 126.417163929258 60.128120380204
"2669" 533.6 125.934953500709 56.633763954255
"2670" 533.8 125.35321748831 52.5602339617384
"2671" 534 124.609723562851 48.7668945195824
"2672" 534.2 123.843928375652 44.2344013829445
"2673" 534.4 121.9013979474 40.3837061616749
"2674" 534.6 120.603254297123 35.7556867111415
"2675" 534.8 118.522262902227 33.7701840159862
"2676" 535 117.332014944955 30.1438016427191
"2677" 535.2 115.13293780898 27.2695770744999
"2678" 535.4 112.627188255681 23.9589254665417
"2679" 535.6 110.356868106678 21.1625154072191
"2680" 535.8 107.601901287852 18.0421680493445
"2681" 536 105.030334565225 15.5010350213059
"2682" 536.2 101.904102486226 13.1852925585
"2683" 536.4 99.9140681132547 11.6745904578679
"2684" 536.6 99.4622765258774 11.7070399063302
"2685" 536.8 97.4459039420398 9.72664023351201
"2686" 537 94.595380611854 8.12040514125327
"2687" 537.2 91.2894852850993 6.32810652366187
"2688" 537.4 88.0925142115034 6.23102248743625
"2689" 537.6 83.6895253257372 5.36593203879958
"2690" 537.8 79.0827309255277 3.48162551476353
"2691" 538 75.5758336430262 2.84735715951201
"2692" 538.2 74.7268684137516 2.67851764472906
"2693" 538.4 75.5324530393526 2.55776141017085
"2694" 538.6 73.9255906200067 2.33175120381988
"2695" 538.8 71.5318353371277 1.91892417449686
"2696" 539 70.4456909957433 4.70171795804295
"2697" 539.2 67.6192414560894 7.41789394132524
"2698" 539.4 64.8081648042181 9.13960670186979
"2699" 539.6 64.0017912850631 10.5326252611739
"2700" 539.8 63.1807923414923 11.8240345164322
"2701" 540 63.6095797614653 12.5186638054431
"2702" 540.2 61.5708716692506 14.8998553145177
"2703" 540.4 59.4840613690731 18.5090733477025
"2704" 540.6 58.4982094305489 21.6177242338984
"2705" 540.8 58.088222357304 24.896441952927
"2706" 541 55.784359742956 28.4295524851493
"2707" 541.2 53.2249365898364 31.7233398681355
"2708" 541.4 50.8075375616505 35.1081966552459
"2709" 541.6 50.4816298784095 39.1078558218519
"2710" 541.8 50.3603439151838 43.8727169929776
"2711" 542 51.4463686100643 47.7047995030002
"2712" 542.2 53.2832343657372 50.1090907382016
"2713" 542.4 55.7845137768515 54.1383851101159
"2714" 542.6 59.4368884885943 56.5272927010949
"2715" 542.8 62.5518278309309 56.9184820320898
"2716" 543 65.1941052785367 56.3415336118879
"2717" 543.2 67.3619585798273 55.0179523557719
"2718" 543.4 69.9971125793591 55.0135506739184
"2719" 543.6 71.0077614279438 57.0884161935778
"2720" 543.8 71.070275789712 60.026884417389
"2721" 544 68.7703528845243 62.8315786179402
"2722" 544.2 65.2083250037671 66.1159151279666
"2723" 544.4 60.5345197146209 69.810601150078
"2724" 544.6 56.144004821014 74.5214460701159
"2725" 544.8 54.2649039680014 79.896157751193
"2726" 545 53.2993223503721 86.0202829896635
"2727" 545.2 55.3055488797489 91.3086835974484
"2728" 545.4 58.5466748078333 96.7527687840426
"2729" 545.6 61.1643183518291 101.381984267335
"2730" 545.8 62.5344220132977 103.97169947744
"2731" 546 63.1237577320985 103.226876562839
"2732" 546.2 64.3421768806456 102.455759146753
"2733" 546.4 66.7184524911202 103.061810536537
"2734" 546.6 69.1988502348465 102.428831691639
"2735" 546.8 73.7113402959246 101.707487197344
"2736" 547 78.1360726026214 99.4729884537761
"2737" 547.2 82.8237091256214 98.436619982668
"2738" 547.4 86.4875302210268 98.3470997825059
"2739" 547.6 88.6295950286996 95.716764346567
"2740" 547.8 91.4475719981125 91.9375473532029
"2741" 548 94.3600560042465 88.0122471626476
"2742" 548.2 97.4281755502205 85.5450354137367
"2743" 548.4 101.209660929143 83.2005134853612
"2744" 548.6 105.271815006815 79.8704968890504
"2745" 548.8 107.758017467191 76.0451666985641
"2746" 549 108.009530598539 71.5362780401357
"2747" 549.2 108.108672803851 66.3973403446302
"2748" 549.4 107.353530110383 61.2206973627476
"2749" 549.6 107.343529772349 55.9861150802264
"2750" 549.8 105.808806842576 51.3435615730137
"2751" 550 103.949898704725 46.4945671644937
"2752" 550.2 101.22743957588 41.2606583821731
"2753" 550.4 100.583632905043 36.2252103633812
"2754" 550.6 103.219074024254 32.5478003988405
"2755" 550.8 104.108797623994 33.3767815894302
"2756" 551 105.862519437537 34.5277385652725
"2757" 551.2 105.627621667536 34.3981827691537
"2758" 551.4 104.045843018141 33.6825275038302
"2759" 551.6 101.595807106418 32.9481378074772
"2760" 551.8 99.0064086234259 29.6233481929144
"2761" 552 97.4407930361256 25.7004889833614
"2762" 552.2 94.5887712247539 22.0666222187132
"2763" 552.4 90.9167348969628 18.4193696191776
"2764" 552.6 87.0749400424444 17.2448627809002
"2765" 552.8 82.3682995875944 16.8870496523141
"2766" 553 77.2719763581428 15.8391301876366
"2767" 553.2 72.3397663842506 14.4221273232677
"2768" 553.4 66.6061381054088 15.6766147614591
"2769" 553.6 61.256032979453 17.9382745748084
"2770" 553.8 55.044868683261 19.1893218670635
"2771" 554 50.478475883175 20.2938152845399
"2772" 554.2 46.9509326370296 21.9247985897714
"2773" 554.4 43.6956708989591 25.9894207459125
"2774" 554.6 40.6595133163355 30.2833523378537
"2775" 554.8 40.4717097545238 35.2112570758302
"2776" 555 41.1319518330771 40.5618105778302
"2777" 555.2 43.1322602135238 45.4852190523596
"2778" 555.4 45.6993795772364 50.2209676893354
"2779" 555.6 49.3952596270847 53.6699316915898
"2780" 555.8 54.2497200426801 55.4523645755731
"2781" 556 59.0793067179588 54.7668514840077
"2782" 556.2 64.5739261672925 54.1292855293302
"2783" 556.4 70.0802743701925 52.9916678454937
"2784" 556.6 74.6595251807482 51.417260471311
"2785" 556.8 79.5183370025646 50.8580312842955
"2786" 557 84.238237753604 53.1995533617437
"2787" 557.2 88.2929845046038 57.4643677323962
"2788" 557.4 92.9614975741698 60.7778169698207
"2789" 557.6 96.4928435301619 63.8095179430194
"2790" 557.8 98.0817358302332 68.7689944167468
"2791" 558 98.3678003070229 74.1356238448016
"2792" 558.2 95.794289501258 79.2699382179484
"2793" 558.4 91.4923712355771 83.0565390684681
"2794" 558.6 87.2512058690531 85.5857014816192
"2795" 558.8 81.4232391928916 87.4325215319653
"2796" 559 75.2869524746386 89.6029141043789
"2797" 559.2 68.2929469679783 92.1018361481159
"2798" 559.4 63.8321568292867 96.1807815659584
"2799" 559.6 60.1915848626375 101.852664517304
"2800" 559.8 57.5455447949515 105.485044588705
"2801" 560 56.3613096328702 105.473513223399
"2802" 560.2 52.3193475170815 106.078325589805
"2803" 560.4 46.2334360176754 107.636542091641
"2804" 560.6 41.1211781253655 106.899605267881
"2805" 560.8 36.3315430980859 103.997610148152
"2806" 561 31.0450143046943 101.18230781418
"2807" 561.2 26.4509601687876 97.1890370767882
"2808" 561.4 22.7561326961193 92.2042064319552
"2809" 561.6 18.3006852379021 87.5735114330097
"2810" 561.8 15.6618371789893 84.997739901763
"2811" 562 15.7723589478376 84.1891358183977
"2812" 562.2 16.2779590503049 80.5870350517512
"2813" 562.4 15.9307780751784 75.1036581858744
"2814" 562.6 16.2712910040417 70.0267320872775
"2815" 562.8 14.8828386002641 64.9794086039953
"2816" 563 11.9193471231335 61.2229230759258
"2817" 563.2 11.2132802327997 60.8345391208034
"2818" 563.4 10.9948782309522 60.6071017776559
"2819" 563.6 11.1035551500943 59.2639767538024
"2820" 563.8 13.5882869198698 56.4730775517077
"2821" 564 16.9679736068828 52.4094647608302
"2822" 564.2 19.4556872187156 46.9430984124666
"2823" 564.4 22.4968647687372 43.1434916407485
"2824" 564.6 24.7529334679764 38.5220730870998
"2825" 564.8 25.7164269892989 33.4870933255916
"2826" 565 26.5600863880943 29.260131241973
"2827" 565.2 26.5474171001943 28.1880935715243
"2828" 565.4 25.4503506146314 28.006411222608
"2829" 565.6 25.1791340069944 29.0300938397102
"2830" 565.8 26.7352206620061 29.919154998642
"2831" 566 29.1408948585473 31.1196573390067
"2832" 566.2 33.4648482935943 32.7158308627125
"2833" 566.4 38.2583106331708 34.9774513765831
"2834" 566.6 42.6817552408443 36.8641959255552
"2835" 566.8 47.4282134576658 38.0321271194016
"2836" 567 52.4772263355277 37.8228367613302
"2837" 567.2 56.9870618997678 36.2759080277588
"2838" 567.4 61.5579724950782 34.5825053970237
"2839" 567.6 65.9634913461701 31.9183118108908
"2840" 567.8 71.0771199428392 30.2740845295241
"2841" 568 76.8698286389943 30.5711131984655
"2842" 568.2 82.0949096908049 32.7411519252828
"2843" 568.4 86.4696445960731 35.4877294452344
"2844" 568.6 90.0965652065943 39.6024547749934
"2845" 568.8 94.232272355733 42.4008268451371
"2846" 569 99.0415842179706 43.4565584059985
"2847" 569.2 103.796830938457 43.4053878321696
"2848" 569.4 103.753054054842 42.9419365698797
"2849" 569.6 103.652703259594 42.5251789497125
"2850" 569.8 102.816284252604 44.2352141610341
"2851" 570 102.19869526509 47.6732605260825
"2852" 570.2 101.241812297447 52.1659171574478
"2853" 570.4 100.063481697245 57.5819138466748
"2854" 570.6 98.9785970440604 63.3035182156651
"2855" 570.8 97.6004034399372 69.1381340772873
"2856" 571 93.8938323299555 74.5831210065524
"2857" 571.2 89.1604456006499 79.2436229656357
"2858" 571.4 84.5507221380204 84.555988999865
"2859" 571.6 81.6555144335683 90.0228588823432
"2860" 571.8 80.8009276845372 95.6615921514873
"2861" 572 80.4787657922229 98.9629200605445
"2862" 572.2 79.0884932807719 99.382181119176
"2863" 572.4 75.1086855033023 99.8575779590337
"2864" 572.6 68.8990366516229 101.539921339059
"2865" 572.8 62.7754170568376 103.425649599398
"2866" 573 56.4441972387025 104.489562747479
"2867" 573.2 50.1916133532204 105.908353130517
"2868" 573.4 44.0906674297237 105.81945418258
"2869" 573.6 38.0868760042551 105.553291444598
"2870" 573.8 34.3414260509997 106.527868843479
"2871" 574 33.9316115320154 107.480606601278
"2872" 574.2 34.6465473286307 108.01700294233
"2873" 574.4 35.6520280865125 109.524886201985
"2874" 574.6 36.3119188244554 110.080080119358
"2875" 574.8 35.8206510166214 112.684104146938
"2876" 575 34.0658273350046 114.790124240497
"2877" 575.2 33.8381998750722 115.902474174892
"2878" 575.4 33.9647715458646 115.87240050656
"2879" 575.6 33.7474708698251 116.23719090801
"2880" 575.8 33.423385169558 116.838467449848
"2881" 576 34.6085394649307 116.782877283594
"2882" 576.2 35.5651104170168 117.680287068787
"2883" 576.4 36.2020532676195 118.09987372236
"2884" 576.6 36.8184833259473 118.433881864141
"2885" 576.8 37.7013345645456 119.204382665879
"2886" 577 38.0600613228976 119.604647792388
"2887" 577.2 39.4978425316896 119.952619739592
"2888" 577.4 40.0449596966568 120.617078711549
"2889" 577.6 40.5163885345212 120.773505498928
"2890" 577.8 42.0633486060534 121.503029187125
"2891" 578 43.7238814223749 122.379914419098
"2892" 578.2 45.3800119138324 123.061643174711
"2893" 578.4 47.38296600088 123.74411173364
"2894" 578.6 49.0831565924713 124.347950581676
"2895" 578.8 50.7748863755471 124.440313255696
"2896" 579 53.0287433263501 125.234173875838
"2897" 579.2 55.5211039668867 125.603272749453
"2898" 579.4 56.881754241892 125.948942473433
"2899" 579.6 58.3435389186416 125.463478717271
"2900" 579.8 60.809394677761 125.306206435187
"2901" 580 63.2155036047693 125.47636859588
"2902" 580.2 64.1569583886183 125.898552746014
"2903" 580.4 65.721444556199 125.978094086226
"2904" 580.6 67.4494405677895 125.446695084879
"2905" 580.8 69.9835514322337 125.450158819748
"2906" 581 73.0254363478501 125.255206459156
"2907" 581.2 76.0246774020747 125.033147361373
"2908" 581.4 78.978516888051 124.530592561129
"2909" 581.6 82.3692971693188 123.772246395492
"2910" 581.8 86.6228956963075 122.724759787699
"2911" 582 90.8349146899468 120.447328642527
"2912" 582.2 95.1611130446194 118.148021210105
"2913" 582.4 98.6279170916522 115.870693191872
"2914" 582.6 101.083414620213 114.689000650635
"2915" 582.8 102.990732966819 113.25290172643
"2916" 583 105.503885161016 111.426638423681
"2917" 583.2 107.975838138914 110.021894184297
"2918" 583.4 110.060356665289 107.767612736728
"2919" 583.6 111.400294910984 104.616227411398
"2920" 583.8 114.021157982041 100.625868449134
"2921" 584 116.331414596875 97.7249258548054
"2922" 584.2 117.878039596543 96.3375743425738
"2923" 584.4 118.304734715944 95.1756745375302
"2924" 584.6 119.89033274333 93.438797695293
"2925" 584.8 121.256571429798 91.0034087861522
"2926" 585 122.615835707882 89.3354093590759
"2927" 585.2 123.530379102698 86.5192433360802
"2928" 585.4 124.673975567517 83.418502852702
"2929" 585.6 125.988315414108 79.2896264018302
"2930" 585.8 126.94022407254 73.8185649380734
"2931" 586 127.240002272001 68.5693539090957
"2932" 586.2 127.263546966329 63.1917432465293
"2933" 586.4 126.977889523054 58.5071676257221
"2934" 586.6 126.670169899047 53.6749932508585
"2935" 586.8 125.890822770733 48.9556683203858
"2936" 587 125.001004209699 43.2503806294563
"2937" 587.2 122.915832467548 38.1074282374632
"2938" 587.4 120.026030240176 33.3177170377847
"2939" 587.6 116.56956531764 27.6061780811788
"2940" 587.8 113.400815349509 23.3454037312588
"2941" 588 109.466367146417 19.4417686169984
"2942" 588.2 105.38089253139 16.7329238997137
"2943" 588.4 101.612216987239 13.2798674467533
"2944" 588.6 98.5849880995944 11.0828086644302
"2945" 588.8 95.8118217481499 8.75574253816352
"2946" 589 92.7571156655943 8.31749023637388
"2947" 589.2 88.111710102261 6.37771875949686
"2948" 589.4 83.687239138447 5.10333045254598
"2949" 589.6 82.7036630908297 4.39686491865372
"2950" 589.8 83.5569768935061 4.52051216344783
"2951" 590 84.6023591667924 5.06803982198861
"2952" 590.2 85.2082270930993 5.38589448547376
"2953" 590.4 85.6316414287838 5.55390337903019
"2954" 590.6 86.7958823063312 5.65850066553545
"2955" 590.8 87.6792650752743 5.67237992086019
"2956" 591 88.1619649442643 6.04691866600019
"2957" 591.2 89.7894309544732 6.31981233631504
"2958" 591.4 89.9199630116247 7.35054666895141
"2959" 591.6 91.7435726335944 7.62463707201201
"2960" 591.8 93.435295194359 8.16248555556548
"2961" 592 96.0265676144821 9.11755920273835
"2962" 592.2 98.3290684840143 10.7362966281102
"2963" 592.4 101.736953361988 12.7397044530726
"2964" 592.6 104.997883533683 14.5209514469478
"2965" 592.8 108.021217153415 17.3063725132075
"2966" 593 109.204154866685 18.9163895924665
"2967" 593.2 110.805522717903 21.1990932651853
"2968" 593.4 113.637031980787 23.4758032283898
"2969" 593.6 116.443078158993 26.0828475297505
"2970" 593.8 118.04122536808 29.0070438361947
"2971" 594 120.269698683393 32.1056236806117
"2972" 594.2 121.771988311012 34.9188044620563
"2973" 594.4 122.242315153946 35.5521224533707
"2974" 594.6 121.487605362458 36.2257776099756
"2975" 594.8 122.810000173647 39.5158377127776
"2976" 595 124.016916547279 43.102988243567
"2977" 595.2 125.930645824805 47.3941589719881
"2978" 595.4 126.874551807623 51.9804109422736
"2979" 595.6 127.403762201864 56.0883857090998
"2980" 595.8 127.806263768948 59.8126012873043
"2981" 596 127.67415120433 61.4123839619717
"2982" 596.2 126.580351203773 62.1418718380183
"2983" 596.4 125.9970286068 64.086501804098
"2984" 596.6 126.160309860701 67.8117534132373
"2985" 596.8 126.830651852865 72.8131842285599
"2986" 597 126.47950555942 74.0851670867568
"2987" 597.2 126.731558657431 74.6649998014767
"2988" 597.4 126.785926024258 75.6075978014231
"2989" 597.6 126.088966042503 78.0472414362063
"2990" 597.8 125.038461234794 82.0995769484588
"2991" 598 124.000925038099 83.8059174530337
"2992" 598.2 123.110062255489 87.4193834459091
"2993" 598.4 121.829676135758 89.9293525972574
"2994" 598.6 121.80312518791 89.8130521178565
"2995" 598.8 122.097253838755 90.2649546708641
"2996" 599 121.507585780925 91.9138308964041
"2997" 599.2 120.954588972865 92.6419932304941
"2998" 599.4 120.304256518432 94.9763199379383
"2999" 599.6 119.854686348139 96.0362673903391
"3000" 599.8 118.697482640844 96.9575999448927
"3001" 600 117.318864075936 98.9619622099354
"3002" 600.2 115.064031776957 102.657994077653
"3003" 600.4 112.50798466309 105.333417878439
"3004" 600.6 109.838107292806 108.234004809542
"3005" 600.8 106.526182926998 111.15956993015
"3006" 601 103.710857367988 113.900105680478
"3007" 601.2 102.784393527911 114.049581121269
"3008" 601.4 102.156875570561 114.390456378536
"3009" 601.6 102.418259823184 114.754192562523
"3010" 601.8 102.288826875229 115.030880685169
"3011" 602 101.965239282998 115.819625831351
"3012" 602.2 101.692240175068 116.009886437313
"3013" 602.4 100.974352974619 116.432911918764
"3014" 602.6 99.7147535247266 116.906691744797
"3015" 602.8 96.6069444403685 118.792080732072
"3016" 603 94.0430483874443 120.173587893005
"3017" 603.2 94.2838180898464 118.973433477788
"3018" 603.4 92.8394660369444 120.007975522705
"3019" 603.6 90.7563817204263 121.682316586438
"3020" 603.8 88.0171267132555 122.781561587607
"3021" 604 86.1315848654103 123.211046158438
"3022" 604.2 83.5826971838627 124.07332420922
"3023" 604.4 80.5003162088502 125.121887019737
"3024" 604.6 78.8072873439663 125.008326769962
"3025" 604.8 75.825225417304 125.914850975806
"3026" 605 74.1396503288464 125.663231163662
"3027" 605.2 72.9355356553254 124.969521946116
"3028" 605.4 69.7113719684724 125.66109008583
"3029" 605.6 66.3462854994236 126.509348567855
"3030" 605.8 62.6845522893017 126.757922482001
"3031" 606 60.6404708390943 127.323280176021
"3032" 606.2 60.0436286044303 127.31721378883
"3033" 606.4 57.0799821197596 127.130860390591
"3034" 606.6 54.4371548734236 126.074344218099
"3035" 606.8 51.1709506513992 125.527481606977
"3036" 607 48.5894651295861 125.140985121252
"3037" 607.2 47.760028140761 124.920990848592
"3038" 607.4 44.6890455425006 123.713353254838
"3039" 607.6 40.1177950139745 122.472025434599
"3040" 607.8 36.3747303384663 120.979100983318
"3041" 608 33.0638204403818 118.812903217035
"3042" 608.2 29.7552807964743 117.175621808182
"3043" 608.4 26.1855822377704 115.289169516334
"3044" 608.6 22.4790553697463 112.063550119414
"3045" 608.8 18.7884259640825 108.791900313964
"3046" 609 15.1342841075707 105.325174985334
"3047" 609.2 12.4274957356443 101.230080613305
"3048" 609.4 9.83979368206934 97.5611296405052
"3049" 609.6 7.83715284664564 93.1853862293687
"3050" 609.8 5.84150599772995 88.2082951831098
"3051" 610 4.35147440646614 83.8235508589584
"3052" 610.2 3.0188969540813 78.6969667489171
"3053" 610.4 1.62376047891935 74.0696518841052
"3054" 610.6 1.52806210781756 70.4129853453659
"3055" 610.8 0.850645978657981 65.1743566870302
"3056" 611 0.643330358476157 60.8140030214393
"3057" 611.2 0.250198515761003 59.8195567139968
"3058" 611.4 0.591439752353268 60.8823119199284
"3059" 611.6 0.206255490161917 61.9261506549924
"3060" 611.8 0.186039942421285 63.1546697332533
"3061" 612 0.751743427841869 64.1738712938698
"3062" 612.2 1.12196618316578 65.3235898119159
"3063" 612.4 1.51732102575949 65.929605195766
"3064" 612.6 1.63408870275086 67.4907143211259
"3065" 612.8 1.90849180267193 68.9026118242612
"3066" 613 1.67160371085751 71.6426260646986
"3067" 613.2 1.80558623365366 75.4926335312624
"3068" 613.4 3.34920570306493 79.8591531051243
"3069" 613.6 5.19566616093644 84.251292556567
"3070" 613.8 6.47601653123538 88.0438897628558
"3071" 614 8.48361138308155 91.6305245279327
"3072" 614.2 10.5973647940898 95.9922826047752
"3073" 614.4 12.5935735748552 99.0357167068302
"3074" 614.6 14.3698232165448 102.876491829872
"3075" 614.8 17.0137779554443 107.045622693455
"3076" 615 21.2384786985783 109.73682371083
"3077" 615.2 25.0453463267703 113.066396718646
"3078" 615.4 28.1706820821534 115.626043735248
"3079" 615.6 30.6995517535314 117.02537296946
"3080" 615.8 33.377369877142 119.006263337878
"3081" 616 37.2686274087676 121.003681028877
"3082" 616.2 42.3717730737829 122.605719370207
"3083" 616.4 47.2187508406431 123.408388988879
"3084" 616.6 53.6030305642479 125.322041138759
"3085" 616.8 58.2671891173618 126.078824329342
"3086" 617 62.2388635567106 126.395828329737
"3087" 617.2 64.9938330736559 126.464653065984
"3088" 617.4 69.916966386213 125.422495993025
"3089" 617.6 75.1309688747193 122.689621980255
"3090" 617.8 80.0624891897943 119.351203388648
"3091" 618 84.4904053108444 115.343302922428
"3092" 618.2 87.2874385531307 110.598471287776
"3093" 618.4 88.9597845559307 106.092193435767
"3094" 618.6 89.4450018288801 102.278807298859
"3095" 618.8 88.3288409797924 100.625739681481
"3096" 619 87.3258985069682 99.2928861675405
"3097" 619.2 86.5808378143443 99.1643357813975
"3098" 619.4 86.8321514925476 98.8535550054937
"3099" 619.6 87.3031717288371 97.3325932273447
"3100" 619.8 88.3147286606586 94.961442021821
"3101" 620 90.1915848658443 94.0779617754135
"3102" 620.2 91.2150823383372 94.4058500030588
"3103" 620.4 91.754130373511 93.550691622108
"3104" 620.6 92.3017384306981 91.3307754441792
"3105" 620.8 94.0627561686221 88.3346097028302
"3106" 621 96.4934244096747 86.5055939649016
"3107" 621.2 98.6552450597671 84.978353415212
"3108" 621.4 100.470476240006 84.838764872742
"3109" 621.6 101.425698157172 82.6965428409586
"3110" 621.8 102.480794128844 78.5924974071913
"3111" 622 104.817176069186 75.4866346477171
"3112" 622.2 106.788642594842 74.954719687344
"3113" 622.4 107.338008509798 72.468967175724
"3114" 622.6 107.280505121729 67.5497672527533
"3115" 622.8 107.499982429227 62.6091765152981
"3116" 623 109.097041796258 60.1538697971665
"3117" 623.2 109.870744913878 58.2132257023169
"3118" 623.4 109.599132332659 53.7663875690045
"3119" 623.6 108.442397935122 49.1149109841357
"3120" 623.8 107.345741480164 44.3872063058956
"3121" 624 107.53674495008 40.4125774529445
"3122" 624.2 105.519943167847 37.3436205208863
"3123" 624.4 101.525266400347 35.2718008212559
"3124" 624.6 98.5381117343644 32.4022164872802
"3125" 624.8 97.9586412820663 28.4221518698414
"3126" 625 97.7488150981943 24.7267200945302
"3127" 625.2 99.2450579991844 23.1304716331002
"3128" 625.4 101.118845679594 23.295212359346
"3129" 625.6 99.4105352466266 24.0868727978625
"3130" 625.8 97.1860319935838 24.3411852243986
"3131" 626 94.0359219130006 24.3150778087364
"3132" 626.2 90.0965652065943 24.0072785020933
"3133" 626.4 88.0410378840433 22.1039609240649
"3134" 626.6 85.620532747456 20.9526012008195
"3135" 626.8 81.9335126619353 20.9923348635347
"3136" 627 77.482177554161 22.5270480992635
"3137" 627.2 72.2976553989012 23.5199502354211
"3138" 627.4 66.9553190267506 25.6248487180802
"3139" 627.6 61.9265508782455 26.0922074195976
"3140" 627.8 56.2576890561881 25.3859847224552
"3141" 628 51.3017151523355 24.3617733780772
"3142" 628.2 46.5423688037055 23.8448696099413
"3143" 628.4 42.66365625813 22.985970290223
"3144" 628.6 41.5151885808956 21.0659039276856
"3145" 628.8 42.8307366818906 21.3866347117561
"3146" 629 44.2424804485254 20.6356113290026
"3147" 629.2 47.2449086443618 18.4441155782837
"3148" 629.4 50.6871615326568 15.3656401059864
"3149" 629.6 55.2001295643885 13.7565866609478
"3150" 629.8 59.8961501749693 13.2477126781114
"3151" 630 65.4714703567522 12.5900823827881
"3152" 630.2 69.4582952174943 10.4802344248002
"3153" 630.4 69.2188456761843 10.1171611514502
"3154" 630.6 69.8387656881407 10.6136830603766
"3155" 630.8 71.6462261539639 12.5378711954606
"3156" 631 75.0980774542098 15.2957745746654
"3157" 631.2 79.2837158192882 18.1612425636261
"3158" 631.4 83.7239133928943 20.3613478722635
"3159" 631.6 88.69605805504 20.5720097613519
"3160" 631.8 94.1873084749243 19.9436614791807
"3161" 632 96.5503757259508 18.4406395928995
"3162" 632.2 97.8303392116378 19.2052922907324
"3163" 632.4 98.6754830131658 22.1351594867588
"3164" 632.6 98.5657087484421 26.1219627727432
"3165" 632.8 98.8122900295649 32.3673704455655
"3166" 633 100.677954460674 37.0915944493902
"3167" 633.2 103.302505018585 41.9210819189717
"3168" 633.4 104.688743157959 46.9410419226713
"3169" 633.6 106.487035986249 52.8017935890426
"3170" 633.8 109.05167961698 58.2333634284724
"3171" 634 110.388541326428 64.218192959358
"3172" 634.2 111.747226474249 70.2122155038484
"3173" 634.4 111.263245406957 75.7293550239718
"3174" 634.6 108.146966440963 79.219224382067
"3175" 634.8 103.2626225532 84.6636472437512
"3176" 635 99.2501257143443 90.3587608953857
"3177" 635.2 97.4584487160538 97.6619259428032
"3178" 635.4 98.2595385021632 101.637361987619
"3179" 635.6 101.082171425147 102.760318800014
"3180" 635.8 104.149384192311 102.380658181848
"3181" 636 107.908284579851 102.15850617442
"3182" 636.2 111.340606545462 101.940979322644
"3183" 636.4 111.707703145489 100.272780768383
"3184" 636.6 114.448038227603 97.5435437115519
"3185" 636.8 117.405215275044 94.2074791419302
"3186" 637 119.559446692612 91.555861300973
"3187" 637.2 120.024364311085 88.7611525521605
"3188" 637.4 121.839918514612 84.4547759453213
"3189" 637.6 124.208622877344 80.2985424214463
"3190" 637.8 125.377626208117 76.0977606058577
"3191" 638 126.113220472046 72.0157597362373
"3192" 638.2 126.497429757173 67.4520296502249
"3193" 638.4 126.466893844379 63.6213388881853
"3194" 638.6 126.318059312694 58.5660756735211
"3195" 638.8 125.810009244704 53.8084626948394
"3196" 639 125.038934853034 48.6054998211573
"3197" 639.2 123.385119163844 43.3680201856913
"3198" 639.4 121.766360824729 37.924407757668
"3199" 639.6 119.199729411166 33.235510597732
"3200" 639.8 116.674174116815 29.3382707613806
"3201" 640 113.803038624183 24.8286353993302
"3202" 640.2 110.933399642501 21.4026857549143
"3203" 640.4 107.735166030478 18.5584941653059
"3204" 640.6 104.923322133449 16.0613218304613
"3205" 640.8 102.076351476652 13.5665042415033
"3206" 641 98.6427994133128 11.3415548023447
"3207" 641.2 95.6861620424751 9.02650376460083
"3208" 641.4 93.5741071283046 7.70126837596103
"3209" 641.6 92.8272272588273 7.01510169323795
"3210" 641.8 93.5812465715647 7.72818063663217
"3211" 642 93.6439658185944 7.15542959731591
"3212" 642.2 93.505637879278 6.26679053658529
"3213" 642.4 93.7173143274891 6.73263433849335
"3214" 642.6 94.2970218959139 7.35922268287143
"3215" 642.8 95.5230344596042 8.34875402724603
"3216" 643 97.6655597777086 9.15369753785877
"3217" 643.2 100.107762703497 10.9630829180147
"3218" 643.4 102.972218827027 13.3401801320879
"3219" 643.6 105.953884494508 16.1682843784648
"3220" 643.8 109.27455175952 19.3881916460171
"3221" 644 112.158560952457 22.2591308396651
"3222" 644.2 115.306144620703 25.6011070845756
"3223" 644.4 117.927909004216 29.543939788641
"3224" 644.6 120.153594716378 33.0937600335329
"3225" 644.8 122.527757870612 37.339617643744
"3226" 645 124.370913091816 41.7354149173966
"3227" 645.2 123.926927427355 43.3216409556001
"3228" 645.4 124.895623422541 47.8706260758213
"3229" 645.6 125.797284899542 50.4013309590144
"3230" 645.8 126.47648147024 53.1230973707682
"3231" 646 127.00967249062 56.2508877879071
"3232" 646.2 127.302808508558 60.5464753463393
"3233" 646.4 127.562900937063 65.4916018946709
"3234" 646.6 127.33081752155 70.7846589304674
"3235" 646.8 127.096541806693 74.9752876618034
"3236" 647 127.344271632594 76.9395399325933
"3237" 647.2 127.108482107789 78.3235542417468
"3238" 647.4 125.797048862506 82.5173201810603
"3239" 647.6 123.876474510939 88.1655024492904
"3240" 647.8 121.518583558577 92.528731998425
"3241" 648 118.873947722309 97.1826138432924
"3242" 648.2 116.507157675056 100.806168476112
"3243" 648.4 113.629230646611 104.337687701245
"3244" 648.6 111.133763261033 107.319442395757
"3245" 648.8 108.364860984981 109.826205076935
"3246" 649 103.854783636842 112.519490555731
"3247" 649.2 99.4823087384621 115.911754110128
"3248" 649.4 96.1963638199114 117.548258962879
"3249" 649.6 93.0738478630944 117.733990284355
"3250" 649.8 87.6518221092808 120.803918938635
"3251" 650 84.0410750577808 123.301059828491
"3252" 650.2 79.936648027628 123.447215607612
"3253" 650.4 74.4017306961896 125.827915733568
"3254" 650.6 75.1437154143748 125.362801388855
"3255" 650.8 74.2557671372472 124.484010429153
"3256" 651 71.0401021628627 124.902939647684
"3257" 651.2 67.1218931245212 125.937628565318
"3258" 651.4 67.4834832741574 126.013297389183
"3259" 651.6 66.7941249619515 126.938064589425
"3260" 651.8 66.6039360650819 126.4012394585
"3261" 652 66.8965652041144 126.702664500886
"3262" 652.2 67.4058705776943 126.47641252423
"3263" 652.4 66.7653446123894 126.596705998748
"3264" 652.6 66.1199378558444 125.759820537355
"3265" 652.8 63.2542903181353 125.152557776019
"3266" 653 59.5278212807798 125.828551725774
"3267" 653.2 59.319103702649 126.188581409502
"3268" 653.4 56.6704307010553 126.576735402393
"3269" 653.6 52.7081997574526 125.960014897153
"3270" 653.8 48.9552973102243 125.150510458436
"3271" 654 44.2703651689303 123.979089449971
"3272" 654.2 39.7284206285456 122.451379419416
"3273" 654.4 35.4204141839653 120.767717134596
"3274" 654.6 32.2571790760298 118.486951240887
"3275" 654.8 27.6439589316652 116.101514743862
"3276" 655 22.8135969662372 112.806415629211
"3277" 655.2 19.5452470631353 110.012496256601
"3278" 655.4 16.67606224986 106.688321966666
"3279" 655.6 14.4761195890744 104.334293403382
"3280" 655.8 12.3142323018184 100.705089399454
"3281" 656 10.6345785685859 97.3785224649142
"3282" 656.2 7.67699186386325 92.5964251272924
"3283" 656.4 5.63858265763671 87.9556661436692
"3284" 656.6 4.32231880161934 84.1465276462052
"3285" 656.8 2.89473033488746 78.8327646906578
"3286" 657 2.19355078042193 74.3454162487095
"3287" 657.2 2.07035287739434 69.4448295131606
"3288" 657.4 1.15816414859435 65.280821782223
"3289" 657.6 0.901259143955458 60.6405411137746
"3290" 657.8 1.62767305312376 57.0668443147419
"3291" 658 2.09169062543643 54.544992693646
"3292" 658.2 1.88438583000506 53.6481451952856
"3293" 658.4 1.83008888186219 55.7092002432498
"3294" 658.6 3.01593169206163 57.5957155518208
"3295" 658.8 2.26612923192452 59.9124983441604
"3296" 659 1.44236709337812 63.3412584344788
"3297" 659.2 2.33203533720497 66.3405203074408
"3298" 659.4 3.40259403087882 70.3325011222095
"3299" 659.6 3.71476147610717 73.9096742542148
"3300" 659.8 4.23422430397569 76.2991031571692
"3301" 660 4.44153254217418 79.9362319070739
"3302" 660.2 3.83127919063567 80.5140840411112
"3303" 660.4 4.12911216114434 82.7292679388302
"3304" 660.6 6.28922574809435 83.9880946909149
"3305" 660.8 9.79512352042193 86.3742776008043
"3306" 661 13.5202218170193 88.9588409447302
"3307" 661.2 16.0676125000034 89.8633392748302
"3308" 661.4 18.2828182934277 90.2596765712746
"3309" 661.6 20.3055218993491 89.9967425629528
"3310" 661.8 22.8500395125133 90.1112413675869
"3311" 662 26.8252444932581 91.2500187538567
"3312" 662.2 31.2047378271479 92.6341616240802
"3313" 662.4 33.7740648118316 94.9839355742624
"3314" 662.6 37.472056681965 97.7771505505716
"3315" 662.8 39.7931575996443 101.300147385355
"3316" 663 42.1607853849564 105.331842163925
"3317" 663.2 45.676092707979 106.640166372676
"3318" 663.4 49.2887888806943 107.53927495108
"3319" 663.6 52.827743300761 109.85815145464
"3320" 663.8 55.9732340169503 108.872055075822
"3321" 664 60.7644095250726 107.041607008891
"3322" 664.2 65.3214393158312 105.844597761067
"3323" 664.4 70.1969697859248 103.901064735978
"3324" 664.6 74.3350741182581 102.820337041051
"3325" 664.8 78.1840104487295 100.619535632776
"3326" 665 83.2977447602581 99.9746993103216
"3327" 665.2 87.4923226938166 99.3471245826079
"3328" 665.4 90.2632663631733 97.1750918988039
"3329" 665.6 91.7917831981696 92.9681484498213
"3330" 665.8 95.0375874875944 89.1861388942512
"3331" 666 97.4680903505154 85.4816516638565
"3332" 666.2 99.5471691536214 81.675684044614
"3333" 666.4 101.984763965629 77.9558652390128
"3334" 666.6 102.867207409794 72.6998754437393
"3335" 666.8 104.106192723678 67.3931576452694
"3336" 667 106.701698866472 62.0830058968585
"3337" 667.2 107.720571915054 56.5618248145059
"3338" 667.4 109.497696352919 51.6898600749113
"3339" 667.6 112.165760879067 50.5657885871913
"3340" 667.8 114.903483389362 51.2322064966784
"3341" 668 114.823604225267 50.8476617125129
"3342" 668.2 113.527709328317 48.7221124135524
"3343" 668.4 111.083816489667 47.5870178382484
"3344" 668.6 107.679482332675 44.5661179927761
"3345" 668.8 105.616442884094 40.9333767932469
"3346" 669 104.255350467811 38.0311433809383
"3347" 669.2 101.524023849226 34.7966252343679
"3348" 669.4 99.5005727199964 30.0577048073353
"3349" 669.6 97.5178944692541 25.4439359186446
"3350" 669.8 94.7957192640489 22.3097059909211
"3351" 670 90.8644791874719 18.8476109428914
"3352" 670.2 86.5798780198065 15.6311651839514
"3353" 670.4 81.6326635159814 15.3870864969915
"3354" 670.6 76.1416779870575 15.4504158714512
"3355" 670.8 71.4129243428303 15.8960165846617
"3356" 671 66.0855104430726 16.1935288676345
"3357" 671.2 60.7900762600412 14.7970252114366
"3358" 671.4 58.5345249218392 12.5533009194016
"3359" 671.6 59.3884470936826 13.0109563059772
"3360" 671.8 60.7900762600412 12.8698501658834
"3361" 672 62.6082973306589 13.3323424486044
"3362" 672.2 65.9305449295841 12.003426251922
"3363" 672.4 70.40773917903 10.4867050375926
"3364" 672.6 75.1581936085494 9.82404013857176
"3365" 672.8 78.6074490164095 11.8108938174715
"3366" 673 82.448538410961 13.8897260174635
"3367" 673.2 86.9783690418188 14.2536225862179
"3368" 673.4 91.1767887012259 12.5458296846512
"3369" 673.6 91.1417814583443 11.2560646825902
"3370" 673.8 91.0999728082743 9.26489441506019
"3371" 674 90.3336439603666 7.56546932080049
"3372" 674.2 89.3713131135433 7.64342711545263
"3373" 674.4 88.8862177023613 6.13571113847096
"3374" 674.6 87.0869629381045 6.41888352971794
"3375" 674.8 85.2730930195119 5.81473301219101
"3376" 675 83.1159130121884 5.04911990154306
"3377" 675.2 80.2998444202474 4.03609330397304
"3378" 675.4 77.3766001549943 3.47313257269686
"3379" 675.6 74.230303806722 3.05914682217062
"3380" 675.8 70.9672074063843 2.51173153075019
"3381" 676 67.4558024770649 1.95014822621254
"3382" 676.2 67.1774147087879 2.89424268279794
"3383" 676.4 64.2832245126575 2.81828203966177
"3384" 676.6 63.1389877738996 3.21655632289335
"3385" 676.8 60.9010402139449 4.35298385958277
"3386" 677 56.1415808501147 4.27398234451386
"3387" 677.2 52.9539869142326 5.11236074201104
"3388" 677.4 49.1643317583826 6.48912617601842
"3389" 677.6 44.4007472581853 8.11973699021656
"3390" 677.8 39.4757215528166 9.7135576712376
"3391" 678 34.3640587274724 11.8002551241351
"3392" 678.2 30.4717290272193 13.4985198735177
"3393" 678.4 27.261120318561 15.7539268010969
"3394" 678.6 23.1798287911606 18.1557922123121
"3395" 678.8 21.6096295309986 20.3142752891068
"3396" 679 19.7140032897101 23.331419112367
"3397" 679.2 18.6802163689427 28.2117368444819
"3398" 679.4 18.2536160340837 31.3243808236174
"3399" 679.6 19.0483772018036 33.9802742518651
"3400" 679.8 19.3673861212307 37.6780707033757
"3401" 680 19.1378840925733 41.4307726503355
"3402" 680.2 20.1901017928996 45.3491479217249
"3403" 680.4 22.2003608460355 49.4719059754184
"3404" 680.6 24.5486916439705 53.6787310568485
"3405" 680.8 27.058330498777 56.907457539984
"3406" 681 30.3430373527982 59.411194620937
"3407" 681.2 33.9088653928934 62.3926403536806
"3408" 681.4 37.9014671497906 64.4035626645124
"3409" 681.6 40.8952144403511 67.8138253579653
"3410" 681.8 42.7950479114886 72.6908554047437
"3411" 682 45.6205164138646 78.1155345458572
"3412" 682.2 47.9887791722888 83.1574537680246
"3413" 682.4 51.6716240642227 86.5792764110868
"3414" 682.6 56.4432231322237 89.889696681244
"3415" 682.8 59.6359772984515 93.7397606895445
"3416" 683 63.1759526867739 96.1938476306764
"3417" 683.2 66.5061382075859 96.4054025903008
"3418" 683.4 68.6647172357581 95.2534288864509
"3419" 683.6 71.5293903868312 95.0630313059091
"3420" 683.8 74.1467165636386 97.6794765334408
"3421" 684 75.8062581624662 100.917230026215
"3422" 684.2 74.8698750322669 101.088678764804
"3423" 684.4 73.9259468324125 102.756783460494
"3424" 684.6 72.1039140157551 104.679731689169
"3425" 684.8 68.7674464008296 106.05309930099
"3426" 685 63.9465267518423 108.583959467483
"3427" 685.2 58.5722095894193 110.759161612105
"3428" 685.4 53.6942060939219 112.939248590106
"3429" 685.6 53.0322300528312 113.914010216778
"3430" 685.8 53.1667427315398 114.250050333621
"3431" 686 54.0334371992443 114.275239627705
"3432" 686.2 55.6865645365011 114.106010559618
"3433" 686.4 57.2227796032134 114.753725917354
"3434" 686.6 60.5180726339587 115.252557738618
"3435" 686.8 65.5704991099332 115.70960805102
"3436" 687 70.881833440275 116.237136008578
"3437" 687.2 77.0626490206919 115.777169824586
"3438" 687.4 83.2051393936207 113.62234470633
"3439" 687.6 89.6862148197448 112.026535923759
"3440" 687.8 95.3813107767074 108.862789194665
"3441" 688 101.735639958936 105.908294826567
"3442" 688.2 106.066421040543 101.266212224597
"3443" 688.4 109.931919075032 95.2855519755177
"3444" 688.6 113.973648152416 88.8259870652588
"3445" 688.8 116.336199706772 81.8839423966806
"3446" 689 118.044777504875 74.2224355463536
"3447" 689.2 117.465881672873 66.991192986061
"3448" 689.4 115.863860659639 60.5274282692855
"3449" 689.6 113.053314881394 56.0820555659445
"3450" 689.8 109.91248323564 51.8639862544575
"3451" 690 107.254889981432 47.8749223141545
"3452" 690.2 106.023669995166 44.8495330440588
"3453" 690.4 103.73012668565 41.6128121585802
"3454" 690.6 100.427464539909 38.3051145429731
"3455" 690.8 97.5565400230061 33.8736187003302
"3456" 691 94.6070902558902 29.6930112993506
"3457" 691.2 93.0976027779068 24.8007679331739
"3458" 691.4 93.8379642895631 20.7082314747989
"3459" 691.6 92.8773446221964 20.0916536303098
"3460" 691.8 89.4069379889448 19.2974974332838
"3461" 692 84.6892608863882 18.2100506243353
"3462" 692.2 79.8805121454126 16.0944165694059
"3463" 692.4 75.0049645439748 14.0416758287867
"3464" 692.6 69.4401175435509 15.0012859677324
"3465" 692.8 63.207045810924 14.4390140453027
"3466" 693 57.9659174829417 13.7446755069039
"3467" 693.2 54.3652549921304 16.019396907758
"3468" 693.4 51.0669847404653 19.8171146653141
"3469" 693.6 47.3923275436633 24.8000815423819
"3470" 693.8 46.3646256481606 29.6811238951916
"3471" 694 45.9732789427292 35.2413163651673
"3472" 694.2 46.3499833207795 39.7455444792006
"3473" 694.4 48.4366415597682 44.4044052900584
"3474" 694.6 50.4782652199242 49.8642088239436
"3475" 694.8 54.1445814067307 53.9242967912665
"3476" 695 58.1418057254832 56.3940700804413
"3477" 695.2 62.6816338896499 58.3297531264691
"3478" 695.4 66.8859377626138 60.4983736612185
"3479" 695.6 71.2792791158354 62.9774903958391
"3480" 695.8 75.4047982563762 67.5265155966756
"3481" 696 78.7177507909218 71.8398881925559
"3482" 696.2 79.0320537739277 77.5202634712746
"3483" 696.4 77.1035066158166 83.1468375904413
"3484" 696.6 72.0665848639068 90.5287461197855
"3485" 696.8 69.2124213381607 97.4325799432727
"3486" 697 69.3200848040398 103.934600108012
"3487" 697.2 70.4169380019277 104.152714301997
"3488" 697.4 70.3847804821815 103.222191727399
"3489" 697.6 68.1855454033241 103.146759745046
"3490" 697.8 64.0442107757997 103.625317765625
"3491" 698 58.4096489291349 103.243166114452
"3492" 698.2 52.3154150795417 104.312515711935
"3493" 698.4 46.7282821089047 106.494862721934
"3494" 698.6 43.56171991129 108.729856188404
"3495" 698.8 43.6153887734751 111.020115048793
"3496" 699 44.319346305216 112.026474984209
"3497" 699.2 44.9294020896489 116.786351668985
"3498" 699.4 45.633806688391 117.305978392534
"3499" 699.6 48.3032408880863 119.214330634016
"3500" 699.8 52.3767298486959 121.408315697057
"3501" 700 56.3148139703801 122.488369585211
"3502" 700.2 61.3674466447848 123.231502016044
"3503" 700.4 67.7449007218983 123.516792072838
"3504" 700.6 74.6685398663693 123.485835299005
"3505" 700.8 80.6240881413616 123.001188488572
"3506" 701 83.4598074682098 121.58447789383
"3507" 701.2 87.5841809959164 118.310016882618
"3508" 701.4 93.2338244645435 115.291423744686
"3509" 701.6 99.1484380088312 111.044289792146
"3510" 701.8 103.609360958884 105.945172075014
"3511" 702 108.368610094437 100.943470139657
"3512" 702.2 112.04092360284 94.4078353661393
"3513" 702.4 114.337910935255 87.3598692876559
"3514" 702.6 116.529626711289 80.1530755119413
"3515" 702.8 118.489568336941 72.7181073670777
"3516" 703 120.075267699969 65.3661303520891
"3517" 703.2 121.824413996163 59.72703039561
"3518" 703.4 123.700995328378 54.0414868714788
"3519" 703.6 122.443972062701 52.9008421232588
"3520" 703.8 120.658342881731 48.823899037412
"3521" 704 117.594896028792 43.5796092848208
"3522" 704.2 114.794437018509 37.5079912661445
"3523" 704.4 111.6843343962 32.1643167132889
"3524" 704.6 107.572802340886 28.2466323024224
"3525" 704.8 103.70494774578 24.2579884929436
"3526" 705 99.8634344240489 23.294115185012
"3527" 705.2 95.9388048742954 22.8277595376962
"3528" 705.4 92.0971989112427 22.128859776984
"3529" 705.6 89.1320645793685 23.3101795475721
"3530" 705.8 84.9148264554943 23.8094823513302
"3531" 706 80.8493328361795 22.1072799200961
"3532" 706.2 78.4381531200891 19.0187925303039
"3533" 706.4 76.6354468128443 15.6204283679864
"3534" 706.6 74.1254257796665 15.5820541693766
"3535" 706.8 69.671469757377 16.2392245885367
"3536" 707 64.622943150957 17.3410803481928
"3537" 707.2 60.3791667761568 19.4979872302989
"3538" 707.4 55.5257567078524 21.329406284927
"3539" 707.6 50.7142310867455 21.7371057319232
"3540" 707.8 46.0769698945334 23.1911547398912
"3541" 708 41.9685857104295 24.169965743995
"3542" 708.2 38.9237799261108 27.1014306925005
"3543" 708.4 34.9175933061277 30.3957589240302
"3544" 708.6 30.4525229258816 33.4263839851174
"3545" 708.8 28.1272222174639 37.7411383512324
"3546" 709 26.396921316655 43.101972341406
"3547" 709.2 24.7045892233225 48.2240109811797
"3548" 709.4 25.0551471894875 52.9920146220049
"3549" 709.6 27.0367222192836 58.0123328523836
"3550" 709.8 28.7452310438565 63.9157521461991
"3551" 710 30.5785085452874 70.088238425147
"3552" 710.2 34.2250055675943 74.8539943861029
"3553" 710.4 37.7514743126291 80.435065805778
"3554" 710.6 41.3566629018489 85.513408765412
"3555" 710.8 45.7453201166633 90.486033001356
"3556" 711 50.8951212254891 95.207187822567
"3557" 711.2 55.4288841046367 100.224368725737
"3558" 711.4 60.5511361167226 104.151081043907
"3559" 711.6 64.8025031208376 103.883579854073
"3560" 711.8 67.8098302617979 101.247639583131
"3561" 712 72.7753451404034 97.9899267041665
"3562" 712.2 75.4207360337835 93.8194435050734
"3563" 712.4 79.5243778563575 89.4979192674881
"3564" 712.6 83.3553522903489 84.9227632489575
"3565" 712.8 87.0350143507595 80.2737168449678
"3566" 713 90.2373350721499 75.5527318924969
"3567" 713.2 93.5749634469961 70.6757357405534
"3568" 713.4 95.5419226020751 65.7050022403879
"3569" 713.6 95.7429257274117 60.1486582190802
"3570" 713.8 97.1351912861321 53.9958822412075
"3571" 714 97.6459702905355 48.0743174206243
"3572" 714.2 96.345505150212 42.255403142889
"3573" 714.4 94.2069001572438 37.2600699042838
"3574" 714.6 90.5687841192307 33.5898772267393
"3575" 714.8 87.9622774757482 27.6348061200939
"3576" 715 87.7560809682259 21.7986665678091
"3577" 715.2 89.5613524320433 18.9334069902996
"3578" 715.4 89.8367155261964 20.3568414132077
"3579" 715.6 90.6278996277066 21.4058930837894
"3580" 715.8 93.6670008875035 20.2289351845878
"3581" 716 94.5282821140143 21.1775196048702
"3582" 716.2 92.9067210865411 21.8145444701387
"3583" 716.4 90.1783025478847 20.655450237056
"3584" 716.6 86.1677088610835 19.0806675973628
"3585" 716.8 81.8726659071109 16.3625254298522
"3586" 717 77.7316156354965 14.2452294946237
"3587" 717.2 72.5737645399551 14.5852279278405
"3588" 717.4 66.5921567684807 13.7004685243643
"3589" 717.6 60.352346711046 13.5789117344108
"3590" 717.8 54.2605794323086 14.9933885054785
"3591" 718 48.7740622304316 17.2042447916907
"3592" 718.2 45.6657995959427 21.3582188756279
"3593" 718.4 41.3211990210339 25.0435254994236
"3594" 718.6 36.1119842124649 27.7654448075008
"3595" 718.8 30.4595753498734 29.976247087993
"3596" 719 25.1541044382163 31.8461877130741
"3597" 719.2 22.0624891835943 35.0768632673027
"3598" 719.4 20.6817953593903 40.6203078828812
"3599" 719.6 18.7672074008043 46.0423060934502
"3600" 719.8 19.0289643611831 52.0451413581573
"3601" 720 20.1956323489179 58.3257980799184
"3602" 720.2 21.6787907500515 64.2316401176302
"3603" 720.4 24.7024948514052 69.6317740381815
"3604" 720.6 29.823559208764 74.2859944172855
"3605" 720.8 34.151007956851 79.5511789539718
"3606" 721 38.1072373598086 84.7414127400713
"3607" 721.2 42.7715444601356 90.4173284316559
"3608" 721.4 44.9656206221033 97.3090712527409
"3609" 721.6 45.5444384295216 104.57736140533
"3610" 721.8 47.8526113984918 107.094212121625
"3611" 722 51.4227517580046 106.976617539164
"3612" 722.2 55.358688400784 106.099501625727
"3613" 722.4 62.6708909262259 106.451396121883
"3614" 722.6 68.1486909314101 104.014145247225
"3615" 722.8 72.5662715807522 100.581208664488
"3616" 723 78.1728592936297 97.7538837249983
"3617" 723.2 83.5285396373838 95.2675324109354
"3618" 723.4 88.2161761603838 91.8211859196723
"3619" 723.6 93.2766727014934 88.8780800781972
"3620" 723.8 98.037127001216 85.9175642984518
"3621" 724 100.214056711869 81.5060588048921
"3622" 724.2 103.718312071934 78.0907566333123
"3623" 724.4 107.559821153041 77.2990931049552
"3624" 724.6 109.257410255356 79.4006579838944
"3625" 724.8 110.857924882723 82.7105678829036
"3626" 725 113.45626550717 86.0313689096178
"3627" 725.2 117.806874648213 88.9014056246522
"3628" 725.4 118.784380961697 91.6893218191635
"3629" 725.6 118.14967364882 94.6489275002215
"3630" 725.8 116.796217715851 96.7321035673715
"3631" 726 115.751873204094 98.8345680789354
"3632" 726.2 114.016180761794 102.000815105855
"3633" 726.4 111.981628867425 104.335085066911
"3634" 726.6 109.883011897477 106.961986840645
"3635" 726.8 107.196882866196 110.038035257856
"3636" 727 103.94967136797 112.659754652494
"3637" 727.2 100.519034080579 115.147093211736
"3638" 727.4 96.1493175008193 117.99833310618
"3639" 727.6 93.0398187840241 119.683041525351
"3640" 727.8 89.8224101241681 121.255550424445
"3641" 728 90.5564922967456 120.877922209292
"3642" 728.2 87.8321984115859 122.439530027322
"3643" 728.4 84.877670308628 123.382983272654
"3644" 728.6 81.1923035897798 124.472420653838
"3645" 728.8 76.4382554769814 125.742252475741
"3646" 729 71.9573122557693 126.511445910255
"3647" 729.2 69.5131262339796 126.380553661724
"3648" 729.4 65.6044288999133 126.256328180675
"3649" 729.6 61.6028299479783 126.757698765478
"3650" 729.8 62.4511654657624 126.44583793279
"3651" 730 62.3025607516896 125.21521062733
"3652" 730.2 61.8100624171797 124.915368343391
"3653" 730.4 61.0567474415229 125.609525794711
"3654" 730.6 59.0711138863202 125.588146672112
"3655" 730.8 55.9891806338403 125.750892506043
"3656" 731 53.5093232973485 125.34991425765
"3657" 731.2 50.17020933888 124.493310551664
"3658" 731.4 47.3015205786658 124.001933189235
"3659" 731.6 45.5476707698363 124.084074028693
"3660" 731.8 42.1657253990713 122.375301460884
"3661" 732 37.8433541918343 121.272617061142
"3662" 732.2 36.4665717023424 121.075904473224
"3663" 732.4 35.090740240761 120.422764746854
"3664" 732.6 33.3505156954724 119.515100058562
"3665" 732.8 30.4996316255705 117.902180869211
"3666" 733 27.8295091324054 116.257998873279
"3667" 733.2 25.7071192143618 114.503734333598
"3668" 733.4 22.6251252761613 112.719050100303
"3669" 733.6 19.829901284366 110.278499543429
"3670" 733.8 18.1400776497543 107.330603364502
"3671" 734 16.1539940084125 105.750756107805
"3672" 734.2 15.772800771304 104.888655128661
"3673" 734.4 14.849699171518 104.044931735693
"3674" 734.6 15.3122925904743 104.75316530611
"3675" 734.8 15.9451890518788 104.676201679382
"3676" 735 17.0952545828012 102.850951285227
"3677" 735.2 18.1658568964378 101.092854978717
"3678" 735.4 19.3745456696754 99.0839198915329
"3679" 735.6 20.7529455161125 97.0761633463575
"3680" 735.8 21.5944293806221 94.5663059442468
"3681" 736 21.9548562952404 90.7156398326709
"3682" 736.2 22.9690987764384 86.6901735347843
"3683" 736.4 24.6990707195403 83.7587502406951
"3684" 736.6 26.0864409918329 79.6531087389036
"3685" 736.8 26.6131604319997 75.815554018614
"3686" 737 26.6469775219218 71.1938984840337
"3687" 737.2 27.2720073824751 67.0656335933073
"3688" 737.4 26.7799357957708 62.1251406926831
"3689" 737.6 24.4182919066214 59.3679387811275
"3690" 737.8 22.8297507311831 54.6096923691293
"3691" 738 20.5703286087055 49.6811071219135
"3692" 738.2 19.678695013672 44.0533992362088
"3693" 738.4 19.4721706466487 40.4288775715693
"3694" 738.6 19.2831641505318 42.0228620177364
"3695" 738.8 17.9976481815733 43.0319157283776
"3696" 739 18.1686223310637 43.4125792439832
"3697" 739.2 19.460114026176 44.0521497792077
"3698" 739.4 20.9102507893207 43.3054778623144
"3699" 739.6 24.2460021696249 39.7818465104832
"3700" 739.8 28.5238260125943 35.7136766261785
"3701" 740 31.6081423082495 30.6162825576923
"3702" 740.2 35.4207585828752 25.8885831971448
"3703" 740.4 39.651683884761 21.7329580160302
"3704" 740.6 42.9753553115606 19.7135463304706
"3705" 740.8 47.5704633274258 19.5074254893021
"3706" 741 53.5672074045243 17.6843725328502
"3707" 741.2 58.8008902360144 13.9275196096602
"3708" 741.4 59.5081532330318 12.4315940263927
"3709" 741.6 58.2499762537522 12.5297377944197
"3710" 741.8 57.8790831906862 13.9494365999526
"3711" 742 58.7993372265298 15.0213420563786
"3712" 742.2 61.1911970274004 15.3494721008404
"3713" 742.4 65.344913560329 14.8541949180751
"3714" 742.6 70.0078255801568 14.1673390612677
"3715" 742.8 74.9414296596891 12.7751391204512
"3716" 743 79.2764542213603 14.2644093233195
"3717" 743.2 84.3676715843131 16.7271648810489
"3718" 743.4 89.7454055963226 17.8634997587867
"3719" 743.6 94.3657313110792 20.2945624641938
"3720" 743.8 98.8027414853756 22.7385754376114
"3721" 744 102.449120909094 23.3148136511706
"3722" 744.2 105.356318143169 24.1035730580004
"3723" 744.4 106.342104572228 26.9886596501965
"3724" 744.6 106.563019680052 29.3402075528873
"3725" 744.8 107.134947533823 34.0246717413731
"3726" 745 107.967432440632 39.0727414428396
"3727" 745.2 109.519649198333 44.1336086432507
"3728" 745.4 110.290743314568 49.7375404869618
"3729" 745.6 111.452875647756 55.2465664890464
"3730" 745.8 112.369846040347 60.7735095209098
"3731" 746 111.824393955094 66.6422201742191
"3732" 746.2 110.120888352324 72.420672581695
"3733" 746.4 107.44767802964 77.6194776568852
"3734" 746.6 103.91853206821 83.3901249933927
"3735" 746.8 99.4606264933908 87.5533341914762
"3736" 747 94.2807937413554 91.6051439862904
"3737" 747.2 90.5035520656828 96.5904258206444
"3738" 747.4 89.3689861014801 101.001226156544
"3739" 747.6 90.7657634905431 105.957464491164
"3740" 747.8 92.9314636642182 108.464051154326
"3741" 748 95.8644252242259 108.539989374856
"3742" 748.2 98.9309147431248 108.490576777135
"3743" 748.4 102.565162616851 108.015311869795
"3744" 748.6 106.436641565968 108.2180641143
"3745" 748.8 106.20159219812 106.598393720856
"3746" 749 108.528754833415 104.206611818958
"3747" 749.2 111.494667616158 101.655462682779
"3748" 749.4 114.993340197774 98.457543343061
"3749" 749.6 115.808722572876 96.7132237032148
"3750" 749.8 116.986302516438 93.8546527878128
"3751" 750 118.717444754132 89.677065503452
"3752" 750.2 121.221169920925 85.171962744243
"3753" 750.4 124.270592220333 80.275546198265
"3754" 750.6 123.572974122362 77.8970767629681
"3755" 750.8 124.597339665185 72.6581828190483
"3756" 751 126.421717122785 67.0262041003847
"3757" 751.2 125.738026262316 66.5701532527693
"3758" 751.4 124.757625353011 63.5352188681635
"3759" 751.6 123.951717872705 58.2483624316635
"3760" 751.8 123.519076542787 52.4234898027752
"3761" 752 124.072140094058 46.5099583670666
"3762" 752.2 122.567136470301 43.4895380838394
"3763" 752.4 119.970035647435 38.5580318631293
"3764" 752.6 116.340264170989 34.1308568494648
"3765" 752.8 113.111618206293 28.8328926722671
"3766" 753 108.831120935225 24.4062558290729
"3767" 753.2 104.584711270456 20.8245495690381
"3768" 753.4 100.145844368874 17.9022164968602
"3769" 753.6 97.3418142244068 15.5806177020489
"3770" 753.8 94.3350178858671 12.2610113547696
"3771" 754 91.7202021025167 9.51227402808261
"3772" 754.2 87.952626487206 7.48262578564572
"3773" 754.4 86.6043575319805 6.35837839637475
"3774" 754.6 86.2996571900331 7.89301561700366
"3775" 754.8 82.5113399348524 8.56533625634632
"3776" 755 78.5002076256256 10.7157543244864
"3777" 755.2 75.6225501730841 12.3349109805445
"3778" 755.4 74.3604833768878 13.3770107974824
"3779" 755.6 72.3258672319667 14.3050670247025
"3780" 755.8 68.9103841037067 13.8391023571673
"3781" 756 65.266067034749 11.736590091356
"3782" 756.2 63.2004122471238 9.42143932074195
"3783" 756.4 63.3899758727114 8.30399030057487
"3784" 756.6 64.0671798137312 9.08607328486177
"3785" 756.8 63.4465833292858 10.1335868628089
"3786" 757 63.5328692666643 9.71204781487019
"3787" 757.2 63.5242713712836 11.3118707329855
"3788" 757.4 62.0398512753216 13.0639804228908
"3789" 757.6 59.8803135650943 15.9530862925602
"3790" 757.8 56.6419667942913 18.1404435218302
"3791" 758 53.1049117570996 19.280285746567
"3792" 758.2 49.0696677876966 21.5221786356484
"3793" 758.4 43.9894067419515 22.3580992160088
"3794" 758.6 39.067805279482 24.4027954670549
"3795" 758.8 35.0822940488277 27.3977503744969
"3796" 759 30.9630119907042 30.536872422984
"3797" 759.2 26.418102989215 31.1390377848992
"3798" 759.4 25.1458237444258 32.1924455895493
"3799" 759.6 25.5232051941733 34.5353976861039
"3800" 759.8 22.1693863002506 37.8387610277052
"3801" 760 18.1666831543443 39.1493973863084
"3802" 760.2 16.9533551977674 40.3192717515033
"3803" 760.4 18.1587648494068 41.4814369609864
"3804" 760.6 19.9483017652818 44.2522593102364
"3805" 760.8 22.224304840931 48.5687209103846
"3806" 761 25.167659934934 53.0043713159717
"3807" 761.2 28.3565914123143 57.7256218474602
"3808" 761.4 31.5790735177097 63.1032221034263
"3809" 761.6 36.045927764858 66.8212153623211
"3810" 761.8 40.4284318929158 71.2865451007945
"3811" 762 44.1409857221836 76.804303399732
"3812" 762.2 46.9118897007888 82.7257292129691
"3813" 762.4 49.2081055209101 88.9212932008565
"3814" 762.6 49.32354224842 95.7187942868485
"3815" 762.8 47.9824948032908 102.751758010196
"3816" 763 47.8590190599797 107.510348302069
"3817" 763.2 49.5330003267668 108.830787865356
"3818" 763.4 52.6986664159734 109.348477085685
"3819" 763.6 56.8082866686465 109.052218728587
"3820" 763.8 61.9007315828312 107.547656143909
"3821" 764 66.5414353186713 106.179587591369
"3822" 764.2 71.0586977640051 103.512710453402
"3823" 764.4 75.604001526203 100.740582512126
"3824" 764.6 80.4499675878687 99.2623204265736
"3825" 764.8 85.1521187937295 98.5226970982086
"3826" 765 89.0556291196754 95.2620959615329
"3827" 765.2 93.5302670810303 92.959996612984
"3828" 765.4 97.2507887543731 92.1970193736797
"3829" 765.6 101.636538995508 91.1746202439164
"3830" 765.8 102.851062476541 88.1418274337948
"3831" 766 102.606889399925 83.8313473551226
"3832" 766.2 103.685248219337 77.9911412684265
"3833" 766.4 104.582581182821 72.953571131717
"3834" 766.6 105.766963322906 67.6371540525641
"3835" 766.8 105.621315687133 62.2212627349648
"3836" 767 105.479192265178 56.9602662182191
"3837" 767.2 103.594587260053 52.6373716924357
"3838" 767.4 101.665874745931 47.2446447582321
"3839" 767.6 100.822822895008 42.0905401498302
"3840" 767.8 101.552709029377 37.0392426725377
"3841" 768 102.479527200054 31.8518738413602
"3842" 768.2 101.650955771394 31.0716183137565
"3843" 768.4 98.3491637307627 28.6536126494045
"3844" 768.6 94.386601736988 24.4572950600323
"3845" 768.8 90.0696909595337 19.9394030686787
"3846" 769 86.3623905564809 16.9177225325415
"3847" 769.2 81.8533543374653 16.6939037117657
"3848" 769.4 75.7593720851201 15.4874935772941
"3849" 769.6 70.5514344278226 14.8185030841237
"3850" 769.8 65.2361528531427 13.7638386987657
"3851" 770 60.7575657727156 11.5892968458605
"3852" 770.2 62.2756008086881 12.1170897654864
"3853" 770.4 64.0387008032395 11.6186859122495
"3854" 770.6 66.1634885330006 11.0700692513302
"3855" 770.8 69.0831086817627 10.4261612921668
"3856" 771 73.4453201196243 9.80759341312019
"3857" 771.2 78.5833498274693 9.31839995008019
"3858" 771.4 83.968766773329 9.28915129755467
"3859" 771.6 88.4687536703519 7.49338251279989
"3860" 771.8 90.0205494791943 7.36162609792019
"3861" 772 91.4025800975624 8.36091108251104
"3862" 772.2 95.0109819830044 10.0330810249902
"3863" 772.4 98.7116809785943 12.1791475682714
"3864" 772.6 103.216879755834 14.0383525036302
"3865" 772.8 105.50965888608 16.6444724406588
"3866" 773 110.134168863763 19.8846715771106
"3867" 773.2 113.019840065659 23.3741216742889
"3868" 773.4 115.91794359954 27.3128209538302
"3869" 773.6 118.346834871754 31.2981152289187
"3870" 773.8 121.29635367191 35.2313719386197
"3871" 774 122.175851876466 37.6448116295482
"3872" 774.2 122.95370806725 40.7067763131061
"3873" 774.4 124.622637106934 44.6566219314016
"3874" 774.6 124.337578129184 48.5364556889105
"3875" 774.8 125.280987603166 53.2693751450802
"3876" 775 126.683414182675 57.0714013385059
"3877" 775.2 126.725382524559 60.6720451687859
"3878" 775.4 127.460692116 64.8562156679923
"3879" 775.6 127.585214339978 68.5157227515445
"3880" 775.8 127.149001874136 72.647600287399
"3881" 776 126.794157815884 76.5875298337776
"3882" 776.2 125.318316755014 80.721672927982
"3883" 776.4 123.708298122886 84.9423181968213
"3884" 776.6 122.5199401612 90.0812502883828
"3885" 776.8 120.534267624198 93.5272365961525
"3886" 777 118.57371753846 97.4845058175949
"3887" 777.2 117.29614228804 99.3568783816201
"3888" 777.4 114.453808028577 102.783047458534
"3889" 777.6 111.998596663719 106.000990819255
"3890" 777.8 108.605148669029 108.85968379247
"3891" 778 105.254616611018 111.168388267661
"3892" 778.2 101.844450350231 114.493573164202
"3893" 778.4 97.5143294254222 116.594178286871
"3894" 778.6 93.8038896166763 119.39789338306
"3895" 778.8 94.8541012490426 117.874672941089
"3896" 779 95.8825837430675 117.448718426723
"3897" 779.2 96.1952581984567 116.125230316757
"3898" 779.4 96.9282350665174 115.939937935676
"3899" 779.6 97.8121615376943 115.179737957805
"3900" 779.8 98.8875219572064 114.70519481983
"3901" 780 100.682226418908 113.978732419913
"3902" 780.2 103.206110861119 112.77517373518
"3903" 780.4 104.619753491961 111.479435172491
"3904" 780.6 106.41120115446 109.878134847738
"3905" 780.8 107.696602992 108.748658424425
"3906" 781 110.503864331671 106.751227922779
"3907" 781.2 112.576429890697 104.072684655599
"3908" 781.4 114.37328289362 101.655933282567
"3909" 781.6 116.869937861269 98.6853828465802
"3910" 781.8 118.585937823464 95.1540729240128
"3911" 782 120.774808984448 91.5930440707354
"3912" 782.2 122.879173905751 87.2877622785258
"3913" 782.4 124.287117378464 82.2529246663954
"3914" 782.6 125.54056511841 77.499403613567
"3915" 782.8 126.604475714148 72.5218131924552
"3916" 783 127.400062992154 67.209390273243
"3917" 783.2 127.2633289599 62.1905030409413
"3918" 783.4 127.097924367872 56.8576431682469
"3919" 783.6 125.247171082831 52.7983521080934
"3920" 783.8 123.462760596329 47.9044475265293
"3921" 784 121.161206662826 43.5100747524016
"3922" 784.2 119.597061284024 40.0331844641479
"3923" 784.4 117.638189402539 36.6975219374969
"3924" 784.6 115.416196277024 33.2110501591947
"3925" 784.8 113.27767197974 29.3486533773836
"3926" 785 111.415521481958 24.669971799812
"3927" 785.2 108.910457738094 21.8175013938756
"3928" 785.4 105.589473607872 21.0023968212262
"3929" 785.6 103.147265352847 21.2555652724933
"3930" 785.8 101.306965409019 21.4642722124666
"3931" 786 100.239673882897 20.842743270315
"3932" 786.2 97.6438409984515 19.4637825560955
"3933" 786.4 94.1156145562577 18.7055184791371
"3934" 786.6 90.8447199973207 18.1538534303565
"3935" 786.8 87.9665411784068 17.8896363264239
"3936" 787 85.3397047393985 16.3739991280673
"3937" 787.2 81.406767316447 14.2917997747776
"3938" 787.4 76.6977930454049 14.3963970612828
"3939" 787.6 71.7996613587556 14.9062763896689
"3940" 787.8 67.8740951113603 14.3497904962238
"3941" 788 63.6164056990092 15.1182210523621
"3942" 788.2 58.9895042596256 15.8831787631739
"3943" 788.4 54.5449086123686 15.1364077230883
"3944" 788.6 50.7890777800782 16.2952833663786
"3945" 788.8 49.2959497825509 19.2260630729606
"3946" 789 45.1263519288216 22.2083697503529
"3947" 789.2 40.2155631757648 24.536207962262
"3948" 789.4 36.4579675599693 26.0866524429552
"3949" 789.6 33.7554966630649 25.4318840784772
"3950" 789.8 33.6437088286532 24.190915367089
"3951" 790 35.1687963403696 24.9009208332122
"3952" 790.2 36.2477229116288 26.1179518630716
"3953" 790.4 37.282527047461 29.1557893822969
"3954" 790.6 36.6786243242277 33.6060910252302
"3955" 790.8 36.3831532305599 38.3170381315888
"3956" 791 36.2845014378502 43.3704067682488
"3957" 791.2 34.8911648991105 48.6164072475076
"3958" 791.4 32.224793750655 53.4054552395575
"3959" 791.6 29.0165205420388 57.5653883404691
"3960" 791.8 25.5720003364542 61.903304018718
"3961" 792 23.8626798188398 67.8531078234211
"3962" 792.2 25.2712946676474 72.7902709574497
"3963" 792.4 28.2646814873671 77.4354627315484
"3964" 792.6 32.6592115245687 80.4263740322917
"3965" 792.8 37.8590907810154 83.0611631748565
"3966" 793 43.5301450555765 84.7175263405088
"3967" 793.2 49.150528391003 85.7989126084041
"3968" 793.4 54.6302708270552 88.4442794329954
"3969" 793.6 60.4504315205943 89.7703759900464
"3970" 793.8 66.4375109352846 89.667174860724
"3971" 794 71.626077057647 90.8422625972512
"3972" 794.2 76.8133041237482 93.9072863050353
"3973" 794.4 81.8257941826456 96.9876110622917
"3974" 794.6 84.8754849825417 95.629599941146
"3975" 794.8 86.9733103199422 92.5319693755171
"3976" 795 89.6064638062522 88.7637267756723
"3977" 795.2 92.9004786602522 84.824566146067
"3978" 795.4 94.26030955427 80.4809336809113
"3979" 795.6 95.3140083145034 75.6392054844484
"3980" 795.8 97.4213816575166 70.6317728387234
"3981" 796 98.6927362490242 64.8678964130171
"3982" 796.2 100.038996094099 59.4173325651853
"3983" 796.4 102.426455669273 54.7516467656375
"3984" 796.6 103.779396138594 49.6557041255534
"3985" 796.8 103.70203500009 45.9461855305382
"3986" 797 105.396457976013 43.8624766991938
"3987" 797.2 106.64380695744 44.5017636111211
"3988" 797.4 107.960261145594 46.1732770596667
"3989" 797.6 110.500786771857 48.7921419358565
"3990" 797.8 113.196110780529 51.8486924645592
"3991" 798 114.855973559737 55.8047458414998
"3992" 798.2 117.282745492011 60.2335876397469
"3993" 798.4 119.594703671108 64.3924047466621
"3994" 798.6 120.002752696857 65.0047213441723
"3995" 798.8 121.400264059511 66.1751083605524
"3996" 799 122.533366362459 65.3244751765329
"3997" 799.2 123.827656206146 63.7606390127367
"3998" 799.4 124.892938771943 61.5958672347752
"3999" 799.6 124.03313611927 58.7860574800734
"4000" 799.8 124.749251973077 55.1967604890888
"4001" 800 124.38689785708 52.0673205232873
"4002" 800.2 123.809540308494 48.5389994353575
"4003" 800.4 123.416792383594 44.2137756664969
"4004" 800.6 122.15710318668 41.0568277725731
"4005" 800.8 121.160684576787 37.655019492609
"4006" 801 119.296970309203 34.453841060612
"4007" 801.2 117.566210848641 30.4628211175189
"4008" 801.4 114.9209169683 27.0430451470067
"4009" 801.6 111.455627182291 23.814032141723
"4010" 801.8 108.467032661594 20.0695546484016
"4011" 802 105.058506936191 16.0580394574071
"4012" 802.2 102.531590802028 15.1250484776887
"4013" 802.4 99.4030621182801 12.367669471373
"4014" 802.6 96.0791491370655 9.73733065009942
"4015" 802.8 92.5797456349944 7.05715412483019
"4016" 803 91.4669404757778 6.69834680173845
"4017" 803.2 90.2956540164515 5.82689080260162
"4018" 803.4 87.1536706172515 4.82593691617305
"4019" 803.6 84.1270948490061 4.25448324283019
"4020" 803.8 80.7522914820518 4.05526050605359
"4021" 804 76.5925948096532 3.74640547331254
"4022" 804.2 74.1583225825065 4.13268885385217
"4023" 804.4 71.2244973735127 4.11798953104447
"4024" 804.6 68.6701119429883 5.10377744949686
"4025" 804.8 65.6909096974125 5.79865452767868
"4026" 805 63.2212047843243 6.95651276134019
"4027" 805.2 61.3010837081658 7.53397215800162
"4028" 805.4 59.5648482963844 8.18714006680019
"4029" 805.6 58.8311381608756 7.69014371323644
"4030" 805.8 58.3619186061701 6.91431828098171
"4031" 806 59.5273834021658 7.21114703043459
"4032" 806.2 59.847007705151 8.24966825831473
"4033" 806.4 60.1121615336643 9.54770938588019
"4034" 806.6 60.1394580903216 9.89070843252717
"4035" 806.8 60.2405964397506 11.2293119150802
"4036" 807 60.128528185176 11.2624603879424
"4037" 807.2 60.6870110803596 11.6134442182486
"4038" 807.4 61.4168016721156 13.8212403782451
"4039" 807.6 62.4154380738844 16.5072507624102
"4040" 807.8 62.3589984397234 20.108888320185
"4041" 808 62.650035547488 24.6931097280536
"4042" 808.2 63.8628766745291 28.6061483272432
"4043" 808.4 63.5778176967791 32.2784226251997
"4044" 808.6 62.2162135216568 37.0783773082989
"4045" 808.8 60.6831327269209 42.2855311666669
"4046" 809 57.1514965547885 45.8715484844613
"4047" 809.2 52.6073134785756 49.6448930581947
"4048" 809.4 48.7835078691532 53.7770782259772
"4049" 809.6 46.9890056198565 58.9288284938496
"4050" 809.8 46.3692489402001 64.6429761675321
"4051" 810 47.5564430427453 70.5775504054245
"4052" 810.2 50.4451182114592 75.0546323172356
"4053" 810.4 53.635456307603 79.358308455065
"4054" 810.6 56.6860004984813 82.9441762989519
"4055" 810.8 59.2092897767625 88.3582847183258
"4056" 811 62.0374265312259 93.6516384335144
"4057" 811.2 65.4548002410943 98.4456807316723
"4058" 811.4 69.4402575872638 102.559567923644
"4059" 811.6 70.823957078715 102.129417284649
"4060" 811.8 71.514233189233 101.534354536696
"4061" 812 72.8890734101072 100.394587437497
"4062" 812.2 76.1148690215687 100.234528144702
"4063" 812.4 81.0817909890216 99.9946470747211
"4064" 812.6 84.4559291512934 97.3006762855116
"4065" 812.8 87.5436476359483 93.8779454738656
"4066" 813 90.1891060921248 90.3286047967432
"4067" 813.2 91.4251283701619 86.0690600218032
"4068" 813.4 93.5788094808229 81.1932587022016
"4069" 813.6 95.0913722003774 76.1047731268302
"4070" 813.8 97.1369003330803 71.4114304688676
"4071" 814 99.1641555464515 66.7276551271516
"4072" 814.2 100.315660635368 62.1659322651509
"4073" 814.4 99.6993683210025 57.2647410800649
"4074" 814.6 100.328878316418 51.7200376989478
"4075" 814.8 99.2865797974528 46.4171332781321
"4076" 815 98.2798909624107 40.9985904555445
"4077" 815.2 96.6088404096253 35.9007613930982
"4078" 815.4 93.4052497623733 31.1359858746828
"4079" 815.6 90.4159929972646 25.8274595966387
"4080" 815.8 89.4764369041207 20.6762572241565
"4081" 816 89.7410077719815 20.8403772014108
"4082" 816.2 87.9150721963131 21.0545842684552
"4083" 816.4 83.4412299066256 20.7480421407364
"4084" 816.6 78.1390350537853 19.8123125668639
"4085" 816.8 72.7099067405637 20.2437466234424
"4086" 817 67.4737995255837 20.8672200279153
"4087" 817.2 62.4251879171813 23.1101993496454
"4088" 817.4 56.8456857107312 24.4256676481144
"4089" 817.6 52.1727188895101 26.5095674331039
"4090" 817.8 50.1515265180137 30.2798713597012
"4091" 818 48.4131683237875 35.5804105236143
"4092" 818.2 47.5277578625943 40.7746166830234
"4093" 818.4 49.1351737649068 45.6814622173927
"4094" 818.6 51.662009451849 51.0574044082358
"4095" 818.8 52.7269467649528 55.8779502520189
"4096" 819 54.4130285559405 60.7366311313879
"4097" 819.2 55.9130325709218 66.5400668666178
"4098" 819.4 58.5971277242492 71.2243377896709
"4099" 819.6 61.4729439599572 76.490337664901
"4100" 819.8 65.834297718099 81.1327506640962
"4101" 820 71.2724919973176 83.6562877313748
"4102" 820.2 76.8471572816996 85.3073228530144
"4103" 820.4 82.5433661113034 86.0067714909211
"4104" 820.6 88.2406857358376 86.1516940527221
"4105" 820.8 92.5670763470943 84.0099142030933
"4106" 821 94.7058824953034 80.8229884876847
"4107" 821.2 98.254919809568 77.9017008693565
"4108" 821.4 100.822855236621 73.8285894941842
"4109" 821.6 102.925090945338 69.6883164370137
"4110" 821.8 103.284247822503 65.0986214605274
"4111" 822 104.085570596178 59.8761763277746
"4112" 822.2 103.738407265977 54.455264629242
"4113" 822.4 101.780464047705 49.376776697858
"4114" 822.6 98.6556437436521 45.4089122736667
"4115" 822.8 95.4628239824557 41.598622218246
"4116" 823 92.485098601859 36.5976049720067
"4117" 823.2 91.190260876329 31.319236379769
"4118" 823.4 91.517061122655 26.158552918406
"4119" 823.6 92.3925504423494 20.602530094422
"4120" 823.8 91.1061490861256 20.9630197367989
"4121" 824 88.5800514449643 20.4590167060302
"4122" 824.2 85.7930941876589 17.3637502715399
"4123" 824.4 83.155129046647 16.2308725476828
"4124" 824.6 81.7148310538049 16.645238721146
"4125" 824.8 78.0513071254986 15.93544085016
"4126" 825 73.1074588194008 14.9062763896689
"4127" 825.2 67.7894757175119 13.9390638819436
"4128" 825.4 63.0989794963207 12.9601958581144
"4129" 825.6 63.7291318507592 13.1538732512588
"4130" 825.8 65.1951494506163 12.7842902778082
"4131" 826 67.2220366246964 13.5633543866159
"4132" 826.2 69.96807079145 14.1439451647889
"4133" 826.4 74.086808396961 14.3865631283635
"4134" 826.6 78.3576781367506 14.6092374531739
"4135" 826.8 82.5185024853778 15.1565315050055
"4136" 827 86.6413048702307 16.8819439246787
"4137" 827.2 91.4743502657194 17.5751320655177
"4138" 827.4 92.9011454648785 18.6647709452091
"4139" 827.6 93.6724070771453 21.9752668529526
"4140" 827.8 95.526797614426 26.065367532454
"4141" 828 98.4545689594473 30.4377240495361
"4142" 828.2 101.619526191796 34.0132622670033
"4143" 828.4 104.828266992623 36.9274030136283
"4144" 828.6 107.221219351428 40.3211772192746
"4145" 828.8 107.057138512723 43.8436703929495
"4146" 829 108.994348968784 48.7288073003167
"4147" 829.2 110.681895671255 53.5253008546784
"4148" 829.4 111.879822089657 58.7427729876873
"4149" 829.6 113.540353701196 63.6821542817948
"4150" 829.8 112.279336566049 67.3527963271302
"4151" 830 109.268673444647 71.2513949502373
"4152" 830.2 106.553303384068 76.4936604740933
"4153" 830.4 102.829199546094 81.1843245683393
"4154" 830.6 99.4637759784761 86.5557243826847
"4155" 830.8 96.3611946708312 90.7618031460933
"4156" 831 93.9982574094262 95.6366609106797
"4157" 831.2 94.9028323344762 98.3616859409938
"4158" 831.4 97.0213312508838 101.573541895435
"4159" 831.6 99.615498927889 102.294504075714
"4160" 831.8 100.612074163594 101.607066666751
"4161" 832 101.384900725494 100.039814084803
"4162" 832.2 104.202817076305 97.8489398022512
"4163" 832.4 108.550740456648 95.3947469449462
"4164" 832.6 112.511114206311 92.4777374145559
"4165" 832.8 116.55140799454 88.9543649347221
"4166" 833 120.637837364781 87.7024014452507
"4167" 833.2 119.395670571855 87.2146491250824
"4168" 833.4 118.73352458056 86.0415153448302
"4169" 833.6 118.769837060273 82.9209435120779
"4170" 833.8 119.922372430085 78.366598016312
"4171" 834 119.902196177764 72.7402031313123
"4172" 834.2 120.438917704295 66.7788083780171
"4173" 834.4 119.88346875815 61.8012431962191
"4174" 834.6 120.130086734152 55.5440953495706
"4175" 834.8 119.742698892594 49.4002088015329
"4176" 835 117.478897186252 43.7600737613565
"4177" 835.2 115.986627656359 37.6954426303302
"4178" 835.4 113.679891119866 31.6528792613933
"4179" 835.6 109.814476552267 27.1211344576526
"4180" 835.8 105.561706640254 22.6920008235778
"4181" 836 100.834709222808 18.6067307780147
"4182" 836.2 96.0064153858296 15.502635632889
"4183" 836.4 91.035126738778 13.4268606748302
"4184" 836.6 85.9627202371613 12.2054530270982
"4185" 836.8 81.4507764217838 13.1050228701986
"4186" 837 78.0117921801625 13.4008027843984
"4187" 837.2 74.4567336330199 13.5691626296706
"4188" 837.4 71.0338583096356 14.9595302715003
"4189" 837.6 66.159697855105 15.5247980661919
"4190" 837.8 61.6764916399492 14.5857363181205
"4191" 838 59.8901094062541 12.6033955187786
"4192" 838.2 59.8260166169515 12.327111339871
"4193" 838.4 60.7929199627262 12.1879177524676
"4194" 838.6 63.9151483589312 11.0010082224197
"4195" 838.8 64.2390877213284 10.9426751203302
"4196" 839 65.360107109883 10.6215631097168
"4197" 839.2 67.5337152101398 9.98335870961807
"4198" 839.4 70.3958225220943 9.2191074656243
"4199" 839.6 74.8319928761701 7.7134269208908
"4200" 839.8 79.6444026890943 8.53014876451769
"4201" 840 84.5394154508786 10.3331947778091
"4202" 840.2 89.576457598068 12.2964053860618
"4203" 840.4 95.526837647988 13.943213482394
"4204" 840.6 100.113590966781 17.3522667487274
"4205" 840.8 105.416657959517 21.081533026936
"4206" 841 110.609952214966 24.1024888526302
"4207" 841.2 113.902383407978 27.6802165280534
"4208" 841.4 117.031695517178 30.8888756753523
"4209" 841.6 119.685328532292 33.5707571813491
"4210" 841.8 120.554218144567 37.5904285493707
"4211" 842 122.399885823833 42.25964740337
"4212" 842.2 124.968780151344 46.3013711584195
"4213" 842.4 124.215661370622 48.1594550016357
"4214" 842.6 123.628324244068 52.0204576822409
"4215" 842.8 123.422551150822 56.8358317488484
"4216" 843 123.125741175081 61.9674676704518
"4217" 843.2 123.003909340425 67.2804546598838
"4218" 843.4 123.166800184853 73.4226716902409
"4219" 843.6 124.477011739436 78.9107964859618
"4220" 843.8 124.118648509736 79.1419394004054
"4221" 844 122.141727353659 80.5507114233806
"4222" 844.2 120.278264244731 84.3112714201575
"4223" 844.4 118.692481606147 89.0989744888302
"4224" 844.6 119.078387535751 94.3132716594128
"4225" 844.8 117.919666846099 95.3863821754408
"4226" 845 116.932715807082 97.0006771270097
"4227" 845.2 116.350497057369 98.0452273383052
"4228" 845.4 114.735575979073 98.8429638477519
"4229" 845.6 112.911113046517 99.9121004700888
"4230" 845.8 108.57169199642 101.229111310135
"4231" 846 103.672194471748 103.344251547574
"4232" 846.2 98.6316644234364 105.465767845199
"4233" 846.4 93.5823314450268 106.376373120127
"4234" 846.6 88.4995375391998 106.994928010592
"4235" 846.8 84.321388040851 109.374934188255
"4236" 847 79.556819351003 110.899987515613
"4237" 847.2 76.5209359414405 114.316479394471
"4238" 847.4 72.7201495714405 115.985669162189
"4239" 847.6 68.2420435790943 115.845152647227
"4240" 847.8 63.3838589497482 115.711281803112
"4241" 848 59.4443410108885 114.387244761788
"4242" 848.2 56.715068522537 112.092570920142
"4243" 848.4 55.2964341412754 110.013576478175
"4244" 848.6 53.9731250009641 108.362251742729
"4245" 848.8 52.2076826451335 108.045251206161
"4246" 849 49.8465569421069 107.954376415746
"4247" 849.2 46.1563074474193 106.249409374705
"4248" 849.4 41.7544944281633 104.488405158684
"4249" 849.6 38.2475044758443 101.484868875305
"4250" 849.8 33.9918480843927 98.9586379048806
"4251" 850 29.6838921133509 98.5937144610128
"4252" 850.2 27.5248582675589 98.9376344997771
"4253" 850.4 26.6573684201836 97.814097986348
"4254" 850.6 26.7728654541072 95.1354963885225
"4255" 850.8 26.3837435970538 91.3335364082626
"4256" 851 26.9577612582888 86.8660384704691
"4257" 851.2 26.8012677861907 81.9146467525274
"4258" 851.4 25.8632755535943 76.9679781868819
"4259" 851.6 23.0857778216713 72.8807216576763
"4260" 851.8 20.2451383898716 68.849730893326
"4261" 852 18.0003987506568 64.2025214591159
"4262" 852.2 18.6417814505943 59.5900839523879
"4263" 852.4 21.1624916563585 55.7589689409906
"4264" 852.6 24.1529216870943 51.7532648030377
"4265" 852.8 25.8710322604719 47.546388800922
"4266" 853 26.419956385564 42.9707177821938
"4267" 853.2 25.2257242915298 41.4330220543463
"4268" 853.4 22.3625512654364 39.5198606853355
"4269" 853.6 20.9013698310009 39.8646426960939
"4270" 853.8 21.1162517435631 40.9877847033614
"4271" 854 22.617988729979 41.1455836836214
"4272" 854.2 24.6343546272943 38.7018562652302
"4273" 854.4 28.1309357361449 36.2547438342459
"4274" 854.6 32.0784250836284 33.1309688230234
"4275" 854.8 36.3111189956739 31.0289656615234
"4276" 855 41.1769090094664 28.9674633297255
"4277" 855.2 45.9030261066273 27.2148254684456
"4278" 855.4 51.246806891304 25.3156097387979
"4279" 855.6 56.1815483029207 23.1745231826091
"4280" 855.8 60.1257041414099 19.5343579454904
"4281" 856 63.8787408263343 16.5148944102702
"4282" 856.2 67.8600453530186 16.129160423315
"4283" 856.4 73.6399689024454 15.4394168932876
"4284" 856.6 78.9168784293822 17.2255220355575
"4285" 856.8 83.2473930337168 19.3428881256567
"4286" 857 88.403843854182 20.8025868572632
"4287" 857.2 92.9804608440376 20.2194632060879
"4288" 857.4 94.0733879979417 20.6883261418302
"4289" 857.6 94.0718774813392 23.1218140319526
"4290" 857.8 94.2247460460894 26.7010768594242
"4291" 858 94.9876781716247 31.5554315589514
"4292" 858.2 94.8822865391427 36.7851910168947
"4293" 858.4 95.2801908729135 42.0905401498302
"4294" 858.6 95.6547448783666 47.5962369994837
"4295" 858.8 96.1182032202414 52.8066346986537
"4296" 859 97.8092930196792 57.5941655262453
"4297" 859.2 98.7370195543944 62.5245587622302
"4298" 859.4 97.0067568069087 67.3182179201445
"4299" 859.6 93.969912043658 72.4566684663756
"4300" 859.8 90.2056618523999 76.6992790714968
"4301" 860 85.5084730885229 80.8035691550534
"4302" 860.2 80.1636172557104 84.5639709147498
"4303" 860.4 75.03223105489 87.9025774324824
"4304" 860.6 69.3389371893838 90.0644879027249
"4305" 860.8 63.5244008479101 92.2637129010407
"4306" 861 57.9699183106996 94.3053714741723
"4307" 861.2 53.245320117465 97.2598864497009
"4308" 861.4 49.3163632131826 100.602985679805
"4309" 861.6 46.6008994320154 104.527074248356
"4310" 861.8 47.1576812949891 106.659249704041
"4311" 862 48.4579503163049 106.451396121883
"4312" 862.2 49.594235830149 106.432070077242
"4313" 862.4 51.7762639829587 107.482595358898
"4314" 862.6 55.2343929900578 107.344299787172
"4315" 862.8 59.5489226873795 107.165778521557
"4316" 863 63.8380889373335 107.500225880491
"4317" 863.2 67.1673384675771 108.056539051951
"4318" 863.4 68.7269714952668 110.234319756891
"4319" 863.6 69.8815353268316 112.25339760372
"4320" 863.8 69.662337433147 111.798597146751
"4321" 864 69.9490634224628 110.192760600725
"4322" 864.2 71.6760874046207 107.946600922567
"4323" 864.4 74.2531070678646 104.634172301587
"4324" 864.6 77.588211504243 100.822677625452
"4325" 864.8 81.4359699395687 97.5298527480866
"4326" 865 84.8460983715766 96.8001188150337
"4327" 865.2 89.663697870011 96.3816723109968
"4328" 865.4 94.2397647630808 94.1947397288302
"4329" 865.6 99.1811233427461 92.559090082598
"4330" 865.8 104.286167654594 94.1706381364788
"4331" 866 105.25089324698 94.2636961850596
"4332" 866.2 104.770315442201 91.4739650739016
"4333" 866.4 104.804562370503 87.405450673977
"4334" 866.6 104.500479907856 82.1018220786713
"4335" 866.8 104.85924572409 77.054871412232
"4336" 867 106.111229938567 72.2347460121275
"4337" 867.2 108.408210967773 68.1028292733927
"4338" 867.4 109.288760306697 63.2927334661666
"4339" 867.6 109.462647456 57.796073205566
"4340" 867.8 109.152801456182 51.6380874538577
"4341" 868 106.734421937973 46.7387043890194
"4342" 868.2 103.868199558454 41.8012245065311
"4343" 868.4 101.999604828796 35.4023482723302
"4344" 868.6 98.9054465582414 29.643384173889
"4345" 868.8 97.6901362910785 25.3710661992197
"4346" 869 93.4193145279964 20.4716247849745
"4347" 869.2 88.1961720215944 17.1875354219502
"4348" 869.4 83.4040465262232 15.1368313816549
"4349" 869.6 78.702292876105 15.1954706849898
"4350" 869.8 72.436911483247 13.3624931139039
"4351" 870 66.328213270564 11.0797203218605
"4352" 870.2 67.0542978384693 10.6162276596427
"4353" 870.4 68.2255184209639 9.40563723543889
"4354" 870.6 69.6563361915101 9.42802595228282
"4355" 870.8 72.2209918101881 8.72920209420519
"4356" 871 76.4866786594731 7.58989321810292
"4357" 871.2 79.2643240520944 6.90587359426769
"4358" 871.4 83.0331236061092 6.72920883710742
"4359" 871.6 83.5975968293765 7.86062007975098
"4360" 871.8 87.0711392560743 9.71204781487019
"4361" 872 92.2013017448202 11.392664066927
"4362" 872.2 97.422394621712 13.6441800747714
"4363" 872.4 103.10249418508 16.3933240109731
"4364" 872.6 108.38445605296 18.5556118951784
"4365" 872.8 109.477056446955 22.0613517759413
"4366" 873 111.018650925566 27.439024485475
"4367" 873.2 112.833792827501 32.8431549584564
"4368" 873.4 114.481088543864 38.2753628701432
"4369" 873.6 118.514230440862 43.209788586473
"4370" 873.8 122.660059241459 47.8301622140734
"4371" 874 123.961920459292 48.6893223849311
"4372" 874.2 122.994881192208 49.4529594564906
"4373" 874.4 122.762015167828 52.4987597124657
"4374" 874.6 123.876474510939 56.9415391556974
"4375" 874.8 125.14312056962 62.3694702549258
"4376" 875 126.608301180949 66.0151579516302
"4377" 875.2 126.444274105358 64.8159705562358
"4378" 875.4 126.432755609347 64.4803405185028
"4379" 875.6 126.496662636807 65.8162878214674
"4380" 875.8 125.897758761682 68.049258804471
"4381" 876 124.969651891337 71.4730030245091
"4382" 876.2 124.882169311497 76.4159304733435
"4383" 876.4 124.90339965186 81.1713195294449
"4384" 876.6 123.427809155681 84.8517649387954
"4385" 876.8 122.221770362757 89.3158888199923
"4386" 877 120.788786884337 92.6753601847935
"4387" 877.2 119.934419974975 92.0989371666267
"4388" 877.4 117.253688349409 94.8993532852461
"4389" 877.6 113.595340068073 97.7163566196911
"4390" 877.8 108.730164025671 99.8654118164199
"4391" 878 103.759904926441 102.648483601343
"4392" 878.2 98.9488240597995 105.947664942625
"4393" 878.4 93.7330803012808 109.179744290525
"4394" 878.6 88.5336556389306 113.370851120132
"4395" 878.8 83.5782165820443 116.53967030623
"4396" 879 77.8116506174587 116.972378507118
"4397" 879.2 72.2392571438464 117.38047157083
"4398" 879.4 66.8233017702926 116.915922282787
"4399" 879.6 61.6937396043401 115.680083805364
"4400" 879.8 57.8345961953591 114.172066439679
"4401" 880 55.6198594417995 112.150779167471
"4402" 880.2 52.8241382188383 110.153185017025
"4403" 880.4 50.3586884002495 107.822617070028
"4404" 880.6 47.6698742225161 106.566371511508
"4405" 880.8 44.2110032610815 106.558503468189
"4406" 881 42.4048176014918 106.93741934501
"4407" 881.2 41.2017032603232 108.651814374771
"4408" 881.4 41.4306630607193 108.83232538073
"4409" 881.6 41.8034430862117 110.919927466552
"4410" 881.8 42.3672074033271 110.395758871175
"4411" 882 43.2268680228575 109.16355012133
"4412" 882.2 42.3008913174043 108.899812684838
"4413" 882.4 41.615423509261 108.52821272442
"4414" 882.6 40.2455789351994 107.976857732981
"4415" 882.8 38.848203471103 107.180155288692
"4416" 883 37.0739983760313 105.237348647023
"4417" 883.2 34.6824453430988 103.243105174901
"4418" 883.4 31.9412572056202 99.9121004700888
"4419" 883.6 28.8941590435174 97.6017161040353
"4420" 883.8 25.4963030764909 95.1710619914078
"4421" 884 22.0593737849304 91.7711185972646
"4422" 884.2 18.9384281916675 88.3159666592692
"4423" 884.4 18.0128017592758 83.4068243346797
"4424" 884.6 16.9099448785248 78.0821515949606
"4425" 884.8 16.0795271908185 72.8496334347267
"4426" 885 13.7657298767738 68.6963144317533
"4427" 885.2 11.7700942347448 64.9301658129187
"4428" 885.4 12.7320631744085 59.674312372901
"4429" 885.6 14.3390044279528 54.5511283593396
"4430" 885.8 15.5378059150943 49.3782338202714
"4431" 886 15.3339683622478 44.3344427146718
"4432" 886.2 14.8629226942674 44.3505610315129
"4433" 886.4 15.7704943215746 45.5188297345629
"4434" 886.6 17.7455960328259 44.3715655901565
"4435" 886.8 21.7264196519312 41.4911172387039
"4436" 887 25.9481867384561 38.1792692767876
"4437" 887.2 30.3630571180771 36.4324835730026
"4438" 887.4 34.4059953947372 35.8345783596516
"4439" 887.6 38.0619899030229 35.5615909360802
"4440" 887.8 41.9546947020887 33.0813417170886
"4441" 888 45.8041454389897 29.4874091434581
"4442" 888.2 49.4847585041688 25.4249483529472
"4443" 888.4 52.0969640856596 20.5387765097867
"4444" 888.6 53.273892955304 15.6007798780237
"4445" 888.8 53.2638425985433 14.4642128844016
"4446" 889 55.1777719975061 13.2657445679772
"4447" 889.2 58.9450220171826 13.2657445679772
"4448" 889.4 63.9311516699628 13.2619187999565
"4449" 889.6 68.1680282655733 15.3015658868091
"4450" 889.8 70.7991072804953 18.3573919429391
"4451" 890 74.6717071883443 20.9510765370177
"4452" 890.2 79.3642416319242 23.7142650884694
"4453" 890.4 83.2590680770583 26.7993044051601
"4454" 890.6 86.8503833783392 30.2818841701975
"4455" 890.8 89.7887015106244 34.2328701497502
"4456" 891 91.0190477318131 39.2958314010177
"4457" 891.2 90.6057967784973 43.7899531206457
"4458" 891.4 90.8825530675749 49.4187947728884
"4459" 891.6 90.3499509645944 54.9264639551332
"4460" 891.8 90.4085165407358 60.723734555717
"4461" 892 90.0432831546785 66.8538161373909
"4462" 892.2 91.7758217300671 72.9291848795393
"4463" 892.4 95.2876392224628 77.6703799472775
"4464" 892.6 99.4637759784761 80.6041022080575
"4465" 892.8 103.176152063356 81.1783320504174
"4466" 893 101.743011514668 81.1537882270137
"4467" 893.2 100.671901356455 83.8404278592191
"4468" 893.4 98.5838257796035 86.6445921484632
"4469" 893.6 96.0271615965403 90.1112413675869
"4470" 893.8 93.27600563089 94.728687303978
"4471" 894 90.3858285940456 96.495725758662
"4472" 894.2 86.3875219558702 99.9977620409336
"4473" 894.4 82.1473991831841 102.625617988087
"4474" 894.6 79.0132006669336 106.396140114875
"4475" 894.8 79.1852811497094 109.253176965706
"4476" 895 80.3459497059869 109.654672355325
"4477" 895.2 81.2995314544918 108.283224010958
"4478" 895.4 80.7342863020303 106.992950120061
"4479" 895.6 82.2566380671198 104.64213808211
"4480" 895.8 86.841532776902 102.15523965824
"4481" 896 91.7367243698646 100.47836916329
"4482" 896.2 96.574284735465 98.5612833913819
"4483" 896.4 100.452867182904 95.3762357402284
"4484" 896.6 105.387162408382 92.1631979229718
"4485" 896.8 110.727924675022 89.6930943906756
"4486" 897 112.94755386936 86.9288431616215
"4487" 897.2 113.540668049585 82.405424914232
"4488" 897.4 116.205570676189 76.5145001968032
"4489" 897.6 119.042368811455 72.3254139071635
"4490" 897.8 120.290151608273 67.209390273243
"4491" 898 118.825628419833 62.0551873584724
"4492" 898.2 117.919018826989 56.2838825981238
"4493" 898.4 116.280528035558 50.3213591408938
"4494" 898.6 114.968627040931 45.0515607460638
"4495" 898.8 112.610845977566 39.3900249389151
"4496" 899 110.184941608035 33.6720087223715
"4497" 899.2 108.329375975758 27.8321970263687
"4498" 899.4 107.414128735148 22.5101858987525
"4499" 899.6 108.435359441844 21.0668337041283
"4500" 899.8 107.724974370309 21.6638012020588
"4501" 900 105.004093968928 21.4642722124666
"4502" 900.2 102.025491594938 21.1819783994552
"4503" 900.4 98.6402477595837 21.326652053543
"4504" 900.6 94.6377130882506 21.1421677335177
"4505" 900.8 90.2167941631964 19.7718683626975
"4506" 901 85.7256608810943 19.1118237707052
"4507" 901.2 81.1709822695724 19.079800246017
"4508" 901.4 76.2732704304857 20.6093971693628
"4509" 901.6 71.1803438112867 21.0117112435994
"4510" 901.8 66.6820504920669 18.9622056635555
"4511" 902 63.9024859453057 15.0028705428714
"4512" 902.2 63.4456164317356 11.947980980178
"4513" 902.4 64.2592195461101 12.2843364683881
"4514" 902.6 64.242864513957 11.7889361334016
"4515" 902.8 65.9948286378319 13.0351237220052
"4516" 903 67.400978476426 12.1857138936025
"4517" 903.2 67.7891839264986 13.5935572505004
"4518" 903.4 67.0676005907644 14.8562228246502
"4519" 903.6 65.4452022957156 16.8819439246787
"4520" 903.8 62.0765411531201 19.0847361010982
"4521" 904 57.6713619167234 20.1910780821205
"4522" 904.2 53.5748516827292 20.8042691149875
"4523" 904.4 49.9107228001898 20.0313159606055
"4524" 904.6 47.3161231669921 17.5222924543643
"4525" 904.8 48.0688109811473 18.0400269715125
"4526" 905 47.4808345740758 18.9472730181635
"4527" 905.2 47.4040113296176 21.6793339748418
"4528" 905.4 45.8665152806505 25.9959378019201
"4529" 905.6 43.250781016353 30.1945640550716
"4530" 905.8 41.1457781116493 32.3553886446214
"4531" 906 39.1200842770889 35.7488323099401
"4532" 906.2 38.4601675227372 40.5828096104126
"4533" 906.4 38.4745594848956 45.1710223295531
"4534" 906.6 40.1271462410081 49.5452932638647
"4535" 906.8 42.6533473014809 54.2100560350673
"4536" 907 46.6901088276526 57.9678067483447
"4537" 907.2 51.6000289733086 60.4352950138302
"4538" 907.4 56.6601060305118 62.4654198353623
"4539" 907.6 61.7947837366499 64.8056214523024
"4540" 907.8 66.5950361520943 67.3251942654135
"4541" 908 70.7536443019727 70.9780201252356
"4542" 908.2 74.3145843711632 75.4140398110412
"4543" 908.4 76.4276821144843 80.5331801209495
"4544" 908.6 78.3633969125388 86.225529089608
"4545" 908.8 81.080077876754 92.2527821352672
"4546" 909 83.7994996529079 96.590397158398
"4547" 909.2 85.0256015112354 96.3800390529071
"4548" 909.4 87.4161845578378 95.1075463718215
"4549" 909.6 89.8123324867509 93.9045026651606
"4550" 909.8 92.6965721658952 92.741544730078
"4551" 910 94.2669693336769 91.9846268690045
"4552" 910.2 95.7977447615943 89.1226495043258
"4553" 910.4 99.0484173148838 85.525233866567
"4554" 910.6 102.832533569226 81.384924609067
"4555" 910.8 106.35850117538 76.4425950634998
"4556" 911 108.942986990811 71.9179822269383
"4557" 911.2 109.417229254094 66.9288569689691
"4558" 911.4 110.430772286094 61.7103944522938
"4559" 911.6 112.894435162865 58.2558224483437
"4560" 911.8 115.309632173192 58.4243727029984
"4561" 912 117.480155308189 59.6312697908207
"4562" 912.2 118.077060159859 60.0606063932419
"4563" 912.4 117.702465454358 60.5218268763962
"4564" 912.6 116.732886983378 60.0324541131004
"4565" 912.8 116.617981602568 58.7239296080072
"4566" 913 116.670100565445 57.6850105034563
"4567" 913.2 116.892109115094 55.3515480880755
"4568" 913.4 116.473349908842 52.3925540354762
"4569" 913.6 116.917691331046 47.9004474895706
"4570" 913.8 116.864960641023 43.554435208732
"4571" 914 115.394883456258 39.9224587241199
"4572" 914.2 113.51225095523 35.2398314603536
"4573" 914.4 112.385984505277 30.015046463311
"4574" 914.6 111.884316262729 25.3502627195059
"4575" 914.8 110.453437525915 23.9736922174357
"4576" 915 107.380917980458 23.5194442569661
"4577" 915.2 103.540377614295 21.7284926547374
"4578" 915.4 99.4503004631644 19.6602555046602
"4579" 915.6 94.9809800310199 17.5658146756174
"4580" 915.8 90.5829023872718 16.8295168189592
"4581" 916 85.7864734630144 15.2269397458602
"4582" 916.2 81.7152435102747 12.8240369003044
"4583" 916.4 78.5004405169473 9.96848470680077
"4584" 916.6 78.500123388339 7.29974507641529
"4585" 916.8 79.9904742901522 5.41309933950387
"4586" 917 81.769387795958 4.55945707158777
"4587" 917.2 82.6605712787528 5.5750936899292
"4588" 917.4 84.2927644196044 6.03927501814019
"4589" 917.6 87.6204093338617 6.63082525079059
"4590" 917.8 91.138959092228 6.81624047115692
"4591" 918 93.8824465320061 8.24491705209489
"4592" 918.2 96.3495897057001 9.51684080798404
"4593" 918.4 99.7374060181905 11.141115978234
"4594" 918.6 102.777693562576 13.8447610484844
"4595" 918.8 106.415311871122 16.4843198188302
"4596" 919 109.556591420994 19.7919347109756
"4597" 919.2 112.813302260622 23.2255925842469
"4598" 919.4 115.447473941718 26.1944583170868
"4599" 919.6 117.431409883811 28.8002335103707
"4600" 919.8 119.617107690803 32.3997239934128
"4601" 920 122.013425108517 36.4753988372917
"4602" 920.2 123.17640076703 40.4540155439071
"4603" 920.4 124.490347831963 44.1690759714091
"4604" 920.6 125.797744764801 49.3091748314078
"4605" 920.8 126.614386108444 53.3124974947329
"4606" 921 127.192240177794 57.7113768673575
"4607" 921.2 128.047248934656 62.298856947839
"4608" 921.4 127.911055564963 67.0195601002512
"4609" 921.6 127.657079714373 71.0687591164143
"4610" 921.8 127.12524326551 72.882133457042
"4611" 922 126.635017747478 76.8759625984195
"4612" 922.2 125.677772993441 80.272031142811
"4613" 922.4 124.514797334928 83.9574780223174
"4614" 922.6 123.063555458247 88.3022213644404
"4615" 922.8 122.321579561826 91.265727559888
"4616" 923 121.597220517956 92.3112833955112
"4617" 923.2 121.194474669988 92.5198201704367
"4618" 923.4 119.531544094261 95.0668995487533
"4619" 923.6 117.346270876255 98.9223575224658
"4620" 923.8 116.676301753408 99.447048604381
"4621" 924 116.669584443005 99.1435117407533
"4622" 924.2 116.754494436181 100.221799995451
"4623" 924.4 116.495035091887 101.26045323844
"4624" 924.6 115.210744297179 101.90208465433
"4625" 924.8 113.568899815064 103.944267963013
"4626" 925 111.412642098344 106.580634115305
"4627" 925.2 108.889342258261 109.384039963446
"4628" 925.4 106.524062361521 110.72047347642
"4629" 925.6 104.42137770193 112.9934030932
"4630" 925.8 103.665671822012 113.657954876807
"4631" 926 104.523847683793 112.810075515698
"4632" 926.2 104.025512633045 113.398882869986
"4633" 926.4 101.888349149586 114.930745084552
"4634" 926.6 98.6656108407762 117.149898722161
"4635" 926.8 95.5104412249644 118.975405966814
"4636" 927 91.1277621643566 120.654083051855
"4637" 927.2 87.8006430334968 122.410986158367
"4638" 927.4 85.0952129832134 123.031311238759
"4639" 927.6 82.6402257669114 123.834071816855
"4640" 927.8 81.0307550945452 124.770375383019
"4641" 928 82.1149138295944 123.697913861958
"4642" 928.2 81.9999320570565 123.026493813637
"4643" 928.4 79.946596359496 123.598767063494
"4644" 928.6 78.7036295338753 124.461900703938
"4645" 928.8 79.6805258653381 124.228169323095
"4646" 929 80.2051744486025 123.999745311888
"4647" 929.2 81.0443590020443 123.645077962755
"4648" 929.4 81.8681961178575 123.589259218514
"4649" 929.6 83.5629820251067 122.187757538979
"4650" 929.8 85.4583698071066 121.488155502099
"4651" 930 88.0356215628616 120.138115216873
"4652" 930.2 91.2019605758693 119.485659585605
"4653" 930.4 93.0146896179414 118.580713796781
"4654" 930.6 95.025022904553 118.012178005541
"4655" 930.8 97.0425022977693 116.561964279155
"4656" 931 100.194861406887 113.690434672899
"4657" 931.2 103.542625840135 111.190369861256
"4658" 931.4 106.880037650963 110.005021881356
"4659" 931.6 108.053670302145 108.285826150966
"4660" 931.8 109.347385743876 105.954197974984
"4661" 932 111.685660017346 102.440614389921
"4662" 932.2 113.315297656184 99.3564769295266
"4663" 932.4 115.453708066448 95.8761226129767
"4664" 932.6 117.741601111466 92.4798187345994
"4665" 932.8 119.872725794726 89.3638201822249
"4666" 933 120.542174646284 88.1204557757181
"4667" 933.2 121.740548138364 85.4274103030866
"4668" 933.4 123.746860673621 81.4754414916196
"4669" 933.6 124.82285710321 78.2920848581962
"4670" 933.8 125.581783085798 74.4678149125647
"4671" 934 126.473117942479 72.2085420052727
"4672" 934.2 126.950618758559 69.065109941482
"4673" 934.4 127.105084214482 66.7775459321492
"4674" 934.6 126.895710358297 63.3550307729653
"4675" 934.8 126.888862094567 59.6502717201005
"4676" 935 126.004946911737 55.6780341790588
"4677" 935.2 125.081234610457 51.5960123280229
"4678" 935.4 124.445758896516 47.254987443065
"4679" 935.6 123.818714620422 43.4051157947181
"4680" 935.8 121.896477835594 40.6396625467746
"4681" 936 120.075688140939 36.5945544097859
"4682" 936.2 119.055633664171 32.4698333721956
"4683" 936.4 117.328685927865 31.172518814668
"4684" 936.6 114.537733113678 28.0417984812191
"4685" 936.8 112.04877059594 24.5101500718302
"4686" 937 109.756996520503 20.8203527866847
"4687" 937.2 106.361062352179 19.5489899513774
"4688" 937.4 102.712961904682 17.026054084636
"4689" 937.6 99.0832322102771 13.7869940836187
"4690" 937.8 96.5072248839944 11.0318510120302
"4691" 938 93.4420098431587 9.48773323806781
"4692" 938.2 89.9445337517944 7.6941247798302
"4693" 938.4 89.1143817981092 6.69893696439455
"4694" 938.6 88.743932410212 6.55132448703607
"4695" 938.8 87.7945794994811 6.06083587389622
"4696" 939 85.1887536802836 5.2897151617331
"4697" 939.2 81.7267484130837 4.34393018587274
"4698" 939.4 79.4907538783922 4.01460280467062
"4699" 939.6 77.938225510913 4.25868304934668
"4700" 939.8 74.2985140338987 5.14347272219975
"4701" 940 70.0474171048443 6.80363980414019
"4702" 940.2 65.969658536605 8.32431915126636
"4703" 940.4 62.6956383144191 10.0857197545828
"4704" 940.6 60.058717823278 11.9410291265343
"4705" 940.8 58.6374564221043 14.0230652079102
"4706" 941 58.4425413473519 15.7160946046181
"4707" 941.2 56.6923070384209 18.1066450789118
"4708" 941.4 54.3769300354719 20.1228521930037
"4709" 941.6 51.8676353605841 22.7708302016465
"4710" 941.8 48.5937255341805 23.1615294436578
"4711" 942 44.0176198620649 22.1181379179949
"4712" 942.2 41.3050750614781 19.3462437850162
"4713" 942.4 40.7076951290101 18.1891109426617
"4714" 942.6 40.7386032091819 17.4254439615927
"4715" 942.8 41.9620086265254 17.0817543642095
"4716" 943 43.2033075927277 16.3611721588635
"4717" 943.2 45.9426571832875 14.886102539012
"4718" 943.4 49.6222337558497 12.9023763269898
"4719" 943.6 53.6967265092867 12.9438829254346
"4720" 943.8 57.6253109301098 13.5490014396034
"4721" 944 62.1425123757001 13.3643885528975
"4722" 944.2 66.779904332676 13.5360556442588
"4723" 944.4 71.7260977515944 14.7090209610237
"4724" 944.6 76.5467617975443 13.4574352662702
"4725" 944.8 81.4667797328154 12.8354837088197
"4726" 945 86.1057395180943 13.0446782818302
"4727" 945.2 88.3584972728131 14.8879121147364
"4728" 945.4 92.4074433195544 17.1454953587202
"4729" 945.6 96.1888936501575 20.580721390403
"4730" 945.8 99.3200576747825 24.1279676788302
"4731" 946 104.09804792517 26.4442246061029
"4732" 946.2 108.073553816239 27.6300813377629
"4733" 946.4 111.989094697794 29.7587882690302
"4734" 946.6 112.57303369464 32.6923276674211
"4735" 946.8 114.853038589567 36.7124419708572
"4736" 947 118.589126889068 40.4645887410144
"4737" 947.2 122.244607833542 44.1576483971867
"4738" 947.4 123.468826958898 45.9191887654195
"4739" 947.6 123.401819588803 47.5731202966847
"4740" 947.8 124.113603218094 51.1378397077575
"4741" 948 124.948123703681 55.2077045426215
"4742" 948.2 126.214126304878 59.856948206724
"4743" 948.4 127.038190606338 64.476958373432
"4744" 948.6 125.986847929023 67.2906916882677
"4745" 948.8 125.538057224904 71.721513115078
"4746" 949 124.576608103167 76.5078018321756
"4747" 949.2 124.758437486851 80.9065519106764
"4748" 949.4 123.301311263798 83.8566496290957
"4749" 949.6 121.232196253811 89.773819074668
"4750" 949.8 120.072324613178 93.1304914132196
"4751" 950 117.240789951647 97.7130332945345
"4752" 950.2 116.341317191984 99.7612154867624
"4753" 950.4 113.63245165201 102.132041856898
"4754" 950.6 110.517739431849 106.080180306618
"4755" 950.8 107.257594757863 110.093313169847
"4756" 951 105.02822594588 111.760142262007
"4757" 951.2 101.486858328118 113.455519058592
"4758" 951.4 97.5756332619414 116.09179044402
"4759" 951.6 94.703859903887 117.619723963196
"4760" 951.8 93.2015624588605 118.141754240758
"4761" 952 89.6136784136845 119.247526539912
"4762" 952.2 84.4533637487638 120.709992757305
"4763" 952.4 79.1644728847469 121.419297368042
"4764" 952.6 73.3952764324194 122.75013419248
"4765" 952.8 67.7653875835124 123.746001264076
"4766" 953 63.1467158685431 124.903258332189
"4767" 953.2 58.5105101573464 123.51067715455
"4768" 953.4 54.246470776492 121.14812791757
"4769" 953.6 49.1177534940443 118.663967440655
"4770" 953.8 44.8115861396431 117.383578744757
"4771" 954 41.8982324768649 114.814837309625
"4772" 954.2 39.9586704761841 111.517075028651
"4773" 954.4 38.6934083260639 108.327733844465
"4774" 954.6 36.5914082118726 106.569694836665
"4775" 954.8 34.6083327399533 104.804384279805
"4776" 955 31.0059047637857 102.265988758969
"4777" 955.2 27.3088737883379 100.231261628523
"4778" 955.4 23.6510229741328 99.5648923279071
"4779" 955.6 23.4366196404405 99.7445507177789
"4780" 955.8 21.7818703768373 100.81447214341
"4781" 956 21.5925737778489 98.8758949788484
"4782" 956.2 22.1012008966221 97.3760542779691
"4783" 956.4 23.074911039674 94.2770385922196
"4784" 956.6 24.3224162144052 90.8618338151005
"4785" 956.8 26.6338937075118 87.2091000867476
"4786" 957 28.9073916095668 83.026131326665
"4787" 957.2 31.2528591088916 79.255195555614
"4788" 957.4 33.1923390821604 75.1204731901415
"4789" 957.6 33.5760033666792 71.4068140883491
"4790" 957.8 32.6087488393807 67.5038140299952
"4791" 958 30.9441380878302 62.7392058546509
"4792" 958.2 28.0444475515133 59.7329057510194
"4793" 958.4 24.9269000024398 57.6106196910211
"4794" 958.6 21.0604636860489 54.8276369929029
"4795" 958.8 18.1131266191307 51.1343653223666
"4796" 959 18.7069377883658 47.859674367973
"4797" 959.2 21.3399634578122 44.5539137918401
"4798" 959.4 24.7606711908122 41.0348085889688
"4799" 959.6 28.5238260125944 37.7961250887012
"4800" 959.8 32.0965652003944 34.6719552545969
"4801" 960 36.4041230863943 32.5741985641302
"4802" 960.2 40.4608012273856 30.0286958344895
"4803" 960.4 43.5947702275509 27.2518933259606
"4804" 960.6 46.7000310531277 23.7245529306635
"4805" 960.8 48.1505373159919 19.0444813912157
"4806" 961 48.2641602217818 16.5416471777802
"4807" 961.2 48.9840142133472 17.6179844452572
"4808" 961.4 51.4948286362818 18.7256603111114
"4809" 961.6 54.9740296541427 19.7719102962496
"4810" 961.8 59.4082804191427 20.9513333800237
"4811" 962 64.0311723639101 22.3256759728933
"4812" 962.2 68.1126551069241 24.1360992191068
"4813" 962.4 71.5558541954381 26.4489295029864
"4814" 962.6 74.7138221288911 28.4957664559731
"4815" 962.8 78.7710305019454 29.2752326739153
"4816" 963 83.0165897450305 29.4094030884791
"4817" 963.2 86.9319104500996 29.8888643817355
"4818" 963.4 91.3951672163443 31.1704744831739
"4819" 963.6 95.7074290458716 33.084658017751
"4820" 963.8 99.120610469228 34.3636446398698
"4821" 964 102.057164814688 33.3202504437989
"4822" 964.2 102.631481871291 30.9300421885878
"4823" 964.4 102.151059241131 28.1227794288197
"4824" 964.6 101.514437730349 25.5202035390445
"4825" 964.8 101.559575162924 23.3107478810323
"4826" 965 100.139855250958 20.6690240007696
"4827" 965.2 99.4785062988575 20.0245356697776
"4828" 965.4 98.85404720345 17.0674434700055
"4829" 965.6 98.8953856531443 17.7952054268202
"4830" 965.8 99.4681119914473 19.3731690835655
"4831" 966 102.213011452776 20.3524688873756
"4832" 966.2 105.9890689988 21.9023172725361
"4833" 966.4 110.303464393119 24.3802822683836
"4834" 966.6 113.752101659879 27.8235662313256
"4835" 966.8 117.289155548389 31.3689590890623
"4836" 967 118.623007772784 34.9082656291275
"4837" 967.2 121.088109997019 39.1480739382373
"4838" 967.4 123.22620222649 43.0642744206911
"4839" 967.6 124.231558657163 46.8085158978992
"4840" 967.8 125.417438194586 51.3592940113693
"4841" 968 125.876837590612 56.0850623839432
"4842" 968.2 127.358219472484 61.094471985243
"4843" 968.4 126.651604957688 62.55694306469
"4844" 968.6 125.496182847182 65.6526106173531
"4845" 968.8 124.595254594293 70.4346360720629
"4846" 969 122.549946369384 74.2240334560144
"4847" 969.2 120.277499806603 78.6075604792196
"4848" 969.4 117.43323802201 83.1978192342031
"4849" 969.6 113.718620672532 87.6750914140249
"4850" 969.8 110.45556002329 92.8510085905432
"4851" 970 107.920600766081 98.7266474672737
"4852" 970.2 108.186913543805 102.26147635417
"4853" 970.4 107.662808299247 105.050935240135
"4854" 970.6 106.888507871892 107.092534721425
"4855" 970.8 106.033655640801 107.002242795399
"4856" 971 103.884458526058 106.511577174781
"4857" 971.2 101.626738371515 106.287035738618
"4858" 971.4 98.3350264734592 106.383259289371
"4859" 971.6 93.9975541263489 105.967115561694
"4860" 971.8 88.9966916287271 106.148367790715
"4861" 972 84.4155668181607 106.699657437255
"4862" 972.2 80.73341060989 105.612577191587
"4863" 972.4 78.6631087535671 103.541994558839
"4864" 972.6 78.3813980148156 102.083029415618
"4865" 972.8 76.5029701284987 100.986508573708
"4866" 973 74.5928120773307 101.266272127794
"4867" 973.2 71.9707460696633 102.462179540623
"4868" 973.4 67.7281111612378 103.8611848341
"4869" 973.6 64.6572848104662 106.026061330933
"4870" 973.8 62.7926255144149 108.453082852292
"4871" 974 61.3864929571729 108.716617818772
"4872" 974.2 60.1265384212378 108.862789194665
"4873" 974.4 58.9045654675859 108.127803720133
"4874" 974.6 56.0344331195181 106.931993606271
"4875" 974.8 52.6038494112886 104.879001227905
"4876" 975 47.8128168403443 102.95308623508
"4877" 975.2 42.744009500353 102.821299203011
"4878" 975.4 37.7197964247554 102.792763960051
"4879" 975.6 33.2796817781328 103.889759749548
"4880" 975.8 33.3275089541742 103.618693806082
"4881" 976 32.6848608298378 102.721284305413
"4882" 976.2 32.3565517638548 101.123267592965
"4883" 976.4 31.8795630384149 98.437944245984
"4884" 976.6 30.1108210232259 94.6506766187249
"4885" 976.8 28.3385776012834 89.7958953231243
"4886" 977 25.9566282012786 84.5630729298039
"4887" 977.2 24.2325108033892 78.6330566497533
"4888" 977.4 21.3386872574813 73.4261730506737
"4889" 977.6 18.2617028135943 68.2930968009423
"4890" 977.8 16.5860517791683 62.2332139235085
"4891" 978 15.8672074004943 58.5035367364847
"4892" 978.2 15.2386699507888 53.8638810897468
"4893" 978.4 15.1119422277627 47.7362444107807
"4894" 978.6 15.3008902313643 44.7314204854602
"4895" 978.8 18.1270916296568 42.9066588015489
"4896" 979 22.7694354484144 41.2420952373702
"4897" 979.2 27.5631876992976 38.9952827471818
"4898" 979.4 32.4692075162356 36.1168631809824
"4899" 979.6 37.4859075100375 32.657583813512
"4900" 979.8 41.5704383565726 28.7141563948302
"4901" 980 44.7420050290532 24.2358780015596
"4902" 980.2 47.2688031868361 19.7853677407862
"4903" 980.4 48.6252883087629 16.1407850835493
"4904" 980.6 48.1403551951708 17.3565949275596
"4905" 980.8 49.9362996601052 18.253990464678
"4906" 981 53.82384311029 19.5583955886128
"4907" 981.2 58.830096278647 21.0101639464618
"4908" 981.4 63.203890090861 22.4421186785969
"4909" 981.6 68.1337416018847 22.5622527139592
"4910" 981.8 73.2530803458575 22.072228701746
"4911" 982 77.2669720311249 20.7780220095751
"4912" 982.2 82.8670694480785 19.1435046795986
"4913" 982.4 87.3569884963369 17.241116636652
"4914" 982.6 90.4568480812506 19.0122971058614
"4915" 982.8 92.6833139885069 23.5676808696748
"4916" 983 94.6226036696453 28.3982709475547
"4917" 983.2 96.4366003429348 33.0076096608727
"4918" 983.4 97.80673184288 37.3171600576669
"4919" 983.6 99.1462375535644 40.8866656118802
"4920" 983.8 98.9980068851343 45.3390904903302
"4921" 984 97.3997584558654 49.4413005684657
"4922" 984.2 96.2995961657885 54.8695320089758
"4923" 984.4 95.155913855717 60.2117543688679
"4924" 984.6 92.1802105915765 65.0658441861605
"4925" 984.8 89.1760077738604 70.2563306357843
"4926" 985 87.4122598327818 76.4152963211427
"4927" 985.2 86.2465093836499 82.499250757858
"4928" 985.4 84.7954684273838 88.8039565012512
"4929" 985.6 84.3291334121173 94.9053418540412
"4930" 985.8 85.1279008429034 98.0837351097211
"4931" 986 86.3365015477015 97.8004486151695
"4932" 986.2 85.3025544738679 96.4974487382264
"4933" 986.4 83.0512893807489 96.8190588274302
"4934" 986.6 79.1986741057034 96.8155844420393
"4935" 986.8 73.8894384213113 96.2270366677075
"4936" 987 68.2033630098421 94.5137887471753
"4937" 987.2 63.7686832731857 91.9171542215606
"4938" 987.4 58.99291257349 88.843078451778
"4939" 987.6 53.5989254713112 86.3526726913435
"4940" 987.8 49.2595944346639 83.4659383485258
"4941" 988 46.7253696289277 79.1303837380802
"4942" 988.2 46.4825416108443 73.6499862179456
"4943" 988.4 48.0124452987687 69.0081019026834
"4944" 988.6 50.9833351953191 64.8496769660045
"4945" 988.8 54.3970690083742 60.9191589609311
"4946" 989 56.9945313212055 56.924878959608
"4947" 989.2 58.8315780667054 52.6607142969691
"4948" 989.4 61.0408449372934 48.1312482644321
"4949" 989.6 61.9002160122438 42.7761044424281
"4950" 989.8 61.3281388885119 37.3270503236755
"4951" 990 60.4544749103497 31.4788800888727
"4952" 990.2 58.1307763339552 26.4486422095209
"4953" 990.4 54.8917814544693 22.3762983775802
"4954" 990.6 51.818336290584 18.2612709450467
"4955" 990.8 50.4940237470074 17.8676539152324
"4956" 991 50.1469954262682 18.5780146674389
"4957" 991.2 51.6573763117966 18.1504632849426
"4958" 991.4 54.5554118607243 16.9620478100802
"4959" 991.6 58.8034240935944 16.4495759649211
"4960" 991.8 63.4284102918141 17.0176952464236
"4961" 992 67.6170689130995 19.1162562984591
"4962" 992.2 72.6672448527372 20.8017209177752
"4963" 992.4 77.5944040831475 22.0340960576068
"4964" 992.6 82.3168306055006 22.1055858492052
"4965" 992.8 86.4332540882752 20.8428254070855
"4966" 993 90.9115791910892 19.0729160270879
"4967" 993.2 91.4305666972414 18.7624266320067
"4968" 993.4 91.1114560351794 20.0540660002557
"4969" 993.6 92.2896189420843 23.3712465406902
"4970" 993.8 94.2929436273494 27.9614910698404
"4971" 994 95.8762392627139 33.2421869205911
"4972" 994.2 97.8571504375841 38.5573029247485
"4973" 994.4 99.0321394372414 43.210859125389
"4974" 994.6 99.6460409612193 48.455346925561
"4975" 994.8 99.3182711265338 54.3512601515272
"4976" 995 97.6725557306424 59.8803955778398
"4977" 995.2 95.9806127850566 66.3230671625943
"4978" 995.4 93.7056001921619 72.8441719901545
"4979" 995.6 91.7333002379997 79.5650731715599
"4980" 995.8 91.1980894045666 86.1087511361913
"4981" 996 92.3373766490813 92.4555328969171
"4982" 996.2 92.9743034581658 91.9824041503034
"4983" 996.4 94.7281429335767 91.9399763482992
"4984" 996.6 96.014456265147 91.0501161794091
"4985" 996.8 98.4413274242997 89.9622972158748
"4986" 997 102.715873346989 89.8107453675366
"4987" 997.2 106.178642534657 91.0235358250088
"4988" 997.4 107.277465010099 90.2218466523346
"4989" 997.6 109.670615012094 87.6362582392574
"4990" 997.8 113.332265452478 84.7380003972766
"4991" 998 116.930116978794 81.6048762608737
"4992" 998.2 119.500524893798 78.1983209256532
"4993" 998.4 119.362620255594 76.0665548875302
"4994" 998.6 120.644124332559 71.4577057995559
"4995" 998.8 123.054812729309 66.7413044983302
"4996" 999 125.559834641933 62.3559234803471
"4997" 999.2 124.54551076014 61.0085686033302
"4998" 999.4 123.462303417798 57.1292317889467
"4999" 999.6 122.019585067075 52.1715021387736
"5000" 999.8 120.584555312865 46.2552566941106
"5001" 1000 118.927755508757 40.0074739537491
"5002" 1000.2 116.592973150789 34.4221212088024
"5003" 1000.4 113.378174546604 29.193687133217
"5004" 1000.6 109.251824662067 24.2128970994968
"5005" 1000.8 105.075283300937 19.4799018134873
"5006" 1001 100.776029654065 15.2965568915655
"5007" 1001.2 96.5202704873765 11.924618991454
"5008" 1001.4 92.4126694008131 11.0780313845177
"5009" 1001.6 87.5440370970575 10.4941136801249
"5010" 1001.8 83.243514680278 8.83287231815672
"5011" 1002 77.4272773065943 6.45601306917394
"5012" 1002.2 72.7594365459381 3.20348166208019
"5013" 1002.4 73.6953457621378 4.51204094246062
"5014" 1002.6 74.0671618200726 4.26694571216715
"5015" 1002.8 74.9403957379089 4.15571700643693
"5016" 1003 76.0927789811277 3.81709672639686
"5017" 1003.2 77.6035456599856 3.71859706134106
"5018" 1003.4 79.1437614736911 3.73668774263664
"5019" 1003.6 81.0544944323644 3.97549009594019
"5020" 1003.8 83.6461921844309 3.92374847965711
"5021" 1004 87.1319518379943 5.11613081977564
"5022" 1004.2 90.1519164644099 5.70158162409232
"5023" 1004.4 93.5360887137033 7.32329433909752
"5024" 1004.6 97.3677892247158 9.15856198665262
"5025" 1004.8 101.212960389709 11.7088598224873
"5026" 1005 104.839431970227 14.2788819729862
"5027" 1005.2 107.78404286844 17.8601764336302
"5028" 1005.4 111.265587863791 20.7122125413927
"5029" 1005.6 114.11957120055 23.8925160259998
"5030" 1005.8 116.788000618873 27.2718332768998
"5031" 1006 118.784093480692 30.760354162662
"5032" 1006.2 121.804541410125 35.5765287434762
"5033" 1006.4 123.046459352671 38.8468895835994
"5034" 1006.6 124.249826092417 42.2528831132284
"5035" 1006.8 124.917615719441 44.4914295417533
"5036" 1007 125.268211850662 46.2881232393344
"5037" 1007.2 125.900639616621 48.9195360668565
"5038" 1007.4 127.144051636318 52.8360076101606
"5039" 1007.6 127.692677049844 55.6297052944413
"5040" 1007.8 127.757400585855 57.2249629126302
"5041" 1008 127.761349074966 58.328218634724
"5042" 1008.2 127.979920387577 59.1404874237526
"5043" 1008.4 127.988752799681 59.7506900315867
"5044" 1008.6 127.907836508146 60.3595174703905
"5045" 1008.8 126.897512532963 62.530593221067
"5046" 1009 124.832297368058 66.0672737324938
"5047" 1009.2 122.99815504429 70.9702357600041
"5048" 1009.4 121.000890242663 76.0191115559854
"5049" 1009.6 119.46534421154 81.3244894132086
"5050" 1009.8 119.293515048867 86.1387981357756
"5051" 1010 120.435585611373 89.2241138564497
"5052" 1010.2 120.616212953068 88.5659306249091
"5053" 1010.4 120.557642276432 89.2332547890734
"5054" 1010.6 120.886328362853 90.2386969822409
"5055" 1010.8 120.122777529594 91.8834462092588
"5056" 1011 118.515011259807 92.7618376005028
"5057" 1011.2 114.621466913017 94.3144462829595
"5058" 1011.4 110.105450740866 97.4551657934065
"5059" 1011.6 105.121443715258 100.473128361919
"5060" 1011.8 99.4576399127064 104.244599149356
"5061" 1012 94.7863490665265 108.08177961911
"5062" 1012.2 90.8187146168943 112.421655021655
"5063" 1012.4 85.6796836266185 115.987355106024
"5064" 1012.6 81.3578977013547 119.528273448847
"5065" 1012.8 76.592403719338 118.331027779061
"5066" 1013 71.5972755805103 115.453501522091
"5067" 1013.2 69.7710755270255 112.201724832656
"5068" 1013.4 69.8164060066677 109.386197662206
"5069" 1013.6 70.9278204963023 106.960082607706
"5070" 1013.8 71.5038093366216 105.289610410467
"5071" 1014 72.4630086257778 103.807737228601
"5072" 1014.2 73.3970741016484 102.774906605911
"5073" 1014.4 73.9941265229783 99.4622595561605
"5074" 1014.6 75.8136101109101 95.6899445295144
"5075" 1014.8 76.7902272640755 91.2802985243491
"5076" 1015 76.111802647071 86.855885303746
"5077" 1015.2 73.9121257910671 82.3065510496029
"5078" 1015.4 71.1972421557687 77.4406583720871
"5079" 1015.6 68.9458929068721 72.4421918605802
"5080" 1015.8 66.9328838294277 67.3747364274691
"5081" 1016 66.3289811061944 62.4262832897445
"5082" 1016.2 64.6277443907999 57.070661236204
"5083" 1016.4 63.7395735715559 51.8802891397533
"5084" 1016.6 60.4504315205943 47.830419640961
"5085" 1016.8 56.0113998922359 45.9159695741038
"5086" 1017 50.870098866316 45.3371204779951
"5087" 1017.2 46.395608731105 46.469374588777
"5088" 1017.4 41.3737186549986 49.2219009724047
"5089" 1017.6 36.9398529747372 52.4016651201567
"5090" 1017.8 33.4420435753743 55.8605717696202
"5091" 1018 29.6187314439522 59.0433096007935
"5092" 1018.2 24.2555092838067 61.9978460365382
"5093" 1018.4 18.3540583702485 63.5213285423536
"5094" 1018.6 13.3952754052766 63.2463000913162
"5095" 1018.8 11.1336178671452 60.2215319804573
"5096" 1019 11.8138200956386 57.8445718896001
"5097" 1019.2 12.507734559011 55.6969410858024
"5098" 1019.4 14.2301544139872 51.5632037477588
"5099" 1019.6 16.1317571844656 45.6928930026619
"5100" 1019.8 17.1052933435731 40.4886267153408
"5101" 1020 20.8742433394996 36.5147001845881
"5102" 1020.2 25.4264035570426 33.3969889343474
"5103" 1020.4 29.271026060333 29.2353142034666
"5104" 1020.6 31.7523100671116 24.1850753927267
"5105" 1020.8 34.8811413198891 21.9072868268723
"5106" 1021 39.9133734831449 20.7527389046954
"5107" 1021.2 45.4919343586633 19.3880274254164
"5108" 1021.4 50.2563223934786 16.9630535532197
"5109" 1021.6 53.407341675778 13.4619590578608
"5110" 1021.8 55.8438784401543 13.6217736952602
"5111" 1022 60.7692071516266 15.1076413064108
"5112" 1022.2 65.9390939882395 17.0432101999915
"5113" 1022.4 71.3360545061337 18.2062876794257
"5114" 1022.6 75.7609905284422 17.8136498814389
"5115" 1022.8 80.0719911557193 16.7311459476427
"5116" 1023 84.3193699241943 14.6192697409902
"5117" 1023.2 84.9635444388624 15.2983723931292
"5118" 1023.4 87.1294997177556 18.4404361528947
"5119" 1023.6 89.2536185265151 23.3068431314936
"5120" 1023.8 90.6155973237879 28.6853899781528
"5121" 1024 92.277016334647 34.338272030767
"5122" 1024.2 94.6195009868943 39.0712992451302
"5123" 1024.4 97.6095759340895 43.1109300340535
"5124" 1024.6 100.959574631709 45.9815208938016
"5125" 1024.8 105.076779947585 47.3161494079648
"5126" 1025 106.986975663931 46.8946085478208
"5127" 1025.2 106.334972497852 47.3027800238873
"5128" 1025.4 105.392162246946 49.2865870090194
"5129" 1025.6 104.497322452928 53.3649207433302
"5130" 1025.8 104.128932742264 58.4834349352945
"5131" 1026 104.041148407472 63.3485343868868
"5132" 1026.2 102.224528987231 67.7488762616938
"5133" 1026.4 99.4889589119187 71.8973237192086
"5134" 1026.6 96.4223957389248 76.7029716550041
"5135" 1026.8 94.7569686808373 82.7554611246433
"5136" 1027 94.5087824274204 88.8862816788128
"5137" 1027.2 94.9018451172372 91.2623998206338
"5138" 1027.4 94.3253680597024 91.429942777668
"5139" 1027.6 91.6862854187422 91.9204775467171
"5140" 1027.8 88.2802602156209 91.7742512398302
"5141" 1028 84.267571596674 91.378540266547
"5142" 1028.2 79.338228231511 89.633322093858
"5143" 1028.4 73.9937840536953 87.7315328991972
"5144" 1028.6 68.8189486531122 85.4102319278213
"5145" 1028.8 65.2099748127565 82.5812153001005
"5146" 1029 62.6275486255154 78.1464316999618
"5147" 1029.2 60.9868041765476 73.6795222404096
"5148" 1029.4 61.1824348214832 68.5000512513024
"5149" 1029.6 62.2558050463443 63.7935458560246
"5150" 1029.8 64.5488266346604 59.5194994683396
"5151" 1030 66.6141596055283 55.4344744563679
"5152" 1030.2 67.5831222037345 51.5379460328676
"5153" 1030.4 66.6972685247528 47.5621811426817
"5154" 1030.6 65.9121615342844 42.5032971342702
"5155" 1030.8 65.5894114250318 37.3411277034864
"5156" 1031 64.0591781582154 32.4635668187881
"5157" 1031.2 63.4350490279838 27.3785295056091
"5158" 1031.4 62.5246904650731 22.05035913816
"5159" 1031.6 64.4768895813131 17.5791131321114
"5160" 1031.8 67.9579641854603 14.2424457815415
"5161" 1032 72.4210270086835 13.8809387655233
"5162" 1032.2 76.5567746218524 15.2473639017012
"5163" 1032.4 81.3240431303823 17.4764498693453
"5164" 1032.6 86.5478718101147 19.2882906409424
"5165" 1032.8 91.6206805409643 22.4005032624702
"5166" 1033 96.2886796677193 24.8883513982364
"5167" 1033.2 100.682755453984 25.2342851322512
"5168" 1033.4 99.6416328326975 23.4502834355725
"5169" 1033.6 98.2262472106365 21.4003922845776
"5170" 1033.8 97.7852393009068 17.8856552598302
"5171" 1034 96.6989621482954 15.5347738733353
"5172" 1034.2 93.4481677328671 14.3031778789817
"5173" 1034.4 89.6234060870637 12.0892222993302
"5174" 1034.6 86.3533665088671 10.0219629917393
"5175" 1034.8 82.5263391583057 6.63425814357245
"5176" 1035 81.5671534409767 5.95556958030078
"5177" 1035.2 80.513731486488 7.01920693687274
"5178" 1035.4 77.0036479924381 7.80161357786144
"5179" 1035.6 72.2930797447429 7.51627752764207
"5180" 1035.8 67.4524987816149 5.40497044650029
"5181" 1036 65.2378866755338 2.94965850713322
"5182" 1036.2 66.4836797794996 4.61655077304072
"5183" 1036.4 65.1167434996043 6.49081783949356
"5184" 1036.6 62.0736840327818 8.31517116845519
"5185" 1036.8 57.3941290787387 9.15193390776833
"5186" 1037 53.2408148750006 10.4649471290802
"5187" 1037.2 48.7392585180318 12.0175631006427
"5188" 1037.4 44.3222753818715 11.7093422099025
"5189" 1037.6 41.0410824577943 9.44791731659686
"5190" 1037.8 40.0756542495045 8.93084982684143
"5191" 1038 39.2308139799012 9.70926830655747
"5192" 1038.2 37.5358110441124 9.99642835211935
"5193" 1038.4 36.2745435342019 10.6596666394378
"5194" 1038.6 33.6353963999405 11.8197347145225
"5195" 1038.8 31.5150942466463 13.2630682206873
"5196" 1039 29.7590815828443 14.068381120223
"5197" 1039.2 27.5862987079944 15.1594208564302
"5198" 1039.4 25.08501929688 15.7518035655802
"5199" 1039.6 24.2678291820013 17.0620373896441
"5200" 1039.8 22.0138744742106 19.2129243455976
"5201" 1040 19.567950083284 21.1451878530026
"5202" 1040.2 18.940122746304 21.5430996659592
"5203" 1040.4 18.7368011098443 21.478748818262
"5204" 1040.6 20.0718273223069 20.4590167060302
"5205" 1040.8 21.0832277541473 19.6451930221125
"5206" 1041 22.4564731365822 18.7913964595009
"5207" 1041.2 23.4307722767943 19.4774114019039
"5208" 1041.4 23.8258772785129 19.8795215426907
"5209" 1041.6 24.9332007712885 20.8456953624772
"5210" 1041.8 25.8813745363086 23.4045510063659
"5211" 1042 27.2691085844257 26.0158566081073
"5212" 1042.2 28.5819556864885 28.3319740018302
"5213" 1042.4 30.0570977868557 31.1375402049893
"5214" 1042.6 32.2598262512875 34.7422150480575
"5215" 1042.8 35.6215735826176 38.002077340993
"5216" 1043 39.559365042699 41.2150758309814
"5217" 1043.2 43.8432308403826 43.0212666833714
"5218" 1043.4 48.2763976021398 45.5687859689514
"5219" 1043.6 52.5294309899241 46.7743073491493
"5220" 1043.8 56.828049408778 46.5480347947179
"5221" 1044 60.0105256907332 45.1444605679691
"5222" 1044.2 63.6302973450003 44.273898969246
"5223" 1044.4 68.6352932579706 44.8452805667015
"5224" 1044.6 73.1812208181671 46.3539146115486
"5225" 1044.8 78.0181046750078 47.2647017781379
"5226" 1045 82.2537887161905 48.6060149843398
"5227" 1045.2 85.4823395106784 50.1663755757461
"5228" 1045.4 89.1799049644179 50.5210341130655
"5229" 1045.6 91.3327432978079 50.3686849923836
"5230" 1045.8 93.2294463989535 51.4966796280341
"5231" 1046 97.3560671732943 51.5342670808602
"5232" 1046.2 101.236066193809 49.9484958937554
"5233" 1046.4 104.51558448954 47.9024669911275
"5234" 1046.6 105.524138072252 44.9769271750588
"5235" 1046.8 107.004736347903 41.0832930953816
"5236" 1047 106.308380915556 38.037201885609
"5237" 1047.2 105.886117726537 35.0474646216873
"5238" 1047.4 105.496921300132 31.7571935617358
"5239" 1047.6 106.294057827837 29.2314537752544
"5240" 1047.8 108.240707518526 27.7753977013447
"5241" 1048 110.705273523928 27.9356367053857
"5242" 1048.2 112.975808649535 29.6508779463008
"5243" 1048.4 116.513773958081 31.9258910002247
"5244" 1048.6 118.765353826023 34.716467370607
"5245" 1048.8 120.564490540162 37.6592902418032
"5246" 1049 122.686641317779 40.427711492567
"5247" 1049.2 123.556939373639 43.805287700724
"5248" 1049.4 123.690722932784 48.1090520684248
"5249" 1049.6 123.868777789757 50.6293900114518
"5250" 1049.8 123.339871707059 54.685497404857
"5251" 1050 123.520350041212 59.0727316996563
"5252" 1050.2 123.386211343836 64.8073298027181
"5253" 1050.4 123.5334831932 71.1665743120144
"5254" 1050.6 123.423460429857 77.244615351567
"5255" 1050.8 120.921262061107 82.5183717723848
"5256" 1051 116.837576093264 86.855730008178
"5257" 1051.2 111.400799068351 91.289045766978
"5258" 1051.4 105.625972879417 94.6253995345116
"5259" 1051.6 100.879658261482 98.6502396380285
"5260" 1051.8 97.265178803577 103.990794515204
"5261" 1052 94.5941624110943 109.562494899988
"5262" 1052.2 92.6943200646987 113.196405198769
"5263" 1052.4 90.0558424954872 113.159403533857
"5264" 1052.6 84.6663676427888 113.190620151275
"5265" 1052.8 78.3207955058575 112.28470633083
"5266" 1053 73.275470299365 110.539757362179
"5267" 1053.2 70.538898100965 107.516212220468
"5268" 1053.4 68.1096947679961 103.550246224143
"5269" 1053.6 67.5429703717551 100.80672261725
"5270" 1053.8 66.1995489217024 96.8700164798302
"5271" 1054 65.170872449764 92.9822205891338
"5272" 1054.2 64.61417586827 88.3965852260194
"5273" 1054.4 62.9005813055408 83.5846285326873
"5274" 1054.6 60.635334641297 79.3309434172896
"5275" 1054.8 56.809142435764 74.8899790919373
"5276" 1055 52.2186429209533 71.0090078868302
"5277" 1055.2 47.9782214323721 66.7943853862468
"5278" 1055.4 43.483425958206 63.2218870249273
"5279" 1055.6 41.2656855617303 58.8657498464612
"5280" 1055.8 42.6914511244413 54.8624517526363
"5281" 1056 45.3334894428005 51.448098741325
"5282" 1056.2 48.6830463928815 47.4789334927213
"5283" 1056.4 52.5868628269341 43.7380059992671
"5284" 1056.6 55.4153303690498 39.581758698751
"5285" 1056.8 57.9357698313519 34.280893876709
"5286" 1057 61.821695622712 29.6995874669772
"5287" 1057.2 65.4413631175641 26.6488273013453
"5288" 1057.4 68.386925039733 22.7543814544837
"5289" 1057.6 68.9207554308801 19.1511969567972
"5290" 1057.8 66.431669018647 16.7176522271881
"5291" 1058 62.6417012135025 14.869794199422
"5292" 1058.2 59.4316640399758 14.8570896300776
"5293" 1058.4 56.9116411042545 16.7292133910438
"5294" 1058.6 53.2526923324068 18.9565621735489
"5295" 1058.8 47.7626379191674 19.4988371209201
"5296" 1059 42.4983452008967 18.5329952045627
"5297" 1059.2 39.4078960721398 20.6448963244438
"5298" 1059.4 35.540662387979 24.1825651635445
"5299" 1059.6 31.1886955470148 27.9411056453529
"5300" 1059.8 25.7207460647193 30.0604807338075
"5301" 1060 22.1878342660092 32.479059542894
"5302" 1060.2 22.1878342660092 35.7438729639472
"5303" 1060.4 20.6332351423756 40.3587761815489
"5304" 1060.6 17.8152026672157 45.4671030394418
"5305" 1060.8 14.31710290527 50.2988538877761
"5306" 1061 10.4995796148616 54.4159223240802
"5307" 1061.2 10.4217171103853 55.2862558645029
"5308" 1061.4 12.3082586765147 57.3271036937683
"5309" 1061.6 12.5086943535489 62.3218862810938
"5310" 1061.8 13.6870626421349 68.2614263587761
"5311" 1062 14.7064539701519 73.3246498786355
"5312" 1062.2 15.4577893599364 78.7230577665933
"5313" 1062.4 17.7978780362384 83.4569259413217
"5314" 1062.6 19.4452810253049 89.2062537570407
"5315" 1062.8 21.2991379714683 94.0898269150655
"5316" 1063 20.2956371413241 97.8822833585869
"5317" 1063.2 18.9056376944621 98.2776689851773
"5318" 1063.4 18.4983555498396 97.4168497779905
"5319" 1063.6 18.2617028135944 97.1542033874456
"5320" 1063.8 17.6757482482193 96.9018650125802
"5321" 1064 16.2073934863381 96.3256961019211
"5322" 1064.2 14.3610652762469 95.7806886986522
"5323" 1064.4 14.690274241784 95.2237768042354
"5324" 1064.6 13.2539099612295 90.3488142064788
"5325" 1064.8 11.0806426081475 86.2041461503621
"5326" 1065 9.08845354762136 86.0174137524788
"5327" 1065.2 9.25577171993333 86.7572976232454
"5328" 1065.4 9.30134894631935 88.2486186644052
"5329" 1065.6 8.52138248911976 89.8179956010844
"5330" 1065.8 9.13353323407369 89.8917660643922
"5331" 1066 9.35562288728078 90.4592847012031
"5332" 1066.2 8.76948249467128 90.7648977403687
"5333" 1066.4 8.27373469702057 90.5274594987318
"5334" 1066.6 8.1283665907679 90.2771069895657
"5335" 1066.8 7.35878587948692 89.9644123043839
"5336" 1067 7.47577376192206 89.1214558060655
"5337" 1067.2 7.01265273364477 89.201746224763
"5338" 1067.4 6.85934370359435 88.4243394820563
"5339" 1067.6 10.7518731928702 86.4632338474509
"5340" 1067.8 13.537392036147 84.3753342104355
"5341" 1068 16.7817505987271 82.3211557669541
"5342" 1068.2 20.8927644128271 80.8886423909336
"5343" 1068.4 24.939751146147 79.6785137490933
"5344" 1068.6 28.0596591815678 77.6605598593966
"5345" 1068.8 31.670032507761 74.8626803495802
"5346" 1069 35.7169030212392 71.6328819489236
"5347" 1069.2 39.4275498465301 68.1525743440412
"5348" 1069.4 41.1062387955658 63.7730212460302
"5349" 1069.6 42.6065313439381 59.2927289014239
"5350" 1069.8 42.6729389838005 54.1745958130364
"5351" 1070 41.5771517020631 50.3512533318614
"5352" 1070.2 39.2232439874976 47.5232834137657
"5353" 1070.4 37.0301511602356 43.3118621448519
"5354" 1070.6 36.0502183628581 40.3098221868412
"5355" 1070.8 37.2397202110716 38.5944398502279
"5356" 1071 40.1533585608012 35.3298654046923
"5357" 1071.2 43.5006325289876 31.2305483307628
"5358" 1071.4 47.5277578625943 27.6534928996504
"5359" 1071.6 51.8046427357838 23.2911893867881
"5360" 1071.8 55.9360281178596 19.5768773458608
"5361" 1072 59.2349717126881 15.0750222446427
"5362" 1072.2 59.5390601652073 13.9199992464431
"5363" 1072.4 58.647079689722 14.9108667753089
"5364" 1072.6 58.6340557185101 16.4440900932512
"5365" 1072.8 60.5281748781625 17.4397758013302
"5366" 1073 64.0914121000375 20.0021350271257
"5367" 1073.2 67.5729468118756 24.0244599473927
"5368" 1073.4 70.4812025057683 28.1574994311128
"5369" 1073.6 73.2281267294294 32.0513572904075
"5370" 1073.8 76.2641288536475 35.2112570758302
"5371" 1074 80.6737823309693 37.2774306379864
"5372" 1074.2 84.9499901933392 37.8553352641363
"5373" 1074.4 89.823499001371 37.5340355031894
"5374" 1074.6 94.0435356677482 35.9094749091956
"5375" 1074.8 98.520988604017 34.6793537453663
"5376" 1075 102.827354504167 34.2353932956457
"5377" 1075.2 104.163129377873 35.6816354056764
"5378" 1075.4 104.720543239737 39.3133480940302
"5379" 1075.6 104.62027807886 44.4106916683966
"5380" 1075.8 104.588370852209 49.4992685572522
"5381" 1076 103.734882424351 54.8230670805869
"5382" 1076.2 103.057246728294 59.9523554444938
"5383" 1076.4 100.930488124975 64.5581298551311
"5384" 1076.6 97.1076586355408 67.7513579655445
"5385" 1076.8 91.5823271512307 69.805712413112
"5386" 1077 85.8041174804751 71.1574395807476
"5387" 1077.2 79.9843812864109 73.3944337709678
"5388" 1077.4 72.9128264622274 74.1833423803715
"5389" 1077.6 67.6221957084728 71.8007564579984
"5390" 1077.8 63.7148452346411 67.7860554324657
"5391" 1078 62.1517358957372 62.9322199814302
"5392" 1078.2 61.1711466718868 57.8970270452264
"5393" 1078.4 60.908657167071 52.7130675963909
"5394" 1078.6 61.6904860635338 48.0240183118605
"5395" 1078.8 62.892148824958 43.4339691676484
"5396" 1079 62.1845403019068 38.7822738104239
"5397" 1079.2 60.6664762195206 34.0083882810197
"5398" 1079.4 59.3101956095943 29.2974874157249
"5399" 1079.6 56.5306306278974 25.9616710795878
"5400" 1079.8 53.6486075792818 23.6621828873614
"5401" 1080 51.7892456107762 22.4486814065575
"5402" 1080.2 51.6061297539988 19.9754915661223
"5403" 1080.4 53.2653279253922 17.6837220096281
"5404" 1080.6 55.5771460263864 16.9611018140579
"5405" 1080.8 59.0261368387838 16.9228238276407
"5406" 1081 63.9331929086147 17.1589887370853
"5407" 1081.2 69.3718377692977 17.2360851852807
"5408" 1081.4 74.5260103774944 17.6775781791969
"5409" 1081.6 80.0957460705318 17.6467912642052
"5410" 1081.8 84.9439527565428 16.8862023351807
"5411" 1082 88.7682903909733 17.5302926838828
"5412" 1082.2 91.4007566080649 21.171674462389
"5413" 1082.4 94.8817552464244 25.0604927177502
"5414" 1082.6 99.0982235379923 28.3124749001465
"5415" 1082.8 103.327102560564 30.9002396827902
"5416" 1083 104.769034853802 33.6933439866509
"5417" 1083.2 104.336844806194 37.7118218757445
"5418" 1083.4 103.892012031039 42.6355039324413
"5419" 1083.6 102.820319204108 48.3804765430358
"5420" 1083.8 102.466397210776 53.5699094813938
"5421" 1084 103.188162703261 58.5597703074413
"5422" 1084.2 105.874964839892 62.1981543401005
"5423" 1084.4 108.274239150073 66.5468899766737
"5424" 1084.6 109.480575693594 70.9418364359393
"5425" 1084.8 107.757789348314 73.8902583262694
"5426" 1085 104.658327986657 76.6678096879463
"5427" 1085.2 99.8662386933074 79.0226526142563
"5428" 1085.4 94.6022246852125 81.5109167950847
"5429" 1085.6 88.992527261023 83.6137471912016
"5430" 1085.8 83.542776817243 84.5300011959383
"5431" 1086 78.0441650632205 85.5200328272788
"5432" 1086.2 72.393803465243 84.3337453725059
"5433" 1086.4 67.0521577560538 82.5639998769924
"5434" 1086.6 62.0691592871033 80.090389510973
"5435" 1086.8 57.6889752287625 76.3482875719275
"5436" 1087 53.3702055835589 72.6313101391222
"5437" 1087.2 48.4659699935673 69.7075218998572
"5438" 1087.4 43.9373721666479 66.7447168411248
"5439" 1087.6 39.624253495071 64.08567263669
"5440" 1087.8 35.2803695499438 64.1791982617622
"5441" 1088 30.0622395433086 64.8140132879159
"5442" 1088.2 26.5589552016747 66.952869751598
"5443" 1088.4 22.693750224177 70.1061712193084
"5444" 1088.6 17.6784786981978 72.4147362288992
"5445" 1088.8 16.1712703100943 73.5870628010144
"5446" 1089 16.1497876045248 75.9784867708824
"5447" 1089.2 17.1804446221288 78.387983457425
"5448" 1089.4 18.3906580654336 80.7353222991605
"5449" 1089.6 20.1828275606125 84.7073513547211
"5450" 1089.8 21.9952186283731 89.0651530381222
"5451" 1090 23.2846385939478 93.3359275698474
"5452" 1090.2 25.6911031795687 96.7393558326507
"5453" 1090.4 27.1774457561028 99.0292390391522
"5454" 1090.6 27.8488587779219 100.890619183201
"5455" 1090.8 26.6521180077453 102.504202198019
"5456" 1091 24.3783920649757 102.828391132279
"5457" 1091.2 22.4022054874616 102.059354400122
"5458" 1091.4 19.2562419137443 100.217297271855
"5459" 1091.6 15.3209248849418 98.5693246340166
"5460" 1091.8 11.7938129046461 96.5548258281319
"5461" 1092 11.4759885271547 95.0425696351405
"5462" 1092.2 11.842596944261 93.1886527455482
"5463" 1092.4 10.6252895318693 89.1563018477802
"5464" 1092.6 9.89014317967193 84.2129702748733
"5465" 1092.8 9.56212512226102 78.8127150396251
"5466" 1093 9.38653323733118 73.4127339901723
"5467" 1093.2 10.6156163593511 67.9928657582896
"5468" 1093.4 13.1859253794762 63.6803709689393
"5469" 1093.6 15.9916918715118 60.1197315700687
"5470" 1093.8 18.0611057551777 54.8653405084413
"5471" 1094 18.9706956556905 49.6239430887725
"5472" 1094.2 17.7512050364473 45.0430864800655
"5473" 1094.4 16.5173419111522 40.6382470564302
"5474" 1094.6 16.3727119877044 40.7796545418402
"5475" 1094.8 17.9642499672465 40.0176160834497
"5476" 1095 21.980751842304 38.0344753983141
"5477" 1095.2 26.9095135221105 36.4975268501205
"5478" 1095.4 32.7306054721171 34.9637071167279
"5479" 1095.6 38.6719256204943 33.9797804761635
"5480" 1095.8 44.284132221833 32.8573609734893
"5481" 1096 50.2609076118078 32.862338323347
"5482" 1096.2 56.3329129530943 31.2301904820802
"5483" 1096.4 60.9057340545006 28.6743457288927
"5484" 1096.6 65.4028561607044 25.4006350475202
"5485" 1096.8 69.599193055655 21.0936711041029
"5486" 1097 73.2994164632576 16.589614967922
"5487" 1097.2 74.218173637456 11.963183425043
"5488" 1097.4 73.5811482220049 11.8176716516723
"5489" 1097.6 74.7133824774891 12.6142202181354
"5490" 1097.8 78.3631698643686 13.4227511867334
"5491" 1098 83.191136496468 14.9435213291565
"5492" 1098.2 87.0636928174719 17.6893643028812
"5493" 1098.4 91.8598166153572 20.6371058211189
"5494" 1098.6 97.3260609651101 23.2630285788828
"5495" 1098.8 100.635109232503 25.7493475279211
"5496" 1099 101.966104307907 29.0525470552989
"5497" 1099.2 104.847236118737 33.9518750950873
"5498" 1099.4 106.067248128303 39.6453149363642
"5499" 1099.6 105.23694540709 45.7756199208669
"5500" 1099.8 102.565256048178 51.9034269626913
"5501" 1100 100.67657235654 57.9406863031575
"5502" 1100.2 100.413507439777 64.9149136394744
"5503" 1100.4 100.312074987849 71.5149789165566
"5504" 1100.6 100.574408713081 78.0191281764518
"5505" 1100.8 101.800855944118 83.9162954959049
"5506" 1101 102.68327649796 83.2024461396873
"5507" 1101.2 102.707031412773 83.7074728732945
"5508" 1101.4 102.8116033129 87.7967233719413
"5509" 1101.6 102.878347645706 92.6308669482785
"5510" 1101.8 100.654305123261 96.3081756969584
"5511" 1102 95.719107802215 98.7721426426923
"5512" 1102.2 90.6500130464364 101.798157863251
"5513" 1102.4 84.675443594647 103.947095704593
"5514" 1102.6 78.3480630521836 104.345322095294
"5515" 1102.8 73.323529704203 101.617940353448
"5516" 1103 69.4915941423289 96.9387867629364
"5517" 1103.2 66.3174635717398 91.8680596453847
"5518" 1103.4 64.0664090120531 86.9566493317384
"5519" 1103.6 59.7587568838916 81.8925983757761
"5520" 1103.8 55.4991368439998 76.7038698509923
"5521" 1104 49.9349225635943 72.9869693944618
"5522" 1104.2 44.3649606332729 69.1401814829641
"5523" 1104.4 38.9508889974623 66.5898737388396
"5524" 1104.6 33.0774604520367 65.558009012311
"5525" 1104.8 26.8973633767835 63.7062254043707
"5526" 1105 21.5500617354961 61.7763457321248
"5527" 1105.2 17.6780106210586 58.1183142562677
"5528" 1105.4 17.1653221299405 53.5854105854456
"5529" 1105.6 18.2090186460894 48.023827201553
"5530" 1105.8 20.4471549763443 43.3440983988702
"5531" 1106 24.624954833046 38.9591102200883
"5532" 1106.2 29.1000742686911 36.3701327191205
"5533" 1106.4 34.4530527497944 32.9181627178302
"5534" 1106.6 39.1617573021112 29.01045510401
"5535" 1106.8 43.617170997461 24.6290512607635
"5536" 1107 47.4203443347465 20.2396772456998
"5537" 1107.2 50.1173046201768 15.3923701245445
"5538" 1107.4 49.7110002658269 15.0844657049348
"5539" 1107.6 50.5353366423335 16.5050906010584
"5540" 1107.8 54.2794918524483 17.1370358158639
"5541" 1108 59.3308520572574 18.6610977963519
"5542" 1108.2 63.4587134985518 21.3591782146493
"5543" 1108.4 67.9799893609522 24.6268162760091
"5544" 1108.6 72.4529147942786 27.4187592311881
"5545" 1108.8 77.2939163813312 29.0118563641144
"5546" 1109 81.6133667622129 31.8267758842116
"5547" 1109.2 85.511616596047 35.3440151702407
"5548" 1109.4 88.6590400646736 40.5580265937411
"5549" 1109.6 92.5780401539309 44.6261733341571
"5550" 1109.8 96.0658359430497 49.334943902857
"5551" 1110 97.8419514849187 54.8540548421815
"5552" 1110.2 99.3899924104085 60.8310059871134
"5553" 1110.4 100.655840794522 66.7968946645847
"5554" 1110.6 103.44977041801 73.3145034434231
"5555" 1110.8 106.641970377621 78.0948760381275
"5556" 1111 106.789483201264 78.0805196049284
"5557" 1111.2 107.623210278821 77.3162192027547
"5558" 1111.4 108.51524322617 77.6064455382638
"5559" 1111.6 107.807519263435 76.4190913565872
"5560" 1111.8 109.2095937024 74.632663168608
"5561" 1112 112.263169751631 72.4757935235733
"5562" 1112.2 116.392625242577 70.1961656881488
"5563" 1112.4 117.297868741081 66.9668265410464
"5564" 1112.6 118.884906739365 63.9731118444449
"5565" 1112.8 120.932082903206 59.6939929584423
"5566" 1113 122.773055593 55.787130774641
"5567" 1113.2 123.193678375444 54.4083124976709
"5568" 1113.4 122.2814765844 53.3964600670244
"5569" 1113.6 121.940244466522 49.7341880098302
"5570" 1113.8 122.696946480185 46.0235444123393
"5571" 1114 122.468405689366 43.0805745393159
"5572" 1114.2 122.057412033243 40.2106159464248
"5573" 1114.4 121.125762821678 37.4477318200524
"5574" 1114.6 119.634104996309 34.8666104535713
"5575" 1114.8 118.167598234757 31.9816437007491
"5576" 1115 116.372894548478 28.9291339908927
"5577" 1115.2 114.968627040931 27.506888648718
"5578" 1115.4 113.049091785428 25.5293031198302
"5579" 1115.6 110.592915924815 21.8594171442339
"5580" 1115.8 108.301983222897 19.6925481637384
"5581" 1116 105.188127967475 17.8587739294357
"5582" 1116.2 101.539913189212 14.8132085710067
"5583" 1116.4 99.8273163305652 12.0873670449952
"5584" 1116.6 100.672835034135 13.4463597765139
"5585" 1116.8 101.107775428031 13.9463318886166
"5586" 1117 102.493836042859 14.5022170159184
"5587" 1117.2 104.356685389132 15.5613132847925
"5588" 1117.4 106.458397016866 17.0037910326166
"5589" 1117.6 109.012264515862 19.0162781724552
"5590" 1117.8 111.558803837191 21.1371274840687
"5591" 1118 113.59867542109 24.4119747782155
"5592" 1118.2 116.394701855368 28.4482903823085
"5593" 1118.4 119.323178132887 32.2042748516604
"5594" 1118.6 121.485262813077 36.3027440795675
"5595" 1118.8 123.494337162982 40.3476566507181
"5596" 1119 125.273498368939 45.3687425725457
"5597" 1119.2 125.744486096858 49.3936982415211
"5598" 1119.4 126.146855749656 53.890844301839
"5599" 1119.6 125.86807335496 58.5141460204463
"5600" 1119.8 126.503589223637 64.2279694392793
"5601" 1120 127.122278800364 67.7035247709718
"5602" 1120.2 126.897512532963 71.4750022081197
"5603" 1120.4 126.354697523648 75.4643593872086
"5604" 1120.6 124.999322184675 78.5480105677945
"5605" 1120.8 122.976822567431 82.3343461327302
"5606" 1121 120.492583771 86.9229450079653
"5607" 1121.2 118.067662067586 91.5205903595205
"5608" 1121.4 115.171925628672 96.2813677365888
"5609" 1121.6 111.506560080386 100.79375571463
"5610" 1121.8 107.756086671173 104.980074257458
"5611" 1122 103.526010380594 107.365332964523
"5612" 1122.2 97.5416349784179 109.585877723679
"5613" 1122.4 91.1056235349129 110.700735056007
"5614" 1122.6 85.7969256255318 110.559198324339
"5615" 1122.8 79.9050760905766 111.258788992689
"5616" 1123 75.0934611144891 112.274648899435
"5617" 1123.2 70.5028561612495 114.22746682858
"5618" 1123.4 65.3689067638062 114.909241351686
"5619" 1123.6 60.8026995256188 114.490799818879
"5620" 1123.8 58.7084044343444 112.256042651355
"5621" 1124 56.6306412187443 110.32283671343
"5622" 1124.2 53.8989065404418 109.448567499161
"5623" 1124.4 51.3447869093892 109.916482100702
"5624" 1124.6 49.0414623473422 112.019948093361
"5625" 1124.8 49.2091226805096 113.011284722042
"5626" 1125 49.310672196158 113.336286975812
"5627" 1125.2 49.001532169329 115.559255473575
"5628" 1125.4 48.2052893459422 114.884654378282
"5629" 1125.6 47.4270532664662 113.640310545317
"5630" 1125.8 45.5040058217259 111.845531826593
"5631" 1126 44.4111130391943 110.587179535255
"5632" 1126.2 43.6587522500559 109.410172092881
"5633" 1126.4 42.9152781322215 107.855061250381
"5634" 1126.6 41.8003659878012 104.887060930692
"5635" 1126.8 40.8477917291253 101.92068645222
"5636" 1127 40.1300454824398 97.4687688955302
"5637" 1127.2 39.3458864893176 92.0677127201695
"5638" 1127.4 37.6053509674616 87.1170374773435
"5639" 1127.6 35.6086251671996 81.8140416819091
"5640" 1127.8 32.2758843522098 77.2317212087533
"5641" 1128 28.2296781978726 73.549136081465
"5642" 1128.2 22.9680678491422 71.7379238711606
"5643" 1128.4 18.5264004357908 71.5731818955445
"5644" 1128.6 16.5629165577857 70.1061712193084
"5645" 1128.8 15.8382954357995 66.5730789150866
"5646" 1129 16.1908070624635 61.8854450283909
"5647" 1129.2 17.0599303613658 56.1257335537159
"5648" 1129.4 19.4298344043742 50.9193040541788
"5649" 1129.6 21.4252985274473 45.7662355178008
"5650" 1129.8 23.7670842828671 40.6158565727999
"5651" 1130 25.522515396284 35.488009843175
"5652" 1130.2 26.1181010034012 30.9594779537052
"5653" 1130.4 25.6572088226907 29.9343772881434
"5654" 1130.6 25.4929425226713 29.5079198264456
"5655" 1130.8 25.9420723441919 31.4779876027448
"5656" 1131 27.2170387887516 31.5869656186167
"5657" 1131.2 29.4016266742372 32.3084908051873
"5658" 1131.4 33.4022471063237 33.2373974225714
"5659" 1131.6 38.534036626606 33.5536520457255
"5660" 1131.8 43.3260094140009 33.6615284712478
"5661" 1132 48.1655909775599 33.9329228647612
"5662" 1132.2 53.8106904334107 33.5460337920445
"5663" 1132.4 59.2396655532438 33.3988457275828
"5664" 1132.6 64.5302117837114 33.1783720066813
"5665" 1132.8 69.8098679567193 31.9587256687364
"5666" 1133 74.674586571958 30.1811191154363
"5667" 1133.2 78.9438655934473 27.3952524503596
"5668" 1133.4 83.1062529549655 24.5337902198508
"5669" 1133.6 85.6325043524179 20.6246290763302
"5670" 1133.8 87.7930583156853 17.6656108517393
"5671" 1134 89.3863172485641 18.7735537486181
"5672" 1134.2 92.7183321312066 21.175803683922
"5673" 1134.4 95.705604485958 24.8614490391332
"5674" 1134.6 98.3225528502372 29.5487179468914
"5675" 1134.8 100.476771088934 34.6880753533739
"5676" 1135 102.677516787292 38.9910058799953
"5677" 1135.2 104.960721631973 43.9257042531545
"5678" 1135.4 106.195859399521 48.864635409243
"5679" 1135.6 107.716877456989 54.5014104909354
"5680" 1135.8 108.998041076186 59.1225815770041
"5681" 1136 111.723382065081 64.1779279975329
"5682" 1136.2 110.82467196444 64.7748023670756
"5683" 1136.4 108.249524533046 66.587416897609
"5684" 1136.6 105.245413738451 69.1162950834016
"5685" 1136.8 100.581853843833 72.0655610466834
"5686" 1137 94.953125568261 76.7240501525246
"5687" 1137.2 89.9620240961519 80.677433262547
"5688" 1137.4 86.6558533348049 84.2177677852512
"5689" 1137.6 83.5051113667295 89.5155877280464
"5690" 1137.8 82.290080505777 94.8483270096128
"5691" 1138 81.1958145801216 100.074557938712
"5692" 1138.2 81.6466026518622 100.226624342161
"5693" 1138.4 82.7341798847064 99.8462069540543
"5694" 1138.6 83.5294673655596 99.8166981186128
"5695" 1138.8 83.1044879385403 100.423279809344
"5696" 1139 80.8165921138244 102.035679384627
"5697" 1139.2 77.5375874857236 103.045337157528
"5698" 1139.4 73.1961720199909 104.231420446149
"5699" 1139.6 67.7653347801452 104.988693302881
"5700" 1139.8 62.6408847180417 105.033298295225
"5701" 1140 57.0636593801836 105.734145612714
"5702" 1140.2 52.2363353573299 103.722978452384
"5703" 1140.4 48.0897544796969 100.486049890523
"5704" 1140.6 44.7680564548117 96.2241836244128
"5705" 1140.8 40.9342197685509 92.1198770561085
"5706" 1141 37.3835901026633 87.9227752276147
"5707" 1141.2 34.3968672121509 83.3496219680476
"5708" 1141.4 32.3683382434881 78.7056426862727
"5709" 1141.6 32.8911446905755 74.229916104566
"5710" 1141.8 35.4333687814528 70.747008636283
"5711" 1142 39.1589893553166 67.0704060034135
"5712" 1142.2 42.2718132823658 62.3935247989159
"5713" 1142.4 44.6694113782168 57.4519324562281
"5714" 1142.6 46.3162572071568 52.1427332990489
"5715" 1142.8 46.9741650652248 46.9093616267867
"5716" 1143 48.2281274858303 41.2317033116279
"5717" 1143.2 49.8291131261878 36.3956025134785
"5718" 1143.4 53.0830486478368 33.4663435239514
"5719" 1143.6 56.7837905518885 29.1263138774772
"5720" 1143.8 59.2357472167799 25.1878343150879
"5721" 1144 61.6149277701263 20.5460241869898
"5722" 1144.2 63.6190462800739 16.3673252087281
"5723" 1144.4 61.8939216632433 13.6260834116068
"5724" 1144.6 59.9183214287944 14.0574616232802
"5725" 1144.8 58.7890568598933 14.490667335758
"5726" 1145 55.8011867791095 14.3379217328908
"5727" 1145.2 54.8708771294343 14.0039560882602
"5728" 1145.4 55.2243502618443 14.3326329462402
"5729" 1145.6 56.5869948258141 15.5477629656544
"5730" 1145.8 58.2003659895543 15.2192960980002
"5731" 1146 60.8752252913591 14.3635822263008
"5732" 1146.2 65.2229653336459 12.5245950253766
"5733" 1146.4 69.87095202338 11.2078629032281
"5734" 1146.6 74.3439582187574 12.3509341554063
"5735" 1146.8 79.6839942137818 13.8846833331114
"5736" 1147 84.4424056891613 15.8696759702941
"5737" 1147.2 88.9642476005318 17.9851819246739
"5738" 1147.4 92.9882975169655 21.2950899410261
"5739" 1147.6 97.2686490867844 25.0719581895402
"5740" 1147.8 101.345357190534 28.9843863696787
"5741" 1148 105.194133287428 31.8317738784691
"5742" 1148.2 105.836083342548 33.3932118605311
"5743" 1148.4 105.218011540323 36.8042790130078
"5744" 1148.6 104.807844215183 41.9631460188302
"5745" 1148.8 103.942794431136 47.2482165562975
"5746" 1149 103.499926552565 53.4510991260655
"5747" 1149.2 104.580642994973 58.3660011562356
"5748" 1149.4 106.238339668403 63.3930544031345
"5749" 1149.6 106.256817799767 68.8780515137393
"5750" 1149.8 107.200103871594 74.8797420635534
"5751" 1150 107.230921058378 76.9311134360194
"5752" 1150.2 104.878909338487 78.5275365110266
"5753" 1150.4 100.512774339513 80.1882714880734
"5754" 1150.6 95.3080939049187 81.4553266288302
"5755" 1150.8 89.6577471438762 81.8375090218302
"5756" 1151 84.6638815694751 83.1418379227109
"5757" 1151.2 78.8894758550531 83.9798341789219
"5758" 1151.4 73.0552212276489 84.7386208232393
"5759" 1151.6 67.78149784327 83.9033597948032
"5760" 1151.8 62.5768174086754 83.9481198948842
"5761" 1152 57.5557254727283 82.5199775807587
"5762" 1152.2 53.21571729109 80.2522829221693
"5763" 1152.4 50.8941686474515 76.4630691202677
"5764" 1152.6 50.2998910407136 71.7850602077843
"5765" 1152.8 52.1708806713511 67.4936184881545
"5766" 1153 54.8245828666214 63.6063759503437
"5767" 1153.2 58.3078643367979 59.691223098255
"5768" 1153.4 61.1613193416499 55.3076812410802
"5769" 1153.6 63.9869727429658 50.9062140150302
"5770" 1153.8 65.8713510705338 45.6807383871029
"5771" 1154 67.9226991572851 39.9708068773147
"5772" 1154.2 69.2167613739815 34.4468922898302
"5773" 1154.4 69.9237893761427 29.7168714904431
"5774" 1154.6 69.9687449138524 22.4184206305721
"5775" 1154.8 69.6043254306575 16.1504130965249
"5776" 1155 69.244250932447 16.1986887672197
"5777" 1155.2 67.0048488321249 13.9923346236567
"5778" 1155.4 65.1916186419346 12.6821960121807
"5779" 1155.6 64.3021562646253 13.0880185532013
"5780" 1155.8 61.8747666148065 12.7011001709514
"5781" 1156 60.6659400261098 12.4615546306549
"5782" 1156.2 59.0158209789767 11.4634923029478
"5783" 1156.4 60.5000069949856 12.0809139864389
"5784" 1156.6 62.0420108130318 12.1091276322989
"5785" 1156.8 63.5380806541613 11.7090099186652
"5786" 1157 66.5120980302748 10.8382644665725
"5787" 1157.2 70.9398566495649 10.504289434242
"5788" 1157.4 75.5360269066768 11.3504676736859
"5789" 1157.6 80.8713956802791 11.9812142317432
"5790" 1157.8 85.310843874046 13.813152555927
"5791" 1158 90.4806872333497 15.1222868225004
"5792" 1158.2 95.5982975560399 16.998941654949
"5793" 1158.4 100.200635903079 18.3800958474738
"5794" 1158.6 104.059842511526 16.7069503390244
"5795" 1158.8 103.589356820094 16.9899152762364
"5796" 1159 104.469441819361 19.4638582807622
"5797" 1159.2 105.185687095494 23.8489745319402
"5798" 1159.4 106.144779145456 29.0719441670004
"5799" 1159.6 106.134316353409 34.5769131039436
"5800" 1159.8 105.403694464641 39.8371062288396
"5801" 1160 104.353099741613 44.6792850382641
"5802" 1160.2 101.843810487205 49.376776697858
"5803" 1160.4 99.9387920066229 54.6952794542016
"5804" 1160.6 98.1959400552315 59.9042982377151
"5805" 1160.8 96.5439541957045 65.5404102817935
"5806" 1161 95.8332661295382 71.457863843718
"5807" 1161.2 95.4106922046494 78.0752915200962
"5808" 1161.4 96.3610755985765 84.5025487444463
"5809" 1161.6 95.6881725419187 90.283395598668
"5810" 1161.8 92.9317463907025 91.357638000614
"5811" 1162 88.4043890140378 91.3222790185432
"5812" 1162.2 83.0145495024934 91.080011663555
"5813" 1162.4 77.0095332190808 89.5259169819113
"5814" 1162.6 71.7929634377332 86.8731159221913
"5815" 1162.8 67.124064525216 83.9068028794248
"5816" 1163 62.0098195733327 81.6839217050171
"5817" 1163.2 57.0536927106484 79.2827402325869
"5818" 1163.4 51.9277673089457 76.2665981040464
"5819" 1163.6 46.7077733957332 75.6058127804135
"5820" 1163.8 41.5218305716214 76.4387523351275
"5821" 1164 37.5371194043086 77.6846878407498
"5822" 1164.2 33.4714583568465 80.2722228731084
"5823" 1164.4 28.8224592273801 82.7008317488748
"5824" 1164.6 24.7590815823099 83.3629439180285
"5825" 1164.8 21.6661678697995 85.3849455927533
"5826" 1165 21.732420893568 87.0506109614355
"5827" 1165.2 22.2277407648987 87.8161709784128
"5828" 1165.4 22.8730993740103 89.2038209860249
"5829" 1165.6 23.264979354103 92.5155532952181
"5830" 1165.8 24.2603352149422 93.7782163092128
"5831" 1166 25.7126137515403 96.0884362707221
"5832" 1166.2 26.7693558757283 98.6671836850088
"5833" 1166.4 26.7320267238801 100.5200858225
"5834" 1166.6 25.3359592464052 99.7484352235059
"5835" 1166.8 24.1129134095154 98.0970231099881
"5836" 1167 23.6744298315854 97.0770319427052
"5837" 1167.2 22.4973249123655 94.2487202928132
"5838" 1167.4 22.3366442660206 92.0499237856007
"5839" 1167.6 22.114465749338 89.0009790034456
"5840" 1167.8 22.6971158985852 85.3507820290412
"5841" 1168 23.4516261489129 81.1171121217505
"5842" 1168.2 24.2411542278265 76.7394688866338
"5843" 1168.4 25.1811701425497 71.5936559523123
"5844" 1168.6 26.0478851772801 65.9350816407159
"5845" 1168.8 26.6310344003343 60.6913572171402
"5846" 1169 28.0336311349682 55.4204905299797
"5847" 1169.2 28.7656942361398 49.8577217126181
"5848" 1169.4 30.5807221657708 44.2974561250949
"5849" 1169.6 31.4305637705603 39.2676020197166
"5850" 1169.8 31.4833147254146 34.2450656328527
"5851" 1170 29.3988907815013 29.8962554243418
"5852" 1170.2 28.5195069371739 27.7065846314666
"5853" 1170.4 29.3581449718626 28.9099083522204
"5854" 1170.6 31.7285799745716 29.0225080982734
"5855" 1170.8 36.2117802610034 30.5729525789666
"5856" 1171 41.0887786004767 32.2572119911125
"5857" 1171.2 45.9855997147667 34.0822815011061
"5858" 1171.4 50.952688691561 35.5424818164302
"5859" 1171.6 55.8210737219343 37.0304452665102
"5860" 1171.8 60.7830003279693 38.6031258137052
"5861" 1172 65.6804719318131 40.9838036367677
"5862" 1172.2 71.2393963946439 42.1397319429886
"5863" 1172.4 76.278513990277 43.0129226560129
"5864" 1172.6 80.7357713467658 43.8922571454016
"5865" 1172.8 84.2341401692307 44.6847479083757
"5866" 1173 88.4394223492743 43.7148153200802
"5867" 1173.2 92.7462562759658 44.2853590353445
"5868" 1173.4 98.0972205154443 44.7084895418802
"5869" 1173.6 104.062662292585 44.185332322783
"5870" 1173.8 108.172557321216 43.0064006591815
"5871" 1174 107.931575965443 42.9991247067736
"5872" 1174.2 108.358790201866 44.3613714558108
"5873" 1174.4 108.794322599011 47.8515858517191
"5874" 1174.6 109.579114599483 52.2891480815524
"5875" 1174.8 110.213584493523 57.7600182628302
"5876" 1175 110.470214408802 64.1705870812641
"5877" 1175.2 110.166828788178 69.7102954958024
"5878" 1175.4 107.742579744403 73.7491398317938
"5879" 1175.6 103.180173062243 76.015252926668
"5880" 1175.8 97.238588321858 77.8072219683756
"5881" 1176 91.1757170509336 78.7425141070891
"5882" 1176.2 84.654691637585 78.1835596009049
"5883" 1176.4 77.9586835490665 78.2067762883302
"5884" 1176.6 71.8809446037055 78.8331307657468
"5885" 1176.8 65.5379061204384 80.6208366331054
"5886" 1177 60.1580633382867 83.7026897603174
"5887" 1177.2 56.1338241432372 87.7510990849463
"5888" 1177.4 52.7767749011633 92.9273877704336
"5889" 1177.6 49.2316697182977 98.0252005490675
"5890" 1177.8 47.4604873073731 103.185608708697
"5891" 1178 47.2902087144693 105.508930988268
"5892" 1178.2 48.7594941862054 105.975158120469
"5893" 1178.4 49.8790918033571 105.830790101017
"5894" 1178.6 50.1344638480194 105.160189554655
"5895" 1178.8 48.875000888389 104.973193169509
"5896" 1179 47.934276752603 104.273277153508
"5897" 1179.2 45.5623939704149 103.331185482856
"5898" 1179.4 42.613407766647 101.110900051278
"5899" 1179.6 40.9297260851996 97.3930029123565
"5900" 1179.8 38.1679082975161 92.8709485414824
"5901" 1180 36.2281227085403 87.4531800396951
"5902" 1180.2 35.2892257511943 81.8514065633938
"5903" 1180.4 35.2870944691177 76.3405117991479
"5904" 1180.6 35.3690422649643 71.1096492503202
"5905" 1180.8 35.4046836013019 65.4180880999245
"5906" 1181 33.5625828002515 60.4243755168873
"5907" 1181.2 31.262523481071 55.4954982893535
"5908" 1181.4 28.8159234836221 50.5799434906357
"5909" 1181.6 25.841962732828 46.2624002902414
"5910" 1181.8 23.7632451047156 42.4456995453453
"5911" 1182 24.0477935534561 38.0654277129153
"5912" 1182.2 27.2679139946813 35.6100560946128
"5913" 1182.4 31.9775840618552 33.9650101421345
"5914" 1182.6 38.156707912561 32.8459727102635
"5915" 1182.8 44.3758862386919 32.6152132599643
"5916" 1183 49.8168678354353 34.2167142576825
"5917" 1183.2 55.6044288988443 35.2470866751739
"5918" 1183.4 60.7224485843296 34.802846479389
"5919" 1183.6 65.8559943579277 32.9722087127999
"5920" 1183.8 69.8513127017114 30.1290444029579
"5921" 1184 74.4069190712344 27.1892486467602
"5922" 1184.2 78.3461340816575 23.5486596304934
"5923" 1184.4 81.7386359789643 19.4538770124402
"5924" 1184.6 83.2198847124191 15.4402132812529
"5925" 1184.8 82.7879697492818 17.0894419410802
"5926" 1185 84.6079027389492 19.1102827126689
"5927" 1185.2 86.9589772746249 23.2817066657588
"5928" 1185.4 89.9996063706249 27.9536914291669
"5929" 1185.6 93.3554572822577 32.7895072588005
"5930" 1185.8 96.845840396958 37.1993776050726
"5931" 1186 100.664965365507 40.6100471905389
"5932" 1186.2 105.200250856351 42.929912695204
"5933" 1186.4 108.251777770089 43.6860588778884
"5934" 1186.6 107.834699453014 44.8784242130534
"5935" 1186.8 107.348099093081 46.9303897461399
"5936" 1187 106.936160373678 49.854504689108
"5937" 1187.2 106.003974043388 53.9531818776537
"5938" 1187.4 103.1923103868 57.981820544482
"5939" 1187.6 100.512774339513 62.6250968331815
"5940" 1187.8 98.0885823646034 67.9920832390575
"5941" 1188 97.3488764963781 73.339976175668
"5942" 1188.2 97.2803938590808 79.0899274937761
"5943" 1188.4 97.3933902106214 84.5747612960194
"5944" 1188.6 99.5069050316033 86.7922307596516
"5945" 1188.8 100.239913831532 86.0551647160088
"5946" 1189 102.228264403811 85.5491542439383
"5947" 1189.2 105.954893860851 85.084239446173
"5948" 1189.4 109.373462623167 85.3883308913393
"5949" 1189.6 111.704369122358 84.4021540274881
"5950" 1189.8 112.974509586016 82.3669543552522
"5951" 1190 114.697407251001 79.33133952437
"5952" 1190.2 117.337776543435 75.5568656253612
"5953" 1190.4 119.5356917778 71.4196264697855
"5954" 1190.6 121.180087192522 66.9184981532665
"5955" 1190.8 123.420216515459 62.2704591171545
"5956" 1191 124.193074205831 59.486787802112
"5957" 1191.2 124.580709206557 55.8705370862227
"5958" 1191.4 124.078286176603 53.0858937749895
"5959" 1191.6 124.552421280813 49.9426511332847
"5960" 1191.8 124.042338473657 48.6490630011338
"5961" 1192 122.83515689364 45.9123640798302
"5962" 1192.2 121.906223441671 42.8218314595129
"5963" 1192.4 121.727147930008 39.904015882186
"5964" 1192.6 121.066187003576 38.3813235320534
"5965" 1192.8 120.369315023865 36.2923856470194
"5966" 1193 119.153748211838 33.9063280042356
"5967" 1193.2 118.010088168973 31.864578823614
"5968" 1193.4 116.883228773108 29.2927876814283
"5969" 1193.6 115.344152484403 27.2132219059575
"5970" 1193.8 113.554876596763 25.0566351758395
"5971" 1194 111.743612715732 22.7465010472522
"5972" 1194.2 109.572076106205 20.0230456799413
"5973" 1194.4 107.367054300931 17.5808618249143
"5974" 1194.6 105.254792302222 15.6087747003211
"5975" 1194.8 103.030098254223 14.0965898206588
"5976" 1195 100.803308697934 12.4714046923302
"5977" 1195.2 98.4547759739555 10.6029574376635
"5978" 1195.4 96.4266021428125 9.00396807220292
"5979" 1195.6 94.3690563135854 7.49962124053554
"5980" 1195.8 92.5618459071356 6.4213522233256
"5981" 1196 93.502654530479 7.56918053596481
"5982" 1196.2 94.0455822450243 8.02280163781019
"5983" 1196.4 94.7059502455061 8.59712435544784
"5984" 1196.6 96.2294845725555 9.28222249054863
"5985" 1196.8 98.4018478982676 10.4375132444341
"5986" 1197 100.47386375014 11.9444562413756
"5987" 1197.2 103.455625447817 13.897511214358
"5988" 1197.4 106.791340054443 16.3797604848962
"5989" 1197.6 110.164717240194 19.7467677008938
"5990" 1197.8 113.236848349351 23.0606114461275
"5991" 1198 115.883173096876 26.3203048604938
"5992" 1198.2 118.599128958463 30.1456641300144
"5993" 1198.4 121.509731152331 34.3999576099881
"5994" 1198.6 122.834005140194 38.0712553167802
"5995" 1198.8 123.236117321368 41.0436927255259
"5996" 1199 123.647754623187 45.0025670557859
"5997" 1199.2 125.359790253568 49.4027377928921
"5998" 1199.4 125.880635477831 52.9391561476197
"5999" 1199.6 125.830931004539 57.1464226777384
"6000" 1199.8 125.471520530285 62.1064743868575
"6001" 1200 126.101579741186 67.7000838059867
"6002" 1200.2 126.696101814139 71.1944118453391
"6003" 1200.4 126.224397077148 74.1085525919641
"6004" 1200.6 125.900639616621 76.8892527756197
"6005" 1200.8 124.028172698769 79.7582965534908
"6006" 1201 122.770443967001 84.3994265884658
"6007" 1201.2 121.674189420622 89.3526046223665
"6008" 1201.4 119.896696271379 92.4957852404078
"6009" 1201.6 117.896602655737 95.9365065451075
"6010" 1201.8 117.004183584979 98.4608098592405
"6011" 1202 117.152415072367 97.7574932411663
"6012" 1202.2 117.678034432281 97.6203463191946
"6013" 1202.4 117.804297843894 98.4751825304302
"6014" 1202.6 116.75546927452 100.169629757136
"6015" 1202.8 114.245931377662 102.986005306746
"6016" 1203 111.556873041173 106.268755384268
"6017" 1203.2 108.616203309449 109.72449524654
"6018" 1203.4 106.200060900471 111.137114937642
"6019" 1203.6 102.894573071658 114.390276527998
"6020" 1203.8 100.321906602014 116.354126918661
"6021" 1204 97.6514069666353 117.512042558584
"6022" 1204.2 93.2751260660218 119.987941768233
"6023" 1204.4 89.7319369206919 121.432226371416
"6024" 1204.6 86.7248998783685 123.261149037314
"6025" 1204.8 83.5356839726658 124.338617678306
"6026" 1205 81.4007338100702 124.232015600177
"6027" 1205.2 77.3140844884714 125.255934980683
"6028" 1205.4 71.8879239499809 124.558435002385
"6029" 1205.6 66.195587116239 123.656474999681
"6030" 1205.8 61.7316643453202 121.898853733233
"6031" 1206 57.0039557444079 121.380431361974
"6032" 1206.2 53.6121314532583 121.872681009863
"6033" 1206.4 50.357232160261 121.915095995711
"6034" 1206.6 47.994626109618 123.131263326917
"6035" 1206.8 48.3915729466853 123.056353886706
"6036" 1207 47.524536857196 121.45816337411
"6037" 1207.2 46.403904651465 118.754351380149
"6038" 1207.4 44.5166176263616 115.156565404666
"6039" 1207.6 43.5369321740943 111.467067635503
"6040" 1207.8 44.1243264312761 108.294953773603
"6041" 1208 44.1279718894292 104.929740584197
"6042" 1208.2 44.9657463094832 101.590676778552
"6043" 1208.4 47.5591405023467 98.2643393998577
"6044" 1208.6 50.5819611956301 95.387922259357
"6045" 1208.8 52.8703726657075 92.0987457244528
"6046" 1209 55.8167771808204 88.7034987952041
"6047" 1209.2 59.3547093238376 86.7921077923437
"6048" 1209.4 63.5042807430987 85.7557093813693
"6049" 1209.6 66.2414478443398 83.7692672991756
"6050" 1209.8 66.7894821794291 82.1266383104476
"6051" 1210 66.0108412100388 80.3300118049968
"6052" 1210.2 65.6522920818885 75.9998603130655
"6053" 1210.4 64.2904012552335 70.7502796001601
"6054" 1210.6 62.3580642986801 65.7130518695445
"6055" 1210.8 59.5943985543781 60.4628396908032
"6056" 1211 56.5405485047888 55.7570994254413
"6057" 1211.2 52.9867304430355 50.7121253095655
"6058" 1211.4 48.9632004819438 46.8103071779467
"6059" 1211.6 45.5612640450726 42.5765764539715
"6060" 1211.8 42.6619159713306 38.4913059652038
"6061" 1212 43.0863895201224 35.4860848640549
"6062" 1212.2 45.3565040397323 33.5155972632095
"6063" 1212.4 46.860508699861 32.9733668412635
"6064" 1212.6 48.3348911479089 30.2300034142572
"6065" 1212.8 52.4067264885739 26.9553374229628
"6066" 1213 57.2442236124359 24.6842133399292
"6067" 1213.2 62.684363101329 22.0454636190139
"6068" 1213.4 68.921874955584 20.5031449823353
"6069" 1213.6 74.9639497829449 19.2383970632322
"6070" 1213.8 81.2050286076853 18.9163895924666
"6071" 1214 86.4709131105061 18.4064724424478
"6072" 1214.2 90.3806643898065 16.6194348062544
"6073" 1214.4 89.4079078742082 17.0443494640183
"6074" 1214.6 90.1172216542574 18.8688056186345
"6075" 1214.8 92.7609164519643 22.1176882916502
"6076" 1215 96.2791777017944 26.6248926464302
"6077" 1215.2 100.366366761897 30.1772586872241
"6078" 1215.4 104.982397329099 33.2722950269403
"6079" 1215.6 108.311654602443 36.5128405085943
"6080" 1215.8 110.703737852667 38.7203863206484
"6081" 1216 114.520136880483 39.8717590349135
"6082" 1216.2 116.670396576844 40.6148914657469
"6083" 1216.4 116.437372174398 42.3362288310445
"6084" 1216.6 115.448165508174 44.9372632079704
"6085" 1216.8 113.742886122809 47.7891526168838
"6086" 1217 112.168034374683 51.1208674888567
"6087" 1217.2 109.397649445522 55.0743183556575
"6088" 1217.4 105.6628215273 58.688175502973
"6089" 1217.6 101.692482881733 61.6844652428024
"6090" 1217.8 97.0395858527825 62.3424229947411
"6091" 1218 91.4877964439151 63.4566992150943
"6092" 1218.2 85.8652816048903 64.5496054690853
"6093" 1218.4 79.9998465996221 63.1353428458579
"6094" 1218.6 75.1910284706604 60.6047532446887
"6095" 1218.8 70.3767570888468 57.7266236848011
"6096" 1219 65.7317146766229 54.6297624725445
"6097" 1219.2 60.7392912847143 52.9789165264002
"6098" 1219.4 54.6703677201792 51.5225131695283
"6099" 1219.6 49.0746779151843 51.7368237491502
"6100" 1219.8 44.0424367613043 53.3763862151202
"6101" 1220 39.0976136939343 56.0554847900502
"6102" 1220.2 36.0931279249245 61.3006136394906
"6103" 1220.4 34.2179670743166 66.2954250398302
"6104" 1220.6 31.961501541889 71.6243670374641
"6105" 1220.8 30.2493157540191 76.5173948254674
"6106" 1221 30.482429439297 81.3967941902626
"6107" 1221.2 28.7545880422015 86.7478703033212
"6108" 1221.4 27.180214690568 91.7273165599881
"6109" 1221.6 27.4319051825689 95.4503276470759
"6110" 1221.8 29.4922002790378 97.0649848890128
"6111" 1222 32.1789155717443 98.0356727784802
"6112" 1222.2 36.2573268745282 100.558129214483
"6113" 1222.4 40.9610210754347 103.281474047553
"6114" 1222.6 45.6780418291943 104.981837771255
"6115" 1222.8 50.2568470922009 107.080342815224
"6116" 1223 55.2560234815944 109.009745011952
"6117" 1223.2 59.6837211666461 108.231156869442
"6118" 1223.4 64.9236647099021 107.349000383625
"6119" 1223.6 69.5858930456301 107.088845702187
"6120" 1223.8 73.4744594817943 104.30346402368
"6121" 1224 78.4694639460204 102.438801667108
"6122" 1224.2 83.2984920413049 100.111861866067
"6123" 1224.4 87.7169424358117 98.015455883778
"6124" 1224.6 91.9236098826996 94.6137993702775
"6125" 1224.8 96.8821893130347 93.5308877434357
"6126" 1225 98.8348868976219 94.4144653859678
"6127" 1225.2 102.385774469594 96.7262897679328
"6128" 1225.4 104.253709148404 99.2536554268054
"6129" 1225.6 104.448188355623 97.9663409725706
"6130" 1225.8 105.864871094655 94.7054240278824
"6131" 1226 107.866969116513 90.5825370507484
"6132" 1226.2 110.634508132054 85.8349302675329
"6133" 1226.4 113.047980444384 80.875348085067
"6134" 1226.6 115.997613702155 76.1113624784336
"6135" 1226.8 118.904489755639 70.822466480723
"6136" 1227 121.044288941943 65.3027122831698
"6137" 1227.2 123.889322580946 59.9876940130194
"6138" 1227.4 124.161113047719 56.4394416013034
"6139" 1227.6 123.170193744112 52.7984718394195
"6140" 1227.8 122.109226255047 48.3677056801415
"6141" 1228 121.493253384162 43.7919867648206
"6142" 1228.2 119.605146623966 39.1859539630302
"6143" 1228.4 117.434331390815 33.7246026296651
"6144" 1228.6 115.572294765512 27.8481100547293
"6145" 1228.8 112.943878446258 26.1113625114681
"6146" 1229 109.096977809955 23.8590245133857
"6147" 1229.2 104.611768353624 20.6233551350202
"6148" 1229.4 103.085021705614 16.5284177872533
"6149" 1229.6 100.925080099947 12.5913050509184
"6150" 1229.8 100.064313774977 13.2357694783302
"6151" 1230 97.2804277613765 12.8025033001272
"6152" 1230.2 93.1412811696589 11.0145911620237
"6153" 1230.4 88.3015403566042 9.59368479256286
"6154" 1230.6 83.4351869896996 8.30561660863019
"6155" 1230.8 78.4352514208361 7.01375612415987
"6156" 1231 73.6733673018244 7.27372414753019
"6157" 1231.2 68.8160798710583 8.23784818430442
"6158" 1231.4 64.3112303069628 9.43204892484071
"6159" 1231.6 60.5504522145417 10.3251488326934
"6160" 1231.8 57.005718821047 9.34756650112493
"6161" 1232 56.6338085407193 7.87327277654894
"6162" 1232.2 57.8748398157473 6.77688703663019
"6163" 1232.4 58.5304466532748 7.54046381769617
"6164" 1232.6 59.2072576454068 7.06113519142394
"6165" 1232.8 59.3379096768756 7.75384077873644
"6166" 1233 59.5545318762372 8.22060052528937
"6167" 1233.2 59.3869422574501 9.4470190246475
"6168" 1233.4 59.1699724231283 10.1616130453156
"6169" 1233.6 59.3660895268002 10.9951315272125
"6170" 1233.8 59.0844063202874 11.614332296147
"6171" 1234 59.083684098655 12.7705878787696
"6172" 1234.2 58.337641450212 13.7078771402714
"6173" 1234.4 57.3667746543679 15.3017176970943
"6174" 1234.6 55.6411196583567 17.0102936072163
"6175" 1234.8 52.4522549854639 17.9465828876998
"6176" 1235 48.6637706776277 18.2933164790302
"6177" 1235.2 46.8626202478443 17.0662793718075
"6178" 1235.4 47.3730746963734 16.026589743493
"6179" 1235.6 48.9825416111116 14.8853038297267
"6180" 1235.8 51.6729904973756 13.3830689422989
"6181" 1236 55.9006666600355 11.5908864339478
"6182" 1236.2 60.1870106830696 9.58611682438465
"6183" 1236.4 64.5007644704428 8.52797727364837
"6184" 1236.6 69.3062637626943 7.64826289267019
"6185" 1236.8 74.1784203104557 7.76602047752326
"6186" 1237 79.2124951470489 8.9333222359211
"6187" 1237.2 84.1496782498974 10.4002849565272
"6188" 1237.4 88.8142797039883 11.2688813042544
"6189" 1237.6 93.559503899261 13.4809066697999
"6190" 1237.8 98.6324979292193 14.9954009127677
"6191" 1238 103.570725514359 16.4243696395361
"6192" 1238.2 106.416436578811 16.7167812743663
"6193" 1238.4 105.538617258423 17.5471508546016
"6194" 1238.6 105.743762955565 20.6958941100084
"6195" 1238.8 107.338637206576 25.3209482326807
"6196" 1239 109.906832108921 29.7892676125218
"6197" 1239.2 112.172799372344 35.1546374620524
"6198" 1239.4 113.963467474639 40.6266450909284
"6199" 1239.6 115.887155430823 45.8216767323387
"6200" 1239.8 117.547830367216 51.5521366900464
"6201" 1240 120.4295076577 57.0358832024091
"6202" 1240.2 121.779083516521 58.0685691856192
"6203" 1240.4 122.299894634515 58.8093436050144
"6204" 1240.6 122.920022936989 60.6129763018039
"6205" 1240.8 121.951905970157 63.4586307298838
"6206" 1241 121.517561518585 68.2051682513348
"6207" 1241.2 121.072974122094 73.838036175244
"6208" 1241.4 120.628417859175 79.9675451703659
"6209" 1241.6 121.76537824776 85.1209542764737
"6210" 1241.8 121.838267593892 86.1620233065869
"6211" 1242 121.684935597264 85.4384385411972
"6212" 1242.2 121.596002688939 84.4924929024054
"6213" 1242.4 122.146344346955 83.6528753885802
"6214" 1242.6 122.393158768311 82.3752700880868
"6215" 1242.8 122.486936390934 82.1460599446192
"6216" 1243 122.32203596762 81.2920008198558
"6217" 1243.2 122.570352890275 80.2527699612009
"6218" 1243.4 123.6539354648 78.5350611643687
"6219" 1243.6 124.836402335466 76.8756709451892
"6220" 1243.8 125.040664589212 75.5231912244389
"6221" 1244 126.160309860701 72.5129350616444
"6222" 1244.2 126.415937970541 69.6584046218921
"6223" 1244.4 126.674132983147 67.1000195514091
"6224" 1244.6 126.549561755231 64.4482101403302
"6225" 1244.8 126.855599099309 61.4316991098659
"6226" 1245 126.713069610434 58.077366142732
"6227" 1245.2 126.09204826605 54.7366825467766
"6228" 1245.4 125.86807335496 50.9523943875177
"6229" 1245.6 124.271969316844 48.4496305222469
"6230" 1245.8 123.771532444794 44.7623425154393
"6231" 1246 123.208737105237 41.5014883881421
"6232" 1246.2 122.262358132706 39.0363756816319
"6233" 1246.4 121.076367681353 36.0336316893391
"6234" 1246.6 118.872969398919 33.0489999334518
"6235" 1246.8 117.366319377146 29.1070541820264
"6236" 1247 115.828916171054 26.8893215453707
"6237" 1247.2 114.273021780131 24.669971799812
"6238" 1247.4 113.109500419038 22.9980371256128
"6239" 1247.6 112.350169402944 21.9941159845802
"6240" 1247.8 111.394304971121 21.9019228634618
"6241" 1248 109.335943999869 20.0863043192284
"6242" 1248.2 107.264581497514 17.6718151113659
"6243" 1248.4 104.298953174493 15.8672179732522
"6244" 1248.6 101.060928934909 13.641610781373
"6245" 1248.8 97.9261851287944 10.7042661037445
"6246" 1249 95.9557972641092 9.46881331762227
"6247" 1249.2 93.6183947787962 7.52933053697698
"6248" 1249.4 91.7157002002143 7.66355018839019
"6249" 1249.6 88.3526749897708 6.31527065606548
"6250" 1249.8 86.6429660530847 5.91918155080135
"6251" 1250 83.9400439181587 5.59022962628564
"6252" 1250.2 80.7506315641522 3.82402517913545
"6253" 1250.4 78.9833963638769 3.39872701502584
"6254" 1250.6 76.828365514958 3.22085358903474
"6255" 1250.8 75.4098309181704 3.07054865581932
"6256" 1251 74.821627095161 2.78945073633019
"6257" 1251.2 73.0343394369204 2.54297078722149
"6258" 1251.4 71.0034312275025 2.25387541008529
"6259" 1251.6 68.2808271134821 1.64550343755468
"6260" 1251.8 66.8725849849552 1.78408777467555
"6261" 1252 65.5078044047576 2.52686283365672
"6262" 1252.2 63.0829761852891 2.78609825919861
"6263" 1252.4 61.0493433122307 3.62909387246656
"6264" 1252.6 57.9403288554068 4.59685496989269
"6265" 1252.8 55.2864785005847 5.37530660691673
"6266" 1253 52.0164865655643 7.36162609792019
"6267" 1253.2 48.5817903713882 9.37651531396421
"6268" 1253.4 45.709427110583 11.112051408137
"6269" 1253.6 43.5056070117042 13.3722631901159
"6270" 1253.8 42.0974854212007 16.1468608973515
"6271" 1254 40.9053007418226 19.1679048827215
"6272" 1254.2 38.4140443087234 21.4403624635399
"6273" 1254.4 35.2841010954146 22.2041731612572
"6274" 1254.6 31.989977930453 22.948187248265
"6275" 1254.8 30.437477754699 21.9770807228767
"6276" 1255 30.5628361122649 21.9472799070067
"6277" 1255.2 31.4021743422348 23.5654295498077
"6278" 1255.4 32.401482219291 24.3512652567628
"6279" 1255.6 32.5980835970212 26.6121532333302
"6280" 1255.8 33.7152530426767 29.9551251062184
"6281" 1256 34.7361458035599 34.2052827310371
"6282" 1256.2 35.6534329725834 38.8146910669731
"6283" 1256.4 37.0446587118502 43.6725974975976
"6284" 1256.6 39.0796463401853 47.6191559031143
"6285" 1256.8 42.2810201561813 49.6718756631454
"6286" 1257 45.0246137078065 53.8378231993151
"6287" 1257.2 46.9911762574179 58.5805863419184
"6288" 1257.4 48.4019387276944 63.7373508893502
"6289" 1257.6 48.0430567839117 69.5745989695129
"6290" 1257.8 47.6281559931226 75.1132622015943
"6291" 1258 45.2367283006777 79.9973715740524
"6292" 1258.2 41.5331842720154 84.2010053995933
"6293" 1258.4 37.0565914132443 88.0193092286052
"6294" 1258.6 32.933382402874 92.0884181222116
"6295" 1258.8 30.6863423955254 96.5482364765285
"6296" 1259 31.4686091914378 99.1221231608997
"6297" 1259.2 32.6559629892097 99.7282181368815
"6298" 1259.4 32.8548061115187 99.4211107165781
"6299" 1259.6 33.451512201068 98.7641660591723
"6300" 1259.8 34.3537925437679 98.5208759625409
"6301" 1260 34.8701810690565 98.309891321805
"6302" 1260.2 35.692439609577 96.9785784349432
"6303" 1260.4 37.7678814339158 95.8144651086873
"6304" 1260.6 41.4131594392785 94.3858309253302
"6305" 1260.8 46.3115062241943 92.7818230031938
"6306" 1261 51.503710908777 91.9570341234389
"6307" 1261.2 56.8607999489277 91.5913263337789
"6308" 1261.4 62.4012776220103 90.6885826721045
"6309" 1261.6 66.4407307225431 88.7592568061635
"6310" 1261.8 70.7091911918333 86.1294511166709
"6311" 1262 75.409489802521 84.5373295962339
"6312" 1262.2 80.5479229577522 82.7829075729354
"6313" 1262.4 83.8807659041519 79.4801539074851
"6314" 1262.6 86.0300601434705 75.4959870140868
"6315" 1262.8 87.2494306894307 71.8764461060938
"6316" 1263 87.6753235190388 67.9373938393857
"6317" 1263.2 89.4968080913283 63.9205179371513
"6318" 1263.4 89.6653221376905 59.9281683769648
"6319" 1263.6 88.6747895644832 55.619089116858
"6320" 1263.8 88.7053339692736 51.8325856770566
"6321" 1264 89.2120185604852 49.1192217956393
"6322" 1264.2 88.2559992144554 45.8698993694969
"6323" 1264.4 86.2190321887386 42.9357512112725
"6324" 1264.6 83.3121615361444 39.0980520126402
"6325" 1264.8 81.7269168876568 34.9684120136114
"6326" 1265 82.3405855203131 30.8081974231427
"6327" 1265.2 85.6623144415944 27.7143054878908
"6328" 1265.4 90.4656800367578 26.1785232105033
"6329" 1265.6 96.1852759208885 24.8960793510361
"6330" 1265.8 97.3564510911095 25.7261849586484
"6331" 1266 97.2391750641792 27.7046179982264
"6332" 1266.2 99.0805808321532 30.535143090889
"6333" 1266.4 101.129705069223 34.9309899876302
"6334" 1266.6 103.371421821815 40.2672846969862
"6335" 1266.8 105.501954364998 45.2637058898761
"6336" 1267 106.103210261305 51.9837001651197
"6337" 1267.2 106.30173618414 57.461221119212
"6338" 1267.4 106.30173618414 63.3503043568029
"6339" 1267.6 104.17304901263 69.2903245659284
"6340" 1267.8 101.028827055042 75.0453903532512
"6341" 1268 97.9111130449133 80.8326329023043
"6342" 1268.2 93.5851441247729 86.4953569365177
"6343" 1268.4 89.0942339337979 91.0538543397505
"6344" 1268.6 85.1688790181206 96.6822777604618
"6345" 1268.8 82.3016766081202 101.348579119641
"6346" 1269 82.1754573292935 103.676019743963
"6347" 1269.2 84.318703119568 105.707146198672
"6348" 1269.4 86.4661589152495 105.868874319606
"6349" 1269.6 86.9130005547995 104.601860276676
"6350" 1269.8 87.8975388068086 102.966735606259
"6351" 1270 91.7292508298813 100.979861923395
"6352" 1270.2 96.5447958756978 98.8545095377354
"6353" 1270.4 100.818783597752 96.776147120146
"6354" 1270.6 106.002177453193 93.8455433161784
"6355" 1270.8 110.479920385706 89.889696681244
"6356" 1271 114.021157982041 85.4375306701784
"6357" 1271.2 114.936431764713 81.2468635053756
"6358" 1271.4 116.632964589867 75.6322567136665
"6359" 1271.6 118.785591779422 69.5242871964484
"6360" 1271.8 120.662353451764 63.2300037626427
"6361" 1272 121.827900956136 57.6127553224082
"6362" 1272.2 121.683454410727 52.412846905901
"6363" 1272.4 121.792281822959 46.0659513966433
"6364" 1272.6 121.320193412532 42.4490475273346
"6365" 1272.8 121.10631435341 41.0043375591986
"6366" 1273 120.926660664488 37.9609410183877
"6367" 1273.2 119.662498813227 37.1993067715274
"6368" 1273.4 118.039383519372 35.1475600103302
"6369" 1273.6 115.325181149349 31.7680100445566
"6370" 1273.8 112.177672175383 27.2478989447629
"6371" 1274 108.730879299512 22.8236387779495
"6372" 1274.2 105.126276745439 18.8924399455972
"6373" 1274.4 100.692226801329 15.5249640159935
"6374" 1274.6 96.0790029529743 12.9873509228802
"6375" 1274.8 93.7355359192577 10.4299452762559
"6376" 1275 90.7261904234428 8.96420566161807
"6377" 1275.2 87.6315891918759 9.71264149625737
"6378" 1275.4 82.7144193085737 8.63579067598483
"6379" 1275.6 77.6858342025127 7.4367366376057
"6380" 1275.8 72.8519664288933 6.59879792154153
"6381" 1276 68.292053926068 7.50504506960914
"6382" 1276.2 65.2747960021191 8.89743172016682
"6383" 1276.4 61.5417464189112 10.7742878283648
"6384" 1276.6 57.1111692098086 12.3934082855955
"6385" 1276.8 52.7437306469561 13.2845587199898
"6386" 1277 49.0981926704185 15.5939608373357
"6387" 1277.2 44.6253391800489 17.513606490887
"6388" 1277.4 40.6371557494532 18.5660897948184
"6389" 1277.6 38.9759885300943 17.0803423602945
"6390" 1277.8 38.9759885300943 15.505560031879
"6391" 1278 40.1230933321245 14.5734078538302
"6392" 1278.2 41.3432684358536 13.3655227599043
"6393" 1278.4 42.518406837864 13.0661492027852
"6394" 1278.6 45.0985596174204 11.3622449213411
"6395" 1278.8 47.6473331641224 9.45903448233581
"6396" 1279 51.5383793134381 7.84938637698644
"6397" 1279.2 55.3081911376532 6.47263987671254
"6398" 1279.4 60.0026160968023 4.78802499939455
"6399" 1279.6 63.7845866926934 2.60845016406781
"6400" 1279.8 65.9420350047252 2.08997361518533
"6401" 1280 67.397424385761 1.87292073830241
"6402" 1280.2 70.0338428678086 2.68675546746284
"6403" 1280.4 74.2528377541224 3.32693945757176
"6404" 1280.6 79.4143550930154 3.35333738986177
"6405" 1280.8 83.9222265320637 3.91129905319753
"6406" 1281 88.4644628241826 4.58046234274195
"6407" 1281.2 91.4451134474886 6.67987150609942
"6408" 1281.4 95.7124934785289 9.21928255376477
"6409" 1281.6 100.691709687537 12.0473642277159
"6410" 1281.8 103.871847698946 14.538977007614
"6411" 1282 107.344392983789 18.7951078061357
"6412" 1282.2 111.055187189737 23.2134598098659
"6413" 1282.4 115.674830237135 27.1406667227491
"6414" 1282.6 116.662409417081 29.5715742852128
"6415" 1282.8 119.78896933536 34.0281533201085
"6416" 1283 122.109855316015 38.4463975078039
"6417" 1283.2 122.370763998005 41.8651505334456
"6418" 1283.4 123.992046536892 46.5011315501275
"6419" 1283.6 124.62474345406 51.0487636547181
"6420" 1283.8 125.697264205594 55.3026525253828
"6421" 1284 126.941453248082 59.7003288734456
"6422" 1284.2 126.878262173316 64.2272090174215
"6423" 1284.4 127.281476031699 69.1756401754824
"6424" 1284.6 126.514375159145 72.1391925168944
"6425" 1284.8 126.24815199196 76.0535879849105
"6426" 1285 125.11425272701 78.932246406016
"6427" 1285.2 123.321492430364 83.0753741177417
"6428" 1285.4 122.282162352196 87.9321344394054
"6429" 1285.6 122.0131686452 87.5601874854354
"6430" 1285.8 119.777539434319 88.7900437211552
"6431" 1286 116.681888630028 91.5713225355824
"6432" 1286.2 111.764268520993 94.682724027237
"6433" 1286.4 106.919176183377 96.9785784349432
"6434" 1286.6 102.326352145816 99.370549068839
"6435" 1286.8 97.6914699003312 102.04959364812
"6436" 1287 93.1244185500902 104.938668289469
"6437" 1287.2 88.5762506585943 107.57328270639
"6438" 1287.4 83.8566654965422 109.238324937352
"6439" 1287.6 79.9166211723511 110.342806604236
"6440" 1287.8 77.4698819915678 109.063776841742
"6441" 1288 75.7846385995599 108.428837417546
"6442" 1288.2 75.3468468724891 107.487311555541
"6443" 1288.4 74.7504841707995 107.090945605446
"6444" 1288.6 74.4445337501375 108.145495298597
"6445" 1288.8 74.3653458681076 109.669180809414
"6446" 1289 74.5304617489187 110.886813974452
"6447" 1289.2 74.6694448155051 113.507462498911
"6448" 1289.4 75.1686490844219 113.453218015175
"6449" 1289.6 75.9488166561211 114.121684201946
"6450" 1289.8 77.5475281747977 115.53433628261
"6451" 1290 77.6763683907299 115.926235177127
"6452" 1290.2 78.0522245332582 117.862214083015
"6453" 1290.4 78.2686479645687 119.261984890215
"6454" 1290.6 78.8343990364714 120.964214665847
"6455" 1290.8 79.243563454275 120.948577777746
"6456" 1291 79.6711024280572 120.636918241764
"6457" 1291.2 80.8239029220985 120.949612926946
"6458" 1291.4 80.7503692147911 120.748062328822
"6459" 1291.6 80.6432493471303 121.058594921062
"6460" 1291.8 80.4172292509943 121.428420083355
"6461" 1292 80.1958282526107 121.524957685084
"6462" 1292.2 79.5984254346185 121.938921242177
"6463" 1292.4 78.9137342748616 122.427914899072
"6464" 1292.6 77.2681259214043 123.574353163169
"6465" 1292.8 75.7863028738324 124.411414324592
"6466" 1293 73.6903361669565 125.036156671555
"6467" 1293.2 70.9566702669358 125.654875737977
"6468" 1293.4 68.2420435790943 126.27717645706
"6469" 1293.6 65.4039153962501 126.311635525281
"6470" 1293.8 62.56929510324 126.874845192208
"6471" 1294 60.222982887429 127.157720349232
"6472" 1294.2 57.9769038829753 127.013894429306
"6473" 1294.4 55.6180031358801 126.340525451164
"6474" 1294.6 51.9115219916019 125.731013180289
"6475" 1294.8 48.7917403065711 125.474442870644
"6476" 1295 45.3251710071927 124.522896620338
"6477" 1295.2 41.4345286899014 123.034965401122
"6478" 1295.4 37.8755282904083 121.865930043714
"6479" 1295.6 34.1484005709897 120.378677630644
"6480" 1295.8 31.3199083886641 118.052994076342
"6481" 1296 28.152655468649 114.723109619502
"6482" 1296.2 24.8307784688306 112.16533702698
"6483" 1296.4 22.5673264571669 111.749845475487
"6484" 1296.6 21.311310145114 111.033836398885
"6485" 1296.8 19.5061538347395 109.129646844532
"6486" 1297 18.2648182122583 106.669966639133
"6487" 1297.2 16.6034565021669 104.984200726911
"6488" 1297.4 15.2361562031896 103.573374325306
"6489" 1297.6 15.2420229338069 103.071201659688
"6490" 1297.8 16.0374165292378 103.027030219813
"6491" 1298 15.9524855484599 101.958287947418
"6492" 1298.2 15.5367322466282 100.813836484432
"6493" 1298.4 14.3855560241892 100.363471054925
"6494" 1298.6 12.2716634944743 100.056908060926
"6495" 1298.8 12.2564603489943 100.882422029806
"6496" 1299 12.6555429178443 101.048998955669
"6497" 1299.2 12.8216207570552 100.833635616508
"6498" 1299.4 13.0844154339187 100.061755924073
"6499" 1299.6 12.2762905387509 98.7598807188389
"6500" 1299.8 12.1119058509878 97.6322928374532
"6501" 1300 12.9568445723892 95.9423258848558
"6502" 1300.2 14.9080677812414 93.4410803319899
"6503" 1300.4 16.8427425687943 91.3920688468302
"6504" 1300.6 19.5605802426465 88.8663417278737
"6505" 1300.8 22.5525905839364 86.3063610382249
"6506" 1301 26.3900512083838 84.2043578767249
"6507" 1301.2 29.9879550229509 81.7743658438563
"6508" 1301.4 33.0275896846563 78.9254821158744
"6509" 1301.6 36.0637643790268 75.9945944189383
"6510" 1301.8 39.4763672861448 73.7731099034816
"6511" 1302 43.0912035907034 71.410878463712
"6512" 1302.2 45.3799549987925 68.4214648298207
"6513" 1302.4 48.7272720931265 66.311787588766
"6514" 1302.6 52.9506655583622 64.4891582538659
"6515" 1302.8 55.5094092395943 60.7549384697938
"6516" 1303 58.2487147314862 56.5101785451815
"6517" 1303.2 59.2756430062307 51.7389083803847
"6518" 1303.4 59.6793104397578 46.9449915070706
"6519" 1303.6 58.8807067497843 42.8663704076202
"6520" 1303.8 58.9223602657168 37.4575535897894
"6521" 1304 58.5308424448368 32.5514220376787
"6522" 1304.2 57.0532338063778 29.3524403913869
"6523" 1304.4 56.9973766695518 26.7259947972025
"6524" 1304.6 58.5239545075649 26.1700206610361
"6525" 1304.8 61.5718516574854 26.0918554210777
"6526" 1305 66.6368178462326 25.4615402841919
"6527" 1305.2 71.8200956940782 24.514259559927
"6528" 1305.4 76.8558665666147 24.9352304885343
"6529" 1305.6 80.2298773572004 27.0039866968605
"6530" 1305.8 80.1296094597326 28.3929605539047
"6531" 1306 81.7269985196665 29.1869593552426
"6532" 1306.2 85.6800514446543 29.5931758987302
"6533" 1306.4 89.6822794922643 30.1932022557402
"6534" 1306.6 93.2504092157433 31.2064734896068
"6535" 1306.8 97.4780924199101 31.3492034202512
"6536" 1307 100.840643790656 29.8449434751498
"6537" 1307.2 101.998017476291 27.5984926415272
"6538" 1307.4 102.305151728413 26.1701342030423
"6539" 1307.6 102.304239448456 23.5755060018203
"6540" 1307.8 101.280661336931 21.4375549914737
"6541" 1308 99.7773916666532 18.7474390871831
"6542" 1308.2 98.3303841408347 14.8526949871763
"6543" 1308.4 98.4272683930841 15.5600623990241
"6544" 1308.6 99.0840812592913 15.5153523375878
"6545" 1308.8 100.810981983624 16.3008722701902
"6546" 1309 103.782981786113 16.6141176126792
"6547" 1309.2 106.358247451323 17.9166108430638
"6548" 1309.4 109.013323057282 19.9835677840962
"6549" 1309.6 112.222571574809 22.8619885020177
"6550" 1309.8 114.902798450796 25.7092911581238
"6551" 1310 117.283755362786 30.0368398071258
"6552" 1310.2 120.264893889516 34.1112364490215
"6553" 1310.4 122.191038779269 37.9948188381802
"6554" 1310.6 122.641211628673 41.070279326778
"6555" 1310.8 124.060258847989 45.332385536067
"6556" 1311 125.096850126855 50.159573629865
"6557" 1311.2 126.524101942226 54.9808147207512
"6558" 1311.4 127.196827333758 58.6627594325026
"6559" 1311.6 126.467693875189 63.6408067965599
"6560" 1311.8 125.861286236443 67.9458615048391
"6561" 1312 124.562489194551 72.882580192744
"6562" 1312.2 124.0966354218 78.0975813189016
"6563" 1312.4 123.988622405027 82.5467844538842
"6564" 1312.6 123.345461098779 85.3189015765529
"6565" 1312.8 122.444338933973 88.272634179641
"6566" 1313 121.20403572106 91.8665021622785
"6567" 1313.2 120.149685751683 94.7911246429806
"6568" 1313.4 118.550038342008 94.6999233517612
"6569" 1313.6 114.665934241237 94.995502837973
"6570" 1313.8 109.306227694971 96.1746081500596
"6571" 1314 104.556674071919 96.9974106108302
"6572" 1314.2 100.865459921594 98.791257698695
"6573" 1314.4 96.8579641174365 100.490691781935
"6574" 1314.6 91.3568259503312 101.918847039988
"6575" 1314.8 87.3693342849628 101.550074555514
"6576" 1315 85.1928720774426 99.591928582357
"6577" 1315.2 85.1772617048515 98.8209666002873
"6578" 1315.4 83.7608195793856 98.9127536760389
"6579" 1315.6 81.3512373089554 100.472439406441
"6580" 1315.8 77.5539701855944 101.777006780257
"6581" 1316 73.3764687063554 101.961272193069
"6582" 1316.2 69.3790029501202 103.269375112046
"6583" 1316.4 66.6498654232582 106.069157384729
"6584" 1316.6 65.1199690608801 108.818301320931
"6585" 1316.8 65.5990597797876 109.486317604494
"6586" 1317 66.2996062970811 109.760498726326
"6587" 1317.2 65.4201992447288 109.190848863687
"6588" 1317.4 64.9566180728232 109.153833619813
"6589" 1317.6 63.8202358647104 107.53927495108
"6590" 1317.8 61.5841143516461 106.221404630391
"6591" 1318 58.4493337394662 103.932224459881
"6592" 1318.2 54.3212642567036 102.102810701074
"6593" 1318.4 48.8451490705011 101.698038122474
"6594" 1318.6 43.5584148796639 102.741224256352
"6595" 1318.8 39.3062207884714 104.066740667142
"6596" 1319 37.5326320532224 105.659158674772
"6597" 1319.2 35.8340051308944 105.20159264723
"6598" 1319.4 31.9845420231733 103.799586710804
"6599" 1319.6 27.6103597085439 102.115657168065
"6600" 1319.8 25.3809908965607 98.8205383847209
"6601" 1320 22.3543895768104 94.0520583021102
"6602" 1320.2 19.6553244825944 89.1881503805302
"6603" 1320.4 16.5277903538919 84.2822129241608
"6604" 1320.6 14.1652997259277 79.5476811800097
"6605" 1320.8 12.3475481602754 73.4888005402612
"6606" 1321 11.8980008638237 67.4162596419311
"6607" 1321.2 11.3456290438979 60.8788995771338
"6608" 1321.4 12.4399213833924 54.9156992995417
"6609" 1321.6 13.4131320929457 49.0800019317221
"6610" 1321.8 13.0027301343347 45.2435448920802
"6611" 1322 12.3704839400943 45.9417627254456
"6612" 1322.2 12.4655035993443 46.8237220939071
"6613" 1322.4 14.121826679212 46.5268534175949
"6614" 1322.6 16.6238381716768 45.8453836604384
"6615" 1322.8 20.7620240432708 44.6309289974184
"6616" 1323 25.4161242159473 42.352822184242
"6617" 1323.2 30.3498559860074 40.4039526328954
"6618" 1323.4 34.5723892680782 38.1166651602496
"6619" 1323.6 39.6886359744693 36.2535726931029
"6620" 1323.8 44.5526595660771 33.9812447765198
"6621" 1324 49.4324215940775 31.1747239362796
"6622" 1324.2 53.5228126523882 27.6267095858817
"6623" 1324.4 55.8694837378049 22.4785489300933
"6624" 1324.6 59.0707460682844 17.5697178149502
"6625" 1324.8 60.9179282441044 12.0892222993302
"6626" 1325 60.6304687696996 12.2320378251354
"6627" 1325.2 61.6866468853822 13.4886275262241
"6628" 1325.4 65.5912889612541 14.6088680758611
"6629" 1325.6 70.0413520202114 16.9925410861174
"6630" 1325.8 73.4971308390891 20.0325816148933
"6631" 1326 77.4510322214068 22.3205634452677
"6632" 1326.2 80.8806378434603 22.8671597843972
"6633" 1326.4 83.2551497405943 24.8923324648302
"6634" 1326.6 85.748931001727 29.583816329922
"6635" 1326.8 88.403843854182 35.1048764097374
"6636" 1327 90.9983204041826 40.5318354881831
"6637" 1327.2 93.3869602640515 45.4937833636873
"6638" 1327.4 96.3101722096925 50.3211109705088
"6639" 1327.6 98.7961428979277 55.873877378858
"6640" 1327.8 101.683827437297 60.4662827754248
"6641" 1328 105.953719872784 65.3072597534248
"6642" 1328.2 109.413710007455 67.4313560412468
"6643" 1328.4 110.641543166613 66.4911487501847
"6644" 1328.6 110.336608659811 65.8443809543977
"6645" 1328.8 111.724849550166 65.3927466258873
"6646" 1329 113.534747821594 64.2643986084588
"6647" 1329.2 116.607921877337 62.7389081532889
"6648" 1329.4 119.461159161483 61.0404171360802
"6649" 1329.6 120.435990480455 61.4225995290802
"6650" 1329.8 122.772468598966 62.0404610644302
"6651" 1330 123.543485262594 63.1680682310337
"6652" 1330.2 124.733731520568 65.7087415418039
"6653" 1330.4 125.270806925389 68.0209330463213
"6654" 1330.6 124.627042780358 70.3955045717512
"6655" 1330.8 124.524223888425 73.5898764871784
"6656" 1331 123.51347905441 78.0592672945407
"6657" 1331.2 122.156531639858 82.3202657287775
"6658" 1331.4 120.486613489799 86.8287457440866
"6659" 1331.6 117.924219206948 91.8796808654854
"6660" 1331.8 114.939291290508 96.696496887606
"6661" 1332 111.136172468323 101.251079052695
"6662" 1332.2 106.597775862111 105.069664148856
"6663" 1332.4 101.460272251815 108.713352217712
"6664" 1332.6 96.0618672042553 113.046911894271
"6665" 1332.8 91.1620315496599 117.349145145174
"6666" 1333 86.9416035124724 121.485048328172
"6667" 1333.2 85.7142910073379 121.185962919933
"6668" 1333.4 81.9136957276532 120.665955503931
"6669" 1333.6 75.7603759564456 121.079112746062
"6670" 1333.8 69.3976052415863 121.01120430433
"6671" 1334 63.2993970304149 120.666586847394
"6672" 1334.2 57.8880680428193 120.969801211755
"6673" 1334.4 52.7886796630693 120.103521120955
"6674" 1334.6 48.1905396180241 117.389947167351
"6675" 1334.8 43.5636319130572 115.561157038863
"6676" 1335 39.6474607887943 112.30381545048
"6677" 1335.2 37.040164285713 108.055868948398
"6678" 1335.4 34.6018076646202 104.089749386675
"6679" 1335.6 33.7906299824515 99.544155783232
"6680" 1335.8 32.3691260968376 94.5356051063707
"6681" 1336 33.3100014414832 89.8314907420802
"6682" 1336.2 33.7428687780666 84.6366411779691
"6683" 1336.4 35.1839195600255 79.7127151671696
"6684" 1336.6 37.7935216594277 75.3828730511635
"6685" 1336.8 40.8902027564398 70.7160013855302
"6686" 1337 43.8439187655174 66.3627969360321
"6687" 1337.2 45.6012808495649 61.300825727389
"6688" 1337.4 48.0649843975847 56.3929812417148
"6689" 1337.6 51.3320634792332 51.9918951092191
"6690" 1337.8 53.0425527013732 46.6032322517917
"6691" 1338 53.4093787907156 41.0250619632847
"6692" 1338.2 52.7744103877799 34.6714736960261
"6693" 1338.4 50.4155718365016 30.4556472990158
"6694" 1338.6 49.0522037001269 28.8512435575367
"6695" 1338.8 47.9121070460775 28.9073946834257
"6696" 1339 46.9014919266284 29.0572519521825
"6697" 1339.2 45.2180492223636 27.3366198574236
"6698" 1339.4 42.1542323050081 25.3535870770716
"6699" 1339.6 38.9716694546739 22.6209530155234
"6700" 1339.8 37.7006644288353 22.4104492139025
"6701" 1340 36.1611708596061 24.1639377864067
"6702" 1340.2 32.4349577933363 25.3197192268947
"6703" 1340.4 27.1316278590887 26.7946560614482
"6704" 1340.6 23.2599412334976 29.227842406927
"6705" 1340.8 18.9258806338065 31.7059882592241
"6706" 1341 16.8402087112143 32.4366129026502
"6707" 1341.2 16.1014599481964 34.4546919305037
"6708" 1341.4 14.6951063108368 37.7591396958302
"6709" 1341.6 10.8812667351216 41.7396272253484
"6710" 1341.8 7.43772423815957 46.1317035401606
"6711" 1342 4.71241302432408 50.5880729959923
"6712" 1342.2 3.22673372164744 55.6157382879452
"6713" 1342.4 2.38557405890628 58.0580504041605
"6714" 1342.6 2.80400925560353 59.285241574344
"6715" 1342.8 1.74587833728879 62.8628609545524
"6716" 1343 2.50331202041175 62.4758166599345
"6717" 1343.2 3.00658076785078 63.0909726677533
"6718" 1343.4 3.74335418818918 65.7561964336147
"6719" 1343.6 4.42217279441013 70.3452174147776
"6720" 1343.8 5.07393229113215 74.7077198414941
"6721" 1344 5.57657830371935 78.2927673267552
"6722" 1344.2 5.16016862053551 81.940280757763
"6723" 1344.4 6.00916780504171 83.5137475876196
"6724" 1344.6 6.8468821089386 85.0171412258876
"6725" 1344.8 7.07922390681749 86.8469410490864
"6726" 1345 4.56077289888006 87.5374864260016
"6727" 1345.2 5.99721411235045 86.4361264335375
"6728" 1345.4 6.31858141517973 86.2434816500741
"6729" 1345.6 6.64612885844803 86.044622518757
"6730" 1345.8 6.96069800679434 85.3535870374302
"6731" 1346 9.04962737444179 84.5063081051522
"6732" 1346.2 10.0900121180943 84.8075196521776
"6733" 1346.4 12.4066071163381 85.0560533066814
"6734" 1346.6 13.5091748159846 85.5412603426107
"6735" 1346.8 14.4735857314943 85.8090210557552
"6736" 1347 15.8974848512384 86.5014297499658
"6737" 1347.2 17.7834371953693 87.2899778286302
"6738" 1347.4 19.7281728880194 88.3919370617802
"6739" 1347.6 22.4618938529842 89.898966447059
"6740" 1347.8 24.0532289298485 91.2260387908548
"6741" 1348 25.498902645396 93.1292615422847
"6742" 1348.2 27.0471270458894 96.7896119873138
"6743" 1348.4 29.7520140048836 99.0988873503013
"6744" 1348.6 33.5528003748836 101.815225019557
"6745" 1348.8 37.3651790685229 105.065705574164
"6746" 1349 41.9766933995187 106.936293906662
"6747" 1349.2 46.5142148305944 109.376391535318
"6748" 1349.4 49.8456144685616 110.836381251347
"6749" 1349.6 53.5083114584662 110.403193011446
"6750" 1349.8 58.782308613761 111.335316735521
"6751" 1350 63.4910606165944 112.356171331147
"6752" 1350.2 66.4587146142903 115.512364033846
"6753" 1350.4 65.5735082747792 116.725301754259
"6754" 1350.6 64.4011571694109 117.268271235271
"6755" 1350.8 62.5867355837323 118.016344000563
"6756" 1351 59.5520638331398 119.979943549665
"6757" 1351.2 56.4793699212183 123.033713528086
"6758" 1351.4 54.9437804018542 123.946786385996
"6759" 1351.6 53.4630658579863 124.140513738214
"6760" 1351.8 52.0283715642134 124.287053387187
"6761" 1352 49.0691878904277 124.493310551664
"6762" 1352.2 47.0564603527143 123.287482637038
"6763" 1352.4 44.5118493283505 121.755372459806
"6764" 1352.6 41.7536032092903 120.844572780982
"6765" 1352.8 38.3450579926744 119.248579107814
"6766" 1353 34.6537342701303 117.453850590286
"6767" 1353.2 31.3536302396334 115.55913360419
"6768" 1353.4 29.7536739599602 114.363405687879
"6769" 1353.6 27.8794739483053 112.409114661885
"6770" 1353.8 26.1855822377704 110.907830562982
"6771" 1354 24.1422794852583 108.486322920934
"6772" 1354.2 21.726386587239 106.417206396425
"6773" 1354.4 19.9918207692184 105.419691399502
"6774" 1354.6 19.5456659402666 103.159432611133
"6775" 1354.8 18.5161356201811 99.4273746963509
"6776" 1355 17.1757638507372 94.549088110015
"6777" 1355.2 17.0110167003892 89.526888108343
"6778" 1355.4 16.8480770058049 84.3082846678039
"6779" 1355.6 15.2466252226027 79.8976925060991
"6780" 1355.8 14.9915922763868 75.0087028676604
"6781" 1356 14.7976527798838 69.6948368512512
"6782" 1356.2 12.3848566616616 65.0407534303176
"6783" 1356.4 10.6664647175443 60.5563194382802
"6784" 1356.6 11.7095507350457 55.5751525470957
"6785" 1356.8 12.5906284971686 50.1201543869193
"6786" 1357 11.6434527858329 47.7461383141329
"6787" 1357.2 10.869347671943 48.6051721332614
"6788" 1357.4 10.1266251978054 49.1451362481421
"6789" 1357.6 8.38682954663208 49.4890143992264
"6790" 1357.8 9.40987139925224 49.4358175451197
"6791" 1358 10.6888152537453 49.153703431783
"6792" 1358.2 12.8949924591543 47.1047731459902
"6793" 1358.4 15.7192350379341 43.548770057102
"6794" 1358.6 19.1024828287762 38.8902451619817
"6795" 1358.8 22.548145219761 33.9967663602969
"6796" 1359 25.4618441841786 29.019043472392
"6797" 1359.2 29.0878136674976 25.1758871435076
"6798" 1359.4 31.5018047838141 21.1713038912258
"6799" 1359.6 34.634645876361 19.6606801517635
"6800" 1359.8 39.2491700504381 17.3601544694552
"6801" 1360 42.958368026661 16.5225380581302
"6802" 1360.2 48.2169114351768 14.7749985666214
"6803" 1360.4 53.217302357278 13.1109752275547
"6804" 1360.6 58.2264070209211 10.9861909373549
"6805" 1360.8 63.7237618229209 10.3928004528506
"6806" 1361 69.1357928492676 10.1385785013945
"6807" 1361.2 74.6881772626144 11.1872718518502
"6808" 1361.4 80.7466307363943 11.9866364991039
"6809" 1361.6 84.6728430566043 10.8624168178002
"6810" 1361.8 85.4441211499832 9.90228971716352
"6811" 1362 84.8491530039311 8.75097609108529
"6812" 1362.2 84.2404021297108 7.968702421403
"6813" 1362.4 83.2587353881132 6.17621169065094
"6814" 1362.6 82.1722841898962 5.89137764303774
"6815" 1362.8 80.1013057314454 4.44964020946848
"6816" 1363 78.0237302987404 3.81647645534704
"6817" 1363.2 75.8345668277372 3.19438208129447
"6818" 1363.4 74.2528377541224 2.74293040759423
"6819" 1363.6 72.4616921204821 2.55026175567712
"6820" 1363.8 70.4311503441232 2.16717940413789
"6821" 1364 67.9227775240144 2.01871624378019
"6822" 1364.2 65.2123782899309 1.22274791374365
"6823" 1364.4 64.6778367688596 1.87169301708529
"6824" 1364.6 62.3774302101843 2.08750907452019
"6825" 1364.8 60.0663937311256 2.24006354639269
"6826" 1365 57.2893814702973 1.94246896438465
"6827" 1365.2 55.7488587809043 2.31681851032019
"6828" 1365.4 53.7990553730943 2.75760220358019
"6829" 1365.6 51.0316077974381 3.15968992954894
"6830" 1365.8 47.6408765045586 3.69940881490161
"6831" 1366 45.3133866731161 4.53696588113454
"6832" 1366.2 42.0268347937556 5.04350495741084
"6833" 1366.4 40.461564708046 5.37637349324955
"6834" 1366.6 39.6368070694239 5.88310139481883
"6835" 1366.8 38.4699287718415 7.27329472911109
"6836" 1367 36.1603485123185 8.14659358993364
"6837" 1367.2 34.3485311246194 9.14164059331769
"6838" 1367.4 32.3578692633319 9.90122809940519
"6839" 1367.6 30.7187801412694 11.4251803914927
"6840" 1367.8 28.7833919110334 12.5925844754765
"6841" 1368 26.5173643707571 13.8134870491441
"6842" 1368.2 26.2701832708532 13.7685766968067
"6843" 1368.4 25.7034697630375 13.9567044469438
"6844" 1368.6 25.7619212503944 14.6116260931302
"6845" 1368.8 26.1313310133733 16.2791482183776
"6846" 1369 25.5458472413746 17.9920503582478
"6847" 1369.2 23.9428782298049 20.3866031999881
"6848" 1369.4 21.5166315666263 22.883842016511
"6849" 1369.6 18.7724334820631 24.0324220805802
"6850" 1369.8 17.2054377642571 24.0213121272953
"6851" 1370 16.7950950295183 24.2359757464171
"6852" 1370.2 16.6453683994049 24.3733690048618
"6853" 1370.4 15.4254170708202 24.9704127386689
"6854" 1370.6 15.6981111905637 25.4500067729832
"6855" 1370.8 15.5766311522073 25.8210767747012
"6856" 1371 15.6731672542364 26.964163332146
"6857" 1371.2 14.9083006725631 27.9577537420177
"6858" 1371.4 13.9660223850006 29.5820289122677
"6859" 1371.6 11.9061610691201 31.227892134356
"6860" 1371.8 11.2054602918987 32.3781223798954
"6861" 1372 9.63428676207976 33.8717634459952
"6862" 1372.2 9.81995624443645 34.4750530977355
"6863" 1372.4 9.64787982607393 35.1449601301057
"6864" 1372.6 9.2871929562678 35.8469277907179
"6865" 1372.8 8.05979009174285 38.4541314401965
"6866" 1373 6.57063012356551 40.8704963567917
"6867" 1373.2 5.12389030446226 43.3380411684906
"6868" 1373.4 4.77414164005307 45.1234554704265
"6869" 1373.6 3.78104915708084 47.1346591205059
"6870" 1373.8 2.50251636464989 50.5127076992746
"6871" 1374 1.78076915396579 53.9600333267159
"6872" 1374.2 1.35676379675651 58.1972900097761
"6873" 1374.4 1.22322265402678 62.6078814100734
"6874" 1374.6 0.949947156150879 67.2348182840737
"6875" 1374.8 1.77368972886867 71.4644700896974
"6876" 1375 1.90221639560281 73.2189721762963
"6877" 1375.2 2.45945032950959 75.184944316559
"6878" 1375.4 2.71779717628401 78.005801064425
"6879" 1375.6 3.09254810600899 79.7650240126351
"6880" 1375.8 3.85921479022549 80.6439722043466
"6881" 1376 4.02485895308588 82.7540989982624
"6882" 1376.2 4.31003577249679 83.2139870714156
"6883" 1376.4 4.44901168061933 85.7771725230052
"6884" 1376.6 5.11220803351369 87.1634055952495
"6885" 1376.8 6.05557084829926 90.7436118357564
"6886" 1377 7.91682055653788 93.7283128298463
"6887" 1377.2 10.5941660126274 97.0395243731442
"6888" 1377.4 11.5302274492059 98.817777986855
"6889" 1377.6 12.2770219801763 100.808792398945
"6890" 1377.8 13.0423552314841 101.073019699436
"6891" 1378 13.8743383896416 102.376051007854
"6892" 1378.2 14.972796543425 103.865392592564
"6893" 1378.4 17.1244833997134 107.185907897235
"6894" 1378.6 18.6272746323882 108.882018816563
"6895" 1378.8 21.0791111227848 111.656835256616
"6896" 1379 23.5592329634083 113.149801359946
"6897" 1379.2 26.8758514643806 115.134055978387
"6898" 1379.4 30.3974949184303 117.685023165252
"6899" 1379.6 34.3577314408324 119.491574313116
"6900" 1379.8 38.3642994736725 121.044048103729
"6901" 1380 41.2639422150274 122.487270948161
"6902" 1380.2 43.9212974122635 123.653435209319
"6903" 1380.4 46.9847883811658 124.843085665725
"6904" 1380.6 50.9867680938967 125.474442870644
"6905" 1380.8 55.6292801943405 126.385276722822
"6906" 1381 57.8841641343385 126.149928030365
"6907" 1381.2 61.9557823427282 126.272983155988
"6908" 1381.4 66.6734650771896 126.282894772854
"6909" 1381.6 71.2857378253927 125.31075622558
"6910" 1381.8 75.9956477738943 124.96042236533
"6911" 1382 80.2335245764444 123.80113577323
"6912" 1382.2 83.5147156390334 122.901919638806
"6913" 1382.4 88.2219400647808 121.050070310398
"6914" 1382.6 92.1032515697384 119.401503886356
"6915" 1382.8 95.8814909019503 117.633100610271
"6916" 1383 99.7869734810313 115.366787869897
"6917" 1383.2 103.824111272359 112.778224771091
"6918" 1383.4 107.339466038494 109.676311498605
"6919" 1383.6 111.603990227578 106.316133366872
"6920" 1383.8 115.148704932333 101.591353752195
"6921" 1384 119.07516582425 96.5724066611915
"6922" 1384.2 121.669764262647 91.2680271929618
"6923" 1384.4 123.793446888729 85.4596340437761
"6924" 1384.6 125.675790836272 80.0885387487793
"6925" 1384.8 127.11952948202 74.8751428189171
"6926" 1385 127.051366994906 69.4533969844357
"6927" 1385.2 127.568246543684 65.3968414372409
"6928" 1385.4 127.096541806693 59.9746287365534
"6929" 1385.6 126.294850971143 54.6687376681222
"6930" 1385.8 125.42675778827 50.154244333668
"6931" 1386 125.057189747342 45.0715628152302
"6932" 1386.2 123.191302305374 40.6810234343623
"6933" 1386.4 121.110981985794 35.3398093352938
"6934" 1386.6 117.440299456921 30.3568057185898
"6935" 1386.8 113.980435270934 24.3941304168123
"6936" 1387 109.833012247903 21.2164327212484
"6937" 1387.2 105.971305948089 17.3154737608884
"6938" 1387.4 102.591189137488 15.0409319462379
"6939" 1387.6 99.1700788498853 11.713988677112
"6940" 1387.8 96.4312091565944 10.2966048845445
"6941" 1388 92.1159729142913 9.68224530907262
"6942" 1388.2 87.5504073470798 8.31006921903407
"6943" 1388.4 83.9961111238368 7.67096221055747
"6944" 1388.6 80.0165630211568 6.74663093051769
"6945" 1388.8 77.0855904511095 7.68640392340595
"6946" 1389 74.9981352694413 9.19945542980978
"6947" 1389.2 75.3290154678752 10.4080491885493
"6948" 1389.4 76.4635064770586 10.0099680897945
"6949" 1389.6 76.5868812092277 9.57955791863019
"6950" 1389.8 74.3907350776589 9.36668643521729
"6951" 1390 72.5075795695844 7.62979705031534
"6952" 1390.2 72.3569765776352 5.7169158691057
"6953" 1390.4 73.0052871427879 4.46817662386245
"6954" 1390.6 74.6511718041108 3.73370723478624
"6955" 1390.8 76.4014736734008 3.81887750457213
"6956" 1391 79.314334399068 3.5585089903144
"6957" 1391.2 83.2212813471983 3.99338834068167
"6958" 1391.4 87.5703859828974 4.70229291543625
"6959" 1391.6 91.6563218773019 6.2338995990283
"6960" 1391.8 93.9346141880649 7.73159364188901
"6961" 1392 97.5565400230061 9.82610303097724
"6962" 1392.2 101.247928990274 11.9125530799245
"6963" 1392.4 103.705594461507 15.9351645356846
"6964" 1392.6 106.887515833688 20.1311256436246
"6965" 1392.8 111.294587370185 23.3392821950938
"6966" 1393 114.849186441219 25.5406775958123
"6967" 1393.2 118.372415385515 29.599210357567
"6968" 1393.4 120.839208942701 34.4942423208213
"6969" 1393.6 121.90947197703 39.7680471462148
"6970" 1393.8 123.860217460094 45.5167717783039
"6971" 1394 125.593195054987 49.0210083657498
"6972" 1394.2 124.434942429376 51.4123161536393
"6973" 1394.4 123.111577720549 56.7871903533756
"6974" 1394.6 121.948645491653 62.4848417684478
"6975" 1394.8 121.168865521337 68.9555079953898
"6976" 1395 118.579124819673 74.9112912679881
"6977" 1395.2 115.015054092015 80.2819596327776
"6978" 1395.4 112.797014066001 85.6694793870426
"6979" 1395.6 110.361819966993 91.3244259454143
"6980" 1395.8 108.414422906755 97.4745987964404
"6981" 1396 109.433899369752 99.4648337796723
"6982" 1396.2 110.627538660116 100.442689056282
"6983" 1396.4 111.636483928678 100.927358971343
"6984" 1396.6 110.814127463068 100.284398835684
"6985" 1396.8 108.789225759051 101.678046699813
"6986" 1397 105.302931691993 103.949027640567
"6987" 1397.2 101.138171711984 107.544133201839
"6988" 1397.4 95.9910050854926 110.559487505932
"6989" 1397.6 90.2327600515193 112.10635454743
"6990" 1397.8 85.1195009858788 114.042964983684
"6991" 1398 79.9407351857384 114.70519481983
"6992" 1398.2 75.4683285892834 116.828073490192
"6993" 1398.4 71.8274520547943 119.64808710263
"6994" 1398.6 70.0232595643571 119.446847560101
"6995" 1398.8 66.9150448895685 117.156433616313
"6996" 1399 64.6693043912943 114.63512804778
"6997" 1399.2 63.8131611564248 112.15947142239
"6998" 1399.4 63.7398393608125 110.449072715967
"6999" 1399.6 63.1177690981122 109.272745090759
"7000" 1399.8 61.0366545030859 108.234004809542
"7001" 1400 58.5825236891841 108.01536968424
"7002" 1400.2 54.3691733285943 107.941225398891
"7003" 1400.4 50.2237393809757 109.344924816313
"7004" 1400.6 45.7644422188075 109.981169830945
"7005" 1400.8 41.8649055651069 111.548175556645
"7006" 1401 40.5658296580334 113.16714372605
"7007" 1401.2 40.2412930524149 112.010318971753
"7008" 1401.4 37.9537080581633 109.308515856606
"7009" 1401.6 33.6596785192834 106.213680138385
"7010" 1401.8 29.5657657243702 103.203481596011
"7011" 1402 25.4546910188194 100.28417919063
"7012" 1402.2 21.787810504754 97.3688876146705
"7013" 1402.4 18.1128386807694 94.4941159366802
"7014" 1402.6 17.2319171047995 90.9543556787789
"7015" 1402.8 16.377692328465 86.950845866106
"7016" 1403 17.2001038619737 81.732079396175
"7017" 1403.2 16.5395765999306 77.0686844720072
"7018" 1403.4 15.9647058334639 72.784771295465
"7019" 1403.6 13.9825416073702 69.4231706009336
"7020" 1403.8 10.962323743996 66.2494796155351
"7021" 1404 9.42726995693887 62.8375843412588
"7022" 1404.2 10.1445451399248 57.9660644225345
"7023" 1404.4 10.6270797573335 53.3167325285606
"7024" 1404.6 12.8772554560943 49.0512139186358
"7025" 1404.8 14.9798699671905 44.5490018894167
"7026" 1405 18.8939128236537 41.3791511410777
"7027" 1405.2 21.7016064373519 38.4964814843453
"7028" 1405.4 23.9587955015298 34.9564688138302
"7029" 1405.6 25.2533819267804 30.6606202103418
"7030" 1405.8 25.6531144249002 26.9336360697949
"7031" 1406 24.65280772054 27.7088505349824
"7032" 1406.2 23.2714140048956 28.290532537529
"7033" 1406.4 22.7043997705277 29.0751064326635
"7034" 1406.6 19.5117392197277 29.8139923924635
"7035" 1406.8 18.9115146768524 30.8182143003786
"7036" 1407 17.8527051498661 31.3146583298084
"7037" 1407.2 16.4593944381428 34.1263522182818
"7038" 1407.4 12.7133383806871 36.3735643535106
"7039" 1407.6 8.67775914335904 39.1454875920067
"7040" 1407.8 6.5408994401619 42.7137384663437
"7041" 1408 6.70868190154028 45.5439540253167
"7042" 1408.2 4.39574308376707 50.3387310678484
"7043" 1408.4 4.15843091146159 53.2550010285293
"7044" 1408.6 4.38883256309435 57.2065127281405
"7045" 1408.8 3.36592527482044 62.7749159240215
"7046" 1409 2.34712808997896 67.6248971248815
"7047" 1409.2 3.07494003346504 70.5499497251233
"7048" 1409.4 3.06195089285327 73.306652035223
"7049" 1409.6 4.17545508267329 73.1814130680933
"7050" 1409.8 6.29418329553349 74.8950827698563
"7051" 1410 8.77584191558588 78.8286323854149
"7052" 1410.2 9.3953856435771 84.1042459734164
"7053" 1410.4 10.0331627493123 90.2520547001892
"7054" 1410.6 10.1022727192879 92.6464900883705
"7055" 1410.8 10.1107727159137 92.7891221321663
"7056" 1411 9.51334108264607 91.4151315774423
"7057" 1411.2 6.95688600866514 91.9061548975913
"7058" 1411.4 7.06724996656873 90.3990479282661
"7059" 1411.6 6.93467460462138 88.8579585653167
"7060" 1411.8 7.33277498827856 87.2014724323565
"7061" 1412 8.62329840351744 85.3490139147789
"7062" 1412.2 10.9080074455509 84.1937465578041
"7063" 1412.4 14.1312907230103 82.4665880049983
"7064" 1412.6 18.204868624884 81.6839217050171
"7065" 1412.8 22.1371474872908 80.0153179694909
"7066" 1413 26.0740464341125 78.0122107064393
"7067" 1413.2 30.404038031028 75.3945226619629
"7068" 1413.4 33.4892570134017 72.1216612144632
"7069" 1413.6 37.7583291930388 69.6395209785802
"7070" 1413.8 42.2964937133398 67.4778742012029
"7071" 1414 45.5776347624728 63.839218570176
"7072" 1414.2 46.9719824971698 59.3067753061981
"7073" 1414.4 47.4157346853733 54.481295628146
"7074" 1414.6 46.2354904967944 50.6743566966102
"7075" 1414.8 43.4964982765412 47.9777753100855
"7076" 1415 41.4667166193709 44.3226479557557
"7077" 1415.2 39.0325959866688 41.35056998466
"7078" 1415.4 36.7702512715494 39.8704469230774
"7079" 1415.6 33.7125399896168 37.6932955382347
"7080" 1415.8 29.30877102379 35.4148107416671
"7081" 1416 26.4418397010277 33.4319857128635
"7082" 1416.2 24.7366138796301 33.6188304383302
"7083" 1416.4 24.9865032432421 34.3252888011484
"7084" 1416.6 26.1690859511805 33.9417086668992
"7085" 1416.8 27.8083838723591 31.8570445443243
"7086" 1417 31.0154526329277 29.1218176140302
"7087" 1417.2 35.2495653716813 26.4085995674932
"7088" 1417.4 39.4959862257702 23.9599754181708
"7089" 1417.6 42.5578165548661 21.9885771093193
"7090" 1417.8 45.9743929983335 19.3257628276563
"7091" 1418 49.885099521291 18.7860025452122
"7092" 1418.2 54.9412108731701 18.0091889626181
"7093" 1418.4 59.9462455735535 15.9344451513506
"7094" 1418.6 63.8674129924473 13.1346035507714
"7095" 1418.8 66.5620960035543 12.5210884034202
"7096" 1419 70.2291938442791 14.2701544332976
"7097" 1419.2 74.4114643415325 17.4417458136652
"7098" 1419.4 79.1355877395621 20.782844368056
"7099" 1419.6 83.3191629847207 23.3475110025986
"7100" 1419.8 87.6160519966996 24.5986554681039
"7101" 1420 91.7666077025035 24.1125259659817
"7102" 1420.2 95.3188456789744 22.3202449599402
"7103" 1420.4 96.5191185012065 21.6047839209628
"7104" 1420.6 97.4220808312996 22.6756745854302
"7105" 1420.8 99.5351846920943 25.4695871209239
"7106" 1421 100.574811552124 29.9506288427714
"7107" 1421.2 101.6815111128 34.4581329484478
"7108" 1421.4 100.970615011164 38.0088321925902
"7109" 1421.6 101.082647714166 41.923107863373
"7110" 1421.8 102.908670533831 45.6066181654302
"7111" 1422 105.007864590326 48.8026184268927
"7112" 1422.2 108.114347079513 51.8620143059924
"7113" 1422.4 110.515962325422 55.1638137310716
"7114" 1422.6 109.751082110919 58.6448910105869
"7115" 1422.8 106.966477553438 62.9247399590596
"7116" 1423 103.559717660328 67.7177980437476
"7117" 1423.2 98.69456031927 70.6337116630734
"7118" 1423.4 93.9146278782761 73.4816121566938
"7119" 1423.6 89.6256713200457 77.5996812481222
"7120" 1423.8 86.5667914299335 82.4490008506302
"7121" 1424 83.8170051170291 87.2844389533693
"7122" 1424.2 82.1843194937422 92.199636859865
"7123" 1424.4 82.0232877296033 97.384142794223
"7124" 1424.6 82.5084465776386 99.8169922181842
"7125" 1424.8 82.8309548332283 99.2745807024552
"7126" 1425 81.947131368216 98.6776359061815
"7127" 1425.2 78.6403896524173 99.1777667998036
"7128" 1425.4 74.4311619248376 99.1321230762356
"7129" 1425.6 69.531229226216 97.6894706197761
"7130" 1425.8 65.2767749024995 95.1479992607957
"7131" 1426 60.7127866859572 92.0279121201399
"7132" 1426.2 55.8245171694149 88.9552477769328
"7133" 1426.4 52.390143184215 85.0860593623302
"7134" 1426.6 48.5813091721733 80.9658649676197
"7135" 1426.8 45.6826488429762 76.7718551218847
"7136" 1427 42.849335367158 72.1787176351029
"7137" 1427.2 40.9627632235034 67.7940432717756
"7138" 1427.4 40.0094404430801 62.5718765823159
"7139" 1427.6 38.8543633662543 57.6759381363702
"7140" 1427.8 40.6210763680186 54.0231237534969
"7141" 1428 43.7749425827011 51.8120728649758
"7142" 1428.2 46.6706417526249 49.1297158576363
"7143" 1428.4 50.4989495152963 46.5187111456475
"7144" 1428.6 53.786622894314 43.6549877024844
"7145" 1428.8 56.9485419427982 39.9013400345875
"7146" 1429 59.1527893053822 35.4892079071029
"7147" 1429.2 60.9065258849943 30.5906719444602
"7148" 1429.4 63.2060016388443 26.2949418471402
"7149" 1429.6 63.3110233674891 22.4061354240512
"7150" 1429.8 61.3174859112506 20.1707874846427
"7151" 1430 59.698361026105 17.8138266540536
"7152" 1430.2 57.2197631060943 17.2869028441302
"7153" 1430.4 55.3017374070067 16.0666772037993
"7154" 1430.6 55.7454580773101 15.4383469537776
"7155" 1430.8 58.0324844469135 13.9391477122557
"7156" 1431 61.6391088265061 12.1191973889772
"7157" 1431.2 65.9675729987312 12.0228432521249
"7158" 1431.4 70.4578211650092 12.7641401422876
"7159" 1431.6 75.8373512866163 13.0026802166654
"7160" 1431.8 81.2176147793572 11.8390307327786
"7161" 1432 82.2137342752143 12.6242776495302
"7162" 1432.2 84.2686927725943 15.2928100053596
"7163" 1432.4 86.3898189117284 19.0532159037374
"7164" 1432.6 88.6875868249883 23.0045830691029
"7165" 1432.8 90.7415471360489 27.146822540709
"7166" 1433 92.8928580359515 30.4963742887179
"7167" 1433.2 96.2277327145641 32.435609191315
"7168" 1433.4 99.9605107858801 35.0547442863159
"7169" 1433.6 104.155955528955 35.8553051825524
"7170" 1433.8 106.191297021987 36.4042376296807
"7171" 1434 106.214050803906 38.4670184048774
"7172" 1434.2 106.35850117538 42.9197394489284
"7173" 1434.4 105.963960267146 48.7519435418395
"7174" 1434.6 105.566120946174 54.3346639180919
"7175" 1434.8 105.357081046896 59.6096368251792
"7176" 1435 103.769305555311 64.6190084664054
"7177" 1435.2 100.053268072291 68.8023595462945
"7178" 1435.4 95.5005923726671 71.0495423830575
"7179" 1435.6 89.6904027415649 72.4665466209184
"7180" 1435.8 83.9077375890283 71.7817854928019
"7181" 1436 78.6686238806424 69.6738193984648
"7182" 1436.2 73.4588091849767 66.6251510259478
"7183" 1436.4 70.7439373593467 62.167387694032
"7184" 1436.6 68.3388560621038 57.5292666293208
"7185" 1436.8 66.2946109588221 52.8521908992559
"7186" 1437 63.9149944809405 47.9371957965898
"7187" 1437.2 61.0988009601826 43.1696433771243
"7188" 1437.4 58.5918469856643 38.0050103686602
"7189" 1437.6 55.5608782216881 34.1841418946427
"7190" 1437.8 50.9767693238816 32.3448891283302
"7191" 1438 46.9263147447042 30.9694524941818
"7192" 1438.2 45.7255872467067 29.4484618914931
"7193" 1438.4 46.3737841695341 26.761802965529
"7194" 1438.6 47.3451226733866 23.8003827705445
"7195" 1438.8 48.9583909344483 20.246025170156
"7196" 1439 51.9735261620489 18.4492777787999
"7197" 1439.2 56.7788718871744 17.1187425912102
"7198" 1439.4 61.6514800135144 16.4843198188302
"7199" 1439.6 66.7913473952973 15.5458917647312
"7200" 1439.8 71.9608129800575 14.4929484026723
"7201" 1440 76.1655196545127 13.98843480332
"7202" 1440.2 80.4403099339013 13.2755013112658
"7203" 1440.4 81.0786994402996 14.4728335398828
"7204" 1440.6 81.4060031133921 16.1321967151673
"7205" 1440.8 83.8233481070186 19.8930779301332
"7206" 1441 87.7968974938368 23.3751841774666
"7207" 1441.2 91.7128219348079 26.8811651118981
"7208" 1441.4 95.5145489144179 30.7487156046243
"7209" 1441.6 99.1225103143807 33.9348420933836
"7210" 1441.8 102.997098361468 36.2390679773933
"7211" 1442 107.044969734043 36.5488954513302
"7212" 1442.2 107.095129771852 35.7717912522302
"7213" 1442.4 106.590543793387 34.7605702916321
"7214" 1442.6 106.113652673377 34.8543131427453
"7215" 1442.8 105.69107878806 33.5765759493351
"7216" 1443 105.986775915017 30.8639323554552
"7217" 1443.2 107.448616826556 26.7334226464937
"7218" 1443.4 108.010938297194 22.7885093871731
"7219" 1443.6 107.334475106897 22.5837963939817
"7220" 1443.8 108.191928124337 22.5846787775731
"7221" 1444 109.569603122081 22.409868452641
"7222" 1444.2 110.884755102511 22.4895376051357
"7223" 1444.4 111.101092791349 22.759059834812
"7224" 1444.6 112.116491426122 23.4768421203857
"7225" 1444.8 114.101346530455 25.6850070577191
"7226" 1445 116.416139078851 28.2934051364816
"7227" 1445.2 118.643552563973 31.6683230001815
"7228" 1445.4 120.339029167887 34.7796545458043
"7229" 1445.6 121.122984469068 38.9358591690144
"7230" 1445.8 122.311623251603 43.6158573790355
"7231" 1446 124.372449876051 47.6881943369595
"7232" 1446.2 125.635570281907 50.8042987102302
"7233" 1446.4 125.437151392072 53.9212836074762
"7234" 1446.6 125.074072206189 57.9666033401275
"7235" 1446.8 125.231976198647 62.7994144183169
"7236" 1447 125.274200484648 68.4986610375713
"7237" 1447.2 123.764621924122 72.9847750457938
"7238" 1447.4 120.764979364525 76.8559592096233
"7239" 1447.6 117.3475481715 81.5311041722698
"7240" 1447.8 114.017764422782 85.8094760347945
"7241" 1448 110.912423662293 91.059306590856
"7242" 1448.2 107.021632163786 96.7060657721084
"7243" 1448.4 103.437644759107 102.308354172939
"7244" 1448.6 99.9976137004443 107.36092316768
"7245" 1448.8 96.0773067342638 109.765250500392
"7246" 1449 91.032143389979 112.60155840024
"7247" 1449.2 85.2997106844564 115.146681377261
"7248" 1449.4 78.6466962669693 115.211586490555
"7249" 1449.6 72.7550642645161 114.582231789039
"7250" 1449.8 68.3032426816621 113.885769858567
"7251" 1450 65.8574632608726 112.405453811517
"7252" 1450.2 63.7091927039161 109.637123956135
"7253" 1450.4 60.3965870470194 108.497915786855
"7254" 1450.6 58.5696975754392 105.677783123106
"7255" 1450.8 57.3431219619628 101.932256948514
"7256" 1451 54.982409448796 98.9008288034184
"7257" 1451.2 52.305413010147 95.1267283714091
"7258" 1451.4 51.6304758601177 91.3777816545685
"7259" 1451.6 52.5145303498999 86.9757389721635
"7260" 1451.8 55.146298398889 83.434485449723
"7261" 1452 58.298977217576 82.1741100285091
"7262" 1452.2 61.4077994081321 82.0358112068774
"7263" 1452.4 64.4778702888054 80.9434125978394
"7264" 1452.6 68.339631337243 79.4893253098842
"7265" 1452.8 71.5168282639604 79.7320935175355
"7266" 1453 75.7485966598443 79.2719327725246
"7267" 1453.2 79.8067999249034 78.1616092782484
"7268" 1453.4 83.8286017192259 77.9385781178039
"7269" 1453.6 88.2538625289961 78.715215364732
"7270" 1453.8 91.0840909509425 81.380255087348
"7271" 1454 93.4214270224378 82.7181901883084
"7272" 1454.2 94.6608723783554 81.1847550231665
"7273" 1454.4 96.1647172386978 78.2594911011578
"7274" 1454.6 96.5262288158443 75.1811656770802
"7275" 1454.8 94.775835218717 71.2589888231321
"7276" 1455 92.792972140783 66.7160660384151
"7277" 1455.2 92.5881918269277 61.3589024635802
"7278" 1455.4 92.2358649634229 56.8355008550016
"7279" 1455.6 91.7387917702358 51.9804109422736
"7280" 1455.8 89.8088421262485 47.0874856433536
"7281" 1456 87.4778233976644 42.6791010350502
"7282" 1456.2 84.0115807534473 38.2949444232714
"7283" 1456.4 82.4949924665943 33.4224858756034
"7284" 1456.6 81.6612715854331 28.3648499066044
"7285" 1456.8 82.3902769237474 24.3424577973506
"7286" 1457 85.2082270930993 21.3694432778698
"7287" 1457.2 89.7164865695944 19.16701758717
"7288" 1457.4 92.918361147958 18.7233681818605
"7289" 1457.6 92.7837211701844 18.9493962536802
"7290" 1457.8 91.570339513329 18.0520475941975
"7291" 1458 89.0571664850025 16.7768063440853
"7292" 1458.2 85.5356215625943 15.8460358222735
"7293" 1458.4 80.9825145915222 12.7058361602013
"7294" 1458.6 77.8180248176154 13.1130688153144
"7295" 1458.8 73.8825722877646 15.1914049148515
"7296" 1459 69.3062637626943 15.0405196674969
"7297" 1459.2 65.6853290363882 13.1865191699539
"7298" 1459.4 62.8192044400792 10.4967956618302
"7299" 1459.6 60.1369646034809 11.5711090552116
"7300" 1459.8 57.3507610829244 14.7626437959952
"7301" 1460 54.1791340100943 18.1027452585751
"7302" 1460.2 50.1842214545298 20.5321655941528
"7303" 1460.4 45.3696101996288 20.9958292166578
"7304" 1460.6 41.0302230681658 20.1150525523302
"7305" 1460.8 38.5892026230296 19.9194650923831
"7306" 1461 36.3346555302685 22.1011127406729
"7307" 1461.2 33.9849559021207 25.7854323726828
"7308" 1461.4 30.8538733089856 29.7983912271454
"7309" 1461.6 27.2142072307574 33.0303249418628
"7310" 1461.8 24.5636518270782 36.7358771597334
"7311" 1462 22.5147827616243 41.7809724115002
"7312" 1462.2 21.0862087630649 46.8153636554478
"7313" 1462.4 21.0765426202874 52.3375690631371
"7314" 1462.6 22.1091026013396 57.3201479614528
"7315" 1462.8 23.0338012559277 62.7885477114691
"7316" 1463 23.9521254260377 67.7111824579245
"7317" 1463.2 23.9699208618721 73.3799542137746
"7318" 1463.4 22.8394640963997 79.0168000327859
"7319" 1463.6 20.5354475800722 83.9919354319275
"7320" 1463.8 18.2016903972259 87.4730230800144
"7321" 1464 18.7429032897962 87.0022307180596
"7322" 1464.2 20.5088344042785 87.8015658389091
"7323" 1464.4 21.5757218063838 88.0228293295933
"7324" 1464.6 23.7461433111315 88.824182189731
"7325" 1464.8 27.3602519396733 89.6621906469354
"7326" 1465 31.8760511082971 89.9804041519653
"7327" 1465.2 36.4783289155229 89.9827712726427
"7328" 1465.4 41.5423455877509 91.7310480127954
"7329" 1465.6 47.130861586789 93.0932878174408
"7330" 1465.8 52.6444467405271 94.8574033178134
"7331" 1466 58.2204126150103 95.3694714500868
"7332" 1466.2 63.147980784966 94.3683565091311
"7333" 1466.4 67.8916041018604 92.5771848911788
"7334" 1466.6 72.8012111546971 90.8920171176713
"7335" 1466.8 77.2499072759943 89.3216372743172
"7336" 1467 81.4846979699533 87.0182036824969
"7337" 1467.2 85.3471792131573 83.9732341591831
"7338" 1467.4 89.2481753918622 83.1717350545355
"7339" 1467.6 92.9523854240531 82.3914981786559
"7340" 1467.8 97.6140497525678 79.8657184455559
"7341" 1468 102.514770855485 78.1998275175484
"7342" 1468.2 103.193173156103 76.9533475926438
"7343" 1468.4 104.318116293647 73.2134802406563
"7344" 1468.6 105.774808982844 69.0002754283838
"7345" 1468.8 108.244464090378 64.2054726745059
"7346" 1469 109.378119713186 59.185724754978
"7347" 1469.2 110.366263526604 54.2467452556192
"7348" 1469.4 108.986473465494 50.2067044229938
"7349" 1469.6 107.887034986172 45.116442949454
"7350" 1469.8 107.139291289674 39.3808669834602
"7351" 1470 106.540149147349 36.0068913303484
"7352" 1470.2 106.725005575344 36.1373144127148
"7353" 1470.4 107.777393122132 37.2627833175
"7354" 1470.6 109.707228091805 39.0471060477751
"7355" 1470.8 111.264548395189 42.0457800497491
"7356" 1471 112.137606905955 46.0220645815246
"7357" 1471.2 113.136241129467 51.0509800729847
"7358" 1471.4 114.860416037313 55.9811329426847
"7359" 1471.6 115.610981985206 61.512654000994
"7360" 1471.8 117.279098272767 66.9115493824847
"7361" 1472 120.227046890187 70.9267090234408
"7362" 1472.2 122.854592733032 75.2141516574284
"7363" 1472.4 124.516347094915 76.4308553520504
"7364" 1472.6 124.801200025031 76.7266881118029
"7365" 1472.8 124.521294405646 77.8164276048815
"7366" 1473 124.363469729455 79.3037813052746
"7367" 1473.2 123.450944377064 82.4490008506302
"7368" 1473.4 122.843871488293 87.2658518604585
"7369" 1473.6 121.43518581462 91.2385425863943
"7370" 1473.8 118.966158918724 92.5748574596492
"7371" 1474 117.954293163139 94.2652614799195
"7372" 1474.2 115.691860787726 96.4744241783039
"7373" 1474.4 112.194970626169 99.5994357365052
"7374" 1474.6 108.402061954415 101.237348611805
"7375" 1474.8 103.915834623671 104.020420396728
"7376" 1475 99.2769261310559 106.725095793343
"7377" 1475.2 94.2080245494465 110.404812067291
"7378" 1475.4 89.401831304537 113.66515748806
"7379" 1475.6 84.2601034248655 115.858219666508
"7380" 1475.8 78.8436387231072 116.407049749343
"7381" 1476 72.6844156824918 117.491533120933
"7382" 1476.2 67.2257463540726 119.630362701795
"7383" 1476.4 64.6407199648753 122.879476084987
"7384" 1476.6 65.1930056636917 123.268786139087
"7385" 1476.8 65.3817907853994 125.283226137949
"7386" 1477 66.7081547940586 123.747903225634
"7387" 1477.2 67.4556739853012 124.342121539873
"7388" 1477.4 68.3618162588212 123.967497520771
"7389" 1477.6 68.6576580236188 123.775035512245
"7390" 1477.8 69.6451672140193 124.122805954005
"7391" 1478 69.5999051612798 123.267313269459
"7392" 1478.2 70.0354398368716 122.695697288603
"7393" 1478.4 70.2830349590822 122.367485723391
"7394" 1478.6 70.7437087062337 122.054374278666
"7395" 1478.8 71.1513446907651 121.671478763781
"7396" 1479 70.0893627201889 120.706491315317
"7397" 1479.2 69.5854249684909 120.006328184804
"7398" 1479.4 68.0773428363943 119.75000240743
"7399" 1479.6 65.1665739413693 120.262763784705
"7400" 1479.8 61.568679411272 120.72219861045
"7401" 1480 58.98351645052 119.837809601855
"7402" 1480.2 56.9806813828202 118.912283258903
"7403" 1480.4 53.1395071500649 118.096662105612
"7404" 1480.6 50.7939620846187 116.04749395622
"7405" 1480.8 48.0109086723401 113.14407690944
"7406" 1481 44.5458401007651 110.414187626879
"7407" 1481.2 41.2754642839444 108.357782242755
"7408" 1481.4 37.4705466244117 106.862147450439
"7409" 1481.6 33.2796817781328 105.180033640446
"7410" 1481.8 29.4052152656375 105.374672949347
"7411" 1482 27.8324760780512 105.638247013485
"7412" 1482.2 26.3902753443927 104.222477754687
"7413" 1482.4 25.7463282806713 102.28263378924
"7414" 1482.6 25.3873787728128 100.869549869881
"7415" 1482.8 26.8411142287853 99.3796808605302
"7416" 1483 27.3062289630899 98.9274880645647
"7417" 1483.2 28.1161052929034 97.9273877671302
"7418" 1483.4 29.0134188331367 96.8300708624827
"7419" 1483.6 31.5444509698049 95.1904254369091
"7420" 1483.8 34.3626202465081 91.7413044818129
"7421" 1484 37.2276267998943 87.2540758462574
"7422" 1484.2 39.869350933884 82.6483071826806
"7423" 1484.4 40.6863423965943 77.881213509108
"7424" 1484.6 41.2944682157944 72.9781571688588
"7425" 1484.8 40.6863423965943 68.1258142993868
"7426" 1485 39.0454259733924 62.6365186042821
"7427" 1485.2 37.4123977016438 57.0107894131866
"7428" 1485.4 35.4054421036616 51.9721599073014
"7429" 1485.6 31.6440906325372 48.2491364256016
"7430" 1485.8 28.9218328871887 44.0519290346604
"7431" 1486 26.7487779100092 39.508776112011
"7432" 1486.2 25.3344704934204 34.8830787166237
"7433" 1486.4 25.1861239589392 30.9633217421405
"7434" 1486.6 27.6496451474943 28.8457969968635
"7435" 1486.8 30.9295984841548 27.991789673995
"7436" 1487 35.9438056260277 26.4550338050969
"7437" 1487.2 41.2500545323696 24.5101500718302
"7438" 1487.4 46.1166613137323 21.8656236283129
"7439" 1487.6 50.3998984906459 18.7577140534797
"7440" 1487.8 52.4419058965337 14.9247068211332
"7441" 1488 53.3364344058368 13.6237425136484
"7442" 1488.2 55.2301677920025 14.5656082131567
"7443" 1488.4 59.5358673003131 16.0742699596739
"7444" 1488.6 64.8433403987628 17.6590278057355
"7445" 1488.8 70.1364355224575 19.0469533382091
"7446" 1489 75.1386317504653 20.0225890701528
"7447" 1489.2 79.9856560889815 19.9321803320237
"7448" 1489.4 84.932197747151 20.5977055744178
"7449" 1489.6 90.3024411349693 20.6126858765489
"7450" 1489.8 94.8591832294107 20.4816356639832
"7451" 1490 96.1274048038902 19.8225660270751
"7452" 1490.2 95.6512561202506 18.4828152488927
"7453" 1490.4 95.2255833725621 19.4308227842173
"7454" 1490.6 95.81341810745 21.5787717172735
"7455" 1490.8 97.4535328831785 24.9831480829688
"7456" 1491 99.8193387207087 29.5149195039731
"7457" 1491.2 101.987098712741 34.7940120779678
"7458" 1491.4 104.335693052749 39.2206978169393
"7459" 1491.6 105.421754285631 44.5589475321421
"7460" 1491.8 106.633571563613 50.2497736909528
"7461" 1492 105.954290561428 55.1024351411357
"7462" 1492.2 104.611949343452 61.3416132600873
"7463" 1492.4 104.397023923719 66.9904055223391
"7464" 1492.6 103.433558820243 73.0473139828302
"7465" 1492.8 101.175524072831 78.9275588716197
"7466" 1493 97.4480007239533 83.5426304675225
"7467" 1493.2 92.8128168451547 88.0314995290716
"7468" 1493.4 87.6607568981682 91.5083852273084
"7469" 1493.6 81.9791714592372 95.1046978074016
"7470" 1493.8 75.787915139534 97.2170556642785
"7471" 1494 69.2436021495673 96.4637324944788
"7472" 1494.2 63.0723299148147 94.093256268542
"7473" 1494.4 58.4516251170854 89.7780307049641
"7474" 1494.6 54.4308077021619 84.9397282659113
"7475" 1494.8 51.7220769806386 79.4530967469187
"7476" 1495 48.8953622439426 74.0403057360713
"7477" 1495.2 47.2187219614822 68.4468380745685
"7478" 1495.4 46.4496501903347 62.7173648797244
"7479" 1495.6 44.5063246573519 57.5747177086484
"7480" 1495.8 43.5989450043417 52.4134877333881
"7481" 1496 41.1998528955199 48.1769980468621
"7482" 1496.2 37.843839398605 44.9569080973302
"7483" 1496.4 34.0886730130183 43.0044545678737
"7484" 1496.6 31.2991918931881 42.9902612000177
"7485" 1496.8 31.1068094028188 42.1178388921873
"7486" 1497 32.0179580277421 40.0059089152847
"7487" 1497.2 33.8886141302495 36.001979268244
"7488" 1497.4 36.2647609194943 31.3554613775635
"7489" 1497.6 39.6535200134422 27.5676092158302
"7490" 1497.8 43.8849817124707 24.3899129144819
"7491" 1498 47.6227775218443 20.5927805435802
"7492" 1498.2 50.6828192364008 16.3528161997334
"7493" 1498.4 51.231413025361 14.2464295842635
"7494" 1498.6 50.2668028227139 15.5745595572324
"7495" 1498.8 49.8420144523277 16.0936444837635
"7496" 1499 50.5208771289693 17.1357670796256
"7497" 1499.2 51.7126662593497 17.3869207895323
"7498" 1499.4 54.4562746829068 17.1531390065802
"7499" 1499.6 58.383269137727 17.6698652011975
"7500" 1499.8 62.8227904856054 18.8656101136764
"7501" 1500 66.6346276767818 21.1023570675802
"7502" 1500.2 71.177544541456 23.2131693977132
"7503" 1500.4 76.0413339938974 24.8189843287999
"7504" 1500.6 80.5945992815944 27.1429621124969
"7505" 1500.8 85.2834901895349 29.4596012603846
"7506" 1501 89.8561072933902 32.1498981114934
"7507" 1501.2 94.025262656354 35.1377604617917
"7508" 1501.4 98.0208462232924 38.5211008189811
"7509" 1501.6 102.037369052344 42.943373082358
"7510" 1501.8 105.449027293987 47.2636518265088
"7511" 1502 107.760392207172 51.7702976552957
"7512" 1502.2 110.69877645321 56.1986235290353
"7513" 1502.4 113.044709327349 57.9114490223208
"7514" 1502.6 113.094841991733 57.1265863336913
"7515" 1502.8 112.855952946952 57.7354744394265
"7516" 1503 111.201110237871 58.2445709396695
"7517" 1503.2 110.000683302121 60.7705427269881
"7518" 1503.4 107.997590297443 64.2025214591159
"7519" 1503.6 105.016379339013 67.9191211458484
"7520" 1503.8 101.36071390314 69.920367131012
"7521" 1504 96.9413742318533 72.9381190134016
"7522" 1504.2 92.8227656119852 75.9345282426756
"7523" 1504.4 88.0763274063241 78.0983191227491
"7524" 1504.6 82.9674266602485 80.3730718150077
"7525" 1504.8 77.2724304544832 80.0716848171357
"7526" 1505 71.9783211896035 80.3017669288577
"7527" 1505.2 65.9563413171356 78.850175087555
"7528" 1505.4 59.9761741062846 77.0923594875028
"7529" 1505.6 53.2793903340103 74.4813434928479
"7530" 1505.8 48.6076074480897 71.8971950057647
"7531" 1506 45.0418381287025 68.3475034743167
"7532" 1506.2 40.6722654100388 65.7327676279135
"7533" 1506.4 36.5723430757332 62.0772638133857
"7534" 1506.6 33.3381554145943 58.4394536281635
"7535" 1506.8 29.7351046594822 56.0955603643442
"7536" 1507 24.9510868247944 55.8745851240302
"7537" 1507.2 19.8697278162867 56.3782819189071
"7538" 1507.4 14.9461954176211 57.8589762038748
"7539" 1507.6 10.9711035038671 59.5389035829756
"7540" 1507.8 11.0335986473422 61.5419622909519
"7541" 1508 11.273366193796 63.3964056553932
"7542" 1508.2 10.1254431774757 66.6927219907454
"7543" 1508.4 9.54656634764698 68.2935014102512
"7544" 1508.6 10.7535392301452 69.2028182159573
"7545" 1508.8 11.472263913338 72.1751541629071
"7546" 1509 11.4621604177723 76.7266292239149
"7547" 1509.2 10.6182570034164 80.8237540302285
"7548" 1509.4 10.5151848306706 82.0480332213641
"7549" 1509.6 12.0728117332404 83.8566496290957
"7550" 1509.8 14.1726901438693 87.2199110565802
"7551" 1510 16.9504315159443 91.1627594110302
"7552" 1510.2 20.0395913139414 95.4286729646318
"7553" 1510.4 23.0642218624672 99.2818680785929
"7554" 1510.6 26.2728430503616 103.486823714959
"7555" 1510.8 28.0268001026713 107.740982325164
"7556" 1511 30.2765853468588 110.554883543781
"7557" 1511.2 32.8128434772773 110.759083932757
"7558" 1511.4 37.4074100281896 112.187644135783
"7559" 1511.6 42.6314507153591 113.247120816284
"7560" 1511.8 47.9015018556443 113.408959536905
"7561" 1512 53.1129812232554 113.999129042932
"7562" 1512.2 57.9297500000103 116.068821598054
"7563" 1512.4 61.9614758579358 118.107550269708
"7564" 1512.6 63.3505273390481 120.89719190978
"7565" 1512.8 62.2805580668212 122.946203394939
"7566" 1513 60.6891585983795 124.49980309002
"7567" 1513.2 59.2151759503443 124.51454290683
"7568" 1513.4 57.3123463638251 124.570073681881
"7569" 1513.6 57.7655560288264 124.223065135102
"7570" 1513.8 56.7310905728086 124.171792030568
"7571" 1514 56.3230150719225 124.579235238979
"7572" 1514.2 56.1062514742584 124.850943034002
"7573" 1514.4 57.0234414960737 123.87757225183
"7574" 1514.6 57.8548517687739 123.599918376574
"7575" 1514.8 58.185536691914 123.84937846874
"7576" 1515 59.2672835054169 123.39984426058
"7577" 1515.2 60.0559559655262 123.330356552762
"7578" 1515.4 60.4713807368069 123.197468150901
"7579" 1515.6 61.0311916779304 122.841093602014
"7580" 1515.8 62.4017013735392 123.089132984381
"7581" 1516 64.8484843201658 123.607618021854
"7582" 1516.2 67.253245250024 124.152265846799
"7583" 1516.4 68.9339054730084 124.328428043572
"7584" 1516.6 68.8364865673624 123.90814684327
"7585" 1516.8 70.161129156078 122.564995016855
"7586" 1517 72.8346604428443 121.345613898205
"7587" 1517.2 75.9394481121841 119.490641022779
"7588" 1517.4 79.1067700871841 117.994576612574
"7589" 1517.6 83.4194210159079 116.033116693813
"7590" 1517.8 88.5729456269683 114.884654378282
"7591" 1518 92.4340488241443 116.03646348878
"7592" 1518.2 93.6231964941681 116.12114925947
"7593" 1518.4 94.9559176978257 116.524509351797
"7594" 1518.6 94.6450472559386 115.773425934691
"7595" 1518.8 96.1612982404639 113.292781628308
"7596" 1519 99.331187683535 109.707674206279
"7597" 1519.2 102.579478458148 106.48353557207
"7598" 1519.4 105.807574382586 102.544546435666
"7599" 1519.6 108.971656840662 98.7604158305166
"7600" 1519.8 112.354503633015 96.1995210535144
"7601" 1520 115.665787017082 93.4140423619328
"7602" 1520.2 118.252129629229 92.3824197434737
"7603" 1520.4 118.588641940249 92.3857430686302
"7604" 1520.6 119.166246293144 91.0162561603802
"7605" 1520.8 119.976080511805 89.7493550523565
"7606" 1521 120.525595914107 87.4853154961635
"7607" 1521.2 122.065765734258 84.4040614713733
"7608" 1521.4 124.293727441716 80.9269179289432
"7609" 1521.6 124.939291291577 79.3368500883216
"7610" 1521.8 125.026801005223 77.4339561396532
"7611" 1522 125.504962514255 74.5896929260088
"7612" 1522.2 126.303186670377 72.0303764849345
"7613" 1522.4 126.842961016551 70.2435448755629
"7614" 1522.6 126.767485630831 68.8265452741723
"7615" 1522.8 126.349156655722 65.8866056921665
"7616" 1523 126.066785102678 62.4736011098302
"7617" 1523.2 125.646122125998 59.271216532399
"7618" 1523.4 124.594917753735 55.3954879435218
"7619" 1523.6 124.219554342568 51.9934609171222
"7620" 1523.8 124.108645670655 49.318772365265
"7621" 1524 124.300022740052 46.1962710003445
"7622" 1524.2 123.600319451305 43.0835000120171
"7623" 1524.4 122.786604528568 40.3904874361405
"7624" 1524.6 121.211184535549 36.6670245546211
"7625" 1524.8 119.985812255 34.4950954745329
"7626" 1525 117.8247094744 31.860083685358
"7627" 1525.2 116.112773561246 28.6194873617018
"7628" 1525.4 115.135078924752 26.3841847883828
"7629" 1525.6 113.449918676525 24.2575773599345
"7630" 1525.8 110.916051260121 21.2581873885355
"7631" 1526 108.098471559049 18.4334500231302
"7632" 1526.2 104.785900677317 15.5040927553024
"7633" 1526.4 102.608062884567 13.6526957252393
"7634" 1526.6 101.612947907694 13.2983084153666
"7635" 1526.8 100.489988298376 12.2803134958302
"7636" 1527 97.993754664261 9.75012450513574
"7637" 1527.2 95.5689595626235 8.92230314956805
"7638" 1527.4 91.911254385212 7.27447352477137
"7639" 1527.6 88.3444026900243 5.46600142864019
"7640" 1527.8 85.3126908235847 4.59991732881096
"7641" 1528 83.2849598297708 4.23200192559489
"7642" 1528.2 82.0503004613043 4.11307575742019
"7643" 1528.4 79.4103542652575 2.79816717687229
"7644" 1528.6 77.0713984329988 3.42999987815603
"7645" 1528.8 73.4571225615101 3.10793606383019
"7646" 1529 69.1621349330201 2.51385056184009
"7647" 1529.2 65.4629537432082 2.35492323009752
"7648" 1529.4 64.808903367314 3.56512621620402
"7649" 1529.6 62.0986933325349 4.4701703359094
"7650" 1529.8 59.2526079373216 5.26205500619383
"7651" 1530 55.9247529047696 6.36239644133534
"7652" 1530.2 52.2787408250943 7.49507145014269
"7653" 1530.4 48.823294722046 8.56533625634632
"7654" 1530.6 45.9340190324466 9.44434642050064
"7655" 1530.8 43.4927369837455 9.89389553023717
"7656" 1531 43.8968890009002 9.08796644841842
"7657" 1531.2 44.3877900319239 7.95036070240974
"7658" 1531.4 45.4416444345148 8.49757640147792
"7659" 1531.6 46.0408568211438 9.3488485473247
"7660" 1531.8 47.1847600682285 8.86863652417166
"7661" 1532 47.9821997111813 9.50949114658019
"7662" 1532.2 48.7246012301688 10.5117034856706
"7663" 1532.4 48.7003408916369 10.8207020161813
"7664" 1532.6 48.9292978365318 10.9625804532989
"7665" 1532.8 47.6854500630518 12.0241699771174
"7666" 1533 46.6309431011337 13.2379165704257
"7667" 1533.2 45.7223843368443 14.7354199552106
"7668" 1533.4 45.0843951961658 16.9127000835115
"7669" 1533.6 43.4980604953103 19.7328701593302
"7670" 1533.8 41.4924432420998 21.8894708055445
"7671" 1534 38.1380878985262 23.8239589571257
"7672" 1534.2 35.5027167302752 26.6202847736068
"7673" 1534.4 31.4633703647114 28.8971160510536
"7674" 1534.6 27.3263739626911 30.9209515027979
"7675" 1534.8 27.6232048944856 31.6220659067867
"7676" 1535 26.8219183380277 34.8970182193635
"7677" 1535.2 27.793230410361 38.7613068596969
"7678" 1535.4 28.7097340415617 44.1800808419932
"7679" 1535.6 30.339757278261 50.0314409821635
"7680" 1535.8 31.5127939346332 54.3166662171603
"7681" 1536 32.2606739202953 60.26384870669
"7682" 1536.2 34.1169098084476 65.2599094428944
"7683" 1536.4 37.8910367844762 69.576402977312
"7684" 1536.6 41.3437757146484 73.0886309982897
"7685" 1536.8 45.4901140586777 77.2548590316913
"7686" 1537 49.5330003267668 82.5623376982095
"7687" 1537.2 51.5016157547997 88.0411482224909
"7688" 1537.4 51.5863366994291 92.6050825289606
"7689" 1537.6 51.9122364251301 98.3634851762855
"7690" 1537.8 52.0035114672668 104.261072528365
"7691" 1538 52.4258147324552 109.045572078274
"7692" 1538.2 49.8311259880281 108.806693067625
"7693" 1538.4 47.8468362245203 107.783447035497
"7694" 1538.6 49.0029783350181 109.2607151365
"7695" 1538.8 48.2782521203994 110.002408085627
"7696" 1539 46.6309056401996 111.701375309935
"7697" 1539.2 44.5180294687895 112.626495462781
"7698" 1539.4 41.3000759333894 113.962758531789
"7699" 1539.6 39.1413072868383 113.776149815708
"7700" 1539.8 36.4833061357693 114.16376976308
"7701" 1540 33.4395097177943 113.377111004155
"7702" 1540.2 31.7243294559039 113.388788799497
"7703" 1540.4 28.0243838367018 112.276283578367
"7704" 1540.6 25.6447303373193 111.91526335093
"7705" 1540.8 25.8756358344724 111.455090892367
"7706" 1541 26.165469223996 110.764330472338
"7707" 1541.2 26.7007369571537 111.071223252491
"7708" 1541.4 23.2064151784487 110.571688161558
"7709" 1541.6 21.6190641070943 110.30372759378
"7710" 1541.8 21.9163050924405 110.027543650805
"7711" 1542 21.6892588103241 109.747152964695
"7712" 1542.2 21.6244324494248 109.833988726
"7713" 1542.4 21.3757924864935 109.701495926603
"7714" 1542.6 21.4953877252134 110.81360743714
"7715" 1542.8 21.2000030457867 110.471789851215
"7716" 1543 21.8261377622666 109.952002032939
"7717" 1543.2 22.4994299788857 110.215304029625
"7718" 1543.4 23.5734575356025 110.22551595106
"7719" 1543.6 24.1940968727694 110.61584321473
"7720" 1543.8 25.7062182655778 110.627529783772
"7721" 1544 27.5909057217762 110.396956935103
"7722" 1544.2 30.790961742068 109.867570318962
"7723" 1544.4 33.8706949737808 107.900404924127
"7724" 1544.6 36.8003659872668 105.651425716692
"7725" 1544.8 39.9428552382522 102.797196048462
"7726" 1545 42.636745928568 98.9183800072249
"7727" 1545.2 45.1929890924515 94.8351227266248
"7728" 1545.4 48.5336556346547 91.0032971022267
"7729" 1545.6 50.8251067397259 86.4203452606986
"7730" 1545.8 51.3566982057055 82.340008094108
"7731" 1546 50.5183766116207 78.2034238111986
"7732" 1546.2 50.6398869002082 73.1570495214143
"7733" 1546.4 50.6985039694592 67.4385291342086
"7734" 1546.6 51.2018513535943 62.0389623099478
"7735" 1546.8 52.1471751430559 56.7567894812052
"7736" 1547 52.6474171029844 51.5304452569302
"7737" 1547.2 51.3102712212001 47.5109154351667
"7738" 1547.4 49.4427694567097 43.916931008686
"7739" 1547.6 48.0438646433628 40.7951429861881
"7740" 1547.8 49.5506208306277 40.4386629178635
"7741" 1548 53.3695665132843 39.5719581799602
"7742" 1548.2 58.0740175183807 39.114712196568
"7743" 1548.4 63.5376008578596 39.0525801075139
"7744" 1548.6 68.5452978107433 39.508776112011
"7745" 1548.8 73.7204888790782 40.2001756253141
"7746" 1549 78.7882849671389 40.5239707369391
"7747" 1549.2 82.7952545898244 41.0662913365902
"7748" 1549.4 86.8698559445631 40.8365041727989
"7749" 1549.6 90.9571206111226 39.0330810058302
"7750" 1549.8 94.3992029807885 36.5025140929564
"7751" 1550 96.8288491827627 32.6797717202163
"7752" 1550.2 98.5253679212414 28.6916750775949
"7753" 1550.4 99.2855251952414 25.8365477887125
"7754" 1550.6 99.3655797089169 26.9552954894108
"7755" 1550.8 101.027626806714 28.9472876545602
"7756" 1551 103.60397522921 31.7679407081283
"7757" 1551.2 106.208279618851 35.9865413587731
"7758" 1551.4 106.871387212567 40.9749807324248
"7759" 1551.6 107.844126006511 46.1706910676913
"7760" 1551.8 108.759400843902 51.187787709702
"7761" 1552 107.545941189946 56.5893694914788
"7762" 1552.2 105.652396268675 62.1774958323707
"7763" 1552.4 103.107471405326 67.1473732908927
"7764" 1552.6 101.283785465462 72.5822052215377
"7765" 1552.8 100.379049761148 78.6981536507588
"7766" 1553 100.298675989226 84.6837621065407
"7767" 1553.2 98.4388040084405 88.2072155718302
"7768" 1553.4 93.8907984966461 89.6228279413043
"7769" 1553.6 88.6596012368838 90.5170723154881
"7770" 1553.8 82.5537318923125 89.1302439573484
"7771" 1554 76.4831399387422 87.4904851130737
"7772" 1554.2 70.6920099284052 86.1930110681815
"7773" 1554.4 65.4932605793622 83.6016902466605
"7774" 1554.6 60.7762132094515 81.5849956550266
"7775" 1554.8 55.1120543009125 80.6006278226665
"7776" 1555 49.3109305333794 79.4515479141292
"7777" 1555.2 44.2170728929365 77.7273720585144
"7778" 1555.4 39.4956535691784 74.4373756069275
"7779" 1555.6 34.6877099952465 72.1599861660389
"7780" 1555.8 30.0646853517835 70.5063175320734
"7781" 1556 25.8494545122489 70.9870034460211
"7782" 1556.2 21.2763436267226 72.2862157130097
"7783" 1556.4 17.8949602691207 74.2709681358565
"7784" 1556.6 16.6791935795398 74.2181818595666
"7785" 1556.8 16.6103266666288 71.3637346481492
"7786" 1557 16.0787732966651 67.466774616016
"7787" 1557.2 15.3277624578049 62.1215910110144
"7788" 1557.4 14.5807610588646 56.6306865069383
"7789" 1557.6 14.0878762998721 51.2523014042469
"7790" 1557.8 14.1652997259277 46.3678946088605
"7791" 1558 17.0951248188419 44.3684985714738
"7792" 1558.2 20.8281744020498 42.2532514656619
"7793" 1558.4 25.1344649713057 39.2497823626859
"7794" 1558.6 29.3211648923878 36.229025405015
"7795" 1558.8 32.5737750446277 31.9499673222302
"7796" 1559 34.5324849143809 27.2326628489313
"7797" 1559.2 35.1663631220246 22.9369806866907
"7798" 1559.4 35.1619436029897 21.4571349091441
"7799" 1559.6 36.4480236421408 21.7193298066674
"7800" 1559.8 39.9504454611263 21.85926794166
"7801" 1560 44.5931972234316 21.8348733208302
"7802" 1560.2 50.1796701707534 21.7697285947506
"7803" 1560.4 55.3234133108497 21.4689540083834
"7804" 1560.6 59.1025237770067 22.8829198830776
"7805" 1560.8 62.7432972111922 24.0324220805802
"7806" 1561 67.2877156970617 26.5332242608628
"7807" 1561.2 71.5667908641389 30.1974781577609
"7808" 1561.4 74.8816647172026 34.746334164758
"7809" 1561.6 78.7872865791249 38.5963011281159
"7810" 1561.8 82.7910152511809 41.8773999691187
"7811" 1562 86.9726807901087 44.5947447820588
"7812" 1562.2 91.2958424592642 45.5895498255486
"7813" 1562.4 95.9505214686237 45.822438810889
"7814" 1562.6 100.596237553719 45.3721639666475
"7815" 1562.8 104.498090288558 47.2361049137665
"7816" 1563 106.473581875205 50.4207634592019
"7817" 1563.2 108.95177063342 53.1273029946389
"7818" 1563.4 111.167591398173 56.1709441024618
"7819" 1563.6 110.274668560184 59.3808810902855
"7820" 1563.8 108.336976254833 63.0699860239806
"7821" 1564 106.012778571939 67.9876249569187
"7822" 1564.2 101.86188229427 71.3223285873977
"7823" 1564.4 96.7873834768019 74.1361732534528
"7824" 1564.6 91.2158793577595 76.1959358994724
"7825" 1564.8 85.6682905207925 77.3955400767736
"7826" 1565 79.8024727764448 78.2835699467367
"7827" 1565.2 74.0417620399832 79.6399602620802
"7828" 1565.4 68.575508798349 80.9036860049717
"7829" 1565.6 63.2319160913671 83.0604926794302
"7830" 1565.8 57.4685418503125 84.2348349415575
"7831" 1566 51.9699269325318 84.3148698907409
"7832" 1566.2 47.2990379748421 81.2726907950072
"7833" 1566.4 42.8726354412846 77.5590955072727
"7834" 1566.6 38.76882855227 74.2214058388032
"7835" 1566.8 34.1188574797835 70.9986786329653
"7836" 1567 29.7530893520808 68.3165157127221
"7837" 1567.2 25.1618577053125 67.8253127402938
"7838" 1567.4 20.5216298444052 68.2786417818842
"7839" 1567.6 16.7153999827226 70.2936408435225
"7840" 1567.8 14.8976734738312 72.2863016739618
"7841" 1568 15.3521353165599 72.6124167770026
"7842" 1568.2 14.5887015025857 73.0176619006147
"7843" 1568.4 14.0589101929213 71.6839517924167
"7844" 1568.6 14.636337352979 69.1732257939584
"7845" 1568.8 15.527154743851 67.4228067300957
"7846" 1569 16.0123283346216 64.684468346912
"7847" 1569.2 17.4351240302157 60.4686895918593
"7848" 1569.4 19.7175397356747 56.3882564593838
"7849" 1569.6 22.6199378511944 52.5186597302588
"7850" 1569.8 25.8074841940347 48.9487856609128
"7851" 1570 29.7833022803002 45.9535798280949
"7852" 1570.2 32.9897499973443 42.0865590832364
"7853" 1570.4 36.5550528639856 39.0289268493845
"7854" 1570.6 41.1541314882867 38.2099189285994
"7855" 1570.8 46.2277161610375 36.7747305017393
"7856" 1571 52.0293142195631 36.8713618454239
"7857" 1571.2 56.777671638847 38.2526243295986
"7858" 1571.4 61.4100360001488 41.3791511410777
"7859" 1571.6 66.1362543629883 43.8161515606484
"7860" 1571.8 71.6323450211344 45.1862175331302
"7861" 1572 76.5745367748636 46.0042348473783
"7862" 1572.2 80.7585547720649 45.8261856970949
"7863" 1572.4 84.5123329245174 44.3505610315129
"7864" 1572.6 88.092849673672 45.5227606694904
"7865" 1572.8 90.2650906399811 48.4866869911698
"7866" 1573 93.7962297373925 51.2348674979403
"7867" 1573.2 95.4567396293326 55.5312162700077
"7868" 1573.4 95.7320948152034 60.8383237191756
"7869" 1573.6 95.6865896885094 66.7629374639717
"7870" 1573.8 95.7152748686604 72.8381953149622
"7871" 1574 94.2707031580722 78.7563748623346
"7872" 1574.2 92.0003825234592 84.0341970104248
"7873" 1574.4 88.9497762156461 89.3987899867871
"7874" 1574.6 83.77403970589 92.4621795472302
"7875" 1574.8 77.8593905188979 94.1560665104909
"7876" 1575 72.1735909480623 93.6325692975366
"7877" 1575.2 66.2910894744934 91.7742512398302
"7878" 1575.4 61.8597496524793 87.8036129267151
"7879" 1575.6 57.3130551351762 83.3975080623484
"7880" 1575.8 53.4427316509068 77.845067952098
"7881" 1576 49.9913584824216 73.1411223883847
"7882" 1576.2 45.8293884576214 68.8260922367221
"7883" 1576.4 42.5215792438229 63.4381566731159
"7884" 1576.6 40.8556843635746 57.6086588992658
"7885" 1576.8 40.6987362651922 52.4094647608302
"7886" 1577 38.8329252229089 46.3417824989313
"7887" 1577.2 36.0904489928702 43.3820530641061
"7888" 1577.4 33.5236233405531 43.5601693517786
"7889" 1577.6 30.9443268061207 44.5405304375881
"7890" 1577.8 30.2896080136568 44.8096086333614
"7891" 1578 27.1021857261232 45.6955490684167
"7892" 1578.2 22.4676673532264 47.094966201566
"7893" 1578.4 17.3562213548591 48.688806758389
"7894" 1578.6 15.2998287504862 50.4813373727221
"7895" 1578.8 13.5507281286733 54.2600321374618
"7896" 1579 10.83230244762 58.194464914702
"7897" 1579.2 10.912423651603 61.7465759829164
"7898" 1579.4 10.9212275720552 65.1378001103084
"7899" 1579.6 10.698782138374 68.0724652061522
"7900" 1579.8 11.6836751749891 69.409876295067
"7901" 1580 12.2519123994918 73.9488724483686
"7902" 1580.2 11.8962119017509 78.6604101721954
"7903" 1580.4 10.0500038405154 80.7412489998039
"7904" 1580.6 9.37297300879602 80.6588456753512
"7905" 1580.8 9.43916949632886 80.47788670337
"7906" 1581 9.47679246149126 80.072377969624
"7907" 1581.2 11.0114632674599 78.7350872433596
"7908" 1581.4 11.4440422624068 78.9643163887409
"7909" 1581.6 12.0582764882729 77.6369150416248
"7910" 1581.8 12.1371023208838 77.2982549856723
"7911" 1582 12.5008414891481 76.5911870815575
"7912" 1582.2 11.9175568976693 75.0824352255552
"7913" 1582.4 11.8564431605452 73.3731088096499
"7914" 1582.6 12.1928049024724 70.922007016879
"7915" 1582.8 12.729801979275 67.19253665141
"7916" 1583 13.7042144299307 62.735338142612
"7917" 1583.2 14.293133982216 58.2454931944788
"7918" 1583.4 14.8986855879961 53.6140217673391
"7919" 1583.6 16.7413882655944 49.1736538334302
"7920" 1583.8 19.5511284699588 44.6265167762788
"7921" 1584 22.6668142164244 40.8713783161602
"7922" 1584.2 26.2987823251568 37.9144012929864
"7923" 1584.4 29.6320553015312 34.1371234028723
"7924" 1584.6 33.9470986072073 31.4305280267979
"7925" 1584.8 38.2571441514204 29.4826753372758
"7926" 1585 42.565620101761 26.6418785305635
"7927" 1585.2 46.0446249203878 22.9024915273628
"7928" 1585.4 48.6598200394653 18.9006988197334
"7929" 1585.6 49.475127058909 15.8616631111336
"7930" 1585.8 49.0127162583153 16.5287596319697
"7931" 1586 49.0280682718049 17.5142007936512
"7932" 1586.2 50.2089647692574 17.8136498814389
"7933" 1586.4 53.414933346339 19.2856354441174
"7934" 1586.6 57.6840859770686 20.7710666599023
"7935" 1586.8 62.0298694121277 22.2977386634635
"7936" 1587 65.9275647211522 24.8158959862302
"7937" 1587.2 70.0598109734422 27.8459376976889
"7938" 1587.4 74.1253441476568 31.3456414132989
"7939" 1587.6 78.4210245762506 34.0686909634239
"7940" 1587.8 83.1943371586744 36.1628912344002
"7941" 1588 88.2737390903698 38.4208092129628
"7942" 1588.2 92.7860740379372 41.0495481079445
"7943" 1588.4 96.4312091565944 44.3617955139445
"7944" 1588.6 98.0523859966138 49.6599778364321
"7945" 1588.8 98.6659307722888 55.7924866840524
"7946" 1589 97.9910425842824 61.6659924444999
"7947" 1589.2 94.813612576505 65.9871767407141
"7948" 1589.4 90.9710824244704 70.8083339459629
"7949" 1589.6 86.9744906883801 75.1356677731516
"7950" 1589.8 81.7681754239101 78.5923111584618
"7951" 1590 75.4262085302461 80.8035691550534
"7952" 1590.2 69.0841785983296 80.9869658530949
"7953" 1590.4 62.3961551852366 80.7716058340137
"7954" 1590.6 56.2662029858333 78.7529927172638
"7955" 1590.8 49.8814558440164 76.2134672019036
"7956" 1591 44.217618460358 73.0473139828302
"7957" 1591.2 38.3782284919034 70.2539081285393
"7958" 1591.4 33.0585573368012 67.3376408184423
"7959" 1591.6 28.6171180416762 63.4510615331393
"7960" 1591.8 26.1828106908952 58.7036367375824
"7961" 1592 22.9366700486943 54.3690181213029
"7962" 1592.2 19.5453646253491 50.3146725878774
"7963" 1592.4 16.3469670385189 48.7931540044245
"7964" 1592.6 15.877908643672 49.7378985185001
"7965" 1592.8 15.2390019551887 50.4985527958302
"7966" 1593 16.8463623653372 49.9416584517445
"7967" 1593.2 18.3325017753885 48.722528734242
"7968" 1593.4 20.128885243905 46.0607844266263
"7969" 1593.6 22.6383659063216 42.4534204017696
"7970" 1593.8 25.5262986176974 38.7927395009539
"7971" 1594 28.2704402545944 34.6379834863302
"7972" 1594.2 30.5672595448524 30.5223311574108
"7973" 1594.4 32.6747971942123 26.7130665618189
"7974" 1594.6 34.6269278044219 22.5201658875888
"7975" 1594.8 37.7636687396633 21.5097986417267
"7976" 1595 42.3570177240669 22.0742622922698
"7977" 1595.2 47.6338263194315 22.5281344058069
"7978" 1595.4 53.6253635228524 22.9814204998302
"7979" 1595.6 59.1676661207193 23.2521330282052
"7980" 1595.8 64.4333389041568 22.7027458382677
"7981" 1596 68.6163634488671 21.3677615071635
"7982" 1596.2 73.4542870233904 19.1002284311117
"7983" 1596.4 78.5100442827902 16.6143406329436
"7984" 1596.6 82.9123337150649 13.7415991161243
"7985" 1596.8 84.1193285362996 15.345818584946
"7986" 1597 86.9265476384241 18.8505980393195
"7987" 1597.2 89.8124287498079 23.3784449275098
"7988" 1597.4 92.7761195974443 27.6402238705002
"7989" 1597.6 96.2515121139311 30.3676802176057
"7990" 1597.8 100.307523973691 32.256693191484
"7991" 1598 104.107307119536 32.4572957145067
"7992" 1598.2 104.700907550943 33.3255835707453
"7993" 1598.4 104.842208623539 36.5948988875246
"7994" 1598.6 105.193146582763 41.2368804121947
"7995" 1598.8 104.819233919066 46.5469310719811
"7996" 1599 104.057416623067 52.0874407074691
"7997" 1599.2 102.470236388928 57.6963211973302
"7998" 1599.4 99.8334888344671 63.2078545557756
"7999" 1599.6 97.3664329543034 69.2393875943938
"8000" 1599.8 95.1308795166762 74.5725691694393
"8001" 1600 92.2141461841658 80.2064091659909
"8002" 1600.2 87.620917868297 84.0858432797491
"8003" 1600.4 82.2450308404592 85.6799914595599
"8004" 1600.6 75.7049389785673 85.060236227668
"8005" 1600.8 69.0736835325301 82.8823746467293
"8006" 1601 62.10955739689 79.5776479153954
"8007" 1601.2 58.0192978965403 74.7929578859923
"8008" 1601.4 54.8314311303511 69.2874655760194
"8009" 1601.6 51.2771822546214 64.0023306818302
"8010" 1601.8 47.8525523342125 58.7189486307211
"8011" 1602 45.0535204609473 54.264173432742
"8012" 1602.2 43.1285498088071 49.3032163751706
"8013" 1602.4 44.3376596396842 46.1013081842347
"8014" 1602.6 45.3171855600426 43.7949857645888
"8015" 1602.8 43.7356096434353 41.5129235785916
"8016" 1603 41.0375020068661 40.0259243963411
"8017" 1603.2 37.7068753801116 39.7491238800716
"8018" 1603.4 34.8715761224909 40.9967077836578
"8019" 1603.6 32.5914761064454 43.0256672816387
"8020" 1603.8 29.4570884083963 44.9625840734639
"8021" 1604 23.9553560589508 46.5518573908896
"8022" 1604.2 18.6595421345663 48.0875891016713
"8023" 1604.4 13.4256546323372 49.3811242753445
"8024" 1604.6 12.7865159616754 51.2732468356951
"8025" 1604.8 12.7554353801328 54.2354473051635
"8026" 1605 11.8303721927786 58.5780226829354
"8027" 1605.2 10.1227775178357 63.3181363403388
"8028" 1605.4 10.6567960504628 67.6163010296723
"8029" 1605.6 11.3219911483702 72.9122322749595
"8030" 1605.8 12.4533215917482 76.7286777171122
"8031" 1606 13.9255013201683 81.588259635091
"8032" 1606.2 13.7734698653683 87.1747692232041
"8033" 1606.4 13.3239015379926 89.3710365313048
"8034" 1606.6 12.6270370200694 88.7136072425552
"8035" 1606.8 11.9838522231461 87.5471821862181
"8036" 1607 10.5399342653123 86.2701714773943
"8037" 1607.2 6.69264254701538 83.5573297903302
"8038" 1607.4 6.34923816446276 83.2656642798828
"8039" 1607.6 6.57689994582371 83.2961133841054
"8040" 1607.8 6.80798172562136 82.9530684392356
"8041" 1608 7.03300032222365 82.8094383833388
"8042" 1608.2 7.52020115351326 82.9806131162086
"8043" 1608.4 8.11580200772657 83.0598609729955
"8044" 1608.6 8.34689285185296 83.1982101279423
"8045" 1608.8 8.198027752497 83.7213638262638
"8046" 1609 8.60190762407739 83.6739278085336
"8047" 1609.2 8.64178144952538 83.7648943658388
"8048" 1609.4 8.51756288979787 83.7315102614762
"8049" 1609.6 8.28963962704171 83.5673872217249
"8050" 1609.8 8.54594265528184 83.5095569912052
"8051" 1610 8.91507337502042 82.8411532190998
"8052" 1610.2 8.34392436264563 82.781532197702
"8053" 1610.4 8.32964790462066 83.1114503318302
"8054" 1610.6 9.28070674448227 83.6001605757526
"8055" 1610.8 10.2867194828575 83.8422903465144
"8056" 1611 11.0469357661165 83.4135886248213
"8057" 1611.2 11.7230048460899 83.9276746755824
"8058" 1611.4 11.8537103546996 84.4222688902776
"8059" 1611.6 11.9193471231335 85.0312244972476
"8060" 1611.8 12.0581584514291 85.4433168166563
"8061" 1612 12.4171602639364 86.1253272731197
"8062" 1612.2 12.3038889652354 86.355100898061
"8063" 1612.4 12.6185013557638 86.5111462514827
"8064" 1612.6 13.9519975906621 86.5338180883556
"8065" 1612.8 14.6280199822754 87.4417525605629
"8066" 1613 15.7468491654443 88.8601104932052
"8067" 1613.2 17.6334736615282 90.3876556156401
"8068" 1613.4 18.5657657231943 91.7834236172622
"8069" 1613.6 20.8340750288104 94.1865865044462
"8070" 1613.8 22.9024949107456 97.0862653408554
"8071" 1614 25.7568535352344 100.665342430582
"8072" 1614.2 29.7793316741599 102.603796589019
"8073" 1614.4 34.2532758794373 105.633890417384
"8074" 1614.6 38.5836492919008 109.517993469677
"8075" 1614.8 40.7330733765534 110.541912850183
"8076" 1615 44.275973968261 110.347662236394
"8077" 1615.2 50.1234168469846 111.411590457391
"8078" 1615.4 55.5312170302419 113.423944010511
"8079" 1615.6 60.5132791692321 114.855660328885
"8080" 1615.8 62.8037517480193 117.93463604068
"8081" 1616 61.8787915596427 117.867445910298
"8082" 1616.2 62.30998981071 116.568728802227
"8083" 1616.4 63.2441719293123 115.456493541112
"8084" 1616.6 63.6539514610229 115.077742362586
"8085" 1616.8 64.4412572090943 114.299949696218
"8086" 1617 64.8262933935335 114.033883138213
"8087" 1617.2 66.7925911498571 112.561086818423
"8088" 1617.4 69.2857021315124 109.92791490733
"8089" 1617.6 73.1327135620303 107.672385485394
"8090" 1617.8 77.1573663904639 105.758803498474
"8091" 1618 81.8415239328048 104.094604698383
"8092" 1618.2 86.0574244371198 104.276149858305
"8093" 1618.4 89.7164865695944 106.377641624988
"8094" 1618.6 93.5204939449926 108.062346616076
"8095" 1618.8 96.240077658103 106.67936456683
"8096" 1619 99.8662386933074 103.881124785039
"8097" 1619.2 104.186382997683 100.94662867183
"8098" 1619.4 107.537951548928 96.7230232517533
"8099" 1619.6 111.089917670081 92.0290395018302
"8100" 1619.8 113.412539646276 86.6300085871488
"8101" 1620 116.808217884405 81.6446962830194
"8102" 1620.2 119.782707170173 76.2455771663565
"8103" 1620.4 122.538531578323 71.6416600967115
"8104" 1620.6 125.708280977681 67.746610358178
"8105" 1620.8 125.426443647732 65.1897842331696
"8106" 1621 124.378300840291 61.7115112190266
"8107" 1621.2 123.855081262297 58.0457942864248
"8108" 1621.4 123.692675007959 53.6453068914657
"8109" 1621.6 123.613224462044 50.3898587207568
"8110" 1621.8 123.459397068568 48.1445798265558
"8111" 1622 121.980939754928 46.4396342331357
"8112" 1622.2 121.243522228441 44.945475290702
"8113" 1622.4 119.457639914844 43.1074183026338
"8114" 1622.6 118.454467760108 40.9609036961842
"8115" 1622.8 117.078784905833 38.289009090255
"8116" 1623 116.152247302293 35.3633879312962
"8117" 1623.2 115.154113165903 31.7368716849211
"8118" 1623.4 114.536667653686 28.8368755118485
"8119" 1623.6 113.235184285267 27.1961422170264
"8120" 1623.8 110.796773936539 25.6283874439413
"8121" 1624 108.393128482178 22.5532346706357
"8122" 1624.2 105.705873151624 20.568425783242
"8123" 1624.4 101.911273781264 17.4289593185094
"8124" 1624.6 98.7044413855086 14.049272000573
"8125" 1624.8 94.9472717718716 11.7921795483351
"8126" 1625 90.6853144678296 10.5754802721537
"8127" 1625.2 87.1555683746623 8.23214853696611
"8128" 1625.4 84.3243429157065 5.40817401796103
"8129" 1625.6 85.4774462610127 6.68797113295263
"8130" 1625.8 83.5576613088188 7.76432154589141
"8131" 1626 80.1613913727556 8.34753338721729
"8132" 1626.2 77.6461104612307 8.42760614013322
"8133" 1626.4 73.5914482253816 8.2470695186387
"8134" 1626.6 69.2958979816853 9.22671478004232
"8135" 1626.8 64.3912468621207 10.071701561546
"8136" 1627 59.8117426769758 10.8106842938817
"8137" 1627.2 55.0362501200637 11.7928359537383
"8138" 1627.4 50.8044357963101 10.337217750367
"8139" 1627.6 51.1365045002154 9.37975028158808
"8140" 1627.8 51.9857635424068 9.49356688020519
"8141" 1628 52.4967859378996 9.8263002355144
"8142" 1628.2 52.4567776603207 10.7797447317355
"8143" 1628.4 52.0623594228419 12.5073525411767
"8144" 1628.6 50.3843488817312 14.541224073367
"8145" 1628.8 47.9751420915631 17.3601544694552
"8146" 1629 44.8465509559313 20.3186062181671
"8147" 1629.2 42.0699994571337 23.2347773670998
"8148" 1629.4 39.2394521307421 26.7163847950575
"8149" 1629.6 34.736000179561 29.1557893822969
"8150" 1629.8 29.9133608145298 30.4154844668947
"8151" 1630 24.843770503759 29.8786886276184
"8152" 1630.2 23.9586592726277 28.7566211051635
"8153" 1630.4 24.3556302934944 27.9030804274635
"8154" 1630.6 25.7637311486658 26.998885416723
"8155" 1630.8 27.7728272599678 25.9790197509507
"8156" 1631 30.7840808858177 23.6075491011281
"8157" 1631.2 34.3190035100782 20.491070713185
"8158" 1631.4 37.7738296950887 16.810677817347
"8159" 1631.6 40.494214733935 13.4898577725774
"8160" 1631.8 40.9233806863363 12.4816784125721
"8161" 1632 42.4528442435603 13.644009761762
"8162" 1632.2 46.5839670898191 14.3672870126617
"8163" 1632.4 51.5124532504976 14.2241013656044
"8164" 1632.6 56.0832534562414 12.6774834336537
"8165" 1632.8 60.6999781004428 11.8788289617696
"8166" 1633 65.5582229994617 12.0853224789935
"8167" 1633.2 70.6417557578002 12.0854754131243
"8168" 1633.4 75.6935852781733 11.9785905539881
"8169" 1633.6 79.9255025143756 13.8846833331114
"8170" 1633.8 83.6467459120489 15.8627908766787
"8171" 1634 87.9747669903322 17.5121307203933
"8172" 1634.2 92.9626683978494 17.4436756216669
"8173" 1634.4 95.7407329660443 18.2958643616502
"8174" 1634.6 96.5796208148515 17.1030913122588
"8175" 1634.8 96.2776420305338 15.8936743023756
"8176" 1635 96.7013279363491 15.8389363438585
"8177" 1635.2 97.6686172757594 13.9760159579758
"8178" 1635.4 97.3287157199775 13.0732526663536
"8179" 1635.6 96.8410978827708 12.2990479268596
"8180" 1635.8 96.6643240539543 12.1771242497202
"8181" 1636 96.5832406113944 11.7015801578588
"8182" 1636.2 96.5839858636237 11.7182805649478
"8183" 1636.4 96.2578399537522 11.5119257372723
"8184" 1636.6 96.5218945857733 10.9044568810302
"8185" 1636.8 96.3312496373834 11.1583101402339
"8186" 1637 95.9803315578002 10.6129491342125
"8187" 1637.2 95.5718489679057 10.423483944934
"8188" 1637.4 95.1298395839535 10.031745241869
"8189" 1637.6 94.4925690647264 9.04979062669812
"8190" 1637.8 93.8797553433999 8.20370130383019
"8191" 1638 93.3652414847944 7.23203152283928
"8192" 1638.2 93.0280976567888 6.43433837327463
"8193" 1638.4 93.1146153736637 5.67726126033514
"8194" 1638.6 92.6674744776226 5.74715787209434
"8195" 1638.8 91.6613934688376 5.39414425258694
"8196" 1639 89.8308465134704 4.76180500344966
"8197" 1639.2 87.864910824209 4.07215769754579
"8198" 1639.4 85.7878232749962 3.80800848465262
"8199" 1639.6 84.0005466791768 3.19698827190786
"8200" 1639.8 81.7611772763468 2.88468100257276
"8201" 1640 79.4783683371417 2.98322391453545
"8202" 1640.2 76.9901172625724 1.81439565675327
"8203" 1640.4 78.0453849889883 2.14668943901201
"8204" 1640.6 76.7565503001237 1.69910685041842
"8205" 1640.8 75.4065258865444 1.20466774669019
"8206" 1641 74.5747679400186 0.969258834315042
"8207" 1641.2 73.4133058036617 0.274641592647499
"8208" 1641.4 72.2610232407055 0.160177421524634
"8209" 1641.6 71.3841499810895 0.273107440024359
"8210" 1641.8 69.4999228777372 0.257947361744481
"8211" 1642 68.1838682775127 0.904537573575083
"8212" 1642.2 65.6210846447818 1.57920649183019
"8213" 1642.4 63.5385704462193 0.95816010320519
"8214" 1642.6 64.5020697910143 1.29256969708019
"8215" 1642.8 63.7481726357414 1.29444314018313
"8216" 1643 62.8483821940307 0.675866290193822
"8217" 1643.2 63.1683523398962 0.840080165745282
"8218" 1643.4 63.2651648229057 0.447081289924529
"8219" 1643.6 63.2651648229057 0.129797793849057
"8220" 1643.8 63.2938500030566 0.360549427358489
"8221" 1644 64.3951311609147 1.20444511616999
"8222" 1644.2 65.3876146234428 1.4904166429514
"8223" 1644.4 66.7415247934381 1.28460756389269
"8224" 1644.6 67.2767943673072 1.43541509644405
"8225" 1644.8 68.9862162375196 1.45419355954047
"8226" 1645 70.9426940777778 1.0427486374357
"8227" 1645.2 73.0783503172474 1.21652320051386
"8228" 1645.4 75.4145584762954 1.4688858010673
"8229" 1645.6 78.334561794917 1.801118849056
"8230" 1645.8 81.2392424600355 2.25739289509489
"8231" 1646 83.3256797969449 3.78562030708792
"8232" 1646.2 86.8734983648344 5.07999721171019
"8233" 1646.4 91.2710081949244 5.77556916697019
"8234" 1646.6 93.8112960361415 6.98384240793396
"8235" 1646.8 97.1815262069827 8.733067207403
"8236" 1647 100.756043344276 11.3109599717666
"8237" 1647.2 104.578265125622 13.8550465040246
"8238" 1647.4 107.580182508594 17.539704225188
"8239" 1647.6 111.150206848987 21.1728788186695
"8240" 1647.8 113.957057418261 23.8829789653687
"8241" 1648 116.835259746312 27.2638232111379
"8242" 1648.2 119.639041082503 31.7160253725756
"8243" 1648.4 121.947154987194 35.9988851379258
"8244" 1648.6 123.743526650489 40.0589390080933
"8245" 1648.8 124.699557783469 43.5300938301302
"8246" 1649 125.814211478517 46.5395351862917
"8247" 1649.2 126.671566080382 50.3801777183523
"8248" 1649.4 127.427622210884 54.3069668173039
"8249" 1649.6 127.429461671922 56.7814995497181
"8250" 1649.8 127.873782896107 60.8207439230097
"8251" 1650 128.513744361825 65.3448688315994
"8252" 1650.2 127.625199320812 66.7163795596563
"8253" 1650.4 127.671469763577 69.8735384583519
"8254" 1650.6 127.482176270798 74.1769504364762
"8255" 1650.8 126.597220518491 77.7850577857095
"8256" 1651 125.719107805422 81.9034025378647
"8257" 1651.2 125.129330610077 81.9725907297009
"8258" 1651.4 124.33698276791 84.2445876023039
"8259" 1651.6 123.526667623789 87.6480342534585
"8260" 1651.8 121.547273933813 91.8160022575529
"8261" 1652 120.151766578179 94.7345453686607
"8262" 1652.2 119.317526180018 96.4478884694827
"8263" 1652.4 119.305129369325 95.7662908574688
"8264" 1652.6 119.456082215512 96.0785021249286
"8265" 1652.8 118.721826520487 97.6491210826401
"8266" 1653 116.881293869326 100.138763450855
"8267" 1653.2 114.554470994033 103.472761074342
"8268" 1653.4 111.566135394056 107.388198577779
"8269" 1653.6 107.845634255071 110.719578435687
"8270" 1653.8 103.445668554887 113.738863728586
"8271" 1654 100.063747383282 116.013787333462
"8272" 1654.2 97.5922143920206 117.508909916019
"8273" 1654.4 94.2894962020705 118.323794778949
"8274" 1654.6 90.0243188541067 121.199136968657
"8275" 1654.8 88.0716084346784 120.717341371897
"8276" 1655 84.5915552706911 122.558426572766
"8277" 1655.2 80.1658705790583 124.146628656502
"8278" 1655.4 77.9857395172263 123.996813158446
"8279" 1655.6 74.1175567237927 123.789133350971
"8280" 1655.8 69.0133796365355 125.303530087897
"8281" 1656 68.3891707934169 125.822387493629
"8282" 1656.2 68.8273646800744 125.693702983366
"8283" 1656.4 67.3702759116896 126.222230900949
"8284" 1656.6 67.2640363546188 126.338454001879
"8285" 1656.8 67.8619649420943 125.773555217104
"8286" 1657 68.3950020549602 125.90655682605
"8287" 1657.2 69.2175787473943 125.065522523405
"8288" 1657.4 70.1538066378508 125.308306338446
"8289" 1657.6 71.4789427909222 125.475219960273
"8290" 1657.8 71.3427705792354 125.115581883856
"8291" 1658 72.9747827670183 124.883476310206
"8292" 1658.2 75.6535770005943 124.913163252217
"8293" 1658.4 79.4141924577407 124.371612906196
"8294" 1658.6 81.1024354436364 123.158170100301
"8295" 1658.8 83.6484485040987 122.42527915843
"8296" 1659 86.1836244846927 121.810028158552
"8297" 1659.2 87.8160933845943 121.51612006744
"8298" 1659.4 89.4726027775194 121.16407726153
"8299" 1659.6 91.682303126537 120.021289253609
"8300" 1659.8 94.3515133377553 118.954544816576
"8301" 1660 97.0376734298403 117.653011474035
"8302" 1660.2 100.249174222052 116.156192379695
"8303" 1660.4 103.518681040487 113.315440663467
"8304" 1660.6 107.069257127709 110.570106633273
"8305" 1660.8 111.14852409233 107.677460733673
"8306" 1661 113.464959371298 104.862378783161
"8307" 1661.2 114.578100942771 101.38983178304
"8308" 1661.4 116.828762675594 97.3360108011197
"8309" 1661.6 118.99553576003 95.0473004516763
"8310" 1661.8 119.838517036376 93.2708646443512
"8311" 1662 121.099186441887 90.4399075401319
"8312" 1662.2 122.333843687447 87.4240186099432
"8313" 1662.4 123.143045270041 84.1271910370355
"8314" 1662.6 123.180374421889 80.0869771681784
"8315" 1662.8 122.53109398404 75.6600517967938
"8316" 1663 122.494208341646 71.7080423492404
"8317" 1663.2 122.458035461432 67.5211631651275
"8318" 1663.4 122.596874317613 63.1177827533774
"8319" 1663.6 121.990279294085 60.1523330497821
"8320" 1663.8 121.674765297344 57.020424557858
"8321" 1664 123.200735777443 54.016678217107
"8322" 1664.2 123.594847240567 52.7606593922356
"8323" 1664.4 123.491180863007 49.4256370870412
"8324" 1664.6 122.952635745076 45.7525423518484
"8325" 1664.8 121.663636868784 41.7909917877491
"8326" 1665 119.841998716675 37.5835423801275
"8327" 1665.2 118.516859684973 33.465613172668
"8328" 1665.4 115.931256112211 29.7142598531479
"8329" 1665.6 112.665018327919 26.4210620368302
"8330" 1665.8 109.625367555309 22.5155219636016
"8331" 1666 105.882743935585 19.853461691102
"8332" 1666.2 103.552810797306 19.9460103400417
"8333" 1666.4 102.388470062765 20.2410914266174
"8334" 1666.6 101.547966721369 21.2307785706044
"8335" 1666.8 101.194861406994 21.8272296729702
"8336" 1667 98.7710682656256 22.3086202454864
"8337" 1667.2 95.0789003829204 21.9511897013084
"8338" 1667.4 91.450110556727 21.0627088941567
"8339" 1667.6 89.6594747740444 19.3277568227502
"8340" 1667.8 88.8208557220102 17.5135634910678
"8341" 1668 88.6370632405143 16.6066181845902
"8342" 1668.2 87.5174601698086 17.0107955642894
"8343" 1668.4 84.4983236157818 17.5393024661739
"8344" 1668.6 80.6148162303709 18.4846787268727
"8345" 1668.8 76.582658113261 19.568801960315
"8346" 1669 73.7227775246344 22.2476303052702
"8347" 1669.2 71.2431595494656 25.1458593988005
"8348" 1669.4 69.6467672014088 28.3043938291395
"8349" 1669.6 68.5350208617818 31.4849787440802
"8350" 1669.8 67.9977073124515 34.9046712001269
"8351" 1670 66.6623417440631 38.5195234152364
"8352" 1670.2 66.6570764794397 38.300236417191
"8353" 1670.4 66.5575202995749 38.8030294682962
"8354" 1670.6 66.5316897125944 38.9983371519211
"8355" 1670.8 66.3934792991398 39.2685671267696
"8356" 1671 66.4366700533443 39.2967868570002
"8357" 1671.2 66.4280319025034 39.2454045574969
"8358" 1671.4 66.4165143680489 39.2685671267696
"8359" 1671.6 66.4433886151095 39.2724275549817
"8360" 1671.8 66.4564266161587 39.2866079398005
"8361" 1672 66.3910606169043 39.4687689338502
"8362" 1672.2 66.4611596562438 39.4546636455312
"8363" 1672.4 66.4898810625243 39.4573034620602
"8364" 1672.6 66.5433247729107 39.5127589072485
"8365" 1672.8 66.6449046257433 39.4599868703515
"8366" 1673 66.6900558113443 39.5346953966427
"8367" 1673.2 66.7178506776555 39.4737607038812
"8368" 1673.4 66.6984589104617 39.5634565716261
"8369" 1673.6 66.6877219951522 39.4112404262723
"8370" 1673.8 66.5963839486794 39.43965801966
"8371" 1674 66.5516938513838 39.270436386746
"8372" 1674.2 66.3867112634294 39.104001449892
"8373" 1674.4 66.2086228711444 38.9184262879302
"8374" 1674.6 66.0788300599986 38.8094636482238
"8375" 1674.8 65.9539701843543 38.8075933939602
"8376" 1675 65.8956397486352 38.8224907076465
"8377" 1675.2 65.7945675075035 38.8246178823756
"8378" 1675.4 65.7792107948974 38.7589906027696
"8379" 1675.6 65.671713806655 38.8091761695272
"8380" 1675.8 65.6955167111943 38.7999497461002
"8381" 1676 65.595496017247 38.7876796797986
"8382" 1676.2 64.9666600308296 38.9731308265361
"8383" 1676.4 63.8507049182718 38.4988475532496
"8384" 1676.6 62.3270697907818 37.5998970320802
"8385" 1676.8 61.2933782006736 36.7853944568995
"8386" 1677 59.9820517861095 35.809623448709
"8387" 1677.2 57.8170295356658 35.4140477333404
"8388" 1677.4 54.7805986573057 34.8842350282116
"8389" 1677.6 51.9422128652506 33.5670765726114
"8390" 1677.8 50.9112839898009 31.6677616276889
"8391" 1678 50.9764713898996 30.1101278724197
"8392" 1678.2 50.6185072184185 29.7431089913687
"8393" 1678.4 49.0318988515731 29.9460847467344
"8394" 1678.6 46.4579068843721 30.0588722220524
"8395" 1678.8 43.7744813222193 30.8986762093643
"8396" 1679 40.1402524009047 31.1697880923819
"8397" 1679.2 37.1792531551853 31.2026849310688
"8398" 1679.4 34.8653554451487 32.4030473185693
"8399" 1679.6 34.2740479723686 34.833184170927
"8400" 1679.8 33.8244925952718 37.6646214696044
"8401" 1680 32.122938003778 41.2286798554118
"8402" 1680.2 29.5062934327641 44.7982663492925
"8403" 1680.4 25.8448251343225 46.8956488773545
"8404" 1680.6 22.1640943637825 49.4390372508797
"8405" 1680.8 19.4859945770078 49.9877513282629
"8406" 1681 17.9218248016616 48.741983720311
"8407" 1681.2 14.4609164435943 47.2938307114082
"8408" 1681.4 16.2961532908229 47.3246190177731
"8409" 1681.6 16.2838178676526 45.8752589931312
"8410" 1681.8 16.4246560680944 42.8061954151537
"8411" 1682 17.7375943773101 39.4394012341776
"8412" 1682.2 19.3453312680199 36.6220793138195
"8413" 1682.4 20.9974336623306 33.1365526566873
"8414" 1682.6 24.0316199944348 30.7755018549472
"8415" 1682.8 27.4027859923519 27.752909770012
"8416" 1683 29.8353061446603 24.2245632287093
"8417" 1683.2 31.3258951130305 22.3959495999153
"8418" 1683.4 32.4186524577284 22.1815954917993
"8419" 1683.6 33.6879379283552 20.272910497265
"8420" 1683.8 34.734656467208 20.6231814157507
"8421" 1684 36.5636070634885 21.5830825677949
"8422" 1684.2 40.1140400811116 22.2038770106233
"8423" 1684.4 43.7396407804944 21.5121415222969
"8424" 1684.6 46.9085286225382 19.5933091731223
"8425" 1684.8 49.3290000988117 16.8166523344824
"8426" 1685 51.3855560281444 13.9275196096602
"8427" 1685.2 54.5022008515444 13.4268606748302
"8428" 1685.4 59.0154407482474 12.8340879836465
"8429" 1685.6 64.3432369290259 12.5297377944197
"8430" 1685.8 69.0709384789348 13.0446782818302
"8431" 1686 73.1636740929005 12.1984172687588
"8432" 1686.2 76.6829566424693 11.1656148495802
"8433" 1686.4 79.2255405177066 12.3388108008812
"8434" 1686.6 83.3100064510892 14.4433870397168
"8435" 1686.8 88.064308004676 16.6910102966771
"8436" 1687 92.6174949417984 18.0637470552077
"8437" 1687.2 96.3717410705331 18.6292210040343
"8438" 1687.4 97.9332381344294 21.2281095216343
"8439" 1687.6 98.282258799247 25.4837094308407
"8440" 1687.8 98.1780352155338 30.4513490902847
"8441" 1688 98.2488641349005 35.8352283297077
"8442" 1688.2 99.8017414919706 39.9336692190381
"8443" 1688.4 101.941768233099 43.5351194701605
"8444" 1688.6 104.766205810805 46.0666395412247
"8445" 1688.8 107.270737954577 49.8424166520957
"8446" 1689 108.421282455289 54.6848654895246
"8447" 1689.2 110.38536466132 59.5424087151399
"8448" 1689.4 110.749829123576 64.151931129243
"8449" 1689.6 107.81899297963 66.7801991666444
"8450" 1689.8 103.748013498842 69.2535401367201
"8451" 1690 99.0625227973636 71.8583020934969
"8452" 1690.2 94.1824105543443 74.2929454859413
"8453" 1690.4 89.2042066675509 77.1881771278563
"8454" 1690.6 85.464987479612 80.9818263189187
"8455" 1690.8 83.3272336200254 85.7944146597009
"8456" 1691 82.4983860258533 90.9791753686784
"8457" 1691.2 82.9599100850676 96.0840401894641
"8458" 1691.4 84.2324948071658 98.5682257439641
"8459" 1691.6 85.0515897941072 98.3791469547533
"8460" 1691.8 85.7867449477551 97.7970362723748
"8461" 1692 86.2453259201784 97.4190513629895
"8462" 1692.2 88.0487277227581 96.923829517925
"8463" 1692.4 91.4648482997944 96.6163359928824
"8464" 1692.6 93.4972688008049 95.0932036000933
"8465" 1692.8 96.6273076997422 93.6452833029519
"8466" 1693 99.5211699930899 94.0842563231842
"8467" 1693.2 102.542530065645 96.4964709770675
"8468" 1693.4 105.939672152312 99.0193841259328
"8469" 1693.6 106.568786813527 98.2583965854743
"8470" 1693.8 107.096150740107 97.2130006786764
"8471" 1694 107.042274607077 96.0009293997031
"8472" 1694.2 108.125512726899 94.8383570341432
"8473" 1694.4 108.987140270121 92.7766419021723
"8474" 1694.6 110.94998685271 89.3241891132766
"8475" 1694.8 113.987702893417 85.8216759152284
"8476" 1695 117.304717004811 81.930472306614
"8477" 1695.2 120.1395951684 78.1644994749452
"8478" 1695.4 121.005102936916 73.2145187797677
"8479" 1695.6 120.459828396368 67.3578440191132
"8480" 1695.8 121.060304834194 61.9895034120302
"8481" 1696 121.778312361912 56.429729548734
"8482" 1696.2 121.619753915673 50.1532476512776
"8483" 1696.4 122.145214313631 45.6283569804449
"8484" 1696.6 120.615852518135 41.9803614419383
"8485" 1696.8 118.138296150568 38.4987020846443
"8486" 1697 114.892491861143 34.1560278137417
"8487" 1697.2 112.206776098985 29.3603920775393
"8488" 1697.4 109.940125318331 24.3051613337666
"8489" 1697.6 107.840416530324 19.197470500668
"8490" 1697.8 104.871660959488 18.0390229515195
"8491" 1698 101.483871697307 16.5902713733252
"8492" 1698.2 97.1600068070795 14.14960163585
"8493" 1698.4 93.3560274572307 13.1373285589211
"8494" 1698.6 89.8165072635417 13.6078944399354
"8495" 1698.8 85.4661448224976 13.1679629247334
"8496" 1699 80.9905145284693 12.5629692239864
"8497" 1699.2 77.4549913738756 10.0071244707989
"8498" 1699.4 77.1540957862506 8.27934156911144
"8499" 1699.6 77.3096339189515 8.59888309795263
"8500" 1699.8 75.6293166620624 9.55624750317062
"8501" 1700 72.6051112316665 11.2125668102322
"8502" 1700.2 68.3053900185944 11.4012939919302
"8503" 1700.4 64.1727233894748 11.1628454119498
"8504" 1700.6 59.1614691864204 11.9147477286128
"8505" 1700.8 54.2981696271768 11.2513608992917
"8506" 1701 51.2121936294311 12.6117982244526
"8507" 1701.2 47.2002432924135 15.0775633509791
"8508" 1701.4 42.8196870042718 17.762370616927
"8509" 1701.6 38.8193627181438 20.6505278831818
"8510" 1701.8 34.5183271244096 23.031270377178
"8511" 1702 30.0441405605943 24.4807514262148
"8512" 1702.2 27.7841030739169 26.9963903703786
"8513" 1702.4 25.5792167827838 30.1141508449776
"8514" 1702.6 22.4676279505064 34.1361066076104
"8515" 1702.8 19.7436255800792 38.1799263709514
"8516" 1703 17.9281644178596 40.2147265678608
"8517" 1703.2 17.6372879099515 40.476014530422
"8518" 1703.4 16.8680811445944 39.8303216966044
"8519" 1703.6 17.6839832853544 39.6139982431902
"8520" 1703.8 18.1242275619135 39.5453680432557
"8521" 1704 18.4997318589883 40.2568367490726
"8522" 1704.2 19.1890946878743 40.6153161128502
"8523" 1704.4 19.8511225683216 42.1600278576484
"8524" 1704.6 20.695741761655 45.2560912837696
"8525" 1704.8 21.6153378459473 48.7000474170067
"8526" 1705 23.6179961979832 52.5050103590802
"8527" 1705.2 26.51882402842 55.5545804169862
"8528" 1705.4 29.5337492480515 57.6799419519159
"8529" 1705.6 33.1094043830666 60.4954533534691
"8530" 1705.8 36.5945048180808 64.167598743668
"8531" 1706 40.3200848009398 66.9914602464756
"8532" 1706.2 43.6194020670283 67.3722659962075
"8533" 1706.4 47.5206535890055 67.1895651555405
"8534" 1706.6 50.1079070714597 65.8666947912725
"8535" 1706.8 50.7601697570806 65.1196590234449
"8536" 1707 52.0990672876034 65.7406815057484
"8537" 1707.2 55.0608479652971 67.252602564641
"8538" 1707.4 58.9923116586489 68.0546221760938
"8539" 1707.6 63.2331501129158 69.4609417056605
"8540" 1707.8 67.6161342640347 69.6076724458302
"8541" 1708 71.1740787788086 69.0889963410445
"8542" 1708.2 74.9375359969604 67.4203607144641
"8543" 1708.4 78.2971596632997 65.9359915987945
"8544" 1708.6 81.0947027513312 63.0099974508828
"8545" 1708.8 83.177097877639 60.1588952474641
"8546" 1709 83.944672931612 58.5954080953169
"8547" 1709.2 85.2631758139483 56.4409816852196
"8548" 1709.4 86.9880649254158 52.9213161800266
"8549" 1709.6 88.0967121913513 49.0591181754657
"8550" 1709.8 90.2762387440853 45.8463507574029
"8551" 1710 91.6753533910559 42.9467757033783
"8552" 1710.2 91.0781275118565 41.2000180690535
"8553" 1710.4 91.5982484488591 40.2957816572125
"8554" 1710.6 94.6538542483155 38.9375354075802
"8555" 1710.8 98.5216416600943 38.6396579542125
"8556" 1711 101.889463833512 41.2595564145917
"8557" 1711.2 105.046324928594 44.631717815567
"8558" 1711.4 105.862790148817 48.7221124135524
"8559" 1711.6 103.862322386667 51.8952557229756
"8560" 1711.8 101.429819109867 56.2417118470029
"8561" 1712 97.8118063240149 60.1816973511853
"8562" 1712.2 92.6172754123585 62.3281795074623
"8563" 1712.4 86.9340240949528 63.4386717437264
"8564" 1712.6 81.0028318917054 63.3016629613302
"8565" 1712.8 75.1664859318176 61.934340516471
"8566" 1713 69.8815984838002 61.046037465389
"8567" 1713.2 64.4356124768617 60.5147586797015
"8568" 1713.4 59.1111067997372 61.2032996321445
"8569" 1713.6 53.8854368815034 62.1724877092847
"8570" 1713.8 48.3456056439961 61.5477187648838
"8571" 1714 43.2984514606826 59.326216696889
"8572" 1714.2 40.968579008228 55.4177321116718
"8573" 1714.4 40.1100941404976 49.9273339503786
"8574" 1714.6 40.2717111562307 44.2794029461029
"8575" 1714.8 41.2585956253359 38.8956671117178
"8576" 1715 42.5305876011284 33.613039796012
"8577" 1715.2 41.6048657693443 29.1281873205802
"8578" 1715.4 39.2599798712236 26.2106470114706
"8579" 1715.6 37.1247066296505 24.4027954670549
"8580" 1715.8 36.5970626033293 24.6621021076013
"8581" 1716 38.0402253035564 25.8066675569441
[truncated: 19,911 more chars]
