# Supplementary material for: Adaptive switch to sexually dimorphic movements by partner-seeking termites
Source: Sci Adv. 2019 Jun 19;5(6):eaau6108. doi: 10.1126/sciadv.aau6108 (PMC6584256; doi:10.1126/sciadv.aau6108)
Supplement: Data file S1 [file aau6108_Data_file_S1.zip › Dataset/CfExperimetns/170701_172_M_01_set2_tandem-position_5FPS.txt]

"time" "x" "y"
"1" 0 8.90190726931123 76.8670199653703
"2" 0.2 10.5074187506285 81.1488684705929
"3" 0.4 10.6694651598209 87.187195704307
"4" 0.6 9.21737794501323 92.4927388105786
"5" 0.8 8.46872644196339 94.6337396354263
"6" 1 8.61419421228013 94.6053284508126
"7" 1.2 9.28178279255319 94.8811573959087
"8" 1.4 9.7416260473999 95.0152041941149
"9" 1.6 10.3573517441977 94.8449455843842
"10" 1.8 11.3159835900523 94.3813696451484
"11" 2 12.5821792742866 93.9351151526136
"12" 2.2 14.0180238980948 94.0165958437293
"13" 2.4 15.1992177552605 93.3122348923344
"14" 2.6 16.4496680555264 92.0453662321088
"15" 2.8 18.5382716222321 91.5203814906991
"16" 3 21.0237735717987 90.394581243151
"17" 3.2 23.5862619358437 88.1086729234833
"18" 3.4 26.1008366195962 84.8964369731184
"19" 3.6 28.8160421484731 82.18259174147
"20" 3.8 30.629035034601 79.3397409992639
"21" 4 33.7751096539739 76.7527125278129
"22" 4.2 37.9186208642357 74.6572056887266
"23" 4.4 43.0421558359137 72.362155760579
"24" 4.6 48.330204485125 70.1124015365641
"25" 4.8 53.9373172374738 68.7652116277235
"26" 5 58.0092543365449 67.7079313801893
"27" 5.2 62.0327742188196 68.1030998376252
"28" 5.4 66.4279811063752 68.4228838604874
"29" 5.6 71.1134200121247 67.3513233008741
"30" 5.8 74.7750510559306 66.8309102712459
"31" 6 80.5597576508242 66.807549361855
"32" 6.2 85.2903734106957 65.4730917760782
"33" 6.4 89.3966089053618 63.8070729357728
"34" 6.6 94.2988615977637 62.1562927266518
"35" 6.8 99.7492397707893 61.2197406615026
"36" 7 105.245386401222 60.0802438732419
"37" 7.2 109.187132722663 58.1311690389847
"38" 7.4 109.581541965402 58.1878178105641
"39" 7.6 109.098821826054 60.6146170862376
"40" 7.8 108.281506119809 62.6429290459903
"41" 8 107.270877831375 65.9648424893682
"42" 8.2 105.689978844355 68.7587157172337
"43" 8.4 104.592456187391 73.7042094395972
"44" 8.6 103.959429835724 78.7440736796144
"45" 8.8 103.129482455654 83.1563725723685
"46" 9 100.439770436984 86.1415285475739
"47" 9.2 97.1265198806615 90.0777892959308
"48" 9.4 94.0128713024305 94.2477234422237
"49" 9.6 90.6092839160996 98.158260174847
"50" 9.8 87.305004663199 101.830344959674
"51" 10 83.3400139978908 105.06122407842
"52" 10.2 80.0616517641846 108.302479183925
"53" 10.4 78.3292728641269 112.769857929515
"54" 10.6 77.3569766903991 117.882465723263
"55" 10.8 78.224677588206 122.709750268509
"56" 11 77.7729973555664 122.663084342423
"57" 11.2 77.1997893127362 123.738361623668
"58" 11.4 75.2784267882342 124.745287498067
"59" 11.6 72.6421536694351 125.733073128227
"60" 11.8 69.5087364331795 126.218327131439
"61" 12 66.24640248539 127.179197539628
"62" 12.2 65.9387685292159 126.871859085414
"63" 12.4 64.4723652738114 126.481763397999
"64" 12.6 61.5791216658208 126.366715797565
"65" 12.8 57.1900597641299 127.008716855412
"66" 13 54.8038155020278 126.107450145737
"67" 13.2 53.0158317737887 126.171858117911
"68" 13.4 51.0558211577923 125.914723093656
"69" 13.6 52.3178498704084 125.136957752401
"70" 13.8 51.6366493092463 124.205541066322
"71" 14 51.019846718207 122.35829378333
"72" 14.2 49.1875075668097 119.376882722731
"73" 14.4 47.5460263721856 116.401423965419
"74" 14.6 46.6477077321679 113.698393798494
"75" 14.8 45.5762869666746 111.290481093837
"76" 15 44.3446195027828 108.051466930926
"77" 15.2 44.2760629685293 104.526307271182
"78" 15.4 45.4202034696354 101.013513195393
"79" 15.6 46.0050484352864 96.9864281950263
"80" 15.8 45.6091874350612 92.1692975104795
"81" 16 45.7957589693672 87.2425684360149
"82" 16.2 46.6273605110059 81.7532533171778
"83" 16.4 47.3576518344992 76.2317987476284
"84" 16.6 48.8322080404476 71.5241785665529
"85" 16.8 51.1945099441979 67.6015808906057
"86" 17 51.5466873206912 65.072412912753
"87" 17.2 50.6749339035838 62.472745841103
"88" 17.4 50.2804681665429 59.4946475108093
"89" 17.6 49.1361487709229 54.7738886550223
"90" 17.8 46.8534858537834 51.4757490668487
"91" 18 44.6213810200971 47.1273265853119
"92" 18.2 44.4375114841559 42.2784149678058
"93" 18.4 46.8427741112279 38.4059702889985
"94" 18.6 50.270821386634 35.0617850904208
"95" 18.8 54.7538177949741 33.7981474624897
"96" 19 59.2644617686001 33.2432523440882
"97" 19.2 64.7672204060043 33.8124556741565
"98" 19.4 69.6320950569171 33.2726104549686
"99" 19.6 75.1916714168389 32.4187286042896
"100" 19.8 81.5751502757632 31.4287936834146
"101" 20 86.1219127709404 28.4232587952834
"102" 20.2 90.1356035764548 26.1446447515816
"103" 20.4 93.7673054373608 23.4933926229932
"104" 20.6 96.4008592439697 23.2089200540944
"105" 20.8 97.3318678047992 25.6001856588006
"106" 21 98.9344870414687 28.0658465219339
"107" 21.2 101.743852649785 31.453933459719
"108" 21.4 104.075379759987 35.9429968333481
"109" 21.6 107.287915053643 40.1669060658451
"110" 21.8 109.334608947406 45.1089636777078
"111" 22 111.074404517964 50.1462893058272
"112" 22.2 113.004262080093 55.2755786892938
"113" 22.4 116.229712454452 58.7833778618711
"114" 22.6 120.281701501117 61.6655621900993
"115" 22.8 124.512652548528 64.1555045241744
"116" 23 124.925816154759 66.4387590584977
"117" 23.2 125.344567458457 70.4980117099846
"118" 23.4 124.657592473142 74.3256477273255
"119" 23.6 123.821788247438 79.3326737428127
"120" 23.8 122.446099857513 84.182206683534
"121" 24 121.005105789765 89.3595347323215
"122" 24.2 118.516124192852 93.7071954020067
"123" 24.4 116.764701766435 96.9257329580979
"124" 24.6 114.781937915195 100.767680740209
"125" 24.8 113.379201833232 103.17430551772
"126" 25 113.937337852796 102.119122017434
"127" 25.2 114.767286276148 100.137910163874
"128" 25.4 115.67774298826 99.0985559837442
"129" 25.6 116.590462008703 99.1509319225919
"130" 25.8 117.421819648523 97.3485731750652
"131" 26 118.619870045565 94.8900609410947
"132" 26.2 119.786358928887 92.7980734459817
"133" 26.4 120.377702767667 91.2726833357664
"134" 26.6 121.818944556198 87.927873758424
"135" 26.8 123.510769207472 84.9604108004809
"136" 27 124.164969733973 80.7293041406591
"137" 27.2 124.963104074762 76.4191805023724
"138" 27.4 125.72314695367 71.6286881061511
"139" 27.6 125.831119312792 67.4116073858905
"140" 27.8 125.813108067071 64.1627653391245
"141" 28 126.171591841103 59.2338062350029
"142" 28.2 125.42414209417 54.5446004218811
"143" 28.4 124.880218097491 49.7975004695181
"144" 28.6 123.313593271931 45.1110741501887
"145" 28.8 121.654843457788 40.736853372813
"146" 29 120.20005132468 35.9491923735461
"147" 29.2 119.495810340495 34.8603904087844
"148" 29.4 118.273797820953 32.7395222708047
"149" 29.6 116.03203593206 29.1381017597646
"150" 29.8 112.975628447961 25.3971073717283
"151" 30 110.26110801568 22.1697180304558
"152" 30.2 107.59795811243 18.7434153020153
"153" 30.4 105.59194472915 16.3927186506381
"154" 30.6 103.053043121867 15.2510107920083
"155" 30.8 100.247929960991 13.0927127133846
"156" 31 97.3571428992554 10.964943467652
"157" 31.2 95.2160740721886 9.28376994569969
"158" 31.4 93.2110267951292 7.68817714620059
"159" 31.6 93.4794375393172 7.91800611553972
"160" 31.8 92.69709502754 8.53223092086077
"161" 32 90.691169309645 7.35709518031157
"162" 32.2 87.5322791697551 5.67935885558856
"163" 32.4 84.5282146730681 4.81045461594813
"164" 32.6 81.6533241852056 4.14111601800917
"165" 32.8 77.7895456459228 2.76434910949684
"166" 33 75.8294103430679 2.37235206524048
"167" 33.2 74.1222990211677 1.99151441973407
"168" 33.4 72.6272149260761 1.64268932557355
"169" 33.6 69.6499734482439 1.2604593019765
"170" 33.8 65.6616740281304 1.17011339897307
"171" 34 62.1904086836702 0.774856542895792
"172" 34.2 59.4405008784614 1.18502177563724
"173" 34.4 55.8994647943558 1.43984418609962
"174" 34.6 52.1740953969338 2.31113033008756
"175" 34.8 48.3915129481579 2.76220801901965
"176" 35 45.0673117381991 3.39212040683442
"177" 35.2 42.2610475670145 3.75952990125186
"178" 35.4 43.292541078127 4.195113159918
"179" 35.6 42.6619875514734 5.2678772720261
"180" 35.8 40.4870747429621 6.11261600680576
"181" 36 37.553834439498 6.81463960842408
"182" 36.2 34.5135585562912 7.70890027853833
"183" 36.4 32.3869412029293 8.19292442534413
"184" 36.6 32.6799143758449 8.00639903343646
"185" 36.8 33.1547159266706 7.27630341497034
"186" 37 33.5284236540393 7.30395385710858
"187" 37.2 34.8561351743772 7.22167087416121
"188" 37.4 36.1144594954543 7.596593279266
"189" 37.6 36.8514268355089 8.5979013119366
"190" 37.8 37.1283929876164 9.61719818104848
"191" 38 36.9309774079076 10.8719811430053
"192" 38.2 36.8076697847986 11.7547716788971
"193" 38.4 36.8283604579889 12.5583070683828
"194" 38.6 37.069450434008 12.934122009041
"195" 38.8 37.7823420385611 13.3873790546679
"196" 39 38.0986962047849 13.6381080979567
"197" 39.2 38.6834507717037 14.4558236873052
"198" 39.4 40.2149888716231 15.5364343492554
"199" 39.6 41.4991898708077 16.6128294836024
"200" 39.8 43.6559979815595 17.2139886149367
"201" 40 46.366309202951 18.0294494077116
"202" 40.2 49.2379698482411 18.3293106914462
"203" 40.4 51.4568292573422 20.0576559809944
"204" 40.6 53.5587195041869 22.4751957050978
"205" 40.8 55.4660058115461 25.5536788399028
"206" 41 56.1209435024394 28.7032738601585
"207" 41.2 57.0263044070319 31.9612512948658
"208" 41.4 59.5206568272391 34.5004893187435
"209" 41.6 62.1204416537877 36.9442828537359
"210" 41.8 65.181343016051 40.1830785006352
"211" 42 69.2075585408475 43.3981076387951
"212" 42.2 73.4046981541274 45.2498941088542
"213" 42.4 77.3916019699402 45.9143607470897
"214" 42.6 81.216801391967 44.8213140048875
"215" 42.8 85.4739366780632 43.6393574346038
"216" 43 90.2434898605363 42.3912359402027
"217" 43.2 94.8265129297342 39.997101167162
"218" 43.4 98.3364010445497 37.9880709534752
"219" 43.6 102.761875641266 36.5948359165084
"220" 43.8 104.506230636848 37.4874211166844
"221" 44 103.995685354469 39.2900199661367
"222" 44.2 103.405262129008 39.3378633910994
"223" 44.4 101.980813769109 40.7246428950043
"224" 44.6 100.951098419432 43.9085250969575
"225" 44.8 100.492092400101 47.5834864609021
"226" 45 99.3151393294718 52.5939102732205
"227" 45.2 100.041815134338 57.5323335818603
"228" 45.4 102.100832618909 62.5505246867611
"229" 45.6 105.508633590078 67.0423029885857
"230" 45.8 109.467180885053 69.5869063535349
"231" 46 110.660176654398 68.7121377778647
"232" 46.2 110.370427300417 67.8984553488096
"233" 46.4 110.764162733106 65.9642851923065
"234" 46.6 110.886751081476 64.7074595101666
"235" 46.8 110.782758906905 62.5059526027538
"236" 47 111.821222768361 59.6519854369956
"237" 47.2 113.53424644953 57.345909413886
"238" 47.4 114.536190156988 56.3495703457293
"239" 47.6 115.606572286559 55.7661302791436
"240" 47.8 115.333913304802 54.9196604986866
"241" 48 114.247537863007 52.8223106027251
"242" 48.2 113.8173496287 50.5153440608444
"243" 48.4 112.184186959325 47.7941737158503
"244" 48.6 109.726103790153 45.1808194800852
"245" 48.8 107.367945250337 42.7658482942577
"246" 49 105.095777638937 40.740019457707
"247" 49.2 102.635259450434 39.0781962109422
"248" 49.4 99.7230890586636 35.9603772381975
"249" 49.6 98.8546030763356 31.8977965709506
"250" 49.8 99.1528015852897 27.780954800163
"251" 50 98.8639802209907 24.116120551139
"252" 50.2 98.2920773248545 21.2246361742325
"253" 50.4 100.108456207431 19.6335758821807
"254" 50.6 103.052529567804 17.6320226304635
"255" 50.8 105.102796629824 18.1317742637244
"256" 51 107.818398611277 20.2236062271147
"257" 51.2 109.642330627926 22.7276518501063
"258" 51.4 112.196952894367 25.4813351296213
"259" 51.6 114.53337325674 27.9563161321848
"260" 51.8 116.289157422703 30.7053927074761
"261" 52 117.745737214648 33.1599515326496
"262" 52.2 119.392054500391 34.9764888377387
"263" 52.4 119.81977470014 36.3594194470768
"264" 52.6 120.749202073758 39.0924588476666
"265" 52.8 122.37371744874 42.5977743349547
"266" 53 123.721818638589 46.466641638351
"267" 53.2 124.621200977758 49.8703715237457
"268" 53.4 125.274931485524 53.6499027680178
"269" 53.6 126.197405821579 57.3637242987967
"270" 53.8 126.417980151539 60.9120920815657
"271" 54 126.370259751714 65.347854924398
"272" 54.2 126.35358983363 70.3313277290641
"273" 54.4 125.760602160764 73.6702710373085
"274" 54.6 125.34962717362 77.495140304525
"275" 54.8 124.687793580187 81.3465817848607
"276" 55 123.163295963486 85.7848364964276
"277" 55.2 122.13824517581 89.9449002484506
"278" 55.4 119.947903094669 94.3106603740389
"279" 55.6 117.788978570922 96.9726319755256
"280" 55.8 116.72858324228 98.8164508581659
"281" 56 115.630032248021 100.451086420343
"282" 56.2 115.740577038607 99.7073929736921
"283" 56.4 114.372796554064 101.876933585566
"284" 56.6 111.836854848162 105.164162651279
"285" 56.8 109.709746954994 107.330603777123
"286" 57 108.315641278551 108.230021729446
"287" 57.2 105.135142493513 110.964030353886
"288" 57.4 104.098492405909 112.388986639212
"289" 57.6 104.685619248691 111.721910613471
"290" 57.8 105.40437322533 111.114998256942
"291" 58 107.15366918132 109.972670376222
"292" 58.2 108.682193128318 108.572147991096
"293" 58.4 110.08803406605 107.657162541977
"294" 58.6 112.137803052111 105.578116588552
"295" 58.8 114.731513596095 101.863964221529
"296" 59 115.469337154384 99.50517674009
"297" 59.2 115.677640595914 98.648849456004
"298" 59.4 117.825518862903 95.7669657933948
"299" 59.6 120.277855316525 91.4072230039438
"300" 59.8 121.76140450165 85.931341867603
"301" 60 123.717626294821 81.3094222659593
"302" 60.2 124.286946217773 76.2100970869549
"303" 60.4 125.608823452777 70.8698836109052
"304" 60.6 125.59661186107 66.1227999540415
"305" 60.8 126.112174845828 61.8410580543295
"306" 61 125.846515627499 57.2643065297415
"307" 61.2 125.386325236399 52.5597732166843
"308" 61.4 124.022040433702 48.0595339912883
"309" 61.6 122.779221394916 44.2276478827851
"310" 61.8 121.745809570972 39.7935505076173
"311" 62 119.598703667402 35.3090251069036
"312" 62.2 116.751917184 30.7466445830464
"313" 62.4 113.810477940851 26.7344645503574
"314" 62.6 111.167627836468 22.8754124865849
"315" 62.8 107.610604398708 20.8683620681334
"316" 63 104.964724981723 19.0848834965888
"317" 63.2 101.948018592878 17.5995893423666
"318" 63.4 100.704039876692 18.0861274330363
"319" 63.6 99.7171309269018 18.4204842147137
"320" 63.8 97.7512819868728 17.9574435187161
"321" 64 95.9642138100376 16.4561096910139
"322" 64.2 95.5251178883732 14.5053621047817
"323" 64.4 95.2065054930254 11.8585896952431
"324" 64.6 93.0663986078287 9.02933918247181
"325" 64.8 89.6866499909052 7.32480297102278
"326" 65 85.7826279003256 5.44909372094645
"327" 65.2 81.6108892018432 4.55597718516409
"328" 65.4 76.8135581000647 3.1125452922099
"329" 65.6 72.5538355472989 2.11069459841115
"330" 65.8 69.122323967652 1.88197085810954
"331" 66 64.6597096193006 0.855525220390908
"332" 66.2 61.1359473989259 1.37990247319427
"333" 66.4 57.0612308136105 2.22649227648148
"334" 66.6 52.9900952658921 2.5550542945918
"335" 66.8 49.1539659763974 3.83589144104085
"336" 67 44.6888710578762 4.35297661390742
"337" 67.2 42.759462637595 6.08563468803325
"338" 67.4 38.401875323285 7.64720294097611
"339" 67.6 34.1606455069081 9.09087196145845
"340" 67.8 32.5240724389109 10.8584615294183
"341" 68 29.9198557890013 13.7488729722546
"342" 68.2 28.5580550775023 15.9805896854227
"343" 68.4 27.994028821452 16.7442238782668
"344" 68.6 28.1993343435301 17.3382060919098
"345" 68.8 28.4652430490791 17.7186046377327
"346" 69 28.7713063223008 18.9933186234528
"347" 69.2 29.4656323105871 19.6188937582106
"348" 69.4 30.1987709451979 20.5188719175494
"349" 69.6 29.9094047793726 21.5354744246521
"350" 69.8 29.109981213765 23.22643457437
"351" 70 28.5141572034681 23.9546966635802
"352" 70.2 28.0560949452659 24.0984504988916
"353" 70.4 27.7731873934469 23.8218741430894
"354" 70.6 27.1178416614924 23.196596803041
"355" 70.8 26.3681342772097 22.5180966192098
"356" 71 26.7680508368127 23.498430904927
"357" 71.2 25.9932641676776 24.9659771234451
"358" 71.4 24.4243460102494 26.5757289897592
"359" 71.6 23.0422428840224 29.3641524077659
"360" 71.8 20.4716223918333 31.2731857733133
"361" 72 17.7780565462556 31.8405418708337
"362" 72.2 17.2383235205761 32.687921165828
"363" 72.4 16.7338602353234 35.3672895041077
"364" 72.6 15.7476097875232 39.3398575017673
"365" 72.8 14.0283500499155 43.6764437971163
"366" 73 12.7185488422647 47.8080732811154
"367" 73.2 10.1415017057971 51.3076071676493
"368" 73.4 7.5614516585731 54.4682886437324
"369" 73.6 5.07787916732599 56.4969776837314
"370" 73.8 2.66964948010444 55.0749297653132
"371" 74 3.81978227918861 54.9638664163154
"372" 74.2 4.49863072800118 55.9924588393351
"373" 74.4 4.91023861574112 57.2546848932617
"374" 74.6 6.25599465716374 58.3695094394133
"375" 74.8 7.20507169468543 59.2094433976245
"376" 75 8.65854960837643 60.5327852725691
"377" 75.2 10.8606311528474 61.8136846718472
"378" 75.4 13.9268271027285 64.3349436897756
"379" 75.6 17.0814886887088 66.3192677000956
"380" 75.8 20.8494407545576 67.8140890228672
"381" 76 25.1677396256655 67.6266188237825
"382" 76.2 29.8653707881505 68.6055464949561
"383" 76.4 34.357544471907 67.8359644215381
"384" 76.6 38.7321814626127 67.1362558660625
"385" 76.8 43.3812825158505 65.203850759967
"386" 77 47.328201066649 62.8963112189791
"387" 77.2 51.0890264548798 60.4092811602369
"388" 77.4 54.6284523329726 59.4252842494814
"389" 77.6 58.8320724938972 58.7504243361701
"390" 77.8 62.8504944693265 56.606465956315
"391" 78 67.6699848573116 54.1703799231457
"392" 78.2 72.7919273493127 51.8099209859858
"393" 78.4 77.3969518861145 50.0175665977199
"394" 78.6 82.5001380784211 47.4310315310794
"395" 78.8 87.7443288137154 45.2631042259554
"396" 79 93.3326507397327 43.5160335912186
"397" 79.2 98.2755564741472 40.7887175205198
"398" 79.4 103.292279381411 40.3991045190813
"399" 79.6 105.272954350314 41.9388380290715
"400" 79.8 105.713021780293 40.4447152219325
"401" 80 106.043027606683 37.2311803176988
"402" 80.2 105.07721748436 34.4693918143892
"403" 80.4 103.639828971121 29.9225612638278
"404" 80.6 103.622339482941 27.889226209748
"405" 80.8 104.802146137878 28.6798220657299
"406" 81 106.512400352107 30.5436703464612
"407" 81.2 107.988762699459 32.3842842331229
"408" 81.4 107.638933192426 34.8349102527987
"409" 81.6 107.945989184082 38.1447302606441
"410" 81.8 107.151092642032 39.9211011143159
"411" 82 107.278632097164 43.2775763326401
"412" 82.2 108.553384698489 47.517544653537
"413" 82.4 109.433533691426 52.256660433186
"414" 82.6 111.597125080734 56.7584661494545
"415" 82.8 111.929606672755 61.2284497055995
"416" 83 111.024990381863 65.9375006144087
"417" 83.2 109.886660225776 71.3980900058662
"418" 83.4 107.222095453154 74.8026499598748
"419" 83.6 103.564563970736 78.1101976762947
"420" 83.8 100.513653689212 80.1954743797817
"421" 84 95.9836725666774 82.6634838939712
"422" 84.2 91.3034972965458 85.2111960597443
"423" 84.4 87.9778627440075 89.3202161722696
"424" 84.6 84.6888561751169 93.4325381529284
"425" 84.8 83.0425015856725 98.5908622306379
"426" 85 81.582477680054 102.506062503035
"427" 85.2 79.0806359007476 102.533963686828
"428" 85.4 75.5942041433352 101.436154276219
"429" 85.6 71.6253101917785 99.1996948345513
"430" 85.8 66.8253092699633 96.7361489832487
"431" 86 63.0576140983406 93.7835216071691
"432" 86.2 58.535275795367 91.0844805581701
"433" 86.4 55.8351794247961 87.0504695727984
"434" 86.6 53.9838537662738 82.3994476826346
"435" 86.8 52.7839645653295 77.1619680446578
"436" 87 51.5798494245151 72.0257846899065
"437" 87.2 51.3867166860819 66.4976172532185
"438" 87.4 50.0694355033312 60.6904103917444
"439" 87.6 48.5503766263368 55.1456296697687
"440" 87.8 48.2389488127237 49.0660147012931
"441" 88 46.7137874323099 43.3228103464133
"442" 88.2 47.6646059693228 37.1322673450263
"443" 88.4 48.3581532525026 30.3045288802133
"444" 88.6 50.0455074277658 24.1782634135206
"445" 88.8 52.7016458105725 17.7195081515745
"446" 89 54.6463474980537 14.4951697419888
"447" 89.2 53.0159563480471 14.0078150979295
"448" 89.4 50.4454770015239 14.5676530289581
"449" 89.6 50.044190960585 15.1508070269376
"450" 89.8 51.7986135961349 15.2292743601631
"451" 90 53.2878097574291 15.4409011736228
"452" 90.2 56.0762998940076 15.0527592219239
"453" 90.4 59.2701166105581 13.8184020630804
"454" 90.6 62.8708941023449 12.6902557598444
"455" 90.8 67.447073439799 11.6060980372438
"456" 91 72.1007984651173 12.5215023934635
"457" 91.2 76.9160586441504 14.1090984215852
"458" 91.4 82.5197146198284 15.7353597392876
"459" 91.6 88.3308333007293 17.1911279769547
"460" 91.8 93.9025997959161 19.3867356048598
"461" 92 97.9998787022389 20.5732474192294
"462" 92.2 99.3036772699324 18.8094104041757
"463" 92.4 99.26184341373 15.4416079022122
"464" 92.6 98.7189201941548 13.8251756901408
"465" 92.8 96.4254081393234 11.787979572158
"466" 93 94.3731400050995 9.8118476088699
"467" 93.2 91.7280145104138 7.7202912806388
"468" 93.4 88.5569170896961 6.11551791172833
"469" 93.6 86.141582954145 5.2542488342825
"470" 93.8 83.4206194414309 4.70960622415328
"471" 94 80.3702414677398 4.07548255801511
"472" 94.2 76.787455590782 2.66213254921631
"473" 94.4 73.3935305702453 1.7980871187868
"474" 94.6 70.6240067686858 0.988395139351675
"475" 94.8 68.6910147700696 1.27643867483777
"476" 95 65.5166899199387 1.14610631748345
"477" 95.2 62.3546317492995 0.849580363714456
"478" 95.4 59.7556388490327 1.01596353699175
"479" 95.6 56.6964465564869 1.17605016823399
"480" 95.8 54.0287819889052 1.13108844303905
"481" 96 51.9702423944022 1.31579185107528
"482" 96.2 48.9890737370481 2.31260223302043
"483" 96.4 45.6226971871052 3.15928337285592
"484" 96.6 41.7470101439311 3.98735363891902
"485" 96.8 38.4536949979306 5.5384824767571
"486" 97 35.2706396188604 7.00372015712018
"487" 97.2 31.4541300917247 8.67689903773605
"488" 97.4 28.0978286453849 11.1480055530829
"489" 97.6 25.2244796116055 12.5269802293818
"490" 97.8 22.7234954128066 14.4091005243285
"491" 98 20.624568907547 16.743783112661
"492" 98.2 17.7814439883442 19.3229213924872
"493" 98.4 15.7141509531406 21.5754774599169
"494" 98.6 13.1204302077157 24.9831740245063
"495" 98.8 10.7311865585624 28.1275910928116
"496" 99 9.51671132747332 29.8511114408452
"497" 99.2 8.98608701459752 31.2526911971296
"498" 99.4 8.26449445087536 32.8147013098837
"499" 99.6 6.16222560319159 35.6466644402712
"500" 99.8 5.80646566466311 38.0648824826634
"501" 100 6.01814348749985 40.5658360276607
"502" 100.2 6.92461395143466 42.9111209213586
"503" 100.4 7.56755131326543 44.4683695662813
"504" 100.6 8.1830392178546 45.5739237958145
"505" 100.8 8.68723781607741 47.7315660558383
"506" 101 9.6381694245678 50.2891180568422
"507" 101.2 11.6630865957788 51.5333975045222
"508" 101.4 14.8260363715208 53.1477158240069
"509" 101.6 17.5360836146039 53.7569509967672
"510" 101.8 20.9064746339137 54.2788433581385
"511" 102 24.3454760913511 53.460354657853
"512" 102.2 28.1317633434879 51.5274444868882
"513" 102.4 32.1330182349416 50.0969300927455
"514" 102.6 37.0308962617618 47.9393717473203
"515" 102.8 41.3760764680171 45.7578445617956
"516" 103 45.631881094867 43.2130588927115
"517" 103.2 50.9467585744297 41.2592395783584
"518" 103.4 56.532311892104 38.9280103866195
"519" 103.6 61.4912471827693 35.9609943303568
"520" 103.8 65.8920532362541 32.3953508944858
"521" 104 68.5484886359611 27.9722219334664
"522" 104.2 70.8213360090049 23.1723554806
"523" 104.4 72.390324817942 18.8850551248859
"524" 104.6 71.2413300758237 15.4927780111256
"525" 104.8 72.9620504570697 13.2763738073583
"526" 105 76.207934881129 14.4358530043931
"527" 105.2 78.9009019244902 16.9588491931968
"528" 105.4 82.3169575116981 19.9412866195901
"529" 105.6 86.3188584141594 22.9255782472403
"530" 105.8 90.8600056179772 25.5245817948908
"531" 106 96.0282540863595 28.2639443676883
"532" 106.2 101.741670062413 30.5496766624513
"533" 106.4 105.043548840634 31.5858309724087
"534" 106.6 104.03970600457 33.732401348052
"535" 106.8 104.326797216023 38.1549903657016
"536" 107 104.276355072533 43.2697486877946
"537" 107.2 104.323701077886 48.6757993883279
"538" 107.4 104.845762275425 53.1097094989472
"539" 107.6 105.952768844241 58.0261877951878
"540" 107.8 107.245628795479 63.8740095294289
"541" 108 109.637218275666 68.8348326822175
"542" 108.2 109.499270109506 71.9155170567032
"543" 108.4 107.888072739424 72.6228560326
"544" 108.6 109.074446748635 73.9505490381071
"545" 108.8 111.657049053128 74.81528865121
"546" 109 113.629345235791 73.7871532813695
"547" 109.2 117.076603751963 72.8336412499317
"548" 109.4 121.732281376117 72.0900448797746
"549" 109.6 123.956920190655 71.9172803729712
"550" 109.8 123.836914420608 72.222282489433
"551" 110 124.197655734366 74.4473141470489
"552" 110.2 124.229774263874 76.9260865657846
"553" 110.4 123.815164971199 80.7664558352526
"554" 110.6 122.596108470204 84.6849200874233
"555" 110.8 121.261689407443 88.8015179215037
"556" 111 119.710116622501 92.2680833664822
"557" 111.2 117.624973739058 96.3704940429901
"558" 111.4 117.37996616598 97.0503604853363
"559" 111.6 117.764914971578 96.3401843457684
"560" 111.8 118.192754539186 96.1448203455303
"561" 112 117.870601568934 96.7499118622749
"562" 112.2 117.680749253388 97.0925770345293
"563" 112.4 116.388831447121 98.5944534457402
"564" 112.6 114.639289973167 100.574252437433
"565" 112.8 113.163820791402 103.996149114623
"566" 113 110.899024663545 106.110567093963
"567" 113.2 110.152574172229 106.98480063138
"568" 113.4 108.801574205895 107.437860117679
"569" 113.6 107.466821093219 109.130933098162
"570" 113.8 108.01698958052 108.833837936945
"571" 114 109.017457191391 108.724911534541
"572" 114.2 109.115900850032 108.512213329859
"573" 114.4 109.862552461805 108.310503426164
"574" 114.6 108.978410068116 108.779000283585
"575" 114.8 107.995516448817 108.761022045706
"576" 115 107.366563917469 108.690302406706
"577" 115.2 107.998576135592 108.172746597402
"578" 115.4 108.531358983827 107.06787209949
"579" 115.6 110.933454080211 106.3639835758
"580" 115.8 112.565454418016 104.451466473991
"581" 116 114.526339971523 102.300404992385
"582" 116.2 116.815407459883 98.6548493660861
"583" 116.4 118.674054028871 94.5678735777239
"584" 116.6 121.019614738916 89.3169818724924
"585" 116.8 123.263268124332 84.7069660282484
"586" 117 124.817675560069 79.5324893206971
"587" 117.2 125.670787127985 74.8958417233818
"588" 117.4 126.549022684253 70.1473750493312
"589" 117.6 126.317880334992 68.6353790912436
"590" 117.8 126.948854870316 67.3627796363002
"591" 118 126.172229340456 65.1807151193006
"592" 118.2 125.809495644804 62.232117266568
"593" 118.4 125.802160572393 58.2908412344433
"594" 118.6 125.533822584397 55.0684248846793
"595" 118.8 124.727089639408 50.5358817351714
"596" 119 123.381180114629 45.4047521950096
"597" 119.2 121.709336934773 41.6356529594485
"598" 119.4 120.481643614314 36.7517051084398
"599" 119.6 119.692083027298 34.5809270866876
"600" 119.8 119.710650884625 34.3514171694804
"601" 120 119.484409913886 34.0557634931904
"602" 120.2 119.586542409656 33.4144032170642
"603" 120.4 119.197207547386 33.1554284692608
"604" 120.6 118.166682449109 31.8608467312753
"605" 120.8 117.433515019978 29.9264619691833
"606" 121 116.743940587314 29.5743065337294
"607" 121.2 115.358277095941 27.9754637789687
"608" 121.4 113.358312089821 25.2810355839037
"609" 121.6 110.82508957749 21.9182522919139
"610" 121.8 108.087075595235 19.0733570982713
"611" 122 105.011869129636 16.6357094373595
"612" 122.2 101.988946222846 14.908604609706
"613" 122.4 99.1604532824441 14.2845799404622
"614" 122.6 96.4010125627591 13.6433484278885
"615" 122.8 94.5237271579493 12.9890267276341
"616" 123 92.4197809465058 12.4608811415535
"617" 123.2 90.4204451382875 11.294340508414
"618" 123.4 88.8713261623138 8.54152179912183
"619" 123.6 86.4451917767129 6.32526182958526
"620" 123.8 82.6086783882677 4.88923047989526
"621" 124 78.1383317853611 3.28344836520437
"622" 124.2 73.909583213798 1.92170625362499
"623" 124.4 71.4216441225235 2.52823625245898
"624" 124.6 67.6922538051648 2.7488646048579
"625" 124.8 63.6878169514173 3.07237639398462
"626" 125 59.3478219834734 3.25099396166931
"627" 125.2 54.3762326651465 4.4237947895275
"628" 125.4 49.8330417093159 5.45281738826971
"629" 125.6 45.5424770825788 7.45930726212379
"630" 125.8 40.7561901930208 9.95432760857361
"631" 126 36.4286831641773 12.6695126458435
"632" 126.2 32.8337701936608 15.2311552512324
"633" 126.4 30.3817306613061 18.0312240500039
"634" 126.6 27.9727311252009 21.1051437270879
"635" 126.8 26.0673952968486 22.9995264993941
"636" 127 24.3658989482396 25.8038569592611
"637" 127.2 22.6089374411336 28.4211888365909
"638" 127.4 20.1792603969209 30.3794588321281
"639" 127.6 17.8183645265528 30.2185085140534
"640" 127.8 15.4615594177467 28.709250490303
"641" 128 15.1558757879934 27.1015003255623
"642" 128.2 15.8410063904693 26.0135585597034
"643" 128.4 16.6448915777031 26.6654817947081
"644" 128.6 16.7322639856351 26.8405185782644
"645" 128.8 16.5931192997192 28.2975044598306
"646" 129 16.4811312816068 28.5663614330511
"647" 129.2 18.1048735563096 30.1125773081507
"648" 129.4 18.1307791233199 30.3773142428585
"649" 129.6 18.9934168545474 31.1484915743458
"650" 129.8 19.1893091844332 32.2680264738738
"651" 130 19.5002005162649 33.7382599340378
"652" 130.2 19.6420751800908 35.4992903149871
"653" 130.4 20.8764942150399 37.3585677991169
"654" 130.6 22.3850224302734 38.3256346542339
"655" 130.8 24.3601878080627 39.2672054512686
"656" 131 26.5258443276882 40.8788310206701
"657" 131.2 28.8901849294583 42.5333539228887
"658" 131.4 31.9022707898419 43.5482328528931
"659" 131.6 35.0812299229031 43.1311643286139
"660" 131.8 39.8570945736303 42.9065311341224
"661" 132 44.5584423676841 42.9218565505944
"662" 132.2 49.7221561060675 41.6525282651684
"663" 132.4 54.2349666257287 40.5981799218346
"664" 132.6 59.1760891953566 40.5898932899795
"665" 132.8 64.1209149655726 41.2319411015583
"666" 133 68.2338755402501 42.6873219991603
"667" 133.2 72.5056260026806 43.8003779074756
"668" 133.4 77.7749191194286 44.5432930445545
"669" 133.6 82.7189314228407 44.5253712072861
"670" 133.8 87.6631091925228 43.2416709443576
"671" 134 92.9037485793272 42.629615150015
"672" 134.2 97.9644348477445 42.4862057712273
"673" 134.4 103.791544836363 42.6907179377732
"674" 134.6 105.855350853396 44.9528874659464
"675" 134.8 106.189959768326 48.3585992711513
"676" 135 108.161635536625 51.3844005118501
"677" 135.2 109.483487497504 54.3622254538421
"678" 135.4 109.389532899569 56.6696379248452
"679" 135.6 109.762795924807 59.8931315092276
"680" 135.8 111.28477350955 64.1835940929934
"681" 136 111.390352625343 66.9890412711906
"682" 136.2 112.202565469566 66.5500454926604
"683" 136.4 113.879800117559 65.8052153497999
"684" 136.6 114.241242469861 64.0538972515071
"685" 136.8 113.53525825129 62.8424803615735
"686" 137 112.299526983261 61.8871286671702
"687" 137.2 110.920834246869 60.7600039608355
"688" 137.4 109.401733794794 58.541874367927
"689" 137.6 108.996732764669 57.4548164998044
"690" 137.8 109.232242695782 54.4430138763784
"691" 138 109.878189509701 50.4540293704556
"692" 138.2 109.549245332762 49.8414780634658
"693" 138.4 107.85458571037 48.685044342848
"694" 138.6 105.361922571068 46.7091510912007
"695" 138.8 102.317711455566 44.7701864792558
"696" 139 99.2438247065858 42.3476422277737
"697" 139.2 97.0360356514542 39.1118433783837
"698" 139.4 95.8399439456739 36.5104787159689
"699" 139.6 94.8175724040795 33.3854825730842
"700" 139.8 95.1753369590452 30.0014252685216
"701" 140 96.0368007944075 26.5701229526489
"702" 140.2 97.7275249897527 23.8225962323285
"703" 140.4 96.8199560991445 23.9719075284911
"704" 140.6 93.7895321746761 23.4907540503997
"705" 140.8 90.8774416397256 24.3929255582844
"706" 141 87.715009474732 25.2346642605735
"707" 141.2 84.3524485478417 25.5668600210936
"708" 141.4 80.4466421206963 26.4930540060268
"709" 141.6 76.5056129865461 27.3126759388214
"710" 141.8 71.8553281581788 28.9459698417888
"711" 142 66.9579601769107 29.7152106623212
"712" 142.2 62.1792094911859 29.7449132716522
"713" 142.4 57.2476646972684 29.281996109277
"714" 142.6 52.5186848312424 28.025582426487
"715" 142.8 47.7295370833802 26.2009241463188
"716" 143 44.8233673195113 22.0636374144778
"717" 143.2 44.4605549374833 18.9139369309182
"718" 143.4 44.7392416139933 18.8694144465272
"719" 143.6 44.1850744655703 19.8195048242527
"720" 143.8 42.334022603119 21.7535790628949
"721" 144 41.4357399462479 24.4048432599518
"722" 144.2 40.9025423098214 26.9623323638499
"723" 144.4 40.7183853324062 29.9378323136079
"724" 144.6 39.7527739968595 34.5643140984482
"725" 144.8 38.0482228654817 38.6739083024195
"726" 145 35.3244430718622 42.2637087467783
"727" 145.2 31.8559486877654 44.2810874581503
"728" 145.4 27.7202530533312 45.011555186593
"729" 145.6 23.9949355313324 45.3813562424771
"730" 145.8 20.1676273611013 44.396839993729
"731" 146 17.2406873684281 42.2147261714935
"732" 146.2 16.4823987579789 40.9075705991188
"733" 146.4 15.9773108141667 40.1427239981504
"734" 146.6 13.9735429210014 40.4978127012669
"735" 146.8 12.7360259913794 41.8878050549049
"736" 147 12.1106061509095 43.8597025032415
"737" 147.2 10.9148049711853 45.660746582361
"738" 147.4 9.29199395149991 48.0928024035064
"739" 147.6 6.46353248996807 50.1480246017643
"740" 147.8 4.50751955538448 50.0467691686861
"741" 148 4.59957195228378 50.2650851583035
"742" 148.2 5.43632949327265 50.6754897717942
"743" 148.4 7.13391376270063 52.666620469573
"744" 148.6 9.32020619986742 53.8290858792235
"745" 148.8 11.2561574651428 56.3967621151896
"746" 149 13.458283817777 58.2706777274999
"747" 149.2 14.9887317626854 59.686627995469
"748" 149.4 16.339970578844 60.4982274452131
"749" 149.6 19.0176512942907 62.8983825767013
"750" 149.8 22.4244417322451 65.2243831514349
"751" 150 26.1942583963263 67.6762651695291
"752" 150.2 28.7580151858794 70.4326692799058
"753" 150.4 31.7453968889231 74.2015154608215
"754" 150.6 35.7146697222373 78.005021022
"755" 150.8 39.6706148363359 80.375630326309
"756" 151 43.6274549490285 82.2297847480291
"757" 151.2 47.9161559183739 84.4306229563456
"758" 151.4 52.8297624708761 85.1313669870081
"759" 151.6 57.2010012803793 86.0594415164923
"760" 151.8 60.3977039615798 88.9905829101741
"761" 152 62.922151868934 93.5927049681502
"762" 152.2 65.0331435500509 98.3329869233476
"763" 152.4 65.9218935861671 103.732535093482
"764" 152.6 65.2509721279975 107.201282082327
"765" 152.8 66.578432259377 107.5220652917
"766" 153 69.3129831236247 105.834649653907
"767" 153.2 71.8305881488844 104.054976269443
"768" 153.4 74.4605311684892 101.452181433878
"769" 153.6 77.2206669651144 98.6635156295899
"770" 153.8 79.2762422873667 96.1881091173343
"771" 154 81.6382028068461 92.4044308694605
"772" 154.2 85.4619922169689 88.9357319891515
"773" 154.4 89.6289065816632 86.9122664080625
"774" 154.6 94.2459789157791 84.8177006703413
"775" 154.8 98.0886992768168 81.2371629267022
"776" 155 101.592761194652 77.6685908407921
"777" 155.2 104.865025423503 73.5614641392929
"778" 155.4 106.855416283715 69.0657649924256
"779" 155.6 107.729067622611 63.4595114155459
"780" 155.8 107.618678072076 58.2727039449152
"781" 156 106.083408345651 53.0457934592208
"782" 156.2 103.393982588996 49.2788878006016
"783" 156.4 99.5468065959849 45.6113227894129
"784" 156.6 96.5740713655618 41.5102393287735
"785" 156.8 94.4053426574105 36.8941927955585
"786" 157 94.6149236686213 31.9665987547255
"787" 157.2 96.8435810153318 27.6926618245853
"788" 157.4 98.7651383247295 26.0685094077948
"789" 157.6 98.8851050972556 27.1390938639287
"790" 157.8 99.1360927744915 26.9617721260154
"791" 158 97.3058858696594 26.058497603229
"792" 158.2 94.36073981179 25.4091474213959
"793" 158.4 90.6431880774398 24.1607007543598
"794" 158.6 86.8272991363399 23.6968363546435
"795" 158.8 82.8919947029207 22.5771161893783
"796" 159 79.8383219795726 20.4936804636308
"797" 159.2 77.7073233636527 17.5107263182649
"798" 159.4 76.5868503236404 13.7113207592723
"799" 159.6 76.2832906585183 12.773367551231
"800" 159.8 73.8219333835762 13.2767694478691
"801" 160 71.0917657112622 14.3828053797848
"802" 160.2 67.4892197985241 15.270191011907
"803" 160.4 63.3218759067194 15.8169018354991
"804" 160.6 59.1512710271099 16.3525933379512
"805" 160.8 55.1157861844055 15.592843643791
"806" 161 52.8783701968778 13.4172485000141
"807" 161.2 53.2019801652775 14.3574795625708
"808" 161.4 52.0663344157931 16.4731814218717
"809" 161.6 51.2817537299218 19.2175308781855
"810" 161.8 51.4227757652947 20.7584853284654
"811" 162 51.1814674854772 24.0984588458697
"812" 162.2 50.5527766812283 27.9560600170629
"813" 162.4 49.0485222678362 30.8046726654421
"814" 162.6 46.6194448778489 32.8693478934376
"815" 162.8 43.4365466490135 34.2192938743509
"816" 163 39.4321736876099 35.4138295046108
"817" 163.2 35.5035347112828 35.4376678840363
"818" 163.4 31.1960623394262 35.5018500263191
"819" 163.6 27.1940503517524 34.2074879485349
"820" 163.8 24.0155658064033 32.6416242078243
"821" 164 23.7210747271628 32.0895171111493
"822" 164.2 23.810485509014 33.1198620404179
"823" 164.4 23.6859824654115 35.3716625473216
"824" 164.6 24.8482657229259 37.6748633420829
"825" 164.8 26.2333430833762 40.5954376861659
"826" 165 27.5702214538155 43.735013733799
"827" 165.2 29.1505264188811 47.1231325850996
"828" 165.4 31.9892179104188 50.0665960092612
"829" 165.6 34.7040526816193 53.5012682620926
"830" 165.8 36.5264302870993 57.7760347784072
"831" 166 37.790224332976 61.1013203513396
"832" 166.2 38.0368423078895 65.7723748754236
"833" 166.4 37.8287062516757 69.8496231121543
"834" 166.6 36.6611132383952 74.0593545328732
"835" 166.8 34.4113108680006 76.9365712673972
"836" 167 32.2926930868256 80.507405161121
"837" 167.2 31.299510966771 84.5525883029174
"838" 167.4 32.1729929569203 88.7407741572494
"839" 167.6 34.8231725504712 92.9107688340444
"840" 167.8 37.8644776419869 96.4880762666003
"841" 168 42.6118134548502 99.0785845337494
"842" 168.2 47.7913919203893 101.679399204258
"843" 168.4 52.7542773673521 101.721979753547
"844" 168.6 58.0540418237991 101.416184625207
"845" 168.8 63.2742427782305 101.660161739905
"846" 169 68.0188868154429 100.447297744819
"847" 169.2 72.6456314448109 98.3091967667874
"848" 169.4 76.5691645023987 94.9136511266451
"849" 169.6 80.2756270504937 91.6098831323246
"850" 169.8 83.7046132864175 88.6671497388735
"851" 170 87.9284718469276 86.7529279773633
"852" 170.2 92.6703071875408 84.2486248204179
"853" 170.4 96.1651801682603 81.1192643768743
"854" 170.6 99.9819707320388 77.331710699341
"855" 170.8 103.192981475878 73.3751109763129
"856" 171 107.159796323625 71.1617896171366
"857" 171.2 109.075031860551 72.5458001190071
"858" 171.4 107.426651531328 72.6467139601102
"859" 171.6 106.761456249982 71.1763951236773
"860" 171.8 104.092389701267 68.6858666006957
"861" 172 102.107619302124 65.6630309029475
"862" 172.2 100.850632125711 62.8077560284827
"863" 172.4 100.150826216253 58.8854479004872
"864" 172.6 100.897143727771 55.1733997820839
"865" 172.8 102.937436973201 52.0275361991872
"866" 173 104.88810961368 48.6081751347065
"867" 173.2 104.970761200849 44.2732652365912
"868" 173.4 101.697977853983 40.8034831205504
"869" 173.6 97.2758638100396 37.7209864444712
"870" 173.8 93.1842515667431 36.2095111445846
"871" 174 87.5993194267292 34.2139416142412
"872" 174.2 83.2181097546684 31.846426789935
"873" 174.4 79.0731398518501 28.4603930460344
"874" 174.6 76.5432331990684 25.6197219948562
"875" 174.8 74.375462414418 21.271582798329
"876" 175 72.6347719146394 16.6696316678163
"877" 175.2 73.3961974845263 12.5357108645709
"878" 175.4 72.4979201061135 12.7367473230121
"879" 175.6 69.9008148221676 13.9950638048912
"880" 175.8 67.5152673224719 15.8069758031624
"881" 176 64.7427817964766 17.9036678507982
"882" 176.2 61.6864882596509 20.5066589974891
"883" 176.4 58.6859306030696 22.6737298836806
"884" 176.6 54.96460775518 23.1348177280911
"885" 176.8 51.283780024002 22.6814767022285
"886" 177 49.4912375165855 20.7452925913841
"887" 177.2 47.8151632567035 17.8430945299339
"888" 177.4 46.7958410528944 16.8920981912036
"889" 177.6 46.3344415085779 17.9942930266986
"890" 177.8 45.12006947647 20.7361333311475
"891" 178 44.5398851677461 23.7801050439795
"892" 178.2 44.0490693275058 27.3928729156777
"893" 178.4 42.685169782035 31.8175257486158
"894" 178.6 39.757699216047 35.7242569107497
"895" 178.8 36.1107441710082 38.2343110314243
"896" 179 32.3647559050911 38.6877243821658
"897" 179.2 28.765091714007 37.2886596701675
"898" 179.4 25.8968823054651 35.2459948444604
"899" 179.6 23.2182729762996 32.8641633529004
"900" 179.8 22.9937182281989 31.4046179960697
"901" 180 23.1113505220466 29.4585468979384
"902" 180.2 21.6588432304714 27.8864121322458
"903" 180.4 19.4145566907952 27.5945463839983
"904" 180.6 17.9205223574398 28.5294298598156
"905" 180.8 17.657095205813 29.2140815043409
"906" 181 16.1702829922072 31.1823988344829
"907" 181.2 14.992527626025 33.2394352020249
"908" 181.4 13.3022712342525 36.3428725696171
"909" 181.6 11.2959715198883 39.8125677962
"910" 181.8 9.03900933304378 43.2477231914378
"911" 182 6.1530619061374 46.2816509767906
"912" 182.2 3.43201876479394 47.5049945488921
"913" 182.4 4.47544778175569 47.6572811437487
"914" 182.6 4.6492113383309 48.1851400848288
"915" 182.8 5.95725643608839 49.3753628198549
"916" 183 6.61675022665242 49.6231976003966
"917" 183.2 7.28451380341577 49.9883367470255
"918" 183.4 8.61533315362042 49.9505601322089
"919" 183.6 10.1760199344943 50.2994586633983
"920" 183.8 12.0958838612822 50.6411467068901
"921" 184 14.2922394598238 50.3193417094624
"922" 184.2 17.2941542363645 50.89826148285
"923" 184.4 20.8154613463677 51.5242480390808
"924" 184.6 24.4062860457784 51.8156180444759
"925" 184.8 28.3878862246499 50.6255794483277
"926" 185 32.1817993260639 48.8917160627261
"927" 185.2 36.2577936926862 48.2838846714507
"928" 185.4 39.9931080223464 46.7132089801418
"929" 185.6 44.0040958493416 44.2278947529964
"930" 185.8 48.4365687397361 41.6511929832324
"931" 186 51.8933546865161 38.59696302977
"932" 186.2 55.8918574544275 35.5235239017257
"933" 186.4 60.2542362664608 33.092530620378
"934" 186.6 64.4398389588799 30.3351238057447
"935" 186.8 68.8627492374021 27.4224502232613
"936" 187 72.7825588705152 25.3081674839344
"937" 187.2 77.2504681772165 22.3343334897814
"938" 187.4 78.1355384710008 20.2634590224596
"939" 187.6 77.4009046608803 21.1440188464444
"940" 187.8 78.7100542664805 22.6350174415862
"941" 188 81.3137189167999 25.0275039285797
"942" 188.2 82.9684103350814 26.9547887355177
"943" 188.4 85.9117397579569 29.9074545916155
"944" 188.6 88.9991920895534 33.3205632281327
"945" 188.8 92.5247479947745 36.5421586767713
"946" 189 96.0583565223106 39.2637377630183
"947" 189.2 99.9230044742932 40.5654860962312
"948" 189.4 104.156646257941 42.3379654578441
"949" 189.6 107.9010633124 43.1477091106971
"950" 189.8 108.438367143991 42.6633565865832
"951" 190 108.741448732156 40.9462100035185
"952" 190.2 110.2911048451 38.7322791488845
"953" 190.4 112.683255724578 36.1078650570882
"954" 190.6 116.176397865857 35.0063426697146
"955" 190.8 116.617575557418 36.1121010230515
"956" 191 118.538583839019 37.7702896476502
"957" 191.2 119.761637072736 39.9048206076654
"958" 191.4 121.144046198803 43.0772660138925
"959" 191.6 122.292029491777 46.2090675246042
"960" 191.8 123.335705447574 48.5228860817353
"961" 192 123.944687891132 51.0019295082229
"962" 192.2 124.86265256624 54.5461537573481
"963" 192.4 125.381492966524 57.3478099119009
"964" 192.6 125.785285128139 61.1469409681527
"965" 192.8 126.020838929568 64.8818854721947
"966" 193 125.569627496659 66.842859506223
"967" 193.2 125.286039515027 68.1832362935655
"968" 193.4 125.752180090823 71.0195377509083
"969" 193.6 125.397474216671 74.2145544653708
"970" 193.8 125.155020154261 76.1165926777475
"971" 194 124.640050597884 79.5914885175267
"972" 194.2 123.72112955779 81.0838129383035
"973" 194.4 123.106828465271 83.8945479382405
"974" 194.6 121.139391941577 86.0867763481682
"975" 194.8 120.991300868904 87.6274359427236
"976" 195 121.479294779607 87.6581276881639
"977" 195.2 121.88458772859 86.6491469235437
"978" 195.4 123.154322594213 86.3359039478748
"979" 195.6 123.445625824623 85.2682287024843
"980" 195.8 123.76677647248 83.9066389362329
"981" 196 124.445572994912 81.5877528751738
"982" 196.2 125.060139174735 78.9460692691901
"983" 196.4 125.133323881585 77.7643686344903
"984" 196.6 125.71859373171 75.1571873790823
"985" 196.8 125.714724399405 73.7178189525373
"986" 197 125.889553180474 71.612455474705
"987" 197.2 125.756312106389 68.4291183175426
"988" 197.4 125.917897064863 64.360190683904
"989" 197.6 125.829570240749 59.6602504642316
"990" 197.8 125.079422115862 55.4438340943372
"991" 198 124.68501844943 51.0433116889413
"992" 198.2 123.714982137239 47.2482559913165
"993" 198.4 123.030942206328 43.6852195854557
"994" 198.6 121.673716571927 39.4321979997694
"995" 198.8 119.565007013418 35.3326666162876
"996" 199 117.719792823776 31.5573707970843
"997" 199.2 115.349710337923 28.5548778337033
"998" 199.4 112.369740827222 24.8811793064937
"999" 199.6 109.561285751106 22.5726639973729
"1000" 199.8 106.388101959985 19.578957182267
"1001" 200 104.983474811491 17.0861399746559
"1002" 200.2 101.821164228767 14.4709415374309
"1003" 200.4 98.6336260363648 11.3239473297997
"1004" 200.6 94.635526085986 9.09052834886289
"1005" 200.8 91.3828130997375 7.33390315014414
"1006" 201 86.3427984038256 5.00843295710384
"1007" 201.2 82.0648135143707 3.77855160430266
"1008" 201.4 78.8222899219522 3.41679393614297
"1009" 201.6 75.37581024299 3.24417835848606
"1010" 201.8 70.4763679796776 3.01137320463491
"1011" 202 64.7050847738279 1.66374680498839
"1012" 202.2 61.4171777010207 1.34962408341644
"1013" 202.4 58.3668772786292 1.63151140109172
"1014" 202.6 54.3492329785282 2.62846875705858
"1015" 202.8 50.5616862743587 3.792111825075
"1016" 203 45.8716147139332 3.72980363163825
"1017" 203.2 44.2443128544429 5.16839662275154
"1018" 203.4 40.5741656184476 6.72981127261802
"1019" 203.6 37.1897562656431 8.37365284584635
"1020" 203.8 33.2772635492846 9.54307572707422
"1021" 204 29.4113407870123 10.8910226113001
"1022" 204.2 25.9340837456815 13.5855781405077
"1023" 204.4 22.269143057041 15.3593423075377
"1024" 204.6 19.93857084795 17.6468432385396
"1025" 204.8 17.3036151086388 20.2834588492745
"1026" 205 15.1290853643966 23.1798697589884
"1027" 205.2 12.1735685073067 26.103328163075
"1028" 205.4 11.8469512726682 27.2968422461457
"1029" 205.6 9.97563187362657 29.8285486052368
"1030" 205.8 8.80869641542574 30.8303987516538
"1031" 206 9.42211442622257 31.5835111993012
"1032" 206.2 10.0750173634029 32.0154193809296
"1033" 206.4 10.6296318834873 32.2290487489172
"1034" 206.6 11.3623591284233 32.0395117839085
"1035" 206.8 11.8474671721078 31.702690259537
"1036" 207 12.4567975856273 32.2352383968318
"1037" 207.2 13.5414576048738 33.0354917229357
"1038" 207.4 15.0615396705234 33.6268889529432
"1039" 207.6 17.7378278272602 34.2993205500536
"1040" 207.8 19.9647735805817 34.1577555347155
"1041" 208 22.1250074903623 33.7085790471019
"1042" 208.2 24.4561484663082 32.9825048628286
"1043" 208.4 26.098099229948 31.8609349567625
"1044" 208.6 28.1740097921923 31.4039364943933
"1045" 208.8 29.8213750591588 31.7464903996866
"1046" 209 30.9691489601246 31.5346288677581
"1047" 209.2 33.23397111908 30.2044282778388
"1048" 209.4 35.7747454178424 28.7768886505199
"1049" 209.6 39.4605410687814 27.2164243298629
"1050" 209.8 42.3632702888897 24.7213588666043
"1051" 210 43.4473015336168 21.431019667563
"1052" 210.2 44.1091107541969 18.6373317018227
"1053" 210.4 45.8408467180024 17.8075721690119
"1054" 210.6 48.0606351499041 18.0842115104691
"1055" 210.8 51.0344406319172 17.3390344580714
"1056" 211 54.0956248020189 17.4477900300871
"1057" 211.2 58.1085465936459 16.933760362299
"1058" 211.4 62.7139858804965 16.2205809451314
"1059" 211.6 67.3775008218048 15.6994817808163
"1060" 211.8 72.0382639449967 16.3232631474224
"1061" 212 76.4826166580545 17.792169005662
"1062" 212.2 81.8916840789487 18.9721757038675
"1063" 212.4 87.7829794540218 19.5091714140539
"1064" 212.6 93.1959198950031 19.1518459322992
"1065" 212.8 95.2634141355839 17.5610708933951
"1066" 213 95.2818853676749 16.5782812895012
"1067" 213.2 95.3676828387005 17.6216377608692
"1068" 213.4 95.2344554129735 18.9574402765566
"1069" 213.6 96.59914422789 21.4679857753441
"1070" 213.8 97.5301205814384 24.7846144025924
"1071" 214 99.1479686190702 28.2033392254205
"1072" 214.2 102.291102168551 31.5776510376616
"1073" 214.4 105.512295439449 33.2965886431764
"1074" 214.6 106.810716884372 33.4079512882594
"1075" 214.8 109.157157319541 34.8811948593714
"1076" 215 111.57547905251 35.7870654703411
"1077" 215.2 114.34100413863 35.6093202067895
"1078" 215.4 116.310955770536 34.2706475083005
"1079" 215.6 116.164703837176 34.5969174310461
"1080" 215.8 117.812217288226 34.1780638893358
"1081" 216 119.098318325606 35.9978941579371
"1082" 216.2 119.880080270239 37.9981445408521
"1083" 216.4 121.34993955542 41.359384459164
"1084" 216.6 122.673805786371 44.6144658555581
"1085" 216.8 123.656652639127 48.7926763808851
"1086" 217 124.658582984569 52.6697093040363
"1087" 217.2 125.675672209598 56.6425252080186
"1088" 217.4 126.030750999364 61.1354369581157
"1089" 217.6 125.677647939229 64.3237031850854
"1090" 217.8 125.674627505485 68.9779369486785
"1091" 218 125.402439426208 73.6574707152829
"1092" 218.2 124.515742960855 77.6206408955558
"1093" 218.4 124.045945497747 81.3540653177234
"1094" 218.6 122.442757928711 84.9264534590973
"1095" 218.8 121.01183832505 90.0547612271049
"1096" 219 118.986837467792 93.618691972112
"1097" 219.2 116.506566228058 97.0670892738207
"1098" 219.4 114.098064738393 101.621247226875
"1099" 219.6 110.373754641793 105.559700101085
"1100" 219.8 107.525407456988 108.309179958202
"1101" 220 103.523074006773 110.936421754209
"1102" 220.2 99.0162377895444 114.321126602344
"1103" 220.4 95.0479774775626 117.30233709436
"1104" 220.6 91.6649925608599 119.540774293606
"1105" 220.8 87.1511114525686 121.51878060892
"1106" 221 82.4680827348582 123.703370738399
"1107" 221.2 78.6098493163555 125.031129460548
"1108" 221.4 74.5947113556161 125.41061413691
"1109" 221.6 69.4563542209404 126.83989911161
"1110" 221.8 64.3001226988623 127.004106054166
"1111" 222 60.2164250288201 127.21973761595
"1112" 222.2 55.2175995258706 127.152993619597
"1113" 222.4 52.5092411724616 125.380337940067
"1114" 222.6 48.0524530418004 123.040185074437
"1115" 222.8 44.6642561515446 120.337083032453
"1116" 223 43.3791431952005 117.263337470344
"1117" 223.2 42.9521190001144 114.76727070485
"1118" 223.4 42.0480422593063 112.768610528519
"1119" 223.6 40.8123903632781 110.181479069838
"1120" 223.8 38.6851867894362 107.838737370281
"1121" 224 36.6104632126405 105.474369172881
"1122" 224.2 34.2315138192293 104.176165320212
"1123" 224.4 32.4298951304433 103.263095980518
"1124" 224.6 30.9820862042796 100.307796727533
"1125" 224.8 30.3664882106777 96.6548534781536
"1126" 225 30.3985434764649 92.1271561627949
"1127" 225.2 30.986900864081 87.6436338492412
"1128" 225.4 31.6393912930688 82.6819981574445
"1129" 225.6 33.7261977777589 79.085187376414
"1130" 225.8 36.2242478372026 76.1212530037701
"1131" 226 37.7648110845898 71.9858872181375
"1132" 226.2 38.4455351838341 67.4815604569385
"1133" 226.4 36.9187877355913 63.1046705138705
"1134" 226.6 36.2948197812209 57.7164476711495
"1135" 226.8 35.9381155771853 52.9370379746165
"1136" 227 37.2406618129683 48.6158736929758
"1137" 227.2 38.1426557221836 43.877082398769
"1138" 227.4 38.8421635764327 38.5819315935829
"1139" 227.6 40.2299295181109 33.6026832401147
"1140" 227.8 42.9493668175776 29.5259462581306
"1141" 228 44.1661576276745 26.6476822537359
"1142" 228.2 42.1361476130381 23.4215289546108
"1143" 228.4 39.0466508231542 21.4655585374823
"1144" 228.6 38.6854467934574 21.0314616842089
"1145" 228.8 40.8256806718965 20.9100373306003
"1146" 229 44.4764673642498 21.8207646925922
"1147" 229.2 48.0814220951304 21.3529472463793
"1148" 229.4 51.0660301888639 21.6055149483711
"1149" 229.6 55.5756313375124 22.4856355770349
"1150" 229.8 60.715235043173 23.4441814680266
"1151" 230 65.9105424442315 24.1885460537727
"1152" 230.2 70.7045101361417 23.427089419921
"1153" 230.4 76.3741122684372 22.5845298224031
"1154" 230.6 81.6292148877524 21.191256851522
"1155" 230.8 86.970620259997 18.593225630332
"1156" 231 90.9115800273207 18.842098624529
"1157" 231.2 91.0580651944811 21.9254030771408
"1158" 231.4 91.4614909417352 25.8881325227079
"1159" 231.6 91.8453739436378 30.6373175954744
"1160" 231.8 93.8148599976102 34.68321923055
"1161" 232 96.2068869483954 39.0089626677199
"1162" 232.2 98.4337756180498 43.5581283698505
"1163" 232.4 101.962219244154 47.1721780633588
"1164" 232.6 105.926134083796 50.3853058840637
"1165" 232.8 109.722267857017 52.3931688405254
"1166" 233 112.503874644275 51.6311236048066
"1167" 233.2 113.53757952907 50.0699734150722
"1168" 233.4 116.449995083025 48.1506638552247
"1169" 233.6 120.986249217174 47.8379751984012
"1170" 233.8 123.844717916465 49.7700484852692
"1171" 234 124.505211097752 52.1095564873265
"1172" 234.2 124.986500413773 55.1994144220378
"1173" 234.4 125.085662433545 59.0287948038197
"1174" 234.6 125.307216097607 63.5164966839768
"1175" 234.8 124.168053368351 67.1178756308737
"1176" 235 123.398687731687 70.616827017753
"1177" 235.2 123.973152180182 74.5282842095476
"1178" 235.4 123.196064251473 78.065376476508
"1179" 235.6 122.151611631077 80.6266811844963
"1180" 235.8 121.520123267332 84.4048626829525
"1181" 236 119.963606555532 86.6009690223828
"1182" 236.2 117.54475910164 87.4129930811338
"1183" 236.4 114.186511691092 88.9113005467933
"1184" 236.6 110.027110157234 91.65440401542
"1185" 236.8 106.156458434591 94.4966863601956
"1186" 237 102.400846373745 97.22774840315
"1187" 237.2 99.1385092947774 97.8498392745365
"1188" 237.4 96.7889820346869 97.5875617185703
"1189" 237.6 94.8217013834295 96.3092772378108
"1190" 237.8 92.9596997417367 94.8344222345328
"1191" 238 89.1941004666315 92.9834437347459
"1192" 238.2 85.2581542651401 91.1972086666336
"1193" 238.4 81.1983589641381 89.8804430717656
"1194" 238.6 76.3831220239582 89.1452753384511
"1195" 238.8 71.5252465864151 89.1725030818573
"1196" 239 66.6254875791439 89.6039289755892
"1197" 239.2 61.2849707094674 89.597804732426
"1198" 239.4 56.0885723097097 90.8265010545606
"1199" 239.6 51.6434400585268 93.687226606934
"1200" 239.8 47.4950538674612 97.1737547452871
"1201" 240 44.3348374284079 100.363250925147
"1202" 240.2 40.9125221813513 103.402478590018
"1203" 240.4 37.9681481265258 106.231555503308
"1204" 240.6 34.6104133002185 105.409460040957
"1205" 240.8 31.5176542879746 102.572511505211
"1206" 241 28.7822952183394 99.3185200713284
"1207" 241.2 26.7981048535584 94.7333408144555
"1208" 241.4 23.9100111810239 89.6257246456886
"1209" 241.6 20.9923457417654 85.5213752820356
"1210" 241.8 17.3761348875166 81.22618476984
"1211" 242 14.118103362476 76.1766593503145
"1212" 242.2 12.2557273249549 70.9884856295054
"1213" 242.4 10.3650463685819 65.0444093384035
"1214" 242.6 10.0891995780441 58.5787172378347
"1215" 242.8 10.8905076951049 52.259142436901
"1216" 243 13.1817525200776 46.1470637440225
"1217" 243.2 15.1563911864959 42.246435063709
"1218" 243.4 17.7436296184731 38.2509236713842
"1219" 243.6 17.7878171523027 33.8168454409877
"1220" 243.8 15.6354209813497 32.9259681131104
"1221" 244 13.5416026890453 32.3197294012858
"1222" 244.2 13.6483637881428 29.9024938542664
"1223" 244.4 15.4082023047957 26.9053544059131
"1224" 244.6 15.251304617653 25.6524462403963
"1225" 244.8 15.9999167702142 25.4891313759287
"1226" 245 16.9428187738699 25.9322838050515
"1227" 245.2 19.5913521190292 25.6426676199022
"1228" 245.4 22.8525401654492 25.8637973999596
"1229" 245.6 26.5682880661362 25.4266135325208
"1230" 245.8 30.9721073523097 24.3373001252137
"1231" 246 35.1578813696999 22.8809255544117
"1232" 246.2 40.3081059282882 21.056367743914
"1233" 246.4 43.9239506353911 17.7912669750305
"1234" 246.6 47.7850842911565 14.6708866456697
"1235" 246.8 49.677443201586 11.812069360195
"1236" 247 49.852736105342 12.6491237264768
"1237" 247.2 50.8159517564279 14.3726639112573
"1238" 247.4 52.3166110648582 16.5783165202479
"1239" 247.6 54.6673522303679 19.2302993706415
"1240" 247.8 58.7546226199653 21.7439176201603
"1241" 248 62.8064613679338 24.3444051167762
"1242" 248.2 67.3901030565841 25.8741220550547
"1243" 248.4 71.5671407811896 27.6259664601669
"1244" 248.6 76.2055226714935 29.7346255409892
"1245" 248.8 82.0026417059703 31.2123178473794
"1246" 249 87.5697711764108 32.7783858638616
"1247" 249.2 93.3284589085745 33.8858630183449
"1248" 249.4 99.433333987988 34.8217225262076
"1249" 249.6 104.323026354182 33.9105069444282
"1250" 249.8 104.297214749129 33.7554192114872
"1251" 250 105.349388876817 36.3082486761903
"1252" 250.2 106.135687869179 40.0256240430005
"1253" 250.4 107.32743255563 44.5046711219144
"1254" 250.6 109.723413198485 49.0227564259161
"1255" 250.8 111.526990201954 52.2124359381146
"1256" 251 111.825358958465 56.4904826312494
"1257" 251.2 111.456802136548 61.3430878200458
"1258" 251.4 111.382542891834 66.54723618536
"1259" 251.6 110.993025789842 71.3055505242197
"1260" 251.8 111.24255441557 76.0765202165089
"1261" 252 112.917131163517 78.6908173519975
"1262" 252.2 116.432996916071 81.3482648074459
"1263" 252.4 120.503604172503 84.1295356258545
"1264" 252.6 121.382134480111 84.3071042521974
"1265" 252.8 121.863033201354 86.6381420566756
"1266" 253 120.607279727957 89.9494369894505
"1267" 253.2 118.851670365639 93.4763689377109
"1268" 253.4 116.395196599377 98.0567384432092
"1269" 253.6 113.732175603586 101.819991291556
"1270" 253.8 110.623317043496 105.401384023509
"1271" 254 107.497943362015 107.671921083548
"1272" 254.2 103.847649216647 110.077682388358
"1273" 254.4 99.55411220829 113.515029610025
"1274" 254.6 94.7401525735794 116.892245168213
"1275" 254.8 89.4480289566622 118.399123980657
"1276" 255 84.2877211751631 119.399488715792
"1277" 255.2 79.0631877140586 118.521930259402
"1278" 255.4 74.635975026153 116.492898984694
"1279" 255.6 72.8683120658136 114.462112300285
"1280" 255.8 72.1263418779287 112.823405599187
"1281" 256 71.9877826650727 110.81336235608
"1282" 256.2 71.9862750816388 110.058687639991
"1283" 256.4 69.9295329303685 109.096954685361
"1284" 256.6 67.6813552772905 107.933435981139
"1285" 256.8 64.8577974372529 107.466099451032
"1286" 257 61.3394441672646 107.917884131286
"1287" 257.2 56.7880501723524 106.816061734392
"1288" 257.4 52.8992381915738 104.443583246693
"1289" 257.6 49.8181615097581 100.598290539958
"1290" 257.8 47.5824912917596 96.6460323844528
"1291" 258 46.1630503015591 91.9021183111184
"1292" 258.2 44.8941599068073 87.5592331811243
"1293" 258.4 43.34259575338 83.0066719047947
"1294" 258.6 41.6157198655031 78.5326566246195
"1295" 258.8 39.7203285531606 73.3953196795417
"1296" 259 39.1377128473249 67.6618415818932
"1297" 259.2 40.0357952229171 62.1627423815162
"1298" 259.4 40.7026856734873 56.9194317410183
"1299" 259.6 41.841158227151 52.2487919804488
"1300" 259.8 43.2074976983179 47.90557672273
"1301" 260 45.8598434771405 43.5517116719845
"1302" 260.2 49.1856873164122 38.7198473808629
"1303" 260.4 53.1088405748122 34.825191239278
"1304" 260.6 58.2096677828956 31.8010624329061
"1305" 260.8 62.92710832648 28.47557035821
"1306" 261 68.1133176025313 25.7778714898956
"1307" 261.2 73.5579756583456 24.6986747230742
"1308" 261.4 78.7747340146054 23.6687587564679
"1309" 261.6 83.5552074359618 23.0914837118346
"1310" 261.8 86.7775618468771 24.7266425339784
"1311" 262 87.4675418835378 24.0761884043464
"1312" 262.2 88.1940486659917 21.6952130594121
"1313" 262.4 87.4792804323926 18.8875644520027
"1314" 262.6 87.6377434476273 19.1666982373976
"1315" 262.8 89.5444670546011 21.300825134346
"1316" 263 89.8982030345969 24.7774759187353
"1317" 263.2 92.2934776755561 27.9614594655064
"1318" 263.4 96.6451151120569 30.8076062031824
"1319" 263.6 101.82072053309 32.8278386571277
"1320" 263.8 105.48079405871 35.8585949058997
"1321" 264 106.817142991074 39.5933909074647
"1322" 264.2 109.711436119759 43.394525251079
"1323" 264.4 111.447959961798 45.4182187767268
"1324" 264.6 114.084720892697 47.3538669000876
"1325" 264.8 117.629837031281 47.3193496508557
"1326" 265 120.330598929411 47.5091577151032
"1327" 265.2 123.453142157616 49.9178613606876
"1328" 265.4 124.087604363215 53.5523036334158
"1329" 265.6 124.806544902105 57.8565721553167
"1330" 265.8 125.261961042396 61.5421438882708
"1331" 266 125.000957371133 64.239007803161
"1332" 266.2 125.788858222135 68.6959187754504
"1333" 266.4 124.734132747111 72.6813664612175
"1334" 266.6 122.535351786645 77.3487780666564
"1335" 266.8 119.230615801948 82.2693175561742
"1336" 267 115.380141418037 88.2601363619009
"1337" 267.2 111.626306134253 93.2537489473479
"1338" 267.4 107.2448107424 98.3554937174565
"1339" 267.6 101.745791194905 101.571665644838
"1340" 267.8 96.0080804880609 104.121649051008
"1341" 268 91.9821402445376 106.53182450549
"1342" 268.2 88.4627837969122 107.118279239442
"1343" 268.4 84.6328745348114 106.0361690576
"1344" 268.6 81.5590922780855 104.164804093373
"1345" 268.8 79.6865855133465 101.455041608423
"1346" 269 77.832789242078 98.1165788007222
"1347" 269.2 75.5901674709756 94.6937831493071
"1348" 269.4 71.5604878434601 92.6619475400153
"1349" 269.6 66.7491784334068 90.9302593059126
"1350" 269.8 62.2248255712933 87.7551424830522
"1351" 270 58.0534169864045 83.6234739725459
"1352" 270.2 54.5546297692113 78.834535058646
"1353" 270.4 53.3762634295745 73.5978904150878
"1354" 270.6 52.7999312285017 67.8902082767337
"1355" 270.8 53.1413461850229 62.0607786110287
"1356" 271 53.3270814267303 55.8925218701668
"1357" 271.2 53.2432687890974 49.8157951003156
"1358" 271.4 52.6488446913496 43.0789669997
"1359" 271.6 53.1689613882156 36.5515081524923
"1360" 271.8 55.2680329413665 30.6009975757092
"1361" 272 55.5640159144684 25.7372097639674
"1362" 272.2 53.4566217264995 21.8829071726999
"1363" 272.4 53.0234892839975 21.6061773048477
"1364" 272.6 55.4692572964976 20.1733216374358
"1365" 272.8 58.2991229501501 20.5163348108508
"1366" 273 62.5742141138966 21.2675897173278
"1367" 273.2 66.2452424243633 22.6192506193796
"1368" 273.4 70.9980125667059 23.7579560091877
"1369" 273.6 75.7992172286552 25.2194999580635
"1370" 273.8 80.413321938083 27.70443049075
"1371" 274 85.5151872798146 28.8081975798829
"1372" 274.2 90.2076821103883 28.5358793568183
"1373" 274.4 94.9123239819026 30.1247875938177
"1374" 274.6 98.9781074945275 30.9388318704357
"1375" 274.8 101.830626443426 29.9358084793603
"1376" 275 101.422485293971 30.4867598889017
"1377" 275.2 101.425967791609 32.7112836622466
"1378" 275.4 101.420999912553 35.5012729705208
"1379" 275.6 102.435591844559 39.1029047832789
"1380" 275.8 103.061408013221 43.8823388269669
"1381" 276 104.560296516217 48.7665815792808
"1382" 276.2 107.564303466766 52.4507590123762
"1383" 276.4 111.293071746844 55.6555745363207
"1384" 276.6 110.90750667197 58.0704773514781
"1385" 276.8 108.513473272001 60.8257333009707
"1386" 277 106.191151582972 65.226688357464
"1387" 277.2 102.95386941379 69.9878269959617
"1388" 277.4 99.66128024361 75.0386689250481
"1389" 277.6 97.5218320487098 79.7629441072752
"1390" 277.8 95.4205468703206 85.1209040223931
"1391" 278 93.8878523756047 91.000888904961
"1392" 278.2 90.5700728220522 95.5010945557259
"1393" 278.4 85.8886948425985 96.8219337378008
"1394" 278.6 79.8781519765104 97.2259405311827
"1395" 278.8 73.6333589338313 96.7702359974572
"1396" 279 67.3429798398359 94.6369103091707
"1397" 279.2 62.1404979279246 90.9185162217202
"1398" 279.4 57.1775182758113 85.8917953259919
"1399" 279.6 53.3192143622522 79.8711651650399
"1400" 279.8 51.7236356603189 74.3470983256934
"1401" 280 50.7526015939039 68.4446562636447
"1402" 280.2 49.4910081876994 63.0140213348662
"1403" 280.4 47.0643604655339 57.5557016192093
"1404" 280.6 43.5747878721736 52.3708416746256
"1405" 280.8 39.9972199308832 48.0872423214633
"1406" 281 36.3665901574533 43.9528057754445
"1407" 281.2 32.5050929535181 41.6297648720812
"1408" 281.4 28.1771116847408 39.4933508085034
"1409" 281.6 25.6941102477824 35.3207112192389
"1410" 281.8 25.3186515960525 32.5386915848607
"1411" 282 27.4883732268705 29.9659118325694
"1412" 282.2 30.9155663171546 27.5640691792125
"1413" 282.4 35.1381738785635 23.4632025503278
"1414" 282.6 40.1444413953028 19.7212323677852
"1415" 282.8 44.3490542377831 16.1533134258202
"1416" 283 47.6240547321129 14.8958683051234
"1417" 283.2 52.2296625054871 14.1262373428935
"1418" 283.4 57.809464153808 13.3461274808833
"1419" 283.6 63.6097230108889 11.8852386881345
"1420" 283.8 68.7628211570761 11.5658678460691
"1421" 284 74.5720652809449 11.1027524364783
"1422" 284.2 78.177592088771 11.6464514882606
"1423" 284.4 79.5974051198116 14.7382824819585
"1424" 284.6 81.5262349304885 17.9594334492681
"1425" 284.8 84.5551145790365 22.6054280513049
"1426" 285 88.3315849559195 26.935751473053
"1427" 285.2 93.1395233694134 30.5060310831714
"1428" 285.4 98.172204266813 32.8044975666406
"1429" 285.6 102.737864589606 33.3560613086161
"1430" 285.8 104.765801482826 31.8763388012883
"1431" 286 105.314768335041 31.5642946430126
"1432" 286.2 106.792452721795 34.1098370204494
"1433" 286.4 107.39293546928 37.2103966978172
"1434" 286.6 108.472623019898 41.2660956130395
"1435" 286.8 110.06486781994 44.406160168906
"1436" 287 111.530910967173 48.7011281159199
"1437" 287.2 112.617870405511 53.6054748849104
"1438" 287.4 113.916975043285 58.1811471945933
"1439" 287.6 115.904107324091 61.9331752266634
"1440" 287.8 118.88322008466 63.5981207924487
"1441" 288 123.077290380237 64.7958602120511
"1442" 288.2 124.535607347169 67.3761069128169
"1443" 288.4 124.768103857958 71.4572009348653
"1444" 288.6 124.175464798354 76.3362923876261
"1445" 288.8 122.480741365111 80.6074678758337
"1446" 289 120.358524393253 86.3342545035871
"1447" 289.2 117.681525436575 91.6730400743916
"1448" 289.4 114.767310670623 97.0939263913936
"1449" 289.6 110.361136691981 101.833325291491
"1450" 289.8 104.494040722089 104.645803517677
"1451" 290 98.5132823709586 106.459791162228
"1452" 290.2 92.1955478081259 107.370004787925
"1453" 290.4 86.9260898401324 107.217534189427
"1454" 290.6 83.1169392829435 105.495570295621
"1455" 290.8 79.138903844734 104.033792497578
"1456" 291 75.5913513290161 104.143231854046
"1457" 291.2 70.8099123142445 104.510000817284
"1458" 291.4 65.48775436865 103.522808800939
"1459" 291.6 60.0194632098559 103.053997009076
"1460" 291.8 54.0604194742351 101.927646045693
"1461" 292 49.0899279323069 99.5196485104402
"1462" 292.2 44.6803497279792 95.7915469081263
"1463" 292.4 40.9264243342479 90.708506454427
"1464" 292.6 37.8875659007934 85.4712920794074
"1465" 292.8 34.5563942532436 80.9640472007883
"1466" 293 30.8308095635384 76.9022821975409
"1467" 293.2 26.4729369504723 72.7622012219486
"1468" 293.4 21.5814134796252 68.3112816738417
"1469" 293.6 19.0811529129224 62.966574501786
"1470" 293.8 18.8266757044547 57.1572037832657
"1471" 294 19.5212446227117 51.2530255074045
"1472" 294.2 21.8827836959127 45.8708227569052
"1473" 294.4 24.6573975493056 40.5714307403179
"1474" 294.6 26.6679884118369 34.6632108168891
"1475" 294.8 28.86289176246 29.0617665553355
"1476" 295 32.8702523041098 26.1913535754121
"1477" 295.2 37.7708508191647 24.5985140723156
"1478" 295.4 43.2196837530814 23.7779013056933
"1479" 295.6 48.7760244743022 21.2788009389673
"1480" 295.8 53.6503608483678 18.4505593044846
"1481" 296 59.0521521363944 15.353561731416
"1482" 296.2 64.3872536886139 13.6194166778982
"1483" 296.4 67.5052715730226 15.1522707990889
"1484" 296.6 71.889959079562 17.8917034332425
"1485" 296.8 76.9375965714589 20.7466372428691
"1486" 297 82.4014926757717 23.3600104565032
"1487" 297.2 87.7366367775518 26.4909700564657
"1488" 297.4 93.8212816604684 29.3599435276002
"1489" 297.6 100.682758305307 30.6057495352143
"1490" 297.8 105.539295702491 32.304269675529
"1491" 298 106.140618178851 36.261506634386
"1492" 298.2 106.759830571149 42.3597119053173
"1493" 298.4 106.734134589731 47.6681012630868
"1494" 298.6 107.105839239857 53.5306922535614
"1495" 298.8 108.219465734331 58.5604190837192
"1496" 299 108.823969367053 63.1265349486774
"1497" 299.2 110.408244012385 67.9139213453653
"1498" 299.4 110.445061460789 71.9454342998126
"1499" 299.6 107.725483017604 74.3087246577329
"1500" 299.8 103.967607442314 77.4993773940708
"1501" 300 98.9252255054007 80.2222927517318
"1502" 300.2 93.39285633167 82.6534877245488
"1503" 300.4 88.3301473499852 85.7206006509613
"1504" 300.6 83.2779192668662 88.6871986748473
"1505" 300.8 77.911183456979 91.5043862413451
"1506" 301 72.3394595992238 90.8807975458742
"1507" 301.2 67.0026218544896 88.60938986255
"1508" 301.4 62.4775089965605 84.0364226762457
"1509" 301.6 59.3114878913022 78.5328003719563
"1510" 301.8 57.555876046898 72.9076268759356
"1511" 302 55.9186042674414 66.967279416761
"1512" 302.2 54.5583008302109 60.7418797452215
"1513" 302.4 54.133624006293 54.2074599332612
"1514" 302.6 52.3993023431435 47.8921749196862
"1515" 302.8 49.9654445439086 43.5970198474664
"1516" 303 46.7147004354909 39.0029244478693
"1517" 303.2 45.7719489162141 34.1111203545541
"1518" 303.4 47.5558081246016 30.4618237466906
"1519" 303.6 50.9451594200999 28.4136875954931
"1520" 303.8 54.7596230185355 25.1789502778925
"1521" 304 59.6246058882338 22.5885934959665
"1522" 304.2 65.4634599669085 21.3049295817833
"1523" 304.4 70.6049930183871 21.1576670857162
"1524" 304.6 75.6272012095799 23.2302423342678
"1525" 304.8 81.3639616110028 26.0196764947629
"1526" 305 86.3701125825161 28.5642069494694
"1527" 305.2 91.4532037503766 29.7061640469645
"1528" 305.4 95.3897725272965 28.5393281235844
"1529" 305.6 96.5899601613012 26.4174827838877
"1530" 305.8 96.4913390785957 27.3191868758154
"1531" 306 96.1645589837691 30.5238746220249
"1532" 306.2 95.6176462152823 33.8487615707654
"1533" 306.4 95.4404644705769 37.490072640132
"1534" 306.6 94.4697170290455 42.3470971534266
"1535" 306.8 95.3763469280579 46.9307776068605
"1536" 307 96.8072529733529 51.7189235982016
"1537" 307.2 99.7376845451585 56.1513236487266
"1538" 307.4 102.293988063789 60.5532526232078
"1539" 307.6 103.131254648801 64.8329545301011
"1540" 307.8 103.634512048625 69.6876236955475
"1541" 308 103.254451146637 73.9734640420634
"1542" 308.2 102.062233259904 79.2398138489266
"1543" 308.4 100.736360664123 85.0926327672046
"1544" 308.6 98.9866971461748 90.3030088111813
"1545" 308.8 96.4633235743903 89.5199346345906
"1546" 309 92.6571782828536 89.1589535877046
"1547" 309.2 87.6587010175412 87.5041392068634
"1548" 309.4 81.2061337800853 85.1015436651552
"1549" 309.6 75.6903051631126 82.6150488106925
"1550" 309.8 70.1732007381295 80.0327104886499
"1551" 310 65.2188139919647 77.0885571336475
"1552" 310.2 60.1842064144036 74.2579522748243
"1553" 310.4 54.6803328994956 72.4079616218737
"1554" 310.6 49.4531762129651 70.6170499360511
"1555" 310.8 44.3659473382198 69.0773609999216
"1556" 311 38.8444144258538 67.769757290751
"1557" 311.2 33.0565543850046 66.4174830084723
"1558" 311.4 27.2811183642887 65.9934967289673
"1559" 311.6 21.7796320193691 65.1880314087078
"1560" 311.8 16.9270095136311 62.9098132472671
"1561" 312 14.7035014969426 59.206733938745
"1562" 312.2 13.0471158442848 54.4910784270605
"1563" 312.4 13.2213458527651 50.1176255565662
"1564" 312.6 15.4474601226122 47.1649657858823
"1565" 312.8 18.452678852619 44.2077185470891
"1566" 313 20.6671653647221 42.3802880860974
"1567" 313.2 23.2887479453765 39.471409471803
"1568" 313.4 25.3241399696235 34.8827838907756
"1569" 313.6 26.5063552185773 29.7890471986361
"1570" 313.8 26.6367640120869 26.6778293094492
"1571" 314 29.4807328068269 26.3239456747152
"1572" 314.2 33.2155549802171 26.663176606957
"1573" 314.4 38.0592218004264 26.3162091152102
"1574" 314.6 43.9178241524666 24.8023817528116
"1575" 314.8 49.5050097676498 23.4507378237068
"1576" 315 55.0356370346654 21.7225675473508
"1577" 315.2 59.6318261469333 19.2084623853856
"1578" 315.4 64.8364856095287 16.6579202001984
"1579" 315.6 70.743923919911 15.6014567376729
"1580" 315.8 76.174837633864 16.6174856977648
"1581" 316 80.4497699102716 19.4944199822239
"1582" 316.2 84.6197185142394 23.0755087774838
"1583" 316.4 88.4359941099604 27.0146247781713
"1584" 316.6 91.8411285774366 31.928043848735
"1585" 316.8 96.4789848360471 36.096531494075
"1586" 317 101.751650329066 38.2695876282765
"1587" 317.2 106.774672294811 40.4334084084012
"1588" 317.4 106.649404738997 43.1767090722179
"1589" 317.6 105.163787853877 46.5447631946698
"1590" 317.8 103.167424469124 51.4158462467785
"1591" 318 100.207403018642 54.8051579500483
"1592" 318.2 96.1855323665924 58.3513123026401
"1593" 318.4 91.8041322681182 62.2673212712414
"1594" 318.6 87.1805833350436 66.2156033306813
"1595" 318.8 84.0398732031907 70.7172665947722
"1596" 319 81.4931822325957 76.5231373668058
"1597" 319.2 80.2554764951796 82.0759753250671
"1598" 319.4 80.4009042487711 88.2123347232178
"1599" 319.6 81.3124726730303 93.9357290852594
"1600" 319.8 82.3884104411524 98.2468917172515
"1601" 320 82.280016111452 99.8776398593235
"1602" 320.2 78.8660083786383 99.0202574087704
"1603" 320.4 75.2597278005985 96.6887453659262
"1604" 320.6 71.8086013129333 93.845506416448
"1605" 320.8 68.3647008389582 89.7235043984398
"1606" 321 64.3942224017347 84.8565861035513
"1607" 321.2 60.4603990244176 79.7267283357826
"1608" 321.4 57.1402941406732 74.2111792686406
"1609" 321.6 54.3739209405006 68.5102074663661
"1610" 321.8 50.9364868562345 63.2026603868411
"1611" 322 46.7294117177529 58.5385310804767
"1612" 322.2 42.2402795996714 55.6410864511829
"1613" 322.4 37.4868576474214 52.2882757121695
"1614" 322.6 34.2046956054052 47.3796628396414
"1615" 322.8 34.3424659005663 42.7100805365589
"1616" 323 36.6130277501618 38.5590239576062
"1617" 323.2 40.7816466074589 36.1153637000101
"1618" 323.4 45.1045261293067 34.6121661624427
"1619" 323.6 50.3177012746305 32.5395062401254
"1620" 323.8 54.985477810216 30.4833684451713
"1621" 324 58.8377729849327 27.7522746471936
"1622" 324.2 61.9720211328181 24.1756356659878
"1623" 324.4 64.7359464086516 19.5029939878815
"1624" 324.6 66.9224791094282 14.8802571587279
"1625" 324.8 69.1083221678658 12.8792482742702
"1626" 325 73.2653134942301 12.9386923133069
"1627" 325.2 76.5825253988339 15.1637055142318
"1628" 325.4 80.0356282438487 18.7882979701491
"1629" 325.6 83.845205312749 22.6708379247368
"1630" 325.8 87.0746332378959 27.375538836297
"1631" 326 90.1514056571001 31.5796842698151
"1632" 326.2 93.7620703308961 34.9817101054008
"1633" 326.4 97.6791454013456 38.1075329923782
"1634" 326.6 101.941993468951 39.4222409018943
"1635" 326.8 106.500497850539 39.720720488909
"1636" 327 106.909326908641 41.997250389982
"1637" 327.2 105.371678772971 44.9873474839706
"1638" 327.4 103.698392190331 48.3816112802253
"1639" 327.6 101.024115527615 52.8164731067965
"1640" 327.8 98.7040114347957 57.0917988346389
"1641" 328 96.8565189496338 60.9806619329101
"1642" 328.2 96.537506408727 65.6621587267996
"1643" 328.4 96.3455195881481 70.5487283895609
"1644" 328.6 97.3067325903233 75.680676833117
"1645" 328.8 99.7148824371068 78.9621820986267
"1646" 329 100.620795626313 81.5128394526094
"1647" 329.2 97.0282763941687 81.8451261645101
"1648" 329.4 94.0438312919043 80.667448594092
"1649" 329.6 90.6110385681799 77.4328248454051
"1650" 329.8 87.2790096591997 73.6129540851952
"1651" 330 85.1081651779148 69.0330713372807
"1652" 330.2 85.1331196141877 63.9855528729856
"1653" 330.4 84.8241917918332 58.8385532371191
"1654" 330.6 83.4639070688495 54.1302825830519
"1655" 330.8 80.8744041346208 49.0611854361397
"1656" 331 77.9749183980299 44.5153645005009
"1657" 331.2 75.308150708864 39.1131495497465
"1658" 331.4 72.8806698395032 33.6845152890567
"1659" 331.6 72.8349647924589 28.3172656631041
"1660" 331.8 74.6799712568017 24.7729107976515
"1661" 332 76.3455446744948 25.2576308353594
"1662" 332.2 76.7281651838 25.1630841763763
"1663" 332.4 75.6607971202957 24.0141975200026
"1664" 332.6 73.6490922601747 20.5716179516937
"1665" 332.8 71.2520621455806 20.3718120463597
"1666" 333 67.2647078234261 20.3939369905521
"1667" 333.2 62.479995792569 19.9859927289073
"1668" 333.4 58.4573554954925 19.3619182910561
"1669" 333.6 53.8810869946141 16.8995015586975
"1670" 333.8 51.3479995468482 13.7676233215248
"1671" 334 51.947204965697 13.3404392442722
"1672" 334.2 53.7728618833401 12.7553736975937
"1673" 334.4 55.6877155495414 11.4846183072034
"1674" 334.6 58.0143444671727 10.6960742803456
"1675" 334.8 60.3968543790289 9.90330344611496
"1676" 335 63.0961248446806 7.1626363814158
"1677" 335.2 64.9761347417255 4.53767911608576
"1678" 335.4 67.656061987436 3.29937698788626
"1679" 335.6 69.6347954672273 3.78181686819849
"1680" 335.8 71.6597046578387 3.97639492653386
"1681" 336 76.72504279433 3.40590922004889
"1682" 336.2 79.0531862425228 3.57650428648751
"1683" 336.4 81.0692403421452 5.23356953641242
"1684" 336.6 85.5964364512804 7.54978191115473
"1685" 336.8 88.9957185341871 10.4427954660787
"1686" 337 92.6507347200746 14.2560384774962
"1687" 337.2 94.088692560229 17.3846564085684
"1688" 337.4 95.6709464079251 21.3225896637485
"1689" 337.6 97.6079429026245 25.8730202889157
"1690" 337.8 99.6309954223771 30.9105758859552
"1691" 338 102.356938393579 35.3098372708924
"1692" 338.2 105.531534252229 38.734707009708
"1693" 338.4 109.517831285322 40.9587042830681
"1694" 338.6 111.219880146228 44.2571160923983
"1695" 338.8 112.261959044609 48.8077807904076
"1696" 339 114.134733597527 53.4000518410658
"1697" 339.2 117.838790738512 57.2196111079603
"1698" 339.4 122.289658340198 59.4329877383811
"1699" 339.6 124.21374373933 59.3211590832305
"1700" 339.8 125.207403581605 60.8276577326487
"1701" 340 126.287699133489 64.8741576914563
"1702" 340.2 125.972267429112 68.1162694320722
"1703" 340.4 125.512680668651 73.6823129964459
"1704" 340.6 124.431828991719 78.6776660513827
"1705" 340.8 123.359548110948 82.5354180700671
"1706" 341 121.790532958299 84.7870883589818
"1707" 341.2 118.594845729764 85.4745037432423
"1708" 341.4 113.866259427491 87.6043314280138
"1709" 341.6 108.390500874191 88.9011274534999
"1710" 341.8 103.387326636313 89.7113035452935
"1711" 342 99.9248023013655 88.5835416813075
"1712" 342.2 95.6253950920808 88.1522295268862
"1713" 342.4 91.0020901582628 88.7133894246352
"1714" 342.6 85.2388793365366 89.4370136531144
"1715" 342.8 80.7620190655685 90.8129296785976
"1716" 343 76.7919225240407 93.5536949571194
"1717" 343.2 72.471353820167 97.2461376920202
"1718" 343.4 69.1246794961441 101.596657872215
"1719" 343.6 64.8012530322257 105.137270656585
"1720" 343.8 61.0936705508334 108.033964969192
"1721" 344 56.4769321205115 108.157470549289
"1722" 344.2 51.5004675753677 106.540667685274
"1723" 344.4 47.5278636924295 102.835771591507
"1724" 344.6 45.3015663929445 98.1475771557021
"1725" 344.8 43.998065627943 92.5831666700126
"1726" 345 42.3758872655329 86.3242931141467
"1727" 345.2 40.9204807123677 80.7218110018459
"1728" 345.4 39.7497048654753 74.9125990128583
"1729" 345.6 40.5071299448555 68.9581896979524
"1730" 345.8 39.7371985039635 62.5778572566213
"1731" 346 38.4356024293374 56.1139616620843
"1732" 346.2 37.5911055647003 49.1876846862371
"1733" 346.4 37.4108641334092 42.3042637864983
"1734" 346.6 38.2770968513269 35.3540487445536
"1735" 346.8 41.237748462797 30.6918676420561
"1736" 347 42.7506558959737 28.5692199511222
"1737" 347.2 41.9780057144218 24.1980612831027
"1738" 347.4 40.0847042050819 20.6682085978506
"1739" 347.6 38.8781929247143 18.6822145912774
"1740" 347.8 41.0044774016437 16.3173045451268
"1741" 348 43.6108994573891 14.651700064929
"1742" 348.2 46.2466362304454 14.6115108325306
"1743" 348.4 51.2809121603698 13.4153830313312
"1744" 348.6 56.3917352806937 10.2918211978113
"1745" 348.8 60.3190666962552 7.35728218336419
"1746" 349 61.8678251538315 3.31275857410092
"1747" 349.2 64.8199925433943 2.10513164045942
"1748" 349.4 68.7886935816717 2.50959704293004
"1749" 349.6 74.588347013564 3.01900195241315
"1750" 349.8 81.019436294619 3.67187172220272
"1751" 350 85.4152110053861 5.6472382542264
"1752" 350.2 89.080971762576 9.39153904762941
"1753" 350.4 93.8931506757701 13.4229851817303
"1754" 350.6 98.8054599312027 17.2731190979418
"1755" 350.8 102.817389046108 21.5196732089113
"1756" 351 105.894065332719 25.9245040598346
"1757" 351.2 107.639473614976 30.9486141507137
"1758" 351.4 110.346574060797 36.9752081000548
"1759" 351.6 112.827873495752 42.5043345839177
"1760" 351.8 115.564525350531 47.6292403037621
"1761" 352 119.720602670401 51.3557285409942
"1762" 352.2 124.596027681101 53.4728789017711
"1763" 352.4 126.092054103269 56.5127028726533
"1764" 352.6 126.278658965543 61.4095780653994
"1765" 352.8 126.388070699615 67.1884793257069
"1766" 353 125.956563254401 73.9811707478756
"1767" 353.2 124.40428154023 80.0221857407264
"1768" 353.4 121.55136173546 84.7475499558955
"1769" 353.6 117.008196082823 89.9632102569463
"1770" 353.8 110.778197309737 94.3027303020174
"1771" 354 104.122807576388 98.4291891578973
"1772" 354.2 97.0906761981228 101.685580425479
"1773" 354.4 90.2976242618719 104.494937291076
"1774" 354.6 84.3388381928954 105.895331090281
"1775" 354.8 79.1947826493378 107.575484759634
"1776" 355 73.7869674336895 108.2334927562
"1777" 355.2 67.6289552058288 108.723636083784
"1778" 355.4 61.582078059268 108.072365288006
"1779" 355.6 55.283151584918 106.035309632113
"1780" 355.8 50.0410745884319 102.288994587031
"1781" 356 46.3827445055107 97.0902574762133
"1782" 356.2 43.1173713250653 91.5860761450369
"1783" 356.4 40.9975434945544 85.9810020385585
"1784" 356.6 38.8972899356602 79.8823198449712
"1785" 356.8 36.8188248108863 73.6358310542447
"1786" 357 34.7331627460703 67.2821569413372
"1787" 357.2 32.4987964278267 60.2920807580249
"1788" 357.4 30.8519123427632 54.2896828104289
"1789" 357.6 31.6870016685213 48.691794738774
"1790" 357.8 33.6207384578603 44.1127247666213
"1791" 358 36.7308776370149 39.5671352744745
"1792" 358.2 39.6637676876299 35.8965270256717
"1793" 358.4 44.7655854536308 32.6727392372346
"1794" 358.6 49.9627876593919 28.7957971937261
"1795" 358.8 54.2312986374343 23.985338896878
"1796" 359 57.7351391181391 19.0268415618468
"1797" 359.2 63.2649001003778 15.5163909217287
"1798" 359.4 68.9679543561279 13.4297403387073
"1799" 359.6 73.8256170030104 12.8557275061328
"1800" 359.8 78.644681483554 14.8951595918329
"1801" 360 84.1584513562194 17.1361786026497
"1802" 360.2 89.7297296108223 19.8525280049707
"1803" 360.4 94.9601959625738 22.649852035038
"1804" 360.6 100.35665279758 26.4021881183148
"1805" 360.8 103.98316751394 31.4840591519159
"1806" 361 107.217982581153 36.9485848849733
"1807" 361.2 110.915804479951 41.7676181527161
"1808" 361.4 112.94177777624 43.377140936201
"1809" 361.6 114.501403696484 42.744848197363
"1810" 361.8 118.530147631119 42.5679026365614
"1811" 362 119.717478274776 42.3542565342659
"1812" 362.2 119.984807860998 45.6807581172757
"1813" 362.4 119.546919528934 49.7006734032023
"1814" 362.6 118.286998663946 55.8214966079065
"1815" 362.8 117.335784991146 61.111679405676
"1816" 363 114.613398994749 66.0572797558871
"1817" 363.2 111.15053209309 70.2461966034902
"1818" 363.4 107.634553967988 74.4957760364917
"1819" 363.6 104.554536743144 76.6662312291747
"1820" 363.8 100.264780623247 78.9105457588304
"1821" 364 94.8713329290242 80.3290518598944
"1822" 364.2 89.2911196374922 80.7375124668296
"1823" 364.4 84.060741128241 79.4033363568795
"1824" 364.6 78.1415446848445 78.1323133766239
"1825" 364.8 73.358020030447 75.0102038154988
"1826" 365 71.1273384614408 71.3410037953605
"1827" 365.2 70.0145115423014 66.3839633588343
"1828" 365.4 69.1684810153015 61.3264174368499
"1829" 365.6 69.7232350036548 56.3625488594124
"1830" 365.8 68.6644693803102 51.7901119744389
"1831" 366 67.6601360022377 46.8920678310466
"1832" 366.2 66.6017082939841 41.8047592807645
"1833" 366.4 64.8185330355164 37.9120454542272
"1834" 366.6 61.8545864699729 33.4806520738041
"1835" 366.8 60.2706418750278 27.6262329875343
"1836" 367 59.7487027379881 21.9534760928261
"1837" 367.2 60.9062685199517 17.316370551303
"1838" 367.4 65.0909188243537 15.8494716515069
"1839" 367.6 70.2877457898355 15.0079479068189
"1840" 367.8 75.7275628016439 15.4752546881975
"1841" 368 81.4085719706613 17.3007018180191
"1842" 368.2 87.4127444246958 19.5844814674819
"1843" 368.4 93.3346163790364 22.9414454875402
"1844" 368.6 99.072675105381 26.0949882053768
"1845" 368.8 102.882784716519 26.7140121352039
"1846" 369 104.256795838699 25.1248759803966
"1847" 369.2 108.690974842597 23.7153839216983
"1848" 369.4 111.27822103925 24.4556749333949
"1849" 369.6 114.000435217817 27.3639290128552
"1850" 369.8 116.849808557287 31.4984652923356
"1851" 370 119.814666063041 36.2512937597103
"1852" 370.2 121.473580689429 41.0756943753914
"1853" 370.4 123.284588866545 46.0991878017272
"1854" 370.6 123.845389314623 50.2575029990557
"1855" 370.8 125.252915384432 55.0430877657422
"1856" 371 126.050471671559 59.2172874223062
"1857" 371.2 125.97373876774 60.3929991810052
"1858" 371.4 125.183980592164 62.2864750540416
"1859" 371.6 125.962553211115 66.633568620728
"1860" 371.8 125.184309111559 67.9875662677287
"1861" 372 124.627762048612 72.9296159107201
"1862" 372.2 124.247637787822 78.7257190592058
"1863" 372.4 122.780315116891 83.3942790417357
"1864" 372.6 120.569462679214 88.9941206038775
"1865" 372.8 117.308926110782 94.7970900088091
"1866" 373 113.994824430449 100.671176339985
"1867" 373.2 110.123208734119 105.891687725916
"1868" 373.4 107.291381827405 108.234154438638
"1869" 373.6 102.97546945652 107.659388711735
"1870" 373.8 97.5846097369259 108.951222985596
"1871" 374 91.5208430190034 110.902385988168
"1872" 374.2 85.089618300701 112.425812321218
"1873" 374.4 79.5107689413026 113.978166589067
"1874" 374.6 74.0978052198836 115.253284411639
"1875" 374.8 68.1861994554803 116.530610071123
"1876" 375 62.4646278534435 116.875591535629
"1877" 375.2 59.3864596065127 115.570161890233
"1878" 375.4 57.0906889120568 112.815685520861
"1879" 375.6 55.7617277543398 109.393142562654
"1880" 375.8 53.4723322323567 105.378807136386
"1881" 376 53.4680022508282 102.012410002893
"1882" 376.2 53.9021788473527 99.5975793056526
"1883" 376.4 54.2036103819372 98.2945749162008
"1884" 376.6 55.1582930177433 96.5254974859057
"1885" 376.8 55.2855981249312 92.1267720975401
"1886" 377 54.6139433820301 87.0352538538007
"1887" 377.2 54.2374847030612 81.5493513096218
"1888" 377.4 54.7180945661584 75.8915356262001
"1889" 377.6 56.8310632567055 71.3926220865613
"1890" 377.8 58.4644952689583 67.5461811687352
"1891" 378 58.6150331092634 63.8827857391609
"1892" 378.2 56.9379312160625 59.859548994375
"1893" 378.4 53.587927805517 55.7579230186915
"1894" 378.6 50.7165403092515 51.3610439379447
"1895" 378.8 46.8181630566243 47.9390332058411
"1896" 379 42.5406998829236 43.4362919642667
"1897" 379.2 39.2164024134206 39.8462545026331
"1898" 379.4 36.2928870289049 36.8989447665759
"1899" 379.6 34.3402541052949 34.2411064045439
"1900" 379.8 34.5847416935528 30.6637687391401
"1901" 380 35.1413737423367 25.4744172294726
"1902" 380.2 37.8037067740292 21.1812982215699
"1903" 380.4 40.154224703533 21.327654714123
"1904" 380.6 39.5691005403708 20.7525579565189
"1905" 380.8 37.5692163342575 19.5542410978953
"1906" 381 34.2707226692405 20.6790575534602
"1907" 381.2 30.8560534354925 22.0814231220458
"1908" 381.4 28.1178666823194 23.2465418705793
"1909" 381.6 25.8402262319346 24.5643645748455
"1910" 381.8 21.6022380752965 26.3846804201016
"1911" 382 17.4033220257193 25.5877980727558
"1912" 382.2 17.0555028668708 23.979171923374
"1913" 382.4 18.2670703505416 22.6548436892058
"1914" 382.6 18.1149413911825 22.2197200270664
"1915" 382.8 18.899698533778 21.4058797114128
"1916" 383 20.4992586361814 20.4380249089675
"1917" 383.2 22.6824051643917 17.9832849773089
"1918" 383.4 24.1027990377994 16.4456218182643
"1919" 383.6 26.1511231010943 15.3323697124681
"1920" 383.8 28.4284534269623 13.3634295085347
"1921" 384 30.0228518698267 11.4333643662835
"1922" 384.2 31.2899043880007 10.8347353315415
"1923" 384.4 33.3252869691448 10.3615832270497
"1924" 384.6 36.1480424684022 9.22603880274874
"1925" 384.8 39.0709580515942 8.0569084924155
"1926" 385 41.3601104089602 8.01014609930141
"1927" 385.2 43.9524517676685 7.8472810581739
"1928" 385.4 46.8471199586856 7.17005153033607
"1929" 385.6 50.28266426089 5.89448312524754
"1930" 385.8 54.1701153872909 5.24028314691848
"1931" 386 58.6444768551375 4.13173655358201
"1932" 386.2 61.9126429014595 2.57615952526311
"1933" 386.4 62.6753303594359 1.51409593403451
"1934" 386.6 63.638806646749 1.85099059556547
"1935" 386.8 66.208719757195 1.26296928586779
"1936" 387 69.3124669841613 0.98184361291542
"1937" 387.2 72.4657859724889 1.96532997891959
"1938" 387.4 77.2351682669164 2.40456437586293
"1939" 387.6 81.033282446084 3.34940896514
"1940" 387.8 85.0952330222362 4.88122821077054
"1941" 388 90.041869534824 6.49743900330146
"1942" 388.2 94.4810602072453 9.23704098976387
"1943" 388.4 98.2730596750361 11.5674281544849
"1944" 388.6 100.808707780389 13.0798301865409
"1945" 388.8 105.149488274998 16.2528764543006
"1946" 389 109.774576290969 20.4003607665326
"1947" 389.2 114.043816734367 25.4177714275967
"1948" 389.4 117.242779918923 30.8647446751076
"1949" 389.6 120.171122192708 36.0294157266867
"1950" 389.8 122.6235865633 42.298454770908
"1951" 390 124.570167177328 48.4398319159481
"1952" 390.2 125.815567180565 54.728352337712
"1953" 390.4 126.108287398867 61.3195994910697
"1954" 390.6 126.410388972256 68.6255027703607
"1955" 390.8 124.695734893285 75.315950131904
"1956" 391 123.8223348839 81.8234228606813
"1957" 391.2 121.376115490668 87.0170845979145
"1958" 391.4 117.629544076168 92.5342802943198
"1959" 391.6 113.258759376853 97.263613828057
"1960" 391.8 108.31392628691 101.3414522807
"1961" 392 101.892976655741 104.510392738887
"1962" 392.2 96.0956153113381 108.033888082046
"1963" 392.4 89.6977061505242 110.368769408414
"1964" 392.6 83.6692975955603 110.419275881238
"1965" 392.8 80.2659785694336 109.717182204585
"1966" 393 78.4078370761841 107.859065061369
"1967" 393.2 76.5861558573816 106.502061626029
"1968" 393.4 74.1478789996847 103.838431793634
"1969" 393.6 71.9748133271236 99.7780066930608
"1970" 393.8 70.3230624882702 95.5548676064773
"1971" 394 68.3491204954692 91.7118302709062
"1972" 394.2 67.5555398796926 88.0244558657296
"1973" 394.4 66.7404401305697 83.4918278965167
"1974" 394.6 65.119208284661 79.2351933066506
"1975" 394.8 63.7076978730046 73.8827166636042
"1976" 395 64.3989102810634 68.8700764608118
"1977" 395.2 65.8664516296428 65.3679990343082
"1978" 395.4 67.3162882215931 60.6999766373856
"1979" 395.6 68.5134888026735 56.0257167892607
"1980" 395.8 70.8131896225752 52.9541591767457
"1981" 396 73.2854067877383 50.1921832433349
"1982" 396.2 76.2308800774485 46.5758110284629
"1983" 396.4 79.9520749769284 43.6024719902988
"1984" 396.6 83.6220269466138 42.0513007592559
"1985" 396.8 87.3290136518398 41.0967528817731
"1986" 397 91.2134276292859 40.9994974238265
"1987" 397.2 94.4855133905102 41.9018240934405
"1988" 397.4 98.1144316946971 41.1598150970007
"1989" 397.6 98.89453337746 39.1776259109972
"1990" 397.8 97.6900821520937 36.151381578576
"1991" 398 96.3646976699824 33.2476146810774
"1992" 398.2 96.0168431946991 28.9771085514336
"1993" 398.4 97.1011640247341 24.5083922644248
"1994" 398.6 98.5545401844665 21.8199817006296
"1995" 398.8 96.3819752305917 20.3527173925936
"1996" 399 94.2781448254467 18.5562252914505
"1997" 399.2 91.9466885798047 14.2570076042053
"1998" 399.4 92.8332915688024 10.9966512341418
"1999" 399.6 95.1488324203732 11.2703328898836
"2000" 399.8 97.2860867331735 12.247503950077
"2001" 400 99.6965465534569 14.0042534556282
"2002" 400.2 103.307701556659 16.0492429753907
"2003" 400.4 105.499888700569 18.0297578950108
"2004" 400.6 108.871165268416 20.8884957873034
"2005" 400.8 111.561790412744 24.5236228908158
"2006" 401 112.582402758056 26.6650704074286
"2007" 401.2 115.959100777073 30.5974630261576
"2008" 401.4 118.97673187671 35.2595306411935
"2009" 401.6 121.47891539555 40.478062046409
"2010" 401.8 123.124999567035 45.751310426247
"2011" 402 124.62029922133 51.6561916927428
"2012" 402.2 125.233313003164 54.2052604574075
"2013" 402.4 124.323127779462 57.0862950108664
"2014" 402.6 125.519131602919 62.1037503039786
"2015" 402.8 125.360343175105 65.8444001129201
"2016" 403 125.60927721626 66.0317018346855
"2017" 403.2 125.001319182489 65.6391753145147
"2018" 403.4 125.137660672982 64.7487314826949
"2019" 403.6 125.582002729562 62.0099065708266
"2020" 403.8 125.386888056715 59.2213152197741
"2021" 404 125.461866645097 56.2428572431889
"2022" 404.2 124.145152974774 52.5476058777405
"2023" 404.4 123.851492867295 46.9004095048507
"2024" 404.6 122.317679832535 42.8148861498311
"2025" 404.8 120.177985658178 38.6460819833532
"2026" 405 119.325954955233 34.7233495171064
"2027" 405.2 119.322777188646 34.3295457262172
"2028" 405.4 119.330383317071 33.8731195657117
"2029" 405.6 119.430582504671 33.7866632416453
"2030" 405.8 119.493683071494 33.7173988127941
"2031" 406 119.343534321679 33.6842141383163
"2032" 406.2 119.434395950009 33.5322239187112
"2033" 406.4 119.420577929028 32.9701687629606
"2034" 406.6 118.71178827841 32.5313730013935
"2035" 406.8 118.007668112803 31.0495587581795
"2036" 407 116.851399453508 29.1335181190663
"2037" 407.2 115.091097109052 26.0834294909411
"2038" 407.4 112.299057218033 23.6653474521931
"2039" 407.6 109.536269741638 20.7082343244123
"2040" 407.8 106.395514379527 18.1386826487969
"2041" 408 102.740381888976 15.4831624883075
"2042" 408.2 99.8526534627613 12.4882434961686
"2043" 408.4 97.6672951095989 10.414719460451
"2044" 408.6 94.7151997759207 8.34724275595832
"2045" 408.8 91.718573289313 6.86389475668582
"2046" 409 88.8824221697616 5.70910189420308
"2047" 409.2 85.2641029896705 4.27928331017209
"2048" 409.4 81.8524473839453 3.94883849851002
"2049" 409.6 79.7020185408306 3.27285909955569
"2050" 409.8 76.2929596657088 2.14569359117491
"2051" 410 72.9882904432727 1.60771651969847
"2052" 410.2 69.5723774169915 1.13130931616044
"2053" 410.4 66.3143772915098 0.818450959081098
"2054" 410.6 63.6147931614414 0.683130127611603
"2055" 410.8 61.8540174239152 0.690776383863435
"2056" 411 60.5328478334843 0.643823025438343
"2057" 411.2 60.0429831271864 0.580857967509379
"2058" 411.4 59.3525907239886 0.869603775165377
"2059" 411.6 58.3075104808548 1.7486454777897
"2060" 411.8 56.8515518349494 2.45662331271527
"2061" 412 54.8561616759648 2.66520565988667
"2062" 412.2 53.8695307458265 2.08785798841225
"2063" 412.4 53.6297134861335 2.37297219128614
"2064" 412.6 52.2468889192994 2.2509937644213
"2065" 412.8 50.1604255934868 2.34724697008464
"2066" 413 49.5723324520604 2.86344330394155
"2067" 413.2 48.6169012498073 3.48426252202251
"2068" 413.4 46.4779533690949 3.68023877437556
"2069" 413.6 45.3240306795061 3.78095152921056
"2070" 413.8 45.4106370508124 3.53545542020642
"2071" 414 45.5163421402003 3.10619065343678
"2072" 414.2 46.5178103530949 2.84483486065409
"2073" 414.4 46.544249046818 2.20320194468548
"2074" 414.6 46.7694110414057 2.14268446718647
"2075" 414.8 47.3494484859515 2.10385110240229
"2076" 415 47.9572455756567 2.08187731021644
"2077" 415.2 47.9430556235727 1.9238908007849
"2078" 415.4 47.39902711162 2.16368058555155
"2079" 415.6 46.609231385501 2.24007739141833
"2080" 415.8 45.9956129759217 2.67714810171287
"2081" 416 45.028192321102 3.17974729588017
"2082" 416.2 43.4743091831039 3.38322574428464
"2083" 416.4 42.2107912588093 3.78493681083481
"2084" 416.6 40.9326050679912 4.10249961161726
"2085" 416.8 40.3901631963873 4.10844912140721
"2086" 417 39.6433831795366 4.53598417295173
"2087" 417.2 38.4142541894885 5.17504617139966
"2088" 417.4 37.8549673027847 5.12173651942575
"2089" 417.6 37.1242164703469 5.24327118286925
"2090" 417.8 37.0437598805442 5.07951549691744
"2091" 418 37.0457499236643 4.85834459120669
"2092" 418.2 36.8756475417627 4.82160990014528
"2093" 418.4 37.3524362027678 5.1839645432639
"2094" 418.6 36.7810164018348 6.03312988059814
"2095" 418.8 35.830934498576 6.06490853951419
"2096" 419 34.5963207727053 6.45520421622736
"2097" 419.2 34.0409102933955 6.60446142690362
"2098" 419.4 33.1208706290425 7.29862007806741
"2099" 419.6 31.8039580035658 7.78528059272431
"2100" 419.8 29.656082118951 8.78034162601428
"2101" 420 27.88413661853 10.0200963981338
"2102" 420.2 26.5697148476204 10.7058750063381
"2103" 420.4 25.2714700234606 11.9929273624272
"2104" 420.6 23.6615285037428 13.0237014551104
"2105" 420.8 22.1741273619851 14.146001272233
"2106" 421 20.5143603949278 15.4878442291649
"2107" 421.2 18.3053960388679 17.5354690396946
"2108" 421.4 16.7793112412865 19.9697542330688
"2109" 421.6 15.0869389430386 22.1876436343436
"2110" 421.8 13.0092115118563 24.1885552915472
"2111" 422 11.6779174056973 25.638734734858
"2112" 422.2 10.4543234624107 26.9281956550534
"2113" 422.4 9.37170310667603 28.9703476868773
"2114" 422.6 8.39367924439336 30.9766911220615
"2115" 422.8 6.70548753508562 33.6389860576907
"2116" 423 5.67044874277596 36.3247896336263
"2117" 423.2 4.13590625901102 39.2469339748005
"2118" 423.4 3.42668988231405 42.2768003218312
"2119" 423.6 3.13025402221613 44.3658565156945
"2120" 423.8 3.55874863764577 46.1662148404315
"2121" 424 4.18857471313403 47.2251386040847
"2122" 424.2 4.67215201016921 48.1685470719509
"2123" 424.4 5.55344805284625 48.7111653964291
"2124" 424.6 6.19204886124305 48.3717743640836
"2125" 424.8 6.58554188040402 48.7055129460483
"2126" 425 7.29499116275541 50.2267622211838
"2127" 425.2 7.70719819009411 52.2773364392863
"2128" 425.4 7.25367670622356 53.7452589249179
"2129" 425.6 6.06274866614688 54.6283648690225
"2130" 425.8 5.16158049836373 54.8348996427884
"2131" 426 4.09066690462395 54.7430468740331
"2132" 426.2 5.01096478988563 55.4211114431433
"2133" 426.4 5.86904294001677 56.9818168795048
"2134" 426.6 6.86452705895821 59.1670244126161
"2135" 426.8 7.79445446601512 61.5092034044017
"2136" 427 9.20935744456489 63.0754085460166
"2137" 427.2 11.5963938172771 63.6932361313426
"2138" 427.4 14.1320744053954 63.9081353019116
"2139" 427.6 15.7474517959536 62.9919586522117
"2140" 427.8 16.4230995828598 63.3418214718133
"2141" 428 17.3550243296119 65.2387573515307
"2142" 428.2 18.6276154982915 67.7901072599092
"2143" 428.4 20.9612362705548 71.1645120451391
"2144" 428.6 21.2337842775245 75.575835213191
"2145" 428.8 21.2553297041721 79.4464963544918
"2146" 429 21.3124772131059 83.0002281872484
"2147" 429.2 21.8241438333464 86.0794721818306
"2148" 429.4 22.7203643646262 88.3603551410269
"2149" 429.6 23.5328990543406 91.0924337833384
"2150" 429.8 22.4648362817931 95.5107729718227
"2151" 430 21.8452274336168 99.1926568140851
"2152" 430.2 20.4320234598453 98.4194474778563
"2153" 430.4 19.8115968493568 97.5752344987206
"2154" 430.6 20.0112096262534 96.0865335855136
"2155" 430.8 20.1012504060952 95.4612940447826
"2156" 431 19.9128755663268 94.6695028837572
"2157" 431.2 19.3227527147131 93.0247083835318
"2158" 431.4 18.8452557666551 90.4003279758527
"2159" 431.6 18.7084120535318 87.4693817283878
"2160" 431.8 19.2068438626967 83.6006524851344
"2161" 432 18.7834327881729 80.3903088908561
"2162" 432.2 18.4385455304236 79.0212787012236
"2163" 432.4 17.140328688601 75.8654455425417
"2164" 432.6 14.9703927352818 71.6458590065214
"2165" 432.8 12.8636683656805 66.9380191938001
"2166" 433 10.9920593401435 62.046266962645
"2167" 433.2 10.9386568967575 56.9544594486603
"2168" 433.4 12.9432848142355 52.1650048352818
"2169" 433.6 15.3104025150125 47.4169642717737
"2170" 433.8 16.4014169822884 42.9938957902101
"2171" 434 17.1293928331547 38.8778842978835
"2172" 434.2 16.7982341500386 35.4848418169122
"2173" 434.4 16.5374856665263 32.5714871427455
"2174" 434.6 15.1208834713015 31.5122334822972
"2175" 434.8 16.4064135929159 31.6949781491401
"2176" 435 17.9508008478217 31.3814494977033
"2177" 435.2 20.0367222455059 31.4709339779572
"2178" 435.4 22.8219584376446 30.8178187052481
"2179" 435.6 26.233628787368 29.2303559672
"2180" 435.8 27.9568045666509 26.5405496472984
"2181" 436 28.2462868085201 24.2728139936877
"2182" 436.2 30.0872681461206 21.6299976528214
"2183" 436.4 33.6175202829111 20.681047261508
"2184" 436.6 38.3972269411835 19.0522764348526
"2185" 436.8 42.4208713460597 17.3092100146564
"2186" 437 46.6203317121376 15.2807300146507
"2187" 437.2 50.1329618086045 12.5431687422922
"2188" 437.4 54.0983828137443 11.2658877404011
"2189" 437.6 58.4448563014815 12.1863345717607
"2190" 437.8 62.8266875727495 13.8148296590522
"2191" 438 67.6114637743152 15.8247758822111
"2192" 438.2 72.5435311561488 17.470459482848
"2193" 438.4 77.2479902099573 18.8628977457713
"2194" 438.6 81.902210510807 20.8288018822078
"2195" 438.8 87.7655477227919 22.4068423207189
"2196" 439 92.7928182777116 21.9003418373621
"2197" 439.2 96.1723316520319 20.8847221693843
"2198" 439.4 96.9133702819194 22.2141868455404
"2199" 439.6 96.1430476659724 25.0252731117187
"2200" 439.8 95.8162169732508 27.989140665505
"2201" 440 95.1372492208142 32.0008595925057
"2202" 440.2 93.6663414460652 36.360612094866
"2203" 440.4 92.6126416054341 39.3847238996653
"2204" 440.6 93.367894623955 41.8814367979504
"2205" 440.8 94.6166184403655 43.4798550374961
"2206" 441 96.5134548129061 46.7458763402601
"2207" 441.2 97.0802646822455 51.0592568206213
"2208" 441.4 97.0317349516646 55.706746815782
"2209" 441.6 98.1076366153813 59.987390545409
"2210" 441.8 99.2963289341359 64.6299623667905
"2211" 442 100.643723455403 69.2317528987992
"2212" 442.2 101.67737228434 74.3760254511555
"2213" 442.4 102.363231997638 78.7077909905689
"2214" 442.6 102.99709588853 82.3497377633257
"2215" 442.8 105.257059987307 83.1611082310938
"2216" 443 105.421956691104 82.4598196056266
"2217" 443.2 104.08856649656 82.4222548750598
"2218" 443.4 101.338713295762 83.2187732519088
"2219" 443.6 97.9898742218891 84.1960827045569
"2220" 443.8 93.8746932919885 85.4472001699688
"2221" 444 88.356508120983 85.665978380878
"2222" 444.2 83.2359035511687 87.0405032926112
"2223" 444.4 77.1901763438434 87.7316580638463
"2224" 444.6 71.9073827036912 88.4509507764347
"2225" 444.8 66.9399257381997 90.2489456445361
"2226" 445 62.7645518155887 92.7254120905477
"2227" 445.2 57.6572321479159 95.9771519288646
"2228" 445.4 52.3143845282489 98.2140127804752
"2229" 445.6 47.8995373275462 101.813833332586
"2230" 445.8 45.1911316716783 105.888063338626
"2231" 446 43.6805842306854 109.506128195456
"2232" 446.2 44.473820399181 110.594853408287
"2233" 446.4 44.5197598646738 110.317847184695
"2234" 446.6 46.2960184565316 117.759422667139
"2235" 446.8 46.0127084444224 118.683592971461
"2236" 447 44.9121500924647 118.055677501503
"2237" 447.2 44.9933340094815 118.263400276927
"2238" 447.4 45.1626149809995 118.304675436707
"2239" 447.6 45.1011368236517 118.209516240197
"2240" 447.8 45.193388142837 118.015763809448
"2241" 448 43.1706406100012 119.104343032792
"2242" 448.2 40.1987248581332 119.149461246096
"2243" 448.4 38.0316156072979 118.287838642758
"2244" 448.6 36.5163449999151 115.933351825989
"2245" 448.8 34.5465831726939 112.2476897276
"2246" 449 32.2058597683422 109.297851260876
"2247" 449.2 29.959959579591 107.723380931516
"2248" 449.4 25.9935893146048 105.390930012331
"2249" 449.6 22.8008426653633 102.791408863895
"2250" 449.8 19.1922013091272 99.7616578127758
"2251" 450 14.7840368772194 97.0805546245997
"2252" 450.2 11.2427896966135 96.5736255278948
"2253" 450.4 11.1292763711224 96.6992034307851
"2254" 450.6 11.2432887408569 96.2958767470417
"2255" 450.8 11.3849412901102 96.0866717792545
"2256" 451 11.812672402757 95.7882960070874
"2257" 451.2 12.9527961671478 94.9151283040565
"2258" 451.4 13.559051566575 93.8589202877544
"2259" 451.6 14.9322331935314 91.3512392213451
"2260" 451.8 18.122291012736 88.8260784269993
"2261" 452 21.8757207610275 86.6310570471604
"2262" 452.2 24.6993218503795 85.645608967207
"2263" 452.4 28.3797410131008 83.6675984782932
"2264" 452.6 32.6122585245135 80.9304239619671
"2265" 452.8 35.6825405380752 77.247193550258
"2266" 453 38.0528278846821 73.3333912272985
"2267" 453.2 38.8991611157314 68.8654640570008
"2268" 453.4 40.3764409004073 64.1329125811545
"2269" 453.6 42.6400777104821 59.3480498754547
"2270" 453.8 45.8316685632834 55.2855442583766
"2271" 454 48.6911374012714 50.7606855608275
"2272" 454.2 52.2579331029842 47.1031623996732
"2273" 454.4 56.6705647502927 43.8837679594176
"2274" 454.6 61.3585451919288 42.0828316196501
"2275" 454.8 66.008569838939 39.3790323328741
"2276" 455 70.0732005299121 36.6763145726581
"2277" 455.2 73.8332758185155 33.3009492527351
"2278" 455.4 78.737758050723 29.7794232076732
"2279" 455.6 84.1377691487075 29.3331813792141
"2280" 455.8 88.3536887890484 28.8845346547135
"2281" 456 92.6531314676043 29.5469178558651
"2282" 456.2 95.193419876166 27.4099613894298
"2283" 456.4 96.1533460424078 24.0129201052675
"2284" 456.6 96.4519682941385 23.0618628779636
"2285" 456.8 97.0276672099482 25.2250307525316
"2286" 457 97.3483285997867 28.3768716658161
"2287" 457.2 98.5431118593929 31.9176514545628
"2288" 457.4 98.668603655208 35.9836208453489
"2289" 457.6 99.6182972237083 40.0344084775135
"2290" 457.8 101.367375336929 43.3030743868897
"2291" 458 103.606750813244 46.9331621059746
"2292" 458.2 104.516502699018 51.6976255114643
"2293" 458.4 106.229392681978 57.0026586029171
"2294" 458.6 107.67251670544 62.0740749361724
"2295" 458.8 110.47292024992 66.3248900654056
"2296" 459 112.113746637346 67.8447502147846
"2297" 459.2 113.109770995881 66.8971668340346
"2298" 459.4 115.677294674622 65.877762569424
"2299" 459.6 119.90268939226 64.6568346354363
"2300" 459.8 124.366496465743 62.8749724536532
"2301" 460 124.04913995648 60.8856665832874
"2302" 460.2 124.481789605318 57.3731910487074
"2303" 460.4 124.119713763484 55.3019473809469
"2304" 460.6 124.058873776423 51.6652415742446
"2305" 460.8 123.483305677623 48.6070370701353
"2306" 461 122.547367290056 45.1700583783851
"2307" 461.2 122.083612065769 43.563303536786
"2308" 461.4 121.527121994756 41.093397425992
"2309" 461.6 120.46668400662 37.3339266956447
"2310" 461.8 118.113008140226 34.0720819218432
"2311" 462 116.680629212771 31.662824174043
"2312" 462.2 114.399412081759 27.7038359609229
"2313" 462.4 112.368119722177 24.499698685106
"2314" 462.6 109.915837315995 21.4946863082513
"2315" 462.8 106.91638323076 18.3497143140238
"2316" 463 103.843595598768 15.2490038778083
"2317" 463.2 100.273164930967 12.4673184000665
"2318" 463.4 96.3627514865305 10.2386752431625
"2319" 463.6 93.6057757795241 8.65532903184312
"2320" 463.8 90.7162921270615 6.80146827804606
"2321" 464 87.6439220667988 5.17393188843839
"2322" 464.2 87.2910323172193 5.26578235946986
"2323" 464.4 87.1315341319701 5.8632277829586
"2324" 464.6 86.5237804240077 5.95325325048913
"2325" 464.8 85.5955355787085 4.9986961399806
"2326" 465 84.9861465341805 4.73228234207724
"2327" 465.2 85.8306187862409 4.90826166111686
"2328" 465.4 86.8863327387813 5.16234970247312
"2329" 465.6 87.7661848733783 5.40906790523426
"2330" 465.8 88.9649268076364 5.70083757414208
"2331" 466 90.0389111845791 6.01298607878233
"2332" 466.2 91.4338853778841 6.60349171916346
"2333" 466.4 92.9290844673304 7.0352991242778
"2334" 466.6 94.0193061022069 7.78523524698252
"2335" 466.8 96.0082993582216 9.14287292862439
"2336" 467 98.0903708124323 10.6737513314798
"2337" 467.2 101.049822515582 12.8876732989961
"2338" 467.4 104.040788810973 15.3103550564042
"2339" 467.6 106.983746924585 18.0007069585996
"2340" 467.8 109.636206759815 20.4305342629412
"2341" 468 113.625354194488 24.9142384342885
"2342" 468.2 116.146001946159 29.2933380739648
"2343" 468.4 119.022994236741 33.7436187555991
"2344" 468.6 120.973177838453 37.7092138367137
"2345" 468.8 122.429641906681 42.7049523697707
"2346" 469 124.052765580126 47.8347804018596
"2347" 469.2 125.513034725589 52.6181144038244
"2348" 469.4 126.478782614242 56.4483514684146
"2349" 469.6 126.41794727522 61.7922380409214
"2350" 469.8 126.682752056543 66.8287661075809
"2351" 470 125.954766533107 72.5635537169178
"2352" 470.2 125.229564506812 76.3792623840302
"2353" 470.4 123.961928377707 81.783881057206
"2354" 470.6 123.600199487561 83.4631563963017
"2355" 470.8 122.757554871536 85.0205759348772
"2356" 471 121.901664420881 88.0274257887444
"2357" 471.2 121.062037651527 90.0104497883194
"2358" 471.4 119.340699658576 94.0128588686198
"2359" 471.6 119.268145498745 95.5683945072887
"2360" 471.8 118.028072527491 96.373966742461
"2361" 472 116.167249001239 99.4166415460358
"2362" 472.2 112.840531192011 103.55601571449
"2363" 472.4 109.282648737959 107.06338588325
"2364" 472.6 104.803093264634 111.678775537824
"2365" 472.8 101.565976033476 114.368596979371
"2366" 473 98.6429073502166 116.688753038072
"2367" 473.2 95.4008059806433 118.579237402925
"2368" 473.4 91.1684701995557 119.111825308669
"2369" 473.6 86.4906283546108 121.581881222767
"2370" 473.8 83.2181395600655 123.076785102496
"2371" 474 80.6559288969376 122.66801750229
"2372" 474.2 76.4083360067201 123.277100826456
"2373" 474.4 71.4201718171967 124.598845669294
"2374" 474.6 67.5864631253084 126.2645197996
"2375" 474.8 63.0475733964966 126.718985292388
"2376" 475 59.7119510564622 126.223944709772
"2377" 475.2 56.3259058248305 126.442050593061
"2378" 475.4 53.1781243167643 126.095111948314
"2379" 475.6 51.6841029852669 124.916246990539
"2380" 475.8 48.1887504401718 123.313034143163
"2381" 476 43.0097128458152 120.119529977595
"2382" 476.2 39.667555154539 117.70355652893
"2383" 476.4 37.704099312039 115.212745020594
"2384" 476.6 36.6280966782257 113.175652160974
"2385" 476.8 36.4550441133369 111.060397882018
"2386" 477 37.1152017403 109.759130016524
"2387" 477.2 36.8834416424485 109.199259765716
"2388" 477.4 35.9187990644933 108.997235002551
"2389" 477.6 33.9927650307216 107.077836111932
"2390" 477.8 33.0140172610977 105.258926583859
"2391" 478 31.0749515396614 102.914970562495
"2392" 478.2 30.4110981230012 100.263842085217
"2393" 478.4 31.4949289646809 98.1431901753857
"2394" 478.6 33.1306871831839 96.527431715143
"2395" 478.8 35.4308726809347 93.1398927515762
"2396" 479 39.228751769019 90.0942173450215
"2397" 479.2 43.1667366498866 88.0638062931016
"2398" 479.4 45.7473263626257 87.1723948434631
"2399" 479.6 46.4981843837524 87.7200493325476
"2400" 479.8 47.4596177394324 86.7186921041407
"2401" 480 50.7252934496424 84.1189750842115
"2402" 480.2 53.6844520484283 81.7384513972326
"2403" 480.4 56.3831627690023 78.8952006676615
"2404" 480.6 59.7756285962375 75.7630944412463
"2405" 480.8 63.6633639966507 72.619456723494
"2406" 481 68.4668996321358 69.9821854339296
"2407" 481.2 73.4237426206991 68.729973822953
"2408" 481.4 77.9351385659661 68.667457472793
"2409" 481.6 82.0941766219001 68.7210137731321
"2410" 481.8 83.449652094878 67.9943496154587
"2411" 482 84.277916554188 66.9173404027675
"2412" 482.2 86.6352491334277 66.0006302176516
"2413" 482.4 90.0229399852632 64.3460378284689
"2414" 482.6 93.2235946305805 62.23620736006
"2415" 482.8 95.4070599138475 59.6511124141307
"2416" 483 95.8420742067162 56.9949007563239
"2417" 483.2 96.4251422635299 53.2989150906304
"2418" 483.4 96.8152287092142 49.3530209059706
"2419" 483.6 98.2238726758751 45.6038390266322
"2420" 483.8 100.006388394898 42.0421395374778
"2421" 484 100.111920292066 38.4601721629596
"2422" 484.2 101.243394685469 34.4693911233744
"2423" 484.4 102.629046233906 31.4631325088602
"2424" 484.6 102.014657057538 30.4946400923734
"2425" 484.8 101.469404161043 29.5602031604964
"2426" 485 100.827870739552 26.354226344922
"2427" 485.2 100.835534159049 24.1786782488685
"2428" 485.4 102.702875052059 24.9937420098032
"2429" 485.6 104.26190075317 26.7239228357261
"2430" 485.8 104.700898893156 28.6692808880365
"2431" 486 105.775188200693 31.0611737200383
"2432" 486.2 106.497849900246 34.0748682596032
"2433" 486.4 106.919179276307 37.2512771645249
"2434" 486.6 107.732122209022 41.6078350724261
"2435" 486.8 108.579003086107 45.9980671300067
"2436" 487 107.317442424727 50.4466181017707
"2437" 487.2 106.389458778304 54.6060167989134
"2438" 487.4 105.61727414831 59.2256310617903
"2439" 487.6 105.267132375521 63.7218064343436
"2440" 487.8 106.652013964412 68.4605461551504
"2441" 488 108.920378531747 72.137093614469
"2442" 488.2 110.078063364121 72.5854133879223
"2443" 488.4 108.417174685088 73.4031515437996
"2444" 488.6 105.237211508586 73.9874394122733
"2445" 488.8 101.969933639389 75.1173639548532
"2446" 489 97.6988127077914 76.1432405582161
"2447" 489.2 92.5638493306033 77.3840813571645
"2448" 489.4 86.6159759323577 78.430062090698
"2449" 489.6 80.9447258856641 79.0683836994374
"2450" 489.8 75.3803636200145 78.4371303179185
"2451" 490 69.8226760282597 77.4592767460918
"2452" 490.2 64.1976061886521 76.0033105399096
"2453" 490.4 58.8302742576372 73.7442884979637
"2454" 490.6 53.6646171029589 72.1167356054393
"2455" 490.8 48.3342093858166 72.9299735886499
"2456" 491 43.0599582286667 74.7710707421301
"2457" 491.2 38.323114872375 77.6000879375597
"2458" 491.4 34.4209580084887 80.9869102724048
"2459" 491.6 30.5400117614501 84.0026078003606
"2460" 491.8 27.1522094352359 87.0533484416776
"2461" 492 23.823787132266 87.279974809559
"2462" 492.2 20.6725895395243 85.8839724360146
"2463" 492.4 18.5878648799031 83.8032797223356
"2464" 492.6 17.5711418425571 82.0427514402657
"2465" 492.8 16.705229219751 82.6404785211489
"2466" 493 15.7884594279682 85.1640146595334
"2467" 493.2 16.1813336150971 87.8190883580994
"2468" 493.4 17.7379402302222 90.4139793077096
"2469" 493.6 20.340085699864 93.0103929144839
"2470" 493.8 22.1044309180938 96.6624785351934
"2471" 494 22.9166414704426 100.324916378617
"2472" 494.2 21.6563467649131 103.178953094495
"2473" 494.4 18.949188750265 105.654681254945
"2474" 494.6 17.421817303036 105.799522577851
"2475" 494.8 15.750503728278 103.844250666624
"2476" 495 15.032661955829 103.955990166109
"2477" 495.2 14.6141959793662 103.797842349903
"2478" 495.4 14.3228912257666 103.341269265546
"2479" 495.6 13.5587522442676 103.407899065535
"2480" 495.8 13.9642769217935 103.764228399038
"2481" 496 14.8076645268736 104.525388788152
"2482" 496.2 15.328421993031 104.553923371696
"2483" 496.4 15.9032077058469 104.973559183387
"2484" 496.6 16.5449625995906 104.998132007611
"2485" 496.8 16.5029866028664 105.187973189983
"2486" 497 16.3804091928472 105.621131499005
"2487" 497.2 16.8218640053168 106.345163791891
"2488" 497.4 17.3628460885927 107.272869567866
"2489" 497.6 18.7429821328155 108.714670056329
"2490" 497.8 20.145225090502 110.440992857993
"2491" 498 21.4396479524223 111.971254366043
"2492" 498.2 23.2594628815104 110.927464557618
"2493" 498.4 25.564824160725 110.798766381044
"2494" 498.6 27.9634148082526 110.616362350922
"2495" 498.8 30.4539342137611 110.40500752725
"2496" 499 32.7927962878252 110.793595619567
"2497" 499.2 33.4506790275747 111.975244194373
"2498" 499.4 33.4523967134626 113.745539413587
"2499" 499.6 34.859642020909 115.865570927194
"2500" 499.8 37.1538104313515 118.921783012941
"2501" 500 40.329380389083 121.188717464554
"2502" 500.2 42.962253124286 120.186377373889
"2503" 500.4 46.7524149838027 119.727691681255
"2504" 500.6 50.5656065503303 118.668465359293
"2505" 500.8 54.8837518216076 118.017208718758
"2506" 501 59.1106242320869 117.171382527188
"2507" 501.2 62.1579046865226 115.042672606517
"2508" 501.4 65.1094708372547 113.29237151389
"2509" 501.6 66.5381889648481 111.095138607309
"2510" 501.8 69.676278536781 108.164004735217
"2511" 502 73.4928933455987 106.086369536981
"2512" 502.2 78.1500087396352 105.722819449399
"2513" 502.4 82.6429466962003 105.68584630455
"2514" 502.6 85.7036232382495 107.433097331845
"2515" 502.8 88.523452500977 110.184999300399
"2516" 503 92.7154631874107 111.567920135163
"2517" 503.2 97.5509641384153 111.514219531105
"2518" 503.4 102.610931176844 109.607053304873
"2519" 503.6 107.308621875561 107.056046860187
"2520" 503.8 112.254623756416 103.006000628952
"2521" 504 114.97878993194 98.9050786047992
"2522" 504.2 117.728547781547 94.3094930583384
"2523" 504.4 120.500795217774 89.4742366507523
"2524" 504.6 122.617793971723 84.6963175175453
"2525" 504.8 124.101756337749 79.9780849567131
"2526" 505 125.032598176667 75.3108316780272
"2527" 505.2 125.623265167926 70.6821114311928
"2528" 505.4 126.242454356204 66.0278074652995
"2529" 505.6 126.118117866696 60.4826853306074
"2530" 505.8 125.862446561043 56.2308419493613
"2531" 506 125.344778967109 51.6778037499108
"2532" 506.2 124.516410090836 46.8127090849474
"2533" 506.4 122.742862117183 42.422773428768
"2534" 506.6 120.779192000451 37.5400072047524
"2535" 506.8 118.35390506349 33.1848801805151
"2536" 507 115.390236675624 28.9542763911671
"2537" 507.2 112.531496945317 24.5245401687558
"2538" 507.4 109.550725292923 20.6717025737488
"2539" 507.6 106.240017281028 18.1408523290891
"2540" 507.8 103.32757378347 15.6312303370898
"2541" 508 100.454051904756 12.9878114137333
"2542" 508.2 96.779504690554 10.554646956193
"2543" 508.4 93.3069653160846 8.29716408297799
"2544" 508.6 92.1774034046194 7.15560538353739
"2545" 508.8 92.8170765757489 7.57075488252629
"2546" 509 93.3269718837252 7.9986540746241
"2547" 509.2 93.3981043896883 7.98583482523309
"2548" 509.4 93.9296617573713 8.41068150927948
"2549" 509.6 94.6224681525278 8.76963630274324
"2550" 509.8 95.2514889204777 9.06048847291228
"2551" 510 95.9082455713953 9.30419249303227
"2552" 510.2 96.9417966598823 10.4082997550298
"2553" 510.4 98.4648930429143 11.084045881814
"2554" 510.6 100.444179120624 12.013163024666
"2555" 510.8 102.688300199521 13.5661471474358
"2556" 511 105.419067888422 16.1770830017381
"2557" 511.2 108.717524796873 19.0437994384025
"2558" 511.4 111.893326663229 22.1017185119818
"2559" 511.6 114.733009526249 25.6772910184258
"2560" 511.8 116.985436447501 28.8835135297009
"2561" 512 118.228028311624 31.7801125295546
"2562" 512.2 120.191628790136 35.7926577290919
"2563" 512.4 121.629773659187 39.3125771772213
"2564" 512.6 121.188857201823 40.7577170737863
"2565" 512.8 122.080624143699 43.9727779183477
"2566" 513 123.422339253269 47.4193969270148
"2567" 513.2 124.449521763586 50.9338220278437
"2568" 513.4 125.39716849765 54.8356233266472
"2569" 513.6 125.919374186945 58.3721352141572
"2570" 513.8 126.120406546577 62.5640194234955
"2571" 514 126.123606465615 67.1383988489953
"2572" 514.2 125.753927013976 70.7935113973447
"2573" 514.4 125.466643752456 74.1712601405428
"2574" 514.6 124.700194991832 78.4122732214432
"2575" 514.8 124.292973566248 81.8880642005021
"2576" 515 123.228241135177 83.4354200260524
"2577" 515.2 123.15029192527 85.1774337781797
"2578" 515.4 122.143699698506 87.9844251156286
"2579" 515.6 120.552356320254 91.9835076006435
"2580" 515.8 118.447077660981 95.3166440573992
"2581" 516 116.312538688771 98.5546466433762
"2582" 516.2 114.220793991633 101.968027832013
"2583" 516.4 113.103194029189 102.932592947723
"2584" 516.6 110.259017564973 105.703913605362
"2585" 516.8 107.921819977484 108.861376780406
"2586" 517 105.113720389115 110.52324053682
"2587" 517.2 102.12496732433 113.427956323963
"2588" 517.4 102.224835485523 113.433988181272
"2589" 517.6 102.502214459374 113.056434571465
"2590" 517.8 103.49914305904 112.202578570948
"2591" 518 104.673852115435 112.294040977703
"2592" 518.2 104.867342682401 111.518213351211
"2593" 518.4 104.793491419932 112.001445840854
"2594" 518.6 105.038514266179 112.436419336591
"2595" 518.8 105.401907350992 112.845501721774
"2596" 519 105.33702582846 112.752073195042
"2597" 519.2 105.239099555578 112.632639070691
"2598" 519.4 105.322453951575 112.830805842983
"2599" 519.6 105.408664101957 112.440780967077
"2600" 519.8 105.151896359659 111.887972435254
"2601" 520 105.305434526106 110.99017089449
"2602" 520.2 106.649378237654 110.482031090439
"2603" 520.4 108.012940420932 109.308408885517
"2604" 520.6 109.401562875545 107.514458151348
"2605" 520.8 111.534391216505 105.099368348545
"2606" 521 113.716039101444 102.762957773281
"2607" 521.2 115.697410978766 100.097747766292
"2608" 521.4 117.429892829745 96.9757873904524
"2609" 521.6 119.019553533567 92.8446390219762
"2610" 521.8 121.214808263092 88.7823379262012
"2611" 522 122.253231980599 84.6186152224145
"2612" 522.2 123.515204076773 81.1752139405137
"2613" 522.4 124.822415067968 77.0164081880309
"2614" 522.6 125.604619460889 73.0126368549562
"2615" 522.8 126.524742779961 68.8149067107158
"2616" 523 126.732072318804 68.4119150028213
"2617" 523.2 126.871074832246 68.9601588078621
"2618" 523.4 126.809223904672 69.7837342527352
"2619" 523.6 126.363169799297 70.6108821593608
"2620" 523.8 125.880909428511 71.4874655221923
"2621" 524 125.707922903345 72.3068239573281
"2622" 524.2 125.443924808727 72.9525402031388
"2623" 524.4 125.355569245449 73.0111560845875
"2624" 524.6 125.040991634102 73.5757043976781
"2625" 524.8 125.274991350234 74.7069429749442
"2626" 525 125.37062739907 75.9565486131781
"2627" 525.2 125.253043541401 78.0200099162165
"2628" 525.4 124.058168191136 80.3678667251146
"2629" 525.6 123.254374930862 84.4911387471452
"2630" 525.8 122.065280020108 88.4019284476315
"2631" 526 120.970169420586 91.3092854504249
"2632" 526.2 119.733806279891 94.8889428860719
"2633" 526.4 119.223039641029 95.8563620105883
"2634" 526.6 118.352921092031 97.3037124592442
"2635" 526.8 116.28685980348 99.5426930643371
"2636" 527 113.45312967557 103.528258093785
"2637" 527.2 110.172428139149 107.152311520843
"2638" 527.4 106.907562994369 109.86906346853
"2639" 527.6 103.378107473115 113.266313207178
"2640" 527.8 99.0629146583023 116.28481018568
"2641" 528 95.8237620866557 118.375452461976
"2642" 528.2 91.7307560309413 120.59588117678
"2643" 528.4 86.5652404205653 122.489793076271
"2644" 528.6 82.0642236456321 123.909309605391
"2645" 528.8 77.1844261784377 125.233055142905
"2646" 529 72.6214446349119 126.655095533258
"2647" 529.2 66.8526780409161 127.18207916045
"2648" 529.4 62.0240113075596 127.253429575101
"2649" 529.6 57.4804563676435 127.198550209658
"2650" 529.8 54.2717859767728 127.143506426221
"2651" 530 51.4048381692254 126.347816426979
"2652" 530.2 46.4066239402348 126.02057674981
"2653" 530.4 45.9992392084352 126.049550030324
"2654" 530.6 45.7414981317809 126.680921800985
"2655" 530.8 45.3450853581183 125.94843243287
"2656" 531 44.9088424924305 125.131068428811
"2657" 531.2 42.5642540782518 124.11442479609
"2658" 531.4 41.3293343176382 122.863418994927
"2659" 531.6 39.9750881201182 121.484972677611
"2660" 531.8 36.5920140994098 119.669822322446
"2661" 532 31.972827341751 118.701222940899
"2662" 532.2 28.6267133524072 117.076185593567
"2663" 532.4 26.0156887906058 115.685667107339
"2664" 532.6 25.376579793324 115.829591552684
"2665" 532.8 26.1312055656437 115.832315827355
"2666" 533 26.1217060516826 115.319276479696
"2667" 533.2 24.8451976107289 114.934731709875
"2668" 533.4 22.2333905400064 113.855159777378
"2669" 533.6 22.2504377381236 113.400984120141
"2670" 533.8 23.8432247871201 113.954709628938
"2671" 534 24.6544386855241 114.53350578309
"2672" 534.2 24.9967687063233 114.642674746436
"2673" 534.4 24.6837556562222 115.251621297971
"2674" 534.6 25.1948186489005 115.640880893484
"2675" 534.8 25.7119541946714 116.299404409243
"2676" 535 26.8235759847594 117.186871863673
"2677" 535.2 28.3646249745147 118.058528629316
"2678" 535.4 29.3395143588656 118.554457889966
"2679" 535.6 31.8585505284121 119.652524262151
"2680" 535.8 32.6347831839427 120.366013434454
"2681" 536 32.8126853490799 120.129017746126
"2682" 536.2 33.1247366125107 119.794470944098
"2683" 536.4 34.6893755870427 119.639931683044
"2684" 536.6 37.0068365734829 119.303748121931
"2685" 536.8 38.4691881401984 118.444964019723
"2686" 537 39.8575253049987 117.524825965497
"2687" 537.2 41.2905915751344 116.288644999448
"2688" 537.4 43.1406652220538 114.768588443995
"2689" 537.6 45.4908104152875 113.789350315879
"2690" 537.8 47.2366914501591 114.391289909868
"2691" 538 49.0992433689182 115.666161094412
"2692" 538.2 51.3539815682018 116.475966454316
"2693" 538.4 53.4851900875282 116.00189308269
"2694" 538.6 54.9238443085451 114.308635768882
"2695" 538.8 55.7199736671763 112.295067569878
"2696" 539 57.058568727004 110.0451038899
"2697" 539.2 58.9802705184933 108.019489095856
"2698" 539.4 61.7768578696429 107.207077072943
"2699" 539.6 64.1671698768745 106.841269004397
"2700" 539.8 67.3138605397655 106.510124047373
"2701" 540 70.7555943952977 108.122576682502
"2702" 540.2 71.8660404389572 110.837375067933
"2703" 540.4 71.9861747954595 113.665393392049
"2704" 540.6 71.8659952977387 116.732225280704
"2705" 540.8 72.180284417709 117.69378217307
"2706" 541 73.2618894444763 118.233825931191
"2707" 541.2 74.8233378218681 118.745554969581
"2708" 541.4 76.0530967439004 117.486174514539
"2709" 541.6 77.8244431105929 116.255522384875
"2710" 541.8 81.089372378826 115.02251957697
"2711" 542 84.4055071746377 113.454218314019
"2712" 542.2 88.7081351064711 112.491074028389
"2713" 542.4 93.123825688541 112.99710611479
"2714" 542.6 96.7115528759171 115.286620907578
"2715" 542.8 97.8122656441442 114.833842353528
"2716" 543 98.6621935943266 112.879721835672
"2717" 543.2 100.104700210093 111.025094422027
"2718" 543.4 102.576293255981 108.244998984512
"2719" 543.6 105.932215533679 104.390604782079
"2720" 543.8 109.992943797282 100.818935197849
"2721" 544 114.816310494237 97.9032078043807
"2722" 544.2 116.814702724023 94.614259274403
"2723" 544.4 117.469039238032 90.2629131910504
"2724" 544.6 118.626554410641 84.5949369543057
"2725" 544.8 119.193803867684 79.4874426686089
"2726" 545 119.919999328004 74.0757361113124
"2727" 545.2 121.277916482476 69.6789006483546
"2728" 545.4 122.44023213815 65.201646248241
"2729" 545.6 125.485035005559 61.6722794867458
"2730" 545.8 124.75112037615 59.4914456626405
"2731" 546 123.982969091103 56.2698749191828
"2732" 546.2 122.842823006684 53.3757098620141
"2733" 546.4 122.548479605298 48.6061577336574
"2734" 546.6 122.424152042721 44.1635002648538
"2735" 546.8 121.241721771298 39.8575652186166
"2736" 547 119.894252385907 36.1830883360321
"2737" 547.2 117.21244222055 31.8181025489018
"2738" 547.4 115.287030501505 28.5953410262407
"2739" 547.6 113.070451864878 25.8920476778517
"2740" 547.8 111.733570813804 23.7827197871147
"2741" 548 109.621848954832 22.63889437792
"2742" 548.2 106.767546243996 22.0250048837484
"2743" 548.4 104.425572446178 21.1177658453257
"2744" 548.6 103.082512860127 20.9733062979327
"2745" 548.8 102.269271136817 21.4935972630365
"2746" 549 102.554925324962 21.5152706009559
"2747" 549.2 101.518034756855 20.3599548451331
"2748" 549.4 101.53353335399 18.3836727701418
"2749" 549.6 101.684886843808 16.7541764611676
"2750" 549.8 100.145853262013 16.2852922983029
"2751" 550 98.1300034890427 16.6054840083894
"2752" 550.2 96.0115897333945 17.5101974165806
"2753" 550.4 92.9649467408793 17.935956656381
"2754" 550.6 89.1996152258028 17.6326174176524
"2755" 550.8 85.9153533529451 15.659852840169
"2756" 551 85.2160512931832 12.5346493702805
"2757" 551.2 85.1742165185316 11.4038192970641
"2758" 551.4 85.4542542366549 10.5671574069487
"2759" 551.6 84.1474475027914 11.5579072323951
"2760" 551.8 81.7569133205648 12.9670259720674
"2761" 552 79.7169588122318 15.224801743642
"2762" 552.2 77.7561833316454 17.1741240396744
"2763" 552.4 75.9954440825596 19.1473302682862
"2764" 552.6 73.9048793891689 21.7809765077543
"2765" 552.8 73.6284623657472 24.3692087355604
"2766" 553 73.8142791353358 27.4827179219937
"2767" 553.2 74.6604760072077 31.3331455751641
"2768" 553.4 74.514043993533 34.8632568895283
"2769" 553.6 72.9417999928055 38.7011369157574
"2770" 553.8 70.3031022809138 41.7278124815478
"2771" 554 67.1690135694033 44.9875401332667
"2772" 554.2 63.1570018032088 48.2022300067388
"2773" 554.4 58.8129904521233 49.7795627874101
"2774" 554.6 54.7446108441452 49.0997002945061
"2775" 554.8 51.7014049175536 46.872590107464
"2776" 555 47.6636428564079 44.6691581591427
"2777" 555.2 42.7700616531088 42.6886626847261
"2778" 555.4 37.8406418242468 40.9789331185817
"2779" 555.6 33.5753248366802 38.9992185915203
"2780" 555.8 29.9789620856987 37.3630164523577
"2781" 556 28.2262985685025 34.2940331089631
"2782" 556.2 28.7207182941547 32.8987206613959
"2783" 556.4 28.5919253035824 33.8492103196634
"2784" 556.6 27.3575165398479 35.2072819719249
"2785" 556.8 25.7992994460699 37.1266922716359
"2786" 557 24.9401584967343 39.1338207690282
"2787" 557.2 23.5163851645781 42.6675001910036
"2788" 557.4 22.3274625919969 45.9267328212543
"2789" 557.6 20.5485669233729 50.0439368482246
"2790" 557.8 17.1508031601744 53.4254236505797
"2791" 558 12.7943653025547 55.8471593429537
"2792" 558.2 9.0529885448366 57.6078197984219
"2793" 558.4 7.36110001791127 56.8754378888107
"2794" 558.6 8.51581912127803 55.53678042227
"2795" 558.8 9.13553673504256 55.0331582387371
"2796" 559 9.44063513494682 53.0810463105279
"2797" 559.2 9.74387095480039 50.690236254926
"2798" 559.4 8.88731185657994 47.0071237850062
"2799" 559.6 7.30579361938107 43.98728217152
"2800" 559.8 7.27036871799522 44.4627174055673
"2801" 560 7.0683724807189 45.3918642930754
"2802" 560.2 7.04334711123219 45.956603393871
"2803" 560.4 6.68783110279335 46.9733570739453
"2804" 560.6 6.06209754335566 49.1420447778149
"2805" 560.8 5.43859320593695 52.1563919850662
"2806" 561 4.46462989235689 54.5468101277024
"2807" 561.2 2.59058213835667 56.6399368454688
"2808" 561.4 2.06028919980553 57.4767957290282
"2809" 561.6 3.20761034503316 58.6176320488738
"2810" 561.8 5.41099299067626 60.6317182216544
"2811" 562 7.47180937752924 63.3915484101818
"2812" 562.2 9.70417781804381 65.1626707839811
"2813" 562.4 12.7439909131037 65.7204972928258
"2814" 562.6 16.2015023158927 65.1538756737479
"2815" 562.8 19.6677889141348 63.4327147836519
"2816" 563 22.7785881104237 61.3463334472438
"2817" 563.2 26.8335516438969 59.4237004432445
"2818" 563.4 30.74566939411 58.2376676644772
"2819" 563.6 35.0439353855473 57.0785923789791
"2820" 563.8 38.5364465920001 54.13246927225
"2821" 564 42.6645032731524 51.3461569447453
"2822" 564.2 46.9208747442373 47.7552203795292
"2823" 564.4 50.5590400604974 45.2205397324523
"2824" 564.6 52.7156784310964 42.7696618051313
"2825" 564.8 54.5680872557965 39.5295637769959
"2826" 565 56.1458489442924 36.376398165096
"2827" 565.2 58.3062715246357 34.1273793919129
"2828" 565.4 61.1486816153903 34.2783600321237
"2829" 565.6 65.0918433557362 35.6845097172207
"2830" 565.8 68.6575207540255 37.5788965481558
"2831" 566 72.5465680643134 40.1759408681608
"2832" 566.2 75.5440425761334 43.8525940789466
"2833" 566.4 77.3002870052352 47.9785169349063
"2834" 566.6 79.1682644864826 52.184718878121
"2835" 566.8 81.3836063518662 56.4268381992256
"2836" 567 84.5529352568306 59.2957536717272
"2837" 567.2 88.5294019462937 61.8417354647956
"2838" 567.4 91.846645833777 63.9986716421981
"2839" 567.6 95.3577541282365 64.8203427603257
"2840" 567.8 99.3891717141415 64.2943297233103
"2841" 568 103.624945315282 64.2023946384712
"2842" 568.2 106.338874079753 65.651270645616
"2843" 568.4 106.151342462183 68.240305658083
"2844" 568.6 105.181181695164 71.0312117379515
"2845" 568.8 103.898145532478 75.1561002045181
"2846" 569 101.165618939904 79.4616317985004
"2847" 569.2 98.0526945515986 83.9519169852857
"2848" 569.4 93.8038491897117 88.0185533859408
"2849" 569.6 88.7672030132117 91.1188786143189
"2850" 569.8 83.7339344917623 92.6733900199253
"2851" 570 78.6611923491767 92.0463268018971
"2852" 570.2 73.6510941023308 91.8133562435261
"2853" 570.4 68.4924084139705 91.0663417866903
"2854" 570.6 62.914713624626 90.7196281450161
"2855" 570.8 58.9741267940287 91.5391983990744
"2856" 571 55.0840591725942 91.782227005505
"2857" 571.2 49.7736943709266 92.4135246261569
"2858" 571.4 44.4538779988693 93.6617580663747
"2859" 571.6 39.0141017265011 92.9993695284848
"2860" 571.8 34.383366400607 90.2532858027804
"2861" 572 29.8319994609662 87.2542389581993
"2862" 572.2 26.8095174238656 83.4016089801956
"2863" 572.4 24.8189234056634 79.3556384018681
"2864" 572.6 25.0877086601627 75.2908886290578
"2865" 572.8 26.5067730549816 71.0106614940259
"2866" 573 28.2365106679348 67.0978404019163
"2867" 573.2 31.0024016985431 63.1479993762878
"2868" 573.4 32.2661384682246 59.3844639391449
"2869" 573.6 34.0261919509436 54.8327985146454
"2870" 573.8 36.4949576207061 50.7801775270272
"2871" 574 39.675210405399 48.1322345311627
"2872" 574.2 43.5116436023394 45.9207110300582
"2873" 574.4 47.173970242494 43.1617367200485
"2874" 574.6 50.6555931744984 40.9224873907769
"2875" 574.8 54.9676221684513 39.1702834526903
"2876" 575 58.9626120081998 36.2825341007014
"2877" 575.2 63.6010265664108 34.7352020042335
"2878" 575.4 66.3261437590857 32.3538722599164
"2879" 575.6 68.6221746380496 29.8455065049884
"2880" 575.8 73.289681305482 29.7116380714744
"2881" 576 77.2934844809793 30.7233327319704
"2882" 576.2 80.6588984868407 33.6621846894404
"2883" 576.4 83.4449548922998 36.7989374900119
"2884" 576.6 85.9881261920506 41.3643518403545
"2885" 576.8 89.2638457247041 46.2440070802449
"2886" 577 91.4176445044176 51.3706051557211
"2887" 577.2 94.6633959053874 55.8299981304624
"2888" 577.4 98.4185888398484 60.05006578805
"2889" 577.6 101.075446868451 63.5352809698648
"2890" 577.8 103.527091576987 63.3074121110259
"2891" 578 103.370971504197 62.9499886347022
"2892" 578.2 102.156828254108 65.2743866499143
"2893" 578.4 99.1810794203343 66.9114065998311
"2894" 578.6 95.6809168232374 68.8141218482767
"2895" 578.8 91.2552186898507 72.3492467226472
"2896" 579 87.6320994161945 75.8884611664299
"2897" 579.2 84.829686452264 79.5808763804152
"2898" 579.4 82.1389896610901 79.1652846002176
"2899" 579.6 79.0276640808506 77.2389650462934
"2900" 579.8 74.5988791963931 75.6594795901353
"2901" 580 68.4308599063108 73.6610811765401
"2902" 580.2 62.7689850009705 72.701659805725
"2903" 580.4 56.6679172251907 73.66877158035
"2904" 580.6 52.4414602094711 75.7970216759544
"2905" 580.8 47.6551496593892 79.0657473358715
"2906" 581 43.0521222063522 82.7343833871951
"2907" 581.2 41.2623165835819 86.6451326502957
"2908" 581.4 41.4487328237038 90.9038981434196
"2909" 581.6 40.9718545511857 96.7772101503996
"2910" 581.8 40.341058138734 101.923279480152
"2911" 582 38.8269108731156 105.643249417347
"2912" 582.2 39.6360620007191 104.939771078133
"2913" 582.4 41.4752186790381 103.850822985429
"2914" 582.6 43.063788912411 101.60446658868
"2915" 582.8 45.4717499797607 98.3339553898004
"2916" 583 48.7699948940899 95.3949556745098
"2917" 583.2 51.2280481532981 92.8692723033005
"2918" 583.4 54.5842532698628 90.2779048449698
"2919" 583.6 58.812581084747 88.9202885459589
"2920" 583.8 63.0218259579254 88.2237342608188
"2921" 584 67.9146878119689 88.1108640036331
"2922" 584.2 72.9106122398425 88.315181952943
"2923" 584.4 78.1291894365399 88.0599909441287
"2924" 584.6 82.9140489472763 87.1667097969067
"2925" 584.8 87.0015853564713 87.5038051006728
"2926" 585 88.348790073849 90.0996511636389
"2927" 585.2 89.3304196971616 93.4338658729813
"2928" 585.4 89.1238387369698 95.8149261720171
"2929" 585.6 89.3669259147873 95.5090632177158
"2930" 585.8 91.3670066822685 93.2217819721677
"2931" 586 93.2785059512499 90.272304276539
"2932" 586.2 96.404859394824 86.8873087145414
"2933" 586.4 99.1675940079924 84.4535669751135
"2934" 586.6 102.915432050575 82.6480987746735
"2935" 586.8 106.299458919287 80.7727963615982
"2936" 587 107.181507827297 80.7008783922875
"2937" 587.2 106.817789294758 80.5148721912461
"2938" 587.4 106.135217208739 78.5415413860461
"2939" 587.6 105.316097410724 75.2915635025603
"2940" 587.8 104.935174874733 71.4170233657068
"2941" 588 105.172184904407 67.5421459068375
"2942" 588.2 106.573024052528 64.5355301668524
"2943" 588.4 108.958719591116 61.7248659792825
"2944" 588.6 111.388136912292 60.1228351370129
"2945" 588.8 111.35640188283 59.8099691118479
"2946" 589 109.425358876555 58.0068846903828
"2947" 589.2 108.284315089879 57.5521513902003
"2948" 589.4 106.797513347761 57.1362309123375
"2949" 589.6 105.023892719757 56.1463842544486
"2950" 589.8 102.832603925689 54.3229844459004
"2951" 590 101.327634280076 51.3772713218518
"2952" 590.2 101.359010135083 48.2991444361827
"2953" 590.4 102.025239095644 45.600157451953
"2954" 590.6 100.742540167652 42.0616655977015
"2955" 590.8 97.4350417961062 40.1009692075875
"2956" 591 94.1773471688405 39.1187889848871
"2957" 591.2 90.3583642097886 36.9960641699498
"2958" 591.4 86.2854504976197 34.3651796437444
"2959" 591.6 84.331818071178 30.2627776509005
"2960" 591.8 84.6912639204933 26.790648115015
"2961" 592 86.4126438687222 23.1642690578284
"2962" 592.2 88.7863238344695 20.522956132619
"2963" 592.4 88.294447998107 19.4804747975227
"2964" 592.6 85.3074943833831 19.5939606608279
"2965" 592.8 82.220199635925 21.050754605691
"2966" 593 78.9909594627236 22.9204242229746
"2967" 593.2 75.2116676987213 25.3516571440759
"2968" 593.4 71.5186595561273 27.5305721318668
"2969" 593.6 66.8539308097199 29.2769749116666
"2970" 593.8 62.3476246427606 28.5934515074552
"2971" 594 58.5248094306752 26.5525272808796
"2972" 594.2 56.3416456265765 22.9692083193985
"2973" 594.4 55.7115728243767 19.483865958376
"2974" 594.6 55.6625389536967 15.5789566823629
"2975" 594.8 56.4861943230276 12.4183614266798
"2976" 595 56.6120421477175 11.5764979430223
"2977" 595.2 54.0033562023863 10.5618516089506
"2978" 595.4 52.3850548700263 9.95560699210756
"2979" 595.6 51.0314754858773 9.61641734404323
"2980" 595.8 48.7011605325107 9.89185277543641
"2981" 596 45.7891294885738 10.3285411565162
"2982" 596.2 41.6090326969761 11.1764783312983
"2983" 596.4 39.3158341234205 11.728247848691
"2984" 596.6 35.6014979618105 12.6722577964593
"2985" 596.8 32.2232972504189 12.1566336629855
"2986" 597 32.4478470505445 10.9737375086609
"2987" 597.2 33.4393876037327 10.7364688344788
"2988" 597.4 34.4246605439211 9.88539263980845
"2989" 597.6 35.7160336778573 8.90706756663761
"2990" 597.8 37.2807324223769 8.11679746570547
"2991" 598 39.2049887807328 6.89676225673297
"2992" 598.2 41.0848759989639 6.02354784939309
"2993" 598.4 43.131511796031 4.8726150332051
"2994" 598.6 44.4329339321821 4.16525840326473
"2995" 598.8 47.4778705888751 2.63651051070576
"2996" 599 51.1682609015217 1.42542767249595
"2997" 599.2 54.181561111496 0.952324676870111
"2998" 599.4 57.4835484108469 0.525427608109077
"2999" 599.6 61.2702633891577 0.281313688254009
"3000" 599.8 64.9639635588555 0.290800260966428
"3001" 600 68.874437749841 0.633218833224431
"3002" 600.2 72.2411765357695 1.05619581180305
"3003" 600.4 76.9415572310679 2.00787957042907
"3004" 600.6 80.7515223382234 2.44054782618832
"3005" 600.8 83.9048436111647 3.06056797797693
"3006" 601 87.8052575780813 4.15938096737795
"3007" 601.2 90.8113287679793 5.93655330104974
"3008" 601.4 94.5605495414753 8.5204174277009
"3009" 601.6 98.470589418173 11.0623132931045
"3010" 601.8 100.91629926629 12.7936096349224
"3011" 602 104.852218277235 16.3480062614396
"3012" 602.2 107.887471430839 19.6520707671114
"3013" 602.4 112.008301794449 23.3434538150334
"3014" 602.6 115.384683887823 27.2451540264004
"3015" 602.8 118.617375833938 32.468444335981
"3016" 603 119.266690773373 35.3872867177723
"3017" 603.2 120.869754392628 38.1195835888762
"3018" 603.4 122.139451336555 41.5855959009828
"3019" 603.6 123.476575872254 46.662127504859
"3020" 603.8 124.743718199424 51.7072848188663
"3021" 604 126.133294286742 57.7499379081265
"3022" 604.2 125.816833321087 61.8913079486767
"3023" 604.4 126.028790665072 67.4751728629028
"3024" 604.6 125.542316192498 69.7847528187959
"3025" 604.8 125.991387135786 69.3009921850985
"3026" 605 125.477485655728 67.0052919821589
"3027" 605.2 126.811361703281 65.0805000713554
"3028" 605.4 126.538769749023 63.3329857173528
"3029" 605.6 126.101348890223 60.9444918310446
"3030" 605.8 125.743083880517 59.8350191641012
"3031" 606 126.069356134858 57.9231232972042
"3032" 606.2 125.261638834918 57.8522514084929
"3033" 606.4 125.292814477957 56.2297536875905
"3034" 606.6 125.361538007642 55.0648258868967
"3035" 606.8 124.681800042419 55.1265959313025
"3036" 607 124.192945240179 53.7697831956359
"3037" 607.2 124.189020742669 50.3837709561835
"3038" 607.4 122.495514305091 48.0324013314131
"3039" 607.6 121.187114448102 44.0989575024357
"3040" 607.8 120.839163053963 40.6370545007541
"3041" 608 120.601029684354 37.5698336326347
"3042" 608.2 120.36650601815 36.181212950366
"3043" 608.4 120.137263517603 35.6438057111852
"3044" 608.6 120.107072805559 35.3321885271343
"3045" 608.8 120.194569801721 35.5287531781683
"3046" 609 120.158820347579 34.9529555990484
"3047" 609.2 120.477231299537 35.0663220755259
"3048" 609.4 120.618565843125 35.2513615118798
"3049" 609.6 120.110435532034 35.5928951643549
"3050" 609.8 119.619554548801 34.762402978051
"3051" 610 118.613380645157 33.8530484312471
"3052" 610.2 118.060301882378 31.76953460813
"3053" 610.4 117.311543223994 30.3772378716375
"3054" 610.6 115.692941757721 28.0571578042118
"3055" 610.8 113.8191251025 26.3714585039136
"3056" 611 111.788552376554 23.4912765422071
"3057" 611.2 110.002451002761 21.5438385934583
"3058" 611.4 107.486073154161 19.2637282315165
"3059" 611.6 106.542832959918 18.693190561051
"3060" 611.8 106.179712507687 17.5154060601285
"3061" 612 105.898638977574 17.5831065540751
"3062" 612.2 104.435385902659 17.234683913496
"3063" 612.4 101.768274771745 14.5746813910038
"3064" 612.6 100.815508145985 13.5602905096815
"3065" 612.8 100.982969373987 13.6976496132329
"3066" 613 101.336825126062 13.7002886905963
"3067" 613.2 101.651859038183 13.7498331936143
"3068" 613.4 101.987990163009 13.9606733982052
"3069" 613.6 102.634971678725 14.1739708591945
"3070" 613.8 102.734865189868 14.3522104142249
"3071" 614 103.057544768408 14.6104931210396
"3072" 614.2 103.65770626925 15.1058600292435
"3073" 614.4 103.877130833469 15.2389607835346
"3074" 614.6 104.306151411096 15.187649871611
"3075" 614.8 105.11993734022 15.9172707865052
"3076" 615 106.174413794456 17.1304713934721
"3077" 615.2 107.653862372189 18.4969532384004
"3078" 615.4 108.703739541857 19.8122074744706
"3079" 615.6 108.468238310491 20.4676201495244
"3080" 615.8 108.744204280773 20.828821508447
"3081" 616 108.979287356655 20.8094219990179
"3082" 616.2 109.295238328311 20.7727314825712
"3083" 616.4 109.438038907259 20.7820807787392
"3084" 616.6 109.486017343105 20.6725457413155
"3085" 616.8 109.656213740142 20.7724101364935
"3086" 617 109.731179569279 20.7913338910571
"3087" 617.2 109.769522579359 20.7360308372046
"3088" 617.4 110.069600797057 20.9355373615219
"3089" 617.6 110.359947142022 21.1422480916567
"3090" 617.8 110.721734109992 21.3821276098519
"3091" 618 110.892384382748 21.487175997775
"3092" 618.2 111.213296226425 21.9606865467554
"3093" 618.4 111.832790796398 22.527813482031
"3094" 618.6 112.611544279123 23.1350955897947
"3095" 618.8 113.300464611938 23.6775173525328
"3096" 619 113.62945286146 24.2527066525631
"3097" 619.2 114.195423433838 24.8088115498518
"3098" 619.4 115.094378375369 25.8689337627937
"3099" 619.6 116.392478176763 28.1089308531332
"3100" 619.8 118.03797818702 31.1551791269897
"3101" 620 119.960773891117 35.2542541747621
"3102" 620.2 121.349479415001 39.0554759189745
"3103" 620.4 122.988310061267 43.2006541085054
"3104" 620.6 123.899525857948 47.1553371408877
"3105" 620.8 124.782356320904 51.5471999869973
"3106" 621 125.644037448138 55.9265376583748
"3107" 621.2 125.463745827047 60.4067820364692
"3108" 621.4 126.172934211157 64.837386086985
"3109" 621.6 125.766229083364 68.1806508892293
"3110" 621.8 125.799030903727 71.8805292821162
"3111" 622 125.817850676438 72.5990933685151
"3112" 622.2 125.662669193723 72.5664442506362
"3113" 622.4 125.752729174953 72.3451392328999
"3114" 622.6 125.883633224977 72.8199993070716
"3115" 622.8 126.191448634772 73.5040074333276
"3116" 623 126.099854731783 74.2902356074751
"3117" 623.2 126.312899597788 75.1703124685241
"3118" 623.4 126.704695086341 75.904221348212
"3119" 623.6 126.818493738241 75.7670766322634
"3120" 623.8 126.65784096232 75.9853756316766
"3121" 624 126.12969044104 76.9189490020718
"3122" 624.2 125.721485902486 78.0360712208353
"3123" 624.4 125.841077374047 78.3301352362872
"3124" 624.6 125.264940508966 79.0173633637152
"3125" 624.8 124.794114565477 80.9179290678266
"3126" 625 124.187476671332 83.7207224612326
"3127" 625.2 122.731102670403 86.3954431639079
"3128" 625.4 121.229276061744 90.1001825152644
"3129" 625.6 119.120622803799 93.9825830821764
"3130" 625.8 117.042200983157 97.7102423140439
"3131" 626 114.791100813937 101.439783896359
"3132" 626.2 113.020540351421 103.763426111914
"3133" 626.4 113.088029548028 103.09808543461
"3134" 626.6 111.842049009668 104.692526470046
"3135" 626.8 111.625144790024 105.619554057575
"3136" 627 112.225398155718 104.600749421923
"3137" 627.2 112.964311170716 104.054580189802
"3138" 627.4 113.686301505666 102.415634531994
"3139" 627.6 114.840267694418 101.568949889565
"3140" 627.8 115.987484107848 99.6404914021341
"3141" 628 117.795536608622 97.1173826261641
"3142" 628.2 117.845656538129 96.3172022769987
"3143" 628.4 118.972236082925 95.0376025129321
"3144" 628.6 119.120750786205 94.4719760865045
"3145" 628.8 119.616498118667 92.8025171634177
"3146" 629 120.615086925622 89.8297132525118
"3147" 629.2 122.380803070123 85.8382797273683
"3148" 629.4 123.5203299689 82.59458661815
"3149" 629.6 124.219370315558 81.1028537534067
"3150" 629.8 124.970556738923 78.1778250686538
"3151" 630 125.199329610065 74.9086436432778
"3152" 630.2 125.605691154845 70.5869837183418
"3153" 630.4 126.154506750817 66.4421433364133
"3154" 630.6 126.171681472466 62.085528046901
"3155" 630.8 125.711822921354 57.7505719979698
"3156" 631 125.256049578944 53.3290794649791
"3157" 631.2 124.12918034127 49.2770529876661
"3158" 631.4 123.01347699495 45.2462346496868
"3159" 631.6 121.825569613658 41.3883369745583
"3160" 631.8 120.547135316869 37.7214154774204
"3161" 632 119.334914872242 36.3286332725825
"3162" 632.2 117.048223617115 34.1196500953686
"3163" 632.4 116.774355756658 34.4909770759078
"3164" 632.6 116.730313760801 34.2768311547437
"3165" 632.8 116.674964488019 34.0519345875117
"3166" 633 116.614218756562 33.7837151303662
"3167" 633.2 116.602096788362 33.6147390004484
"3168" 633.4 116.594319516243 33.4578105957604
"3169" 633.6 116.587134119526 33.4412993626496
"3170" 633.8 116.602637443743 33.3963913861564
"3171" 634 116.569080738274 33.0954865232911
"3172" 634.2 116.431679837982 32.9599331793038
"3173" 634.4 116.485548178403 32.7693838332222
"3174" 634.6 116.508309705746 32.5628599293052
"3175" 634.8 116.593007159679 32.5815056309641
"3176" 635 116.595172711282 32.4924323628905
"3177" 635.2 116.63101675433 32.2951138332019
"3178" 635.4 116.580328705596 32.1124021590585
"3179" 635.6 116.641837719793 31.9309740403109
"3180" 635.8 116.659854577172 31.7120637555153
"3181" 636 116.492006472167 31.7536026453925
"3182" 636.2 116.453626503708 31.7029862906484
"3183" 636.4 116.469713102411 31.6263146269373
"3184" 636.6 116.482144911888 31.5641039910187
"3185" 636.8 116.420995681751 31.3232490380194
"3186" 637 116.358218767816 31.3351883899167
"3187" 637.2 116.398771538908 31.2700202462767
"3188" 637.4 116.378621423998 31.2299245842717
"3189" 637.6 116.377338683812 31.1690422093786
"3190" 637.8 116.368808808015 30.92822019316
"3191" 638 116.372900341132 30.9418758779439
"3192" 638.2 116.379716074269 30.8865532112782
"3193" 638.4 116.018398284349 30.0930193575911
"3194" 638.6 115.050184039564 28.3093154946028
"3195" 638.8 113.41010885656 25.2400079102881
"3196" 639 111.135001366597 22.9477591954239
"3197" 639.2 109.094186662481 21.274706969764
"3198" 639.4 106.973502747871 21.1594696955389
"3199" 639.6 106.917192864291 21.8813916607686
"3200" 639.8 107.060434992018 22.6446838713063
"3201" 640 106.511485115039 23.2300986727631
"3202" 640.2 105.048871190722 23.8158478471927
"3203" 640.4 103.647814896373 24.6849436979059
"3204" 640.6 101.36229622448 24.9106588905508
"3205" 640.8 99.9508217129319 24.5010336381666
"3206" 641 99.6193143249922 24.0958512184457
"3207" 641.2 98.5411302077419 24.6620496611064
"3208" 641.4 97.1415822846087 25.6815479687905
"3209" 641.6 94.99199467055 26.8213003621745
"3210" 641.8 92.1709677398797 26.9746021193737
"3211" 642 89.9352994545292 25.1258303835791
"3212" 642.2 87.9900783459351 24.0093186151839
"3213" 642.4 84.5713356148188 23.4451019971358
"3214" 642.6 82.2374053249238 24.2369627141995
"3215" 642.8 79.7407985735867 25.3472938283819
"3216" 643 77.3338330114724 27.0613600868774
"3217" 643.2 75.7858409647754 29.4031550251577
"3218" 643.4 74.1449003487882 31.1384168545815
"3219" 643.6 72.7320182673436 32.3840057227956
"3220" 643.8 70.7362870796496 33.6280113000365
"3221" 644 67.4417190060775 33.4636492951066
"3222" 644.2 63.6415027029474 31.6034060368358
"3223" 644.4 61.1041914499232 28.6968424309349
"3224" 644.6 60.1297146750362 25.8730051620507
"3225" 644.8 58.3547878513866 22.6415825171796
"3226" 645 57.5082731797224 18.4472174877606
"3227" 645.2 58.7847384620136 15.3134000002622
"3228" 645.4 59.8413332804501 14.4308137365573
"3229" 645.6 61.1606697818833 13.6169132589214
"3230" 645.8 61.1108012479939 12.0996618110726
"3231" 646 59.1219654319447 11.5077408373808
"3232" 646.2 56.8417281409188 11.6969346195535
"3233" 646.4 54.1224163285444 11.9220413468181
"3234" 646.6 51.46048066118 11.9791220566278
"3235" 646.8 48.1593328427848 11.9859841713968
"3236" 647 44.8781841984796 12.2170638447429
"3237" 647.2 40.9897275830847 11.5433083182822
"3238" 647.4 40.1809578809545 9.40050441363415
"3239" 647.6 41.3630683022717 9.22436314071779
"3240" 647.8 41.0799272947051 10.3766080480091
"3241" 648 40.9586071992391 11.4043898612801
"3242" 648.2 39.9372391270195 12.8676432949408
"3243" 648.4 38.6087832092258 13.9640577867535
"3244" 648.6 36.7226883833671 15.0140600675027
"3245" 648.8 34.3013335424189 16.1193043328017
"3246" 649 30.795214568049 17.2763849980126
"3247" 649.2 27.7236585368038 19.2778077507132
"3248" 649.4 26.399214469813 22.0441264817276
"3249" 649.6 24.0489756193261 25.2033215474319
"3250" 649.8 22.1881813921629 27.9406043870375
"3251" 650 20.3691688356864 31.3797928155648
"3252" 650.2 20.5779957001859 34.6785723001349
"3253" 650.4 21.7165753438955 37.301245638034
"3254" 650.6 22.6697364131938 41.0526433785534
"3255" 650.8 22.5656904410603 45.6306817080307
"3256" 651 21.2470543290849 49.2455276227666
"3257" 651.2 18.2868937231957 50.515273888297
"3258" 651.4 15.3987460261976 50.3200701246594
"3259" 651.6 13.1793876653143 49.2452377074132
"3260" 651.8 13.7453942798874 48.7008478640777
"3261" 652 14.038085837107 49.9569286216014
"3262" 652.2 13.6867335616045 51.5710583500104
"3263" 652.4 14.2037221227588 52.9730398594808
"3264" 652.6 15.4859314519713 55.3540811707439
"3265" 652.8 15.7642376634439 58.9338091112743
"3266" 653 16.7061981873291 62.6515539577887
"3267" 653.2 18.7801039788419 65.8438690200339
"3268" 653.4 21.8918830931956 68.6139618068507
"3269" 653.6 26.0443407298128 70.7908309427974
"3270" 653.8 30.9177562267289 72.4901517709111
"3271" 654 35.6141853193891 74.6929158718414
"3272" 654.2 40.7892464427696 76.3898866833644
"3273" 654.4 46.355707285988 77.6554756722748
"3274" 654.6 51.472237792038 78.7251226899774
"3275" 654.8 56.1871098569394 79.4493296217663
"3276" 655 60.754178722749 79.5766994754589
"3277" 655.2 63.3303769377558 77.6009349070455
"3278" 655.4 67.8232955655192 77.0267108110425
"3279" 655.6 72.2726400429671 76.2434190075407
"3280" 655.8 75.9260607963985 77.2328139497174
"3281" 656 80.2788115282072 76.6912130488749
"3282" 656.2 84.7524669376285 76.5223788008873
"3283" 656.4 88.5449282706151 75.7394758698811
"3284" 656.6 90.7673979637627 74.2099754561768
"3285" 656.8 92.6083476609768 72.8534668512123
"3286" 657 93.9906622237461 71.4982381268781
"3287" 657.2 96.4085516508083 71.9397306107607
"3288" 657.4 99.3343981914396 73.9495644654861
"3289" 657.6 100.981188533564 76.8188873433911
"3290" 657.8 104.311237310456 78.8454514975444
"3291" 658 105.466229831026 78.0719786100971
"3292" 658.2 105.363491232395 76.1496817675294
"3293" 658.4 106.276169255138 74.2598990315535
"3294" 658.6 107.66691976562 71.7747022034679
"3295" 658.8 109.222671755691 68.5832591051345
"3296" 659 112.022838628502 66.24956739179
"3297" 659.2 113.115658678886 65.5265339500083
"3298" 659.4 114.4830207298 65.4909391686947
"3299" 659.6 116.993078490144 66.8516497307129
"3300" 659.8 120.054457672215 68.1939788873546
"3301" 660 121.530938021309 70.8480547875652
"3302" 660.2 121.187497345245 72.5553705669686
"3303" 660.4 121.512139353669 71.3829621974962
"3304" 660.6 122.967054774359 70.1553894592972
"3305" 660.8 123.296148970417 67.3593550458523
"3306" 661 123.930160425876 64.3774898173458
"3307" 661.2 124.542926277114 61.4254890658591
"3308" 661.4 123.726890173765 57.7931084312433
"3309" 661.6 122.338153563633 53.0793618413311
"3310" 661.8 122.265800610737 47.2128383466295
"3311" 662 121.58699275163 42.6187728988797
"3312" 662.2 119.252300979088 38.3851835064709
"3313" 662.4 117.251320302138 33.4031047414879
"3314" 662.6 114.833699824722 29.0247622676372
"3315" 662.8 111.310794511602 26.9152829669181
"3316" 663 106.957336936954 23.1591446173938
"3317" 663.2 103.195885590854 19.0402945648757
"3318" 663.4 100.495892236433 14.4149139579703
"3319" 663.6 97.5749957741533 11.1969722441692
"3320" 663.8 94.4437663100059 9.54609947534651
"3321" 664 91.3259018077626 7.24460649538489
"3322" 664.2 87.3307184431266 5.34986956181394
"3323" 664.4 84.1264108507247 4.94917340863607
"3324" 664.6 80.3963865033478 3.65929380321359
"3325" 664.8 77.6260285388325 3.92014072191185
"3326" 665 74.062877505427 3.1561714288494
"3327" 665.2 70.8376951675531 1.63598975678928
"3328" 665.4 68.5381363435085 1.59617106209338
"3329" 665.6 65.9634020092252 1.10184329462833
"3330" 665.8 63.2964514975908 1.5889702228894
"3331" 666 63.287455129014 2.29354320469661
"3332" 666.2 62.4836857622712 4.4650740711882
"3333" 666.4 60.1028346663815 6.11840006469767
"3334" 666.6 57.0328629387884 7.06464223916619
"3335" 666.8 53.8853522578543 6.19683531389979
"3336" 667 51.2192212919156 4.81139485632651
"3337" 667.2 48.2881936298598 4.92321340169048
"3338" 667.4 45.3463025750753 4.67758619130518
"3339" 667.6 42.5118039864121 5.24262340512468
"3340" 667.8 39.7071779757653 6.46370450206851
"3341" 668 38.7364523644536 8.77644455877554
"3342" 668.2 38.2328183175452 10.694761368208
"3343" 668.4 38.8710925492451 11.9703889512938
"3344" 668.6 40.1056018001144 13.5109937045436
"3345" 668.8 41.8889459005705 15.042566041245
"3346" 669 43.8384580821528 16.8696048616934
"3347" 669.2 46.0860850963108 19.1621408585526
"3348" 669.4 48.096134064751 22.5678309261581
"3349" 669.6 48.1321827738074 26.2660733956764
"3350" 669.8 47.0876668996973 29.0556909081543
"3351" 670 45.7201898553841 31.6790946288523
"3352" 670.2 44.7369781361023 35.1292372876237
"3353" 670.4 45.2974640149372 39.8118241706683
"3354" 670.6 47.0175500182605 43.4124483523913
"3355" 670.8 49.5937125076896 46.5432749806618
"3356" 671 52.4406240967434 48.3481457389836
"3357" 671.2 55.9756707190756 51.1237007096589
"3358" 671.4 60.1447114742687 53.626198972603
"3359" 671.6 63.0258804067699 56.3711821880022
"3360" 671.8 65.4531234427591 59.5452584946855
"3361" 672 69.5738040662085 62.2270477255661
"3362" 672.2 74.2338774895427 63.533451597425
"3363" 672.4 78.7224104245879 64.4354735824464
"3364" 672.6 82.1126948800108 64.2062627488677
"3365" 672.8 85.7354463633258 63.5204761807187
"3366" 673 90.0444643585877 61.5699392878329
"3367" 673.2 92.9510127742612 59.161798880837
"3368" 673.4 95.3292412446446 56.0214942260155
"3369" 673.6 97.0052913102163 52.0086621454949
"3370" 673.8 98.6970997410029 47.9945492863854
"3371" 674 99.3801460664173 43.70793575132
"3372" 674.2 100.287933576076 39.7954212106268
"3373" 674.4 99.8239884168112 36.9604947470713
"3374" 674.6 100.853239204059 37.2464367970749
"3375" 674.8 103.505307085999 38.4819488775452
"3376" 675 104.866890816571 40.7559849186588
"3377" 675.2 106.319725421681 43.3220799418714
"3378" 675.4 107.738022286249 46.7945164806047
"3379" 675.6 109.614540990528 51.2271073156529
"3380" 675.8 110.554947273867 55.5115002726473
"3381" 676 111.954135971939 58.4481813361891
"3382" 676.2 113.020017796645 61.5489534743744
"3383" 676.4 113.60618028279 65.0973412016014
"3384" 676.6 115.009672104769 68.3441507438717
"3385" 676.8 117.335806718324 68.7860608149174
"3386" 677 120.83097819252 69.7877019149682
"3387" 677.2 123.150326568095 69.5623935422941
"3388" 677.4 123.028007165907 70.4982903670201
"3389" 677.6 122.473997172803 73.9697518343608
"3390" 677.8 120.826229575317 76.1579197853921
"3391" 678 116.729695732582 78.0278470522353
"3392" 678.2 112.969283160641 77.9831868475486
"3393" 678.4 108.648860979023 77.3858320870412
"3394" 678.6 103.4092983931 77.7438751085246
"3395" 678.8 99.2122701942309 77.6183251235897
"3396" 679 94.8833331793433 77.3885758149653
"3397" 679.2 89.8853445882263 76.5066726177932
"3398" 679.4 84.6020943779075 75.7731741740134
"3399" 679.6 79.7680313737478 75.3260048957563
"3400" 679.8 74.5862226302222 74.7416196802086
"3401" 680 70.1808860981375 76.6808043372601
"3402" 680.2 65.9743270320245 80.2836491697704
"3403" 680.4 62.7270760619189 84.423475522627
"3404" 680.6 59.8521650544337 88.9972875361172
"3405" 680.8 57.0576218513342 93.6976236907035
"3406" 681 54.1923965806317 98.6600483847767
"3407" 681.2 50.5702129263335 103.08166897995
"3408" 681.4 46.8094191744938 105.469677961078
"3409" 681.6 44.3477795561614 104.612259060738
"3410" 681.8 42.4224227781612 102.023368267917
"3411" 682 39.5838681246743 98.8780738306908
"3412" 682.2 36.6866318661435 94.4980381575261
"3413" 682.4 34.7652067656516 89.6716353156834
"3414" 682.6 33.5025879327 84.2636084632776
"3415" 682.8 31.6594862594824 79.2541551107657
"3416" 683 29.4834670043578 74.9862508323573
"3417" 683.2 26.4815625776056 71.5827330744579
"3418" 683.4 22.8037879600136 68.6912711969702
"3419" 683.6 18.6518352712352 65.8872978410202
"3420" 683.8 15.9019026641852 62.1046444723837
"3421" 684 15.2825026872766 58.1612126501043
"3422" 684.2 16.5806777609502 53.2315633707636
"3423" 684.4 18.2102415143293 48.159604955403
"3424" 684.6 19.5149534954062 43.1267609861475
"3425" 684.8 19.1291456703607 38.9611077806474
"3426" 685 19.6189823169637 35.6717402906475
"3427" 685.2 23.1730128092583 35.0653922711325
"3428" 685.4 26.6045905735699 34.6840503649629
"3429" 685.6 31.556343087357 33.6341877224626
"3430" 685.8 35.4817367408633 33.1883832535232
"3431" 686 39.3458150110114 31.5302451093371
"3432" 686.2 42.5479199386713 29.1078525568344
"3433" 686.4 47.0340249530151 28.9588512847764
"3434" 686.6 51.90800541323 29.7391178768806
"3435" 686.8 56.6881026434554 31.4310975797682
"3436" 687 60.6434972164004 34.3941152088369
"3437" 687.2 64.4002517591144 37.6163603931477
"3438" 687.4 68.2003387592256 41.1776260239357
"3439" 687.6 72.0445400093261 44.4229481851129
"3440" 687.8 75.4354923232048 47.8918262542951
"3441" 688 77.3671772817348 51.6473195508089
"3442" 688.2 80.4948310194973 55.1225261705177
"3443" 688.4 83.3683740868713 59.3632644397665
"3444" 688.6 86.4823484175762 63.1177303440105
"3445" 688.8 87.9514743344415 67.5546427322772
"3446" 689 87.7233387197264 71.8988876423717
"3447" 689.2 88.1423957545802 77.8189671305088
"3448" 689.4 88.5716539705445 83.1050274883704
"3449" 689.6 88.2199598171779 88.5555216330266
"3450" 689.8 91.4087203812129 90.3135921411975
"3451" 690 93.7078568304318 89.7538315986474
"3452" 690.2 94.7050876499123 87.990353165627
"3453" 690.4 95.1938142474123 87.1356425173407
"3454" 690.6 97.1423456241738 84.7385922447059
"3455" 690.8 100.216641014718 81.7738339625966
"3456" 691 102.841406211909 80.0777598792094
"3457" 691.2 107.401146401817 77.4783526976587
"3458" 691.4 109.655122294182 77.0308934428692
"3459" 691.6 109.711631349537 79.0442660016919
"3460" 691.8 108.934407692807 81.2816454057221
"3461" 692 109.570111353852 84.6100225222397
"3462" 692.2 110.412326810086 88.7600160238528
"3463" 692.4 109.758420511747 91.7813911047383
"3464" 692.6 107.745236192473 95.6935309945381
"3465" 692.8 104.614764928616 97.3863680685383
"3466" 693 101.05283545628 98.367378974247
"3467" 693.2 96.1721126204263 98.3144845202262
"3468" 693.4 90.6888440100779 98.2211792726664
"3469" 693.6 87.4407919726584 98.9323990722686
"3470" 693.8 82.4657418371288 100.319041309662
"3471" 694 78.2421377629727 102.948386268463
"3472" 694.2 74.2084801708376 105.991058841268
"3473" 694.4 70.1482135193967 109.530772160385
"3474" 694.6 66.8429431263995 111.963601699268
"3475" 694.8 63.293549466423 111.563188797556
"3476" 695 60.6084840835707 109.407530711299
"3477" 695.2 58.5306416054178 105.474576944018
"3478" 695.4 56.1251516586419 100.669924927395
"3479" 695.6 53.9160615223259 95.3526053851957
"3480" 695.8 53.0385500078263 89.4404154503981
"3481" 696 51.2479244359826 84.1567906584235
"3482" 696.2 48.3426163153332 79.4721117925602
"3483" 696.4 45.1826315129483 75.274220100095
"3484" 696.6 41.2862214463722 71.4290611384328
"3485" 696.8 37.2971890755486 68.0826489898183
"3486" 697 32.7488967294064 65.1239135753836
"3487" 697.2 28.1712838408516 62.9331939802514
"3488" 697.4 23.5952584415053 60.9432980992696
"3489" 697.6 19.6288495467395 58.1425735150018
"3490" 697.8 18.2029581790454 54.2650147111884
"3491" 698 18.2135996870651 49.9208627818853
"3492" 698.2 19.5165801308933 45.7543335628164
"3493" 698.4 21.5071173623961 41.5847542417678
"3494" 698.6 23.5326789188375 37.1900071601205
"3495" 698.8 25.8229606905693 34.1873176811448
"3496" 699 26.6080057926678 29.9107077449874
"3497" 699.2 25.5081357195598 25.7800371791157
"3498" 699.4 26.3946779386096 25.9163489274868
"3499" 699.6 28.8737814392138 26.313594308242
"3500" 699.8 32.4614959150381 26.5120818309949
"3501" 700 35.8026864902954 26.7563295908852
"3502" 700.2 40.164451640714 27.2664057368207
"3503" 700.4 44.8453814379364 27.4341726501712
"3504" 700.6 49.2538419396667 26.406926047887
"3505" 700.8 53.1572857524582 24.1113800299717
"3506" 701 56.8504082742382 21.1107850029912
"3507" 701.2 61.0691291196259 18.2260922581106
"3508" 701.4 65.4646984429024 16.3322027250428
"3509" 701.6 69.38817165838 17.0005005269423
"3510" 701.8 73.178527610905 19.8669032816322
"3511" 702 75.8368704022766 22.5211452257089
"3512" 702.2 78.2610456022044 25.6968121658905
"3513" 702.4 79.839349713128 29.6088403213139
"3514" 702.6 81.2434897134869 33.5824131374926
"3515" 702.8 82.4270769210316 38.2122081658822
"3516" 703 83.8461292109351 41.0819253467657
"3517" 703.2 86.9559436976495 43.3939212591309
"3518" 703.4 90.7815461283381 44.804470998883
"3519" 703.6 94.6816363945389 46.6460827924138
"3520" 703.8 98.0763277539609 46.7593775741379
"3521" 704 101.598679521845 48.0346984129409
"3522" 704.2 103.196322535433 50.9231037596279
"3523" 704.4 102.522655013861 53.6530911945132
"3524" 704.6 101.644922209727 57.5751190442095
"3525" 704.8 101.200428358516 61.4071378226609
"3526" 705 100.34416078448 66.3715288752306
"3527" 705.2 98.999849681715 71.1771217022957
"3528" 705.4 97.0135001593604 75.9393128908765
"3529" 705.6 93.7463805037507 80.3406401932747
"3530" 705.8 91.0833896077655 85.1496835859698
"3531" 706 90.9094317021178 89.6539121580126
"3532" 706.2 93.2142158707837 91.8820638741049
"3533" 706.4 94.9769802043339 92.19870506721
"3534" 706.6 95.5714858429808 91.012440607337
"3535" 706.8 96.423304392461 90.1495629218211
"3536" 707 98.7739669543546 89.6765858339658
"3537" 707.2 99.7500285247755 88.9550233027327
"3538" 707.4 100.52866993317 87.0997777574775
"3539" 707.6 103.148026191925 84.2909813707073
"3540" 707.8 107.156943132733 81.237651915446
"3541" 708 109.80962801116 79.0609721564559
"3542" 708.2 111.806443532252 79.5216933085189
"3543" 708.4 115.528639202834 80.5175890599555
"3544" 708.6 117.478069553684 82.0748327751553
"3545" 708.8 119.214498967654 83.9747930358026
"3546" 709 119.764357550993 86.3615797272178
"3547" 709.2 119.153368194285 88.701240693505
"3548" 709.4 118.507812898554 91.7395791603673
"3549" 709.6 116.866473921089 94.1698492870316
"3550" 709.8 114.029684915291 97.3560800657781
"3551" 710 110.640157787361 100.570884545335
"3552" 710.2 105.88692877854 102.712983650468
"3553" 710.4 102.174691570184 104.402667331676
"3554" 710.6 96.8024650373806 106.511736903751
"3555" 710.8 91.4781868718391 108.697884022939
"3556" 711 86.4594370353551 111.167883877446
"3557" 711.2 81.6468264539953 113.51545754559
"3558" 711.4 77.1463788092609 116.226487811255
"3559" 711.6 73.1214863795905 119.762090838829
"3560" 711.8 69.7180151935867 122.733336885533
"3561" 712 65.960786117405 122.211148358794
"3562" 712.2 62.9699594719947 120.539772758093
"3563" 712.4 58.8821051843666 117.565655351696
"3564" 712.6 55.2820092858412 114.690787196144
"3565" 712.8 51.318710076753 111.88399341712
"3566" 713 47.7221836786939 108.685762269537
"3567" 713.2 45.506128821469 104.717841733332
"3568" 713.4 44.5446670381629 100.004451018353
"3569" 713.6 45.4404021486034 95.1075385273337
"3570" 713.8 47.7520249666292 89.7715148254119
"3571" 714 50.1494177873048 85.014384436225
"3572" 714.2 51.5722360573154 79.8352956293925
"3573" 714.4 51.4526126647998 74.5996762231482
"3574" 714.6 51.1492730272597 69.4967725426573
"3575" 714.8 51.1692710080996 63.9009115232652
"3576" 715 50.1152198379662 58.1733658227765
"3577" 715.2 48.4178066279939 52.6479695262875
"3578" 715.4 46.327973651859 47.345528200806
"3579" 715.6 45.916786810734 41.6040733036631
"3580" 715.8 46.8776475705124 37.7491798448451
"3581" 716 45.5041936475436 34.5657695558751
"3582" 716.2 43.3384611449935 32.1197390882718
"3583" 716.4 40.2715288637681 30.6823945396192
"3584" 716.6 38.351526205689 27.9232764883307
"3585" 716.8 35.131540643036 25.2292924106822
"3586" 717 32.0085735895105 22.2044209025542
"3587" 717.2 32.789160354418 20.4078467253438
"3588" 717.4 35.0431534147411 18.7791708823964
"3589" 717.6 38.4825451919886 16.9659482274233
"3590" 717.8 43.0165379438337 15.0676965454709
"3591" 718 47.5496327638095 13.1606650942638
"3592" 718.2 52.7435626750676 11.6538150376746
"3593" 718.4 57.9206558583166 11.0165935086792
"3594" 718.6 62.7877514375126 9.6805240295478
"3595" 718.8 67.1414968552535 10.4967745571355
"3596" 719 71.1853127225241 11.9939024196804
"3597" 719.2 76.5003151477651 12.105135750644
"3598" 719.4 80.0852608533302 10.4070440250213
"3599" 719.6 80.6082125483043 7.91592772432705
"3600" 719.8 80.7669456591002 6.09853895667331
"3601" 720 81.8945856361116 6.54411670195735
"3602" 720.2 84.01833447644 8.25551873801467
"3603" 720.4 85.508476491661 10.7021235470476
"3604" 720.6 88.6141191567174 13.4790754818465
"3605" 720.8 90.6178882688868 17.5212348212363
"3606" 721 93.1143026639118 20.8558721896012
"3607" 721.2 94.5411110082349 25.136420848444
"3608" 721.4 96.2217342194812 30.3916502343857
"3609" 721.6 98.7509381544145 34.4393141090462
"3610" 721.8 101.09707750371 38.226528103819
"3611" 722 103.936631127214 40.6020069761144
"3612" 722.2 107.564498361975 41.3824547460539
"3613" 722.4 109.270597551053 40.3743619892184
"3614" 722.6 108.92462664329 40.0725033189691
"3615" 722.8 108.795254136505 40.7130008450717
"3616" 723 106.990438549504 42.7480983266799
"3617" 723.2 104.320919980721 44.6004501033934
"3618" 723.4 100.198218598865 46.4476708998989
"3619" 723.6 95.6744005916445 47.5483249977281
"3620" 723.8 90.7244455101275 48.9023871796236
"3621" 724 85.9913737976826 50.9876472976162
"3622" 724.2 81.9613039340023 54.0739303417833
"3623" 724.4 79.0474988504209 58.1372480746222
"3624" 724.6 77.5518976306835 62.6072974598156
"3625" 724.8 77.5565739987257 67.4589536028661
"3626" 725 78.3898064530795 72.0888075277624
"3627" 725.2 78.0645043318034 77.1628143441568
"3628" 725.4 76.9740730258894 81.842116173088
"3629" 725.6 74.8711810201385 85.2604049946536
"3630" 725.8 71.0976897530609 87.8009843375988
"3631" 726 67.1361141975016 90.1814951653955
"3632" 726.2 61.6345557674906 91.6522020082337
"3633" 726.4 56.3335979893744 92.7872729089302
"3634" 726.6 50.9172197109431 92.2781246961273
"3635" 726.8 45.9339736620554 91.9961078330794
"3636" 727 42.1812189156653 89.7854852753201
"3637" 727.2 39.2798440298513 86.5387828812336
"3638" 727.4 37.8760227004052 82.1397751653532
"3639" 727.6 36.3381865698259 77.1857765465258
"3640" 727.8 35.2146328843385 72.1423787848423
"3641" 728 35.2237253261418 67.5649629108814
"3642" 728.2 35.8688316960775 62.9374447187264
"3643" 728.4 37.7705701003765 58.6819425159314
"3644" 728.6 40.5816879270229 55.7103572336813
"3645" 728.8 44.3738429270637 52.8429307012156
"3646" 729 48.1768169917013 50.4762901210044
"3647" 729.2 51.5302545927712 49.4018452817426
"3648" 729.4 55.1296481099757 46.9639295914812
"3649" 729.6 56.826260782642 42.9587112589437
"3650" 729.8 58.5910044961186 38.424954123913
"3651" 730 57.1330959431855 34.9510745842685
"3652" 730.2 57.1921419358062 34.0443949285627
"3653" 730.4 59.3132811629065 34.6398665675855
"3654" 730.6 61.8463719329093 36.4448951064651
"3655" 730.8 64.428840845013 38.7949516097447
"3656" 731 67.8724619520379 41.7915709128677
"3657" 731.2 72.2153235238578 44.2269473956747
"3658" 731.4 77.0637042525006 46.4777880471057
"3659" 731.6 81.4451028835481 49.5870289590617
"3660" 731.8 84.2494050079474 51.662210046709
"3661" 732 86.4482155843257 51.8019188496501
"3662" 732.2 87.4279212443989 51.0721437849425
"3663" 732.4 88.1399310906349 49.8653673912262
"3664" 732.6 89.2834776664253 47.7548467723996
"3665" 732.8 92.2902208544437 44.9426287975131
"3666" 733 96.4521101577103 42.8348414184831
"3667" 733.2 100.394186266827 42.0671064541913
"3668" 733.4 101.941112351424 40.4219073494129
"3669" 733.6 101.293617490256 38.8911211979016
"3670" 733.8 99.8737006525116 38.0369283926257
"3671" 734 97.617954883929 37.4586691427751
"3672" 734.2 94.8710970734506 35.9893351207506
"3673" 734.4 92.4724818107108 33.9018967862595
"3674" 734.6 91.1974100057282 30.2783229179448
"3675" 734.8 91.5056307319657 26.913246309573
"3676" 735 93.6414761570007 22.4563682275241
"3677" 735.2 95.821019440567 21.2488109873412
"3678" 735.4 94.9314690147683 20.8511219507589
"3679" 735.6 93.5961467679895 19.4648543630255
"3680" 735.8 91.5703024821588 17.9932917062481
"3681" 736 88.27074921923 15.5836706218818
"3682" 736.2 84.1387438021745 14.9816306925745
"3683" 736.4 79.8964410237386 13.0651578476183
"3684" 736.6 76.5226856520742 11.1648415037141
"3685" 736.8 72.7447484621367 11.3616232407368
"3686" 737 66.8029793453893 11.3124137611568
"3687" 737.2 63.6906793890063 11.6249409653026
"3688" 737.4 58.8131929873888 13.336044329398
"3689" 737.6 54.1010330854465 16.3476195429185
"3690" 737.8 49.1154135853298 18.89468947751
"3691" 738 43.2522086451505 21.3207299076452
"3692" 738.2 37.8315513589119 22.0466852307022
"3693" 738.4 33.9949012670316 20.3915139035216
"3694" 738.6 32.7131878618708 20.5780427829856
"3695" 738.8 31.1964342485744 22.9118331002698
"3696" 739 29.6200227327297 26.4516594415571
"3697" 739.2 27.5637281794109 30.8108388836143
"3698" 739.4 24.9665046561459 35.2073896006756
"3699" 739.6 21.7765552087626 38.3347266275909
"3700" 739.8 18.6252956156117 41.3519990038452
"3701" 740 15.9080640302867 42.4143888063271
"3702" 740.2 13.7530718720001 42.3819738688538
"3703" 740.4 13.0008133571447 42.9110022280949
"3704" 740.6 11.5897546224069 44.9607617196553
"3705" 740.8 9.17080346707344 47.794880712881
"3706" 741 7.91760566862972 51.8161829130124
"3707" 741.2 6.72024689117265 55.2491146947805
"3708" 741.4 6.05229770242201 59.2284407941778
"3709" 741.6 5.46382448135715 63.1973762313855
"3710" 741.8 3.38560634115178 65.7544408058352
"3711" 742 1.73220315201996 65.7065293203
"3712" 742.2 1.71469693898955 65.0375544480837
"3713" 742.4 1.45519747071577 63.172625324251
"3714" 742.6 1.40816828313885 61.2385435179482
"3715" 742.8 1.51972847141122 59.8004197109121
"3716" 743 1.78552396543538 57.9154601859615
"3717" 743.2 1.96691014314263 56.5372428101138
"3718" 743.4 2.50443875737431 56.2826889670469
"3719" 743.6 2.58663965212092 56.7025064285288
"3720" 743.8 2.11317248539417 57.29387883196
"3721" 744 1.5532689985385 58.3343051241206
"3722" 744.2 0.886753590502113 59.5272209159333
"3723" 744.4 1.00238779699896 61.0889978727854
"3724" 744.6 0.308053371904819 62.8478930665731
"3725" 744.8 0.298727637914412 64.3008580720326
"3726" 745 0.735650901401275 66.6419438143004
"3727" 745.2 0.915421831654779 69.2324578665518
"3728" 745.4 0.526111850899916 72.3733985697527
"3729" 745.6 1.40964284280513 73.7684382296846
"3730" 745.8 1.75413707364335 76.1263438746746
"3731" 746 1.59774137358889 78.6039743150903
"3732" 746.2 1.50869480600028 78.8816370689488
"3733" 746.4 1.91538386457032 78.3585561467609
"3734" 746.6 2.92298983123192 77.7224604785854
"3735" 746.8 3.7134937531527 76.9161828051955
"3736" 747 5.30684291666061 75.5239563082491
"3737" 747.2 5.87167513652335 75.6772666314225
"3738" 747.4 6.0657465704588 75.7313688548997
"3739" 747.6 6.93873318486305 75.9570584662807
"3740" 747.8 8.03085588861493 75.7692318556835
"3741" 748 10.0866878909702 75.2659990890967
"3742" 748.2 12.7216948894392 74.4537659205952
"3743" 748.4 14.9101923914189 73.3053136599633
"3744" 748.6 17.9014965614996 71.2797841064753
"3745" 748.8 21.8496446238397 68.8542132897473
"3746" 749 25.0508289731773 65.8399423573485
"3747" 749.2 28.2671829859382 62.6020942516737
"3748" 749.4 31.6201372927674 60.3380001573554
"3749" 749.6 33.5992865041156 59.855295890321
"3750" 749.8 36.0718848224282 58.4897542855157
"3751" 750 39.0791784325361 55.7570079892374
"3752" 750.2 41.8644422219741 51.9658103964652
"3753" 750.4 44.6383232681567 47.1828014588328
"3754" 750.6 47.2003048346895 42.8236576832874
"3755" 750.8 50.3024887780531 38.759300354289
"3756" 751 53.724376315156 37.734493681078
"3757" 751.2 56.8417239579329 36.9452296739353
"3758" 751.4 59.2111851226924 33.2976745518443
"3759" 751.6 61.4963006153254 29.6752705285391
"3760" 751.8 64.6041696169914 26.1048022062948
"3761" 752 67.6106588499869 23.8465512998301
"3762" 752.2 67.9044377288672 21.7435138673754
"3763" 752.4 66.6849722440286 19.2522883002737
"3764" 752.6 65.0807829162346 16.5767191991663
"3765" 752.8 64.0700794503592 15.1483568794465
"3766" 753 62.8245092505418 16.0030222039182
"3767" 753.2 61.6759371178041 17.1297636709785
"3768" 753.4 58.9196236862711 18.0355772672332
"3769" 753.6 55.2104749999674 19.2233881499465
"3770" 753.8 52.772439086591 20.0898434680116
"3771" 754 48.3793280594201 20.0966309371439
"3772" 754.2 44.6320939643584 18.315868097438
"3773" 754.4 42.3472660626723 16.4983129040219
"3774" 754.6 42.3027901759193 17.3444416175098
"3775" 754.8 41.0930706706029 19.4523724625033
"3776" 755 38.6000255817095 22.1598015702339
"3777" 755.2 35.8973949848202 24.7387301893829
"3778" 755.4 32.1663008175566 26.4375287358083
"3779" 755.6 28.5731583565195 26.4229973138135
"3780" 755.8 26.5870165218653 25.3462207501561
"3781" 756 25.8899694331069 24.2858715830494
"3782" 756.2 24.8893066238465 23.4666758709842
"3783" 756.4 24.0970446772189 21.807983685631
"3784" 756.6 23.7243052348067 20.7179589210596
"3785" 756.8 23.1456912351392 19.8668124309129
"3786" 757 22.4658609973219 20.2472043000036
"3787" 757.2 20.0739979065929 20.2649122143601
"3788" 757.4 19.0530475749485 20.6190931108109
"3789" 757.6 19.3945967002288 20.3967239721236
"3790" 757.8 20.1022251622374 21.3227809138939
"3791" 758 20.4415372273697 21.9702923384501
"3792" 758.2 20.8185718457054 22.3516142562229
"3793" 758.4 21.3368958483205 22.7554276309516
"3794" 758.6 22.0981570670366 23.1004092913755
"3795" 758.8 22.9434263974405 23.9275865653217
"3796" 759 23.000933574667 25.5360970818765
"3797" 759.2 22.8516044771521 25.601065411999
"3798" 759.4 23.1546699641584 26.0601415231234
"3799" 759.6 24.0818961870881 26.7567618288933
"3800" 759.8 24.5936834941348 27.5210415003889
"3801" 760 24.7055756431607 28.6140086484541
"3802" 760.2 25.4550049803482 29.4485603664326
"3803" 760.4 27.3337714190387 30.672374530047
"3804" 760.6 29.8074253979873 32.3414308854294
"3805" 760.8 32.7893266065887 33.4286554420312
"3806" 761 36.3180163167632 33.7503642435195
"3807" 761.2 40.870244235671 33.7597656276808
"3808" 761.4 46.3756230647595 33.5660557696441
"3809" 761.6 50.5043899837205 31.9831730153863
"3810" 761.8 53.9438882961961 29.7775777215088
"3811" 762 57.0923377847143 26.4539986453106
"3812" 762.2 59.9370850258235 23.2493948068695
"3813" 762.4 62.3493742088901 19.6991065682386
"3814" 762.6 63.7125581645759 15.379921614238
"3815" 762.8 65.3825916104247 13.1096652190855
"3816" 763 68.077794776593 14.5991500239942
"3817" 763.2 71.2640260465732 15.742839985799
"3818" 763.4 74.7682852850214 17.5771927216204
"3819" 763.6 78.0438576366793 20.5735419413312
"3820" 763.8 81.2239279365822 23.5240385365081
"3821" 764 82.7403507176183 27.9675799633245
"3822" 764.2 83.7866748702491 32.031441002578
"3823" 764.4 84.5958535853218 36.804278490136
"3824" 764.6 84.4503311665143 41.2279142360964
"3825" 764.8 83.5680875539877 45.5254927347693
"3826" 765 82.9152489095798 49.2890193819297
"3827" 765.2 81.4737213410687 52.7849484707134
"3828" 765.4 79.6659425791208 57.0102571653854
"3829" 765.6 78.1220734526138 61.8239005242071
"3830" 765.8 77.9917970255542 66.7676038291647
"3831" 766 78.677457281108 71.4103572323302
"3832" 766.2 79.8594355697212 77.3945433945078
"3833" 766.4 80.915963436935 82.8022340334882
"3834" 766.6 83.2203824582861 86.3736311482528
"3835" 766.8 85.7677319072349 89.7713794670281
"3836" 767 88.0370620043343 92.3428895777372
"3837" 767.2 86.3681428140256 94.3542123329364
"3838" 767.4 83.7797141882469 95.5217122417613
"3839" 767.6 79.9285191094509 97.2693426874142
"3840" 767.8 75.6855150958494 98.6023418708155
"3841" 768 70.6878770011385 99.6506292859402
"3842" 768.2 65.3944086532475 100.726133707105
"3843" 768.4 59.8567242569212 101.499410299166
"3844" 768.6 54.240312455549 101.757231977286
"3845" 768.8 49.5735978731054 101.540785567642
"3846" 769 45.3032026583731 102.580753678346
"3847" 769.2 41.4574649274397 105.064190470384
"3848" 769.4 38.6293183454932 107.949741766376
"3849" 769.6 38.6145900467017 108.489961582486
"3850" 769.8 38.8970416274911 107.88236688628
"3851" 770 38.5891629719016 106.066951714251
"3852" 770.2 38.7228491177076 103.582579258892
"3853" 770.4 39.1807530211179 100.609871885589
"3854" 770.6 39.7183044029825 96.6575300653538
"3855" 770.8 39.715592105652 92.4165373384988
"3856" 771 38.0334554349308 88.5832233602706
"3857" 771.2 35.9953330701818 84.2578279126716
"3858" 771.4 33.3681638181056 79.6293455229783
"3859" 771.6 31.0235921487895 75.1730610855938
"3860" 771.8 29.7068511462369 70.1550380389295
"3861" 772 29.9458064736554 64.5546268291253
"3862" 772.2 30.4005042660607 59.0612083023278
"3863" 772.4 31.3884090351974 53.7885111328815
"3864" 772.6 31.6760506970449 48.8191647109211
"3865" 772.8 33.2813977315951 43.775251284644
"3866" 773 32.9252173014827 40.2299930469873
"3867" 773.2 30.5357199802145 38.3130119246689
"3868" 773.4 27.3189534266811 36.8044043670661
"3869" 773.6 23.0628479335622 34.5109238402874
"3870" 773.8 22.6471678358803 33.5706345500219
"3871" 774 24.904425035532 33.3187710057441
"3872" 774.2 28.2585662454513 34.1021272782329
"3873" 774.4 32.3942945421562 34.0299004528669
"3874" 774.6 36.1594815609566 33.5510186192107
"3875" 774.8 41.4598729206335 33.6872610586346
"3876" 775 46.0992029152583 34.2218221575226
"3877" 775.2 50.6728136973201 35.6398025396562
"3878" 775.4 53.4027195472311 37.0101188962597
"3879" 775.6 57.2092529670459 39.3967641568577
"3880" 775.8 60.8062308566444 41.7929837377738
"3881" 776 65.3633673899023 43.4146469214175
"3882" 776.2 69.869419624839 44.9019509825552
"3883" 776.4 73.9325514111892 43.8659115797782
"3884" 776.6 76.8814354460143 42.3032280398619
"3885" 776.8 80.0228841337394 39.8446934008289
"3886" 777 82.3867840918291 38.3074813410683
"3887" 777.2 82.8992585726977 37.4454204509519
"3888" 777.4 84.208406208266 35.0332834894529
"3889" 777.6 86.754972032551 32.1920734352524
"3890" 777.8 87.6233861917234 29.4983736940013
"3891" 778 87.5169769110794 28.8010859454962
"3892" 778.2 89.2874523509876 28.8013189124531
"3893" 778.4 92.0309031906414 29.9640459507723
"3894" 778.6 95.2358410743677 31.8827746257112
"3895" 778.8 98.0418758715491 34.9170773068836
"3896" 779 100.615609983276 38.3352199538726
"3897" 779.2 102.792492442479 41.4419274608573
"3898" 779.4 105.464111828227 42.9065403309831
"3899" 779.6 105.948296756299 43.2964473204723
"3900" 779.8 105.857255231206 44.7159984385202
"3901" 780 104.935085473309 46.391010422253
"3902" 780.2 103.820838491887 49.0249621387044
"3903" 780.4 103.801837831937 53.15326597291
"3904" 780.6 102.636737229941 57.3196404723639
"3905" 780.8 101.523200820223 61.4805412974372
"3906" 781 99.847573739833 66.3672919194945
"3907" 781.2 99.6839241085537 71.5595003643449
"3908" 781.4 99.0066595269674 77.0451634287628
"3909" 781.6 98.9607559233114 82.1763387960235
"3910" 781.8 98.6424463258776 87.5330538109541
"3911" 782 95.9727730083663 89.8617054470385
"3912" 782.2 92.1708134363754 90.8752408210569
"3913" 782.4 88.7010640744816 93.1334204449418
"3914" 782.6 84.1929227302652 96.7234445786784
"3915" 782.8 80.3554529163911 98.8106230128068
"3916" 783 75.7881757633795 99.4991831797199
"3917" 783.2 71.2102419660132 98.7683975089886
"3918" 783.4 66.2882903685957 96.8842951100919
"3919" 783.6 61.7831619879861 93.8659147697422
"3920" 783.8 58.6027888919588 90.414579513599
"3921" 784 56.1417579125671 86.184548742114
"3922" 784.2 55.5929792659412 81.8815078843114
"3923" 784.4 54.3051105519444 76.8431464302203
"3924" 784.6 54.4207041160779 72.1204650250027
"3925" 784.8 53.9588546587386 67.0246994265445
"3926" 785 52.7919815855129 61.9228736709129
"3927" 785.2 50.9749877432325 57.3121455434058
"3928" 785.4 48.8677127501178 52.3591773294899
"3929" 785.6 46.5640587217847 47.7699664226969
"3930" 785.8 44.2576227017167 42.7414176869734
"3931" 786 41.6917211533863 40.2967364877089
"3932" 786.2 42.0614638586433 39.5747770392805
"3933" 786.4 44.9250981448919 38.2618136586831
"3934" 786.6 47.9739622279281 38.0096983685789
"3935" 786.8 51.6230177981638 37.577391088736
"3936" 787 56.030650223716 38.1899008722585
"3937" 787.2 60.6773097992906 40.1253661989058
"3938" 787.4 64.8444844636381 41.7216567330398
"3939" 787.6 67.4954330922367 41.4317837549127
"3940" 787.8 68.6821830946681 42.009752605834
"3941" 788 69.3543635874642 44.2314101066917
"3942" 788.2 69.9084659505906 47.2357811306106
"3943" 788.4 71.6423759429224 51.0015679056716
"3944" 788.6 73.231408713578 54.9515846727503
"3945" 788.8 73.2684579964113 60.0728335061824
"3946" 789 74.1122549092489 64.8937798341471
"3947" 789.2 73.7959065992622 69.6170674907298
"3948" 789.4 74.0399987895029 75.1169928856446
"3949" 789.6 74.0857838399466 80.6041530867511
"3950" 789.8 76.3491197555552 85.9941698819739
"3951" 790 79.6701015460491 90.7135868792215
"3952" 790.2 82.997083964333 95.526980191552
"3953" 790.4 83.7002310913529 98.5342293395093
"3954" 790.6 81.0978056407102 100.354330255008
"3955" 790.8 78.1937186127621 101.212562059611
"3956" 791 74.2211062952502 102.134806612259
"3957" 791.2 69.5527839331339 103.051617771653
"3958" 791.4 64.3260547699222 103.375443897179
"3959" 791.6 59.0909034668283 103.252891724859
"3960" 791.8 54.2187825111157 101.322523668274
"3961" 792 49.1711425422298 98.8097521605497
"3962" 792.2 44.6841270527945 95.1267756150091
"3963" 792.4 41.4172021862203 90.3939558535765
"3964" 792.6 40.0782208796223 84.9421722285038
"3965" 792.8 40.4208735786099 79.6256147672596
"3966" 793 41.3225746893306 73.8462902426354
"3967" 793.2 42.1465408819665 68.7973771818602
"3968" 793.4 44.0306013708249 64.1483460105772
"3969" 793.6 46.0466257421696 59.5550503466391
"3970" 793.8 48.9973978825216 55.6765584067014
"3971" 794 50.7234252841917 51.2759958870984
"3972" 794.2 51.542064029225 47.1443271531097
"3973" 794.4 51.7472482148364 42.1089828863446
"3974" 794.6 52.5687356885532 38.0611767724607
"3975" 794.8 55.4495424983783 34.3239650873246
"3976" 795 59.2825721453093 32.4120701475064
"3977" 795.2 63.2451175612501 32.3778938789137
"3978" 795.4 67.6615465152235 32.4221153612652
"3979" 795.6 72.4410652159862 32.7402664440224
"3980" 795.8 76.4025329850355 32.2806125056271
"3981" 796 80.1281055249151 31.7483538912825
"3982" 796.2 84.2725941152302 33.3063502006111
"3983" 796.4 86.6505606921399 35.8387570326131
"3984" 796.6 89.6277369162774 39.2775384662059
"3985" 796.8 92.4164624741535 43.4239449100216
"3986" 797 95.9693350050041 46.2426554301555
"3987" 797.2 100.111435894294 48.2276143617322
"3988" 797.4 103.874104645324 49.8161054889695
"3989" 797.6 106.435770539103 51.6653217879937
"3990" 797.8 106.316849036625 50.6089837364616
"3991" 798 106.450911284913 49.3569319395396
"3992" 798.2 106.529832661876 48.9034930404085
"3993" 798.4 106.43017012888 47.9849911803229
"3994" 798.6 106.375936573229 47.32266457986
"3995" 798.8 106.143264010907 46.0819309308156
"3996" 799 106.544896157658 44.2752178244942
"3997" 799.2 107.078164750543 42.2224865428789
"3998" 799.4 107.600290943416 42.9383600828329
"3999" 799.6 108.835990249175 44.8756060542691
"4000" 799.8 108.126151750204 46.2916510025123
"4001" 800 108.756995545024 48.2107662188287
"4002" 800.2 108.836674381528 50.2285614257744
"4003" 800.4 108.904073695461 52.1814024557905
"4004" 800.6 108.399199103534 52.9415852200191
"4005" 800.8 107.735437724686 53.7004280132387
"4006" 801 107.146891805427 55.8100045343122
"4007" 801.2 106.334781833508 58.8266237458072
"4008" 801.4 104.276286622729 62.0231893952615
"4009" 801.6 104.335634749932 65.6066212235424
"4010" 801.8 105.44480294402 68.9483826543607
"4011" 802 106.910726987888 71.1671423966701
"4012" 802.2 108.702768405923 72.5471484468789
"4013" 802.4 108.893503373215 71.5349950112475
"4014" 802.6 109.442926716645 70.2877235579163
"4015" 802.8 110.363022932695 68.7476016101113
"4016" 803 110.362707992364 67.0294131755181
"4017" 803.2 109.923533606213 65.700925470455
"4018" 803.4 110.457544136044 64.1064030244123
"4019" 803.6 111.532566899215 62.6038563896274
"4020" 803.8 111.515225548016 62.1119214345554
"4021" 804 109.778129800326 61.4657905981017
"4022" 804.2 108.626481425064 59.4618174889954
"4023" 804.4 108.02817247131 56.2835132876925
"4024" 804.6 108.225803860102 52.5898808123086
"4025" 804.8 109.492710446385 48.4247815443024
"4026" 805 111.648821017795 46.3964827923493
"4027" 805.2 111.88685896189 45.370275514415
"4028" 805.4 110.641520592299 43.1905220893315
"4029" 805.6 108.944818580299 40.5944534756594
"4030" 805.8 108.397073463054 36.3972493700312
"4031" 806 108.901412467635 33.7074306018482
"4032" 806.2 110.898746803699 32.1585308351106
"4033" 806.4 112.918888040451 32.1614717243185
"4034" 806.6 114.81703529837 32.5224118222757
"4035" 806.8 116.17634756548 33.8218589299049
"4036" 807 116.950897024536 35.3125294926081
"4037" 807.2 118.21481782749 36.3782936754048
"4038" 807.4 118.766940263333 37.4736718493325
"4039" 807.6 118.243865912971 37.9345606955487
"4040" 807.8 118.932737665235 38.9604901332136
"4041" 808 120.41759062967 40.5170069319337
"4042" 808.2 121.562189630823 43.1915479761404
"4043" 808.4 122.991577956697 45.8992694991533
"4044" 808.6 123.407439488178 48.0922265228305
"4045" 808.8 124.076992722811 50.6549132333086
"4046" 809 124.447297602454 53.3850588092908
"4047" 809.2 125.555594972277 57.0665888725305
"4048" 809.4 126.214285812678 61.4507870999977
"4049" 809.6 125.875899334139 64.7767666256712
"4050" 809.8 125.366181077932 68.5717135572003
"4051" 810 125.325171891125 72.6246077281565
"4052" 810.2 125.291736311148 77.5491522158662
"4053" 810.4 123.993190038105 81.2432856404354
"4054" 810.6 123.248720843087 85.9346483388398
"4055" 810.8 121.680500222303 88.9969691547264
"4056" 811 121.122646245405 89.7583363259043
"4057" 811.2 120.214352800287 92.5695478980446
"4058" 811.4 118.327803839454 95.8528423461471
"4059" 811.6 115.782826153209 99.2763241365738
"4060" 811.8 112.944755837005 103.135665587643
"4061" 812 109.545685972766 106.613163540676
"4062" 812.2 105.864559448589 110.394883849678
"4063" 812.4 102.187076955834 113.626329054246
"4064" 812.6 100.148656185025 114.771160667046
"4065" 812.8 97.8370858688579 113.699338040836
"4066" 813 92.8673108993496 114.086367654487
"4067" 813.2 88.7150809237751 114.485347069536
"4068" 813.4 83.7875124194127 113.986586238026
"4069" 813.6 81.3755575211238 113.161889849537
"4070" 813.8 80.5804799017016 112.20202737522
"4071" 814 81.1864320022449 111.77658686212
"4072" 814.2 81.5371178599818 112.001676362482
"4073" 814.4 80.9756916402181 111.652416535476
"4074" 814.6 80.7191754530036 110.67622234109
"4075" 814.8 80.7777643685819 109.352780101593
"4076" 815 80.4815730087723 107.547692004464
"4077" 815.2 81.6336653152135 105.692080540043
"4078" 815.4 83.4612830111096 104.27570850333
"4079" 815.6 85.5644171557115 103.496307859198
"4080" 815.8 86.4599083946108 104.038186581246
"4081" 816 86.4711678506892 104.244621072659
"4082" 816.2 86.8781669237593 102.771918962816
"4083" 816.4 87.0664498908424 100.555365734162
"4084" 816.6 87.9152760877019 97.1773189787081
"4085" 816.8 89.2631274645573 94.1239261596128
"4086" 817 88.7317709650392 91.2700721688988
"4087" 817.2 87.4873358620033 87.2503201779843
"4088" 817.4 85.0339535981 83.5081611904686
"4089" 817.6 82.600041488432 78.6607805456683
"4090" 817.8 82.1852003191804 74.9513949810149
"4091" 818 83.5385077366976 72.5229403590228
"4092" 818.2 84.3583071800882 69.9822833827471
"4093" 818.4 86.2644698153977 65.9725735709614
"4094" 818.6 88.6279619482154 61.8471476490252
"4095" 818.8 92.2282708768552 59.5911699067178
"4096" 819 96.3833909819058 57.2754503130339
"4097" 819.2 100.577910332884 55.071303082166
"4098" 819.4 103.5013529546 52.0984668604482
"4099" 819.6 104.87974839916 48.8137002386781
"4100" 819.8 105.522046660862 44.5125200471429
"4101" 820 106.052068325842 39.3145578429749
"4102" 820.2 106.248583198115 35.3432574462198
"4103" 820.4 108.230182452217 35.2044370594726
"4104" 820.6 110.814181237517 37.3561431132289
"4105" 820.8 111.499034201967 38.8771149631983
"4106" 821 111.095085481034 41.0939683666038
"4107" 821.2 109.537040272644 41.9201579788402
"4108" 821.4 108.131617238788 43.9205843433716
"4109" 821.6 106.054596945298 45.9777657199249
"4110" 821.8 103.631340054423 49.3991368786039
"4111" 822 101.834704902169 52.0539333605547
"4112" 822.2 100.661847568857 53.1484876902502
"4113" 822.4 99.7078864918108 54.4715293553344
"4114" 822.6 99.8070323803834 54.4946940889997
"4115" 822.8 99.691642466049 54.4127350290508
"4116" 823 99.1415231611361 54.8871262711552
"4117" 823.2 98.4219416429217 56.2954408960008
"4118" 823.4 97.9407976131136 57.4005420944358
"4119" 823.6 98.2583478115249 57.4194383058676
"4120" 823.8 98.7953166864744 57.0268756219579
"4121" 824 98.6212509896685 57.3551722406462
"4122" 824.2 98.82701819717 57.3184185150855
"4123" 824.4 98.9773752528268 57.1200431203305
"4124" 824.6 98.2108299068602 57.3159520420438
"4125" 824.8 97.0288527243411 57.5278907609624
"4126" 825 96.7707712781547 57.3594629898516
"4127" 825.2 95.0727381136443 57.6538547760475
"4128" 825.4 94.4106704237716 58.2158564886221
"4129" 825.6 94.3731941816127 56.4625897105021
"4130" 825.8 93.6915165258909 54.5256590867612
"4131" 826 91.1210486942364 52.8965354383727
"4132" 826.2 91.5847930757225 50.9792627828169
"4133" 826.4 94.559866981931 50.0271231383463
"4134" 826.6 97.5922277160683 51.4948931095687
"4135" 826.8 100.131477445699 53.5036133514145
"4136" 827 102.650797973945 56.1018268733883
"4137" 827.2 105.293234915036 58.2908131876265
"4138" 827.4 105.793558149117 59.9178257534834
"4139" 827.6 107.998980547223 60.438497410564
"4140" 827.8 110.564246563989 60.2122041277563
"4141" 828 109.996812582216 59.4468591755284
"4142" 828.2 110.079318958146 58.3284514787796
"4143" 828.4 108.438858911406 56.4366057950272
"4144" 828.6 107.012631078631 55.5026238672702
"4145" 828.8 105.2956213092 55.3635517648352
"4146" 829 103.552170725381 54.5073980495672
"4147" 829.2 101.433263014553 52.91561301737
"4148" 829.4 100.400737282115 51.6136039498519
"4149" 829.6 98.1533629735485 50.0403673277809
"4150" 829.8 94.543534729674 47.7553125120249
"4151" 830 91.7050489114025 44.4483378065676
"4152" 830.2 90.8952643872902 41.0138156002488
"4153" 830.4 91.2071896449722 37.2983489374821
"4154" 830.6 93.3781092930587 33.866020083373
"4155" 830.8 96.4140323368534 31.5638558228073
"4156" 831 99.5930255395333 29.4568296056358
"4157" 831.2 100.940192544516 29.8526499113682
"4158" 831.4 100.229232357869 30.2921067861615
"4159" 831.6 99.7829181927319 30.2140142188151
"4160" 831.8 98.4717772623696 28.8384494821167
"4161" 832 96.3621813787056 27.8513744167951
"4162" 832.2 93.577615337685 26.5804880017706
"4163" 832.4 92.3789282458865 26.346561871862
"4164" 832.6 89.5673595832355 22.8024007537755
"4165" 832.8 88.8025530292722 20.1902927276543
"4166" 833 87.5730119779175 15.9333687858984
"4167" 833.2 86.1832327834196 15.7204527363578
"4168" 833.4 84.2026336618529 14.921580219871
"4169" 833.6 83.7432840612055 15.2901909118697
"4170" 833.8 80.6625355535222 13.2033592332433
"4171" 834 77.1730808781155 12.2612163910776
"4172" 834.2 73.6011430681626 11.469902691942
"4173" 834.4 70.0669797320631 11.092670108266
"4174" 834.6 66.3890063711616 10.6320978955707
"4175" 834.8 63.405237803554 10.8876813702024
"4176" 835 59.2796091933597 11.5901956918472
"4177" 835.2 55.1994362731352 11.7997313324763
"4178" 835.4 52.7319386245267 11.4870128501342
"4179" 835.6 52.5464847917067 11.6480522365474
"4180" 835.8 51.6329038273006 12.2817332260306
"4181" 836 49.7270984176988 13.8316332997343
"4182" 836.2 47.0995776647975 15.5212145912758
"4183" 836.4 43.5621531863593 17.5359975034453
"4184" 836.6 39.8551730485837 18.6065610224106
"4185" 836.8 36.3092590088072 18.6164516722797
"4186" 837 35.3706271205636 17.673190957094
"4187" 837.2 34.9464443939558 17.2893428116889
"4188" 837.4 34.7080277194037 17.7143000761718
"4189" 837.6 34.1960025911964 18.621663250366
"4190" 837.8 34.1785304130783 19.1183585496174
"4191" 838 34.5324705638815 18.9365294264172
"4192" 838.2 34.7464892852206 18.9377606841266
"4193" 838.4 34.8852984386764 18.8730017680063
"4194" 838.6 34.9519491536754 18.8381585551006
"4195" 838.8 35.0910031306 18.8533838716559
"4196" 839 34.9969046913859 19.1463701623581
"4197" 839.2 37.8596562653107 18.5090916755235
"4198" 839.4 37.8372812727228 18.4990891738864
"4199" 839.6 37.6110686431083 18.7068251953988
"4200" 839.8 37.0328627674234 19.126056821886
"4201" 840 36.5018915287687 19.3634559557245
"4202" 840.2 34.8082671508979 20.1977960472411
"4203" 840.4 34.223947756959 21.050939565117
"4204" 840.6 32.4827449808153 25.9410645346713
"4205" 840.8 33.0757852519865 25.607659589944
"4206" 841 91.851562627095 102.099014259199
"4207" 841.2 33.3174385036038 25.8507418585714
"4208" 841.4 33.8159142100894 26.1583458951586
"4209" 841.6 34.3411978968376 26.7396283829731
"4210" 841.8 68.6810353226361 112.058568958943
"4211" 842 66.9701189786302 112.227769357251
"4212" 842.2 34.5199888147827 29.0108070187402
"4213" 842.4 34.1096210827873 29.2166084785327
"4214" 842.6 34.2162834670837 29.7367592189398
"4215" 842.8 34.4166991518136 29.8651980808833
"4216" 843 34.5309613819999 30.7333363232198
"4217" 843.2 33.7880334540957 31.4843829691414
"4218" 843.4 33.8119355851841 30.9135167054939
"4219" 843.6 34.2652277722409 30.7961268091984
"4220" 843.8 34.572183287114 31.4320412628572
"4221" 844 34.4379718457458 31.0992783634546
"4222" 844.2 34.3746073844992 29.9037438331108
"4223" 844.4 34.1862871199558 28.0567467614133
"4224" 844.6 34.9081701383025 24.7790462486994
"4225" 844.8 35.0385193774468 21.0356257773884
"4226" 845 33.7693228662083 18.8933306186978
"4227" 845.2 32.1833084636094 17.772779072878
"4228" 845.4 27.3445855488018 14.7821802896551
"4229" 845.6 27.9722169231981 14.9816834088937
"4230" 845.8 26.8147747873775 15.5102236270143
"4231" 846 25.5332881644259 17.5460286429123
"4232" 846.2 25.7881128242026 18.1282699007678
"4233" 846.4 26.449670203408 19.8438022256826
"4234" 846.6 27.2034970437889 21.0901997894398
"4235" 846.8 28.6594251869357 22.414551093128
"4236" 847 30.0866055264693 23.3411784773391
"4237" 847.2 31.601109885386 24.8869277478627
"4238" 847.4 33.1666814821867 28.1593489462909
"4239" 847.6 33.3104383427395 30.827629858685
"4240" 847.8 31.2653778547865 33.6528415605621
"4241" 848 29.6135737185161 36.5277691148821
"4242" 848.2 26.9369504497635 39.43248818896
"4243" 848.4 23.4409849046777 41.8166238304503
"4244" 848.6 21.3837667386752 45.3690905642755
"4245" 848.8 19.0794367934155 49.3914938022873
"4246" NA NA NA
"4247" NA NA NA
"4248" NA NA NA
"4249" NA NA NA
"4250" NA NA NA
"4251" NA NA NA
"4252" NA NA NA
"4253" NA NA NA
"4254" NA NA NA
"4255" NA NA NA
"4256" NA NA NA
"4257" NA NA NA
"4258" NA NA NA
"4259" NA NA NA
"4260" NA NA NA
"4261" NA NA NA
"4262" NA NA NA
"4263" NA NA NA
"4264" NA NA NA
"4265" NA NA NA
"4266" NA NA NA
"4267" NA NA NA
"4268" NA NA NA
"4269" NA NA NA
"4270" NA NA NA
"4271" NA NA NA
"4272" NA NA NA
"4273" NA NA NA
"4274" NA NA NA
"4275" NA NA NA
"4276" NA NA NA
"4277" NA NA NA
"4278" NA NA NA
"4279" NA NA NA
"4280" NA NA NA
"4281" NA NA NA
"4282" NA NA NA
"4283" NA NA NA
"4284" NA NA NA
"4285" NA NA NA
"4286" NA NA NA
"4287" NA NA NA
"4288" NA NA NA
"4289" NA NA NA
"4290" NA NA NA
"4291" NA NA NA
"4292" NA NA NA
"4293" NA NA NA
"4294" NA NA NA
"4295" NA NA NA
"4296" NA NA NA
"4297" NA NA NA
"4298" NA NA NA
"4299" NA NA NA
"4300" NA NA NA
"4301" NA NA NA
"4302" NA NA NA
"4303" NA NA NA
"4304" NA NA NA
"4305" NA NA NA
"4306" NA NA NA
"4307" NA NA NA
"4308" NA NA NA
"4309" NA NA NA
"4310" NA NA NA
"4311" NA NA NA
"4312" NA NA NA
"4313" NA NA NA
"4314" NA NA NA
"4315" NA NA NA
"4316" NA NA NA
"4317" NA NA NA
"4318" NA NA NA
"4319" NA NA NA
"4320" NA NA NA
"4321" NA NA NA
"4322" NA NA NA
"4323" NA NA NA
"4324" NA NA NA
"4325" NA NA NA
"4326" NA NA NA
"4327" NA NA NA
"4328" NA NA NA
"4329" NA NA NA
"4330" NA NA NA
"4331" NA NA NA
"4332" NA NA NA
"4333" NA NA NA
"4334" NA NA NA
"4335" NA NA NA
"4336" NA NA NA
"4337" NA NA NA
"4338" NA NA NA
"4339" NA NA NA
"4340" NA NA NA
"4341" NA NA NA
"4342" NA NA NA
"4343" NA NA NA
"4344" NA NA NA
"4345" NA NA NA
"4346" NA NA NA
"4347" NA NA NA
"4348" NA NA NA
"4349" NA NA NA
"4350" NA NA NA
"4351" NA NA NA
"4352" NA NA NA
"4353" NA NA NA
"4354" NA NA NA
"4355" NA NA NA
"4356" NA NA NA
"4357" NA NA NA
"4358" NA NA NA
"4359" NA NA NA
"4360" NA NA NA
"4361" NA NA NA
"4362" NA NA NA
"4363" NA NA NA
"4364" NA NA NA
"4365" NA NA NA
"4366" NA NA NA
"4367" NA NA NA
"4368" NA NA NA
"4369" NA NA NA
"4370" NA NA NA
"4371" NA NA NA
"4372" NA NA NA
"4373" NA NA NA
"4374" NA NA NA
"4375" NA NA NA
"4376" NA NA NA
"4377" NA NA NA
"4378" NA NA NA
"4379" NA NA NA
"4380" NA NA NA
"4381" NA NA NA
"4382" NA NA NA
"4383" NA NA NA
"4384" NA NA NA
"4385" NA NA NA
"4386" NA NA NA
"4387" NA NA NA
"4388" NA NA NA
"4389" NA NA NA
"4390" NA NA NA
"4391" NA NA NA
"4392" NA NA NA
"4393" NA NA NA
"4394" NA NA NA
"4395" NA NA NA
"4396" NA NA NA
"4397" NA NA NA
"4398" NA NA NA
"4399" NA NA NA
"4400" NA NA NA
"4401" NA NA NA
"4402" NA NA NA
"4403" NA NA NA
"4404" NA NA NA
"4405" NA NA NA
"4406" NA NA NA
"4407" NA NA NA
"4408" NA NA NA
"4409" NA NA NA
"4410" NA NA NA
"4411" NA NA NA
"4412" NA NA NA
"4413" NA NA NA
"4414" NA NA NA
"4415" NA NA NA
"4416" NA NA NA
"4417" NA NA NA
"4418" NA NA NA
"4419" NA NA NA
"4420" NA NA NA
"4421" NA NA NA
"4422" NA NA NA
"4423" NA NA NA
"4424" NA NA NA
"4425" NA NA NA
"4426" NA NA NA
"4427" NA NA NA
"4428" NA NA NA
"4429" NA NA NA
"4430" NA NA NA
"4431" NA NA NA
"4432" NA NA NA
"4433" NA NA NA
"4434" NA NA NA
"4435" NA NA NA
"4436" NA NA NA
"4437" NA NA NA
"4438" NA NA NA
"4439" NA NA NA
"4440" NA NA NA
"4441" NA NA NA
"4442" NA NA NA
"4443" NA NA NA
"4444" NA NA NA
"4445" NA NA NA
"4446" NA NA NA
"4447" NA NA NA
"4448" NA NA NA
"4449" NA NA NA
"4450" NA NA NA
"4451" NA NA NA
"4452" NA NA NA
"4453" NA NA NA
"4454" NA NA NA
"4455" NA NA NA
"4456" NA NA NA
"4457" NA NA NA
"4458" NA NA NA
"4459" NA NA NA
"4460" NA NA NA
"4461" NA NA NA
"4462" NA NA NA
"4463" NA NA NA
"4464" NA NA NA
"4465" NA NA NA
"4466" NA NA NA
"4467" NA NA NA
"4468" NA NA NA
"4469" NA NA NA
"4470" NA NA NA
"4471" NA NA NA
"4472" NA NA NA
"4473" NA NA NA
"4474" NA NA NA
"4475" NA NA NA
"4476" NA NA NA
"4477" NA NA NA
"4478" NA NA NA
"4479" NA NA NA
"4480" NA NA NA
"4481" NA NA NA
"4482" NA NA NA
"4483" NA NA NA
"4484" NA NA NA
"4485" NA NA NA
"4486" NA NA NA
"4487" NA NA NA
"4488" NA NA NA
"4489" NA NA NA
"4490" NA NA NA
"4491" NA NA NA
"4492" NA NA NA
"4493" NA NA NA
"4494" NA NA NA
"4495" NA NA NA
"4496" NA NA NA
"4497" NA NA NA
"4498" NA NA NA
"4499" NA NA NA
"4500" NA NA NA
"4501" NA NA NA
"4502" NA NA NA
"4503" NA NA NA
"4504" NA NA NA
"4505" NA NA NA
"4506" NA NA NA
"4507" NA NA NA
"4508" NA NA NA
"4509" NA NA NA
"4510" NA NA NA
"4511" NA NA NA
"4512" NA NA NA
"4513" NA NA NA
"4514" NA NA NA
"4515" NA NA NA
"4516" NA NA NA
"4517" NA NA NA
"4518" NA NA NA
"4519" NA NA NA
"4520" NA NA NA
"4521" NA NA NA
"4522" NA NA NA
"4523" NA NA NA
"4524" NA NA NA
"4525" NA NA NA
"4526" NA NA NA
"4527" NA NA NA
"4528" NA NA NA
"4529" NA NA NA
"4530" NA NA NA
"4531" NA NA NA
"4532" NA NA NA
"4533" NA NA NA
"4534" NA NA NA
"4535" NA NA NA
"4536" NA NA NA
"4537" NA NA NA
"4538" NA NA NA
"4539" NA NA NA
"4540" NA NA NA
"4541" NA NA NA
"4542" NA NA NA
"4543" NA NA NA
"4544" NA NA NA
"4545" NA NA NA
"4546" NA NA NA
"4547" NA NA NA
"4548" NA NA NA
"4549" NA NA NA
"4550" NA NA NA
"4551" NA NA NA
"4552" NA NA NA
"4553" NA NA NA
"4554" NA NA NA
"4555" NA NA NA
"4556" NA NA NA
"4557" NA NA NA
"4558" NA NA NA
"4559" NA NA NA
"4560" NA NA NA
"4561" NA NA NA
"4562" NA NA NA
"4563" NA NA NA
"4564" NA NA NA
"4565" NA NA NA
"4566" NA NA NA
"4567" NA NA NA
"4568" NA NA NA
"4569" NA NA NA
"4570" NA NA NA
"4571" NA NA NA
"4572" NA NA NA
"4573" NA NA NA
"4574" NA NA NA
"4575" NA NA NA
"4576" NA NA NA
"4577" NA NA NA
"4578" NA NA NA
"4579" NA NA NA
"4580" NA NA NA
"4581" NA NA NA
"4582" NA NA NA
"4583" NA NA NA
"4584" NA NA NA
"4585" NA NA NA
"4586" NA NA NA
"4587" NA NA NA
"4588" NA NA NA
"4589" NA NA NA
"4590" NA NA NA
"4591" NA NA NA
"4592" NA NA NA
"4593" NA NA NA
"4594" NA NA NA
"4595" NA NA NA
"4596" NA NA NA
"4597" NA NA NA
"4598" NA NA NA
"4599" NA NA NA
"4600" NA NA NA
"4601" NA NA NA
"4602" NA NA NA
"4603" NA NA NA
"4604" NA NA NA
"4605" NA NA NA
"4606" NA NA NA
"4607" NA NA NA
"4608" NA NA NA
"4609" NA NA NA
"4610" NA NA NA
"4611" NA NA NA
"4612" NA NA NA
"4613" NA NA NA
"4614" NA NA NA
"4615" NA NA NA
"4616" NA NA NA
"4617" NA NA NA
"4618" NA NA NA
"4619" NA NA NA
"4620" NA NA NA
"4621" NA NA NA
"4622" NA NA NA
"4623" NA NA NA
"4624" NA NA NA
"4625" NA NA NA
"4626" NA NA NA
"4627" NA NA NA
"4628" NA NA NA
"4629" NA NA NA
"4630" NA NA NA
"4631" NA NA NA
"4632" NA NA NA
"4633" NA NA NA
"4634" NA NA NA
"4635" NA NA NA
"4636" NA NA NA
"4637" NA NA NA
"4638" NA NA NA
"4639" NA NA NA
"4640" NA NA NA
"4641" NA NA NA
"4642" NA NA NA
"4643" NA NA NA
"4644" NA NA NA
"4645" NA NA NA
"4646" NA NA NA
"4647" NA NA NA
"4648" NA NA NA
"4649" NA NA NA
"4650" NA NA NA
"4651" NA NA NA
"4652" NA NA NA
"4653" NA NA NA
"4654" NA NA NA
"4655" NA NA NA
"4656" NA NA NA
"4657" NA NA NA
"4658" NA NA NA
"4659" NA NA NA
"4660" NA NA NA
"4661" NA NA NA
"4662" NA NA NA
"4663" NA NA NA
"4664" NA NA NA
"4665" NA NA NA
"4666" NA NA NA
"4667" NA NA NA
"4668" NA NA NA
"4669" NA NA NA
"4670" NA NA NA
"4671" NA NA NA
"4672" NA NA NA
"4673" NA NA NA
"4674" NA NA NA
"4675" NA NA NA
"4676" NA NA NA
"4677" NA NA NA
"4678" NA NA NA
"4679" NA NA NA
"4680" NA NA NA
"4681" NA NA NA
"4682" NA NA NA
"4683" NA NA NA
"4684" NA NA NA
"4685" NA NA NA
"4686" NA NA NA
"4687" NA NA NA
"4688" NA NA NA
"4689" NA NA NA
"4690" NA NA NA
"4691" NA NA NA
"4692" NA NA NA
"4693" NA NA NA
"4694" NA NA NA
"4695" NA NA NA
"4696" NA NA NA
"4697" NA NA NA
"4698" NA NA NA
"4699" NA NA NA
"4700" NA NA NA
"4701" NA NA NA
"4702" NA NA NA
"4703" NA NA NA
"4704" NA NA NA
"4705" NA NA NA
"4706" NA NA NA
"4707" NA NA NA
"4708" NA NA NA
"4709" NA NA NA
"4710" NA NA NA
"4711" NA NA NA
"4712" NA NA NA
"4713" NA NA NA
"4714" NA NA NA
"4715" NA NA NA
"4716" NA NA NA
"4717" NA NA NA
"4718" NA NA NA
"4719" NA NA NA
"4720" NA NA NA
"4721" NA NA NA
"4722" NA NA NA
"4723" NA NA NA
"4724" NA NA NA
"4725" NA NA NA
"4726" NA NA NA
"4727" NA NA NA
"4728" NA NA NA
"4729" NA NA NA
"4730" NA NA NA
"4731" NA NA NA
"4732" NA NA NA
"4733" NA NA NA
"4734" NA NA NA
"4735" NA NA NA
"4736" NA NA NA
"4737" NA NA NA
"4738" NA NA NA
"4739" NA NA NA
"4740" NA NA NA
"4741" NA NA NA
"4742" NA NA NA
"4743" NA NA NA
"4744" NA NA NA
"4745" NA NA NA
"4746" NA NA NA
"4747" NA NA NA
"4748" NA NA NA
"4749" NA NA NA
"4750" NA NA NA
"4751" NA NA NA
"4752" NA NA NA
"4753" NA NA NA
"4754" NA NA NA
"4755" NA NA NA
"4756" NA NA NA
"4757" NA NA NA
"4758" NA NA NA
"4759" NA NA NA
"4760" NA NA NA
"4761" NA NA NA
"4762" NA NA NA
"4763" NA NA NA
"4764" NA NA NA
"4765" NA NA NA
"4766" NA NA NA
"4767" NA NA NA
"4768" NA NA NA
"4769" NA NA NA
"4770" NA NA NA
"4771" NA NA NA
"4772" NA NA NA
"4773" NA NA NA
"4774" NA NA NA
"4775" NA NA NA
"4776" NA NA NA
"4777" NA NA NA
"4778" NA NA NA
"4779" NA NA NA
"4780" NA NA NA
"4781" NA NA NA
"4782" NA NA NA
"4783" NA NA NA
"4784" NA NA NA
"4785" NA NA NA
"4786" NA NA NA
"4787" NA NA NA
"4788" NA NA NA
"4789" NA NA NA
"4790" NA NA NA
"4791" NA NA NA
"4792" NA NA NA
"4793" NA NA NA
"4794" NA NA NA
"4795" NA NA NA
"4796" NA NA NA
"4797" NA NA NA
"4798" NA NA NA
"4799" NA NA NA
"4800" NA NA NA
"4801" NA NA NA
"4802" NA NA NA
"4803" NA NA NA
"4804" NA NA NA
"4805" NA NA NA
"4806" NA NA NA
"4807" NA NA NA
"4808" NA NA NA
"4809" NA NA NA
"4810" NA NA NA
"4811" NA NA NA
"4812" NA NA NA
"4813" NA NA NA
"4814" NA NA NA
"4815" NA NA NA
"4816" NA NA NA
"4817" NA NA NA
"4818" NA NA NA
"4819" NA NA NA
"4820" NA NA NA
"4821" NA NA NA
"4822" NA NA NA
"4823" NA NA NA
"4824" NA NA NA
"4825" NA NA NA
"4826" NA NA NA
"4827" NA NA NA
"4828" NA NA NA
"4829" NA NA NA
"4830" NA NA NA
"4831" NA NA NA
"4832" NA NA NA
"4833" NA NA NA
"4834" NA NA NA
"4835" NA NA NA
"4836" NA NA NA
"4837" NA NA NA
"4838" NA NA NA
"4839" NA NA NA
"4840" NA NA NA
"4841" NA NA NA
"4842" NA NA NA
"4843" NA NA NA
"4844" NA NA NA
"4845" NA NA NA
"4846" NA NA NA
"4847" NA NA NA
"4848" NA NA NA
"4849" NA NA NA
"4850" NA NA NA
"4851" NA NA NA
"4852" NA NA NA
"4853" NA NA NA
"4854" NA NA NA
"4855" NA NA NA
"4856" NA NA NA
"4857" NA NA NA
"4858" NA NA NA
"4859" NA NA NA
"4860" NA NA NA
"4861" NA NA NA
"4862" NA NA NA
"4863" NA NA NA
"4864" NA NA NA
"4865" NA NA NA
"4866" NA NA NA
"4867" NA NA NA
"4868" NA NA NA
"4869" NA NA NA
"4870" NA NA NA
"4871" NA NA NA
"4872" NA NA NA
"4873" NA NA NA
"4874" NA NA NA
"4875" NA NA NA
"4876" NA NA NA
"4877" NA NA NA
"4878" NA NA NA
"4879" NA NA NA
"4880" NA NA NA
"4881" NA NA NA
"4882" NA NA NA
"4883" NA NA NA
"4884" NA NA NA
"4885" NA NA NA
"4886" NA NA NA
"4887" NA NA NA
"4888" NA NA NA
"4889" NA NA NA
"4890" NA NA NA
"4891" NA NA NA
"4892" NA NA NA
"4893" NA NA NA
"4894" NA NA NA
"4895" NA NA NA
"4896" NA NA NA
"4897" NA NA NA
"4898" NA NA NA
"4899" NA NA NA
"4900" NA NA NA
"4901" NA NA NA
"4902" NA NA NA
"4903" NA NA NA
"4904" NA NA NA
"4905" NA NA NA
"4906" NA NA NA
"4907" NA NA NA
"4908" NA NA NA
"4909" NA NA NA
"4910" NA NA NA
"4911" NA NA NA
"4912" NA NA NA
"4913" NA NA NA
"4914" NA NA NA
"4915" NA NA NA
"4916" NA NA NA
"4917" NA NA NA
"4918" NA NA NA
"4919" NA NA NA
"4920" NA NA NA
"4921" NA NA NA
"4922" NA NA NA
"4923" NA NA NA
"4924" NA NA NA
"4925" NA NA NA
"4926" NA NA NA
"4927" NA NA NA
"4928" NA NA NA
"4929" NA NA NA
"4930" NA NA NA
"4931" NA NA NA
"4932" NA NA NA
"4933" NA NA NA
"4934" NA NA NA
"4935" NA NA NA
"4936" NA NA NA
"4937" NA NA NA
"4938" NA NA NA
"4939" NA NA NA
"4940" NA NA NA
"4941" NA NA NA
"4942" NA NA NA
"4943" NA NA NA
"4944" NA NA NA
"4945" NA NA NA
"4946" NA NA NA
"4947" NA NA NA
"4948" NA NA NA
"4949" NA NA NA
"4950" NA NA NA
"4951" NA NA NA
"4952" NA NA NA
"4953" NA NA NA
"4954" NA NA NA
"4955" NA NA NA
"4956" NA NA NA
"4957" NA NA NA
"4958" NA NA NA
"4959" NA NA NA
"4960" NA NA NA
"4961" NA NA NA
"4962" NA NA NA
"4963" NA NA NA
"4964" NA NA NA
"4965" NA NA NA
"4966" NA NA NA
"4967" NA NA NA
"4968" NA NA NA
"4969" NA NA NA
"4970" NA NA NA
"4971" NA NA NA
"4972" NA NA NA
"4973" NA NA NA
"4974" NA NA NA
"4975" NA NA NA
"4976" NA NA NA
"4977" NA NA NA
"4978" NA NA NA
"4979" NA NA NA
"4980" NA NA NA
"4981" NA NA NA
"4982" NA NA NA
"4983" NA NA NA
"4984" NA NA NA
"4985" NA NA NA
"4986" NA NA NA
"4987" NA NA NA
"4988" NA NA NA
"4989" NA NA NA
"4990" NA NA NA
"4991" NA NA NA
"4992" NA NA NA
"4993" NA NA NA
"4994" NA NA NA
"4995" NA NA NA
"4996" NA NA NA
"4997" NA NA NA
"4998" NA NA NA
"4999" NA NA NA
"5000" NA NA NA
"5001" NA NA NA
"5002" NA NA NA
"5003" NA NA NA
"5004" NA NA NA
"5005" NA NA NA
"5006" NA NA NA
"5007" NA NA NA
"5008" NA NA NA
"5009" NA NA NA
"5010" NA NA NA
"5011" NA NA NA
"5012" NA NA NA
"5013" NA NA NA
"5014" NA NA NA
"5015" NA NA NA
"5016" NA NA NA
"5017" NA NA NA
"5018" NA NA NA
"5019" NA NA NA
"5020" NA NA NA
"5021" NA NA NA
"5022" NA NA NA
"5023" NA NA NA
"5024" NA NA NA
"5025" NA NA NA
"5026" NA NA NA
"5027" NA NA NA
"5028" NA NA NA
"5029" NA NA NA
"5030" NA NA NA
"5031" NA NA NA
"5032" NA NA NA
"5033" NA NA NA
"5034" NA NA NA
"5035" NA NA NA
"5036" NA NA NA
"5037" NA NA NA
"5038" NA NA NA
"5039" NA NA NA
"5040" NA NA NA
"5041" NA NA NA
"5042" NA NA NA
"5043" NA NA NA
"5044" NA NA NA
"5045" NA NA NA
"5046" NA NA NA
"5047" NA NA NA
"5048" NA NA NA
"5049" NA NA NA
"5050" NA NA NA
"5051" NA NA NA
"5052" NA NA NA
"5053" NA NA NA
"5054" NA NA NA
"5055" NA NA NA
"5056" NA NA NA
"5057" NA NA NA
"5058" NA NA NA
"5059" NA NA NA
"5060" NA NA NA
"5061" NA NA NA
"5062" NA NA NA
"5063" NA NA NA
"5064" NA NA NA
"5065" NA NA NA
"5066" NA NA NA
"5067" NA NA NA
"5068" NA NA NA
"5069" NA NA NA
"5070" NA NA NA
"5071" NA NA NA
"5072" NA NA NA
"5073" NA NA NA
"5074" NA NA NA
"5075" NA NA NA
"5076" NA NA NA
"5077" NA NA NA
"5078" NA NA NA
"5079" NA NA NA
"5080" NA NA NA
"5081" NA NA NA
"5082" NA NA NA
"5083" NA NA NA
"5084" NA NA NA
"5085" NA NA NA
"5086" NA NA NA
"5087" NA NA NA
"5088" NA NA NA
"5089" NA NA NA
"5090" NA NA NA
"5091" NA NA NA
"5092" NA NA NA
"5093" NA NA NA
"5094" NA NA NA
"5095" NA NA NA
"5096" NA NA NA
"5097" NA NA NA
"5098" NA NA NA
"5099" NA NA NA
"5100" NA NA NA
"5101" NA NA NA
"5102" NA NA NA
"5103" NA NA NA
"5104" NA NA NA
"5105" NA NA NA
"5106" NA NA NA
"5107" NA NA NA
"5108" NA NA NA
"5109" NA NA NA
"5110" NA NA NA
"5111" NA NA NA
"5112" NA NA NA
"5113" NA NA NA
"5114" NA NA NA
"5115" NA NA NA
"5116" NA NA NA
"5117" NA NA NA
"5118" NA NA NA
"5119" NA NA NA
"5120" NA NA NA
"5121" NA NA NA
"5122" NA NA NA
"5123" NA NA NA
"5124" NA NA NA
"5125" NA NA NA
"5126" NA NA NA
"5127" NA NA NA
"5128" NA NA NA
"5129" NA NA NA
"5130" NA NA NA
"5131" NA NA NA
"5132" NA NA NA
"5133" NA NA NA
"5134" NA NA NA
"5135" NA NA NA
"5136" NA NA NA
"5137" NA NA NA
"5138" NA NA NA
"5139" NA NA NA
"5140" NA NA NA
"5141" NA NA NA
"5142" NA NA NA
"5143" NA NA NA
"5144" NA NA NA
"5145" NA NA NA
"5146" NA NA NA
"5147" NA NA NA
"5148" NA NA NA
"5149" NA NA NA
"5150" NA NA NA
"5151" NA NA NA
"5152" NA NA NA
"5153" NA NA NA
"5154" NA NA NA
"5155" NA NA NA
"5156" NA NA NA
"5157" NA NA NA
"5158" NA NA NA
"5159" NA NA NA
"5160" NA NA NA
"5161" NA NA NA
"5162" NA NA NA
"5163" NA NA NA
"5164" NA NA NA
"5165" NA NA NA
"5166" NA NA NA
"5167" NA NA NA
"5168" NA NA NA
"5169" NA NA NA
"5170" NA NA NA
"5171" NA NA NA
"5172" NA NA NA
"5173" NA NA NA
"5174" NA NA NA
"5175" NA NA NA
"5176" NA NA NA
"5177" NA NA NA
"5178" NA NA NA
"5179" NA NA NA
"5180" NA NA NA
"5181" NA NA NA
"5182" NA NA NA
"5183" NA NA NA
"5184" NA NA NA
"5185" NA NA NA
"5186" NA NA NA
"5187" NA NA NA
"5188" NA NA NA
"5189" NA NA NA
"5190" NA NA NA
"5191" NA NA NA
"5192" NA NA NA
"5193" NA NA NA
"5194" NA NA NA
"5195" NA NA NA
"5196" NA NA NA
"5197" NA NA NA
"5198" NA NA NA
"5199" NA NA NA
"5200" NA NA NA
"5201" NA NA NA
"5202" NA NA NA
"5203" NA NA NA
"5204" NA NA NA
"5205" NA NA NA
"5206" NA NA NA
"5207" NA NA NA
"5208" NA NA NA
"5209" NA NA NA
"5210" NA NA NA
"5211" NA NA NA
"5212" NA NA NA
"5213" NA NA NA
"5214" NA NA NA
"5215" NA NA NA
"5216" NA NA NA
"5217" NA NA NA
"5218" NA NA NA
"5219" NA NA NA
"5220" NA NA NA
"5221" NA NA NA
"5222" NA NA NA
"5223" NA NA NA
"5224" NA NA NA
"5225" NA NA NA
"5226" NA NA NA
"5227" NA NA NA
"5228" NA NA NA
"5229" NA NA NA
"5230" NA NA NA
"5231" NA NA NA
"5232" NA NA NA
"5233" NA NA NA
"5234" NA NA NA
"5235" NA NA NA
"5236" NA NA NA
"5237" NA NA NA
"5238" NA NA NA
"5239" NA NA NA
"5240" NA NA NA
"5241" NA NA NA
"5242" NA NA NA
"5243" NA NA NA
"5244" NA NA NA
"5245" NA NA NA
"5246" NA NA NA
"5247" NA NA NA
"5248" NA NA NA
"5249" NA NA NA
"5250" NA NA NA
"5251" NA NA NA
"5252" NA NA NA
"5253" NA NA NA
"5254" NA NA NA
"5255" NA NA NA
"5256" NA NA NA
"5257" NA NA NA
"5258" NA NA NA
"5259" NA NA NA
"5260" NA NA NA
"5261" NA NA NA
"5262" NA NA NA
"5263" NA NA NA
"5264" NA NA NA
"5265" NA NA NA
"5266" NA NA NA
"5267" NA NA NA
"5268" NA NA NA
"5269" NA NA NA
"5270" NA NA NA
"5271" NA NA NA
"5272" NA NA NA
"5273" NA NA NA
"5274" NA NA NA
"5275" NA NA NA
"5276" NA NA NA
"5277" NA NA NA
"5278" NA NA NA
"5279" NA NA NA
"5280" NA NA NA
"5281" NA NA NA
"5282" NA NA NA
"5283" NA NA NA
"5284" NA NA NA
"5285" NA NA NA
"5286" NA NA NA
"5287" NA NA NA
"5288" NA NA NA
"5289" NA NA NA
"5290" NA NA NA
"5291" NA NA NA
"5292" NA NA NA
"5293" NA NA NA
"5294" NA NA NA
"5295" NA NA NA
"5296" NA NA NA
"5297" NA NA NA
"5298" NA NA NA
"5299" NA NA NA
"5300" NA NA NA
"5301" NA NA NA
"5302" NA NA NA
"5303" NA NA NA
"5304" NA NA NA
"5305" NA NA NA
"5306" NA NA NA
"5307" NA NA NA
"5308" NA NA NA
"5309" NA NA NA
"5310" NA NA NA
"5311" NA NA NA
"5312" NA NA NA
"5313" NA NA NA
"5314" NA NA NA
"5315" NA NA NA
"5316" NA NA NA
"5317" NA NA NA
"5318" NA NA NA
"5319" NA NA NA
"5320" NA NA NA
"5321" NA NA NA
"5322" NA NA NA
"5323" NA NA NA
"5324" NA NA NA
"5325" NA NA NA
"5326" NA NA NA
"5327" NA NA NA
"5328" NA NA NA
"5329" NA NA NA
"5330" NA NA NA
"5331" NA NA NA
"5332" NA NA NA
"5333" NA NA NA
"5334" NA NA NA
"5335" NA NA NA
"5336" NA NA NA
"5337" NA NA NA
"5338" NA NA NA
"5339" NA NA NA
"5340" NA NA NA
"5341" NA NA NA
"5342" NA NA NA
"5343" NA NA NA
"5344" NA NA NA
"5345" NA NA NA
"5346" NA NA NA
"5347" NA NA NA
"5348" NA NA NA
"5349" NA NA NA
"5350" NA NA NA
"5351" NA NA NA
"5352" NA NA NA
"5353" NA NA NA
"5354" NA NA NA
"5355" NA NA NA
"5356" NA NA NA
"5357" NA NA NA
"5358" NA NA NA
"5359" NA NA NA
"5360" NA NA NA
"5361" NA NA NA
"5362" NA NA NA
"5363" NA NA NA
"5364" NA NA NA
"5365" NA NA NA
"5366" NA NA NA
"5367" NA NA NA
"5368" NA NA NA
"5369" NA NA NA
"5370" NA NA NA
"5371" NA NA NA
"5372" NA NA NA
"5373" NA NA NA
"5374" NA NA NA
"5375" NA NA NA
"5376" NA NA NA
"5377" NA NA NA
"5378" NA NA NA
"5379" NA NA NA
"5380" NA NA NA
"5381" NA NA NA
"5382" NA NA NA
"5383" NA NA NA
"5384" NA NA NA
"5385" NA NA NA
"5386" NA NA NA
"5387" NA NA NA
"5388" NA NA NA
"5389" NA NA NA
"5390" NA NA NA
"5391" NA NA NA
"5392" NA NA NA
"5393" NA NA NA
"5394" NA NA NA
"5395" NA NA NA
"5396" NA NA NA
"5397" NA NA NA
"5398" NA NA NA
"5399" NA NA NA
"5400" NA NA NA
"5401" NA NA NA
"5402" NA NA NA
"5403" NA NA NA
"5404" NA NA NA
"5405" NA NA NA
"5406" NA NA NA
"5407" NA NA NA
"5408" NA NA NA
"5409" NA NA NA
"5410" NA NA NA
"5411" NA NA NA
"5412" NA NA NA
"5413" NA NA NA
"5414" NA NA NA
"5415" NA NA NA
"5416" NA NA NA
"5417" NA NA NA
"5418" NA NA NA
"5419" NA NA NA
"5420" NA NA NA
"5421" NA NA NA
"5422" NA NA NA
"5423" NA NA NA
"5424" NA NA NA
"5425" NA NA NA
"5426" NA NA NA
"5427" NA NA NA
"5428" NA NA NA
"5429" NA NA NA
"5430" NA NA NA
"5431" NA NA NA
"5432" NA NA NA
"5433" NA NA NA
"5434" NA NA NA
"5435" NA NA NA
"5436" NA NA NA
"5437" NA NA NA
"5438" NA NA NA
"5439" NA NA NA
"5440" NA NA NA
"5441" NA NA NA
"5442" NA NA NA
"5443" NA NA NA
"5444" NA NA NA
"5445" NA NA NA
"5446" NA NA NA
"5447" NA NA NA
"5448" NA NA NA
"5449" NA NA NA
"5450" NA NA NA
"5451" NA NA NA
"5452" NA NA NA
"5453" NA NA NA
"5454" NA NA NA
"5455" NA NA NA
"5456" NA NA NA
"5457" NA NA NA
"5458" NA NA NA
"5459" NA NA NA
"5460" NA NA NA
"5461" NA NA NA
"5462" NA NA NA
"5463" NA NA NA
"5464" NA NA NA
"5465" NA NA NA
"5466" NA NA NA
"5467" NA NA NA
"5468" NA NA NA
"5469" NA NA NA
"5470" NA NA NA
"5471" NA NA NA
"5472" NA NA NA
"5473" NA NA NA
"5474" NA NA NA
"5475" NA NA NA
"5476" NA NA NA
"5477" NA NA NA
"5478" NA NA NA
"5479" NA NA NA
"5480" NA NA NA
"5481" NA NA NA
"5482" NA NA NA
"5483" NA NA NA
"5484" NA NA NA
"5485" NA NA NA
"5486" NA NA NA
"5487" NA NA NA
"5488" NA NA NA
"5489" NA NA NA
"5490" NA NA NA
"5491" NA NA NA
"5492" NA NA NA
"5493" NA NA NA
"5494" NA NA NA
"5495" NA NA NA
"5496" NA NA NA
"5497" NA NA NA
"5498" NA NA NA
"5499" NA NA NA
"5500" NA NA NA
"5501" NA NA NA
"5502" NA NA NA
"5503" NA NA NA
"5504" NA NA NA
"5505" NA NA NA
"5506" NA NA NA
"5507" NA NA NA
"5508" NA NA NA
"5509" NA NA NA
"5510" NA NA NA
"5511" NA NA NA
"5512" NA NA NA
"5513" NA NA NA
"5514" NA NA NA
"5515" NA NA NA
"5516" NA NA NA
"5517" NA NA NA
"5518" NA NA NA
"5519" NA NA NA
"5520" NA NA NA
"5521" NA NA NA
"5522" NA NA NA
"5523" NA NA NA
"5524" NA NA NA
"5525" NA NA NA
"5526" NA NA NA
"5527" NA NA NA
"5528" NA NA NA
"5529" NA NA NA
"5530" NA NA NA
"5531" NA NA NA
"5532" NA NA NA
"5533" NA NA NA
"5534" NA NA NA
"5535" NA NA NA
"5536" NA NA NA
"5537" NA NA NA
"5538" NA NA NA
"5539" NA NA NA
"5540" NA NA NA
"5541" NA NA NA
"5542" NA NA NA
"5543" NA NA NA
"5544" NA NA NA
"5545" NA NA NA
"5546" NA NA NA
"5547" NA NA NA
"5548" NA NA NA
"5549" NA NA NA
"5550" NA NA NA
"5551" NA NA NA
"5552" NA NA NA
"5553" NA NA NA
"5554" NA NA NA
"5555" NA NA NA
"5556" NA NA NA
"5557" NA NA NA
"5558" NA NA NA
"5559" NA NA NA
"5560" NA NA NA
"5561" NA NA NA
"5562" NA NA NA
"5563" NA NA NA
"5564" NA NA NA
"5565" NA NA NA
"5566" NA NA NA
"5567" NA NA NA
"5568" NA NA NA
"5569" NA NA NA
"5570" NA NA NA
"5571" NA NA NA
"5572" NA NA NA
"5573" NA NA NA
"5574" NA NA NA
"5575" NA NA NA
"5576" NA NA NA
"5577" NA NA NA
"5578" NA NA NA
"5579" NA NA NA
"5580" NA NA NA
"5581" NA NA NA
"5582" NA NA NA
"5583" NA NA NA
"5584" NA NA NA
"5585" NA NA NA
"5586" NA NA NA
"5587" NA NA NA
"5588" NA NA NA
"5589" NA NA NA
"5590" NA NA NA
"5591" NA NA NA
"5592" NA NA NA
"5593" NA NA NA
"5594" NA NA NA
"5595" NA NA NA
"5596" NA NA NA
"5597" NA NA NA
"5598" NA NA NA
"5599" NA NA NA
"5600" NA NA NA
"5601" NA NA NA
"5602" NA NA NA
"5603" NA NA NA
"5604" NA NA NA
"5605" NA NA NA
"5606" NA NA NA
"5607" NA NA NA
"5608" NA NA NA
"5609" NA NA NA
"5610" NA NA NA
"5611" NA NA NA
"5612" NA NA NA
"5613" NA NA NA
"5614" NA NA NA
"5615" NA NA NA
"5616" NA NA NA
"5617" NA NA NA
"5618" NA NA NA
"5619" NA NA NA
"5620" NA NA NA
"5621" NA NA NA
"5622" NA NA NA
"5623" NA NA NA
"5624" NA NA NA
"5625" NA NA NA
"5626" NA NA NA
"5627" NA NA NA
"5628" NA NA NA
"5629" NA NA NA
"5630" NA NA NA
"5631" NA NA NA
"5632" NA NA NA
"5633" NA NA NA
"5634" NA NA NA
"5635" NA NA NA
"5636" NA NA NA
"5637" NA NA NA
"5638" NA NA NA
"5639" NA NA NA
"5640" NA NA NA
"5641" NA NA NA
"5642" NA NA NA
"5643" NA NA NA
"5644" NA NA NA
"5645" NA NA NA
"5646" NA NA NA
"5647" NA NA NA
"5648" NA NA NA
"5649" NA NA NA
"5650" NA NA NA
"5651" NA NA NA
"5652" NA NA NA
"5653" NA NA NA
"5654" NA NA NA
"5655" NA NA NA
"5656" NA NA NA
"5657" NA NA NA
"5658" NA NA NA
"5659" NA NA NA
"5660" NA NA NA
"5661" NA NA NA
"5662" NA NA NA
"5663" NA NA NA
"5664" NA NA NA
"5665" NA NA NA
"5666" NA NA NA
"5667" NA NA NA
"5668" NA NA NA
"5669" NA NA NA
"5670" NA NA NA
"5671" NA NA NA
"5672" NA NA NA
"5673" NA NA NA
"5674" NA NA NA
"5675" NA NA NA
"5676" NA NA NA
"5677" NA NA NA
"5678" NA NA NA
"5679" NA NA NA
"5680" NA NA NA
"5681" NA NA NA
"5682" NA NA NA
"5683" NA NA NA
"5684" NA NA NA
"5685" NA NA NA
"5686" NA NA NA
"5687" NA NA NA
"5688" NA NA NA
"5689" NA NA NA
"5690" NA NA NA
"5691" NA NA NA
"5692" NA NA NA
"5693" NA NA NA
"5694" NA NA NA
"5695" NA NA NA
"5696" NA NA NA
"5697" NA NA NA
"5698" NA NA NA
"5699" NA NA NA
"5700" NA NA NA
"5701" NA NA NA
"5702" NA NA NA
"5703" NA NA NA
"5704" NA NA NA
"5705" NA NA NA
"5706" NA NA NA
"5707" NA NA NA
"5708" NA NA NA
"5709" NA NA NA
"5710" NA NA NA
"5711" NA NA NA
"5712" NA NA NA
"5713" NA NA NA
"5714" NA NA NA
"5715" NA NA NA
"5716" NA NA NA
"5717" NA NA NA
"5718" NA NA NA
"5719" NA NA NA
"5720" NA NA NA
"5721" NA NA NA
"5722" NA NA NA
"5723" NA NA NA
"5724" NA NA NA
"5725" NA NA NA
"5726" NA NA NA
"5727" NA NA NA
"5728" NA NA NA
"5729" NA NA NA
"5730" NA NA NA
"5731" NA NA NA
"5732" NA NA NA
"5733" NA NA NA
"5734" NA NA NA
"5735" NA NA NA
"5736" NA NA NA
"5737" NA NA NA
"5738" NA NA NA
"5739" NA NA NA
"5740" NA NA NA
"5741" NA NA NA
"5742" NA NA NA
"5743" NA NA NA
"5744" NA NA NA
"5745" NA NA NA
"5746" NA NA NA
"5747" NA NA NA
"5748" NA NA NA
"5749" NA NA NA
"5750" NA NA NA
"5751" NA NA NA
"5752" NA NA NA
"5753" NA NA NA
"5754" NA NA NA
"5755" NA NA NA
"5756" NA NA NA
"5757" NA NA NA
"5758" NA NA NA
"5759" NA NA NA
"5760" NA NA NA
"5761" NA NA NA
"5762" NA NA NA
"5763" NA NA NA
"5764" NA NA NA
"5765" NA NA NA
"5766" NA NA NA
"5767" NA NA NA
"5768" NA NA NA
"5769" NA NA NA
"5770" NA NA NA
"5771" NA NA NA
"5772" NA NA NA
"5773" NA NA NA
"5774" NA NA NA
"5775" NA NA NA
"5776" NA NA NA
"5777" NA NA NA
"5778" NA NA NA
"5779" NA NA NA
"5780" NA NA NA
"5781" NA NA NA
"5782" NA NA NA
"5783" NA NA NA
"5784" NA NA NA
"5785" NA NA NA
"5786" NA NA NA
"5787" NA NA NA
"5788" NA NA NA
"5789" NA NA NA
"5790" NA NA NA
"5791" NA NA NA
"5792" NA NA NA
"5793" NA NA NA
"5794" NA NA NA
"5795" NA NA NA
"5796" NA NA NA
"5797" NA NA NA
"5798" NA NA NA
"5799" NA NA NA
"5800" NA NA NA
"5801" NA NA NA
"5802" NA NA NA
"5803" NA NA NA
"5804" NA NA NA
"5805" NA NA NA
"5806" NA NA NA
"5807" NA NA NA
"5808" NA NA NA
"5809" NA NA NA
"5810" NA NA NA
"5811" NA NA NA
"5812" NA NA NA
"5813" NA NA NA
"5814" NA NA NA
"5815" NA NA NA
"5816" NA NA NA
"5817" NA NA NA
"5818" NA NA NA
"5819" NA NA NA
"5820" NA NA NA
"5821" NA NA NA
"5822" NA NA NA
"5823" NA NA NA
"5824" NA NA NA
"5825" NA NA NA
"5826" NA NA NA
"5827" NA NA NA
"5828" NA NA NA
"5829" NA NA NA
"5830" NA NA NA
"5831" NA NA NA
"5832" NA NA NA
"5833" NA NA NA
"5834" NA NA NA
"5835" NA NA NA
"5836" NA NA NA
"5837" NA NA NA
"5838" NA NA NA
"5839" NA NA NA
"5840" NA NA NA
"5841" NA NA NA
"5842" NA NA NA
"5843" NA NA NA
"5844" NA NA NA
"5845" NA NA NA
"5846" NA NA NA
"5847" NA NA NA
"5848" NA NA NA
"5849" NA NA NA
"5850" NA NA NA
"5851" NA NA NA
"5852" NA NA NA
"5853" NA NA NA
"5854" NA NA NA
"5855" NA NA NA
"5856" NA NA NA
"5857" NA NA NA
"5858" NA NA NA
"5859" NA NA NA
"5860" NA NA NA
"5861" NA NA NA
"5862" NA NA NA
"5863" NA NA NA
"5864" NA NA NA
"5865" NA NA NA
"5866" NA NA NA
"5867" NA NA NA
"5868" NA NA NA
"5869" NA NA NA
"5870" NA NA NA
"5871" NA NA NA
"5872" NA NA NA
"5873" NA NA NA
"5874" NA NA NA
"5875" NA NA NA
"5876" NA NA NA
"5877" NA NA NA
"5878" NA NA NA
"5879" NA NA NA
"5880" NA NA NA
"5881" NA NA NA
"5882" NA NA NA
"5883" NA NA NA
"5884" NA NA NA
"5885" NA NA NA
"5886" NA NA NA
"5887" NA NA NA
"5888" NA NA NA
"5889" NA NA NA
"5890" NA NA NA
"5891" NA NA NA
"5892" NA NA NA
"5893" NA NA NA
"5894" NA NA NA
"5895" NA NA NA
"5896" NA NA NA
"5897" NA NA NA
"5898" NA NA NA
"5899" NA NA NA
"5900" NA NA NA
"5901" NA NA NA
"5902" NA NA NA
"5903" NA NA NA
"5904" NA NA NA
"5905" NA NA NA
"5906" NA NA NA
"5907" NA NA NA
"5908" NA NA NA
"5909" NA NA NA
"5910" NA NA NA
"5911" NA NA NA
"5912" NA NA NA
"5913" NA NA NA
"5914" NA NA NA
"5915" NA NA NA
"5916" NA NA NA
"5917" NA NA NA
"5918" NA NA NA
"5919" NA NA NA
"5920" NA NA NA
"5921" NA NA NA
"5922" NA NA NA
"5923" NA NA NA
"5924" NA NA NA
"5925" NA NA NA
"5926" NA NA NA
"5927" NA NA NA
"5928" NA NA NA
"5929" NA NA NA
"5930" NA NA NA
"5931" NA NA NA
"5932" NA NA NA
"5933" NA NA NA
"5934" NA NA NA
"5935" NA NA NA
"5936" NA NA NA
"5937" NA NA NA
"5938" NA NA NA
"5939" NA NA NA
"5940" NA NA NA
"5941" NA NA NA
"5942" NA NA NA
"5943" NA NA NA
"5944" NA NA NA
"5945" NA NA NA
"5946" NA NA NA
"5947" NA NA NA
"5948" NA NA NA
"5949" NA NA NA
"5950" NA NA NA
"5951" NA NA NA
"5952" NA NA NA
"5953" NA NA NA
"5954" NA NA NA
"5955" NA NA NA
"5956" NA NA NA
"5957" NA NA NA
"5958" NA NA NA
"5959" NA NA NA
"5960" NA NA NA
"5961" NA NA NA
"5962" NA NA NA
"5963" NA NA NA
"5964" NA NA NA
"5965" NA NA NA
"5966" NA NA NA
"5967" NA NA NA
"5968" NA NA NA
"5969" NA NA NA
"5970" NA NA NA
"5971" NA NA NA
"5972" NA NA NA
"5973" NA NA NA
"5974" NA NA NA
"5975" NA NA NA
"5976" NA NA NA
"5977" NA NA NA
"5978" NA NA NA
"5979" NA NA NA
"5980" NA NA NA
"5981" NA NA NA
"5982" NA NA NA
"5983" NA NA NA
"5984" NA NA NA
"5985" NA NA NA
"5986" NA NA NA
"5987" NA NA NA
"5988" NA NA NA
"5989" NA NA NA
"5990" NA NA NA
"5991" NA NA NA
"5992" NA NA NA
"5993" NA NA NA
"5994" NA NA NA
"5995" NA NA NA
"5996" NA NA NA
"5997" NA NA NA
"5998" NA NA NA
"5999" NA NA NA
"6000" NA NA NA
"6001" NA NA NA
"6002" NA NA NA
"6003" NA NA NA
"6004" NA NA NA
"6005" NA NA NA
"6006" NA NA NA
"6007" NA NA NA
"6008" NA NA NA
"6009" NA NA NA
"6010" NA NA NA
"6011" NA NA NA
"6012" NA NA NA
"6013" NA NA NA
"6014" NA NA NA
"6015" NA NA NA
"6016" NA NA NA
"6017" NA NA NA
"6018" NA NA NA
"6019" NA NA NA
"6020" NA NA NA
"6021" NA NA NA
"6022" NA NA NA
"6023" NA NA NA
"6024" NA NA NA
"6025" NA NA NA
"6026" NA NA NA
"6027" NA NA NA
"6028" NA NA NA
"6029" NA NA NA
"6030" NA NA NA
"6031" NA NA NA
"6032" NA NA NA
"6033" NA NA NA
"6034" NA NA NA
"6035" NA NA NA
"6036" NA NA NA
"6037" NA NA NA
"6038" NA NA NA
"6039" NA NA NA
"6040" NA NA NA
"6041" NA NA NA
"6042" NA NA NA
"6043" NA NA NA
"6044" NA NA NA
"6045" NA NA NA
"6046" NA NA NA
"6047" NA NA NA
"6048" NA NA NA
"6049" NA NA NA
"6050" NA NA NA
"6051" NA NA NA
"6052" NA NA NA
"6053" NA NA NA
"6054" NA NA NA
"6055" NA NA NA
"6056" NA NA NA
"6057" NA NA NA
"6058" NA NA NA
"6059" NA NA NA
"6060" NA NA NA
"6061" NA NA NA
"6062" NA NA NA
"6063" NA NA NA
"6064" NA NA NA
"6065" NA NA NA
"6066" NA NA NA
"6067" NA NA NA
"6068" NA NA NA
"6069" NA NA NA
"6070" NA NA NA
"6071" NA NA NA
"6072" NA NA NA
"6073" NA NA NA
"6074" NA NA NA
"6075" NA NA NA
"6076" NA NA NA
"6077" NA NA NA
"6078" NA NA NA
"6079" NA NA NA
"6080" NA NA NA
"6081" NA NA NA
"6082" NA NA NA
"6083" NA NA NA
"6084" NA NA NA
"6085" NA NA NA
"6086" NA NA NA
"6087" NA NA NA
"6088" NA NA NA
"6089" NA NA NA
"6090" NA NA NA
"6091" NA NA NA
"6092" NA NA NA
"6093" NA NA NA
"6094" NA NA NA
"6095" NA NA NA
"6096" NA NA NA
"6097" NA NA NA
"6098" NA NA NA
"6099" NA NA NA
"6100" NA NA NA
"6101" NA NA NA
"6102" NA NA NA
"6103" NA NA NA
"6104" NA NA NA
"6105" NA NA NA
"6106" NA NA NA
"6107" NA NA NA
"6108" NA NA NA
"6109" NA NA NA
"6110" NA NA NA
"6111" NA NA NA
"6112" NA NA NA
"6113" NA NA NA
"6114" NA NA NA
"6115" NA NA NA
"6116" NA NA NA
"6117" NA NA NA
"6118" NA NA NA
"6119" NA NA NA
"6120" NA NA NA
"6121" NA NA NA
"6122" NA NA NA
"6123" NA NA NA
"6124" NA NA NA
"6125" NA NA NA
"6126" NA NA NA
"6127" NA NA NA
"6128" NA NA NA
"6129" NA NA NA
"6130" NA NA NA
"6131" NA NA NA
"6132" NA NA NA
"6133" NA NA NA
"6134" NA NA NA
"6135" NA NA NA
"6136" NA NA NA
"6137" NA NA NA
"6138" NA NA NA
"6139" NA NA NA
"6140" NA NA NA
"6141" NA NA NA
"6142" NA NA NA
"6143" NA NA NA
"6144" NA NA NA
"6145" NA NA NA
"6146" NA NA NA
"6147" NA NA NA
"6148" NA NA NA
"6149" NA NA NA
"6150" NA NA NA
"6151" NA NA NA
"6152" NA NA NA
"6153" NA NA NA
"6154" NA NA NA
"6155" NA NA NA
"6156" NA NA NA
"6157" NA NA NA
"6158" NA NA NA
"6159" NA NA NA
"6160" NA NA NA
"6161" NA NA NA
"6162" NA NA NA
"6163" NA NA NA
"6164" NA NA NA
"6165" NA NA NA
"6166" NA NA NA
"6167" NA NA NA
"6168" NA NA NA
"6169" NA NA NA
"6170" NA NA NA
"6171" NA NA NA
"6172" NA NA NA
"6173" NA NA NA
"6174" NA NA NA
"6175" NA NA NA
"6176" NA NA NA
"6177" NA NA NA
"6178" NA NA NA
"6179" NA NA NA
"6180" NA NA NA
"6181" NA NA NA
"6182" NA NA NA
"6183" NA NA NA
"6184" NA NA NA
"6185" NA NA NA
"6186" NA NA NA
"6187" NA NA NA
"6188" NA NA NA
"6189" NA NA NA
"6190" NA NA NA
"6191" NA NA NA
"6192" NA NA NA
"6193" NA NA NA
"6194" NA NA NA
"6195" NA NA NA
"6196" NA NA NA
"6197" NA NA NA
"6198" NA NA NA
"6199" NA NA NA
"6200" NA NA NA
"6201" NA NA NA
"6202" NA NA NA
"6203" NA NA NA
"6204" NA NA NA
"6205" NA NA NA
"6206" NA NA NA
"6207" NA NA NA
"6208" NA NA NA
"6209" NA NA NA
"6210" NA NA NA
"6211" NA NA NA
"6212" NA NA NA
"6213" NA NA NA
"6214" NA NA NA
"6215" NA NA NA
"6216" NA NA NA
"6217" NA NA NA
"6218" NA NA NA
"6219" NA NA NA
"6220" NA NA NA
"6221" NA NA NA
"6222" NA NA NA
"6223" NA NA NA
"6224" NA NA NA
"6225" NA NA NA
"6226" NA NA NA
"6227" NA NA NA
"6228" NA NA NA
"6229" NA NA NA
"6230" NA NA NA
"6231" NA NA NA
"6232" NA NA NA
"6233" NA NA NA
"6234" NA NA NA
"6235" NA NA NA
"6236" NA NA NA
"6237" NA NA NA
"6238" NA NA NA
"6239" NA NA NA
"6240" NA NA NA
"6241" NA NA NA
"6242" NA NA NA
"6243" NA NA NA
"6244" NA NA NA
"6245" NA NA NA
"6246" NA NA NA
"6247" NA NA NA
"6248" NA NA NA
"6249" NA NA NA
"6250" NA NA NA
"6251" NA NA NA
"6252" NA NA NA
"6253" NA NA NA
"6254" NA NA NA
"6255" NA NA NA
"6256" NA NA NA
"6257" NA NA NA
"6258" NA NA NA
"6259" NA NA NA
"6260" NA NA NA
"6261" NA NA NA
"6262" NA NA NA
"6263" NA NA NA
"6264" NA NA NA
"6265" NA NA NA
"6266" NA NA NA
"6267" NA NA NA
"6268" NA NA NA
"6269" NA NA NA
"6270" NA NA NA
"6271" NA NA NA
"6272" NA NA NA
"6273" NA NA NA
"6274" NA NA NA
"6275" NA NA NA
"6276" NA NA NA
"6277" NA NA NA
"6278" NA NA NA
"6279" NA NA NA
"6280" NA NA NA
"6281" NA NA NA
"6282" NA NA NA
"6283" NA NA NA
"6284" NA NA NA
"6285" NA NA NA
"6286" NA NA NA
"6287" NA NA NA
"6288" NA NA NA
"6289" NA NA NA
"6290" NA NA NA
"6291" NA NA NA
"6292" NA NA NA
"6293" NA NA NA
"6294" NA NA NA
"6295" NA NA NA
"6296" NA NA NA
"6297" NA NA NA
"6298" NA NA NA
"6299" NA NA NA
"6300" NA NA NA
"6301" NA NA NA
"6302" NA NA NA
"6303" NA NA NA
"6304" NA NA NA
"6305" NA NA NA
"6306" NA NA NA
"6307" NA NA NA
"6308" NA NA NA
"6309" NA NA NA
"6310" NA NA NA
"6311" NA NA NA
"6312" NA NA NA
"6313" NA NA NA
"6314" NA NA NA
"6315" NA NA NA
"6316" NA NA NA
"6317" NA NA NA
"6318" NA NA NA
"6319" NA NA NA
"6320" NA NA NA
"6321" NA NA NA
"6322" NA NA NA
"6323" NA NA NA
"6324" NA NA NA
"6325" NA NA NA
"6326" NA NA NA
"6327" NA NA NA
"6328" NA NA NA
"6329" NA NA NA
"6330" NA NA NA
"6331" NA NA NA
"6332" NA NA NA
"6333" NA NA NA
"6334" NA NA NA
"6335" NA NA NA
"6336" NA NA NA
"6337" NA NA NA
"6338" NA NA NA
"6339" NA NA NA
"6340" NA NA NA
"6341" NA NA NA
"6342" NA NA NA
"6343" NA NA NA
"6344" NA NA NA
"6345" NA NA NA
"6346" NA NA NA
"6347" NA NA NA
"6348" NA NA NA
"6349" NA NA NA
"6350" NA NA NA
"6351" NA NA NA
"6352" NA NA NA
"6353" NA NA NA
"6354" NA NA NA
"6355" NA NA NA
"6356" NA NA NA
"6357" NA NA NA
"6358" NA NA NA
"6359" NA NA NA
"6360" NA NA NA
"6361" NA NA NA
"6362" NA NA NA
"6363" NA NA NA
"6364" NA NA NA
"6365" NA NA NA
"6366" NA NA NA
"6367" NA NA NA
"6368" NA NA NA
"6369" NA NA NA
"6370" NA NA NA
"6371" NA NA NA
"6372" NA NA NA
"6373" NA NA NA
"6374" NA NA NA
"6375" NA NA NA
"6376" NA NA NA
"6377" NA NA NA
"6378" NA NA NA
"6379" NA NA NA
"6380" NA NA NA
"6381" NA NA NA
"6382" NA NA NA
"6383" NA NA NA
"6384" NA NA NA
"6385" NA NA NA
"6386" NA NA NA
"6387" NA NA NA
"6388" NA NA NA
"6389" NA NA NA
"6390" NA NA NA
"6391" NA NA NA
"6392" NA NA NA
"6393" NA NA NA
"6394" NA NA NA
"6395" NA NA NA
"6396" NA NA NA
"6397" NA NA NA
"6398" NA NA NA
"6399" NA NA NA
"6400" NA NA NA
"6401" NA NA NA
"6402" NA NA NA
"6403" NA NA NA
"6404" NA NA NA
"6405" NA NA NA
"6406" NA NA NA
"6407" NA NA NA
"6408" NA NA NA
"6409" NA NA NA
"6410" NA NA NA
"6411" NA NA NA
"6412" NA NA NA
"6413" NA NA NA
"6414" NA NA NA
"6415" NA NA NA
"6416" NA NA NA
"6417" NA NA NA
"6418" NA NA NA
"6419" NA NA NA
"6420" NA NA NA
"6421" NA NA NA
"6422" NA NA NA
"6423" NA NA NA
"6424" NA NA NA
"6425" NA NA NA
"6426" NA NA NA
"6427" NA NA NA
"6428" NA NA NA
"6429" NA NA NA
"6430" NA NA NA
"6431" NA NA NA
"6432" NA NA NA
"6433" NA NA NA
"6434" NA NA NA
"6435" NA NA NA
"6436" NA NA NA
"6437" NA NA NA
"6438" NA NA NA
"6439" NA NA NA
"6440" NA NA NA
"6441" NA NA NA
"6442" NA NA NA
"6443" NA NA NA
"6444" NA NA NA
"6445" NA NA NA
"6446" NA NA NA
"6447" NA NA NA
"6448" NA NA NA
"6449" NA NA NA
"6450" NA NA NA
"6451" NA NA NA
"6452" NA NA NA
"6453" NA NA NA
"6454" NA NA NA
"6455" NA NA NA
"6456" NA NA NA
"6457" NA NA NA
"6458" NA NA NA
"6459" NA NA NA
"6460" NA NA NA
"6461" NA NA NA
"6462" NA NA NA
"6463" NA NA NA
"6464" NA NA NA
"6465" NA NA NA
"6466" NA NA NA
"6467" NA NA NA
"6468" NA NA NA
"6469" NA NA NA
"6470" NA NA NA
"6471" NA NA NA
"6472" NA NA NA
"6473" NA NA NA
"6474" NA NA NA
"6475" NA NA NA
"6476" NA NA NA
"6477" NA NA NA
"6478" NA NA NA
"6479" NA NA NA
"6480" NA NA NA
"6481" NA NA NA
"6482" NA NA NA
"6483" NA NA NA
"6484" NA NA NA
"6485" NA NA NA
"6486" NA NA NA
"6487" NA NA NA
"6488" NA NA NA
"6489" NA NA NA
"6490" NA NA NA
"6491" NA NA NA
"6492" NA NA NA
"6493" NA NA NA
"6494" NA NA NA
"6495" NA NA NA
"6496" NA NA NA
"6497" NA NA NA
"6498" NA NA NA
"6499" NA NA NA
"6500" NA NA NA
"6501" NA NA NA
"6502" NA NA NA
"6503" NA NA NA
"6504" NA NA NA
"6505" NA NA NA
"6506" NA NA NA
"6507" NA NA NA
"6508" NA NA NA
"6509" NA NA NA
"6510" NA NA NA
"6511" NA NA NA
"6512" NA NA NA
"6513" NA NA NA
"6514" NA NA NA
"6515" NA NA NA
"6516" NA NA NA
"6517" NA NA NA
"6518" NA NA NA
"6519" NA NA NA
"6520" NA NA NA
"6521" NA NA NA
"6522" NA NA NA
"6523" NA NA NA
"6524" NA NA NA
"6525" NA NA NA
"6526" NA NA NA
"6527" NA NA NA
"6528" NA NA NA
"6529" NA NA NA
"6530" NA NA NA
"6531" NA NA NA
"6532" NA NA NA
"6533" NA NA NA
"6534" NA NA NA
"6535" NA NA NA
"6536" NA NA NA
"6537" NA NA NA
"6538" NA NA NA
"6539" NA NA NA
"6540" NA NA NA
"6541" NA NA NA
"6542" NA NA NA
"6543" NA NA NA
"6544" NA NA NA
"6545" NA NA NA
"6546" NA NA NA
"6547" NA NA NA
"6548" NA NA NA
"6549" NA NA NA
"6550" NA NA NA
"6551" NA NA NA
"6552" NA NA NA
"6553" NA NA NA
"6554" NA NA NA
"6555" NA NA NA
"6556" NA NA NA
"6557" NA NA NA
"6558" NA NA NA
"6559" NA NA NA
"6560" NA NA NA
"6561" NA NA NA
"6562" NA NA NA
"6563" NA NA NA
"6564" NA NA NA
"6565" NA NA NA
"6566" NA NA NA
"6567" NA NA NA
"6568" NA NA NA
"6569" NA NA NA
"6570" NA NA NA
"6571" NA NA NA
"6572" NA NA NA
"6573" NA NA NA
"6574" NA NA NA
"6575" NA NA NA
"6576" NA NA NA
"6577" NA NA NA
"6578" NA NA NA
"6579" NA NA NA
"6580" NA NA NA
"6581" NA NA NA
"6582" NA NA NA
"6583" NA NA NA
"6584" NA NA NA
"6585" NA NA NA
"6586" NA NA NA
"6587" NA NA NA
"6588" NA NA NA
"6589" NA NA NA
"6590" NA NA NA
"6591" NA NA NA
"6592" NA NA NA
"6593" NA NA NA
"6594" NA NA NA
"6595" NA NA NA
"6596" NA NA NA
"6597" NA NA NA
"6598" NA NA NA
"6599" NA NA NA
"6600" NA NA NA
"6601" NA NA NA
"6602" NA NA NA
"6603" NA NA NA
"6604" NA NA NA
"6605" NA NA NA
"6606" NA NA NA
"6607" NA NA NA
"6608" NA NA NA
"6609" NA NA NA
"6610" NA NA NA
"6611" NA NA NA
"6612" NA NA NA
"6613" NA NA NA
"6614" NA NA NA
"6615" NA NA NA
"6616" NA NA NA
"6617" NA NA NA
"6618" NA NA NA
"6619" NA NA NA
"6620" NA NA NA
"6621" NA NA NA
"6622" NA NA NA
"6623" NA NA NA
"6624" NA NA NA
"6625" NA NA NA
"6626" NA NA NA
"6627" NA NA NA
"6628" NA NA NA
"6629" NA NA NA
"6630" NA NA NA
"6631" NA NA NA
"6632" NA NA NA
"6633" NA NA NA
"6634" NA NA NA
"6635" NA NA NA
"6636" NA NA NA
"6637" NA NA NA
"6638" NA NA NA
"6639" NA NA NA
"6640" NA NA NA
"6641" NA NA NA
"6642" NA NA NA
"6643" NA NA NA
"6644" NA NA NA
"6645" NA NA NA
"6646" NA NA NA
"6647" NA NA NA
"6648" NA NA NA
"6649" NA NA NA
"6650" NA NA NA
"6651" NA NA NA
"6652" NA NA NA
"6653" NA NA NA
"6654" NA NA NA
"6655" NA NA NA
"6656" NA NA NA
"6657" NA NA NA
"6658" NA NA NA
"6659" NA NA NA
"6660" NA NA NA
"6661" NA NA NA
"6662" NA NA NA
"6663" NA NA NA
"6664" NA NA NA
"6665" NA NA NA
"6666" NA NA NA
"6667" NA NA NA
"6668" NA NA NA
"6669" NA NA NA
"6670" NA NA NA
"6671" NA NA NA
"6672" NA NA NA
"6673" NA NA NA
"6674" NA NA NA
"6675" NA NA NA
"6676" NA NA NA
"6677" NA NA NA
"6678" NA NA NA
"6679" NA NA NA
"6680" NA NA NA
"6681" NA NA NA
"6682" NA NA NA
"6683" NA NA NA
"6684" NA NA NA
"6685" NA NA NA
"6686" NA NA NA
"6687" NA NA NA
"6688" NA NA NA
"6689" NA NA NA
"6690" NA NA NA
"6691" NA NA NA
"6692" NA NA NA
"6693" NA NA NA
"6694" NA NA NA
"6695" NA NA NA
"6696" NA NA NA
"6697" NA NA NA
"6698" NA NA NA
"6699" NA NA NA
"6700" NA NA NA
"6701" NA NA NA
"6702" NA NA NA
"6703" NA NA NA
"6704" NA NA NA
"6705" NA NA NA
"6706" NA NA NA
"6707" NA NA NA
"6708" NA NA NA
"6709" NA NA NA
"6710" NA NA NA
"6711" NA NA NA
"6712" NA NA NA
"6713" NA NA NA
"6714" NA NA NA
"6715" NA NA NA
"6716" NA NA NA
"6717" NA NA NA
"6718" NA NA NA
"6719" NA NA NA
"6720" NA NA NA
"6721" NA NA NA
"6722" NA NA NA
"6723" NA NA NA
"6724" NA NA NA
"6725" NA NA NA
"6726" NA NA NA
"6727" NA NA NA
"6728" NA NA NA
"6729" NA NA NA
"6730" NA NA NA
"6731" NA NA NA
"6732" NA NA NA
"6733" NA NA NA
"6734" NA NA NA
"6735" NA NA NA
"6736" NA NA NA
"6737" NA NA NA
"6738" NA NA NA
"6739" NA NA NA
"6740" NA NA NA
"6741" NA NA NA
"6742" NA NA NA
"6743" NA NA NA
"6744" NA NA NA
"6745" NA NA NA
"6746" NA NA NA
"6747" NA NA NA
"6748" NA NA NA
"6749" NA NA NA
"6750" NA NA NA
"6751" NA NA NA
"6752" NA NA NA
"6753" NA NA NA
"6754" NA NA NA
"6755" NA NA NA
"6756" NA NA NA
"6757" NA NA NA
"6758" NA NA NA
"6759" NA NA NA
"6760" NA NA NA
"6761" NA NA NA
"6762" NA NA NA
"6763" NA NA NA
"6764" NA NA NA
"6765" NA NA NA
"6766" NA NA NA
"6767" NA NA NA
"6768" NA NA NA
"6769" NA NA NA
"6770" NA NA NA
"6771" NA NA NA
"6772" NA NA NA
"6773" NA NA NA
"6774" NA NA NA
"6775" NA NA NA
"6776" NA NA NA
"6777" NA NA NA
"6778" NA NA NA
"6779" NA NA NA
"6780" NA NA NA
"6781" NA NA NA
"6782" NA NA NA
"6783" NA NA NA
"6784" NA NA NA
"6785" NA NA NA
"6786" NA NA NA
"6787" NA NA NA
"6788" NA NA NA
"6789" NA NA NA
"6790" NA NA NA
"6791" NA NA NA
"6792" NA NA NA
"6793" NA NA NA
"6794" NA NA NA
"6795" NA NA NA
"6796" NA NA NA
"6797" NA NA NA
"6798" NA NA NA
"6799" NA NA NA
"6800" NA NA NA
"6801" NA NA NA
"6802" NA NA NA
"6803" NA NA NA
"6804" NA NA NA
"6805" NA NA NA
"6806" NA NA NA
"6807" NA NA NA
"6808" NA NA NA
"6809" NA NA NA
"6810" NA NA NA
"6811" NA NA NA
"6812" NA NA NA
"6813" NA NA NA
"6814" NA NA NA
"6815" NA NA NA
"6816" NA NA NA
"6817" NA NA NA
"6818" NA NA NA
"6819" NA NA NA
"6820" NA NA NA
"6821" NA NA NA
"6822" NA NA NA
"6823" NA NA NA
"6824" NA NA NA
"6825" NA NA NA
"6826" NA NA NA
"6827" NA NA NA
"6828" NA NA NA
"6829" NA NA NA
"6830" NA NA NA
"6831" NA NA NA
"6832" NA NA NA
"6833" NA NA NA
"6834" NA NA NA
"6835" NA NA NA
"6836" NA NA NA
"6837" NA NA NA
"6838" NA NA NA
"6839" NA NA NA
"6840" NA NA NA
"6841" NA NA NA
"6842" NA NA NA
"6843" NA NA NA
"6844" NA NA NA
"6845" NA NA NA
"6846" NA NA NA
"6847" NA NA NA
"6848" NA NA NA
"6849" NA NA NA
"6850" NA NA NA
"6851" NA NA NA
"6852" NA NA NA
"6853" NA NA NA
"6854" NA NA NA
"6855" NA NA NA
"6856" NA NA NA
"6857" NA NA NA
"6858" NA NA NA
"6859" NA NA NA
"6860" NA NA NA
"6861" NA NA NA
"6862" NA NA NA
"6863" NA NA NA
"6864" NA NA NA
"6865" NA NA NA
"6866" NA NA NA
"6867" NA NA NA
"6868" NA NA NA
"6869" NA NA NA
"6870" NA NA NA
"6871" NA NA NA
"6872" NA NA NA
"6873" NA NA NA
"6874" NA NA NA
"6875" NA NA NA
"6876" NA NA NA
"6877" NA NA NA
"6878" NA NA NA
"6879" NA NA NA
"6880" NA NA NA
"6881" NA NA NA
"6882" NA NA NA
"6883" NA NA NA
"6884" NA NA NA
"6885" NA NA NA
"6886" NA NA NA
"6887" NA NA NA
"6888" NA NA NA
"6889" NA NA NA
"6890" NA NA NA
"6891" NA NA NA
"6892" NA NA NA
"6893" NA NA NA
"6894" NA NA NA
"6895" NA NA NA
"6896" NA NA NA
"6897" NA NA NA
"6898" NA NA NA
"6899" NA NA NA
"6900" NA NA NA
"6901" NA NA NA
"6902" NA NA NA
"6903" NA NA NA
"6904" NA NA NA
"6905" NA NA NA
"6906" NA NA NA
"6907" NA NA NA
"6908" NA NA NA
"6909" NA NA NA
"6910" NA NA NA
"6911" NA NA NA
"6912" NA NA NA
"6913" NA NA NA
"6914" NA NA NA
"6915" NA NA NA
"6916" NA NA NA
"6917" NA NA NA
"6918" NA NA NA
"6919" NA NA NA
"6920" NA NA NA
"6921" NA NA NA
"6922" NA NA NA
"6923" NA NA NA
"6924" NA NA NA
"6925" NA NA NA
"6926" NA NA NA
"6927" NA NA NA
"6928" NA NA NA
"6929" NA NA NA
"6930" NA NA NA
"6931" NA NA NA
"6932" NA NA NA
"6933" NA NA NA
"6934" NA NA NA
"6935" NA NA NA
"6936" NA NA NA
"6937" NA NA NA
"6938" NA NA NA
"6939" NA NA NA
"6940" NA NA NA
"6941" NA NA NA
"6942" NA NA NA
"6943" NA NA NA
"6944" NA NA NA
"6945" NA NA NA
"6946" NA NA NA
"6947" NA NA NA
"6948" NA NA NA
"6949" NA NA NA
"6950" NA NA NA
"6951" NA NA NA
"6952" NA NA NA
"6953" NA NA NA
"6954" NA NA NA
"6955" NA NA NA
"6956" NA NA NA
"6957" NA NA NA
"6958" NA NA NA
"6959" NA NA NA
"6960" NA NA NA
"6961" NA NA NA
"6962" NA NA NA
"6963" NA NA NA
"6964" NA NA NA
"6965" NA NA NA
"6966" NA NA NA
"6967" NA NA NA
"6968" NA NA NA
"6969" NA NA NA
"6970" NA NA NA
"6971" NA NA NA
"6972" NA NA NA
"6973" NA NA NA
"6974" NA NA NA
"6975" NA NA NA
"6976" NA NA NA
"6977" NA NA NA
"6978" NA NA NA
"6979" NA NA NA
"6980" NA NA NA
"6981" NA NA NA
"6982" NA NA NA
"6983" NA NA NA
"6984" NA NA NA
"6985" NA NA NA
"6986" NA NA NA
"6987" NA NA NA
"6988" NA NA NA
"6989" NA NA NA
"6990" NA NA NA
"6991" NA NA NA
"6992" NA NA NA
"6993" NA NA NA
"6994" NA NA NA
"6995" NA NA NA
"6996" NA NA NA
"6997" NA NA NA
"6998" NA NA NA
"6999" NA NA NA
"7000" NA NA NA
"7001" NA NA NA
"7002" NA NA NA
"7003" NA NA NA
"7004" NA NA NA
"7005" NA NA NA
"7006" NA NA NA
"7007" NA NA NA
"7008" NA NA NA
"7009" NA NA NA
"7010" NA NA NA
"7011" NA NA NA
"7012" NA NA NA
"7013" NA NA NA
"7014" NA NA NA
"7015" NA NA NA
"7016" NA NA NA
"7017" NA NA NA
"7018" NA NA NA
"7019" NA NA NA
"7020" NA NA NA
"7021" NA NA NA
"7022" NA NA NA
"7023" NA NA NA
"7024" NA NA NA
"7025" NA NA NA
"7026" NA NA NA
"7027" NA NA NA
"7028" NA NA NA
"7029" NA NA NA
"7030" NA NA NA
"7031" NA NA NA
"7032" NA NA NA
"7033" NA NA NA
"7034" NA NA NA
"7035" NA NA NA
"7036" NA NA NA
"7037" NA NA NA
"7038" NA NA NA
"7039" NA NA NA
"7040" NA NA NA
"7041" NA NA NA
"7042" NA NA NA
"7043" NA NA NA
"7044" NA NA NA
"7045" NA NA NA
"7046" NA NA NA
"7047" NA NA NA
"7048" NA NA NA
"7049" NA NA NA
"7050" NA NA NA
"7051" NA NA NA
"7052" NA NA NA
"7053" NA NA NA
"7054" NA NA NA
"7055" NA NA NA
"7056" NA NA NA
"7057" NA NA NA
"7058" NA NA NA
"7059" NA NA NA
"7060" NA NA NA
"7061" NA NA NA
"7062" NA NA NA
"7063" NA NA NA
"7064" NA NA NA
"7065" NA NA NA
"7066" NA NA NA
"7067" NA NA NA
"7068" NA NA NA
"7069" NA NA NA
"7070" NA NA NA
"7071" NA NA NA
"7072" NA NA NA
"7073" NA NA NA
"7074" NA NA NA
"7075" NA NA NA
"7076" NA NA NA
"7077" NA NA NA
"7078" NA NA NA
"7079" NA NA NA
"7080" NA NA NA
"7081" NA NA NA
"7082" NA NA NA
"7083" NA NA NA
"7084" NA NA NA
"7085" NA NA NA
"7086" NA NA NA
"7087" NA NA NA
"7088" NA NA NA
"7089" NA NA NA
"7090" NA NA NA
"7091" NA NA NA
"7092" NA NA NA
"7093" NA NA NA
"7094" NA NA NA
"7095" NA NA NA
"7096" NA NA NA
"7097" NA NA NA
"7098" NA NA NA
"7099" NA NA NA
"7100" NA NA NA
"7101" NA NA NA
"7102" NA NA NA
"7103" NA NA NA
"7104" NA NA NA
"7105" NA NA NA
"7106" NA NA NA
"7107" NA NA NA
"7108" NA NA NA
"7109" NA NA NA
"7110" NA NA NA
"7111" NA NA NA
"7112" NA NA NA
"7113" NA NA NA
"7114" NA NA NA
"7115" NA NA NA
"7116" NA NA NA
"7117" NA NA NA
"7118" NA NA NA
"7119" NA NA NA
"7120" NA NA NA
"7121" NA NA NA
"7122" NA NA NA
"7123" NA NA NA
"7124" NA NA NA
"7125" NA NA NA
"7126" NA NA NA
"7127" NA NA NA
"7128" NA NA NA
"7129" NA NA NA
"7130" NA NA NA
"7131" NA NA NA
"7132" NA NA NA
"7133" NA NA NA
"7134" NA NA NA
"7135" NA NA NA
"7136" NA NA NA
"7137" NA NA NA
"7138" NA NA NA
"7139" NA NA NA
"7140" NA NA NA
"7141" NA NA NA
"7142" NA NA NA
"7143" NA NA NA
"7144" NA NA NA
"7145" NA NA NA
"7146" NA NA NA
"7147" NA NA NA
"7148" NA NA NA
"7149" NA NA NA
"7150" NA NA NA
"7151" NA NA NA
"7152" NA NA NA
"7153" NA NA NA
"7154" NA NA NA
"7155" NA NA NA
"7156" NA NA NA
"7157" NA NA NA
"7158" NA NA NA
"7159" NA NA NA
"7160" NA NA NA
"7161" NA NA NA
"7162" NA NA NA
"7163" NA NA NA
"7164" NA NA NA
"7165" NA NA NA
"7166" NA NA NA
"7167" NA NA NA
"7168" NA NA NA
"7169" NA NA NA
"7170" NA NA NA
"7171" NA NA NA
"7172" NA NA NA
"7173" NA NA NA
"7174" NA NA NA
"7175" NA NA NA
"7176" NA NA NA
"7177" NA NA NA
"7178" NA NA NA
"7179" NA NA NA
"7180" NA NA NA
"7181" NA NA NA
"7182" NA NA NA
"7183" NA NA NA
"7184" NA NA NA
"7185" NA NA NA
"7186" NA NA NA
"7187" NA NA NA
"7188" NA NA NA
"7189" NA NA NA
"7190" NA NA NA
"7191" NA NA NA
"7192" NA NA NA
"7193" NA NA NA
"7194" NA NA NA
"7195" NA NA NA
"7196" NA NA NA
"7197" NA NA NA
"7198" NA NA NA
"7199" NA NA NA
"7200" NA NA NA
"7201" NA NA NA
"7202" NA NA NA
"7203" NA NA NA
"7204" NA NA NA
"7205" NA NA NA
"7206" NA NA NA
"7207" NA NA NA
"7208" NA NA NA
"7209" NA NA NA
"7210" NA NA NA
"7211" NA NA NA
"7212" NA NA NA
"7213" NA NA NA
"7214" NA NA NA
"7215" NA NA NA
"7216" NA NA NA
"7217" NA NA NA
"7218" NA NA NA
"7219" NA NA NA
"7220" NA NA NA
"7221" NA NA NA
"7222" NA NA NA
"7223" NA NA NA
"7224" NA NA NA
"7225" NA NA NA
"7226" NA NA NA
"7227" NA NA NA
"7228" NA NA NA
"7229" NA NA NA
"7230" NA NA NA
"7231" NA NA NA
"7232" NA NA NA
"7233" NA NA NA
"7234" NA NA NA
"7235" NA NA NA
"7236" NA NA NA
"7237" NA NA NA
"7238" NA NA NA
"7239" NA NA NA
"7240" NA NA NA
"7241" NA NA NA
"7242" NA NA NA
"7243" NA NA NA
"7244" NA NA NA
"7245" NA NA NA
"7246" NA NA NA
"7247" NA NA NA
"7248" NA NA NA
"7249" NA NA NA
"7250" NA NA NA
"7251" NA NA NA
"7252" NA NA NA
"7253" NA NA NA
"7254" NA NA NA
"7255" NA NA NA
"7256" NA NA NA
"7257" NA NA NA
"7258" NA NA NA
"7259" NA NA NA
"7260" NA NA NA
"7261" NA NA NA
"7262" NA NA NA
"7263" NA NA NA
"7264" NA NA NA
"7265" NA NA NA
"7266" NA NA NA
"7267" NA NA NA
"7268" NA NA NA
"7269" NA NA NA
"7270" NA NA NA
"7271" NA NA NA
"7272" NA NA NA
"7273" NA NA NA
"7274" NA NA NA
"7275" NA NA NA
"7276" NA NA NA
"7277" NA NA NA
"7278" NA NA NA
"7279" NA NA NA
"7280" NA NA NA
"7281" NA NA NA
"7282" NA NA NA
"7283" NA NA NA
"7284" NA NA NA
"7285" NA NA NA
"7286" NA NA NA
"7287" NA NA NA
"7288" NA NA NA
"7289" NA NA NA
"7290" NA NA NA
"7291" NA NA NA
"7292" NA NA NA
"7293" NA NA NA
"7294" NA NA NA
"7295" NA NA NA
"7296" NA NA NA
"7297" NA NA NA
"7298" NA NA NA
"7299" NA NA NA
"7300" NA NA NA
"7301" NA NA NA
"7302" NA NA NA
"7303" NA NA NA
"7304" NA NA NA
"7305" NA NA NA
"7306" NA NA NA
"7307" NA NA NA
"7308" NA NA NA
"7309" NA NA NA
"7310" NA NA NA
"7311" NA NA NA
"7312" NA NA NA
"7313" NA NA NA
"7314" NA NA NA
"7315" NA NA NA
"7316" NA NA NA
"7317" NA NA NA
"7318" NA NA NA
"7319" NA NA NA
"7320" NA NA NA
"7321" NA NA NA
"7322" NA NA NA
"7323" NA NA NA
"7324" NA NA NA
"7325" NA NA NA
"7326" NA NA NA
"7327" NA NA NA
"7328" NA NA NA
"7329" NA NA NA
"7330" NA NA NA
"7331" NA NA NA
"7332" NA NA NA
"7333" NA NA NA
"7334" NA NA NA
"7335" NA NA NA
"7336" NA NA NA
"7337" NA NA NA
"7338" NA NA NA
"7339" NA NA NA
"7340" NA NA NA
"7341" NA NA NA
"7342" NA NA NA
"7343" NA NA NA
"7344" NA NA NA
"7345" NA NA NA
"7346" NA NA NA
"7347" NA NA NA
"7348" NA NA NA
"7349" NA NA NA
"7350" NA NA NA
"7351" NA NA NA
"7352" NA NA NA
"7353" NA NA NA
"7354" NA NA NA
"7355" NA NA NA
"7356" NA NA NA
"7357" NA NA NA
"7358" NA NA NA
"7359" NA NA NA
"7360" NA NA NA
"7361" NA NA NA
"7362" NA NA NA
"7363" NA NA NA
"7364" NA NA NA
"7365" NA NA NA
"7366" NA NA NA
"7367" NA NA NA
"7368" NA NA NA
"7369" NA NA NA
"7370" NA NA NA
"7371" NA NA NA
"7372" NA NA NA
"7373" NA NA NA
"7374" NA NA NA
"7375" NA NA NA
"7376" NA NA NA
"7377" NA NA NA
"7378" NA NA NA
"7379" NA NA NA
"7380" NA NA NA
"7381" NA NA NA
"7382" NA NA NA
"7383" NA NA NA
"7384" NA NA NA
"7385" NA NA NA
"7386" NA NA NA
"7387" NA NA NA
"7388" NA NA NA
"7389" NA NA NA
"7390" NA NA NA
"7391" NA NA NA
"7392" NA NA NA
"7393" NA NA NA
"7394" NA NA NA
"7395" NA NA NA
"7396" NA NA NA
"7397" NA NA NA
"7398" NA NA NA
"7399" NA NA NA
"7400" NA NA NA
"7401" NA NA NA
"7402" NA NA NA
"7403" NA NA NA
"7404" NA NA NA
"7405" NA NA NA
"7406" NA NA NA
"7407" NA NA NA
"7408" NA NA NA
"7409" NA NA NA
"7410" NA NA NA
"7411" NA NA NA
"7412" NA NA NA
"7413" NA NA NA
"7414" NA NA NA
"7415" NA NA NA
"7416" NA NA NA
"7417" NA NA NA
"7418" NA NA NA
"7419" NA NA NA
"7420" NA NA NA
"7421" NA NA NA
"7422" NA NA NA
"7423" NA NA NA
"7424" NA NA NA
"7425" NA NA NA
"7426" NA NA NA
"7427" NA NA NA
"7428" NA NA NA
"7429" NA NA NA
"7430" NA NA NA
"7431" NA NA NA
"7432" NA NA NA
"7433" NA NA NA
"7434" NA NA NA
"7435" NA NA NA
"7436" NA NA NA
"7437" NA NA NA
"7438" NA NA NA
"7439" NA NA NA
"7440" NA NA NA
"7441" NA NA NA
"7442" NA NA NA
"7443" NA NA NA
"7444" NA NA NA
"7445" NA NA NA
"7446" NA NA NA
"7447" NA NA NA
"7448" NA NA NA
"7449" NA NA NA
"7450" NA NA NA
"7451" NA NA NA
"7452" NA NA NA
"7453" NA NA NA
"7454" NA NA NA
"7455" NA NA NA
"7456" NA NA NA
"7457" NA NA NA
"7458" NA NA NA
"7459" NA NA NA
"7460" NA NA NA
"7461" NA NA NA
"7462" NA NA NA
"7463" NA NA NA
"7464" NA NA NA
"7465" NA NA NA
"7466" NA NA NA
"7467" NA NA NA
"7468" NA NA NA
"7469" NA NA NA
"7470" NA NA NA
"7471" NA NA NA
"7472" NA NA NA
"7473" NA NA NA
"7474" NA NA NA
"7475" NA NA NA
"7476" NA NA NA
"7477" NA NA NA
"7478" NA NA NA
"7479" NA NA NA
"7480" NA NA NA
"7481" NA NA NA
"7482" NA NA NA
"7483" NA NA NA
"7484" NA NA NA
"7485" NA NA NA
"7486" NA NA NA
"7487" NA NA NA
"7488" NA NA NA
"7489" NA NA NA
"7490" NA NA NA
"7491" NA NA NA
"7492" NA NA NA
"7493" NA NA NA
"7494" NA NA NA
"7495" NA NA NA
"7496" NA NA NA
"7497" NA NA NA
"7498" NA NA NA
"7499" NA NA NA
"7500" NA NA NA
"7501" NA NA NA
"7502" NA NA NA
"7503" NA NA NA
"7504" NA NA NA
"7505" NA NA NA
"7506" NA NA NA
"7507" NA NA NA
"7508" NA NA NA
"7509" NA NA NA
"7510" NA NA NA
"7511" NA NA NA
"7512" NA NA NA
"7513" NA NA NA
"7514" NA NA NA
"7515" NA NA NA
"7516" NA NA NA
"7517" NA NA NA
"7518" NA NA NA
"7519" NA NA NA
"7520" NA NA NA
"7521" NA NA NA
"7522" NA NA NA
"7523" NA NA NA
"7524" NA NA NA
"7525" NA NA NA
"7526" NA NA NA
"7527" NA NA NA
"7528" NA NA NA
"7529" NA NA NA
"7530" NA NA NA
"7531" NA NA NA
"7532" NA NA NA
"7533" NA NA NA
"7534" NA NA NA
"7535" NA NA NA
"7536" NA NA NA
"7537" NA NA NA
"7538" NA NA NA
"7539" NA NA NA
"7540" NA NA NA
"7541" NA NA NA
"7542" NA NA NA
"7543" NA NA NA
"7544" NA NA NA
"7545" NA NA NA
"7546" NA NA NA
"7547" NA NA NA
"7548" NA NA NA
"7549" NA NA NA
"7550" NA NA NA
"7551" NA NA NA
"7552" NA NA NA
"7553" NA NA NA
"7554" NA NA NA
"7555" NA NA NA
"7556" NA NA NA
"7557" NA NA NA
"7558" NA NA NA
"7559" NA NA NA
"7560" NA NA NA
"7561" NA NA NA
"7562" NA NA NA
"7563" NA NA NA
"7564" NA NA NA
"7565" NA NA NA
"7566" NA NA NA
"7567" NA NA NA
"7568" NA NA NA
"7569" NA NA NA
"7570" NA NA NA
"7571" NA NA NA
"7572" NA NA NA
"7573" NA NA NA
"7574" NA NA NA
"7575" NA NA NA
"7576" NA NA NA
"7577" NA NA NA
"7578" NA NA NA
"7579" NA NA NA
"7580" NA NA NA
"7581" NA NA NA
"7582" NA NA NA
"7583" NA NA NA
"7584" NA NA NA
"7585" NA NA NA
"7586" NA NA NA
"7587" NA NA NA
"7588" NA NA NA
"7589" NA NA NA
"7590" NA NA NA
"7591" NA NA NA
"7592" NA NA NA
"7593" NA NA NA
"7594" NA NA NA
"7595" NA NA NA
"7596" NA NA NA
"7597" NA NA NA
"7598" NA NA NA
"7599" NA NA NA
"7600" NA NA NA
"7601" NA NA NA
"7602" NA NA NA
"7603" NA NA NA
"7604" NA NA NA
"7605" NA NA NA
"7606" NA NA NA
"7607" NA NA NA
"7608" NA NA NA
"7609" NA NA NA
"7610" NA NA NA
"7611" NA NA NA
"7612" NA NA NA
"7613" NA NA NA
"7614" NA NA NA
"7615" NA NA NA
"7616" NA NA NA
"7617" NA NA NA
"7618" NA NA NA
"7619" NA NA NA
"7620" NA NA NA
"7621" NA NA NA
"7622" NA NA NA
"7623" NA NA NA
"7624" NA NA NA
"7625" NA NA NA
"7626" NA NA NA
"7627" NA NA NA
"7628" NA NA NA
"7629" NA NA NA
"7630" NA NA NA
"7631" NA NA NA
"7632" NA NA NA
"7633" NA NA NA
"7634" NA NA NA
"7635" NA NA NA
"7636" NA NA NA
"7637" NA NA NA
"7638" NA NA NA
"7639" NA NA NA
"7640" NA NA NA
"7641" NA NA NA
"7642" NA NA NA
"7643" NA NA NA
"7644" NA NA NA
"7645" NA NA NA
"7646" NA NA NA
"7647" NA NA NA
"7648" NA NA NA
"7649" NA NA NA
"7650" NA NA NA
"7651" NA NA NA
"7652" NA NA NA
"7653" NA NA NA
"7654" NA NA NA
"7655" NA NA NA
"7656" NA NA NA
"7657" NA NA NA
"7658" NA NA NA
"7659" NA NA NA
"7660" NA NA NA
"7661" NA NA NA
"7662" NA NA NA
"7663" NA NA NA
"7664" NA NA NA
"7665" NA NA NA
"7666" NA NA NA
"7667" NA NA NA
"7668" NA NA NA
"7669" NA NA NA
"7670" NA NA NA
"7671" NA NA NA
"7672" NA NA NA
"7673" NA NA NA
"7674" NA NA NA
"7675" NA NA NA
"7676" NA NA NA
"7677" NA NA NA
"7678" NA NA NA
"7679" NA NA NA
"7680" NA NA NA
"7681" NA NA NA
"7682" NA NA NA
"7683" NA NA NA
"7684" NA NA NA
"7685" NA NA NA
"7686" NA NA NA
"7687" NA NA NA
"7688" NA NA NA
"7689" NA NA NA
"7690" NA NA NA
"7691" NA NA NA
"7692" NA NA NA
"7693" NA NA NA
"7694" NA NA NA
"7695" NA NA NA
"7696" NA NA NA
"7697" NA NA NA
"7698" NA NA NA
"7699" NA NA NA
"7700" NA NA NA
"7701" NA NA NA
"7702" NA NA NA
"7703" NA NA NA
"7704" NA NA NA
"7705" NA NA NA
"7706" NA NA NA
"7707" NA NA NA
"7708" NA NA NA
"7709" NA NA NA
"7710" NA NA NA
"7711" NA NA NA
"7712" NA NA NA
"7713" NA NA NA
"7714" NA NA NA
"7715" NA NA NA
"7716" NA NA NA
"7717" NA NA NA
"7718" NA NA NA
"7719" NA NA NA
"7720" NA NA NA
"7721" NA NA NA
"7722" NA NA NA
"7723" NA NA NA
"7724" NA NA NA
"7725" NA NA NA
"7726" NA NA NA
"7727" NA NA NA
"7728" NA NA NA
"7729" NA NA NA
"7730" NA NA NA
"7731" NA NA NA
"7732" NA NA NA
"7733" NA NA NA
"7734" NA NA NA
"7735" NA NA NA
"7736" NA NA NA
"7737" NA NA NA
"7738" NA NA NA
"7739" NA NA NA
"7740" NA NA NA
"7741" NA NA NA
"7742" NA NA NA
"7743" NA NA NA
"7744" NA NA NA
"7745" NA NA NA
"7746" NA NA NA
"7747" NA NA NA
"7748" NA NA NA
"7749" NA NA NA
"7750" NA NA NA
"7751" NA NA NA
"7752" NA NA NA
"7753" NA NA NA
"7754" NA NA NA
"7755" NA NA NA
"7756" NA NA NA
"7757" NA NA NA
"7758" NA NA NA
"7759" NA NA NA
"7760" NA NA NA
"7761" NA NA NA
"7762" NA NA NA
"7763" NA NA NA
"7764" NA NA NA
"7765" NA NA NA
"7766" NA NA NA
"7767" NA NA NA
"7768" NA NA NA
"7769" NA NA NA
"7770" NA NA NA
"7771" NA NA NA
"7772" NA NA NA
"7773" NA NA NA
"7774" NA NA NA
"7775" NA NA NA
"7776" NA NA NA
"7777" NA NA NA
"7778" NA NA NA
"7779" NA NA NA
"7780" NA NA NA
"7781" NA NA NA
"7782" NA NA NA
"7783" NA NA NA
"7784" NA NA NA
"7785" NA NA NA
"7786" NA NA NA
"7787" NA NA NA
"7788" NA NA NA
"7789" NA NA NA
"7790" NA NA NA
"7791" NA NA NA
"7792" NA NA NA
"7793" NA NA NA
"7794" NA NA NA
"7795" NA NA NA
"7796" NA NA NA
"7797" NA NA NA
"7798" NA NA NA
"7799" NA NA NA
"7800" NA NA NA
"7801" NA NA NA
"7802" NA NA NA
"7803" NA NA NA
"7804" NA NA NA
"7805" NA NA NA
"7806" NA NA NA
"7807" NA NA NA
"7808" NA NA NA
"7809" NA NA NA
"7810" NA NA NA
"7811" NA NA NA
"7812" NA NA NA
"7813" NA NA NA
"7814" NA NA NA
"7815" NA NA NA
"7816" NA NA NA
"7817" NA NA NA
"7818" NA NA NA
"7819" NA NA NA
"7820" NA NA NA
"7821" NA NA NA
"7822" NA NA NA
"7823" NA NA NA
"7824" NA NA NA
"7825" NA NA NA
"7826" NA NA NA
"7827" NA NA NA
"7828" NA NA NA
"7829" NA NA NA
"7830" NA NA NA
"7831" NA NA NA
"7832" NA NA NA
"7833" NA NA NA
"7834" NA NA NA
"7835" NA NA NA
"7836" NA NA NA
"7837" NA NA NA
"7838" NA NA NA
"7839" NA NA NA
"7840" NA NA NA
"7841" NA NA NA
"7842" NA NA NA
"7843" NA NA NA
"7844" NA NA NA
"7845" NA NA NA
"7846" NA NA NA
"7847" NA NA NA
"7848" NA NA NA
"7849" NA NA NA
"7850" NA NA NA
"7851" NA NA NA
"7852" NA NA NA
"7853" NA NA NA
"7854" NA NA NA
"7855" NA NA NA
"7856" NA NA NA
"7857" NA NA NA
"7858" NA NA NA
"7859" NA NA NA
"7860" NA NA NA
"7861" NA NA NA
"7862" NA NA NA
"7863" NA NA NA
"7864" NA NA NA
"7865" NA NA NA
"7866" NA NA NA
"7867" NA NA NA
"7868" NA NA NA
"7869" NA NA NA
"7870" NA NA NA
"7871" NA NA NA
"7872" NA NA NA
"7873" NA NA NA
"7874" NA NA NA
"7875" NA NA NA
"7876" NA NA NA
"7877" NA NA NA
"7878" NA NA NA
"7879" NA NA NA
"7880" NA NA NA
"7881" NA NA NA
"7882" NA NA NA
"7883" NA NA NA
"7884" NA NA NA
"7885" NA NA NA
"7886" NA NA NA
"7887" NA NA NA
"7888" NA NA NA
"7889" NA NA NA
"7890" NA NA NA
"7891" NA NA NA
"7892" NA NA NA
"7893" NA NA NA
"7894" NA NA NA
"7895" NA NA NA
"7896" NA NA NA
"7897" NA NA NA
"7898" NA NA NA
"7899" NA NA NA
"7900" NA NA NA
"7901" NA NA NA
"7902" NA NA NA
"7903" NA NA NA
"7904" NA NA NA
"7905" NA NA NA
"7906" NA NA NA
"7907" NA NA NA
"7908" NA NA NA
"7909" NA NA NA
"7910" NA NA NA
"7911" NA NA NA
"7912" NA NA NA
"7913" NA NA NA
"7914" NA NA NA
"7915" NA NA NA
"7916" NA NA NA
"7917" NA NA NA
"7918" NA NA NA
"7919" NA NA NA
"7920" NA NA NA
"7921" NA NA NA
"7922" NA NA NA
"7923" NA NA NA
"7924" NA NA NA
"7925" NA NA NA
"7926" NA NA NA
"7927" NA NA NA
"7928" NA NA NA
"7929" NA NA NA
"7930" NA NA NA
"7931" NA NA NA
"7932" NA NA NA
"7933" NA NA NA
"7934" NA NA NA
"7935" NA NA NA
"7936" NA NA NA
"7937" NA NA NA
"7938" NA NA NA
"7939" NA NA NA
"7940" NA NA NA
"7941" NA NA NA
"7942" NA NA NA
"7943" NA NA NA
"7944" NA NA NA
"7945" NA NA NA
"7946" NA NA NA
"7947" NA NA NA
"7948" NA NA NA
"7949" NA NA NA
"7950" NA NA NA
"7951" NA NA NA
"7952" NA NA NA
"7953" NA NA NA
"7954" NA NA NA
"7955" NA NA NA
"7956" NA NA NA
"7957" NA NA NA
"7958" NA NA NA
"7959" NA NA NA
"7960" NA NA NA
"7961" NA NA NA
"7962" NA NA NA
"7963" NA NA NA
"7964" NA NA NA
"7965" NA NA NA
"7966" NA NA NA
"7967" NA NA NA
"7968" NA NA NA
"7969" NA NA NA
"7970" NA NA NA
"7971" NA NA NA
"7972" NA NA NA
"7973" NA NA NA
"7974" NA NA NA
"7975" NA NA NA
"7976" NA NA NA
"7977" NA NA NA
"7978" NA NA NA
"7979" NA NA NA
"7980" NA NA NA
"7981" NA NA NA
"7982" NA NA NA
"7983" NA NA NA
"7984" NA NA NA
"7985" NA NA NA
"7986" NA NA NA
"7987" NA NA NA
"7988" NA NA NA
"7989" NA NA NA
"7990" NA NA NA
"7991" NA NA NA
"7992" NA NA NA
"7993" NA NA NA
"7994" NA NA NA
"7995" NA NA NA
"7996" NA NA NA
"7997" NA NA NA
"7998" NA NA NA
"7999" NA NA NA
"8000" NA NA NA
"8001" NA NA NA
"8002" NA NA NA
"8003" NA NA NA
"8004" NA NA NA
"8005" NA NA NA
"8006" NA NA NA
"8007" NA NA NA
"8008" NA NA NA
"8009" NA NA NA
"8010" NA NA NA
"8011" NA NA NA
"8012" NA NA NA
"8013" NA NA NA
"8014" NA NA NA
"8015" NA NA NA
"8016" NA NA NA
"8017" NA NA NA
"8018" NA NA NA
"8019" NA NA NA
"8020" NA NA NA
"8021" NA NA NA
"8022" NA NA NA
"8023" NA NA NA
"8024" NA NA NA
"8025" NA NA NA
"8026" NA NA NA
"8027" NA NA NA
"8028" NA NA NA
"8029" NA NA NA
"8030" NA NA NA
"8031" NA NA NA
"8032" NA NA NA
"8033" NA NA NA
"8034" NA NA NA
"8035" NA NA NA
"8036" NA NA NA
"8037" NA NA NA
"8038" NA NA NA
"8039" NA NA NA
"8040" NA NA NA
"8041" NA NA NA
"8042" NA NA NA
"8043" NA NA NA
"8044" NA NA NA
"8045" NA NA NA
"8046" NA NA NA
"8047" NA NA NA
"8048" NA NA NA
"8049" NA NA NA
"8050" NA NA NA
"8051" NA NA NA
"8052" NA NA NA
"8053" NA NA NA
"8054" NA NA NA
"8055" NA NA NA
"8056" NA NA NA
"8057" NA NA NA
"8058" NA NA NA
"8059" NA NA NA
"8060" NA NA NA
"8061" NA NA NA
"8062" NA NA NA
"8063" NA NA NA
"8064" NA NA NA
"8065" NA NA NA
"8066" NA NA NA
"8067" NA NA NA
"8068" NA NA NA
"8069" NA NA NA
"8070" NA NA NA
"8071" NA NA NA
"8072" NA NA NA
"8073" NA NA NA
"8074" NA NA NA
"8075" NA NA NA
"8076" NA NA NA
"8077" NA NA NA
"8078" NA NA NA
"8079" NA NA NA
"8080" NA NA NA
"8081" NA NA NA
"8082" NA NA NA
"8083" NA NA NA
"8084" NA NA NA
"8085" NA NA NA
"8086" NA NA NA
"8087" NA NA NA
"8088" NA NA NA
"8089" NA NA NA
"8090" NA NA NA
"8091" NA NA NA
"8092" NA NA NA
"8093" NA NA NA
"8094" NA NA NA
"8095" NA NA NA
"8096" NA NA NA
"8097" NA NA NA
"8098" NA NA NA
"8099" NA NA NA
"8100" NA NA NA
"8101" NA NA NA
"8102" NA NA NA
"8103" NA NA NA
"8104" NA NA NA
"8105" NA NA NA
"8106" NA NA NA
"8107" NA NA NA
"8108" NA NA NA
"8109" NA NA NA
"8110" NA NA NA
"8111" NA NA NA
"8112" NA NA NA
"8113" NA NA NA
"8114" NA NA NA
"8115" NA NA NA
"8116" NA NA NA
"8117" NA NA NA
"8118" NA NA NA
"8119" NA NA NA
"8120" NA NA NA
"8121" NA NA NA
"8122" NA NA NA
"8123" NA NA NA
"8124" NA NA NA
"8125" NA NA NA
"8126" NA NA NA
"8127" NA NA NA
"8128" NA NA NA
"8129" NA NA NA
"8130" NA NA NA
"8131" NA NA NA
"8132" NA NA NA
"8133" NA NA NA
"8134" NA NA NA
"8135" NA NA NA
"8136" NA NA NA
"8137" NA NA NA
"8138" NA NA NA
"8139" NA NA NA
"8140" NA NA NA
"8141" NA NA NA
"8142" NA NA NA
"8143" NA NA NA
"8144" NA NA NA
"8145" NA NA NA
"8146" NA NA NA
"8147" NA NA NA
"8148" NA NA NA
"8149" NA NA NA
"8150" NA NA NA
"8151" NA NA NA
"8152" NA NA NA
"8153" NA NA NA
"8154" NA NA NA
"8155" NA NA NA
"8156" NA NA NA
"8157" NA NA NA
"8158" NA NA NA
"8159" NA NA NA
"8160" NA NA NA
"8161" NA NA NA
"8162" NA NA NA
"8163" NA NA NA
"8164" NA NA NA
"8165" NA NA NA
"8166" NA NA NA
"8167" NA NA NA
"8168" NA NA NA
"8169" NA NA NA
"8170" NA NA NA
"8171" NA NA NA
"8172" NA NA NA
"8173" NA NA NA
"8174" NA NA NA
"8175" NA NA NA
"8176" NA NA NA
"8177" NA NA NA
"8178" NA NA NA
"8179" NA NA NA
"8180" NA NA NA
"8181" NA NA NA
"8182" NA NA NA
"8183" NA NA NA
"8184" NA NA NA
"8185" NA NA NA
"8186" NA NA NA
"8187" NA NA NA
"8188" NA NA NA
"8189" NA NA NA
"8190" NA NA NA
"8191" NA NA NA
"8192" NA NA NA
"8193" NA NA NA
"8194" NA NA NA
"8195" NA NA NA
"8196" NA NA NA
"8197" NA NA NA
"8198" NA NA NA
"8199" NA NA NA
"8200" NA NA NA
"8201" NA NA NA
"8202" NA NA NA
"8203" NA NA NA
"8204" NA NA NA
"8205" NA NA NA
"8206" NA NA NA
"8207" NA NA NA
"8208" NA NA NA
"8209" NA NA NA
"8210" NA NA NA
"8211" NA NA NA
"8212" NA NA NA
"8213" NA NA NA
"8214" NA NA NA
"8215" NA NA NA
"8216" NA NA NA
"8217" NA NA NA
"8218" NA NA NA
"8219" NA NA NA
"8220" NA NA NA
"8221" NA NA NA
"8222" NA NA NA
"8223" NA NA NA
"8224" NA NA NA
"8225" NA NA NA
"8226" NA NA NA
"8227" NA NA NA
"8228" NA NA NA
"8229" NA NA NA
"8230" NA NA NA
"8231" NA NA NA
"8232" NA NA NA
"8233" NA NA NA
"8234" NA NA NA
"8235" NA NA NA
"8236" NA NA NA
"8237" NA NA NA
"8238" NA NA NA
"8239" NA NA NA
"8240" NA NA NA
"8241" NA NA NA
"8242" NA NA NA
"8243" NA NA NA
"8244" NA NA NA
"8245" NA NA NA
"8246" NA NA NA
"8247" NA NA NA
"8248" NA NA NA
"8249" NA NA NA
"8250" NA NA NA
"8251" NA NA NA
"8252" NA NA NA
"8253" NA NA NA
"8254" NA NA NA
"8255" NA NA NA
"8256" NA NA NA
"8257" NA NA NA
"8258" NA NA NA
"8259" NA NA NA
"8260" NA NA NA
"8261" NA NA NA
"8262" NA NA NA
"8263" NA NA NA
"8264" NA NA NA
"8265" NA NA NA
"8266" NA NA NA
"8267" NA NA NA
"8268" NA NA NA
"8269" NA NA NA
"8270" NA NA NA
"8271" NA NA NA
"8272" NA NA NA
"8273" NA NA NA
"8274" NA NA NA
"8275" NA NA NA
"8276" NA NA NA
"8277" NA NA NA
"8278" NA NA NA
"8279" NA NA NA
"8280" NA NA NA
"8281" NA NA NA
"8282" NA NA NA
"8283" NA NA NA
"8284" NA NA NA
"8285" NA NA NA
"8286" NA NA NA
"8287" NA NA NA
"8288" NA NA NA
"8289" NA NA NA
"8290" NA NA NA
"8291" NA NA NA
"8292" NA NA NA
"8293" NA NA NA
"8294" NA NA NA
"8295" NA NA NA
"8296" NA NA NA
"8297" NA NA NA
"8298" NA NA NA
"8299" NA NA NA
"8300" NA NA NA
"8301" NA NA NA
"8302" NA NA NA
"8303" NA NA NA
"8304" NA NA NA
"8305" NA NA NA
"8306" NA NA NA
"8307" NA NA NA
"8308" NA NA NA
"8309" NA NA NA
"8310" NA NA NA
"8311" NA NA NA
"8312" NA NA NA
"8313" NA NA NA
"8314" NA NA NA
"8315" NA NA NA
"8316" NA NA NA
"8317" NA NA NA
"8318" NA NA NA
"8319" NA NA NA
"8320" NA NA NA
"8321" NA NA NA
"8322" NA NA NA
"8323" NA NA NA
"8324" NA NA NA
"8325" NA NA NA
"8326" NA NA NA
"8327" NA NA NA
"8328" NA NA NA
"8329" NA NA NA
"8330" NA NA NA
"8331" NA NA NA
"8332" NA NA NA
"8333" NA NA NA
"8334" NA NA NA
"8335" NA NA NA
"8336" NA NA NA
"8337" NA NA NA
"8338" NA NA NA
"8339" NA NA NA
"8340" NA NA NA
"8341" NA NA NA
"8342" NA NA NA
"8343" NA NA NA
"8344" NA NA NA
"8345" NA NA NA
"8346" NA NA NA
"8347" NA NA NA
"8348" NA NA NA
"8349" NA NA NA
"8350" NA NA NA
"8351" NA NA NA
"8352" NA NA NA
"8353" NA NA NA
"8354" NA NA NA
"8355" NA NA NA
"8356" NA NA NA
"8357" NA NA NA
"8358" NA NA NA
"8359" NA NA NA
"8360" NA NA NA
"8361" NA NA NA
"8362" NA NA NA
"8363" NA NA NA
"8364" NA NA NA
"8365" NA NA NA
"8366" NA NA NA
"8367" NA NA NA
"8368" NA NA NA
"8369" NA NA NA
"8370" NA NA NA
"8371" NA NA NA
"8372" NA NA NA
"8373" NA NA NA
"8374" NA NA NA
"8375" NA NA NA
"8376" NA NA NA
"8377" NA NA NA
"8378" NA NA NA
"8379" NA NA NA
"8380" NA NA NA
"8381" NA NA NA
"8382" NA NA NA
"8383" NA NA NA
"8384" NA NA NA
"8385" NA NA NA
"8386" NA NA NA
"8387" NA NA NA
"8388" NA NA NA
"8389" NA NA NA
"8390" NA NA NA
"8391" NA NA NA
"8392" NA NA NA
"8393" NA NA NA
"8394" NA NA NA
"8395" NA NA NA
"8396" NA NA NA
"8397" NA NA NA
"8398" NA NA NA
"8399" NA NA NA
"8400" NA NA NA
"8401" NA NA NA
"8402" NA NA NA
"8403" NA NA NA
"8404" NA NA NA
"8405" NA NA NA
"8406" NA NA NA
"8407" NA NA NA
"8408" NA NA NA
"8409" NA NA NA
"8410" NA NA NA
"8411" NA NA NA
"8412" NA NA NA
"8413" NA NA NA
"8414" NA NA NA
"8415" NA NA NA
"8416" NA NA NA
"8417" NA NA NA
"8418" NA NA NA
"8419" NA NA NA
"8420" NA NA NA
"8421" NA NA NA
"8422" NA NA NA
"8423" NA NA NA
"8424" NA NA NA
"8425" NA NA NA
"8426" NA NA NA
"8427" NA NA NA
"8428" NA NA NA
"8429" NA NA NA
"8430" NA NA NA
"8431" NA NA NA
"8432" NA NA NA
"8433" NA NA NA
"8434" NA NA NA
"8435" NA NA NA
"8436" NA NA NA
"8437" NA NA NA
"8438" NA NA NA
"8439" NA NA NA
"8440" NA NA NA
"8441" NA NA NA
"8442" NA NA NA
"8443" NA NA NA
"8444" NA NA NA
"8445" NA NA NA
"8446" NA NA NA
"8447" NA NA NA
"8448" NA NA NA
"8449" NA NA NA
"8450" NA NA NA
"8451" NA NA NA
"8452" NA NA NA
"8453" NA NA NA
"8454" NA NA NA
"8455" NA NA NA
"8456" NA NA NA
"8457" NA NA NA
"8458" NA NA NA
"8459" NA NA NA
"8460" NA NA NA
"8461" NA NA NA
"8462" NA NA NA
"8463" NA NA NA
"8464" NA NA NA
"8465" NA NA NA
"8466" NA NA NA
"8467" NA NA NA
"8468" NA NA NA
"8469" NA NA NA
"8470" NA NA NA
"8471" NA NA NA
"8472" NA NA NA
"8473" NA NA NA
"8474" NA NA NA
"8475" NA NA NA
"8476" NA NA NA
"8477" NA NA NA
"8478" NA NA NA
"8479" NA NA NA
"8480" NA NA NA
"8481" NA NA NA
"8482" NA NA NA
"8483" NA NA NA
"8484" NA NA NA
"8485" NA NA NA
"8486" NA NA NA
"8487" NA NA NA
"8488" NA NA NA
"8489" NA NA NA
"8490" NA NA NA
"8491" NA NA NA
"8492" NA NA NA
"8493" NA NA NA
"8494" NA NA NA
"8495" NA NA NA
"8496" NA NA NA
"8497" NA NA NA
"8498" NA NA NA
"8499" NA NA NA
"8500" NA NA NA
"8501" NA NA NA
"8502" NA NA NA
"8503" NA NA NA
"8504" NA NA NA
"8505" NA NA NA
"8506" NA NA NA
"8507" NA NA NA
"8508" NA NA NA
"8509" NA NA NA
"8510" NA NA NA
"8511" NA NA NA
"8512" NA NA NA
"8513" NA NA NA
"8514" NA NA NA
"8515" NA NA NA
"8516" NA NA NA
"8517" NA NA NA
"8518" NA NA NA
"8519" NA NA NA
"8520" NA NA NA
"8521" NA NA NA
"8522" NA NA NA
"8523" NA NA NA
"8524" NA NA NA
"8525" NA NA NA
"8526" NA NA NA
"8527" NA NA NA
"8528" NA NA NA
"8529" NA NA NA
"8530" NA NA NA
"8531" NA NA NA
"8532" NA NA NA
"8533" NA NA NA
"8534" NA NA NA
"8535" NA NA NA
"8536" NA NA NA
"8537" NA NA NA
"8538" NA NA NA
"8539" NA NA NA
"8540" NA NA NA
"8541" NA NA NA
"8542" NA NA NA
"8543" NA NA NA
"8544" NA NA NA
"8545" NA NA NA
"8546" NA NA NA
"8547" NA NA NA
"8548" NA NA NA
"8549" NA NA NA
"8550" NA NA NA
"8551" NA NA NA
"8552" NA NA NA
"8553" NA NA NA
"8554" NA NA NA
"8555" NA NA NA
"8556" NA NA NA
"8557" NA NA NA
"8558" NA NA NA
"8559" NA NA NA
"8560" NA NA NA
"8561" NA NA NA
"8562" NA NA NA
"8563" NA NA NA
"8564" NA NA NA
"8565" NA NA NA
"8566" NA NA NA
"8567" NA NA NA
"8568" NA NA NA
"8569" NA NA NA
"8570" NA NA NA
"8571" NA NA NA
"8572" NA NA NA
"8573" NA NA NA
"8574" NA NA NA
"8575" NA NA NA
"8576" NA NA NA
"8577" NA NA NA
"8578" NA NA NA
"8579" NA NA NA
"8580" NA NA NA
"8581" NA NA NA
"8582" NA NA NA
"8583" NA NA NA
"8584" NA NA NA
"8585" NA NA NA
"8586" NA NA NA
"8587" NA NA NA
"8588" NA NA NA
"8589" NA NA NA
"8590" NA NA NA
"8591" NA NA NA
"8592" NA NA NA
"8593" NA NA NA
"8594" NA NA NA
"8595" NA NA NA
"8596" NA NA NA
"8597" NA NA NA
"8598" NA NA NA
"8599" NA NA NA
"8600" NA NA NA
"8601" NA NA NA
"8602" NA NA NA
"8603" NA NA NA
"8604" NA NA NA
"8605" NA NA NA
"8606" NA NA NA
"8607" NA NA NA
"8608" NA NA NA
"8609" NA NA NA
"8610" NA NA NA
"8611" NA NA NA
"8612" NA NA NA
"8613" NA NA NA
"8614" NA NA NA
"8615" NA NA NA
"8616" NA NA NA
"8617" NA NA NA
"8618" NA NA NA
"8619" NA NA NA
"8620" NA NA NA
"8621" NA NA NA
"8622" NA NA NA
"8623" NA NA NA
"8624" NA NA NA
"8625" NA NA NA
"8626" NA NA NA
"8627" NA NA NA
"8628" NA NA NA
"8629" NA NA NA
"8630" NA NA NA
"8631" NA NA NA
"8632" NA NA NA
"8633" NA NA NA
"8634" NA NA NA
"8635" NA NA NA
"8636" NA NA NA
"8637" NA NA NA
"8638" NA NA NA
"8639" NA NA NA
"8640" NA NA NA
"8641" NA NA NA
"8642" NA NA NA
"8643" NA NA NA
"8644" NA NA NA
"8645" NA NA NA
"8646" NA NA NA
"8647" NA NA NA
"8648" NA NA NA
"8649" NA NA NA
"8650" NA NA NA
"8651" NA NA NA
"8652" NA NA NA
"8653" NA NA NA
"8654" NA NA NA
"8655" NA NA NA
"8656" NA NA NA
"8657" NA NA NA
"8658" NA NA NA
"8659" NA NA NA
"8660" NA NA NA
"8661" NA NA NA
"8662" NA NA NA
"8663" NA NA NA
"8664" NA NA NA
"8665" NA NA NA
"8666" NA NA NA
"8667" NA NA NA
"8668" NA NA NA
"8669" NA NA NA
"8670" NA NA NA
"8671" NA NA NA
"8672" NA NA NA
"8673" NA NA NA
"8674" NA NA NA
"8675" NA NA NA
"8676" NA NA NA
"8677" NA NA NA
"8678" NA NA NA
"8679" NA NA NA
"8680" NA NA NA
"8681" NA NA NA
"8682" NA NA NA
"8683" NA NA NA
"8684" NA NA NA
"8685" NA NA NA
"8686" NA NA NA
"8687" NA NA NA
"8688" NA NA NA
"8689" NA NA NA
"8690" NA NA NA
"8691" NA NA NA
"8692" NA NA NA
"8693" NA NA NA
"8694" NA NA NA
"8695" NA NA NA
"8696" NA NA NA
"8697" NA NA NA
"8698" NA NA NA
"8699" NA NA NA
"8700" NA NA NA
"8701" NA NA NA
"8702" NA NA NA
"8703" NA NA NA
"8704" NA NA NA
"8705" NA NA NA
"8706" NA NA NA
"8707" NA NA NA
"8708" NA NA NA
"8709" NA NA NA
"8710" NA NA NA
"8711" NA NA NA
"8712" NA NA NA
"8713" NA NA NA
"8714" NA NA NA
"8715" NA NA NA
"8716" NA NA NA
"8717" NA NA NA
"8718" NA NA NA
"8719" NA NA NA
"8720" NA NA NA
"8721" NA NA NA
"8722" NA NA NA
"8723" NA NA NA
"8724" NA NA NA
"8725" NA NA NA
"8726" NA NA NA
"8727" NA NA NA
"8728" NA NA NA
"8729" NA NA NA
"8730" NA NA NA
"8731" NA NA NA
"8732" NA NA NA
"8733" NA NA NA
"8734" NA NA NA
"8735" NA NA NA
"8736" NA NA NA
"8737" NA NA NA
"8738" NA NA NA
"8739" NA NA NA
"8740" NA NA NA
"8741" NA NA NA
"8742" NA NA NA
"8743" NA NA NA
"8744" NA NA NA
"8745" NA NA NA
"8746" NA NA NA
"8747" NA NA NA
"8748" NA NA NA
"8749" NA NA NA
"8750" NA NA NA
"8751" NA NA NA
"8752" NA NA NA
"8753" NA NA NA
"8754" NA NA NA
"8755" NA NA NA
"8756" NA NA NA
"8757" NA NA NA
"8758" NA NA NA
"8759" NA NA NA
"8760" NA NA NA
"8761" NA NA NA
"8762" NA NA NA
"8763" NA NA NA
"8764" NA NA NA
"8765" NA NA NA
"8766" NA NA NA
"8767" NA NA NA
"8768" NA NA NA
"8769" NA NA NA
"8770" NA NA NA
"8771" NA NA NA
"8772" NA NA NA
"8773" NA NA NA
"8774" NA NA NA
"8775" NA NA NA
"8776" NA NA NA
"8777" NA NA NA
"8778" NA NA NA
"8779" NA NA NA
"8780" NA NA NA
"8781" NA NA NA
"8782" NA NA NA
"8783" NA NA NA
"8784" NA NA NA
"8785" NA NA NA
"8786" NA NA NA
"8787" NA NA NA
"8788" NA NA NA
"8789" NA NA NA
"8790" NA NA NA
"8791" NA NA NA
"8792" NA NA NA
"8793" NA NA NA
"8794" NA NA NA
"8795" NA NA NA
"8796" NA NA NA
"8797" NA NA NA
"8798" NA NA NA
"8799" NA NA NA
"8800" NA NA NA
"8801" NA NA NA
"8802" NA NA NA
"8803" NA NA NA
"8804" NA NA NA
"8805" NA NA NA
"8806" NA NA NA
"8807" NA NA NA
"8808" NA NA NA
"8809" NA NA NA
"8810" NA NA NA
"8811" NA NA NA
"8812" NA NA NA
"8813" NA NA NA
"8814" NA NA NA
"8815" NA NA NA
"8816" NA NA NA
"8817" NA NA NA
"8818" NA NA NA
"8819" NA NA NA
"8820" NA NA NA
"8821" NA NA NA
"8822" NA NA NA
"8823" NA NA NA
"8824" NA NA NA
"8825" NA NA NA
"8826" NA NA NA
"8827" NA NA NA
"8828" NA NA NA
"8829" NA NA NA
"8830" NA NA NA
"8831" NA NA NA
"8832" NA NA NA
"8833" NA NA NA
"8834" NA NA NA
"8835" NA NA NA
"8836" NA NA NA
"8837" NA NA NA
"8838" NA NA NA
"8839" NA NA NA
"8840" NA NA NA
"8841" NA NA NA
"8842" NA NA NA
"8843" NA NA NA
"8844" NA NA NA
"8845" NA NA NA
"8846" NA NA NA
"8847" NA NA NA
"8848" NA NA NA
"8849" NA NA NA
"8850" NA NA NA
"8851" NA NA NA
"8852" NA NA NA
"8853" NA NA NA
"8854" NA NA NA
"8855" NA NA NA
"8856" NA NA NA
"8857" NA NA NA
"8858" NA NA NA
"8859" NA NA NA
"8860" NA NA NA
"8861" NA NA NA
"8862" NA NA NA
"8863" NA NA NA
"8864" NA NA NA
"8865" NA NA NA
"8866" NA NA NA
"8867" NA NA NA
"8868" NA NA NA
"8869" NA NA NA
"8870" NA NA NA
"8871" NA NA NA
"8872" NA NA NA
"8873" NA NA NA
"8874" NA NA NA
"8875" NA NA NA
"8876" NA NA NA
"8877" NA NA NA
"8878" NA NA NA
"8879" NA NA NA
"8880" NA NA NA
"8881" NA NA NA
"8882" NA NA NA
"8883" NA NA NA
"8884" NA NA NA
"8885" NA NA NA
"8886" NA NA NA
"8887" NA NA NA
"8888" NA NA NA
"8889" NA NA NA
"8890" NA NA NA
"8891" NA NA NA
"8892" NA NA NA
"8893" NA NA NA
"8894" NA NA NA
"8895" NA NA NA
"8896" NA NA NA
"8897" NA NA NA
"8898" NA NA NA
"8899" NA NA NA
"8900" NA NA NA
"8901" NA NA NA
"8902" NA NA NA
"8903" NA NA NA
"8904" NA NA NA
"8905" NA NA NA
"8906" NA NA NA
"8907" NA NA NA
"8908" NA NA NA
"8909" NA NA NA
"8910" NA NA NA
"8911" NA NA NA
"8912" NA NA NA
"8913" NA NA NA
"8914" NA NA NA
"8915" NA NA NA
"8916" NA NA NA
"8917" NA NA NA
"8918" NA NA NA
"8919" NA NA NA
"8920" NA NA NA
"8921" NA NA NA
"8922" NA NA NA
"8923" NA NA NA
"8924" NA NA NA
"8925" NA NA NA
"8926" NA NA NA
"8927" NA NA NA
"8928" NA NA NA
"8929" NA NA NA
"8930" NA NA NA
"8931" NA NA NA
"8932" NA NA NA
"8933" NA NA NA
"8934" NA NA NA
"8935" NA NA NA
"8936" NA NA NA
"8937" NA NA NA
"8938" NA NA NA
"8939" NA NA NA
"8940" NA NA NA
"8941" NA NA NA
"8942" NA NA NA
"8943" NA NA NA
"8944" NA NA NA
"8945" NA NA NA
"8946" NA NA NA
"8947" NA NA NA
"8948" NA NA NA
"8949" NA NA NA
"8950" NA NA NA
"8951" NA NA NA
"8952" NA NA NA
"8953" NA NA NA
"8954" NA NA NA
"8955" NA NA NA
"8956" NA NA NA
"8957" NA NA NA
"8958" NA NA NA
"8959" NA NA NA
"8960" NA NA NA
"8961" NA NA NA
"8962" NA NA NA
"8963" NA NA NA
"8964" NA NA NA
"8965" NA NA NA
"8966" NA NA NA
"8967" NA NA NA
"8968" NA NA NA
"8969" NA NA NA
"8970" NA NA NA
"8971" NA NA NA
"8972" NA NA NA
"8973" NA NA NA
"8974" NA NA NA
"8975" NA NA NA
"8976" NA NA NA
"8977" NA NA NA
"8978" NA NA NA
"8979" NA NA NA
"8980" NA NA NA
"8981" NA NA NA
"8982" NA NA NA
"8983" NA NA NA
"8984" NA NA NA
"8985" NA NA NA
"8986" NA NA NA
"8987" NA NA NA
"8988" NA NA NA
"8989" NA NA NA
"8990" NA NA NA
"8991" NA NA NA
"8992" NA NA NA
"8993" NA NA NA
"8994" NA NA NA
"8995" NA NA NA
"8996" NA NA NA
"8997" NA NA NA
"8998" NA NA NA
"8999" NA NA NA
"9000" NA NA NA
"9001" NA NA NA
