# Supplementary material for: Adaptive switch to sexually dimorphic movements by partner-seeking termites
Source: Sci Adv. 2019 Jun 19;5(6):eaau6108. doi: 10.1126/sciadv.aau6108 (PMC6584256; doi:10.1126/sciadv.aau6108)
Supplement: Data file S1 [file aau6108_Data_file_S1.zip › Dataset/CfExperimetns/170702_172_F_01_set1_after-position_5FPS.txt]

"time" "x" "y"
"1" 0 42.7515582487955 73.9828232206222
"2" 0.2 41.1851581275247 74.6179706403537
"3" 0.4 41.3792383854011 74.6092849498006
"4" 0.6 41.585094318919 74.6356547638009
"5" 0.8 41.5434938426823 74.8742925057538
"6" 1 41.5590312438924 75.0728259656607
"7" 1.2 41.7751875695274 75.4577529959957
"8" 1.4 42.296925784238 75.1329648479916
"9" 1.6 42.3655772067778 75.4781901780795
"10" 1.8 42.2777206594704 75.6890061375233
"11" 2 42.4467347663632 75.7319570525517
"12" 2.2 42.7450528695972 75.7982499643815
"13" 2.4 43.1461249861674 76.0475849716524
"14" 2.6 43.1789225320201 75.8396394205173
"15" 2.8 43.2295268262523 75.8198035310433
"16" 3 42.6546689769221 76.566299479595
"17" 3.2 41.8141346552274 76.7897433269357
"18" 3.4 41.0906263661169 76.8564827504896
"19" 3.6 39.9083729183523 77.0333463252291
"20" 3.8 39.1178835509103 77.4156786328286
"21" 4 38.6664752799939 77.2795213008801
"22" 4.2 37.9272155023674 77.1708683798572
"23" 4.4 37.8624322311041 77.3163002133055
"24" 4.6 37.3114806236817 77.4601895879143
"25" 4.8 36.9841666505635 77.7186124145284
"26" 5 36.6778837436024 77.9833013464702
"27" 5.2 36.9331007802427 78.268768546761
"28" 5.4 37.1278167332523 78.8057467680433
"29" 5.6 36.4675111862362 79.6572225115982
"30" 5.8 36.3693320743674 79.9598311182541
"31" 6 36.1942709468912 80.1197191542857
"32" 6.2 35.9672722603735 80.0292360258918
"33" 6.4 35.7405574743035 80.159870789028
"34" 6.6 36.0823535481569 80.7387728322541
"35" 6.8 36.2914379029674 81.2056555438034
"36" 7 36.5677767491246 81.95115949375
"37" 7.2 37.2447141910531 82.1180755753214
"38" 7.4 37.7812758479054 82.5818912387685
"39" 7.6 37.5924560276603 82.6466431669643
"40" 7.8 37.6466194531197 83.412518218013
"41" 8 38.1089685689674 83.7980550259524
"42" 8.2 38.2423735291812 84.390468551734
"43" 8.4 38.9515657348642 84.8226844490277
"44" 8.6 39.2939771489942 84.7492026400692
"45" 8.8 39.4676970410121 85.0171080157113
"46" 9 38.7840513877674 85.1653359871059
"47" 9.2 37.9228880484008 85.2347697428857
"48" 9.4 36.9126914163284 85.1495927831028
"49" 9.6 36.5022103667557 84.9033376802622
"50" 9.8 36.9048545027424 84.4136353527107
"51" 10 37.6848780802341 84.0230826322191
"52" 10.2 38.4120848389472 83.6424611754655
"53" 10.4 39.077158321386 83.0708643078424
"54" 10.6 39.5629931017674 82.7672923204878
"55" 10.8 40.5748142972726 82.9664700575125
"56" 11 41.4285585067974 83.4380108559257
"57" 11.2 41.8881341180574 83.5899044901557
"58" 11.4 42.6350438411654 83.6011117127755
"59" 11.6 42.7164506858642 83.8762283879309
"60" 11.8 42.8557921654947 84.4983157587403
"61" 12 43.2171461424439 84.4420819986387
"62" 12.2 43.571789094525 84.5730626908918
"63" 12.4 43.7438435258899 84.8092662079592
"64" 12.6 43.6785356628499 85.2350374204507
"65" 12.8 44.0140886103388 85.6994853096735
"66" 13 43.9862692634103 85.8783239685
"67" 13.2 43.6048351066341 85.9531271013524
"68" 13.4 42.609211590446 86.0359669344286
"69" 13.6 41.881703320186 85.640242115716
"70" 13.8 40.9322906411148 84.8958617690752
"71" 14 40.6166142622832 84.3874998083594
"72" 14.2 40.256336825218 83.9117101356264
"73" 14.4 39.8171740821253 83.1780903050436
"74" 14.6 38.3825350403447 82.922303259296
"75" 14.8 36.9381218051112 82.6837356295357
"76" 15 36.1707019372974 81.8217067993757
"77" 15.2 35.7000780711144 80.5966222444898
"78" 15.4 35.0878965880027 79.6080613617563
"79" 15.6 34.5538580201536 78.8471906116124
"80" 15.8 34.4453460407874 78.3437320463657
"81" 16 34.8061548677286 77.4009856961983
"82" 16.2 35.2788136747674 76.6144814412857
"83" 16.4 35.2788136747674 75.3262316835165
"84" 16.6 35.3809079770878 74.8524094086449
"85" 16.8 35.735050964396 73.9326963973714
"86" 17 36.1912882540246 73.3540539812572
"87" 17.2 36.6181165197572 73.0774501889388
"88" 17.4 36.7080982348901 72.3009079873423
"89" 17.6 37.0950589584011 71.8328590385134
"90" 17.8 37.5487599827371 71.4018664359827
"91" 18 38.3434378929796 70.9219124505887
"92" 18.2 38.7547363770255 70.3871355879631
"93" 18.4 39.6495421811008 69.9777406760433
"94" 18.6 39.8806198200975 69.7628193744508
"95" 18.8 39.8069473748334 69.3472120436374
"96" 19 40.0021836426398 69.1026658695729
"97" 19.2 40.6360250547266 68.817115916449
"98" 19.4 41.4602174744803 68.6900991528204
"99" 19.6 41.9843260712297 68.6597228997291
"100" 19.8 42.7265252515504 68.6817684199367
"101" 20 42.7371805863175 68.6108553299357
"102" 20.2 42.3647987567164 68.3084192868979
"103" 20.4 42.0502079806288 67.8186099084441
"104" 20.6 41.7448247394511 67.8195936194388
"105" 20.8 41.1409523471386 67.0463468822032
"106" 21 41.1289905059549 66.3300166236295
"107" 21.2 41.0215217193082 66.0630005705204
"108" 21.4 40.739042356238 66.3507788568151
"109" 21.6 40.3681492003732 66.0425946209876
"110" 21.8 40.510571681685 65.6932367913888
"111" 22 41.2057117659457 65.9792277422164
"112" 22.2 41.7817967719493 66.0122192229524
"113" 22.4 42.6041804319589 66.1774911350836
"114" 22.6 43.3033830303146 66.2641097038423
"115" 22.8 44.2733859194467 66.5580499732763
"116" 23 44.8545538800463 67.0012921151415
"117" 23.2 45.5200425907389 67.2004144406571
"118" 23.4 46.3681111668038 67.3769408420766
"119" 23.6 46.6135075878328 67.9842440399119
"120" 23.8 46.9704292089405 68.806339740853
"121" 24 47.1464400770078 69.8511702129972
"122" 24.2 47.3997291309356 70.8051778172483
"123" 24.4 47.7088128184561 72.0841270386348
"124" 24.6 48.0411966647952 73.1020313050079
"125" 24.8 47.7901013001103 74.2257268516857
"126" 25 47.7309613551132 75.1111967315567
"127" 25.2 47.6982021241506 76.1886114387717
"128" 25.4 47.3180451661498 77.0192256652269
"129" 25.6 46.8858566109862 78.1601939050045
"130" 25.8 46.3295142547015 79.2722990478462
"131" 26 46.4224492158695 79.7024289503571
"132" 26.2 45.8560222122411 80.9355581073699
"133" 26.4 45.5348795757674 81.6862574902191
"134" 26.6 44.3539034287352 82.5905557739631
"135" 26.8 43.97280828909 83.976736996189
"136" 27 43.4360644019341 84.9534852350524
"137" 27.2 43.8109426816047 85.3322884148322
"138" 27.4 44.4860797773292 86.0405513960947
"139" 27.6 44.9342670087455 86.5780875412418
"140" 27.8 45.1590743628727 86.5439384481699
"141" 28 45.564943992799 87.4048740268015
"142" 28.2 44.8468143950674 88.1038717227857
"143" 28.4 43.8380085086027 87.9503743850269
"144" 28.6 42.5286513982987 88.5663683654732
"145" 28.8 40.4992967781917 88.9359230991039
"146" 29 38.8627742205653 90.2542480502644
"147" 29.2 37.2473348541696 91.2408054731879
"148" 29.4 35.5803394995416 92.256133601447
"149" 29.6 34.3347701844305 93.2008598948292
"150" 29.8 33.2843804949653 94.2177081977802
"151" 30 32.6808660263697 95.3090825772857
"152" 30.2 31.4293924137209 95.9929209424834
"153" 30.4 30.6544068324571 96.9923129477685
"154" 30.6 29.3973661263629 97.2695650934206
"155" 30.8 28.3860852520465 97.6413789883904
"156" 31 27.2210943888341 97.1136308813857
"157" 31.2 26.513531353745 97.0595133952632
"158" 31.4 24.8401387272619 96.4560956506484
"159" 31.6 24.346769619664 96.1327910564581
"160" 31.8 22.0831701149817 95.3276288085714
"161" 32 19.0280351689543 94.097871011011
"162" 32.2 17.8613146512558 93.6289234151113
"163" 32.4 17.4059532480422 92.4415498938791
"164" 32.6 17.0700041453481 90.9327702593825
"165" 32.8 16.1373459765253 89.6679046906331
"166" 33 14.8854566731291 88.6010685615091
"167" 33.2 14.3477664836231 88.0617125063063
"168" 33.4 15.0182151345799 88.0754728061295
"169" 33.6 16.1857883287329 88.1687835322857
"170" 33.8 17.6392348602611 87.3766951226908
"171" 34 19.5166989914733 85.2653164767681
"172" 34.2 20.9605248566707 83.7422169102535
"173" 34.4 22.1595725243 81.855404495264
"174" 34.6 22.519409729137 80.5599905578509
"175" 34.8 24.011978168696 80.1912546178163
"176" 35 25.3131779317365 78.8669881503269
"177" 35.2 26.6866096662572 77.7630230501939
"178" 35.4 28.3588213771614 77.070831132316
"179" 35.6 30.0961519736981 77.096499828662
"180" 35.8 32.1630468187674 76.8286904126357
"181" 36 34.4624228399021 76.8916049356896
"182" 36.2 36.4018510002917 77.1060466006061
"183" 36.4 38.243329712515 76.5842312776352
"184" 36.6 40.0785783315103 76.4698208372571
"185" 36.8 41.6413843106179 77.2223471713698
"186" 37 42.7992148619942 78.7625938999971
"187" 37.2 44.4525457086696 80.4795563591227
"188" 37.4 45.5444455266411 82.2966562602541
"189" 37.6 46.5016243890975 83.8896457992275
"190" 37.8 47.0062139244341 84.4078326303463
"191" 38 47.1245283573525 85.6634639060517
"192" 38.2 47.3227765896044 86.2115513632314
"193" 38.4 47.5743667516707 85.6979469126083
"194" 38.6 48.2722243934057 84.9383851829134
"195" 38.8 49.1780548839549 85.5114563308795
"196" 39 50.3438778880866 85.5930276872325
"197" 39.2 51.7718795454095 85.5559123793594
"198" 39.4 53.4289931827029 86.0371634654793
"199" 39.6 54.4758322162974 87.4495606830257
"200" 39.8 54.7429716848397 89.1244730649243
"201" 40 54.5527527105549 90.4991174933357
"202" 40.2 53.6901632784038 91.004670897974
"203" 40.4 53.2993306351905 91.6141026519011
"204" 40.6 52.8828964111675 91.6529249071982
"205" 40.8 52.7368448397925 91.7308190785982
"206" 41 52.6607537742119 91.3134000813968
"207" 41.2 52.3873768629843 90.2224993364665
"208" 41.4 52.5750736615385 88.9555459462255
"209" 41.6 53.4322020614298 87.6360008880779
"210" 41.8 54.3542307598341 86.0180389108524
"211" 42 55.65693399909 85.0320773828986
"212" 42.2 57.7438241710866 85.2118434442113
"213" 42.4 59.0532873864771 86.0455391828341
"214" 42.6 60.0145405482341 86.9311316978191
"215" 42.8 61.2377027053742 88.5349153117127
"216" 43 62.6134004890433 90.120614493803
"217" 43.2 63.2925608589843 91.6912267851532
"218" 43.4 63.4313058690267 92.6549108110635
"219" 43.6 63.6531905005967 91.8038448642857
"220" 43.8 64.5022561809023 90.4603892114879
"221" 44 66.0057732870263 89.8977286700269
"222" 44.2 67.6744431730888 89.4252907018928
"223" 44.4 69.3821353831123 89.2297558668719
"224" 44.6 71.8102527498031 88.9940908245
"225" 44.8 73.2052171288364 89.7266669602857
"226" 45 74.2954477420889 91.1083611910714
"227" 45.2 75.0790260139103 92.9258918570714
"228" 45.4 75.2403350953256 92.9858436279718
"229" 45.6 75.0986894880445 93.418037331852
"230" 45.8 75.5935761051628 93.8417737671927
"231" 46 76.2910006630465 94.4531524380648
"232" 46.2 76.6143411363698 95.5624732553339
"233" 46.4 76.2587472625235 96.9429603188467
"234" 46.6 76.426862589907 97.2428506695997
"235" 46.8 76.4495062443837 98.0534934998671
"236" 47 76.232819790838 99.9140027100504
"237" 47.2 76.4476535817447 102.10269354882
"238" 47.4 77.1374315130723 104.21941584231
"239" 47.6 78.1515885811197 106.015105339593
"240" 47.8 78.9398397474226 107.05140508201
"241" 48 79.3244269573129 106.940098624968
"242" 48.2 79.1948627261631 106.389742453912
"243" 48.4 80.041102170664 105.815842363251
"244" 48.6 81.4471472645557 105.801885665874
"245" 48.8 83.1792524092502 105.914329246631
"246" 49 84.6087342213792 105.742319534803
"247" 49.2 85.5622832481603 105.129312043071
"248" 49.4 87.0320720775531 105.180314179107
"249" 49.6 88.9645268621382 105.658504788578
"250" 49.8 90.224837051082 105.732898098342
"251" 50 91.8396094806663 105.334675087252
"252" 50.2 93.745262325591 105.453652899615
"253" 50.4 95.2931390649054 105.954619335286
"254" 50.6 96.3907296074079 106.888182438207
"255" 50.8 96.8778825520088 106.867861344803
"256" 51 97.1643898491123 106.259033338458
"257" 51.2 96.5066672330142 104.939634677649
"258" 51.4 96.6454397328444 103.038581123901
"259" 51.6 97.0478799823519 101.049984170727
"260" 51.8 97.7114612938638 99.9780404413219
"261" 52 98.5580911658424 98.9895821759357
"262" 52.2 98.4464046700851 98.6585319474857
"263" 52.4 98.8023956125061 98.7169525760357
"264" 52.6 100.406492680779 98.2572863901578
"265" 52.8 101.773304372689 97.7903182617689
"266" 53 103.521270503595 97.3683537752167
"267" 53.2 103.924171390147 96.5446452960443
"268" 53.4 102.864332391388 96.6401855062731
"269" 53.6 101.498845796998 96.9268845986703
"270" 53.8 100.130704581383 96.8469931408242
"271" 54 98.3536189659174 96.4336796768732
"272" 54.2 96.5402884758263 94.2598022684269
"273" 54.4 96.0860834066163 92.4650395750067
"274" 54.6 96.3150930939379 91.3745417605471
"275" 54.8 95.8392409332263 89.925220730521
"276" 55 94.8678547957674 88.2487911114369
"277" 55.2 94.3745250435674 85.6415504157524
"278" 55.4 93.7502427713327 84.4123653390466
"279" 55.6 93.1173298686062 83.1475409780599
"280" 55.8 92.5999984513612 82.6918496057232
"281" 56 91.2473655026348 82.5717958764184
"282" 56.2 90.1630468432074 82.1644411535357
"283" 56.4 88.7745204201223 82.1340791781244
"284" 56.6 86.7801195525334 82.3322450866049
"285" 56.8 84.8171221697164 81.832596086602
"286" 57 83.2647081748466 81.1030366645332
"287" 57.2 82.3658402860675 80.2092974513957
"288" 57.4 80.7146308225222 78.3891458179933
"289" 57.6 79.7189081598146 77.477930982748
"290" 57.8 78.7790947545406 77.4295596265538
"291" 58 77.7232689896462 77.330478370316
"292" 58.2 76.3374423543851 76.981042247874
"293" 58.4 75.1532109390532 75.6537866606857
"294" 58.6 74.8521074193557 73.6819949885798
"295" 58.8 73.4769169574597 72.30408762968
"296" 59 72.888601210909 70.6931457569848
"297" 59.2 72.8275135358246 69.9934768722857
"298" 59.4 72.543091332258 68.6340031261536
"299" 59.6 72.4940775057771 69.229660240111
"300" 59.8 71.5258177603732 69.8361905646511
"301" 60 70.5793830175616 70.8793321548739
"302" 60.2 69.2851833602532 72.3896499544
"303" 60.4 67.6498337508059 73.6335314204011
"304" 60.6 65.7873641397674 74.3043846914328
"305" 60.8 64.7830682192014 75.3468640293517
"306" 61 63.5766533705103 76.4624023447429
"307" 61.2 62.0657537284341 77.544884044119
"308" 61.4 60.5980592943188 78.3325211095474
"309" 61.6 58.5093733776462 78.1959691636494
"310" 61.8 57.4471801312826 77.0629630341948
"311" 62 57.2991904622086 75.4575238954916
"312" 62.2 57.8721803688612 74.143775692192
"313" 62.4 58.6393528005694 72.3418704555828
"314" 62.6 58.3324924794982 70.9446845422665
"315" 62.8 56.9543648316521 69.3755663780069
"316" 63 55.3188595894947 68.7117636883403
"317" 63.2 54.3304297630174 68.0857909153135
"318" 63.4 53.1536713879389 68.4244657055143
"319" 63.6 51.4493440644405 68.1697046861415
"320" 63.8 50.2155473526864 68.3303310505019
"321" 64 49.209014035816 69.4073799515576
"322" 64.2 47.8309030089389 70.9615901454
"323" 64.4 47.6676961736246 72.1374212089143
"324" 64.6 46.4751554959033 73.8541540081789
"325" 64.8 45.8279100300817 74.1849251428571
"326" 65 45.0003117328262 73.605628153874
"327" 65.2 44.9531227925127 72.5397344562574
"328" 65.4 44.6563644064179 71.4001094820333
"329" 65.6 45.0760854270684 70.1787591246449
"330" 65.8 44.7680709102721 69.8988390939493
"331" 66 43.9615125968775 68.8750880810839
"332" 66.2 43.7256862064005 67.7352605271114
"333" 66.4 43.7261718741655 67.2671808732857
"334" 66.6 43.5433852603074 66.8777100162857
"335" 66.8 44.1363835611932 65.7208658865827
"336" 67 44.2212187973714 65.0074786732659
"337" 67.2 44.4989400853797 64.7475428800408
"338" 67.4 45.0116903911974 64.4240436171857
"339" 67.6 45.7738102788206 63.9898250447006
"340" 67.8 46.557732331525 63.4944278241645
"341" 68 48.278397075247 63.0982530264184
"342" 68.2 49.6687369176095 63.3970704626752
"343" 68.4 50.1720169669237 63.8106270174107
"344" 68.6 50.4397781811112 64.0743312435045
"345" 68.8 50.8822461141569 64.8524615598857
"346" 69 51.6406466568612 66.1880220403482
"347" 69.2 51.7074025518583 67.8690903795585
"348" 69.4 52.24971705751 69.2145351582857
"349" 69.6 51.9317675814411 70.8831103035383
"350" 69.8 52.2327185315225 72.9542502239694
"351" 70 53.490321151604 73.8020524642953
"352" 70.2 54.3745697934774 75.1773339789557
"353" 70.4 54.3588286796737 76.107357929567
"354" 70.6 54.3794588957249 77.4721459880836
"355" 70.8 54.7523565247674 79.0714624859772
"356" 71 55.5272412506737 79.7505332377545
"357" 71.2 56.1641883813924 80.6876974874107
"358" 71.4 57.0510812568435 81.3177653774488
"359" 71.6 58.0066019077008 82.3743226709191
"360" 71.8 58.8229551592191 83.3946246400277
"361" 72 59.0633960108709 84.8336595269409
"362" 72.2 59.2637272850174 86.3790722132143
"363" 72.4 58.8464370810889 88.6648952191786
"364" 72.6 58.2033641184383 91.1037833238553
"365" 72.8 58.4133825805675 92.5464359649657
"366" 73 58.8214550307376 93.6058742026439
"367" 73.2 58.246466498996 95.0920916712429
"368" 73.4 58.545695967603 95.0850034540802
"369" 73.6 59.1122663961841 94.8601092282441
"370" 73.8 59.8838982217269 94.4722465467046
"371" 74 61.3832211154636 94.5695809500705
"372" 74.2 62.7488341203877 95.0625820348807
"373" 74.4 62.6699539468181 96.3295948228427
"374" 74.6 63.153095009932 97.9663584244123
"375" 74.8 63.5262694421841 100.204514877077
"376" 75 63.1728150533244 101.939947167982
"377" 75.2 62.2855428377937 103.662207536628
"378" 75.4 60.9275811972012 104.909773823334
"379" 75.6 59.2529086501008 106.247924548582
"380" 75.8 58.5571872046905 107.63733316617
"381" 76 56.8701043097049 108.132410544011
"382" 76.2 56.6652007338307 108.260221075248
"383" 76.4 56.7136204832317 108.787556164179
"384" 76.6 56.7243608640079 109.196923136387
"385" 76.8 57.4452693074531 108.912743225357
"386" 77 58.6418019750783 108.830037058813
"387" 77.2 59.8960578430778 109.115152956458
"388" 77.4 61.1416505839067 110.163205262615
"389" 77.6 62.4994398759631 110.515379515807
"390" 77.8 63.2519852275321 111.680604601533
"391" 78 64.3228370220596 112.336398359162
"392" 78.2 65.2085035326968 113.197249938792
"393" 78.4 65.8432184874767 113.582511740018
"394" 78.6 66.4454355878019 114.223040862631
"395" 78.8 67.1869260811821 115.039106235554
"396" 79 67.3497242442847 114.943785781906
"397" 79.2 67.876045402413 114.353714483501
"398" 79.4 67.8395759631905 113.409490995555
"399" 79.6 68.4589152391891 112.736730323045
"400" 79.8 70.4658227059526 112.282318690989
"401" 80 72.5032398149597 112.136220886132
"402" 80.2 74.8400649569597 112.335949530747
"403" 80.4 76.3234781331817 111.900541085486
"404" 80.6 78.3553575024113 111.400097710327
"405" 80.8 80.7204523668194 111.24198127274
"406" 81 83.1100454101188 111.44580754434
"407" 81.2 84.9336803336578 111.240041193751
"408" 81.4 86.395452529724 111.249165188416
"409" 81.6 85.9567615876074 110.784057962086
"410" 81.8 86.4411217079493 109.300528061331
"411" 82 87.2001472985799 107.674782287036
"412" 82.2 88.4521118946458 106.572158712151
"413" 82.4 89.281882367288 105.040518785067
"414" 82.6 91.0836717392404 103.582706728691
"415" 82.8 92.2090670786474 101.945665980566
"416" 83 93.7244083053444 101.280969051286
"417" 83.2 96.066615745235 100.690861692195
"418" 83.4 97.7032026347274 99.8944528003657
"419" 83.6 99.6102352310027 99.2496112481092
"420" 83.8 100.750914583083 98.373603267891
"421" 84 100.741496368903 97.8774849856101
"422" 84.2 100.644162830754 97.0895207807143
"423" 84.4 100.974757833527 95.8699206113657
"424" 84.6 101.236229619686 95.0090847550019
"425" 84.8 102.298149457235 93.6247475723377
"426" 85 103.924350457207 92.1154215498857
"427" 85.2 105.268723964114 90.4656629453626
"428" 85.4 106.58522801795 89.1297949558589
"429" 85.6 107.733979269453 88.0902855300997
"430" 85.8 107.919657236163 87.2751139689369
"431" 86 108.645909844477 85.8528976836728
"432" 86.2 109.07542710008 84.935364021567
"433" 86.4 110.418582931448 84.3436711291723
"434" 86.6 112.239877813205 84.3105878551295
"435" 86.8 113.453404091807 84.8868424439657
"436" 87 114.189504011537 85.9890449692757
"437" 87.2 114.059229984063 86.0571626273265
"438" 87.4 113.637035457576 86.0032150791793
"439" 87.6 112.881906855325 85.5641117658225
"440" 87.8 112.148983046251 84.8152498235104
"441" 88 111.504409929515 83.690551958991
"442" 88.2 110.604134741363 82.5642702780091
"443" 88.4 109.704644600852 81.4439200680857
"444" 88.6 108.776381070489 80.9669186473476
"445" 88.8 108.125924587664 80.7340391658424
"446" 89 107.343352140736 80.9152340962432
"447" 89.2 106.848509453711 81.319112361638
"448" 89.4 106.040800005955 80.683640499317
"449" 89.6 105.220626045614 79.9448546878776
"450" 89.8 104.178642470924 79.4949429878482
"451" 90 103.042808743707 79.0535918588615
"452" 90.2 102.503195552778 79.4648945265824
"453" 90.4 101.513719206704 79.4236435800729
"454" 90.6 100.722216730462 79.2710826553489
"455" 90.8 99.9034375933432 79.0535918588615
"456" 91 98.8081397426504 79.6971018413708
"457" 91.2 98.4103822716717 80.0161364795517
"458" 91.4 98.2936086604001 79.7739644138878
"459" 91.6 98.5411799312622 79.2956808147383
"460" 91.8 98.4883440889001 78.2121067934694
"461" 92 97.9364130630402 77.5075105780433
"462" 92.2 97.1559960806424 76.1987961996799
"463" 92.4 96.5308953551575 76.3885883442257
"464" 92.6 95.1261354693569 76.3234032218436
"465" 92.8 93.3951681177362 77.1053770006295
"466" 93 92.1172168682049 78.0141423336295
"467" 93.2 90.3078001783924 78.509094881067
"468" 93.4 89.1101103737262 79.5254749601001
"469" 93.6 88.2934173944522 80.686991924264
"470" 93.8 87.0996045501696 81.3135319985683
"471" 94 86.381489806399 82.2720581008647
"472" 94.2 85.4376880879802 83.4716545086793
"473" 94.4 84.3645715777355 84.8596623501155
"474" 94.6 83.9323786220008 86.1478625298524
"475" 94.8 82.6659098781652 87.2939493724334
"476" 95 81.1355705789557 88.5689457461445
"477" 95.2 80.0313061491086 89.8381625389563
"478" 95.4 78.8130005794341 90.9864368928042
"479" 95.6 78.7072792356915 91.4636741157667
"480" 95.8 77.959951216255 91.5020049501107
"481" 96 76.5282144408307 91.3749339205009
"482" 96.2 74.8618707741725 90.3494916640958
"483" 96.4 72.0553117936821 90.4834436661638
"484" 96.6 70.2917507179826 91.1481534214882
"485" 96.8 68.0953395886563 91.707679220582
"486" 97 65.8432184874767 92.7005335815648
"487" 97.2 64.1925990018243 94.1318183958994
"488" 97.4 63.6855361815269 95.0231419480958
"489" 97.6 62.2021188476163 95.3860710025067
"490" 97.8 60.2151977558464 95.0272286676147
"491" 98 59.3490742938045 93.2270963911005
"492" 98.2 58.0801138472358 92.7553369579693
"493" 98.4 56.5024463497285 91.6065804042468
"494" 98.6 55.4107477354103 89.6200261303928
"495" 98.8 54.2212599015856 88.6305425407744
"496" 99 53.1370773915253 86.9211102254752
"497" 99.2 51.8579731032727 86.0191777145278
"498" 99.4 50.5460712691674 86.1771364831563
"499" 99.6 49.198163433637 86.5459882947857
"500" 99.8 48.106753796378 87.6754537800857
"501" 100 47.466188244936 89.2482158700385
"502" 100.2 47.347773683946 89.8333077901786
"503" 100.4 46.1839976707674 90.9980430911823
"504" 100.6 44.7559378617674 92.5347037564339
"505" 100.8 42.7158524203389 93.6816507819643
"506" 101 41.4493459272373 95.3043901573219
"507" 101.2 40.7168005156299 97.5826187050232
"508" 101.4 39.9368851244874 98.9701086330857
"509" 101.6 39.2456464775452 99.2951485088042
"510" 101.8 39.395372732932 98.5135896285515
"511" 102 39.2465480304549 97.8163012192232
"512" 102.2 40.0214841106409 97.5867475891085
"513" 102.4 41.101156486375 97.5275874589313
"514" 102.6 42.1110566746827 98.9067371038112
"515" 102.8 44.0584109596827 99.6658752149128
"516" 103 46.0777783461311 99.9709307141039
"517" 103.2 47.7126707844924 101.555221446423
"518" 103.4 49.3832225675532 104.322550982143
"519" 103.6 50.4133220474857 106.696991015765
"520" 103.8 50.5071241834674 108.912743225357
"521" 104 50.7787011594296 109.940555313232
"522" 104.2 50.7463705670532 109.613284961649
"523" 104.4 50.7534233592322 108.276816463877
"524" 104.6 51.5270509902362 107.029721180129
"525" 104.8 53.7457241559059 105.585121342747
"526" 105 57.1973680159341 105.137812399077
"527" 105.2 60.0395567889729 105.622057461957
"528" 105.4 63.2347283064428 106.527866484117
"529" 105.6 65.1767123022489 107.998139263989
"530" 105.8 66.4586112607333 109.670820429161
"531" 106 67.9251263993008 111.965452894986
"532" 106.2 68.9377506275008 113.458424513486
"533" 106.4 70.4378316346603 114.912449046286
"534" 106.6 71.6040955569138 116.653985398725
"535" 106.8 71.9223217449504 117.969636952249
"536" 107 71.7280929452075 118.988910682886
"537" 107.2 71.755693802288 118.037107930984
"538" 107.4 71.7818286344631 116.769491248503
"539" 107.6 72.3071826527821 115.212188872506
"540" 107.8 72.8742064004733 112.96127641955
"541" 108 73.8879761311939 110.48699097508
"542" 108.2 75.6692325507086 108.047070606227
"543" 108.4 78.070533120296 105.396377773586
"544" 108.6 80.3979305947258 103.780073717036
"545" 108.8 82.5684780218109 102.810629953416
"546" 109 84.2204088668998 103.493698086889
"547" 109.2 86.5973265971204 103.470788036477
"548" 109.4 88.0841598687801 103.828141322805
"549" 109.6 90.1609569995845 104.78462354942
"550" 109.8 92.4766848830232 105.784037138228
"551" 110 94.1862807960174 107.612821014331
"552" 110.2 94.8722308728124 109.719504286286
"553" 110.4 95.2712353262317 109.640682803321
"554" 110.6 96.095833497838 108.166202868368
"555" 110.8 97.3911871087252 106.828643136441
"556" 111 98.2757247945174 104.872755843619
"557" 111.2 99.6795453835143 103.226679999336
"558" 111.4 101.65797171057 101.663607086233
"559" 111.6 102.842270592842 100.099574118386
"560" 111.8 103.950699843582 98.3431086361376
"561" 112 105.918503810647 97.0593552238038
"562" 112.2 107.272725425043 96.7147590036995
"563" 112.4 107.632871535869 95.8735965160835
"564" 112.6 107.796496577561 96.1327910564581
"565" 112.8 107.180764780924 96.6229601671652
"566" 113 106.392197590075 97.1615657560934
"567" 113.2 105.418078010704 97.8924082616908
"568" 113.4 103.972368336027 98.799146101052
"569" 113.6 101.786087124057 99.5830127712068
"570" 113.8 98.6095569576603 99.6952662763571
"571" 114 95.9929928271007 99.7952098560635
"572" 114.2 92.8207579742187 100.424449808859
"573" 114.4 90.081462947899 101.181893131523
"574" 114.6 87.7996799835452 100.362587153915
"575" 114.8 86.684330240946 99.1991545894643
"576" 115 86.3924378508243 98.5133655371494
"577" 115.2 86.4670589848953 97.6640226428671
"578" 115.4 86.0141858953605 97.156804782588
"579" 115.6 85.5901025950889 96.3894005496786
"580" 115.8 85.0105328674103 95.0494353392857
"581" 116 83.6985468852502 94.4137472738374
"582" 116.2 82.3813252719482 93.4602691115267
"583" 116.4 81.2071644864924 92.9235735781607
"584" 116.6 80.1805803089 93.1834163336592
"585" 116.8 79.0310592987934 93.0076638768312
"586" 117 77.6013134687674 92.6976305489396
"587" 117.2 76.1781836706155 92.2327558080705
"588" 117.4 74.220906158652 92.4729358237473
"589" 117.6 72.2178483328324 93.3819605445974
"590" 117.8 71.2678928659067 93.864589398792
"591" 118 70.3260661882279 93.5000929388515
"592" 118.2 68.3319070721674 93.1903611152057
"593" 118.4 66.3302629101311 93.5691088784805
"594" 118.6 64.5916202805569 95.0221040510752
"595" 118.8 64.9032488610079 94.5745109609186
"596" 119 63.9265589341008 94.519322228369
"597" 119.2 62.6780884647174 95.2993458058607
"598" 119.4 62.497006899595 96.4192983535616
"599" 119.6 61.2620837060531 97.7293657600714
"600" 119.8 59.4211985265822 99.2182159938413
"601" 120 57.9995111397554 101.761160027587
"602" 120.2 57.0122491518045 104.843906150508
"603" 120.4 56.0206334180751 106.998201503401
"604" 120.6 56.5408476970437 108.01813159518
"605" 120.8 56.5127647984075 108.899019014206
"606" 121 56.6849207772231 107.530579469729
"607" 121.2 56.1888464388973 106.30025364561
"608" 121.4 56.3048306353091 105.170268303827
"609" 121.6 56.0973292176075 104.230561674966
"610" 121.8 56.0099250750807 103.075037617466
"611" 122 56.1382658081181 102.005958092455
"612" 122.2 56.6997108097674 101.920587857091
"613" 122.4 57.5748181674711 101.555041135841
"614" 122.6 58.5062924958518 100.527053577093
"615" 122.8 59.1362784883162 98.3963515657004
"616" 123 59.4901549499204 97.636743699121
"617" 123.2 60.505397469596 97.0839569113286
"618" 123.4 61.5085940302258 97.034654846494
"619" 123.6 62.6433747578979 96.522651189677
"620" 123.8 64.0943939730783 96.3511802757452
"621" 124 66.3512854847987 96.4227258090201
"622" 124.2 68.0583882693976 96.8082786158748
"623" 124.4 69.6690903478674 96.8780937440571
"624" 124.6 71.7687964681057 96.8326009296681
"625" 124.8 73.8364285177674 96.1175296592403
"626" 125 75.3435113992022 95.6477528877205
"627" 125.2 77.2189562347263 96.157382115135
"628" 125.4 79.6040337089292 96.7638707784328
"629" 125.6 81.5205832639837 97.8143275493398
"630" 125.8 82.2517809636603 99.34752443975
"631" 126 83.3269827343192 100.972078371596
"632" 126.2 85.6772379058709 103.062686305148
"633" 126.4 87.8800230242442 104.534107411111
"634" 126.6 89.4931569691675 106.270523474852
"635" 126.8 89.5435032019016 107.648659241749
"636" 127 89.5577521356943 107.757901067493
"637" 127.2 89.5502793615274 107.174961353886
"638" 127.4 89.6152613459566 105.461640457732
"639" 127.6 89.8847619130551 104.229565767751
"640" 127.8 90.5937914949233 102.097003227857
"641" 128 92.4635213718875 100.418940221126
"642" 128.2 94.7364083815299 99.1794492187232
"643" 128.4 96.15951763797 98.7058600516275
"644" 128.6 98.0485334612674 97.5210773164011
"645" 128.8 99.8588517039896 96.9102405449524
"646" 129 101.859783990482 97.2100712840714
"647" 129.2 104.636700291344 97.233526811874
"648" 129.4 107.094753721374 97.6293344913283
"649" 129.6 109.073071429574 97.1852432647696
"650" 129.8 110.260067623455 96.7290284100982
"651" 130 110.594857336583 97.2141030734814
"652" 130.2 110.929470658924 98.1246323143482
"653" 130.4 110.769867020938 99.2286509892219
"654" 130.6 110.759077158986 99.7433705637545
"655" 130.8 110.868281240561 100.854023335193
"656" 131 110.551083326097 102.150921137368
"657" 131.2 110.073791446725 103.181365857073
"658" 131.4 109.141319719888 102.443675089582
"659" 131.6 108.363676402374 101.811933066072
"660" 131.8 107.618388804696 101.406156112464
"661" 132 106.946381373616 101.08705529126
"662" 132.2 106.139047548948 101.146453012322
"663" 132.4 105.156376601517 101.42470234375
"664" 132.6 102.821026727915 100.735119744127
"665" 132.8 101.761488964667 100.050890261261
"666" 133 100.277699992389 99.2940343946394
"667" 133.2 98.0680852111169 99.4759515051893
"668" 133.4 95.3871492717674 99.3660706710357
"669" 133.6 93.4929757463578 98.9738625690568
"670" 133.8 92.0373979861744 98.701102017902
"671" 134 90.8599279533837 97.8497006095764
"672" 134.2 90.2331515974674 96.5407841625482
"673" 134.4 90.0226518723746 94.9149751624643
"674" 134.6 89.79012849763 94.7297446774982
"675" 134.8 89.7002414736211 93.4662204734321
"676" 135 88.6989945550088 92.7126101972857
"677" 135.2 87.0014492305465 92.4514533823206
"678" 135.4 85.81752575623 92.3588408355107
"679" 135.6 84.177379092729 92.3281325564011
"680" 135.8 82.7125174316193 91.5490059084709
"681" 136 80.3612674430637 89.8228326039894
"682" 136.2 78.0917582516563 89.447786593545
"683" 136.4 76.3785153276458 90.2985926331776
"684" 136.6 76.2296244417016 91.2145139622462
"685" 136.8 75.517802705304 92.3548036376028
"686" 137 73.726577763229 92.742569493978
"687" 137.2 72.1227567469674 93.1815980209232
"688" 137.4 70.6779148603894 94.2119146752491
"689" 137.6 70.5732943104702 94.3880366316776
"690" 137.8 70.3680326425918 93.5669899601641
"691" 138 69.6906137373332 92.7723973902462
"692" 138.2 68.4587347614982 92.6926373328242
"693" 138.4 66.7352543990414 93.4630974194501
"694" 138.6 64.3696902202875 94.8884540517257
"695" 138.8 63.4098713580807 96.2851059297677
"696" 139 62.2947921456943 97.2659361514809
"697" 139.2 61.3916891340969 98.9013784818504
"698" 139.4 59.5916438399054 100.631850956286
"699" 139.6 58.1842820764498 102.672372779627
"700" 139.8 57.7793831855016 105.149384230096
"701" 140 58.214912500014 106.779799598519
"702" 140.2 58.0116126438727 107.802897700523
"703" 140.4 57.3596475396841 108.464542635952
"704" 140.6 56.3717353512411 108.02325621172
"705" 140.8 55.0944593045647 107.330047947394
"706" 141 54.1418346408215 106.630053028732
"707" 141.2 53.0944738226729 105.293220627678
"708" 141.4 51.3519763501905 104.147075101516
"709" 141.6 49.4798947981299 103.103368102998
"710" 141.8 47.8784488018713 102.16275804787
"711" 142 45.0155850997674 101.436757394086
"712" 142.2 41.8998182437674 100.650397187571
"713" 142.4 38.3945805307674 99.5932620042857
"714" 142.6 35.0261839296864 99.8301023902992
"715" 142.8 31.9818975829535 100.911122694832
"716" 143 29.450828079659 102.141246044659
"717" 143.2 27.9243899594687 103.47785444813
"718" 143.4 26.8402784397674 103.373725789566
"719" 143.6 24.9373374981095 102.852518123391
"720" 143.8 24.4348322420103 102.202716746186
"721" 144 23.9254714323565 100.633629362025
"722" 144.2 23.7115292218674 99.0187924902107
"723" 144.4 24.0961983833702 97.955350317998
"724" 144.6 24.2567884216675 96.3314435769107
"725" 144.8 24.3736296787674 94.6172593444568
"726" 145 24.7111710881674 92.2504381136457
"727" 145.2 25.1296613423557 89.5758424617416
"728" 145.4 26.5568606799787 87.8103972037787
"729" 145.6 27.4424723351289 86.2339423671893
"730" 145.8 28.1638460676211 85.5058161279199
"731" 146 29.1803902556662 84.5024987982477
"732" 146.2 29.5116490614982 84.0943191821319
"733" 146.4 30.4221590121771 83.8032688259122
"734" 146.6 31.6527056958019 83.5533300430099
"735" 146.8 32.890371913165 82.8741696730689
"736" 147 33.7209302467674 81.8361081636229
"737" 147.2 35.0684098784571 81.3731885791133
"738" 147.4 37.2175130518341 81.4222827982524
"739" 147.6 39.3879500199697 80.9380455616902
"740" 147.8 41.4564843959057 80.3020246618176
"741" 148 43.4066995357317 80.8291125009643
"742" 148.2 44.3890450254631 82.2702756255466
"743" 148.4 45.6785142180653 83.8942718215942
"744" 148.6 46.778673602961 84.5295343416083
"745" 148.8 47.4956638903192 83.4324597770443
"746" 149 49.3207038201545 82.2722785144793
"747" 149.2 51.2592897760487 80.618728689817
"748" 149.4 53.4125767766874 79.2940409374457
"749" 149.6 55.7179196910799 79.5355128687857
"750" 149.8 57.7495887721152 80.4414559491988
"751" 150 59.8317056181424 81.3530435347857
"752" 150.2 62.8164531112832 81.9399829491068
"753" 150.4 65.8625251823464 83.4117728192436
"754" 150.6 68.516422343427 85.2367032861474
"755" 150.8 71.0466318355609 87.0793940337205
"756" 151 72.4632940860367 89.6018365574011
"757" 151.2 73.7793061254074 90.7912206360857
"758" 151.4 76.3013690732543 91.4399970899831
"759" 151.6 77.8682747134716 91.7215622888632
"760" 151.8 79.5713868870924 92.0618693070482
"761" 152 82.2305504094253 91.2196385787857
"762" 152.2 85.7152896562674 90.7279316218232
"763" 152.4 87.5741278374038 91.1058321595325
"764" 152.6 89.420012442365 92.4877936863345
"765" 152.8 91.8647060189 92.3247034802737
"766" 153 94.0746641479748 91.3716272059077
"767" 153.2 96.8451683774597 90.8451473701319
"768" 153.4 98.9572987942674 89.7823056541429
"769" 153.6 100.931768138932 88.2493070428047
"770" 153.8 103.546064404306 87.6594754885165
"771" 154 105.786624984453 88.4389978090415
"772" 154.2 107.76596945365 89.1106953212006
"773" 154.4 107.785304886267 90.1723947188524
"774" 154.6 107.960067450306 92.1761961231758
"775" 154.8 108.383322195065 94.7331629057644
"776" 155 108.15544031065 96.8793959262538
"777" 155.2 108.163726924629 97.0865612757219
"778" 155.4 108.10174995758 97.155012159942
"779" 155.6 107.410586713245 96.1057275120585
"780" 155.8 106.840801590734 95.6591687408812
"781" 156 105.90138714237 95.4905405902062
"782" 156.2 105.388317579365 95.2853343542979
"783" 156.4 104.558504671912 95.2885841111278
"784" 156.6 103.122473237184 95.0061607996191
"785" 156.8 102.143386777226 94.0378929745774
"786" 157 101.226083846792 92.7188667572375
"787" 157.2 99.9361688815274 91.3364798358857
"788" 157.4 98.7491333362157 90.0086975808719
"789" 157.6 97.4322359441045 88.7887277803194
"790" 157.8 96.0407960976628 88.0993429918904
"791" 158 94.8418900719674 86.8402551645191
"792" 158.2 93.7831993983158 85.8822126944148
"793" 158.4 92.8702462066384 84.3159535490599
"794" 158.6 91.5635020511148 83.0305013487068
"795" 158.8 90.0118990042355 81.8516214758389
"796" 159 89.3655431138951 80.4221805645091
"797" 159.2 89.3482570589287 79.2277052559954
"798" 159.4 88.7487456610458 77.5821358385744
"799" 159.6 87.5613815184474 76.0770116586257
"800" 159.8 87.1380505420429 74.1902240660816
"801" 160 87.7589867322095 72.006426248991
"802" 160.2 89.3755208735838 70.3193606505918
"803" 160.4 91.4050347008565 69.1605490988996
"804" 160.6 93.3333396191874 68.0500172958557
"805" 160.8 94.830762333196 67.7493828867143
"806" 161 96.829633927323 67.3717610108135
"807" 161.2 98.7360944725732 67.2671808732857
"808" 161.4 99.9566957103429 66.0987683022857
"809" 161.6 100.95015201116 64.0312968370894
"810" 161.8 101.577881274939 61.666219025
"811" 162 102.443062964417 59.3102912647757
"812" 162.2 103.908872456806 56.9216249048197
"813" 162.4 105.744189098656 55.8246713430913
"814" 162.6 107.980040314767 55.052942052369
"815" 162.8 110.37456484299 53.9782909839802
"816" 163 112.984033866916 53.7128238202659
"817" 163.2 114.80027915055 54.0984385301669
"818" 163.4 116.865609709532 54.2162329104178
"819" 163.6 117.921533600498 53.5008840431703
"820" 163.8 118.264431369004 51.748537543913
"821" 164 118.56993837891 49.9598378374572
"822" 164.2 119.812189216524 48.0193127254726
"823" 164.4 120.623418320712 46.549495007869
"824" 164.6 120.415645050133 45.6403135735261
"825" 164.8 120.628045158286 44.9644629299838
"826" 165 121.785434969183 45.2069636522668
"827" 165.2 122.924881581593 45.8916589837614
"828" 165.4 123.201859642517 47.3212242985913
"829" 165.6 123.979856038903 48.9885194874799
"830" 165.8 124.693314629954 51.3680341127623
"831" 166 125.057306085095 52.7730411296035
"832" 166.2 124.794795447647 54.3562219637357
"833" 166.4 124.27089691753 56.4704062910898
"834" 166.6 124.35355250501 58.486383370013
"835" 166.8 124.911636704747 60.8214381899357
"836" 167 124.773652743982 62.9869756387041
"837" 167.2 125.037793141108 65.7655097339249
"838" 167.4 124.074069377536 68.0994185992962
"839" 167.6 122.347633613376 70.246432171162
"840" 167.8 120.646930820597 72.0537777058157
"841" 168 120.357029034865 74.6628937774053
"842" 168.2 119.871072417549 77.9167746193795
"843" 168.4 118.621477379536 80.574785102991
"844" 168.6 115.520937955539 82.6457158554
"845" 168.8 112.662513563165 84.4265862040236
"846" 169 109.968884622334 86.4998139148321
"847" 169.2 107.407025720561 88.397094034665
"848" 169.4 104.202027132633 88.5392913887576
"849" 169.6 101.277294948619 89.1400565336931
"850" 169.8 98.5446451481603 90.0790453547143
"851" 170 95.5043071718406 91.4476215194687
"852" 170.2 93.2218767691603 92.0310361975357
"853" 170.4 91.8803283439016 93.5802119437735
"854" 170.6 91.4576099747187 94.7676230931638
"855" 170.8 90.1991977278828 95.7035466504011
"856" 171 88.2743422872615 96.3812729365563
"857" 171.2 87.6786809765557 97.9529023948034
"858" 171.4 87.0471009201467 100.784057957872
"859" 171.6 87.083187300365 103.112748651078
"860" 171.8 86.9759453249779 105.240589430786
"861" 172 85.7834470562424 105.664138987773
"862" 172.2 83.9831692659253 104.80499702493
"863" 172.4 82.0793391213976 103.765401869683
"864" 172.6 80.0100679131864 103.07218411884
"865" 172.8 77.0837050137934 102.744435301831
"866" 173 74.70568231455 101.958309672155
"867" 173.2 72.2731357723091 102.151869162077
"868" 173.4 69.7008629704122 103.339356694641
"869" 173.6 67.097103688413 103.601360823792
"870" 173.8 64.3692907629982 102.813886398709
"871" 174 62.5223001219175 101.628247232111
"872" 174.2 60.1075808085174 101.340756244246
"873" 174.4 57.5007815497333 99.9340490041607
"874" 174.6 56.4848303369398 97.7712546617685
"875" 174.8 56.0709265346108 96.6604995268761
"876" 175 54.7761047477552 94.7486245147735
"877" 175.2 53.3044413387439 92.9310193445445
"878" 175.4 51.4258172049792 90.6583423436975
"879" 175.6 50.0458593010205 89.6171771611291
"880" 175.8 48.353906731196 89.0821854231071
"881" 176 46.321457973238 89.3249774097328
"882" 176.2 44.3458852115114 90.0939728091638
"883" 176.4 44.1636176000799 90.4942491076232
"884" 176.6 44.7663237512874 90.5367663428457
"885" 176.8 45.6214286551008 90.226728307545
"886" 177 46.426229545243 89.182041046432
"887" 177.2 47.0649436568389 87.5660310155
"888" 177.4 47.8604157074196 85.6231116988509
"889" 177.6 49.2539444259439 83.6295388773681
"890" 177.8 50.8291500871821 83.0834973831638
"891" 178 52.1335007621812 82.2327104704237
"892" 178.2 53.669000807595 81.6686492292512
"893" 178.4 54.8565173353605 80.0019721510067
"894" 178.6 55.8528381323372 78.8788468889601
"895" 178.8 57.4871192815283 78.0157298507096
"896" 179 59.3610949992674 77.8315778694107
"897" 179.2 61.7759601819023 77.7960222434206
"898" 179.4 63.8492829704103 78.1246745602653
"899" 179.6 66.1517078447029 78.4864542700922
"900" 179.8 68.6175190339674 78.2420596542226
"901" 180 70.9988551310531 77.8684920028352
"902" 180.2 73.2214745330306 77.9509814347804
"903" 180.4 76.125563350747 77.7073843563367
"904" 180.6 78.6035518074474 76.4509036813457
"905" 180.8 80.5345560287476 74.9216328648204
"906" 181 82.2737154487386 73.7084296621319
"907" 181.2 84.8314904038444 72.7047932229396
"908" 181.4 87.2713531269917 73.0728445827717
"909" 181.6 89.9648898950291 73.2257209939306
"910" 181.8 92.5348479955027 74.476210069521
"911" 182 94.0730163120939 76.4396169748776
"912" 182.2 96.0479514924775 78.0594183207557
"913" 182.4 97.9951900930645 79.6801183849986
"914" 182.6 98.5055929034169 81.3202530330795
"915" 182.8 97.9094367266246 83.8196922957857
"916" 183 96.7757689939826 86.4202730181591
"917" 183.2 96.4974828553201 86.5869852271015
"918" 183.4 96.3317280169054 85.7558548894926
"919" 183.6 96.4646853094674 85.6545327776524
"920" 183.8 97.2132397368224 84.8147689359231
"921" 184 98.8794046228674 83.8326746576857
"922" 184.2 101.522005820682 82.6512797247857
"923" 184.4 104.522632356136 82.210562702391
"924" 184.6 107.264043385737 81.2291209893766
"925" 184.8 109.3935280849 80.079977230102
"926" 185 111.172174005473 78.9054864824622
"927" 185.2 113.539545881356 78.1914565779622
"928" 185.4 115.55757551055 76.5409963739272
"929" 185.6 117.44559606047 76.1825929661966
"930" 185.8 118.696730402412 77.4271273640646
"931" 186 118.054605233865 78.3273969579945
"932" 186.2 117.138506527858 78.7703403264979
"933" 186.4 116.425066730717 80.2949810399357
"934" 186.6 115.41746145686 80.9829793012445
"935" 186.8 113.765846268201 81.2751493633857
"936" 187 111.843965964798 82.1594221991929
"937" 187.2 109.844779569495 84.0459001167706
"938" 187.4 108.296809945127 85.9968343864157
"939" 187.6 106.732806260803 87.3156568931429
"940" 187.8 104.361206935142 87.4621299697744
"941" 188 101.674095504072 88.3841007540418
"942" 188.2 98.6593301265626 89.847105739358
"943" 188.4 95.2905731649504 90.9821563489077
"944" 188.6 91.7617045041378 91.1691516158413
"945" 188.8 88.370340986304 91.2528860909687
"946" 189 85.1557334250079 92.3560060792731
"947" 189.2 81.9108243336211 94.1549189400784
"948" 189.4 79.4155985442925 95.9809198056107
"949" 189.6 78.9699359582253 96.3226452894785
"950" 189.8 77.8817324858074 96.2697773578857
"951" 190 75.7338506416136 96.792067763555
"952" 190.2 73.5352377216874 96.3528644740457
"953" 190.4 72.4808676128843 94.9803084772208
"954" 190.6 70.2581650190799 94.3500105919232
"955" 190.8 67.6663902042411 94.5250162467462
"956" 191 65.5127372534213 95.8533431338627
"957" 191.2 63.6552608584982 97.7357856093626
"958" 191.4 62.9012852250751 99.8529092422857
"959" 191.6 61.1954546529156 102.309941438915
"960" 191.8 60.3362817187325 105.104727503925
"961" 192 60.7481578759516 107.413426843523
"962" 192.2 60.7786285688891 107.930043591961
"963" 192.4 60.622238726696 106.664012681964
"964" 192.6 60.2605872166246 105.288641030026
"965" 192.8 60.2590416973508 103.861213478911
"966" 193 60.8759645775988 102.962419538334
"967" 193.2 61.7442857194817 102.013545187071
"968" 193.4 63.4313058690267 101.569465982397
"969" 193.6 65.3742889884038 99.4718684904156
"970" 193.8 66.3083019527168 97.0789564717541
"971" 194 67.654264351021 94.9525247504547
"972" 194.2 69.2871925353091 92.8370244988274
"973" 194.4 70.6990243919341 90.932944753494
"974" 194.6 71.6348363122257 88.8287202622024
"975" 194.8 71.7186807328299 86.9208539946482
"976" 195 72.0708272993675 85.1101390686457
"977" 195.2 73.6540181163877 83.7186270733996
"978" 195.4 75.4566272828874 82.1397746659257
"979" 195.6 77.4390339450174 80.9589361199643
"980" 195.8 79.2798564956027 79.7027562367916
"981" 196 81.5689566561832 79.0694606634992
"982" 196.2 83.577299635999 79.3981731455278
"983" 196.4 86.3040246726628 79.9340411875764
"984" 196.6 88.562526605599 81.2143372471173
"985" 196.8 90.6810430830174 82.5944818914732
"986" 197 92.5146308808411 82.0383755866647
"987" 197.2 94.028685629654 80.0916130099661
"988" 197.4 95.0898531842574 77.9192088122357
"989" 197.6 96.8572108398557 75.4613422372269
"990" 197.8 98.1802477154956 72.8823675009071
"991" 198 99.4790427725127 70.1845380474178
"992" 198.2 100.942102200133 67.3046299941511
"993" 198.4 101.209456358659 64.8964887002422
"994" 198.6 102.727747614653 63.1350805428286
"995" 198.8 105.013003430049 62.6426871052178
"996" 199 107.244789241777 62.7583067210934
"997" 199.2 110.554875424934 63.3400163985357
"998" 199.4 113.736394372758 63.7997558648488
"999" 199.6 116.180149480258 65.537031489305
"1000" 199.8 118.126908779225 67.7294500213137
"1001" 200 118.870387325739 70.3829477292857
"1002" 200.2 118.65642624956 72.6349376351075
"1003" 200.4 117.605725550314 72.759924506028
"1004" 200.6 116.389260539025 73.4903388679309
"1005" 200.8 115.145199201704 74.2527964573495
"1006" 201 113.785590276924 76.886299643567
"1007" 201.2 112.116400769639 79.6029954430184
"1008" 201.4 109.831936056385 81.6585108736092
"1009" 201.6 107.851541426574 83.271253742051
"1010" 201.8 105.510658424946 85.277133239612
"1011" 202 103.208230709084 87.7191505103833
"1012" 202.2 100.159286439147 88.1105867375616
"1013" 202.4 97.5756045634817 88.2568781308928
"1014" 202.6 94.1704302378837 89.1500085596113
"1015" 202.8 91.8653062121512 91.1924661934136
"1016" 203 91.2058788110479 92.0840738955418
"1017" 203.2 89.330799238418 92.1980081412496
"1018" 203.4 86.9347043633031 93.2736336936786
"1019" 203.6 84.4154306710299 94.3743525204857
"1020" 203.8 81.2414328638454 93.9130571677792
"1021" 204 77.8224944492859 93.6838831986931
"1022" 204.2 75.0947189788444 93.5964094497088
"1023" 204.4 72.5024908325424 95.0510581345232
"1024" 204.6 70.4778746340272 96.5584241575325
"1025" 204.8 68.3682576854874 96.7111776624857
"1026" 205 66.1136313927806 95.9342857951015
"1027" 205.2 63.6996599963891 94.0406707321911
"1028" 205.4 61.0505102517806 92.7621481571673
"1029" 205.6 58.0061636845143 92.9476073810452
"1030" 205.8 54.9860390389674 93.8083215416457
"1031" 206 54.36775405348 93.5029114779482
"1032" 206.2 54.1738777518704 93.1097177377563
"1033" 206.4 53.5418389962539 91.9933171730965
"1034" 206.6 52.7650565108444 91.1297606887088
"1035" 206.8 50.8089640976424 90.0609627792107
"1036" 207 47.9588015760839 90.0734110566022
"1037" 207.2 46.0209633585349 91.1154777681927
"1038" 207.4 44.9793552526047 91.898948213088
"1039" 207.6 43.6692660879156 93.3376868813598
"1040" 207.8 42.4840245292674 94.8368491631732
"1041" 208 41.6089476037295 96.6451155171212
"1042" 208.2 41.3773573380357 97.4559219353833
"1043" 208.4 41.6179643340964 97.5434153884962
"1044" 208.6 41.8944089263091 96.6235467196607
"1045" 208.8 41.4648248190661 95.1978051895714
"1046" 209 42.1690820461378 93.8714062039153
"1047" 209.2 43.1730883531905 93.0072099480934
"1048" 209.4 43.8330952688759 91.8132297042134
"1049" 209.6 44.6568619420043 90.0204783085489
"1050" 209.8 45.452552402743 87.3914250331516
"1051" 210 45.7578707331086 85.471506930474
"1052" 210.2 46.4843125484542 84.0425822440689
"1053" 210.4 47.964435874196 82.0299809767143
"1054" 210.6 48.3713746932209 79.617030024902
"1055" 210.8 49.1334735990596 77.2796451521172
"1056" 211 49.9160700587235 75.0309186161209
"1057" 211.2 50.9649511500633 72.8270760665816
"1058" 211.4 52.3280991495634 70.8598508194898
"1059" 211.6 53.7924485539796 68.9391517240433
"1060" 211.8 54.7563307171858 66.7624584361531
"1061" 212 55.9994122495848 64.522160313853
"1062" 212.2 58.2725738861136 63.2601249406896
"1063" 212.4 61.3880581072391 62.3767496405782
"1064" 212.6 63.9088163728374 62.5467940864457
"1065" 212.8 66.1535647254372 63.1740626214178
"1066" 213 68.5955876653208 64.4387905719653
"1067" 213.2 71.1358522923429 65.9040328737857
"1068" 213.4 73.1812438985151 68.0024436126689
"1069" 213.6 75.1467977562721 69.389251056753
"1070" 213.8 77.2947854794619 71.5369354537302
"1071" 214 78.4680770426792 74.4151166017563
"1072" 214.2 79.6992079077142 77.3478467784027
"1073" 214.4 81.2017551690341 80.3274369446857
"1074" 214.6 81.68913467203 83.7271929672482
"1075" 214.8 81.2413048116155 85.1828402952857
"1076" 215 82.2051835575549 85.3483654095107
"1077" 215.2 84.3655716863192 84.797846114803
"1078" 215.4 86.1519069854306 83.4650688312541
"1079" 215.6 89.0474292106008 81.9285949123524
"1080" 215.8 92.6004403015496 80.8562432501966
"1081" 216 95.8577598906424 79.920926737692
"1082" 216.2 99.1155213299237 78.9878194761295
"1083" 216.4 101.977607106885 77.6492520515504
"1084" 216.6 104.714779594464 76.5908771469221
"1085" 216.8 107.401026974027 77.0584782182657
"1086" 217 109.879174398425 78.7398795466286
"1087" 217.2 110.329036421049 79.0527312856294
"1088" 217.4 110.053284169707 77.9481240728312
"1089" 217.6 109.534105401032 75.5835291727563
"1090" 217.8 109.301413387361 73.606686704058
"1091" 218 109.03829951207 70.9769891374372
"1092" 218.2 109.266353927512 68.3998257125204
"1093" 218.4 110.349321361517 65.8516041045742
"1094" 218.6 111.92592934995 63.589677204305
"1095" 218.8 114.007565482625 62.1372932996571
"1096" 219 116.176404568171 60.2417257989396
"1097" 219.2 117.716811739767 57.8976248277429
"1098" 219.4 118.270811539659 55.6370412226719
"1099" 219.6 117.777224710985 53.1074087257213
"1100" 219.8 117.092553486704 50.2547623749666
"1101" 220 115.533178468187 47.5365872576657
"1102" 220.2 113.657836549808 44.3042970799592
"1103" 220.4 111.842292980017 41.5012494898795
"1104" 220.6 110.005859424438 38.1125052921429
"1105" 220.8 108.136856963461 35.1146263617412
"1106" 221 105.544863946252 32.8206472986191
"1107" 221.2 102.198390430985 31.5669710306521
"1108" 221.4 99.5684981094605 29.5000761855827
"1109" 221.6 96.6085510750123 27.8670372375918
"1110" 221.8 93.6449163047874 27.0893672651657
"1111" 222 90.5515540609736 25.633950809028
"1112" 222.2 88.1689560553674 24.208102862012
"1113" 222.4 85.3735091082878 23.6265739271939
"1114" 222.6 81.7516122886737 22.9648708895357
"1115" 222.8 79.1685656115406 21.0767402657806
"1116" 223 76.2962444567148 19.9649203673278
"1117" 223.2 72.7694406491112 19.0295924385982
"1118" 223.4 69.363297882916 16.9560296725035
"1119" 223.6 66.4881467362062 15.1774408457449
"1120" 223.8 63.1949487478612 13.8488186428795
"1121" 224 60.6185103606128 15.1664196317187
"1122" 224.2 58.1084351861504 16.4826671046793
"1123" 224.4 55.7240260855303 18.1095344583269
"1124" 224.6 54.0757000863432 20.1569433725281
"1125" 224.8 51.5054806674011 22.3623479053154
"1126" 225 48.8353954280367 24.8747760536703
"1127" 225.2 46.2321796324581 26.8465301782445
"1128" 225.4 43.8890511155416 28.0897629460276
"1129" 225.6 41.2844542897074 29.8273473898757
"1130" 225.8 38.6966191545634 31.6544426122959
"1131" 226 36.2304074181592 33.9212482198321
"1132" 226.2 33.1287755764307 35.6763253396837
"1133" 226.4 30.3286390822974 37.0792947472157
"1134" 226.6 27.6506925462523 38.3243819344069
"1135" 226.8 24.8471040539439 40.2256847039328
"1136" 227 22.6583842883432 42.9547576787403
"1137" 227.2 21.7122454892674 45.0835699766607
"1138" 227.4 21.8007615931311 46.6488297466493
"1139" 227.6 20.0894502517674 47.5560608005157
"1140" 227.8 17.7606554367159 47.2636364446878
"1141" 228 17.2463129956674 46.1033345039057
"1142" 228.2 16.5087028828185 45.2342581058571
"1143" 228.4 16.8137953597359 45.3092239249489
"1144" 228.6 17.8893542404164 45.9995860968921
"1145" 228.8 19.031682810597 47.7626573869334
"1146" 229 20.2276495881223 50.1178995892535
"1147" 229.2 21.3187176441737 53.0433806165982
"1148" 229.4 21.4525982512674 55.708821794192
"1149" 229.6 21.3103757473068 58.8563607929037
"1150" 229.8 21.6387738807125 62.1227416412638
"1151" 230 21.5729403700034 65.2498093555666
"1152" 230.2 22.1569604394589 67.9052501496474
"1153" 230.4 23.7454508771545 70.0981733392212
"1154" 230.6 25.645371252645 71.7659666908775
"1155" 230.8 26.9631965471185 74.5345413326261
"1156" 231 27.0571266824927 75.2577532910769
"1157" 231.2 26.3000446703804 76.3883370727051
"1158" 231.4 24.4921642874196 77.1436538013401
"1159" 231.6 22.7173950242523 77.0983694757403
"1160" 231.8 20.3546218990866 77.7083144864772
"1161" 232 17.4851097736462 79.0693280551039
"1162" 232.2 17.4280660622674 78.7031143704916
"1163" 232.4 17.4287493444727 77.3237283703489
"1164" 232.6 18.0719912125074 75.9095391901157
"1165" 232.8 18.8971925262572 75.4778624096326
"1166" 233 20.0072286264008 74.7190566038857
"1167" 233.2 21.3115829409743 73.5569113800098
"1168" 233.4 22.4354394139321 71.216873564274
"1169" 233.6 22.8519760979302 69.2779373908206
"1170" 233.8 23.6379625044341 66.7998158448857
"1171" 234 23.8783243497566 64.4985510854814
"1172" 234.2 24.3905631942892 61.9712238938618
"1173" 234.4 25.2447042836707 60.0179975026728
"1174" 234.6 25.9358405607341 58.0540313782524
"1175" 234.8 26.7404141174597 55.6386938571429
"1176" 235 28.4327814995008 53.5967537925857
"1177" 235.2 30.8161267716424 52.8648731404732
"1178" 235.4 33.2069893220664 52.5636522306672
"1179" 235.6 35.9504521934715 51.2670821969388
"1180" 235.8 39.0638654015344 50.2060885744119
"1181" 236 41.7069734504956 49.1624579284702
"1182" 236.2 44.6377983684774 48.0935305831757
"1183" 236.4 46.9133009422086 46.2433912787563
"1184" 236.6 48.6024262304246 44.9004259427143
"1185" 236.8 51.1946900425559 44.2397164531607
"1186" 237 54.491448863282 44.1484933034022
"1187" 237.2 57.5915990722974 44.0469283789457
"1188" 237.4 61.0156837761144 44.0936648817857
"1189" 237.6 63.8300234225367 44.0150217279684
"1190" 237.8 67.0128991031274 44.0079812932457
"1191" 238 69.5559583370246 45.178619412
"1192" 238.2 72.2303248884246 46.7105381162
"1193" 238.4 75.0388725228742 48.1717650689168
"1194" 238.6 77.9046637072229 49.6600132192065
"1195" 238.8 80.5338712923469 50.4653353040147
"1196" 239 82.5204717847377 52.3168985704243
"1197" 239.2 83.8175738138263 54.5368295278151
"1198" 239.4 86.5721255416674 56.0787453449221
"1199" 239.6 89.3732610386792 56.4001802946386
"1200" 239.8 92.0613736203263 55.9954360706975
"1201" 240 95.3442948732626 56.365778147742
"1202" 240.2 98.5066253740246 56.4621465262286
"1203" 240.4 101.604258137212 55.6119048563968
"1204" 240.6 105.059008887267 55.2203126984328
"1205" 240.8 109.022338513025 55.2380952613714
"1206" 241 112.552036255588 56.3326028503423
"1207" 241.2 115.262296027272 57.2064570532109
"1208" 241.4 115.731274037414 58.2215293023739
"1209" 241.6 115.417262686391 60.2027193878996
"1210" 241.8 115.651088860973 60.9440069596387
"1211" 242 115.977175245167 63.5438394803657
"1212" 242.2 115.791977878471 66.7664326285714
"1213" 242.4 115.656855336247 70.6094766971326
"1214" 242.6 115.068142234602 74.0768981255744
"1215" 242.8 113.888339710074 77.4053457325408
"1216" 243 112.126528024646 80.056774369316
"1217" 243.2 110.572694353032 82.8651068619622
"1218" 243.4 108.802256568434 85.2379169821342
"1219" 243.6 107.521600660174 85.5073993427857
"1220" 243.8 107.58245548158 85.4506015094732
"1221" 244 108.443077889201 85.1958226571857
"1222" 244.2 109.326960361892 84.5986340097857
"1223" 244.4 110.340469751131 83.4951332482857
"1224" 244.6 110.873057171852 82.4975412286015
"1225" 244.8 111.363322506889 81.1740443025281
"1226" 245 111.929825571616 79.5532160895584
"1227" 245.2 113.331952771502 77.7232811260102
"1228" 245.4 114.727194249399 75.8061457003423
"1229" 245.6 116.412334029623 73.7458787829973
"1230" 245.8 118.382157787142 71.6037890694973
"1231" 246 120.350376582339 69.3925789786286
"1232" 246.2 122.02324664431 67.6084315289429
"1233" 246.4 122.337234339977 64.9731975255557
"1234" 246.6 121.671239174507 62.3598480750857
"1235" 246.8 121.219287248108 59.034429885424
"1236" 247 121.327782090922 55.7717678465744
"1237" 247.2 121.584752553273 52.5917583749867
"1238" 247.4 120.879787184495 49.5639601005584
"1239" 247.6 118.915693119308 46.7484254172551
"1240" 247.8 116.785525983063 44.053922957602
"1241" 248 114.71429527481 40.8950318859985
"1242" 248.2 112.58066481308 38.4950213124107
"1243" 248.4 109.651686707871 36.2339823809867
"1244" 248.6 106.998726488797 33.971240941521
"1245" 248.8 104.307504123675 31.777150924595
"1246" 249 100.906660661005 29.7655540240074
"1247" 249.2 98.3115971102937 28.307796093591
"1248" 249.4 96.4338521999549 26.6202171620045
"1249" 249.6 94.9401277383035 24.1362948331414
"1250" 249.8 92.3164232631756 22.0210001901735
"1251" 250 89.8982066604474 19.5258432222257
"1252" 250.2 88.1878394908584 16.7421887879221
"1253" 250.4 85.8521828782823 14.9778262107115
"1254" 250.6 82.7747846859174 13.7577798300557
"1255" 250.8 79.7093405495595 12.0432982683649
"1256" 251 77.0464883180938 11.6343437207594
"1257" 251.2 74.0667607450255 11.7194233759954
"1258" 251.4 70.6698611152022 11.0902431299161
"1259" 251.6 67.5764958891112 10.367922858442
"1260" 251.8 64.8007046353674 9.54370515731572
"1261" 252 61.7705442449654 8.7231556161174
"1262" 252.2 60.0539292108695 7.34430758914285
"1263" 252.4 60.2881364728062 7.15632442931484
"1264" 252.6 59.8705115912131 8.16074494465528
"1265" 252.8 58.8164002499848 10.4256026456879
"1266" 253 57.3060004943757 13.0544436442754
"1267" 253.2 55.0569921455892 15.6179466291471
"1268" 253.4 52.9535632883138 17.6477906587909
"1269" 253.6 50.5733342291574 19.5881585593457
"1270" 253.8 49.044051337828 22.6314602316494
"1271" 254 47.2776633096159 25.8849188047706
"1272" 254.2 45.3472137502823 29.1607352408699
"1273" 254.4 43.921919460919 32.9268666232554
"1274" 254.6 42.7423470364613 36.4989831702857
"1275" 254.8 41.3791990369613 40.6321432853877
"1276" 255 40.9713826654644 44.0090828269827
"1277" 255.2 41.7645283671253 47.6337499872541
"1278" 255.4 42.4177743319427 51.7525892088733
"1279" 255.6 42.2491374660252 55.6071461441311
"1280" 255.8 42.8856663505487 59.2749143285982
"1281" 256 44.1640948927968 63.051731597521
"1282" 256.2 45.8687117389103 65.7204251840571
"1283" 256.4 47.2868557410843 69.2106790111867
"1284" 256.6 49.1522949789713 72.0126752959556
"1285" 256.8 50.4642823891974 74.5230229391957
"1286" 257 51.7955573655021 76.7972942925306
"1287" 257.2 53.7028350574832 78.4552437022647
"1288" 257.4 55.9373423237249 79.092179020924
"1289" 257.6 58.4463069210561 80.2361588950383
"1290" 257.8 60.5660204631112 82.5376840581607
"1291" 258 62.4249324076674 84.5034300225191
"1292" 258.2 63.0476381112157 87.2197281106306
"1293" 258.4 62.9406293616952 89.4341727825387
"1294" 258.6 63.1990057359549 88.7951824939607
"1295" 258.8 65.4105590016943 87.7903951793467
"1296" 259 68.4098012435674 87.0176807771524
"1297" 259.2 71.6694789623313 86.3181064103708
"1298" 259.4 74.7030011745924 85.2217873809857
"1299" 259.6 77.5085823123388 84.4734469486071
"1300" 259.8 79.703618524832 83.4365032268019
"1301" 260 82.044319663693 83.0738970377006
"1302" 260.2 84.5918160303059 84.3011809926264
"1303" 260.4 86.6169993578 86.2919855619596
"1304" 260.6 87.2115479486662 88.3577672814629
"1305" 260.8 86.3100221811458 89.2617580544073
"1306" 261 85.3505035718942 89.8071210340322
"1307" 261.2 84.9437429585396 89.0627588327414
"1308" 261.4 85.2594803565916 88.0803322753846
"1309" 261.6 85.677292499487 87.1206952910906
"1310" 261.8 86.0744683355008 85.1136010318191
"1311" 262 87.2491046605202 83.2179817021059
"1312" 262.2 89.7342974359483 81.3295647951793
"1313" 262.4 92.3404375322568 79.6598120784666
"1314" 262.6 95.2110518875793 77.3625739784936
"1315" 262.8 98.159265371591 75.3582470103739
"1316" 263 100.969564888767 74.8785541929429
"1317" 263.2 103.962926618282 75.3422099750857
"1318" 263.4 106.037727723709 76.4707931639459
"1319" 263.6 106.409673846479 78.2322834626704
"1320" 263.8 105.580310945005 79.9872187596362
"1321" 264 104.36831806034 80.9599259469149
"1322" 264.2 102.238797929842 81.2674151903389
"1323" 264.4 99.3305416988924 81.8317681298482
"1324" 264.6 97.1093838770121 83.4136482108283
"1325" 264.8 96.3521715063341 85.1914952032191
"1326" 265 96.5844115358785 87.4908157441746
"1327" 265.2 96.7859987664924 88.1136084942107
"1328" 265.4 95.3699437319 88.256375371611
"1329" 265.6 94.1342003907209 89.4398473369136
"1330" 265.8 92.4132826504884 91.0520755356578
"1331" 266 89.9838007154571 91.5039075376306
"1332" 266.2 87.5629014047187 92.331055414615
"1333" 266.4 85.9392353990425 94.0579074491732
"1334" 266.6 85.1554252993299 94.3208002776482
"1335" 266.8 83.463349188229 95.1393132293626
"1336" 267 81.8965753998284 96.2020157616272
"1337" 267.2 81.0138200253389 97.5396883946494
"1338" 267.4 79.5181210198851 99.0709128548975
"1339" 267.6 78.3995532882945 101.509037571151
"1340" 267.8 78.3128143417285 103.665002782013
"1341" 268 78.5837624774161 104.203754852015
"1342" 268.2 78.2104858348444 103.118472581747
"1343" 268.4 76.9792419610591 102.016636225619
"1344" 268.6 76.4838443431978 100.727164499349
"1345" 268.8 76.1444039666563 99.1172420679524
"1346" 269 76.0645641182791 96.9937704703555
"1347" 269.2 74.6012929718759 94.7037604019484
"1348" 269.4 73.1797625379419 92.0438676017392
"1349" 269.6 71.5704162588583 89.4758713326721
"1350" 269.8 68.8109981048642 87.5699197414148
"1351" 270 66.3282958856008 86.5459882947857
"1352" 270.2 63.4490116610733 86.5162052292504
"1353" 270.4 60.4213212211008 87.0955749485524
"1354" 270.6 57.7132735219602 87.2381202394544
"1355" 270.8 54.4306197298544 86.1480506800248
"1356" 271 50.9419663877262 84.6970055149043
"1357" 271.2 47.4808954729427 83.3519257510383
"1358" 271.4 44.2535769012892 81.3727993028944
"1359" 271.6 41.3175025934956 79.174401540208
"1360" 271.8 38.5568600545174 76.7046367322579
"1361" 272 36.0650352178702 74.2703764701829
"1362" 272.2 33.3957409875247 72.3378645551983
"1363" 272.4 30.7941145986189 69.715834281157
"1364" 272.6 29.6513572103593 66.3849101564081
"1365" 272.8 29.9090878165547 62.8048392457432
"1366" 273 30.6748581757043 59.1456885815278
"1367" 273.2 31.4497001964727 55.6445505617594
"1368" 273.4 32.887546369961 52.8944498923825
"1369" 273.6 35.1814459605174 51.2170868563157
"1370" 273.8 37.6347305254439 49.7295372830798
"1371" 274 40.2835141872174 47.6378496804857
"1372" 274.2 43.026636839748 46.4815371749459
"1373" 274.4 45.7482530485793 44.808980168652
"1374" 274.6 48.3604524598851 43.0168925124328
"1375" 274.8 49.735055484591 40.5616987766387
"1376" 275 50.8653602489654 37.9488944795134
"1377" 275.2 53.2398483422431 35.9847303882274
"1378" 275.4 55.8701378843574 35.0267833308257
"1379" 275.6 58.539339113044 35.6454619304772
"1380" 275.8 60.3996839512674 36.6341057125102
"1381" 276 61.3651617073043 38.3110475786436
"1382" 276.2 62.1284576532572 38.8517050819592
"1383" 276.4 63.2138018101792 39.3971045473739
"1384" 276.6 64.4550965156606 38.8282457713731
"1385" 276.8 66.7480589203674 36.7988757301757
"1386" 277 68.7114288293936 34.318674353996
"1387" 277.2 71.2399561377675 31.5693948945429
"1388" 277.4 72.6531789617389 28.5241037174286
"1389" 277.6 74.8010058738889 26.0815477241736
"1390" 277.8 77.1768900989597 24.4441111637184
"1391" 278 79.8791278748584 23.7290599195584
"1392" 278.2 82.9200248596737 23.1433783656607
"1393" 278.4 85.6000380761348 23.1099289128061
"1394" 278.6 88.3373333551614 22.0413528725584
"1395" 278.8 89.3403645560367 20.1075029675069
"1396" 279 90.9998746179145 17.6401933396681
"1397" 279.2 90.4135181982334 16.3864056131692
"1398" 279.4 89.1954624131239 14.9624016223154
"1399" 279.6 87.6589696878995 12.9359963217857
"1400" 279.8 85.4699230163574 11.9623191792857
"1401" 280 83.6797532904372 10.9629222632102
"1402" 280.2 81.8022098194278 10.1141697352197
"1403" 280.4 78.8372343216474 10.2097003227857
"1404" 280.6 76.0166622842726 10.8380734065022
"1405" 280.8 71.7995407024226 10.4402491634236
"1406" 281 68.206453753213 9.09720188472136
"1407" 281.2 65.2607211570316 7.04984242637061
"1408" 281.4 62.7086897463389 5.31905913274286
"1409" 281.6 60.3566371723359 6.09565816489624
"1410" 281.8 57.565661970544 8.11733029315805
"1411" 282 54.2012966951823 9.32717593405167
"1412" 282.2 50.4276072168299 9.13054148984821
"1413" 282.4 47.8838377662721 7.44882513554739
"1414" 282.6 45.6114755109774 8.17666244924571
"1415" 282.8 44.5062770559982 10.8500802895838
"1416" 283 42.7674513410447 13.9135296113847
"1417" 283.2 40.0568582090973 16.6118784824403
"1418" 283.4 37.1716420397874 19.5570008907857
"1419" 283.6 34.4958567972932 21.5023475940486
"1420" 283.8 31.6464018043797 22.7125096709694
"1421" 284 29.2400078095303 25.332813548461
"1422" 284.2 28.1840198158087 29.2997950609971
"1423" 284.4 25.8610768879483 32.8777328615836
"1424" 284.6 22.7685376620402 35.3738451389524
"1425" 284.8 20.5544307647164 38.9868276241837
"1426" 285 19.6596893061123 43.5094585962857
"1427" 285.2 20.6280801603844 48.0380931356581
"1428" 285.4 21.6801312256201 52.5861794110015
"1429" 285.6 22.167994720178 57.6779984046226
"1430" 285.8 22.2964517747674 62.7526692190277
"1431" 286 24.4023275313885 67.4311686025489
"1432" 286.2 27.4152116096246 70.3458552667143
"1433" 286.4 30.5068121642523 73.1249799245281
"1434" 286.6 33.0544131100458 76.8714519036362
"1435" 286.8 34.805252519097 80.2746223360471
"1436" 287 36.7623037930034 81.5988331954767
"1437" 287.2 38.9290671323951 81.3212781812006
"1438" 287.4 42.7033581171569 81.9604814152647
"1439" 287.6 47.200721592199 82.9239093246857
"1440" 287.8 51.2219916597029 84.7347394168019
"1441" 288 54.9842886081494 87.6159391322745
"1442" 288.2 58.1527366993444 90.6154594288242
"1443" 288.4 59.3411221348059 93.2568707538626
"1444" 288.6 58.4582307398583 94.252790404513
"1445" 288.8 57.9039956965437 92.423923465562
"1446" 289 58.6265666286095 91.1273954810752
"1447" 289.2 60.8594759352258 89.3047401985357
"1448" 289.4 64.5501294092976 88.5426129894062
"1449" 289.6 68.8188299444688 88.8954585944805
"1450" 289.8 72.7384022462253 88.3361465109966
"1451" 290 76.8301924547072 87.8105954750447
"1452" 290.2 80.4099366407918 87.6621547752126
"1453" 290.4 84.5368906530367 86.6957847782472
"1454" 290.6 87.8448157937352 84.9525080680277
"1455" 290.8 91.1015432115916 83.1498880197363
"1456" 291 94.9590075495334 81.2259821204453
"1457" 291.2 98.9322338381239 79.4795987358501
"1458" 291.4 101.803583289616 76.7600412565282
"1459" 291.6 104.024238277003 73.1359721204328
"1460" 291.8 106.013015784464 69.8479170570433
"1461" 292 106.704556717788 65.9742982345847
"1462" 292.2 107.576288859677 62.5623729207257
"1463" 292.4 109.003355899826 58.5880901089622
"1464" 292.6 108.428898571948 55.094144938541
"1465" 292.8 107.500086329374 53.2580321684676
"1466" 293 107.397215131597 50.55722378519
"1467" 293.2 106.408909578706 47.8055606005408
"1468" 293.4 104.563629288452 44.4933849718647
"1469" 293.6 101.458312630885 41.8561166249034
"1470" 293.8 98.8677204971574 39.0811749521957
"1471" 294 96.4926170577977 36.1409847057706
"1472" 294.2 94.8002935246552 33.4547517778163
"1473" 294.4 92.0554258187771 30.7243287328434
"1474" 294.6 89.4270649449493 28.2414141920736
"1475" 294.8 87.0351631161008 25.0666366001645
"1476" 295 83.8434450272164 23.4318384986939
"1477" 295.2 80.3648855563912 22.196533580058
"1478" 295.4 77.4419260553417 21.2093599227115
"1479" 295.6 73.9549631264196 21.5932561322748
"1480" 295.8 69.5932460230832 21.7769847756857
"1481" 296 65.5468488035148 21.0185415278436
"1482" 296.2 61.2597654271424 20.8876929855357
"1483" 296.4 56.6997108097674 20.6828850348719
"1484" 296.6 52.4074174065799 22.555115092067
"1485" 296.8 47.8054681774613 23.7736190466735
"1486" 297 43.8160148602074 25.6561145114057
"1487" 297.2 40.5032308272523 28.9574111211039
"1488" 297.4 36.9514885132516 32.1205107989594
"1489" 297.6 33.6803603658299 35.4035963849732
"1490" 297.8 31.3678771523924 39.5498382167857
"1491" 298 29.3895422310402 44.0130168760433
"1492" 298.2 27.8993658579253 48.4003926215594
"1493" 298.4 28.4733229103464 52.3442975103383
"1494" 298.6 29.2337287772887 56.8426204880517
"1495" 298.8 30.0452990338299 61.6239104348795
"1496" 299 30.8242407478299 66.3340736117232
"1497" 299.2 29.3563166210392 70.7978188595683
"1498" 299.4 27.4461219951008 71.4766133681342
"1499" 299.6 25.7796194725374 70.5348413635157
"1500" 299.8 24.4109194416717 68.7463414684878
"1501" 300 23.9179487760774 67.5514945988957
"1502" 300.2 23.793168305354 66.0575742693338
"1503" 300.4 23.973031082996 64.8116598510571
"1504" 300.6 23.7497200534762 63.5048167692566
"1505" 300.8 23.2448854357952 60.8084558280357
"1506" 301 21.477663207411 58.1782421609194
"1507" 301.2 19.2289051201103 56.2395917508
"1508" 301.4 18.7936406714684 55.7068122580334
"1509" 301.6 17.7785898335675 54.0696826903714
"1510" 301.8 16.1255833052908 52.2780127506128
"1511" 302 14.1236303020198 51.7939041152764
"1512" 302.2 12.8156183415103 52.1186191591143
"1513" 302.4 13.1201688587194 52.1527156920165
"1514" 302.6 14.1754199558 52.2894863943075
"1515" 302.8 15.697544843044 51.978378082541
"1516" 303 17.9597904592355 51.8913686357644
"1517" 303.2 20.7118005902726 51.1021327260486
"1518" 303.4 23.6609808765972 48.9289041383708
"1519" 303.6 26.5481752970174 47.692213320942
"1520" 303.8 29.0472799627674 46.2913932891429
"1521" 304 31.7981741211569 45.4322147218962
"1522" 304.2 34.4959772521974 44.0040865846757
"1523" 304.4 36.5797266404169 41.3934674453682
"1524" 304.6 38.8710206082626 38.7564016327032
"1525" 304.8 40.9855866531253 36.3718926801068
"1526" 305 42.2814210026462 33.7254785825585
"1527" 305.2 42.7791390446231 30.7934358734094
"1528" 305.4 42.9181222552987 27.3383040545982
"1529" 305.6 43.9080273501737 23.6789007940357
"1530" 305.8 45.0999035327262 20.0528735798527
"1531" 306 46.7519760038924 16.2951824634107
"1532" 306.2 47.0490329426306 12.4542823670752
"1533" 306.4 47.1355914141592 8.72208225558468
"1534" 306.6 48.91785621068 6.09000616063522
"1535" 306.8 51.2394821282969 5.24585606690336
"1536" 307 54.5209876988268 5.03667898946393
"1537" 307.2 58.1641212320874 4.88173899902571
"1538" 307.4 61.551080805214 5.92363026055755
"1539" 307.6 64.322211868196 7.52834326882418
"1540" 307.8 67.6168173830225 9.31948122107142
"1541" 308 70.9858333090866 11.3366798238921
"1542" 308.2 73.6713267414305 13.2026991912531
"1543" 308.4 76.5422260506095 14.5574249948752
"1544" 308.6 79.6870511718224 16.4562136831319
"1545" 308.8 82.330992893599 18.3824387799383
"1546" 309 85.2171769286306 20.9283482767489
"1547" 309.2 88.2632489996938 22.8962010279068
"1548" 309.4 92.2643267843 25.0984938452748
"1549" 309.6 96.1687677614169 27.1998645639764
"1550" 309.8 100.098490283864 28.1107022394147
"1551" 310 103.102381486625 27.7001211560204
"1552" 310.2 105.315089542328 28.3414946709231
"1553" 310.4 105.035530147661 29.8945518292432
"1554" 310.6 105.801736644388 32.8789540468015
"1555" 310.8 106.01174673638 36.5282981810277
"1556" 311 106.539550584799 40.7375862204027
"1557" 311.2 105.637748915125 44.9853481596541
"1558" 311.4 105.10596636648 49.1775025577325
"1559" 311.6 105.678745847441 53.5209094678015
"1560" 311.8 107.724327125828 57.03865331571
"1561" 312 110.397050633209 60.6309029373445
"1562" 312.2 113.948181876681 62.8519295232569
"1563" 312.4 117.956862959805 64.1771337908612
"1564" 312.6 118.20937782362 63.7123047177269
"1565" 312.8 116.188102158734 64.8909710378812
"1566" 313 113.493045283985 66.5036637476818
"1567" 313.2 110.491628020806 68.6939923782569
"1568" 313.4 107.006363172267 70.2683974772269
"1569" 313.6 103.12092771791 72.9942570943143
"1570" 313.8 100.256859715074 76.1773202752653
"1571" 314 98.4359103889287 79.7763147427373
"1572" 314.2 95.9106316064449 83.4113760747373
"1573" 314.4 93.1671653868674 84.2481102384857
"1574" 314.6 90.6217757786913 85.0262052767096
"1575" 314.8 89.5375385319418 86.9852751916345
"1576" 315 90.0836789982945 90.1459621621911
"1577" 315.2 91.3421186166095 90.5124414963383
"1578" 315.4 92.0550097174341 90.981628610619
"1579" 315.6 92.9747306300965 91.3354938337161
"1580" 315.8 95.0815888026577 91.6376073033711
"1581" 316 98.0026202301577 91.9938306481882
"1582" 316.2 99.3603558439535 93.8508312289834
"1583" 316.4 100.68616942778 97.2516872176882
"1584" 316.6 102.624816031017 100.859042289536
"1585" 316.8 104.509330160012 102.120679267796
"1586" 317 106.034112662943 102.310998204231
"1587" 317.2 107.778399374619 102.286411547371
"1588" 317.4 108.222936118058 102.055722906608
"1589" 317.6 108.833771722322 101.324713966384
"1590" 317.8 108.570961615043 101.110855343631
"1591" 318 110.082345370832 101.758384940512
"1592" 318.2 110.783962807602 101.7253138091
"1593" 318.4 111.1536633488 101.19347922109
"1594" 318.6 111.078497354901 100.298637000852
"1595" 318.8 111.632035162289 99.3350258925792
"1596" 319 112.435476430661 99.1292116214772
"1597" 319.2 114.074917585715 98.8881147684541
"1598" 319.4 114.38847654057 97.6673072169231
"1599" 319.6 115.93207861962 95.9814322672647
"1600" 319.8 118.074810204283 94.1564062025281
"1601" 320 117.432822573205 93.244075637567
"1602" 320.2 117.621152231031 91.947334127391
"1603" 320.4 119.211711431817 90.1225647291174
"1604" 320.6 121.08851658751 88.4321400165429
"1605" 320.8 122.064048353139 86.5033319628286
"1606" 321 123.273012972162 84.287806306603
"1607" 321.2 123.553733065302 82.564516415058
"1608" 321.4 124.450252835937 80.5926480520714
"1609" 321.6 124.726038861739 78.4794476603819
"1610" 321.8 125.463786542787 76.8092168697857
"1611" 322 125.866709996602 74.9658475223343
"1612" 322.2 126.159281023828 72.3617744067706
"1613" 322.4 126.79289662847 69.9124977832065
"1614" 322.6 127.315186287909 67.8330158919461
"1615" 322.8 127.926849266758 66.8706287279766
"1616" 323 127.265471390298 65.8841619116939
"1617" 323.2 126.483251991829 64.1152775460177
"1618" 323.4 125.304423848253 62.2271966148798
"1619" 323.6 125.65572274407 59.8239600506191
"1620" 323.8 126.485098967027 57.6939872082257
"1621" 324 127.051629267479 56.8825396573146
"1622" 324.2 126.222266366005 55.0891900559558
"1623" 324.4 126.12861858262 53.6547925869622
"1624" 324.6 126.378595067253 53.5010240398838
"1625" 324.8 125.526395655534 51.6845653228294
"1626" 325 125.083987012146 48.7087054737129
"1627" 325.2 125.344894673632 47.3663544617226
"1628" 325.4 124.346903962097 45.6866006869157
"1629" 325.6 124.345234801282 43.2831945746
"1630" 325.8 123.563916288709 41.225571240674
"1631" 326 123.692755201861 39.7810865381295
"1632" 326.2 123.729268094705 39.6309779786607
"1633" 326.4 122.601425404642 38.6735287885357
"1634" 326.6 121.606378780302 37.1583843242164
"1635" 326.8 121.648612772339 35.8461558290286
"1636" 327 121.809601707829 35.5313287729971
"1637" 327.2 121.128738726611 34.9127008256295
"1638" 327.4 120.033966636464 33.9890598696191
"1639" 327.6 119.14725363352 32.1504874549738
"1640" 327.8 119.137003450646 30.9598420929524
"1641" 328 119.1574351248 29.8737907426083
"1642" 328.2 118.585538012702 29.4739480860801
"1643" 328.4 117.629816531159 30.0265396498321
"1644" 328.6 116.871067581039 28.5356275892954
"1645" 328.8 116.878859289858 28.0958543768312
"1646" 329 116.557767883541 27.7419116329971
"1647" 329.2 116.168914743998 26.6124152618242
"1648" 329.4 115.284528054385 26.2658273196975
"1649" 329.6 115.790871659963 27.5250928053888
"1650" 329.8 116.148542422247 28.7056713217157
"1651" 330 116.342737990154 29.6388974811471
"1652" 330.2 117.02048505604 30.7828098852251
"1653" 330.4 118.056644154209 31.958974847021
"1654" 330.6 118.596879220146 32.8461565009489
"1655" 330.8 119.338964286084 34.3318285006421
"1656" 331 120.145277083414 34.8876429579916
"1657" 331.2 120.74562126606 35.6759504158706
"1658" 331.4 121.722063193272 37.1082544119293
"1659" 331.6 122.682880272389 39.0399969169265
"1660" 331.8 122.921100311136 40.019345965111
"1661" 332 123.383230874944 40.9855347092563
"1662" 332.2 124.556331311045 43.1392684747808
"1663" 332.4 125.47950048762 45.2048023267563
"1664" 332.6 125.550368910227 45.3166033727657
"1665" 332.8 126.029304626224 45.9294716883245
"1666" 333 126.112881305001 46.4869086993324
"1667" 333.2 126.395713477272 46.7871836304441
"1668" 333.4 126.611737223005 47.4965159261929
"1669" 333.6 126.886253949737 47.9650052003657
"1670" 333.8 126.952633330583 47.5227017749379
"1671" 334 127.215335424405 47.6138822431319
"1672" 334.2 127.249574620625 47.5111646544725
"1673" 334.4 127.111714301401 47.4258044361191
"1674" 334.6 126.941665030756 47.2713930104903
"1675" 334.8 127.00138853679 47.2816370090273
"1676" 335 126.999200498267 47.5148122961153
"1677" 335.2 127.032775572147 47.6638144042857
"1678" 335.4 127.129737433855 47.9947933010769
"1679" 335.6 127.189559849722 48.0649548000722
"1680" 335.8 127.256085531608 48.174822266307
"1681" 336 126.875618399412 48.4190383417376
"1682" 336.2 126.677138058825 49.6473695061223
"1683" 336.4 126.667735939119 51.2574426663921
"1684" 336.6 126.60008927352 52.7912046636025
"1685" 336.8 126.447450117517 53.8304363067857
"1686" 337 126.571546223914 54.9224820430798
"1687" 337.2 126.993636628882 56.5697146676857
"1688" 337.4 127.312304520562 58.6835486523445
"1689" 337.6 127.193935926767 61.058116633805
"1690" 337.8 127.460795588045 63.6753940809524
"1691" 338 127.462406129165 66.5222705933925
"1692" 338.2 127.186299243297 69.7071012421386
"1693" 338.4 126.379587771222 72.8810688827706
"1694" 338.6 125.868161393343 75.6388372742554
"1695" 338.8 125.71545917835 78.285802982975
"1696" 339 125.246581641767 80.4040328798957
"1697" 339.2 125.027267955301 82.1653864711498
"1698" 339.4 124.425222309678 83.6750867795728
"1699" 339.6 124.276722841003 84.6291807436681
"1700" 339.8 124.518271139177 83.9248494271757
"1701" 340 123.769001483252 84.0626096859764
"1702" 340.2 122.054447951062 84.251164911874
"1703" 340.4 120.576988345861 85.6899638070045
"1704" 340.6 119.889370261808 87.9131104867041
"1705" 340.8 119.737732742201 90.5185910361857
"1706" 341 119.785790257304 92.2179138806752
"1707" 341.2 120.417143014967 91.6207935614957
"1708" 341.4 120.422822798299 90.7652559122857
"1709" 341.6 121.07884195552 90.6193716393888
"1710" 341.8 121.207768854677 89.7045969450557
"1711" 342 121.324053724839 89.1252391743061
"1712" 342.2 121.189914893609 88.7073587437808
"1713" 342.4 120.823580919203 88.1520735615233
"1714" 342.6 120.441783007961 87.090452656102
"1715" 342.8 120.287854751097 86.7206479059146
"1716" 343 119.773273108821 86.2642434195091
"1717" 343.2 119.52053138247 85.5267347754027
"1718" 343.4 119.731674306647 83.7262192901057
"1719" 343.6 120.668311975808 81.4192800750918
"1720" 343.8 121.500434120314 79.204261882162
"1721" 344 122.317263600289 77.1655412708708
"1722" 344.2 123.163937480125 74.7655197938436
"1723" 344.4 122.788308598122 73.5740960414793
"1724" 344.6 122.865995729318 72.6803881778812
"1725" 344.8 122.080560481638 71.2372708994793
"1726" 345 121.556646408953 69.1984745043888
"1727" 345.2 121.604828370644 67.1467259690589
"1728" 345.4 120.871249461001 65.4731289468921
"1729" 345.6 119.320200353809 64.6051274898733
"1730" 345.8 116.892049924944 63.5404793396387
"1731" 346 115.251529543178 61.3431241536541
"1732" 346.2 114.333111031789 59.138012560158
"1733" 346.4 114.766636234533 57.6655319905102
"1734" 346.6 114.42401267604 56.3305244848009
"1735" 346.8 113.014628792251 55.6344139576154
"1736" 347 110.488690834856 55.0064855612563
"1737" 347.2 107.739484785444 54.7353832980504
"1738" 347.4 105.544174473737 54.5150216791414
"1739" 347.6 103.903578678167 54.0329611524257
"1740" 347.8 101.668015958987 52.6036031072357
"1741" 348 100.063476331417 51.0820569086775
"1742" 348.2 99.3734980434145 50.199193316521
"1743" 348.4 98.6862752597571 49.9337201550486
"1744" 348.6 98.0246185840832 50.8069125484962
"1745" 348.8 96.0173610144859 52.9134782211304
"1746" 349 95.0228868844762 54.7058004174216
"1747" 349.2 93.8575442558269 57.1987807977709
"1748" 349.4 93.2509606318583 59.9852560621039
"1749" 349.6 92.829094085145 62.8439047116428
"1750" 349.8 93.0381531654862 64.585511743317
"1751" 350 93.2653444987362 66.922336885317
"1752" 350.2 93.381506831298 69.8901478694082
"1753" 350.4 93.53010706955 73.2701121257422
"1754" 350.6 93.3099713677674 77.1655412708708
"1755" 350.8 94.1110421077333 79.7700805440244
"1756" 351 95.603035739318 80.0453258445217
"1757" 351.2 97.1963042204126 80.781400825318
"1758" 351.4 99.1435674650066 82.7232471657531
"1759" 351.6 100.523468836246 82.7217159436049
"1760" 351.8 101.813418412267 81.9697057250357
"1761" 352 104.49053879801 81.6303939935584
"1762" 352.2 107.567659407356 82.5558211814034
"1763" 352.4 109.790152488253 82.2599542446572
"1764" 352.6 112.98752276191 83.1204993763143
"1765" 352.8 113.859195632339 84.0960311419429
"1766" 353 113.936653421826 86.0725139196092
"1767" 353.2 113.177172933445 87.8337548380922
"1768" 353.4 112.775047460007 90.2247945418836
"1769" 353.6 111.380480648575 93.1177224541652
"1770" 353.8 109.832849138104 95.9356226515901
"1771" 354 108.351166529952 97.8406431477857
"1772" 354.2 106.815955197734 98.3166630841191
"1773" 354.4 105.37909125825 98.3084558438374
"1774" 354.6 103.181374693953 97.8478555710635
"1775" 354.8 101.118158187623 98.448311533105
"1776" 355 98.1103169907915 100.236123539334
"1777" 355.2 95.1321385915888 102.996495445214
"1778" 355.4 92.4630986903372 106.499576619693
"1779" 355.6 91.834081804399 109.86811816593
"1780" 355.8 91.6622100496905 109.874293985863
"1781" 356 90.2205201102134 111.940540795124
"1782" 356.2 90.3023908609341 114.409382522661
"1783" 356.4 91.4353183094075 115.867950882126
"1784" 356.6 92.2521492870267 117.090600876175
"1785" 356.8 92.8741349325531 117.986486881893
"1786" 357 93.5887970949379 117.650547192468
"1787" 357.2 94.5440250944416 117.316374036308
"1788" 357.4 95.6171628576044 117.017849476155
"1789" 357.6 95.9891884719653 116.242071166154
"1790" 357.8 96.4710255327209 115.652141759193
"1791" 358 95.2724998420012 114.52972227339
"1792" 358.2 94.3551336675649 113.594492812893
"1793" 358.4 93.8573358154431 112.582641397205
"1794" 358.6 92.2802744444661 111.938954649464
"1795" 358.8 89.9473567854998 111.633945541117
"1796" 359 86.8917050530962 111.138672066587
"1797" 359.2 83.5310949852539 111.166862200813
"1798" 359.4 79.6514447854758 111.088061603244
"1799" 359.6 75.6876796042869 110.270833161779
"1800" 359.8 71.3971110449779 109.632385805115
"1801" 360 66.7111091211136 109.280101268132
"1802" 360.2 61.4232932549213 109.439884183824
"1803" 360.4 57.377283396603 110.098304708847
"1804" 360.6 53.0629634567415 109.502007573935
"1805" 360.8 48.5310720458464 109.934738180944
"1806" 361 44.7070432520142 110.655245955701
"1807" 361.2 41.2595921774661 112.034988559409
"1808" 361.4 37.6156388167674 112.763146909508
"1809" 361.6 34.8027937384341 113.960409173619
"1810" 361.8 33.3360413998498 115.387450758156
"1811" 362 33.0559800031089 116.340508855286
"1812" 362.2 31.7498277387796 116.093527336213
"1813" 362.4 29.1446476770174 114.967624084361
"1814" 362.6 26.4420357166188 113.361583111205
"1815" 362.8 22.8365180298074 112.092680041606
"1816" 363 20.5711642064779 110.180719774838
"1817" 363.2 18.2611009508508 107.263674160202
"1818" 363.4 16.0925853914068 105.052238770433
"1819" 363.6 13.3241972172119 101.958936839397
"1820" 363.8 11.1457831173856 98.2336546489403
"1821" 364 9.16572002448173 94.1468520833809
"1822" 364.2 7.38427932206474 89.7617544248803
"1823" 364.4 5.56917778822898 85.4474807494011
"1824" 364.6 5.122641604196 80.4535513174286
"1825" 364.8 4.01935159532426 76.3356557141153
"1826" 365 3.27870271756091 72.2541011944379
"1827" 365.2 4.73705251653487 68.6348576036811
"1828" 365.4 6.89769541789647 66.2872219427696
"1829" 365.6 8.87855257231583 64.2561104842212
"1830" 365.8 9.98484523960076 63.1777368747857
"1831" 366 10.3974455919399 63.3142755085616
"1832" 366.2 11.0397229228236 63.2586943001172
"1833" 366.4 11.5816757533008 62.1434753767524
"1834" 366.6 12.4840687914488 60.8045325868022
"1835" 366.8 14.1686645639695 60.1406928515836
"1836" 367 16.2726358531674 60.0424964759357
"1837" 367.2 18.5827094615553 59.7728174128312
"1838" 367.4 20.7133984614511 59.5651959664898
"1839" 367.6 22.9683224627881 60.3771603515125
"1840" 367.8 25.8706582853612 60.3703011139107
"1841" 368 29.2499637761042 59.3267444213878
"1842" 368.2 32.796428717525 59.3872806048918
"1843" 368.4 36.1213424674613 59.8791571675408
"1844" 368.6 39.868460440591 59.454853682874
"1845" 368.8 43.7872539353828 58.6613728984203
"1846" 369 47.261659750816 59.4361697582663
"1847" 369.2 50.8539030426809 60.1181437000838
"1848" 369.4 54.3480486827389 59.5445301659143
"1849" 369.6 57.6826610679103 60.4644232376857
"1850" 369.8 60.0158849999519 61.4553681819362
"1851" 370 63.1259799502674 60.5354443939622
"1852" 370.2 66.2492366304405 57.8786862723338
"1853" 370.4 68.78086991768 54.6453000901207
"1854" 370.6 71.712710071107 51.5817932456159
"1855" 370.8 75.7874920490246 49.5889132117429
"1856" 371 80.0138690551841 46.8235670924246
"1857" 371.2 84.5596167861973 44.6705913381829
"1858" 371.4 88.4232143884278 41.6539606454838
"1859" 371.6 91.9146825693888 37.8337716413634
"1860" 371.8 94.9315183012386 34.2819952150549
"1861" 372 97.7778634631637 30.9618833448234
"1862" 372.2 99.6076416403901 29.0880141271819
"1863" 372.4 102.55799505065 29.622149705021
"1864" 372.6 104.731800378155 30.7364041636531
"1865" 372.8 106.826901110709 32.3942658048445
"1866" 373 108.487532643586 35.1496043424978
"1867" 373.2 111.449871586222 37.5060997298009
"1868" 373.4 115.69490527752 39.6995852624639
"1869" 373.6 116.528728923464 41.4008082998009
"1870" 373.8 115.802877396292 41.3654408092362
"1871" 374 117.734807092896 42.7189484409887
"1872" 374.2 116.779485210587 42.6175703337557
"1873" 374.4 115.190444114027 41.9632592939957
"1874" 374.6 113.963728935949 41.5188297716191
"1875" 374.8 112.068073186974 41.1514665598835
"1876" 375 109.991623127062 40.7462653582015
"1877" 375.2 107.256175287616 40.4330322308918
"1878" 375.4 104.242148393461 37.8910522730283
"1879" 375.6 102.275831405716 35.1298124255744
"1880" 375.8 101.184585257736 31.999783374317
"1881" 376 100.890304152957 29.1072362737489
"1882" 376.2 100.158488615609 27.259654721058
"1883" 376.4 99.2143495598875 25.2705383629757
"1884" 376.6 98.6512859780531 22.1402259627245
"1885" 376.8 98.8209839943174 19.6660527307457
"1886" 377 97.8989540741587 19.929538232264
"1887" 377.2 95.6202416786084 20.5483812540584
"1888" 377.4 92.6884753193632 21.2060370725517
"1889" 377.6 88.5120218740866 21.4877819478283
"1890" 377.8 84.610377768474 21.2884528528835
"1891" 378 81.1671355373008 21.5216649916524
"1892" 378.2 78.3153433732674 23.496336329817
"1893" 378.4 75.0168865791901 24.6582660847909
"1894" 378.6 71.3189210194272 25.5616778664919
"1895" 378.8 68.0455083005553 26.8251565302554
"1896" 379 64.6059692068674 28.5381988532057
"1897" 379.2 60.9248795008584 29.8307700125584
"1898" 379.4 57.7612098121792 32.0353416817269
"1899" 379.6 55.3900195945616 34.9907381848445
"1900" 379.8 52.0073359653347 37.7834880159684
"1901" 380 48.3761622087389 39.9151989731143
"1902" 380.2 44.5001089655027 40.7946176224916
"1903" 380.4 41.2481293840348 42.44130584986
"1904" 380.6 38.6733194774439 45.395719413521
"1905" 380.8 37.4286928054074 48.8568934628957
"1906" 381 36.6675329931614 53.0809999607403
"1907" 381.2 35.9774521192829 56.1732841939971
"1908" 381.4 33.9911753312164 59.5055830802143
"1909" 381.6 31.3677063318411 61.8350873414436
"1910" 381.8 30.9670959043432 61.4093818220433
"1911" 382 29.6704333339674 59.7075515389157
"1912" 382.2 27.7351791144276 57.9085364939168
"1913" 382.4 26.438203347913 55.4355856154896
"1914" 382.6 26.218889661447 53.6130132555479
"1915" 382.8 26.3408549258593 51.2233660803367
"1916" 383 26.470780447229 48.521220942956
"1917" 383.2 26.0094072781674 45.3912177895805
"1918" 383.4 24.7288613395477 41.6177430051429
"1919" 383.6 23.9520375139736 38.3820948396981
"1920" 383.8 24.4130143721719 35.3743313697351
"1921" 384 26.0934279574303 32.5911463691509
"1922" 384.2 28.1067492761823 29.3393486926687
"1923" 384.4 30.8607536406737 27.0948847689732
"1924" 384.6 34.4920825436274 25.8430605227657
"1925" 384.8 37.2471072531545 23.6548206066406
"1926" 385 39.201341591696 20.5863167271429
"1927" 385.2 40.370040960087 17.756200072595
"1928" 385.4 42.3779804840447 16.5511342271075
"1929" 385.6 45.1308366799001 16.9022403553163
"1930" 385.8 48.5293826118224 17.2565548947692
"1931" 386 52.3731975939631 17.787448518764
"1932" 386.2 56.5471345977468 18.9848400957084
"1933" 386.4 60.6279222491868 20.1202678828986
"1934" 386.6 64.09546923409 21.711654180318
"1935" 386.8 67.481694840798 23.5351675015714
"1936" 387 70.7413781967142 25.7139550769772
"1937" 387.2 73.8960414040429 27.7597340422959
"1938" 387.4 76.8361827780653 28.7717156351261
"1939" 387.6 79.5964975081359 29.3737163338015
"1940" 387.8 83.4338103728937 31.3784663240436
"1941" 388 86.2666983959148 32.7682623295489
"1942" 388.2 89.2841144479613 35.1040416314388
"1943" 388.4 90.6883718357029 38.069430174318
"1944" 388.6 92.6394390675716 40.9156629919352
"1945" 388.8 95.6189771628388 43.112039354449
"1946" 389 98.0160775565174 44.5683324887545
"1947" 389.2 99.8295512344237 45.7367450597545
"1948" 389.4 100.775512742473 47.9207285134647
"1949" 389.6 101.037690154183 49.9685049871273
"1950" 389.8 102.211588790128 52.3749395473785
"1951" 390 102.126175312586 55.61059350671
"1952" 390.2 100.787811822167 58.0600898138057
"1953" 390.4 100.086764279567 61.6549058239157
"1954" 390.6 99.8554662808184 66.2458134217653
"1955" 390.8 99.0355944820149 70.511432960461
"1956" 391 99.6477244044038 75.1406883119562
"1957" 391.2 101.526550092864 78.2309948907696
"1958" 391.4 103.319372392667 78.2892061263857
"1959" 391.6 104.072477921104 78.1569402808897
"1960" 391.8 104.523486458892 78.3508723454107
"1961" 392 105.371396970486 79.6328805830357
"1962" 392.2 106.025780518119 81.6527427403495
"1963" 392.4 105.560600142495 83.266466646638
"1964" 392.6 104.682520392167 83.7074330487681
"1965" 392.8 102.841307615449 83.5179593790989
"1966" 393 100.521897237043 84.3546551395961
"1967" 393.2 97.6523475894916 86.7631071058719
"1968" 393.4 94.4119968608697 88.1171491383653
"1969" 393.6 91.5935823584302 88.2125612642741
"1970" 393.8 88.4462222130889 89.1749165795357
"1971" 394 84.3521416567674 90.3943312865714
"1972" 394.2 80.2527112260367 92.1084310473242
"1973" 394.4 76.4767374444428 94.2165409524546
"1974" 394.6 72.3747107334711 94.7994046656561
"1975" 394.8 67.4101593772674 95.176092528554
"1976" 395 62.1672824561136 94.7798016690549
"1977" 395.2 56.7560815917016 94.6941285925489
"1978" 395.4 51.403918767183 93.6449798246494
"1979" 395.6 46.4773653292869 91.9758190089351
"1980" 395.8 42.1818488643536 89.8923039914236
"1981" 396 37.853421024199 87.8804384416647
"1982" 396.2 34.1465375750355 85.0945066988527
"1983" 396.4 30.7818305836334 82.9022274419249
"1984" 396.6 28.8008800328286 81.713370314051
"1985" 396.8 25.8596689680975 79.3256523584605
"1986" 397 22.4491854441792 78.3327352221681
"1987" 397.2 18.0958222015793 78.9281697006917
"1988" 397.4 13.6877593692334 79.3634650630236
"1989" 397.6 10.5297110344947 81.0599568797706
"1990" 397.8 9.81561901343059 83.2395857035173
"1991" 398 9.63605244988744 83.1926442160157
"1992" 398.2 8.08076549426742 83.7060966291607
"1993" 398.4 7.70924896755466 83.6415300952432
"1994" 398.6 8.55634385366538 83.7243116777449
"1995" 398.8 10.5515575622568 83.6829631651368
"1996" 399 12.3471120065696 83.3296437998901
"1997" 399.2 13.3040024320341 82.698881718419
"1998" 399.4 13.7222581513742 81.7476198150048
"1999" 399.6 14.0050499746341 79.9812406273524
"2000" 399.8 13.9777537265367 77.4533417486704
"2001" 400 13.382847692218 74.7099261515604
"2002" 400.2 12.3544752745739 71.8110075382857
"2003" 400.4 12.0774783363389 69.1888557611209
"2004" 400.6 12.1495557351993 66.3067811463653
"2005" 400.8 12.0359091972502 64.1066472521133
"2006" 401 11.0496266761359 61.9539784451594
"2007" 401.2 10.5243810325416 58.841209214318
"2008" 401.4 10.8793496447561 55.9459711891266
"2009" 401.6 11.9018101006775 53.4125209489936
"2010" 401.8 11.5730208453674 50.7795812602857
"2011" 402 11.5797214192513 47.5549300786728
"2012" 402.2 13.1287908656163 45.2167901438322
"2013" 402.4 15.8266703224048 43.8689701565934
"2014" 402.6 18.3433955108348 42.9274403493082
"2015" 402.8 20.6988575927204 42.8679771847563
"2016" 403 22.8250193664103 42.9577082155357
"2017" 403.2 24.9232163325341 42.5877109013857
"2018" 403.4 27.2674400248642 41.4197171162535
"2019" 403.6 30.3427830239464 40.7872622905173
"2020" 403.8 34.106426911349 39.5074468309898
"2021" 404 37.5162840063082 37.6316280095204
"2022" 404.2 41.1705149723263 35.4222108009328
"2023" 404.4 44.7786904547881 32.6404110715538
"2024" 404.6 48.115615759525 30.3579325866797
"2025" 404.8 52.0494287771874 28.5070411846457
"2026" 405 54.5232560206498 25.2883318354622
"2027" 405.2 57.3569428809549 21.6585207233482
"2028" 405.4 60.8813979059779 20.1002102439699
"2029" 405.6 64.2427280198286 19.9981362492245
"2030" 405.8 67.8244900762036 20.5389646472644
"2031" 406 70.8692227103138 22.5221991165022
"2032" 406.2 73.8364285177674 23.4517094607857
"2033" 406.4 77.634773164386 23.1003826567909
"2034" 406.6 80.6998588242878 21.5679422544796
"2035" 406.8 81.8088969605574 19.4635278851057
"2036" 407 83.4645974922578 17.7706778255069
"2037" 407.2 84.091233995282 14.8436472669944
"2038" 407.4 84.9248929170615 13.0505465738445
"2039" 407.6 86.838763282229 13.6887236511799
"2040" 407.8 89.3198821797266 14.9032215688775
"2041" 408 92.4877551141008 16.9345637869857
"2042" 408.2 95.8746783941823 19.9008953709027
"2043" 408.4 98.6814236038924 23.415196567942
"2044" 408.6 100.05268557958 27.6953190068482
"2045" 408.8 101.323127085193 31.381999038424
"2046" 409 103.282911291161 35.1814115476687
"2047" 409.2 106.385064424196 38.5933825747653
"2048" 409.4 109.893640458827 41.0752657400357
"2049" 409.6 112.964753131421 43.5904376853649
"2050" 409.8 116.461017886748 46.1271521447761
"2051" 410 120.187394549828 48.9777867905281
"2052" 410.2 121.028612260457 52.9852845470957
"2053" 410.4 120.954115600789 56.801187418158
"2054" 410.6 119.471397620798 61.0435152594069
"2055" 410.8 117.831210770371 64.8262397596124
"2056" 411 116.749758251298 69.3933738171122
"2057" 411.2 115.276930735262 73.8520489710177
"2058" 411.4 112.849724263457 76.9727946297257
"2059" 411.6 109.856698569619 78.1685087221867
"2060" 411.8 106.299969951238 80.1426292046975
"2061" 412 103.013596336853 83.0738970377006
"2062" 412.2 100.104994830321 86.4299756990836
"2063" 412.4 97.8205873395349 89.4036174897508
"2064" 412.6 98.1353635441051 89.9222453992987
"2065" 412.8 98.7284846657799 89.0775488652857
"2066" 413 98.3545462774817 88.4747963485
"2067" 413.2 97.2400863793129 88.1746846058766
"2068" 413.4 95.420359965 87.5196654372857
"2069" 413.6 92.7760899682843 87.2964855079936
"2070" 413.8 88.903516206593 87.9544236032392
"2071" 414 86.1140336289103 89.3232864298214
"2072" 414.2 82.6232710232552 91.8085945088833
"2073" 414.4 80.3725484128059 94.2505207608242
"2074" 414.6 79.8209807106943 94.938610298676
"2075" 414.8 79.319368894235 94.4138054124935
"2076" 415 76.7912140862074 93.6733049778857
"2077" 415.2 73.6244380512991 93.4356784550072
"2078" 415.4 69.3385150838772 94.0409274697369
"2079" 415.6 65.2384895986788 94.6188810585515
"2080" 415.8 60.6917870940174 95.7600488327594
"2081" 416 58.2089103806424 94.5896433553274
"2082" 416.2 55.4352643288222 92.6361387504775
"2083" 416.4 51.5187234883595 91.1017723983778
"2084" 416.6 47.3195633020205 89.6406392609484
"2085" 416.8 42.4628576348653 88.4637089276227
"2086" 417 37.6993959903158 86.933365222447
"2087" 417.2 35.634417500724 86.4697874749379
"2088" 417.4 33.8005947402447 85.7404917496266
"2089" 417.6 32.1272334066295 85.5051610045271
"2090" 417.8 30.1144301109474 86.8887226489457
"2091" 418 27.2465007314771 88.7927744752212
"2092" 418.2 24.4721165621467 91.5218142436995
"2093" 418.4 23.5219296728004 93.1092142201648
"2094" 418.6 24.1156052360049 94.0384339063232
"2095" 418.8 25.3300517832991 94.2589902666402
"2096" 419 25.5572164390012 94.8842052787403
"2097" 419.2 26.3517316630043 95.2885841111278
"2098" 419.4 27.4115023633674 95.9934385117286
"2099" 419.6 28.815855250637 96.1670473637205
"2100" 419.8 30.6259351698074 97.9419055706057
"2101" 420 32.6985692471424 100.585195593208
"2102" 420.2 34.3737053451195 103.158840272596
"2103" 420.4 34.7933862298109 106.310223161242
"2104" 420.6 34.3466375252264 110.43459831881
"2105" 420.8 32.7194337573389 113.208050391129
"2106" 421 31.0683179234161 115.40367355061
"2107" 421.2 31.5494968385619 115.028045419368
"2108" 421.4 30.7817235126075 114.928027880566
"2109" 421.6 30.8460203681227 115.412953261641
"2110" 421.8 32.0048242831112 115.196438212848
"2111" 422 32.8968324913761 116.295352813894
"2112" 422.2 34.1848587676057 116.162955964595
"2113" 422.4 36.3964256992022 117.887103272938
"2114" 422.6 38.3513059911008 117.784796616661
"2115" 422.8 41.0040352726675 119.096015168561
"2116" 423 43.3977830783828 120.484878231055
"2117" 423.2 45.8334738994674 122.464938081611
"2118" 423.4 47.4880686301607 122.340110483904
"2119" 423.6 49.7992036257439 123.474698553509
"2120" 423.8 52.4737281774916 124.044869141458
"2121" 424 55.4372880319054 124.814857502424
"2122" 424.2 58.3874178567674 124.826646083919
"2123" 424.4 61.8940666960609 125.442273448221
"2124" 424.6 63.7101862357674 125.918774698948
"2125" 424.8 65.1317548638174 125.512547537636
"2126" 425 67.6241279345082 125.360846234693
"2127" 425.2 69.7564838084626 125.098853493188
"2128" 425.4 72.0230857104449 125.499355782802
"2129" 425.6 74.0781690496985 124.801427472872
"2130" 425.8 77.0804916560733 124.37277252965
"2131" 426 80.4617129862949 124.18984458867
"2132" 426.2 82.8654518262836 123.824212311834
"2133" 426.4 84.6007400761291 123.32612443935
"2134" 426.6 87.0291942140778 122.697389509768
"2135" 426.8 89.5775423215174 122.267768460254
"2136" 427 91.2808282027974 121.536050087666
"2137" 427.2 93.2329829425465 120.407309199309
"2138" 427.4 94.8418900719674 118.958618505119
"2139" 427.6 96.5815265665674 118.035852585756
"2140" 427.8 96.2832488858406 117.784400812944
"2141" 428 96.8107324042502 116.416612356079
"2142" 428.2 98.5142756944299 115.702750326948
"2143" 428.4 99.7844008830578 115.255853457834
"2144" 428.6 100.577039358379 114.975069850745
"2145" 428.8 101.762416276232 113.753309590929
"2146" 429 103.459396438875 111.917232693643
"2147" 429.2 105.868242779034 110.083010419486
"2148" 429.4 107.742273461992 108.349792171218
"2149" 429.6 108.145677345905 106.796234520527
"2150" 429.8 110.311399199125 105.148346333075
"2151" 430 111.848784160967 103.955335602686
"2152" 430.2 112.578309142574 102.629459545415
"2153" 430.4 114.17206249055 100.89714269946
"2154" 430.6 114.999884455541 99.5009132443785
"2155" 430.8 116.442054289374 97.1155644246474
"2156" 431 118.679440063629 94.9859046321155
"2157" 431.2 118.912330341108 93.391687588978
"2158" 431.4 120.474580131252 91.4222421054069
"2159" 431.6 121.211663563247 91.1105867388257
"2160" 431.8 121.248777844914 90.9752647077269
"2161" 432 121.403015709555 91.0209691012251
"2162" 432.2 121.30073043398 90.7101792254372
"2163" 432.4 120.697048444064 91.1105011408352
"2164" 432.6 119.891357358017 91.913912715177
"2165" 432.8 118.634043830528 92.5870199571661
"2166" 433 117.982950158717 92.1387898013057
"2167" 433.2 118.045698241234 91.0422129661524
"2168" 433.4 118.210705942485 88.7515786914922
"2169" 433.6 117.485862354388 86.1093709656226
"2170" 433.8 116.588969049705 84.5053232836295
"2171" 434 116.102130478455 84.6635458192857
"2172" 434.2 115.361249168221 83.701244973296
"2173" 434.4 114.642534906334 82.8620758071826
"2174" 434.6 113.991668712951 81.1172414512959
"2175" 434.8 112.668262637635 79.1659129738776
"2176" 435 110.932523856149 77.5741055116259
"2177" 435.2 108.433780290084 76.2944212320679
"2178" 435.4 105.897669466007 74.8190207905157
"2179" 435.6 102.580983829757 73.9082612596568
"2180" 435.8 98.8857633307368 73.4748694307755
"2181" 436 95.9388996525174 74.3166033849857
"2182" 436.2 92.6322920765874 75.3175434874757
"2183" 436.4 89.0639753581204 76.1066419904916
"2184" 436.6 86.41593568252 78.6341086688218
"2185" 436.8 84.4218364417043 81.7472973672226
"2186" 437 84.1920258600008 84.2740749622857
"2187" 437.2 84.0985327266279 87.795918021902
"2188" 437.4 84.9730372258979 89.8677795896335
"2189" 437.6 85.9359898085675 90.1213307620457
"2190" 437.8 87.0528145730701 91.9575833604699
"2191" 438 87.0727101431645 94.0776673676534
"2192" 438.2 85.6763425705674 94.9507693888457
"2193" 438.4 85.0205578572945 95.7511846311776
"2194" 438.6 83.620696388743 97.4416730015906
"2195" 438.8 81.7652858411378 100.48760249073
"2196" 439 79.6970376040532 103.214413662821
"2197" 439.2 77.8484475868638 106.847743268406
"2198" 439.4 77.1858778879675 110.971003973446
"2199" 439.6 78.3375988508103 113.380530342086
"2200" 439.8 80.194277102308 114.724731110705
"2201" 440 82.138807274304 115.90354155231
"2202" 440.2 84.1981648063256 115.665727951879
"2203" 440.4 86.1748652675274 114.902063156766
"2204" 440.6 87.2150053588714 114.003683713286
"2205" 440.8 89.9871440561472 112.421150231045
"2206" 441 93.9491030305367 111.33730630767
"2207" 441.2 97.8505113588687 112.036609384893
"2208" 441.4 99.6447383189723 112.473954805069
"2209" 441.6 99.427513609426 110.959161526249
"2210" 441.8 100.81215375073 109.281349572161
"2211" 442 102.652147319228 108.592088647602
"2212" 442.2 101.414166323699 107.366673492628
"2213" 442.4 100.205602823114 104.881077870478
"2214" 442.6 100.548059632274 101.515325973896
"2215" 442.8 102.075594681806 98.3945010548182
"2216" 443 104.589836188223 97.0592364283617
"2217" 443.2 105.902862410767 96.8958156983968
"2218" 443.4 107.961077314239 94.8933552580161
"2219" 443.6 110.140975392316 93.0602024675115
"2220" 443.8 112.863948416496 91.16460465334
"2221" 444 114.517287710219 88.6126965520922
"2222" 444.2 115.522510353409 85.6442785932531
"2223" 444.4 116.520000252111 82.2983217606295
"2224" 444.6 115.759891503894 80.5050903180541
"2225" 444.8 115.026046415441 78.2174614948331
"2226" 445 114.043824406711 76.0324631943082
"2227" 445.2 113.731791086985 73.1261772438075
"2228" 445.4 112.255222065203 70.113017432355
"2229" 445.6 110.914054104167 66.8859094027489
"2230" 445.8 109.215961167647 64.3344653200757
"2231" 446 108.359125282247 61.4679598125557
"2232" 446.2 108.905033600142 59.2181164952857
"2233" 446.4 109.006827119586 56.8891594514069
"2234" 446.6 107.999172216515 53.779190141391
"2235" 446.8 106.402486641464 50.7953174565282
"2236" 447 104.6929598172 48.3437154192548
"2237" 447.2 102.508710887221 46.8139381355744
"2238" 447.4 99.6102352310027 45.3842643883151
"2239" 447.6 96.5500374334483 43.7953467785517
"2240" 447.8 94.4664613615123 44.1214842287143
"2241" 448 91.2469326697971 44.9709383468105
"2242" 448.2 87.7977664834919 45.2183613361837
"2243" 448.4 83.9070321059103 45.5161608214
"2244" 448.6 81.1569681211849 47.468448764043
"2245" 448.8 78.6665951274777 49.8028708556595
"2246" 449 77.3756976648742 53.2991678076741
"2247" 449.2 77.0323805502086 56.1978081826681
"2248" 449.4 75.824584511596 59.7782126801143
"2249" 449.6 75.6501408420321 63.4297474293151
"2250" 449.8 75.0008668963491 66.5359294683061
"2251" 450 73.3282617805389 70.0046046110571
"2252" 450.2 70.8504852807674 73.0023301596975
"2253" 450.4 67.7712707058451 75.0944107178488
"2254" 450.6 66.1087097313516 76.3831126153451
"2255" 450.8 65.6142659811008 76.3469661051645
"2256" 451 65.0733342352674 75.9679598186657
"2257" 451.2 63.4842931387074 76.4041671785057
"2258" 451.4 61.1428579335021 76.022326770949
"2259" 451.6 58.6936322624522 75.6873714664705
"2260" 451.8 56.5068660164956 76.6485128753925
"2261" 452 53.7358375879974 76.9416369611657
"2262" 452.2 50.5483622742086 78.5885641184328
"2263" 452.4 48.8316126885553 80.6390136302857
"2264" 452.6 48.0912003210252 83.7052601367703
"2265" 452.8 48.9365501320371 84.4389071976453
"2266" 453 50.591891369991 84.6879832063916
"2267" 453.2 52.7440007802373 87.0128840811893
"2268" 453.4 54.6717763474571 88.9029584811133
"2269" 453.6 55.3411993680889 88.3171533825714
"2270" 453.8 57.7588815550235 90.0417267185906
"2271" 454 59.6463653199648 92.3316803678515
"2272" 454.2 59.4108326195337 92.8154574798701
"2273" 454.4 60.3243862522474 94.4003172442857
"2274" 454.6 60.9694653902119 95.0494353392857
"2275" 454.8 60.5715093293557 95.3262651150945
"2276" 455 59.9672195581051 96.5381919052208
"2277" 455.2 59.0053782832074 97.8899761230057
"2278" 455.4 58.1829011966989 101.311201948861
"2279" 455.6 58.0229732395747 105.106855461816
"2280" 455.8 59.0470621911458 108.535302356218
"2281" 456 60.8220322182739 109.613284961649
"2282" 456.2 63.1454534931174 110.551998243123
"2283" 456.4 66.0992574683406 112.265313790578
"2284" 456.6 69.3018749684103 114.305059971679
"2285" 456.8 73.3234669012309 115.770551503578
"2286" 457 77.1839058836282 116.971550243843
"2287" 457.2 79.7938901452119 116.859803331286
"2288" 457.4 83.9626707997674 117.489688297545
"2289" 457.6 87.171571991137 119.100671885329
"2290" 457.8 88.079934145196 119.820067171121
"2291" 458 88.131451454323 118.672525715101
"2292" 458.2 89.22539575498 117.474842726298
"2293" 458.4 91.4241124812411 116.130399577167
"2294" 458.6 94.0839830709193 114.994615893754
"2295" 458.8 95.2050795621943 114.421652437871
"2296" 459 94.138282627021 114.354756035089
"2297" 459.2 93.5287152737537 114.131728926546
"2298" 459.4 93.5903903848074 113.879053039046
"2299" 459.6 93.8396517332874 113.749229420046
"2300" 459.8 93.7893201148444 113.783982204209
"2301" 460 93.8811952913674 113.749229420046
"2302" 460.2 93.7095583509233 113.851941820948
"2303" 460.4 93.7543676020367 113.838907581478
"2304" 460.6 93.8107196124817 113.801361190169
"2305" 460.8 93.6994422247674 113.853887229824
"2306" 461 93.6943176082279 113.855069833641
"2307" 461.2 93.6943176082279 113.855069833641
"2308" 461.4 93.7404391570832 113.86019445018
"2309" 461.6 93.6943841616895 113.882290199416
"2310" 461.8 93.6550721271345 113.875503431235
"2311" 462 93.7199406909253 113.880692916338
"2312" 462.2 93.7094286569982 113.873860094286
"2313" 462.4 93.5729906478194 113.948045019429
"2314" 462.6 93.6083970893649 113.87217407326
"2315" 462.8 93.5346660929597 113.928785471555
"2316" 463 93.3543414654004 113.949453593957
"2317" 463.2 93.3049133046895 113.988509524052
"2318" 463.4 93.0064875830921 114.14025141639
"2319" 463.6 92.5039830664758 114.214647094161
"2320" 463.8 92.1415587967675 114.252945061766
"2321" 464 91.709406202014 114.361143266971
"2322" 464.2 91.1600922371274 114.580100581646
"2323" 464.4 91.0773708213027 114.601603761356
"2324" 464.6 90.6731484034837 114.719467991015
"2325" 464.8 90.4626236159161 114.898414060448
"2326" 465 90.3148856223872 115.078842698807
"2327" 465.2 90.2158417816008 115.101775157327
"2328" 465.4 90.0341479951921 115.268130194231
"2329" 465.6 89.6994712609837 115.256306199313
"2330" 465.8 89.4792854043976 115.188101935943
"2331" 466 89.2698603444875 115.166903339526
"2332" 466.2 89.0471328096442 114.857318468354
"2333" 466.4 88.8472844646424 113.890088046661
"2334" 466.6 88.8564567855501 112.157930521416
"2335" 466.8 89.1036861121675 109.838942015766
"2336" 467 90.1890115670074 108.203164416366
"2337" 467.2 90.4250020566563 106.488338657841
"2338" 467.4 90.0413741754763 105.247984447058
"2339" 467.6 89.4103944120549 104.500594802486
"2340" 467.8 88.7218146865235 103.559215243249
"2341" 468 89.0504419950079 101.86599700526
"2342" 468.2 88.57381341536 99.6028785686561
"2343" 468.4 88.1698618015465 96.9756555467741
"2344" 468.6 88.7131903318595 95.6524318854304
"2345" 468.8 89.520976316096 94.0182648798
"2346" 469 91.2550001354385 91.3682524584304
"2347" 469.2 92.5154508194875 90.4484862819257
"2348" 469.4 92.9098300763291 89.3709858123405
"2349" 469.6 93.4227129316359 87.7400239484831
"2350" 469.8 93.7617575618874 86.4187611481657
"2351" 470 93.9638977449526 84.4760228140635
"2352" 470.2 95.4758093042552 82.3663010489321
"2353" 470.4 97.4698515850866 79.8504041999772
"2354" 470.6 99.3340695146261 77.1732874535031
"2355" 470.8 101.849632369146 74.2981547654436
"2356" 471 103.979225902316 72.5287823548722
"2357" 471.2 106.567105587593 69.8649136767711
"2358" 471.4 107.410406068135 67.0366777130204
"2359" 471.6 107.578767310586 65.4614523544675
"2360" 471.8 108.749984352203 65.0691770268501
"2361" 472 110.564265183541 63.795011440597
"2362" 472.2 113.399861302146 61.8486203093925
"2363" 472.4 117.029510227414 59.7145009208739
"2364" 472.6 119.808414490323 60.2314619658135
"2365" 472.8 119.22748657904 59.8514983940433
"2366" 473 118.629471781337 57.9315644309957
"2367" 473.2 117.333964536798 55.8731712098265
"2368" 473.4 116.542932911125 55.4477652866436
"2369" 473.6 115.971554016304 54.1094901682445
"2370" 473.8 114.832130925587 51.9687656103257
"2371" 474 112.966565520557 49.8928859425157
"2372" 474.2 110.787939731425 47.9160431497714
"2373" 474.4 108.519205752859 46.7007351082347
"2374" 474.6 106.575584800131 46.8809386412251
"2375" 474.8 105.926466705131 46.8337300524978
"2376" 475 103.825684506767 46.637396416567
"2377" 475.2 101.32022249885 45.3644641213785
"2378" 475.4 98.2777118907266 43.2869038208571
"2379" 475.6 95.5844811726474 40.9233721058057
"2380" 475.8 93.9198974268429 38.5161482692763
"2381" 476 93.6795712626756 36.5268025172143
"2382" 476.2 93.4986840510561 34.5676895391826
"2383" 476.4 93.9746118519957 32.295237942014
"2384" 476.6 95.6342329337352 30.4056487946406
"2385" 476.8 98.2029353382334 28.4713459915381
"2386" 477 100.422364401207 28.0361818382764
"2387" 477.2 101.622501325503 27.9038959241387
"2388" 477.4 103.294587883586 27.5608237045887
"2389" 477.6 106.100811295183 27.7069677845431
"2390" 477.8 107.998035667896 28.0038911111669
"2391" 478 109.619527160425 27.3742373777143
"2392" 478.2 110.150979721379 25.7596849096746
"2393" 478.4 109.736905738244 24.0905144645567
"2394" 478.6 108.800623566937 24.2306511747857
"2395" 478.8 108.697888561003 24.6964888664916
"2396" 479 109.341863583461 26.0349345327245
"2397" 479.2 110.497489622333 27.816323086514
"2398" 479.4 110.750963182799 29.7359840180045
"2399" 479.6 111.945942482284 31.1971540846728
"2400" 479.8 113.847532538438 33.0098061111826
"2401" 480 115.576020262457 35.7745673762657
"2402" 480.2 116.612581632093 38.6695173845778
"2403" 480.4 118.203984907974 41.2007395986053
"2404" 480.6 119.769391484378 44.5999769958857
"2405" 480.8 119.589216306582 47.9823507065744
"2406" 481 119.992619780837 50.5666705251257
"2407" 481.2 119.676336989049 54.7229736874107
"2408" 481.4 119.436312326114 58.074873809602
"2409" 481.6 121.340070924586 61.7241057468918
"2410" 481.8 122.941228892252 64.6431701498615
"2411" 482 122.147042738142 65.0114954931607
"2412" 482.2 120.653234627252 65.8016462051929
"2413" 482.4 118.208000071448 67.0864985169455
"2414" 482.6 115.974790729716 69.055567461551
"2415" 482.8 113.745736335062 72.4333972411386
"2416" 483 113.688222562674 75.442011882192
"2417" 483.2 115.085634035876 76.9191170621075
"2418" 483.4 116.658552542464 77.0668970832554
"2419" 483.6 119.449029741853 78.9067956282
"2420" 483.8 119.828021077874 79.1517139174702
"2421" 484 121.563961162213 81.2225772246025
"2422" 484.2 121.409148197797 83.1323907834328
"2423" 484.4 120.841401560165 82.6493890895576
"2424" 484.6 120.530513739678 81.2997001665828
"2425" 484.8 119.384233846299 80.9716866539732
"2426" 485 118.728069403557 80.1812145527594
"2427" 485.2 118.404193638262 78.4347452361068
"2428" 485.4 119.368751055002 75.0963399374694
"2429" 485.6 120.273943629161 71.748062753316
"2430" 485.8 118.850426227324 68.9977163306775
"2431" 486 117.46920999219 65.1672503762651
"2432" 486.2 116.487544347361 61.5955115182232
"2433" 486.4 113.908210672165 58.4047317803265
"2434" 486.6 112.160360846567 54.6934217320331
"2435" 486.8 110.710393301861 50.7998662007545
"2436" 487 107.938973659778 47.6227477492959
"2437" 487.2 105.175063334555 44.8509693259524
"2438" 487.4 101.508935182139 43.3890036920589
"2439" 487.6 97.0735709364011 41.9284382856917
"2440" 487.8 92.9123011243043 40.7380659717383
"2441" 488 88.7038823548797 41.2640398799082
"2442" 488.2 84.4183517024574 42.6876750880157
"2443" 488.4 79.6746730310321 44.0898465400504
"2444" 488.6 75.3017644153912 46.0969332997213
"2445" 488.8 73.406918600702 48.6162587119025
"2446" 489 71.8223078001389 52.4116496134286
"2447" 489.2 70.2209632037297 56.883740855531
"2448" 489.4 69.371010177114 61.1744684568501
"2449" 489.6 69.9572987820474 64.9459345655657
"2450" 489.8 69.5896982116328 68.9860955210069
"2451" 490 69.1012828352937 73.6053066093068
"2452" 490.2 67.8057797741148 77.381124075591
"2453" 490.4 65.3167535208924 78.5009809048795
"2454" 490.6 62.6350843909237 78.3224734287544
"2455" 490.8 59.1611666260074 78.5267833491557
"2456" 491 54.9169782272107 78.3128955908837
"2457" 491.2 50.6239654405674 78.8656229947457
"2458" 491.4 46.2935363492987 79.9736675829107
"2459" 491.6 42.4641535671756 81.669654197449
"2460" 491.8 39.6874631694685 84.4320047256053
"2461" 492 40.1744204686707 85.2205310233825
"2462" 492.2 39.8518141867337 87.2571008145891
"2463" 492.4 39.5721571219321 87.977866445521
"2464" 492.6 39.3284254265288 87.7852137488766
"2465" 492.8 38.679354920832 86.6318393976728
"2466" 493 39.6015121975147 85.302677482055
"2467" 493.2 40.6535115013674 84.7252120383107
"2468" 493.4 42.3623148864549 85.4213911951982
"2469" 493.6 44.5400683557558 87.2298266599834
"2470" 493.8 46.958302826946 89.2722842937857
"2471" 494 50.0180094838324 91.6318707196364
"2472" 494.2 52.9162796274817 92.7699349121688
"2473" 494.4 56.688583070996 94.9084839815143
"2474" 494.6 58.2729680873859 96.9489598699173
"2475" 494.8 58.1463168500532 98.0910172701429
"2476" 495 59.2362645963828 99.5383366270165
"2477" 495.2 60.9268945015967 100.809171021261
"2478" 495.4 62.6277607370921 103.953312377455
"2479" 495.6 64.66925822113 107.460573315686
"2480" 495.8 66.8449516701577 111.22989126831
"2481" 496 68.0472567668045 114.816283402582
"2482" 496.2 67.341738821308 117.766814291056
"2483" 496.4 65.9604622984341 119.526596838244
"2484" 496.6 66.1680631306188 119.135225410245
"2485" 496.8 67.4614055426622 117.893267666746
"2486" 497 70.1657990709729 117.562273598478
"2487" 497.2 73.791489572729 117.88341263494
"2488" 497.4 77.81389964488 117.581947211973
"2489" 497.6 82.1484268076662 117.296930959817
"2490" 497.8 86.7912028987299 117.547868511986
"2491" 498 91.3626170827674 116.719730479207
"2492" 498.2 94.8279090668443 116.165746291247
"2493" 498.4 98.4948021515799 114.120524970386
"2494" 498.6 101.873748211685 111.973853246803
"2495" 498.8 101.77846589946 110.178880168901
"2496" 499 103.353126533607 105.939040501006
"2497" 499.2 105.850932963167 102.150023630239
"2498" 499.4 108.317876777847 98.553197783888
"2499" 499.6 111.572302651493 96.6016122345824
"2500" 499.8 115.233411544058 95.4975362177696
"2501" 500 117.418217416067 95.6076769009857
"2502" 500.2 115.853214628316 94.7437216558341
"2503" 500.4 115.348221244182 93.4653109670198
"2504" 500.6 117.18370624047 91.4350905422325
"2505" 500.8 120.378195929267 89.8642799964257
"2506" 501 120.364426757555 89.6951945678009
"2507" 501.2 121.871167547767 88.1176408944979
"2508" 501.4 120.642948590487 87.9135123713307
"2509" 501.6 119.124449855891 86.3993897137801
"2510" 501.8 118.849315650193 83.9025584355729
"2511" 502 118.169100476929 81.0075451938986
"2512" 502.2 117.783817478606 78.9806215940277
"2513" 502.4 117.160827980137 77.9098953786988
"2514" 502.6 117.096391497388 75.5731593604647
"2515" 502.8 117.200370530119 73.1434829245055
"2516" 503 114.982647642646 70.2609922084069
"2517" 503.2 113.397225871222 67.3655320998009
"2518" 503.4 113.077604456727 63.9566785887857
"2519" 503.6 114.294661142927 60.8331223156457
"2520" 503.8 115.21174578539 57.1926030927245
"2521" 504 117.30792800516 54.6403172944726
"2522" 504.2 118.320109733944 53.2309566543445
"2523" 504.4 117.296296104311 51.4851444070248
"2524" 504.6 115.287255441339 48.8250938094066
"2525" 504.8 112.79925041401 46.1177331234675
"2526" 505 109.745641533167 44.0629171825489
"2527" 505.2 106.343475905555 42.1246733269524
"2528" 505.4 102.376210492572 42.0921058898837
"2529" 505.6 99.0884471440736 42.0111880545612
"2530" 505.8 95.3753471245856 40.8657776275584
"2531" 506 91.178351300961 40.6491511196083
"2532" 506.2 87.1636344057362 40.8196754901295
"2533" 506.4 84.650862022816 43.063268682441
"2534" 506.6 81.0903232293924 47.0146963092857
"2535" 506.8 77.3719163944179 51.5786897500527
"2536" 507 75.1144979320004 54.9969582425576
"2537" 507.2 74.9933860635615 58.7942805626681
"2538" 507.4 76.4492864030781 62.6918436211498
"2539" 507.6 78.5999566918444 66.2335851374011
"2540" 507.8 81.5771618006424 69.3530969054876
"2541" 508 83.8454514156218 72.0958632459945
"2542" 508.2 87.3635142624375 74.2254591741208
"2543" 508.4 90.0329085002826 76.4846578222857
"2544" 508.6 92.0494259058642 80.2160399038664
"2545" 508.8 94.0845856278008 84.1312689813857
"2546" 509 95.1768914540392 83.929760146677
"2547" 509.2 97.6244429725341 82.6080051851191
"2548" 509.4 101.427363966294 82.083472212212
"2549" 509.6 105.263113030541 81.3523743408734
"2550" 509.8 106.92988292147 79.1325454969392
"2551" 510 109.791144068936 75.7275676085134
"2552" 510.2 113.764539867003 73.0247359008234
"2553" 510.4 117.639160229338 69.8660798629866
"2554" 510.6 122.035284198201 67.6750229971253
"2555" 510.8 124.179281697104 67.4993654226511
"2556" 511 124.980507491936 69.715834281157
"2557" 511.2 124.523278621625 70.9319161753429
"2558" 511.4 123.955982135238 73.7469067980798
"2559" 511.6 123.138620817798 77.5058477325641
"2560" 511.8 121.701602004584 80.7873834805714
"2561" 512 119.584596709896 82.3225328186083
"2562" 512.2 116.986714555688 84.5658567594441
"2563" 512.4 115.225035826703 86.1502356497696
"2564" 512.6 112.881865444283 88.215992121013
"2565" 512.8 110.641424504267 88.5641554628766
"2566" 513 107.503528622302 89.1837681899221
"2567" 513.2 104.096414248828 90.4976925999565
"2568" 513.4 102.041020579755 92.9673274244376
"2569" 513.6 101.423947555267 94.6100323211319
"2570" 513.8 99.5646878688746 96.9086950256786
"2571" 514 98.2367777088174 100.357598561148
"2572" 514.2 97.5578001814474 104.079966276926
"2573" 514.4 96.0939667529896 105.199719032212
"2574" 514.6 94.6134005025274 105.222414124126
"2575" 514.8 91.9909633987274 104.448665354886
"2576" 515 88.6224114103031 103.186594315893
"2577" 515.2 86.0686983968785 101.670439908286
"2578" 515.4 83.795050430932 100.480663956944
"2579" 515.6 82.5140291975113 97.978382841115
"2580" 515.8 79.932100302907 95.6668523180183
"2581" 516 76.7117812645082 93.7367743027302
"2582" 516.2 76.0311494281593 93.6880417130155
"2583" 516.4 74.1601445547545 94.5301408632857
"2584" 516.6 73.1036083526227 96.2058904716936
"2585" 516.8 72.9503823180924 96.6478886482232
"2586" 517 72.9893294037925 96.7209144339107
"2587" 517.2 71.7105667566424 96.288169037244
"2588" 517.4 69.2120783422484 96.5465153001591
"2589" 517.6 66.1664491072474 95.4856426991257
"2590" 517.8 62.2733545606188 95.1722414653668
"2591" 518 58.3207516740377 95.7196059130425
"2592" 518.2 54.7280145962049 94.6664556632357
"2593" 518.4 51.5114026075888 91.5951997623214
"2594" 518.6 48.203811650093 88.7288365863438
"2595" 518.8 46.8208970722145 85.5677291422034
"2596" 519 47.3480827878008 83.3263625435857
"2597" 519.2 47.2256057766977 80.2419948884601
"2598" 519.4 48.2502430594832 77.3073295974226
"2599" 519.6 48.4843099199237 74.1397187040982
"2600" 519.8 47.5796015750174 70.7602476220045
"2601" 520 46.4449053322529 67.3844002574313
"2602" 520.2 46.0463059536462 64.0727330360736
"2603" 520.4 47.0680965161574 61.7405894124557
"2604" 520.6 48.335922506919 61.58247998071
"2605" 520.8 47.7049838596832 61.6588005324857
"2606" 521 46.4329378061695 58.9718531355331
"2607" 521.2 44.3060540335496 57.6113885373649
"2608" 521.4 41.6327525132532 57.4636430156571
"2609" 521.6 40.2409608898785 56.7767112157579
"2610" 521.8 38.4839087089784 55.0327935855059
"2611" 522 36.2578505079601 53.4070207420655
"2612" 522.2 32.3086434008235 52.0050191592577
"2613" 522.4 29.4471830748657 50.0122309408393
"2614" 522.6 26.8439876860246 46.4100891693714
"2615" 522.8 26.1222743428491 43.112039354449
"2616" 523 24.8175426985739 38.8399961709631
"2617" 523.2 25.3237673738663 33.9396032528571
"2618" 523.4 26.4610184292056 29.698559442443
"2619" 523.6 29.3323565694375 26.714029783595
"2620" 523.8 33.0423676196231 24.4575079110795
"2621" 524 36.8735943418516 22.9494970399173
"2622" 524.2 40.8533611936462 20.9594893808918
"2623" 524.4 44.4192078499862 19.585399807442
"2624" 524.6 48.2795202165826 18.1515191024814
"2625" 524.8 52.0929393597978 16.8995507503463
"2626" 525 55.8039278386674 15.1910325838157
"2627" 525.2 59.1217327017362 13.3782080240045
"2628" 525.4 62.253415434104 11.0785199268626
"2629" 525.6 63.2105620050705 8.5790369871645
"2630" 525.8 63.5001774403262 8.07142895102101
"2631" 526 65.3978932827675 8.8347501761039
"2632" 526.2 68.7649316594126 10.5593865223502
"2633" 526.4 72.4521136238652 12.3390898996444
"2634" 526.6 76.4784060838087 13.472020645595
"2635" 526.8 80.0246876901008 15.333405819319
"2636" 527 83.3611546984008 17.3673091836524
"2637" 527.2 86.8732325805739 18.8094681168664
"2638" 527.4 90.7524460734674 21.3096197472857
"2639" 527.6 94.7660612763243 23.3897481880812
"2640" 527.8 99.2847111081191 26.0431886246703
"2641" 528 103.645298004578 27.4919571405068
"2642" 528.2 108.002137952044 28.2082258845729
"2643" 528.4 110.274037046376 31.2351038555744
"2644" 528.6 111.482515823108 34.9369564352964
"2645" 528.8 112.891240199491 36.490696556307
"2646" 529 115.859940583161 36.0662377736191
"2647" 529.2 119.618345923944 37.1862846826387
"2648" 529.4 122.337472791523 40.5288142825102
"2649" 529.6 121.649211037864 44.401472494576
"2650" 529.8 120.476567434386 48.4601551600074
"2651" 530 118.86428501738 53.6357008782857
"2652" 530.2 117.481009656278 57.9357770749592
"2653" 530.4 115.147602319757 62.9323702348757
"2654" 530.6 114.39819547908 68.7601524917857
"2655" 530.8 114.297681529165 74.1266369873878
"2656" 531 111.809837075267 77.4868961609657
"2657" 531.2 107.877838742363 79.1253254768389
"2658" 531.4 103.43202579109 81.6357239955115
"2659" 531.6 98.2757247945174 84.3361645191988
"2660" 531.8 92.6979457353389 86.8434413119451
"2661" 532 86.8813560172855 89.2887077636592
"2662" 532.2 82.1863037202796 92.5210411985174
"2663" 532.4 78.8745835781905 94.5750798083242
"2664" 532.6 76.0416756675377 93.314360215083
"2665" 532.8 72.3278451982484 91.7003146364756
"2666" 533 67.3436042308181 90.7882626295768
"2667" 533.2 62.1419169182474 90.7081335199257
"2668" 533.4 56.7325577495144 89.5186363418881
"2669" 533.6 51.4634915101008 89.577610212545
"2670" 533.8 45.7395426927792 88.9675806233092
"2671" 534 40.9088312854008 87.3249300087857
"2672" 534.2 37.0167750258965 84.1316877672535
"2673" 534.4 34.1706285558808 82.0229066410692
"2674" 534.6 31.2649728426263 82.0120893182975
"2675" 534.8 31.1830878882513 83.5747025631567
"2676" 535 29.6417354813464 86.4045488782962
"2677" 535.2 27.3998630044226 89.4580663692512
"2678" 535.4 26.1439517560402 93.4628895538442
"2679" 535.6 27.3851719392322 95.9892852007787
"2680" 535.8 28.8612640310659 96.8030230287633
"2681" 536 29.7754211302022 96.5678072310683
"2682" 536.2 29.7549101114012 97.5691106488914
"2683" 536.4 30.9946342477674 98.5065126774954
"2684" 536.6 32.1229542305468 99.0033282061828
"2685" 536.8 34.0336040333731 100.037587911567
"2686" 537 35.4281997569044 101.924751929067
"2687" 537.2 35.6023740790444 103.955335602686
"2688" 537.4 35.0777964582513 107.395242720318
"2689" 537.6 34.7369411780718 111.294321229807
"2690" 537.8 33.4197394506874 114.367189846486
"2691" 538 32.6089627275066 115.335786934329
"2692" 538.2 33.864118061841 113.247652049697
"2693" 538.4 34.3926263624631 113.676302413199
"2694" 538.6 35.8602772077534 114.26150244961
"2695" 538.8 36.3085105980688 114.179745881519
"2696" 539 38.0051096737674 115.374226729058
"2697" 539.2 40.4168330574982 116.535244283786
"2698" 539.4 42.8861405439622 119.071862917364
"2699" 539.6 45.6631936178023 121.222480760472
"2700" 539.8 47.73760119924 122.417966184297
"2701" 540 50.5338182534416 122.423255947758
"2702" 540.2 54.6410791370532 123.791813932615
"2703" 540.4 56.7705236928583 124.413177527649
"2704" 540.6 57.9901262998277 123.257135882009
"2705" 540.8 61.7206001710927 123.482372040274
"2706" 541 66.0777590770043 124.632138416154
"2707" 541.2 69.9322206585723 124.832873395725
"2708" 541.4 71.157628964743 124.391156448152
"2709" 541.6 73.2327486894174 123.117301767086
"2710" 541.8 77.0634727614817 122.841676237517
"2711" 542 80.3290847361652 123.399668138411
"2712" 542.2 81.4682026918389 122.891965056964
"2713" 542.4 84.5214768119848 122.724444206981
"2714" 542.6 84.9954249823742 122.130058785746
"2715" 542.8 87.9828755348008 121.035796409119
"2716" 543 90.7532097418145 119.360053499556
"2717" 543.2 94.7130049369602 118.297247980213
"2718" 543.4 96.2885382627788 117.159282816024
"2719" 543.6 99.1153781421086 115.373704727909
"2720" 543.8 102.200485128175 113.349757336101
"2721" 544 103.950699843582 111.075439862508
"2722" 544.2 107.285345842884 108.836979897552
"2723" 544.4 109.431704418131 106.678484362437
"2724" 544.6 111.705294897862 104.340706766454
"2725" 544.8 113.943896461819 101.769480607317
"2726" 545 115.794123942377 99.3167376958157
"2727" 545.2 117.332865292087 96.9456888380836
"2728" 545.4 119.151362729717 94.6275085775357
"2729" 545.6 120.057570930828 93.8141439342554
"2730" 545.8 119.977270047062 92.8882539171092
"2731" 546 121.240044805896 91.0210470031867
"2732" 546.2 122.539377351444 89.1042772574328
"2733" 546.4 122.329368556003 89.1730074086681
"2734" 546.6 123.341229115856 87.9625930785798
"2735" 546.8 124.248326241301 86.5176287663634
"2736" 547 124.571260614492 85.9081851023591
"2737" 547.2 124.420321038599 85.9144631201175
"2738" 547.4 124.656703450583 85.7235619705381
"2739" 547.6 125.422868450725 85.3222298651594
"2740" 547.8 125.644612297822 85.2470387881978
"2741" 548 125.456296718614 85.3625960754396
"2742" 548.2 124.686220510778 85.7948659277143
"2743" 548.4 123.830692797049 86.7082678185357
"2744" 548.6 122.831862328367 88.2699092986647
"2745" 548.8 122.251685051733 88.8716217454926
"2746" 549 121.054535105671 89.2492510710599
"2747" 549.2 118.90956623933 88.4690006512232
"2748" 549.4 116.834814163262 86.7607995406569
"2749" 549.6 115.557500525788 84.5469695083469
"2750" 549.8 113.589718891757 83.2783278045557
"2751" 550 112.453656247043 82.567821684
"2752" 550.2 110.928508692675 82.0229066410692
"2753" 550.4 109.755692393993 82.2010849169632
"2754" 550.6 106.991705666896 81.9707526897051
"2755" 550.8 104.450460673205 80.8175211064107
"2756" 551 102.160075097044 78.4706829725198
"2757" 551.2 101.634910936142 76.4400309532545
"2758" 551.4 100.778886448361 73.9206413470357
"2759" 551.6 99.6089134973251 71.0607768169492
"2760" 551.8 97.4446569304644 68.1011992741342
"2761" 552 95.2270754891169 65.2366386382469
"2762" 552.2 94.7055752720174 61.9038426133482
"2763" 552.4 95.0364916616849 58.1085929885744
"2764" 552.6 95.7461513202266 54.5219457875816
"2765" 552.8 97.7812495397969 52.3680114221681
"2766" 553 100.305022205371 52.2397756284441
"2767" 553.2 102.45289613952 52.0816735973847
"2768" 553.4 105.017233960361 52.3361793059194
"2769" 553.6 108.666807259277 52.2686581702157
"2770" 553.8 112.401911458889 52.8724953605281
"2771" 554 115.377309822118 53.53532179143
"2772" 554.2 116.170730458949 52.5695735828615
"2773" 554.4 115.528716569049 50.6069032427809
"2774" 554.6 115.263410286829 47.6783864431531
"2775" 554.8 116.019436976459 44.338119994158
"2776" 555 113.908210672165 42.1701557512959
"2777" 555.2 111.130250171727 41.3474979206939
"2778" 555.4 107.944633873222 40.3386150534372
"2779" 555.6 104.843988518299 39.0548856693482
"2780" 555.8 101.468574424299 38.8074093956295
"2781" 556 97.7007428187885 39.6762454247594
"2782" 556.2 94.0327007931283 40.4619495193476
"2783" 556.4 90.9294301091654 41.8800397047551
"2784" 556.6 88.6252983236637 45.1187815714366
"2785" 556.8 86.0801822553014 49.3363963694605
"2786" 557 84.6559289252274 53.3981236555157
"2787" 557.2 84.424690149738 57.6296863334034
"2788" 557.4 84.6303351260531 61.2939696684796
"2789" 557.6 85.1511591881386 64.9745225295022
"2790" 557.8 84.7293134340727 69.1489400665805
"2791" 558 83.8145025389522 71.2592571575357
"2792" 558.2 84.0896721661805 72.6647389458401
"2793" 558.4 84.7886914085697 73.9909030309451
"2794" 558.6 85.7872570972348 76.1615099010792
"2795" 558.8 86.8173151493697 77.2208167527516
"2796" 559 88.588630774747 78.1167261754286
"2797" 559.2 90.965115898819 79.6378995373785
"2798" 559.4 92.0238117934884 82.3795558710648
"2799" 559.6 93.1174742775261 83.7189670741478
"2800" 559.8 93.0258867426615 83.3087981716034
"2801" 560 93.0279407471812 83.9786143121478
"2802" 560.2 93.1450190048027 85.2332424061916
"2803" 560.4 92.4373594476535 87.0907544935009
"2804" 560.6 90.9223456792022 88.6485664720683
"2805" 560.8 91.6408105520532 89.4725835916714
"2806" 561 92.8385066461359 90.3996999324699
"2807" 561.2 94.5033500193444 91.2296250110165
"2808" 561.4 96.4827339589382 90.9774067043101
"2809" 561.6 97.4689637335889 89.80548844325
"2810" 561.8 100.241625310803 89.448473491
"2811" 562 104.24232774914 90.2731338216578
"2812" 562.2 108.168493955251 90.4553543701567
"2813" 562.4 110.742686927087 91.5701623500857
"2814" 562.6 111.893295116053 93.8068378431428
"2815" 562.8 113.450627665896 97.6420515721867
"2816" 563 113.916874411637 100.547465603936
"2817" 563.2 113.534917588343 100.419412307013
"2818" 563.4 113.20294437146 99.6275012005055
"2819" 563.6 112.920243348416 98.7728872203921
"2820" 563.8 113.040399251108 98.1389612510198
"2821" 564 111.955376184988 96.8587666188225
"2822" 564.2 111.59416235338 96.3183565185438
"2823" 564.4 111.356865535061 95.2159482419162
"2824" 564.6 110.827873318789 94.3809818116687
"2825" 564.8 109.541052022743 93.418037331852
"2826" 565 108.764688561471 90.8109081739121
"2827" 565.2 108.902083063347 88.3118845668653
"2828" 565.4 108.680484026581 86.7860110322392
"2829" 565.6 108.486771214735 84.7766180035761
"2830" 565.8 106.975690558987 82.2939081142418
"2831" 566 105.892264564318 79.3209064781939
"2832" 566.2 106.257890266808 76.2329589691224
"2833" 566.4 107.24223083649 73.0783945514936
"2834" 566.6 108.692142145718 70.3212493757016
"2835" 566.8 110.813249882356 67.2099057472563
"2836" 567 113.360230679094 65.5183069288722
"2837" 567.2 115.264027637107 64.7866674539459
"2838" 567.4 117.922365803184 63.5780263667024
"2839" 567.6 121.14390319667 62.5557178847226
"2840" 567.8 120.862252565825 62.7270634545429
"2841" 568 120.171289536486 61.7821329705357
"2842" 568.2 119.081340841597 58.8148346149878
"2843" 568.4 118.328454975675 54.792067958863
"2844" 568.6 117.183250932009 50.5156541227582
"2845" 568.8 114.751153443236 47.5826746424107
"2846" 569 111.756727412949 44.5519815973463
"2847" 569.2 108.772365907015 41.0039965883682
"2848" 569.4 105.80388796856 37.4090338856521
"2849" 569.6 102.323439772625 34.7145707744388
"2850" 569.8 97.5326553962937 34.0268681516436
"2851" 570 92.5992874328293 33.1663974866775
"2852" 570.2 88.0440008220799 34.2108418854107
"2853" 570.4 84.5042207533103 36.8921632735429
"2854" 570.6 80.9270891202086 39.7903937461092
"2855" 570.8 77.3034828134145 42.6159666302269
"2856" 571 73.4276769252724 46.0892210055233
"2857" 571.2 70.3576596979616 50.0472752152469
"2858" 571.4 68.3949642585389 54.2811097270286
"2859" 571.6 66.7047027306259 58.2285175881914
"2860" 571.8 63.4117132425525 62.2440987923511
"2861" 572 59.7320196249817 65.3650330270446
"2862" 572.2 55.3733053439467 66.4514966256065
"2863" 572.4 51.5769767824919 66.1464586113061
"2864" 572.6 48.5320575490271 64.5670992588915
"2865" 572.8 43.9370504188444 63.1178182814011
"2866" 573 40.2986602761008 60.895004907369
"2867" 573.2 37.8085196221389 59.5927503672572
"2868" 573.4 36.5821913942328 57.1679316209788
"2869" 573.6 35.4826488896459 54.5020005415194
"2870" 573.8 33.4108660693499 50.9850302884119
"2871" 574 32.9163091356026 46.6295053518132
"2872" 574.2 33.1756710469674 43.2511779226962
"2873" 574.4 34.1413817401197 39.9024273638425
"2874" 574.6 36.3969719416384 37.1020348198341
"2875" 574.8 39.0315276614862 34.4786030995982
"2876" 575 41.7891265265148 31.7515384081173
"2877" 575.2 44.8963593272164 30.3866752308367
"2878" 575.4 48.2470363687377 28.5398955579293
"2879" 575.6 52.0654010163735 25.251536906013
"2880" 575.8 56.3301109148593 23.3205611109796
"2881" 576 59.4730857035697 22.4138338253736
"2882" 576.2 62.5294745850727 22.5641258761489
"2883" 576.4 66.6374994512836 22.2602636670599
"2884" 576.6 70.6122522479633 21.6107570078527
"2885" 576.8 74.7535695681223 22.2393243736728
"2886" 577 79.0545431630837 22.9112192918877
"2887" 577.2 83.7297913182623 22.7751544153785
"2888" 577.4 86.6433904218844 21.3261929752432
"2889" 577.6 88.5591981417872 19.3237039912956
"2890" 577.8 92.4208762800705 17.4031090301039
"2891" 578 96.9495093762847 17.9521123593547
"2892" 578.2 99.3264847107987 20.3359426047857
"2893" 578.4 101.639622277155 23.3658583578986
"2894" 578.6 101.960324086399 26.5859249363278
"2895" 578.8 103.387529792642 31.074790088942
"2896" 579 106.082940333897 34.8950332968341
"2897" 579.2 107.489278502284 38.403538460011
"2898" 579.4 108.060667614988 40.6396733341804
"2899" 579.6 109.445790851864 44.4684782334147
"2900" 579.8 110.057218218767 48.8525119157545
"2901" 580 110.033613924404 53.832403331316
"2902" 580.2 110.65987312381 59.1251901153699
"2903" 580.4 110.47103100433 64.4678590885982
"2904" 580.6 111.035128740148 70.0146437666879
"2905" 580.8 110.081309199613 74.7273546083991
"2906" 581 108.292915236557 76.0886957843357
"2907" 581.2 108.6221027783 75.3402343982748
"2908" 581.4 110.458611653023 75.6606752608776
"2909" 581.6 113.234078542532 75.6637143491975
"2910" 581.8 115.159679850374 74.8402253149524
"2911" 582 116.269278387917 73.4831357510057
"2912" 582.2 115.100865816917 72.5250374427857
"2913" 582.4 114.074917585715 71.7030489498541
"2914" 582.6 112.820803980672 71.4146311696368
"2915" 582.8 111.077069741221 70.6800698263785
"2916" 583 108.381313318949 69.8518511061039
"2917" 583.2 104.698919165094 70.6986241081173
"2918" 583.4 101.500314389973 72.9068716163151
"2919" 583.6 99.5100326872826 74.9149722471039
"2920" 583.8 98.4217763658924 77.0364082030357
"2921" 584 95.9772566308583 79.3801179308918
"2922" 584.2 93.0097542488299 81.9129078917232
"2923" 584.4 91.2144488219522 85.1320397487205
"2924" 584.6 90.8644566842791 86.8177121485067
"2925" 584.8 90.1134605536089 85.7907948037735
"2926" 585 86.9547233835439 84.5642689341681
"2927" 585.2 83.3135527047674 82.8334515772535
"2928" 585.4 79.1537306391253 81.7759952198436
"2929" 585.6 74.873606343474 79.6244138252748
"2930" 585.8 70.6719778046424 77.210858691067
"2931" 586 66.4742949393305 74.5952830176158
"2932" 586.2 62.1890453414467 72.6352650438235
"2933" 586.4 58.0758411711674 70.4422956694
"2934" 586.6 54.0339151380684 69.4640990084022
"2935" 586.8 49.9350179634276 70.9577008386449
"2936" 587 45.2159924339519 72.3870210711304
"2937" 587.2 41.2358631637389 73.8918946885429
"2938" 587.4 36.779421976738 74.9535027864328
"2939" 587.6 32.4849564046552 74.6671271562857
"2940" 587.8 30.6201430391136 75.6557839471319
"2941" 588 30.6774363333035 76.7951637976259
"2942" 588.2 31.3685262704874 76.8325851212057
"2943" 588.4 31.0990284980973 75.5544782840898
"2944" 588.6 31.5422071358268 74.3470669470679
"2945" 588.8 32.1630468187675 72.8273410127429
"2946" 589 33.0075430334506 71.0346365890184
"2947" 589.2 33.3194138993448 67.997940625595
"2948" 589.4 32.6682020887377 64.6180078162659
"2949" 589.6 31.3447646141614 60.5871655683766
"2950" 589.8 30.3901430217987 56.6094731510045
"2951" 590 28.9262793081655 52.6979458051207
"2952" 590.2 25.6876388318235 50.1887017981081
"2953" 590.4 22.4562346904597 48.8983870888146
"2954" 590.6 18.9507116508246 47.9086246572571
"2955" 590.8 16.6420547452526 47.8784732594639
"2956" 591 16.3875100857371 48.0021426234978
"2957" 591.2 16.4632118841655 48.2436092075867
"2958" 591.4 16.5491601616374 48.0000575774957
"2959" 591.6 16.6090723807036 48.5145734394346
"2960" 591.8 16.7590770051756 49.3197279119388
"2961" 592 17.881188305282 49.3326150990042
"2962" 592.2 19.0184053950174 49.0890519606987
"2963" 592.4 20.4331010079439 48.5588337070387
"2964" 592.6 23.1205495301587 48.555646221764
"2965" 592.8 26.5077710074307 48.1354185712653
"2966" 593 29.5559765923185 47.5869800175306
"2967" 593.2 31.2459057684126 47.5088636332212
"2968" 593.4 33.2990034850174 47.562389701942
"2969" 593.6 35.9782715404001 47.2412252771326
"2970" 593.8 39.3777108494082 46.6441318045673
"2971" 594 42.8696006776974 45.6087065155157
"2972" 594.2 46.4307910851041 43.4323356543055
"2973" 594.4 48.8794444929753 40.879566274761
"2974" 594.6 51.9806852802917 38.2118986869944
"2975" 594.8 55.0594393158636 36.0945326649396
"2976" 595 58.7650865665856 35.22828532371
"2977" 595.2 62.4926171488354 34.6234730239556
"2978" 595.4 66.391543289729 33.1847359736992
"2979" 595.6 70.3574051893732 31.5407195677088
"2980" 595.8 74.5829143270174 31.0382771960982
"2981" 596 78.3581851675374 29.7494532184757
"2982" 596.2 81.7148675679389 27.5930829068857
"2983" 596.4 83.2366668721558 24.5539497988003
"2984" 596.6 83.0279407429674 20.7254134617857
"2985" 596.8 82.9358839949493 18.130908106316
"2986" 597 82.3575787830402 16.293707195013
"2987" 597.2 82.220521589961 17.6954977086728
"2988" 597.4 84.1785731226696 18.4393888663509
"2989" 597.6 86.4145668767902 20.3359426047857
"2990" 597.8 88.7390386724268 23.286933328978
"2991" 598 91.2396262858201 26.3317439559699
"2992" 598.2 94.9557998279932 29.8779786012857
"2993" 598.4 97.8659689970487 33.184423897692
"2994" 598.6 101.620007714574 36.0459252345918
"2995" 598.8 105.407172229131 38.7413911348312
"2996" 599 108.997857487727 41.3985265513457
"2997" 599.2 112.803590035139 43.9792327227702
"2998" 599.4 116.697129140049 45.2034677607129
"2999" 599.6 119.979271896127 46.5533813136158
"3000" 599.8 120.872823917657 49.2502590284657
"3001" 600 121.503766705997 53.2462300212857
"3002" 600.2 120.845962474015 57.0365443409558
"3003" 600.4 119.35942216122 61.101242252991
"3004" 600.6 117.606323553384 66.090481688307
"3005" 600.8 116.769375541533 70.7268422094027
"3006" 601 116.268676113396 75.2894774947909
"3007" 601.2 114.594352944644 78.212516504028
"3008" 601.4 111.310827539736 79.352948404567
"3009" 601.6 108.065697135551 79.806536403296
"3010" 601.8 104.62896814933 81.0690543682232
"3011" 602 100.775512742473 83.0919967471805
"3012" 602.2 99.0049007879008 85.4035404475857
"3013" 602.4 98.8738407534817 87.0096440769286
"3014" 602.6 98.985118141196 87.59848692025
"3015" 602.8 98.9145519928894 87.5244150818833
"3016" 603 98.6808225686193 87.2888678923968
"3017" 603.2 96.6702896921163 86.3829539825531
"3018" 603.4 94.1797896150674 85.6978073173191
"3019" 603.6 90.7249120531741 86.3469729667583
"3020" 603.8 86.7302048895086 87.4555172961328
"3021" 604 82.9303384077193 89.3497092231894
"3022" 604.2 81.1128840412309 91.9558334914077
"3023" 604.4 80.8793598485174 93.2689971358571
"3024" 604.6 80.2529608868424 92.7872587782107
"3025" 604.8 77.5364016592674 92.3069113879107
"3026" 605 74.5322831156074 90.9989384264857
"3027" 605.2 70.5082230124947 89.6996906238701
"3028" 605.4 66.5663058537674 89.7591228650357
"3029" 605.6 62.5464660847313 91.1656757492014
"3030" 605.8 60.8252169246563 93.082847925545
"3031" 606 59.1777191374299 94.1455383919982
"3032" 606.2 56.9475559005856 93.4426573015325
"3033" 606.4 53.820784339781 91.7512136673938
"3034" 606.6 49.7442195047557 89.9389667607681
"3035" 606.8 45.4448882035061 88.3340135928312
"3036" 607 41.2064745203169 86.8648408095824
"3037" 607.2 38.1456403953654 84.8495817269249
"3038" 607.4 37.1564731748306 82.1654660768436
"3039" 607.6 35.5887152168965 80.0987798608986
"3040" 607.8 32.9046987698632 79.57280263169
"3041" 608 29.5214183973761 80.2763541728618
"3042" 608.2 29.5993870018114 80.7403045857692
"3043" 608.4 28.750943441137 82.2237084578618
"3044" 608.6 26.0126528686424 83.4302214387857
"3045" 608.8 22.5868819327365 85.3956439594197
"3046" 609 20.2079848604196 87.9049029154053
"3047" 609.2 18.6723394226831 90.2459614362857
"3048" 609.4 19.4140387655776 91.2911237360832
"3049" 609.6 20.4839791718454 91.1058321595325
"3050" 609.8 20.772169754038 90.1955593253798
"3051" 610 20.8915747548746 89.4067444706071
"3052" 610.2 21.1064019339341 88.5885465670524
"3053" 610.4 21.2799918487333 87.1478978010584
"3054" 610.6 21.1551452341081 84.7334508449011
"3055" 610.8 20.4001982759696 81.9924939134772
"3056" 611 17.8499928240174 79.4381451545357
"3057" 611.2 15.7320040298863 76.7802957665431
"3058" 611.4 13.6070074299694 74.1241149037376
"3059" 611.6 10.7608742442001 71.8546981792953
"3060" 611.8 8.32293647586359 70.8061227950646
"3061" 612 5.47721182595833 68.7507107740402
"3062" 612.2 3.53137495988173 67.7530921329714
"3063" 612.4 3.49284778885235 68.6487001396253
"3064" 612.6 4.60136646271888 69.3620047060818
"3065" 612.8 5.28955768576744 69.341788012553
"3066" 613 6.50306688231481 68.4929891495278
"3067" 613.2 8.27697619116517 66.5767552631494
"3068" 613.4 10.1601817365261 64.4737347265271
"3069" 613.6 11.7073600685066 62.284493931014
"3070" 613.8 13.2338780075288 61.0533503820585
"3071" 614 14.9370753727049 60.382472078192
"3072" 614.2 16.0000062532674 59.9222685157314
"3073" 614.4 17.3970212838109 59.4396633233618
"3074" 614.6 19.1539171622726 59.1123838571311
"3075" 614.8 21.2775330680705 57.9513526977706
"3076" 615 23.0185956554549 55.8832722822232
"3077" 615.2 25.7668914043241 53.4951701566878
"3078" 615.4 28.7308348914549 52.1670711883482
"3079" 615.6 32.0126570819061 50.5160778751867
"3080" 615.8 35.3360888007968 48.7444051153739
"3081" 616 39.4522611914439 47.8432764658445
"3082" 616.2 43.6758053516874 46.6252254522857
"3083" 616.4 47.8755230595027 46.2357545952857
"3084" 616.6 52.5503482178828 47.2468808586511
"3085" 616.8 57.1127859611311 47.4789140984372
"3086" 617 61.101109620913 49.2758960421595
"3087" 617.2 65.2794134751364 50.8110918474216
"3088" 617.4 69.2989039701946 51.5711272091401
"3089" 617.6 73.6302380640615 51.0545018652269
"3090" 617.8 77.5912300808839 49.8808993151692
"3091" 618 81.4883853552968 49.0880558715504
"3092" 618.2 85.7468182494532 49.6927721069429
"3093" 618.4 89.8954841457189 50.0964317311789
"3094" 618.6 92.9847821085247 51.7375031092178
"3095" 618.8 96.6090186270615 52.2343694614328
"3096" 619 98.3615240674704 50.3772565796224
"3097" 619.2 100.418759825632 46.9390709001595
"3098" 619.4 102.330263386022 44.7734017548517
"3099" 619.6 104.065046804299 45.2823623932545
"3100" 619.8 105.166284193494 47.1786840385489
"3101" 620 106.154720231627 50.5588811079857
"3102" 620.2 106.865163256757 54.2219147455228
"3103" 620.4 107.843975175623 58.6988220192857
"3104" 620.6 109.412157111861 63.2994465175982
"3105" 620.8 110.270799011316 68.0796254567051
"3106" 621 109.215331719798 72.5938833013463
"3107" 621.2 108.294561453582 77.823045647028
"3108" 621.4 108.430856398328 79.696009101066
"3109" 621.6 109.048921444534 79.3753970720191
"3110" 621.8 109.107080523669 79.379296536033
"3111" 622 108.666849137864 80.3374878055115
"3112" 622.2 109.141547374119 82.5062639801581
"3113" 622.4 110.42574978238 86.3721921596728
"3114" 622.6 110.367919688958 89.1388139439149
"3115" 622.8 109.088069807163 92.3608787644136
"3116" 623 107.142750906835 96.14491329287
"3117" 623.2 104.476277870165 99.5490039523539
"3118" 623.4 101.941732454302 101.3322946681
"3119" 623.6 102.028126705229 102.943710017709
"3120" 623.8 103.44108203548 105.722559616323
"3121" 624 105.597148727316 107.767962142608
"3122" 624.2 106.719494852864 106.968081135221
"3123" 624.4 107.598683433955 106.011417168598
"3124" 624.6 108.260883245665 105.324047471571
"3125" 624.8 108.175459025473 104.529292655107
"3126" 625 108.263166292374 104.101180008711
"3127" 625.2 106.971743540534 103.756272720219
"3128" 625.4 105.598801829425 104.036304544009
"3129" 625.6 103.25349892673 105.012196026989
"3130" 625.8 100.423680032972 106.378501272021
"3131" 626 96.5243384407295 107.599599621602
"3132" 626.2 92.8964590998415 108.844396928582
"3133" 626.4 88.4137663083389 110.665362081857
"3134" 626.6 84.0941804397934 111.302678029675
"3135" 626.8 79.2403366586424 112.018464206077
"3136" 627 74.5374760603674 112.429108677129
"3137" 627.2 69.1357316464758 112.645945031244
"3138" 627.4 63.7368623218633 112.877952880039
"3139" 627.6 58.672355410157 112.804922763818
"3140" 627.8 53.5310528497304 111.407211333286
"3141" 628 47.9785216194763 109.877264633425
"3142" 628.2 42.1906231503274 107.533274542326
"3143" 628.4 36.5655465061219 105.588155195577
"3144" 628.6 30.8357711350437 103.144621266141
"3145" 628.8 25.5157266513215 100.435361154556
"3146" 629 20.7638997846211 97.0379532107979
"3147" 629.2 15.8622665599382 94.1976657414565
"3148" 629.4 12.8584310874662 90.9592092707918
"3149" 629.6 11.8568421365605 86.6556668694581
"3150" 629.8 11.8809821896788 82.2346938081212
"3151" 630 13.0296747172864 78.9020064748047
"3152" 630.2 14.7574087571246 77.7550746653571
"3153" 630.4 16.1255024183008 77.8175136440191
"3154" 630.6 16.5177175144016 78.2721074058345
"3155" 630.8 16.6913170244424 78.2064435692732
"3156" 631 16.3645110296905 78.5069103490165
"3157" 631.2 14.7697365461557 77.5721215484975
"3158" 631.4 12.882051358745 75.3104104818925
"3159" 631.6 11.0749014839228 73.8201225740721
"3160" 631.8 8.3474823352823 73.9113223248798
"3161" 632 8.51605645209095 75.0260512794034
"3162" 632.2 8.88047898730744 76.1003799100457
"3163" 632.4 9.34888795821072 77.1966801450486
"3164" 632.6 10.1384698554174 78.4216262177657
"3165" 632.8 10.9959621523742 79.2532558993868
"3166" 633 12.4268375768372 80.4457877787508
"3167" 633.2 13.8907634795144 83.6671886469604
"3168" 633.4 14.4970482025367 87.1501674447473
"3169" 633.6 15.9051351470751 90.1411038978626
"3170" 633.8 15.8969110264145 93.0238050487122
"3171" 634 15.0263291107674 95.9626014729298
"3172" 634.2 16.1825707174862 95.905459827067
"3173" 634.4 18.3341637866578 96.6108755787652
"3174" 634.6 20.7423866885027 99.9884603738887
"3175" 634.8 22.9196051459674 104.517904618352
"3176" 635 23.5946879647674 108.170275766219
"3177" 635.2 24.511089981238 110.192978661462
"3178" 635.4 27.3515837699828 110.79204710787
"3179" 635.6 30.7817235126075 112.575623904286
"3180" 635.8 34.5099880869233 115.480638132039
"3181" 636 39.0081305109729 117.311518389176
"3182" 636.2 42.9164889224298 119.815398189818
"3183" 636.4 45.5085861845776 122.162851666893
"3184" 636.6 47.2453057560924 121.544813181948
"3185" 636.8 51.0718569261174 120.186533568161
"3186" 637 55.9306291174636 120.279587522919
"3187" 637.2 60.6639677470888 120.420679738143
"3188" 637.4 65.1152393274763 122.438932274387
"3189" 637.6 69.6155381050299 123.672297738311
"3190" 637.8 72.0813446558434 124.563766949919
"3191" 638 73.5003098329592 123.201598199149
"3192" 638.2 77.0544314737299 121.671391210473
"3193" 638.4 81.3408669819138 120.268464937469
"3194" 638.6 86.2045030498162 118.819823335213
"3195" 638.8 90.9116508272937 117.626787606694
"3196" 639 95.9787318992561 117.18141184199
"3197" 639.2 97.0099445092674 115.935664148667
"3198" 639.4 98.522888992229 112.630549281555
"3199" 639.6 101.798438763921 109.340019861516
"3200" 639.8 105.940601834895 107.96235669889
"3201" 640 107.82927740238 106.855008950931
"3202" 640.2 108.732170629191 107.027075318329
"3203" 640.4 108.834942656906 106.475294913615
"3204" 640.6 107.880508873534 105.803158446452
"3205" 640.8 107.48408491634 103.312927492488
"3206" 641 109.269900787413 99.7607763513825
"3207" 641.2 110.552523547778 97.1040352225901
"3208" 641.4 112.151147557477 96.150842171447
"3209" 641.6 113.795335413273 96.37711606143
"3210" 641.8 114.412933109298 96.5967209208367
"3211" 642 114.972750403431 97.7156025042226
"3212" 642.2 114.46839901218 98.3528819923183
"3213" 642.4 114.71037003661 98.7118279594962
"3214" 642.6 114.787080791407 99.0231087909455
"3215" 642.8 115.150971899082 98.8493289066453
"3216" 643 116.414641500707 98.4012451389221
"3217" 643.2 113.967823558441 98.4526687802143
"3218" 643.4 112.601208710236 99.2576541381474
"3219" 643.6 111.28982928268 101.429338901571
"3220" 643.8 110.433259046216 105.215967709941
"3221" 644 109.032740529702 107.662082150394
"3222" 644.2 106.098311155855 109.539748506132
"3223" 644.4 102.514465954867 112.601588628086
"3224" 644.6 99.2439318407113 115.272746056319
"3225" 644.8 95.5317255747447 117.19468925757
"3226" 645 92.468880048927 120.003192233881
"3227" 645.2 91.0237774371774 122.209834670276
"3228" 645.4 89.7682207619237 122.048691103192
"3229" 645.6 89.1540882230733 121.875577034768
"3230" 645.8 85.0800812347317 121.862649220607
"3231" 646 80.7260336778019 122.755586304493
"3232" 646.2 76.1222515237317 123.295345587429
"3233" 646.4 71.9602678302836 125.796693748899
"3234" 646.6 71.6921004660088 126.019083485562
"3235" 646.8 71.3498068923059 126.569468725945
"3236" 647 71.9554613106652 125.187693436456
"3237" 647.2 69.961692812229 124.304688559324
"3238" 647.4 68.0145979150791 122.971629550442
"3239" 647.6 65.1512284066675 121.452313853411
"3240" 647.8 61.3947019626441 120.27256394582
"3241" 648 56.6753688812049 119.943114282536
"3242" 648.2 51.9453165676089 120.201969913103
"3243" 648.4 46.8680682785751 121.218881000016
"3244" 648.6 41.9984184607295 122.409352209298
"3245" 648.8 42.8135767928828 122.127646333016
"3246" 649 42.8614746808045 122.264312507434
"3247" 649.2 41.1577183675918 121.408893115975
"3248" 649.4 37.5524813804972 120.319427340313
"3249" 649.6 33.3061690743778 119.769875622117
"3250" 649.8 31.8721761787295 117.592731610703
"3251" 650 29.7452926675207 114.393154570286
"3252" 650.2 28.2683382487674 111.022733692401
"3253" 650.4 26.94878773326 106.318900534868
"3254" 650.6 25.7367776782674 101.954429074848
"3255" 650.8 26.392886275829 100.144513063424
"3256" 651 26.9321536162905 98.1851750597473
"3257" 651.2 26.7883489921675 96.1779021813626
"3258" 651.4 26.6779989160174 94.4003172442857
"3259" 651.6 27.2297492967674 93.7807045172403
"3260" 651.8 27.8788673917674 93.8022772944661
"3261" 652 28.3922607941765 93.6921884133766
"3262" 652.2 28.2013979452206 93.0452832209732
"3263" 652.4 27.6631604555828 90.9290334008703
"3264" 652.6 26.7209810601458 88.861760958029
"3265" 652.8 26.8889622968924 87.0165989136607
"3266" 653 27.6923602208097 85.7972168584406
"3267" 653.2 27.5759456141008 85.3559384539524
"3268" 653.4 27.2096357783308 85.9014414539759
"3269" 653.6 25.9088694522907 86.4780573313555
"3270" 653.8 24.0511645606061 86.9710559505438
"3271" 654 22.7481849796552 86.5777818341327
"3272" 654.2 20.2760717040799 85.990180925942
"3273" 654.4 16.8312962007352 85.5136811308019
"3274" 654.6 13.4764760097159 85.1627644779146
"3275" 654.8 10.4549641023432 84.340953796316
"3276" 655 9.52153998760249 84.8937485251414
"3277" 655.2 10.3283368982049 86.2863410567857
"3278" 655.4 11.009090383509 87.4058874341172
"3279" 655.6 11.8509961236968 87.6342156893445
"3280" 655.8 13.0890909519233 87.9445427358312
"3281" 656 14.9734380067304 88.4957467208783
"3282" 656.2 18.1281862933032 89.80548844325
"3283" 656.4 21.8348566849897 92.8376255341005
"3284" 656.6 24.4761220095569 96.3647535844173
"3285" 656.8 27.6587316899848 100.101267469938
"3286" 657 29.799816872903 105.059056404218
"3287" 657.2 30.1576862359164 109.313460201328
"3288" 657.4 31.237255437374 112.433030748991
"3289" 657.6 32.9141691858389 116.067879255386
"3290" 657.8 34.9735527327945 116.403666291556
"3291" 658 38.2593475943091 118.293272457744
"3292" 658.2 41.9352246853129 120.012662649857
"3293" 658.4 46.4274169563924 121.705469910461
"3294" 658.6 51.0886132304302 123.079260427565
"3295" 658.8 55.1329757713811 124.705280670399
"3296" 659 58.1815999242065 123.86869554242
"3297" 659.2 62.8062291849526 123.995294094101
"3298" 659.4 68.0044817889233 124.190622752221
"3299" 659.6 72.4257840722918 124.215419598042
"3300" 659.8 75.9167728514992 123.873445187017
"3301" 660 80.246274188394 121.483401135671
"3302" 660.2 85.3590663114504 119.703257230359
"3303" 660.4 90.7626214381999 118.861543186407
"3304" 660.6 94.9976784147674 118.229666345562
"3305" 660.8 95.1623327608162 116.074528757822
"3306" 661 98.2240357610267 112.465033414026
"3307" 661.2 101.405772248607 107.730606443206
"3308" 661.4 104.285541663225 103.577126553599
"3309" 661.6 106.796531974116 99.7698825092043
"3310" 661.8 110.386104720234 98.7277712109524
"3311" 662 113.778828630101 98.0137413064524
"3312" 662.2 116.613310978267 96.8020541957857
"3313" 662.4 116.566945400053 97.1213143200612
"3314" 662.6 116.413221998468 96.8749963322342
"3315" 662.8 116.359188149587 95.106060534807
"3316" 663 115.861590345671 94.0150342459631
"3317" 663.2 115.986290520544 93.9210747358495
"3318" 663.4 116.479253980387 92.1382817958401
"3319" 663.6 116.363331456576 91.2196385787857
"3320" 663.8 116.059396870534 88.9347428843857
"3321" 664 115.738412676311 86.8338580586553
"3322" 664.2 115.394252929526 85.6579091428352
"3323" 664.4 114.722116348678 85.4454049179824
"3324" 664.6 114.049294503017 84.5588017630471
"3325" 664.8 113.036469516644 82.6091205083063
"3326" 665 112.927618434857 80.1898239085457
"3327" 665.2 111.320926850523 78.6074121031687
"3328" 665.4 108.316770326549 77.8356348575045
"3329" 665.6 105.805494696517 77.454277976692
"3330" 665.8 104.469158096594 77.9987963351879
"3331" 666 101.655775446339 78.9299070856484
"3332" 666.2 98.1459011755174 79.4584300950045
"3333" 666.4 94.86366693709 78.0048505221889
"3334" 666.6 91.7807857923885 75.9421317513068
"3335" 666.8 90.2060066589493 72.9676179621039
"3336" 667 89.5844269073735 69.6551486530736
"3337" 667.2 90.6307542635697 67.6309723331209
"3338" 667.4 91.2118541703803 67.2253022865115
"3339" 667.6 91.7562757984449 66.3626033989631
"3340" 667.8 93.8614004029259 64.9496364667808
"3341" 668 95.5409209369907 62.5935305892857
"3342" 668.2 96.2228888190799 58.9422413049107
"3343" 668.4 95.5413148193299 56.974602079442
"3344" 668.6 93.3060373187068 55.2014524044069
"3345" 668.8 92.169664941087 55.7757830100486
"3346" 669 91.7958040563695 57.0694031277551
"3347" 669.2 91.7604636571223 58.6485677151567
"3348" 669.4 90.435114320221 61.7222401153785
"3349" 669.6 87.3677588638246 66.0245833771429
"3350" 669.8 86.3396475765097 69.3871871876775
"3351" 670 85.2503091433184 72.7277212561224
"3352" 670.2 84.2798687142314 76.4097081041001
"3353" 670.4 82.8064291930487 80.7688372492857
"3354" 670.6 80.8555588517008 84.4082260352524
"3355" 670.8 80.1555931725924 87.3882190230482
"3356" 671 80.4174873578443 88.3085935835165
"3357" 671.2 82.6043911859799 89.0629437081482
"3358" 671.4 85.6040122685531 89.7683959806786
"3359" 671.6 88.0881769146563 91.1306853583598
"3360" 671.8 88.2567102484636 91.9073750920958
"3361" 672 87.3291928650688 92.9935983041624
"3362" 672.2 86.107428121877 93.7245230631898
"3363" 672.4 84.1440681852195 95.0743330196419
"3364" 672.6 81.5966353434924 96.4288112911607
"3365" 672.8 79.6081050733096 99.6120316841411
"3366" 673 77.7022873946563 104.069772718693
"3367" 673.2 77.3146196434758 108.383402874077
"3368" 673.4 77.448370575151 112.803259838971
"3369" 673.6 78.789581416791 116.390910966192
"3370" 673.8 79.4475260971047 120.561286049751
"3371" 674 77.3371374998721 122.590157490867
"3372" 674.2 73.8877873120971 124.403839565044
"3373" 674.4 71.4072546158602 126.310159761791
"3374" 674.6 71.3026799087449 124.996389250185
"3375" 674.8 70.391466056446 124.097470090536
"3376" 675 67.1193207502869 122.855294099649
"3377" 675.2 63.924894528729 122.49215110944
"3378" 675.4 61.2701278545626 123.383831221033
"3379" 675.6 60.8018549449087 124.718365659666
"3380" 675.8 62.1808006753528 124.552644364469
"3381" 676 63.041889651597 122.890700541195
"3382" 676.2 63.4996614481999 122.050993718056
"3383" 676.4 64.873474190228 120.763052928852
"3384" 676.6 67.6101579254566 118.84575382734
"3385" 676.8 71.4136906867233 116.724252199683
"3386" 677 76.104833103808 115.824723125745
"3387" 677.2 80.7420464053444 115.35185206444
"3388" 677.4 85.2758866381136 116.545230716016
"3389" 677.6 88.3474999988011 118.506666992533
"3390" 677.8 90.608802520832 119.406021407157
"3391" 678 92.7281112922494 118.714873356997
"3392" 678.2 95.45692946698 117.255765369236
"3393" 678.4 97.4945187150698 115.434762676216
"3394" 678.6 100.810891576656 112.969903043471
"3395" 678.8 103.835183795963 111.652609637493
"3396" 679 104.120052014965 111.535525375321
"3397" 679.2 104.642165580478 109.161106310587
"3398" 679.4 106.923544656698 105.83374906932
"3399" 679.6 109.672123438812 102.647763781657
"3400" 679.8 112.753554921075 99.0026358694945
"3401" 680 115.874421231831 97.1528541875517
"3402" 680.2 117.098851313327 96.2009708398157
"3403" 680.4 117.352007370377 95.0325582688157
"3404" 680.6 119.090557585716 92.6741930039082
"3405" 680.8 119.773913826396 90.6073261489661
"3406" 681 121.250610648947 88.9801811510357
"3407" 681.2 122.176634886591 86.8934573926975
"3408" 681.4 123.283953989826 84.8582812477857
"3409" 681.6 123.446696904564 83.9388023151595
"3410" 681.8 124.0968936312 82.583871307228
"3411" 682 124.18126429762 82.238898817374
"3412" 682.2 124.229629959601 81.6307218309802
"3413" 682.4 124.857110784767 80.1912546178163
"3414" 682.6 125.367832002909 78.6316465402763
"3415" 682.8 125.740910037191 77.1612386059203
"3416" 683 125.854898027939 76.4698208372571
"3417" 683.2 126.288988935503 75.5338907301975
"3418" 683.4 126.037445933023 74.2816304917041
"3419" 683.6 126.466923660367 73.7138508682
"3420" 683.8 126.726570898367 73.9772073524572
"3421" 684 127.197951090242 74.3860657130898
"3422" 684.2 127.911382242294 74.1792636617278
"3423" 684.4 127.571604636586 73.955064276316
"3424" 684.6 126.989927382625 73.8733484572571
"3425" 684.8 127.492656292816 73.4987145852857
"3426" 685 128.238231411471 73.1349231254506
"3427" 685.2 128.609013373867 72.6159139760857
"3428" 685.4 128.644905786179 71.1122510007269
"3429" 685.6 128.12495673731 71.1210877344571
"3430" 685.8 127.03738391562 72.4066688489916
"3431" 686 126.167149121949 73.2115290038615
"3432" 686.2 125.865840304397 74.3010245507057
"3433" 686.4 125.84455709898 75.3359154965888
"3434" 686.6 125.535792674193 76.7995765020382
"3435" 686.8 125.216331478117 78.3160531466255
"3436" 687 124.864900201907 79.6835117944457
"3437" 687.2 124.315063715747 81.0672977342032
"3438" 687.4 123.957714166541 83.6289720307599
"3439" 687.6 123.209973618705 86.2538851520357
"3440" 687.8 122.053732011986 89.4548487580045
"3441" 688 120.746029516434 91.9376025323463
"3442" 688.2 119.926490038417 94.4538527572754
"3443" 688.4 118.503621551889 97.3351178434978
"3444" 688.6 117.191810731064 99.1181931567363
"3445" 688.8 116.580855073517 97.6967082658509
"3446" 689 114.400027667251 98.4960430308018
"3447" 689.2 112.215881160225 100.624945444637
"3448" 689.4 111.501323643599 103.94308258696
"3449" 689.6 111.384959776722 104.258060677899
"3450" 689.8 111.252185620927 104.762602469922
"3451" 690 111.203750404543 105.798539254016
"3452" 690.2 110.219497742517 104.54046919975
"3453" 690.4 107.829082618256 104.212567517542
"3454" 690.6 105.611180773274 104.039299449779
"3455" 690.8 103.150273020578 104.370442516096
"3456" 691 100.188937153741 105.243118462325
"3457" 691.2 97.0419895797801 106.544577300109
"3458" 691.4 93.9114326912358 108.289801140336
"3459" 691.6 91.4587827264711 110.74366839173
"3460" 691.8 89.5101339039597 113.269680944324
"3461" 692 87.9444978509385 116.478873501852
"3462" 692.2 85.6287405769341 119.460603165252
"3463" 692.4 85.1579434298709 122.32134868232
"3464" 692.6 85.891255404912 121.7133297139
"3465" 692.8 86.4897026393721 122.150870594018
"3466" 693 87.1161283838642 122.216074579705
"3467" 693.2 86.6181539156765 122.116184632388
"3468" 693.4 84.0556127088243 121.748842801354
"3469" 693.6 79.7817246119723 122.745662105948
"3470" 693.8 74.8611077963031 123.684816444429
"3471" 694 70.6051043745257 125.332577762506
"3472" 694.2 66.2570630759247 127.193179926746
"3473" 694.4 63.8367642642925 125.931228708911
"3474" 694.6 59.992098170686 124.129925995286
"3475" 694.8 55.2169061011891 123.064746663491
"3476" 695 50.108286305856 121.719150690564
"3477" 695.2 44.6840085593485 121.193105208718
"3478" 695.4 39.6566633078814 120.861328802995
"3479" 695.6 34.7108353416424 119.575280695369
"3480" 695.8 32.6755084727148 119.210294117391
"3481" 696 33.2722992595902 117.365951111691
"3482" 696.2 32.6174294852674 114.532964621516
"3483" 696.4 31.2560598915072 110.674508168519
"3484" 696.6 30.2970745038868 106.138697601032
"3485" 696.8 29.9194752622463 101.162116442342
"3486" 697 30.8594013113091 97.4187163860357
"3487" 697.2 32.1124661879882 95.1168761803247
"3488" 697.4 32.4304447205883 95.0416846754648
"3489" 697.6 32.5405339570905 95.6386348409011
"3490" 697.8 33.3643724199364 94.7056770241871
"3491" 698 34.5377371829758 94.2055818157857
"3492" 698.2 36.272463681729 93.4016740212088
"3493" 698.4 38.0273651513103 93.1336096474714
"3494" 698.6 40.2716136888091 93.5889196255357
"3495" 698.8 41.1468412535674 93.3980789056057
"3496" 699 43.7484334382604 93.1697356162998
"3497" 699.2 45.4350152534598 93.9009956327473
"3498" 699.4 45.5943820678091 93.870204133369
"3499" 699.6 46.23201462574 93.2016717757104
"3500" 699.8 47.82416367419 93.9157643001308
"3501" 700 50.1997579936188 94.0775125700155
"3502" 700.2 53.240293197591 93.9402070651828
"3503" 700.4 56.4916373382195 94.7595552037104
"3504" 700.6 56.7516402573675 95.6362380971657
"3505" 700.8 57.0049717517404 96.0090774959479
"3506" 701 56.8543536500468 94.6790561909622
"3507" 701.2 58.8004930081311 91.7330319811948
"3508" 701.4 60.5944193797674 89.1035135890857
"3509" 701.6 63.3543733540637 88.3514982553228
"3510" 701.8 67.4600915384213 87.744360162478
"3511" 702 71.0368203574498 86.1542264327446
"3512" 702.2 74.7863574372796 84.7696212152979
"3513" 702.4 78.5284068420969 85.4577609002269
"3514" 702.6 82.3277989465465 86.056885358088
"3515" 702.8 87.0784376557675 85.2684382858352
"3516" 703 91.7919201865061 85.6121433990244
"3517" 703.2 96.0277075677125 86.8819604076923
"3518" 703.4 98.6651956515174 86.2538851520357
"3519" 703.6 100.819985501659 83.345553861177
"3520" 703.8 104.107852168471 79.9726740348061
"3521" 704 106.67369014858 76.999895310192
"3522" 704.2 108.801836427272 73.124368810111
"3523" 704.4 111.949973785496 69.9206785812577
"3524" 704.6 114.850705689537 66.94886334593
"3525" 704.8 117.94678500771 63.2055562217143
"3526" 705 118.385021543444 60.8600034414622
"3527" 705.2 118.38263980553 58.1242561015332
"3528" 705.4 119.50466843571 58.160981312
"3529" 705.6 121.675748837062 59.9369293752225
"3530" 705.8 122.195096383525 61.8486203093925
"3531" 706 121.849753342572 64.6653549419867
"3532" 706.2 120.490937493136 67.9395305632647
"3533" 706.4 119.591464798127 71.4656767117457
"3534" 706.6 117.921214884576 74.9695885665091
"3535" 706.8 115.927978926388 76.7497713179278
"3536" 707 114.005222800778 78.7791194675594
"3537" 707.2 110.836159932767 81.6050540893151
"3538" 707.4 108.338466393311 85.7966802329488
"3539" 707.6 104.897874866038 87.2309988020975
"3540" 707.8 100.832447808026 86.9157668050835
"3541" 708 96.8448427329305 86.9862596983509
"3542" 708.2 92.8253971619651 87.601182593402
"3543" 708.4 90.0469655292431 89.4670197222857
"3544" 708.6 87.2983741397204 89.6228080650857
"3545" 708.8 83.472038681209 90.357238824
"3546" 709 78.9044796696155 92.2623358731591
"3547" 709.2 74.6391184547552 94.4303983267369
"3548" 709.4 70.3052260809674 95.0961718421257
"3549" 709.6 65.4986774080437 94.2329131039962
"3550" 709.8 60.9994690710474 93.9693028292057
"3551" 710 56.3200999744636 94.9097516985895
"3552" 710.2 56.5222304192358 95.0132819263996
"3553" 710.4 56.1181009966475 94.8261387146057
"3554" 710.6 54.3863477675867 95.4873945359122
"3555" 710.8 53.4888406049651 97.4557010216811
"3556" 711 49.5408655334817 100.084737133357
"3557" 711.2 45.7742945614557 103.776280169727
"3558" 711.4 43.4000022855452 107.728875461619
"3559" 711.6 42.3852456887239 111.67250307646
"3560" 711.8 42.6045750326246 114.424064955762
"3561" 712 41.4312361189393 113.833290213348
"3562" 712.2 38.9787868162674 112.780345765016
"3563" 712.4 36.0083858435139 111.573604985807
"3564" 712.6 32.3447998853674 110.342657657486
"3565" 712.8 28.3132771938059 109.200209810286
"3566" 713 26.9305905225501 107.337523102894
"3567" 713.2 25.9129668754817 106.449185502905
"3568" 713.4 24.6256402332968 107.268128892227
"3569" 713.6 24.5349818909531 109.485821772086
"3570" 713.8 25.9766691481587 110.729870712416
"3571" 714 27.6056564920809 111.870313496584
"3572" 714.2 29.7165115762041 113.652611391483
"3573" 714.4 32.2171399933508 115.280282633452
"3574" 714.6 33.5703348487274 116.771523270366
"3575" 714.8 34.9209215359026 116.50892868534
"3576" 715 37.6308130060012 117.392585975494
"3577" 715.2 41.1358561781136 119.611065410863
"3578" 715.4 43.6549021056915 121.551530321729
"3579" 715.6 46.0079355025346 120.277899163039
"3580" 715.8 49.9164267170174 120.031208881143
"3581" 716 54.1913330283746 121.691096581214
"3582" 716.2 58.1219358493742 124.497516467061
"3583" 716.4 59.8924660909884 124.292960307518
"3584" 716.6 63.5803626167674 124.993752383247
"3585" 716.8 65.7723844914213 125.503060427016
"3586" 717 66.918196189478 124.452776837273
"3587" 717.2 70.0911680673139 124.999442327193
"3588" 717.4 73.8601767407552 124.899368420091
"3589" 717.6 76.2532819180551 123.884506003204
"3590" 717.8 79.8709884630088 123.744931814803
"3591" 718 83.0895712961631 123.385223477506
"3592" 718.2 86.0162444094038 122.523358710161
"3593" 718.4 88.0475860673721 121.811215776867
"3594" 718.6 89.967767967 120.756021478251
"3595" 718.8 93.6946925801699 119.062055209688
"3596" 719 96.8152090807674 117.364510883803
"3597" 719.2 99.3143137465174 115.4781091005
"3598" 719.4 100.144709943658 114.146173051213
"3599" 719.6 102.356957058081 111.502623872551
"3600" 719.8 105.760056429867 109.883947537019
"3601" 720 107.234601470187 107.864282892189
"3602" 720.2 110.223509146475 105.868556486735
"3603" 720.4 110.14647195683 103.909897336036
"3604" 720.6 112.371659978181 100.824348046527
"3605" 720.8 115.464233839884 98.5988683268389
"3606" 721 116.638882297161 97.80326968171
"3607" 721.2 116.2092680824 97.7770560690918
"3608" 721.4 115.883053121392 97.4552292788795
"3609" 721.6 114.20709735025 98.2502590491133
"3610" 721.8 113.018081893006 99.040036355138
"3611" 722 110.545126764899 98.4376891318682
"3612" 722.2 108.534343407127 96.8582138511958
"3613" 722.4 107.883029258811 95.3861207687802
"3614" 722.6 107.462204531116 94.8014576400722
"3615" 722.8 106.0897513568 93.7640388478682
"3616" 723 104.862763881802 92.2431317611345
"3617" 723.2 103.854182374353 91.8133441534809
"3618" 723.4 103.369593634754 91.9165864281541
"3619" 723.6 102.472785740346 91.3887509245884
"3620" 723.8 101.066932603017 90.0234066608571
"3621" 724 98.9729671620778 88.0389599132857
"3622" 724.2 97.6157880646008 85.399212993619
"3623" 724.4 95.7939299446341 85.0010872286857
"3624" 724.6 92.6742833023192 84.8247061739064
"3625" 724.8 89.9052422630255 85.3084760556083
"3626" 725 87.3016709518528 86.9592073747735
"3627" 725.2 83.6020496358785 88.2072497897672
"3628" 725.4 81.2988824691748 90.4527175702487
"3629" 725.6 80.7760910606765 93.6399217615714
"3630" 725.8 81.9900261993779 94.3328764032468
"3631" 726 81.7656557089982 94.6200187533626
"3632" 726.2 81.5600908377544 96.8315595637403
"3633" 726.4 82.2995249779837 97.9195899431236
"3634" 726.6 82.1355235693971 97.756498209545
"3635" 726.8 81.5416357427404 96.5196001057992
"3636" 727 80.6601713410962 94.8662595480939
"3637" 727.2 79.2241087062674 92.6177390910934
"3638" 727.4 78.3458441030325 90.4571203346592
"3639" 727.6 78.2066538317791 88.4752276562043
"3640" 727.8 77.5020365836498 86.8369459350151
"3641" 728 75.2991079585008 85.4121953555191
"3642" 728.2 71.6012044688979 84.5266665688183
"3643" 728.4 67.4912991391424 84.4769243669732
"3644" 728.6 63.7539470062169 85.8392518520273
"3645" 728.8 60.3292477324483 86.8691662399559
"3646" 729 57.4875041341538 88.0773168916266
"3647" 729.2 53.5370197541289 89.9738010783821
"3648" 729.4 51.3726149768008 93.0977536003191
"3649" 729.6 51.0500371732855 93.2303405332978
"3650" 729.8 49.566959649593 94.7792210625299
"3651" 730 47.5952567761321 97.3664051042622
"3652" 730.2 44.6831099779382 99.146795412115
"3653" 730.4 41.524772233323 100.439519668878
"3654" 730.6 38.2305928015043 100.602811462562
"3655" 730.8 34.8754331443032 101.216057241786
"3656" 731 32.5574476866155 102.955529402691
"3657" 731.2 33.2472494747404 105.15111639607
"3658" 731.4 34.1882952751674 107.599670050329
"3659" 731.6 35.1871734731204 111.174292487433
"3660" 731.8 37.1213104213444 113.499368885632
"3661" 732 38.7228488245246 114.070450145914
"3662" 732.2 41.2403142592474 114.164665000846
"3663" 732.4 44.0787497950918 115.151043805529
"3664" 732.6 47.6445133845174 115.71530563747
"3665" 732.8 51.0277616624226 117.808858752941
"3666" 733 53.2601142524416 120.239593502331
"3667" 733.2 54.1531705909213 121.202474718495
"3668" 733.4 54.9714338818299 119.660747911211
"3669" 733.6 56.6541882420661 117.018289307727
"3670" 733.8 60.2390272227549 114.753415113011
"3671" 734 64.7743742112322 112.166039528849
"3672" 734.2 69.7956683763924 111.147564095286
"3673" 734.4 74.8018774027252 111.430981855074
"3674" 734.6 79.5305910473244 112.578910578184
"3675" 734.8 83.4722260168785 114.864366224434
"3676" 735 87.4549261508675 117.617107775452
"3677" 735.2 89.0532840012615 119.305069378568
"3678" 735.4 91.9759217656295 119.281685327113
"3679" 735.6 91.7752707288746 118.125583616536
"3680" 735.8 93.4967039704386 115.556231924067
"3681" 736 97.4354774826563 111.916889244915
"3682" 736.2 101.17625775586 108.520344016049
"3683" 736.4 103.610976213806 104.296871584978
"3684" 736.6 106.268728973404 99.7968490431721
"3685" 736.8 108.603193685967 97.0660288877524
"3686" 737 110.950951343252 96.7316761286436
"3687" 737.2 113.206487944187 96.439804420189
"3688" 737.4 115.874421231831 94.4887077933921
"3689" 737.6 116.732085778629 91.7789850223495
"3690" 737.8 116.100166042115 89.6474062244752
"3691" 738 115.759579570713 86.8550249530575
"3692" 738.2 115.791094724601 84.8106792541524
"3693" 738.4 115.048712535492 83.723443750665
"3694" 738.6 113.917307157034 83.7028510386857
"3695" 738.8 112.953907717705 83.0326366055982
"3696" 739 111.067408254111 83.0610355222545
"3697" 739.2 108.78952876265 82.2236254504328
"3698" 739.4 107.096402133832 80.5845714674793
"3699" 739.6 104.461136957662 79.6113571935699
"3700" 739.8 101.67548081708 79.8600719162857
"3701" 740 99.2095696902788 81.6731767770925
"3702" 740.2 97.0984606131311 83.6692149192175
"3703" 740.4 95.5892610422561 84.5056921007289
"3704" 740.6 93.2204378374226 83.6025734846995
"3705" 740.8 89.7840171198206 81.7687553360517
"3706" 741 86.4982883583612 79.6815644401607
"3707" 741.2 82.8866069886746 77.1404678564094
"3708" 741.4 82.648698413525 73.1603863660736
"3709" 741.6 83.3843655878584 69.8951256457706
"3710" 741.8 84.5489269318832 66.1725627804541
"3711" 742 86.6889667987674 63.1998202738939
"3712" 742.2 89.3090434731311 59.914443179013
"3713" 742.4 91.6557671901868 56.7975341797373
"3714" 742.6 93.771990717738 53.8304363067857
"3715" 742.8 97.401269989396 52.3226277032571
"3716" 743 100.226029616313 52.7623419868312
"3717" 743.2 103.016492629117 52.1345365071304
"3718" 743.4 103.887999843887 49.9201489025057
"3719" 743.6 103.415928709299 45.9639363930045
"3720" 743.8 101.968523472862 42.3861426508331
"3721" 744 100.352568101561 38.6069439942548
"3722" 744.2 97.4146887332086 35.6093095459622
"3723" 744.4 95.4382919095553 31.5342132558009
"3724" 744.6 92.4847558885793 28.9525032975233
"3725" 744.8 88.6953318196765 26.5773114394372
"3726" 745 84.9711953347359 24.3556918183489
"3727" 745.2 80.8738969734605 23.0950158541273
"3728" 745.4 76.9521953737674 20.8422547188857
"3729" 745.6 72.7856686014862 19.926186807317
"3730" 745.8 68.0633344603612 19.1107322004732
"3731" 746 63.3877211176061 18.2901736408664
"3732" 746.2 59.2117978374174 20.4839415304457
"3733" 746.4 55.8749489949439 23.7457217744034
"3734" 746.6 52.0680622848557 27.1020441597269
"3735" 746.8 47.4166918395247 30.4262628174508
"3736" 747 43.9183258584117 34.6377618632761
"3737" 747.2 40.6928442017773 39.2445599047808
"3738" 747.4 37.1100756850848 42.9926607283434
"3739" 747.6 33.432572016104 46.0672335513915
"3740" 747.8 29.8065514314644 49.7291901611039
"3741" 748 26.1830463685799 53.6762707592232
"3742" 748.2 21.7351555396792 55.7510621996387
"3743" 748.4 18.5205440636637 55.6087749368612
"3744" 748.6 19.6874158187352 55.7003152062535
"3745" 748.8 20.7126036229674 56.6858726425805
"3746" 749 22.3881749838435 57.1832723800901
"3747" 749.2 25.2878612694095 57.5304094482857
"3748" 749.4 28.9315955497971 58.3749056629689
"3749" 749.6 33.3239695655944 59.8148058210742
"3750" 749.8 37.8012744588889 61.3268403253979
"3751" 750 42.4821699061389 63.4318202434
"3752" 750.2 46.8807574608133 65.4163010207536
"3753" 750.4 48.7272423669774 68.4862246556957
"3754" 750.6 51.4044051194021 72.1243318495261
"3755" 750.8 53.612947102693 76.3161633380517
"3756" 751 54.3540340573811 80.4250997126153
"3757" 751.2 55.3458359259103 84.2508921731786
"3758" 751.4 55.656485299946 86.8102720906071
"3759" 751.6 57.5368493184916 86.9600808726305
"3760" 751.8 60.715289645733 86.7720604589064
"3761" 752 65.6445581588674 86.4421293995857
"3762" 752.2 69.7515132501628 85.9934831255532
"3763" 752.4 74.1730082707304 83.8028633081376
"3764" 752.6 78.2926997187907 82.2889812531578
"3765" 752.8 83.4156611691494 81.3756532661846
"3766" 753 86.9895366992783 81.982405861677
"3767" 753.2 91.09878198609 83.3862489226728
"3768" 753.4 94.5425824316795 85.9489423107033
"3769" 753.6 98.3288344568356 88.5287490213312
"3770" 753.8 100.226776587654 90.941092965868
"3771" 754 98.962048438865 89.7092515967613
"3772" 754.2 98.2462880436977 88.756008971716
"3773" 754.4 98.6240848388341 86.3425979583524
"3774" 754.6 100.324774247734 83.5081156101857
"3775" 754.8 103.321422239283 80.7059752864015
"3776" 755 105.871390018283 77.7553556688615
"3777" 755.2 109.636589693207 75.6992249273357
"3778" 755.4 113.531909197885 74.6213070554622
"3779" 755.6 118.162106752937 74.0984997050657
"3780" 755.8 121.805625526525 75.1019732587614
"3781" 756 122.334650000646 77.4261823862483
"3782" 756.2 122.453519210139 80.2087410644572
"3783" 756.4 121.797517610066 79.5205332204396
"3784" 756.6 120.588204724709 78.5351073341387
"3785" 756.8 119.654892909125 77.4649586188163
"3786" 757 118.428874619737 76.032242180316
"3787" 757.2 116.753604243961 73.481963150576
"3788" 757.4 115.937381483691 69.9130426735575
"3789" 757.6 114.168745616376 67.0142255744094
"3790" 757.8 112.542604409314 63.7378521794404
"3791" 758 112.903670120459 59.8548046693176
"3792" 758.2 114.172233536161 55.9135152843766
"3793" 758.4 114.272428848174 51.6477767123482
"3794" 758.6 113.566832008812 47.0234484633756
"3795" 758.8 111.323982016283 44.0326871213463
"3796" 759 107.42232864539 41.3991624221326
"3797" 759.2 103.227981706421 38.6699939870283
"3798" 759.4 98.702335913654 35.5554197538424
"3799" 759.6 93.5627130941185 34.1414414933389
"3800" 759.8 88.5776910622836 33.1235690762857
"3801" 760 83.5459369827774 35.0189939136857
"3802" 760.2 78.6635067151311 36.52652151371
"3803" 760.4 72.5947491518863 37.1121105590283
"3804" 760.6 67.4574252579713 36.9716419773245
"3805" 760.8 62.4774920670101 35.1377258060139
"3806" 761 60.5511448401008 33.7294126316191
"3807" 761.2 56.9475559005856 33.5681166201342
"3808" 761.4 51.6706211028742 33.4815293461498
"3809" 761.6 47.5783033388274 32.1641725318757
"3810" 761.8 45.3692882250021 33.6415388214796
"3811" 762 44.1392756715174 37.2704350601126
"3812" 762.2 42.0181868375616 41.6804729050798
"3813" 762.4 40.0247369013035 46.753710683461
"3814" 762.6 39.2578406777262 51.9453170556362
"3815" 762.8 40.5674179435043 57.2598296950015
"3816" 763 40.6952692014994 62.5935305892857
"3817" 763.2 41.4316664055553 68.0854630778918
"3818" 763.4 44.059260619213 72.5809515757213
"3819" 763.6 45.2709048838008 77.1510857331524
"3820" 763.8 46.0188958944305 81.0044953402966
"3821" 764 44.4470471820778 83.0474655965616
"3822" 764.2 41.6669824053435 83.6037899728835
"3823" 764.4 39.3762060581042 83.2911247041428
"3824" 764.6 35.8257301973632 83.5628072624453
"3825" 764.8 35.4223029378727 83.0387007351699
"3826" 765 36.7445642118642 82.5821800566083
"3827" 765.2 38.2887983226933 82.749849509582
"3828" 765.4 40.272386448446 85.164294064
"3829" 765.6 42.9384071957674 88.0714158180357
"3830" 765.8 45.6959859945265 89.8283360595026
"3831" 766 49.0873258774947 92.0415738289481
"3832" 766.2 53.2980033245776 94.1012299195009
"3833" 766.4 57.2539577985751 95.4638722768626
"3834" 766.6 60.4261295032859 98.1411607843598
"3835" 766.8 61.4482593354982 100.30229869267
"3836" 767 63.673093773196 101.484977595429
"3837" 767.2 66.8604631677042 104.010551724184
"3838" 767.4 70.6519315105321 105.824795716286
"3839" 767.6 75.1971723761748 106.882617797026
"3840" 767.8 79.906104211274 108.343711129091
"3841" 768 82.1101876209597 109.784416095786
"3842" 768.2 82.1900790788059 111.357279172132
"3843" 768.4 81.8179846138874 111.796682190286
"3844" 768.6 81.1815197504857 113.54290129092
"3845" 768.8 80.7926738244383 113.712813073248
"3846" 769 80.5041695896074 114.351611012206
"3847" 769.2 79.1576327567795 116.331124015358
"3848" 769.4 77.3275889708759 119.944287387527
"3849" 769.6 75.8907802909543 124.25832298111
"3850" 769.8 76.0963211448044 123.350984281286
"3851" 770 76.5096148544493 121.633771866331
"3852" 770.2 77.5969860148008 121.260824015386
"3853" 770.4 79.7683692628444 121.001319440703
"3854" 770.6 82.6164563157892 121.162327400101
"3855" 770.8 86.163634014907 120.239746156181
"3856" 771 90.3912309453086 119.520423852439
"3857" 771.2 93.1496010148851 118.539873694815
"3858" 771.4 95.0347708773388 115.849033726214
"3859" 771.6 97.1652398509826 113.357852292184
"3860" 771.8 100.530161870614 110.15890730444
"3861" 772 104.65624284037 107.162135405985
"3862" 772.2 108.940164442097 104.455227867495
"3863" 772.4 111.371147373702 102.901624339022
"3864" 772.6 110.32613857241 102.393742928429
"3865" 772.8 108.620205056733 100.318483600079
"3866" 773 107.563709398664 97.1669033319409
"3867" 773.2 107.972663972779 96.3358693821039
"3868" 773.4 108.731266874149 93.2917110595666
"3869" 773.6 109.081353037745 90.8936208389374
"3870" 773.8 110.425051805934 88.4327582242524
"3871" 774 112.234155324736 86.5029415158541
"3872" 774.2 114.105354702131 85.0490826272251
"3873" 774.4 116.192388007386 83.2194253563888
"3874" 774.6 116.843452848313 80.056774369316
"3875" 774.8 117.399768796525 76.0159262294752
"3876" 775 116.661994835392 72.326245026192
"3877" 775.2 114.599720152961 68.8369868785408
"3878" 775.4 113.284813340639 65.3044019998897
"3879" 775.6 113.811396067169 61.7543614231723
"3880" 775.8 114.734842695186 57.9198803052857
"3881" 776 114.997571372235 52.9498934996553
"3882" 776.2 116.227658463003 48.3969360174622
"3883" 776.4 118.712546293263 45.8387211973731
"3884" 776.6 121.276142627351 43.4589716333413
"3885" 776.8 120.462286227938 41.5753817268653
"3886" 777 117.502261127315 39.1391856114226
"3887" 777.2 114.184035683343 35.897073664013
"3888" 777.4 110.74746854949 32.2148037432857
"3889" 777.6 106.523581589111 29.0260111015982
"3890" 777.8 102.374020403404 26.4120813788918
"3891" 778 98.5119138043318 22.8713593223847
"3892" 778.2 93.87760442531 20.3027961488708
"3893" 778.4 89.1320112654038 17.6863605624675
"3894" 778.6 83.8705379088642 16.1250507046406
"3895" 778.8 78.6550945463951 14.92064036969
"3896" 779 72.7978395657674 13.808248761942
"3897" 779.2 67.2194391122417 12.817548999296
"3898" 779.4 62.5250222300578 11.3132010842857
"3899" 779.6 58.9682781727056 11.3921659659455
"3900" 779.8 56.6043301917266 14.5216990967143
"3901" 780 53.8254158851074 17.9991174627857
"3902" 780.2 51.9458753493263 22.7567712649622
"3903" 780.4 49.9618649836674 27.4359963278957
"3904" 780.6 48.2942938449205 32.5565842912653
"3905" 780.8 46.8889399219374 38.1737078553857
"3906" 781 45.0425781294605 43.4670409781966
"3907" 781.2 44.1363835611932 48.5147375308006
"3908" 781.4 44.3439465810633 53.7509524584184
"3909" 781.6 45.2516280434038 59.0646885819221
"3910" 781.8 46.6136201625097 63.7458825063888
"3911" 782 48.917930353238 68.6188738475798
"3912" 782.2 50.7821382988185 73.9438241361429
"3913" 782.4 53.6082858823299 78.1317949883482
"3914" 782.6 55.0925839400778 81.6059757580098
"3915" 782.8 56.2445987970933 85.1478316789262
"3916" 783 57.3650568571424 84.805540402567
"3917" 783.2 60.6748535784957 84.0652282708509
"3918" 783.4 65.1264438975856 82.9212538415698
"3919" 783.6 69.8420878680698 83.212842355809
"3920" 783.8 74.675645483446 82.3359937929286
"3921" 784 77.790703218838 80.2342694063446
"3922" 784.2 80.4068018753574 77.5219485380957
"3923" 784.4 83.1642555429174 74.1919727107457
"3924" 784.6 85.1580764004605 70.7222886739986
"3925" 784.8 87.9080105811774 67.2243390790157
"3926" 785 90.3552357314886 65.3722553574973
"3927" 785.2 92.9392250712001 65.4771128959203
"3928" 785.4 95.8159606193735 66.016153272013
"3929" 785.6 99.678965382238 64.8310788461681
"3930" 785.8 102.608115419835 62.9640950940042
"3931" 786 104.797471014039 59.7197650424896
"3932" 786.2 105.809936030852 55.7142453466962
"3933" 786.4 106.746715934267 51.9938139321092
"3934" 786.6 108.772713373085 49.3777358358915
"3935" 786.8 111.005324042374 50.7835153093463
"3936" 787 114.313859302343 52.6993972018615
"3937" 787.2 117.063875303032 55.2546777740504
"3938" 787.4 119.736147437282 58.6216990773055
"3939" 787.6 122.419173016431 61.5337204687953
"3940" 787.8 122.233307116557 64.3072023600857
"3941" 788 120.59833163105 68.058822723927
"3942" 788.2 118.13277721289 70.9989475541327
"3943" 788.4 115.678447082685 75.1890984079352
"3944" 788.6 113.092681805283 79.1279737761517
"3945" 788.8 109.764111285149 82.4565442962857
"3946" 789 105.611449819182 85.4190087936793
"3947" 789.2 101.436346440228 88.5174110035329
"3948" 789.4 98.1833502963828 91.1796928498626
"3949" 789.6 97.2864207349156 90.1642206391376
"3950" 789.8 94.8156087051943 88.5360893811638
"3951" 790 90.9309144460927 87.6135138365628
"3952" 790.2 86.304245586365 88.3793511094442
"3953" 790.4 83.383214158865 90.7921705650052
"3954" 790.6 80.7234131842308 94.007679957554
"3955" 790.8 80.4333916758415 95.472564171582
"3956" 791 79.0774560996193 94.6599644822857
"3957" 791.2 76.6427527750551 94.4127660844638
"3958" 791.4 72.764119145248 94.8690310895065
"3959" 791.6 68.898137779652 94.9745370975549
"3960" 791.8 64.4430064009122 93.992056126641
"3961" 792 59.2927667787411 93.4027252246015
"3962" 792.2 54.4576218221729 93.8511984233803
"3963" 792.4 52.6901582691136 94.8047677496319
"3964" 792.6 53.1848565323971 93.4771270647302
"3965" 792.8 52.4352514261599 91.81863489683
"3966" 793 50.9495455727113 88.2592224578812
"3967" 793.2 49.3505650733326 85.03043865559
"3968" 793.4 46.3665621349862 81.933192832192
"3969" 793.6 43.0086179284919 78.9195130439388
"3970" 793.8 40.7119321299174 76.6729020698357
"3971" 794 38.2822331681713 74.9180362660838
"3972" 794.2 35.8442953998347 73.5661230028434
"3973" 794.4 32.8656216980616 73.8614570501387
"3974" 794.6 30.1362858541849 74.6255331812663
"3975" 794.8 29.5043120908797 74.3213724158878
"3976" 795 29.9245729032826 72.87713483371
"3977" 795.2 31.6048052570674 69.651608008919
"3978" 795.4 33.0924659093356 66.1430263542175
"3979" 795.6 34.7327077991913 61.797655359764
"3980" 795.8 36.918690967399 57.7681916557173
"3981" 796 38.0350689704597 53.430265700967
"3982" 796.2 38.6555260049574 49.0633130171057
"3983" 796.4 39.7901844350174 44.592674417317
"3984" 796.6 42.1808796869633 41.0481633865847
"3985" 796.8 45.1630546475635 37.2703623433731
"3986" 797 48.654580480828 33.9025107902857
"3987" 797.2 52.8089362888281 33.3242055783766
"3988" 797.4 57.027032061927 34.1704446422644
"3989" 797.6 61.1825203738374 34.4659452967457
"3990" 797.8 64.7621590660149 36.0372393707496
"3991" 798 65.9225413100664 37.9845936557496
"3992" 798.2 67.7205792187377 39.6533114972758
"3993" 798.4 71.7994959356574 41.5153678084457
"3994" 798.6 75.8690954666817 44.3217835266
"3995" 798.8 79.2271419683936 48.321425633239
"3996" 799 83.1500248769886 52.2201241095742
"3997" 799.2 86.7576969500027 56.4154536615798
"3998" 799.4 88.9050559750974 61.4173286011457
"3999" 799.6 89.4152627977674 65.6496845590102
"4000" 799.8 91.2623572581932 69.5770129855926
"4001" 800 94.2915968951041 74.6989206956327
"4002" 800.2 96.9187917555015 79.3407774402857
"4003" 800.4 100.631236669555 83.1213985875281
"4004" 800.6 102.267801078767 83.3988124987051
"4005" 800.8 104.165435679895 81.3419947161474
"4006" 801 107.842348597646 78.7034614924675
"4007" 801.2 111.656695621787 75.6616012862954
"4008" 801.4 115.899281073767 72.2715139603989
"4009" 801.6 120.884508043367 70.4979343632572
"4010" 801.8 124.998062142539 68.5691263095429
"4011" 802 124.975023980006 66.40963036246
"4012" 802.2 126.407847958511 63.7440775246435
"4013" 802.4 125.565877569578 63.08475509361
"4014" 802.6 125.391242245796 60.1268818282857
"4015" 802.8 125.911621501362 58.2138205747197
"4016" 803 125.924410729431 58.095891173353
"4017" 803.2 125.703460916325 55.0887267678626
"4018" 803.4 125.818048226338 52.2270539468932
"4019" 803.6 125.32919667204 49.0564677717403
"4020" 803.8 125.383823753282 46.9776038467143
"4021" 804 124.546976583823 44.9843991565913
"4022" 804.2 123.512031020901 42.6943804110177
"4023" 804.4 123.403343328441 40.517088447454
"4024" 804.6 121.920500522987 39.2642262549857
"4025" 804.8 120.938557060257 37.5600925459898
"4026" 805 121.173365595642 37.0426195748482
"4027" 805.2 121.309871312679 36.6746268901092
"4028" 805.4 121.254505357517 36.5885614673957
"4029" 805.6 121.399563380788 37.238182960102
"4030" 805.8 121.938086939005 37.0289847488837
"4031" 806 122.48176654702 37.072489706967
"4032" 806.2 122.719446876461 37.4151248452743
"4033" 806.4 122.750427512813 37.552324806263
"4034" 806.6 123.048235026701 37.7972193602857
"4035" 806.8 123.173880414285 37.9270429792857
"4036" 807 122.957252945743 36.8647058042979
"4037" 807.2 123.063621529693 36.4893666059153
"4038" 807.4 122.948155034965 35.3415416093421
"4039" 807.6 120.236570163086 31.9138489901493
"4040" 807.8 118.933384685558 32.1959583792373
"4041" 808 119.343023388294 31.4481611089804
"4042" 808.2 118.767202838949 29.8071657181948
"4043" 808.4 116.491435744104 26.7940052846326
"4044" 808.6 114.700321768885 23.8679087099328
"4045" 808.8 112.364084064075 22.8787379115453
"4046" 809 110.495372932892 20.234517902442
"4047" 809.2 109.601610801145 19.299803155031
"4048" 809.4 108.798322519373 19.3307930698009
"4049" 809.6 106.957030197047 18.7157438396657
"4050" 809.8 104.258871480369 17.5977240285306
"4051" 810 102.03870057465 14.8986239737269
"4052" 810.2 100.262026165217 12.5036836705157
"4053" 810.4 97.448590979525 11.4823651938918
"4054" 810.6 95.1200835412532 9.67000499237143
"4055" 810.8 92.4594941902368 9.51819084198979
"4056" 811 89.1335179224908 9.30645939910486
"4057" 811.2 85.3764500106774 9.14644488317571
"4058" 811.4 82.2489990289674 7.54571966090571
"4059" 811.6 79.8342797155674 5.20110510176571
"4060" 811.8 77.1071888780837 4.4908374327551
"4061" 812 74.8556045921599 2.76789502244459
"4062" 812.2 74.8802104145274 3.53027512523572
"4063" 812.4 72.5652983581081 5.32419501217582
"4064" 812.6 68.9987905045043 5.87837442362255
"4065" 812.8 65.1131188927029 5.47951394664055
"4066" 813 61.4568191345531 4.35174069811224
"4067" 813.2 59.5817951515674 2.3887545896
"4068" 813.4 61.354269385091 3.54287565296218
"4069" 813.6 62.4294263021713 3.65235925925687
"4070" 813.8 63.8132814626204 3.25650002281512
"4071" 814 65.7008150604341 2.3914334896746
"4072" 814.2 68.1942710583958 1.32252682920607
"4073" 814.4 68.5859204550033 1.57520490816307
"4074" 814.6 69.9700451010038 1.66966662202207
"4075" 814.8 70.6697028580478 1.78511809356608
"4076" 815 72.9753048798133 1.7646143547169
"4077" 815.2 75.2570698342532 1.92509880745714
"4078" 815.4 76.274366286104 2.62999825963187
"4079" 815.6 78.5640648611536 2.99677717408769
"4080" 815.8 81.3573754553694 3.20489680247017
"4081" 816 82.9055356164817 4.05765045915306
"4082" 816.2 85.5165390642932 5.45373918756406
"4083" 816.4 88.7458597622987 7.02496466919196
"4084" 816.6 91.6432036141545 8.8423644646083
"4085" 816.8 93.6248626989589 11.0466483346368
"4086" 817 95.1958302542937 12.7125630406647
"4087" 817.2 98.1369240103738 13.4580530024453
"4088" 817.4 101.574056114736 14.3640561307857
"4089" 817.6 102.910227234644 14.552099620162
"4090" 817.8 102.323439772625 14.3547830151429
"4091" 818 101.426041484606 16.1711171500922
"4092" 818.2 100.062124286574 19.3861106167959
"4093" 818.4 99.5661032391569 22.5477271032226
"4094" 818.6 100.040514615299 25.086675662567
"4095" 818.8 101.523098560987 26.9890464202418
"4096" 819 102.916919173767 29.371247701318
"4097" 819.2 104.97752384981 31.8253328862857
"4098" 819.4 106.118793532165 35.398131870398
"4099" 819.6 106.702743418155 38.6599182478341
"4100" 819.8 107.917222434606 42.0269566244793
"4101" 820 109.452726992799 45.4608698693795
"4102" 820.2 111.757096230049 47.1526339044732
"4103" 820.4 114.769815588467 48.8218410857657
"4104" 820.6 117.370195281272 49.086832519344
"4105" 820.8 119.423610495444 49.6608071318445
"4106" 821 120.798824454827 52.4244465130157
"4107" 821.2 119.949777986567 55.4969616054225
"4108" 821.4 117.47683474707 58.3840980944372
"4109" 821.6 115.4303263684 61.5244728287449
"4110" 821.8 112.663973657698 64.4599057852065
"4111" 822 109.188398614691 67.6903559390646
"4112" 822.2 106.036504371503 71.2268012527857
"4113" 822.4 102.275590495907 74.1841832936057
"4114" 822.6 98.1340113886288 76.2712843494738
"4115" 822.8 94.2836485102674 79.2692419767551
"4116" 823 91.8805304564377 83.4302214387857
"4117" 823.2 92.6022743227308 86.2135131729565
"4118" 823.4 94.4639590922119 87.2744430458413
"4119" 823.6 95.2621940384799 86.6287508518982
"4120" 823.8 96.692933346593 87.0667923477508
"4121" 824 99.6773670066279 88.9733880546927
"4122" 824.2 102.957586813454 89.424787942611
"4123" 824.4 107.536357397086 89.732373492989
"4124" 824.6 110.715423967097 91.4611105101257
"4125" 824.8 113.297615749007 94.6469821203857
"4126" 825 116.001198681207 98.0280987471829
"4127" 825.2 116.462278550223 96.9286643588699
"4128" 825.4 117.18413338552 95.4777194432032
"4129" 825.6 117.757381620705 93.990561446817
"4130" 825.8 118.244481933122 92.6916709038986
"4131" 826 118.629592236242 91.6994506139558
"4132" 826.2 119.338923695062 91.1232957878436
"4133" 826.4 119.099366362726 90.1736884937496
"4134" 826.6 119.302233511192 89.644051930013
"4135" 826.8 120.917463269729 88.5008324039588
"4136" 827 122.253219912253 87.7199647351714
"4137" 827.2 123.588438389193 86.5556286625332
"4138" 827.4 124.508636860083 86.0601746468436
"4139" 827.6 125.32905782325 85.1141101440504
"4140" 827.8 125.605071862415 84.4171759968653
"4141" 828 126.149237627991 84.2343642082387
"4142" 828.2 126.308353382875 84.1303416698214
"4143" 828.4 126.371178741355 84.2724521670482
"4144" 828.6 126.32511632269 84.4787968230165
"4145" 828.8 126.339123266599 84.580930789013
"4146" 829 126.220258784267 84.4538307424396
"4147" 829.2 126.231450475561 84.0323344303547
"4148" 829.4 126.029268267854 83.7710084386607
"4149" 829.6 125.771017647233 83.5632585137016
"4150" 829.8 125.222977347404 81.4887682273766
"4151" 830 125.873444259225 78.8808309044
"4152" 830.2 126.866927377022 76.4234202661536
"4153" 830.4 127.312631806996 73.7769080545714
"4154" 830.6 127.478249652377 70.6633667463257
"4155" 830.8 127.765402511338 67.6566517302857
"4156" 831 128.417987191625 64.9118095
"4157" 831.2 128.284454326367 62.9236535061714
"4158" 831.4 127.983597022153 59.9708552770105
"4159" 831.6 127.73548588031 57.9569727678571
"4160" 831.8 127.86265003973 56.8727180954272
"4161" 832 127.463866223698 55.5097883684045
"4162" 832.2 126.619564763919 53.79306284071
"4163" 832.4 126.383836544207 50.6796170736557
"4164" 832.6 125.680991443806 48.9545607701126
"4165" 832.8 125.672451644281 47.7572388777717
"4166" 833 125.014472747192 45.6731855796191
"4167" 833.2 123.82779494841 42.3927105267245
"4168" 833.4 122.784831885258 38.9239903931159
"4169" 833.6 121.316466630222 35.4721963654675
"4170" 833.8 119.24796677562 32.3828107796387
"4171" 834 117.82394773603 29.0990368872857
"4172" 834.2 116.365040036778 27.2199403813476
"4173" 834.4 114.138872800127 25.0719082259057
"4174" 834.6 112.386253943627 22.2988757240657
"4175" 834.8 110.897858286352 20.1219264407907
"4176" 835 108.912650802278 19.2470138821531
"4177" 835.2 106.110845147329 17.6096466057857
"4178" 835.4 105.266726677667 15.969541552419
"4179" 835.6 104.69603264639 15.8729245189592
"4180" 835.8 103.549809316392 14.8387237377545
"4181" 836 102.559904221517 13.9486205499857
"4182" 836.2 100.164658450967 12.9193047136286
"4183" 836.4 97.1968118396462 11.2069817596493
"4184" 836.6 95.2910298615463 9.59178982850687
"4185" 836.8 92.8231327965174 8.62934742226648
"4186" 837 90.1473237604619 6.73331230289682
"4187" 837.2 88.1933934424733 6.33790180319748
"4188" 837.4 85.8983409590574 5.76973255298572
"4189" 837.6 83.3306992204844 4.18392479938948
"4190" 837.8 82.3723314670174 3.8844051081746
"4191" 838 79.9260055622627 3.3794006670801
"4192" 838.2 76.8548276595174 2.78249107979571
"4193" 838.4 73.1605820306204 2.56919851046218
"4194" 838.6 69.949356631238 2.07663242660924
"4195" 838.8 67.4952379625344 1.94573374051872
"4196" 839 64.4588777861169 1.6886073494896
"4197" 839.2 62.0350834236218 1.5146689084993
"4198" 839.4 59.894814321823 0.891249447896824
"4199" 839.6 58.9739424211781 0.834580407857141
"4200" 839.8 58.843655146396 0.267065730514285
"4201" 840 58.1314798650246 0.100149648942855
"4202" 840.2 56.7070593165033 0.421489350634768
"4203" 840.4 56.6403628696532 1.49111699537143
"4204" 840.6 54.575992363107 1.96467576516307
"4205" 840.8 51.877145198091 2.82884574846218
"4206" 841 49.2226415847872 3.39781647238472
"4207" 841.2 47.1135837728523 3.18452788331401
"4208" 841.4 46.8580818463444 2.73111088596841
"4209" 841.6 46.0566006614684 2.6004589530801
"4210" 841.8 44.6261142427674 2.35403298546097
"4211" 842 44.4336171525261 2.14496757697537
"4212" 842.2 43.7187300120972 2.26698082417933
"4213" 842.4 43.3546064449145 2.66465705384453
"4214" 842.6 43.8552028557159 3.81956765355375
"4215" 842.8 42.8085835767674 5.38713471110924
"4216" 843 40.4938284499974 6.51362188985571
"4217" 843.2 38.3367383242823 7.16141604101838
"4218" 843.4 36.7093700918251 6.99656575253571
"4219" 843.6 35.5047067718274 7.72487625512571
"4220" 843.8 34.5410659937194 9.55808561972802
"4221" 844 32.5839900682523 11.0653559934675
"4222" 844.2 30.2471649262523 11.4981013901342
"4223" 844.4 30.4635376245856 10.9591366688312
"4224" 844.6 30.1219310311563 10.6496581427302
"4225" 844.8 30.0465284241614 10.6129403514978
"4226" 845 29.3109841888612 11.3781128937857
"4227" 845.2 27.7708952729952 11.2643565543649
"4228" 845.4 26.6435759867371 12.3006473984978
"4229" 845.6 27.2846231975819 13.0062616825847
"4230" 845.8 25.9905238426765 14.236199536316
"4231" 846 24.3736296787674 14.9910765885091
"4232" 846.2 22.5008549195759 16.3832277369346
"4233" 846.4 20.5451311544574 18.0692222170457
"4234" 846.6 17.9473605382674 19.634083664567
"4235" 846.8 16.5307557544733 20.1488438597563
"4236" 847 15.5879870834937 21.4203114645383
"4237" 847.2 15.1574774605735 23.3603030351633
"4238" 847.4 14.7065530387043 25.3150200345383
"4239" 847.6 13.4851971174771 27.9976300551244
"4240" 847.8 11.3352075796538 30.1479527180698
"4241" 848 9.74683527143411 33.3792822652251
"4242" 848.2 7.56775280628357 36.7921332777051
"4243" 848.4 5.56049393411527 39.9534203367205
"4244" 848.6 4.45868652416744 42.3929754728857
"4245" 848.8 3.44920088895426 44.4167972961099
"4246" 849 2.01642886734321 46.4757315879827
"4247" 849.2 1.91878014958885 49.0779645398214
"4248" 849.4 2.17379082976743 51.445500058921
"4249" 849.6 1.59769852045493 54.0941405328795
"4250" 849.8 1.46054299526142 56.5684633556954
"4251" 850 1.00100218172249 60.002892978679
"4252" 850.2 1.10738253083886 63.8314915276071
"4253" 850.4 1.53858240823171 67.9255720839286
"4254" 850.6 2.04721280124244 70.8064972862732
"4255" 850.8 1.58445992772795 74.4057717127726
"4256" 851 2.46166059363701 77.3934231552857
"4257" 851.2 2.93357823932482 79.6855549202529
"4258" 851.4 3.01482210068047 79.515757100677
"4259" 851.6 2.92605645767153 79.3834591780391
"4260" 851.8 2.39286818682993 79.1947258689107
"4261" 852 1.8745632201211 79.0700476982247
"4262" 852.2 1.80308965262286 79.1108488620568
"4263" 852.4 1.6736748429379 79.3319258298994
"4264" 852.6 1.59422110208886 79.3129580933571
"4265" 852.8 1.54969897457467 79.3501622802134
"4266" 853 1.66292645889732 79.4722870803117
"4267" 853.2 1.41508136807912 79.1485710433247
"4268" 853.4 0.958641755927433 79.1849890974857
"4269" 853.6 1.1751476066905 79.6403704072088
"4270" 853.8 1.77175639673517 80.7541797439147
"4271" 854 2.37182685875048 82.0406686354213
"4272" 854.2 3.25105064700147 84.304459213541
"4273" 854.4 4.22736443940379 87.9622459566039
"4274" 854.6 5.21166351436742 91.8427919499857
"4275" 854.8 5.48429311426743 94.0850313124286
"4276" 855 6.55533797101741 95.4064502915357
"4277" 855.2 8.21058911326741 98.0353785762857
"4278" 855.4 10.0466660105532 97.757185107
"4279" 855.6 12.4507960241545 101.578307017382
"4280" 855.8 14.2562390071538 103.594189898922
"4281" 856 16.9602533662157 106.563447341631
"4282" 856.2 18.9870496904284 109.283825022523
"4283" 856.4 21.0336220263129 111.537034952286
"4284" 856.6 23.7301560889413 113.648079887329
"4285" 856.8 26.2910246670751 115.601512870209
"4286" 857 29.9030909248595 117.934264599062
"4287" 857.2 33.9584124766455 119.741254387139
"4288" 857.4 37.8998472799837 121.556260467272
"4289" 857.6 41.9880983046874 123.662560966886
"4290" 857.8 46.0793637091853 124.571713833077
"4291" 858 48.8828016092733 125.371650727603
"4292" 858.2 52.1022613456153 126.369383423036
"4293" 858.4 54.9470919532674 126.885855646449
"4294" 858.6 58.4781379760687 126.157051419671
"4295" 858.8 62.9312445217674 126.934116165686
"4296" 859 65.3620798706295 127.039765731493
"4297" 859.2 66.71398022038 126.953589708536
"4298" 859.4 66.1838524896864 126.493066735732
"4299" 859.6 66.7111091211136 126.596574756286
"4300" 859.8 66.8949732436409 126.698461647146
"4301" 860 66.9787834280586 126.737901733931
"4302" 860.2 66.9807427913443 126.726398375286
"4303" 860.4 67.0064395864748 126.704233367164
"4304" 860.6 67.097103688413 126.801991874957
"4305" 860.8 67.0586856770479 126.803975903713
"4306" 861 67.0586856770479 126.803975903713
"4307" 861.2 67.2592394201799 126.929247779973
"4308" 861.4 67.2011750149748 126.932216307847
"4309" 861.6 67.2670405683699 126.945377973599
"4310" 861.8 67.2246970644103 126.958226266357
"4311" 862 67.2858102482253 126.950070393563
"4312" 862.2 67.1277930059425 126.929247779973
"4313" 862.4 67.1679275027918 126.903718440261
"4314" 862.6 67.1625328447304 126.904304816138
"4315" 862.8 67.2529633084783 126.98291733331
"4316" 863 67.2293336222317 126.930406919429
"4317" 863.2 67.1696038479439 126.915788125356
"4318" 863.4 67.2060391088397 126.907838613888
"4319" 863.6 67.1726771473894 126.908468084859
"4320" 863.8 67.2106743041699 126.898968795664
"4321" 864 67.1412390236246 126.856221994286
"4322" 864.2 67.1544224892373 126.856221994286
"4323" 864.4 67.183349878191 126.847057974121
"4324" 864.6 67.2683150528045 126.909113098323
"4325" 864.8 67.2108419386851 126.851639984203
"4326" 865 67.1736949283746 126.865495109929
"4327" 865.2 67.2154239487674 126.870299254177
"4328" 865.4 67.2391721717552 126.884719861871
"4329" 865.6 67.1879318882733 126.86538601445
"4330" 865.8 67.1631778581943 126.841973060493
"4331" 866 67.2391721717552 126.865721283481
"4332" 866.2 67.2829322306474 126.669275982926
"4333" 866.4 68.0513613979382 126.628239053603
"4334" 866.6 69.377658706595 126.484657843355
"4335" 866.8 71.6766355834947 126.488880163252
"4336" 867 73.3690634893674 126.072952826319
"4337" 867.2 76.2484923480515 125.696661033672
"4338" 867.4 78.1901563120888 125.840815831393
"4339" 867.6 79.3553134275972 125.418494468977
"4340" 867.8 81.4270532411737 125.570156768567
"4341" 868 83.0804000828899 125.62819653701
"4342" 868.2 85.1310833707674 124.908867709286
"4343" 868.4 87.0657375191261 123.465285511057
"4344" 868.6 90.5921421265283 122.656710144894
"4345" 868.8 93.3017719813043 121.264240426412
"4346" 869 96.4300181232949 119.396357117901
"4347" 869.2 99.1564102998124 116.712475404106
"4348" 869.4 101.813418412267 114.635491992419
"4349" 869.6 104.847472755132 112.235027821497
"4350" 869.8 108.134991085832 109.644122830092
"4351" 870 110.327797972052 108.374804906328
"4352" 870.2 111.876129987097 107.544268116871
"4353" 870.4 113.092550876039 105.833262474047
"4354" 870.6 114.277810567074 103.16208679598
"4355" 870.8 115.062943654525 101.770199110254
"4356" 871 115.65930408107 101.717648497013
"4357" 871.2 114.686701704551 102.002360088822
"4358" 871.4 112.704744830958 102.420207775319
"4359" 871.6 112.238255017967 103.533067199833
"4360" 871.8 112.078366981936 103.684755849401
"4361" 872 111.820086308346 103.824145419275
"4362" 872.2 111.082824808867 104.232292656552
"4363" 872.4 109.910084783901 106.612392338219
"4364" 872.6 108.433041878938 108.662961003998
"4365" 872.8 106.986547988315 110.621436797233
"4366" 873 106.736016185449 110.755239971934
"4367" 873.2 106.842964479388 110.552166118493
"4368" 873.4 106.928173947188 110.578110493763
"4369" 873.6 106.642555123674 111.309088830553
"4370" 873.8 106.744311793175 111.234113174619
"4371" 874 106.045668391667 113.322109713536
"4372" 874.2 101.809600070532 114.700149245803
"4373" 874.4 99.8057888755889 114.870720025893
"4374" 874.6 97.7610668763388 115.032999549643
"4375" 874.8 95.155321380696 114.430247032857
"4376" 875 91.9143674635174 115.074728570036
"4377" 875.2 88.9847950084516 116.366131937983
"4378" 875.4 87.2677637668091 117.546786648494
"4379" 875.6 86.4419852796943 118.411353899822
"4380" 875.8 84.6028355417329 120.754511901286
"4381" 876 83.9827466171386 122.572042567286
"4382" 876.2 82.4008533227068 124.397441331407
"4383" 876.4 80.5929012109413 124.692965386384
"4384" 876.6 77.4213307242447 125.258506319547
"4385" 876.8 74.3358676167439 125.110476152909
"4386" 877 70.9803088997674 123.711605445175
"4387" 877.2 67.0645039916799 122.703488981523
"4388" 877.4 62.4564101892606 122.956178207067
"4389" 877.6 58.285413584696 123.981556145
"4390" 877.8 56.3599596366398 125.878401544796
"4391" 878 56.9565047814158 125.704929021396
"4392" 878.2 56.1385377469933 126.546320452157
"4393" 878.4 56.9897422990228 126.280302322764
"4394" 878.6 57.3336367791398 126.595193653956
"4395" 878.8 57.3180459847984 126.635388003203
"4396" 879 56.8923523089287 126.537944734802
"4397" 879.2 55.8592736972937 126.11417751937
"4398" 879.4 53.6058243389922 126.457998983196
"4399" 879.6 53.5753841547125 126.244196361857
"4400" 879.8 52.5850657558145 125.513693040156
"4401" 880 50.7233476592502 124.152309377872
"4402" 880.2 48.0015283367674 122.981486288747
"4403" 880.4 47.723553058438 122.645354728603
"4404" 880.6 47.657417539418 122.755046945876
"4405" 880.8 47.2501741418049 122.718094138661
"4406" 881 46.9869807956934 122.711482750656
"4407" 881.2 46.8523488945082 122.682633057545
"4408" 881.4 46.6493394739363 122.577100630364
"4409" 881.6 46.7097833277174 122.542832253011
"4410" 881.8 46.7283183865747 122.520425947683
"4411" 882 46.6834367697439 122.484984375721
"4412" 882.2 46.6352139075357 122.439052518554
"4413" 882.4 46.6708362420174 122.450332924473
"4414" 882.6 46.7032921467674 122.42779410173
"4415" 882.8 46.6827103535113 122.410554650969
"4416" 883 46.6827103535113 122.410554650969
"4417" 883.2 46.6827103535113 122.410554650969
"4418" 883.4 46.6827103535113 122.410554650969
"4419" 883.6 46.6827103535113 122.410554650969
"4420" 883.8 46.6696341714711 122.41817753736
"4421" 884 46.6610994705924 122.425990995911
"4422" 884.2 46.6954714468277 122.426577548406
"4423" 884.4 46.6954714468277 122.426577548406
"4424" 884.6 46.6827103535113 122.410554650969
"4425" 884.8 46.6954714468277 122.426577548406
"4426" 885 46.6827103535113 122.434302873956
"4427" 885.2 46.6352139075357 122.439052518554
"4428" 885.4 46.6954714468277 122.426577548406
"4429" 885.6 46.6827103535113 122.410554650969
"4430" 885.8 46.6954714468277 122.426577548406
"4431" 886 46.6579320871168 122.389038188695
"4432" 886.2 46.6615631263746 122.400489927893
"4433" 886.4 46.6754727998389 122.405126485714
"4434" 886.6 46.6742727495792 122.416254224486
"4435" 886.8 46.647418690489 122.448792296083
"4436" 887 46.3086283450075 122.343552997846
"4437" 887.2 45.5149067113059 122.407266435478
"4438" 887.4 43.3936115307421 121.802960874982
"4439" 887.6 40.8248786784474 121.439980609606
"4440" 887.8 39.0453419627168 120.895838878931
"4441" 888 36.3447339149779 120.112226628338
"4442" 888.2 32.9657367557552 118.482598568786
"4443" 888.4 30.0495183014475 117.228502409246
"4444" 888.6 28.4606695361748 114.792241991656
"4445" 888.8 26.0469118792119 112.873737399767
"4446" 889 24.3104722424972 113.056322169232
"4447" 889.2 25.15743977848 113.541187070598
"4448" 889.4 25.6701576632543 114.003683713286
"4449" 889.6 26.2430897923674 113.935526313311
"4450" 889.8 26.2710518026136 112.595596768747
"4451" 890 26.2344348844341 110.498446000286
"4452" 890.2 25.2864519998612 107.346166251442
"4453" 890.4 25.2784004388751 104.266912288286
"4454" 890.6 24.8300408393143 101.212000253692
"4455" 890.8 25.7654152412821 98.6997700382269
"4456" 891 27.3558636695103 98.1077088783
"4457" 891.2 27.7675900040532 97.887008726
"4458" 891.4 28.1385146297674 97.9550115740476
"4459" 891.6 28.3321859302428 97.9459918222202
"4460" 891.8 28.6766544698158 97.953715332076
"4461" 892 29.0472799627674 97.6650620237284
"4462" 892.2 30.0939828909549 97.1164707730513
"4463" 892.4 31.1283331986779 97.1052989177783
"4464" 892.6 31.9631867737279 96.6876044264041
"4465" 892.8 33.3704064754674 96.9893711317714
"4466" 893 34.0825817568389 97.1674149521143
"4467" 893.2 34.7441163965132 96.754745588862
"4468" 893.4 35.8775524549316 96.3379831995096
"4469" 893.6 35.7733798423865 96.7247782320952
"4470" 893.8 35.7750749280416 96.929783885447
"4471" 894 36.7047795544287 97.0428560697373
"4472" 894.2 37.9260866013327 97.0363011605031
"4473" 894.4 39.2738404958129 96.8433617109221
"4474" 894.6 39.9753740091792 96.9586062069328
"4475" 894.8 41.3586054944298 97.5953270885065
"4476" 895 41.5428032915174 97.7811406557441
"4477" 895.2 42.1188956008299 97.0069320945201
"4478" 895.4 42.6787599577674 95.4558397118074
"4479" 895.6 44.5402015537233 94.2036726449181
"4480" 895.8 46.9629393847674 93.4991885947563
"4481" 896 48.7929188909455 93.5964778499295
"4482" 896.2 49.9601716321153 93.8753782631118
"4483" 896.4 52.6751786207674 93.6891095923727
"4484" 896.6 55.6301192024838 92.6816075420021
"4485" 896.8 58.6196375696266 92.5937575883421
"4486" 897 61.1868539228097 93.4604673827928
"4487" 897.2 62.9261199052279 93.797320698141
"4488" 897.4 64.9939975792119 94.3233847293227
"4489" 897.6 67.5945089162474 94.2497218462457
"4490" 897.8 70.6072714122611 95.6048832281718
"4491" 898 71.2111064446563 96.5063448413968
"4492" 898.2 70.9265248290389 96.0991520300571
"4493" 898.4 71.7683931221477 94.409459752666
"4494" 898.6 74.1893864819237 92.7044962210982
"4495" 898.8 75.6023854173154 90.5607392522172
"4496" 899 78.1476545320591 88.8449482145774
"4497" 899.2 80.3675551966905 88.6131797665549
"4498" 899.4 81.0176308947811 89.8138088415323
"4499" 899.6 81.2363748007674 90.4942491076232
"4500" 899.8 81.9752239265468 90.0340434699769
"4501" 900 82.7782525771099 88.2345845446556
"4502" 900.2 82.9766686301472 85.9815020526781
"4503" 900.4 82.5175289356359 83.8196922957857
"4504" 900.6 82.9549149572799 80.6795835112232
"4505" 900.8 83.9076866787792 77.7004178308034
"4506" 901 85.1353632702949 74.2648166007033
"4507" 901.2 87.3144805994038 72.0352483347403
"4508" 901.4 88.3145842888544 72.0297321137748
"4509" 901.6 87.932760825961 72.4308106225438
"4510" 901.8 88.7246546802004 72.1174983501517
"4511" 902 90.1624109724205 71.5473861078673
"4512" 902.2 91.9689067673757 71.4068144152135
"4513" 902.4 94.0402292246424 71.7610753771319
"4514" 902.6 96.4919482694574 72.4159856028257
"4515" 902.8 99.5071400041498 73.4299844340504
"4516" 903 101.874435513197 74.3088139678457
"4517" 903.2 103.38608373748 73.0398330805035
"4518" 903.4 103.794835329975 71.266005414959
"4519" 903.6 105.773038791767 69.8006320790139
"4520" 903.8 107.739484785444 68.3134065087563
"4521" 904 107.747386106461 66.4419653940976
"4522" 904.2 107.909105760056 63.2239112547393
"4523" 904.4 110.029112074448 61.1079201038218
"4524" 904.6 112.658732292709 58.8500728375381
"4525" 904.8 115.780276089684 57.2779746335635
"4526" 905 119.751987884679 57.3471290449916
"4527" 905.2 120.977381863114 58.6651178105069
"4528" 905.4 120.827112338125 59.3342744701804
"4529" 905.6 120.997454591897 59.8049192531657
"4530" 905.8 122.750943140602 60.869271261208
"4531" 906 123.777720123939 62.4043590301714
"4532" 906.2 123.13972976771 61.2619111829714
"4533" 906.4 122.819273371373 59.3715444086494
"4534" 906.6 121.63586223833 58.2647242932545
"4535" 906.8 119.646400687431 56.8416609853805
"4536" 907 117.152890394736 55.546542270442
"4537" 907.2 115.390584444216 53.4171202952755
"4538" 907.4 114.27715503018 50.4797823875434
"4539" 907.6 113.537857772378 47.3344723813489
"4540" 907.8 114.060978628727 43.4588273848757
"4541" 908 115.80693231386 40.7028593278012
"4542" 908.2 118.360736890007 38.7695982665957
"4543" 908.4 120.515761323712 39.300314838983
"4544" 908.6 120.892991566985 39.711153703761
"4545" 908.8 120.005740789321 39.0626845396643
"4546" 909 118.382157787142 37.906758038817
"4547" 909.2 116.665383089185 37.7957927271099
"4548" 909.4 115.100263542396 37.2980007016568
"4549" 909.6 113.099190596599 37.5403052511068
"4550" 909.8 110.959556639936 36.7264958491273
"4551" 910 108.161006571555 35.0001104781948
"4552" 910.2 104.940234086906 32.9191659314772
"4553" 910.4 101.53443574165 32.3391029529666
"4554" 910.6 98.3689492017781 31.3902856524027
"4555" 910.8 94.7684154280228 31.3654258104666
"4556" 911 91.1116247527008 30.7218321247857
"4557" 911.2 87.0622097033924 30.3648171725357
"4558" 911.4 82.9330795243318 32.3729057743451
"4559" 911.6 79.1340270114511 33.808454903051
"4560" 911.8 77.4139391733035 35.8605721778837
"4561" 912 76.8519355491932 37.7483748303649
"4562" 912.2 77.2588000909802 39.5111673515517
"4563" 912.4 76.4939943655321 42.6159666302269
"4564" 912.6 75.7188709932674 46.5717686679916
"4565" 912.8 76.2667266654474 50.5121446051457
"4566" 913 76.2956587862532 54.9450648070572
"4567" 913.2 76.9751054241792 59.2257531787563
"4568" 913.4 79.0790117203262 61.5014848529916
"4569" 913.6 79.9796286333344 63.5973214578424
"4570" 913.8 79.9016257179237 65.5835308143795
"4571" 914 80.7280128400516 69.3047284093804
"4572" 914.2 83.1916774706041 72.127618200949
"4573" 914.4 86.3231002361311 75.7686608932554
"4574" 914.6 88.7854801353844 79.4982231058815
"4575" 914.8 91.0287849196246 79.8017837608163
"4576" 915 90.3868900936516 79.1029952328541
"4577" 915.2 88.7536315828638 80.4059567720809
"4578" 915.4 85.679883214722 81.8723380107857
"4579" 915.6 82.9299166171607 82.040816977016
"4580" 915.8 80.0679622297675 81.9749405483825
"4581" 916 77.0906739007008 81.2967866332191
"4582" 916.2 72.9578547240698 81.0435802569369
"4583" 916.4 68.6011202610411 81.4890166936331
"4584" 916.6 65.7302988127345 84.0229875233407
"4585" 916.8 63.2064141489957 87.5069653006444
"4586" 917 62.107363862729 90.1211310334011
"4587" 917.2 63.1352530659103 91.3262794086786
"4588" 917.4 64.2511179816008 91.5874721659524
"4589" 917.6 65.5900322388874 92.6814525287257
"4590" 917.8 65.4725418636924 95.4600025343732
"4591" 918 65.0015896037148 97.5280415388778
"4592" 918.2 65.2174890329882 99.6134942565974
"4593" 918.4 65.3568098590332 103.172449880007
"4594" 918.6 66.0178010634924 107.957148658361
"4595" 918.8 66.8259530917674 113.008369300952
"4596" 919 68.7400598645845 116.388005301261
"4597" 919.2 71.9864419470174 117.538131740561
"4598" 919.4 74.0161842979213 116.754945792863
"4599" 919.6 77.3566458791136 116.235651316863
"4600" 919.8 80.3703146055964 115.361707096246
"4601" 920 82.4889972867945 113.877368840745
"4602" 920.2 83.9165492509122 110.688056812246
"4603" 920.4 86.7106040686008 106.771426271494
"4604" 920.6 89.5750457134597 103.852475350709
"4605" 920.8 92.5262213715823 103.175432232249
"4606" 921 95.8253039858924 102.898354971327
"4607" 921.2 99.9410920629233 101.702474307779
"4608" 921.4 103.802774456356 100.06979105285
"4609" 921.6 105.239834642303 99.9131844939643
"4610" 921.8 105.269576464426 98.562589126615
"4611" 922 103.647640686425 99.0646944126429
"4612" 922.2 101.772110897131 98.9761783087792
"4613" 922.4 99.4163180185889 97.7061829709643
"4614" 922.6 96.7838723451467 95.0986787809754
"4615" 922.8 94.2902126258348 92.3114698014992
"4616" 923 92.3544091488488 90.535800213588
"4617" 923.2 91.3485398228759 89.4482500424303
"4618" 923.4 89.8674071260088 88.3209905338719
"4619" 923.6 88.0565406034606 85.0766209706494
"4620" 923.8 86.5758946144771 82.3183449599309
"4621" 924 83.3022636944196 81.1399634644705
"4622" 924.2 79.6449885033481 79.2486445493825
"4623" 924.4 76.3348426323525 78.0894987294985
"4624" 924.6 72.2606383836985 79.3855442054581
"4625" 924.8 68.6434837577674 82.2536948915982
"4626" 925 66.3512854847987 86.1402894854107
"4627" 925.2 64.5204646853881 90.5324687333892
"4628" 925.4 63.011988479926 93.7369502154931
"4629" 925.6 63.2630159925452 93.7415825849153
"4630" 925.8 63.0532474408277 94.4128303641893
"4631" 926 61.5775958114626 95.3043329326882
"4632" 926.2 60.7209974082925 95.8835520913607
"4633" 926.4 62.2767171093091 97.2077530051607
"4634" 926.6 64.7435822430075 99.1103181416057
"4635" 926.8 67.658447048605 102.728502403136
"4636" 927 70.1610770971123 106.626120812872
"4637" 927.2 74.3338250339361 108.480705415828
"4638" 927.4 78.6249227724213 110.183873385016
"4639" 927.6 82.3752073066788 111.814758896729
"4640" 927.8 85.8460024781373 111.458785099738
"4641" 928 89.6697170910074 109.641610114886
"4642" 928.2 94.9554857385924 108.385566601061
"4643" 928.4 99.8787298461943 106.826970726371
"4644" 928.6 104.503821998956 105.270372496321
"4645" 928.8 108.372333424354 104.741050722894
"4646" 929 108.927324743515 104.36107007789
"4647" 929.2 107.757485539339 102.607024588214
"4648" 929.4 106.422156886767 100.432478969964
"4649" 929.6 105.398547583114 97.4112265618626
"4650" 929.8 106.013452901027 96.1264905487672
"4651" 930 106.098419507742 93.1891779126022
"4652" 930.2 106.08356285343 91.0617449881101
"4653" 930.4 106.364457500545 87.9283694230265
"4654" 930.6 106.09612257087 84.7579629967403
"4655" 930.8 105.799295254037 81.0168149484992
"4656" 931 106.526580232485 77.24102151559
"4657" 931.2 108.61120407948 73.6768767858283
"4658" 931.4 111.882385568238 72.3875771403151
"4659" 931.6 115.124013613135 70.6070771847291
"4660" 931.8 118.985928613356 68.3991942987717
"4661" 932 122.992144565671 66.5294331922376
"4662" 932.2 123.613072804641 66.1743937114119
"4663" 932.4 123.106458952798 63.9979861039221
"4664" 932.6 122.516351593707 59.7924876581342
"4665" 932.8 121.728780352735 55.8803931293825
"4666" 933 120.904395916916 52.1233938271687
"4667" 933.2 120.199357270441 48.1314443788469
"4668" 933.4 118.331402276523 44.5825751065304
"4669" 933.6 115.407317885978 40.4182898996752
"4670" 933.8 113.861443660374 36.2904785700736
"4671" 934 113.996093586984 31.9417726270383
"4672" 934.2 114.723305961855 28.104562757276
"4673" 934.4 115.120339359767 28.0493201965143
"4674" 934.6 115.719819012209 28.3582785906387
"4675" 934.8 116.624926775757 28.6603697115068
"4676" 935 116.590277755542 27.603971339447
"4677" 935.2 116.875008062883 28.0782132726226
"4678" 935.4 117.027951720584 29.4408174352653
"4679" 935.6 117.36847311849 30.2443125756917
"4680" 935.8 118.116880443216 31.1298492130714
"4681" 936 119.299361655377 31.2995472293357
"4682" 936.2 119.874569821078 31.7984728271823
"4683" 936.4 120.245205880536 31.5926003010052
"4684" 936.6 120.41808149896 31.3185515301893
"4685" 936.8 120.083717964219 31.1413840642369
"4686" 937 120.022803772255 31.0561279437107
"4687" 937.2 120.104639017803 31.2921287368214
"4688" 937.4 120.188097058589 31.1993975803929
"4689" 937.6 119.857391876302 30.933172899902
"4690" 937.8 119.733714392089 30.6291009683571
"4691" 938 119.240284088033 29.8122847217917
"4692" 938.2 118.367684207997 28.5990405168127
"4693" 938.4 118.041370787267 27.993781752556
"4694" 938.6 118.070581101542 27.7943095163357
"4695" 938.8 114.666778361742 27.4179031880832
"4696" 939 113.291876178483 27.5862500848331
"4697" 939.2 112.482734744045 26.7699240394837
"4698" 939.4 112.094450393844 25.282971471103
"4699" 939.6 111.221615626293 23.333262138296
"4700" 939.8 109.282210553828 21.6872884571039
"4701" 940 107.86692666653 19.1810265486322
"4702" 940.2 107.478921145427 18.3885883197857
"4703" 940.4 107.601167304216 19.1476590716939
"4704" 940.6 107.93947043383 19.5610578788795
"4705" 940.8 108.274052628385 19.8319214957269
"4706" 941 108.032704613041 20.0126083084084
"4707" 941.2 108.72461695315 20.3244875795798
"4708" 941.4 109.174417609567 20.7013033611143
"4709" 941.6 109.932587544527 21.4965657586457
"4710" 941.8 111.537207475367 22.6010231152331
"4711" 942 112.972226901056 24.1724313044094
"4712" 942.2 113.904236479747 26.0349345327245
"4713" 942.4 114.730868502767 27.9022253996295
"4714" 942.6 114.99734856282 30.1362592748752
"4715" 942.8 114.629443800424 31.691452279192
"4716" 943 115.261211797406 33.1677643508389
"4717" 943.2 115.575405308473 35.8266334803068
"4718" 943.4 116.047842122314 38.5908833403579
"4719" 943.6 117.128548466174 41.2456592399732
"4720" 943.8 118.903770542053 43.5492005204694
"4721" 944 121.082857118994 45.3805247752754
"4722" 944.2 123.651955680088 46.6840135061725
"4723" 944.4 123.935491628104 47.1458053106521
"4724" 944.6 123.078920609374 48.3247346464675
"4725" 944.8 122.230346227001 51.3508051838857
"4726" 945 120.860977512424 55.1043305682232
"4727" 945.2 120.32800638584 58.686776528863
"4728" 945.4 121.438882518544 62.5479542124027
"4729" 945.6 123.158354919129 65.1913840716155
"4730" 945.8 123.807923986318 65.864290949602
"4731" 946 123.399487181342 66.5692182483649
"4732" 946.2 124.494902887757 68.6965389184757
"4733" 946.4 123.975676739978 69.9934768722857
"4734" 946.6 122.394649882445 72.6318278390599
"4735" 946.8 120.00249424398 76.1778019955584
"4736" 947 117.787624622858 79.9112145540736
"4737" 947.2 115.52554641301 82.9050258891948
"4738" 947.4 112.742517285452 83.4117728192436
"4739" 947.6 109.477068921361 83.4464493911607
"4740" 947.8 105.713120198383 84.2969010930989
"4741" 948 102.541714648526 86.0559397988901
"4742" 948.2 99.4544468882027 88.367337302521
"4743" 948.4 96.2287117902263 89.2562472584975
"4744" 948.6 92.8876535710205 88.2657602115387
"4745" 948.8 88.5457464658605 86.5007009858322
"4746" 949 84.1596445665261 85.5141143575616
"4747" 949.2 79.5486677537674 85.2477521047857
"4748" 949.4 74.9213830479817 86.1657905534286
"4749" 949.6 71.6456549471424 88.8695360212062
"4750" 949.8 70.0667352845822 92.1644660281746
"4751" 950 71.0283917216193 94.0685457735079
"4752" 950.2 71.4372880386475 94.1043193929657
"4753" 950.4 71.6602601042799 95.3139509629982
"4754" 950.6 71.2481728225143 96.7042756472984
"4755" 950.8 69.599745536743 97.4606715799809
"4756" 951 67.6428919625479 97.3704283326272
"4757" 951.2 65.0084224257674 97.5439034472143
"4758" 951.4 61.3184357164982 98.6295712940165
"4759" 951.6 58.4523296662674 101.206784126143
"4760" 951.8 56.4527292906943 105.378329124115
"4761" 952 55.2235681789156 109.830094776545
"4762" 952.2 53.9921844906229 114.144456312201
"4763" 952.4 54.2363076392424 116.340508855286
"4764" 952.6 54.720282454191 116.225958603227
"4765" 952.8 54.5006253610967 114.820622584066
"4766" 953 54.2347702542806 113.383605112009
"4767" 953.2 54.17301862498 111.666858571286
"4768" 953.4 53.8119268944504 109.249289471127
"4769" 953.6 53.4423181875856 105.642705445481
"4770" 953.8 54.6588835190875 101.992402483406
"4771" 954 56.5572214718406 99.5410159137126
"4772" 954.2 57.0742020184213 97.546043396978
"4773" 954.4 58.0782326588859 94.9606086526015
"4774" 954.6 58.7905543578727 92.5417896459699
"4775" 954.8 59.5676325749493 91.0805418441429
"4776" 955 61.3417823756323 88.7038673673533
"4777" 955.2 62.6157238274889 86.6519835280199
"4778" 955.4 64.7442985112502 85.3305706203547
"4779" 955.6 67.6929894043746 84.7099113975
"4780" 955.8 71.1369925778709 84.8023227913202
"4781" 956 73.5330035477791 85.8078051588438
"4782" 956.2 74.870380911946 86.8288183218929
"4783" 956.4 76.9969621389398 86.9556041961133
"4784" 956.6 80.0903456123536 87.4928053781823
"4785" 956.8 83.7701737095261 88.7194147439064
"4786" 957 86.820413213005 88.0990033370732
"4787" 957.2 89.7510135365605 86.0289321570443
"4788" 957.4 91.8494556540174 83.0268409083214
"4789" 957.6 94.1182280925094 79.2360809733502
"4790" 957.8 95.9207100795257 75.4589085688682
"4791" 958 96.2394695530283 71.0856886234379
"4792" 958.2 96.5489381887368 67.2433357187755
"4793" 958.4 97.0886673420653 65.0919447038708
"4794" 958.6 98.589036746312 63.2837809200085
"4795" 958.8 101.141390266856 61.6160351050504
"4796" 959 103.413076767173 60.3415406834639
"4797" 959.2 106.361219269686 60.5070795696428
"4798" 959.4 109.001153010364 62.0992021938626
"4799" 959.6 112.581288965094 63.4660951054492
"4800" 959.8 114.896209904324 66.1575563561725
"4801" 960 115.120339359767 66.3861448569653
"4802" 960.2 115.235325993739 65.3383728195714
"4803" 960.4 114.959969006885 62.2766082252563
"4804" 960.6 113.943896461819 59.9515530232445
"4805" 960.8 111.567411337747 58.4325511272551
"4806" 961 108.551531915932 56.4101788389764
"4807" 961.2 105.801144936087 53.7240344747187
"4808" 961.4 102.29865025556 52.590685014454
"4809" 961.6 97.8144575421614 50.9605475170736
"4810" 961.8 93.2734584749237 50.775524272192
"4811" 962 88.8852612191695 51.339027371028
"4812" 962.2 84.2766320008185 51.1160628850408
"4813" 962.4 80.5833226567069 51.2280628531948
"4814" 962.6 76.0788364823129 51.2437990494372
"4815" 962.8 72.7291094145321 52.0358156911975
"4816" 963 70.188884145479 55.1336657129011
"4817" 963.2 66.3007034038867 58.1449873143775
"4818" 963.4 62.4434959718796 62.1640206722203
"4819" 963.6 59.1197239018062 66.3974886683343
"4820" 963.8 55.6899715508785 70.6606260254802
"4821" 964 51.1072118048839 74.1415305628585
"4822" 964.2 47.360046925238 77.1910510433151
"4823" 964.4 43.8513158357568 77.2401207966793
"4824" 964.6 40.6591327302313 75.2131893887806
"4825" 964.8 36.6551961208645 72.7008665190042
"4826" 965 32.0280816703021 70.4022284647808
"4827" 965.2 27.6713922623375 67.6821311321455
"4828" 965.4 22.758471124738 66.4156906663151
"4829" 965.6 20.104287236796 65.4199762372286
"4830" 965.8 20.5705613104145 63.7963082359034
"4831" 966 21.8166688349848 61.3658507139596
"4832" 966.2 22.4889488650088 57.4811660065961
"4833" 966.4 22.81146635124 52.5314868001978
"4834" 966.6 22.2671367640255 47.3036585580276
"4835" 966.8 21.5271777770759 42.1670271317325
"4836" 967 19.4195603777274 38.2477073182157
"4837" 967.2 19.8577397419067 39.0675188221465
"4838" 967.4 21.3763974314196 40.211656448427
"4839" 967.6 23.3408754961607 41.6014890046902
"4840" 967.8 26.062703290178 44.0219202502331
"4841" 968 29.9374990644817 46.6967609158163
"4842" 968.2 34.4235838547571 47.1632573578321
"4843" 968.4 38.837347399778 47.1786840385489
"4844" 968.6 43.3372467675406 47.0468176170795
"4845" 968.8 46.8960605507371 46.023315946013
"4846" 969 49.3075539439074 45.7606001497457
"4847" 969.2 52.0922705714574 46.2785963895557
"4848" 969.4 56.4619286023359 46.9286027514226
"4849" 969.6 61.0244601177049 47.1485769163795
"4850" 969.8 65.7925056692328 47.1727983403451
"4851" 970 70.1005333069325 45.180780137975
"4852" 970.2 72.3050139829616 43.3960204825964
"4853" 970.4 74.0329505098317 41.2226572340839
"4854" 970.6 76.7689149704733 39.1336389676386
"4855" 970.8 79.849116700596 38.9730504238
"4856" 971 83.8495986154771 39.5016778419954
"4857" 971.2 87.9923445182328 39.5106340546124
"4858" 971.4 92.1821286777049 39.1928232645357
"4859" 971.6 95.4008149158727 40.7298665852752
"4860" 971.8 96.6942084261655 42.8968927823634
"4861" 972 100.082869570997 44.7908177158157
"4862" 972.2 102.532490010709 43.3090512621012
"4863" 972.4 103.451638238163 41.1803457484837
"4864" 972.6 103.168929728297 38.6563462507269
"4865" 972.8 103.214215261277 35.4396224392457
"4866" 973 102.824188017339 32.5605584836837
"4867" 973.2 102.18907824597 28.6847061883495
"4868" 973.4 101.434996373906 24.8852936791049
"4869" 973.6 102.255755588345 23.3814440999867
"4870" 973.8 104.145744715985 23.3880830336521
"4871" 974 106.193982041252 24.5512761732251
"4872" 974.2 106.530343235934 26.5718037707524
"4873" 974.4 106.59755688265 29.7868258475198
"4874" 974.6 106.438384839142 34.2676397187232
"4875" 974.8 107.527665230005 38.7755808601723
"4876" 975 108.633215397861 43.7082510128795
"4877" 975.2 110.405256005874 47.2632947286474
"4878" 975.4 112.652365867961 49.7091987689388
"4879" 975.6 115.646125016717 51.1820344791857
"4880" 975.8 118.902101381237 52.3426576330457
"4881" 976 122.315715091616 53.1478787947706
"4882" 976.2 123.31889760207 56.1810306204978
"4883" 976.4 121.822483690642 59.051779983442
"4884" 976.6 119.533004017943 62.6617883683476
"4885" 976.8 118.625577072767 66.8094522372239
"4886" 977 117.691641854451 70.9830507844592
"4887" 977.2 118.008914882517 74.9998001799732
"4888" 977.4 119.682161377896 76.6607552064738
"4889" 977.6 119.153526456701 76.3591616572524
"4890" 977.8 116.947238740541 77.9716066955744
"4891" 978 113.943896461819 78.7706242269455
"4892" 978.2 110.225855084685 79.3608532576569
"4893" 978.4 106.10687095491 81.1013446816225
"4894" 978.6 103.453717957947 83.5855721738812
"4895" 978.8 102.345695250167 86.6190140804732
"4896" 979 102.362537233173 89.5985977145155
"4897" 979.2 102.906533284247 89.5864574517657
"4898" 979.4 102.141349501819 90.0739872916364
"4899" 979.6 100.563233821508 91.0147870241299
"4900" 979.8 97.4306692004711 92.0106009982487
"4901" 980 93.9485224240116 92.9677287043904
"4902" 980.2 89.7490949609103 93.95984425125
"4903" 980.4 85.8331558366753 95.5243164719436
"4904" 980.6 82.5277781687148 96.2110150882331
"4905" 980.8 78.5849770434982 96.0081328334396
"4906" 981 74.1759672136136 96.8669660052857
"4907" 981.2 70.7693455188924 98.0548521191357
"4908" 981.4 70.0501801864257 98.6220498672098
"4909" 981.6 69.7926632000267 100.194297277434
"4910" 981.8 68.703759009446 103.30714481925
"4911" 982 68.5017027001753 107.213566798483
"4912" 982.2 69.1488685603031 111.166110326571
"4913" 982.4 69.8200103049549 113.833290213348
"4914" 982.6 69.3101455850647 113.619475975975
"4915" 982.8 67.0232849926475 112.565238014766
"4916" 983 64.3116475592358 110.685786412514
"4917" 983.2 61.6701007943389 108.421268096286
"4918" 983.4 58.0969375092549 106.185056259011
"4919" 983.6 53.5050637801978 104.922603731083
"4920" 983.8 48.562927770281 104.556383871191
"4921" 984 43.6427003288424 105.863742801986
"4922" 984.2 39.7292306626821 108.209117304261
"4923" 984.4 35.6682845317674 108.852282511366
"4924" 984.6 33.0957270289516 106.301385054457
"4925" 984.8 30.8255219019648 102.95501045418
"4926" 985 28.7941239057174 98.2203772333607
"4927" 985.2 27.7646226070474 93.4655871874857
"4928" 985.4 26.9460606478415 88.5342129783598
"4929" 985.6 26.8043032200445 86.2996362466833
"4930" 985.8 28.17583892023 83.6346936387107
"4931" 986 29.3305314951311 80.5357448424448
"4932" 986.2 30.2984550908799 77.4226334695607
"4933" 986.4 31.7779520388124 74.9165635478475
"4934" 986.6 34.1104011037674 72.650533607819
"4935" 986.8 36.0131285197362 69.9163940985045
"4936" 987 37.8870882019493 67.2553787261039
"4937" 987.2 40.7989669438797 66.3332456549694
"4938" 987.4 44.0617789193593 65.5026394395306
"4939" 987.6 48.3566341181498 64.6516167846092
"4940" 987.8 52.5148082678851 63.6053911491386
"4941" 988 56.2954029677389 61.5030121896857
"4942" 988.2 60.3629414175882 59.0295048223989
"4943" 988.4 63.5448448342108 56.299534570031
"4944" 988.6 67.2826961877038 53.3028803277584
"4945" 988.8 71.5034217175027 51.6157981003151
"4946" 989 76.7518960758817 51.5436859892571
"4947" 989.2 81.1970343101614 52.6600567112554
"4948" 989.4 84.9827135204817 54.8820076206857
"4949" 989.6 88.7071339668584 57.1409385912857
"4950" 989.8 92.9667742759556 58.8299310206521
"4951" 990 96.5915525490249 57.622956978662
"4952" 990.2 101.628480992749 57.2952572327385
"4953" 990.4 105.915716234431 58.8492117561471
"4954" 990.6 107.94567523915 59.9970582092857
"4955" 990.8 111.748634512025 62.1224563146286
"4956" 991 114.360303998049 65.1080754427323
"4957" 991.2 115.092233215448 65.9301314363682
"4958" 991.4 116.323804307897 64.0034150916257
"4959" 991.6 118.151270979589 60.8274152179392
"4960" 991.8 117.994104906564 58.3055698918294
"4961" 992 117.538143590847 56.080498139058
"4962" 992.2 118.769681289857 54.3094854608957
"4963" 992.4 119.545470144539 52.0036325251429
"4964" 992.6 118.602208821347 53.9200146038957
"4965" 992.8 119.364367152025 55.8159346447909
"4966" 993 118.811039385625 59.0771651375143
"4967" 993.2 118.520880605832 62.606094165318
"4968" 993.4 118.16308043008 67.2184970161607
"4969" 993.6 118.047271860858 72.2909615236797
"4970" 993.8 116.445343306262 76.2410712381826
"4971" 994 113.117908387919 78.8254170133463
"4972" 994.2 109.496380184687 81.9151798050557
"4973" 994.4 106.810216617474 84.5351333265792
"4974" 994.6 106.357245077267 86.1211109962403
"4975" 994.8 105.241525622214 88.6193478570504
"4976" 995 103.181202969589 90.5519742525
"4977" 995.2 101.021494336367 91.5555571929482
"4978" 995.4 97.9451553942859 91.8086531464709
"4979" 995.6 94.0471840613746 93.50546158475
"4980" 995.8 89.377265640987 94.591886243054
"4981" 996 84.4020738179213 94.7049034273242
"4982" 996.2 79.5005849319156 94.7801715369153
"4983" 996.4 75.2596800445822 96.5303862523228
"4984" 996.6 72.3348541293337 98.2559223145869
"4985" 996.8 69.9317335155367 97.5909823420165
"4986" 997 65.9860099182373 98.4013873334665
"4987" 997.2 61.3259930165647 97.4195935726506
"4988" 997.4 57.2518720247548 95.2942925447414
"4989" 997.6 53.0219227170839 93.5490687045136
"4990" 997.8 49.1120677282132 91.114059129599
"4991" 998 44.9376909283674 88.2856247893857
"4992" 998.2 40.3419348157674 86.4506922340304
"4993" 998.4 35.5133337607029 85.8277705316083
"4994" 998.6 33.8851649455024 85.5019248528279
"4995" 998.8 34.7030741470283 85.8051469907096
"4996" 999 33.9051960285739 86.3261257142212
"4997" 999.2 32.6105239736185 88.4477662029027
"4998" 999.4 30.9775146496576 91.4614529020879
"4999" 999.6 29.1671171495367 95.8133974049396
"5000" 999.8 28.1439239472258 99.4472104329107
"5001" 1000 29.0415524501645 100.183195802389
"5002" 1000.2 29.0639715709246 99.5376233104286
"5003" 1000.4 27.8686181586885 98.8450679895226
"5004" 1000.6 25.7572761444253 97.2871845615226
"5005" 1000.8 23.5411357219299 95.2506619487357
"5006" 1001 21.1676195754138 92.7062773378223
"5007" 1001.2 18.8385614992851 89.5861519844269
"5008" 1001.4 16.45020106109 86.0036605960599
"5009" 1001.6 13.2612803332993 83.2396293172751
"5010" 1001.8 9.91101084460249 81.629420620595
"5011" 1002 7.0114288430306 80.8453648562752
"5012" 1002.2 6.10355177689745 79.7146694630057
"5013" 1002.4 4.47046433702518 76.7871334706775
"5014" 1002.6 4.80773806886021 73.7717457015331
"5015" 1002.8 6.15001655588372 70.5867406195764
"5016" 1003 8.68482715679095 66.9006200666975
"5017" 1003.2 10.7007166138738 64.7646234517113
"5018" 1003.4 12.4947685402674 64.9469289592432
"5019" 1003.6 14.3924031413951 64.3792959017006
"5020" 1003.8 16.2555965031737 62.946488553442
"5021" 1004 19.1136331595037 61.7503903823736
"5022" 1004.2 21.3511735489237 61.2222686135982
"5023" 1004.4 23.7352186863654 61.641936845894
"5024" 1004.6 27.0129162309908 62.2910691790623
"5025" 1004.8 29.9763302362362 63.1168820533795
"5026" 1005 33.6613173604919 62.8081369798776
"5027" 1005.2 37.9335742102368 62.4027693532041
"5028" 1005.4 41.839590791654 62.9388346480692
"5029" 1005.6 45.8957892365874 63.9488891716457
"5030" 1005.8 50.2472272846617 64.61203820393
"5031" 1006 54.9603263998645 65.8416419112566
"5032" 1006.2 59.7648464543574 67.1230766561957
"5033" 1006.4 64.5971000685397 66.607779719355
"5034" 1006.6 69.6535115135874 66.4726603250057
"5035" 1006.8 73.9104279805974 67.4307586332257
"5036" 1007 76.7015458123318 69.5268830733055
"5037" 1007.2 79.6551231213474 71.4812555460257
"5038" 1007.4 83.4551784709493 73.4515059965584
"5039" 1007.6 86.3073640398887 77.3422805174979
"5040" 1007.8 89.3981431996576 80.5348694084506
"5041" 1008 91.3972367145008 80.2062682336191
"5042" 1008.2 94.4148832555609 77.5585249316227
"5043" 1008.4 98.0981719038263 73.9798256439328
"5044" 1008.6 101.380256914258 69.77252705918
"5045" 1008.8 104.862988076401 66.0602068312956
"5046" 1009 109.45977748667 63.1796275100139
"5047" 1009.2 114.560711332233 60.869271261208
"5048" 1009.4 119.616269932321 59.4966700855673
"5049" 1009.6 120.629105039066 59.4627840849396
"5050" 1009.8 120.071113138171 57.9872887228434
"5051" 1010 122.261851709618 54.9497100313418
"5052" 1010.2 122.68065599565 50.5122973388151
"5053" 1010.4 123.323072511278 46.0171740122755
"5054" 1010.6 122.607717875972 45.2382322982755
"5055" 1010.8 122.859269536823 46.062656436619
"5056" 1011 122.29882182212 47.5645375191681
"5057" 1011.2 122.685515703313 49.4341364815584
"5058" 1011.4 123.33007653356 52.4557198659887
"5059" 1011.6 123.303161405828 56.4446119075584
"5060" 1011.8 121.391614995951 59.827492666102
"5061" 1012 120.509344279074 64.2070527111429
"5062" 1012.2 118.550830140616 68.0107161457403
"5063" 1012.4 118.203308669915 72.240108763191
"5064" 1012.6 117.489285809561 77.1043313851414
"5065" 1012.8 114.945474893359 80.3382997372959
"5066" 1013 111.01432213331 82.8460151532857
"5067" 1013.2 106.93726350409 85.9869091613502
"5068" 1013.4 104.539714411267 87.1348311381071
"5069" 1013.6 102.188979595803 86.8288183218929
"5070" 1013.8 97.9789292318036 87.9372908140689
"5071" 1014 93.4775344108953 89.3130428718438
"5072" 1014.2 88.6606630123299 88.7854457225357
"5073" 1014.4 83.5436198776788 89.4374396571971
"5074" 1014.6 78.4213386065016 91.3552138771085
"5075" 1014.8 73.3434274329573 92.5088364155642
"5076" 1015 68.4408322549382 92.6540312472491
"5077" 1015.2 63.5257000403464 90.5688122782726
"5078" 1015.4 58.5485782113881 88.137446796665
"5079" 1015.6 52.7169076411603 86.7963624171428
"5080" 1015.8 46.9408103588015 85.8688401002289
"5081" 1016 41.5506374754226 85.3350472968719
"5082" 1016.2 36.2385811438032 84.6310899145357
"5083" 1016.4 35.5107457581494 85.8567561602071
"5084" 1016.6 35.0652328822191 87.8672577075115
"5085" 1016.8 30.8585540688156 90.2647311161411
"5086" 1017 22.1527184823031 92.4946919796786
"5087" 1017.2 15.638354743196 97.2239809575357
"5088" 1017.4 15.4985625248799 98.0207734191482
"5089" 1017.6 16.4251328929505 98.7704362500604
"5090" 1017.8 16.6252094710832 98.9988064857068
"5091" 1018 15.786501144912 98.8987838496351
"5092" 1018.2 14.3107896293023 97.5598618322741
"5093" 1018.4 11.8234437735964 95.5960611034962
"5094" 1018.6 8.80243208223802 93.3464549253445
"5095" 1018.8 8.98281581249157 92.9386823614064
"5096" 1019 7.85128853392237 90.5257221927223
"5097" 1019.2 6.26569983369148 86.36604289883
"5098" 1019.4 4.39662450142596 81.9958287703223
"5099" 1019.6 3.30237115402879 77.1765587008198
"5100" 1019.8 2.14563630998431 72.5086139729122
"5101" 1020 0 68.1185822816113
"5102" 1020.2 1.48432215048366 66.856657537529
"5103" 1020.4 3.31503101539535 63.662311080588
"5104" 1020.6 5.04449737125057 59.3989943464767
"5105" 1020.8 6.64176549265506 55.0754302260722
"5106" 1021 8.79479539876743 52.6180512196728
"5107" 1021.2 10.084078235733 51.2003888529064
"5108" 1021.4 10.4923803298218 49.6944251406009
"5109" 1021.6 10.4533285988011 46.5683364507014
"5110" 1021.8 8.47542929602744 44.3779786073957
"5111" 1022 6.29378156214978 43.9523862375798
"5112" 1022.2 6.17365653115743 45.4762864241357
"5113" 1022.4 7.04028590703927 46.1714729975284
"5114" 1022.6 7.86168813720492 47.3108564401295
"5115" 1022.8 8.58439160245708 47.9145082892512
"5116" 1023 9.23990494962456 48.1877454381071
"5117" 1023.2 11.2441343439008 48.451411026219
"5118" 1023.4 14.3919332818396 48.5886403911826
"5119" 1023.6 16.6856372411112 47.3757682496295
"5120" 1023.8 18.5536958497333 46.8465157119448
"5121" 1024 19.1246247196538 46.6517802834448
"5122" 1024.2 21.0852564202333 46.3729545562743
"5123" 1024.4 23.8283704789674 47.2163047529092
"5124" 1024.6 26.9673398541079 48.5974395792219
"5125" 1024.8 31.218875044222 49.3436533531645
"5126" 1025 34.9656309237777 50.5761463109249
"5127" 1025.2 39.3096479811946 51.8433786819945
"5128" 1025.4 42.8561427243219 54.2565405612263
"5129" 1025.6 45.8541397000429 56.787235466051
"5130" 1025.8 47.8617182855367 59.8709795023722
"5131" 1026 51.2779679885595 62.689934266761
"5132" 1026.2 54.4927092867674 64.2163258267857
"5133" 1026.4 58.9230978380781 65.1458881472954
"5134" 1026.6 64.507499216607 67.0908167116253
"5135" 1026.8 69.3462789260078 67.4319570050934
"5136" 1027 74.434131318114 66.6463411903451
"5137" 1027.2 79.8083149917674 66.8406175537143
"5138" 1027.4 85.6464437977069 66.8068971331948
"5139" 1027.6 91.2160834930051 66.9047030459788
"5140" 1027.8 96.5122873031007 68.3851064813413
"5141" 1028 101.62795609941 69.9577091405204
"5142" 1028.2 107.241343922657 70.8853651348157
"5143" 1028.4 109.800091827738 68.560375369344
"5144" 1028.6 113.504756545545 64.9015060381746
"5145" 1028.8 118.459691337379 61.6991901028413
"5146" 1029 121.954450624107 60.0178789783706
"5147" 1029.2 122.81522473836 61.6898069502275
"5148" 1029.4 121.829288960993 63.3431572925438
"5149" 1029.6 120.639141403457 65.5184567253557
"5150" 1029.8 119.675968171949 69.3246885319827
"5151" 1030 118.414944874594 74.2538111447755
"5152" 1030.2 116.034403615992 78.836055003153
"5153" 1030.4 114.128593981633 83.9100334739558
"5154" 1030.6 112.638968332695 85.7570086721001
"5155" 1030.8 109.540656871588 85.1131455103489
"5156" 1031 105.2663078918 84.6719215366406
"5157" 1031.2 100.812635239427 84.5066161699451
"5158" 1031.4 96.3835064440927 84.6197498996231
"5159" 1031.6 93.3998492578444 84.7462905434835
"5160" 1031.8 89.6209384188798 85.8917647765666
"5161" 1032 86.0658134275674 87.7576754054524
"5162" 1032.2 81.0026922865674 89.4120356012975
"5163" 1032.4 75.1268440078277 90.4242733949122
"5164" 1032.6 69.4945497045452 92.150041181619
"5165" 1032.8 63.0391701809361 94.2392108255267
"5166" 1033 57.6448267560874 93.6784979226457
"5167" 1033.2 54.9350712478045 91.3759077498042
"5168" 1033.4 50.5701813698389 89.2073724842857
"5169" 1033.6 45.1311423870092 86.6551257327363
"5170" 1033.8 39.508550938961 84.2154449408019
"5171" 1034 34.8644829758313 82.3653915425198
"5172" 1034.2 32.0245682918341 82.3743226709191
"5173" 1034.4 32.1760291806674 83.7807452100857
"5174" 1034.6 32.5481902218008 86.5243510249524
"5175" 1034.8 31.6223696290498 90.0076969120034
"5176" 1035 29.8410117093117 94.3773105269946
"5177" 1035.2 29.5625798658751 98.7124586815319
"5178" 1035.4 31.4773586902463 101.052406341779
"5179" 1035.6 32.8175742312258 102.081548035119
"5180" 1035.8 32.8534724289038 101.853373189604
"5181" 1036 33.9246534642751 102.756963734993
"5182" 1036.2 34.1049917863091 105.121584446702
"5183" 1036.4 34.099273364996 109.591535290414
"5184" 1036.6 32.9470465958454 113.583864477818
"5185" 1036.8 33.670855422296 114.899466684386
"5186" 1037 36.3070167372475 115.582338920326
"5187" 1037.2 38.9346467858075 118.121688907966
"5188" 1037.4 41.2539868226662 119.214705179729
"5189" 1037.6 44.8923348285649 119.890116665919
"5190" 1037.8 49.7157902149265 121.421333217058
"5191" 1038 54.9028339013356 123.072158554115
"5192" 1038.2 60.089549750323 123.413491949693
"5193" 1038.4 66.1211963029103 124.4359388115
"5194" 1038.6 70.532799248391 125.096730122662
"5195" 1038.8 74.3778880018894 123.379482148871
"5196" 1039 79.4768829291439 122.654518748768
"5197" 1039.2 84.7329576058341 122.766777995786
"5198" 1039.4 89.0346435511538 121.545255762468
"5199" 1039.6 92.5500282321577 119.589265760017
"5200" 1039.8 94.3026470886577 116.886717984005
"5201" 1040 98.5654237961748 114.36911315936
"5202" 1040.2 102.368775004656 111.974588631138
"5203" 1040.4 105.094901299579 109.820308508097
"5204" 1040.6 108.012496219517 107.816408053218
"5205" 1040.8 106.955037555453 108.197850705449
"5206" 1041 107.072784558733 108.569206638867
"5207" 1041.2 105.865538120305 107.966885429786
"5208" 1041.4 103.806451378027 107.62790153573
"5209" 1041.6 101.901513010875 107.660872613571
"5210" 1041.8 100.552024060092 109.082666803894
"5211" 1042 97.8038658716136 111.811661838632
"5212" 1042.2 94.3311449562431 114.15092269581
"5213" 1042.4 90.0643808927674 116.725343154464
"5214" 1042.6 85.7802014657674 120.165669057964
"5215" 1042.8 83.3190189624095 123.695358512738
"5216" 1043 83.4669806181311 122.186997515479
"5217" 1043.2 81.2776128915086 120.445989889074
"5218" 1043.4 77.8249854870445 118.775874816527
"5219" 1043.6 73.6096480187548 117.292000948969
"5220" 1043.8 70.0040352848875 116.215878181046
"5221" 1044 66.5005048413976 115.609584096258
"5222" 1044.2 62.1922485366905 115.766289002016
"5223" 1044.4 57.3776785978785 117.071367747434
"5224" 1044.6 53.0218666942333 119.133191932183
"5225" 1044.8 48.4832834530566 120.427606643804
"5226" 1045 43.6696921382358 121.551530321729
"5227" 1045.2 43.6172439505385 121.872871992671
"5228" 1045.4 43.5093182913698 122.088723311009
"5229" 1045.6 41.7918925845988 123.00374520396
"5230" 1045.8 42.8548221260003 121.184886090299
"5231" 1046 42.0803047384748 118.245116338908
"5232" 1046.2 39.2472059204161 114.982623975475
"5233" 1046.4 35.5709168175174 111.515938614198
"5234" 1046.6 30.6322099780591 109.211028445202
"5235" 1046.8 25.7979802415103 106.431257479329
"5236" 1047 20.3966385333449 105.336585768779
"5237" 1047.2 18.7564725299224 105.747998645891
"5238" 1047.4 19.2597079912022 105.232122673025
"5239" 1047.6 19.8977107529367 103.727644947824
"5240" 1047.8 20.4549536714136 100.522000201747
"5241" 1048 21.2171718377077 96.7100150629126
"5242" 1048.2 21.7933852511424 92.685563609994
"5243" 1048.4 23.4960220143274 89.7734034631257
"5244" 1048.6 24.0286697768531 89.4447642447429
"5245" 1048.8 24.5230157609044 89.4723549395049
"5246" 1049 25.1471620753091 89.0613209129107
"5247" 1049.2 25.2274696344982 89.2872639421319
"5248" 1049.4 25.9263884902279 89.4567704892068
"5249" 1049.6 26.6212988414542 89.2042442043098
"5250" 1049.8 26.8203055753059 88.9277523818242
"5251" 1050 28.1492059866263 88.2986071512857
"5252" 1050.2 28.8978318432209 88.1401015699485
"5253" 1050.4 28.9703474478045 88.1639752501005
"5254" 1050.6 29.8637610364783 88.5191508895869
"5255" 1050.8 31.0556357072976 88.4018403904905
"5256" 1051 32.7176194521044 87.1725283690901
"5257" 1051.2 33.5814900633971 86.7022574658042
"5258" 1051.4 33.8784690203854 85.5110460736565
"5259" 1051.6 34.2928115051472 83.8566673771465
"5260" 1051.8 35.1505732706333 81.307130303676
"5261" 1052 34.3174615593877 78.3449152489693
"5262" 1052.2 33.533067833391 75.2078043460034
"5263" 1052.4 34.7300138308129 72.9720437672971
"5264" 1052.6 36.3852649730629 71.6088957677971
"5265" 1052.8 38.2254164211614 69.8715213514069
"5266" 1053 40.9951098988612 67.7580764326295
"5267" 1053.2 42.1513515055799 65.4577641834732
"5268" 1053.4 42.6219621244549 62.1269769585045
"5269" 1053.6 42.4393976602362 58.5446564717232
"5270" 1053.8 40.6827218156424 54.9826209254107
"5271" 1054 37.3572769611338 51.6922027403847
"5272" 1054.2 33.5514382997396 48.9043512080635
"5273" 1054.4 28.8470846624403 47.2476508405754
"5274" 1054.6 24.2942229991849 45.3849687426158
"5275" 1054.8 22.418245066819 46.6613619235538
"5276" 1055 21.2347259401734 48.4993129424045
"5277" 1055.2 21.8006360383738 50.0517403324878
"5278" 1055.4 21.5954042321674 53.2635398371524
"5279" 1055.6 22.3809880848139 56.1853763723671
"5280" 1055.8 25.1140522970202 59.1910104649451
"5281" 1056 26.8205226716587 63.5926080050683
"5282" 1056.2 27.9620128556214 68.7025341440273
"5283" 1056.4 27.350619562733 73.5613880565271
"5284" 1056.6 27.9270042392618 76.203130199061
"5285" 1056.8 30.909036257218 78.7073523102198
"5286" 1057 34.8131419979196 79.8276160115357
"5287" 1057.2 39.6209993996185 80.0865726983708
"5288" 1057.4 45.0280150207355 80.9815270080729
"5289" 1057.6 48.9102936697674 82.6734087507516
"5290" 1057.8 49.402728086664 84.2248315205961
"5291" 1058 50.0261933162281 85.7254738488587
"5292" 1058.2 50.6397297371603 87.3759321448214
"5293" 1058.4 52.3228002263389 89.0821854231071
"5294" 1058.6 54.3207807102539 92.3933142694749
"5295" 1058.8 57.6709229468434 94.0124897242351
"5296" 1059 60.5410672075757 95.3570995322583
"5297" 1059.2 60.9890148533069 95.9137873289436
"5298" 1059.4 62.3009166874122 96.3545043513383
"5299" 1059.6 65.1827061882606 97.2831129483816
"5300" 1059.8 67.4943043155082 99.4009307168783
"5301" 1060 70.8643949542317 101.253149704357
"5302" 1060.2 74.9167464901603 103.399875975679
"5303" 1060.4 79.3745141185235 103.787198183932
"5304" 1060.6 83.9359947136715 103.642691873642
"5305" 1060.8 88.8959683217674 105.093936824138
"5306" 1061 93.7698285242253 105.773179096683
"5307" 1061.2 96.8444193950425 105.279536516486
"5308" 1061.4 98.2659880230924 106.233740116136
"5309" 1061.6 97.784249665446 108.588184177857
"5310" 1061.8 96.9631094062105 111.26752769259
"5311" 1062 96.1250075620332 115.122796175805
"5312" 1062.2 94.8457257698015 119.407591854161
"5313" 1062.4 94.1668072531674 119.602900033921
"5314" 1062.6 93.7825876886214 119.49566040469
"5315" 1062.8 94.2114432390259 118.738599075915
"5316" 1063 94.1711347071341 119.170663749486
"5317" 1063.2 94.4480917610008 119.045167584452
"5318" 1063.4 95.5224973000866 118.292006447275
"5319" 1063.6 96.9168101738979 117.462354258601
"5320" 1063.8 98.486870511936 116.353637086421
"5321" 1064 99.1288514336603 115.051545780929
"5322" 1064.2 99.2594744591812 114.379724540734
"5323" 1064.4 100.765556344625 113.764009339747
"5324" 1064.6 102.107430725885 113.362202301756
"5325" 1064.8 103.617039404803 111.852320884143
"5326" 1065 104.496439871601 111.151891549252
"5327" 1065.2 107.131953412387 110.045474460079
"5328" 1065.4 106.903760634671 109.665062123479
"5329" 1065.6 107.733670492347 109.710652675899
"5330" 1065.8 107.926320196561 109.052479485217
"5331" 1066 108.389932864644 107.07635375114
"5332" 1066.2 110.009616225134 105.963274243219
"5333" 1066.4 109.328092544616 104.198981324855
"5334" 1066.6 110.47386146114 100.580525339472
"5335" 1066.8 112.736947050083 97.4215386386227
"5336" 1067 115.63681158318 95.1524475587096
"5337" 1067.2 117.548041035067 93.3271086605524
"5338" 1067.4 118.349178400058 91.3850589965438
"5339" 1067.6 118.943854332251 88.960288822318
"5340" 1067.8 121.016844377574 87.2223274711889
"5341" 1068 121.983225829431 85.9207850769699
"5342" 1068.2 121.897132271567 83.7479476642331
"5343" 1068.4 121.92796538108 81.738457403692
"5344" 1068.6 121.468714328867 79.2499009069857
"5345" 1068.8 120.219973393611 76.2250105842857
"5346" 1069 119.631047754614 73.9557467133979
"5347" 1069.2 117.226661341502 71.153941058449
"5348" 1069.4 114.241137821193 68.6553938289293
"5349" 1069.6 111.140795553589 66.4034039231075
"5350" 1069.8 109.226612003329 65.3873878593979
"5351" 1070 106.065141934517 64.634195600442
"5352" 1070.2 102.536817031541 65.3680085499764
"5353" 1070.4 98.9117224173844 65.2825368253815
"5354" 1070.6 94.999044979178 64.4957882487383
"5355" 1070.8 91.4848040182968 62.5438921467269
"5356" 1071 89.8440741453735 59.934113424316
"5357" 1071.2 89.1800378247278 57.0021172957213
"5358" 1071.4 89.5660257101545 56.8854792119632
"5359" 1071.6 89.8322719981917 56.8065444211342
"5360" 1071.8 89.0643110365147 58.3007913632308
"5361" 1072 86.9338917706953 60.3972361688837
"5362" 1072.2 83.7620342976765 63.27018702771
"5363" 1072.4 80.2626976582674 65.6214755853739
"5364" 1072.6 77.4165644724982 68.6902474661703
"5365" 1072.8 76.3952520482574 73.2961897396457
"5366" 1073 74.7322114888674 76.1665899557357
"5367" 1073.2 72.8518111826551 78.9819391226003
"5368" 1073.4 70.2223064791545 82.2555270797696
"5369" 1073.6 66.9402543215392 84.2641970782314
"5370" 1073.8 64.0397384993828 85.4867131617363
"5371" 1074 60.1075808085174 86.3808865184488
"5372" 1074.2 55.4238580023536 87.8061727343892
"5373" 1074.4 52.0118115919748 90.1794664119199
"5374" 1074.6 49.100035882152 90.8800998829396
"5375" 1074.8 46.4650082891092 89.3092593751465
"5376" 1075 46.4366274158485 89.9249111352452
"5377" 1075.2 47.6027843641246 91.0712687285
"5378" 1075.4 48.7524000790918 93.2985708560155
"5379" 1075.6 49.5542188200074 96.5398104854057
"5380" 1075.8 50.7819175103508 100.366794400827
"5381" 1076 52.1797990219516 104.830620107628
"5382" 1076.2 53.0882537721311 109.001259329221
"5383" 1076.4 54.9446269478434 112.938801370096
"5384" 1076.6 55.3858332198879 118.043857302165
"5385" 1076.8 54.4336985508583 122.695965112695
"5386" 1077 54.7309570271301 123.526460161912
"5387" 1077.2 55.9426494809922 123.403497205825
"5388" 1077.4 57.3204299881112 123.249559578942
"5389" 1077.6 59.6953217630759 123.355127588275
"5390" 1077.8 62.0591684723979 124.536330367807
"5391" 1078 61.4608826346663 122.98339380951
"5392" 1078.2 60.5240330803096 122.112185410828
"5393" 1078.4 58.0540071988811 122.695965112695
"5394" 1078.6 55.8826686858435 123.812422579253
"5395" 1078.8 52.2121410463341 124.809336268052
"5396" 1079 48.9445328659872 124.789030522516
"5397" 1079.2 46.2359271183675 123.257511275606
"5398" 1079.4 41.5476939073017 122.267935185793
"5399" 1079.6 36.2217431180306 121.111526853536
"5400" 1079.8 31.5714455169953 119.150615038703
"5401" 1080 26.9701020587674 114.503005324824
"5402" 1080.2 22.5211464999597 110.503439216401
"5403" 1080.4 17.8317363775956 106.226437537567
"5404" 1080.6 13.9328147814982 102.738988156978
"5405" 1080.8 12.5001778577258 99.4309824805357
"5406" 1081 10.4695200838674 94.1260648491482
"5407" 1081.2 8.52319072217532 88.7444487902199
"5408" 1081.4 8.10413374568744 83.5782203644457
"5409" 1081.6 8.9975336530962 79.1807209237104
"5410" 1081.8 10.2110530605856 77.4996424799221
"5411" 1082 11.2614441597674 77.1385841994709
"5412" 1082.2 11.6837817557548 76.8954920596275
"5413" 1082.4 12.2134840324341 74.700785131582
"5414" 1082.6 12.1008718780743 72.215231079263
"5415" 1082.8 12.2202619723819 71.5935920799604
"5416" 1083 12.5452555032119 71.4840443496931
"5417" 1083.2 13.5586889301211 71.6606021260296
"5418" 1083.4 14.6410461124449 70.496019913576
"5419" 1083.6 15.3162685265341 69.7468119961857
"5420" 1083.8 15.9915394955066 69.5405053320792
"5421" 1084 15.4202766442847 69.1742450696305
"5422" 1084.2 14.0810964690596 68.1642766674992
"5423" 1084.4 11.6590289929549 67.863558123067
"5424" 1084.6 8.92586732179628 65.4546434234011
"5425" 1084.8 5.675455415639 62.5720918265151
"5426" 1085 5.14305947350139 63.0080133361848
"5427" 1085.2 5.359368499758 63.2548961955121
"5428" 1085.4 6.74494878297797 63.671749909191
"5429" 1085.6 7.79530994646624 63.4710131225267
"5430" 1085.8 8.63215921672348 64.7933989464066
"5431" 1086 9.57783680599902 66.5948311833068
"5432" 1086.2 12.3354395533129 69.2263373054676
"5433" 1086.4 13.9811165047368 70.9075411285102
"5434" 1086.6 15.6986788007464 71.2028863756015
"5435" 1086.8 17.6444387606008 71.0580305480857
"5436" 1087 19.4265211334695 70.8055650422006
"5437" 1087.2 22.4177155947125 70.6525813995165
"5438" 1087.4 25.6954701631311 69.1004477355281
"5439" 1087.6 29.3725082041798 68.8933220803476
"5440" 1087.8 31.5125020905916 69.9121587812638
"5441" 1088 34.9012653950225 70.2200058401326
"5442" 1088.2 39.0575096490653 69.6040060152857
"5443" 1088.4 42.9995006635321 69.9476567714622
"5444" 1088.6 45.8027262002306 72.5639845284857
"5445" 1088.8 47.8635907415799 75.588063453567
"5446" 1089 49.9792668730228 78.3836735257431
"5447" 1089.2 51.4418542402674 81.6646202203857
"5448" 1089.4 52.0703185776993 85.2226725420244
"5449" 1089.6 53.2076013279023 85.6510805390947
"5450" 1089.8 55.5141786406575 84.913206625055
"5451" 1090 59.6614012827784 86.0131408036154
"5452" 1090.2 64.4463289544927 85.4610337645714
"5453" 1090.4 68.6816671751204 83.8448933512387
"5454" 1090.6 73.4561216809321 82.4015601752975
"5455" 1090.8 77.9236341780088 81.4313853738374
"5456" 1091 82.6906755540334 81.3792844790517
"5457" 1091.2 86.566436641509 82.6928524567127
"5458" 1091.4 89.6249778746136 85.3882754726044
"5459" 1091.6 91.5109869330531 88.4237942124643
"5460" 1091.8 91.5645649345452 88.8179016272857
"5461" 1092 92.4104791504103 87.6494890562857
"5462" 1092.2 95.433946157686 85.8032764279485
"5463" 1092.4 98.4746936018979 83.053450718427
"5464" 1092.6 101.247949556314 80.0916130099661
"5465" 1092.8 101.814829538561 75.4630023858075
"5466" 1093 103.402346618724 70.9883209091879
"5467" 1093.2 104.496654101995 66.214452715256
"5468" 1093.4 105.493721308464 61.3267667917706
"5469" 1093.6 105.756978137871 56.1612387035744
"5470" 1093.8 104.346264365134 50.9749593799689
"5471" 1094 102.51933434058 45.4162430003482
"5472" 1094.2 100.845040192992 40.2545950056429
"5473" 1094.4 100.75006928551 35.1177669351517
"5474" 1094.6 100.285040352222 30.3067899488918
"5475" 1094.8 97.6100475644409 27.6246115000714
"5476" 1095 92.9284488956041 25.391115360949
"5477" 1095.2 87.8289804531112 23.2894299370357
"5478" 1095.4 82.1775960385174 22.993269806192
"5479" 1095.6 76.6165875076291 22.4738890112963
"5480" 1095.8 71.2618211683359 21.1087347789383
"5481" 1096 64.8315199119653 20.4707594399011
"5482" 1096.2 58.6077246041614 21.7148268005281
"5483" 1096.4 52.3527135026062 22.1765064935115
"5484" 1096.6 46.4621911400532 22.7947448833187
"5485" 1096.8 40.7956482883551 24.4454624206568
"5486" 1097 37.1632231747978 27.8716135803766
"5487" 1097.2 34.0742646324994 32.4155619169971
"5488" 1097.4 33.2658642980622 37.0811396091699
"5489" 1097.6 32.6117849800935 42.5654151059488
"5490" 1097.8 30.7187590573924 48.682118415817
"5491" 1098 28.309771318661 54.0873213401261
"5492" 1098.2 27.9936588022516 59.6253526896226
"5493" 1098.4 27.6177935205916 64.9474753293956
"5494" 1098.6 24.843403805252 69.4594601302135
"5495" 1098.8 22.3960252301169 70.7421684226352
"5496" 1099 22.2849967495615 68.828882643021
"5497" 1099.2 20.6469281451204 67.5993766042563
"5498" 1099.4 20.6150468451946 66.9722417776935
"5499" 1099.6 17.8088373984066 66.6930124964713
"5500" 1099.8 14.2361526605078 65.3123367641126
"5501" 1100 10.0274895675247 64.2232581559556
"5502" 1100.2 8.40532454176743 63.5804421783828
"5503" 1100.4 9.60712032908172 63.7545246677714
"5504" 1100.6 11.4665654777874 64.1358351830057
"5505" 1100.8 13.07478696709 64.473879135447
"5506" 1101 14.6002021731086 64.9074456808739
"5507" 1101.2 17.104873579178 65.3567238273699
"5508" 1101.4 19.7240703756128 67.7530156536671
"5509" 1101.6 23.3800815741756 69.6755414788163
"5510" 1101.8 26.6208765236574 71.5357814660057
"5511" 1102 28.9837792795609 74.1252546595901
"5512" 1102.2 30.8445256882987 76.074902024817
"5513" 1102.4 32.908121501724 77.308755577677
"5514" 1102.6 34.7454079358327 77.1394204224596
"5515" 1102.8 37.4510171143241 78.4855476202754
"5516" 1103 40.4579474114695 81.5160136097006
"5517" 1103.2 42.1549888052502 84.4755254055616
"5518" 1103.4 43.3706434802027 85.8930518580504
"5519" 1103.6 45.9170569710259 85.3447551459486
"5520" 1103.8 50.0067387998 83.3540206189379
"5521" 1104 55.0999487949933 82.7580701210599
"5522" 1104.2 59.8959118644957 81.1653637377531
"5523" 1104.4 64.2684277974674 78.8820673198191
"5524" 1104.6 68.6631540030705 76.5672728525584
"5525" 1104.8 73.0697858834622 74.966404762191
"5526" 1105 76.5964287255463 74.0080226290549
"5527" 1105.2 80.9780129451338 73.6799534989392
"5528" 1105.4 85.7890244301655 73.8390289263537
"5529" 1105.6 90.410148749312 73.228784288355
"5530" 1105.8 95.2417468184875 71.5630444259957
"5531" 1106 100.350696957418 71.0522326000527
"5532" 1106.2 105.445883271887 70.9398910547957
"5533" 1106.4 110.647208724916 69.1219876279095
"5534" 1106.6 115.055427550267 68.7677891752563
"5535" 1106.8 116.048196401444 70.4554962222563
"5536" 1107 115.175416046616 70.7370121447403
"5537" 1107.2 114.734724649866 69.2955142473649
"5538" 1107.4 114.743039467049 66.0703693856295
"5539" 1107.6 114.255714057227 61.9586930923757
"5540" 1107.8 114.148669799005 57.2453328416156
"5541" 1108 112.534915798406 53.7102804040942
"5542" 1108.2 110.414567767974 49.3756124321311
"5543" 1108.4 108.523932950157 45.161634968612
"5544" 1108.6 104.986307660627 42.7577798422757
"5545" 1108.8 101.060441422067 40.5105329973857
"5546" 1109 97.5408547827569 37.2820245775173
"5547" 1109.2 93.7331464335463 33.3944510505453
"5548" 1109.4 88.8009427862107 30.4963137763166
"5549" 1109.6 83.7162708698286 29.0116046540816
"5550" 1109.8 78.1733487899862 27.9549662448482
"5551" 1110 72.6799385240225 26.8814375178367
"5552" 1110.2 66.7691552584549 28.1091317924107
"5553" 1110.4 61.6548598319952 30.4139830480481
"5554" 1110.6 56.818406689996 32.8713403308
"5555" 1110.8 53.9847586221363 36.4611704657226
"5556" 1111 52.2052171199875 40.3508499460157
"5557" 1111.2 49.2323561092097 44.5730136288626
"5558" 1111.4 44.7206460041752 47.2037598321012
"5559" 1111.6 40.2802364621833 48.668983414761
"5560" 1111.8 36.0188083030674 48.9153140914457
"5561" 1112 31.8041226956498 47.3278003315798
"5562" 1112.2 26.3441208463615 46.3167336843649
"5563" 1112.4 23.6060317761363 44.2392437943537
"5564" 1112.6 23.4516170377062 41.208401186051
"5565" 1112.8 25.0906101200629 39.1456146758084
"5566" 1113 27.614583595946 36.5685315376071
"5567" 1113.2 30.2935867051674 34.8242584851857
"5568" 1113.4 34.2767376156112 33.216879802442
"5569" 1113.6 37.4250466952568 29.8324022244027
"5570" 1113.8 39.9441773447887 26.1862920737644
"5571" 1114 41.6948335821885 21.8999755726331
"5572" 1114.2 43.9937475824771 17.4526019053825
"5573" 1114.4 47.2265206718281 13.2290829768009
"5574" 1114.6 49.0454162119919 8.80681039910204
"5575" 1114.8 50.5534897616817 8.21227121331429
"5576" 1115 53.0318369147235 9.36870006563736
"5577" 1115.2 57.1935759170973 10.3682992800177
"5578" 1115.4 61.6426760480759 11.6225680061581
"5579" 1115.6 66.9687590726674 12.840792334519
"5580" 1115.8 71.7264380507235 13.4645639134286
"5581" 1116 76.3872486361411 13.006614663989
"5582" 1116.2 80.8884979187868 11.5236918063537
"5583" 1116.4 85.7093885826765 10.1880630529524
"5584" 1116.6 90.362841377685 10.2036775775744
"5585" 1116.8 95.3065219715464 11.4006612065594
"5586" 1117 99.3840594141717 14.8957805277538
"5587" 1117.2 103.200045151374 19.0556607450729
"5588" 1117.4 106.279350905867 24.1787217271857
"5589" 1117.6 107.519375860251 28.7514446170599
"5590" 1117.8 108.460387705067 32.8639218382857
"5591" 1118 109.566146268637 36.6937185987857
"5592" 1118.2 110.982211504142 40.568142228317
"5593" 1118.4 112.31117722098 44.6281514834134
"5594" 1118.6 115.037724329495 48.4663604126494
"5595" 1118.8 116.280465316789 53.490685133658
"5596" 1119 118.057598739642 58.4919156265045
"5597" 1119.2 118.332509893243 63.5807042466323
"5598" 1119.4 116.464395650591 66.0414931762563
"5599" 1119.6 117.386351618677 67.6330474359221
"5600" 1119.8 120.860977512424 68.7033546584732
"5601" 1120 121.550582692686 67.7242130013979
"5602" 1120.2 121.410503093251 67.7780996319309
"5603" 1120.4 120.167399846871 67.7369549997702
"5604" 1120.6 117.374549471495 68.2821655309221
"5605" 1120.8 113.621803871882 71.1507617045143
"5606" 1121 110.680371589967 75.3642799903157
"5607" 1121.2 107.881689088252 79.9033464559524
"5608" 1121.4 104.933242256361 82.2131250106607
"5609" 1121.6 100.976620520235 83.7011576871335
"5610" 1121.8 97.4746540545515 88.0773168916266
"5611" 1122 97.1739322385306 91.2298878118646
"5612" 1122.2 98.6415116129161 91.2406910575425
"5613" 1122.4 99.8634676548875 93.1643963914057
"5614" 1122.6 101.235956210871 93.7056765815844
"5615" 1122.8 104.038534858849 95.9340474408439
"5616" 1123 106.66799310147 99.4233864177219
"5617" 1123.2 109.923337611674 101.297197003661
"5618" 1123.4 111.919375753799 100.315405884973
"5619" 1123.6 111.831474345101 100.045677646255
"5620" 1123.8 110.66986900506 100.560375031218
"5621" 1124 108.729263368996 102.432176082418
"5622" 1124.2 106.303282247683 102.910802918732
"5623" 1124.4 102.648107915603 103.639176907003
"5624" 1124.6 98.5178957761136 104.566505255209
"5625" 1124.8 93.7604436842976 106.209574153322
"5626" 1125 89.1243921577295 108.205990955919
"5627" 1125.2 83.9837232785242 110.203711297691
"5628" 1125.4 78.737691640274 112.67847118687
"5629" 1125.6 73.5187022923201 115.054230103878
"5630" 1125.8 68.5154145119972 115.724723851651
"5631" 1126 64.2918634897285 114.084612722532
"5632" 1126.2 59.5339324679361 112.417645765503
"5633" 1126.4 53.8224948536799 110.050554514736
"5634" 1126.6 48.8592915337317 106.951479266893
"5635" 1126.8 44.0010375586933 103.329297262175
"5636" 1127 40.3467430979526 98.9297190627302
"5637" 1127.2 38.9472080981323 95.7353952721101
"5638" 1127.4 39.1735222447674 94.3191774824107
"5639" 1127.6 38.9192843242258 92.2582275307857
"5640" 1127.8 37.9675703140566 89.7016407204785
"5641" 1128 36.3498585315174 88.037484644888
"5642" 1128.2 33.7294900458224 87.5410649349231
"5643" 1128.4 31.5685913001885 85.8797881446541
"5644" 1128.6 28.2232416232201 84.5883847767068
"5645" 1128.8 25.1056471931289 85.8491639301532
"5646" 1129 20.6239368533951 87.0058953706049
"5647" 1129.2 15.846703894661 88.4767693518283
"5648" 1129.4 13.2501708068663 89.9806076655824
"5649" 1129.6 13.9349049649884 90.925271070588
"5650" 1129.8 15.7523797207304 90.1065212529153
"5651" 1130 16.4575171997433 88.7021552681773
"5652" 1130.2 16.8336489303292 85.8873886995217
"5653" 1130.4 17.266932041038 82.2640998728269
"5654" 1130.6 16.8811840672299 78.2356538835482
"5655" 1130.8 15.9619058433435 75.0354311188836
"5656" 1131 15.3522992845609 70.9459871203835
"5657" 1131.2 16.1132245256512 68.3404900954834
"5658" 1131.4 16.4868448245174 65.7004458348994
"5659" 1131.6 17.5422213134571 62.857654503803
"5660" 1131.8 18.5536958497333 60.190318369388
"5661" 1132 19.1201005632341 55.9465612964857
"5662" 1132.2 21.0695472435587 52.4886878049231
"5663" 1132.4 23.3322184741805 50.3632990037096
"5664" 1132.6 26.4968740282191 46.9225634183825
"5665" 1132.8 30.1654382296384 44.1041345284793
"5666" 1133 34.5922207206746 43.6540044813579
"5667" 1133.2 39.2280481647474 44.0702966303657
"5668" 1133.4 43.7614889402274 44.6467134987257
"5669" 1133.6 48.2965820163129 44.7408159522554
"5670" 1133.8 53.1944730967674 44.014613866256
"5671" 1134 56.205543485832 43.4592042921567
"5672" 1134.2 58.1403341947997 43.5471493243825
"5673" 1134.4 61.1542837367049 43.9313853580357
"5674" 1134.6 65.2912065463615 45.1560334075629
"5675" 1134.8 69.6645964533636 47.3742078695934
"5676" 1135 74.5040928440531 48.3460507694388
"5677" 1135.2 79.4993347785474 47.8559533604057
"5678" 1135.4 84.258518854604 49.0444386601896
"5679" 1135.6 88.415487092685 48.5083371216981
"5680" 1135.8 91.6037180894817 47.4523873676286
"5681" 1136 95.8186218878557 45.8233736878739
"5682" 1136.2 99.5053686084994 45.4728735351826
"5683" 1136.4 101.313597479117 48.0039522860657
"5684" 1136.6 102.12986348358 51.0230005459107
"5685" 1136.8 102.603975923757 55.4026686610962
"5686" 1137 102.137977459767 60.3216172567857
"5687" 1137.2 102.219619117077 64.5970971629249
"5688" 1137.4 102.661287099242 68.3833963191207
"5689" 1137.6 104.894742267308 71.9845472738878
"5690" 1137.8 107.831124987091 74.7053105736387
"5691" 1138 110.959359897737 74.2617595296122
"5692" 1138.2 112.401991745604 72.9820695708979
"5693" 1138.4 112.757794444192 70.467455556748
"5694" 1138.6 111.470004660826 69.1878067661387
"5695" 1138.8 110.422843921257 66.5001617365408
"5696" 1139 110.755180843688 62.2696142329689
"5697" 1139.2 110.169642796046 59.6182944548837
"5698" 1139.4 107.450462779837 57.237342268761
"5699" 1139.6 105.687355203227 52.9229692099757
"5700" 1139.8 105.479971612243 47.496714696662
"5701" 1140 105.453262719704 42.6034263921068
"5702" 1140.2 107.735666443709 39.2787359535798
"5703" 1140.4 109.467448063882 37.5524091073143
"5704" 1140.6 111.776132866489 35.2556723575549
"5705" 1140.8 114.906879370835 34.143433467853
"5706" 1141 116.017976953996 34.1918319983429
"5707" 1141.2 115.83187265621 32.5481009189876
"5708" 1141.4 115.250162978767 29.8483046312286
"5709" 1141.6 113.133243150584 27.1238632553571
"5710" 1141.8 110.438976781569 23.5886026828006
"5711" 1142 108.944444341625 19.9001061695714
"5712" 1142.2 107.197164551707 19.448814541619
"5713" 1142.4 105.773038791767 17.4035673659168
"5714" 1142.6 103.779618061316 17.0631310483825
"5715" 1142.8 101.671910667557 14.5795633383257
"5716" 1143 99.7826060864817 13.0083266238
"5717" 1143.2 96.8074196636274 11.6390583679757
"5718" 1143.4 93.8186679973185 10.0865003578163
"5719" 1143.6 91.6090170127062 8.29016538471428
"5720" 1143.8 89.2224943937977 7.82763361658875
"5721" 1144 85.1150227168705 6.88715254786303
"5722" 1144.2 80.9944929001043 5.28391890504361
"5723" 1144.4 76.6876491312769 4.14350801234232
"5724" 1144.6 72.0548065123419 4.66181226403039
"5725" 1144.8 67.7849727288965 4.4074221252212
"5726" 1145 63.8478779528887 5.05412902886147
"5727" 1145.2 59.8811188214416 6.63663341558908
"5728" 1145.4 56.089405961685 7.80260981998674
"5729" 1145.6 52.2746589451291 8.39493186144528
"5730" 1145.8 48.7381065540411 8.81375477743308
"5731" 1146 46.1210528857978 11.529573782619
"5732" 1146.2 43.1204279399324 14.7086909956568
"5733" 1146.4 40.878450792247 17.7169498010816
"5734" 1146.6 38.939002158832 16.908180277318
"5735" 1146.8 36.6809087599674 14.9495606524757
"5736" 1147 38.0391411078742 14.2764566985478
"5737" 1147.2 38.7882847666479 14.7055486938075
"5738" 1147.4 38.4070104517355 15.7990214514346
"5739" 1147.6 39.2790039352049 18.1695109627232
"5740" 1147.8 38.9268573686674 22.1491458168191
"5741" 1148 39.3114598399549 26.579647281067
"5742" 1148.2 39.3806875942355 31.0753943212112
"5743" 1148.4 40.294244506747 36.0141316952449
"5744" 1148.6 40.3999411136185 40.2693925306049
"5745" 1148.8 41.4089226844237 44.430394893567
"5746" 1149 42.1802372608074 49.5189939197957
"5747" 1149.2 43.6664901724272 54.3825212844919
"5748" 1149.4 44.5395651634341 59.2023802990433
"5749" 1149.6 45.4375118615174 64.4638021005045
"5750" 1149.8 47.4477908598082 68.9880061904388
"5751" 1150 48.8661268715509 72.707727380863
"5752" 1150.2 49.0258509570092 77.0210718963956
"5753" 1150.4 50.3314479671185 80.3848908016049
"5754" 1150.6 52.6615129766622 81.9522820288015
"5755" 1150.8 55.1297818913447 83.0266975096259
"5756" 1151 56.0413195991246 84.9092833838214
"5757" 1151.2 53.8219539219341 86.5892628344524
"5758" 1151.4 50.6222534807565 86.9418790010769
"5759" 1151.6 48.1613112524597 85.3283568792198
"5760" 1151.8 44.8315494200861 83.1841272159561
"5761" 1152 39.6408872731674 82.0021616297857
"5762" 1152.2 34.8520530548632 81.3502813301262
"5763" 1152.4 32.6304118471674 79.7671455363699
"5764" 1152.6 31.6552073679733 76.8397636036681
"5765" 1152.8 30.4284590204619 74.6382774631746
"5766" 1153 27.5116520123103 71.2880038160286
"5767" 1153.2 23.7194698898257 70.1598527723634
"5768" 1153.4 22.6944958896259 70.6401454650404
"5769" 1153.6 21.9693961192098 71.4090536409972
"5770" 1153.8 19.3899152173499 72.5382718893828
"5771" 1154 15.7351660705074 74.5658647334657
"5772" 1154.2 11.9716557225321 77.4125148639622
"5773" 1154.4 9.79512054727269 80.964255959991
"5774" 1154.6 9.59144033354017 83.2310602050925
"5775" 1154.8 9.61546613316028 84.3018943092143
"5776" 1155 9.45424037255152 85.5236272951607
"5777" 1155.2 9.91280585886155 85.4165228094857
"5778" 1155.4 11.3026077462796 85.9095359187125
"5779" 1155.6 13.7362068969549 87.9042679085732
"5780" 1155.8 16.6088625930079 90.8720728139946
"5781" 1156 19.0841943911323 94.3617210332317
"5782" 1156.2 21.1950449426061 98.3808769171728
"5783" 1156.4 21.8261071878986 102.734567932876
"5784" 1156.6 21.3588367486563 105.925769642175
"5785" 1156.8 22.3124300663367 106.328111900716
"5786" 1157 24.5257667322831 109.287435054301
"5787" 1157.2 25.1525713927674 110.812535401092
"5788" 1157.4 27.5924917616204 110.991012084139
"5789" 1157.6 30.2974333309156 113.402648440138
"5790" 1157.8 33.3775809386227 116.832472043075
"5791" 1158 36.7233068532611 117.794862055476
"5792" 1158.2 40.4127476988583 119.380404765117
"5793" 1158.4 44.2958035159447 121.842400961767
"5794" 1158.6 49.1931236968746 121.788464295464
"5795" 1158.8 53.7546709047811 122.476008657341
"5796" 1159 58.6516471048498 121.903069095262
"5797" 1159.2 64.1096435249982 122.50213754167
"5798" 1159.4 69.450647997637 122.052748091286
"5799" 1159.6 74.0978541615071 120.229882208067
"5800" 1159.8 79.0515382858894 118.140624157761
"5801" 1160 84.6083724837411 116.965712073102
"5802" 1160.2 89.669916819652 117.533887506863
"5803" 1160.4 91.4448387081341 119.274522644686
"5804" 1160.6 91.9216223128145 118.897270481239
"5805" 1160.8 92.0838594105452 118.210930625323
"5806" 1161 92.7384102399623 115.566625204364
"5807" 1161.2 95.6104458964474 112.528887401446
"5808" 1161.4 99.0546665085174 108.775037458061
"5809" 1161.6 103.587133606855 106.004925987648
"5810" 1161.8 108.368052479419 104.717648223915
"5811" 1162 111.657435435572 103.225501083699
"5812" 1162.2 114.94330715204 100.258116295528
"5813" 1162.4 115.604103161094 97.8221945282436
"5814" 1162.6 116.959967663044 94.7994558175942
"5815" 1162.8 119.856807523929 92.2645093188018
"5816" 1163 120.512703905654 91.3380859012754
"5817" 1163.2 121.251493984912 89.4790652127084
"5818" 1163.4 122.16899820312 88.2413320252563
"5819" 1163.6 123.160406061203 86.3435405720877
"5820" 1163.8 122.913651208337 84.4701086269757
"5821" 1164 123.715167106962 83.3337990421498
"5822" 1164.2 124.353089675709 82.8765618871681
"5823" 1164.4 125.188343008945 81.2626523234259
"5824" 1164.6 125.215423973207 80.5208741369957
"5825" 1164.8 125.677246531719 78.1798546934588
"5826" 1165 126.297774828622 77.2043596324702
"5827" 1165.2 127.038942422451 77.0119006831224
"5828" 1165.4 127.64755492492 77.0222803386151
"5829" 1165.6 127.758668669417 77.5102644123857
"5830" 1165.8 127.747641482502 78.0550543701893
"5831" 1166 128.032037770945 77.8075440665262
"5832" 1166.2 127.958087608223 78.2118049560705
"5833" 1166.4 127.739195126567 78.6189581186457
"5834" 1166.6 127.867615246984 78.735518676029
"5835" 1166.8 127.851167997955 79.0973581546607
"5836" 1167 127.698250754421 78.7615643709011
"5837" 1167.2 127.870385309978 76.552986042812
"5838" 1167.4 128.339704843291 75.1471726311927
"5839" 1167.6 128.739255778735 73.4526481398341
"5840" 1167.8 128.382219459859 70.9035669360918
"5841" 1168 128.151385116892 68.707411646567
"5842" 1168.2 128.238951790599 65.3082581469887
"5843" 1168.4 127.121387433797 63.2197386338739
"5844" 1168.6 125.887831638646 62.1568511435584
"5845" 1168.8 124.217558640641 62.0687698556436
"5846" 1169 123.246486511549 62.7233542082857
"5847" 1169.2 121.463150459482 62.7207047466735
"5848" 1169.4 120.255733443303 61.3970118739661
"5849" 1169.6 120.613501238705 59.1450907095982
"5850" 1169.8 122.013973528667 56.4788381343857
"5851" 1170 124.193155704739 55.1008531498571
"5852" 1170.2 125.021886916575 53.9352938452088
"5853" 1170.4 124.509641686856 52.0892724754916
"5854" 1170.6 123.960147598949 49.3121809606797
"5855" 1170.8 122.428879217145 46.0449933592041
"5856" 1171 121.386925448897 42.3644142767057
"5857" 1171.2 119.847975703154 38.3383653365134
"5858" 1171.4 116.989799473367 34.5639279649805
"5859" 1171.6 113.570324029889 32.0810460752251
"5860" 1171.8 110.177673122994 29.9341908899249
"5861" 1172 107.194193089118 26.948660559807
"5862" 1172.2 103.673108294747 26.324558926595
"5863" 1172.4 100.548328678182 26.9610904807751
"5864" 1172.6 97.6103787471424 27.8900544353482
"5865" 1172.8 94.0889130817674 29.0909229110982
"5866" 1173 91.5475173886159 31.2824341159221
"5867" 1173.2 89.0407715891136 34.192117324978
"5868" 1173.4 87.1051660479145 36.1553324141092
"5869" 1173.6 84.6983379741008 36.6878175251948
"5870" 1173.8 81.7272703601112 35.7362694086607
"5871" 1174 80.3657928851204 33.2610293787563
"5872" 1174.2 79.6558037500295 29.8855411421983
"5873" 1174.4 80.5941622174164 26.4017440372112
"5874" 1174.6 82.8371000230374 23.9034956549057
"5875" 1174.8 85.0076866635991 21.7569328107709
"5876" 1175 87.486279779607 19.4320762762763
"5877" 1175.2 90.9164271689228 17.8989137956935
"5878" 1175.4 94.3375115011291 17.3569048794346
"5879" 1175.6 97.3913013900799 18.0396873437232
"5880" 1175.8 101.369968261052 18.4562332581068
"5881" 1176 104.572504912974 18.1015041313785
"5882" 1176.2 105.345467524844 18.0075842205466
"5883" 1176.4 106.499239660549 18.3074485579107
"5884" 1176.6 105.446512719737 17.8004479852251
"5885" 1176.8 104.861676986387 17.7420666971657
"5886" 1177 105.339056979682 17.4482943936
"5887" 1177.2 105.221609756609 17.3724935591966
"5888" 1177.4 105.101010646356 17.3576360512563
"5889" 1177.6 104.934178484383 17.1153182103626
"5890" 1177.8 104.627095693287 16.9393073422953
"5891" 1178 105.510742092155 17.017491935449
"5892" 1178.2 106.806328820543 17.093001591398
"5893" 1178.4 108.00438224333 17.2729165940045
"5894" 1178.6 108.286484438686 16.7446590047741
"5895" 1178.8 108.208404753008 16.560890743864
"5896" 1179 108.290350428475 16.3557404320296
"5897" 1179.2 109.686745940158 16.9541956513223
"5898" 1179.4 111.69881968145 19.5952199935754
"5899" 1179.6 112.203202640837 20.3398373133557
"5900" 1179.8 113.312606702749 21.6182570301914
"5901" 1180 114.782533004206 23.487477192551
"5902" 1180.2 115.33277800904 25.0194280114372
"5903" 1180.4 116.661994835392 26.5512483644107
"5904" 1180.6 118.255386951262 28.5090463811372
"5905" 1180.8 118.891651222599 30.4833936958303
"5906" 1181 119.566476964926 32.4615971576223
"5907" 1181.2 120.513920621858 33.7608850241039
"5908" 1181.4 121.151236569677 35.6531626222554
"5909" 1181.6 122.248390893541 37.7666005822197
"5910" 1181.8 122.861574538077 39.1730820441208
"5911" 1182 123.688698213767 41.4608418884657
"5912" 1182.2 124.518271139177 43.7431411104857
"5913" 1182.4 124.081913982854 43.4233256182953
"5914" 1182.6 124.580586476297 43.9573500818357
"5915" 1182.8 125.26231783801 45.8423496892251
"5916" 1183 125.269949893187 47.6378496804857
"5917" 1183.2 126.189966606501 49.256317464019
"5918" 1183.4 126.497382278671 50.9618336484972
"5919" 1183.6 126.514349023227 50.9729919579796
"5920" 1183.8 126.938107030503 51.1041403077857
"5921" 1184 127.226391831517 51.4530412838482
"5922" 1184.2 127.595329361023 52.1334561441428
"5923" 1184.4 127.574751875834 51.7056564091524
"5924" 1184.6 127.658645472052 51.3918176453425
"5925" 1184.8 127.784562061559 51.1191199561319
"5926" 1185 127.760438991495 51.0510306454675
"5927" 1185.2 127.841544444802 51.0135656898787
"5928" 1185.4 127.96349280084 51.6742693333941
"5929" 1185.6 127.990784346836 51.7017766228374
"5930" 1185.8 128.086655643936 52.1697150682295
"5931" 1186 128.284454326367 52.9216709737857
"5932" 1186.2 128.270450879824 52.8042462397464
"5933" 1186.4 128.425849180974 52.8652259220466
"5934" 1186.6 128.615739175816 52.9740696633821
"5935" 1186.8 128.628105082544 52.7926110231328
"5936" 1187 128.693622560043 54.1594720308029
"5937" 1187.2 128.956592691953 56.2094206652651
"5938" 1187.4 129.18144184651 56.791619369028
"5939" 1187.6 129.180630702374 57.0661916591342
"5940" 1187.8 129.005511380887 57.3731918546343
"5941" 1188 128.325451258683 58.6414263140436
"5942" 1188.2 128.255045302472 60.2964473714694
"5943" 1188.4 128.161590324056 61.5254971051414
"5944" 1188.6 128.449357944544 63.8406659930836
"5945" 1188.8 128.328317063661 66.6735214116449
"5946" 1189 127.932075931939 69.5001471200857
"5947" 1189.2 127.739958794914 72.1584766361975
"5948" 1189.4 126.846882687857 75.2918229863253
"5949" 1189.6 126.396087860486 78.077833107878
"5950" 1189.8 126.7249812214 78.7565711547857
"5951" 1190 127.02529906085 79.8707790188837
"5952" 1190.2 127.105419822904 80.4295255178085
"5953" 1190.4 126.772343761974 82.5488930561929
"5954" 1190.6 126.014603612113 84.2037032809586
"5955" 1190.8 125.246581641767 85.8194753499973
"5956" 1191 125.195950430357 86.5810406719157
"5957" 1191.2 125.376405260767 86.6109001042857
"5958" 1191.4 125.59654096255 86.1424061748509
"5959" 1191.6 125.848042965236 85.9864320635262
"5960" 1191.8 125.709078284455 85.8352039807607
"5961" 1192 125.446066714865 86.4272471798467
"5962" 1192.2 125.022747815905 86.969034225665
"5963" 1192.4 124.560371084196 88.0853254915
"5964" 1192.6 124.684560405084 88.3084671729819
"5965" 1192.8 124.323906635303 89.74057663375
"5966" 1193 123.218298347521 91.4194320703636
"5967" 1193.2 121.799186135253 93.5429672059392
"5968" 1193.4 120.530089563497 95.4064502915357
"5969" 1193.6 119.223836430427 97.421058564729
"5970" 1193.8 116.998963493532 100.200378340197
"5971" 1194 115.183284144737 102.524128554437
"5972" 1194.2 113.083731336705 106.169639704254
"5973" 1194.4 112.686146503517 105.983018251942
"5974" 1194.6 110.470057327187 108.987299075126
"5975" 1194.8 109.547591459076 110.224987738988
"5976" 1195 109.098520724614 110.815158565319
"5977" 1195.2 107.690433780075 111.397224901055
"5978" 1195.4 104.425207061925 114.187478949173
"5979" 1195.6 101.767052834053 116.627975440214
"5980" 1195.8 98.0725226082565 119.058338096525
"5981" 1196 94.1402718760971 121.347991302429
"5982" 1196.2 88.9820758241654 124.121977610449
"5983" 1196.4 84.4332814186424 125.468732066223
"5984" 1196.6 82.1903595965652 125.972254431207
"5985" 1196.8 80.8590749080487 126.531662946786
"5986" 1197 76.5269111046295 127.053195761044
"5987" 1197.2 71.1801497514865 127.350718700364
"5988" 1197.4 66.5163736926136 127.580238331016
"5989" 1197.6 61.0495841162614 126.950070393563
"5990" 1197.8 55.2668427185822 126.548491934434
"5991" 1198 49.3900077741211 125.402830747432
"5992" 1198.2 44.7491050397148 124.898618476207
"5993" 1198.4 40.4318127058444 121.937904120632
"5994" 1198.6 35.6067891332937 119.481898793983
"5995" 1198.8 29.9848949888785 116.465524192101
"5996" 1199 25.0279407185274 114.772239537766
"5997" 1199.2 25.1833190920043 114.500771517615
"5998" 1199.4 22.9523139538713 111.676974697442
"5999" 1199.6 18.8928151548979 108.601892261851
"6000" 1199.8 16.7116757283311 107.021533440522
"6001" 1200 17.2286097748947 107.488898468922
"6002" 1200.2 17.9668340811174 108.271970934436
"6003" 1200.4 18.0574283891587 107.822950547851
"6004" 1200.6 18.1420959667674 106.202464426104
"6005" 1200.8 17.6758280393731 103.23563734299
"6006" 1201 16.9947358745242 98.8616883674884
"6007" 1201.2 17.1970563872821 94.2609477709475
"6008" 1201.4 18.811186926229 90.950004908555
"6009" 1201.6 19.8352123312258 89.4832476746607
"6010" 1201.8 21.2734416570474 88.3713083779257
"6011" 1202 21.9841733398756 88.1143979621641
"6012" 1202.2 22.8489937629504 87.6954022873955
"6013" 1202.4 22.9228507364424 87.5780860658357
"6014" 1202.6 23.0204681114982 87.8542109170165
"6015" 1202.8 22.6339931841674 87.5300513268057
"6016" 1203 21.4628474843464 86.7151006405883
"6017" 1203.2 19.5893889045082 84.6539292549154
"6018" 1203.4 18.5362592437313 82.2782323376592
"6019" 1203.6 16.5499733425477 80.1239990538132
"6020" 1203.8 13.7936739241798 79.5254749601001
"6021" 1204 11.2299335726315 78.0248953214896
"6022" 1204.2 10.1151016039974 74.7528107448257
"6023" 1204.4 10.1559358165303 71.6236332428218
"6024" 1204.6 10.0021550554674 68.0158304095191
"6025" 1204.8 10.0718975112558 64.0698968611694
"6026" 1205 10.6182271383583 61.017943940513
"6027" 1205.2 12.8253658956279 59.4370051552276
"6028" 1205.4 14.9150517230532 59.1096923739231
"6029" 1205.6 16.1397077563218 58.6945886404053
"6030" 1205.8 17.4670131479674 57.8463135878524
"6031" 1206 19.3503407845061 56.0389130981834
"6032" 1206.2 21.9524861038087 54.278127034162
"6033" 1206.4 24.5991128065043 52.2090076336962
"6034" 1206.6 26.8506643292874 49.4021526626957
"6035" 1206.8 28.0905363357892 46.7649269553401
"6036" 1207 27.393174323038 43.9584955843563
"6037" 1207.2 26.2986005811812 40.8861261571823
"6038" 1207.4 24.9165284491311 38.3951948174978
"6039" 1207.6 25.1163415456047 37.7715565518787
"6040" 1207.8 26.6682230410927 37.9348636792255
"6041" 1208 29.9090878165547 39.0844067316474
"6042" 1208.2 33.1523027955474 40.8883197286757
"6043" 1208.4 35.8937676595043 43.1896825242225
"6044" 1208.6 39.1773783918665 44.7395695208699
"6045" 1208.8 41.2270958544038 45.9918435535281
"6046" 1209 44.6027459913474 47.4431142519857
"6047" 1209.2 47.3138487707773 47.3694618423946
"6048" 1209.4 50.9245267887977 46.0115137988312
"6049" 1209.6 55.0332249312578 43.880204892853
"6050" 1209.8 58.7583424824817 41.6399984826857
"6051" 1210 62.9507180646174 39.8094854547857
"6052" 1210.2 66.0508297195027 37.4650236293151
"6053" 1210.4 69.3575136622674 35.2409923021757
"6054" 1210.6 73.1461781870447 34.5477727381867
"6055" 1210.8 77.2092461393874 32.7211158573857
"6056" 1211 81.9618597304733 30.6263735814034
"6057" 1211.2 87.0620388828411 29.8123835095805
"6058" 1211.4 91.7221286430751 27.6048169647569
"6059" 1211.6 96.1542888385856 27.1359464060433
"6060" 1211.8 99.9826404382062 27.1755277567959
"6061" 1212 104.10106794101 26.958914198316
"6062" 1212.2 105.504568589369 24.7619196738974
"6063" 1212.4 105.059008887267 23.5526833866746
"6064" 1212.6 105.028802401659 23.5230481821174
"6065" 1212.8 105.094605686026 25.2629583387696
"6066" 1213 105.722784487638 28.8184503558986
"6067" 1213.2 106.458669779611 32.162062898067
"6068" 1213.4 106.353101770278 35.0488257240091
"6069" 1213.6 107.561254447026 39.2671577560599
"6070" 1213.8 108.346758578747 44.0715814826775
"6071" 1214 109.56935472421 48.9825490604436
"6072" 1214.2 111.988173730841 53.3036257265278
"6073" 1214.4 113.22978290808 58.094330793317
"6074" 1214.6 115.391441622973 61.9176841021387
"6075" 1214.8 118.697421211437 65.5693904384022
"6076" 1215 121.834816934447 67.9020183701957
"6077" 1215.2 121.969147637579 67.1826730458234
"6078" 1215.4 122.486254208661 66.0647368681789
"6079" 1215.6 123.513054493944 64.8234421626975
"6080" 1215.8 123.279946621272 64.7683975531273
"6081" 1216 122.516390934197 67.0841295704957
"6082" 1216.2 122.036521841441 70.7068234945805
"6083" 1216.4 120.090149774611 74.273599311192
"6084" 1216.6 117.039294728111 76.6915642150669
"6085" 1216.8 113.654804691675 78.3691078795228
"6086" 1217 109.998797590217 79.9288784343557
"6087" 1217.2 105.706745879938 82.3612482355304
"6088" 1217.4 102.432753441732 86.2275385940622
"6089" 1217.6 99.4560114770113 90.1747167673223
"6090" 1217.8 96.0167938239175 92.3004202069607
"6091" 1218 93.0284261699361 91.4096815873219
"6092" 1218.2 88.391098692323 91.3134000813968
"6093" 1218.4 83.5833160689233 92.3905801813247
"6094" 1218.6 78.0591125462937 93.4027252246015
"6095" 1218.8 73.0717357375601 95.0383528352247
"6096" 1219 69.8335335986008 94.5896433553274
"6097" 1219.2 65.6142659811008 92.8953249203227
"6098" 1219.4 61.2042487479648 91.9268356612331
"6099" 1219.6 56.8944462382674 92.9622710030549
"6100" 1219.8 54.5740445661409 95.0885388389845
"6101" 1220 54.5390748649817 96.36158120275
"6102" 1220.2 53.2571465680088 98.7740302016305
"6103" 1220.4 51.1914801179103 102.13873224825
"6104" 1220.6 48.6356667834213 106.019531144786
"6105" 1220.8 47.2682003267404 110.051080826705
"6106" 1221 44.9013403150474 113.738843530526
"6107" 1221.2 42.0873412489897 116.44629106336
"6108" 1221.4 42.2050791857404 118.898385024232
"6109" 1221.6 43.6903023224758 119.423819806536
"6110" 1221.8 43.8958563858924 119.791653393702
"6111" 1222 44.2953307751784 119.418929190751
"6112" 1222.2 45.1471630919972 118.935226862056
"6113" 1222.4 46.3313650220647 119.682589857921
"6114" 1222.6 48.482825655987 122.296563180627
"6115" 1222.8 49.5834009117566 122.263005909014
"6116" 1223 50.293586713595 122.786923040113
"6117" 1223.2 50.2318689373405 122.694572724544
"6118" 1223.4 50.0787062407674 122.046709783425
"6119" 1223.6 49.3615099065357 120.757678331017
"6120" 1223.8 48.3310806003828 119.496221440209
"6121" 1224 47.8103016547269 117.456290229394
"6122" 1224.2 47.2057264125077 115.369360744325
"6123" 1224.4 45.3687053434474 111.884962251206
"6124" 1224.6 43.1126009124004 107.017858341526
"6125" 1224.8 41.9858053160921 102.800073995688
"6126" 1225 42.0228090407148 100.03397902668
"6127" 1225.2 41.0559647202674 98.8292999386319
"6128" 1225.4 40.2484618100875 97.7134160011657
"6129" 1225.6 38.2910503029573 96.1323943889186
"6130" 1225.8 36.4072805168444 95.2241979033242
"6131" 1226 35.363698348729 93.1470199993242
"6132" 1226.2 35.597039862804 90.1319699659443
"6133" 1226.4 37.346375014397 87.6927635959524
"6134" 1226.6 39.8210761997795 86.5671041846231
"6135" 1226.8 41.6533177013624 84.8180194925262
"6136" 1227 43.049461134912 83.5780326676472
"6137" 1227.2 44.7668868416831 82.2125384581652
"6138" 1227.4 46.9125372738616 79.876872619921
"6139" 1227.6 49.2956212197781 78.1516483343389
"6140" 1227.8 51.5716778592674 75.2067065727545
"6141" 1228 54.7126146005837 73.1171921131224
"6142" 1228.2 58.1506806691792 71.7002756279622
"6143" 1228.4 61.8157697371558 71.2034834183051
"6144" 1228.6 65.016059109238 72.6663160869916
"6145" 1228.8 68.292430094145 72.4336310171633
"6146" 1229 71.329932903411 70.8186923514738
"6147" 1229.2 75.3281019000774 69.9350562437357
"6148" 1229.4 79.6044919099374 69.5923218895757
"6149" 1229.6 83.9283057241498 67.7330185649916
"6150" 1229.8 87.8049506005559 65.0838971268338
"6151" 1230 91.9988813541041 62.8750293275134
"6152" 1230.2 96.7669888794246 61.0208101762571
"6153" 1230.4 100.774199248525 57.923661575742
"6154" 1230.6 103.310324079828 54.3241594638918
"6155" 1230.8 103.924035733283 50.8031855546494
"6156" 1231 106.008263764807 47.4427286372758
"6157" 1231.2 109.660328869253 44.0621362886
"6158" 1231.4 112.533664988749 41.547407297814
"6159" 1231.6 115.559448659326 41.6384711459916
"6160" 1231.8 119.123234278934 42.4348075278968
"6161" 1232 121.396384026853 43.0124195978286
"6162" 1232.2 119.823663613825 42.582147032
"6163" 1232.4 119.198099232557 40.5183224145257
"6164" 1232.6 118.705762249209 37.1633746322269
"6165" 1232.8 117.228300183737 36.4427708816465
"6166" 1233 115.796995798192 34.6027715230736
"6167" 1233.2 115.497639252486 33.5941796951607
"6168" 1233.4 116.213126521641 33.5193420507129
"6169" 1233.6 116.450047942252 33.2966672349524
"6170" 1233.8 116.69789303307 34.9174954479221
"6171" 1234 118.071484513324 36.8603478829661
"6172" 1234.2 120.486382278434 39.4298497204372
"6173" 1234.4 122.539759185617 42.6019914994757
"6174" 1234.6 122.897711009345 47.0267417997084
"6175" 1234.8 122.860560180989 50.6183266598436
"6176" 1235 122.130814785767 52.6278948462548
"6177" 1235.2 122.678508178424 56.1104636154732
"6178" 1235.4 123.785101891243 59.7785432070085
"6179" 1235.6 123.427669873438 64.4663053484772
"6180" 1235.8 121.85203564602 67.7140474355278
"6181" 1236 120.183460500767 69.1546165649011
"6182" 1236.2 118.937153758367 70.7847176659805
"6183" 1236.4 117.20298352141 74.265357219591
"6184" 1236.6 116.245035814165 78.2717196797449
"6185" 1236.8 114.933890545246 81.7314655731474
"6186" 1237 112.500635384788 84.5309890714647
"6187" 1237.2 109.166407216055 86.0363615350942
"6188" 1237.4 105.484372156579 88.4543954940857
"6189" 1237.6 102.349794943399 91.0300277668252
"6190" 1237.8 102.532641261527 91.7623013062057
"6191" 1238 102.692149922961 92.9199404544947
"6192" 1238.2 101.845082709584 95.7460498802613
"6193" 1238.4 100.91204809554 99.7214422863363
"6194" 1238.6 99.7751875939674 104.529805116761
"6195" 1238.8 99.6972934225674 109.096350915086
"6196" 1239 101.66041200416 112.125877795607
"6197" 1239.2 102.802287680395 112.61153256486
"6198" 1239.4 103.037990638678 111.014823091589
"6199" 1239.6 102.061334600358 110.062050943647
"6200" 1239.8 100.341218572807 110.134939867086
"6201" 1240 97.1998716555822 110.08493373236
"6202" 1240.2 93.6276975932148 111.303010796983
"6203" 1240.4 88.3328372990921 112.602600240701
"6204" 1240.6 83.8665676012869 113.432122585481
"6205" 1240.8 79.4714309171472 114.269904299083
"6206" 1241 75.5027721844257 115.674957390792
"6207" 1241.2 71.0206594840512 116.982609457367
"6208" 1241.4 66.692572661288 116.836684056669
"6209" 1241.6 62.2532767336563 115.282686774545
"6210" 1241.8 58.6908258652169 112.660228060488
"6211" 1242 54.4008828245479 109.724253930883
"6212" 1242.2 49.6464885823894 106.010031855591
"6213" 1242.4 44.9107275613444 102.709028860286
"6214" 1242.6 39.9145987365591 101.518979019452
"6215" 1242.8 34.547368406743 100.666681683335
"6216" 1243 28.7408962219274 100.231994209766
"6217" 1243.2 22.6751039968508 101.113280210077
"6218" 1243.4 18.9979701957304 103.031183766693
"6219" 1243.6 19.7461009436227 103.185618198457
"6220" 1243.8 17.8089958917016 102.785898108378
"6221" 1244 15.1339460580964 101.171643898444
"6222" 1244.2 13.1502194947309 98.0021310641028
"6223" 1244.4 11.9884564261674 94.1990906348357
"6224" 1244.6 10.4947211393204 90.1359931943092
"6225" 1244.8 10.1676801696924 85.9130981521607
"6226" 1245 11.5158282780783 83.3933796009614
"6227" 1245.2 12.8920288144074 82.0514946050057
"6228" 1245.4 13.8915745150637 80.4466823428783
"6229" 1245.6 15.3745618770263 78.786354220321
"6230" 1245.8 16.2222337422616 78.0532326071445
"6231" 1246 16.4294228391905 78.097466627555
"6232" 1246.2 16.9201311529299 77.3447392981607
"6233" 1246.4 16.6280280101799 76.3418518413857
"6234" 1246.6 15.170577576323 75.0421731667302
"6235" 1246.8 13.06240159781 74.3190893691793
"6236" 1247 10.7087664674532 72.1856414102571
"6237" 1247.2 8.13040393682626 72.3952138237857
"6238" 1247.4 7.5933145474561 72.4331811085876
"6239" 1247.6 7.28423085993564 72.2902629542203
"6240" 1247.8 9.00759906290146 72.9928039875331
"6241" 1248 10.4036809628031 72.8866889528571
"6242" 1248.2 12.1230009040402 72.9012308842062
"6243" 1248.4 13.9425841173761 73.5537485107314
"6244" 1248.6 16.6856372411112 73.5027715733794
"6245" 1248.8 18.662757007178 71.8055412806436
"6246" 1249 19.2499241822341 69.6342981930524
"6247" 1249.2 19.6689987584152 67.5637098212289
"6248" 1249.4 19.837439697238 65.1228001547445
"6249" 1249.6 20.1709674078837 61.7964739517043
"6250" 1249.8 21.7468651210008 58.6122729399524
"6251" 1250 24.6211059524862 56.9137472580357
"6252" 1250.2 28.2087253624919 55.8453518628979
"6253" 1250.4 32.1630468187674 54.2179790902362
"6254" 1250.6 35.4676480296765 53.2462300212857
"6255" 1250.8 39.4465533610149 52.6760768079455
"6256" 1251 43.2084403232874 53.2579141469957
"6257" 1251.2 46.516193401738 55.365409684374
"6258" 1251.4 49.6705108233348 56.9012642177472
"6259" 1251.6 53.6288828988059 57.4292968219492
"6260" 1251.8 57.7668609579474 57.1058862141557
"6261" 1252 61.835380443738 57.1829403503739
"6262" 1252.2 66.0813764533851 57.923698647021
"6263" 1252.4 69.5445367965694 60.4109513312461
"6264" 1252.6 72.6534562885618 62.469773494538
"6265" 1252.8 76.6215125706542 64.6694837421631
"6266" 1253 80.290517005196 67.5305373575429
"6267" 1253.2 81.2725112720355 71.0012829043166
"6268" 1253.4 81.3176928917894 73.1306432259231
"6269" 1253.6 79.7217659124341 74.519993721419
"6270" 1253.8 79.0177037389809 77.3015255373419
"6271" 1254 80.8550179199549 78.3833282501607
"6272" 1254.2 83.7458519721592 77.8431214643991
"6273" 1254.4 87.8255858304205 76.9204942575
"6274" 1254.6 92.6490511255856 76.5594047544372
"6275" 1254.8 97.3459585819733 75.4804339459034
"6276" 1255 102.290711129179 74.8733176099916
"6277" 1255.2 107.02516939745 75.3113920318838
"6278" 1255.4 110.140161086462 77.6025834303413
"6279" 1255.6 111.707832803196 79.9824770427714
"6280" 1255.8 111.646895186114 82.416802372102
"6281" 1256 110.89355563801 84.4161976609805
"6282" 1256.2 110.300114022058 87.5196654372857
"6283" 1256.4 109.225763580228 88.508658849443
"6284" 1256.6 107.241388689423 89.7042835776995
"6285" 1256.8 105.809389405087 92.8268549820057
"6286" 1257 106.280829909122 95.9499839875389
"6287" 1257.2 107.03655471157 99.5026873863787
"6288" 1257.4 109.02790238241 103.229648067092
"6289" 1257.6 110.903038766798 104.243307993922
"6290" 1257.8 110.836159932767 102.527275793686
"6291" 1258 110.982211504142 101.252938951729
"6292" 1258.2 110.889269595086 100.173042484593
"6293" 1258.4 110.81566146661 98.2034659987804
"6294" 1258.6 112.933310701229 95.7028333338132
"6295" 1258.8 113.434058945943 93.1006544211099
"6296" 1259 113.841858937876 89.9707918090575
"6297" 1259.2 114.285140744201 87.2167436596191
"6298" 1259.4 115.798772465509 84.5714129283825
"6299" 1259.6 118.127054375807 81.7788650051057
"6300" 1259.8 118.989920777703 78.6414050411567
"6301" 1260 117.734210781489 75.4019020720692
"6302" 1260.2 115.677897639262 71.7891425077173
"6303" 1260.4 114.576702955205 68.9021470750669
"6304" 1260.6 113.578854704694 66.4513419202015
"6305" 1260.8 110.800392201002 63.3446529563571
"6306" 1261 109.017290878943 59.4376120985434
"6307" 1261.2 108.835509635757 54.8369109951383
"6308" 1261.4 108.777528260053 50.468575227956
"6309" 1261.6 109.561155337746 47.3385720745805
"6310" 1261.8 109.60350474618 46.099239037162
"6311" 1262 107.219052931055 43.4017326145623
"6312" 1262.2 104.070609478695 40.646647039162
"6313" 1262.4 100.147348635101 38.6863144479827
"6314" 1262.6 95.7603921763924 36.592293896442
"6315" 1262.8 92.3403512133612 33.7889151236607
"6316" 1263 87.8814703506128 32.2670008684507
"6317" 1263.2 82.9408332824771 31.2013419433502
"6318" 1263.4 78.6293045743185 29.5679915926531
"6319" 1263.6 74.4047380335939 27.2669341824184
"6320" 1263.8 69.6486130141489 25.6018295012342
"6321" 1264 64.4215666786552 24.0637350932143
"6322" 1264.2 58.9735911667978 22.525240907013
"6323" 1264.4 54.2873760118185 18.4760205529898
"6324" 1264.6 51.6201908958411 17.9560706838541
"6325" 1264.8 49.1727631603544 20.4502438345575
"6326" 1265 46.3389911750837 23.3960707669286
"6327" 1265.2 42.5583050535406 27.2480465256672
"6328" 1265.4 38.687687464386 30.697071950028
"6329" 1265.6 35.1043631867362 34.2838676710982
"6330" 1265.8 30.8254701381614 37.5611764166494
"6331" 1266 26.7184032056042 41.1368657225204
"6332" 1266.2 23.3118091317885 44.1736088998015
"6333" 1266.4 19.9533245153402 46.9352896297032
"6334" 1266.6 17.3712682289549 50.1994319628795
"6335" 1266.8 17.1621370362513 53.9037238336406
"6336" 1267 17.0400704736652 58.0570802662743
"6337" 1267.2 18.2013632710935 61.0779809500901
"6338" 1267.4 19.5031040165037 64.344009496022
"6339" 1267.6 20.8552637346326 68.4749781376902
"6340" 1267.8 20.47473325009 71.8151953969631
"6341" 1268 17.5698122585225 71.9924956587245
"6342" 1268.2 13.586021790541 72.6132195236159
"6343" 1268.4 10.9139750618557 71.3642615552563
"6344" 1268.6 9.21702548673005 68.7813853266689
"6345" 1268.8 8.51392699227706 66.2635444340934
"6346" 1269 6.65270568526743 62.2489986773242
"6347" 1269.2 6.85137516282805 60.3904631153463
"6348" 1269.4 7.83230994756053 57.8930202461823
"6349" 1269.6 8.76381476241517 55.2688229945698
"6350" 1269.8 8.30093029143755 52.9611534146156
"6351" 1270 7.41541944689243 51.1122542839732
"6352" 1270.2 6.07243344882805 50.5632085619524
"6353" 1270.4 4.21761954723534 49.7695773253132
"6354" 1270.6 5.16334027840632 51.6090099372301
"6355" 1270.8 6.83201652537139 52.3631723356124
"6356" 1271 8.86235666987966 52.7494559689898
"6357" 1271.2 9.39431795392473 53.0536826313082
"6358" 1271.4 10.5977391412843 54.2921124350273
"6359" 1271.6 12.976482494978 55.3739708084752
"6360" 1271.8 14.3209541142008 57.1149738674857
"6361" 1272 15.2707842231398 58.4999432837964
"6362" 1272.2 16.2033965897008 59.9061816759857
"6363" 1272.4 18.0406712644237 61.307465363567
"6364" 1272.6 19.3018536298341 64.108139477619
"6365" 1272.8 20.7625574937566 67.3984156185792
"6366" 1273 23.4993073467266 70.4505090003979
"6367" 1273.2 26.0369947972049 73.316150121067
"6368" 1273.4 27.6991116116136 76.7771176233297
"6369" 1273.6 30.3837799562622 79.4268709981489
"6370" 1273.8 31.4497989842614 82.5175457558158
"6371" 1274 31.8285600827557 83.1621738489681
"6372" 1274.2 33.1843259549008 82.5214561057857
"6373" 1274.4 36.2611457252008 82.2098794201857
"6374" 1274.6 40.1679159222142 82.5684135849985
"6375" 1274.8 44.2573599207142 84.453618265158
"6376" 1275 47.9041606225174 86.4080506995982
"6377" 1275.2 51.1701303865465 88.4027679618787
"6378" 1275.4 55.1650101708746 90.2320517628214
"6379" 1275.6 58.2524696212279 89.7796213311936
"6380" 1275.8 62.7817964022209 89.1228361742392
"6381" 1276 67.7247319925367 88.8179016272857
"6382" 1276.2 72.4732805182674 88.7075515511357
"6383" 1276.4 77.6603242046765 86.8823494894675
"6384" 1276.6 82.3285865519196 85.5088104690792
"6385" 1276.8 86.8350183701424 84.9272500453795
"6386" 1277 91.5682927038798 85.314122606634
"6387" 1277.2 96.4174516097887 84.0144277242857
"6388" 1277.4 100.129944744148 81.5421344581118
"6389" 1277.6 103.353598619495 77.959926220013
"6390" 1277.8 107.104658198082 74.2479823292286
"6391" 1278 108.780396233963 70.6318878646878
"6392" 1278.2 111.005175587692 67.6933942639649
"6393" 1278.4 115.131794384973 65.9269429241975
"6394" 1278.6 117.992231940823 67.0560658293044
"6395" 1278.8 118.892436734045 69.3227215074524
"6396" 1279 118.614342336508 70.1395284436607
"6397" 1279.2 117.353048530094 69.8469432825233
"6398" 1279.4 116.431822857829 68.1772709370918
"6399" 1279.6 115.541931524561 65.4161905116672
"6400" 1279.8 114.411833864587 61.3919715623708
"6401" 1280 112.756251257777 57.0980967970157
"6402" 1280.2 111.011421818417 52.4088676787357
"6403" 1280.4 109.254185523922 47.7936380232857
"6404" 1280.6 106.50083786798 43.2340751620433
"6405" 1280.8 104.332415406735 38.588724650318
"6406" 1281 101.703068336117 34.5477341767157
"6407" 1281.2 98.312865056654 30.4762379589455
"6408" 1281.4 93.8425131518287 27.7597340422959
"6409" 1281.6 89.8132934538224 25.3926438964945
"6410" 1281.8 86.2830971688411 22.4370353859699
"6411" 1282 82.2405986771498 19.0224330478445
"6412" 1282.2 78.5178682189074 15.1871378752457
"6413" 1282.4 75.7532360688851 10.9542769611681
"6414" 1282.6 74.0775295244817 7.11062507494286
"6415" 1282.8 73.5667948475367 4.89941498407417
"6416" 1283 72.0513537565174 5.16100402834127
"6417" 1283.2 69.1828540511386 5.99177109311045
"6418" 1283.4 64.9113963526201 6.0259633799594
"6419" 1283.6 60.4177521869015 5.68661866906922
"6420" 1283.8 56.2029367574715 4.8564631352449
"6421" 1284 53.2822949566792 5.72696712555042
"6422" 1284.2 49.9803550142523 5.55375325955844
"6423" 1284.4 49.0350755948257 4.61531068267406
"6424" 1284.6 50.8468293198508 4.74989590150793
"6425" 1284.8 52.4919695883469 4.95548366783711
"6426" 1285 54.1681502392674 4.84493018469747
"6427" 1285.2 55.6489508934862 5.32508665791071
"6428" 1285.4 57.5780073342266 4.97171471537754
"6429" 1285.6 60.3271354582968 3.68033595543277
"6430" 1285.8 63.908666576354 1.76866847972802
"6431" 1286 67.4196125534082 1.73776386542163
"6432" 1286.2 70.5164730571266 1.12897932195561
"6433" 1286.4 72.8827709053001 1.29736954367823
"6434" 1286.6 74.734066111996 1.42064131648571
"6435" 1286.8 75.5816988675316 1.71115228277628
"6436" 1287 75.7441144747396 2.02359990250793
"6437" 1287.2 76.8765699646412 2.0818594769459
"6438" 1287.4 76.8866408730843 2.17156169489958
"6439" 1287.6 78.5842637269103 2.43697479094286
"6440" 1287.8 79.4705214976703 2.69064402041192
"6441" 1288 79.3601738454117 2.76856000683379
"6442" 1288.2 79.7666734535976 2.87589060040835
"6443" 1288.4 81.5094059170149 3.14100502640942
"6444" 1288.6 82.9178403276232 3.78343118228571
"6445" 1288.8 83.4999331478863 3.75643815259264
"6446" 1289 85.259646566282 4.39221572575173
"6447" 1289.2 86.8525445587074 4.88173899902571
"6448" 1289.4 88.6953318196765 5.41606154243723
"6449" 1289.6 90.016821745213 5.99300347001838
"6450" 1289.8 91.1002367159464 6.52202626098045
"6451" 1290 92.5811595660546 7.24239513009759
"6452" 1290.2 93.4722508915174 7.43877745475446
"6453" 1290.4 94.6287736756288 8.44165687788967
"6454" 1290.6 95.1680719147049 9.08591462081696
"6455" 1290.8 96.2707447194511 10.4203325209592
"6456" 1291 97.5590984176374 12.2700011563157
"6457" 1291.2 98.7098225205487 13.581057428692
"6458" 1291.4 100.398340965167 15.0862854217489
"6459" 1291.6 101.120105042714 15.9688970379985
"6460" 1291.8 102.147963891998 16.4990126784066
"6461" 1292 103.620699845189 17.9806688432436
"6462" 1292.2 103.948675303715 19.8624280365383
"6463" 1292.4 104.868750135285 21.5065935140443
"6464" 1292.6 106.101244570138 23.5676755024767
"6465" 1292.8 106.79068845038 25.4346605445438
"6466" 1293 106.657137637157 27.7553624306357
"6467" 1293.2 106.595696622369 29.0791659251939
"6468" 1293.4 106.359252659005 31.9136664827187
"6469" 1293.6 106.539280369126 33.882755022177
"6470" 1293.8 107.544503012316 35.2886920125115
"6471" 1294 108.539904671705 37.6105979079732
"6472" 1294.2 109.091655052455 39.6025790620045
"6473" 1294.4 108.924942119035 42.2366517749558
"6474" 1294.6 108.109863933767 44.6122760755805
"6475" 1294.8 107.801532838642 47.5826746424107
"6476" 1295 108.472071830777 50.2200414623957
"6477" 1295.2 109.414591304717 52.4789724329957
"6478" 1295.4 110.024762314017 55.2341541872232
"6479" 1295.6 111.042817938523 57.8642416114286
"6480" 1295.8 110.94685165002 60.9823511492752
"6481" 1296 110.137521488252 64.3280812101517
"6482" 1296.2 110.359679628991 68.1579918759985
"6483" 1296.4 111.320926850523 72.0029807621261
"6484" 1296.6 112.402329974746 75.3051964326474
"6485" 1296.8 114.546170982953 77.1766043276775
"6486" 1297 117.067693644767 78.0905759893157
"6487" 1297.2 119.054789853951 78.1286487526837
"6488" 1297.4 119.756540522902 78.6442237921896
"6489" 1297.6 119.487976827553 80.1793320405612
"6490" 1297.8 118.256391156236 82.2699228439732
"6491" 1298 116.114733037214 83.5669505694347
"6492" 1298.2 113.676543354525 84.2662068641645
"6493" 1298.4 110.803362386915 85.9904798619068
"6494" 1298.6 108.08846443613 88.3799252423077
"6495" 1298.8 105.427328705217 89.3488656420722
"6496" 1299 102.258301789572 89.0348020639077
"6497" 1299.2 99.42953220838 88.4300535655232
"6498" 1299.4 96.5480139579418 87.990653450402
"6499" 1299.6 93.488283326394 88.1719118122616
"6500" 1299.8 90.6834179053162 89.3957750533223
"6501" 1300 88.4659275838299 91.6480565214857
"6502" 1300.2 87.2851937897304 93.2319046732857
"6503" 1300.4 87.2446752166821 94.2689104104199
"6504" 1300.6 85.9532996244341 95.0061607996191
"6505" 1300.8 83.6752042148389 95.45281586975
"6506" 1301 80.9647701241753 95.7088026673647
"6507" 1301.2 78.3502958860751 95.8982820789011
"6508" 1301.4 75.3598018698307 95.0921620999693
"6509" 1301.6 72.3684229798444 94.5001815665934
"6510" 1301.8 69.4131523561246 93.1438100746786
"6511" 1302 66.658332722932 91.6855246039313
"6512" 1302.2 63.8146784169138 90.5689372689199
"6513" 1302.4 60.4614293310357 90.1462188997369
"6514" 1302.6 58.4620664376924 90.5770116647357
"6515" 1302.8 55.786308918946 90.25987110975
"6516" 1303 52.8777034664074 90.2511543810457
"6517" 1303.2 49.968737998791 88.6468399175445
"6518" 1303.4 46.468772060832 86.9166137877373
"6519" 1303.6 43.3186049371246 84.1098083423265
"6520" 1303.8 39.9127220345838 81.4828671537857
"6521" 1304 35.9150779461041 79.2058122918204
"6522" 1304.2 32.507578730729 76.0415098920453
"6523" 1304.4 28.7657812245397 74.5745796259095
"6524" 1304.6 26.3170097713491 75.0407012436122
"6525" 1304.8 26.5157193922674 75.5044894988357
"6526" 1305 26.4889910001204 74.1821977559034
"6527" 1305.2 25.652774160091 71.7728241209328
"6528" 1305.4 24.154784149596 69.3443587772857
"6529" 1305.6 21.8253775001103 66.6254812708
"6530" 1305.8 21.1037864397784 64.0957753234286
"6531" 1306 22.4439786145402 62.2217629530585
"6532" 1306.2 23.0783108734641 60.3661073734093
"6533" 1306.4 23.4022435413086 57.287562913921
"6534" 1306.6 25.2809197433697 54.7996876440925
"6535" 1306.8 25.7894707942145 52.7971930332151
"6536" 1307 27.3035127166538 50.6836888144335
"6537" 1307.2 29.0224201208313 49.2562253905304
"6538" 1307.4 30.6295053193299 48.1709379160045
"6539" 1307.6 30.9518352524927 46.5610269593736
"6540" 1307.8 30.4892494452317 43.8572004328929
"6541" 1308 31.2586089397341 40.363399562519
"6542" 1308.2 30.3317051294696 37.0251831579346
"6543" 1308.4 29.8704797286993 33.8435000543766
"6544" 1308.6 29.0197416193432 30.1022193977403
"6545" 1308.8 27.8255713797569 27.295171865391
"6546" 1309 26.5981074581713 27.2078562835838
"6547" 1309.2 25.4072254146521 26.3615061520261
"6548" 1309.4 25.8043389493797 25.2758637808163
"6549" 1309.6 27.4201572713008 22.9713620704857
"6550" 1309.8 29.986109712799 21.3465169863699
"6551" 1310 32.93780067409 19.8103663407696
"6552" 1310.2 36.0080357048951 18.575037134307
"6553" 1310.4 38.7599604069221 17.366729215595
"6554" 1310.6 41.4819484701112 16.2464986062857
"6555" 1310.8 44.8167926831737 15.317448332817
"6556" 1311 48.2936314795174 14.0110981666295
"6557" 1311.2 50.9212350334613 10.9210807656735
"6558" 1311.4 52.9921009847969 7.72777819484453
"6559" 1311.6 54.7972954698059 4.24031045684341
"6560" 1311.8 55.1561198902812 2.99377008690039
"6561" 1312 54.5667208826459 2.16002929236048
"6562" 1312.2 54.1876237821174 1.90228694297571
"6563" 1312.4 53.7397322965674 2.89379775103308
"6564" 1312.6 52.9064269421112 3.27225068247321
"6565" 1312.8 52.6764768569574 3.54195925094571
"6566" 1313 53.2831644800447 3.32840582460254
"6567" 1313.2 54.4725425110004 3.3561476207226
"6568" 1313.4 57.2318591094308 2.34894446145403
"6569" 1313.6 59.0031527354532 1.13873860094286
"6570" 1313.8 58.856225369823 1.08237866475793
"6571" 1314 58.7671822749637 1.10081415790253
"6572" 1314.2 59.5780859053103 0.593479401142855
"6573" 1314.4 61.2671417691311 0.356087640685713
"6574" 1314.6 62.7137022412809 0.120299878610037
"6575" 1314.8 63.5136964340377 0.109773639231657
"6576" 1315 64.478000210996 0
"6577" 1315.2 66.3102648274063 0.28540589256349
"6578" 1315.4 67.632714152696 0.469451479419641
"6579" 1315.6 68.9216772270532 0.741849251428569
"6580" 1315.8 69.5562232831858 0.925986833479586
"6581" 1316 70.3047219115732 1.56004415397503
"6582" 1316.2 70.748481008696 2.03478651820408
"6583" 1316.4 71.213461521645 2.03478651820408
"6584" 1316.6 72.1358676471041 1.2075249201471
"6585" 1316.8 71.6924841811389 1.25001598865715
"6586" 1317 71.2464473187174 1.08829285184571
"6587" 1317.2 70.7284510789074 1.32976478318571
"6588" 1317.4 71.1436353881868 2.48519499228571
"6589" 1317.6 72.0919236374549 3.70634840850446
"6590" 1317.8 73.8600328121311 4.88103087019481
"6591" 1318 75.2863398269951 5.16778799083027
"6592" 1318.2 75.943670838799 5.41510908845413
"6593" 1318.4 76.8665117852274 6.04236215288571
"6594" 1318.6 77.2993324419631 7.17013428663354
"6595" 1318.8 77.7934524248874 9.04128775178571
"6596" 1319 78.9631367374613 10.2971325559898
"6597" 1319.2 79.8957751140411 12.0607118168436
"6598" 1319.4 80.8887825305416 13.5118268899309
"6599" 1319.6 81.8417479806696 14.9341511533509
"6600" 1319.8 83.2493241774727 16.7548605670015
"6601" 1320 84.9728608351112 18.5508678435357
"6602" 1320.2 86.4130916083924 19.7598502954732
"6603" 1320.4 88.4223261073938 21.6520117094835
"6604" 1320.6 90.9116508272937 23.6710430486752
"6605" 1320.8 92.5396845617008 26.4506350596857
"6606" 1321 94.293686418953 29.1552491759249
"6607" 1321.2 96.4215949167781 30.3254557561368
"6608" 1321.4 99.147800843887 30.0727140297857
"6609" 1321.6 102.348940840642 31.7320221601295
"6610" 1321.8 104.203232786512 34.4522740748265
"6611" 1322 105.898805422674 37.4564323604107
"6612" 1322.2 108.690013231174 40.3450078831607
"6613" 1322.4 109.917828648894 43.2511779226962
"6614" 1322.6 108.702356833246 45.8338538173176
"6615" 1322.8 106.791957498464 48.0178788197403
"6616" 1323 105.051939284253 51.4454093260481
"6617" 1323.2 103.255827147578 55.103391055191
"6618" 1323.4 101.405671414729 58.5059772260139
"6619" 1323.6 98.9273394975751 61.1854436447472
"6620" 1323.8 96.3849365149389 64.1773787410857
"6621" 1324 94.3867437371204 67.8972072596092
"6622" 1324.2 93.6398293384919 71.8454505392449
"6623" 1324.4 92.1415587967674 75.5979625045157
"6624" 1324.6 89.4191575063374 77.9815241493557
"6625" 1324.8 87.1964591275856 79.4902713045888
"6626" 1325 85.1910019641521 82.5378623873077
"6627" 1325.2 83.5641424809767 85.862149929588
"6628" 1325.4 82.9419885538364 86.485553161803
"6629" 1325.6 84.2323044699982 86.4011850274396
"6630" 1325.8 86.2539733740662 86.9329301202468
"6631" 1326 88.9782954947918 87.5861604616516
"6632" 1326.2 91.6925218086968 90.0260249523328
"6633" 1326.4 94.4543425278415 91.1547267692857
"6634" 1326.6 97.5712407443557 90.2597074665328
"6635" 1326.8 101.153108625974 90.5458987629409
"6636" 1327 102.437335451814 91.4281200375328
"6637" 1327.2 101.375469115261 91.5622743327287
"6638" 1327.4 100.388867349727 92.7143645705155
"6639" 1327.6 98.8761590323924 94.2326284030774
"6640" 1327.8 97.4019443978064 95.0157149187662
"6641" 1328 95.6078494240675 96.6478886482232
"6642" 1328.2 93.9528329028156 98.9738625690568
"6643" 1328.4 91.6593567833389 101.503523826714
"6644" 1328.6 88.8064347914226 104.539989555837
"6645" 1328.8 85.19437238503 107.027286987273
"6646" 1329 81.7606624928828 109.944199011478
"6647" 1329.2 78.3053569410367 112.296003801824
"6648" 1329.4 74.5180025175174 113.516845142036
"6649" 1329.6 70.8504852807674 114.512592299766
"6650" 1329.8 69.4723576329213 115.985990511093
"6651" 1330 68.2852363028054 118.30265317283
"6652" 1330.2 69.1579098480549 119.646142754073
"6653" 1330.4 70.0428812093259 120.346494813
"6654" 1330.6 70.8072107411007 120.494864663286
"6655" 1330.8 71.869354189375 120.062667045602
"6656" 1331 71.9900481586563 118.230163754063
"6657" 1331.2 72.0205838727934 116.74515390152
"6658" 1331.4 72.5438368329414 115.595434172329
"6659" 1331.6 72.9819178315137 114.364089580957
"6660" 1331.8 73.5177705438583 112.94654853
"6661" 1332 74.0214271748424 111.048573585798
"6662" 1332.2 74.305670514153 108.194467798033
"6663" 1332.4 74.2164000855723 106.000532566395
"6664" 1332.6 74.497049971413 105.484624967767
"6665" 1332.8 74.986071408912 104.24814260843
"6666" 1333 74.5678737857918 103.302734434981
"6667" 1333.2 74.187902217987 101.778098519164
"6668" 1333.4 73.344953388696 100.604031609357
"6669" 1333.6 71.8628177704978 98.7836877509711
"6670" 1333.8 70.4438088839 98.0072240565026
"6671" 1334 69.2340229027309 97.1044482351638
"6672" 1334.2 68.1364079753204 95.299918557121
"6673" 1334.4 66.9084292732498 92.3811781346622
"6674" 1334.6 64.8423689596047 90.1553868183787
"6675" 1334.8 64.4175011254916 87.4793753486305
"6676" 1335 64.999469072733 84.9052863512167
"6677" 1335.2 65.2334500320341 82.1882421503524
"6678" 1335.4 64.6923301360283 79.1545087695466
"6679" 1335.6 62.5302052234704 76.4640917044243
"6680" 1335.8 59.7742836328155 73.9406142114972
"6681" 1336 56.9326653410571 70.1536331125474
"6682" 1336.2 54.6053863900504 67.0063088841631
"6683" 1336.4 54.322846607702 64.1623337609399
"6684" 1336.6 54.943117760849 62.3987951607857
"6685" 1336.8 56.6187317206882 60.9778049548006
"6686" 1337 58.5706982600616 59.3212117221386
"6687" 1337.2 61.2750834008796 56.591311494024
"6688" 1337.4 64.3778505620532 54.8931353594572
"6689" 1337.6 67.7395716441693 53.5592626727063
"6690" 1337.8 70.994733746323 51.872263386869
"6691" 1338 74.1510011330367 51.8194185163146
"6692" 1338.2 77.9185240095316 51.9786126093517
"6693" 1338.4 81.4090647090599 50.7661089979367
"6694" 1338.6 84.9530395504246 49.1289666758571
"6695" 1338.8 87.4304593919021 48.1831088802857
"6696" 1339 89.456064506596 48.554033506
"6697" 1339.2 91.5985465442194 48.6137737702376
"6698" 1339.4 94.4141023410101 46.9882274160915
"6699" 1339.6 98.1172636125027 45.3460809709622
"6700" 1339.8 101.948434976027 44.6583976244357
"6701" 1340 106.27048176754 44.7280010795728
"6702" 1340.2 109.944793641489 45.1315846398733
"6703" 1340.4 112.07398315155 43.7331151280283
"6704" 1340.6 113.329537085914 40.5540620931681
"6705" 1340.8 114.052900714656 37.4402044080357
"6706" 1341 112.861408389167 35.0657304165257
"6707" 1341.2 112.289927389094 33.3639355787907
"6708" 1341.4 110.741866988441 31.034092092591
"6709" 1341.6 109.166999117053 29.361333586898
"6710" 1341.8 107.83226236548 25.6103724022432
"6711" 1342 107.160031945778 20.9996327386531
"6712" 1342.2 106.77211620755 19.5993346795901
"6713" 1342.4 104.495087542236 20.5834188785045
"6714" 1342.6 101.166538655526 20.9962523910788
"6715" 1342.8 97.2893475153761 19.7856033503292
"6716" 1343 93.4616600173359 18.2225507439068
"6717" 1343.2 89.3063784721545 17.0338160376406
"6718" 1343.4 85.0540005969862 15.5040697851295
"6719" 1343.6 81.0913590561398 12.7951238841474
"6720" 1343.8 77.6953693560021 10.2732874014796
"6721" 1344 73.1297597463035 8.69799127473932
"6722" 1344.2 69.846983793362 5.53078691909652
"6723" 1344.4 68.4159946639234 3.55475104606553
"6724" 1344.6 68.5573280833402 2.89118885534026
"6725" 1344.8 68.3562981763432 4.07455081277056
"6726" 1345 66.5521666477377 4.81687860482037
"6727" 1345.2 63.4273074027885 4.63206768122255
"6728" 1345.4 60.0677064112532 3.24188122874286
"6729" 1345.6 59.4009949188684 2.41135036496461
"6730" 1345.8 58.9446796175693 2.77301150610647
"6731" 1346 57.2618336961592 4.02032582726509
"6732" 1346.2 54.6826617398306 5.9275707424015
"6733" 1346.4 51.093816453161 6.91577126624316
"6734" 1346.6 47.86751685909 6.93688876638249
"6735" 1346.8 45.0415498235675 5.78642416114286
"6736" 1347 45.3726000520174 5.91109604923016
"6737" 1347.2 46.5655201429307 6.81573999749999
"6738" 1347.4 47.5877155512049 7.87287518078571
"6739" 1347.6 48.5710771168965 9.06850883318894
"6740" 1347.8 48.9144369767568 11.8090168206793
"6741" 1348 47.7659720796128 14.5681602740589
"6742" 1348.2 46.6176353259839 17.2944562730589
"6743" 1348.4 45.3045473485094 18.5205058681244
"6744" 1348.6 43.9932241001424 20.2061189857857
"6745" 1348.8 43.2568167034201 22.8757025617489
"6746" 1349 41.7850268332832 25.4339111382541
"6747" 1349.2 40.176202536193 28.2330857265091
"6748" 1349.4 39.5547937153043 30.9356994550331
"6749" 1349.6 39.4585988514375 33.848975277296
"6750" 1349.8 39.0031287448299 37.1886711462232
"6751" 1350 38.2661380140972 40.683723229541
"6752" 1350.2 38.0469882605416 44.0371287896406
"6753" 1350.4 38.4074202293499 47.2757701804615
"6754" 1350.6 39.9016634122022 50.0542623454379
"6755" 1350.8 39.5837096367142 53.3125229331155
"6756" 1351 38.6033690314272 56.3780575311826
"6757" 1351.2 37.3016776157164 59.7321120480612
"6758" 1351.4 36.5952251714274 64.2293081886857
"6759" 1351.6 35.4271835250532 68.0201578634857
"6760" 1351.8 32.8290419842374 69.9895821637157
"6761" 1352 31.4997895177377 69.8238063999293
"6762" 1352.2 32.7599532409087 69.4177373445466
"6763" 1352.4 35.4346020175674 70.6740259487278
"6764" 1352.6 38.3906464817068 72.3893127501948
"6765" 1352.8 41.2453465974685 75.1971287348837
"6766" 1353 44.4750949308695 78.0253197498061
"6767" 1353.2 48.0390031958602 80.6256297520383
"6768" 1353.4 51.0077565142362 82.9312119032545
"6769" 1353.6 54.5948177511494 85.1828402952857
"6770" 1353.8 56.8076364689361 87.834057574864
"6771" 1354 57.9603664784779 91.6911033004173
"6772" 1354.2 57.6613672468045 93.0539982324339
"6773" 1354.4 57.8347401644532 92.7051917047714
"6774" 1354.6 58.7552514439341 90.9599913407857
"6775" 1354.8 61.1486663685751 88.807915195055
"6776" 1355 65.6303681353953 88.6337332375415
"6777" 1355.2 70.2741950695967 87.5861604616516
"6778" 1355.4 74.610733673946 88.1316910697143
"6779" 1355.6 78.1011344019174 88.9655759938982
"6780" 1355.8 81.9912751038415 89.0871654296561
"6781" 1356 85.3210691546699 90.7779216312125
"6782" 1356.2 88.5064974647674 94.4374097068571
"6783" 1356.4 88.3344811695925 94.6859292060857
"6784" 1356.6 88.2101941461086 94.4659927221328
"6785" 1356.8 88.9673713122174 93.3909386065607
"6786" 1357 90.8991960630459 91.522834245944
"6787" 1357.2 93.9434480628879 89.4623273023219
"6788" 1357.4 97.9223565731382 88.666197623061
"6789" 1357.6 102.453479045477 88.8420548587276
"6790" 1357.8 105.985084036134 87.6970910499191
"6791" 1358 109.631610890499 86.5198897322032
"6792" 1358.2 113.525558692683 85.4944169808857
"6793" 1358.4 116.967314557912 84.5725354472032
"6794" 1358.6 118.953349576183 86.2162877178204
"6795" 1358.8 118.773046620564 87.6217597396061
"6796" 1359 118.894047275165 90.2913366817614
"6797" 1359.2 119.259858182739 92.9685481890286
"6798" 1359.4 118.700324004919 94.2862298215282
"6799" 1359.6 118.764398368332 94.24092983086
"6800" 1359.8 118.355943402537 93.9421896656992
"6801" 1360 117.244360837633 93.6869565336981
"6802" 1360.2 116.520684014149 94.8758509498363
"6803" 1360.4 116.367521317576 93.8343446131396
"6804" 1360.6 115.989474324862 92.4884936339594
"6805" 1360.8 114.894856232031 92.103122470191
"6806" 1361 114.232513320155 91.7912812882535
"6807" 1361.2 113.260506615666 91.8519817117801
"6808" 1361.4 112.729794099561 90.604095557665
"6809" 1361.6 111.606541847713 89.3215031383517
"6810" 1361.8 110.697681405834 87.0652827707857
"6811" 1362 110.27164599397 85.2703618361846
"6812" 1362.2 109.482847055919 83.7665826334675
"6813" 1362.4 109.353657960961 82.8208880012212
"6814" 1362.6 109.095463653523 81.7093961216327
"6815" 1362.8 109.369429258533 79.7551081392219
"6816" 1363 110.618876191494 77.6312053627173
"6817" 1363.2 112.000557340293 76.3695564693579
"6818" 1363.4 113.589994275192 73.8134385101342
"6819" 1363.6 115.047790866797 71.1809811519622
"6820" 1363.8 115.664803721084 69.0356964994592
"6821" 1364 116.487382067837 65.8339281195257
"6822" 1364.2 118.651541796567 63.3650538107714
"6823" 1364.4 121.109372349484 62.2481507727008
"6824" 1364.6 122.68065599565 60.6919964051093
"6825" 1364.8 121.155087796652 59.026797477812
"6826" 1365 118.945637281985 57.2219176803649
"6827" 1365.2 116.417237161943 54.5310823330383
"6828" 1365.4 113.330347037192 51.6411380045584
"6829" 1365.6 110.20375180853 49.1934194202263
"6830" 1365.8 107.659538255361 47.0309242616607
"6831" 1366 104.762848756424 44.1504627150982
"6832" 1366.2 101.594341055205 42.8035426679732
"6833" 1366.4 97.5981249871858 41.0653302589898
"6834" 1366.6 94.0086098122829 40.8032384146568
"6835" 1366.8 89.93036941509 39.9707180138664
"6836" 1367 86.6772826730574 38.5592840038157
"6837" 1367.2 84.9343809177371 36.4557086306191
"6838" 1367.4 83.5023870596766 33.450095148316
"6839" 1367.6 80.604478206247 30.9589589390816
"6840" 1367.8 77.0753953387368 28.745333762051
"6841" 1368 73.1652127854908 28.8090053980304
"6842" 1368.2 68.9680428052674 29.1864691204898
"6843" 1368.4 64.8827866654449 30.5145331202535
"6844" 1368.6 61.3511056162246 32.6413670628571
"6845" 1368.8 58.1010422266204 35.074741703021
"6846" 1369 54.2724025393735 36.8137070951342
"6847" 1369.2 50.316926279515 38.3291180711401
"6848" 1369.4 46.4741916426498 40.0156759084916
"6849" 1369.6 43.7288039349733 41.5239208939328
"6850" 1369.8 40.5779777594038 43.9540061401342
"6851" 1370 39.7838270928499 46.7215893756672
"6852" 1370.2 38.3458966736424 48.9583056821992
"6853" 1370.4 35.9279317697674 51.2580740274571
"6854" 1370.6 33.8726188963359 50.196058256991
"6855" 1370.8 30.9643840841169 48.9280191601789
"6856" 1371 29.5591559462532 46.7550490712857
"6857" 1371.2 30.1670086766424 45.1534750022761
"6858" 1371.4 31.0811833271008 44.3670812914978
"6859" 1371.6 31.7856214521901 43.4532463076465
"6860" 1371.8 33.3695597996913 42.1209103235031
"6861" 1372 34.8460682781008 39.1906595375524
"6862" 1372.2 36.2270905439848 35.3559708725683
"6863" 1372.4 37.8962253481545 31.5656856482857
"6864" 1372.6 38.210314748961 27.943187892318
"6865" 1372.8 37.7275081054802 24.5828322688815
"6866" 1373 37.1042124388887 22.6668666731948
"6867" 1373.2 35.9894976097056 21.9681065570589
"6868" 1373.4 35.293650659796 21.1093204494
"6869" 1373.6 35.535784137118 21.827575835461
"6870" 1373.8 36.0358750035427 22.8368706359711
"6871" 1374 36.1997977013204 23.7609951413445
"6872" 1374.2 36.4245825912907 25.0639376595299
"6873" 1374.4 36.8578639971696 27.2363501798944
"6874" 1374.6 37.7657473762362 30.2552784940045
"6875" 1374.8 39.3799417989774 33.2897433086057
"6876" 1375 41.1705149723263 35.8193183414034
"6877" 1375.2 42.6631811234874 38.8202294780057
"6878" 1375.4 44.1810046919103 41.1281224992
"6879" 1375.6 46.0393370667389 43.7653965880286
"6880" 1375.8 47.9366165272674 46.4460688580657
"6881" 1376 50.1154487744467 49.0833009554272
"6882" 1376.2 52.3318133480852 51.6009886440521
"6883" 1376.4 55.291623865229 53.1750766916415
"6884" 1376.6 58.474375186475 54.4734306461725
"6885" 1376.8 61.7250192462043 55.2011468471983
"6886" 1377 64.5265770706328 54.6131229328722
"6887" 1377.2 67.2773024961413 53.7776575457904
"6888" 1377.4 70.1382419398317 52.7281265876619
"6889" 1377.6 72.3493579728583 51.0793557987039
"6890" 1377.8 74.2370271135389 49.7113183382286
"6891" 1378 77.0741508946462 50.2052100974372
"6892" 1378.2 79.779603999104 50.5199340222857
"6893" 1378.4 83.1567360560744 49.6754378076025
"6894" 1378.6 85.3372738244733 47.9998284769916
"6895" 1378.8 86.6515176779021 46.8162159686992
"6896" 1379 87.1968062495616 44.5595025734916
"6897" 1379.2 88.7982792619259 43.3282196826322
"6898" 1379.4 91.4200127880095 44.4400889598541
"6899" 1379.6 93.514541918919 47.2428711548009
"6900" 1379.8 95.1989050242174 50.9132995878557
"6901" 1380 97.6054946061363 54.4940492718682
"6902" 1380.2 99.5868803252432 58.7441972647614
"6903" 1380.4 102.146800424165 61.0243033499168
"6904" 1380.6 105.009521666163 62.4045793814342
"6905" 1380.8 107.063406883646 62.8846502197706
"6906" 1381 109.820481031179 63.4908408970798
"6907" 1381.2 113.14625668262 64.3041476866975
"6908" 1381.4 112.962976279326 64.9036273391387
"6909" 1381.6 111.086241219894 67.1728879289594
"6910" 1381.8 108.074457492222 69.1358541770736
"6911" 1382 104.513875729816 71.0182011659459
"6912" 1382.2 101.705232063101 73.7465596761039
"6913" 1382.4 98.2566527680149 76.8794822305847
"6914" 1382.6 96.6270377678348 80.0672062297464
"6915" 1382.8 96.8386711805867 82.5550851155267
"6916" 1383 97.8393731862119 83.581682327619
"6917" 1383.2 98.4647327104145 84.5321948635916
"6918" 1383.4 98.9212366778785 86.7503402876561
"6919" 1383.6 99.8336082225174 89.1390442637594
"6920" 1383.8 99.4133247977168 89.0775488652857
"6921" 1384 97.4188889091174 89.0191282367357
"6922" 1384.2 94.5052439978709 89.2387092199064
"6923" 1384.4 91.5260986770637 89.3612375142117
"6924" 1384.6 87.8161412790263 90.0214429422504
"6925" 1384.8 83.77280375698 89.1164959509857
"6926" 1385 80.2007363855629 87.3293558139789
"6927" 1385.2 77.0599213554908 84.9715316388283
"6928" 1385.4 73.7644610768 82.1009404703292
"6929" 1385.6 69.4077032056953 79.8225970571929
"6930" 1385.8 65.5495684019951 77.5708059218402
"6931" 1386 61.4834289446587 77.4188234285683
"6932" 1386.2 57.6247040951424 78.265675595442
"6933" 1386.4 54.390991812087 80.159870789028
"6934" 1386.6 51.841363005953 82.4525291328115
"6935" 1386.8 49.380067796252 84.1670039363063
"6936" 1387 47.5471456702674 83.5172308855623
"6937" 1387.2 44.7762228022362 81.413898356192
"6938" 1387.4 42.8594423141076 78.8910791311723
"6939" 1387.6 40.0361819934497 76.2468500715941
"6940" 1387.8 36.8404063490246 73.2576135785714
"6941" 1388 33.4159672172297 70.6879107588234
"6942" 1388.2 30.0373367207487 68.2717972894726
"6943" 1388.4 27.6363666694844 65.5402817903612
"6944" 1388.6 24.3271790260977 63.1044877686527
"6945" 1388.8 21.3658349415397 62.6050990305827
"6946" 1389 20.8906474433103 62.8309223497429
"6947" 1389.2 21.3333724787164 63.137994950602
"6948" 1389.4 22.9468552521338 63.3146300968006
"6949" 1389.6 24.4244302253326 61.8865563162531
"6950" 1389.8 27.3056012988798 59.9635082852745
"6951" 1390 30.1787952946832 58.3175505487489
"6952" 1390.2 33.3665117668974 55.9958942717057
"6953" 1390.4 36.2836484858274 53.3981236555157
"6954" 1390.6 37.7370867184126 51.1983671280277
"6955" 1390.8 39.7499391131274 48.8140516686257
"6956" 1391 40.5756173299674 46.5227331214962
"6957" 1391.2 41.7862225771424 43.8177896914107
"6958" 1391.4 43.2531311206159 41.0152714918615
"6959" 1391.6 45.3851849946756 38.5297954960714
"6960" 1391.8 47.0096758876074 36.0043551818957
"6961" 1392 46.9667955318665 33.6030166989293
"6962" 1392.2 45.5485452198727 31.0053942399699
"6963" 1392.4 43.8190663844478 27.6977448347806
"6964" 1392.6 41.3805237677674 25.4268830927143
"6965" 1392.8 39.2653785789655 23.341481859748
"6966" 1393 38.0305890756272 21.9538846228838
"6967" 1393.2 38.5023065124908 22.9586559290517
"6968" 1393.4 40.0006008062618 23.1256917209374
"6969" 1393.6 41.3935061296674 24.0748628319857
"6970" 1393.8 43.4923213035008 25.5202324568524
"6971" 1394 46.1801029621974 28.6083036074657
"6972" 1394.2 48.6003066611348 31.2609975628775
"6973" 1394.4 50.4038955000101 33.9844383168391
"6974" 1394.6 52.7692345080021 35.9942607331531
"6975" 1394.8 55.4148584980149 36.9446663159249
"6976" 1395 57.6796697402836 37.2779248842857
"6977" 1395.2 60.0790589528281 37.1835077068312
"6978" 1395.4 62.1161663364994 37.8400477706775
"6979" 1395.6 64.2114853586387 37.9219014498204
"6980" 1395.8 65.9132537097069 37.4234846995281
"6981" 1396 68.0606585745972 37.0914760697644
"6982" 1396.2 70.2961384276374 36.3548789531957
"6983" 1396.4 72.8471725409874 36.5535090902657
"6984" 1396.6 75.8266245970374 35.9731975133357
"6985" 1396.8 78.5261394556643 35.8926934856775
"6986" 1397 80.6716420581174 36.8806646101457
"6987" 1397.2 83.1435774510252 37.5750469813785
"6988" 1397.4 85.9797198697043 36.6547715130857
"6989" 1397.6 89.3169497659033 35.4893839584508
"6990" 1397.8 91.9818757453974 34.0570008968957
"6991" 1398 95.5473571420228 34.3113170799027
"6992" 1398.2 98.3730925087674 36.3223159774197
"6993" 1398.4 100.109814595594 39.3484791342551
"6994" 1398.6 100.43898140242 43.2554558634596
"6995" 1398.8 101.359035745767 46.7712770236607
"6996" 1399 102.836110594594 50.2934050544388
"6997" 1399.2 105.422515020467 52.9813898385257
"6998" 1399.4 107.350202955262 56.1344841984441
"6999" 1399.6 107.813703802924 59.5142766261295
"7000" 1399.8 108.604816481205 60.528523649567
"7001" 1400 111.125370965193 60.8852574244243
"7002" 1400.2 112.972348572677 60.0285306017706
"7003" 1400.4 113.168928086674 58.9625262453795
"7004" 1400.6 112.241467148747 58.0724565173063
"7005" 1400.8 110.512899121457 58.2353516994557
"7006" 1401 109.011335805026 59.0051474124318
"7007" 1401.2 106.622416724587 59.618636170924
"7008" 1401.4 103.388031688077 59.8150374651208
"7009" 1401.6 99.5453612268664 60.7849975998501
"7010" 1401.8 96.0285550725694 63.2413633019194
"7011" 1402 94.316425760609 65.5743322968204
"7012" 1402.2 93.1669004407062 68.6025095258571
"7013" 1402.4 93.1705817978937 71.5431609138225
"7014" 1402.6 93.686602526185 74.7142060510879
"7015" 1402.8 93.566668068972 77.0791909865698
"7016" 1403 94.0800614713811 78.4246357652971
"7017" 1403.2 94.9327666052674 79.946620995619
"7018" 1403.4 93.6457221065605 80.9658110160443
"7019" 1403.6 91.4015641684674 81.1972551919857
"7020" 1403.8 87.9915304427341 80.284162405019
"7021" 1404 84.1595461780312 79.0197849757253
"7022" 1404.2 80.485539231087 77.0842555677703
"7023" 1404.4 77.0962995908574 76.4898507670457
"7024" 1404.6 73.3293050060487 76.9106415721294
"7025" 1404.8 69.6794232481552 77.8146875516326
"7026" 1405 65.4181782232362 79.9574396305357
"7027" 1405.2 62.5459169717568 80.7909348865623
"7028" 1405.4 58.4650298029087 80.1916865952531
"7029" 1405.6 55.7681928837468 77.6263026367909
"7030" 1405.8 53.8599766970781 74.3873131425187
"7031" 1406 51.6477174075389 70.7427446162286
"7032" 1406.2 49.735055484591 66.7326130303445
"7033" 1406.4 47.2359329761226 64.2788110265848
"7034" 1406.6 43.4966487574674 63.6918384060257
"7035" 1406.8 39.5012947481833 63.5961288350283
"7036" 1407 36.0800108663103 64.5594311055714
"7037" 1407.2 32.7167063703851 65.881122823374
"7038" 1407.4 28.828434433596 66.8554545387428
"7039" 1407.6 25.6947759191792 66.8662549910798
"7040" 1407.8 22.9302965028263 65.9536713163445
"7041" 1408 21.8031220225674 63.5245513998286
"7042" 1408.2 21.2318980989674 60.7055242444
"7043" 1408.4 21.2848558524605 57.8967434226917
"7044" 1408.6 20.1209226442523 55.5594508689221
"7045" 1408.8 18.4529236699501 54.5007755702761
"7046" 1409 18.5646351040787 54.8702500099084
"7047" 1409.2 18.8546506028697 54.1225394495357
"7048" 1409.4 19.3957052877362 54.2604770447232
"7049" 1409.6 19.6376640576474 54.4068531751457
"7050" 1409.8 20.4985913540705 54.9850797060736
"7051" 1410 20.9011895116201 55.4026686610962
"7052" 1410.2 21.573539201599 55.9274293947383
"7053" 1410.4 22.0530324891424 57.834683555317
"7054" 1410.6 21.8991128196462 60.7996042176493
"7055" 1410.8 21.7042226813517 63.582524001443
"7056" 1411 21.2197624128435 66.4078049605575
"7057" 1411.2 22.1064993217043 68.6733756517173
"7058" 1411.4 22.1310974810938 70.5879323908647
"7059" 1411.6 21.5189366939433 71.1447698451758
"7060" 1411.8 21.1963674242937 70.6289293231804
"7061" 1412 20.2303226894057 71.0127303916687
"7062" 1412.2 19.1231216160033 71.0296163220404
"7063" 1412.4 16.9032077168817 71.5439418077714
"7064" 1412.6 13.2015860214896 72.4204573052579
"7065" 1412.8 9.50945551501014 73.0071494259653
"7066" 1413 8.45220529307299 73.9567034634246
"7067" 1413.2 7.90570031107048 74.8598955602554
"7068" 1413.4 8.28888480101486 76.1125860070074
"7069" 1413.6 7.78137633208375 77.1708683798571
"7070" 1413.8 8.54857819031916 77.9574843964581
"7071" 1414 9.64246726400273 79.8402165392622
"7072" 1414.2 11.0283873015626 81.6822950022496
"7073" 1414.4 12.6079868126512 84.1593471129369
"7074" 1414.6 14.5443589252299 87.1837468231232
"7075" 1414.8 16.4526345465377 90.6459585326641
"7076" 1415 18.158101618425 94.658186076546
"7077" 1415.2 19.5505933126305 98.6649342081487
"7078" 1415.4 21.3789145756188 99.6037882436641
"7079" 1415.6 24.480334023151 100.025414599039
"7080" 1415.8 28.5854788037531 101.551744028057
"7081" 1416 32.4159499726635 103.189544852688
"7082" 1416.2 35.4684244867279 105.343081761575
"7083" 1416.4 38.0750146993828 108.875650762786
"7084" 1416.6 39.493088076152 112.061322644401
"7085" 1416.8 39.4885354379292 114.765442889477
"7086" 1417 39.9524639587674 114.0760140153
"7087" 1417.2 41.9706311268583 113.391658080857
"7088" 1417.4 45.6561621672016 113.993434480207
"7089" 1417.6 50.1075559338785 115.311536467656
"7090" 1417.8 54.224108695733 117.764091987768
"7091" 1418 57.0129808469196 120.595054630123
"7092" 1418.2 58.6051865079933 123.568752932512
"7093" 1418.4 59.6273063528348 122.760213880218
"7094" 1418.6 62.9217452325723 123.67396011392
"7095" 1418.8 66.6898729128156 124.430240872972
"7096" 1419 68.3731660853291 123.094893854765
"7097" 1419.2 72.1865866929758 121.739007678702
"7098" 1419.4 76.5780983663859 120.686183680759
"7099" 1419.6 80.4105088871289 119.062112434322
"7100" 1419.8 84.646876359362 117.866813565151
"7101" 1420 89.3242176623649 117.129566695442
"7102" 1420.2 93.4590281155082 117.124258851471
"7103" 1420.4 93.9293708029964 117.274300428093
"7104" 1420.6 95.2332842418415 114.984573279063
"7105" 1420.8 99.2177281022614 112.610034984021
"7106" 1421 102.221435500553 112.009963850071
"7107" 1421.2 101.688344437865 111.462623853591
"7108" 1421.4 101.714342492504 109.360781128523
"7109" 1421.6 102.792088770883 107.447590953786
"7110" 1421.8 106.180416354836 105.059284031837
"7111" 1422 110.888089380367 103.751945266252
"7112" 1422.2 112.471937532167 102.501311069886
"7113" 1422.4 113.374435518043 100.51098069032
"7114" 1422.6 113.28186940038 98.6635573778986
"7115" 1422.8 115.144430340613 96.5778742351414
"7116" 1423 118.228316798627 94.4094048976157
"7117" 1423.2 117.945990169227 93.9300378081122
"7118" 1423.4 116.51971720643 92.9043264718555
"7119" 1423.6 115.750494454239 91.0642878436902
"7120" 1423.8 116.357991194234 88.2293678878191
"7121" 1424 117.589664896417 85.560265661863
"7122" 1424.2 117.87097728733 83.831863260067
"7123" 1424.4 118.609680303094 82.2896282147143
"7124" 1424.6 119.746299334747 80.8271254047551
"7125" 1424.8 121.787164029591 79.5164211601092
"7126" 1425 123.929253743091 78.890213115521
"7127" 1425.2 124.432934603876 78.9551627303847
"7128" 1425.4 124.886784754825 78.6582761289715
"7129" 1425.6 123.599444475705 79.1460420117857
"7130" 1425.8 122.065219694062 79.1398924719384
"7131" 1426 119.867256438649 78.0104066911273
"7132" 1426.2 117.889909898434 75.0447958661039
"7133" 1426.4 116.960390449472 72.9343792618776
"7134" 1426.6 115.946489662495 71.6379093796191
"7135" 1426.8 114.42401267604 70.4891670539221
"7136" 1427 111.738683745623 68.4692976530646
"7137" 1427.2 109.21086808721 65.6568686760742
"7138" 1427.4 108.400983564252 62.2984769097403
"7139" 1427.6 108.122163013462 59.9246302955278
"7140" 1427.8 108.84823576683 58.824588650192
"7141" 1428 108.406200455398 58.3051177834053
"7142" 1428.2 106.638529585101 57.4202560745887
"7143" 1428.4 103.517192738847 57.3183213578402
"7144" 1428.6 99.873700810738 58.0802506581681
"7145" 1428.8 95.5484834779033 58.65344677381
"7146" 1429 91.1094610257175 59.0766087505757
"7147" 1429.2 86.6578091302074 60.0424964759357
"7148" 1429.4 82.1983678175574 61.6081693210757
"7149" 1429.6 78.3038883480615 64.2315991937269
"7150" 1429.8 75.0647596821521 67.9262854005165
"7151" 1430 72.6605974542532 72.3562667380857
"7152" 1430.2 71.1724478558874 75.9874333615157
"7153" 1430.4 70.8961375423938 79.4220955313077
"7154" 1430.6 70.5027434441603 83.1056623912857
"7155" 1430.8 69.02876675609 87.0548131240922
"7156" 1431 67.5121636493389 87.7978589065714
"7157" 1431.2 64.8439791750341 87.2859829230857
"7158" 1431.4 61.6290742827068 86.4771424362251
"7159" 1431.6 58.8499144994549 85.568254164192
"7160" 1431.8 54.8624243756587 84.6367344197096
"7161" 1432 50.3623426257566 84.0779284074922
"7162" 1432.2 46.376545060745 83.6249568672857
"7163" 1432.4 42.0242883114685 85.046324737162
"7164" 1432.6 42.2122509092729 85.529512157011
"7165" 1432.8 43.0809309514087 86.4401538227748
"7166" 1433 43.2793897131409 89.7579497600448
"7167" 1433.2 43.9787505209972 90.5617486176371
"7168" 1433.4 45.8672280404074 91.4559175653657
"7169" 1433.6 48.6722837016008 92.3664138799524
"7170" 1433.8 52.0747443828924 92.4708137068982
"7171" 1434 56.110511308152 93.4665858307088
"7172" 1434.2 59.6182772318434 94.9146817094376
"7173" 1434.4 61.3733610937674 97.6319980458214
"7174" 1434.6 61.1425635488785 97.0785304214339
"7175" 1434.8 61.3126643368324 96.3105790667143
"7176" 1435 63.3042588636829 94.4643148029477
"7177" 1435.2 67.1846762495306 93.884439179312
"7178" 1435.4 71.8141759910367 94.7598288045934
"7179" 1435.6 75.3553648600675 97.0909117480607
"7180" 1435.8 75.9051763166376 98.5614171363896
"7181" 1436 75.748376361222 100.731326196818
"7182" 1436.2 76.9901925305479 103.901189654274
"7183" 1436.4 79.204556956418 107.420218503997
"7184" 1436.6 81.7805669571236 110.738530775149
"7185" 1436.8 84.7416125137674 110.361604888367
"7186" 1437 87.1054842430591 109.037930286536
"7187" 1437.2 90.6739186161211 107.553666349798
"7188" 1437.4 95.0198434228894 106.703479966834
"7189" 1437.6 98.6904391329896 104.800631610841
"7190" 1437.8 101.54655875099 102.718645424656
"7191" 1438 103.611475535417 100.897989375236
"7192" 1438.2 106.991267402616 99.4392851538439
"7193" 1438.4 110.279174728671 98.0856328804148
"7194" 1438.6 111.524908395673 95.8297436176962
"7195" 1438.8 110.137798396078 95.2150723704237
"7196" 1439 109.184266297905 92.3589527524237
"7197" 1439.2 108.893282324285 88.4955809180444
"7198" 1439.4 108.279398306814 85.1645122549563
"7199" 1439.6 107.571606457239 82.2333643669936
"7200" 1439.8 108.074457492222 78.9749108776494
"7201" 1440 108.710643447225 75.4336389493176
"7202" 1440.2 107.079388957955 71.6406140383482
"7203" 1440.4 106.776221302222 67.4678173753766
"7204" 1440.6 107.630199825673 62.9502039004331
"7205" 1440.8 109.508064310397 59.4777637332857
"7206" 1441 111.942110196513 57.8831377716065
"7207" 1441.2 114.117268190324 56.2627920363517
"7208" 1441.4 117.602261487709 54.5330111860798
"7209" 1441.6 120.977826803163 54.6922851834144
"7210" 1441.8 124.403976422296 55.2123088667184
"7211" 1442 124.217790698749 54.252975444097
"7212" 1442.2 123.909153415843 51.578118992248
"7213" 1442.4 122.710787692387 49.237220221514
"7214" 1442.6 120.386144314104 45.5641160765816
"7215" 1442.8 119.176636902353 40.9074618069666
"7216" 1443 117.796915674895 36.490696556307
"7217" 1443.2 117.802124403682 32.0441784154571
"7218" 1443.4 115.555876662219 29.7146521128664
"7219" 1443.6 111.656295679719 27.8295116899492
"7220" 1443.8 109.135205577706 23.8968190116429
"7221" 1444 107.506933087835 19.6206643962569
"7222" 1444.2 106.15094120747 17.144980880355
"7223" 1444.4 102.813863311262 16.6439997902342
"7224" 1444.6 99.1715077656174 14.3965120355357
"7225" 1444.8 96.0919060606246 11.7879846052
"7226" 1445 94.1342883272431 8.6650513413828
"7227" 1445.2 92.8108436675344 8.64992625955755
"7228" 1445.4 89.4731050042526 8.50721137857284
"7229" 1445.6 86.1309748978732 6.7419117306511
"7230" 1445.8 82.0924394567476 6.15881779527581
"7231" 1446 77.9278005898169 4.85929622290948
"7232" 1446.2 75.6939049126905 3.27786805060302
"7233" 1446.4 75.6903097970874 3.77953647371571
"7234" 1446.6 73.8749899887575 5.70764858469165
"7235" 1446.8 70.6034016187997 6.92013733167281
"7236" 1447 66.2183785548474 7.75992863225571
"7237" 1447.2 62.3431435276974 9.38012739737571
"7238" 1447.4 58.7618565052516 10.9291964849278
"7239" 1447.6 56.6997108097674 13.6628800499491
"7240" 1447.8 54.3885650649323 16.6787684585604
"7241" 1448 52.4778467198874 20.1606807191357
"7242" 1448.2 51.7015014782674 24.0115738177232
"7243" 1448.4 50.1682845378774 27.5723111278457
"7244" 1448.6 47.7154122055732 30.7665771585187
"7245" 1448.8 44.2038458399148 32.1123114124962
"7246" 1449 40.9625202472509 31.3031851439341
"7247" 1449.2 39.1320891748738 29.2357660179346
"7248" 1449.4 38.3825350403447 28.0149427492445
"7249" 1449.6 39.6841618128341 27.6579947163857
"7250" 1449.8 41.2551768252847 28.4946855574581
"7251" 1450 42.7857574459543 29.2702328683846
"7252" 1450.2 44.5604730870933 30.8976045527576
"7253" 1450.4 46.8685222073129 33.3556779708615
"7254" 1450.6 49.1725116725001 36.984857704761
"7255" 1450.8 49.8820037877371 41.0585460315281
"7256" 1451 51.9511622840367 44.7939634419684
"7257" 1451.2 54.208639783807 48.3219301758501
"7258" 1451.4 56.0417697503694 52.3954441686158
"7259" 1451.6 58.435313949214 55.6927120065187
"7260" 1451.8 59.9567563099733 60.1650652456387
"7261" 1452 62.4530822814902 64.0164488688204
"7262" 1452.2 66.0058173448155 66.615566170228
"7263" 1452.4 70.079180250238 69.2068984748151
"7264" 1452.6 74.336631285091 71.2382562779916
"7265" 1452.8 77.7822797255553 72.9243434224372
"7266" 1453 79.4591776863014 73.2113380306061
"7267" 1453.2 81.3309065621752 74.7692214586061
"7268" 1453.4 83.1994652820099 77.9835305143766
"7269" 1453.6 85.2166813613169 81.3009714238681
"7270" 1453.8 85.6915414332796 84.8836126856394
"7271" 1454 84.9433865722132 86.5530269247315
"7272" 1454.2 84.9595307313746 85.3961219550714
"7273" 1454.4 85.5761929216246 83.9887483271209
"7274" 1454.6 87.9309460872008 81.8463732869857
"7275" 1454.8 90.6451707672411 80.1484170069068
"7276" 1455 93.3829971534549 77.4421070124107
"7277" 1455.2 96.9450326997675 75.0565980132857
"7278" 1455.4 101.326901186609 73.0321207863055
"7279" 1455.6 105.829757848612 71.3698593183828
"7280" 1455.8 110.633934680094 70.4241417622376
"7281" 1456 114.986909529129 68.3851064813413
"7282" 1456.2 118.973853896816 67.8626218950453
"7283" 1456.4 120.763992532899 69.4570358805687
"7284" 1456.6 120.25764542591 71.5847435166
"7285" 1456.8 120.403260885411 75.1414332494639
"7286" 1457 120.072183113053 78.597603458051
"7287" 1457.2 118.873811245361 80.2652357382198
"7288" 1457.4 116.481437512652 81.8743878574015
"7289" 1457.6 113.822103169767 84.0970427545585
"7290" 1457.8 112.398276739648 88.1758391637531
"7291" 1458 112.806424268179 88.8805224317445
"7292" 1458.2 113.431173620419 89.2438397929936
"7293" 1458.4 114.005646906974 90.5011319977685
"7294" 1458.6 115.283665848187 92.1514371345115
"7295" 1458.8 115.830312276174 92.5503306735357
"7296" 1459 117.630262660434 93.279113262013
"7297" 1459.2 118.535998775657 92.7541537553657
"7298" 1459.4 118.861620016404 91.9887451701342
"7299" 1459.6 118.295719102043 91.0129805730306
"7300" 1459.8 117.432304659831 90.2003850594027
"7301" 1460 117.255556058144 89.3570514803092
"7302" 1460.2 116.834011130567 88.601019816721
"7303" 1460.4 116.017435153981 87.4365199734318
"7304" 1460.6 114.074917585715 85.949482929591
"7305" 1460.8 111.739400856448 86.1399442098283
"7306" 1461 109.866810244234 86.6065726503191
"7307" 1461.2 109.500831280196 86.7621232209231
"7308" 1461.4 108.901933878902 87.1258185032408
"7309" 1461.6 106.798645381867 87.4244614500191
"7310" 1461.8 104.591040028081 89.145479828716
"7311" 1462 102.477141664405 90.7279316218232
"7312" 1462.2 99.7104321984662 90.0535722177677
"7313" 1462.4 96.193005638487 89.7614976873345
"7314" 1462.6 92.4300557278785 90.5344583673968
"7315" 1462.8 90.2300179239054 92.569356548734
"7316" 1463 89.7948736330712 93.7857092252224
"7317" 1463.2 89.3261068184542 93.6338886501893
"7318" 1463.4 87.9981519686831 94.3236743848761
"7319" 1463.6 86.3968636560174 95.6852760187062
"7320" 1463.8 84.8666278505822 95.342740552582
"7321" 1464 81.880499679652 93.5714433691319
"7322" 1464.2 78.914154815905 91.6334513643482
"7323" 1464.4 75.0535249458924 90.2800401362732
"7324" 1464.6 70.8736680698746 90.0094969873929
"7325" 1464.8 67.4052909915549 91.2488488930607
"7326" 1465 64.3175753103746 93.0974444964643
"7327" 1465.2 62.601339795838 94.1085959357093
"7328" 1465.4 61.8547903475591 92.734247467119
"7329" 1465.6 61.2698308659573 89.9600208070958
"7330" 1465.8 62.1431387876027 86.8506919652622
"7331" 1466 63.7350460777036 83.6373867882538
"7332" 1466.2 64.5487408360429 79.3606484023775
"7333" 1466.4 64.3381086378695 74.8181464681837
"7334" 1466.6 63.6761548016606 70.496385842975
"7335" 1466.8 62.753861755213 66.8699977220877
"7336" 1467 61.4145551267194 63.9229743800069
"7337" 1467.2 60.4197034813001 60.041950488753
"7338" 1467.4 59.0403920988665 56.0419366680679
"7339" 1467.6 60.1927775584862 51.6802326170982
"7340" 1467.8 62.7308371875829 48.1566399870915
"7341" 1468 66.7968337753562 45.3730948466035
"7342" 1468.2 70.761463370596 42.7342261285429
"7343" 1468.4 74.2788371611558 41.12725820881
"7344" 1468.6 78.6738749565805 40.6339261006782
"7345" 1468.8 83.1374553205793 38.7124116051174
"7346" 1469 87.9399944000402 38.0647346964069
"7347" 1469.2 91.5772234733593 37.6435505867755
"7348" 1469.4 95.7558483497274 37.3947661413857
"7349" 1469.6 99.9724090066611 38.9021012241155
"7350" 1469.8 103.468334957561 41.7508169945744
"7351" 1470 104.76756810992 44.7374840535612
"7352" 1470.2 104.841695438072 48.293176731177
"7353" 1470.4 104.399641559189 52.2295060998541
"7354" 1470.6 105.308988408959 56.353710263307
"7355" 1470.8 107.677118537101 60.3393204775584
"7356" 1471 109.435722170363 64.2384234640623
"7357" 1471.2 111.19383725042 68.5428966395816
"7358" 1471.4 111.064041817182 73.4489949014134
"7359" 1471.6 110.793318138497 76.7741644926557
"7360" 1471.8 111.445431174411 76.0052101996421
"7361" 1472 114.184035683343 74.8756317564979
"7362" 1472.2 115.942997190369 72.8509212210918
"7363" 1472.4 115.895536161681 70.6525813995165
"7364" 1472.6 115.706595491883 67.410670136391
"7365" 1472.8 116.146757347486 63.4292701365982
"7366" 1473 116.790051053639 58.9301908452263
"7367" 1473.2 117.830574704871 54.2941876880589
"7368" 1473.4 117.486167650693 49.7907119921581
"7369" 1473.6 118.090054644392 44.982145274317
"7370" 1473.8 116.79009207648 41.0980539284772
"7371" 1474 113.43528177438 38.4224923007755
"7372" 1474.2 109.026743242955 35.5334200039732
"7373" 1474.4 104.362200483247 32.9261841861735
"7374" 1474.6 100.945960594404 29.425562959316
"7375" 1474.8 97.4656655635922 24.4815988919249
"7376" 1475 94.6302775729974 19.4401596336857
"7377" 1475.2 92.1897407584582 14.8130852459867
"7378" 1475.4 88.6322213905358 14.081860580012
"7379" 1475.6 84.0331070185866 13.8889569293389
"7380" 1475.8 78.8426606571832 14.6185979455666
"7381" 1476 73.2456581167 14.9468037239374
"7382" 1476.2 68.4453319182411 13.8932746913594
"7383" 1476.4 64.7305998811074 13.1657841274157
"7384" 1476.6 60.6688126895315 13.7127499972632
"7385" 1476.8 56.0106469858444 13.1521312479231
"7386" 1477 51.7664132877674 13.1818743880736
"7387" 1477.2 48.6479969701552 14.680666793449
"7388" 1477.4 46.9388484039221 17.278395619162
"7389" 1477.6 42.4977937009796 20.9280169884069
"7390" 1477.8 40.9896863463569 25.610197947212
"7391" 1478 39.8323080560759 31.0339612513176
"7392" 1478.2 39.0095345155043 36.3718926801068
"7393" 1478.4 37.9231158091359 41.783487745791
"7394" 1478.6 38.0733674528293 48.6287920259249
"7395" 1478.8 39.500843496927 54.166044172924
"7396" 1479 41.0065752999957 59.2618614103835
"7397" 1479.2 42.6345931595509 64.6934610863063
"7398" 1479.4 45.1109657178082 69.369528662602
"7399" 1479.6 47.1517737396765 74.17537102371
"7400" 1479.8 48.8778377650174 78.2940745120982
"7401" 1480 50.9018147529839 81.0351764264094
"7402" 1480.2 52.4562899608256 84.1367034584601
"7403" 1480.4 52.0842573204916 87.0585677560099
"7404" 1480.6 52.297211122413 87.7316559037541
"7405" 1480.8 54.1449674501603 87.53357511075
"7406" 1481 57.1324562064341 87.2730005611857
"7407" 1481.2 60.9282515429103 86.7878026180879
"7408" 1481.4 64.7134970304305 87.1894618846118
"7409" 1481.6 68.0882140620445 88.9837004660086
"7410" 1481.8 69.3052675716943 89.334029673554
"7411" 1482 71.5267757611395 89.1273649051345
"7412" 1482.2 73.9054486696409 89.2698192883617
"7413" 1482.4 74.2949195266409 91.0988533130072
"7414" 1482.6 73.5084530592411 94.0176792093383
"7415" 1482.8 71.1047973015482 95.3837756183542
"7416" 1483 68.6534701899982 95.4538858446319
"7417" 1483.2 68.4149941883275 94.8053669355657
"7418" 1483.4 67.6448405346905 94.365364731478
"7419" 1483.6 66.2660887348299 93.2935708923107
"7420" 1483.8 64.1346096055751 92.4479697431703
"7421" 1484 61.7969106507549 91.9012125785357
"7422" 1484.2 59.5510221455822 92.9722574352857
"7423" 1484.4 58.6001408951289 92.5452472185749
"7424" 1484.6 59.8204076766155 91.6953846256275
"7425" 1484.8 61.278624939362 90.8143783627182
"7426" 1485 62.73891323436 90.019972173582
"7427" 1485.2 65.1152393274763 89.772680394868
"7428" 1485.4 68.2190603879597 91.0998013920165
"7429" 1485.6 71.4696440790751 91.2146453626703
"7430" 1485.8 74.4959325022875 92.4893135726057
"7431" 1486 76.9574584934566 93.8827771415155
"7432" 1486.2 80.6257229632489 94.8811454628042
"7433" 1486.4 83.3856769375452 96.4726868661005
"7434" 1486.6 83.0875634420637 97.809389313582
"7435" 1486.8 82.9565377525174 98.56858272575
"7436" 1487 83.3262184236943 101.820845320542
"7437" 1487.2 83.8038076870437 105.747926468194
"7438" 1487.4 84.7723602130043 109.801498150917
"7439" 1487.6 86.644027853729 111.696817867978
"7440" 1487.8 89.8864744519156 111.964972066767
"7441" 1488 93.532526143196 112.212117771086
"7442" 1488.2 95.6172164446788 110.61676626064
"7443" 1488.4 97.4879314701311 108.606730409143
"7444" 1488.6 100.062485576793 106.917337341117
"7445" 1488.8 101.755079950565 104.316212396767
"7446" 1489 104.53131405945 101.361917896074
"7447" 1489.2 107.627451167711 98.4159978228994
"7448" 1489.4 111.3680179848 96.3016050838341
"7449" 1489.6 114.602383271592 93.8033962744507
"7450" 1489.8 115.010937433644 91.7775884020161
"7451" 1490 115.46924033583 88.9152693415357
"7452" 1490.2 115.564252379574 85.2121553060277
"7453" 1490.4 116.34614763601 81.5915090244225
"7454" 1490.6 118.016305831124 78.2032140460778
"7455" 1490.8 119.470113878473 74.2694569128225
"7456" 1491 119.494712037862 70.4321440480647
"7457" 1491.2 118.696013291587 66.9522895420942
"7458" 1491.4 117.512803195625 63.7857883147959
"7459" 1491.6 118.014722781262 59.7606425662647
"7460" 1491.8 119.703239152816 55.7721186861012
"7461" 1492 120.199357270441 53.1746945577551
"7462" 1492.2 118.646293607714 50.6442332319666
"7463" 1492.4 115.855564957165 47.8810702564898
"7464" 1492.6 111.809837075267 45.3537176544328
"7465" 1492.8 107.389932955677 42.5416825273766
"7466" 1493 101.945335960606 40.7705990212535
"7467" 1493.2 97.3010438611489 38.964293543461
"7468" 1493.4 93.4965928200799 35.6429586825045
"7469" 1493.6 90.4525663674011 31.6402378255332
"7470" 1493.8 89.0958966950274 27.5723111278457
"7471" 1494 85.7827722305001 24.3212706316124
"7472" 1494.2 80.9944929001043 22.5600261829173
"7473" 1494.4 75.6163103342574 23.2219216551557
"7474" 1494.6 70.2338230905174 24.6285887895466
"7475" 1494.8 64.833659861729 26.4214247454107
"7476" 1495 59.8810321664506 29.0566192691966
"7477" 1495.2 54.9192726063389 31.3126620643163
"7478" 1495.4 49.9237127364511 32.4771004428979
"7479" 1495.6 45.6079053614549 31.9551565052857
"7480" 1495.8 45.6557055182031 31.7559222385035
"7481" 1496 43.3027081674511 32.4214617490408
"7482" 1496.2 39.6736848190201 32.386990859012
"7483" 1496.4 35.2301298176424 32.1661198861607
"7484" 1496.6 32.933958205819 32.3232131570898
"7485" 1496.8 33.5108785486101 33.8339522499149
"7486" 1497 32.9676679299323 37.3806424729451
"7487" 1497.2 32.8567917827987 41.7243838350357
"7488" 1497.4 32.38318252055 46.4220232660248
"7489" 1497.6 32.5923499225061 51.5909788790357
"7490" 1497.8 33.789408639207 56.1608415994945
"7491" 1498 33.6204216385094 61.098465041447
"7492" 1498.2 32.7964719488334 66.0902085032308
"7493" 1498.4 32.3598761766062 71.354530942447
"7494" 1498.6 34.0469004205609 73.4479140387205
"7495" 1498.8 37.4533592930174 74.5048476325357
"7496" 1499 41.6349780610074 76.3885883442257
"7497" 1499.2 45.9419963615635 77.4841736462372
"7498" 1499.4 50.6827834883593 79.301035516102
"7499" 1499.6 55.4486832084947 81.8034921522251
"7500" 1499.8 59.2355988342341 84.9491577810857
"7501" 1500 62.3634617061409 89.3121698634785
"7502" 1500.2 63.4385815591753 92.823643555641
"7503" 1500.4 62.8154558886053 94.9564535581101
"7504" 1500.6 62.739176701877 93.820556973135
"7505" 1500.8 62.2894404334717 94.6014524286519
"7506" 1501 62.5204327958907 96.0933595085049
"7507" 1501.2 64.2995171378069 96.3391305017199
"7508" 1501.4 66.466830613235 95.1978051895714
"7509" 1501.6 70.4973650370874 94.9403834993257
"7510" 1501.8 74.7332364121753 94.8939886375884
"7511" 1502 78.5311312805242 95.5511860829884
"7512" 1502.2 81.4700573149674 95.1325224554457
"7513" 1502.4 85.4340051484341 93.6376034826607
"7514" 1502.6 88.8360497283828 93.2768436183242
"7515" 1502.8 90.0089683724626 93.8651906196272
"7516" 1503 91.27011775423 94.0968545348732
"7517" 1503.2 93.8704294302796 94.1454196508833
"7518" 1503.4 95.3325643410515 95.6188889408084
"7519" 1503.6 95.0996826868389 96.2039382368214
"7520" 1503.8 96.1062845994865 97.2914454786453
"7521" 1504 96.6204736522674 97.9401745890191
"7522" 1504.2 96.0172687883772 96.8337184931028
"7523" 1504.4 96.2709485241905 94.8746727752472
"7524" 1504.6 98.2695622809573 91.8531449727667
"7525" 1504.8 101.262078865755 89.8417005467414
"7526" 1505 104.685370178926 88.3318546634687
"7527" 1505.2 106.502737064078 85.7469015364581
"7528" 1505.4 107.724450064861 82.7567614152232
"7529" 1505.6 107.383663064986 79.077073214192
"7530" 1505.8 108.097818443345 75.2613713504713
"7531" 1506 108.857956470975 71.1618894432857
"7532" 1506.2 107.981378702592 67.1908927672754
"7533" 1506.4 106.236509111597 63.5944706917757
"7534" 1506.6 103.941368919738 60.3916705957511
"7535" 1506.8 101.826133096602 57.0766959756981
"7536" 1507 99.1205618302826 53.6947116141948
"7537" 1507.2 96.8152090807674 50.9623426656741
"7538" 1507.4 94.4862520368887 49.528553659013
"7539" 1507.6 91.3626170827675 48.3680091861342
"7540" 1507.8 88.639861727922 45.9666656395403
"7541" 1508 85.9577903785504 43.5241556097574
"7542" 1508.2 82.0542636004675 42.1073635110857
"7543" 1508.4 78.4501602083828 41.8916565749011
"7544" 1508.6 78.5213135380271 41.7793092123049
"7545" 1508.8 79.9805299965633 41.3991624221326
"7546" 1509 81.7045684905653 40.2983956795304
"7547" 1509.2 84.3722174741386 38.3941403301208
"7548" 1509.4 87.6790235567487 35.9347964148184
"7549" 1509.6 90.818900341807 34.6210395330679
"7550" 1509.8 93.6176533447974 35.6382525763157
"7551" 1510 96.2869169282031 36.3177442566322
"7552" 1510.2 99.5294595893448 37.4465617502032
"7553" 1510.4 102.653297743349 39.3047630176531
"7554" 1510.6 105.819775294607 40.9623191915057
"7555" 1510.8 108.986173362017 43.5717739334057
"7556" 1511 110.68539702038 46.7718005059954
"7557" 1511.2 109.755179594971 49.7131729613571
"7558" 1511.4 109.132224933392 52.2928378192545
"7559" 1511.6 110.454975689746 53.776573315924
"7560" 1511.8 111.717386922343 56.3147882885584
"7561" 1512 110.961926563674 58.9138423882545
"7562" 1512.2 109.88682471883 60.9950772803482
"7563" 1512.4 110.085617135424 64.1919838982232
"7564" 1512.6 109.744870303748 67.7993291729491
"7565" 1512.8 107.561579717602 71.9710813209362
"7566" 1513 105.316006663655 76.3521847416735
"7567" 1513.2 104.418177406246 79.9954199446049
"7568" 1513.4 105.534045311336 80.3011771672062
"7569" 1513.6 107.094027574788 79.6378995373785
"7570" 1513.8 109.29401270101 77.68060873671
"7571" 1514 113.464104705252 75.8945504631948
"7572" 1514.2 117.99316894853 73.7994940590085
"7573" 1514.4 122.505448657739 71.8666462321429
"7574" 1514.6 122.702281370338 69.2545742183511
"7575" 1514.8 121.483063255178 66.2012606330752
"7576" 1515 120.511435959294 61.4784140302962
"7577" 1515.2 118.224183638512 56.5289129588571
"7578" 1515.4 116.117861656778 51.5452756662245
"7579" 1515.6 115.17005904364 47.5781860598389
"7580" 1515.8 116.436750856427 45.8891255325557
"7581" 1516 117.08994912231 44.1808321688286
"7582" 1516.2 118.641155907047 41.0869498657457
"7583" 1516.4 118.72867229962 37.8048560437563
"7584" 1516.6 116.799670689413 35.7577321843825
"7585" 1516.8 113.239277986597 34.7670808487325
"7586" 1517 108.442536957455 33.427843183317
"7587" 1517.2 103.331187800689 32.9981215343307
"7588" 1517.4 98.1256162350487 32.4947359217545
"7589" 1517.6 92.7152954355739 31.7541392887696
"7590" 1517.8 87.4116516112008 31.0074440865857
"7591" 1518 82.2349117852036 30.0851439507538
"7592" 1518.2 77.6844005849274 27.2607344422457
"7593" 1518.4 73.8957764578817 24.4142588645143
"7594" 1518.6 70.0689728020348 22.1001299025827
"7595" 1518.8 65.1618503391311 20.1490752744069
"7596" 1519 61.0842693236231 18.924612643595
"7597" 1519.2 57.1679044995653 19.78902608219
"7598" 1519.4 54.305610541738 23.0584202620504
"7599" 1519.6 50.7078514713059 27.4025917120838
"7600" 1519.8 47.6172504245274 31.8409117205657
"7601" 1520 45.7248320288306 37.6591963548226
"7602" 1520.2 43.9821376772328 43.3629250065233
"7603" 1520.4 41.6530248294308 48.0828490557115
"7604" 1520.6 40.547139890961 53.1331578369954
"7605" 1520.8 42.4112446216462 57.1488066894069
"7606" 1521 45.1042764830447 62.0343892599293
"7607" 1521.2 47.7576172950099 67.1806317939524
"7608" 1521.4 49.1849731162832 73.408521334191
"7609" 1521.6 51.5570203538965 78.2686856188664
"7610" 1521.8 55.1859941799839 81.8663152655744
"7611" 1522 58.4912767519674 82.4073479775068
"7612" 1522.2 62.7595423159933 81.3593253228019
"7613" 1522.4 67.5119528967106 81.3500929979903
"7614" 1522.6 72.7495331028837 81.6594876587043
"7615" 1522.8 78.1823533245357 80.8701630007004
"7616" 1523 81.6175590437887 78.806290838658
"7617" 1523.2 86.5732823857971 77.6055112457313
"7618" 1523.4 91.4058916224341 76.6695581281342
"7619" 1523.6 96.9308934937377 75.3612336341075
"7620" 1523.8 102.284199851694 75.0238004674331
"7621" 1524 107.827306645356 74.8771359517269
"7622" 1524.2 111.088388678253 73.8585114722286
"7623" 1524.4 112.105685130104 70.9821336631319
"7624" 1524.6 112.036366043114 68.0302258176122
"7625" 1524.8 112.759909923404 63.4708235298009
"7626" 1525 113.12184243698 58.1598572979827
"7627" 1525.2 111.739400856448 52.8153260943921
"7628" 1525.4 110.707717416097 47.6776254275836
"7629" 1525.6 108.97805938583 42.5438954299732
"7630" 1525.8 106.091696765677 38.2811073947403
"7631" 1526 102.668726960973 34.6547241121386
"7632" 1526.2 98.3812064849549 32.0403532552545
"7633" 1526.4 93.0572296414164 30.2550195373176
"7634" 1526.6 87.3891856799696 27.6778825899346
"7635" 1526.8 82.1654250742362 25.0258208411607
"7636" 1527 76.9237964571112 21.6341787947857
"7637" 1527.2 71.8345483127874 19.1207935309457
"7638" 1527.4 66.5465500856588 18.2107864068075
"7639" 1527.6 61.7956294966201 19.2761719044226
"7640" 1527.8 58.4841232056144 19.1357364944388
"7641" 1528 57.4496493748419 17.7422324294453
"7642" 1528.2 57.4710899828548 16.1292792221401
"7643" 1528.4 57.8199031794246 13.8503255241714
"7644" 1528.6 58.469682328213 11.279781142761
"7645" 1528.8 58.9285638329952 9.09334573762235
"7646" 1529 58.531666322323 9.96808414298015
"7647" 1529.2 58.1500260963103 7.98600719162857
"7648" 1529.4 57.2251290413806 6.40684808698382
"7649" 1529.6 57.4471801312826 8.40987287755844
"7650" 1529.8 56.8666268913388 10.3885389816122
"7651" 1530 55.7883490043874 13.4423084358857
"7652" 1530.2 52.7849264223963 15.8249064414919
"7653" 1530.4 49.7906600861112 18.0518583080045
"7654" 1530.6 47.3835679103274 21.4615133815157
"7655" 1530.8 44.7687916854308 25.0616508746223
"7656" 1531 41.6086986132826 29.5042439405281
"7657" 1531.2 39.0989427189589 34.2657407030198
"7658" 1531.4 36.9410913530973 39.3417189100383
"7659" 1531.6 34.1798117515496 43.4708971252956
"7660" 1531.8 30.2943735149796 47.5103864909221
"7661" 1532 27.1904088061614 52.10535579371
"7662" 1532.2 26.8046126103718 56.1993606952418
"7663" 1532.4 29.4773207007049 60.203964602067
"7664" 1532.6 31.9074565688612 65.3847383977857
"7665" 1532.8 34.3714294440972 70.8967177959666
"7666" 1533 37.5223280906112 75.3568151322232
"7667" 1533.2 39.4434963615515 79.7390999076721
"7668" 1533.4 40.7014463760751 84.3140206912088
"7669" 1533.6 40.0245881915452 86.4281853812487
"7670" 1533.8 40.5189670234947 85.491382143039
"7671" 1534 43.0143678239057 84.7187899124772
"7672" 1534.2 47.0425086996384 83.9306705507373
"7673" 1534.4 51.9222016305674 84.3822613114524
"7674" 1534.6 57.0598666560255 84.3913350052535
"7675" 1534.8 61.2351617574126 84.257323527576
"7676" 1535 65.8116169037565 84.6435729548242
"7677" 1535.2 70.6427674903674 85.2156378411383
"7678" 1535.4 75.7972128323192 85.8901551850098
"7679" 1535.6 80.7918700183218 86.0210493136118
"7680" 1535.8 84.3652698879023 85.1740881411958
"7681" 1536 90.2065035914622 83.1780903050436
"7682" 1536.2 95.0219311787565 82.1526714298352
"7683" 1536.4 97.7781864744488 78.5960749225055
"7684" 1536.6 99.9978547707978 75.1549492398009
"7685" 1536.8 102.182117490227 71.2008365289857
"7686" 1537 104.552961719329 66.1106908795408
"7687" 1537.2 104.668868836355 61.8346646926568
"7688" 1537.4 103.735491255673 59.0144983981173
"7689" 1537.6 102.302853455897 55.9491577688657
"7690" 1537.8 101.002020793517 51.700517557567
"7691" 1538 99.9100366433804 46.4954018332857
"7692" 1538.2 99.4669255539589 42.3990523231368
"7693" 1538.4 99.644834082645 38.6927373852245
"7694" 1538.6 101.792646633227 36.2691953646557
"7695" 1538.8 104.716418781573 35.3486016574801
"7696" 1539 107.624934533385 36.0522371872563
"7697" 1539.2 109.537923742767 37.7028021828312
"7698" 1539.4 110.507189403068 39.3651861761692
"7699" 1539.6 112.171488585339 41.0017431802959
"7700" 1539.8 115.299495953987 42.4890449509457
"7701" 1540 118.975707439161 44.8706395712554
"7702" 1540.2 121.64970372712 47.9387350092269
"7703" 1540.4 123.827519509332 52.2089264516521
"7704" 1540.6 124.483700581664 55.711540394461
"7705" 1540.8 122.917870475955 59.035552031067
"7706" 1541 120.680234553063 63.1340207581837
"7707" 1541.2 118.349052764297 67.0412877762257
"7708" 1541.4 116.500503076321 71.2148272296741
"7709" 1541.6 116.593026037799 75.5840064654732
"7710" 1541.8 115.379986597767 77.5311148724069
"7711" 1542 112.831696179458 77.5259235499352
"7712" 1542.2 108.524194632704 77.1158215869985
"7713" 1542.4 103.600835352211 76.9437248461723
"7714" 1542.6 99.3550562652461 77.9651995198176
"7715" 1542.8 96.0971221881737 80.115662166192
"7716" 1543 94.6665552517 82.9510410023644
"7717" 1543.2 94.6731193672674 85.4652066666107
"7718" 1543.4 95.4213133820306 87.3659269411015
"7719" 1543.6 95.2261679842074 89.7214740155257
"7720" 1543.8 93.0368359615596 91.459896574987
"7721" 1544 90.2349630898256 93.0718895149834
"7722" 1544.2 87.2332273553443 94.2655004091703
"7723" 1544.4 83.4450196607168 93.9040294855768
"7724" 1544.6 79.0277299408181 94.347730461906
"7725" 1544.8 74.5953973673059 95.1942386066319
"7726" 1545 72.5259736342145 97.325167013521
"7727" 1545.2 72.5743457406535 97.029656363273
"7728" 1545.4 71.2968651214387 95.6718773481898
"7729" 1545.6 68.8165819164341 92.693377068545
"7730" 1545.8 65.5456236078364 89.6684701655616
"7731" 1546 63.2223227412095 86.1954645234857
"7732" 1546.2 59.807447338819 83.400107712729
"7733" 1546.4 55.4862016132201 81.6079077973489
"7734" 1546.6 50.9653739364908 80.2564482849346
"7735" 1546.8 46.175967343819 80.1397949716569
"7736" 1547 42.4903063172836 81.6482875715438
"7737" 1547.2 41.1444808241311 82.9994430666494
"7738" 1547.4 40.5626349680674 82.1968970582857
"7739" 1547.6 39.4867049957571 78.7947152077909
"7740" 1547.8 40.0955348858286 75.2791527887143
"7741" 1548 40.0477600195228 70.7475587443495
"7742" 1548.2 40.8940418548114 65.7606562396154
"7743" 1548.4 42.9124424719674 61.6219032934015
"7744" 1548.6 45.8928780402826 57.5343434973463
"7745" 1548.8 49.2850675132957 54.6718403280404
"7746" 1549 54.1736101110945 53.8322562640614
"7747" 1549.2 59.4554008357108 52.9228957249084
"7748" 1549.4 64.4120050077872 50.627906141058
"7749" 1549.6 67.7723672742774 48.1597406288657
"7750" 1549.8 70.2488027388636 45.5279662109299
"7751" 1550 73.721441883796 43.3425425147143
"7752" 1550.2 78.6324839282532 41.1726334542857
"7753" 1550.4 83.2442294130684 40.907944522344
"7754" 1550.6 87.6414351322229 42.2562107891075
"7755" 1550.8 92.6991170762622 42.3000490929699
"7756" 1551 97.4764981400487 43.797504750942
"7757" 1551.2 100.074046863829 46.8676511898061
"7758" 1551.4 100.423775796645 49.6297149205714
"7759" 1551.6 100.295586951831 49.4385308980623
"7760" 1551.8 101.099388507767 47.5380477733795
"7761" 1552 101.774214250094 44.781987138959
"7762" 1552.2 102.119802153107 41.4725260141757
"7763" 1552.4 102.092539193117 37.7180269526957
"7764" 1552.6 101.115787280694 35.2731748940436
"7765" 1552.8 101.060048017161 30.7080629530736
"7766" 1553 102.172342535385 26.6285697845504
"7767" 1553.2 102.489799467257 24.0865469576957
"7768" 1553.4 104.627763103361 20.5962325339689
"7769" 1553.6 106.263772071587 18.8170062624857
"7770" 1553.8 106.497994446381 20.7350538295332
"7771" 1554 108.593972569104 20.7272334190614
"7772" 1554.2 110.654921019114 22.7248257326223
"7773" 1554.4 113.188258441709 25.0821413817563
"7774" 1554.6 116.461850089434 28.1666672599221
"7775" 1554.8 119.447360581037 32.8496412401957
"7776" 1555 121.566082043117 37.0208741186657
"7777" 1555.2 122.930254965925 41.578503084212
"7778" 1555.4 122.6355372229 46.5974061053571
"7779" 1555.6 122.667330762247 51.6605272463571
"7780" 1555.8 123.405819380788 56.349697797591
"7781" 1556 123.614903735599 60.2813036066752
"7782" 1556.2 125.075691367778 62.5259693181735
"7783" 1556.4 123.531336251343 63.3882084995281
"7784" 1556.6 121.15513006153 66.1991473891414
"7785" 1556.8 117.20679037941 69.4331157412959
"7786" 1557 113.975295040187 73.0936648940057
"7787" 1557.2 111.233579174604 77.0198490679592
"7788" 1557.4 109.510385399343 80.6626179246494
"7789" 1557.6 105.953116714896 81.6734147236083
"7790" 1557.8 101.0266302158 82.3752262052637
"7791" 1558 96.3029702362348 83.1973856003618
"7792" 1558.2 91.4881132478008 85.126583393719
"7793" 1558.4 86.9589409155515 86.7672785544448
"7794" 1558.6 83.0446323511246 89.5597508787143
"7795" 1558.8 80.0914243295867 92.3669352599484
"7796" 1559 80.0679622297674 93.9408099612462
"7797" 1559.2 79.9102018826282 92.7208268820325
"7798" 1559.4 78.6995511105783 90.8617464399209
"7799" 1559.6 76.0147480784302 87.9136650251811
"7800" 1559.8 71.9393285368965 86.1251084977051
"7801" 1560 67.4143927561479 84.0440613764488
"7802" 1560.2 62.2085597093341 83.0970074833524
"7803" 1560.4 57.1277007625147 83.1284885220989
"7804" 1560.6 52.1385743289008 84.7198027208524
"7805" 1560.8 48.166360572127 87.572178361825
"7806" 1561 44.656746782082 88.4648980789936
"7807" 1561.2 41.3353043049697 85.9223973158812
"7808" 1561.4 37.4457632302036 83.032463967807
"7809" 1561.6 33.2409762613735 79.2266900175282
"7810" 1561.8 29.6236968311274 74.9670197161757
"7811" 1562 25.7134094268474 70.5893672834957
"7812" 1562.2 22.9188414776204 66.2018635291386
"7813" 1562.4 19.8596624461374 62.4572157893357
"7814" 1562.6 17.1022822636448 59.463066719814
"7815" 1562.8 17.3860643031792 59.741229313021
"7816" 1563 18.3974157508008 59.6075873522857
"7817" 1563.2 20.8374113294152 56.7735967602516
"7818" 1563.4 23.2577300323068 53.8063678830385
"7819" 1563.6 26.5453530444305 49.8764604324596
"7820" 1563.8 30.1295989759043 46.2316549020541
"7821" 1564 31.7864156603499 43.149947035978
"7822" 1564.2 34.4119269285416 38.458901031318
"7823" 1564.4 38.1086923485015 34.9825328121793
"7824" 1564.6 42.5773352554237 32.2634876004107
"7825" 1564.8 47.9267814046159 30.4995583528615
"7826" 1565 53.0318784671461 27.9457493981109
"7827" 1565.2 57.745936445238 24.948499421021
"7828" 1565.4 62.3489288714956 22.1452805181304
"7829" 1565.6 66.1819765262328 18.6257413663748
"7830" 1565.8 69.6727039949942 14.8974036789455
"7831" 1566 73.6854092058695 14.0606927761837
"7832" 1566.2 78.4886793041301 15.0566865376484
"7833" 1566.4 83.565169615819 17.2382439844197
"7834" 1566.6 87.3925270565739 20.8322038580599
"7835" 1566.8 90.9413526864205 24.5764059151837
"7836" 1567 94.0726851293924 28.543229518442
"7837" 1567.2 97.3791304257987 32.5312488145982
"7838" 1567.4 100.612549936517 36.4756149188657
"7839" 1567.6 103.395216717452 40.8692561551489
"7840" 1567.8 104.211098375674 45.907138559692
"7841" 1568 105.06165834888 51.3227208907959
"7842" 1568.2 104.887505053746 56.6243772441068
"7843" 1568.4 104.668868836355 62.0434531933166
"7844" 1568.6 105.319980856074 67.151929293153
"7845" 1568.8 103.548638227046 72.2218926004816
"7846" 1569 101.326579841017 75.8761096082232
"7847" 1569.2 98.0647614136424 79.1460420117857
"7848" 1569.4 96.6696924968334 81.7375211756704
"7849" 1569.6 98.18322546598 83.5714046244482
"7850" 1569.8 100.544280619629 83.3966463649064
"7851" 1570 103.511595105961 82.7371308276728
"7852" 1570.2 107.118118555633 82.8299544993888
"7853" 1570.4 111.284641525677 82.74372987771
"7854" 1570.6 113.325718744179 81.4103186608151
"7855" 1570.8 116.192388007386 80.40881092443
"7856" 1571 118.506881192539 79.2295000525714
"7857" 1571.2 118.718308229196 77.6975813483714
"7858" 1571.4 121.088407492032 76.1715537999916
"7859" 1571.6 122.299335829662 76.0340200678723
"7860" 1571.8 121.898630236402 77.5432196387473
"7861" 1572 122.10812716303 81.2238501275284
"7862" 1572.2 121.989863427996 84.7414399906857
"7863" 1572.4 121.262619333705 87.8320535205045
"7864" 1572.6 120.572931357767 91.5023190395115
"7865" 1572.8 118.403022297339 95.1620374578061
"7866" 1573 117.04629414713 99.0026358694945
"7867" 1573.2 114.266818119959 103.048780033413
"7868" 1573.4 112.168560233031 106.185568720665
"7869" 1573.6 110.398005218642 108.449667012942
"7870" 1573.8 107.411225489252 111.542388503585
"7871" 1574 105.370867798126 112.953805750938
"7872" 1574.2 102.179284974904 116.114792790433
"7873" 1574.4 100.230913263423 117.522351455837
"7874" 1574.6 96.5798146067565 118.917008370824
"7875" 1574.8 94.9630587830341 120.287146872886
"7876" 1575 91.3006558100629 121.115952658729
"7877" 1575.2 89.1606087758828 119.521187520786
"7878" 1575.4 86.8701160345814 116.471842051251
"7879" 1575.6 83.7169332352317 112.608079809036
"7880" 1575.8 81.9179488005174 108.405040143911
"7881" 1576 82.1578058526943 105.197842629408
"7882" 1576.2 83.356279465451 103.626010878033
"7883" 1576.4 83.3443858142799 100.922331303798
"7884" 1576.6 83.2728850650807 98.5984689719484
"7885" 1576.8 83.308916146946 96.1622092164286
"7886" 1577 84.6767007042674 93.3022258002441
"7887" 1577.2 86.7357033016074 89.8357188002457
"7888" 1577.4 86.6565108940174 85.8736874106786
"7889" 1577.6 85.2392697199341 82.7421562580857
"7890" 1577.8 83.0852913966356 80.9542995621429
"7891" 1578 80.6341002796334 78.7987303712651
"7892" 1578.2 77.3138468838388 77.0357458376326
"7893" 1578.4 74.2298334238281 75.3241133494069
"7894" 1578.6 71.1836175861259 73.7118212806253
"7895" 1578.8 69.4548813765174 71.3004511904876
"7896" 1579 68.5149084427963 67.4768959501319
"7897" 1579.2 69.1105811086025 63.5812608039455
"7898" 1579.4 71.0258140858087 60.120189889162
"7899" 1579.6 73.0389405724817 57.0407889423429
"7900" 1579.8 75.7477206863785 54.6742898302857
"7901" 1580 79.4744828286246 53.8174539448857
"7902" 1580.2 83.4629723417297 53.7569512394272
"7903" 1580.4 87.3915416780616 53.2347749960798
"7904" 1580.6 91.5138679010199 54.3352359127032
"7905" 1580.8 93.0554656592328 56.088210433256
"7906" 1581 93.1152359392674 56.0324446136703
"7907" 1581.2 93.1486753562826 53.8796119200433
"7908" 1581.4 94.161461574738 50.6688493499622
"7909" 1581.6 93.7329450941868 46.7131704845115
"7910" 1581.8 92.0117351777674 43.7528778819107
"7911" 1582 89.6333664776874 42.1657841396357
"7912" 1582.2 86.6349807393813 39.7805643515431
"7913" 1582.4 82.9004775534038 39.2056089239827
"7914" 1582.6 78.9224597091792 39.4200145977857
"7915" 1582.8 74.8082857029917 40.8814402901736
"7916" 1583 71.1864993534733 43.5896437727269
"7917" 1583.2 67.412014000396 46.5658775121714
"7918" 1583.4 62.4272234127086 48.4274827513445
"7919" 1583.6 57.7298066278141 50.6618906897904
"7920" 1583.8 52.5514787573806 53.2535785280216
"7921" 1584 49.1359683719543 56.8497454271736
"7922" 1584.2 48.2334462580878 61.149085274975
"7923" 1584.4 47.9690724320174 65.997343599942
"7924" 1584.6 48.874887228222 70.6307928201039
"7925" 1584.8 49.1298889402036 75.930835788041
"7926" 1585 48.0165605452832 80.8002682307278
"7927" 1585.2 45.3232670767974 83.6444304101357
"7928" 1585.4 45.3365775643279 82.7818166603736
"7929" 1585.6 46.5958519103536 81.9596332028719
"7930" 1585.8 49.3940574710938 81.4808173071699
"7931" 1586 53.9608512347352 82.7371308276728
"7932" 1586.2 58.8921254092843 83.9837951849711
"7933" 1586.4 63.7701048291521 86.4753699525824
"7934" 1586.6 67.1069637101092 90.5762721631085
"7935" 1586.8 68.4951139074817 94.4036892863377
"7936" 1587 68.4773095254474 95.0494353392857
"7937" 1587.2 69.0705351360569 94.2585361866936
"7938" 1587.4 70.4593062182543 95.7395503666015
"7939" 1587.6 70.5558855299597 96.9668303275934
"7940" 1587.8 70.4391164639361 97.7819878982375
"7941" 1588 70.5727613363244 98.7157200733237
"7942" 1588.2 71.1600646799213 101.690412772747
"7943" 1588.4 72.8757337371675 104.755049095726
"7944" 1588.6 74.1841703543746 108.458360558857
"7945" 1588.8 75.8069655918746 112.788905564071
"7946" 1589 78.6240702721089 113.970436201103
"7947" 1589.2 82.5264970145799 113.993946941861
"7948" 1589.4 85.2259544769597 112.715433955516
"7949" 1589.6 88.5443626869758 111.791272872827
"7950" 1589.8 91.5497654166506 110.609723388
"7951" 1590 94.8310129579431 109.114245522029
"7952" 1590.2 99.0253388837433 107.002593127213
"7953" 1590.4 102.313922627623 104.897240122641
"7954" 1590.6 104.632780740551 101.901932626503
"7955" 1590.8 108.511764711736 99.3778100408389
"7956" 1591 112.972226901056 97.9711359606981
"7957" 1591.2 116.272855161094 96.7636370024081
"7958" 1591.4 114.756833226567 96.5900089514191
"7959" 1591.6 113.156051559246 95.1524475587096
"7960" 1591.8 112.25351263917 92.9561967813888
"7961" 1592 112.291325772108 89.7238136939341
"7962" 1592.2 113.102548855948 86.6288544345729
"7963" 1592.4 113.706390813702 82.6385795881444
"7964" 1592.6 115.001448256052 79.3817743726015
"7965" 1592.8 117.137388429704 76.4381946323278
"7966" 1593 119.896274919343 73.3295504756797
"7967" 1593.2 122.610163532844 72.1205869374396
"7968" 1593.4 122.28030865007 70.6307928201039
"7969" 1593.6 120.464521943963 67.7289246728218
"7970" 1593.8 118.477016024221 64.191565652028
"7971" 1594 116.074542959417 60.7435440185357
"7972" 1594.2 113.755263286718 56.6512079097115
"7973" 1594.4 110.221406913385 53.9946250014033
"7974" 1594.6 106.497454585787 51.4546640790857
"7975" 1594.8 102.342548010919 49.028929428316
"7976" 1595 97.9954237989493 47.9234616422857
"7977" 1595.2 93.9618225915885 48.9456518213594
"7978" 1595.4 90.4512552773874 51.2832969020057
"7979" 1595.6 86.0448419198828 53.9689980539876
"7980" 1595.8 82.0746644548817 57.0890091436857
"7981" 1596 78.0296100809824 60.3622629692764
"7982" 1596.2 74.6528193526328 63.44362563293
"7983" 1596.4 71.1546434738532 67.3079825821143
"7984" 1596.6 66.565045430282 68.8817833581304
"7985" 1596.8 62.1082117673523 69.4680586406725
"7986" 1597 56.5917386909952 69.5654445442956
"7987" 1597.2 51.5766710753828 68.5329611585357
"7988" 1597.4 45.7233734841232 67.0424861480934
"7989" 1597.6 41.190687343758 65.7607369924367
"7990" 1597.8 38.0164534851363 62.8809071439653
"7991" 1598 34.6856745714463 58.9024902656068
"7992" 1598.2 30.4591118193924 56.3882112618915
"7993" 1598.4 25.6403552816315 54.6604251719459
"7994" 1598.6 20.9597983913899 54.8915456824898
"7995" 1598.8 19.6854197365618 55.0916666988465
"7996" 1599 17.5082512387086 53.8648013824034
"7997" 1599.2 16.3875864750393 51.2156877862469
"7998" 1599.4 14.4159084406617 48.0595267814299
"7999" 1599.6 13.4569906575615 45.1017070999034
"8000" 1599.8 13.4475063893804 41.3192085079954
"8001" 1600 12.3506643231774 37.3480296385457
"8002" 1600.2 10.569459775475 35.7788295101725
"8003" 1600.4 10.6392705894655 37.0537954288423
"8004" 1600.6 10.8126253626532 36.6696084981143
"8005" 1600.8 10.2938907728806 36.6386047982668
"8006" 1601 10.7726964176498 36.8960907107563
"8007" 1601.2 11.276281144796 37.8788227779429
"8008" 1601.4 12.2332666791389 37.3521098094286
"8009" 1601.6 12.4273601227098 37.3228638293242
"8010" 1601.8 13.1676662090447 37.6596834470877
"8011" 1602 13.9424243672297 37.3293644314367
"8012" 1602.2 14.2981879433326 37.4387932817422
"8013" 1602.4 14.5597754799862 36.8884540272857
"8014" 1602.6 15.2845176564191 36.2014099312295
"8015" 1602.8 17.1706571625261 35.1515035385961
"8016" 1603 19.3624379853674 34.326601279019
"8017" 1603.2 21.8334142003341 33.547659565019
"8018" 1603.4 23.8349997701504 33.3459265513815
"8019" 1603.6 25.1650013137355 33.5572352078389
"8020" 1603.8 26.8755565971044 33.5313845751009
"8021" 1604 29.5718733619919 32.7632422970204
"8022" 1604.2 32.4729483608965 31.9844715160276
"8023" 1604.4 36.0577553887674 32.0393278626593
"8024" 1604.6 39.0237257613059 32.2019640447033
"8025" 1604.8 40.9650881869674 31.8253328862857
"8026" 1605 44.1985429758435 31.2326598430248
"8027" 1605.2 47.72530787081 30.5284777986155
"8028" 1605.4 50.9478412058622 32.0918129463383
"8029" 1605.6 54.0902560678674 34.4153140853357
"8030" 1605.8 56.7318321175612 37.0450454027806
"8031" 1606 59.8759779930684 38.2421488506449
"8032" 1606.2 61.9896666257235 37.3378434776703
"8033" 1606.4 64.8269343053286 36.1492542374694
"8034" 1606.6 68.7328905897203 34.9117057153423
"8035" 1606.8 71.6743192742347 32.2730423761081
"8036" 1607 75.3217634527968 30.1758092566386
"8037" 1607.2 78.4052212633444 27.2003664594107
"8038" 1607.4 79.3780424259389 24.6145581624
"8039" 1607.6 80.6805280436897 22.3948443682469
"8040" 1607.8 81.4178757826703 21.9978109703343
"8041" 1608 83.2758619766707 23.6631963239954
"8042" 1608.2 85.6811607667365 26.0956946085641
"8043" 1608.4 88.8330640940046 28.7818389728218
"8044" 1608.6 92.5952281466795 31.2646660481868
"8045" 1608.8 96.976077478224 32.9429449107205
"8046" 1609 101.371206710049 34.7991051590045
"8047" 1609.2 105.438601860213 34.8521987857966
"8048" 1609.4 108.709966988941 33.840248442398
"8049" 1609.6 111.76926719433 32.6610724335982
"8050" 1609.8 115.502530387665 31.2356667289586
"8051" 1610 117.480768796131 32.3288911660433
"8052" 1610.2 118.754062303943 35.318525108863
"8053" 1610.4 119.809886413441 39.1736146678469
"8054" 1610.6 120.336888414131 43.8084463248918
"8055" 1610.8 120.27486692639 48.2824636907449
"8056" 1611 120.637173973355 52.9250169433476
"8057" 1611.2 122.26991152041 57.295932095602
"8058" 1611.4 122.909756499767 62.2450566646015
"8059" 1611.6 121.764948223131 66.9013143106494
"8060" 1611.8 119.751147849497 71.3838878317757
"8061" 1612 116.499384128941 76.1336041586633
"8062" 1612.2 112.717959717084 78.7392184928402
"8063" 1612.4 108.074096202002 80.1435643087959
"8064" 1612.6 103.49360935501 80.5296884774436
"8065" 1612.8 98.3270260633158 81.510088235189
"8066" 1613 94.5198170086611 84.1304403199878
"8067" 1613.2 91.8505748231467 87.6718724388719
"8068" 1613.4 90.987571072323 90.4286761593227
"8069" 1613.6 90.6651925248837 90.8120527982043
"8070" 1613.8 88.397770183855 91.2099018073607
"8071" 1614 84.1646186515452 92.0202175626191
"8072" 1614.2 79.5799505535265 93.0426437347436
"8073" 1614.4 74.6413349555675 92.9722574352857
"8074" 1614.6 69.8417206736729 92.2248944394209
"8075" 1614.8 64.3417605984702 91.0512187487317
"8076" 1615 58.9100843748194 91.4396643226753
"8077" 1615.2 53.2815915779385 91.8550910296804
"8078" 1615.4 51.1583786165016 90.1868013061085
"8079" 1615.6 49.8623335424341 86.515696117019
"8080" 1615.8 48.6224239058979 82.2025415634596
"8081" 1616 47.5687829401008 77.3226102721948
"8082" 1616.2 45.7255580161737 73.0930157759107
"8083" 1616.4 43.2203099113103 68.3502807803714
"8084" 1616.6 40.7352240145027 64.1361406503445
"8085" 1616.8 36.5807591110246 61.0022639449714
"8086" 1617 31.890795345913 58.8992293534702
"8087" 1617.2 27.6552108600249 58.2360843674045
"8088" 1617.4 24.0484404195247 59.0013236557906
"8089" 1617.6 23.0104816792674 60.6690863546975
"8090" 1617.8 22.7656163384803 61.2978651640184
"8091" 1618 22.9559557592874 61.7951153324357
"8092" 1618.2 23.8543352027674 61.7649504327269
"8093" 1618.4 25.2761534916232 61.1367597876222
"8094" 1618.6 26.3696678208924 59.3803960190357
"8095" 1618.8 28.3783064907439 57.4754253272975
"8096" 1619 31.6264425269008 55.8427024012857
"8097" 1619.2 35.5280750232474 54.2471701237757
"8098" 1619.4 39.3007750990348 52.4518637188897
"8099" 1619.6 42.5674825700531 50.1384115501224
"8100" 1619.8 46.1450505850675 48.4012125602057
"8101" 1620 49.2577627676792 46.9154194241681
"8102" 1620.2 52.6991266669907 44.4547762103634
"8103" 1620.4 56.8660867098451 42.5717035231207
"8104" 1620.6 61.2268275040051 41.9978489334738
"8105" 1620.8 65.892765493807 42.3063407013946
"8106" 1621 69.9141816043432 43.446513811316
"8107" 1621.2 74.1342591731204 44.6396877499328
"8108" 1621.4 77.4966597350838 46.1006320530612
"8109" 1621.6 79.6553544901734 48.5880043256818
"8110" 1621.8 81.8566432026563 51.6594969001746
"8111" 1622 83.2706983062626 55.0612398403148
"8112" 1622.2 83.512972490654 59.0360957511208
"8113" 1622.4 85.2570886480321 63.2082836086681
"8114" 1622.6 88.0124114584762 67.0781173504702
"8115" 1622.8 91.2869916736412 70.008601954111
"8116" 1623 94.8641098836809 71.6187687178434
"8117" 1623.2 98.3845475339733 72.5441291514622
"8118" 1623.4 101.063982066222 74.0062069141039
"8119" 1623.6 102.997104350209 77.6034319507269
"8120" 1623.8 105.773038791767 79.8266122206671
"8121" 1624 109.077640002677 80.4423111772554
"8122" 1624.2 112.071578242606 79.6548668410922
"8123" 1624.4 112.771343253486 78.8417679047545
"8124" 1624.6 115.390584444216 78.8916936970102
"8125" 1624.8 119.099883165946 80.3163826563352
"8126" 1625 119.645619793482 82.6902268104857
"8127" 1625.2 118.750047140468 85.7208722008321
"8128" 1625.4 116.957625793876 89.3146180825901
"8129" 1625.6 115.231616747482 93.0364559281978
"8130" 1625.8 112.486176251671 96.1215271607051
"8131" 1626 109.425321624247 100.058242517235
"8132" 1626.2 105.972200025461 101.748629133365
"8133" 1626.4 103.084739949548 100.913663202408
"8134" 1626.6 99.7552390866577 99.8259945895662
"8135" 1626.8 96.0362673667674 99.0617488347328
"8136" 1627 95.0218316462093 96.753747732902
"8137" 1627.2 92.5044748226083 93.6582572402289
"8138" 1627.4 89.6993474228733 91.2814957148975
"8139" 1627.6 87.4236504608356 88.8297037744675
"8140" 1627.8 83.9947448703439 88.0374325765916
"8141" 1628 81.4385052455396 88.8606283879693
"8142" 1628.2 78.8755082478415 90.981628610619
"8143" 1628.4 76.5043038882174 93.4737011636732
"8144" 1628.6 73.3730074980459 94.8012914599313
"8145" 1628.8 69.7191651723389 94.7526956387143
"8146" 1629 65.1680703896729 94.3932997513668
"8147" 1629.2 60.3523158740647 94.5669827011101
"8148" 1629.4 55.936558454835 94.0301444928128
"8149" 1629.6 51.8389121918843 94.5706053679091
"8150" 1629.8 50.4733017143069 92.5264157963515
"8151" 1630 48.5790196074916 88.4194774172512
"8152" 1630.2 46.3787330992674 84.5944907027964
"8153" 1630.4 44.5167123166438 80.3954120081172
"8154" 1630.6 42.2281956330027 76.8206718949916
"8155" 1630.8 39.7577285302674 73.5065040024257
"8156" 1631 36.6082574654886 70.7162449049876
"8157" 1631.2 33.218622038674 69.1380969527063
"8158" 1631.4 29.4367508197674 68.697890143898
"8159" 1631.6 26.1127520204209 68.3160528842164
"8160" 1631.8 24.3699204325103 65.6684957364571
"8161" 1632 25.3152075748114 62.3923753114945
"8162" 1632.2 27.1127653763499 58.6303436268462
"8163" 1632.4 29.8984946193035 54.9807806421517
"8164" 1632.6 31.8709436760174 50.7189028296661
"8165" 1632.8 33.4711608928218 47.0316298248075
"8166" 1633 34.7449322752843 43.5794758290048
"8167" 1633.2 37.4936832958887 40.5077791630433
"8168" 1633.4 41.5687680153174 39.0071754893657
"8169" 1633.6 46.0606009635991 39.2407037576818
"8170" 1633.8 50.4847503257249 40.3895484332964
"8171" 1634 55.2441126573432 41.5857086056494
"8172" 1634.2 58.3178216898808 43.9109749437084
"8173" 1634.4 60.2948264128444 47.1794724410934
"8174" 1634.6 61.3534901316756 51.3743853922347
"8175" 1634.8 62.9466691101635 54.4184987393847
"8176" 1635 65.5251960547965 56.5283727773634
"8177" 1635.2 68.0505393440655 59.4852535574588
"8178" 1635.4 68.9799653825225 63.5354141924388
"8179" 1635.6 68.7969116711311 67.68419007371
"8180" 1635.8 67.5731012664205 71.316882947602
"8181" 1636 65.8483812406974 76.1821687900157
"8182" 1636.2 63.7230259343499 80.5862282027802
"8183" 1636.4 63.1850569903742 83.6074525591059
"8184" 1636.6 65.704464720406 85.464385493117
"8185" 1636.8 68.6157686031494 84.4826679680947
"8186" 1637 71.8457996931008 82.763793527919
"8187" 1637.2 75.7925349568573 80.5879593980947
"8188" 1637.4 80.1663999188993 79.6532101057912
"8189" 1637.6 85.3146271079743 79.1706637326305
"8190" 1637.8 90.2736883601348 78.5737583035408
"8191" 1638 95.5951320083286 79.4441064431633
"8192" 1638.2 99.2441671136707 82.7329429689954
"8193" 1638.4 101.03300142987 86.5504140999789
"8194" 1638.6 100.677461746017 86.9725516143571
"8195" 1638.8 100.904653079267 87.0062720348766
"8196" 1639 101.819700200284 85.3336032076728
"8197" 1639.2 103.787993778671 82.5738043392535
"8198" 1639.4 106.424890015588 79.3325780538226
"8199" 1639.6 110.102593464243 75.6389136635576
"8200" 1639.8 113.365792429718 71.5899217712758
"8201" 1640 113.916874411637 68.3109627700457
"8202" 1640.2 116.02189226949 65.3667073395913
"8203" 1640.4 119.682712256053 63.9548239656571
"8204" 1640.6 121.355807120828 65.2136072636494
"8205" 1640.8 121.854181279861 67.5874933538091
"8206" 1641 121.813188067437 70.6892306362469
"8207" 1641.2 121.753266506023 75.0605722057041
"8208" 1641.4 120.981875757617 79.4303557373957
"8209" 1641.6 119.215806103479 83.0829097982651
"8210" 1641.8 117.64989234853 86.6885265981208
"8211" 1642 117.585607018438 90.4282669438176
"8212" 1642.2 118.706011271496 93.9840349877096
"8213" 1642.4 118.709895505726 94.4618830842239
"8214" 1642.6 119.062649923401 94.0627758348857
"8215" 1642.8 119.067245054932 94.0322605924816
"8216" 1643 119.251356090194 93.5674039133981
"8217" 1643.2 119.525966688413 93.2528439666728
"8218" 1643.4 119.920895878071 92.5083932685217
"8219" 1643.6 119.948940414832 92.4027086551567
"8220" 1643.8 119.603487594148 91.7022437711553
"8221" 1644 118.858412911191 91.3043061563944
"8222" 1644.2 118.345644894299 90.4122979481295
"8223" 1644.4 116.217939047677 89.9494324883425
"8224" 1644.6 113.20261872693 89.6998555607096
"8225" 1644.8 110.379538928009 88.9298185402167
"8226" 1645 107.841263342733 88.898481804596
"8227" 1645.2 105.301091753285 89.8289985187916
"8228" 1645.4 100.992284022092 91.6967403786107
"8229" 1645.6 97.3946657216699 93.7464495046882
"8230" 1645.8 93.5492847859241 95.0275373794544
"8231" 1646 90.0704902395439 96.3675269063092
"8232" 1646.2 86.1047605132674 97.3445314608929
"8233" 1646.4 82.13856678597 98.1142587498553
"8234" 1646.6 77.3258768716999 97.4353829317182
"8235" 1646.8 72.7135385144688 97.7318947916104
"8236" 1647 67.9791914735337 96.3864500128831
"8237" 1647.2 63.4105932688444 94.9695438814396
"8238" 1647.4 58.3549619520174 93.6927785207357
"8239" 1647.6 52.6461391270437 93.602585269641
"8240" 1647.8 49.1834290759752 93.9181152308572
"8241" 1648 48.839049000804 94.7628734485662
"8242" 1648.2 48.1313519557674 94.2133712329257
"8243" 1648.4 45.1539497463332 93.9305607281673
"8244" 1648.6 43.3663443102489 91.4047574429153
"8245" 1648.8 42.7696364910674 87.6754537800857
"8246" 1649 40.4262532487262 84.0947309937703
"8247" 1649.2 36.8951177313174 80.5481370969857
"8248" 1649.4 33.705194050525 76.9331394151948
"8249" 1649.6 29.6658513238851 73.9683706187269
"8250" 1649.8 25.3115390895021 73.4152565445
"8251" 1650 23.6679547596486 74.6517025678897
"8252" 1650.2 23.3586450211311 76.3745044485888
"8253" 1650.4 21.8676404271614 79.1598111834979
"8254" 1650.6 19.2818106851464 82.4032482842752
"8255" 1650.8 16.7746205133008 86.2214292472857
"8256" 1651 14.9922504107799 89.7688596364607
"8257" 1651.2 16.3193723560074 91.4922681786857
"8258" 1651.4 17.0163651335209 91.0782553224775
"8259" 1651.6 18.7372424448798 90.3247308230947
"8260" 1651.8 19.7741643199103 89.0821854231071
"8261" 1652 20.291058695391 88.4498134840034
"8262" 1652.2 21.3470188020807 86.8674190623098
"8263" 1652.4 23.1857435649175 84.8517900668357
"8264" 1652.6 25.4261283042317 83.3328537245357
"8265" 1652.8 27.1795901712447 80.9694737513766
"8266" 1653 27.535216635591 79.9456027711563
"8267" 1653.2 28.6713952984535 79.3679498256578
"8268" 1653.4 29.7276808575265 76.8256403396592
"8269" 1653.6 29.7725015585605 73.0600002865961
"8270" 1653.8 30.4213681548798 69.2976806221397
"8271" 1654 31.7351097042859 65.560240697545
"8272" 1654.2 33.5140238539862 62.7639240892232
"8273" 1654.4 33.7740399090856 59.3759702138425
"8274" 1654.6 34.5972396750174 54.8295137225683
"8275" 1654.8 37.4566711200327 51.020682267
"8276" 1655 41.0351929412275 47.9221634060957
"8277" 1655.2 45.1743984589325 46.5155686090527
"8278" 1655.4 49.3451397722431 43.9291796169362
"8279" 1655.6 54.1122361063318 42.1405263761372
"8280" 1655.8 58.7959804224439 41.4590090844328
"8281" 1656 63.3359887457086 42.9787090950798
"8282" 1656.2 68.1156160239089 44.6741969139178
"8283" 1656.4 71.8776192075615 48.3091141575504
"8284" 1656.6 75.3606077369886 51.6771118570261
"8285" 1656.8 79.148069157996 55.0971439036
"8286" 1657 82.5758633556833 58.7315812502483
"8287" 1657.2 85.5772732846121 61.270085929577
"8288" 1657.4 87.8423997214213 63.4848196658819
"8289" 1657.6 90.9319521928155 65.3872350058434
"8290" 1657.8 94.6955888397867 67.0836801810453
"8291" 1658 98.7480037075618 70.0771949069679
"8292" 1658.2 102.874917414679 72.307391963874
"8293" 1658.4 105.901564174577 73.7791336023257
"8294" 1658.6 107.549025899687 76.9026898754657
"8295" 1658.8 107.302523303111 80.4970190470045
"8296" 1659 106.240403820167 80.9029883222524
"8297" 1659.2 106.2777612289 80.0760030376837
"8298" 1659.4 107.455392287468 78.477517293327
"8299" 1659.6 110.306479567247 77.2804766067557
"8300" 1659.8 113.669369500356 74.8847726351975
"8301" 1660 117.884084479633 73.2440605634011
"8302" 1660.2 119.706631694534 71.3074860253418
"8303" 1660.4 120.117942038842 69.851520204781
"8304" 1660.6 123.21053597349 68.2119369125431
"8305" 1660.8 124.397535173507 69.4793753410457
"8306" 1661 124.80147209091 72.052108545
"8307" 1661.2 125.17917322421 74.8506278485261
"8308" 1661.4 124.930377579649 77.6402165696224
"8309" 1661.6 124.61319974301 80.3675642451039
"8310" 1661.8 124.263451323127 82.8119837191789
"8311" 1662 123.463849059211 85.8453422685331
"8312" 1662.2 122.682243820926 88.001683824662
"8313" 1662.4 122.570415555055 88.8616046277412
"8314" 1662.6 121.808222762798 88.2946731022251
"8315" 1662.8 120.274613254533 89.1894181539985
"8316" 1663 118.306123448487 90.0927987397127
"8317" 1663.2 115.450542912441 91.3339398085575
"8318" 1663.4 113.670642280934 94.0368111110857
"8319" 1663.6 111.042817938523 98.0631979232143
"8320" 1663.8 108.784946752567 101.908449876452
"8321" 1664 108.592276699824 105.718576391649
"8322" 1664.2 109.483261166346 105.865792648602
"8323" 1664.4 110.17575282742 104.872285468188
"8324" 1664.6 110.220544707187 103.148754021415
"8325" 1664.8 110.407304382363 102.039489072409
"8326" 1665 110.791533063736 101.650154967817
"8327" 1665.2 110.953001189867 100.552333989648
"8328" 1665.4 111.014471891394 99.8654223621893
"8329" 1665.6 110.709708355819 99.6792490766104
"8330" 1665.8 110.922205819779 98.9592396789369
"8331" 1666 110.782863920757 98.4617466723699
"8332" 1666.2 111.390732566104 96.782298427677
"8333" 1666.4 111.247268059601 93.7814913270524
"8334" 1666.6 110.061233382242 91.4304346611826
"8335" 1666.8 109.202895048574 89.5591526131889
"8336" 1667 107.819924518001 89.2593019318857
"8337" 1667.2 106.963834745354 89.7221902837685
"8338" 1667.4 106.46034030412 90.3650936984269
"8339" 1667.6 105.402337614623 90.4289658148761
"8340" 1667.8 102.812121794575 90.2975780558881
"8341" 1668 99.7742376650479 89.6902530183711
"8342" 1668.2 97.2137373995581 88.4163541545648
"8343" 1668.4 95.7945268348364 87.2331581401823
"8344" 1668.6 93.6636288126295 86.9779875786995
"8345" 1668.8 91.2086402323256 88.185388878902
"8346" 1669 88.3382075882859 89.5102942619524
"8347" 1669.2 86.0226431639 90.1427281970809
"8348" 1669.4 83.4840439634542 87.7965182151532
"8349" 1669.6 82.6016167296062 84.8478116010922
"8350" 1669.8 82.3587209263158 81.8744319401244
"8351" 1670 80.8308432898705 76.7991789611002
"8352" 1670.2 79.8607968802993 72.3758783911687
"8353" 1670.4 80.5845235769464 68.656976878791
"8354" 1670.6 81.0750787892826 65.4850566488312
"8355" 1670.8 83.1486767086374 62.0210084294957
"8356" 1671 86.8604769009326 60.0101596754233
"8357" 1671.2 90.6867705956204 58.9317408651387
"8358" 1671.4 93.6230753900616 58.7255504114328
"8359" 1671.6 96.7684725779274 59.9607075959657
"8360" 1671.8 99.8935268159021 62.2901927102761
"8361" 1672 102.396364274282 66.4655515365478
"8362" 1672.2 103.920216268175 69.1389097491595
"8363" 1672.4 105.734477320777 72.6079446054144
"8364" 1672.6 105.691899029892 75.3203022393795
"8365" 1672.8 103.893418568854 76.7838165965031
"8366" 1673 101.596585346491 78.7690010757538
"8367" 1673.2 98.6051177001717 81.9593474575623
"8368" 1673.4 95.9525101932191 85.1660888605761
"8369" 1673.6 93.9993795514226 88.656741272665
"8370" 1673.8 92.9159185006851 89.0775488652857
"8371" 1674 90.0829271240531 89.0033639401429
"8372" 1674.2 86.5637797375888 88.7437167021428
"8373" 1674.4 82.0608390824688 89.836258326974
"8374" 1674.6 77.2118426117674 90.7702491284011
"8375" 1674.8 73.5268491186136 90.6154594288242
"8376" 1675 71.2863217159817 87.6912180766786
"8377" 1675.2 68.8174741749839 84.0947309937703
"8378" 1675.4 66.0788049171144 79.8375514925816
"8379" 1675.6 62.4755636190774 75.6875408016257
"8380" 1675.8 59.7535991183936 71.6350783349679
"8381" 1676 55.4496948211103 68.6470204809429
"8382" 1676.2 51.5615539990702 65.3519847324417
"8383" 1676.4 47.7206372338402 61.6552598883312
"8384" 1676.6 43.6006267569051 59.5420800215976
"8385" 1676.8 39.2463205357955 58.1601146656782
"8386" 1677 34.5592199008817 57.1780310538571
"8387" 1677.2 29.391811874729 56.7627024705453
"8388" 1677.4 24.5201632685298 56.8324468233649
"8389" 1677.6 21.8570487566136 56.4144256464972
"8390" 1677.8 22.7011959987086 54.6551981216093
"8391" 1678 23.9756920640066 52.577356158177
"8392" 1678.2 26.167681605161 50.3376285147538
"8393" 1678.4 28.3634415975698 46.9422366149601
"8394" 1678.6 30.9200547219589 42.57307121669
"8395" 1678.8 32.9294249567352 38.4128345858664
"8396" 1679 35.7868191404196 34.3822937300683
"8397" 1679.2 38.4635493283612 30.9206245413795
"8398" 1679.4 41.6553631313951 28.1253597447857
"8399" 1679.6 45.5455866783654 25.3809955101517
"8400" 1679.8 50.1228730389839 23.7548543030898
"8401" 1680 54.7603868517159 24.5297808536156
"8402" 1680.2 59.3104495215257 26.3941403859231
"8403" 1680.4 62.8910928870252 29.793660168327
"8404" 1680.6 66.3709277340843 32.7893696610382
"8405" 1680.8 69.9302649225615 35.6016728624916
"8406" 1681 73.5701576257368 37.2024152283367
"8407" 1681.2 76.8172302253021 39.6533114972758
"8408" 1681.4 79.0675566951204 42.539599795521
"8409" 1681.6 80.3143621597062 45.9655095108367
"8410" 1681.8 79.8670772614201 49.1916334152541
"8411" 1682 79.7112889186201 53.5578067068857
"8412" 1682.2 78.9148230257086 58.4582664899622
"8413" 1682.4 80.1125890987987 62.6259864940357
"8414" 1682.6 82.8096828171635 64.1514140172857
"8415" 1682.8 86.3257103263732 65.0876420389203
"8416" 1683 90.3889399402674 64.6019783420504
"8417" 1683.2 94.7533045437086 64.1399589920798
"8418" 1683.4 98.7585063776737 63.0560272319732
"8419" 1683.6 101.469953012486 60.7633956884313
"8420" 1683.8 103.55230592445 58.0209929316222
"8421" 1684 104.830300922954 55.5502959323231
"8422" 1684.2 105.239022049695 53.9047168310589
"8423" 1684.4 105.689035273591 51.2759656858739
"8424" 1684.6 106.449695230192 47.2625414001039
"8425" 1684.8 106.978348601852 42.669021483812
"8426" 1685 107.342606345477 37.6596063241457
"8427" 1685.2 108.853753270637 33.9518437655057
"8428" 1685.4 110.68918979805 30.6385490484461
"8429" 1685.6 112.794233599153 27.6805054172949
"8430" 1685.8 111.819672197919 27.5529556064675
"8431" 1686 110.292443191807 27.1555387493847
"8432" 1686.2 109.902186130059 26.4748351906061
"8433" 1686.4 109.199595523555 24.6968359884675
"8434" 1686.6 107.559097065283 23.2215675907403
"8435" 1686.8 105.003050430802 19.7606896723202
"8436" 1687 102.228460588161 15.813753209619
"8437" 1687.2 99.4830844512175 12.8931545275157
"8438" 1687.4 95.3697502300458 11.7214093708321
"8439" 1687.6 91.3189381081506 9.44349830971561
"8440" 1687.8 88.4415856552674 6.80755783663865
"8441" 1688 84.3039596950767 6.74662182626509
"8442" 1688.2 80.4338287924038 5.80946644849784
"8443" 1688.4 76.8576636123596 4.00274486875173
"8444" 1688.6 72.4358313974021 3.55499154500687
"8445" 1688.8 68.7145193228806 2.49744250351213
"8446" 1689 65.7847933750348 3.34383041299859
"8447" 1689.2 61.3854065841901 3.43411196002798
"8448" 1689.4 57.0159148718863 2.9235103792065
"8449" 1689.6 54.8389056041008 3.39789437434632
"8450" 1689.8 51.5737717886062 5.23243028467281
"8451" 1690 47.415910924974 6.53512745456832
"8452" 1690.2 43.5063855288924 6.32310572897321
"8453" 1690.4 43.7469127041932 6.3092075321372
"8454" 1690.6 44.2286950009307 7.03034638809183
"8455" 1690.8 44.1461602573735 7.00541736292208
"8456" 1691 43.8543849520452 5.82454696989682
"8457" 1691.2 44.5181421239951 5.64595023110749
"8458" 1691.4 45.4492227549839 5.52601213010015
"8459" 1691.6 45.5102130881574 6.49025363843571
"8460" 1691.8 45.7133870518924 7.50774625234821
"8461" 1692 45.6117139625225 9.95137781559183
"8462" 1692.2 43.831436332525 12.1826259266797
"8463" 1692.4 41.6019875884145 14.4862430663151
"8464" 1692.6 38.2606999236737 16.0923330587232
"8465" 1692.8 34.10621324509 17.1887668087051
"8466" 1693 30.4712827836737 17.3865122606295
"8467" 1693.2 29.7953724999753 18.1668598615926
"8468" 1693.4 26.4398750674832 19.0260906172962
"8469" 1693.6 24.808920636591 19.7631913444916
"8470" 1693.8 23.4442982279061 20.1334948820877
"8471" 1694 23.3852950308965 20.4008544142857
"8472" 1694.2 24.5310753443632 21.7819567440729
"8473" 1694.4 25.4215873455406 24.3691743146465
"8474" 1694.6 25.1268919956026 27.6481509474725
"8475" 1694.8 24.793733075082 30.3462188450947
"8476" 1695 23.4858036391545 33.3580891622212
"8477" 1695.2 22.965542734229 37.3036042814506
"8478" 1695.4 22.6296657302008 41.8087691873857
"8479" 1695.6 21.2059333751674 46.0453466207524
"8480" 1695.8 19.8381787311223 50.5283097396405
"8481" 1696 19.4811755425202 55.092934534252
"8482" 1696.2 21.7338827591008 58.655547479619
"8483" 1696.4 23.2863568696424 62.9221466248795
"8484" 1696.6 25.0241288760972 66.4219462474559
"8485" 1696.8 27.8828014408281 69.8793894495281
"8486" 1697 30.5272692193674 73.593007529612
"8487" 1697.2 34.377685025238 76.4579294301387
"8488" 1697.4 37.3404691895392 80.0900855021227
"8489" 1697.6 40.3046450528632 82.6222765758602
"8490" 1697.8 43.6896337551494 85.0996948314318
"8491" 1698 46.6748932301112 87.044997830317
"8492" 1698.2 49.8978804857317 89.5133853005
"8493" 1698.4 50.0787062407674 92.4334004961487
"8494" 1698.6 48.930266534229 92.5578204977088
"8495" 1698.8 46.7312288749067 92.8785872291718
"8496" 1699 44.6118653089748 93.0530013934443
"8497" 1699.2 43.4577016717674 94.2146201690072
"8498" 1699.4 40.1764097015425 96.0393404341607
"8499" 1699.6 36.5534455704038 98.6328622773653
"8500" 1699.8 32.6778646182502 101.075041931493
"8501" 1700 29.9885012005174 104.058267186321
"8502" 1700.2 30.3396150791765 106.586034209513
"8503" 1700.4 32.0721702854674 107.071102458686
"8504" 1700.6 33.7428722668801 107.020635812427
"8505" 1700.8 36.6647229581181 108.576382030675
"8506" 1701 39.395372732932 111.10976734545
"8507" 1701.2 42.4940109614982 113.883846526516
"8508" 1701.4 46.2800315807126 114.542540652423
"8509" 1701.6 49.8327246468727 114.93123930693
"8510" 1701.8 54.4253933361748 115.210562541767
"8511" 1702 59.2135681594947 115.895399304429
"8512" 1702.2 64.0538369919439 117.405826199433
"8513" 1702.4 69.4535100002604 117.547319961483
"8514" 1702.6 74.8831314459549 117.601420754823
"8515" 1702.8 78.8896896370712 116.049638215248
"8516" 1703 84.1601489807815 113.526444775835
"8517" 1703.2 89.7435310915246 111.188365804114
"8518" 1703.4 95.706715103152 109.699531421824
"8519" 1703.6 101.174286749498 108.236519100016
"8520" 1703.8 106.912753510146 107.431875463065
"8521" 1704 107.205575277285 106.263510014975
"8522" 1704.2 107.326285661946 103.5343361525
"8523" 1704.4 108.943839573213 100.160534774264
"8524" 1704.6 110.559202878901 97.0876661575857
"8525" 1704.8 113.525166168863 93.9459345777857
"8526" 1705 117.453269793197 92.2867887269657
"8527" 1705.2 120.097776912227 89.5215456422657
"8528" 1705.4 121.18323620585 86.1183733847806
"8529" 1705.6 123.88879333296 82.7281019580472
"8530" 1705.8 125.094502545225 79.7450852823143
"8531" 1706 124.980310749737 75.7163139547347
"8532" 1706.2 125.536697688308 71.8692956937551
"8533" 1706.4 125.7243860952 68.4958208963991
"8534" 1706.6 125.480264155967 64.9108821884357
"8535" 1706.8 126.168594282829 61.0157761991939
"8536" 1707 126.901832784017 57.9648192503242
"8537" 1707.2 127.008840866015 56.0573612564639
"8538" 1707.4 126.147478876646 53.2895045609524
"8539" 1707.6 126.141207768738 51.5109638267312
"8540" 1707.8 124.681220720316 49.8750037859631
"8541" 1708 122.536182412441 47.1537930439286
"8542" 1708.2 121.222049452767 43.0727791505584
"8543" 1708.4 121.08940358118 38.5183048962531
"8544" 1708.6 120.082035798424 36.8478841463482
"8545" 1708.8 118.30366748688 36.3439896659694
"8546" 1709 115.724019188117 35.0267833308257
"8547" 1709.2 114.365995805157 30.5093313589489
"8548" 1709.4 114.569837283046 26.1330665147473
"8549" 1709.6 113.739123124633 27.05130351543
"8550" 1709.8 112.300732634611 26.8190095785982
"8551" 1710 109.728602183174 24.794572519817
"8552" 1710.2 106.987725127956 21.6990906042857
"8553" 1710.4 105.032616173515 19.627619232989
"8554" 1710.6 102.254961380185 19.246708175044
"8555" 1710.8 98.3730925087675 18.6880202152212
"8556" 1711 94.5286382428965 19.4669619292212
"8557" 1711.2 91.0664569519237 19.4312342598795
"8558" 1711.4 87.832781210378 20.858653491812
"8559" 1711.6 85.3866736206737 23.236689091817
"8560" 1711.8 82.4405551035327 25.2162508945408
"8561" 1712 80.1964876125774 28.4018840532557
"8562" 1712.2 78.0643956561283 31.9176816461929
"8563" 1712.4 75.9110356570348 36.1172246074837
"8564" 1712.6 74.6969736494246 40.1785554573714
"8565" 1712.8 74.0235272627968 44.357130461521
"8566" 1713 74.3647206703318 48.2563756751669
"8567" 1713.2 75.5794070065199 52.3824530711075
"8568" 1713.4 76.1848221010645 56.9905488544243
"8569" 1713.6 78.1874867787977 59.9970582092857
"8570" 1713.8 79.8694084595321 62.3147916426092
"8571" 1714 80.6829162145043 66.0044753579594
"8572" 1714.2 79.7748950502427 69.2646650705728
"8573" 1714.4 80.6180396257365 72.6354544383269
"8574" 1714.6 83.489196424591 76.0570035479328
"8575" 1714.8 86.1822765576218 76.4367617298391
"8576" 1715 90.1445660692086 77.0917741581975
"8577" 1715.2 93.6000874143082 78.446584146153
"8578" 1715.4 94.2511926055174 79.3772903331295
"8579" 1715.6 94.8639207467068 79.6712375613766
"8580" 1715.8 96.9543058154103 80.6761060928571
"8581" 1716 100.092934114926 82.163477116761
"8582" 1716.2 103.346020398673 82.3048556467173
"8583" 1716.4 107.513735071012 83.4580407857143
"8584" 1716.6 110.47944830673 85.5650313231829
[truncated: 19,757 more chars]
