# Supplementary material for: Adaptive switch to sexually dimorphic movements by partner-seeking termites
Source: Sci Adv. 2019 Jun 19;5(6):eaau6108. doi: 10.1126/sciadv.aau6108 (PMC6584256; doi:10.1126/sciadv.aau6108)
Supplement: Data file S1 [file aau6108_Data_file_S1.zip › Dataset/CfExperimetns/170702_172_F_01_set1_before-position_5FPS.txt]

"time" "x" "y"
"1" 0 52.628104766271 49.6352570376206
"2" 0.2 52.9587875693842 54.3493241086678
"3" 0.4 54.6500499618761 58.4701597864277
"4" 0.6 55.966488149857 62.9090376606256
"5" 0.8 55.9241926721737 67.6769716136279
"6" 1 55.4891954329452 72.7527226542138
"7" 1.2 53.655330749522 75.4677757581044
"8" 1.4 52.4039753108276 76.028895548533
"9" 1.6 53.4127048304576 76.3178319656233
"10" 1.8 55.0110455372766 75.9827280609065
"11" 2 58.6040366303428 74.7219456236978
"12" 2.2 63.8260933533912 73.3705997713796
"13" 2.4 68.4486472825335 71.2712060609197
"14" 2.6 72.8307944489133 68.3218098091004
"15" 2.8 77.0825959693323 66.2994039526358
"16" 3 82.3313527524537 63.4711903461965
"17" 3.2 87.0450420965192 60.4755406703928
"18" 3.4 92.5513393792185 58.404296930116
"19" 3.6 98.4913600558276 56.8741485479932
"20" 3.8 104.66725507397 55.8550331388433
"21" 4 111.944332574703 55.180199980849
"22" 4.2 117.290541329355 56.7335062940766
"23" 4.4 117.222513472905 57.5815612291947
"24" 4.6 115.949423355412 56.4457948744116
"25" 4.8 114.260872776234 53.470335537337
"26" 5 113.714477619768 48.2058255073632
"27" 5.2 113.379074481739 43.947152603155
"28" 5.4 113.321112054198 38.8468408136532
"29" 5.6 113.15371670863 33.1778032789858
"30" 5.8 111.415891434637 27.8768630296251
"31" 6 109.172958930216 22.5177702642988
"32" 6.2 107.491632103808 20.4311607298586
"33" 6.4 103.825583460033 20.6667230430668
"34" 6.6 97.8460603025629 18.9026491613609
"35" 6.8 92.0588493951834 16.9596272256375
"36" 7 85.927863039771 15.3177305812055
"37" 7.2 79.9103545864526 13.1136025127625
"38" 7.4 74.3490201412294 10.9799826004302
"39" 7.6 70.0050621175584 7.83702138282978
"40" 7.8 68.7965254884883 6.99521864452002
"41" 8 67.6190585074031 8.80327935987532
"42" 8.2 65.4679406284848 12.7832656009004
"43" 8.4 62.3191025488463 18.2488919595797
"44" 8.6 59.3692442980687 23.8919944852611
"45" 8.8 56.256196150973 29.895030197716
"46" 9 52.6230526678901 35.4439782973504
"47" 9.2 47.6575267357995 39.9027436258694
"48" 9.4 43.0703403869329 44.4742847279801
"49" 9.6 38.3278781427922 49.0051713582963
"50" 9.8 35.6679631960872 53.4537955089548
"51" 10 36.5012246745108 58.975427371362
"52" 10.2 36.71105360807 65.2290852404554
"53" 10.4 39.01904108769 68.2387771405919
"54" 10.6 42.558601435318 70.8975960080509
"55" 10.8 45.8316545989526 75.3128473580798
"56" 11 49.1155185465351 77.2729908711489
"57" 11.2 47.910711529017 76.4682907072222
"58" 11.4 45.8285471187106 75.460333151105
"59" 11.6 43.1891751374771 73.3707822788103
"60" 11.8 39.173093911599 70.803295555129
"61" 12 33.8122532691295 68.6274726964225
"62" 12.2 29.8293626182993 65.3463644388659
"63" 12.4 29.6390218850041 60.9769567425668
"64" 12.6 29.8380338562476 55.2669321447732
"65" 12.8 28.4004704541674 49.0018585638258
"66" 13 26.5041633203276 43.5239530608266
"67" 13.2 26.7502575431573 41.6851417832872
"68" 13.4 29.9345027915968 43.2376753368779
"69" 13.6 31.3841174741246 44.1138364517779
"70" 13.8 35.3309211082987 45.0801720834548
"71" 14 40.3303787438276 46.542749216702
"72" 14.2 45.5732556649815 46.8103214674356
"73" 14.4 49.9029614742099 44.9895598968903
"74" 14.6 55.3969360407465 41.5575930658378
"75" 14.8 58.7410665448182 37.4385214745703
"76" 15 60.9619019097294 33.333185349145
"77" 15.2 63.6120810844943 28.4608070451877
"78" 15.4 65.2565135918276 22.2923820368682
"79" 15.6 66.0466900420872 16.1657058632913
"80" 15.8 67.1966554535498 9.81669287213213
"81" 16 70.3230214359319 5.46089094614759
"82" 16.2 74.4763509702639 4.67856252904324
"83" 16.4 79.3766024801549 3.68364152161597
"84" 16.6 81.8302338233721 5.80687117021354
"85" 16.8 85.7841289447175 7.36698338048177
"86" 17 89.5453324920094 7.17471665799778
"87" 17.2 88.3230128163141 6.9929316937027
"88" 17.4 86.9846996598735 7.15616887990379
"89" 17.6 85.8878470803639 6.79940837761597
"90" 17.8 84.6767604298171 7.31056558371693
"91" 18 84.6127963988599 9.19642447024324
"92" 18.2 84.7647617657187 12.5628408876789
"93" 18.4 85.3007662124811 16.8200272849858
"94" 18.6 86.0017980157051 21.0315694921412
"95" 18.8 87.1642492980776 25.4980267829452
"96" 19 90.1195912534562 29.285702198929
"97" 19.2 93.1426269530276 33.4789074808853
"98" 19.4 96.5738652031976 37.6394811569532
"99" 19.6 100.099458279856 39.295908060281
"100" 19.8 102.786994508033 41.8279729400668
"101" 20 105.577770051431 46.0565342572621
"102" 20.2 108.436819915108 49.8324305220937
"103" 20.4 111.325352105542 55.3468664016147
"104" 20.6 113.002615643663 61.3666129559617
"105" 20.8 112.883786411699 62.843142911669
"106" 21 113.281883907054 61.1124881919958
"107" 21.2 116.405759054342 59.1886011731267
"108" 21.4 118.842701137048 56.2223506076469
"109" 21.6 120.466737507491 53.5196639626638
"110" 21.8 120.215178968494 51.8543019466599
"111" 22 121.7550313383 49.4381401486044
"112" 22.2 122.322926960149 46.3855316230506
"113" 22.4 120.330717787993 43.3980157475733
"114" 22.6 119.010910350342 38.1841839698147
"115" 22.8 117.880175912375 33.2821222057696
"116" 23 114.960076233337 28.1105455438251
"117" 23.2 111.827130696439 23.7979753961043
"118" 23.4 107.2981222829 20.0697426688523
"119" 23.6 103.110084962558 15.6863571162144
"120" 23.8 99.3278650725917 13.9472340749697
"121" 24 94.3295857553133 12.8611597723004
"122" 24.2 88.4052450742458 10.0780448647251
"123" 24.4 83.5044738367726 6.40223905580288
"124" 24.6 78.7205575174631 6.54292676227128
"125" 24.8 71.7930103333653 6.5693333121772
"126" 25 66.9404022970923 6.79468751874324
"127" 25.2 64.3310736655615 10.6006634317203
"128" 25.4 59.3152458958936 14.3367049319697
"129" 25.6 54.2792053630498 18.1073734299377
"130" 25.8 49.2557525500776 20.0547277149377
"131" 26 48.3902617567442 18.0929485833821
"132" 26.2 48.6518408938365 16.5442094777522
"133" 26.4 49.6776793118276 17.0451089145693
"134" 26.6 51.6451094141987 17.7527378338206
"135" 26.8 53.1267047361884 18.7645590293257
"136" 27 55.6262955144974 22.4457821149791
"137" 27.2 57.247296067184 26.9886871850749
"138" 27.4 59.5500700531044 31.2954181866272
"139" 27.6 60.8119638119452 36.5624796870962
"140" 27.8 60.3619134947218 42.1703753922144
"141" 28 59.7742476237705 47.1086304645004
"142" 28.2 58.8414791875872 51.236807553724
"143" 28.4 56.9946827271331 55.9437459451599
"144" 28.6 55.0159312417175 59.9777072196378
"145" 28.8 53.2018233771091 65.4919790237966
"146" 29 50.6182881740163 69.9685751757149
"147" 29.2 47.13032938226 73.1924511443243
"148" 29.4 45.8046080116609 76.2503236837432
"149" 29.6 46.7787312834358 76.1211692586556
"150" 29.8 48.7560601551642 74.909027184471
"151" 30 51.3366753661641 72.5828064469932
"152" 30.2 56.6049667877887 70.5929128693598
"153" 30.4 61.3113180588831 69.052325252521
"154" 30.6 62.9435336043378 68.7814913988249
"155" 30.8 64.8670427348276 69.5562933290557
"156" 31 66.7776544861483 71.5558526306583
"157" 31.2 70.4227299596805 72.2410648616844
"158" 31.4 75.084035507779 73.2095520251267
"159" 31.6 79.2073596895676 72.9917508468432
"160" 31.8 83.6122750822376 72.8203836697633
"161" 32 87.1829738585103 74.1219653145606
"162" 32.2 91.1655986979705 72.1905536553004
"163" 32.4 96.0511801880217 69.7837209917093
"164" 32.6 101.694084241535 66.801368772564
"165" 32.8 106.93717511993 63.9043401778133
"166" 33 112.256269881466 60.1053141764377
"167" 33.2 118.001489562091 55.6567570661887
"168" 33.4 123.722755845801 51.9469913322973
"169" 33.6 124.654564196414 52.6598741466086
"170" 33.8 124.266611547017 53.5083835067568
"171" 34 123.456686939752 52.8024634407715
"172" 34.2 122.123153422398 50.5815977350632
"173" 34.4 121.060502986061 46.4305946535345
"174" 34.6 119.628114930375 40.9860646095263
"175" 34.8 116.941587320769 35.573529177655
"176" 35 114.157575617847 30.351432847099
"177" 35.2 111.900285275399 24.0000262825004
"178" 35.4 108.812337766328 21.2555961906877
"179" 35.6 103.643971264294 18.6344755291947
"180" 35.8 98.7809665905199 14.7164248858009
"181" 36 94.5771204988984 11.2885378348362
"182" 36.2 88.7055985859219 10.2582836935734
"183" 36.4 82.9961621457603 7.8295315586567
"184" 36.6 77.7523402467902 4.36625786053296
"185" 36.8 76.7642751401672 4.79099468210173
"186" 37 74.6579073344109 7.43298697882657
"187" 37.2 71.7943302107887 10.7164951936801
"188" 37.4 67.7140746994976 13.4533409372532
"189" 37.6 63.9345596252795 15.8773476326279
"190" 37.8 59.9397004247083 18.558017546757
"191" 38 55.2538534086834 20.0342000486856
"192" 38.2 54.4329330134847 21.1401974182432
"193" 38.4 54.3286419730897 20.0524519503112
"194" 38.6 54.4720655614976 18.9682482723732
"195" 38.8 56.1428955380276 17.8204220181004
"196" 39 57.5099382460976 16.9040527302732
"197" 39.2 58.7220581021609 17.7293768826978
"198" 39.4 60.0145537920011 17.8800349043759
"199" 39.6 61.2615451972533 20.0861838778472
"200" 39.8 63.0050011137419 23.2767232623575
"201" 40 64.5861743283372 27.0858695076375
"202" 40.2 65.1085146661676 32.3270986674732
"203" 40.4 66.9229994703372 37.5117047565606
"204" 40.6 69.5059876949365 43.2731963841937
"205" 40.8 72.1816763539133 48.1138362001861
"206" 41 74.5139362697507 52.4950980148009
"207" 41.2 77.1915484116257 57.3485040789548
"208" 41.4 80.2413064636761 62.8647217550311
"209" 41.6 82.8016085091091 67.7872101907772
"210" 41.8 83.0816898854337 69.8988014753948
"211" 42 85.1519832035776 69.9755154320766
"212" 42.2 88.7306405846043 68.6039646093403
"213" 42.4 93.9827192314911 67.496935840047
"214" 42.6 100.061376532332 65.8080154881965
"215" 42.8 105.602669360663 62.0774918017481
"216" 43 110.832022353342 57.4277535518718
"217" 43.2 115.239820211678 52.5223273755797
"218" 43.4 118.975421886152 48.4031574082432
"219" 43.6 121.901716433341 46.5961529816216
"220" 43.8 121.189672611743 47.4784703106489
"221" 44 119.720118234708 47.3723578733832
"222" 44.2 117.161294704218 46.1494193824032
"223" 44.4 113.521505832884 43.4882311530829
"224" 44.6 109.620784848282 39.8442402719887
"225" 44.8 105.742758159395 36.534282701974
"226" 45 102.006395777809 33.7551339814508
"227" 45.2 98.4670939588182 30.0385751915703
"228" 45.4 94.8043692762276 26.377653133329
"229" 45.6 91.4820648445458 22.3640800809978
"230" 45.8 87.3858767619419 20.1016084662432
"231" 46 82.8112871738551 16.853635906491
"232" 46.2 78.47647720962 12.664919649564
"233" 46.4 74.8424089190708 8.11222181427027
"234" 46.6 73.4354015888276 5.46287625486393
"235" 46.8 72.3565673149376 6.78170515684324
"236" 47 70.1309220495389 9.19642447024324
"237" 47.2 66.3013440639718 12.6230190294259
"238" 47.4 61.8486435930776 16.5163901308236
"239" 47.6 57.996917167206 20.6559904068378
"240" 47.8 53.7726871797133 25.0052320181861
"241" 48 50.6288869818084 30.5499131876856
"242" 48.2 48.4207506369639 36.7213921276796
"243" 48.4 46.3317705857821 42.3510163334069
"244" 48.6 45.7072402974109 48.2264530379377
"245" 48.8 46.2534206879068 53.2567612235304
"246" 49 47.621722576318 58.5730903312529
"247" 49.2 48.5988450379376 64.0806576386832
"248" 49.4 50.5583746731519 67.294248345973
"249" 49.6 52.6842487312855 72.1414668076358
"250" 49.8 55.0309944247099 75.624115639155
"251" 50 55.2682089050151 76.9440686477745
"252" 50.2 54.3071627976111 78.3415546599031
"253" 50.4 54.2308746916008 77.8838260238412
"254" 50.6 55.7361148651609 76.8581342636069
"255" 50.8 59.568696620788 76.5671704370452
"256" 51 64.1301027799158 76.078498305655
"257" 51.2 69.1823798303876 75.3908913259632
"258" 51.4 72.6685053652503 75.5991980070061
"259" 51.6 77.2308332737099 76.4297857453021
"260" 51.8 81.5290928358588 77.1388040762745
"261" 52 85.3921568987276 78.2924492106133
"262" 52.2 87.8140297584806 77.0716567835392
"263" 52.4 91.1601439240629 75.3071932751256
"264" 52.6 95.9415233447887 73.6254917753209
"265" 52.8 100.78286940629 72.4560447057998
"266" 53 105.472985788716 69.8024172734099
"267" 53.2 110.100775947346 65.5410998673659
"268" 53.4 113.947583140105 60.8049192343821
"269" 53.6 118.603494761449 56.8697626149189
"270" 53.8 121.3655604813 53.5456152052988
"271" 54 120.597511757096 51.8294302395835
"272" 54.2 119.167680552445 47.2805649380668
"273" 54.4 118.52532961755 41.3335543933918
"274" 54.6 116.215890260966 35.6443806298543
"275" 54.8 113.79113422022 29.4889480943087
"276" 55 110.860335132112 23.5854074164726
"277" 55.2 107.537326902662 19.9193789826928
"278" 55.4 104.114271113617 17.1716442209221
"279" 55.6 99.3989451741094 13.7461522088341
"280" 55.8 94.8808599490438 11.3648297821892
"281" 56 90.2215955255276 9.26015606502506
"282" 56.2 85.5408639532185 8.79279103662506
"283" 56.4 80.9020140545573 6.48065471062162
"284" 56.6 76.4511208852313 4.1118645664726
"285" 56.8 74.1843840061353 4.3917022632144
"286" 57 74.4018663080498 6.56028376221546
"287" 57.2 70.7458481235068 8.07945144639419
"288" 57.4 65.577921580614 9.83545917735974
"289" 57.6 60.6702212570612 12.1447552568788
"290" 57.8 56.1530872987715 11.9227204692432
"291" 58 56.7381785176258 10.2219119561056
"292" 58.2 57.6256421104294 10.5130427655884
"293" 58.4 60.5090688296592 8.56507171258008
"294" 58.6 61.379836080022 9.71571894624324
"295" 58.8 62.2014898970111 9.51800591180288
"296" 59 64.3275005384331 9.13568130905976
"297" 59.2 67.5863212409087 7.45959497281081
"298" 59.4 72.1091861705948 5.86913464880359
"299" 59.6 76.1341244298099 4.34010201437598
"300" 59.8 80.3002804327715 5.35631461851426
"301" 60 84.7937880366094 6.20458015965233
"302" 60.2 86.8819812779791 5.88002111215234
"303" 60.4 86.6437065180487 8.27143118486824
"304" 60.6 88.6474526345654 10.5009627776704
"305" 60.8 91.725694882799 12.8166488172147
"306" 61 93.6416123876395 14.9073783238769
"307" 61.2 97.2680221075584 16.1956651599836
"308" 61.4 101.854851572572 18.1025896798045
"309" 61.6 106.58958094976 19.1562908521656
"310" 61.8 108.913017307593 20.9520856437738
"311" 62 111.206726211092 25.5505262108753
"312" 62.2 116.006420882056 29.9719127565004
"313" 62.4 118.711388715078 34.7897084714377
"314" 62.6 121.937757731925 41.1254722033306
"315" 62.8 123.812107290293 46.2347173562333
"316" 63 122.060247977919 49.1112862391523
"317" 63.2 119.734251610137 53.1062522243876
"318" 63.4 118.157671309797 58.0809180973341
"319" 63.6 117.949629538886 62.0002723276256
"320" 63.8 117.964902905828 61.4226117708147
"321" 64 118.984945626542 61.5190521735004
"322" 64.2 119.236410703681 60.8394964400962
"323" 64.4 118.000811566402 59.9726516248709
"324" 64.6 115.385307596298 60.1041601887132
"325" 64.8 112.004360243197 60.9582357466801
"326" 65 109.45181549358 62.858567500065
"327" 65.2 106.424740020857 65.3072209079363
"328" 65.4 104.27116056294 68.7576462443147
"329" 65.6 101.925784885737 71.8264855150917
"330" 65.8 100.614903538042 74.0671673152534
"331" 66 100.632720423153 73.2840727934455
"332" 66.2 97.9720655798276 72.4754008240577
"333" 66.4 93.5069198960397 72.3261097457887
"334" 66.6 88.7018477856088 73.0209611611183
"335" 66.8 83.8338953436819 75.1153123351073
"336" 67 78.7144669673721 76.3280893169066
"337" 67.2 72.7737199177953 77.4962116402755
"338" 67.4 66.8955367817026 78.4045843615245
"339" 67.6 60.9345214602645 80.5905919558452
"340" 67.8 56.5729031576949 82.6116810147433
"341" 68 53.3820782585208 82.6116810147433
"342" 68.2 51.0814863568386 80.4053928083312
"343" 68.4 47.5185738812742 77.4786063703015
"344" 68.6 43.5584929624237 75.2416940284356
"345" 68.8 37.9935536018276 73.1557779962336
"346" 69 32.4544125244943 69.6401377496599
"347" 69.2 26.976577045022 67.9776741841321
"348" 69.4 23.2527771480508 68.093459336395
"349" 69.6 21.9375298033411 68.9609029142162
"350" 69.8 22.3218180164881 69.7144786446378
"351" 70 23.5112877541577 68.4035572751559
"352" 70.2 24.3036529782776 66.7835853862633
"353" 70.4 26.4574268174876 65.3620167582132
"354" 70.6 28.8704938302822 63.0496220608796
"355" 70.8 31.5747742855007 59.4980836166279
"356" 71 33.9340689000199 56.2325202771663
"357" 71.2 34.9197885049158 53.0195325662138
"358" 71.4 36.755330216837 50.3223424174225
"359" 71.6 39.6600394803372 47.2634558299067
"360" 71.8 42.3956462240661 43.2876304026928
"361" 72 46.6583528585133 40.4876258955004
"362" 72.2 50.2727042322443 37.2491448091599
"363" 72.4 53.2039695035844 33.3997575475946
"364" 72.6 57.0324191560687 29.1115994527343
"365" 72.8 61.0408521859665 25.6010812155488
"366" 73 66.1015262547829 23.0921882610647
"367" 73.2 71.2808059303781 20.9019889430139
"368" 73.4 76.8887098542276 19.7863225343861
"369" 73.6 82.1323236383421 19.5344178977966
"370" 73.8 87.623268522399 20.0125865560718
"371" 74 91.8629369943133 18.4769586056147
"372" 74.2 94.9897285544665 15.1142177696599
"373" 74.4 95.9502038265319 13.6431656462519
"374" 74.6 98.1631267549597 14.4726523065829
"375" 74.8 102.133839880342 16.4517101492147
"376" 75 104.826752663028 19.1372044393861
"377" 75.2 106.92218299663 23.3716212062036
"378" 75.4 109.440247052283 28.0722645198967
"379" 75.6 111.467230774878 33.0047779586532
"380" 75.8 114.119209375654 38.0927775441922
"381" 76 117.019395039148 42.7350092126583
"382" 76.2 119.466646390476 46.9610626134054
"383" 76.4 119.301322513181 49.6746652060962
"384" 76.6 118.595296440395 51.6150436744644
"385" 76.8 118.741273855095 51.0433327886987
"386" 77 118.240128978108 49.6546570954032
"387" 77.2 117.901845719456 48.2214043416433
"388" 77.4 117.00600766054 46.111320649065
"389" 77.6 116.043513344628 42.6792340465332
"390" 77.8 113.085803593701 39.2650871388258
"391" 78 110.423677978622 34.210381178155
"392" 78.2 107.766112130857 29.6780095383609
"393" 78.4 105.27273497771 24.4965198035668
"394" 78.6 104.593070148828 19.0359134839026
"395" 78.8 103.353122114297 17.2521125022738
"396" 79 99.1801464788554 15.564994224521
"397" 79.2 94.9464540147998 11.8181403317155
"398" 79.4 91.115836037788 11.2131894030254
"399" 79.6 85.6327552505752 10.5395529397105
"400" 79.8 79.581180249745 8.22453389130746
"401" 80 73.2425567955557 6.81800535322382
"402" 80.2 68.6662207172615 6.44808295103569
"403" 80.4 65.1075982641511 7.66908777612559
"404" 80.6 60.3143931054295 7.30200797163159
"405" 80.8 60.4169775724387 7.0038477937988
"406" 81 59.4610540872379 5.3483192506535
"407" 81.2 58.7441114733372 5.84472815279132
"408" 81.4 57.4565702124492 5.29118966086486
"409" 81.6 58.4349893736791 5.7143236398373
"410" 81.8 57.5680703777165 7.45101803702102
"411" 82 55.7989854227898 9.77695650237532
"412" 82.2 53.6561059165098 12.7271415851031
"413" 82.4 51.6470791170351 16.2362939231866
"414" 82.6 48.7512680500315 19.8709509684083
"415" 82.8 44.8801064824185 23.2244566105523
"416" 83 41.8882621718276 25.9657168414508
"417" 83.2 38.2928691678554 28.8574903254655
"418" 83.4 34.5065154615846 32.6665934976825
"419" 83.6 30.5311450115729 36.5144982607621
"420" 83.8 26.0473540441266 40.0265007206171
"421" 84 22.3281702424943 43.5167406375488
"422" 84.2 18.2770381070937 47.0572795231974
"423" 84.4 13.8999573747542 50.1909120148396
"424" 84.6 10.1463873263276 50.1935431357251
"425" 84.8 8.30254106188164 50.3645466790811
"426" 85 6.1596220083094 49.4216827100341
"427" 85.2 7.14375248117046 49.0893679658147
"428" 85.4 8.18265342584627 49.3556017158601
"429" 85.6 9.88154714356759 50.4842300208132
"430" 85.8 12.1341583983748 52.6481447993187
"431" 86 15.1064132404747 55.7649202738903
"432" 86.2 17.83247546345 59.7998165333147
"433" 86.4 20.4355714974806 64.4376990855494
"434" 86.6 23.2573245412987 68.9502417230509
"435" 86.8 25.5791700349526 73.9197400618875
"436" 87 27.6998388513176 77.4589815766332
"437" 87.2 28.1604182534461 78.6186009396247
"438" 87.4 28.7514101652176 77.7666635536632
"439" 87.6 30.4743815462766 76.2052828363351
"440" 87.8 33.8028471805076 74.1290057492832
"441" 88 38.0012658960256 73.9257096742234
"442" 88.2 41.3475404965752 73.49314730935
"443" 88.4 44.4873840134398 73.6935932279269
"444" 88.6 48.4867972683084 74.3092109188875
"445" 88.8 52.5486359148562 76.1965396130147
"446" 89 55.1639755186065 79.125167862176
"447" 89.2 58.9575714622699 81.3683702020125
"448" 89.4 63.8672670297451 81.9632321136556
"449" 89.6 68.9280878166713 81.804340384087
"450" 89.8 74.4843174196117 80.8369331322773
"451" 90 79.339614048668 79.2804621952964
"452" 90.2 85.3163125739434 78.1491649321696
"453" 90.4 91.1021208754255 77.313672810501
"454" 90.6 95.9630129412434 75.4874492493225
"455" 90.8 100.961827158563 73.2529254215374
"456" 91 106.642342041267 71.8502736435236
"457" 91.2 109.882792515718 69.7556020895887
"458" 91.4 111.061341048416 66.0935346678609
"459" 91.6 113.048591651734 62.3864958098787
"460" 91.8 115.348457661366 57.4720861778106
"461" 92 115.94542438805 52.1500113010488
"462" 92.2 116.024967113342 46.8230185027004
"463" 92.4 114.948412934945 43.4202214436844
"464" 92.6 112.756533557432 39.3399263432036
"465" 92.8 110.816967177357 34.6380354525079
"466" 93 108.391338316142 30.7174712541861
"467" 93.2 106.276958854092 27.6466517351844
"468" 93.4 103.218687413068 24.1273889592721
"469" 93.6 98.1426909076562 21.2180915896432
"470" 93.8 92.9899235279068 18.2082402406294
"471" 94 86.9021054520199 14.9149052263875
"472" 94.2 80.4240375275192 13.7281180867386
"473" 94.4 75.0159726395654 12.2290033762044
"474" 94.6 72.3527440689102 10.8615017120965
"475" 94.8 70.5952037354219 10.0231314780263
"476" 95 66.5250758117705 10.2906521161004
"477" 95.2 60.9133234289185 10.3294305996978
"478" 95.4 57.7221481634913 11.4057237564114
"479" 95.6 54.7116811364164 13.2221699640937
"480" 95.8 53.7565013778639 16.2883347117978
"481" 96 50.3037446146687 19.1370311101217
"482" 96.2 47.2362740322998 22.9685467191599
"483" 96.4 43.3746830572588 27.1478151635276
"484" 96.6 38.5458940899367 30.7624880155796
"485" 96.8 34.5581267028182 33.7588082348187
"486" 97 32.0095340793229 38.9418061842993
"487" 97.2 28.927121440318 43.4099412928586
"488" 97.4 27.9946383307699 49.0759932797913
"489" 97.6 28.3407856950041 54.6079627280962
"490" 97.8 29.4290130895629 60.2552901545962
"491" 98 31.3233925168955 65.435259966952
"492" 98.2 33.5943875408562 70.2172346465004
"493" 98.4 34.2935804603276 72.8599299413971
"494" 98.6 33.3399791351987 71.5639587154082
"495" 98.8 31.5485599008949 71.1073110848971
"496" 99 29.5053799242688 70.0111532882727
"497" 99.2 28.1759486027332 68.5760331492715
"498" 99.4 29.2613985930145 68.0829620828227
"499" 99.6 30.5857392207064 67.2433183594857
"500" 99.8 32.1145935077434 66.7848152942327
"501" 100 34.276227798382 67.3124173994214
"502" 100.2 37.4371666632562 69.0525313217575
"503" 100.4 41.1166002869304 72.316182706103
"504" 100.6 44.2918537464562 75.3879239289575
"505" 100.8 47.3299344261734 78.2092043648227
"506" 101 51.0545964830397 79.9306265799402
"507" 101.2 54.1706472394874 80.8148953600268
"508" 101.4 57.2663382781163 81.5376247853876
"509" 101.6 60.5747493316401 81.5568641103682
"510" 101.8 63.7701656273582 79.4879657739065
"511" 102 68.6788851650403 78.5553834721581
"512" 102.2 73.5730933059488 78.6087860955766
"513" 102.4 77.8384721195434 78.9937017378748
"514" 102.6 79.9306395269213 77.3497674571495
"515" 102.8 83.6561756322353 74.8846548372724
"516" 103 89.1565425281161 71.7589257879548
"517" 103.2 94.6633832526033 68.5088320853367
"518" 103.4 100.906079369228 65.2357169231575
"519" 103.6 107.239288027697 61.8769077726825
"520" 103.8 113.246264239006 59.2569261095898
"521" 104 119.167288012641 57.4726111654862
"522" 104.2 120.550943030729 55.7660112286718
"523" 104.4 119.604389751485 52.6354073876433
"524" 104.6 119.530423017298 48.0595066520668
"525" 104.8 118.235784880087 42.6272546667721
"526" 105 116.501325314271 36.90764337113
"527" 105.2 113.902558012264 30.9236045122044
"528" 105.4 110.591616830301 25.68981978052
"529" 105.6 107.131712007637 20.2928032505887
"530" 105.8 103.40261205762 16.5265599392527
"531" 106 98.3650138551937 14.0265585807165
"532" 106.2 93.2365367484537 10.9144641385049
"533" 106.4 87.6921788313047 8.42820213762857
"534" 106.6 82.264668104313 7.89944870372868
"535" 106.8 77.0971556275379 7.35826762178529
"536" 107 71.5891599301641 8.54480976718555
"537" 107.2 67.1786243953554 10.6857898771043
"538" 107.4 62.2456042742507 12.5893148206471
"539" 107.6 57.6051815738548 15.3500640108432
"540" 107.8 54.3619515282912 19.0925248821978
"541" 108 49.3682865749584 21.4665764230189
"542" 108.2 46.2922787855968 21.5359097953875
"543" 108.4 46.3166900643831 20.7976073125488
"544" 108.6 47.2560189336494 21.0656452409957
"545" 108.8 48.3580159225752 22.7447165152044
"546" 109 49.7619977447864 24.5182882878927
"547" 109.2 51.5892658650623 28.1572964982738
"548" 109.4 53.613981856847 32.1789863036995
"549" 109.6 55.8985910913639 36.7213921276796
"550" 109.8 58.1866902257133 41.2331843931861
"551" 110 59.8955617954747 45.1652036167138
"552" 110.2 62.0194963746861 47.9855172754225
"553" 110.4 65.8174945509927 51.2449845177295
"554" 110.6 69.9684154778544 54.9905469330379
"555" 110.8 74.6250580247548 58.2697524522432
"556" 111 79.8597800940994 59.4381650232432
"557" 111.2 85.4339624861304 61.2425942231056
"558" 111.4 90.8651157213597 64.0760840359588
"559" 111.6 95.7253957287998 66.358485158271
"560" 111.8 98.7069162534125 69.1051256342527
"561" 112 100.785330799323 69.878252753117
"562" 112.2 102.404243932488 68.7309396712633
"563" 112.4 103.775566963838 68.9088622984115
"564" 112.6 102.774201095003 70.6966834049752
"565" 112.8 101.048000189089 71.8614002005046
"566" 113 97.9136449512776 72.2011250071332
"567" 113.2 93.6841048823713 73.8032114867675
"568" 113.4 89.3520422243888 75.8317087490085
"569" 113.6 85.8229593568786 78.7924821006922
"570" 113.8 81.843872406796 80.900059090559
"571" 114 78.7821591148167 81.2866334251672
"572" 114.2 75.5971836490298 81.187267936614
"573" 114.4 71.4965140615885 83.4752903063519
"574" 114.6 67.4509515387954 85.6374089091787
"575" 114.8 64.8162421882624 88.5765118572758
"576" 115 60.9812875178621 91.5359356518639
"577" 115.2 57.6131480232026 94.5834840623001
"578" 115.4 54.6030607594983 98.4042493016335
"579" 115.6 51.5978612114555 99.1687211681386
"580" 115.8 48.0188219579387 99.6498289379469
"581" 116 43.3382199406589 100.651689565785
"582" 116.2 38.6364151368758 99.6568965334481
"583" 116.4 33.0430505399601 99.4410452151107
"584" 116.6 27.255285687399 99.0111860291361
"585" 116.8 24.315149407189 96.5927462970505
"586" 117 21.157790646964 93.2203360628001
"587" 117.2 19.6460895340232 88.305575608928
"588" 117.4 17.8763589144697 83.9297323886959
"589" 117.6 16.8268374471855 80.8672615447064
"590" 117.8 17.8316436557346 77.6164908371735
"591" 118 18.9094816088276 73.2325869073963
"592" 118.2 20.2588604366155 68.6399057760008
"593" 118.4 22.1703454507688 64.5471062650668
"594" 118.6 25.2771410572548 61.4876136105636
"595" 118.8 27.6820290674684 57.7668434815539
"596" 119 29.5562666708564 53.2740397288009
"597" 119.2 31.414143007847 48.408199102185
"598" 119.4 33.6648632197419 43.5032431025575
"599" 119.6 37.2820203053853 39.7324376238779
"600" 119.8 41.6384129428087 36.90764337113
"601" 120 45.3476797840041 32.6906811675079
"602" 120.2 49.9142737576687 29.3797506577666
"603" 120.4 55.6197897264239 27.3228983928212
"604" 120.6 61.5491919435917 25.5725717310829
"605" 120.8 68.1100624450949 25.0451890471739
"606" 121 73.6373494406053 26.3692042946321
"607" 121.2 79.8558865086791 26.7804552417284
"608" 121.4 86.0913138060994 28.1254643745345
"609" 121.6 91.6000011462296 29.6817885157484
"610" 121.8 96.743734415443 28.0820161226567
"611" 122 101.890900663093 25.1509430282344
"612" 122.2 107.62723358717 23.0690054719575
"613" 122.4 111.025011195012 24.6618206365539
"614" 122.6 111.164918201896 27.8834630653306
"615" 122.8 111.367616113376 32.1302660882048
"616" 123 111.281483135385 37.2832651192817
"617" 123.2 112.88839788658 42.9237976537484
"618" 123.4 114.859521939348 48.9146624671032
"619" 123.6 114.692049470838 54.9397766248932
"620" 123.8 113.920499754736 60.896693640784
"621" 124 113.833778692807 66.0058735802327
"622" 124.2 114.530361222976 65.4190491738076
"623" 124.4 116.217847918713 63.7594369128147
"624" 124.6 116.87067525997 61.4634134796432
"625" 124.8 118.23182997293 57.9385202280657
"626" 125 121.711588284071 53.901854990561
"627" 125.2 122.394827716422 50.3223424174225
"628" 125.4 121.44046664877 45.1575669332432
"629" 125.6 121.463899098683 39.7399274480509
"630" 125.8 118.799303253187 35.544317009816
"631" 126 117.205052900504 30.3080359246844
"632" 126.2 114.150895504395 27.0384002165946
"633" 126.4 111.377870872641 22.7951452342806
"634" 126.6 108.601079331773 20.8026560088432
"635" 126.8 105.149457087399 19.7084283629861
"636" 127 102.211306061789 15.551540281099
"637" 127.2 99.9333295382919 14.68726807027
"638" 127.4 95.5316197511028 13.9022328983992
"639" 127.6 91.4714429120821 10.8569865787251
"640" 127.8 88.6141430793639 8.53786465749778
"641" 128 85.2195748584239 8.83196550314233
"642" 128.2 80.5084705454169 6.62661229771645
"643" 128.4 75.3827558738276 4.62191222257051
"644" 128.6 70.9129408047061 5.0287223088881
"645" 128.8 67.4787884817688 6.29066640968442
"646" 129 63.4979936617367 7.27660852866748
"647" 129.2 59.425578475599 6.97829520847182
"648" 129.4 58.3990445739347 5.47210940018074
"649" 129.6 57.9840931646595 4.95015813551757
"650" 129.8 58.2961680781147 6.4161424118571
"651" 130 57.3335635865705 9.02208989615753
"652" 130.2 56.1166881532575 12.1010762822619
"653" 130.4 53.8757257608372 15.8698578084548
"654" 130.6 50.5127947071257 19.2365337742529
"655" 130.8 46.6954453210847 21.5111220439575
"656" 131 41.9608106647982 23.3242888908315
"657" 131.2 38.0195183256276 25.7767552396718
"658" 131.4 33.3124134936545 27.3068193207432
"659" 131.6 28.2011434829705 26.1588076041575
"660" 131.8 25.199094308275 24.3892043042696
"661" 132 26.7774762024328 23.917739582638
"662" 132.2 27.1996469935419 23.0956656794307
"663" 132.4 28.5851595660629 24.2177808568903
"664" 132.6 29.3679196217982 25.5007436799491
"665" 132.8 30.4214202031013 27.7885332754538
"666" 133 30.4743815462766 32.0361082986004
"667" 133.2 30.2664517989476 35.5012861520232
"668" 133.4 29.9670672445232 39.4820169808737
"669" 133.6 30.7649744959076 43.5049122633732
"670" 133.8 31.2817985418761 47.629257388185
"671" 134 32.0541230325776 52.8093710371033
"672" 134.2 34.5557243063853 57.7791689689067
"673" 134.4 37.9549921308375 61.5590459276987
"674" 134.6 41.0768645530776 64.9232129259932
"675" 134.8 44.7002417593676 66.5499028720632
"676" 135 49.34644708765 68.6107496927759
"677" 135.2 54.5598341960397 69.7020990223645
"678" 135.4 60.2757805167315 70.8189528542336
"679" 135.6 65.8370456239597 70.3360005125074
"680" 135.8 71.5353661929958 70.2705507282152
"681" 136 77.7944792575584 69.9688578105894
"682" 136.2 84.4042490902987 68.4371887671952
"683" 136.4 91.1396339741705 67.8767002582433
"684" 136.6 97.5862689761955 67.48110564563
"685" 136.8 102.805044850782 68.6438398250614
"686" 137 106.461087777772 70.2567999399099
"687" 137.2 107.701274463915 68.6077458797966
"688" 137.4 109.119750298111 65.1148864766866
"689" 137.6 111.603545574828 60.5738183632806
"690" 137.8 114.383298358122 55.0279803189785
"691" 138 116.91321248769 49.4834328434084
"692" 138.2 120.150465666057 43.4198361064451
"693" 138.4 120.572094667213 38.2923986771332
"694" 138.6 118.325662770164 35.1486652299548
"695" 138.8 116.422792440884 29.8529395494488
"696" 139 112.559191659133 25.1466985490488
"697" 139.2 108.888272335931 20.211836067281
"698" 139.4 106.106442621742 20.4243128906147
"699" 139.6 101.045830676739 17.0622084449491
"700" 139.8 96.6666169665498 12.5970820457155
"701" 140 94.0518776079678 11.0891800369722
"702" 140.2 89.7464410799876 11.3229353494632
"703" 140.4 84.0698106080562 10.3017798548718
"704" 140.6 78.0203604895504 8.87636426102542
"705" 140.8 71.7525935463182 7.56873022825267
"706" 141 65.4313780582357 6.52974135751875
"707" 141.2 59.354532143443 7.12174317430094
"708" 141.4 57.0274956825405 6.8056132688571
"709" 141.6 55.1819709811108 5.60846728319014
"710" 141.8 55.0689657119665 4.28476421807657
"711" 142 55.1446961563831 5.51808859857658
"712" 142.2 54.9444686991487 6.75240551439003
"713" 142.4 53.9545102320917 8.82899913345079
"714" 142.6 51.6750573766258 11.6190046633258
"715" 142.8 47.8686417797808 13.9173936434115
"716" 143 43.486184659893 16.2542187854115
"717" 143.2 40.7089298571734 20.0397299188694
"718" 143.4 36.6376180256054 22.964940507521
"719" 143.6 32.7127869819158 26.9708052480374
"720" 143.8 27.9711702150276 30.5913568814432
"721" 144 23.8795433415179 34.6326627415707
"722" 144.2 18.946574071399 37.9913031644432
"723" 144.4 14.9254448606166 41.9369883481423
"724" 144.6 12.2002949589974 45.0608115945546
"725" 144.8 11.4339099167014 49.2098284389228
"726" 145 12.0162255669732 51.3273398944568
"727" 145.2 11.4979668845306 54.0009976136393
"728" 145.4 11.4082729030076 56.4665023843332
"729" 145.6 9.52323395512758 58.7760645663432
"730" 145.8 7.52907170474503 58.6270651650873
"731" 146 7.25693461696273 57.4416882878108
"732" 146.2 6.09943105768214 55.9789556842523
"733" 146.4 5.60487894023831 54.559347055645
"734" 146.6 6.04979707357073 53.1780462942157
"735" 146.8 7.42919111370609 52.788041137832
"736" 147 8.4114716906003 50.303303104516
"737" 147.2 8.56392564036156 46.8162842400782
"738" 147.4 8.90802125188583 42.5434486244471
"739" 147.6 10.2515444577176 38.2275821510232
"740" 147.8 12.7852510921235 34.8100946066208
"741" 148 16.7995326942062 31.9445475354083
"742" 148.2 21.0515713223276 28.0546033661832
"743" 148.4 24.5377173266511 22.6713524540962
"744" 148.6 28.6231161512335 18.9331958952432
"745" 148.8 33.4838910470907 15.7422679966643
"746" 149 38.3058651381012 12.0954103775357
"747" 149.2 43.126223110149 8.76174717448431
"748" 149.4 47.8368783744974 8.09047420649796
"749" 149.6 52.2224743289247 9.74470868640829
"750" 149.8 56.8807962369889 10.5407271056949
"751" 150 61.8592479975999 10.7311710156492
"752" 150.2 66.7092398884376 11.7318797493132
"753" 150.4 71.3113801109616 12.8903748665319
"754" 150.6 76.7159445766353 13.2109702270125
"755" 150.8 82.4601101338579 13.4412634066372
"756" 151 88.0596504350041 14.5764679752727
"757" 151.2 93.550425850357 16.2718117057432
"758" 151.4 99.3185219711705 16.614916984529
"759" 151.6 102.969668258902 15.045767154346
"760" 151.8 102.880154632119 16.9896228806995
"761" 152 104.585202050706 21.891600788819
"762" 152.2 107.58158415056 26.8344413011145
"763" 152.4 110.246181795976 32.2600402694215
"764" 152.6 111.234573183986 36.7914596120011
"765" 152.8 111.469664967734 39.530524447212
"766" 153 112.498171701798 42.8837255271937
"767" 153.2 114.689062267177 47.3380995630491
"768" 153.4 117.426883869395 53.0643246519548
"769" 153.6 121.673068799983 57.5097170905248
"770" 153.8 123.506516813999 56.7637984718432
"771" 154 124.228280147016 55.2274706636017
"772" 154.2 123.317065311771 55.1686826097149
"773" 154.4 122.579165789647 56.330684781222
"774" 154.6 120.581045531131 58.3877739240614
"775" 154.8 118.17442023154 62.1683171693423
"776" 155 115.483274496481 66.2726295811759
"777" 155.2 112.240180629539 69.9875823710221
"778" 155.4 108.90809875262 74.1185170291739
"779" 155.6 106.625621183796 77.471477099962
"780" 155.8 103.660826076221 79.4876275447645
"781" 156 102.810159114561 81.7115705896766
"782" 156.2 104.135441891853 83.9943025570932
"783" 156.4 105.449906034228 85.2073897263962
"784" 156.6 105.61027638711 84.2222575586903
"785" 156.8 106.825198823892 83.5267281357594
"786" 157 107.189542528828 83.0173798241182
"787" 157.2 107.23988229946 82.9693583323963
"788" 157.4 106.848577199806 81.2356933166608
"789" 157.6 105.914645416401 80.0757443671983
"790" 157.8 104.350174345537 78.6185577658239
"791" 158 102.28058693539 76.3314634456183
"792" 158.2 98.7028253321369 74.4709370707484
"793" 158.4 95.5896640609446 73.9355961790198
"794" 158.6 91.8768466677776 74.1640581264133
"795" 158.8 87.9269630597026 75.1752218388995
"796" 159 82.6174720962822 76.4647293575463
"797" 159.2 77.0811700234255 78.6547374108927
"798" 159.4 72.4089836011088 82.1491843720557
"799" 159.6 70.5186976152943 85.2644102963099
"800" 159.8 69.3332574536863 85.8036486905911
"801" 160 66.7464660563974 84.7356558046619
"802" 160.2 64.5483847609185 81.8937170611827
"803" 160.4 59.9484674788998 80.0359536460268
"804" 160.6 55.2613432328565 77.6496725000798
"805" 160.8 50.5159689659419 75.7699762934432
"806" 161 45.3560507639622 75.2004999954836
"807" 161.2 39.093903304614 75.2627818829034
"808" 161.4 33.2766287781609 76.2647485302988
"809" 161.6 28.4515176053276 78.0151900514697
"810" 161.8 26.9165442277394 80.7330568809786
"811" 162 25.2746572815629 83.3944410704785
"812" 162.2 24.3283693980487 84.9447612446567
"813" 162.4 24.3501510295725 84.610699801182
"814" 162.6 23.9933192847744 82.6738306195837
"815" 162.8 23.9647346517064 79.4821449870311
"816" 163 25.2558067313118 76.1444149419275
"817" 163.2 26.2930291189013 70.8435115934959
"818" 163.4 26.7193972149855 65.0014487384959
"819" 163.6 25.7570151456745 60.0700616177636
"820" 163.8 25.5102012373588 55.304094155712
"821" 164 26.1006393911678 50.4642746583463
"822" 164.2 27.9565650578901 47.6688425632745
"823" 164.4 30.6325544045276 43.3023874177332
"824" 164.6 33.1768323907664 38.4107129376616
"825" 164.8 36.3928283795576 34.6872920608932
"826" 165 41.1580043149526 32.4523285276471
"827" 165.2 46.4994501485729 31.2015278907432
"828" 165.4 52.7934461678276 28.9837077328266
"829" 165.6 59.58714064512 25.859163493781
"830" 165.8 66.3784755101579 23.3853122972799
"831" 166 73.394599879999 20.7284710837004
"832" 166.2 80.2476641679615 17.754351069145
"833" 166.4 86.65536520662 14.9319339775734
"834" 166.6 93.3498548429785 12.8339353044885
"835" 166.8 93.8532275543842 11.349536943847
"836" 167 92.9408102362185 12.8468285935796
"837" 167.2 92.2198806149045 13.9000340509356
"838" 167.4 92.7894038787583 15.3816844170551
"839" 167.6 95.4762727410929 17.2839060416208
"840" 167.8 100.251615595798 18.2840778002432
"841" 168 105.649058142549 20.7721407664391
"842" 168.2 111.412555058414 22.6706181576086
"843" 168.4 112.714683019798 28.1353994773021
"844" 168.6 116.258289506546 34.6859686162335
"845" 168.8 120.71345438237 40.9327354463575
"846" 169 124.556036553642 46.6442197030309
"847" 169.2 123.192290666787 48.1037682460596
"848" 169.4 122.076416919558 50.3167575523032
"849" 169.6 120.750326493679 55.1616978904413
"850" 169.8 119.468588123954 61.0262986148937
"851" 170 117.028599229403 65.8900054826372
"852" 170.2 113.743744653099 68.6984963707481
"853" 170.4 110.007849442264 71.3113542560588
"854" 170.6 105.910043768374 75.2498787847484
"855" 170.8 101.997922499634 77.9817468473453
"856" 171 100.129134941674 81.128695828474
"857" 171.2 98.8305766086986 83.9161989927594
"858" 171.4 99.3986666964793 84.7056338807489
"859" 171.6 100.803219117251 85.2580855558971
"860" 171.8 102.175315997581 85.2191125314121
"861" 172 102.04039368849 84.500380050195
"862" 172.2 101.216072839962 83.7040992721823
"863" 172.4 100.844413150203 81.6915561150807
"864" 172.6 100.631355839989 79.4351902079207
"865" 172.8 97.9873389467688 77.2812759522727
"866" 173 95.2219244263174 74.2301092044065
"867" 173.2 92.5644125268661 71.2908117771375
"868" 173.4 89.2562371780315 68.5623706343209
"869" 173.6 86.8346970344622 64.7147461531759
"870" 173.8 83.5726666309314 60.4008194056395
"871" 174 79.3748321580776 56.6145013099932
"872" 174.2 74.9617062986924 52.7645292573513
"873" 174.4 69.7792877780708 49.1610466434865
"874" 174.6 65.3601342785524 44.9562807716744
"875" 174.8 60.9031757883509 40.3977720048601
"876" 175 58.5363709865003 35.6273330839251
"877" 175.2 54.8545397296506 30.1899376559689
"878" 175.4 51.7250811564239 24.2571553166194
"879" 175.6 48.3024680556948 20.2429209010839
"880" 175.8 46.0714676729387 20.433379937021
"881" 176 41.1203432179314 18.7311119600074
"882" 176.2 35.9683051454276 18.5281462039632
"883" 176.4 32.4831193973425 18.7481008344908
"884" 176.6 32.6778027157465 18.0595180268378
"885" 176.8 33.6838947729678 15.8283487828974
"886" 177 35.174526446399 14.8122233035575
"887" 177.2 37.3762790360163 12.9331401454225
"888" 177.4 39.7948563154526 11.1887177002817
"889" 177.6 42.7339703184562 9.73426517752896
"890" 177.8 46.7708104609458 7.69873199287052
"891" 178 50.971151332323 5.17665645074783
"892" 178.2 54.747693742332 2.54440009847333
"893" 178.4 54.2227307279502 3.82834029970551
"894" 178.6 56.9408964641787 6.1718103680092
"895" 178.8 60.8836427815504 7.10253659548086
"896" 179 64.8873276752963 7.44380561374324
"897" 179.2 69.4202381146008 8.54998315089273
"898" 179.4 73.4899275088076 10.1428386527532
"899" 179.6 78.2208801386989 11.9728503815304
"900" 179.8 83.8050631564526 13.2259498753586
"901" 180 88.9919803912847 15.1386369741861
"902" 180.2 93.8404623648482 18.4995582400267
"903" 180.4 98.4978512367776 22.9914822251832
"904" 180.6 103.351390782946 28.0722645198967
"905" 180.8 107.933077801282 33.1508492002735
"906" 181 112.300698408858 38.7377889736932
"907" 181.2 115.687088499737 45.2716543560008
"908" 181.4 117.53486216789 51.6609188475245
"909" 181.6 119.89852584651 57.6406072217048
"910" 181.8 122.7287084808 59.5499575840488
"911" 182 124.509193518146 58.6627639533978
"912" 182.2 123.616641814527 58.5457851955539
"913" 182.4 122.345403082408 58.7220411894045
"914" 182.6 119.890842985632 59.8356662071917
"915" 182.8 116.223209799441 63.1439223853917
"916" 183 113.894550616004 67.9530670929491
"917" 183.2 110.988181620768 72.6217535326932
"918" 183.4 107.180269413185 75.0289218804983
"919" 183.6 101.347479673828 75.8121689696182
"920" 183.8 96.1490105045085 76.2475614790837
"921" 184 91.2131234156401 77.4309072190245
"922" 184.2 85.5843796120212 78.8740171451465
"923" 184.4 80.7082573816486 80.481890380938
"924" 184.6 75.2791731990935 82.6075377077539
"925" 184.8 70.3667136276298 84.7794501254081
"926" 185 65.3378316828496 87.0221174778037
"927" 185.2 59.99390737773 87.1570908946091
"928" 185.4 53.9661386383551 86.8851606929246
"929" 185.6 47.9575163600776 86.1540111903147
"930" 185.8 40.9353015642744 86.3116541562433
"931" 186 34.5856836030776 87.1159961435258
"932" 186.2 29.158923855797 88.5729696422943
"933" 186.4 25.1996453423115 92.5473757269207
"934" 186.6 21.6357776078276 96.8533320190433
"935" 186.8 21.4237871413592 99.0113621009521
"936" 187 22.0017863650083 98.4368673428457
"937" 187.2 20.0361651594347 98.371341049779
"938" 187.4 18.1122118544982 96.6899069927726
"939" 187.6 17.5111404595987 94.8940902701348
"940" 187.8 15.0537201245276 91.6127852654099
"941" 188 12.7306887420463 88.4659148340245
"942" 188.2 12.9029755030943 86.1039363658433
"943" 188.4 12.422488517505 81.6338160135658
"944" 188.6 10.3303041199109 75.9437956944377
"945" 188.8 8.55839017227088 71.2387304739958
"946" 189 7.97079474340824 66.0507938748884
"947" 189.2 7.24048098065283 60.8939541489229
"948" 189.4 7.68042184753285 56.1338122785906
"949" 189.6 8.24136683013193 51.470945970265
"950" 189.8 9.28914992458016 47.6777512072329
"951" 190 10.5834601769609 43.1539557466766
"952" 190.2 12.6316741316395 38.0365486237383
"953" 190.4 16.5885532365011 33.2482369862024
"954" 190.6 21.0843485726692 28.585132084065
"955" 190.8 26.395560869818 24.5280945525317
"956" 191 32.7337300077973 20.853011836819
"957" 191.2 38.8281340096847 18.5029233294147
"958" 191.4 43.8793325734296 18.3966799187636
"959" 191.6 47.3167631889822 18.5276643843463
"960" 191.8 49.6284829930486 18.6667158351906
"961" 192 52.4283172393901 18.401730454962
"962" 192.2 55.4894920031771 17.0123105034374
"963" 192.4 60.0220252737476 16.4094247418832
"964" 192.6 65.0598500897781 16.6040830474413
"965" 192.8 69.7938490758776 17.4142595529432
"966" 193 73.6098520768588 19.3023818117745
"967" 193.2 78.1324201242476 21.3206522486532
"968" 193.4 84.1069030706276 22.5435907396332
"969" 193.6 88.5611015063565 26.4492344529259
"970" 193.8 93.3948189733028 30.1584401004611
"971" 194 98.2875369739976 35.1001311693132
"972" 194.2 101.06514481309 39.9419345505054
"973" 194.4 105.963707972501 41.5299954254163
"974" 194.6 112.38976711793 43.9903676670937
"975" 194.8 118.249562033727 45.5315542393533
"976" 195 120.747010927949 43.0913087728974
"977" 195.2 120.67716391899 42.2523248648108
"978" 195.4 119.865621521866 43.7723615227481
"979" 195.6 119.770865130531 48.2784753187086
"980" 195.8 119.668995458138 54.2578244980976
"981" 196 119.759065320408 60.4040527486033
"982" 196.2 118.071816474416 63.9743550047727
"983" 196.4 114.322351749655 66.7107842953009
"984" 196.6 110.305309384828 70.3577738657988
"985" 196.8 106.944732275856 73.5889394942432
"986" 197 105.48845160358 76.1773815472948
"987" 197.2 105.199824747101 78.2844548088117
"988" 197.4 105.862907422171 78.1733360401807
"989" 197.6 106.820356612296 77.5282749332745
"990" 197.8 108.644330729975 77.311822686155
"991" 198 110.431314662092 76.7810731849491
"992" 198.2 112.37437331264 76.1042721123682
"993" 198.4 113.142337294151 75.8493978015374
"994" 198.6 114.310171328525 75.2176358053342
"995" 198.8 113.428712924298 74.5664349784785
"996" 199 112.338320490611 75.3020759099134
"997" 199.2 111.387172876494 78.8015544995463
"998" 199.4 110.305309384828 82.4484179787281
"999" 199.6 108.8729696763 86.7225245108806
"1000" 199.8 107.449189766828 88.5662576728766
"1001" 200 105.281437244921 89.2372143146386
"1002" 200.2 104.157233713613 87.6655290401004
"1003" 200.4 102.205842895922 85.5006383716668
"1004" 200.6 98.2995751641231 84.2979127933455
"1005" 200.8 94.0729809327826 84.3949324105579
"1006" 201 88.2845375965172 86.1370637720708
"1007" 201.2 84.2409535051299 87.711032002906
"1008" 201.4 80.1343003292276 89.8412337978057
"1009" 201.6 77.3491087372178 91.550512147353
"1010" 201.8 73.894420813149 93.8460606160647
"1011" 202 70.1226082992864 97.9178856948432
"1012" 202.2 66.6604201693857 102.125982442801
"1013" 202.4 62.9746725708158 105.157461624961
"1014" 202.6 58.2244008959943 109.043769843143
"1015" 202.8 53.7544231736863 113.007341376265
"1016" 203 48.9775069846366 117.569972488277
"1017" 203.2 47.3363774933104 120.782063339002
"1018" 203.4 48.9479810395172 118.910812554795
"1019" 203.6 49.1057980534478 117.765123367129
"1020" 203.8 49.7394246915959 116.21066689789
"1021" 204 51.1395288298824 113.227825026997
"1022" 204.2 52.9561365258149 108.984774046661
"1023" 204.4 55.9715283609476 103.593774317523
"1024" 204.6 59.3785784210513 98.8567154448748
"1025" 204.8 62.9091622104492 93.8537046708514
"1026" 205 65.6875280069076 88.3265167231232
"1027" 205.2 65.4442103903818 86.0019544386288
"1028" 205.4 65.5027308002759 85.0716147609674
"1029" 205.6 66.5932160393091 83.3064777905025
"1030" 205.8 67.8261745722515 80.5923592887758
"1031" 206 69.2074790633943 78.4183781210432
"1032" 206.2 71.3251054146745 74.8580316065085
"1033" 206.4 74.5556321981369 73.7080560106453
"1034" 206.6 78.0589219605405 73.6017933179066
"1035" 206.8 82.9830014547133 73.1623761746718
"1036" 207 88.2430835719676 73.1124868125133
"1037" 207.2 93.6991208890872 73.3729828972529
"1038" 207.4 98.8366908823676 75.0715252232232
"1039" 207.6 101.49602785326 76.3689125664836
"1040" 207.8 103.404987332525 74.6708029859099
"1041" 208 105.465773365439 71.3747255479655
"1042" 208.2 109.704875146953 68.9539866351375
"1043" 208.4 115.531637361142 66.6637767321575
"1044" 208.6 119.933894460661 63.0335580272155
"1045" 208.8 122.473642106233 57.8662466094054
"1046" 209 124.81588074277 53.9336435776433
"1047" 209.2 123.295460701968 50.9087532549432
"1048" 209.4 122.366052128164 45.4596317893324
"1049" 209.6 121.548034790228 39.4675831747861
"1050" 209.8 118.010723006651 37.4368799444785
"1051" 210 113.921999449988 33.1194881487998
"1052" 210.2 111.774170902656 27.520100980529
"1053" 210.4 110.256476647406 21.8417213777937
"1054" 210.6 107.923443395419 22.1125498299371
"1055" 210.8 102.900369885712 20.4049463452529
"1056" 211 99.1441524041955 16.4530748718942
"1057" 211.2 95.0614664074258 11.8949011223147
"1058" 211.4 93.3595087635923 11.4568827775374
"1059" 211.6 88.9294006326494 11.3597229927878
"1060" 211.8 83.2994258680949 10.9586836944908
"1061" 212 77.4637521195629 9.96391115903736
"1062" 212.2 72.3081830507795 8.58600380013747
"1063" 212.4 68.5613439706431 7.0600066624277
"1064" 212.6 64.0225465201444 7.7773623378076
"1065" 212.8 59.3279016574943 8.51845668213213
"1066" 213 55.4760631922108 7.15807232145819
"1067" 213.2 55.5793908566384 5.86662408021621
"1068" 213.4 52.6253587453328 9.13082937853797
"1069" 213.6 48.8643725222099 13.6906126926844
"1070" 213.8 45.820063204399 17.7351093541861
"1071" 214 41.5240347962998 20.985130317771
"1072" 214.2 35.9580172359974 24.2130979849508
"1073" 214.4 29.7314776547887 26.1365161145151
"1074" 214.6 22.927390143797 27.1359290467534
"1075" 214.8 21.0388316213977 26.2567039726638
"1076" 215 22.0362712249314 26.0722701891206
"1077" 215.2 23.3974962507061 26.5260576494675
"1078" 215.4 24.5139672410576 27.3496611150132
"1079" 215.6 25.4197542675041 30.3003992412138
"1080" 215.8 25.2302690588901 34.5607140323682
"1081" 216 26.1279698789071 37.5702615637319
"1082" 216.2 27.0970245137609 40.7089442555099
"1083" 216.4 28.0026011964697 44.3635930107275
"1084" 216.6 30.5057854589158 48.0136865512432
"1085" 216.8 32.7980123694476 52.4588472658032
"1086" 217 34.5770072721048 57.2054558529165
"1087" 217.2 36.7090487561449 62.2768083848394
"1088" 217.4 39.9882267759958 66.9291091700283
"1089" 217.6 43.816710104546 71.4436987220297
"1090" 217.8 48.0793790967804 74.8075668612715
"1091" 218 49.9105587933327 75.454652121934
"1092" 218.2 50.5312005516361 75.9575299898284
"1093" 218.4 51.2436767160151 75.5160088387745
"1094" 218.6 53.2396360816722 74.1926823437675
"1095" 218.8 57.0261860476767 74.3409366835451
"1096" 219 61.632579998599 76.0073680539004
"1097" 219.2 66.7290843559133 77.7210398247004
"1098" 219.4 71.4300410059765 79.0608669248602
"1099" 219.6 75.7404331914806 80.7438105781106
"1100" 219.8 78.0201509163385 81.5194692635911
"1101" 220 79.9852125603115 79.7744067607916
"1102" 220.2 83.7273761504021 77.6811456974028
"1103" 220.4 87.1311631815849 74.8733110259034
"1104" 220.6 91.5212181813616 71.9541702336316
"1105" 220.8 95.9227936873883 68.4396737088601
"1106" 221 100.995101279399 66.6600674859004
"1107" 221.2 106.555261418856 64.7609334022433
"1108" 221.4 111.361544265624 62.2211800790879
"1109" 221.6 116.85772789096 59.7100597724696
"1110" 221.8 118.67225963365 57.6218476620937
"1111" 222 118.594740265333 53.9740045839462
"1112" 222.2 118.90421497271 49.1095506292726
"1113" 222.4 119.510182098973 43.1711395201947
"1114" 222.6 119.965934264068 37.1746626687721
"1115" 222.8 116.583723848133 33.9386425246599
"1116" 223 112.697773220685 30.5913568814432
"1117" 223.2 108.226940438451 26.0008413552983
"1118" 223.4 104.608343515769 20.4834426397727
"1119" 223.6 102.470278540855 14.968312396054
"1120" 223.8 99.6989646627521 15.3948899019319
"1121" 224 95.2911448263033 13.5221978722627
"1122" 224.2 90.7685780477037 10.0063859870132
"1123" 224.4 87.9941931481133 8.32475159981468
"1124" 224.6 83.7996538389942 6.89566144463213
"1125" 224.8 78.6950447218918 4.9086719161148
"1126" 225 73.5419549364974 3.96796192768664
"1127" 225.2 67.9049154194276 3.69932151715753
"1128" 225.4 62.4385773911805 3.78583423133148
"1129" 225.6 57.6257697639387 6.48815952943768
"1130" 225.8 52.487978829004 8.67331165250795
"1131" 226 47.3890743711705 10.7246339281861
"1132" 226.2 42.133072424799 10.902677748529
"1133" 226.4 36.7865795598375 11.1360664610452
"1134" 226.6 35.3718377403554 10.4405674856599
"1135" 226.8 35.2148288336161 11.6643215352721
"1136" 227 31.7694383823419 13.5139871135575
"1137" 227.2 28.3630015014639 16.4724482078341
"1138" 227.4 25.7429248271003 19.2978822431614
"1139" 227.6 21.8954248458276 22.997396412271
"1140" 227.8 18.9020631163133 28.0987433966433
"1141" 228 16.0415598436458 33.5717924497584
"1142" 228.2 14.4763868541511 38.9947633724785
"1143" 228.4 12.6506849368376 43.9644878746332
"1144" 228.6 12.1826425678167 47.7794395865258
"1145" 228.8 12.6862345108063 49.2207699874773
"1146" 229 11.4004834858676 52.8093710371033
"1147" 229.2 8.51988284257045 55.7919759524718
"1148" 229.4 6.56679608608214 55.7452731700523
"1149" 229.6 7.38665191031246 55.4411711776675
"1150" 229.8 9.30548433962306 56.1984756218342
"1151" 230 12.0746499026511 57.6397260659197
"1152" 230.2 15.4736545436098 60.3944895037977
"1153" 230.4 19.287717729568 64.1455195160221
"1154" 230.6 23.1820925945306 67.9371132294611
"1155" 230.8 27.7777330227176 70.6705045391232
"1156" 231 31.8275383517528 72.2288247568694
"1157" 231.2 36.298209871357 73.5545744186256
"1158" 231.4 40.8668197355446 75.7996152706112
"1159" 231.6 45.5414988104876 78.8649713704032
"1160" 231.8 48.9830560307864 82.2322480664288
"1161" 232 49.7333180056847 84.9531427145647
"1162" 232.2 48.5271734468966 88.124708145726
"1163" 232.4 47.542153713895 88.6834879146028
"1164" 232.6 46.5344203953335 89.4869871433138
"1165" 232.8 47.4028154425321 88.2413052204705
"1166" 233 49.8724147403276 88.1338213800647
"1167" 233.2 54.1984992595364 89.708431630585
"1168" 233.4 59.46606735643 91.4592388565927
"1169" 233.6 65.4676724902011 92.7637316065445
"1170" 233.8 71.4685737609776 93.6823901249683
"1171" 234 75.0140567958676 93.0365176204433
"1172" 234.2 77.8476262290879 91.428127469435
"1173" 234.4 81.2729015506794 90.0476894141321
"1174" 234.6 82.9536893623398 88.1022701695237
"1175" 234.8 83.718327548931 87.3726264908294
"1176" 235 86.922633118272 85.6961940365395
"1177" 235.2 89.8148148526609 83.2564716557766
"1178" 235.4 92.8223953594943 79.8637477459099
"1179" 235.6 96.2235037114213 76.903498766837
"1180" 235.8 99.5143701735476 73.6421671780332
"1181" 236 100.908675841608 69.1165158196932
"1182" 236.2 103.593178621722 63.7710283073682
"1183" 236.4 106.832527576578 58.6891826059356
"1184" 236.6 109.999842046004 52.8858906054785
"1185" 236.8 114.080720575206 47.5435145256757
"1186" 237 119.119969123472 42.1922498787012
"1187" 237.2 120.672142226809 38.1280348292249
"1188" 237.4 117.950065920799 34.8124791220718
"1189" 237.6 116.434482166462 29.7260325286471
"1190" 237.8 113.493624733798 27.7573836455079
"1191" 238 109.839903958224 23.8824151818376
"1192" 238.2 107.280061749415 18.6008950722983
"1193" 238.4 103.428631770246 18.9212733179881
"1194" 238.6 97.6891480704974 16.1811801226678
"1195" 238.8 91.6469090656641 13.9749322926663
"1196" 239 85.8484452330295 10.8114779322983
"1197" 239.2 80.0784516780351 8.13089099354512
"1198" 239.4 73.2826679194158 6.60377043197854
"1199" 239.6 67.0054581949597 5.57728490283758
"1200" 239.8 62.2779888473419 7.3492198341861
"1201" 240 57.9418799727419 11.0658845838432
"1202" 240.2 53.739303963399 14.6786904383004
"1203" 240.4 49.8349656194622 16.3342269071855
"1204" 240.6 46.2275553993465 18.1028146340923
"1205" 240.8 43.147425233779 22.3249954945539
"1206" 241 37.975182334988 25.3815105559508
"1207" 241.2 32.5371803333713 27.9439633926316
"1208" 241.4 26.2120601775776 28.9058967816952
"1209" 241.6 20.9961878518368 27.9481956402983
"1210" 241.8 21.181959391845 26.3162086627215
"1211" 242 21.9508949375821 24.870856142416
"1212" 242.2 23.0235038652936 22.9299987675636
"1213" 242.4 23.4380349068864 21.1134690260962
"1214" 242.6 24.4865436745286 19.5876675415422
"1215" 242.8 25.0913768782688 17.138575279655
"1216" 243 24.5095431546237 17.40934390135
"1217" 243.2 24.6550700313597 18.4937012584451
"1218" 243.4 25.6580120336595 20.0085490579335
"1219" 243.6 25.6724807611088 20.9211200611807
"1220" 243.8 25.8787630018757 23.000170421224
"1221" 244 25.2773301207776 25.2659920300632
"1222" 244.2 24.2440521350094 28.791922841122
"1223" 244.4 22.3956276131511 32.8243231282432
"1224" 244.6 21.6804044768588 36.869140257712
"1225" 244.8 20.527592488941 40.9362917340061
"1226" 245 20.6114692539176 43.9060672460832
"1227" 245.2 20.5224417236761 47.4314472902735
"1228" 245.4 19.5889839550829 51.5990281993709
"1229" 245.6 20.2545613726936 55.5555019436659
"1230" 245.8 21.4912317227554 59.5786957448412
"1231" 246 22.3251410247176 64.5597067927932
"1232" 246.2 22.9800802432792 69.9119995754691
"1233" 246.4 25.4412324397651 74.404394101087
"1234" 246.6 28.2453271516217 75.3911967933021
"1235" 246.8 30.196573920915 74.7485291008452
"1236" 247 33.2972156950897 74.9905304100491
"1237" 247.2 37.1624147626626 74.6435891001402
"1238" 247.4 41.4950464027411 75.1368364900125
"1239" 247.6 44.1682894805151 75.2441906364932
"1240" 247.8 46.8945854795151 75.6336614934932
"1241" 248 50.2930432658876 75.1104723089232
"1242" 248.2 55.1493630185041 74.4633397516256
"1243" 248.4 59.9476098711674 75.5728460603209
"1244" 248.6 65.4728862901609 75.5913704660917
"1245" 248.8 71.4190785062338 76.5018569455557
"1246" 249 77.3733846984943 76.6102891727887
"1247" 249.2 83.6521269992216 75.9218305871826
"1248" 249.4 89.7781979344815 75.530052259099
"1249" 249.6 96.4998657403676 74.3782670977633
"1250" 249.8 102.289628223142 74.3678812082433
"1251" 250 106.252066203164 72.9385730952144
"1252" 250.2 107.119271028635 69.6465892291974
"1253" 250.4 110.5902001043 65.060248968271
"1254" 250.6 114.363873007934 60.1868565735927
"1255" 250.8 118.062882995639 54.9592501677432
"1256" 251 120.359150033155 48.6378385656663
"1257" 251.2 122.342843835439 42.4781516855488
"1258" 251.4 120.133342957838 38.9273186036096
"1259" 251.6 117.330209657383 33.4590163766877
"1260" 251.8 115.260244176661 27.6205597333266
"1261" 252 111.473721955828 25.0962115861044
"1262" 252.2 107.333925806033 20.5019990668974
"1263" 252.4 104.688600736394 17.6214874428942
"1264" 252.6 101.11837916971 16.7300127139785
"1265" 252.8 96.9175548632332 12.9404886521583
"1266" 253 92.9810686716054 9.80226802557658
"1267" 253.2 87.4634337291367 7.93241450707051
"1268" 253.4 81.6730776397144 5.77569458470551
"1269" 253.6 76.1102580406766 5.73160354429041
"1270" 253.8 69.0502482359387 4.47589343493768
"1271" 254 63.0840522977358 3.15069336892214
"1272" 254.2 61.3257429054387 4.52277418624324
"1273" 254.4 57.6126930338837 6.9906362520937
"1274" 254.6 52.7897369215705 8.9071032621861
"1275" 254.8 47.88157584508 10.8601834710199
"1276" 255 43.1267794970876 12.6393468461232
"1277" 255.2 37.9638796317705 13.6067182699861
"1278" 255.4 33.1214936359597 13.3079139889508
"1279" 255.6 32.4134984142639 12.2626223080796
"1280" 255.8 33.0400893040606 12.5693177172724
"1281" 256 32.718344370382 14.4832021429858
"1282" 256.2 32.168063974785 17.5078982909028
"1283" 256.4 31.0933057768653 21.2075587299885
"1284" 256.6 29.1226931113227 25.3575744005151
"1285" 256.8 28.0246732822518 29.6652817325766
"1286" 257 26.9938378444198 34.5309365275248
"1287" 257.2 26.9074033490397 39.4846681878493
"1288" 257.4 24.7712147091306 43.7570454676675
"1289" 257.6 22.6605019014878 47.3910373494374
"1290" 257.8 22.1325516601235 51.9905284312228
"1291" 258 21.7956656438592 55.9780239357906
"1292" 258.2 21.9662377289185 61.747451821819
"1293" 258.4 22.159259942505 67.5332958466949
"1294" 258.6 22.0093516951541 73.9360189654473
"1295" 258.8 22.6378992511197 78.3909547048949
"1296" 259 23.3096736315297 77.9587472656901
"1297" 259.2 23.7332404522963 76.6397945407432
"1298" 259.4 24.3737577325376 76.1698330399632
"1299" 259.6 26.5503377002812 75.3020759099134
"1300" 259.8 30.1301369989976 75.4648907887932
"1301" 260 33.902254980199 75.373086943929
"1302" 260.2 37.2751122151286 74.8695297554471
"1303" 260.4 40.2093780892256 74.7182789371947
"1304" 260.6 43.2612452939791 75.4143382583645
"1305" 260.8 46.0336203032632 75.8306463411343
"1306" 261 48.7421462223327 75.6875316034391
"1307" 261.2 52.5968201040994 76.6278205176316
"1308" 261.4 56.9023637091776 78.2885545020432
"1309" 261.6 62.2899057874446 78.6548228399028
"1310" 261.8 67.6223418827531 78.7874086635624
"1311" 262 73.4561181237744 79.4834842377752
"1312" 262.2 79.3991740866401 79.5243130753995
"1313" 262.4 84.7934586743625 79.3645809627781
"1314" 262.6 90.6005182134838 78.7940552185245
"1315" 262.8 96.6595487917376 80.3955918384133
"1316" 263 101.895173066484 82.502142336212
"1317" 263.2 103.484576171212 85.8451451077488
"1318" 263.4 102.651360369002 88.5243001844172
"1319" 263.6 101.000064355377 89.2463993463137
"1320" 263.8 100.116751765708 89.9415225434832
"1321" 264 99.7679589759942 88.1162024603432
"1322" 264.2 99.6015758321034 87.0950725467605
"1323" 264.4 100.295762490693 84.8587965773219
"1324" 264.6 101.532941986685 81.4882073887817
"1325" 264.8 103.970763453404 77.8787634264172
"1326" 265 106.255069548501 74.3653104435106
"1327" 265.2 108.747425956828 70.8987056116321
"1328" 265.4 112.936734277635 67.9278807234259
"1329" 265.6 116.470144723763 65.6161018283166
"1330" 265.8 121.048213857078 64.0649345559377
"1331" 266 124.955782313865 64.2257171616489
"1332" 266.2 124.270801603468 64.8416005053112
"1333" 266.4 122.990056762026 64.7989006870451
"1334" 266.6 122.343388169271 64.7327641264225
"1335" 266.8 121.453912666453 63.5032670931807
"1336" 267 121.049197369343 61.2438935420614
"1337" 267.2 120.480396196748 56.214426048471
"1338" 267.4 119.439699217668 51.3488553233533
"1339" 267.6 119.502619558061 46.4986575217481
"1340" 267.8 119.561978369752 42.9370931478942
"1341" 268 118.926368915847 38.2370682728868
"1342" 268.2 118.561083214439 32.7877708471656
"1343" 268.4 115.573152386558 28.6512427598106
"1344" 268.6 111.614071814206 23.9156158676757
"1345" 268.8 109.659936201914 21.0827754329163
"1346" 269 105.761482719828 20.1091710071559
"1347" 269.2 101.073135422356 16.8425457288942
"1348" 269.4 97.6641981404847 12.5087813778718
"1349" 269.6 95.7222096583227 12.6411618559423
"1350" 269.8 91.1226213735488 10.7056240411182
"1351" 270 86.5464068931094 7.33404564495233
"1352" 270.2 83.5255817544387 6.04459549785435
"1353" 270.4 79.9164991509441 7.09781936699081
"1354" 270.6 74.9932850168276 7.89206452463003
"1355" 270.8 70.4070669660316 8.49696660461059
"1356" 271 65.4454647996791 8.65656387638185
"1357" 271.2 60.8988490974691 11.0445739143093
"1358" 271.4 56.4297558038565 13.2484193478779
"1359" 271.6 52.3657918934746 15.321044613655
"1360" 271.8 49.0273364657049 18.6906951729602
"1361" 272 45.6197639065133 22.1862048627575
"1362" 272.2 42.0737244846847 23.1283534120718
"1363" 272.4 39.5013071175405 21.9988328389561
"1364" 272.6 37.1431493452588 20.1444859917845
"1365" 272.8 34.0114870825939 18.2998507632993
"1366" 273 34.8630897323559 18.1873224615546
"1367" 273.2 35.7182238583013 19.4825547882748
"1368" 273.4 36.8211668384092 22.4742013400085
"1369" 273.6 37.7885689402486 25.6648921814959
"1370" 273.8 37.4860612730094 29.5787326532432
"1371" 274 38.0868643279838 33.3395606161495
"1372" 274.2 38.8052928616802 36.7422632932222
"1373" 274.4 40.2953263666976 40.6228279215732
"1374" 274.6 42.4801051407982 44.3060767262727
"1375" 274.8 44.9500429684415 49.0265678559165
"1376" 275 46.8994538652276 52.3646324108718
"1377" 275.2 47.3181665470897 55.0254224007287
"1378" 275.4 48.9521943821217 57.0135180213315
"1379" 275.6 52.4818694822276 59.0078924574147
"1380" 275.8 56.3337713454222 62.2732321624865
"1381" 276 61.6495222315033 63.8942730267568
"1382" 276.2 66.7592832193087 64.8356432207244
"1383" 276.4 72.1022128860199 65.1978398123394
"1384" 276.6 77.6083036281133 64.1489077698147
"1385" 276.8 83.9848189366065 62.9321679999836
"1386" 277 90.2590152745335 61.5878914202138
"1387" 277.2 97.1182256240968 60.876211264474
"1388" 277.4 103.325452736894 62.4951438253565
"1389" 277.6 108.888068210744 65.1215545661321
"1390" 277.8 114.073800547466 66.9859659834377
"1391" 278 114.760906405847 66.2406705741462
"1392" 278.2 115.544527910016 63.8380288632135
"1393" 278.4 116.869516120515 63.158423105212
"1394" 278.6 117.948981141233 64.5012861642433
"1395" 278.8 117.300947825799 67.3314410584432
"1396" 279 115.91827173571 70.8091867109491
"1397" 279.2 114.217416996549 75.314121400336
"1398" 279.4 112.17963788414 79.824530194337
"1399" 279.6 109.318917557993 83.6174794650371
"1400" 279.8 107.629267689957 87.2999888041142
"1401" 280 106.337222247567 87.3572987397106
"1402" 280.2 104.454293176793 86.3116541562433
"1403" 280.4 100.942913047176 85.1749427015107
"1404" 280.6 95.7829707628965 84.9149310828639
"1405" 280.8 90.2340072341573 85.2373993748476
"1406" 281 85.0658071806207 87.4263466090363
"1407" 281.2 79.8400334594942 90.4515851176877
"1408" 281.4 76.1032769592776 95.7076385813682
"1409" 281.6 74.8355246696884 101.24958702599
"1410" 281.8 75.9340847493211 106.37699038636
"1411" 282 77.9067293497107 111.232730941165
"1412" 282.2 78.5133127623719 111.301879145269
"1413" 282.4 78.1142448175876 112.136168447723
"1414" 282.6 77.0343095079415 114.85641696675
"1415" 282.8 75.393282113206 116.211437110527
"1416" 283 73.1457950541353 114.89781641682
"1417" 283.2 68.3927789139855 115.240114521572
"1418" 283.4 62.828643314425 115.33482009736
"1419" 283.6 57.2042036233526 116.223015973843
"1420" 283.8 51.1027885840321 118.04910319655
"1421" 284 45.8366908600345 119.797194505209
"1422" 284.2 44.66617479043 119.604373799797
"1423" 284.4 44.0867226672618 117.556441197414
"1424" 284.6 43.5811621635876 113.699244820483
"1425" 284.8 43.4905156974605 108.462192896762
"1426" 285 44.5005667004861 102.683679084036
"1427" 285.2 44.8610587132327 96.4181763948508
"1428" 285.4 43.5711609366424 89.8313167157988
"1429" 285.6 43.3249768887609 84.6196196552766
"1430" 285.8 43.5921971712026 80.9343008465273
"1431" 286 43.3519878102232 79.0015857633202
"1432" 286.2 43.2329615517855 75.914832120959
"1433" 286.4 44.4579231522515 73.4252488441998
"1434" 286.6 45.9655352060463 72.7045160898058
"1435" 286.8 47.3329860717064 72.003517722819
"1436" 287 49.9144164994158 69.5071321792138
"1437" 287.2 53.5087243763565 67.6844614378009
"1438" 287.4 57.6636518376033 66.1683670287853
"1439" 287.6 61.6558173354452 65.1274942088315
"1440" 287.8 66.0060612788842 62.6310911999696
"1441" 288 71.0095545366562 60.261617692329
"1442" 288.2 77.035277080164 59.2598092102245
"1443" 288.4 82.9292003690937 57.626589569124
"1444" 288.6 88.905633418318 56.3448676397625
"1445" 288.8 95.2307899324815 56.7343384967625
"1446" 289 101.010673115101 58.1485020911017
"1447" 289.2 107.008504087653 61.0960960108396
"1448" 289.4 112.195241684501 64.6286131751856
"1449" 289.6 114.797955584645 66.9766730534452
"1450" 289.8 116.088244650976 65.3920561441145
"1451" 290 119.637336585886 62.3362864003315
"1452" 290.2 123.03676217503 58.3184363093682
"1453" 290.4 124.293804332078 54.3678314589655
"1454" 290.6 124.006694405443 50.0646500706375
"1455" 290.8 122.852825182352 45.0428683960685
"1456" 291 121.218130064298 39.922620414155
"1457" 291.2 119.389028665767 34.1461636126069
"1458" 291.4 115.278275234855 29.9321413938544
"1459" 291.6 113.70521850128 25.080221779781
"1460" 291.8 110.996429238916 23.6373929131256
"1461" 292 107.833618929886 20.4797355118743
"1462" 292.2 105.909481645488 20.5689734946432
"1463" 292.4 102.072964603533 19.3264850939785
"1464" 292.6 98.5562718653276 15.9937932009036
"1465" 292.8 96.464669114772 12.5754447758821
"1466" 293 93.302055210379 11.522329868589
"1467" 293.2 89.3081093336549 8.47413306271597
"1468" 293.4 86.6845569810845 8.19594887427994
"1469" 293.6 81.9764974828376 7.86443413930324
"1470" 293.8 76.5440221905707 7.12043760861939
"1471" 294 70.9338003150199 6.45140391081055
"1472" 294.2 65.1506380190509 5.6420302413112
"1473" 294.4 60.7775987363276 5.18562362556055
"1474" 294.6 57.3258178076217 6.85196264477266
"1475" 294.8 54.9607793627998 6.84878069332657
"1476" 295 51.8680062415615 5.59828545190379
"1477" 295.2 51.9073106399744 5.38747095132581
"1478" 295.4 50.8075304118375 6.95214685861948
"1479" 295.6 48.1346328688562 9.2186799477861
"1480" 295.8 45.3420603376766 10.7726791650829
"1481" 296 40.1278538981876 11.5683019893732
"1482" 296.2 35.5281295919502 11.8345383884131
"1483" 296.4 35.2920421119094 11.3066483863523
"1484" 296.6 36.2116382649338 10.8887270435795
"1485" 296.8 36.4530572656579 9.42245666403788
"1486" 297 35.9532980114881 10.0253899640414
"1487" 297.2 36.2716824445644 10.416083206638
"1488" 297.4 36.6976778412639 9.39824118705233
"1489" 297.6 37.8355607070068 7.46585113395079
"1490" 297.8 37.6721456130412 8.06582460380634
"1491" 298 38.1122494820562 7.43824174435753
"1492" 298.2 38.2596277516593 7.28377550913433
"1493" 298.4 36.9962170147435 7.29274915986006
"1494" 298.6 36.4700352494452 8.33729757980207
"1495" 298.8 36.8506204326874 9.29106224857969
"1496" 299 36.1382560648458 10.2621583607614
"1497" 299.2 34.8567342670708 11.3507947963513
"1498" 299.4 33.5165293815557 11.7714696509908
"1499" 299.6 31.7370079999285 11.9477323591423
"1500" 299.8 31.1743361859615 13.12938464227
"1501" 300 30.4043317621547 14.1503481747012
"1502" 300.2 29.3465859510019 15.685223335491
"1503" 300.4 26.2646215100488 17.9922618778893
"1504" 300.6 23.0577136612144 20.1677450268659
"1505" 300.8 20.1171985782404 21.884598903335
"1506" 301 19.3608310132014 23.3374925024395
"1507" 301.2 16.8585066371028 25.7507224563075
"1508" 301.4 14.2822819774973 28.5877853962891
"1509" 301.6 13.9715475290062 28.8194963099843
"1510" 301.8 14.6580614127902 28.2914162068974
"1511" 302 15.1355090044976 28.0896557433132
"1512" 302.2 15.7430835414176 28.1753393318532
"1513" 302.4 17.2714130043864 28.8150643061844
"1514" 302.6 19.4030684375009 30.2278507482432
"1515" 302.8 20.9197806787973 31.9627663839705
"1516" 303 22.4306160915011 34.8816300701514
"1517" 303.2 22.9521891044876 37.7719012483332
"1518" 303.4 23.5060491190463 39.4737266138995
"1519" 303.6 25.1489637056643 42.0351764232126
"1520" 303.8 26.2276390118576 45.4561612569432
"1521" 304 27.9110274364296 48.8310454586208
"1522" 304.2 30.3853753754811 51.3479684095205
"1523" 304.4 33.7207179861965 53.5091329477481
"1524" 304.6 37.5111814394881 55.7006740468946
"1525" 304.8 41.4587522547622 58.5245464708414
"1526" 305 45.716204309199 61.1592552865575
"1527" 305.2 49.4365783051133 63.7854016366147
"1528" 305.4 53.2147828222185 65.1244395354432
"1529" 305.6 58.1126083351887 66.358485158271
"1530" 305.8 63.1890421266313 68.4505934525143
"1531" 306 68.1995905395351 69.1602394347715
"1532" 306.2 72.417378754689 68.5386721769066
"1533" 306.4 77.497026240399 68.0139423697575
"1534" 306.6 82.1420771957808 68.1739599466077
"1535" 306.8 84.7810152455472 69.1858561918974
"1536" 307 87.7723382304691 71.4162310026772
"1537" 307.2 91.6287036019563 71.7855480342729
"1538" 307.4 96.0655130036562 69.9575874085004
"1539" 307.6 100.77776825841 68.0065238772432
"1540" 307.8 103.487714764199 64.623691290729
"1541" 308 107.230344237656 59.8795653278432
"1542" 308.2 110.740885826145 55.3541808965703
"1543" 308.4 114.067896572659 51.0421384068539
"1544" 308.6 116.047881242089 45.722966993561
"1545" 308.8 119.414802202136 40.7544836308974
"1546" 309 120.750847594638 37.7225331856486
"1547" 309.2 119.046369383369 35.8769647383075
"1548" 309.4 117.513866208889 31.4404301174597
"1549" 309.6 114.967831930056 27.1603040935861
"1550" 309.8 111.733369193828 24.1366668946216
"1551" 310 109.084967366228 20.1535379138432
"1552" 310.2 104.383061353386 17.9557004110079
"1553" 310.4 99.6375171492848 14.2669641037575
"1554" 310.6 96.9511225566237 11.8660014123986
"1555" 310.8 95.7988181977676 12.2265077377032
"1556" 311 91.9294830756791 12.0731102061046
"1557" 311.2 87.8421140515705 10.8396205621575
"1558" 311.4 83.2867232658864 8.19601893559618
"1559" 311.6 78.0333214284109 6.8055061536599
"1560" 311.8 72.6958003654337 6.02558092739476
"1561" 312 67.2115045602982 5.59954655559618
"1562" 312.2 61.4730824095419 6.0250189203861
"1563" 312.4 56.3061023733419 7.53839139330039
"1564" 312.6 51.954585860443 7.37265228409901
"1565" 312.8 50.474652084022 6.2898178892988
"1566" 313 50.6844247346389 5.85285390543192
"1567" 313.2 50.1768070120606 6.74237994409761
"1568" 313.4 49.8797632470634 8.37706596919607
"1569" 313.6 49.4168073227049 11.1290817417715
"1570" 313.8 46.8802299831834 14.3531684134067
"1571" 314 44.7725510656483 17.5884191625829
"1572" 314.2 42.7828882987979 20.4640862935502
"1573" 314.4 41.4193074664602 24.047981537682
"1574" 314.6 40.1031874105776 27.5258966778057
"1575" 314.8 39.8232552321088 30.5645807600245
"1576" 315 39.0872192406761 33.7330884612432
"1577" 315.2 36.6738902125752 38.1004558382821
"1578" 315.4 36.5018802195176 42.4533409494733
"1579" 315.6 38.0697544216754 46.4120582081454
"1580" 315.8 39.9409078868276 50.1834119856195
"1581" 316 42.9491066013705 53.8260754361861
"1582" 316.2 47.0812069318276 57.5798326484147
"1583" 316.4 50.9487705633094 60.9252355681523
"1584" 316.6 55.6153395590003 63.9099985904341
"1585" 316.8 60.1933924508276 66.7354326257614
"1586" 317 64.7631838396276 68.154893727529
"1587" 317.2 69.266208795799 69.8055083119575
"1588" 317.4 73.8612715913416 70.7946984236171
"1589" 317.6 78.880431045915 72.0789521586898
"1590" 317.8 84.2315337448676 73.6655354294532
"1591" 318 88.4059194826562 74.775898296529
"1592" 318.2 88.3192976730041 75.1391862387727
"1593" 318.4 87.9315068863676 75.2935236117132
"1594" 318.6 88.0863788271511 73.8256766818315
"1595" 318.8 89.4037067258276 71.2482960105079
"1596" 319 92.9052701854597 69.0867543674131
"1597" 319.2 97.6626728429584 68.013803706346
"1598" 319.4 102.697155410979 67.4958026591017
"1599" 319.6 108.090818037655 66.6433758777433
"1600" 319.8 112.065814722856 66.0737292504488
"1601" 320 115.637875772809 64.416778336781
"1602" 320.2 117.581387260708 61.5248712662524
"1603" 320.4 120.893146756605 57.7468517646044
"1604" 320.6 124.561641377818 55.1175864507292
"1605" 320.8 124.174181140285 55.0315804697575
"1606" 321 124.793625265228 56.6488118378718
"1607" 321.2 124.650819284328 59.1797660892721
"1608" 321.4 123.398948672542 61.8565935829004
"1609" 321.6 122.061863008585 65.8459855442011
"1610" 321.8 121.694381415282 71.5550361299099
"1611" 322 120.756110714328 76.2126748342332
"1612" 322.2 117.59116824507 78.5891158502736
"1613" 322.4 113.713494489449 80.7494053150102
"1614" 322.6 109.55286228695 84.0384160929371
"1615" 322.8 105.670606186528 87.3069685685766
"1616" 323 103.68767685788 91.0763495756458
"1617" 323.2 103.797900482453 94.8096918832849
"1618" 323.4 104.429913438463 98.5378811942298
"1619" 323.6 105.711666679979 101.795385087441
"1620" 323.8 106.295872965479 103.679337139906
"1621" 324 106.549176587917 104.12666380621
"1622" 324.2 106.584682485759 104.063558786096
"1623" 324.4 106.115547135282 103.890952383561
"1624" 324.6 105.193699904201 103.15274940652
"1625" 324.8 102.144967619113 103.2443633201
"1626" 325 97.827817114272 103.664744562577
"1627" 325.2 92.7822490998035 104.551090555749
"1628" 325.4 87.4922247566039 105.564838495046
"1629" 325.6 81.2196941122881 106.799871081059
"1630" 325.8 74.7985495883276 108.66412347623
"1631" 326 69.4022144918943 111.614277499343
"1632" 326.2 64.4916491377192 116.812383921304
"1633" 326.4 61.9460113073276 121.430418364141
"1634" 326.6 58.6611884199924 123.161589087782
"1635" 326.8 56.2775169864254 123.929458887787
"1636" 327 54.1803423903154 122.261714115182
"1637" 327.2 49.3160278017562 120.677820728672
"1638" 327.4 43.6259013799814 119.351765191743
"1639" 327.6 37.1497000783276 118.163379756282
"1640" 327.8 30.9220767162975 116.258678365569
"1641" 328 26.0270615205026 114.163688817456
"1642" 328.2 26.3728301243625 110.866433070825
"1643" 328.4 25.0971312806022 105.851023066581
"1644" 328.6 24.2062852640276 99.598174249329
"1645" 328.8 22.1943608106302 93.8807127850459
"1646" 329 20.1697917977714 87.8038964285691
"1647" 329.2 17.1767337144194 82.5918100526514
"1648" 329.4 13.6232655109053 77.7319514908743
"1649" 329.6 11.8373078292434 73.3125822854809
"1650" 329.8 11.4408051745923 69.6835395673844
"1651" 330 10.4181609463221 65.2673881796608
"1652" 330.2 9.8107794601893 60.1881035883177
"1653" 330.4 10.6394408580616 55.7879115656156
"1654" 330.6 12.1921562902469 52.8339118889529
"1655" 330.8 14.5482194080463 50.922547014462
"1656" 331 16.5991253600218 50.6542737532335
"1657" 331.2 19.3298016426197 48.81833591257
"1658" 331.4 22.0803251516761 46.148947296516
"1659" 331.6 24.8920751854255 45.9753218941608
"1660" 331.8 26.2617375828072 46.5061428938759
"1661" 332 27.3804727485776 45.3797650503779
"1662" 332.2 28.8944452466217 42.389269175155
"1663" 332.4 32.4510837137507 39.1707008108971
"1664" 332.6 36.753605567297 36.6501456963249
"1665" 332.8 40.7847614103276 35.2986085727138
"1666" 333 43.9593735515752 34.7413447919816
"1667" 333.2 46.3110033460295 32.5646758902432
"1668" 333.4 49.4061216500661 28.7878805154818
"1669" 333.6 53.0031612446737 25.4044039807817
"1670" 333.8 55.1124056741854 20.4053242721607
"1671" 334 58.4551984408831 15.8354600974377
"1672" 334.2 62.2499441723696 11.5951281596171
"1673" 334.4 66.8565019773411 7.51924366262162
"1674" 334.6 71.6014854175169 6.19409572793256
"1675" 334.8 75.1880204453276 6.90160108733148
"1676" 335 80.4420208677286 8.80309746614423
"1677" 335.2 85.818165743343 11.5974922278309
"1678" 335.4 90.8775866356511 14.6871998855962
"1679" 335.6 95.7436498516317 16.8653867060164
"1680" 335.8 101.969059425403 17.9182112376069
"1681" 336 105.348874980234 18.5630057737383
"1682" 336.2 101.73959999244 23.1180205117841
"1683" 336.4 100.636663225243 29.6301479478967
"1684" 336.6 101.067756618456 37.3989327132123
"1685" 336.8 101.807161263552 44.7296788828657
"1686" 337 103.298652300563 52.0382187402432
"1687" 337.2 105.315214029515 56.9836872265245
"1688" 337.4 105.909481645488 62.8849821076932
"1689" 337.6 106.981037928615 67.9003045526069
"1690" 337.8 109.858416542501 69.1487220636375
"1691" 338 113.598218748996 68.5161119144395
"1692" 338.2 117.071117221174 66.5422632514067
"1693" 338.4 121.008016176883 63.9903289848763
"1694" 338.6 123.409157607195 61.7285395125735
"1695" 338.8 123.927261040818 59.2452161583075
"1696" 339 124.838599876095 56.3919465345647
"1697" 339.2 123.563240287422 53.9194364646206
"1698" 339.4 124.161144760235 49.3951106912821
"1699" 339.6 123.045669975624 46.1432180988549
"1700" 339.8 122.377620569461 41.7230252503918
"1701" 340 120.565156556284 36.4215717556801
"1702" 340.2 118.089733308712 32.2276338024548
"1703" 340.4 115.938211964772 27.3609124953266
"1704" 340.6 113.536062874799 26.0957504177861
"1705" 340.8 110.846443348136 21.8160082199535
"1706" 341 108.240614521116 20.7195189605221
"1707" 341.2 105.206670461271 16.8719397558376
"1708" 341.4 102.674565556939 16.4160601712988
"1709" 341.6 97.7792207865557 13.416322299486
"1710" 341.8 93.6808048645185 10.0745042205705
"1711" 342 89.9511704776483 9.35074311169607
"1712" 342.2 85.0480647562588 5.90557438494967
"1713" 342.4 82.6348474796331 6.5170092225488
"1714" 342.6 77.6928526236805 4.60295936268442
"1715" 342.8 72.3404740851861 2.76280682300739
"1716" 343 70.5844749155876 2.87920716970324
"1717" 343.2 69.4283456562315 3.40679038445478
"1718" 343.4 66.103344721268 2.98632952101389
"1719" 343.6 65.5561065587507 3.16711601091632
"1720" 343.8 64.873936024332 1.9791503591105
"1721" 344 64.7663175131897 1.86027082761393
"1722" 344.2 64.8124440165565 2.46258255014978
"1723" 344.4 63.520910452381 3.86105185638887
"1724" 344.6 62.2032090430823 5.11800323184701
"1725" 344.8 59.0991648049705 5.96196173401467
"1726" 345 55.343037796522 7.12645898952102
"1727" 345.2 51.4395712839705 8.44344748004325
"1728" 345.4 48.6205441285419 9.73055593127182
"1729" 345.6 45.794098480599 11.3032763443004
"1730" 345.8 41.2984920169419 12.3010635874718
"1731" 346 38.3051302874276 11.8819187604147
"1732" 346.2 38.3623445903143 10.6440152661724
"1733" 346.4 38.7831172482912 9.89393136868869
"1734" 346.6 38.4995017244724 10.281119006561
"1735" 346.8 37.3932682442496 9.89318426028911
"1736" 347 38.4028954209194 10.8616110935392
"1737" 347.2 38.2789084871543 12.7980658607185
"1738" 347.4 36.4873346752664 15.7379451908759
"1739" 347.6 33.9133827189705 19.5044198188432
"1740" 347.8 30.6010971430007 23.2810388277144
"1741" 348 27.5665318461048 27.5478285144314
"1742" 348.2 26.2572307666626 32.7413430831092
"1743" 348.4 24.3864155353901 37.3924917218057
"1744" 348.6 23.2226641847531 39.5917245442007
"1745" 348.8 23.8454285924398 40.8190735431922
"1746" 349 24.8799869804978 42.8359339168709
"1747" 349.2 26.2080031894838 46.4233472184932
"1748" 349.4 27.0004245736018 50.0364222924368
"1749" 349.6 28.3049641385183 51.5925355946041
"1750" 349.8 30.0782468918882 53.1240162809705
"1751" 350 31.7974263313731 55.0792386640917
"1752" 350.2 33.7292451369194 56.0998433918147
"1753" 350.4 36.1248424706449 56.8054918264067
"1754" 350.6 40.1834086091106 58.6922915895546
"1755" 350.8 44.5589194769705 60.2022697522147
"1756" 351 49.0826543914109 61.4432186944655
"1757" 351.2 53.1013136071705 63.0991910790433
"1758" 351.4 57.1511106621861 64.3028764823753
"1759" 351.6 61.7990411726106 63.8472690647527
"1760" 351.8 66.6744900129441 64.0059397344665
"1761" 352 71.7438762000923 63.9514449543609
"1762" 352.2 76.9875200531331 62.7847294241321
"1763" 352.4 82.381996563568 62.9883416812817
"1764" 352.6 87.5612099792507 63.6212318239067
"1765" 352.8 92.9014546146545 62.5951259121952
"1766" 353 97.9683913264597 60.7351764621206
"1767" 353.2 103.699141800856 59.0709496437861
"1768" 353.4 108.799355404428 59.3885960050796
"1769" 353.6 113.985745962303 58.753755070651
"1770" 353.8 118.527051780332 56.8593385720394
"1771" 354 123.691566988383 56.1637248551321
"1772" 354.2 122.89449118157 57.0234457098433
"1773" 354.4 122.111228386879 59.3498314268102
"1774" 354.6 120.655907047235 62.7845893770782
"1775" 354.8 119.680148296252 65.8034564033039
"1776" 355 117.984573151131 67.9396450432129
"1777" 355.2 116.865376336746 71.6945744414881
"1778" 355.4 115.740136045491 75.5294609571906
"1779" 355.6 113.967099108975 77.4569196720962
"1780" 355.8 112.358145360265 77.5607308380245
"1781" 356 111.59543159864 78.2260768853995
"1782" 356.2 112.229059375464 77.4403735245766
"1783" 356.4 113.683400254477 77.2534453583876
"1784" 356.6 116.099476147381 77.4634812884762
"1785" 356.8 119.491240407715 78.5003975289348
"1786" 357 121.755752580628 77.7915155035861
"1787" 357.2 121.070071915379 76.4000182648351
"1788" 357.4 121.211753804313 73.443990793418
"1789" 357.6 122.111469296688 68.6296772484432
"1790" 357.8 123.254873738975 63.841235553959
"1791" 358 124.8707981943 59.1424556688543
"1792" 358.2 124.877027105312 56.2791236275766
"1793" 358.4 123.203163457365 52.7657209070923
"1794" 358.6 123.844058223399 48.9383486539167
"1795" 358.8 124.055893617442 47.2502283881332
"1796" 359 123.169302691033 44.2029814994197
"1797" 359.2 122.504795521767 41.0976283026978
"1798" 359.4 120.557556944092 37.6545254233903
"1799" 359.6 119.457874524328 33.6987233856256
"1800" 359.8 116.237156798762 30.904874854804
"1801" 360 114.333697720927 26.7688868004314
"1802" 360.2 112.676499602445 24.5805233217432
"1803" 360.4 109.42103907428 21.3875971450168
"1804" 360.6 107.671387883962 18.6298580162336
"1805" 360.8 105.885952787529 19.4511519834185
"1806" 361 102.514606862461 16.9742731689462
"1807" 361.2 99.5948608173276 13.8166179699491
"1808" 361.4 97.7754395160994 13.3785095949229
"1809" 361.6 93.5555416868567 12.5693177172724
"1810" 361.8 88.7355319528093 10.3505445327295
"1811" 362 83.9617366602912 6.98706251780688
"1812" 362.2 79.9326490630799 6.33545163284137
"1813" 362.4 74.6539440721147 6.00353467226304
"1814" 362.6 67.6735239102688 6.67250058321383
"1815" 362.8 63.0543652882294 8.57399908195352
"1816" 363 59.3121654612519 10.2782879619099
"1817" 363.2 55.427011010399 12.6756974594432
"1818" 363.4 50.9911888687688 14.3359124459491
"1819" 363.6 47.9250604553276 15.9147967534932
"1820" 363.8 46.1644932139908 18.3012993007228
"1821" 364 44.7352941364976 21.9438056198532
"1822" 364.2 43.6125214999053 26.5448933237966
"1823" 364.4 42.2895351760094 32.3128967503645
"1824" 364.6 41.8493150861276 38.2898974881432
"1825" 364.8 42.4970467152936 44.1996450843112
"1826" 365 42.7751760045999 50.1448505146294
"1827" 365.2 43.3239586642982 56.3949466602138
"1828" 365.4 44.8131119410629 62.4966567532138
"1829" 365.6 46.0259080090652 68.4191316168373
"1830" 365.8 45.3481246393519 73.8069927572238
"1831" 366 44.0795274985852 76.4293229160008
"1832" 366.2 44.0752908303661 76.30952896054
"1833" 366.4 45.6845781042697 76.382197149359
"1834" 366.6 48.9372990688177 77.1880101199858
"1835" 366.8 53.0721851145041 79.4730041083315
"1836" 367 57.0225489079791 80.442052957819
"1837" 367.2 60.6654783381003 80.6662937542736
"1838" 367.4 64.8549972444049 82.8586135684082
"1839" 367.6 68.2231213962106 83.6640809900411
"1840" 367.8 69.8350605270253 81.959543765813
"1841" 368 72.7550600917896 80.7900420063698
"1842" 368.2 77.6491447970084 81.1863834104028
"1843" 368.4 82.2988141223731 82.4641541749705
"1844" 368.6 85.9265751571472 83.0914930499134
"1845" 368.8 88.9221029779244 83.8491932539207
"1846" 369 90.1744490533644 84.3520007915485
"1847" 369.2 89.5899753965667 85.9518169514063
"1848" 369.4 88.4624854880776 87.2157829314218
"1849" 369.6 86.3648091179197 89.0738224710196
"1850" 369.8 83.7993728354899 91.84517516349
"1851" 370 81.5192966938764 95.6779533026335
"1852" 370.2 79.6077751706504 100.791096017117
"1853" 370.4 78.8825842693692 106.25039830766
"1854" 370.6 79.6003152858144 111.201916688467
"1855" 370.8 81.1563981728681 112.690410038459
"1856" 371 83.5344714854555 115.929554211825
"1857" 371.2 85.8940432076344 117.717167807061
"1858" 371.4 88.6496248537638 118.737174654988
"1859" 371.6 88.5830359914347 117.478595831886
"1860" 371.8 90.9040546863162 117.314419534482
"1861" 372 94.1076491875943 116.521610297543
"1862" 372.2 94.098756507465 115.881479991551
"1863" 372.4 95.5179803948599 116.179462243598
"1864" 372.6 94.0681929896629 115.595280592561
"1865" 372.8 92.7712047454983 114.633784891499
"1866" 373 91.6871796956358 114.689674545051
"1867" 373.2 90.1615959610709 113.379878717743
"1868" 373.4 87.7419644026276 111.731118756443
"1869" 373.6 83.4268270357122 110.843324931128
"1870" 373.8 78.9274336736124 109.112954328712
"1871" 374 73.4402098710128 108.136446994799
"1872" 374.2 67.5414092862276 108.070092700643
"1873" 374.4 61.3991515423618 108.175374320435
"1874" 374.6 55.0957612338909 108.965054003269
"1875" 374.8 49.3686426535559 111.7881282587
"1876" 375 43.8002100152821 115.461271674308
"1877" 375.2 39.668747528924 119.304058922111
"1878" 375.4 40.9097166436151 118.379710844481
"1879" 375.6 39.0830193774897 116.558803010014
"1880" 375.8 34.8393204883461 115.238279782317
"1881" 376 29.5642914824704 113.583887261886
"1882" 376.2 24.0523738892131 112.302968336038
"1883" 376.4 23.4041858233952 109.916745962257
"1884" 376.6 21.2151490822676 105.167236579803
"1885" 376.8 18.8655975686022 99.6304603646376
"1886" 377 16.1224888528925 94.4601937747757
"1887" 377.2 14.7618698849315 89.6044532199705
"1888" 377.4 15.4345922742951 85.6743382084251
"1889" 377.6 15.4042438958276 80.9315218525688
"1890" 377.8 15.3079702008388 75.5990175502208
"1891" 378 16.6784909388385 71.3466598139063
"1892" 378.2 18.3591423543711 68.3536609454389
"1893" 378.4 20.4050496997076 66.7757959691232
"1894" 378.6 22.9539866622891 64.4937963400702
"1895" 378.8 25.587761303857 63.9896283717138
"1896" 379 26.3769891629398 64.1952733480289
"1897" 379.2 27.5211150024943 64.9969763458796
"1898" 379.4 28.8838302565976 64.7700210555733
"1899" 379.6 29.988192224283 63.1824838563819
"1900" 379.8 32.5035124829622 61.6027242092625
"1901" 380 36.4431599980007 61.703836835599
"1902" 380.2 39.8599287977484 62.6850408806096
"1903" 380.4 44.2919661478579 62.6050745170311
"1904" 380.6 48.5627235251217 63.458878870508
"1905" 380.8 52.9881815963276 65.7814912960488
"1906" 381 57.3421718373182 68.1057287181772
"1907" 381.2 60.6952106704237 70.7665240850221
"1908" 381.4 64.9381960644718 71.6278538649259
"1909" 381.6 70.3546871099576 71.1145013161033
"1910" 381.8 76.238135793407 71.7774753524956
"1911" 382 81.76082317559 72.5606336011739
"1912" 382.2 85.3657022744785 74.2454060959791
"1913" 382.4 86.4772154265005 75.4829083658227
"1914" 382.6 86.7215775250441 74.0694207233257
"1915" 382.8 88.412676921382 70.9179149369957
"1916" 383 91.5741559677499 66.8381113062432
"1917" 383.2 96.239098922534 63.8724157896377
"1918" 383.4 100.865277660399 60.7586566907861
"1919" 383.6 105.700982392527 57.1883091017384
"1920" 383.8 111.610964067342 54.3045682033575
"1921" 384 117.249086437763 51.7595148242249
"1922" 384.2 122.960662735082 50.2451830966961
"1923" 384.4 122.68450845319 50.1012043894999
"1924" 384.6 121.257129049789 47.9620091883403
"1925" 384.8 121.506202735216 43.2066064366044
"1926" 385 120.183248240197 38.5995835385151
"1927" 385.2 117.320826504769 35.4006287324762
"1928" 385.4 114.503780014818 29.9858494390394
"1929" 385.6 112.408452012628 24.3227307068718
"1930" 385.8 109.129260130357 21.8695006896844
"1931" 386 104.333422910828 20.223563987122
"1932" 386.2 98.2682257106713 18.499098169212
"1933" 386.4 92.1935898035214 17.0176351495902
"1934" 386.6 85.7315529312562 13.6846124413861
"1935" 386.8 79.891064756271 11.5993861728659
"1936" 387 74.7588812602998 9.82029908377102
"1937" 387.2 69.9622851836214 8.6503622377484
"1938" 387.4 64.0764168951176 9.68715775006324
"1939" 387.6 58.3294962066133 10.643030510529
"1940" 387.8 53.4858388024943 10.8877377288821
"1941" 388 51.0504676790751 10.287714099263
"1942" 388.2 50.303193112464 12.3751361112129
"1943" 388.4 49.4318967321674 16.2106811666996
"1944" 388.6 47.5745366840276 20.9039184316632
"1945" 388.8 45.5588412863842 26.00245937513
"1946" 389 44.2565597063125 31.4041314173645
"1947" 389.2 45.0040290278276 36.9402617428657
"1948" 389.4 44.9740697311353 42.8257350073586
"1949" 389.6 46.9666566797688 48.6398945958315
"1950" 389.8 48.6782823957521 54.7498177257715
"1951" 390 51.066547084903 60.0627880957904
"1952" 390.2 55.2612751435458 64.3136320240523
"1953" 390.4 59.0249798798276 68.6000032783861
"1954" 390.6 62.1958605363465 72.7352879617621
"1955" 390.8 65.0318188666353 74.6612326550221
"1956" 391 66.806760336357 73.8600417574491
"1957" 391.2 67.8309159565976 72.2829138871032
"1958" 391.4 68.6184554234785 72.8749095897433
"1959" 391.6 70.1787622951893 75.9451000688603
"1960" 391.8 69.987699343339 79.1816819900273
"1961" 392 67.2784474026361 81.1283771125517
"1962" 392.2 65.5215143811266 83.4889942338618
"1963" 392.4 64.3769221057939 84.2067610976253
"1964" 392.6 64.4476125811353 84.325780775496
"1965" 392.8 65.2078297347026 84.7099552568307
"1966" 393 66.8186769193551 84.5183762542323
"1967" 393.2 69.7232574830463 84.2182482998683
"1968" 393.4 73.8861375244568 84.1980089435354
"1969" 393.6 78.841927141376 84.6239471092433
"1970" 393.8 83.4929137195923 83.5166280060079
"1971" 394 87.9505197647631 83.7235574935981
"1972" 394.2 92.0726070195855 83.7575452729696
"1973" 394.4 96.3239889007329 82.2775560163696
"1974" 394.6 101.891901301892 80.7585535499852
"1975" 394.8 107.443996822068 78.9779179189333
"1976" 395 112.815232685494 78.4868305746978
"1977" 395.2 118.540535933469 78.9631474203942
"1978" 395.4 122.075579739211 80.7899037817666
"1979" 395.6 122.145223437628 82.2871219672433
"1980" 395.8 121.620027888037 84.7289862191614
"1981" 396 120.183588554538 87.1490164987933
"1982" 396.2 119.063104744103 90.2262336883351
"1983" 396.4 118.602218853646 92.2796065811826
"1984" 396.6 118.430969698038 91.9278239141833
"1985" 396.8 117.922048507323 90.8491787038161
"1986" 397 117.540025607282 89.9545835863645
"1987" 397.2 117.040864205886 88.9997667378903
"1988" 397.4 117.606214968797 87.5603699967278
"1989" 397.6 119.270775779298 84.9828712323609
"1990" 397.8 119.541523763374 82.2523238837999
"1991" 398 119.059704146467 78.3295091694804
"1992" 398.2 117.910588942777 73.8605093094983
"1993" 398.4 118.886272473682 69.9803470554374
"1994" 398.6 120.348936636555 66.2794763396372
"1995" 398.8 122.340722534475 62.5386585123021
"1996" 399 122.770803418529 60.9924085366918
"1997" 399.2 122.201646779731 59.513063264974
"1998" 399.4 119.660478050949 58.6002125733342
"1999" 399.6 117.059955914563 55.0203436355079
"2000" 399.8 115.324315703837 50.9416503079132
"2001" 400 114.321893188991 46.1961558852432
"2002" 400.2 112.382487288828 42.4885460602726
"2003" 400.4 109.39404744377 38.5153411957529
"2004" 400.6 105.761482719828 34.5960336934197
"2005" 400.8 100.910112724381 31.4681074579131
"2006" 401 95.5619736429464 28.9977398236591
"2007" 401.2 90.5721192968276 25.7826401015221
"2008" 401.4 84.6749797549791 24.2441621270614
"2009" 401.6 79.0296193530094 23.3590010884251
"2010" 401.8 73.1850274664704 23.7976074153249
"2011" 402 67.4222627499117 24.3239093458694
"2012" 402.2 61.827714084407 25.0009334524302
"2013" 402.4 56.2804843080706 25.3540051639161
"2014" 402.6 51.9344263336967 22.3146765134956
"2015" 402.8 50.2110087736654 20.1261696914595
"2016" 403 50.279916655522 19.8527798631599
"2017" 403.2 50.3206736512144 20.5976326709131
"2018" 403.4 50.0327850932099 22.4117052160962
"2019" 403.6 48.865978366865 25.5905996097573
"2020" 403.8 47.4261668337419 29.5638956682147
"2021" 404 45.9200067841054 33.9061866199099
"2022" 404.2 46.1360424533136 38.8289688332059
"2023" 404.4 47.4335853262562 43.4030934536147
"2024" 404.6 48.8408953913425 48.2861876129066
"2025" 404.8 50.7299996081449 53.6972147945798
"2026" 405 53.335164723473 59.2469702388978
"2027" 405.2 56.2414087547982 64.2072738506256
"2028" 405.4 60.3389890328837 68.1885196048133
"2029" 405.6 63.7591304911285 72.3436410906316
"2030" 405.8 67.2188475251737 73.6501063916567
"2031" 406 68.0914120413372 72.9235934468683
"2032" 406.2 66.9910642126936 72.816689719367
"2033" 406.4 65.6832742117318 73.7325741365411
"2034" 406.6 63.6868280166458 75.6857876435463
"2035" 406.8 61.2441523671088 78.6033767781182
"2036" 407 59.0946746647644 81.1583397641485
"2037" 407.2 56.664550443464 83.7112477271827
"2038" 407.4 55.4072283636943 86.0173872865099
"2039" 407.6 54.6926636053332 88.0795892824005
"2040" 407.8 55.2081654812276 90.4815887985233
"2041" 408 55.8954669935805 92.9922248563138
"2042" 408.2 58.0564273538671 96.6992518817564
"2043" 408.4 61.4299624218026 99.5195845942558
"2044" 408.6 65.3440351327265 102.481258837311
"2045" 408.8 70.2882979972069 104.80032817245
"2046" 409 75.5202161762982 106.884879426008
"2047" 409.2 81.2763663422541 108.150659711258
"2048" 409.4 87.0724454532133 107.092706311886
"2049" 409.6 92.5148915717452 104.566382324337
"2050" 409.8 98.9284876843592 102.98988085537
"2051" 410 105.116841301345 102.190425762898
"2052" 410.2 109.921362937147 102.333822284105
"2053" 410.4 108.462099321663 101.877648737661
"2054" 410.6 108.348077215773 102.572062435993
"2055" 410.8 107.654974013966 103.734260046509
"2056" 411 106.640933042086 104.809425934405
"2057" 411.2 105.752827811894 106.499226910743
"2058" 411.4 103.732387637679 108.314353435651
"2059" 411.6 101.294298914237 110.655928928725
"2060" 411.8 98.1034533388156 113.09598730993
"2061" 412 93.6616296905579 116.436568533637
"2062" 412.2 90.2072465992171 120.064428531833
"2063" 412.4 87.8717880216276 121.69291778771
"2064" 412.6 86.3442489093939 119.407292161316
"2065" 412.8 81.4585012430276 117.63885708929
"2066" 413 75.9453248894942 117.608762899614
"2067" 413.2 70.2387057235808 118.415180511815
"2068" 413.4 63.6717701047241 120.63880969045
"2069" 413.6 59.4144507368276 124.736683175584
"2070" 413.8 60.0577340624343 123.639591349614
"2071" 414 58.7205658766552 121.999719351692
"2072" 414.2 55.8322245986067 119.384975884976
"2073" 414.4 51.5616313642927 116.962104855964
"2074" 414.6 46.3821566756737 115.09255184532
"2075" 414.8 40.4188948476912 114.211930094061
"2076" 415 34.6017061383339 113.761954558471
"2077" 415.2 28.5537537052901 114.533686131606
"2078" 415.4 29.9191577859739 113.907089268073
"2079" 415.6 28.8932345529008 111.874241380316
"2080" 415.8 26.1270174904478 109.167184448041
"2081" 416 22.6524482864899 105.426074527711
"2082" 416.2 20.0020232336588 101.657817534659
"2083" 416.4 16.3380354686348 98.070858585665
"2084" 416.6 13.6421257501325 93.8065933311945
"2085" 416.8 12.3074756182178 89.7788947124628
"2086" 417 10.9537735411197 85.3707975915803
"2087" 417.2 10.3411227548276 80.4568911646019
"2088" 417.4 10.5401856372943 76.4407316582766
"2089" 417.6 11.4737219136897 73.306908873657
"2090" 417.8 13.083991981785 71.234160021956
"2091" 418 15.0379099214216 69.5952564820353
"2092" 418.2 17.4499494073428 67.7822830807887
"2093" 418.4 19.5035230169791 67.3770760275463
"2094" 418.6 20.8375551583326 67.4319579594908
"2095" 418.8 21.6435670249676 67.5041064717132
"2096" 419 22.3039874115041 67.3421324153021
"2097" 419.2 23.4144950269101 66.974626864367
"2098" 419.4 25.0831731143425 67.0733362792829
"2099" 419.6 26.2617375828072 67.2315563556616
"2100" 419.8 27.3556535272982 65.8758891889491
"2101" 420 28.8776218597682 64.6478197540056
"2102" 420.2 31.3292744931609 63.4272907706978
"2103" 420.4 32.9773132121331 61.1547217633544
"2104" 420.6 34.4221793282049 58.4203968403281
"2105" 420.8 37.446796437193 56.2400101013394
"2106" 421 40.7418951210351 54.82330279313
"2107" 421.2 44.4325624432575 53.8072172122245
"2108" 421.4 48.0396107073864 54.203218504155
"2109" 421.6 52.1302930869898 55.0381969630811
"2110" 421.8 57.4485502205419 55.9032533401861
"2111" 422 63.0983448062496 55.0968155621882
"2112" 422.2 68.8853334036834 54.7083410579452
"2113" 422.4 73.949797060337 54.5844763242149
"2114" 422.6 78.9160635585033 54.4171488397567
"2115" 422.8 83.908626997973 52.2612793219796
"2116" 423 89.7895033294597 51.3511333604413
"2117" 423.2 94.2524402391212 49.2261676901607
"2118" 423.4 98.3578271905705 47.9098276560432
"2119" 423.6 102.60529907678 45.5605100525923
"2120" 423.8 107.073191172177 42.5182282639508
"2121" 424 112.162032086752 39.0644300981017
"2122" 424.2 116.776894316865 38.4030644918753
"2123" 424.4 119.576675383224 40.0454557473376
"2124" 424.6 119.998806270161 41.8182149556321
"2125" 424.8 120.323798063058 43.6451217718933
"2126" 425 120.194814479239 44.1991631576844
"2127" 425.2 119.102696698762 43.8299367162998
"2128" 425.4 118.565337143703 42.0617729417048
"2129" 425.6 117.835079286828 38.5196852937732
"2130" 425.8 117.410903105936 33.5634179888868
"2131" 426 115.490691603915 29.6644414502529
"2132" 426.2 111.662333628714 28.2364054228281
"2133" 426.4 107.693857356481 24.9849738270894
"2134" 426.6 104.203599291828 20.795714944065
"2135" 426.8 101.139761883428 16.3997807016147
"2136" 427 99.8918815214034 15.0660256686675
"2137" 427.2 95.6230694735463 15.4766420393682
"2138" 427.4 90.2621322881949 14.9431067072024
"2139" 427.6 84.4757081270521 14.4940229639269
"2140" 427.8 79.4682256799092 14.5735068122943
"2141" 428 74.5786870077631 14.1883520137271
"2142" 428.2 70.4825766219806 13.9257134481004
"2143" 428.4 67.0051582559092 13.9813521419575
"2144" 428.6 62.6275853070776 12.9694233974307
"2145" 428.8 58.2578403130094 13.4806038972432
"2146" 429 54.5637682451003 15.5223753596978
"2147" 429.2 49.9441593718802 16.4651805698327
"2148" 429.4 49.0088909715246 15.8803738242129
"2149" 429.6 49.0148298725103 14.8025578637913
"2150" 429.8 49.6528194698914 15.1420699999773
"2151" 430 48.8987375978276 14.7920873953045
"2152" 430.2 48.8640322739365 14.3983669068076
"2153" 430.4 49.2798327374728 15.46564891034
"2154" 430.6 49.4352535743072 17.891957481631
"2155" 430.8 49.1908407405776 21.9749632884132
"2156" 431 48.1808893515923 26.0925866489197
"2157" 431.2 48.8500537407026 30.3536173791495
"2158" 431.4 47.9380428172276 34.7568404282147
"2159" 431.6 45.9416440539387 38.1110293908543
"2160" 431.8 45.240071971464 42.3604580511523
"2161" 432 45.5008030801235 46.7604912086514
"2162" 432.2 44.9665799069622 51.9895348831182
"2163" 432.4 43.3059360913076 57.7712297552832
"2164" 432.6 43.418039455508 63.3890858818824
"2165" 432.8 44.4465511344746 68.4914532776256
"2166" 433 46.8303826582256 72.5894236702918
"2167" 433.2 48.7040021693276 73.0172162490317
"2168" 433.4 51.0200303238179 73.6330543162335
"2169" 433.6 52.1893689202357 75.2673734256004
"2170" 433.8 51.0159674693914 77.1135126398603
"2171" 434 49.4275980247013 76.9725529747064
"2172" 434.2 47.1461187413276 76.4794241878609
"2173" 434.4 43.629646292068 76.8220469289548
"2174" 434.6 39.6308437094101 77.5920444839908
"2175" 434.8 36.301912505767 76.6063551237281
"2176" 435 33.1497461472936 74.5745906598549
"2177" 435.2 28.7407847952354 73.2624898115151
"2178" 435.4 23.4162158112562 72.6801741612432
"2179" 435.6 19.2068957178094 73.8238022231614
"2180" 435.8 17.8611862180238 75.1917152017105
"2181" 436 17.9339138310994 75.1342186873889
"2182" 436.2 18.4016421580335 73.5545744186256
"2183" 436.4 19.4287760848276 71.889061482962
"2184" 436.6 20.0440271487841 68.3197939143954
"2185" 436.8 21.2503219143018 63.983330076068
"2186" 437 22.8317285222518 61.0943996777584
"2187" 437.2 24.7435141368791 59.2855888112226
"2188" 437.4 26.5947827771543 56.3146858730452
"2189" 437.6 29.3495693387014 53.641477413719
"2190" 437.8 32.5753266794452 51.2516403427726
"2191" 438 35.2450021252847 47.6798543881004
"2192" 438.2 38.180652346857 46.4099830224197
"2193" 438.4 42.7636442885133 45.1353114557004
"2194" 438.6 46.2634394626126 42.3414863753087
"2195" 438.8 50.9282738067817 39.3143130358671
"2196" 439 55.946662144693 36.047444130724
"2197" 439.2 60.6369564824109 32.0706248957155
"2198" 439.4 64.6455088528643 27.1192301465001
"2199" 439.6 69.0177923311887 22.5466199574099
"2200" 439.8 73.953471313705 18.7384604667432
"2201" 440 79.5298992585498 15.9436464466043
"2202" 440.2 84.6558715166848 14.927209937529
"2203" 440.4 89.8548759364117 13.9356292549264
"2204" 440.6 90.3500845091921 11.7079655107105
"2205" 440.8 89.7549259808008 10.5630498881093
"2206" 441 88.7876346429367 10.3400525321614
"2207" 441.2 87.2816365423603 9.1163463501124
"2208" 441.4 85.2205012247165 8.28044671396546
"2209" 441.6 85.6082029967615 8.46892230339419
"2210" 441.8 87.2037226957465 8.87712854243243
"2211" 442 90.2428393904548 8.7644658833887
"2212" 442.2 93.3096500320872 9.27132271197401
"2213" 442.4 96.9392723251044 10.2709467453593
"2214" 442.6 95.3392425865076 11.2839882637632
"2215" 442.8 96.6879685958573 13.9356292549264
"2216" 443 100.098881926386 16.2145365797138
"2217" 443.2 105.128592577203 17.8621510384932
"2218" 443.4 108.603463131798 20.7070235607878
"2219" 443.6 111.572073182343 25.7115624266675
"2220" 443.8 116.685573068109 30.0879437413597
"2221" 444 118.803084523643 34.6254682889326
"2222" 444.2 121.362362520035 40.071175520913
"2223" 444.4 123.488078619012 44.4643340162529
"2224" 444.6 123.252618907698 48.0500371645632
"2225" 444.8 122.178606653942 53.2437237738147
"2226" 445 121.238222697507 58.0390949544083
"2227" 445.2 120.231517315103 62.7128995759779
"2228" 445.4 118.703898890905 65.9767815263394
"2229" 445.6 116.246649124945 67.4528643256256
"2230" 445.8 113.343182069428 70.0948295200147
"2231" 446 110.812801713646 73.1443919503948
"2232" 446.2 108.756248921226 75.0926247123695
"2233" 446.4 106.464057599122 75.1506412639785
"2234" 446.6 104.143986405552 76.8451278156922
"2235" 446.8 102.665791681199 79.8432257992639
"2236" 447 103.855366525569 81.4455594487844
"2237" 447.2 105.649613431115 81.6421471792326
"2238" 447.4 106.234411617613 80.9345718141922
"2239" 447.6 105.896605262052 80.0205075579677
"2240" 447.8 105.797995612671 79.418831384962
"2241" 448 106.04762457395 79.4919399663249
"2242" 448.2 106.24236000245 79.4879657739065
"2243" 448.4 106.248321291078 79.4180199873433
"2244" 448.6 106.318426045338 79.4491776559032
"2245" 448.8 106.373508352256 79.4421300880147
"2246" 449 106.398798667646 79.5057492813948
"2247" 449.2 106.444965890445 79.5150058674197
"2248" 449.4 106.506720225049 79.5670674883875
"2249" 449.6 106.51773681109 79.5620863917287
"2250" 449.8 106.50605935821 79.5379159178315
"2251" 450 106.544205704284 79.5620863917287
"2252" 450.2 106.45173305055 79.4785614967977
"2253" 450.4 106.482582227342 79.5094106735898
"2254" 450.6 106.460239257386 79.4997325004785
"2255" 450.8 106.478109096708 79.5192824101632
"2256" 451 106.478109096708 79.5192824101632
"2257" 451.2 106.478109096708 79.5192824101632
"2258" 451.4 106.501083943222 79.5057492813948
"2259" 451.6 106.501083943222 79.5057492813948
"2260" 451.8 106.461743452615 79.4624747417281
"2261" 452 106.509266765268 79.5270718273032
"2262" 452.2 106.474214388138 79.4881247416033
"2263" 452.4 106.433510865239 79.4080922988315
"2264" 452.6 106.442111401963 79.4448670075831
"2265" 452.8 106.411861238313 79.4221793848452
"2266" 453 106.380054080945 79.3737272232138
"2267" 453.2 106.386178549867 79.3705893780254
"2268" 453.4 106.288891172015 79.2281529445557
"2269" 453.6 106.170623822131 79.013993148819
"2270" 453.8 106.236150326796 78.9847336589308
"2271" 454 106.250308387287 78.9554239898453
"2272" 454.2 106.231256846312 78.9237533636659
"2273" 454.4 106.28624345347 78.9404057258643
"2274" 454.6 106.17635385011 78.3063346933411
"2275" 454.8 106.92218299663 77.7278707138472
"2276" 455 107.762823064214 77.0530449715205
"2277" 455.2 108.448036794644 76.7815407369984
"2278" 455.4 108.951996507979 76.6889701540008
"2279" 455.6 110.315592443758 76.1429942561541
"2280" 455.8 111.267531502122 75.3301033255374
"2281" 456 111.333300490379 74.7030381021922
"2282" 456.2 111.258701586859 74.4814768748682
"2283" 456.4 112.366908454548 73.4941682523732
"2284" 456.6 114.400994903472 72.2569990954644
"2285" 456.8 116.615227168677 70.8026306902338
"2286" 457 119.015175983538 70.4212431906432
"2287" 457.2 121.26083315146 71.5435551295902
"2288" 457.4 121.269841320942 72.1682981777575
"2289" 457.6 119.944713095578 71.743009911587
"2290" 457.8 120.020010794598 70.8691346761932
"2291" 458 121.043577299256 68.6408049872147
"2292" 458.2 122.163349754243 65.974661764781
"2293" 458.4 124.222401341628 64.2750221425575
"2294" 458.6 125.235025569828 63.1980567581279
"2295" 458.8 125.482870660646 61.7325024353887
"2296" 459 125.646965899347 61.3256007148586
"2297" 459.2 125.736324692699 61.3932316024413
"2298" 459.4 125.731409995416 61.2976974483315
"2299" 459.6 126.101789143739 60.9273183000079
"2300" 459.8 126.081375701385 60.7451393414452
"2301" 460 126.415006582125 60.0744292945799
"2302" 460.2 126.648804780738 59.7068999145732
"2303" 460.4 127.046065054878 59.0564835833832
"2304" 460.6 127.458412598138 58.0239698725831
"2305" 460.8 127.697617342734 57.0202001193682
"2306" 461 127.824592438179 56.5212769027326
"2307" 461.2 128.188512902078 56.667242155212
"2308" 461.4 128.371508960774 57.0267603554347
"2309" 461.6 128.069047550551 56.7574454011262
"2310" 461.8 128.168486918296 56.720155638222
"2311" 462 127.97416126741 56.5535127417268
"2312" 462.2 127.8163058242 56.3514013161688
"2313" 462.4 127.867028624501 56.4658874303485
"2314" 462.6 127.834231078649 56.3428966334011
"2315" 462.8 127.190493831015 56.3629680481807
"2316" 463 127.066367259125 56.2933950183177
"2317" 463.2 126.851539019312 56.519227525082
"2318" 463.4 126.834342067721 56.5461367446688
"2319" 463.6 126.8426286817 56.4052643070305
"2320" 463.8 126.970710910806 56.4959667013411
"2321" 464 127.027429083763 56.5359789597916
"2322" 464.2 127.219669617732 56.9356076016688
"2323" 464.4 127.231063711953 57.0688839764932
"2324" 464.6 127.23977556007 56.9701496978327
"2325" 464.8 126.987644426328 56.0004885813555
"2326" 465 127.086015931446 54.6279991811195
"2327" 465.2 126.257878325585 52.7345454239705
"2328" 465.4 126.302013438484 51.7907424665245
"2329" 465.6 126.273614521828 51.6284629427745
"2330" 465.8 125.599369274763 51.9209586972755
"2331" 466 124.11032911543 50.7863481284575
"2332" 466.2 123.639451413731 50.547341051082
"2333" 466.4 122.767091426461 49.4391755955106
"2334" 466.6 121.936953206296 49.5936676165198
"2335" 466.8 121.159930497638 49.7259917576327
"2336" 467 120.669101267551 49.6143841514666
"2337" 467.2 118.587764538558 49.8020433702769
"2338" 467.4 118.238459817292 49.6040258839932
"2339" 467.6 116.471931287328 49.5779028387067
"2340" 467.8 115.303518716328 49.8876622689824
"2341" 468 112.526897831311 50.2702836140859
"2342" 468.2 109.585378406737 51.0955222340955
"2343" 468.4 107.199869407612 51.4761414807092
"2344" 468.6 105.783611745794 52.1090316233342
"2345" 468.8 104.588644343634 53.9767214148569
"2346" 469 103.090170841816 55.5617844935726
"2347" 469.2 101.628764181661 57.4821558303099
"2348" 469.4 101.49847018723 58.8666588743845
"2349" 469.6 100.91743893589 61.8480159509307
"2350" 469.8 101.367235441936 64.0694815184389
"2351" 470 100.836560915182 66.5700883508884
"2352" 470.2 100.585847775694 65.8254870780432
"2353" 470.4 98.9231944095539 64.8907570212432
"2354" 470.6 95.9293306767867 63.8137508758657
"2355" 470.8 93.2060665359204 63.6380260172845
"2356" 471 90.2072465992171 63.5624564142117
"2357" 471.2 87.209559026491 63.0513748550155
"2358" 471.4 84.5923647247064 63.2541926120311
"2359" 471.6 82.3420886620397 64.4580116245766
"2360" 471.8 80.8989349505215 66.1227566709371
"2361" 472 78.7424337715852 67.9003045526069
"2362" 472.2 77.4867015343224 68.8376627164082
"2363" 472.4 77.4402635325246 69.3165622144251
"2364" 472.6 77.4808730712147 68.2912982673078
"2365" 472.8 75.8917672908969 66.356092918867
"2366" 473 73.3671438097657 64.143936615037
"2367" 473.2 71.1253048389746 61.8208102660668
"2368" 473.4 69.8847886303518 59.0411316253306
"2369" 473.6 69.7902568689441 56.3186168967869
"2370" 473.8 70.2920963894034 54.6779656599099
"2371" 474 71.2178022193786 53.6278957075902
"2372" 474.2 72.6008211809704 53.1350958477126
"2373" 474.4 72.5253508734612 52.3968404204512
"2374" 474.6 71.5238150355929 51.7878446178861
"2375" 474.8 69.4405433698848 49.2117730923004
"2376" 475 67.5481322950687 45.7927753547789
"2377" 475.2 65.0126393168837 43.1786667221311
"2378" 475.4 62.678072270022 40.5199787656321
"2379" 475.6 59.8652271916887 38.381495263771
"2380" 475.8 56.8314506191766 35.6877912529791
"2381" 476 53.3886752134314 32.5903956638187
"2382" 476.2 51.411926901488 29.3864467269885
"2383" 476.4 50.0089115360051 25.2229682400657
"2384" 476.6 50.3490528843705 21.9747778261004
"2385" 476.8 51.6561912653876 20.0821349233932
"2386" 477 52.5425370580295 18.910726422724
"2387" 477.2 54.1511342955005 18.6201632438227
"2388" 477.4 56.2462551116161 16.6600342587144
"2389" 477.6 57.4371371551353 14.2408210508106
"2390" 477.8 60.2589109127528 11.1474186697946
"2391" 478 61.0487009995335 9.73862899665501
"2392" 478.2 60.2387676963033 9.35523782940828
"2393" 478.4 59.7202035591453 10.4303555031685
"2394" 478.6 59.1368081456989 11.1592033436393
"2395" 478.8 58.4328252094908 12.6380751045494
"2396" 479 57.2984595859101 14.8818959497484
"2397" 479.2 54.3880721295068 17.5994419226866
"2398" 479.4 51.0071231025487 19.8095053234932
"2399" 479.6 48.3089674429419 22.872415420329
"2400" 479.8 47.1480857658579 26.7698216239705
"2401" 480 45.5500518959746 30.6364133139197
"2402" 480.2 42.6275355577998 34.551698503271
"2403" 480.4 39.7481005318771 38.5764092175997
"2404" 480.6 37.7276648436834 43.447390413724
"2405" 480.8 35.7478812135936 47.2941322374241
"2406" 481 34.6789943292338 52.237011156837
"2407" 481.2 35.2076447165521 57.0854431115698
"2408" 481.4 37.1406124249976 62.5734054220933
"2409" 481.6 40.1281534911545 64.6810419443971
"2410" 481.8 43.9982110864489 65.7680117671073
"2411" 482 48.7617015555498 67.4583797081321
"2412" 482.2 53.3850009600634 68.9508069927998
"2413" 482.4 58.3562657668653 70.2331214182055
"2414" 482.6 63.1767392154476 70.7990299219333
"2415" 482.8 67.4472871624526 70.3190070906807
"2416" 483 72.1333470570923 71.1604741505962
"2417" 483.2 76.3637815230634 70.5307359410074
"2418" 483.4 80.3427817879747 68.9992927284197
"2419" 483.6 85.2833234536407 69.054819268047
"2420" 483.8 90.3848736925007 69.5307030964644
"2421" 484 95.5801266373087 71.1186164798753
"2422" 484.2 99.5821461329926 70.4356977791504
"2423" 484.4 100.505480773456 69.2231566495861
"2424" 484.6 99.8711996634848 68.1215105112147
"2425" 484.8 100.215267919664 66.6433758777433
"2426" 485 102.418839636449 63.6920942865928
"2427" 485.2 105.880178600056 60.1874327671861
"2428" 485.4 109.919547774085 56.7192875167575
"2429" 485.6 114.344538587299 53.9929215319791
"2430" 485.8 118.513973441231 51.4200677470231
"2431" 486 121.610247296758 51.1281680248769
"2432" 486.2 122.538979734478 52.1970320994083
"2433" 486.4 122.111622030357 53.164629552155
"2434" 486.6 121.729787856828 54.8103348400668
"2435" 486.8 122.369908275263 57.390550913669
"2436" 487 121.769128347434 59.9928659407887
"2437" 487.2 119.70623275198 61.6564555565911
"2438" 487.4 116.584051685555 63.0692923061826
"2439" 487.6 113.590641784011 66.186343749631
"2440" 487.8 112.636835603603 69.3259557601412
"2441" 488 113.157494953767 71.2127738616372
"2442" 488.2 113.075335444964 70.6221281589906
"2443" 488.4 111.759333917628 70.6836235574643
"2444" 488.6 108.811039530138 70.8769240933332
"2445" 488.8 105.315799574188 71.5800193693051
"2446" 489 101.516643783434 73.002766184213
"2447" 489.2 98.0491483536088 75.589034624462
"2448" 489.4 96.2484498722531 78.7376889796901
"2449" 489.6 96.4628660089526 80.2881332883228
"2450" 489.8 96.1545349138276 79.6990253045981
"2451" 490 94.7722084251571 78.9603917303682
"2452" 490.2 92.3268781030913 77.2553867561114
"2453" 490.4 88.835397210001 75.5733862418147
"2454" 490.6 85.5752082015176 74.2224787549632
"2455" 490.8 81.9219715628576 74.0238486178932
"2456" 491 79.0492895983125 75.4812170923948
"2457" 491.2 76.5757666042171 77.4194195369485
"2458" 491.4 75.1620557215276 80.5388305647099
"2459" 491.6 74.4454578773111 81.9290370401114
"2460" 491.8 73.6080079913617 81.0449459763569
"2461" 492 70.9835055118049 79.5755786522205
"2462" 492.2 66.8599733967106 78.186629150105
"2463" 492.4 62.6852110971439 78.5222370162433
"2464" 492.6 59.1744737441306 80.5679425277584
"2465" 492.8 56.1039484523276 83.1725190488232
"2466" 493 55.7875033810151 83.946430097587
"2467" 493.2 55.6679104276428 83.0900528282324
"2468" 493.4 54.8873755065373 81.2275937218562
"2469" 493.6 52.9476117153901 77.8568909688682
"2470" 493.8 50.3833542309464 75.0478484800353
"2471" 494 47.8399818700606 72.0411394541267
"2472" 494.2 44.9590900827891 69.493253975599
"2473" 494.4 40.8734940673505 67.6170530202432
"2474" 494.6 37.1000616357688 66.5708273847727
"2475" 494.8 33.1738517464526 67.5833488114644
"2476" 495 30.0543399783661 68.9839459318298
"2477" 495.2 29.645649949903 69.0536860871017
"2478" 495.4 27.9114781180441 68.3478127725525
"2479" 495.6 27.0301309730051 68.330476272318
"2480" 495.8 26.9835120674045 68.0215035255894
"2481" 496 27.3925277989133 66.285433613929
"2482" 496.2 28.2803864711912 63.5256419972129
"2483" 496.4 28.9570010580297 59.744769740456
"2484" 496.6 30.176030317508 56.4789895427381
"2485" 496.8 31.9810972468901 53.2634291445557
"2486" 497 33.6582315370397 49.433878262122
"2487" 497.2 36.0734622768176 47.9059329474732
"2488" 497.4 38.2374646435852 45.7476742923342
"2489" 497.6 40.2561938186847 42.5388390757004
"2490" 497.8 41.8653521214158 38.3761920113609
"2491" 498 44.7269055334237 34.4558564939452
"2492" 498.2 48.572323927199 31.0958143724147
"2493" 498.4 52.8474322272137 27.9372993714314
"2494" 498.6 58.3471507921641 25.9736306179356
"2495" 498.8 63.5600684166257 25.1235355742913
"2496" 499 68.9969035203748 25.3778363025829
"2497" 499.2 74.5503573755335 25.0043592543609
"2498" 499.4 79.6898453512394 26.4706024807138
"2499" 499.6 84.853256406797 28.7256060141004
"2500" 499.8 90.2495272738579 31.0697372472129
"2501" 500 94.1796422854034 33.575726498819
"2502" 500.2 97.5558663306805 36.5395696366844
"2503" 500.4 101.579397595148 36.9206994559131
"2504" 500.6 106.242593778475 37.5934319556256
"2505" 500.8 107.502417450618 35.9803353061332
"2506" 501 108.888377314599 33.2916881566432
"2507" 501.2 108.452047447543 31.8786354815827
"2508" 501.4 107.770332403301 32.1506068738538
"2509" 501.6 107.459896869426 33.8655888558927
"2510" 501.8 107.785959946808 37.5738109718571
"2511" 502 109.503615077807 41.9440977660371
"2512" 502.2 110.9072188911 47.0301742860917
"2513" 502.4 113.558612154026 51.575481088362
"2514" 502.6 116.009911937357 55.1616222797138
"2515" 502.8 118.086233390874 59.0086551061778
"2516" 503 117.337882448104 61.6424043415837
"2517" 503.2 114.402114516364 63.1802973812226
"2518" 503.4 111.052778706343 65.9647524147887
"2519" 503.6 107.054525965068 69.3930401281632
"2520" 503.8 103.966862104239 72.8481811975962
"2521" 504 100.998254138718 75.2078400231732
"2522" 504.2 98.5999879819296 74.8103412974882
"2523" 504.4 95.2536376789488 74.3128045213948
"2524" 504.6 90.7171350414552 74.0806119236475
"2525" 504.8 86.2879398698276 74.7022753783948
"2526" 505 81.661979894848 75.5455668948861
"2527" 505.2 77.26586754324 77.0326113673051
"2528" 505.4 72.5956050534213 80.5020472059932
"2529" 505.6 69.9971696146663 83.5141645597271
"2530" 505.8 67.2801559828379 84.3000572556556
"2531" 506 63.6067325458838 83.8129141635803
"2532" 506.2 60.9466547676628 81.8134797528696
"2533" 506.4 56.6225596461223 79.6783505075485
"2534" 506.6 51.7815856079746 77.0712671568315
"2535" 506.8 47.212290974313 75.0699370896316
"2536" 507 42.0847841638918 74.8919398537478
"2537" 507.2 37.0311111955872 75.822155401849
"2538" 507.4 35.9151273937987 77.331354972724
"2539" 507.6 35.8475691797576 78.2301338734932
"2540" 507.8 35.9085075997064 79.253970141516
"2541" 508 36.3152152696008 80.2688331275319
"2542" 508.2 36.0504792163551 83.4355616737817
"2543" 508.4 36.5711382980015 86.2481534730367
"2544" 508.6 36.2789864957241 85.8281730923812
"2545" 508.8 34.1155964665373 86.378659895082
"2546" 509 31.3602499531329 86.5125391245906
"2547" 509.2 28.1890481147406 85.4057110758302
"2548" 509.4 23.8537116461118 84.8357645928748
"2549" 509.6 19.393110255432 85.2288395757927
"2550" 509.8 14.2569982192298 84.8850054735367
"2551" 510 10.5192849553701 84.0079754701581
"2552" 510.2 8.96239592104758 82.7908376089632
"2553" 510.4 7.16634516291851 81.480641909819
"2554" 510.6 6.65118752201316 82.0917173448309
"2555" 510.8 8.4708066613221 82.4255053852982
"2556" 511 9.8153370978776 81.1949807724058
"2557" 511.2 11.9533509535718 78.6943287902665
"2558" 511.4 14.0567642641379 75.307983276864
"2559" 511.6 16.8530754838676 71.2352372817732
"2560" 511.8 19.5547813620923 68.9420176023903
"2561" 512 22.7294432466761 67.868832160122
"2562" 512.2 23.8401023551781 68.6489500331195
"2563" 512.4 26.1430913799838 68.9802010197432
"2564" 512.6 28.9806472039791 69.9538781622432
"2565" 512.8 31.6270547413622 72.0516221841046
"2566" 513 35.6932413526713 73.252209482462
"2567" 513.2 39.1147575841003 74.6826051330917
"2568" 513.4 41.815713678857 77.4340096216844
"2569" 513.6 45.7273320479704 77.7631662643351
"2570" 513.8 50.0109378801884 76.8599593379134
"2571" 514 55.0952189326976 75.6167844230233
"2572" 514.2 60.0190578767419 73.5110453228432
"2573" 514.4 65.3850389746376 71.3871309160032
"2574" 514.6 71.1809645127314 70.0063069314548
"2575" 514.8 75.9302196256483 67.5692877264602
"2576" 515 81.2928815970412 65.2764466077869
"2577" 515.2 85.753808408799 63.0472616314432
"2578" 515.4 90.2912508903372 59.9287485065798
"2579" 515.6 96.3877132586334 58.8898808070782
"2580" 515.8 102.39480675403 59.4681243199356
"2581" 516 108.068348565135 61.4416929895413
"2582" 516.2 112.27491914737 64.6125635519575
"2583" 516.4 112.747359986438 67.5186603826853
"2584" 516.6 111.670312007456 66.830692813729
"2585" 516.8 111.214074717828 65.3846221285731
"2586" 517 111.55341566254 62.846999058768
"2587" 517.2 113.188157394975 58.8157753203903
"2588" 517.4 116.047408053198 54.4334645107932
"2589" 517.6 117.831298016371 49.2211722502918
"2590" 517.8 119.392962714828 44.591063868516
"2591" 518 118.579315676936 40.261545499867
"2592" 518.2 117.85380384726 35.5830750319932
"2593" 518.4 116.874898659174 32.1135066796591
"2594" 518.6 113.271085846061 31.0294800849811
"2595" 518.8 108.50351491507 28.752582350516
"2596" 519 103.926475797424 25.1460050468106
"2597" 519.2 99.5723666259167 20.9538169751244
"2598" 519.4 95.954900480837 16.2509909366583
"2599" 519.6 91.8629369943133 11.9190112229861
"2600" 519.8 86.7575959032688 8.95205059918442
"2601" 520 81.0668258340068 5.61402743651683
"2602" 520.2 78.1013395786296 5.1320454278868
"2603" 520.4 74.3969077670463 7.05027776864949
"2604" 520.6 69.4030013017064 9.11774348903112
"2605" 520.8 64.0379711085405 10.1604612449957
"2606" 521 59.2178246730994 11.9983458783695
"2607" 521.2 54.4944005228888 12.2684752096412
"2608" 521.4 52.4974483165076 14.5750170054132
"2609" 521.6 51.1654579855676 18.4853044096932
"2610" 521.8 49.4679642349815 23.2286100585029
"2611" 522 48.6189235840606 28.7909679748452
"2612" 522.2 49.0361979002982 34.1111042930374
"2613" 522.4 50.2676698179761 38.2563490083819
"2614" 522.6 51.8106692389491 40.696244998075
"2615" 522.8 52.976946860068 45.5595208305317
"2616" 523 53.0543181569502 50.8257151288281
"2617" 523.2 53.8177545217376 55.9134537673932
"2618" 523.4 54.5002449235041 61.1296904119785
"2619" 523.6 55.0152846758562 66.8195650749575
"2620" 523.8 54.3120251974148 71.9441099727845
"2621" 524 54.0802273326217 76.6054294651256
"2622" 524.2 53.7549523460463 78.0800253140245
"2623" 524.4 55.2479239645463 77.0698352786807
"2624" 524.6 57.6198301212394 76.1854118742432
"2625" 524.8 60.6745035094747 75.1506412639785
"2626" 525 65.316741043941 75.3020759099134
"2627" 525.2 70.1248993043276 75.187889577233
"2628" 525.4 74.3494658450521 76.5033472677126
"2629" 525.6 77.5526649342562 78.573901517682
"2630" 525.8 79.5063287618585 78.7149648630061
"2631" 526 82.4614890788894 76.4223065192226
"2632" 526.2 85.3740330073622 73.9257096742234
"2633" 526.4 89.9255976742076 71.6130240130632
"2634" 526.6 94.3639487725257 70.0053177093942
"2635" 526.8 98.7697318542603 69.2423448658009
"2636" 527 102.945031429855 67.3934678986321
"2637" 527.2 107.204379513856 65.558421347529
"2638" 527.4 111.603545574828 66.0183678834147
"2639" 527.6 114.662142396773 67.5491636048029
"2640" 527.8 113.885256916309 68.3298581736206
"2641" 528 112.709642808708 67.3444234203432
"2642" 528.2 112.721326934418 64.9764406097832
"2643" 528.4 112.577222717328 61.5278259675317
"2644" 528.6 113.596719960651 56.4445851027727
"2645" 528.8 115.193101720786 51.2713225166659
"2646" 529 115.883709838353 45.8267608456144
"2647" 529.2 117.360632970118 40.5806942561341
"2648" 529.4 118.516653286578 34.5157750873298
"2649" 529.6 117.402766635558 34.8937116151032
"2650" 529.8 115.301590642778 32.0325275905799
"2651" 530 114.243292494494 27.3609124953266
"2652" 530.2 111.177177478743 25.5460010777801
"2653" 530.4 106.699237792993 23.2325004040685
"2654" 530.6 102.881758807464 19.0472833180008
"2655" 530.8 99.982477051199 14.2892195813004
"2656" 531 98.2164394508864 14.8781169723609
"2657" 531.2 93.888293487012 14.913705400185
"2658" 531.4 88.6013967604076 14.5594381711332
"2659" 531.6 83.2817116923588 14.1378359684307
"2660" 531.8 78.0028325481912 14.6686867135463
"2661" 532 74.1870803428376 15.6733248221532
"2662" 532.2 70.6681086575118 17.1744274988959
"2663" 532.4 66.2991595319213 18.2435079193057
"2664" 532.6 61.3463804334315 19.5154741071937
"2665" 532.8 57.3421718373182 22.4163880880357
"2666" 533 54.3847128121419 26.870982885529
"2667" 533.2 52.4841604872688 31.8124625683903
"2668" 533.4 52.5312281650949 37.0956487315799
"2669" 533.6 51.7649406037111 42.2938847743306
"2670" 533.8 51.1981136189622 47.6641614231663
"2671" 534 50.6608096304684 52.8095979133306
"2672" 534.2 49.7769561969452 57.1318866151256
"2673" 534.4 51.0334788045917 58.2293356651961
"2674" 534.6 51.4245139476791 58.184917216065
"2675" 534.8 51.9054526138676 58.6008026806932
"2676" 535 52.8713403392276 59.197064016529
"2677" 535.2 54.9392101346955 61.4590043756017
"2678" 535.4 58.3699607112367 63.934783099516
"2679" 535.6 61.5356759401312 66.7581306838236
"2680" 535.8 65.2997881314943 70.5921776223266
"2681" 536 67.7766191371217 74.0089570851256
"2682" 536.2 68.8620111294018 76.3820753762928
"2683" 536.4 68.4745657234034 75.4064701602432
"2684" 536.6 68.6107319929296 74.2499801664983
"2685" 536.8 69.8961324417208 73.0393948545928
"2686" 537 72.6904913089344 71.9655140450005
"2687" 537.2 75.9555071341217 70.950465355155
"2688" 537.4 80.3942125133888 70.0850265120494
"2689" 537.6 85.1045476504815 70.2609609533394
"2690" 537.8 90.0168341145702 70.6634092284611
"2691" 538 95.1377974620553 69.479572069065
"2692" 538.2 100.617528004733 68.3959947342432
"2693" 538.4 105.383246599087 67.7294003828394
"2694" 538.6 107.36056018078 68.9277722505317
"2695" 538.8 108.305782991257 70.98397398029
"2696" 539 106.713522592494 71.244246254122
"2697" 539.2 104.45253942723 71.0741087715525
"2698" 539.4 101.294490441583 71.6866260566514
"2699" 539.6 96.5190396902507 73.4553709631567
"2700" 539.8 92.2663175247776 76.2360430856533
"2701" 540 87.2535030361401 78.8792519684932
"2702" 540.2 82.4225463105695 80.4737791599207
"2703" 540.4 77.2033056937578 80.7684875403363
"2704" 540.6 72.1825254584782 80.9622953974481
"2705" 540.8 66.141674630464 80.9697072880728
"2706" 541 60.8687514900936 82.9307156529241
"2707" 541.2 57.79232469324 86.4642303682639
"2708" 541.4 57.4711534399213 86.4049648823995
"2709" 541.6 55.5663093345124 86.358221323928
"2710" 541.8 52.5565515228482 86.094835328635
"2711" 542 47.9123603186863 85.8967830259606
"2712" 542.2 42.1681943502963 85.682821001712
"2713" 542.4 36.5848292254446 86.6265454874347
"2714" 542.6 31.6736862933946 88.1184777196453
"2715" 542.8 27.8456740499943 91.8291579637433
"2716" 543 25.5356791225876 96.2561433716433
"2717" 543.2 24.726254148438 98.2587991462952
"2718" 543.4 25.0786999837076 97.9074998053233
"2719" 543.6 23.1984693180128 96.0724669921692
"2720" 543.8 18.9945384626552 94.8352462450708
"2721" 544 13.9251298546366 93.2171037331646
"2722" 544.2 12.5135046460943 90.4919746880433
"2723" 544.4 10.5557291454194 86.828299170631
"2724" 544.6 7.9601308146111 82.3486878071814
"2725" 544.8 6.49459614651831 77.6348858884391
"2726" 545 4.50295460839759 73.3539587438533
"2727" 545.2 1.98996880184683 68.9989255801759
"2728" 545.4 2.55170561482759 67.4223175917433
"2729" 545.6 3.75291573168021 64.1446128530959
"2730" 545.8 4.28360793638077 59.4505949442113
"2731" 546 6.49654409711472 54.9071921819066
"2732" 546.2 9.33794024437305 52.8210945033039
"2733" 546.4 11.4072500502519 51.6880883738493
"2734" 546.6 14.5867407108375 49.2502243876591
"2735" 546.8 17.1767337144194 47.8971102403045
"2736" 547 20.2706625837973 47.4393153883948
"2737" 547.2 24.0207847115183 46.6860058290989
"2738" 547.4 28.8036149962518 45.8302893226069
"2739" 547.6 34.0461041866088 46.2042698614307
"2740" 547.8 38.8643516500257 47.4049852432904
"2741" 548 44.3132693946578 48.8710123370923
"2742" 548.2 48.9023438094665 51.4504062431043
"2743" 548.4 51.8925489329488 55.4726435701523
"2744" 548.6 54.9943239352144 60.0701366025263
"2745" 548.8 59.4180569484665 63.729556873521
"2746" 549 64.6535827458949 66.8530909545894
"2747" 549.2 70.3049377193559 69.8987643617244
"2748" 549.4 75.3827558738276 72.2105181278021
"2749" 549.6 80.1783616787064 72.2395606664554
"2750" 549.8 85.3004935556155 70.9373904273948
"2751" 550 91.278512517857 70.496082688655
"2752" 550.2 98.1704752616955 71.5044130835074
"2753" 550.4 104.058502305886 73.2643804467432
"2754" 550.6 106.870547350713 76.2150858443004
"2755" 550.8 105.091592845788 75.9556240686133
"2756" 551 104.196036750915 75.4556266761753
"2757" 551.2 104.719075426092 73.7874932644785
"2758" 551.4 105.123492363599 71.1853479196147
"2759" 551.6 106.359185520174 67.0463432495898
"2760" 551.8 108.674877463857 62.2408278569491
"2761" 552 111.993016431828 57.3017472154277
"2762" 552.2 114.906558035155 52.0756678611086
"2763" 552.4 117.536606293613 46.4727893911498
"2764" 552.6 121.471320833546 41.734944250516
"2765" 552.8 121.032280958382 42.5492924060614
"2766" 553 122.04061556001 44.0877703805221
"2767" 553.2 122.263362930918 45.5106871769232
"2768" 553.4 123.7851142606 47.8504429907185
"2769" 553.6 124.301699011611 50.4592828334865
"2770" 553.8 124.371576028365 52.4791291443942
"2771" 554 123.564304790734 53.1119935329068
"2772" 554.2 122.163885582859 55.2594672866807
"2773" 554.4 120.950846142828 59.0165728584494
"2774" 554.6 121.651106875615 63.5099058009705
"2775" 554.8 122.347433559343 65.1582723573645
"2776" 555 121.761260249312 66.0709717394251
"2777" 555.2 122.095654419464 68.5808950400917
"2778" 555.4 122.999462850648 72.1037572928832
"2779" 555.6 122.131060861009 74.7455499180614
"2780" 555.8 122.809178517656 78.4851445536718
"2781" 556 123.072219321381 81.2278164802964
"2782" 556.2 120.803257186491 81.7158980436433
"2783" 556.4 117.179534279996 83.7396040412036
"2784" 556.6 113.644210585984 87.5896054057745
"2785" 556.8 111.19357625167 92.2398105691064
"2786" 557 110.657687779256 96.7588889028037
"2787" 557.2 110.981287538931 100.999629809312
"2788" 557.4 110.385889562138 104.545157610967
"2789" 557.6 110.031916116581 103.333821612184
"2790" 557.8 108.647894515594 104.91970621291
"2791" 558 107.945731649807 107.588005406171
"2792" 558.2 105.548298671785 110.581838087191
"2793" 558.4 102.715733096547 112.559364271816
"2794" 558.6 98.6722379070186 114.782411410648
"2795" 558.8 94.9055421655172 118.015477251347
"2796" 559 91.6995349355118 119.769250619159
"2797" 559.2 86.2525334282821 121.147166831777
"2798" 559.4 80.6649543718901 123.380354368837
"2799" 559.6 76.0695646969244 125.29643058434
"2800" 559.8 70.9017470889889 125.811537201663
"2801" 560 66.7013248355373 126.732866110695
"2802" 560.2 64.8285764773461 125.672252124169
"2803" 560.4 59.861457061339 125.347255960107
"2804" 560.6 53.8793825573452 126.115575741643
"2805" 560.8 50.2256557501648 124.660947378057
"2806" 561 46.1769182753448 124.148524079967
"2807" 561.2 47.6432668352629 124.296517738949
"2808" 561.4 49.2319515532609 123.74413096791
"2809" 561.6 50.1873060715191 123.804439102977
"2810" 561.8 51.0018802256276 123.488811183877
"2811" 562 51.4195984195089 123.247187078331
"2812" 562.2 52.1589149963107 122.830017096299
"2813" 562.4 52.5231075729688 122.262105262384
"2814" 562.6 52.6573659888758 121.340569186424
"2815" 562.8 52.5389918745876 120.148882212403
"2816" 563 51.5481010818646 118.709859520021
"2817" 563.2 49.7773113915253 116.119760909429
"2818" 563.4 47.7303250268276 112.610673775168
"2819" 563.6 44.4831704118396 108.839962402713
"2820" 563.8 40.1356433153276 105.800570855862
"2821" 564 35.5106768884526 103.920605278356
"2822" 564.2 30.4188447547891 102.769294472551
"2823" 564.4 25.2546109874526 101.138593309535
"2824" 564.6 20.6467266157092 98.6773538659933
"2825" 564.8 16.5682306616344 94.8224775427319
"2826" 565 12.0317803386231 90.6710722715273
"2827" 565.2 9.18946161853727 85.9682497446949
"2828" 565.4 7.62338655488254 81.1971742209136
"2829" 565.6 6.04514118064578 75.508755435819
"2830" 565.8 5.52353758889281 70.8090206960911
"2831" 566 6.47181445811019 66.5036743746889
"2832" 566.2 7.41556259643224 62.7350811150572
"2833" 566.4 8.59715880626093 61.0047033591766
"2834" 566.6 10.4100915524213 58.711964154462
"2835" 566.8 12.7428597063276 57.5962924286807
"2836" 567 15.3570353071003 57.1603506171523
"2837" 567.2 16.6521403151949 56.6800754848963
"2838" 567.4 17.5202350467451 56.2260342438618
"2839" 567.6 17.8315521662215 55.7480270043948
"2840" 567.8 19.1654196005705 54.8832106194718
"2841" 568 21.5602679518786 54.4664503078657
"2842" 568.2 25.0406362339719 55.2784556639443
"2843" 568.4 27.7927317940191 55.2244218150624
"2844" 568.6 30.4485103328864 56.8951494275374
"2845" 568.8 32.7376640568579 57.2587018436675
"2846" 569 35.93211189407 55.9132570649402
"2847" 569.2 39.9776504205068 53.9341334780923
"2848" 569.4 43.4828881335068 50.9910565303848
"2849" 569.6 47.3008151097622 47.8450371770283
"2850" 569.8 50.4491312016545 44.2488016002432
"2851" 570 53.9327394224164 40.4159715776171
"2852" 570.2 57.7341621823419 36.3592348113004
"2853" 570.4 62.470298999443 33.0178102527144
"2854" 570.6 67.0826175156861 29.2137568186961
"2855" 570.8 72.4317651496353 26.0560186838394
"2856" 571 77.3449471438562 23.2285030610147
"2857" 571.2 82.4477572198076 21.4959141343032
"2858" 571.4 87.9260084742688 20.4910793232432
"2859" 571.6 93.4053288644158 19.2730283096844
"2860" 571.8 98.5679559910376 19.3771926722232
"2861" 572 100.218407593434 21.2700210372432
"2862" 572.2 99.7519473963176 20.6157099974832
"2863" 572.4 99.9531240736064 19.543616565349
"2864" 572.6 99.9439810900438 16.1612861922703
"2865" 572.8 98.9067956366276 15.9064509494147
"2866" 573 96.5504969517776 15.1748021251932
"2867" 573.2 93.842132036788 13.1798244235205
"2868" 573.4 90.804303846193 10.6457054477336
"2869" 573.6 86.644651495865 8.41748275624324
"2870" 573.8 81.9130099518761 6.06553253241799
"2871" 574 77.0623489446401 6.10094255471199
"2872" 574.2 71.4417735386395 6.7246341797779
"2873" 574.4 66.5575119864872 6.83473948630707
"2874" 574.6 61.9138705084489 9.06786127472868
"2875" 574.8 57.3659838254911 12.6192741173394
"2876" 575 52.7356039613425 16.0025240999957
"2877" 575.2 49.8213675891674 20.6309863301267
"2878" 575.4 46.1300239807385 24.5940198365898
"2879" 575.6 42.3987336834295 28.6510609679617
"2880" 575.8 42.4927533977963 32.3374845569932
"2881" 576 42.9448464769563 37.6586462080353
"2882" 576.2 44.0662739546625 42.7476372290879
"2883" 576.4 46.2113886845276 47.9020382389032
"2884" 576.6 47.042133803779 54.5376385118646
"2885" 576.8 46.9322916041511 60.5913042273021
"2886" 577 46.8795391741577 66.5696411038452
"2887" 577.2 46.8333618410094 71.7989471716675
"2888" 577.4 45.3172117788173 76.6551860007278
"2889" 577.6 43.7739181032434 78.2291698367185
"2890" 577.8 44.6555551031434 78.2311587968012
"2891" 578 47.2053860456537 78.6958055503411
"2892" 578.2 50.9512490142176 78.8922343303932
"2893" 578.4 55.8690613890853 79.8070893279958
"2894" 578.6 60.4585640981467 80.8176290883496
"2895" 578.8 64.4863240319175 81.9355771112994
"2896" 579 68.3160235462609 81.0451426788099
"2897" 579.2 72.7481000764747 79.4569670730432
"2898" 579.4 77.0055511113276 78.2869317068057
"2899" 579.6 81.8918911541148 78.2943551318284
"2900" 579.8 86.7409978055215 79.50386254358
"2901" 580 91.5537448241643 80.3662622983657
"2902" 580.2 94.0483538609021 81.5468511184773
"2903" 580.4 93.555300329168 81.9238920545092
"2904" 580.6 92.8467948339872 81.0952306566369
"2905" 580.8 93.1769673941825 79.0540950682755
"2906" 581 94.4181440097026 76.1367280171182
"2907" 581.2 96.95018659859 72.9423921639759
"2908" 581.4 100.557410221056 70.076283288729
"2909" 581.6 104.784060665241 67.5384098664259
"2910" 581.8 109.488184253475 64.8182085282727
"2911" 582 114.880343650549 62.5951259121952
"2912" 582.2 120.160776690056 60.391441311329
"2913" 582.4 122.798050778885 61.1815107641004
"2914" 582.6 121.928197538695 62.0946502082527
"2915" 582.8 121.658634527183 64.4488573950317
"2916" 583 120.920886846135 66.9092646358875
"2917" 583.2 121.437684714078 69.4904078424132
"2918" 583.4 122.100167005151 72.7756327046256
"2919" 583.6 124.03693902877 76.9272611256718
"2920" 583.8 124.113821587555 78.0108106383645
"2921" 584 122.875290377416 78.9460729488609
"2922" 584.2 122.5913446011 82.4759563221524
"2923" 584.4 122.177265011679 85.4995659863283
"2924" 584.6 121.733844844921 86.7335809179932
"2925" 584.8 121.451594387542 87.8509913529575
"2926" 585 121.104148501434 86.125205341722
"2927" 585.2 121.550631262608 86.1987076077132
"2928" 585.4 121.729787856828 84.5702700360029
"2929" 585.6 122.06362001997 83.6150321273004
"2930" 585.8 122.423045982288 82.2261048663132
"2931" 586 123.310358907565 80.1028080669811
"2932" 586.2 123.820438023177 77.9931445312621
"2933" 586.4 125.429760998328 76.6846427000341
"2934" 586.6 126.237027865564 74.3548988463432
"2935" 586.8 126.34726445953 73.2568906225702
"2936" 587 126.947902502144 72.3264710360085
"2937" 587.2 127.652829800907 71.01817476157
"2938" 587.4 127.446926097318 70.3727430461866
"2939" 587.6 126.314184402765 69.2723041624932
"2940" 587.8 125.52398781857 67.5081686946304
"2941" 588 125.815413513592 64.8220268700079
"2942" 588.2 126.089697728244 64.4832551060488
"2943" 588.4 125.784652667089 64.6468827462993
"2944" 588.6 126.463086830638 64.0135704063784
"2945" 588.8 127.388350019587 62.7823715165221
"2946" 589 127.542456684884 62.9764710165546
"2947" 589.2 127.618124477016 63.0320941195205
"2948" 589.4 128.31022254489 62.2618287364932
"2949" 589.6 128.424791888658 62.1527768965332
"2950" 589.8 127.965139910563 61.9086321259785
"2951" 590 127.274927385204 62.064201197669
"2952" 590.2 125.714074723938 62.4916165421232
"2953" 590.4 124.503774164848 60.5668356700596
"2954" 590.6 124.241874884478 56.3418717100933
"2955" 590.8 125.270432011373 52.809292356122
"2956" 591 125.08578907322 51.6451079686918
"2957" 591.2 123.762338891796 49.6161968482745
"2958" 591.4 122.107914902459 45.681903103185
"2959" 591.6 122.088409537036 40.9325150950947
"2960" 591.8 121.63051097171 39.3842342294785
"2961" 592 119.294611488312 37.0416237212129
"2962" 592.2 117.51316970094 32.6322371613555
"2963" 592.4 115.296028892155 28.9283662542144
"2964" 592.6 112.410025632252 25.3417618149705
"2965" 592.8 109.862381743533 21.5754883760668
"2966" 593 106.379128422343 20.0662020246978
"2967" 593.2 102.284643923484 16.259640741462
"2968" 593.4 98.7218879774164 12.989215432804
"2969" 593.6 95.1434843052519 12.9613094212432
"2970" 593.8 90.720680345374 11.9267356327175
"2971" 594 86.3194122623125 11.6079965443948
"2972" 594.2 81.7208816098486 12.2014996089906
"2973" 594.4 77.8333590189961 12.6710296439286
"2974" 594.6 74.2143433028276 14.5039194823021
"2975" 594.8 70.8794990897651 16.503060027087
"2976" 595 67.2308609065207 17.5835444105898
"2977" 595.2 64.0452592265576 20.0821349233932
"2978" 595.4 62.5533544754216 23.2713613816294
"2979" 595.6 61.3164297763519 26.9419267217093
"2980" 595.8 59.3874577071345 30.7060129885205
"2981" 596 56.8267164850295 34.1075796698971
"2982" 596.2 54.1405150952496 38.6032607373075
"2983" 596.4 51.0895111684526 43.0279602600317
"2984" 596.6 47.1573534775872 45.1101313801471
"2985" 596.8 42.7196326550391 44.664486841849
"2986" 597 40.2998320099452 43.4851332531844
"2987" 597.2 39.5553710788882 42.6515776816372
"2988" 597.4 38.0120998331133 42.3756322403861
"2989" 597.6 37.1143520632533 44.6035671333522
"2990" 597.8 35.4732277675872 48.218408411974
"2991" 598 35.8476455465923 51.9465785385962
"2992" 598.2 35.5573736493684 56.5846948668555
"2993" 598.4 35.9431040899747 61.4886145350962
"2994" 598.6 35.8514638883276 66.110834093682
"2995" 598.8 37.7453613890335 69.6025907225962
"2996" 599 39.5819837637099 70.8015500274785
"2997" 599.2 40.9086839557367 71.9917155756372
"2998" 599.4 41.0500531535015 74.4835935643085
"2999" 599.6 39.8279613382976 74.6314231548132
"3000" 599.8 38.2631872720584 73.1183288753682
"3001" 600 34.681196694199 72.0829855138433
"3002" 600.2 30.1812264114158 70.1104301733903
"3003" 600.4 25.8770795092863 68.8247699896561
"3004" 600.6 20.5911221315752 66.1538073705797
"3005" 600.8 16.2221326955276 63.9595676085978
"3006" 601 13.7590025185939 62.8196456414956
"3007" 601.2 10.5995897781094 60.4826550488341
"3008" 601.4 9.47923817313313 57.1482206325488
"3009" 601.6 8.25312621591091 53.0876263271599
"3010" 601.8 7.88446042605838 49.4617192247048
"3011" 602 7.67383749173669 44.8349749102736
"3012" 602.2 9.06571269564079 40.7435638872432
"3013" 602.4 10.702487467508 36.4915057680371
"3014" 602.6 12.9848037235549 34.2956574769099
"3015" 602.8 15.5688655982709 30.4647453932226
"3016" 603 19.5598979400176 25.6554628870632
"3017" 603.2 23.8090249898876 22.5396960310632
"3018" 603.4 27.7759048942051 20.0221246178759
"3019" 603.6 32.5048251325595 18.8006955005938
"3020" 603.8 36.7845711498901 18.6694916691495
"3021" 604 40.4628791384771 18.0859964021814
"3022" 604.2 42.8599317325905 16.6325072245113
"3023" 604.4 46.4053210803327 15.7009892984907
"3024" 604.6 50.3700719464943 14.102183648819
"3025" 604.8 54.2885117156663 14.3391149261142
"3026" 605 58.1217389561467 16.2193298172113
"3027" 605.2 61.3856501763378 18.9729378194269
"3028" 605.4 65.0480089916155 22.0174903587584
"3029" 605.6 68.8050258444943 24.5942924934554
"3030" 605.8 72.4400871764943 27.6471145644857
"3031" 606 76.4927478162776 31.2755273535732
"3032" 606.2 80.4613016032236 35.0056170039165
"3033" 606.4 85.4775257633428 38.4460792358493
"3034" 606.6 89.6802310342976 43.3724921719932
"3035" 606.8 92.6593805887111 48.0981349247675
"3036" 607 96.1165676290257 50.5134035925546
"3037" 607.2 99.8770022467385 51.2747016146393
"3038" 607.4 103.708971303438 54.1413613680432
"3039" 607.6 105.082920092683 57.0692185734494
"3040" 607.8 105.995960072511 61.19873226458
"3041" 608 106.429147046113 65.5464987702738
"3042" 608.2 104.330852146095 68.9474237694017
"3043" 608.4 102.820166351859 72.2420194471183
"3044" 608.6 100.373133337415 75.0370751206144
"3045" 608.8 98.6341660367276 76.3762525941733
"3046" 609 95.7385694407051 77.7154759553147
"3047" 609.2 93.0718863279806 79.5634754298555
"3048" 609.4 90.588692524785 79.5994968334773
"3049" 609.6 90.7689045719434 79.079795295738
"3050" 609.8 88.2864367926155 78.5694456049705
"3051" 610 84.7300564418276 79.3384684931475
"3052" 610.2 79.4786197216188 80.0458812480235
"3053" 610.4 73.4575306147935 80.097823665016
"3054" 610.6 67.2504350445124 80.6389264564606
"3055" 610.8 61.2644373075776 81.2188993630802
"3056" 611 55.5114555528489 82.5371014889347
"3057" 611.2 49.8153710289488 85.4186250194857
"3058" 611.4 45.2578414964343 87.8739136612882
"3059" 611.6 41.9089787067744 86.3530872261369
"3060" 611.8 38.3573450616628 84.5911345461993
"3061" 612 32.8382995699244 84.7035164241142
"3062" 612.2 27.0548667364082 86.4205384818562
"3063" 612.4 22.8469891741023 89.9238893574301
"3064" 612.6 19.8321566152919 94.2772604934575
"3065" 612.8 20.2856119702276 97.4660995007233
"3066" 613 21.8706056245482 99.0954622860079
"3067" 613.2 25.3413146187133 101.423123407843
"3068" 613.4 28.7837133362982 105.550368989523
"3069" 613.6 32.7664447315644 109.111073140362
"3070" 613.8 36.7502427890968 112.995401076859
"3071" 614 40.8796325165199 117.124790804282
"3072" 614.2 45.7605873592414 119.971784889381
"3073" 614.4 50.9326409621609 122.735834193677
"3074" 614.6 52.5035067520609 123.12097759671
"3075" 614.8 53.2644341809439 121.364031286243
"3076" 615 55.5936923295491 120.008278303015
"3077" 615.2 59.8090462103671 119.073327693099
"3078" 615.4 65.1158713379109 118.248264430243
"3079" 615.6 70.7804171551938 118.566423721877
"3080" 615.8 76.5905531382321 118.305153431828
"3081" 616 80.0105860570041 119.205904537455
"3082" 616.2 81.8173116283063 120.93312735935
"3083" 616.4 81.5556595643437 120.49295668134
"3084" 616.6 82.4775497327864 121.468425536573
"3085" 616.8 82.7491992874082 120.312878758211
"3086" 617 84.7384321591825 119.923407901211
"3087" 617.2 87.3620594965013 120.203818101706
"3088" 617.4 86.6023320074059 118.839509345689
"3089" 617.6 87.6211285726353 116.800231756782
"3090" 617.8 90.2637882017026 113.985722273077
"3091" 618 94.120038747581 111.163095963175
"3092" 618.2 98.6161904587122 108.656296272589
"3093" 618.4 103.443890706568 106.08811878391
"3094" 618.6 108.496154436182 104.026296361727
"3095" 618.8 109.677130583215 102.929077388243
"3096" 619 111.723382761597 100.020172342738
"3097" 619.2 115.215002612464 96.8273672952432
"3098" 619.4 116.849718018618 94.4360162332633
"3099" 619.6 119.186543160618 90.5257288289832
"3100" 619.8 121.139909665643 87.2229403362141
"3101" 620 123.272397917886 83.0660636812433
"3102" 620.2 124.352224960628 79.6795218484718
"3103" 620.4 124.332687148659 77.8049936558274
"3104" 620.6 125.027550440398 75.2790731509442
"3105" 620.8 125.032941634592 72.5074842529508
"3106" 621 125.822906108695 69.8142565342621
"3107" 621.2 126.722433318942 67.6912379453861
"3108" 621.4 126.514205081809 66.6237236785368
"3109" 621.6 126.035406046598 67.1811315105735
"3110" 621.8 126.687646604044 66.9784611646216
"3111" 622 126.61689812976 67.5908386356375
"3112" 622.2 125.489531278362 68.0489414953324
"3113" 622.4 124.503685849461 68.3094456549099
"3114" 622.6 122.949864929266 67.7362787927943
"3115" 622.8 121.179020988343 66.7633643740917
"3116" 623 119.642224063308 64.3182348614532
"3117" 623.2 117.406267939222 61.3029042779705
"3118" 623.4 115.328583672471 58.1424995979759
"3119" 623.6 112.989603624739 55.1807139883903
"3120" 623.8 110.568665869085 51.7266420546432
"3121" 624 109.190353598122 47.3340217223609
"3122" 624.2 105.500575058342 44.6420537276995
"3123" 624.4 101.971168400157 41.341823244903
"3124" 624.6 100.247797254063 37.7958040675962
"3125" 624.8 97.0001750008918 34.0510967756744
"3126" 625 93.6401208590446 30.1947824679319
"3127" 625.2 90.6759781920276 26.4073271033861
"3128" 625.4 87.1534306631609 23.4140777752736
"3129" 625.6 82.7709000096458 20.3848599986069
"3130" 625.8 78.0428418271376 19.5485598493032
"3131" 626 73.672296233807 19.9128957829546
"3132" 626.2 69.1106522808901 21.420129596712
"3133" 626.4 63.7788153402688 23.4312024594197
"3134" 626.6 59.5331466170562 27.0898284147004
"3135" 626.8 57.7825678459976 32.3738351703132
"3136" 627 56.9345546677664 37.7867647279779
"3137" 627.2 56.97429659195 43.7281823934371
"3138" 627.4 59.2703465197376 48.6303487414932
"3139" 627.6 63.1029688531217 52.3093210034491
"3140" 627.8 67.0873906111827 56.8028668880283
"3141" 628 72.044434242399 59.6681382911861
"3142" 628.2 75.3790816204597 62.1424155020357
"3143" 628.4 78.3000423892411 65.1191966585221
"3144" 628.6 81.213583992568 67.5683691631182
"3145" 628.8 84.0421125916126 68.2176389212245
"3146" 629 87.8114582222099 69.6293191147432
"3147" 629.2 91.9427571205007 72.609020831599
"3148" 629.4 95.9846722347622 75.785021273589
"3149" 629.6 96.9705690903991 77.0311200208718
"3150" 629.8 95.3570469685419 76.3908470515619
"3151" 630 93.3218773956469 77.2740533058577
"3152" 630.2 92.1919639975321 76.6102891727887
"3153" 630.4 92.0316100872697 75.8738351886432
"3154" 630.6 92.4951316532651 74.5382747081807
"3155" 630.8 93.5953386224514 72.8768376632928
"3156" 631 95.2610429477688 70.7175465093021
"3157" 631.2 99.0143637780848 68.1919861901004
"3158" 631.4 104.129414366685 66.856657537529
"3159" 631.6 109.134447311582 65.1001894632149
"3160" 631.8 114.44593384851 62.8385451978202
"3161" 632 120.145690044222 61.8648680553202
"3162" 632.2 120.829595781686 62.7523415611112
"3163" 632.4 119.130744712095 62.6850408806096
"3164" 632.6 117.417502285508 63.1722670542742
"3165" 632.8 114.960784362168 64.8907570212432
"3166" 633 112.34635081756 68.1912213970577
"3167" 633.2 109.225526399876 72.2158050625125
"3168" 633.4 105.981283104471 76.2201171981343
"3169" 633.6 102.151850756498 79.7829983471505
"3170" 633.8 101.333814029722 80.7729686003801
"3171" 634 99.9279796638825 80.0715606451883
"3172" 634.2 96.5872803104943 78.9766196827432
"3173" 634.4 92.4985342884405 76.8177785345336
"3174" 634.6 88.3042629524213 75.881137767212
"3175" 634.8 83.409067658807 76.3540487401608
"3176" 635 79.7742384961235 78.3394241649983
"3177" 635.2 76.8359428348921 80.5952270615659
"3178" 635.4 73.7359714893385 82.6328479091454
"3179" 635.6 69.3233139358508 83.4177951141153
"3180" 635.8 64.5326058032732 84.6183026040693
"3181" 636 59.9494381777617 86.9493591858367
"3182" 636.2 57.0059987705517 86.8488553383122
"3183" 636.4 53.6612888383167 85.6512470508954
"3184" 636.6 49.3130682967638 87.6582289277858
"3185" 636.8 45.827737507 91.6209925056915
"3186" 637 45.2801096353213 95.308923954028
"3187" 637.2 46.1980646815249 96.9298596260327
"3188" 637.4 46.1370351572821 96.6402189613601
"3189" 637.6 44.4997142001737 95.9585476911663
"3190" 637.8 41.6861317270554 94.6137924244458
"3191" 638 39.6744278267749 92.0870969962301
"3192" 638.2 35.6610559137943 89.5745544471099
"3193" 638.4 30.3763235775539 87.5087645798643
"3194" 638.6 24.095132907086 86.2416369235242
"3195" 638.8 17.6477583116713 86.9607722512432
"3196" 639 13.2580971942338 89.3381672741807
"3197" 639.2 11.7111437694511 91.5259816299609
"3198" 639.4 13.1150207474609 91.6084578114433
"3199" 639.6 13.2946100870776 92.724013623279
"3200" 639.8 13.2164755015683 94.3366771233173
"3201" 640 13.8550153757609 93.9755751312099
"3202" 640.2 13.3287093287769 95.5110543988002
"3203" 640.4 14.2833277708032 95.0462505711579
"3204" 640.6 15.3263497244276 94.2373860961933
"3205" 640.8 16.6359454810901 93.1906831680058
"3206" 641 16.6860467163339 90.2753828781167
"3207" 641.2 15.1489241117943 85.7101380548766
"3208" 641.4 12.4269555667609 81.0840897645099
"3209" 641.6 9.67345842854187 75.923115174631
"3210" 641.8 6.78624659926877 71.015377164655
"3211" 642 5.2702121966876 66.3006415235833
"3212" 642.2 2.71273683454875 62.6175953847144
"3213" 642.4 1.64017807716802 58.4396280388071
"3214" 642.6 0.524782014956629 54.3038502847271
"3215" 642.8 0.627261380239357 55.6694617305079
"3216" 643 0.442493311334083 56.5854174472952
"3217" 643.2 0.0573416992096001 57.0882116501084
"3218" 643.4 0.551460225790556 58.471700304021
"3219" 643.6 1.77276390082759 58.0304390340866
"3220" 643.8 3.54036240567375 57.4865308387158
"3221" 644 6.03746978497759 56.3340822929532
"3222" 644.2 9.44144507515759 55.6836659617633
"3223" 644.4 12.4196253896337 54.4426051533555
"3224" 644.6 13.6394540750463 53.567703251587
"3225" 644.8 15.7937147528276 52.5562149800532
"3226" 645 17.9231043296863 50.4422349023193
"3227" 645.2 20.1461519588894 47.4087352544597
"3228" 645.4 23.0756395640094 44.7287555856372
"3229" 645.6 26.2675493050534 42.6155367160497
"3230" 645.8 30.3024876883428 41.1920454801523
"3231" 646 34.0909769337064 40.6255424154251
"3232" 646.2 38.8039677083124 40.9284641930917
"3233" 646.4 43.8901423768076 41.0200881957132
"3234" 646.6 49.6558398245192 41.9956944929255
"3235" 646.8 55.4242836234452 43.5691367713609
"3236" 647 60.8888761240419 44.1931629063861
"3237" 647.2 66.6986083866654 45.8487899857568
"3238" 647.4 71.8543812782335 48.7257883821937
"3239" 647.6 76.1470005743559 52.1153780609696
"3240" 647.8 80.7043109479771 56.1112831232619
"3241" 648 85.9284283095199 60.5953428579836
"3242" 648.2 90.7374606983842 60.911540623781
"3243" 648.4 96.7374429631376 61.5685706110332
"3244" 648.6 100.742040553444 60.5337793032152
"3245" 648.8 103.468336552444 56.5298732966731
"3246" 649 107.562338792562 52.3097764020047
"3247" 649.2 111.484540590744 46.9750975992432
"3248" 649.4 113.505524614352 41.3183169966025
"3249" 649.6 116.79278108857 37.1196302940147
"3250" 649.8 118.627686644933 34.1703890726117
"3251" 650 117.426516721151 36.0813686284491
"3252" 650.2 115.694956597858 35.932221886122
"3253" 650.4 113.601531071238 34.1225593182432
"3254" 650.6 111.615468152083 30.0172185500698
"3255" 650.8 108.21440013651 25.8463036069932
"3256" 651 104.978525842353 21.8000226158412
"3257" 651.2 100.636663225243 17.3676001730452
"3258" 651.4 95.9167391760553 14.2595456112432
"3259" 651.6 90.0812237374838 12.689491218962
"3260" 651.8 83.998805036848 12.0459204342126
"3261" 652 79.2815214319213 12.6692062784932
"3262" 652.2 75.314277481388 13.0868531407158
"3263" 652.4 72.3724707082651 14.0282972898995
"3264" 652.6 68.0935013080802 15.0179888590853
"3265" 652.8 63.6592896732216 17.107797131122
"3266" 653 58.9073272251088 20.056981597212
"3267" 653.2 54.5553381399705 24.3301491993861
"3268" 653.4 50.9224587175335 28.7921542557727
"3269" 653.6 50.3930339471337 34.3411399012534
"3270" 653.8 49.2774890734423 39.8181239609772
"3271" 654 47.7303250268276 45.0870912543575
"3272" 654.2 49.763812289818 50.0758848068971
"3273" 654.4 52.5779137518179 53.0553804929908
"3274" 654.6 53.9164834933519 56.1257721035151
"3275" 654.8 54.9374265165557 61.8922095493889
"3276" 655 53.5531071463326 66.8998096598274
"3277" 655.2 50.5753169060562 70.3841507280718
"3278" 655.4 46.3804114739247 70.9823837263597
"3279" 655.6 43.926366947779 69.7459082871462
"3280" 655.8 39.6998068801133 69.8648562520718
"3281" 656 34.6389602769125 71.2141470674413
"3282" 656.2 31.653417439318 71.2159135354067
"3283" 656.4 29.7375062841012 70.5197131809036
"3284" 656.6 29.7098080664045 71.8899977109836
"3285" 656.8 30.1848557263326 74.7624935947086
"3286" 657 31.5588177035667 78.2597675256563
"3287" 657.2 34.4147491713943 80.0541557204432
"3288" 657.4 37.6972170801972 81.4432684437432
"3289" 657.6 41.0525226245151 82.6522508956807
"3290" 657.8 44.5243649197329 81.9372814781485
"3291" 658 48.8865666335463 82.5711111338057
"3292" 658.2 52.9343186054659 84.6667612814666
"3293" 658.4 55.4604748625015 86.2947206407215
"3294" 658.6 57.1527043142493 88.4748597595806
"3295" 658.8 59.6461612466884 91.5818357528635
"3296" 659 63.1993085522891 94.6003929077817
"3297" 659.2 66.5835994749387 97.9909715840581
"3298" 659.4 70.1322943205997 102.31446936918
"3299" 659.6 72.806617313671 106.648602279593
"3300" 659.8 75.9453248894942 111.42050372728
"3301" 660 80.0243320872511 114.724698676914
"3302" 660.2 83.8424251863392 117.451207792662
"3303" 660.4 88.4535690307287 118.136987042529
"3304" 660.6 90.1404166601529 117.755560334038
"3305" 660.8 91.633827523444 116.050154935942
"3306" 661 93.5244045585313 115.512351866873
"3307" 661.2 97.6312785799526 114.269465561573
"3308" 661.4 98.3855778477535 113.670779789947
"3309" 661.6 96.8678011499805 113.299693541302
"3310" 661.8 96.8403090894864 112.859820573396
"3311" 662 97.1238846023609 111.908544369077
"3312" 662.2 97.1668674035579 111.548490474434
"3313" 662.4 96.5943124231901 111.890152689718
"3314" 662.6 95.3114634603216 112.593898373797
"3315" 662.8 93.7510435890979 113.711455258162
"3316" 663 91.1812916629045 113.589593794589
"3317" 663.2 87.7598362255029 114.267568787919
"3318" 663.4 83.3328297423401 115.921176059668
"3319" 663.6 78.1888230122131 117.947949552557
"3320" 663.8 73.5574045078878 120.843172670255
"3321" 664 69.8003402568276 124.626373195953
"3322" 664.2 69.5255188295938 124.297707871438
"3323" 664.4 66.9905862170419 121.767411816708
"3324" 664.6 63.7665611272578 119.104194569464
"3325" 664.8 59.3206023375505 115.49381391146
"3326" 665 53.6187534600419 113.736893669993
"3327" 665.2 47.4436312015359 112.346699083202
"3328" 665.4 40.853230031307 112.518241136846
"3329" 665.6 34.7560771030151 113.662245089068
"3330" 665.8 29.5049658872131 115.259192913267
"3331" 666 31.5546393036328 114.262510724841
"3332" 666.2 31.2562135820354 112.370795133698
"3333" 666.4 30.3391530255876 108.153179816803
"3334" 666.6 28.5662247755399 103.08024187612
"3335" 666.8 25.5353545635401 97.7961760520308
"3336" 667 21.952788770502 92.2125905128828
"3337" 667.2 18.2399418209512 86.7492618607376
"3338" 667.4 14.8392971582012 81.6679631689356
"3339" 667.6 12.9895245824276 76.382197149359
"3340" 667.8 11.8990061828276 71.2335681209575
"3341" 668 11.3922752828599 66.8967413277271
"3342" 668.2 10.9642761260276 62.7746320315432
"3343" 668.4 11.6865675335549 59.8497649062092
"3344" 668.6 12.7523412065916 57.2588786548612
"3345" 668.8 14.4559670266102 55.3190873725802
"3346" 669 17.2339455261088 54.265505203712
"3347" 669.2 19.5979401944337 53.6157724135463
"3348" 669.4 19.8978162566986 53.064244116211
"3349" 669.6 21.4350194341162 52.1907949522639
"3350" 669.8 20.2211478283793 50.735505873726
"3351" 670 18.8142776215609 45.9841106408766
"3352" 670.2 19.2026317162469 42.3181987499529
"3353" 670.4 20.7152101276458 40.0487124719137
"3354" 670.6 23.3734168159815 36.0741935027707
"3355" 670.8 25.7901334158276 33.2462498899932
"3356" 671 29.8708778934668 31.480581752202
"3357" 671.2 34.3422643174526 32.244173830837
"3358" 671.4 39.5636079941088 32.9014059020245
"3359" 671.6 44.2439936661091 34.4817800115927
"3360" 671.8 49.5721976213901 34.9501848893682
"3361" 672 56.2072774552051 36.5984811948861
"3362" 672.2 62.6735134741767 36.0147998027244
"3363" 672.4 69.1741322122394 34.5845786682138
"3364" 672.6 75.9173237167688 33.6414482595962
"3365" 672.8 82.4488699936847 32.497114619131
"3366" 673 88.5886285405595 33.6849064995525
"3367" 673.2 95.2457695808276 35.0470608474857
"3368" 673.4 101.694508193847 37.2196016138106
"3369" 673.6 108.055466067558 40.3112512359732
"3370" 673.8 114.518905096643 41.7985383445539
"3371" 674 120.685132380575 43.0257903109722
"3372" 674.2 120.958558437026 43.9248852439264
"3373" 674.4 118.999635710729 46.5624898596492
"3374" 674.6 118.405232500168 50.4963959661401
"3375" 674.8 119.48221645289 56.1195487625557
"3376" 675 119.495247990403 60.9921144021827
"3377" 675.2 119.942321607859 65.2351312526959
"3378" 675.4 120.056220015857 64.6940935191937
"3379" 675.6 121.592545745313 63.8410403304718
"3380" 675.8 121.913288549068 61.7862249015029
"3381" 676 121.837974205994 59.4634085047155
"3382" 676.2 123.559228946589 55.5398833261148
"3383" 676.4 124.288611387318 52.6263197343132
"3384" 676.6 122.592733089004 48.983545352008
"3385" 676.8 122.909655453033 43.8631490849785
"3386" 677 122.469389080222 40.0393691053948
"3387" 677.2 121.165982425742 36.477930691529
"3388" 677.4 120.304046326738 33.6844046041182
"3389" 677.6 118.299297075979 30.979254118819
"3390" 677.8 117.556340340151 29.731466322655
"3391" 678 117.464889165323 29.2368209437977
"3392" 678.2 117.116721928361 27.8174588888099
"3393" 678.4 117.284448075207 26.5435459745536
"3394" 678.6 116.253827607408 25.3789385785932
"3395" 678.8 114.548422156838 24.3460459690596
"3396" 679 112.41244658552 22.2324634434836
"3397" 679.2 110.765255920713 20.9547351053861
"3398" 679.4 108.352961883712 19.9667916311279
"3399" 679.6 106.394372862453 17.4202514122817
"3400" 679.8 104.03722339175 16.1085868643792
"3401" 680 101.523753945497 14.2059487043166
"3402" 680.2 99.7391092828831 12.8891851884655
"3403" 680.4 98.5581264884562 11.9598129318147
"3404" 680.6 97.4268063800276 11.1402381110887
"3405" 680.8 96.0825535013127 11.0782242545601
"3406" 681 94.2703380650979 9.76835014313514
"3407" 681.2 93.2453056335094 9.51508244415233
"3408" 681.4 93.8091365139691 10.1370333324319
"3409" 681.6 94.5775948078092 10.1075718879955
"3410" 681.8 95.1099907499469 11.2724113318671
"3411" 682 97.3682070951212 11.9477323591423
"3412" 682.2 101.053801001721 13.0986955811559
"3413" 682.4 104.069841623767 15.2587940726372
"3414" 682.6 106.945168657769 17.1805770387432
"3415" 682.8 109.735675138195 19.8909762680698
"3416" 683 112.035434049917 22.5579741683125
"3417" 683.2 114.934844846837 25.7054512824957
"3418" 683.4 116.936597012758 28.5388583188769
"3419" 683.6 118.576571879962 31.7370503191182
"3420" 683.8 120.115185371983 35.4649103302335
"3421" 684 122.223117609028 39.204226690529
"3422" 684.2 123.408921645969 42.2757275416678
"3423" 684.4 124.402627071533 47.1201945851844
"3424" 684.6 124.255676521643 50.4463038781364
"3425" 684.8 123.587563844718 54.4646221793533
"3426" 685 121.569181317859 57.9003574126144
"3427" 685.2 119.188774110187 60.3267635804763
"3428" 685.4 117.60597878271 63.0044962040079
"3429" 685.6 116.634210811078 66.1727652588682
"3430" 685.8 113.932581299688 68.4115735685232
"3431" 686 110.836058886033 69.2436665994785
"3432" 686.2 108.109762887033 70.6106329407138
"3433" 686.4 103.951820151949 72.9201511539402
"3434" 686.6 99.3676694840776 74.4084510891807
"3435" 686.8 95.1133494894476 77.3616138623832
"3436" 687 91.4214972296467 79.9558212345624
"3437" 687.2 89.0989034464363 82.1798763689389
"3438" 687.4 89.579182606454 82.8320958404081
"3439" 687.6 90.2721819701724 82.8108931197605
"3440" 687.8 91.1906906579452 82.9438767457138
"3441" 688 91.8321720694747 83.3562576531256
"3442" 688.2 92.1675420845385 83.3038129594119
"3443" 688.4 92.4490872823698 83.139578260677
"3444" 688.6 91.9213576228633 83.5436291368504
"3445" 688.8 91.9255305249026 86.6427043846933
"3446" 689 92.1135462097431 91.171811611201
"3447" 689.2 93.3295729643876 95.6226041109233
"3448" 689.4 95.731462649557 99.8835680201726
"3449" 689.6 98.2424041746864 102.417419595714
"3450" 689.8 99.0419912674483 102.915647358692
"3451" 690 99.9583669505276 105.454146777793
"3452" 690.2 100.698361578828 109.204941116487
"3453" 690.4 100.890692866235 110.838701582873
"3454" 690.6 99.9675026866794 112.71873991728
"3455" 690.8 98.3065523158394 116.204687933514
"3456" 691 97.6289603010419 114.956308377029
"3457" 691.2 95.6157668949776 115.001051160006
"3458" 691.4 92.6678434321133 116.430733764243
"3459" 691.6 89.5594950686276 119.009896328377
"3460" 691.8 88.2569314246609 121.117366410143
"3461" 692 88.6576119515746 119.355675541713
"3462" 692.2 87.6258868138747 117.162328040726
"3463" 692.4 86.1905721555776 113.968953388956
"3464" 692.6 84.0637328069601 110.655928928725
"3465" 692.8 80.7565263888633 107.097342869708
"3466" 693 76.588260907399 104.361773755065
"3467" 693.2 71.8585195824373 101.861990568658
"3468" 693.4 66.3583061478144 100.737449714862
"3469" 693.6 60.5341794507026 100.025896708356
"3470" 693.8 54.0003249963091 98.3227430548358
"3471" 694 47.7205882554026 96.5109222239307
"3472" 694.2 41.2458881609315 93.9392132777497
"3473" 694.4 35.0748131793688 91.1914948939491
"3474" 694.6 29.2636057752425 87.8819675052113
"3475" 694.8 22.4973343521003 85.0212860643645
"3476" 695 15.9905441106663 82.923676486211
"3477" 695.2 9.29316508805439 82.075656690934
"3478" 695.4 6.76361209929151 82.942932001367
"3479" 695.6 7.8290357271776 84.1695644427433
"3480" 695.8 8.52495865323811 84.1634149028959
"3481" 696 7.70502000692232 81.9331817849169
"3482" 696.2 6.75959693581728 78.6868587186865
"3483" 696.4 5.1237557298672 74.3498858551145
"3484" 696.6 3.76131221877951 69.834040975474
"3485" 696.8 2.66814535558016 65.3243946764597
"3486" 697 3.55320210425616 60.9682291043147
"3487" 697.2 5.57433813545802 57.8210142909172
"3488" 697.4 6.77908720851508 54.4642976203057
"3489" 697.6 7.71985260490624 53.9680687170635
"3490" 697.8 8.51926463486094 53.6004296222099
"3491" 698 9.16442356984887 52.0837951171262
"3492" 698.2 9.44533978372759 50.1471213568099
"3493" 698.4 12.050694832396 48.1353107837801
"3494" 698.6 15.1343135988969 47.4494036924215
"3495" 698.8 17.6523776545504 48.1550786115403
"3496" 699 18.7087234351162 48.3442683439546
"3497" 699.2 19.5941303785013 47.5859518907485
"3498" 699.4 20.8046387686626 46.2844894816762
"3499" 699.6 19.8540603539655 44.3069983949674
"3500" 699.8 18.3566842634083 42.1129936747594
"3501" 700 17.4327379427026 40.9829261847745
"3502" 700.2 16.187159802246 37.7907389203963
"3503" 700.4 13.9155188443042 36.1135925778601
"3504" 700.6 12.3516344760978 36.4067532633514
"3505" 700.8 11.8848436062094 38.0668369064069
"3506" 701 11.3844758763322 39.1249372980598
"3507" 701.2 12.4253181517465 39.1962066986216
"3508" 701.4 13.7165368488276 39.562980351962
"3509" 701.6 15.8429110716065 38.7921099090117
"3510" 701.8 18.3357449700212 37.2341383155658
"3511" 702 21.9690361761884 34.6003637716762
"3512" 702.2 24.8538297394034 32.6315547242735
"3513" 702.4 27.7003952382562 30.1443927074575
"3514" 702.6 30.2438783860113 29.3217348768555
"3515" 702.8 32.0581800206713 29.0878370938995
"3516" 703 34.6966375100136 30.2776667880921
"3517" 703.2 37.9125745127484 32.4104300062829
"3518" 703.4 41.6698672987435 35.4220088130937
"3519" 703.6 45.7451580372645 38.0210491586995
"3520" 703.8 49.4848719568771 40.6780093865601
"3521" 704 53.4807476801805 41.9463415338609
"3522" 704.2 57.4040392654562 43.8036920493861
"3523" 704.4 60.8990673699464 44.2680823357383
"3524" 704.6 65.0901376917499 46.1432180988549
"3525" 704.8 69.4672079514691 49.3192712479791
"3526" 705 73.8645407738554 52.4385082321599
"3527" 705.2 77.9347172987419 56.5375344501575
"3528" 705.4 82.2188967257419 59.950041006729
"3529" 705.6 86.3033644582236 62.9742519130353
"3530" 705.8 90.7411349517521 63.5423060352149
"3531" 706 96.1635325903919 63.9382886877878
"3532" 706.2 99.2123222894975 66.0137943467675
"3533" 706.4 100.1318585141 69.6824287770614
"3534" 706.6 98.5416143599566 73.1534021917916
"3535" 706.8 96.9281230765286 73.8244957513979
"3536" 707 97.2377507348588 73.6335663632745
"3537" 707.2 98.4716898105246 75.229437952516
"3538" 707.4 100.33973989862 76.1854118742432
"3539" 707.6 103.71959667342 75.4972206511947
"3540" 707.8 107.767625058714 75.2190832384791
"3541" 708 108.735292908323 72.9022089488787
"3542" 708.2 111.787046267068 69.5232132722913
"3543" 708.4 115.483557131356 66.7425807186772
"3544" 708.6 116.652374207314 63.7437832130139
"3545" 708.8 118.545958132614 60.2095441963306
"3546" 709 121.570458869873 57.2252624266523
"3547" 709.2 122.694011823187 57.8991879475248
"3548" 709.4 120.989793228528 58.8617481548832
"3549" 709.6 119.965713975122 59.6329004517432
"3550" 709.8 119.860327743228 62.6474048849233
"3551" 710 119.688016394373 66.1103122300311
"3552" 710.2 118.440002107274 69.5561206912645
"3553" 710.4 115.222221401517 73.2624898115151
"3554" 710.6 113.856912676042 77.9698242700902
"3555" 710.8 112.88382743454 82.276073148605
"3556" 711 112.431171145953 86.8106636917745
"3557" 711.2 113.291252621828 91.5392185479766
"3558" 711.4 113.087862285394 95.6459723623433
"3559" 711.6 113.262853705171 99.2291042467432
"3560" 711.8 111.075596190894 101.20675070951
"3561" 712 107.670736594904 103.571139851776
"3562" 712.2 103.990748939746 106.464506640546
"3563" 712.4 99.9991910042131 109.769061555556
"3564" 712.6 96.6811228515691 114.055982621187
"3565" 712.8 94.252832890454 118.804651368815
"3566" 713 91.5812028808731 118.589051430118
"3567" 713.2 86.0845495333943 120.05714018831
"3568" 713.4 80.6276300814276 122.70554201591
"3569" 713.6 76.9106800051353 124.843589602078
"3570" 713.8 73.0762229095943 124.32833725341
"3571" 714 69.5574444535373 124.094515143921
"3572" 714.2 68.1991822891609 124.114368696169
"3573" 714.4 64.8341957950806 123.836936607195
"3574" 714.6 59.0249798798276 124.077199054108
"3575" 714.8 53.2626881642131 123.982401626075
"3576" 715 47.7535078159347 124.303608945029
"3577" 715.2 44.7924646116794 121.585212266762
"3578" 715.4 40.0528807582151 118.666945601518
"3579" 715.6 34.103838247943 116.280937280782
"3580" 715.8 27.5920852475476 114.498958313523
"3581" 716 23.5876606237229 112.478661269569
"3582" 716.2 24.3466997572092 113.154395590006
"3583" 716.4 23.9775327606757 112.356901466762
"3584" 716.6 21.6251071733892 110.149404691531
"3585" 716.8 19.0263228659276 108.511493005243
"3586" 717 20.566186000544 109.48226364881
"3587" 717.2 22.3018292183493 110.052442917722
"3588" 717.4 23.087947517499 109.028932858115
"3589" 717.6 24.0184228506511 106.661506434493
"3590" 717.8 23.7148646826952 102.383054520096
"3591" 718 23.2683540768961 97.568962488709
"3592" 718.2 21.5174573474732 92.5974179875724
"3593" 718.4 19.4438718544787 87.7291469264874
"3594" 718.6 16.8323037048276 83.7719796095557
"3595" 718.8 13.9913762124552 80.1422700490837
"3596" 719 11.3696283189441 76.340443962952
"3597" 719.2 8.84433279459228 72.0005093323609
"3598" 719.4 6.71866565768196 68.3770883819617
"3599" 719.6 5.12141023833274 64.2282550479958
"3600" 719.8 2.5994709086106 60.812335782847
"3601" 720 1.83976963966631 59.4172257298561
"3602" 720.2 3.27950469103972 56.2633874313342
"3603" 720.4 4.65248781319124 53.0925438884857
"3604" 720.6 6.96018425150845 49.9872817805092
"3605" 720.8 8.6547139440176 48.2330884673532
"3606" 721 10.8440317255169 47.1339109584083
"3607" 721.2 12.0369437780151 45.713374302087
"3608" 721.4 13.8124934367841 44.1641340226345
"3609" 721.6 15.7978580598169 44.0250630228177
"3610" 721.8 17.3797043251472 42.42190221947
"3611" 722 18.0725335969765 39.8237497356049
"3612" 722.2 16.7847017111943 36.8055807775766
"3613" 722.4 14.3685082101793 33.4548949919575
"3614" 722.6 12.8963427699117 33.4491751262339
"3615" 722.8 12.3345054138367 34.9121229647069
"3616" 723 11.6951709679491 36.3174277927386
"3617" 723.2 10.8947823064452 39.0825852323903
"3618" 723.4 9.19539780656543 41.5830059285442
"3619" 723.6 7.03062047032759 43.8813762634508
"3620" 723.8 7.06725386776818 46.9442484224512
"3621" 724 5.06286533091331 50.5025907897861
"3622" 724.2 3.20208413331303 52.5638153336704
"3623" 724.4 3.89792009880585 52.474256764928
"3624" 724.6 5.98540786429697 54.7804115089167
"3625" 724.8 6.87645492276508 58.9837823567432
"3626" 725 7.688621233996 63.8453352471906
"3627" 725.2 8.08138038660883 68.805750531712
"3628" 725.4 7.85382023625941 74.1141350438342
"3629" 725.6 7.22978170402077 77.5220050425842
"3630" 725.8 7.2383382607276 79.1843374731432
"3631" 726 8.30624692892872 78.8766992568837
"3632" 726.2 11.7105525423437 79.6027045550175
"3633" 726.4 16.1112181688602 81.0622643445041
"3634" 726.6 21.3059196371031 82.468610087682
"3635" 726.8 26.6392858625521 84.4994224134677
"3636" 727 31.0108975227562 86.8600927099779
"3637" 727.2 35.674843383409 89.5768691317897
"3638" 727.4 39.8744128624617 92.2059631018164
"3639" 727.6 44.2102972812833 95.6885347893318
"3640" 727.8 47.8933593390602 99.3589278657433
"3641" 728 51.6999318385584 104.287232171628
"3642" 728.2 54.3928731539076 109.290434719243
"3643" 728.4 57.789417161069 114.411752654967
"3644" 728.6 60.6055069623043 117.799920071604
"3645" 728.8 63.7218129529347 120.075068211886
"3646" 729 68.1523439638747 121.84514234489
"3647" 729.2 73.1488942917241 123.047261656726
"3648" 729.4 75.6164383880276 122.083406869173
"3649" 729.6 79.8178552579151 119.124573858493
"3650" 729.8 84.7958112618406 116.493116542204
"3651" 730 90.037987835799 112.684395044529
"3652" 730.2 95.2094189675076 108.776333188003
"3653" 730.4 99.651000760679 104.674678751824
"3654" 730.6 105.005723794935 100.457792069422
"3655" 730.8 109.719691973034 96.1203930222106
"3656" 731 113.77173385091 90.9692437863463
"3657" 731.2 117.871592179671 86.0276649896807
"3658" 731.4 120.978665489756 81.7572296447943
"3659" 731.6 122.611824797681 77.6936568596844
"3660" 731.8 124.263239062556 75.3724387261365
"3661" 732 123.865854825116 75.6112434974288
"3662" 732.2 122.539887239388 75.6284685487332
"3663" 732.4 121.522070066428 75.2809739952099
"3664" 732.6 121.060384821359 74.339482291587
"3665" 732.8 120.881435495045 72.3986754230155
"3666" 733 121.837974205994 71.7641964049654
"3667" 733.2 123.420015750798 72.6310176453112
"3668" 733.4 123.385984316692 73.0242697727675
"3669" 733.6 123.357776039088 75.0598410975133
"3670" 733.8 124.173806812681 77.0501086393258
"3671" 734 123.603875346946 80.2497909165997
"3672" 734.2 122.343499510282 83.9394225726978
"3673" 734.4 121.316471845317 88.0205568961412
"3674" 734.6 120.229910726679 92.1578603182326
"3675" 734.8 119.615517490256 92.2014073202636
"3676" 735 118.200704989317 95.2496129051514
"3677" 735.2 115.593550205583 97.8424775076369
"3678" 735.4 114.091133629215 101.480078285856
"3679" 735.6 113.41296226464 101.687639031556
"3680" 735.8 111.587484920931 104.913906532336
"3681" 736 108.821037287188 107.9574004458
"3682" 736.2 107.717303762588 108.558060172928
"3683" 736.4 105.752529366793 109.429211691278
"3684" 736.6 102.26880858286 111.803149925695
"3685" 736.8 100.313170621355 115.350772450144
"3686" 737 96.2215406526663 117.883920725308
"3687" 737.2 92.6817531055776 119.258454465587
"3688" 737.4 89.0444860324781 121.719470709136
"3689" 737.6 85.008835581575 122.614437721875
"3690" 737.8 80.7098517067943 124.31535489151
"3691" 738 76.6009844846764 124.620188799999
"3692" 738.2 71.6848766616663 126.523473176824
"3693" 738.4 73.5097948985916 125.748860485277
"3694" 738.6 74.7621704423441 124.950587090265
"3695" 738.8 75.895217527775 124.459299676085
"3696" 739 76.8525447032204 124.136692863458
"3697" 739.2 77.6763064761609 123.200795080984
"3698" 739.4 78.7440587048928 122.354641944265
"3699" 739.6 80.6836592222592 122.085577295001
"3700" 739.8 83.2568405914363 122.159906515765
"3701" 740 86.1551657140322 121.518934468005
"3702" 740.2 89.5118930749943 120.463920861177
"3703" 740.4 92.5814348545321 118.721825585914
"3704" 740.6 94.7102471524526 117.194922794266
"3705" 740.8 98.1763002975227 115.032755037694
"3706" 741 100.203504489933 113.831206710855
"3707" 741.2 103.211375918042 111.010597670993
"3708" 741.4 106.865696797916 107.980785463837
"3709" 741.6 109.943169816038 105.182542101201
"3710" 741.8 112.36591406087 101.811765603445
"3711" 742 115.397875057972 98.0479769914082
"3712" 742.2 118.495325120599 94.742770898729
"3713" 742.4 118.110954477203 94.1619261176495
"3714" 742.6 118.930225062946 91.8066637723324
"3715" 742.8 120.378323983038 89.6416299835932
"3716" 743 121.619055946504 87.1707810466844
"3717" 743.2 123.759530207731 83.6003378055894
"3718" 743.4 124.934070816691 82.3850797888523
"3719" 743.6 124.236283471184 81.7999620504017
"3720" 743.8 124.293489226206 80.6964675286219
"3721" 744 124.859979559383 80.6967826344932
"3722" 744.2 125.35027714996 81.2048168986412
"3723" 744.4 125.577572227189 81.8773172903999
"3724" 744.6 125.876767322839 81.8858489630614
"3725" 744.8 125.629246071425 82.7494207080725
"3726" 745 125.175459438757 83.3837497136197
"3727" 745.2 124.69463475574 84.1160121999058
"3728" 745.4 124.78639458265 84.1868194807116
"3729" 745.6 124.77224255151 83.9519189638315
"3730" 745.8 124.807088455346 84.200818276947
"3731" 746 124.894238569953 83.3507904820046
"3732" 746.2 125.187423576194 82.4256004941766
"3733" 746.4 125.366358765793 81.5519579852316
"3734" 746.6 125.881466889178 80.7225466001195
"3735" 746.8 125.374932576711 80.3750595398355
"3736" 747 124.993024260624 78.1630163228937
"3737" 747.2 125.651489456521 75.7805164288472
"3738" 747.4 125.353047041646 73.1837324410008
"3739" 747.6 126.254522813151 70.5037193721256
"3740" 747.8 126.450757029996 67.9519251589722
"3741" 748 125.727825429705 66.3254404842738
"3742" 748.2 125.439596120979 63.8128275786372
"3743" 748.4 126.312440277043 60.595657850589
"3744" 748.6 126.422344493109 59.1470071981073
"3745" 748.8 127.050174151075 57.805245925546
"3746" 749 127.348265590216 54.9484315328266
"3747" 749.2 127.338931865975 53.4624602075079
"3748" 749.4 127.350467277322 52.2145055492011
"3749" 749.6 127.682495841657 51.8479091169364
"3750" 749.8 127.79568453769 51.2279402906226
"3751" 750 128.02863751942 51.4996911355025
"3752" 750.2 128.027015448322 51.94906276093
"3753" 750.4 128.099061262157 51.7199925522067
"3754" 750.6 127.898164132557 51.948745705527
"3755" 750.8 128.025469709981 52.0519647704903
"3756" 751 128.062125790639 52.2856472846903
"3757" 751.2 127.884333143607 52.2510690923246
"3758" 751.4 127.947072635035 52.798161875853
"3759" 751.6 127.986287649405 52.8770790476279
"3760" 751.8 127.730713824551 52.576303476888
"3761" 752 122.870772902687 48.7578867333982
"3762" 752.2 123.472504911878 48.3349449982602
"3763" 752.4 123.077662489386 48.0213232347138
"3764" 752.6 122.130942839538 47.0919388563432
"3765" 752.8 120.132957343128 45.7210014397032
"3766" 753 118.325812566648 43.5867011433432
"3767" 753.2 116.304734202252 42.1834258434251
"3768" 753.4 113.851116978765 41.575246446462
"3769" 753.6 111.271916924313 41.3875404527779
"3770" 753.8 109.076218383208 41.2854363839389
"3771" 754 107.323340340246 41.7331377994167
"3772" 754.2 106.624742866786 42.8354640573154
"3773" 754.4 104.123414115386 44.3633518523021
"3774" 754.6 101.748405556033 46.5130782492727
"3775" 754.8 100.908993777001 48.8668131903861
"3776" 755 101.655810768953 50.808951347837
"3777" 755.2 100.750026080266 53.2702183899371
"3778" 755.4 98.0403233588895 54.5035291134185
"3779" 755.6 95.4384974275905 54.1381492372639
"3780" 755.8 91.2891824634537 53.0100759254675
"3781" 756 86.6440275105133 52.7392662828433
"3782" 756.2 81.3276978231295 51.5458687889413
"3783" 756.4 76.1905472809387 51.0573291744655
"3784" 756.6 70.7167422732982 51.5151059225079
"3785" 756.8 66.1009737677528 52.9700368654021
"3786" 757 61.486729636337 54.7902345128187
"3787" 757.2 57.4427545232651 57.9463525441986
"3788" 757.4 54.6791020992434 62.2338716700254
"3789" 757.6 52.168750337788 66.6221670686987
"3790" 757.8 49.7101352165776 70.9419801512988
"3791" 758 47.7519622966609 72.7270549125488
"3792" 758.2 46.1571682318864 71.9661442567432
"3793" 758.4 43.6238653112742 70.0673162759326
"3794" 758.6 41.3444726733748 67.8779250093659
"3795" 758.8 38.3343406017026 64.9506756146279
"3796" 759 34.9505850368556 61.301801273561
"3797" 759.2 32.6077280364562 57.3461501342147
"3798" 759.4 31.2579987807688 53.7297441289785
"3799" 759.6 30.7883427473276 50.4720486982645
"3800" 759.8 30.4051536783437 46.7573289480174
"3801" 760 31.8593876040776 43.6380404835842
"3802" 760.2 34.1224493261912 41.6129887296372
"3803" 760.4 36.8046425646697 39.6489457944117
"3804" 760.6 40.0149073496576 38.5936847566032
"3805" 760.8 43.8316422644092 37.7470228037943
"3806" 761 47.5955081917122 36.9462230314932
"3807" 761.2 51.4469897764848 35.8065571189861
"3808" 761.4 55.8595745812688 35.5544374689785
"3809" 761.6 60.0337093994576 36.0270718089732
"3810" 761.8 64.5225108228661 36.7702121634259
"3811" 762 68.9564867333276 38.2665292367233
"3812" 762.2 74.2025411556458 38.7450669644554
"3813" 762.4 79.854034045857 39.2925940278315
"3814" 762.6 84.8461487165103 39.5901309645894
"3815" 762.8 89.5065858201295 38.3038596509414
"3816" 763 93.8452481152519 37.859905925819
"3817" 763.2 97.189189816767 37.2186559289402
"3818" 763.4 101.038675919896 34.886375950418
"3819" 763.6 105.467542450394 33.8359675555451
"3820" 763.8 109.768538652424 34.0102119556471
"3821" 764 112.104844697699 35.6264566868571
"3822" 764.2 111.882284521504 35.3406103318021
"3823" 764.4 112.717972086441 32.7459148038967
"3824" 764.6 113.713769490937 29.5090999848705
"3825" 764.8 112.522394295711 26.3142358259617
"3826" 765 110.173059156127 22.0635224094488
"3827" 765.2 107.597008738956 21.5052460102828
"3828" 765.4 105.31583818153 18.3340099613971
"3829" 765.6 103.883286811304 16.3597763074021
"3830" 765.8 101.297841231269 14.3817325467727
"3831" 766 99.1333318965707 13.0947061673717
"3832" 766.2 96.2640735923588 12.0971709572745
"3833" 766.4 92.0975468200776 10.8011886495488
"3834" 766.6 87.5045726421705 8.24685742841467
"3835" 766.8 81.7617591336237 6.55709769173838
"3836" 767 77.5380800339247 4.9349326659811
"3837" 767.2 73.5240929721048 4.80812907156997
"3838" 767.4 69.4134401645603 4.49963730364918
"3839" 767.6 65.3115902786761 5.45120976454628
"3840" 767.8 62.6367709404974 7.47687389405456
"3841" 768 60.0066054071643 9.86011460411059
"3842" 768.2 57.4238219121609 12.7960793606978
"3843" 768.4 53.9467336570023 15.7304598187481
"3844" 768.6 50.5662778690606 18.1618167221559
"3845" 768.8 46.8395550469563 21.0309399171046
"3846" 769 44.4759964236257 22.3597904544259
"3847" 769.2 45.1284990955286 24.4460153453566
"3848" 769.4 46.0274258541999 28.587101180456
"3849" 769.6 46.2308622273776 33.2111975128632
"3850" 769.8 45.1158572936989 38.5378477466096
"3851" 770 45.3389739648476 43.6840688575932
"3852" 770.2 45.3855514999908 49.1807743914371
"3853" 770.4 45.5581215872709 53.5840566778206
"3854" 770.6 45.9777061703276 57.6931828502138
"3855" 770.8 44.7522498879488 62.6719533510614
"3856" 771 45.7405531237385 68.0065238772433
"3857" 771.2 46.1189848145335 73.0811000434491
"3858" 771.4 46.8945854795151 75.2888175055245
"3859" 771.6 47.1254022063808 74.5570922274241
"3860" 771.8 46.8296736700151 74.1731457797432
"3861" 772 46.1602706345463 73.3536341848057
"3862" 772.2 46.6047114511023 72.406260591485
"3863" 772.4 48.5840136729791 71.6455192583039
"3864" 772.6 52.2370592292562 71.7009331493575
"3865" 772.8 56.4132341328864 72.7069025533903
"3866" 773 59.9729372487521 73.2092666462244
"3867" 773.2 64.8935116280218 73.7351486185539
"3868" 773.4 68.7383830534076 74.5301607319932
"3869" 773.6 73.2859077245246 75.2805805903039
"3870" 773.8 77.5188228421163 75.0410902840886
"3871" 774 82.1905474864908 76.2489989529371
"3872" 774.2 86.259833725508 78.004280928068
"3873" 774.4 89.2463447634034 79.7890008137584
"3874" 774.6 90.8105708419296 78.7209466371616
"3875" 774.8 94.0814139979213 76.789903100212
"3876" 775 98.3690262610007 75.9232680281856
"3877" 775.2 102.755943464865 74.3813534705923
"3878" 775.4 107.423225043028 73.6965076357004
"3879" 775.6 112.916618749856 74.490286334729
"3880" 775.8 111.524864593615 74.9776588126372
"3881" 776 109.480715409201 76.6005621284081
"3882" 776.2 107.146714118436 76.4624581539649
"3883" 776.4 104.284739053703 76.4044892313057
"3884" 776.6 100.265616182161 77.5111864076675
"3885" 776.8 96.1399628749602 80.3781848756208
"3886" 777 91.8577919107954 83.1875115828884
"3887" 777.2 88.1784051532433 85.3489172063556
"3888" 777.4 84.5396484672943 85.4851104486099
"3889" 777.6 79.6498157027177 86.1746973713641
"3890" 777.8 75.4116055669387 88.3599823671321
"3891" 778 70.9808294435485 91.0487066727781
"3892" 778.2 67.3606061485471 94.3480528153164
"3893" 778.4 64.0337562500834 98.6388596533828
"3894" 778.6 60.9770838094251 103.044652073451
"3895" 778.8 60.5129582822122 107.857381694128
"3896" 779 60.619955770399 111.687535112922
"3897" 779.2 60.0336095351353 111.582320916205
"3898" 779.4 57.5247958380498 110.444422443688
"3899" 779.6 54.6460642984222 109.432538950851
"3900" 779.8 50.9032142751876 107.815638407403
"3901" 780 45.7310412942276 107.145748533363
"3902" 780.2 40.4174972249986 107.302083501927
"3903" 780.4 34.3909481745776 108.365441433868
"3904" 780.6 30.2868990189401 110.439373747393
"3905" 780.8 30.8743886343392 110.553950639046
"3906" 781 31.2427254138276 112.18982887691
"3907" 781.2 32.0200443325901 112.834619517943
"3908" 781.4 32.8781863702544 111.432524432743
"3909" 781.6 33.3428133682394 109.765818265287
"3910" 781.8 32.5358369872881 105.969683201664
"3911" 782 32.5030963816193 102.047358642535
"3912" 782.2 33.0234404266783 98.0480968470343
"3913" 782.4 34.4179947618692 94.0794340264099
"3914" 782.6 36.7068207704732 90.1619926286103
"3915" 782.8 38.1533365175199 87.9344493937432
"3916" 783 38.257837397649 86.589847625529
"3917" 783.2 38.9008436664299 84.7803255594023
"3918" 783.4 38.7117985588925 83.2818743725679
"3919" 783.6 37.9518245814347 81.364446960779
"3920" 783.8 37.6689945543276 78.6520606352432
"3921" 784 37.2925060592276 76.3844747567099
"3922" 784.2 37.1247339977507 73.1894822050125
"3923" 784.4 37.8677869709213 69.649604055212
"3924" 784.6 39.2891403302153 66.5320984900289
"3925" 784.8 41.7143237308373 63.5559685501656
"3926" 785 44.3936083577218 60.6889656601471
"3927" 785.2 46.9662202978562 58.5627829065575
"3928" 785.4 50.2600656400519 57.6145678329909
"3929" 785.6 54.3227445788001 56.3652756927845
"3930" 785.8 58.9351019897507 54.2027779262625
"3931" 786 63.6645987297208 52.9268172974762
"3932" 786.2 68.6968394953276 51.0861788675766
"3933" 786.4 73.8799862463465 49.4552186225923
"3934" 786.6 78.9535480875108 49.1191153862927
"3935" 786.8 83.6543750272562 47.7095283581575
"3936" 787 87.51459107365 45.7702858827292
"3937" 787.2 91.6044061314004 43.8668932841559
"3938" 787.4 95.8874691833133 44.4268454205861
"3939" 787.6 100.305145809741 47.1810677640029
"3940" 787.8 104.997965594224 49.620414509164
"3941" 788 110.337765289578 51.5663598173394
"3942" 788.2 116.39819651343 52.7490975860296
"3943" 788.4 118.147427201847 52.0112257105502
"3944" 788.6 118.235784880087 49.7950164004067
"3945" 788.8 118.103299782686 49.0730962723281
"3946" 789 117.718602021183 48.9151720551404
"3947" 789.2 116.989927527138 46.8582563421432
"3948" 789.4 116.424665406624 43.1787020611073
"3949" 789.6 116.850583509411 38.8611214117432
"3950" 789.8 117.808610393633 34.1414656705248
"3951" 790 116.426111186504 31.9690145795374
"3952" 790.2 114.099184075993 29.1388448568258
"3953" 790.4 112.295518068332 25.0323851412724
"3954" 790.6 110.711766509734 24.5350243898507
"3955" 790.8 106.848916201748 21.2121788307581
"3956" 791 103.350472652685 16.0028913521004
"3957" 791.2 102.050274842068 14.9860585560317
"3958" 791.4 98.7305088276697 15.5222511265696
"3959" 791.6 93.5538746751502 14.7872158045981
"3960" 791.8 88.0600322691776 13.6363922400432
"3961" 792 82.8892941808486 11.9473186286327
"3962" 792.2 77.2781807112276 11.5202672503432
"3963" 792.4 71.8324215352802 12.0744091188117
"3964" 792.6 68.4146980659167 14.2634017583423
"3965" 792.8 64.8519176530023 17.1597800512335
"3966" 793 62.9121986256545 20.1615270596279
"3967" 793.2 61.3030169679408 23.5994976725074
"3968" 793.4 60.9957024162476 27.7858684748532
"3969" 793.6 61.3090641766088 32.422681306962
"3970" 793.8 61.5656402367061 37.2164866869348
"3971" 794 62.9311434750335 40.5564651422138
"3972" 794.2 65.0542883391545 44.615802984724
"3973" 794.4 67.5783590854815 49.3418820379356
"3974" 794.6 68.4200457416106 54.1472401734319
"3975" 794.8 67.6238854677099 57.6664544580668
"3976" 795 65.9546217317332 59.8570299071866
"3977" 795.2 65.4085926883705 62.7431034383575
"3978" 795.4 66.1600859800676 67.2743186660832
"3979" 795.6 68.0761203169838 71.6375282211495
"3980" 795.8 71.0985764468276 73.1074577228063
"3981" 796 74.3468436974771 72.8407807002123
"3982" 796.2 75.6748590165776 73.5265242928009
"3983" 796.4 78.3954275029747 74.4442480429491
"3984" 796.6 80.8976632089476 73.2254333610432
"3985" 796.8 83.4455515961449 71.732711403349
"3986" 797 88.1995264230623 70.0611813575392
"3987" 797.2 92.8742391149365 68.5309598827086
"3988" 797.4 96.4216006443419 65.8032316005004
"3989" 797.6 101.569159627026 64.1265123207149
"3990" 797.8 106.855148358676 63.4036864763342
"3991" 798 112.417893730373 62.8686558040917
"3992" 798.2 115.778527565286 64.0754161617292
"3993" 798.4 115.718560892222 65.1897447498493
"3994" 798.6 113.479364396297 64.8510150970596
"3995" 798.8 111.334529622054 65.2681823878206
"3996" 799 108.732703690755 66.532958882202
"3997" 799.2 105.694716287199 69.9353319309575
"3998" 799.4 103.202102802399 74.1545995484575
"3999" 799.6 101.951092582786 77.5706432728515
"4000" 799.8 100.791672304984 77.6621555403682
"4001" 800 98.3213848020853 76.6431405103051
"4002" 800.2 94.9790667113602 75.5885054521019
"4003" 800.4 90.6541131614592 76.5912815041696
"4004" 800.6 87.8300871015852 78.8133566467281
"4005" 800.8 86.8234622982026 81.4067555508995
"4006" 801 85.8073162590616 82.3506526744135
"4007" 801.2 84.0795117136518 82.0574340259356
"4008" 801.4 80.9491258749961 81.0516095482208
"4009" 801.6 76.8856053763819 80.6516265931019
"4010" 801.8 71.9894350737586 80.8142953930708
"4011" 802 68.2366220594343 82.6051168991758
"4012" 802.2 65.130877831505 84.6700135546949
"4013" 802.4 61.8753929651243 85.9307430982982
"4014" 802.6 60.1805527522452 88.0364536658147
"4015" 802.8 60.2108967590074 87.7207509647152
"4016" 803 59.0249798798276 86.9302255173609
"4017" 803.2 58.2416123606344 85.0016158190614
"4018" 803.4 57.3372728328276 82.3606886846766
"4019" 803.6 54.6031087357064 78.9864548053948
"4020" 803.8 51.1148267741576 76.1854118742432
"4021" 804 47.0201134640629 74.9520874937432
"4022" 804.2 42.7702991126805 75.4522902610668
"4023" 804.4 39.6955412469176 77.9224518964632
"4024" 804.6 39.0188952457664 79.5118109284167
"4025" 804.8 37.8048409185389 79.2329209511814
"4026" 805 36.3951002928901 77.3984513142745
"4027" 805.2 35.1964447197367 74.6471986915463
"4028" 805.4 33.2787092848757 71.4143938759932
"4029" 805.6 30.007546410199 68.5666200620718
"4030" 805.8 26.8783608103864 66.7808361802138
"4031" 806 24.4821907870238 64.1918934273741
"4032" 806.2 21.069602380522 61.8543268212988
"4033" 806.4 17.7043265041483 58.9862318589885
"4034" 806.6 16.7612423554802 56.1871082906011
"4035" 806.8 17.7368811791502 52.8422876063078
"4036" 807 19.9229434087631 49.3579891866949
"4037" 807.2 23.0116257439689 46.0818546554715
"4038" 807.4 27.3630490523434 44.3184963851801
"4039" 807.6 31.4242135342664 41.4867378694779
"4040" 807.8 35.9638112509237 39.8859790194259
"4041" 808 40.4869307549746 38.5327440225079
"4042" 808.2 44.1942381370355 35.3218210660353
"4043" 808.4 46.8264586983182 33.891081356064
"4044" 808.6 50.0087295402776 33.5928789527232
"4045" 808.8 53.9656036509141 31.811948560849
"4046" 809 58.4277912324276 29.389561094129
"4047" 809.2 63.0593100778087 27.174546199498
"4048" 809.4 67.596978648379 24.4695059279255
"4049" 809.6 72.4509058114109 21.2519899790488
"4050" 809.8 77.2065280599718 19.1429109720894
"4051" 810 82.560147381399 18.5511435307575
"4052" 810.2 88.2584310374216 16.5732338706492
"4053" 810.4 94.4293787459622 15.1695592482721
"4054" 810.6 96.8856468734592 16.8341529606748
"4055" 810.8 96.7492108460211 18.9918259167271
"4056" 811 96.5104558468164 20.9374391818275
"4057" 811.2 97.3229474848276 25.3756929881182
"4058" 811.4 98.5743401009616 30.1033806805422
"4059" 811.6 100.054385013293 34.7048375301937
"4060" 811.8 102.421475067373 38.9378353684251
"4061" 812 104.700373344123 41.4350733680392
"4062" 812.2 106.578985904818 44.1061241575799
"4063" 812.4 109.976931995592 46.0854239749197
"4064" 812.6 114.27971166154 48.5638302040353
"4065" 812.8 117.689982300886 49.7013935982432
"4066" 813 117.798566393984 48.9792497175557
"4067" 813.2 117.039204057306 49.6590598094389
"4068" 813.4 115.645387579694 51.2333123024433
"4069" 813.6 113.325416732091 54.2889503243801
"4070" 813.8 110.280139499511 57.7054171288351
"4071" 814 107.828377564897 62.1143311099561
"4072" 814.2 105.387590697108 66.4447457406733
"4073" 814.4 103.594814748362 70.3584741010685
"4074" 814.6 101.310387211256 72.49338711758
"4075" 814.8 97.4069510030041 74.1120523119785
"4076" 815 94.6595557135905 77.012535549934
"4077" 815.2 93.2264478548602 80.0885872020041
"4078" 815.4 94.3769499767507 79.6264510943312
"4079" 815.6 95.9381622154943 78.9333451430766
"4080" 815.8 97.7547818385539 78.173763091559
"4081" 816 101.099400877125 78.7034759298967
"4082" 816.2 104.490784873252 80.1666695235766
"4083" 816.4 106.811199410599 79.2010290813004
"4084" 816.6 107.782631482996 77.6490023579169
"4085" 816.8 111.390085585895 77.282671115599
"4086" 817 114.211145693599 78.1290569129861
"4087" 817.2 116.637272688884 81.211790481564
"4088" 817.4 118.291428977858 84.5334639808493
"4089" 817.6 117.686163959151 84.749952386508
"4090" 817.8 116.686336961131 84.1400590747887
"4091" 818 115.607792823359 82.8632142765557
"4092" 818.2 114.245523140869 82.1800509412639
"4093" 818.4 113.504833414376 80.5784756268562
"4094" 818.6 112.187751860328 77.9461447069307
"4095" 818.8 112.378430300734 73.803959863212
"4096" 819 113.328901471338 71.2001849046432
"4097" 819.2 114.437144769123 67.2275821632432
"4098" 819.4 116.288650884033 63.5963391729785
"4099" 819.6 116.987879793766 58.8117995212639
"4100" 819.8 118.988218490886 54.8103348400668
"4101" 820 119.526843321921 50.614215919337
"4102" 820.2 117.6580470791 45.7909488320008
"4103" 820.4 115.590801675204 40.3078192650551
"4104" 820.6 114.310935221546 34.7200000503403
"4105" 820.8 113.967633676818 28.6037572745532
"4106" 821 112.189759442065 25.514048829501
"4107" 821.2 107.490256421817 24.0837492694473
"4108" 821.4 102.416133042859 21.4258093800432
"4109" 821.6 97.1314255122434 18.9717573662333
"4110" 821.8 92.2514506264728 16.4791107102755
"4111" 822 86.8248802746237 15.4657708868063
"4112" 822.2 81.8794612331467 16.1488935983922
"4113" 822.4 76.7832773394034 16.9740394630614
"4114" 822.6 72.1625947674977 17.0621297162535
"4115" 822.8 68.2172869435113 18.2019444902636
"4116" 823 65.8425745004562 21.288567268529
"4117" 823.2 61.0659569669911 23.9289086186856
"4118" 823.4 57.5654094836917 28.3863720360199
"4119" 823.6 55.0997245759452 32.6715894588315
"4120" 823.8 54.1881227605133 36.6374282805861
"4121" 824 54.0042763569167 39.3784878141937
"4122" 824.2 53.4450608708853 42.7021529085029
"4123" 824.4 50.5889654917985 44.2072076252238
"4124" 824.6 47.0890750299488 43.1197295198493
"4125" 824.8 44.6436774872388 40.5033295268507
"4126" 825 43.8572537266609 37.6097659730488
"4127" 825.2 43.9749684148368 34.8228922354176
"4128" 825.4 44.8545351635246 32.0689857086069
"4129" 825.6 44.9636122407804 31.0067924622432
"4130" 825.8 44.8879367531449 31.3475794621182
"4131" 826 44.1783508109876 31.8168918448032
"4132" 826.2 42.1141552688876 33.8070879240732
"4133" 826.4 38.9464337568179 36.6408854421461
"4134" 826.6 34.3872032624911 39.8672544589932
"4135" 826.8 31.7298985820338 44.7466818710474
"4136" 827 30.4505363917664 50.0471483386412
"4137" 827.2 30.2920814940534 55.6984072243078
"4138" 827.4 29.5168349494747 61.0800519694197
"4139" 827.6 29.059814871673 63.2164338524907
"4140" 827.8 31.1183680524697 63.6977462908538
"4141" 828 33.8028471805076 63.3445577189532
"4142" 828.2 37.921005108857 64.4172826460668
"4143" 828.4 42.9787805714276 65.6511525039575
"4144" 828.6 48.0085184961133 67.9360481983575
"4145" 828.8 52.3889956624815 70.7066054916375
"4146" 829 55.4942627649678 74.3545348548881
"4147" 829.2 58.021797369373 77.715756958819
"4148" 829.4 60.8081454702099 78.5107819910373
"4149" 829.6 63.2358925119464 76.5170405247581
"4150" 829.8 66.9750035587967 75.0049538128206
"4151" 830 71.7553312252982 73.650032962008
"4152" 830.2 76.6731239657064 73.1207876560311
"4153" 830.4 82.0861485087315 73.8673112926759
"4154" 830.6 86.9781902005504 74.7432128592135
"4155" 830.8 91.9636268247499 76.329100151583
"4156" 831 96.1149045459223 79.4036710610327
"4157" 831.2 95.8215091085667 80.9902969035367
"4158" 831.4 95.5209392080559 80.0250865187976
"4159" 831.6 94.775995454343 79.4858762500577
"4160" 831.8 94.4463294006697 77.5711081865169
"4161" 832 95.1185954234398 74.05127054558
"4162" 832.2 96.926852973797 69.5008202265494
"4163" 832.4 99.1482675679676 65.1166501183032
"4164" 832.6 101.878458275538 61.1790997540332
"4165" 832.8 104.97883175957 57.613215864729
"4166" 833 107.527598091174 53.114083780867
"4167" 833.2 110.416761736988 48.6983224287998
"4168" 833.4 113.473776917847 44.4531773964908
"4169" 833.6 117.849371795341 40.7292713787295
"4170" 833.8 120.917462926513 39.8756002630718
"4171" 834 121.835663429604 41.8098821559228
"4172" 834.2 122.62482184551 44.567119127599
"4173" 834.4 124.136423812818 47.2065755614225
"4174" 834.6 122.647550866392 46.894118510164
"4175" 834.8 121.619055946504 46.6658119186844
"4176" 835 120.634173576856 45.6792880189442
"4177" 835.2 119.096223014256 45.617513469129
"4178" 835.4 117.445608429828 44.4455040532736
"4179" 835.6 115.317571788487 41.3378080814288
"4180" 835.8 113.508482241739 37.1226417612729
"4181" 836 110.702416925298 33.1565188592138
"4182" 836.2 107.979939268033 30.1514839135374
"4183" 836.4 105.257461610769 26.9708052480374
"4184" 836.6 101.862918002729 23.506586354669
"4185" 836.8 97.3165205729959 20.791858796966
"4186" 837 93.1231534101776 17.2351029587232
"4187" 837.2 89.3798615713174 14.2237778794779
"4188" 837.4 83.9431663429908 12.0459204342126
"4189" 837.6 78.7337477028672 10.4573845716195
"4190" 837.8 74.2826010818895 9.37710682658345
"4191" 838 68.5493126555549 9.298709745819
"4192" 838.2 63.5982510769719 10.3407460603979
"4193" 838.4 59.1430013516458 12.174499609122
"4194" 838.6 54.8769261892548 14.0818258997966
"4195" 838.8 52.6661933135603 17.8688992959165
"4196" 839 51.7981317554943 22.7728277783948
"4197" 839.2 50.4797579084216 28.0645522256987
"4198" 839.4 50.7843935292434 33.2857753977581
"4199" 839.6 51.2822992426676 38.5157905852032
"4200" 839.8 51.7867007450163 44.2965668940263
"4201" 840 54.0684120864974 49.7307876251866
"4202" 840.2 56.291047197357 55.3525393664785
"4203" 840.4 57.8191181879622 60.8537417919548
"4204" 840.6 59.1872594035776 66.2376770683682
"4205" 840.8 60.6295998106676 71.8661800701132
"4206" 841 63.1705975596257 73.4179218422913
"4207" 841.2 65.586065855443 72.9348281831278
"4208" 841.4 65.2985153509158 72.6458090856256
"4209" 841.6 64.6875806732688 73.1727402450962
"4210" 841.8 62.6707483144255 74.4910128881195
"4211" 842 59.3800856612099 76.013586496155
"4212" 842.2 56.1373878693428 77.8023060381524
"4213" 842.4 52.5605666863224 77.8195834082536
"4214" 842.6 48.1951773400212 76.7884635237916
"4215" 842.8 43.4090531372562 77.0682124834433
"4216" 843 38.653799435599 77.5837977131861
"4217" 843.2 39.3294386413376 76.7501446168932
"4218" 843.4 40.7885797520629 76.1472284568903
"4219" 843.6 41.9296952417212 76.2931378559666
"4220" 843.8 43.8483165934689 77.2606901098737
"4221" 844 46.2447145413637 77.9360231490061
"4222" 844.2 49.4908922681643 77.8664952672126
"4223" 844.4 53.46905887895 79.277333575733
"4224" 844.6 57.6658060727459 81.9440166884575
"4225" 844.8 62.202896340668 85.3172604787964
"4226" 845 63.7153815985373 85.7086025066949
"4227" 845.2 64.4299698841943 83.5810307032766
"4228" 845.4 66.8234544816183 81.0673837794293
"4229" 845.6 70.2903197220857 78.1285783005658
"4230" 845.8 74.5470163265151 76.4085462193995
"4231" 846 78.5697163273437 76.09327898334
"4232" 846.2 82.8259766964943 75.1861634128493
"4233" 846.4 87.0936099759746 74.2876960318021
"4234" 846.6 91.4612143845246 74.3010023742129
"4235" 846.8 95.7375257134034 75.8274134097281
"4236" 847 99.0292007631133 77.9062371913963
"4237" 847.2 100.630298710614 77.8567334159326
"4238" 847.4 103.842527351484 75.5322367911495
"4239" 847.6 106.237922797323 72.7936122749326
"4240" 847.8 108.753667476972 68.7854655912433
"4241" 848 113.401103376366 65.3588710320606
"4242" 848.2 118.024250845942 61.6488757925004
"4243" 848.4 120.850798583231 57.7909534170322
"4244" 848.6 120.660730096287 54.0531342963555
"4245" 848.8 120.062852588868 48.4317186044232
"4246" 849 119.484602916475 42.908563651155
"4247" 849.2 120.740837347386 38.2120033167432
"4248" 849.4 118.7585668859 36.4915057680371
"4249" 849.6 114.20124270595 33.9204753830074
"4250" 849.8 110.880816149467 29.5171668133051
"4251" 850 108.246306787488 24.0118958705232
"4252" 850.2 105.944983412068 18.3826938185221
"4253" 850.4 103.871663902339 18.171957402016
"4254" 850.6 98.6536395795776 20.1421783471807
"4255" 850.8 93.3804091604592 21.4012112206538
"4256" 851 88.8791133266031 23.0782785876004
"4257" 851.2 83.9086971097385 24.4821915707185
"4258" 851.4 80.2715424407419 26.7337407740147
"4259" 851.6 76.5662935266528 27.9931199085636
"4260" 851.8 73.3723444024562 30.5505551726147
"4261" 852 72.5716246386494 33.235645485471
"4262" 852.2 72.3501769678664 36.444259378418
"4263" 852.4 72.3381423474718 40.2941744368586
"4264" 852.6 70.2655415582443 44.0180040553543
"4265" 852.8 69.2871695364408 48.0296083158376
"4266" 853 69.9150387940023 52.1403130425636
"4267" 853.2 68.7280470960488 54.9742298160894
"4268" 853.4 65.5504538612615 56.5906186631017
"4269" 853.6 62.1659902172998 56.7767808337432
"4270" 853.8 57.2161873420295 56.9852476065606
"4271" 854 53.8408580842256 55.8610831715733
"4272" 854.2 52.876389035522 54.025241353271
"4273" 854.4 51.6675213266821 51.9249181272978
"4274" 854.6 47.9083688471705 50.0240980226147
"4275" 854.8 43.0166356827622 49.2136450483554
"4276" 855 38.310475965857 49.3271961081844
"4277" 855.2 34.7145799105133 50.8809339080147
"4278" 855.4 33.7018843506545 54.1129000361856
"4279" 855.6 33.9965597562519 57.7819303687281
"4280" 855.8 35.9859718647142 61.0121091051401
"4281" 856 39.9486201810256 64.4357316635601
"4282" 856.2 42.6977506197099 68.9267442354491
"4283" 856.4 45.9929795372688 73.6042128611844
"4284" 856.6 50.0289667514746 75.0971844796844
"4285" 856.8 55.0955659859365 74.149366205966
"4286" 857 60.6368493672137 74.4809948564809
"4287" 857.2 65.9590884711217 73.8982251748021
"4288" 857.4 71.7618337478573 72.57605818957
"4289" 857.6 77.4265505615133 71.7825365670147
"4290" 857.8 83.0698877382519 71.4409487071523
"4291" 858 88.5167928930553 72.194299626768
"4292" 858.2 93.8088868074295 73.5725539889326
"4293" 858.4 98.4214550302122 74.0283425123971
"4294" 858.6 100.237046583158 71.3680733129034
"4295" 858.8 101.39866013901 67.3923582950509
"4296" 859 103.361712792858 62.2038015128493
"4297" 859.2 104.641252110518 56.3786104558824
"4298" 859.4 104.791779769746 50.6869933179983
"4299" 859.6 104.187863095585 44.4887785929402
"4300" 859.8 104.173052557945 38.6625676415079
"4301" 860 102.564736774748 33.5171442236987
"4302" 860.2 98.5736245272731 29.726551625372
"4303" 860.4 94.2196636691161 25.2171583764548
"4304" 860.6 89.0750906902338 22.6412830129307
"4305" 860.8 83.5115139585405 22.1068049577284
"4306" 861 78.0589219605405 23.0129995259957
"4307" 861.2 73.290740984799 25.0682892045575
"4308" 861.4 68.3722804478276 27.2731151119644
"4309" 861.6 63.6843376553138 30.6673453850414
"4310" 861.8 59.5127637686917 34.6746248048646
"4311" 862 56.764592943407 40.4414509794769
"4312" 862.2 54.6183953263419 44.9646861278718
"4313" 862.4 51.2992943346094 50.186461847416
"4314" 862.6 48.6084715817615 54.7718632459791
"4315" 862.8 48.9411552159167 58.5396827491739
"4316" 863 51.0238115942742 62.648463640651
"4317" 863.2 53.3335614129125 67.2459534300828
"4318" 863.4 56.3175902331091 71.058009135486
"4319" 863.6 59.1963470569076 75.1143670174933
"4320" 863.8 62.080828142443 76.8701957986388
"4321" 864 62.5566864860218 76.5143824039423
"4322" 864.2 61.6476932040936 75.9451000688603
"4323" 864.4 59.4636470556065 76.6035805838643
"4324" 864.6 56.3220521322476 77.9536095650233
"4325" 864.8 52.9531292191976 79.2778104788232
"4326" 865 49.2103142834276 78.641128119959
"4327" 865.2 46.5498669654049 76.4544278270164
"4328" 865.4 42.0087170760544 75.3743488524494
"4329" 865.6 36.4474723210094 75.0642078919705
"4330" 865.8 32.7581665048468 73.7025351608683
"4331" 866 29.7452549570454 70.9873255847779
"4332" 866.2 25.6832198472394 69.3123967507138
"4333" 866.4 22.4069299046876 69.5488284709632
"4334" 866.6 18.5125209276545 69.0588441735606
"4335" 866.8 15.4154786320872 70.3508388434163
"4336" 867 12.1683598596313 73.0004866417666
"4337" 867.2 11.5991136229376 74.4873189377232
"4338" 867.4 11.4758311170487 75.8259003139356
"4339" 867.6 10.2356410643901 78.6196047304933
"4340" 867.8 10.6597807287367 78.9913723667205
"4341" 868 10.5630792647308 78.8865807211787
"4342" 868.2 10.5831240640315 76.8811656382044
"4343" 868.4 10.723031070915 75.05103073735
"4344" 868.6 9.65205893090451 72.1671212053875
"4345" 868.8 8.11664497542375 69.4108659096952
"4346" 869 5.41153447908474 64.5940173206718
"4347" 869.2 3.49483602344524 60.7478562384491
"4348" 869.4 3.06163137605439 56.3223981672433
"4349" 869.6 2.58557264587107 52.4065227028411
"4350" 869.8 2.09268639050616 51.1155437337789
"4351" 870 5.13952308689426 50.1341389949099
"4352" 870.2 8.85626511251509 48.5735509081807
"4353" 870.4 10.8552242860676 47.5125673819032
"4354" 870.6 13.6413758062486 47.1103874758853
"4355" 870.8 16.7135289044659 45.9475574658815
"4356" 871 19.3545911596847 44.5911935624411
"4357" 871.2 20.6026549134697 43.8470316635485
"4358" 871.4 23.3455546700576 41.3511384241632
"4359" 871.6 27.008066336343 39.0772710454391
"4360" 871.8 31.5510565089526 38.118692590587
"4361" 872 35.5199993291787 37.8929686785624
"4362" 872.2 40.2992210752676 37.4369563113132
"4363" 872.4 45.1714650971921 37.3256841234769
"4364" 872.6 49.9523587583434 37.2219274013169
"4365" 872.8 54.0475423273676 37.6862176597932
"4366" 873 58.9194981893901 38.6258161023057
"4367" 873.2 64.6723073063276 39.1707008108971
"4368" 873.4 71.1294256236197 39.2396665186294
"4369" 873.6 77.5129230100725 39.0465837246004
"4370" 873.8 83.6888967250949 39.5211652568571
"4371" 874 90.3112116353421 38.6563025953597
"4372" 874.2 96.6456601140068 38.469201052498
"4373" 874.4 103.167531186798 39.8436215186413
"4374" 874.6 109.030125986986 43.2915040732246
"4375" 874.8 114.524577002328 46.6193309510221
"4376" 875 118.318023149508 50.3868623065632
"4377" 875.2 118.55838230697 49.953622343729
"4378" 875.4 120.7164423863 47.6783088688266
"4379" 875.6 121.228037113125 44.789148555
"4380" 875.8 120.137872994721 41.0876594987675
"4381" 876 119.417053695673 37.1700683951814
"4382" 876.2 117.752464256555 32.4427203693645
"4383" 876.4 115.704444598533 28.9410695834491
"4384" 876.6 113.350492525643 24.8622279707384
"4385" 876.8 110.253379937228 21.1921268658432
"4386" 877 107.918552081674 19.6746884883779
"4387" 877.2 104.858958906972 17.304159137599
"4388" 877.4 102.779145694466 15.2873159283266
"4389" 877.6 100.635304392456 13.1245162565575
"4390" 877.8 97.7716582456431 11.9832207965442
"4391" 878 95.6683087181389 11.3385141837432
"4392" 878.2 92.3972866462982 10.5481174445374
"4393" 878.4 89.6645450062038 8.03873128062857
"4394" 878.6 87.8458232978276 7.79664307330265
"4395" 878.8 83.7641687164676 7.42822677946324
"4396" 879 79.3920146958864 6.97414958030207
"4397" 879.2 74.8520063726217 7.28343526086089
"4398" 879.4 73.1443233693855 7.67133858809587
"4399" 879.6 70.1492412328901 8.49456553002449
"4400" 879.8 66.0513520755011 9.49846309403916
"4401" 880 63.1830449340848 12.0822180583004
"4402" 880.2 58.7889369361912 13.7677894786675
"4403" 880.4 54.6983828347385 16.0140925412927
"4404" 880.6 52.785809484357 20.2467054521844
"4405" 880.8 52.1679323671912 24.0671299193342
"4406" 881 50.7893728259829 28.7758428930199
"4407" 881.2 50.6872785236625 34.3796857092724
"4408" 881.4 52.7041924297651 38.475707542837
"4409" 881.6 55.1265263977411 42.8968883370029
"4410" 881.8 56.6256924305729 48.3566168655829
"4411" 882 59.4761490904117 53.869888612273
"4412" 882.2 63.7610924710823 57.7774025009413
"4413" 882.4 67.5349181052776 60.7818394798932
"4414" 882.6 69.2003786777596 63.5143745751461
"4415" 882.8 72.0854880359247 66.7171106516413
"4416" 883 76.6784954557699 69.1899160965894
"4417" 883.2 82.1865732940725 69.2107041800085
"4418" 883.4 87.8722921910218 69.549282223418
"4419" 883.6 93.7547649868579 69.497528471213
"4420" 883.8 99.6407159488093 68.9534025662799
"4421" 884 101.851195315548 70.1447188821733
"4422" 884.2 102.080983121178 71.5857610530732
"4423" 884.4 102.057764666241 72.0397941944452
"4424" 884.6 103.289840742712 71.8001198209067
"4425" 884.8 106.965301732373 70.7524901215463
"4426" 885 111.286873008856 69.9575180767946
"4427" 885.2 113.672150220969 66.9887556943281
"4428" 885.4 116.091393248149 63.4829449326377
"4429" 885.6 119.230368085206 59.9788866984957
"4430" 885.8 120.026807442886 58.8654137629491
"4431" 886 122.876360940519 58.1532751865984
"4432" 886.2 122.847569216418 58.4605931721733
"4433" 886.4 121.807682028228 59.846182111529
"4434" 886.6 121.651893685428 62.4409853307132
"4435" 886.8 120.905026042004 66.1431731104197
"4436" 887 118.731673655546 69.6252621266495
"4437" 887.2 115.891699194246 71.7859808671106
"4438" 887.4 113.510748225085 76.3540487401608
"4439" 887.6 113.668552514546 79.3944894563995
"4440" 887.8 113.718987282322 82.9704041725064
"4441" 888 112.121458948498 84.4140195551156
"4442" 888.2 109.586086535568 86.7907033103533
"4443" 888.4 109.470110769261 88.9687108917766
"4444" 888.6 109.68615058652 88.2247692450235
"4445" 888.8 109.26224375631 86.9204821625881
"4446" 889 107.265646029621 85.5685258543812
"4447" 889.2 104.450264167928 82.9405675162099
"4448" 889.4 100.448592224882 81.460201959265
"4449" 889.6 96.1455815607931 81.4141700463812
"4450" 889.8 91.4145616940341 83.0053852506237
"4451" 890 87.8002469209446 85.8061707035411
"4452" 890.2 84.4946619678166 87.5057461244081
"4453" 890.4 79.5248929882746 87.7962254229256
"4454" 890.6 74.2338168456776 88.4391387126058
"4455" 890.8 68.3041230478526 89.5004467979307
"4456" 891 62.4436685134943 90.3698443205395
"4457" 891.2 56.9731334136813 92.794919031914
"4458" 891.4 53.2287371256511 97.2443302127374
"4459" 891.6 51.8764641500808 101.939788544724
"4460" 891.8 53.2121273391026 105.629408663443
"4461" 892 54.6459293466353 110.753447041051
"4462" 892.2 56.9612320053793 114.908663748381
"4463" 892.4 57.3001803702562 118.838890565034
"4464" 892.6 56.3252387119867 121.47025061088
"4465" 892.8 56.0508387900094 122.129695584664
"4466" 893 56.7342211832792 120.869863962308
"4467" 893.2 56.8457977037561 119.759782280029
"4468" 893.4 55.5619739465023 118.811354825906
"4469" 893.6 51.9683829049723 117.664058144743
"4470" 893.8 47.2570439854099 116.143149798104
"4471" 894 42.0363708075882 114.106708133976
"4472" 894.2 36.7567204748681 112.474622131203
"4473" 894.4 31.0496981908407 111.494019831217
"4474" 894.6 25.5804183389814 112.36625584632
"4475" 894.8 26.9910018915776 111.681353035827
"4476" 895 27.2806400289035 108.85659376461
"4477" 895.2 26.797719712544 104.395890516348
"4478" 895.4 27.3536613490015 99.1303254061998
"4479" 895.6 28.2062015460484 93.1147489960484
"4480" 895.8 30.5240589515062 87.9390859515647
"4481" 896 32.8882006811529 83.7542852759421
"4482" 896.2 34.7946412819737 82.1543809635466
"4483" 896.4 36.4764287518857 81.0673837794293
"4484" 896.6 38.9672307443276 78.8661314963603
"4485" 896.8 40.8454853611502 75.7456867131142
"4486" 897 43.719176716075 73.2463122111092
"4487" 897.2 46.554349914915 70.608037951185
"4488" 897.4 49.57435030895 69.7035040398861
"4489" 897.6 53.5074760723276 68.3730846838315
"4490" 897.8 57.0523821133554 65.1720415290766
"4491" 898 60.9912405171091 62.8904649498549
"4492" 898.2 65.9019224405705 61.8825583067004
"4493" 898.4 70.7690241832122 60.3856277811375
"4494" 898.6 75.2147488374746 57.4793557130374
"4495" 898.8 78.7804254453705 53.3661289003004
"4496" 899 83.3779312024314 50.2635543635357
"4497" 899.2 88.3517714204724 46.9241387955236
"4498" 899.4 92.3391629998831 42.4240585109655
"4499" 899.6 97.133205272443 38.2082584046567
"4500" 899.8 102.645715863828 34.1756689805614
"4501" 900 108.006451527629 32.2303188337621
"4502" 900.2 113.1142204141 33.036761777516
"4503" 900.4 116.840193335283 34.6662760592036
"4504" 900.6 119.426345931142 37.8169685903575
"4505" 900.8 123.344946410857 41.4346837413315
"4506" 901 122.957813314103 46.3749945440698
"4507" 901.2 124.374294975858 52.5873726486132
"4508" 901.4 124.439855903453 57.7829138809932
"4509" 901.6 121.509987472184 62.9626834717383
"4510" 901.8 119.534588481009 68.6635100703645
"4511" 902 120.334846317981 70.8878133805596
"4512" 902.2 121.601302625652 71.1263058967175
"4513" 902.4 120.417440403893 75.4572707068085
"4514" 902.6 122.294902433651 78.3809583720374
"4515" 902.8 122.401003589104 80.2789991797326
"4516" 903 121.419800848195 82.3573326999677
"4517" 903.2 121.711063296395 86.2105415299067
"4518" 903.4 121.249164246062 88.7230588240517
"4519" 903.6 120.527508254784 87.2091304788954
"4520" 903.8 119.003491857828 86.5834723585245
"4521" 904 115.576148316228 87.0127016988433
"4522" 904.2 111.136991944046 88.3807180840557
"4523" 904.4 106.611237316919 90.5825561676637
"4524" 904.6 101.57217439902 93.3620753111663
"4525" 904.8 97.5686850493633 96.3729846287432
"4526" 905 94.5905421390511 99.9064780705844
"4527" 905.2 93.8142010253681 102.674693269932
"4528" 905.4 94.6788183332959 102.70394022618
"4529" 905.6 94.9705435085476 101.070003164163
"4530" 905.8 94.6974356111039 100.066124948191
"4531" 906 93.814792387131 97.6675740878725
"4532" 906.2 91.915122252 94.5218788888639
"4533" 906.4 89.2995459152346 91.7416024997665
"4534" 906.6 88.4369025984511 88.6026591974197
"4535" 906.8 86.2117390499798 85.6978142185802
"4536" 907 83.4161272868935 84.6810124362762
"4537" 907.2 80.7583096803331 84.9206868098147
"4538" 907.4 78.8879935868276 86.1891239989848
"4539" 907.6 78.1674725013776 86.1948128991432
"4540" 907.8 78.0138478855609 84.1695644427433
"4541" 908 77.7709398101573 81.6294440731883
"4542" 908.2 77.2338364638388 77.9620991544904
"4543" 908.4 75.2439345782632 73.6210740534017
"4544" 908.6 73.2565629300011 70.1048974741412
"4545" 908.8 72.1890948464276 65.4282268039032
"4546" 909 70.9714022894398 60.8490033317636
"4547" 909.2 68.3947499203468 56.9215841010894
"4548" 909.4 66.0169090745419 52.6836275889861
"4549" 909.6 63.6200213670019 46.7678562257937
"4550" 909.8 62.5044978192521 41.7980746038376
"4551" 910 62.1903851783864 36.3562892333903
"4552" 910.2 63.8051835114974 30.5144425109414
"4553" 910.4 65.3033943431331 25.171942030521
"4554" 910.6 67.1487540763087 19.822365210281
"4555" 910.8 70.5978282021133 14.5822500356147
"4556" 911 74.3701316456276 10.668995234329
"4557" 911.2 78.9761756676578 7.42543434690362
"4558" 911.4 83.1837414551246 8.03186804634225
"4559" 911.6 88.0446157144213 8.91243530368074
"4560" 911.8 91.7794789535276 11.8058792121432
"4561" 912 96.8429934994337 15.2823983670008
"4562" 912.2 101.325614643259 19.753134541559
"4563" 912.4 105.937769528785 23.7995317611274
"4564" 912.6 110.156394057151 28.2843148049785
"4565" 912.8 114.678118397876 33.175096560349
"4566" 913 120.122265986269 36.612118129655
"4567" 913.2 118.840549968675 40.2587124122024
"4568" 913.4 119.424756254175 45.8345043751718
"4569" 913.6 120.278496452849 52.2801006409064
"4570" 913.8 119.385014329991 58.6314039623147
"4571" 914 119.102846668287 64.7596086714371
"4572" 914.2 118.56892437528 68.6214778619801
"4573" 914.4 117.708964914085 68.8485227776147
"4574" 914.6 116.491022996004 69.5567706217726
"4575" 914.8 117.409095536984 69.503552483837
"4576" 915 119.719488786858 68.8208720327887
"4577" 915.2 121.344135341563 67.5063211099197
"4578" 915.4 122.292785333283 65.4730352331937
"4579" 915.6 121.531307516241 63.2205262306471
"4580" 915.8 122.174897407685 59.8090896489575
"4581" 916 124.186730179024 55.2631830327853
"4582" 916.2 123.64277706621 52.1184039166844
"4583" 916.4 123.434716404307 47.805703814682
"4584" 916.6 122.597751480999 43.5440448113861
"4585" 916.8 121.309159331268 39.4154682648732
"4586" 917 120.504724979355 34.8094442842251
"4587" 917.2 117.831298016371 32.0126104036219
"4588" 917.4 116.219920732798 27.7115635446844
"4589" 917.6 113.925533731799 25.0163597569575
"4590" 917.8 112.650002624949 22.6233339140917
"4591" 918 110.656082816933 20.4236709056856
"4592" 918.2 108.371301453183 19.6138599163554
"4593" 918.4 105.958072771456 18.4027736804718
"4594" 918.6 104.158660346789 15.4092336218106
"4595" 918.8 103.671450992164 15.2081577975997
"4596" 919 102.510750715362 14.6258795856492
"4597" 919.2 101.072852787481 12.9413365567817
"4598" 919.4 98.6782090027995 11.3366942264675
"4599" 919.6 96.0483155891912 10.3097603543948
"4600" 919.8 93.8826215813276 9.0466279867817
"4601" 920 92.9781028153042 9.28378241947688
"4602" 920.2 90.6639756310257 7.50994217436588
"4603" 920.4 88.6968892446054 6.64683284154879
"4604" 920.6 86.1042272014314 5.70955802408286
"4605" 920.8 83.1397171090776 4.79684627079879
"4606" 921 81.7098201733936 4.76160065515833
"4607" 921.2 79.5450139890711 3.45934941147802
"4608" 921.4 77.2479282348735 3.08995020773866
"4609" 921.6 73.9933934897218 2.57916481332978
"4610" 921.8 71.4398271024848 2.8313578929861
"4611" 922 68.390311506022 1.80369061052102
"4612" 922.2 66.6354509503952 1.43507730191892
"4613" 922.4 66.2214188681789 1.68419830054054
"4614" 922.6 64.2201250401496 1.09014968387036
"4615" 922.8 63.2591355270294 1.59638306805058
"4616" 923 62.0525646549974 2.46151804683758
"4617" 923.2 59.581366818399 2.58283839375753
"4618" 923.4 58.4353137225005 2.41526366098156
"4619" 923.6 56.7346053904973 2.02515832346343
"4620" 923.8 56.328077907771 2.38068447274324
"4621" 924 57.3045018222062 3.49048735167043
"4622" 924.2 56.5649547728582 4.53072257107997
"4623" 924.4 55.3517351304747 5.79428198409618
"4624" 924.6 53.3757243797781 7.1950841258571
"4625" 924.8 50.2598780155905 8.23278523642881
"4626" 925 47.9187786673115 9.97536618424325
"4627" 925.2 45.4976158565009 12.1733700306789
"4628" 925.4 43.5296036406133 14.2476230339881
"4629" 925.6 42.2972065716776 16.9897363188132
"4630" 925.8 40.8016384807976 20.0743455062532
"4631" 926 37.8675483245629 23.1295534623315
"4632" 926.2 35.8792832352562 26.5874904930187
"4633" 926.4 34.1361347947318 30.8162003407326
"4634" 926.6 33.7093741748276 35.104523074722
"4635" 926.8 34.1187159939194 40.4335768786106
"4636" 927 33.9904356180235 45.5738055467381
"4637" 927.2 35.1765071118761 50.5937734259326
"4638" 927.4 37.2861473513582 53.1311216552943
"4639" 927.6 40.0989007816483 56.4620197952244
"4640" 927.8 42.5373802668276 60.5843221167004
"4641" 928 45.2302930495133 64.3566255602147
"4642" 928.2 49.2992312149314 67.433340351847
"4643" 928.4 54.7482902770007 68.9989255801759
"4644" 928.6 60.1246622995923 68.4418148350668
"4645" 928.8 63.7666930320412 65.9154813149034
"4646" 929 67.9086246656848 62.3425048425861
"4647" 929.2 72.7703617292332 59.0229743926678
"4648" 929.4 76.6369234959102 54.7859535020139
"4649" 929.6 79.5613777788369 49.5703566743928
"4650" 929.8 82.4805892490612 44.0668058726731
"4651" 930 84.8625568364771 39.0170435933257
"4652" 930.2 86.0397476570335 32.4004871956256
"4653" 930.4 87.7835079607076 26.0332496183532
"4654" 930.6 89.6321463631065 19.8956383014836
"4655" 930.8 93.5733359007688 15.8365207479197
"4656" 931 98.0827974901511 14.5268295327138
"4657" 931.2 103.607937981122 15.061397375655
"4658" 931.4 106.109359601808 17.7610020537869
"4659" 931.6 110.045662146828 20.9584443516432
"4660" 931.8 112.303806307615 28.1742771386069
"4661" 932 118.236118585125 34.1804015247284
"4662" 932.2 121.268044057291 38.932725160367
"4663" 932.4 122.168897156386 45.6730430675079
"4664" 932.6 124.340399442857 49.0921223565997
"4665" 932.8 123.529143216168 48.0734054159832
"4666" 933 123.074211295895 47.3233744232913
"4667" 933.2 122.688191632386 45.4133958295079
"4668" 933.4 122.080697242838 43.5045652101343
"4669" 933.6 121.769826916893 41.2240326080283
"4670" 933.8 121.28414331853 37.9086654377336
"4671" 934 119.864821637731 35.2235634716856
"4672" 934.2 117.939195258501 31.2612981707779
"4673" 934.4 116.265740833622 28.3224982223315
"4674" 934.6 113.570180595323 25.6891656127086
"4675" 934.8 111.65270209076 21.1641454644665
"4676" 935 108.261514697142 19.2447725808432
"4677" 935.2 105.495934408237 16.0546521975978
"4678" 935.4 103.329126990262 15.3875413951961
"4679" 935.6 101.314096457513 13.5473703298718
"4680" 935.8 98.3110494738831 11.540462035521
"4681" 936 95.8354357381547 10.3684769557946
"4682" 936.2 93.3865973766578 9.98638894434701
"4683" 936.4 90.8714348628554 7.66378452371546
"4684" 936.6 88.7089749268546 6.84205559594595
"4685" 936.8 85.3329872877603 6.70605793269517
"4686" 937 81.6402543096276 5.25349569890039
"4687" 937.2 77.4112499207026 5.02178372177449
"4688" 937.4 73.1693274389959 4.38395289067889
"4689" 937.6 69.0696187441705 3.0131109595861
"4690" 937.8 68.8841564313133 3.45080201792896
"4691" 938 66.7048583412963 5.03801167414949
"4692" 938.2 63.369386758941 5.84376296926386
"4693" 938.4 60.0858243093705 7.24907018524325
"4694" 938.6 57.3458460906861 9.7291912085923
"4695" 938.8 53.7048882764771 11.5332496122432
"4696" 939 53.2282043337811 11.5966518447781
"4697" 939.2 52.9047235555419 11.855159198131
"4698" 939.4 52.7773855139307 12.0471905369443
"4699" 939.6 52.6454472421676 12.1719818177232
"4700" 939.8 52.5669171999806 12.2168107082024
"4701" 940 52.5032521959452 12.3618297688021
"4702" 940.2 52.4938532009045 12.3683650075413
"4703" 940.4 52.506069613148 12.34622276035
"4704" 940.6 52.506069613148 12.34622276035
"4705" 940.8 52.5401010472548 12.3651291126316
"4706" 941 52.4339346075199 12.3908344800606
"4707" 941.2 52.5022883426917 12.3273164080685
"4708" 941.4 52.4701853565176 12.3199807433832
"4709" 941.6 52.6271096559838 12.3365332548057
"4710" 941.8 52.6861429725317 12.2486042475494
"4711" 942 52.8621763190629 12.3656481105374
"4712" 942.2 52.8752350477976 12.5731368004332
"4713" 942.4 52.8615090360412 12.7508186991753
"4714" 942.6 53.0115498477476 12.7094516003832
"4715" 942.8 52.993853502012 12.7583812400879
"4716" 943 53.0845657983124 12.803947458819
"4717" 943.2 53.0733783462963 12.8558277308057
"4718" 943.4 53.0006115172957 12.9585472165837
"4719" 943.6 53.0044095487026 12.900454599837
"4720" 943.8 53.0343559762812 12.7699199623051
"4721" 944 53.0025305226381 12.8164535937275
"4722" 944.2 53.0321541124405 12.7602922047271
"4723" 944.4 53.0003525606088 12.7909159213057
"4724" 944.6 53.0206375010776 12.8274288141495
"4725" 944.8 53.1290540339659 12.7886716300198
"4726" 945 53.1467805535595 13.1152240210886
"4727" 945.2 52.9633217543914 14.6614463892113
"4728" 945.4 53.6096776447318 17.188863652722
"4729" 945.6 53.5231915630486 20.3844872992222
"4730" 945.8 53.7632286017576 23.6847403506432
"4731" 946 54.2851195501376 27.2951351950332
"4732" 946.2 53.954222055357 30.8158753754785
"4733" 946.4 53.0072733050041 33.7025417273609
"4734" 946.6 51.2552329851306 36.3846375280917
"4735" 946.8 51.0183578388084 40.0619898874932
"4736" 947 50.3008326830276 44.4474317373132
"4737" 947.2 50.9907524868562 48.5329810272433
"4738" 947.4 52.6103948650376 52.7782133685432
"4739" 947.6 53.6668050592821 56.6489242392735
"4740" 947.8 54.0942788302076 60.3339479943433
"4741" 948 56.0718076534489 63.2610294545733
"4742" 948.2 59.4994261965367 65.6059671404614
"4743" 948.4 62.8908387567165 67.2564318563543
"4744" 948.6 66.8032692810562 68.3069728240718
"4745" 948.8 71.1208319243705 68.1215105112147
"4746" 949 75.4621625534101 68.8837786231073
"4747" 949.2 79.8129868722026 68.1713000090509
"4748" 949.4 83.7809575572936 65.1176332486219
"4749" 949.6 88.0252853593864 61.7749901652432
"4750" 949.8 92.3488482539991 58.0360699380432
"4751" 950 97.1257154482699 54.9555052556567
"4752" 950.2 102.355521891945 51.9274868299197
"4753" 950.4 107.624833486651 50.0946827969785
"4754" 950.6 112.64820105108 48.2709071795423
"4755" 950.8 112.701482466942 45.8215220132718
"4756" 951 111.299758306368 42.3403944009432
"4757" 951.2 109.986049260552 40.3699897999167
"4758" 951.4 109.036932627198 38.6598948022932
"4759" 951.6 108.9598646061 38.4578813830311
"4760" 951.8 109.298841740621 39.6474242587793
"4761" 952 110.253894090174 42.4094194340155
"4762" 952.2 112.179962443188 45.6236337254532
"4763" 952.4 114.028704313261 49.7254845790886
"4764" 952.6 114.59205957656 54.679679503065
"4765" 952.8 115.641743407933 59.7087447765275
"4766" 953 114.988047322158 64.3610766557232
"4767" 953.2 112.56910874114 64.9516118426495
"4768" 953.4 109.096563262294 65.2915716896122
"4769" 953.6 104.035078247933 67.1152348006471
"4770" 953.8 99.6818426420576 69.7318797737532
"4771" 954 94.7875685725923 72.1876080773903
"4772" 954.2 92.4761990421609 76.2798290516978
"4773" 954.4 92.296918806399 78.1028068625509
"4774" 954.6 92.6788025687821 80.4917203272092
"4775" 954.8 92.8817720534555 78.9207653350339
"4776" 955 91.6539827884943 78.2798995941099
"4777" 955.2 89.2795896395309 77.0371118802103
"4778" 955.4 85.9896217665936 76.3221410048922
"4779" 955.6 81.4745880827732 75.8721418370911
"4780" 955.8 76.2971657120015 76.0795774022324
"4781" 956 72.3842490607953 78.4845462881465
"4782" 956.2 68.9109103564446 82.1227707899986
"4783" 956.4 69.0877214786211 84.0467964552106
"4784" 956.6 69.5493479267609 82.8799831606766
"4785" 956.8 68.7107491687919 81.4664512328504
"4786" 957 67.4392623508386 79.0914636533971
"4787" 957.2 64.1305186389167 75.9463307541046
"4788" 957.4 59.1457158454976 73.6616407208832
"4789" 957.6 54.7751655284452 74.2571492979197
"4790" 957.8 51.2044050712676 76.1893065828132
"4791" 958 49.4829438833276 78.887862718733
"4792" 958.2 49.5675259381306 80.7331725883039
"4793" 958.4 50.2311378980908 79.9735284202222
"4794" 958.6 49.8512478459254 78.733905960265
"4795" 958.8 48.5703602085923 75.8341244345962
"4796" 959 46.6068514008661 72.6389801282913
"4797" 959.2 43.2364305229815 68.9652213713971
"4798" 959.4 39.1729889329314 65.9783360181489
"4799" 959.6 34.6102714097064 65.1818766517281
"4800" 959.8 29.9138704457615 65.6403047082998
"4801" 960 27.9885616809691 66.8270885461395
"4802" 960.2 29.028087207357 66.1775381860374
"4803" 960.4 29.0152254246697 63.5214594818959
"4804" 960.6 30.1960224856401 59.3489112851807
"4805" 960.8 31.0719791323167 54.8703492112541
"4806" 961 33.7968064080316 50.9135222858453
"4807" 961.2 37.3318312719732 47.6746326336607
"4808" 961.4 41.0306773040103 44.4585166770894
"4809" 961.6 44.8436586749452 42.6909181722432
"4810" 961.8 49.3411462412159 41.726694205884
"4811" 962 54.4798549786376 40.3229353616832
"4812" 962.2 59.5479836020847 40.1055735310147
"4813" 962.4 64.5078220414781 40.4145933575442
"4814" 962.6 69.1625659731965 39.4730570139228
"4815" 962.8 73.8990573709705 36.9044940111004
"4816" 963 79.1987834626155 35.9164856898796
"4817" 963.2 84.5811411141511 35.7568095809491
"4818" 963.4 90.111112976297 36.1772167985392
"4819" 963.6 94.9113754106761 36.7465700416675
"4820" 963.8 98.3186946425576 35.1546570892932
"4821" 964 101.582860814818 31.4545019520657
"4822" 964.2 104.864964898054 27.7367069647904
"4823" 964.4 107.677679336268 27.5521859606532
"4824" 964.6 109.862610844038 29.7760645541232
"4825" 964.8 109.727004172919 32.0650516595463
"4826" 965 109.348509312798 35.1936041749932
"4827" 965.2 109.691959021593 39.8374480158555
"4828" 965.4 110.653713586838 45.3695238622228
"4829" 965.6 111.709027265265 50.8170653240245
"4830" 965.8 113.384563347984 55.531285488962
"4831" 966 116.284685683001 59.9250035944932
"4832" 966.2 116.943712995549 63.5456772573772
"4833" 966.4 115.460563416731 63.9987431229529
"4834" 966.6 113.244887043613 63.7461896047534
"4835" 966.8 110.274762650945 65.3947781303021
"4836" 967 107.031157713648 69.2839882882032
"4837" 967.2 105.0651560361 73.7030269170008
"4838" 967.4 105.537744142402 77.2212386215837
"4839" 967.6 106.740944082976 76.7445532035997
"4840" 967.8 107.708837004828 75.7419549578571
"4841" 968 110.215332619184 74.6043915636492
"4842" 968.2 113.258796717078 74.354149863926
"4843" 968.4 116.484913649228 74.827827744129
"4844" 968.6 115.490974315725 74.7731250282993
"4845" 968.8 115.37100129056 76.3820753762928
"4846" 969 115.714198382372 78.8770025493522
"4847" 969.2 115.46211767356 80.4374699934494
"4848" 969.4 115.062046784988 80.5435907640732
"4849" 969.6 114.100258752859 81.6544026451696
"4850" 969.8 113.814604085921 83.6746118953057
"4851" 970 113.079435138196 87.2176863604222
"4852" 970.2 111.791999215311 89.7582618477594
"4853" 970.4 111.378517968561 92.9629509030099
"4854" 970.6 109.956761190338 96.2812614196672
"4855" 970.8 109.128241905894 99.7310889068766
"4856" 971 107.49003315258 103.439619710153
"4857" 971.2 104.84824071031 106.890936106002
"4858" 971.4 103.541498834928 110.230033161756
"4859" 971.6 102.525508809198 111.93018163891
"4860" 971.8 99.6349748569062 114.716770254974
"4861" 972 96.6752104921574 118.215117974328
"4862" 972.2 94.1605024736815 118.545837669299
"4863" 972.4 90.8411352496008 121.042818208305
"4864" 972.6 87.1673901920857 121.577612078792
"4865" 972.8 81.6347880519855 123.811548145496
"4866" 973 75.646590970505 125.480696366146
"4867" 973.2 70.2496175001085 125.967664337524
"4868" 973.4 65.5222701766041 126.656252931361
"4869" 973.6 61.9602602411203 125.519970309109
"4870" 973.8 57.1632235853771 126.020561972133
"4871" 974 56.7271018235276 125.83429123381
"4872" 974.2 58.1509348170253 125.362900666836
"4873" 974.4 59.2962966566141 125.306876703738
"4874" 974.6 60.5873920387229 124.506970527615
"4875" 974.8 61.5472673346847 124.0810541696
"4876" 975 62.9695044896764 123.243454607813
"4877" 975.2 65.8407198773276 124.174417583914
"4878" 975.4 67.6637250332854 124.170098424629
"4879" 975.6 69.4974184791609 123.465250601169
"4880" 975.8 73.8483345456469 122.743602755617
"4881" 976 78.8274092312943 123.255128669677
"4882" 976.2 81.8452548614904 122.849455019918
"4883" 976.4 84.6075262845691 122.291759619771
"4884" 976.6 85.8857688761863 121.592633745787
"4885" 976.8 89.0363648947935 120.523128299539
"4886" 977 92.2358371968384 119.713013522874
"4887" 977.2 93.5728152178049 118.336780534107
"4888" 977.4 96.4491907681871 116.939817393805
"4889" 977.6 98.7695535251133 114.933125587922
"4890" 977.8 101.590693542334 112.943572757686
"4891" 978 104.055229441542 109.369256202208
"4892" 978.2 107.962649473434 106.257813327097
"4893" 978.4 111.496953550807 103.477069716864
"4894" 978.6 113.980940597765 100.636879115274
"4895" 978.8 114.06871906743 97.770063801391
"4896" 979 116.725934020154 93.2628622779172
"4897" 979.2 119.558192775373 89.2818611970008
"4898" 979.4 121.189066181575 87.4687229158743
"4899" 979.6 120.958876469776 86.7894586096762
"4900" 979.8 121.917033461155 84.9634858050894
"4901" 980 123.351952882585 82.9765736137772
"4902" 980.2 121.511207273817 83.4224162680902
"4903" 980.4 119.194253093909 82.7587261342228
"4904" 980.6 117.402333890161 80.5836787240008
"4905" 980.8 116.698460255175 78.0294371563657
"4906" 981 117.425938184525 74.7258796727584
"4907" 981.2 117.962332141095 71.411501765669
"4908" 981.4 118.469475115755 67.8218263574288
"4909" 981.6 118.511735725252 66.0434333960008
"4910" 981.8 117.159466575705 63.6627315639677
"4911" 982 115.130222050598 60.0634622707203
"4912" 982.2 113.546842871734 55.3243790961807
"4913" 982.4 109.968539204847 51.5060704405799
"4914" 982.6 105.079908720078 49.0048399501471
"4915" 982.8 99.7525037832562 47.3486716865698
"4916" 983 94.2701254137973 47.3527663090614
"4917" 983.2 88.8433455948378 47.5235361529779
"4918" 983.4 83.2801451325999 47.7309024306492
"4919" 983.6 77.4508461244976 49.3158174498132
"4920" 983.8 71.8739450336992 50.6411260330231
"4921" 984 66.5081141128664 49.9623012597287
"4922" 984.2 62.4472747251331 47.6025784244099
"4923" 984.4 59.6569514591106 43.7858456758848
"4924" 984.6 59.3915406864158 40.1746309686844
"4925" 984.8 57.3651788443883 35.5494058223928
"4926" 985 56.1512143330315 30.2202882073306
"4927" 985.2 56.0188698670606 25.1344794435927
"4928" 985.4 56.9465536717987 20.0004958399067
"4929" 985.6 56.4423721581674 14.9704244570296
"4930" 985.8 56.7190039146197 11.062799666164
"4931" 986 57.4816561100332 9.82976960218717
"4932" 986.2 56.9128494630199 10.9715127992625
"4933" 986.4 56.4826006744109 11.6991353476321
"4934" 986.6 55.9092130238276 13.1186713836675
"4935" 986.8 55.1259914103001 15.2738817992542
"4936" 987 51.748233561797 17.7369639773147
"4937" 987.2 48.3048909445801 21.4512599508967
"4938" 987.4 45.1364491192076 25.4062015385832
"4939" 987.6 40.6522883297153 29.3137864920187
"4940" 987.8 36.8952457850876 33.4565641527732
"4941" 988 32.8191550731133 37.6913841099371
"4942" 988.2 29.7510785261337 42.7187375191718
"4943" 988.4 26.7914462792038 46.863269333372
"4944" 988.6 23.3590024373842 49.9034775334791
"4945" 988.8 24.0403368119145 49.8029946913737
"4946" 989 26.3856287116754 50.9417736102106
"4947" 989.2 29.2593804225702 53.9817168781442
"4948" 989.4 32.5988038103128 58.5396827491739
"4949" 989.6 36.7564108795923 62.5195668036256
"4950" 989.8 40.3723805029158 66.8266562810374
"4951" 990 43.6483708525007 70.8938510959644
"4952" 990.2 48.248394751705 74.1866180420923
"4953" 990.4 52.0962933337976 76.2672007542132
"4954" 990.6 54.6227789810094 75.8549517531523
"4955" 990.8 58.0296654674943 73.5692692489402
"4956" 991 62.9646273948661 72.5228878536086
"4957" 991.2 68.6623964943684 71.5236841674983
"4958" 991.4 74.0451791932215 70.8823137405463
"4959" 991.6 79.7853038946217 70.3548040444491
"4960" 991.8 84.9364759960376 70.3589278535232
"4961" 992 89.8548759364117 71.022030908669
"4962" 992.2 93.0737205706353 71.7102419308298
"4963" 992.4 96.3437064729419 70.7699123388147
"4964" 992.6 99.6027472988556 67.4168577199161
"4965" 992.8 102.873519572639 63.2520400191489
"4966" 993 105.142224057198 57.9737546009233
"4967" 993.2 106.112392105838 52.5665108928076
"4968" 993.4 105.948269763491 46.4306332379269
"4969" 993.6 104.530125363858 41.0307494686675
"4970" 993.8 101.658542206481 36.5480758435205
"4971" 994 97.6827443717705 33.2508864478147
"4972" 994.2 94.1163040955276 29.6085920856132
"4973" 994.4 89.0026674275306 27.6558006332036
"4974" 994.6 83.5934374101745 26.2775034843861
"4975" 994.8 77.9048632681868 24.9378533798646
"4976" 995 72.1371653988276 23.0757495560614
"4977" 995.2 66.12686173145 21.7270531653555
"4978" 995.4 60.5590181533174 21.440911311233
"4979" 995.6 55.2089522910397 20.4399366854554
"4980" 995.8 51.5974952534034 18.4847143023342
"4981" 996 48.1314800095376 17.0754199073532
"4982" 996.2 48.4464488606663 17.593081118469
"4983" 996.4 48.4808678241713 19.391635549837
"4984" 996.6 47.8939027867676 21.6049659742632
"4985" 996.8 44.93978641224 25.1446537898721
"4986" 997 41.4864922351329 29.1455317351064
"4987" 997.2 38.4871404305009 33.8641974626096
"4988" 997.4 35.2710759445629 39.0634935237138
"4989" 997.6 31.6646521755776 44.0657502974532
"4990" 997.8 28.1369449900584 48.4431031371663
"4991" 998 23.6843943156476 51.4189600776132
"4992" 998.2 23.33922085107 50.8698061692432
"4993" 998.4 21.5714960100703 49.8375193346704
"4994" 998.6 19.908878524903 49.2310891671489
"4995" 998.8 17.9413683357133 48.5849104748432
"4996" 999 17.1209406829926 47.1603798516025
"4997" 999.2 16.9250348612562 47.4943920752432
"4998" 999.4 13.3907530502049 47.6474859655734
"4999" 999.6 9.97093263332265 48.6139601163225
"5000" 999.8 6.78586126202942 49.2547527071882
"5001" 1000 5.93201871331816 50.9616625034413
"5002" 1000.2 4.72532392151331 51.7043865771004
"5003" 1000.4 6.12635397560978 51.563912647065
"5004" 1000.6 7.37660671708 51.7697485378452
"5005" 1000.8 8.91172455800285 51.8414757300061
"5006" 1001 10.2304776249981 53.3748119085842
"5007" 1001.2 11.9114361037957 56.4301241489666
"5008" 1001.4 13.6556820274213 60.2820185467432
"5009" 1001.6 15.0311718117539 64.7554671446011
"5010" 1001.8 15.6486990081999 69.3199521928709
"5011" 1002 16.7010048174299 74.9152057838001
"5012" 1002.2 17.024634992235 80.099353572984
"5013" 1002.4 17.3131319233461 85.2634486398729
"5014" 1002.6 19.1248360826982 87.3563524550197
"5015" 1002.8 22.1580226206231 89.5247887264932
"5016" 1003 27.3614468733793 90.5868802302087
"5017" 1003.2 32.4338571181526 92.3630575968808
"5018" 1003.4 35.6891843645776 92.5431878682433
"5019" 1003.6 39.6049892726651 91.5695107257432
"5020" 1003.8 43.5998840960118 92.0409754473748
"5021" 1004 48.2995516639814 93.8863630032817
"5022" 1004.2 51.6482855882903 94.2812742300791
"5023" 1004.4 55.7613126983846 95.308923954028
"5024" 1004.6 60.0191554884855 96.9862304079669
"5025" 1004.8 62.9689318915172 98.8776851401398
"5026" 1005 66.085530130299 97.8566831316004
"5027" 1005.2 69.9137073607431 96.6079470941165
"5028" 1005.4 75.1386099634694 96.4727744254373
"5029" 1005.6 80.5869896441754 96.6749656555476
"5030" 1005.8 85.831702580199 96.8830059891004
"5031" 1006 90.8048518821081 97.8675394621091
"5032" 1006.2 95.3499303914206 99.9114330349758
"5033" 1006.4 99.1450601609099 102.981006835843
"5034" 1006.6 101.733999994032 106.333996850198
"5035" 1006.8 101.922412843685 108.455854311386
"5036" 1007 102.348142624771 109.583631881254
"5037" 1007.2 103.152933724107 108.348458693011
"5038" 1007.4 104.638890249651 106.632868871479
"5039" 1007.6 107.794434995377 104.937776899804
"5040" 1007.8 109.621952093608 102.451155274342
"5041" 1008 110.862704270751 99.4774624743954
"5042" 1008.2 114.570751382281 96.433881274769
"5043" 1008.4 117.728859962191 93.4480191521826
"5044" 1008.6 117.511901341657 91.2711926225092
"5045" 1008.8 117.951920543928 87.0360699502633
"5046" 1009 120.99099777757 82.9549774917896
"5047" 1009.2 123.973881842399 79.1602273724718
"5048" 1009.4 124.047521290151 76.1166817230079
"5049" 1009.6 124.670471483534 75.0920349729405
"5050" 1009.8 125.080706928375 75.0647645970263
"5051" 1010 124.823085240308 74.5264158199067
"5052" 1010.2 123.417494903828 74.3595054908884
"5053" 1010.4 122.890411010688 71.5078668816733
"5054" 1010.6 124.587155778856 68.2387084266086
"5055" 1010.8 126.025311095197 66.7171106516413
"5056" 1011 124.928420852615 67.534186880456
"5057" 1011.2 123.060479951578 66.2539050207432
"5058" 1011.4 122.389503798277 63.7620863744269
"5059" 1011.6 122.35771025893 60.3562034718861
"5060" 1011.8 122.956621056378 56.2289251615632
"5061" 1012 123.922924721488 52.4995337359131
"5062" 1012.2 122.233808965886 51.1332717489785
"5063" 1012.4 119.103751682402 48.1396540231442
"5064" 1012.6 115.738231137525 43.9694841169402
"5065" 1012.8 113.055209678191 40.1927970187584
"5066" 1013 108.719887613403 37.6041927368796
"5067" 1013.2 103.495470460919 36.1800669769402
"5068" 1013.4 98.4861671110676 35.3649713520732
"5069" 1013.6 93.6521184210623 33.3396434118249
"5070" 1013.8 89.2345426162215 30.8966390885463
"5071" 1014 85.6414182472076 27.5054494578132
"5072" 1014.2 80.4217860339822 26.2207176009649
"5073" 1014.4 75.2078914074194 23.3326269023759
"5074" 1014.6 69.6361515622099 21.1592891269197
"5075" 1014.8 64.016565557297 21.2223307282228
"5076" 1015 59.0525182232518 23.4258799224554
"5077" 1015.2 54.3398745706217 26.6577012257432
"5078" 1015.4 51.6525719402518 30.6133875561826
"5079" 1015.6 48.7269122197394 35.3864304326256
"5080" 1015.8 46.9202256442676 41.0122987785732
"5081" 1016 46.8459016223901 45.4577840521807
"5082" 1016.2 45.1704049279053 50.6467112123209
"5083" 1016.4 41.9778404689376 54.6983046935532
"5084" 1016.6 38.3613871889942 59.0775438593544
"5085" 1016.8 35.1049780790776 62.2401914666599
"5086" 1017 32.273677682357 65.6620620517727
"5087" 1017.2 30.5112192529237 67.3886133829644
"5088" 1017.4 28.1176854421847 66.1942921344677
"5089" 1017.6 27.1632678475584 63.845926549099
"5090" 1017.8 25.3672793425133 60.8031676458718
"5091" 1018 23.386541841199 57.2830929478433
"5092" 1018.2 22.8776752461861 55.3560695314791
"5093" 1018.4 20.504814157693 51.7423706854067
"5094" 1018.6 16.0605744141054 49.221767450271
"5095" 1018.8 14.4011727263842 49.3008999811395
"5096" 1019 11.0695775058832 49.1712804873266
"5097" 1019.2 8.46812199707304 49.4252233541887
"5098" 1019.4 6.77222153635643 50.9147451142817
"5099" 1019.6 6.44641418482759 50.7956212441004
"5100" 1019.8 4.56152220708231 52.6187507723753
"5101" 1020 5.21888550160437 53.2692248418325
"5102" 1020.2 4.93816919938641 54.7530597140374
"5103" 1020.4 4.71626480084683 54.7832392996759
"5104" 1020.6 4.60871674306059 55.808145385185
"5105" 1020.8 4.67821649404758 58.1022799837332
"5106" 1021 5.35668259503971 60.8780269794251
"5107" 1021.2 5.26980222736444 64.8415607024643
"5108" 1021.4 5.25486473123354 69.483428216164
"5109" 1021.6 3.99528781305585 74.3142584090911
"5110" 1021.8 4.66597598139903 73.4890751719356
"5111" 1022 5.71027146610234 72.0938279259795
"5112" 1022.2 8.28685490123936 72.3212500381256
"5113" 1022.4 11.6809025029076 74.8806845032932
"5114" 1022.6 15.6722668511824 78.43010412534
"5115" 1022.8 18.9759766331935 83.0486483177189
"5116" 1023 22.2730935556458 87.1658345585273
"5117" 1023.2 23.2115677418966 88.8230696824157
"5118" 1023.4 24.6457622557535 89.4899286806506
"5119" 1023.6 27.989841477086 88.981061153659
"5120" 1023.8 30.6329920122321 86.9286810195803
"5121" 1024 32.7608980877805 84.139781377208
"5122" 1024.2 36.2606270920298 82.1149962701421
"5123" 1024.4 39.3588896398501 81.8393034163107
"5124" 1024.6 41.4862277387953 81.3616051995336
"5125" 1024.8 44.246486811465 80.6835862776169
"5126" 1025 47.9747801391999 81.4101219878284
"5127" 1025.2 52.3997874521502 83.003245801082
"5128" 1025.4 57.1278798989566 83.9329504274691
"5129" 1025.6 60.9949778193043 85.7183904089526
"5130" 1025.8 63.2037730749335 86.5911567712668
"5131" 1026 65.6418411418382 85.2799707158922
"5132" 1026.2 69.4578268790404 82.2512133066688
"5133" 1026.4 74.2189253129099 79.3699088814786
"5134" 1026.6 78.3297520251276 75.8435430108766
"5135" 1026.8 82.711166693297 73.3001481785086
"5136" 1027 86.0574367095623 69.8227298124371
"5137" 1027.2 89.2362706564631 65.9863713012152
"5138" 1027.4 91.8885307934876 60.8753124855732
"5139" 1027.6 94.0376150856439 55.4162822958555
"5140" 1027.8 95.3332018140317 50.2061160353759
"5141" 1028 95.1094547808776 44.4435370287432
"5142" 1028.2 92.7392739664712 39.6291373756294
"5143" 1028.4 88.8065180784276 34.7790959057575
"5144" 1028.6 84.3708357484781 31.1277931168452
"5145" 1028.8 80.1901638258882 27.4386099642736
"5146" 1029 74.2221327199676 26.1851432525832
"5147" 1029.2 68.6613722179719 26.2769298896041
"5148" 1029.4 63.3631453662137 27.5478285144314
"5149" 1029.6 58.9638864120629 30.4149494932727
"5150" 1029.8 54.575459051271 33.3362690975074
"5151" 1030 51.0612281657419 37.256872405529
"5152" 1030.2 50.1261609047367 41.3572755406978
"5153" 1030.4 50.8657621281306 45.8184871754251
"5154" 1030.6 51.3126856818078 50.9083676402333
"5155" 1030.8 49.9136087732795 55.4198743543875
"5156" 1031 47.0910049408087 57.9206983822904
"5157" 1031.2 43.4086964789622 58.2323033313779
"5158" 1031.4 38.2781669204045 58.4757226170029
"5159" 1031.6 33.1573086882062 57.9596882748258
"5160" 1031.8 28.735274943999 55.8290684150433
"5161" 1032 25.9046836678864 52.5078747736844
"5162" 1032.2 25.3724932830068 49.8446894795923
"5163" 1032.4 25.6249033552821 47.1757341013342
"5164" 1032.6 25.7888480334613 44.4878827203819
"5165" 1032.8 24.8152079692987 43.642125842224
"5166" 1033 23.0925484094911 42.2864676668971
"5167" 1033.2 22.3375963798474 42.8374517620056
"5168" 1033.4 21.0973914231511 43.7295071242432
"5169" 1033.6 16.9153908209876 44.3968005259032
"5170" 1033.8 14.1134261983419 46.4187106606718
"5171" 1034 11.0181468613883 47.9360350408133
"5172" 1034.2 8.09982820039362 48.6027918412338
"5173" 1034.4 8.37590283418541 49.8871962089221
"5174" 1034.6 8.35257443687567 50.6076623231856
"5175" 1034.8 6.27331602616094 52.9941926619705
"5176" 1035 4.11344518992661 56.4265141389165
"5177" 1035.2 4.67171192921934 59.8276358802432
"5178" 1035.4 4.87247010293068 63.8829509892123
"5179" 1035.6 3.69171926917133 68.059264722462
"5180" 1035.8 4.33530510767986 68.5376205004251
"5181" 1036 6.94948070845258 69.4508116386182
"5182" 1036.2 8.95015540839903 73.3692379851663
"5183" 1036.4 10.5668388196799 77.2431793154137
"5184" 1036.6 11.4316411544276 82.1786810619609
"5185" 1036.8 11.7723108438035 86.288192056424
"5186" 1037 11.7066748954202 86.7395912707247
"5187" 1037.2 12.5611066397276 85.9562619992308
"5188" 1037.4 15.2138359212943 85.4245260930766
"5189" 1037.6 19.2096987277651 85.6949919659932
"5190" 1037.8 23.6487730485017 87.1474848718275
"5191" 1038 28.4011927193107 89.6549770185803
"5192" 1038.2 33.3816486975959 90.9948037294384
"5193" 1038.4 38.9772171765583 90.7056843377817
"5194" 1038.6 44.0278228537886 91.4405301172562
"5195" 1038.8 48.8438122205584 92.3883981686663
"5196" 1039 53.3565999745709 93.3063402231757
"5197" 1039.2 57.4813453856203 95.8821880203286
"5198" 1039.4 63.0198380987704 97.4393929276718
"5199" 1039.6 68.9741899541003 98.1525798216588
"5200" 1039.8 74.3993419599026 99.5926103799433
"5201" 1040 80.9832481972706 101.885558425395
"5202" 1040.2 87.5979782070094 103.1145397011
"5203" 1040.4 93.1621004958776 102.679166921668
"5204" 1040.6 98.2818719433503 103.3465783448
"5205" 1040.8 100.083174656975 104.860203720868
"5206" 1041 101.048000189089 104.815945668936
"5207" 1041.2 104.512489971517 102.423212941795
"5208" 1041.4 109.224386644023 99.4647623377541
"5209" 1041.6 114.390069025941 96.1126681968309
"5210" 1041.8 117.694869778308 92.0797175484132
"5211" 1042 118.465459952281 87.5041577080886
"5212" 1042.2 118.088034585704 82.1680054508412
"5213" 1042.4 117.941671310849 77.5178121745064
"5214" 1042.6 117.473714574147 73.9128293478309
"5215" 1042.8 116.824028678252 72.1058029983948
"5216" 1043 115.840034692807 68.5947043551616
"5217" 1043.2 113.806613048767 66.2794763396372
"5218" 1043.4 111.888900460154 65.9203482966789
"5219" 1043.6 109.54862314837 63.6073578162718
"5220" 1043.8 107.370508785615 60.0282723823342
"5221" 1044 104.25275580776 57.91431302935
"5222" 1044.2 99.7207897277576 56.1510309901632
"5223" 1044.4 94.9761359105968 56.1688567716952
"5224" 1044.6 89.9738599391678 58.0770246054804
"5225" 1044.8 84.5447741894684 60.8788290670976
"5226" 1045 80.4172919978001 64.7978557159038
"5227" 1045.2 76.2991578902982 68.3387196082138
"5228" 1045.4 71.7888267775504 70.235376900471
"5229" 1045.6 67.2156700240094 68.9624977989705
"5230" 1045.8 64.4213981965295 67.3773786467048
"5231" 1046 59.9012893080776 65.4974327792625
"5232" 1046.2 54.492280953599 63.3402920857575
"5233" 1046.4 49.3783637457998 61.1186596469655
"5234" 1046.6 43.5453504407615 58.5783897351489
"5235" 1046.8 37.492290184022 57.660302685271
"5236" 1047 31.8362048149705 59.0338571812147
"5237" 1047.2 27.9566394980386 61.6963813684176
"5238" 1047.4 26.5446528648672 64.2236435731145
"5239" 1047.6 27.8201027311003 65.0441849346069
"5240" 1047.8 28.1564030899719 68.8296323894597
"5241" 1048 28.6812616501871 73.3715943343444
"5242" 1048.2 29.4209148483001 76.5577631331334
"5243" 1048.4 30.3924520410364 79.6778098886608
"5244" 1048.6 32.8105952740584 79.806206874485
"5245" 1048.8 35.9881930189765 79.2058826694879
"5246" 1049 40.8659011722026 78.7899982304308
"5247" 1049.2 45.5779860802486 77.9318811908959
"5248" 1049.4 50.9533950781235 77.2942115589677
"5249" 1049.6 56.5907870235776 78.1246521830557
"5250" 1049.8 61.6950635901884 79.3413303649855
"5251" 1050 65.9903586802802 80.1129179900959
"5252" 1050.2 70.1955176465309 79.3182983283532
"5253" 1050.4 75.7266503539446 77.9504606517113
"5254" 1050.6 81.6921837572276 76.0952186231485
"5255" 1050.8 87.5381413207976 74.3587935549132
"5256" 1051 93.7626330849791 71.9681112812736
"5257" 1051.2 98.943888099199 69.5792442902718
"5258" 1051.4 102.834667071679 66.7185707461739
"5259" 1051.6 104.729195885255 62.8224020816413
"5260" 1051.8 104.10520665427 58.2492539860853
"5261" 1052 103.014247427441 52.025655164211
"5262" 1052.2 101.469513875688 45.2847940798632
"5263" 1052.4 98.4183342701401 39.1288826259307
"5264" 1052.6 94.1993125307064 33.7291544121826
"5265" 1052.8 91.5457964393276 27.2151791190962
"5266" 1053 89.5926579336791 21.0193714758076
"5267" 1053.2 85.9609313200823 16.6625073138659
"5268" 1053.4 80.4852175054337 14.8142465287887
"5269" 1053.6 74.4808233628802 12.1072066646643
"5270" 1053.8 68.6899071661577 9.77495885005878
"5271" 1054 62.0550631472876 8.70958589899324
"5272" 1054.2 58.5969475518375 11.0936488429561
"5273" 1054.4 55.0157210577688 14.8055684793903
"5274" 1054.6 50.8535103753419 19.0259270516718
"5275" 1054.8 46.3671770273276 23.0822527800187
"5276" 1055 44.3452432165191 28.3302161471156
"5277" 1055.2 44.8574539741179 33.4483140711787
"5278" 1055.4 44.5072549755317 39.7698867447432
"5279" 1055.6 44.3352406875246 46.2512325720917
"5280" 1055.8 44.5305546526511 52.3398677373315
"5281" 1056 42.4705403837781 57.799302506164
"5282" 1056.2 39.988598195848 63.2176220131106
"5283" 1056.4 36.7737014836767 68.0322436508187
"5284" 1056.6 34.687025509746 72.1198130302534
"5285" 1056.8 36.1976602056609 72.9008743135432
"5286" 1057 39.724963649283 73.6519232301937
"5287" 1057.2 45.4012893019676 76.3567790513232
"5288" 1057.4 51.5594385051223 76.6978735281906
"5289" 1057.6 58.218218818899 76.58283111608
"5290" 1057.8 64.4342973381609 77.0784410110008
"5291" 1058 70.5682331521893 77.316534682339
"5292" 1058.2 75.2001914096088 75.2360766603057
"5293" 1058.4 78.6519506431912 73.3096220109402
"5294" 1058.6 81.9560701338072 72.1516065696004
"5295" 1058.8 85.5427023646065 69.4108659096952
"5296" 1059 89.5594950686276 66.0480418534718
"5297" 1059.2 94.6671271647133 64.078432090929
"5298" 1059.4 100.386050042554 62.1571125155074
"5299" 1059.6 106.019881653799 61.7300512202048
"5300" 1059.8 111.663464168212 61.4716522862336
"5301" 1060 113.818183781298 58.9035971803021
"5302" 1060.2 114.415525162368 54.3906227165232
"5303" 1060.4 112.608380385888 50.1999162952032
"5304" 1060.6 110.675109996525 45.8499595679099
"5305" 1060.8 106.480196981714 41.1852318694082
"5306" 1061 102.193300221858 36.691493354819
"5307" 1061.2 98.2178481594878 34.046933909117
"5308" 1061.4 93.3724147586576 30.5511115595532
"5309" 1061.6 88.8629850505751 26.537330782884
"5310" 1061.8 83.5894632177562 22.760343194131
"5311" 1062 78.036503379857 19.929783088155
"5312" 1062.2 74.1916556800897 16.6568710805442
"5313" 1062.4 70.1007892036562 14.0332815895575
"5314" 1062.6 65.1864088375676 12.5848209261432
"5315" 1062.8 62.0581317055549 14.5900057323342
"5316" 1063 57.8009286149705 17.991047345929
"5317" 1063.2 54.5842484416805 22.9882748181256
"5318" 1063.4 51.8999542017688 28.5592354099197
"5319" 1063.6 48.5092667408276 33.8820037889197
"5320" 1063.8 45.1313560387699 38.0584619211952
"5321" 1064 42.444649110399 42.6686626947004
"5322" 1064.2 39.373717318381 46.0486863374471
"5323" 1064.4 36.3628718827995 48.4711024798694
"5324" 1064.6 34.7007545381003 52.400151253819
"5325" 1064.8 36.0068588262216 57.6560407987887
"5326" 1065 37.4951984192147 63.0564749205336
"5327" 1065.2 40.9258197655872 64.6960215927433
"5328" 1065.4 45.866974260004 66.6510125612138
"5329" 1065.6 51.662482717693 68.1525754486183
"5330" 1065.8 57.4634221984597 68.1461455052244
"5331" 1066 63.882130856068 67.8117884487432
"5332" 1066.2 69.3268658816511 66.3990020066844
"5333" 1066.4 74.7273962586834 63.9695086479548
"5334" 1066.6 80.4381647206296 61.3199648075601
"5335" 1066.8 86.1136052957419 59.0635311512718
"5336" 1067 91.2917130707133 55.9700197728147
"5337" 1067.2 93.9308234200652 52.4739633624314
"5338" 1067.4 96.0640517854337 47.577007105516
"5339" 1067.6 99.1556032326528 42.3014473152432
"5340" 1067.8 101.768461117963 36.6295416307772
"5341" 1068 102.779248729085 30.4392777849004
"5342" 1068.2 104.386879695122 25.0425426717138
"5343" 1068.4 103.389605200698 23.1433758594132
"5344" 1068.6 101.437561368644 22.4980464945187
"5345" 1068.8 99.7017743859158 19.4295803208315
"5346" 1069 96.7955390326401 18.1299122526807
"5347" 1069.2 92.1693432154337 16.5767005079402
"5348" 1069.4 87.0748299686643 15.5233388002841
"5349" 1069.6 82.0713217139398 15.5869258789779
"5350" 1069.8 75.8091239699118 17.0022403831696
"5351" 1070 69.0757125058786 18.4841121519677
"5352" 1070.2 63.1902682031118 18.5027281059274
"5353" 1070.4 57.8648539228063 19.2439439194454
"5354" 1070.6 54.3363499474815 22.2099939709644
"5355" 1070.8 53.2340596626155 27.7218614966372
"5356" 1071 53.0627611221361 33.5714994886581
"5357" 1071.2 53.6392667158579 40.4209718642735
"5358" 1071.4 56.0883696180476 46.8154145478732
"5359" 1071.6 59.7851970333949 52.3453015313394
"5360" 1071.8 62.6837589883757 58.4644878807432
"5361" 1072 63.7911776942038 64.2622050441046
"5362" 1072.2 62.9271069423419 69.920494945929
"5363" 1072.4 60.5255881817982 74.520614877655
"5364" 1072.6 58.0551974458976 78.3508698391633
"5365" 1072.8 57.5333064975176 77.2603514395632
"5366" 1073 55.0962398757208 76.7715087949714
"5367" 1073.2 54.6827941549765 76.9436370532964
"5368" 1073.4 56.4690773807651 76.5545977907745
"5369" 1073.6 59.2475346552562 76.507321460131
"5370" 1073.8 63.2599629880486 76.5297861056959
"5371" 1074 67.9386427926111 75.8481381424082
"5372" 1074.2 74.1929438051903 75.676103830474
"5373" 1074.4 79.42302425907 76.4686634066069
"5374" 1074.6 84.0523771506476 76.0724653257132
"5375" 1074.8 89.2807159288802 76.0214241449801
"5376" 1075 94.356095956504 77.311822686155
"5377" 1075.2 98.7390847165725 76.7259020431412
"5378" 1075.4 100.865277660399 73.0895159803351
"5379" 1075.6 104.297072297508 68.3998894428132
"5380" 1075.8 107.963631023426 63.3765525678601
"5381" 1076 111.71963784951 58.3783549027529
"5382" 1076.2 116.125116762285 53.3364549302432
"5383" 1076.4 117.479973505445 48.5253443437727
"5384" 1076.6 119.087495376004 42.9200186763609
"5385" 1076.8 120.675277140233 40.4863661514885
"5386" 1077 121.329397256173 41.6863017560563
"5387" 1077.2 120.987245288342 43.6263762119535
"5388" 1077.4 122.547676656528 44.9031126400032
"5389" 1077.6 123.140201737031 47.1112233356704
"5390" 1077.8 123.964518696507 49.2816725775927
"5391" 1078 124.213980350125 50.8312099581892
"5392" 1078.2 123.122441224282 49.7249978926069
"5393" 1078.4 122.984749507161 50.5078736556675
"5394" 1078.6 122.516677955664 51.9309155449473
"5395" 1078.8 120.982003811388 54.4178856765133
"5396" 1079 120.446123705695 58.6115330002228
"5397" 1079.2 120.632188168919 63.0142156193342
"5398" 1079.4 122.739387068663 66.3957026628549
"5399" 1079.6 122.609842197164 66.1003636251952
"5400" 1079.8 121.660548593361 66.8813858459099
"5401" 1080 118.814540649976 69.074676623669
"5402" 1080.2 115.594694547513 72.620826221129
"5403" 1080.4 113.967099108975 76.8918050952727
"5404" 1080.6 111.599488586734 77.7270673498682
"5405" 1080.8 107.497873623953 79.6703646467745
"5406" 1081 103.94941831147 83.2409839257906
"5407" 1081.2 102.966166568954 86.3905343298129
"5408" 1081.4 103.291417547801 88.7150993132564
"5409" 1081.6 104.587945532288 90.062873463138
"5410" 1081.8 105.212228947135 90.8055486600894
"5411" 1082 104.567105425028 89.2352820561232
"5412" 1082.2 101.984084648924 89.4931148917372
"5413" 1082.4 98.4913600558276 89.3649133438358
"5414" 1082.6 95.3550114065715 88.5059899603164
"5415" 1082.8 90.8677417545505 87.6349165860505
"5416" 1083 86.2192097185923 87.6496011002903
"5417" 1083.2 82.008753658943 88.5785742726279
"5418" 1083.4 79.1565941778621 90.3093262861398
"5419" 1083.6 78.1325139726469 92.06456103193
"5420" 1083.8 75.3779475916424 95.8368611650951
"5421" 1084 74.6960572575381 100.332605008243
"5422" 1084.2 75.5475320056353 105.310841475282
"5423" 1084.4 78.1693924281375 108.352413359426
"5424" 1084.6 81.3858000163876 110.323830726483
"5425" 1084.8 81.9300767671789 110.427268572108
"5426" 1085 82.0229935715683 111.80035801991
"5427" 1085.2 81.3450964934894 112.830037507861
"5428" 1085.4 78.1523264124942 113.547567558952
"5429" 1085.6 74.5806313707204 115.271594308886
"5430" 1085.8 70.3095186066718 115.99236829749
"5431" 1086 65.5109678850676 116.290524255723
"5432" 1086.2 60.2932567731353 115.047612900282
"5433" 1086.4 54.3675575482026 114.386011764993
"5434" 1086.6 48.0657027092442 113.785577527118
"5435" 1086.8 41.9522847784577 113.030421989887
"5436" 1087 36.0514624365168 113.506193590284
"5437" 1087.2 31.3591190032759 114.474426126209
"5438" 1087.4 32.5029644470471 115.047003971487
"5439" 1087.6 33.6782165062676 114.073136843203
"5440" 1087.8 33.6210941139076 111.725925811683
"5441" 1088 33.0361459791562 107.893903503429
"5442" 1088.2 33.0440281274526 103.19954326116
"5443" 1088.4 32.5896454609526 97.4656667553266
"5444" 1088.6 32.3230433862204 91.555601052279
"5445" 1088.8 31.6850873748646 86.5761096764284
"5446" 1089 33.2225356035776 83.2237066471718
"5447" 1089.2 35.5442146566943 80.3700598600099
"5448" 1089.4 37.0048968109815 76.0184957926718
"5449" 1089.6 37.0806004101502 74.4725776751787
"5450" 1089.8 36.7255089511299 73.8168856159758
"5451" 1090 35.9281778450094 73.191600539122
"5452" 1090.2 34.8430814219365 72.6917426025403
"5453" 1090.4 34.3112836811003 69.6942309242432
"5454" 1090.6 34.5131757307638 65.5702593674986
"5455" 1090.8 35.9062923099441 60.9355481239423
"5456" 1091 36.8334276448063 56.0779430548709
"5457" 1091.2 39.5085952355576 51.6370637575332
"5458" 1091.4 41.2618966698482 46.2644136643051
"5459" 1091.6 44.37064712907 41.7939549864251
"5460" 1091.8 48.130923622599 37.983884671929
"5461" 1092 53.3027542115968 34.2236719445798
"5462" 1092.2 59.1747763632891 31.8231832971086
"5463" 1092.4 64.7424120605876 30.1304830339932
"5464" 1092.6 70.0387663263372 28.063291562224
"5465" 1092.8 75.9354335661419 26.896947609329
"5466" 1093 81.6222379706643 24.6441104004371
"5467" 1093.2 87.0146844586626 23.7835133721092
"5468" 1093.4 93.0712239625776 24.0855707743057
"5469" 1093.6 98.8289014652276 24.4558926475032
"5470" 1093.8 105.210053684669 23.888344917471
"5471" 1094 107.315510000729 25.6467479946195
"5472" 1094.2 107.099565763184 26.9578380082828
"5473" 1094.4 106.48928179604 25.6918921813645
"5474" 1094.6 106.147208664741 23.2585693551952
"5475" 1094.8 105.23800038515 20.1979292158239
"5476" 1095 103.72177967492 18.8127409910164
"5477" 1095.2 101.177710325905 15.770350144441
"5478" 1095.4 99.6372522031235 14.8119583573963
"5479" 1095.6 96.2531509321065 14.2969947321086
"5480" 1095.8 92.0888086918757 12.0500474801856
"5481" 1096 88.4391293697061 8.33012480700959
"5482" 1096.2 86.6774107268276 7.7695779660937
"5483" 1096.4 83.9550487768882 8.57091066960688
"5484" 1096.6 78.9396580882664 9.06130192801875
"5485" 1096.8 74.2873690885151 9.65892111293074
"5486" 1097 69.8632850417973 10.7149674076372
"5487" 1097.2 64.8754184521824 11.7593939808239
"5488" 1097.4 61.1787537190376 14.5944905482632
"5489" 1097.6 56.6435278687963 16.811391122212
"5490" 1097.8 50.9906377678998 18.4875127496041
"5491" 1098 46.5850493384216 21.0810698293918
"5492" 1098.2 45.3497837682255 25.9436713212432
"5493" 1098.4 44.8011796231401 31.1366160812432
"5494" 1098.6 43.6687003752562 37.0555133229983
"5495" 1098.8 45.4965951116805 42.8016500825668
"5496" 1099 48.1007041751511 48.4833425846844
"5497" 1099.2 51.967623702522 53.8485369829654
"5498" 1099.4 55.4732915141579 58.5127250969772
"5499" 1099.6 59.509088515164 63.0999190619535
"5500" 1099.8 63.1348247327419 67.4130444761004
"5501" 1100 64.5398872149476 70.2810336821232
"5502" 1100.2 64.8985151273125 72.9712937917281
"5503" 1100.4 66.3323786324514 73.0503642827482
"5504" 1100.6 70.21630572995 71.9290517941718
"5505" 1100.8 75.7800161479676 71.0794489389732
"5506" 1101 81.4898195181266 70.214863788068
"5507" 1101.2 87.6153201375623 70.3751425585902
"5508" 1101.4 93.1298942519334 69.6093462502817
"5509" 1101.6 98.0261587544109 68.3599326178544
"5510" 1101.8 101.798711281614 68.5585893638646
"5511" 1102 106.107679037161 68.1002853798543
"5512" 1102.2 111.161136931439 66.9666745017578
"5513" 1102.4 115.768499229277 66.2539050207432
"5514" 1102.6 117.3094826934 67.0612062631656
"5515" 1102.8 117.473427776756 69.4769750720392
"5516" 1103 115.726428990343 70.185987056819
"5517" 1103.2 113.88922807904 71.3819379712433
"5518" 1103.4 111.970106381416 74.6886219140079
"5519" 1103.6 109.515981781308 76.1075177028433
"5520" 1103.8 106.97361140743 78.498391861733
"5521" 1104 103.814128434828 81.2405026882948
"5522" 1104.2 101.713611453255 83.4365715377151
"5523" 1104.4 100.911942371376 83.2084508762755
"5524" 1104.6 99.0885487032276 81.6336764182766
"5525" 1104.8 95.5067979211574 82.0067581942964
"5526" 1105 90.9788999696943 84.4508489505766
"5527" 1105.2 88.2839780119526 88.0908278439023
"5528" 1105.4 88.0565957616158 88.5980771873374
"5529" 1105.6 86.8911447337178 88.3397523994018
"5530" 1105.8 84.6613262905923 87.3609344651021
"5531" 1106 80.0884802284041 86.568246720855
"5532" 1106.2 75.1199803558517 88.0994661624722
"5533" 1106.4 71.8408620801688 91.0357065511491
"5534" 1106.6 70.2056432624861 94.5855350451945
"5535" 1106.8 70.0435541253339 98.7204914609141
"5536" 1107 71.1880494815438 101.695753007743
"5537" 1107.2 71.5905396346171 103.694353458138
"5538" 1107.4 72.4367583657506 106.539172639666
"5539" 1107.6 73.1676403746401 107.489132005618
"5540" 1107.8 72.3608374171047 106.456213061075
"5541" 1108 71.308685724946 105.006255292243
"5542" 1108.2 69.7753140170204 103.133979726665
"5543" 1108.4 66.2043824245264 100.506224546906
"5544" 1108.6 61.6083055642327 98.80923165618
"5545" 1108.8 56.0775029003091 98.0727123812062
"5546" 1109 50.1581953042302 97.4343348645939
"5547" 1109.2 44.9941690061314 98.3852507232432
"5548" 1109.4 40.2662306026746 101.565165720396
"5549" 1109.6 37.8986824956353 107.098412844589
"5550" 1109.8 36.1281931814592 111.898864537835
"5551" 1110 35.725748611701 112.766092367155
"5552" 1110.2 34.6441042316276 112.026467489668
"5553" 1110.4 32.6724712438536 109.902460351672
"5554" 1110.6 29.3405271702189 106.981832103113
"5555" 1110.8 24.0699704640776 104.016350197368
"5556" 1111 19.8856877828666 100.155572800516
"5557" 1111.2 15.376424548899 95.385397812779
"5558" 1111.4 10.7176112499276 90.8944279069432
"5559" 1111.6 8.27149273565318 89.5225243610456
"5560" 1111.8 8.23339811694523 90.2922754152873
"5561" 1112 9.0361424807237 89.5032919584121
"5562" 1112.2 10.7679401323618 88.0936167074487
"5563" 1112.4 14.0522875876207 85.0805681140019
"5564" 1112.6 17.0125294347335 80.5887235633844
"5565" 1112.8 19.8831587513276 76.0330102345476
"5566" 1113 21.7430808031235 73.900251233682
"5567" 1113.2 22.7271074050463 72.6761171731495
"5568" 1113.4 23.9980030231102 70.6439189197541
"5569" 1113.6 25.419794460575 68.2279073117485
"5570" 1113.8 27.9998117144771 66.2800035833257
"5571" 1114 30.0366639933176 63.8547645416232
"5572" 1114.2 32.1746276294216 61.6400250167779
"5573" 1114.4 35.6446829694049 60.9077148548103
"5574" 1114.6 40.0077867208579 61.4012555044857
"5575" 1114.8 45.061304153857 61.4122477003903
"5576" 1115 50.055915432568 63.1718423735221
"5577" 1115.2 55.3684913485752 63.9492206776219
"5578" 1115.4 60.4759497392394 62.5081117784197
"5579" 1115.6 66.4567197021745 61.5246160428861
"5580" 1115.8 71.4842660333713 58.7915677752141
"5581" 1116 76.2184166446722 55.1464230553306
"5582" 1116.2 79.9590384435776 50.8698061692432
"5583" 1116.4 84.572770134193 46.8627502366471
"5584" 1116.6 89.966704202283 43.373456208768
"5585" 1116.8 94.8822634476276 39.1745527204718
"5586" 1117 98.5113329202891 34.2349066808394
"5587" 1117.2 100.375657154456 29.4971292355861
"5588" 1117.4 102.811530189085 28.2535034335502
"5589" 1117.6 107.208088760113 29.5323670750289
"5590" 1117.8 110.58069281907 31.9155577952432
"5591" 1118 113.460149368876 35.7900995894762
"5592" 1118.2 116.021366962563 40.8008390132727
"5593" 1118.4 117.469212724191 46.9868997464251
"5594" 1118.6 119.364563798171 53.3689108349932
"5595" 1118.8 120.638458059609 59.8519778088057
"5596" 1119 120.11626573497 65.2524085313147
"5597" 1119.2 117.319718859888 67.1567692801523
"5598" 1119.4 112.569732893155 68.6918427890798
"5599" 1119.6 107.739994673388 71.7727070644332
"5600" 1119.8 102.928273152239 75.8532161432726
"5601" 1120 99.2854938954552 80.146413356073
"5602" 1120.2 97.1051788336018 81.2652844499529
"5603" 1120.4 94.2980571621276 79.8940399236766
"5604" 1120.6 89.7550771729037 80.1097540964063
"5605" 1120.8 84.6844800649446 81.9528952034347
"5606" 1121 79.9684611256018 85.1516173025981
"5607" 1121.2 77.6096127738511 87.8420455237491
"5608" 1121.4 77.8145739077788 88.002527632975
"5609" 1121.6 77.9235895599705 86.8541314213504
"5610" 1121.8 75.9669621593276 84.9531427145647
"5611" 1122 72.5024830243857 82.6841407090688
"5612" 1122.2 67.7289971222208 81.0078487777713
"5613" 1122.4 62.6047971186361 80.9170684560943
"5614" 1122.6 57.7183679724728 81.4746773838239
"5615" 1122.8 52.6719982661824 83.3047716258562
"5616" 1123 47.9954966741467 85.8766069223603
"5617" 1123.2 47.539732905317 87.4676368062752
"5618" 1123.4 45.6560645075242 87.891417969468
"5619" 1123.6 43.9043466080629 87.4434106465844
"5620" 1123.8 41.7165599660534 84.8040250323723
"5621" 1124 39.178539400785 80.7596227904986
"5622" 1124.2 33.8891299549814 77.0692111266663
"5623" 1124.4 29.7028373389563 73.9102850858274
"5624" 1124.6 25.3624791414746 72.221973153008
"5625" 1124.8 20.4024532273276 70.5762678650962
"5626" 1125 15.9211117621266 71.2242083406825
"5627" 1125.2 13.4459698671734 71.76291569429
"5628" 1125.4 12.8559917171704 72.6801741612432
"5629" 1125.6 13.854390794776 72.02168735147
"5630" 1125.8 15.2874026387276 68.8590323086766
"5631" 1126 16.8833058408633 64.4920130486004
"5632" 1126.2 18.6675997081644 60.1228137929169
"5633" 1126.4 21.1912728253819 57.507744253765
"5634" 1126.6 24.0844720385403 54.0684391650305
"5635" 1126.8 27.4937372325011 50.8896771313351
"5636" 1127 31.0687617643676 49.4793952097532
"5637" 1127.2 35.2314898710623 46.7763879783249
"5638" 1127.4 38.2166485587499 43.5227976726316
"5639" 1127.6 40.9550745738672 40.4504967077185
"5640" 1127.8 45.2827679745041 37.4750633618315
"5641" 1128 50.1810520232332 34.1152108115074
"5642" 1128.2 55.6442122345286 31.6090669833773
"5643" 1128.4 61.2816198453864 30.1591205970079
"5644" 1128.6 67.0010184721401 28.836303832087
"5645" 1128.8 72.8767666222215 28.7368461542735
"5646" 1129 78.5627653454152 29.9909561032639
"5647" 1129.2 83.7604362874213 32.7594113187432
"5648" 1129.4 88.94999325324 34.5361211560886
"5649" 1129.6 94.425394796934 35.9373277795837
"5650" 1129.8 98.4355358996576 35.4701284834632
"5651" 1130 101.515486710181 31.8430093022727
"5652" 1130.2 104.633109208893 28.0875809920189
"5653" 1130.4 104.986081649982 25.2567863552614
"5654" 1130.6 104.761591192722 25.9436713212432
"5655" 1130.8 106.34368142359 28.1158747607999
"5656" 1131 108.13110540768 31.5684504349696
"5657" 1131.2 109.570994539859 36.414757591212
"5658" 1131.4 111.245868257175 42.472337589233
"5659" 1131.6 113.892680407807 48.3382455987432
"5660" 1131.8 115.372618384505 54.0400151880497
"5661" 1132 115.52756915557 58.5545268423078
"5662" 1132.2 116.579234482623 62.9434027362432
"5663" 1132.4 116.94205015007 68.1245453490614
"5664" 1132.6 115.415639114555 71.7556726320008
"5665" 1132.8 112.321393821063 72.7641776794197
"5666" 1133 107.802310010508 74.9741575089732
"5667" 1133.2 104.438119377763 78.379849821211
"5668" 1133.4 100.308890721828 79.9156771935099
"5669" 1133.6 95.9501317690191 80.9792180609347
"5670" 1133.8 91.5261040926253 82.9945877561758
"5671" 1134 86.2879398698276 84.2330175598949
"5672" 1134.2 81.3373325319609 84.8879218012099
"5673" 1134.4 76.3842523632562 84.4663041433147
"5674" 1134.6 71.0985764468276 85.7646445256253
"5675" 1134.8 65.8623571471609 87.7252891186877
"5676" 1135 61.3000596420593 90.4390953115237
"5677" 1135.2 61.041882532149 90.3130035561361
"5678" 1135.4 62.5121026692462 90.826798858906
"5679" 1135.6 64.0676025546697 92.5431878682433
"5680" 1135.8 65.6759437455199 92.8727401318586
"5681" 1136 66.9744535364029 92.7139148192569
"5682" 1136.2 66.8896357081117 90.4763368430273
"5683" 1136.4 66.5516215018517 88.9300244960746
"5684" 1136.6 64.6975083617805 88.0253259270432
"5685" 1136.8 61.1813185271203 86.639379633475
"5686" 1137 55.1556715831102 85.7359146285041
"5687" 1137.2 49.8816878559704 84.6656761296361
"5688" 1137.4 45.4497567863943 85.1605514011099
"5689" 1137.6 40.6038370051255 86.469099821839
"5690" 1137.8 37.1690355109446 89.0213769272858
"5691" 1138 32.3141269288716 93.0268165148477
"5692" 1138.2 31.0760200848844 95.4420902697773
"5693" 1138.4 30.7953813772734 96.2455072197252
"5694" 1138.6 31.6390290928802 94.6545298825064
"5695" 1138.8 31.8581230883081 92.558362057477
"5696" 1139 31.8522631371813 88.8289657929506
"5697" 1139.2 31.0096330069867 84.2669321569932
"5698" 1139.4 30.2647208173609 78.8597784256433
"5699" 1139.6 29.4624845107318 74.5405189994666
"5700" 1139.8 28.1009938340276 71.8889333675485
"5701" 1140 26.4774349281805 69.495677154008
"5702" 1140.2 23.9609186241176 64.8751781869632
"5703" 1140.4 22.8975009049838 60.188707820587
"5704" 1140.6 23.5744769848943 55.3919955644099
"5705" 1140.8 25.354596113376 50.1076158899529
"5706" 1141 27.9809069864526 45.242763683212
"5707" 1141.2 32.1667641137688 41.6523292202432
"5708" 1141.4 37.0102360915801 38.0326924766393
"5709" 1141.6 42.4724684573276 36.1828601517732
"5710" 1141.8 47.4679446600065 36.8324565443169
"5711" 1142 53.1868912172459 35.6764685538249
"5712" 1142.2 59.2006235996511 34.4433000240079
"5713" 1142.4 65.2754199441091 33.3436176042432
"5714" 1142.6 71.2169450406217 32.1141115654785
"5715" 1142.8 77.715646966767 30.9517157753948
"5716" 1143 84.2531533516235 30.7246248005392
"5717" 1143.2 90.290374421551 31.80645071119
"5718" 1143.4 93.7385173642376 35.5051808605932
"5719" 1143.6 97.8654735558065 39.7268399658117
"5720" 1143.8 102.953397840858 43.1582832006432
"5721" 1144 107.311876323655 47.3608235441567
"5722" 1144.2 110.844679678199 52.4477654146144
"5723" 1144.4 114.485629916628 57.8802815952432
"5724" 1144.6 118.823736077674 62.2093999672817
"5725" 1144.8 119.277711134695 63.4004348643555
"5726" 1145 118.510162105628 62.7468126846147
"5727" 1145.2 119.156919771191 61.208487100516
"5728" 1145.4 120.313183073033 58.9341439141844
"5729" 1145.6 120.64588311329 55.5324336931395
"5730" 1145.8 123.62150344797 51.5745629581004
"5731" 1146 122.24025936843 49.7694564664568
"5732" 1146.2 121.661057705592 45.0582900481256
"5733" 1146.4 122.545822033399 41.3036600720718
"5734" 1146.6 120.584512168422 39.4440423148769
"5735" 1146.8 120.5217069578 35.8571471165488
"5736" 1147 118.987263905453 33.558637973212
"5737" 1147.2 116.435297889887 29.8962220977284
"5738" 1147.4 114.27420287997 27.3198016826432
"5739" 1147.6 112.932989365549 24.5056250800125
"5740" 1147.8 111.509922772664 21.8766967952625
"5741" 1148 111.107161149239 21.0141921409785
"5742" 1148.2 111.162145270228 19.6991552473432
"5743" 1148.4 111.420265171533 19.5700952966903
"5744" 1148.6 110.897916022145 18.9286138851609
"5745" 1148.8 110.289081432453 18.171957402016
"5746" 1149 109.058488489481 18.5822865092333
"5747" 1149.2 106.309055607887 18.3162123594017
"5748" 1149.4 103.963622299131 15.770220450516
"5749" 1149.6 102.25253576057 14.7120736546147
"5750" 1149.8 99.3427034035007 12.484457282224
"5751" 1150 97.34437468408 11.5370308826996
"5752" 1150.2 94.6725860554314 9.75491098216777
"5753" 1150.4 91.3436425183133 8.03913963801467
"5754" 1150.6 88.8606944732795 6.82215020737786
"5755" 1150.8 87.1943447733912 6.16209242979779
"5756" 1151 85.1343642838562 5.41670253421467
"5757" 1151.2 82.422625326771 4.40152382510173
"5758" 1151.4 82.0625484967144 4.73588088158287
"5759" 1151.6 83.4132740205419 5.38702856415753
"5760" 1151.8 84.5824674854908 5.73218368955903
"5761" 1152 85.805737856399 6.33288635972896
"5762" 1152.2 87.3088828930315 7.30957051254421
"5763" 1152.4 90.0079325413603 7.46382514377595
"5764" 1152.6 91.7286092905725 7.51931526969222
"5765" 1152.8 92.1147293578864 8.45948451533148
"5766" 1153 95.0756124102936 9.77495885005878
"5767" 1153.2 98.6262253687693 10.9660590437966
"5768" 1153.4 101.652167759236 13.2024104279575
"5769" 1153.6 105.273660636312 15.9944612469705
"5770" 1153.8 109.401842975052 19.3027957901514
"5771" 1154 112.141015357488 22.4579071510932
"5772" 1154.2 115.404781139148 27.2055568979232
"5773" 1154.4 118.896578289239 32.1179299072138
"5774" 1154.6 120.939277701531 36.6329110796987
"5775" 1154.8 123.611587641144 42.6716374367482
"5776" 1155 125.593949692945 47.8113144392727
"5777" 1155.2 126.368031699282 48.1395761211826
"5778" 1155.4 125.215552026978 46.9244663878332
"5779" 1155.6 124.755976415718 46.3753124794632
"5780" 1155.8 124.520995665328 45.7093173139932
"5781" 1156 124.741438741154 46.4660861821739
"5782" 1156.2 125.031017025685 47.8467704696718
"5783" 1156.4 126.195963011398 50.1636627462713
"5784" 1156.6 126.547542357918 53.2183154369532
"5785" 1156.8 126.761436605343 56.4128812956372
"5786" 1157 126.39572584663 59.7967867034512
"5787" 1157.2 126.228176255178 64.0689735129732
"5788" 1157.4 126.652699489308 65.0465453640432
"5789" 1157.6 126.907895631799 64.4864491792147
"5790" 1157.8 127.454631327682 64.3084413709714
"5791" 1158 127.354205232916 63.2985085176256
"5792" 1158.2 127.60181000852 63.4152616591471
"5793" 1158.4 127.79268470291 62.4334769750164
"5794" 1158.6 127.879099943461 61.9783805016766
"5795" 1158.8 127.733765562491 61.2192283805354
"5796" 1159 127.203319148215 60.8494733975336
"5797" 1159.2 127.182379854828 60.1030193144857
"5798" 1159.4 127.408643876513 59.6050811048147
"5799" 1159.6 126.825364902578 58.9405078170766
"5800" 1159.8 126.897489135355 57.4872045266043
"5801" 1160 126.721064859158 55.4527059622918
"5802" 1160.2 126.62813286602 52.161800839099
"5803" 1160.4 126.478185072979 49.1270224353948
"5804" 1160.6 126.659151329767 47.5416006639705
"5805" 1160.8 126.743712679049 47.4260638547169
"5806" 1161 126.880854030053 47.0253519033723
"5807" 1161.2 126.600223415943 46.3068476024959
"5808" 1161.4 125.987752899222 44.2076075672913
"5809" 1161.6 123.86820331696 39.5200375157244
"5810" 1161.8 122.397997660504 36.612118129655
"5811" 1162 120.994120682494 33.1390470530917
"5812" 1162.2 120.156007659154 30.9511537683861
"5813" 1162.4 119.461692866063 29.1923164696315
"5814" 1162.6 116.785671699911 26.5278776067432
"5815" 1162.8 114.968876280944 24.1475678544957
"5816" 1163 112.811997205893 21.3027802682059
"5817" 1163.2 110.045662146828 18.8301006683903
"5818" 1163.4 106.744613038468 16.4980577213792
"5819" 1163.6 102.764941636379 14.7245261241922
"5820" 1163.8 99.4243914858369 11.5368895267946
"5821" 1164 97.7405876176483 10.864535499281
"5822" 1164.2 93.9697888683705 9.34479432052896
"5823" 1164.4 90.5565404625476 8.13316903063324
"5824" 1164.6 86.0269542440029 7.50604064759376
"5825" 1164.8 81.5149347753684 7.89288935701875
"5826" 1165 76.6331623094592 7.91732018199061
"5827" 1165.2 72.2629320297338 9.11528470836824
"5828" 1165.4 69.1108053747804 11.7132880272715
"5829" 1165.6 66.6046819429815 15.0047831164644
"5830" 1165.8 64.7996343172699 18.277836280099
"5831" 1166 64.5405166627973 20.9238247199099
"5832" 1166.2 64.409509009614 24.7979463729811
"5833" 1166.4 64.9107217094444 28.957520569804
"5834" 1166.6 66.4800028496761 32.9502126981826
"5835" 1166.8 66.9405113925705 36.5150231541004
"5836" 1167 68.3092232614562 39.0595660865004
"5837" 1167.2 71.5667282850397 40.7671681816069
"5838" 1167.4 74.3154559291641 41.6797919088779
"5839" 1167.6 77.5935757385629 42.0341633937727
"5840" 1167.8 80.9755573803476 42.4572356580432
"5841" 1168 82.4237780337099 42.6030963123315
"5842" 1168.2 82.4414132615183 43.8031184546041
"5843" 1168.4 81.6104712440923 46.4978048823315
"5844" 1168.6 80.2451188411163 50.5245021104597
"5845" 1168.8 78.0579092350397 54.9297447997887
"5846" 1169 74.5928944161734 59.6601998108787
"5847" 1169.2 71.6078844905968 63.9620188237817
"5848" 1169.4 69.1293826745192 68.6689883255984
"5849" 1169.6 68.4696481620776 73.2332227781832
"5850" 1169.8 69.7064252984021 74.6731048231262
"5851" 1170 70.9825638511254 74.3913599478496
"5852" 1170.2 71.3596047871574 72.8003300639347
"5853" 1170.4 71.2850252613489 70.94827183969
"5854" 1170.6 71.102719753817 69.4525380165305
"5855" 1170.8 70.4494583518276 66.6166474855962
"5856" 1171 69.783118756348 62.2956093720494
"5857" 1171.2 69.9301638758276 57.2006167663609
"5858" 1171.4 70.2384949709526 52.3465498353682
"5859" 1171.6 70.6744002659365 46.103608354867
"5860" 1171.8 69.0299718006861 41.2800048789602
"5861" 1172 65.7960557882221 37.1204129790047
"5862" 1172.2 62.2044783306094 33.9207426014341
"5863" 1172.4 57.678847597381 30.8933543485539
"5864" 1172.6 52.5249759654295 28.8968435476219
"5865" 1172.8 47.7450220402993 25.8150724533659
"5866" 1173 45.8577176739791 21.5178661280614
"5867" 1173.2 47.4532787471059 17.8169804494082
"5868" 1173.4 50.1982591701939 13.9703345788175
"5869" 1173.6 54.343692912357 10.6893960887432
"5870" 1173.8 58.8623852502062 7.82004202414615
"5871" 1174 64.148328472941 7.11255462711953
"5872" 1174.2 69.1676209347539 7.10968061536955
"5873" 1174.4 75.5973622644194 7.76174100721263
"5874" 1174.6 81.5024613199563 8.6334269937878
"5875" 1174.8 86.7220375958588 10.1214177556182
"5876" 1175 92.92468063507 11.1044382646372
"5877" 1175.2 98.4739610141059 13.9945448219443
"5878" 1175.4 103.934583339054 17.7969046320371
"5879" 1175.6 109.246435492359 21.9475380488995
"5880" 1175.8 114.040630541402 26.5182372389957
"5881" 1176 116.662609727734 29.8992347126495
"5882" 1176.2 118.742506232003 35.2106686197587
"5883" 1176.4 122.146251743521 40.1034434688076
"5884" 1176.6 124.467211594599 45.5062360814147
"5885" 1176.8 125.408552189283 51.8029937672036
"5886" 1177 123.588808545395 56.7198993511917
"5887" 1177.2 122.492668916931 60.9438513260783
"5888" 1177.4 122.079516789644 66.0392986301514
"5889" 1177.6 121.91209336436 65.6034058234135
"5890" 1177.8 122.836502074243 65.0102975813126
"5891" 1178 122.978503697312 63.5777985651711
"5892" 1178.2 123.993346203946 61.9176676079066
"5893" 1178.4 124.478553328347 59.2958583639548
"5894" 1178.6 125.467980101117 55.496137564075
"5895" 1178.8 125.01824462112 52.4460608640829
"5896" 1179 124.636122270856 49.5617719702621
"5897" 1179.2 124.474283428585 48.7295364130189
"5898" 1179.4 124.599379737177 47.9046837013281
"5899" 1179.6 125.212556097308 47.2634558299067
"5900" 1179.8 125.604625464736 46.7247234768861
"5901" 1180 125.836541671194 46.3476167740766
"5902" 1180.2 126.090070784621 45.914125264657
"5903" 1180.4 126.206298571235 45.4172141712432
"5904" 1180.6 125.912598156663 44.1314268214213
"5905" 1180.8 123.255877745481 40.4335768786106
"5906" 1181 121.029726316397 40.2554928132812
"5907" 1181.2 119.14467504349 40.9869831728682
"5908" 1181.4 118.098435771085 40.7992025811004
"5909" 1181.6 119.411333981667 39.391438647847
"5910" 1181.8 120.246940098525 37.7135520823258
"5911" 1182 119.477281147786 34.7087731854804
"5912" 1182.2 118.529702567869 32.0186136577484
"5913" 1182.4 116.871237266979 29.0279657847584
"5914" 1182.6 115.124843941725 25.2329873863051
"5915" 1182.8 112.897963423092 22.8279044652432
"5916" 1183 109.753559004078 20.2139558288394
"5917" 1183.2 108.144127962651 18.7690072006256
"5918" 1183.4 104.970618428572 17.9078542513045
"5919" 1183.6 101.995259381003 14.6008345065525
"5920" 1183.8 100.260670520485 12.1044735358432
"5921" 1184 96.556859594491 10.7774447808373
"5922" 1184.2 93.543225548799 8.71793170307181
"5923" 1184.4 89.7425463714176 8.22274732774324
"5924" 1184.6 85.7596477172632 6.3351633227779
"5925" 1184.8 81.1513336614691 4.77262341526211
"5926" 1185 77.6416868444276 4.32414404917324
"5927" 1185.2 72.8550136450629 2.94579904956677
"5928" 1185.4 70.0689851713919 2.85306249237196
"5929" 1185.6 67.6595487795176 4.97066567179324
"5930" 1185.8 63.3203940430872 7.2940091302817
"5931" 1186 58.7921440414037 7.4141719615802
"5932" 1186.2 55.5235983139266 6.31588258728285
"5933" 1186.4 54.8264840413676 4.62793131763324
"5934" 1186.6 55.7745361854257 4.63197162278529
"5935" 1186.8 56.6547715215133 4.6488885589861
"5936" 1187 57.2377818350893 3.78387153230866
"5937" 1187.2 58.0763676934712 4.54976721593631
"5938" 1187.4 59.926108529357 4.11039327883148
"5939" 1187.6 62.8946765599285 2.32172787512398
"5940" 1187.8 65.9611017785821 1.60882404705233
"5941" 1188 69.952003363136 0.897419293046976
"5942" 1188.2 73.8730544075183 1.59973517700613
"5943" 1188.4 78.6119608435169 2.48088813983547
"5944" 1188.6 83.7678343245335 3.43836513341971
"5945" 1188.8 87.6033975603072 5.25402559122283
"5946" 1189 91.4050470702137 8.76839214225314
"5947" 1189.2 94.8086084148072 12.2843719793147
"5948" 1189.4 98.5481578891401 15.6064656583682
"5949" 1189.6 102.992344926558 17.3558389243932
"5950" 1189.8 108.024513383659 19.1135823974327
"5951" 1190 112.229610877669 22.2455181370189
"5952" 1190.2 114.072790808208 25.6320946356432
"5953" 1190.4 117.291442882265 29.4773079508995
"5954" 1190.6 119.316595880122 33.5536263996844
"5955" 1190.8 122.170401351615 38.6899902776069
"5956" 1191 123.003057966251 43.0279602600317
"5957" 1191.2 123.375616317053 47.4357620537594
"5958" 1191.4 123.616914689714 50.3478349175938
"5959" 1191.6 125.151022051651 52.5078747736844
"5960" 1191.8 125.55708800927 51.4465226305702
"5961" 1192 125.954956547919 50.2915009573342
"5962" 1192.2 126.249192256867 49.9558993067779
"5963" 1192.4 126.618318613655 50.2744081924501
"5964" 1192.6 126.738564227083 49.91877268122
"5965" 1192.8 126.965000771851 49.7330947145107
"5966" 1193 126.913459501185 49.6921204826004
"5967" 1193.2 126.994064275619 50.1550629481553
"5968" 1193.4 127.11599277693 50.059883818891
"5969" 1193.6 127.182379854828 50.2855998837432
"5970" 1193.8 127.131021060498 50.3005795320894
"5971" 1194 127.212672032594 50.7919119978433
"5972" 1194.2 127.303250120793 50.2027813681743
"5973" 1194.4 127.147371238468 49.95520606685
"5974" 1194.6 127.455936766292 50.1047741287075
"5975" 1194.8 127.379406288369 50.8377320986668
"5976" 1195 125.612694279646 55.496247864516
"5977" 1195.2 125.973276298768 55.194676581303
"5978" 1195.4 122.999625130171 57.024257107462
"5979" 1195.6 121.824319618235 58.5079724909908
"5980" 1195.8 120.239312846385 60.5017200558202
"5981" 1196 118.814657502919 63.4469610160008
"5982" 1196.2 119.255502412357 66.0248045166256
"5983" 1196.4 119.363959565902 66.067456206222
"5984" 1196.6 118.581565096078 66.3025888778682
"5985" 1196.8 116.452060325236 66.2260856738147
"5986" 1197 114.06137137143 67.1330504018355
"5987" 1197.2 111.874862351614 66.4267600640185
"5988" 1197.4 109.447402789168 64.1760579228309
"5989" 1197.6 105.694603885797 61.6923751349705
"5990" 1197.8 101.878117961197 58.863411913884
"5991" 1198 98.2330110540176 57.2026023040632
"5992" 1198.2 93.4754475035549 56.444353688122
"5993" 1198.4 88.9257197649639 56.0462279231887
"5994" 1198.6 85.4974297145306 57.2748665006987
"5995" 1198.8 81.3995346272949 60.1370286171124
"5996" 1199 78.6436197157688 63.7681645510668
"5997" 1199.2 77.7928478107088 66.4717773318373
"5998" 1199.4 77.8831587757676 68.8516756369333
"5999" 1199.6 78.3150220375872 69.8415307996471
"6000" 1199.8 78.950143191668 68.4415711111262
"6001" 1200 78.0054691980936 66.9831270508709
"6002" 1200.2 75.8894461149732 65.0911643554277
"6003" 1200.4 72.7633734434158 62.0537291119197
"6004" 1200.6 69.5264005103138 58.2661793251148
"6005" 1200.8 65.8032707564622 53.7608783000509
"6006" 1201 62.1963854296847 49.8349264635004
"6007" 1201.2 59.7705383775133 44.8311532626147
"6008" 1201.4 56.6771319777238 40.7472381406112
"6009" 1201.6 52.9881815963276 37.4546988725766
"6010" 1201.8 49.626720508108 33.8677652996451
"6011" 1202 45.7486056662099 30.4225861767432
"6012" 1202.2 41.2105828806476 28.5570207717132
"6013" 1202.4 39.1394967003084 27.8835357820702
"6014" 1202.6 37.0529447396389 25.7158676124319
"6015" 1202.8 35.4246195652518 25.9672756156069
"6016" 1203 33.2075559552314 26.4417446287529
"6017" 1203.2 32.3225667307435 25.117410718075
"6018" 1203.4 33.6704270891276 23.7236874363432
"6019" 1203.6 35.3328987585017 20.6354898657264
"6020" 1203.8 37.2186270513018 16.0222023764288
"6021" 1204 39.8869218274414 11.6335094368175
"6022" 1204.2 43.6599727370041 8.1845639103903
"6023" 1204.4 48.1234020954665 4.8293021755488
"6024" 1204.6 52.7303889814562 2.53832743867182
"6025" 1204.8 58.3617225787979 2.25535969202542
"6026" 1205 63.7064982619488 2.60689229372809
"6027" 1205.2 68.3087797646211 4.31533862110194
"6028" 1205.4 72.6643279729488 5.47874810797052
"6029" 1205.6 76.0141086314907 7.68363766779061
"6030" 1205.8 80.1834075242406 9.97536618424324
"6031" 1206 84.4020809833013 12.8656499125064
"6032" 1206.2 88.0811286072651 16.7667642531807
"6033" 1206.4 93.3193545892147 20.7465387025658
"6034" 1206.6 97.554488578508 25.373518107903
"6035" 1206.8 100.893097007328 30.4663022933453
"6036" 1207 103.688492674505 35.1025182487594
"6037" 1207.2 105.809664681518 38.7118911692845
"6038" 1207.4 109.706822501238 40.8915628129032
"6039" 1207.6 114.695708136464 42.9190930177584
"6040" 1207.8 117.390531742979 47.0301742860917
"6041" 1208 117.738758537247 51.3304706237594
"6042" 1208.2 115.911570156338 54.2001794158351
"6043" 1208.4 113.3738676521 56.8298904960614
"6044" 1208.6 110.446817129538 60.5948934685332
"6045" 1208.8 107.758966917115 63.5102563597977
"6046" 1209 106.476760928356 66.5609878118394
"6047" 1209.2 105.765338866927 68.6273635601838
"6048" 1209.4 107.554671457265 67.9334980915557
"6049" 1209.6 110.215819317362 67.053643722253
"6050" 1209.8 113.906666508049 66.7707028886856
"6051" 1210 117.551827754464 65.622490146516
"6052" 1210.2 119.059130551685 64.1229430460147
"6053" 1210.4 118.513871351885 62.520548662929
"6054" 1210.6 120.631850964713 59.872146835329
"6055" 1210.8 123.993127931469 57.9353953957621
"6056" 1211 123.947608014744 56.8525112781599
"6057" 1211.2 123.025663617391 55.5682409623251
"6058" 1211.4 124.573997051066 52.2025825881515
"6059" 1211.6 124.701306247272 49.0053947519377
"6060" 1211.8 123.003682118265 47.0075535039932
"6061" 1212 123.447168873885 43.799982803129
"6062" 1212.2 123.015776535601 42.2536820214602
"6063" 1212.4 121.25162561655 40.5276196496987
"6064" 1212.6 120.661635110402 37.8244605332928
"6065" 1212.8 120.255092378866 35.0678769323209
"6066" 1213 118.532232120858 32.7477271930332
"6067" 1213.2 116.408344208634 29.7112057338555
"6068" 1213.4 115.083063514252 26.4727638062244
"6069" 1213.6 114.156314954372 24.9642099580947
"6070" 1213.8 112.189759442065 24.0404838344597
"6071" 1214 110.14112069021 21.1401974182432
"6072" 1214.2 108.38229702839 18.564009978712
"6073" 1214.4 105.768831226563 19.0948630434319
"6074" 1214.6 103.454907741478 16.0064925620588
"6075" 1214.8 101.322984651375 13.8480292340357
"6076" 1215 98.2278944760923 12.9613094212432
"6077" 1215.2 95.9664726620051 10.7361083254862
"6078" 1215.4 95.9407077766511 10.9834084023609
"6079" 1215.6 95.217950233899 12.0737397811412
"6080" 1215.8 91.7865983132792 12.8649886716626
"6081" 1216 87.7385201025317 13.4209910109677
"6082" 1216.2 84.0754139375084 13.4391708273496
"6083" 1216.4 80.8989349505215 14.819906742233
"6084" 1216.6 77.8360207565802 16.9617506293979
"6085" 1216.8 75.533145610689 18.9679012191343
"6086" 1217 72.4159043455041 20.6285396257138
"6087" 1217.2 68.9684093105827 22.5020206869371
"6088" 1217.4 64.6317374253901 23.2782301436495
"6089" 1217.6 60.8944399934276 25.6617686057004
"6090" 1217.8 58.1087960543133 29.8161244137004
"6091" 1218 57.2489927719076 34.6444502666232
"6092" 1218.2 57.6317181542709 39.6996213839443
"6093" 1218.4 59.4645806491147 44.3374929835205
"6094" 1218.6 60.0477958687715 48.9952501752713
"6095" 1218.8 59.5663443710576 53.7207328424832
"6096" 1219 60.2614553190412 56.3753359536316
"6097" 1219.2 62.7684376315752 58.5987229819423
"6098" 1219.4 66.0275872077064 61.708111331213
"6099" 1219.6 69.9528514985654 64.1723156345442
"6100" 1219.8 73.9821587534622 64.4750717796375
"6101" 1220 78.5367061471805 63.6383409320668
"6102" 1220.2 84.3223860120706 63.6604659028694
"6103" 1220.4 90.066208699075 63.5898440555938
"6104" 1220.6 96.0738678107596 63.0341532271947
"6105" 1220.8 101.795620820183 63.6362114722529
"6106" 1221 107.698018369911 64.3930998150766
"6107" 1221.2 112.872217970402 65.3457823789264
"6108" 1221.4 115.744429120479 68.1608425186961
"6109" 1221.6 116.368836060475 71.0077404811844
"6110" 1221.8 115.827806408443 70.661666546599
"6111" 1222 115.728757305093 73.1372062893555
"6112" 1222.2 114.936596172101 76.6855744484959
"6113" 1222.4 113.723506262362 79.4516561068114
"6114" 1222.6 113.339936478953 82.972752955087
"6115" 1222.8 114.325698266838 86.9538667395943
"6116" 1223 114.045852407265 90.1414509167432
"6117" 1223.2 115.125011240203 92.352509427837
"6118" 1223.4 115.980073761735 93.9645557381195
"6119" 1223.6 116.184061523458 96.2177607364606
"6120" 1223.8 115.833282839021 94.4067849796949
"6121" 1224 116.064392194694 93.1494775528515
"6122" 1224.2 116.483615413038 91.9511921656033
"6123" 1224.4 118.184398509085 90.8327282282226
"6124" 1224.6 118.83973706568 89.4495500382092
"6125" 1224.8 120.840114232504 87.3998815508021
"6126" 1225 121.646329816042 85.0677319292943
"6127" 1225.2 123.19897990155 82.3475349384611
"6128" 1225.4 125.095118562944 80.2767465079714
"6129" 1225.6 125.460918666888 79.8931744328832
"6130" 1225.8 125.96282464604 79.2657722886978
"6131" 1226 126.199645250537 79.3147649229293
"6132" 1226.2 126.653812263185 79.1342626486718
"6133" 1226.4 126.95594331006 79.1245582253246
"6134" 1226.6 126.928770924688 79.1879604578595
"6135" 1226.8 126.835655799206 79.4674162911579
"6136" 1227 126.872937256115 78.9810656970925
"6137" 1227.2 127.156064256382 79.043285865473
"6138" 1227.4 127.018392125564 78.281380038888
"6139" 1227.6 127.435535911878 78.7705246875807
"6140" 1227.8 127.05621323918 78.6319471168066
"6141" 1228 127.095184886843 78.4524810418552
"6142" 1228.2 127.519219514936 78.6485518887838
"6143" 1228.4 127.115063904235 79.0319149278729
"6144" 1228.6 126.412289751214 80.1243784961751
"6145" 1228.8 125.512579513897 81.9334645223812
"6146" 1229 125.687169898069 81.9603245814846
"6147" 1229.2 125.355181472519 83.7718069717645
"6148" 1229.4 120.329059336038 84.5897829989801
"6149" 1229.6 118.314743394922 85.4589179640748
"6150" 1229.8 119.244401666281 87.5041577080886
"6151" 1230 119.985282976515 90.632346476087
"6152" 1230.2 119.556289203247 90.6670271807594
"6153" 1230.4 118.351724301215 92.9763748418453
"6154" 1230.6 118.308307317376 93.518958940082
"6155" 1230.8 118.455798465171 92.4417631658995
"6156" 1231 118.800808044491 91.2237559853453
"6157" 1231.2 119.302769463733 89.8660881880222
"6158" 1231.4 119.943729583312 88.3573596677584
"6159" 1231.6 121.587793273546 86.4252498228682
"6160" 1231.8 123.385984316692 84.1033922097578
"6161" 1232 124.158469333026 81.942966901781
"6162" 1232.2 124.430119132028 81.0667799486433
"6163" 1232.4 125.455480771903 80.385083473781
"6164" 1232.6 125.815088548338 80.432301538339
"6165" 1232.8 126.488931743584 79.9803779076945
"6166" 1233 126.831856083528 79.2881963683433
"6167" 1233.2 126.392467130771 76.3883755602855
"6168" 1233.4 124.420677414282 73.5299287583342
"6169" 1233.6 126.302464214939 71.6992845954655
"6170" 1233.8 125.239082557921 71.0898348284932
"6171" 1234 123.681036850398 68.9334645169032
"6172" 1234.2 121.835663429604 66.2747020082529
"6173" 1234.4 120.67662686596 63.6667057563861
"6174" 1234.6 120.50573659197 60.6502937108453
"6175" 1234.8 121.640886900338 57.8337144275585
"6176" 1235 122.366342375795 56.6448632854045
"6177" 1235.2 120.722964258413 56.0365099849773
"6178" 1235.4 117.607566607986 54.7837954747383
"6179" 1235.6 114.205210899588 52.0576922830933
"6180" 1235.8 110.180627295293 50.4109246644611
"6181" 1236 105.825725335415 50.1832132151505
"6182" 1236.2 101.854972002646 51.1884641431523
"6183" 1236.4 97.8338662434728 50.5808439205013
"6184" 1236.6 93.8558931891805 49.7472136990668
"6185" 1236.8 89.0180171392839 49.6295494595733
"6186" 1237 84.1242128864943 49.3669994280917
"6187" 1237.2 79.1164332241065 48.7127368073971
"6188" 1237.4 74.6229058685041 50.4345152114197
"6189" 1237.6 71.6141616765705 54.5679246876147
"6190" 1237.8 69.3574126155335 59.6099904013315
"6191" 1238 69.4311543402963 64.4039184499932
"6192" 1238.2 72.0881503590011 68.1495948043045
"6193" 1238.4 75.5260517551766 70.2184244047338
"6194" 1238.6 78.5573107837144 71.0194116389413
"6195" 1238.8 82.4119558602603 73.3242990401279
"6196" 1239 85.9022139249141 75.3690210393779
"6197" 1239.2 88.9409690739464 76.8255322926789
"6198" 1239.4 90.2313322969526 78.0151135045245
"6199" 1239.6 91.1466852145801 78.5183808691442
"6200" 1239.8 93.1767056530151 79.597338861087
"6201" 1240 95.3700687905084 81.5882841883709
"6202" 1240.2 95.8859343227931 84.1941861635881
"6203" 1240.4 95.3870062652342 83.084609912529
"6204" 1240.6 95.1314683510559 83.2763214989715
"6205" 1240.8 94.3682870475866 84.2986059917493
"6206" 1241 93.5104057622959 85.3108619540787
"6207" 1241.2 92.3617132346884 86.5828047528888
"6208" 1241.4 90.4771264048764 89.289681318914
"6209" 1241.6 90.1727884181314 92.5136078031546
"6210" 1241.8 91.4484287250776 96.0321976288682
"6211" 1242 93.8339377242026 98.2635410804307
"6212" 1242.2 96.8685648183276 100.29798537651
"6213" 1242.4 99.5732235474943 100.71342095731
"6214" 1242.6 103.06514601752 100.358284405408
"6215" 1242.8 108.112385121719 100.543763906617
"6216" 1243 112.338771172226 99.7404503379065
"6217" 1243.2 112.813836732602 98.5569529290175
"6218" 1243.4 113.723086975554 96.556787541959
"6219" 1243.6 115.046467950708 94.6619093303232
"6220" 1243.8 117.481376161593 91.5337429939779
"6221" 1244 120.249027370808 88.5867809446591
"6222" 1244.2 122.134383795653 85.8427766196607
"6223" 1244.4 122.894226235409 82.1188811548657
"6224" 1244.6 124.259420353778 78.7844550189759
"6225" 1244.8 125.223457128531 74.939876361263
"6226" 1245 124.668887519962 72.5557040935422
"6227" 1245.2 125.002916675252 69.3401665087887
"6228" 1245.4 126.349841233901 66.2163871858946
"6229" 1245.6 126.545394808332 66.1101283959629
"6230" 1245.8 125.91568959094 66.5396383130283
"6231" 1246 125.095118562944 66.0856384854374
"6232" 1246.2 123.880164184306 64.0869554653071
"6233" 1246.4 123.437779844296 61.0569032726495
"6234" 1246.6 124.741695817628 57.1384323438147
"6235" 1246.8 125.664913213875 55.3266755045357
"6236" 1247 124.841227258861 55.1366757803766
"6237" 1247.2 122.265310285203 53.210688299337
"6238" 1247.4 120.768033291583 49.3755098199371
"6239" 1247.6 120.875464686634 44.6382724572433
"6240" 1247.8 122.007981326113 40.3540930302433
"6241" 1248 121.310357703135 39.147161363496
"6242" 1248.2 118.244421105919 37.214481019733
"6243" 1248.4 114.384918260676 34.114691220122
"6244" 1248.6 112.406091583191 29.8147755968796
"6245" 1248.8 111.548468887979 25.286685128122
"6246" 1249 109.796722011426 22.3942668100267
"6247" 1249.2 106.049528874484 20.7588405374307
"6248" 1249.4 101.266339911953 17.7404413956807
"6249" 1249.6 96.5972334546176 15.6966930735732
"6250" 1249.8 90.9573567749471 14.8437518967432
"6251" 1250 85.8513901180254 13.5062832944081
"6252" 1250.2 80.4924441825124 13.2858684687432
"6253" 1250.4 76.375278380376 13.2125809418884
"6254" 1250.6 72.0113987679213 11.9146064930557
"6255" 1250.8 66.9509125779513 13.2396940887896
"6256" 1251 62.0505534847329 14.9933906996959
"6257" 1251.2 57.0506325651345 17.9498783849957
"6258" 1251.4 53.564751198357 21.1707441521256
"6259" 1251.6 50.2466122303864 24.7943504589197
"6260" 1251.8 50.2579114049092 27.9824320318657
"6261" 1252 49.2336825348476 32.7438324844632
"6262" 1252.2 46.0426179798276 36.8525645635004
"6263" 1252.4 43.2934119304158 41.2132199206844
"6264" 1252.6 42.0207625664771 44.0560737534804
"6265" 1252.8 42.6133408949659 46.4903306814879
"6266" 1253 44.7281538374526 48.991420681837
"6267" 1253.2 45.9025113018969 52.2425945364908
"6268" 1253.4 46.70747227107 57.4278659532735
"6269" 1253.6 49.2303662483425 61.1888558061937
"6270" 1253.8 52.467032497199 65.6808264740147
"6271" 1254 55.6113823684747 69.8927846944785
"6272" 1254.2 58.9493544707014 73.3683653842918
"6273" 1254.4 62.2605839225968 74.2492923255029
"6274" 1254.6 66.5290421345009 75.7843725759462
"6275" 1254.8 70.5427690779838 75.5444077554307
"6276" 1255 74.8005571700647 74.197905954501
"6277" 1255.2 80.1489536882038 73.8678674677383
"6278" 1255.4 85.8685097161353 74.1294551387336
"6279" 1255.6 91.8067419135176 74.5807919434032
"6280" 1255.8 97.5673213558864 74.9673608606844
"6281" 1256 102.32565565461 74.2920436486294
"6282" 1256.2 106.570674597478 73.2700523524277
"6283" 1256.4 110.862416565391 74.6086220939617
"6284" 1256.6 110.681532933766 75.7442765158045
"6285" 1256.8 109.164228102038 77.132441010738
"6286" 1257 108.030746590715 80.2947268348351
"6287" 1257.2 106.788658606421 80.747784770529
"6288" 1257.4 104.220909107694 81.0884172184766
"6289" 1257.6 100.811433763118 82.743598563082
"6290" 1257.8 97.1428695616986 85.5787788876949
"6291" 1258 95.3897044627624 87.7848700066346
"6292" 1258.2 94.5581852283461 87.9993612032432
"6293" 1258.4 93.1377585673151 90.7175432260558
"6294" 1258.6 92.4870176770776 94.7718266610766
"6295" 1258.8 93.6213911284618 98.755723001853
"6296" 1259 95.0438217290498 101.597183222947
"6297" 1259.2 96.4600022526511 103.439207844079
"6298" 1259.4 98.2936054733973 105.513473152522
"6299" 1259.6 98.794768064277 105.400102226288
"6300" 1259.8 99.4443510172782 105.331527656331
"6301" 1260 98.4983775487465 104.264155416068
"6302" 1260.2 98.3315771401353 103.428398999782
"6303" 1260.4 98.3323261225526 103.623633749893
"6304" 1260.6 98.3079841939901 103.540871192781
"6305" 1260.8 98.3911165019162 103.40400176661
"6306" 1261 98.3566680511151 103.385082849981
"6307" 1261.2 98.331956371739 103.556832102901
"6308" 1261.4 97.5825947228276 103.475799389384
"6309" 1261.6 95.4756981590565 103.668915602544
"6310" 1261.8 91.5914751200868 104.794690876095
"6311" 1262 87.6170091693401 106.870847020131
"6312" 1262.2 82.9261914199328 109.244313170388
"6313" 1262.4 77.7974751872276 110.586816286115
"6314" 1262.6 72.8174411623876 112.930688996003
"6315" 1262.8 68.8275061248406 116.002484423646
"6316" 1263 66.5578044552158 120.337661027796
"6317" 1263.2 64.9476229121379 124.35445119976
"6318" 1263.4 65.6609640971737 123.441209190243
"6319" 1263.6 66.1058416052854 121.988123141436
"6320" 1263.8 65.2138318540742 121.182633900791
"6321" 1264 64.2146790493526 118.905496501431
"6322" 1264.2 60.5828633078276 116.379790318813
"6323" 1264.4 56.453587062589 113.733943133198
"6324" 1264.6 51.4789820254526 111.388708961331
"6325" 1264.8 46.0581968141076 109.082716928843
"6326" 1265 40.5683887119942 107.28898725966
"6327" 1265.2 35.4788220189757 104.741799772058
"6328" 1265.4 29.9594688721737 101.990352758551
"6329" 1265.6 23.5568162943817 100.506287957986
"6330" 1265.8 16.9917073889162 99.6621235329015
"6331" 1266 14.5154514272891 99.6984665615894
"6332" 1266.2 15.8180566813901 99.8603715941308
"6333" 1266.4 14.8897577020128 97.8707645294284
"6334" 1266.6 12.6640382233633 94.7872818538147
"6335" 1266.8 9.10632310592986 89.2282597785501
"6336" 1267 6.8271328877377 84.7318903430185
"6337" 1267.2 5.58716920134305 79.3895123266762
"6338" 1267.4 4.8114925653331 74.1524595986938
"6339" 1267.6 3.44953843254338 68.7321695792327
"6340" 1267.8 2.7878741132212 64.1863948330518
"6341" 1268 2.62869404004853 60.9507611422897
"6342" 1268.2 2.27163668395118 57.4514260448388
"6343" 1268.4 2.90536305968967 53.3051181946226
"6344" 1268.6 3.79978267930486 48.8560648063455
"6345" 1268.8 5.23092271902539 45.8751634206828
"6346" 1269 6.57341555124064 42.2845137997215
"6347" 1269.2 5.23816936708895 41.7659248868682
"6348" 1269.4 5.42351819776166 43.4869794843531
"6349" 1269.6 5.25046327040336 44.630404359122
"6350" 1269.8 3.90161916773049 45.3037760575539
"6351" 1270 4.1858771488379 46.3808534050577
"6352" 1270.2 4.31624704858269 46.7406202465596
"6353" 1270.4 4.14395411844523 47.6051239855668
"6354" 1270.6 4.52990907661968 48.5291248801442
"6355" 1270.8 4.47521474531737 50.2816256913249
"6356" 1271 3.96102799428119 53.1986009842948
"6357" 1271.2 3.37984364760653 55.5926527720222
"6358" 1271.4 3.15846021310128 58.4173414085801
"6359" 1271.6 3.14206144017496 62.2423551936432
"6360" 1271.8 2.39011664224248 66.0715995132113
"6361" 1272 2.79358751549075 66.4568398357064
"6362" 1272.2 4.81063658542759 67.891732466759
"6363" 1272.4 7.27702040026635 71.0746004242228
"6364" 1272.6 9.1271338069446 75.2738843365837
"6365" 1272.8 11.1069362376928 79.8131797445017
"6366" 1273 12.293113597649 84.2669321569932
"6367" 1273.2 12.0703733599076 87.7760645785633
"6368" 1273.4 11.4745828130199 88.7583300527817
"6369" 1273.6 11.6054919137841 87.9711386773737
"6370" 1273.8 13.5613817919739 88.2970055980237
"6371" 1274 17.5158328795625 89.5400390913758
"6372" 1274.2 22.251685009595 91.3385454500805
"6373" 1274.4 27.3480168438276 93.1598500584932
"6374" 1274.6 32.5698112969387 94.2645528905395
"6375" 1274.8 37.6640013382122 95.3194160283971
"6376" 1275 42.3030233442172 96.9335866198796
"6377" 1275.2 46.8150685128776 100.176816665443
"6378" 1275.4 50.5685938972151 103.141663564356
"6379" 1275.6 53.9939328094041 106.724509073126
"6380" 1275.8 57.8993141102056 109.185942538097
"6381" 1276 62.3354821643276 110.495939752815
"6382" 1276.2 67.9561335047317 110.640244675695
"6383" 1276.4 74.0310628995335 110.974323424508
"6384" 1276.6 79.8380664349639 109.437961559016
"6385" 1276.8 84.8794425239646 109.498508190791
"6386" 1277 89.6276524686026 109.027541890768
"6387" 1277.2 93.3240383785249 106.482144855612
"6388" 1277.4 97.0269496335076 103.178338736723
"6389" 1277.6 101.022138556334 99.6803586332674
"6390" 1277.8 105.081081825069 98.3101720038216
"6391" 1278 107.661235011194 100.211436297177
"6392" 1278.2 108.839959812923 102.491267949701
"6393" 1278.4 108.758714967175 103.32137049783
"6394" 1278.6 109.084685140969 103.494939031928
"6395" 1278.8 108.990467848211 102.103338788325
"6396" 1279 110.178540439216 100.625853653514
"6397" 1279.2 113.238511776609 99.0749386991807
"6398" 1279.4 114.691206286508 96.7952459874494
"6399" 1279.6 117.028318225899 93.6201940136208
"6400" 1279.8 120.319903354488 90.4867817432833
"6401" 1280 120.541299468456 88.519994067068
"6402" 1280.2 121.643238777494 86.0913474088493
"6403" 1280.4 123.402657918799 83.0400989574433
"6404" 1280.6 124.031907674936 82.3783841152532
"6405" 1280.8 123.38782093377 83.3516756430433
"6406" 1281 122.851463924988 84.0566178942132
"6407" 1281.2 122.419151273718 85.1315574595333
"6408" 1281.4 121.17554086802 86.1768373211279
"6409" 1281.6 120.561375285828 88.8974194336453
"6410" 1281.8 119.794863492796 91.2131863246581
"6411" 1282 118.321917858078 94.2390088914307
"6412" 1282.2 117.060194560921 97.3263768307745
"6413" 1282.4 115.542512196759 97.8497282948682
"6414" 1282.6 113.411198356773 100.933744809265
"6415" 1282.8 111.146340655741 104.845386894787
"6416" 1283 108.511383013191 106.99688411691
"6417" 1283.2 106.087366498134 109.731570077682
"6418" 1283.4 105.077744993094 110.76176906791
"6419" 1283.6 103.293324381862 112.913419435522
"6420" 1283.8 101.802626008675 113.185143289243
"6421" 1284 98.2907235537367 115.176755626175
"6422" 1284.2 94.7390386808599 118.407403059985
"6423" 1284.4 91.3207688330609 120.424973775477
"6424" 1284.6 87.1214075038076 122.135183583103
"6425" 1284.8 82.9973085474194 123.800211238702
"6426" 1285 78.7525254626537 125.381507843776
"6427" 1285.2 75.7584807005805 124.773046787514
"6428" 1285.4 70.7931958884981 125.041875401777
"6429" 1285.6 66.000446689468 126.313374424075
"6430" 1285.8 66.4906200423216 126.159684489304
"6431" 1286 66.971080697931 126.154075159692
"6432" 1286.2 68.1126332098276 125.618895702501
"6433" 1286.4 69.2336983433099 125.50616840069
"6434" 1286.6 69.8959246796078 124.886388597353
"6435" 1286.8 70.6331112762666 124.441800985463
"6436" 1287 70.8838681538661 123.541073512551
"6437" 1287.2 71.1823866312453 122.67048416099
"6438" 1287.4 71.5180066005199 121.294126260628
"6439" 1287.6 70.876021671399 120.322070292191
"6440" 1287.8 68.8567441967788 118.599738130463
"6441" 1288 65.0361550806302 116.311159378322
"6442" 1288.2 61.3958837218151 114.329213931681
"6443" 1288.4 57.0422191532821 113.498743200074
"6444" 1288.6 52.1459508680651 113.623298003368
"6445" 1288.8 46.9847665291419 113.224090374943
"6446" 1289 42.0887251129305 114.691479103817
"6447" 1289.2 38.1808940140554 116.660800937155
"6448" 1289.4 37.1796593750199 116.460693060936
"6449" 1289.6 34.7604119670057 114.145482388695
"6450" 1289.8 31.5572980290968 110.61363698982
"6451" 1290 27.7391959063407 106.261786344414
"6452" 1290.2 22.8442827670482 102.119588940361
"6453" 1290.4 17.4015303419814 98.070678107974
"6454" 1290.6 14.9316859226676 93.8673887820433
"6455" 1290.8 13.9214391872493 89.0942591948095
"6456" 1291 13.2621541823276 84.6777764146823
"6457" 1291.2 13.8956039095172 80.8948755703812
"6458" 1291.4 14.4083817045111 78.0982560833065
"6459" 1291.6 15.0565020592204 77.2842760779218
"6460" 1291.8 15.5016116100776 76.8183020168682
"6461" 1292 14.8385838416133 76.5656096156004
"6462" 1292.2 13.0801188904689 75.6435393775476
"6463" 1292.4 10.7764137126511 74.4251563342727
"6464" 1292.6 8.92973753909366 74.4595914712066
"6465" 1292.8 7.04143910524425 74.9665123402988
"6466" 1293 7.39227198039903 75.9739848375861
"6467" 1293.2 6.02257825220995 76.987263638655
"6468" 1293.4 6.61730445881737 78.0055920018555
"6469" 1293.6 6.50205287868472 79.4124561179575
"6470" 1293.8 6.77565758971419 81.4613366793773
"6471" 1294 7.69006544411168 82.9967260665501
"6472" 1294.2 9.07070591175616 85.5048930953147
"6473" 1294.4 10.1383845004988 89.4007449261474
"6474" 1294.6 10.5386804359146 92.622210940678
"6475" 1294.8 12.4990018273952 92.3958205169459
"6476" 1295 16.8073376242507 93.1623466665509
"6477" 1295.2 21.1357162605683 95.4810482833914
"6478" 1295.4 24.5391058145549 98.2840894616848
"6479" 1295.6 26.9205975443507 102.028301201028
"6480" 1295.8 28.4951150893201 105.442230132169
"6481" 1296 27.9538603991609 104.27058811791
"6482" 1296.2 28.2030620586207 104.603354405692
"6483" 1296.4 28.4640811813598 104.830365227792
"6484" 1296.6 28.5102473377323 104.78988259391
"6485" 1296.8 28.6142417305125 105.107624419408
"6486" 1297 28.5349756461133 105.039638508558
"6487" 1297.2 28.5255719232079 105.16533493806
"6488" 1297.4 28.4871733880107 105.050139332469
"6489" 1297.6 28.5235430377865 105.144970939942
"6490" 1297.8 28.477140688025 105.241987653059
"6491" 1298 28.5694559634332 105.417668169356
"6492" 1298.2 28.5252012809763 105.432567987068
"6493" 1298.4 28.5094119219087 105.400989268932
"6494" 1298.6 28.5859124785177 105.527378269919
"6495" 1298.8 28.5913979835459 105.587718825229
"6496" 1299 28.5672299613928 105.480393726852
"6497" 1299.2 28.61188795821 105.630554165964
"6498" 1299.4 28.5775228825923 105.58473406514
"6499" 1299.6 28.5615854562189 105.565061304461
"6500" 1299.8 28.5542946370359 105.530959085702
"6501" 1300 28.5717953699894 105.527458939111
"6502" 1300.2 28.5683588624276 105.659367960136
"6503" 1300.4 28.5282315620094 105.63176909288
"6504" 1300.6 28.4744276557394 105.550368989523
"6505" 1300.8 28.606160445607 105.596189090346
"6506" 1301 28.616747665873 105.602263724925
"6507" 1301.2 28.6067414976102 105.497327242374
"6508" 1301.4 28.5923262997814 105.533538914028
"6509" 1301.6 28.6801200648711 105.59328383033
"6510" 1301.8 28.7252761062624 105.581994819982
"6511" 1302 28.7462523079222 105.537830380851
"6512" 1302.2 28.7241472052276 105.463234431123
"6513" 1302.4 28.7979949261653 105.431132590789
"6514" 1302.6 29.3027896213419 105.8408357001
"6515" 1302.8 30.2597751556847 106.920226360929
"6516" 1303 32.4641645334332 107.705123766102
"6517" 1303.2 36.245927961443 109.125658587436
"6518" 1303.4 40.2979228390776 111.205333099493
"6519" 1303.6 44.6307861232026 112.400792257785
"6520" 1303.8 48.8934744781384 112.421990934311
"6521" 1304 53.5374353690199 112.356269414089
"6522" 1304.2 58.3726161943526 112.401333189531
"6523" 1304.4 62.6986374228817 112.132519351405
"6524" 1304.6 67.4100583305335 111.421069407537
"6525" 1304.8 72.789840305307 111.669941598997
"6526" 1305 77.7139365106537 110.735428043765
"6527" 1305.2 82.099630192243 109.721848591612
"6528" 1305.4 86.7482236099185 108.830150979152
"6529" 1305.6 90.5400452262511 108.919291902573
"6530" 1305.8 91.7940841106651 110.439373747393
"6531" 1306 92.1490013032178 112.296959749499
"6532" 1306.2 92.8899458604374 112.681680961902
"6533" 1306.4 93.1437724555482 111.117511239581
"6534" 1306.6 95.945831121258 109.112954328712
"6535" 1306.8 99.3573986281441 106.938819544699
"6536" 1307 102.760559834481 104.357137197243
"6537" 1307.2 105.692752568592 100.83204410722
"6538" 1307.4 108.575723751053 98.2386756695336
"6539" 1307.6 111.913447116957 96.7896765671465
"6540" 1307.8 114.220957248215 96.0526134399207
"6541" 1308 115.440247846977 95.8992665296262
"6542" 1308.2 114.248523482806 94.443463258441
"6543" 1308.4 114.214284286586 91.409014493463
"6544" 1308.6 114.156743415161 89.0222139590008
"6545" 1308.8 115.126093103694 86.5669739402766
"6546" 1309 115.625160379131 85.4276865931646
"6547" 1309.2 116.683239943785 83.9789723212326
"6548" 1309.4 118.710424678303 82.1508714364116
"6549" 1309.6 119.662893011758 79.3898701135205
"6550" 1309.8 118.959325059611 76.9402626073979
"6551" 1310 118.383517840562 73.8605093094983
"6552" 1310.2 116.582663197651 72.0386927497138
"6553" 1310.4 114.699838887978 70.9470288475933
"6554" 1310.6 114.003871400034 71.0968904599606
"6555" 1310.8 113.773454635256 71.6572781741773
"6556" 1311 112.324066660278 70.7289251676733
"6557" 1311.2 110.30788014956 68.696774207966
"6558" 1311.4 108.665161485382 65.4344737622036
"6559" 1311.6 105.991065540796 62.9802999753275
"6560" 1311.8 103.141406045464 61.9716926182736
"6561" 1312 100.571360212415 62.1348273700802
"6562" 1312.2 97.2453209909925 61.8191569634597
"6563" 1312.4 93.4583033318592 62.4719380146117
"6564" 1312.6 89.7035992857176 64.4818126213932
"6565" 1312.8 85.4827837712218 66.0142306472048
"6566" 1313 81.6739024721031 67.0209241574881
"6567" 1313.2 77.7427178984216 68.2687418799759
"6568" 1313.4 75.2555030195603 70.4050473728274
"6569" 1313.6 73.8663055157212 73.2022308419028
"6570" 1313.8 74.061767090807 75.4747279393051
"6571" 1314 73.9157489791276 76.7696181597432
"6572" 1314.2 72.5685148426018 78.2835290716304
"6573" 1314.4 71.3510905189485 81.5866450779136
"6574" 1314.6 71.805058466502 82.4305317789293
"6575" 1314.8 72.5885289113973 81.6515900649293
"6576" 1315 72.7372038329861 81.8042414331579
"6577" 1315.2 71.9956722410411 80.3601893751197
"6578" 1315.4 69.5618599132298 79.610215388515
"6579" 1315.6 68.1251967858599 77.2449401196304
"6580" 1315.8 65.6735227922518 74.5685177103342
"6581" 1316 61.6655922902876 72.6295429498333
"6582" 1316.2 58.1247878046861 69.8767188415168
"6583" 1316.4 55.5983853206449 67.2425618115894
"6584" 1316.6 55.3409035080011 64.6165377443759
"6585" 1316.8 55.4751152977963 61.7547052247745
"6586" 1317 56.8969432384874 60.2853645163051
"6587" 1317.2 57.7644344179244 60.284112476082
"6588" 1317.4 59.2602048528672 58.7170655157284
"6589" 1317.6 61.7178926625133 56.3780368611004
"6590" 1317.8 65.6534029413419 54.757096246729
"6591" 1318 69.2240204528556 53.2066313112432
"6592" 1318.2 72.5266362558276 51.9195228600147
"6593" 1318.4 76.1311508539452 51.5532893398609
"6594" 1318.6 79.3568010998831 49.773517831021
"6595" 1318.8 84.0364273917419 48.3734834381861
"6596" 1319 88.6837757477367 47.9350055700311
"6597" 1319.2 92.548867608771 47.6438117122055
"6598" 1319.4 97.0350218347682 47.1987541309858
"6599" 1319.6 101.292402986979 45.8381574207281
"6600" 1319.8 105.893902811208 45.1134269027832
"6601" 1320 110.096293358238 46.2078400109532
"6602" 1320.2 114.036774394303 47.5303827815007
"6603" 1320.4 117.706516091313 49.8223942528452
"6604" 1320.6 120.553956793313 53.2363052813004
"6605" 1320.8 120.577774058754 55.4942601344643
"6606" 1321 120.557480577258 54.3477809222532
"6607" 1321.2 121.81350589151 51.8707826708787
"6608" 1321.4 122.574939616518 47.7618287303832
"6609" 1321.6 121.430800128222 43.9537479206978
"6610" 1321.8 120.124214119807 39.9884673277534
"6611" 1322 117.140141091004 35.4551605838609
"6612" 1322.2 113.476001618097 31.6733868136471
"6613" 1322.4 111.379889043085 27.6095268680155
"6614" 1322.6 110.300010461603 23.6783816427739
"6615" 1322.8 106.818026002115 20.9344131711049
"6616" 1323 102.696516410393 18.9162623797215
"6617" 1323.2 98.6097286496217 15.6265119524785
"6618" 1323.4 93.9718753193901 13.9512145161182
"6619" 1323.6 88.7939291214337 13.0596606477584
"6620" 1323.8 84.1955698401999 11.9600102321475
"6621" 1324 79.1128427413843 12.5571162981711
"6622" 1324.2 74.1853401539021 12.7306653321688
"6623" 1324.4 68.6887255191401 12.6529783261182
"6624" 1324.6 63.6266627228602 12.0793554878193
"6625" 1324.8 59.9748118678174 14.2277520718963
"6626" 1325 58.731872946209 16.5000068298618
"6627" 1325.2 55.6946066332357 17.7051704379677
"6628" 1325.4 52.8830244649376 15.4474317250932
"6629" 1325.6 53.661409791999 13.8033083216147
"6630" 1325.8 54.5895496345752 12.3537853012627
"6631" 1326 55.1045515362521 10.7837019251866
"6632" 1326.2 55.4046712318049 11.9625527159819
"6633" 1326.4 54.6998035205118 14.7187112531801
"6634" 1326.6 53.8060703960276 18.5027281059274
"6635" 1326.8 51.231628690767 22.7138170424857
"6636" 1327 48.3565330714158 27.1426306261256
"6637" 1327.2 45.045623002847 31.4605449170005
"6638" 1327.4 41.4486614025405 36.5789250203126
"6639" 1327.6 38.3174699581444 41.6883199265007
"6640" 1327.8 36.3601605178786 47.0903491793759
"6641" 1328 35.7668818335246 53.2617079980917
"6642" 1328.2 34.8102254747153 59.4620101777534
"6643" 1328.4 35.0746621240913 65.6782585342982
"6644" 1328.6 37.6365386495776 71.142575673712
"6645" 1328.8 40.7198496008276 75.2467871088733
"6646" 1329 43.7950465758901 77.8244350641182
"6647" 1329.2 46.6169891426761 76.7204425464857
"6648" 1329.4 50.0593607516876 75.0715252232232
"6649" 1329.6 55.1264151627286 74.2226330008472
"6650" 1329.8 61.0907027586217 74.623710104508
"6651" 1330 66.9166822954034 74.2616618836069
"6652" 1330.2 72.1568356441306 74.3364088157584
"6653" 1330.4 77.7944792575584 73.4591158752432
"6654" 1330.6 83.1104746602434 71.6505828858076
"6655" 1330.8 88.1016521940923 70.1906153498315
"6656" 1331 93.9360783656217 68.0408889528609
"6657" 1331.2 98.912965471986 64.393314045471
"6658" 1331.4 103.74672001727 60.2845151548009
"6659" 1331.6 106.449673942876 54.9951722370782
"6660" 1331.8 107.234169397859 50.127377348087
"6661" 1332 107.338272500109 45.4058703598743
"6662" 1332.2 106.848755528953 40.3216371254932
"6663" 1332.4 104.931909794418 35.7933892947732
"6664" 1332.6 103.114670569195 31.567153593233
"6665" 1332.8 100.655943960738 29.9772011868076
"6666" 1333 98.0892849639732 26.0608907053889
"6667" 1333.2 94.0927815982236 21.8985730143819
"6668" 1333.4 89.3306809401401 19.9149870139307
"6669" 1333.6 83.7398060713701 19.0947848678283
"6670" 1333.8 78.2955006873489 18.8088966855624
"6671" 1334 72.7611563417631 18.2631385068562
"6672" 1334.2 68.2070503872822 15.7426821070917
"6673" 1334.4 64.3452987565823 12.8853748516395
"6674" 1334.6 64.6341238889746 11.1170503630962
"6675" 1334.8 66.482201288857 10.2426501057138
"6676" 1335 69.0110126533076 10.6102036811532
"6677" 1335.2 73.1820564682548 11.2723419507578
"6678" 1335.4 79.1007972509616 11.5051434679237
"6679" 1335.6 84.8030822275151 12.608351457087
"6680" 1335.8 89.4587406512732 16.0714317720693
"6681" 1336 93.8306921337276 18.7774075524432
"6682" 1336.2 98.4800710454798 21.9727619313954
"6683" 1336.4 103.088482732838 23.4715563026011
"6684" 1336.6 106.379128422343 25.2080041469099
"6685" 1336.8 106.707896902338 28.7790191602032
"6686" 1337 106.556823206754 33.6387955169169
"6687" 1337.2 108.028613076891 38.6896175782222
"6688" 1337.4 110.538715678562 43.7640346824879
"6689" 1337.6 114.06208035964 47.2753147181807
"6690" 1337.8 118.490821035858 48.9820647705187
"6691" 1338 120.89970350504 49.7249978926069
"6692" 1338.2 119.442159033607 51.1403859225275
"6693" 1338.4 117.080735732217 54.7194181136959
"6694" 1338.6 115.00545428495 59.5772617578861
"6695" 1338.8 113.853821637494 64.6114395379402
"6696" 1339 113.917002465408 69.9811411222332
"6697" 1339.2 113.761863240703 74.5585596486495
"6698" 1339.4 113.559013836015 74.1853167440245
"6699" 1339.6 111.717632997585 73.691224769819
"6700" 1339.8 108.510915601422 73.1737609899165
"6701" 1340 104.1563907031 73.2663474712736
"6702" 1340.2 101.445509753481 76.0304183699269
"6703" 1340.4 100.404271339868 77.1630632091616
"6704" 1340.6 100.865277660399 78.7447917916718
"6705" 1340.8 101.004686971974 79.6643931249736
"6706" 1341 100.186122734295 80.194421674015
"6707" 1341.2 97.7383830656276 79.5389609376748
"6708" 1341.4 94.288665666285 80.0386873743496
"6709" 1341.6 90.0653883968599 81.5668102747271
"6710" 1341.8 86.2460612830534 83.4555345382433
"6711" 1342 83.4952567929299 86.5772024678342
"6712" 1342.2 83.2766651949739 87.9977779883774
"6713" 1342.4 83.5856852817535 87.5329578312803
"6714" 1342.6 81.8565214603032 86.7961179051945
"6715" 1342.8 78.7425285679481 84.7913100879541
"6716" 1343 74.6862903413099 82.9301307154668
"6717" 1343.2 70.2725558380254 82.1130727197927
"6718" 1343.4 65.6798514798711 82.9418845674171
"6719" 1343.6 60.6590641276754 84.6818032872758
"6720" 1343.8 56.2601647850803 86.6412064198586
"6721" 1344 55.2488059184798 88.4579772486237
"6722" 1344.2 55.3748227781764 89.2643867000107
"6723" 1344.4 53.8088523307204 90.4010981547433
"6724" 1344.6 52.0534515395276 89.2959745980058
"6725" 1344.8 50.5103411440345 87.0368757520363
"6726" 1345 47.5848084428935 84.6125340438367
"6727" 1345.2 43.1837652330065 82.691625032759
"6728" 1345.4 38.4729023489045 82.6566199597817
"6729" 1345.6 35.610662014376 83.2754566151142
"6730" 1345.8 31.9667932270132 85.4644546631814
"6731" 1346 28.2186817669037 87.3869323918737
"6732" 1346.2 26.2646611266552 90.3764764338984
"6733" 1346.4 26.2023234061526 91.4575378543558
"6734" 1346.6 26.5113757436054 90.7929731528358
"6735" 1346.8 25.9333870643793 88.3216819124846
"6736" 1347 25.4915390921276 85.1389141312766
"6737" 1347.2 25.5168999851415 81.2123031680805
"6738" 1347.4 25.9668812344661 76.7813492096529
"6739" 1347.6 27.2092398717931 72.935344722726
"6740" 1347.8 27.2391325182147 69.1581850135336
"6741" 1348 27.2250987364765 65.4169570088922
"6742" 1348.2 26.4806238729265 63.919219828507
"6743" 1348.4 24.6059846485852 61.7592539690008
"6744" 1348.6 22.386899974899 60.2051841599881
"6745" 1348.8 21.7169173697026 57.738287011962
"6746" 1349 21.6894977260345 53.4125584310363
"6747" 1349.2 22.0968752891035 48.5598410863467
"6748" 1349.4 22.8271002292394 43.7585265214315
"6749" 1349.6 26.0455927951502 40.4252866277594
"6750" 1349.8 30.4501180557223 38.9519979450432
"6751" 1350 35.2036705241337 39.58309970108
"6752" 1350.2 39.8425152492697 41.3175209396643
"6753" 1350.4 44.3152805649223 42.8508062082748
"6754" 1350.6 49.0506312320576 44.4123793601832
"6755" 1350.8 53.9771321057688 45.0544717063903
"6756" 1351 59.406814053357 45.4439425633903
"6757" 1351.2 64.3057464997394 45.3904857790962
"6758" 1351.4 68.8163500230986 45.4900124622713
"6759" 1351.6 74.0807013420923 46.0205121654197
"6760" 1351.8 78.9118387413378 48.7277164557432
"6761" 1352 83.2332664815923 52.5727865831844
"6762" 1352.2 87.7701978887014 56.2316476762918
"6763" 1352.4 91.5476870745557 59.971324157583
"6764" 1352.6 93.6356890276627 64.8787115308206
"6765" 1352.8 94.073422960767 69.6312861392736
"6766" 1353 93.1877701659981 74.1539672905728
"6767" 1353.2 94.7236218384759 76.8402365019466
"6768" 1353.4 97.2783206157963 76.5748827312432
"6769" 1353.6 99.4630701737973 74.1279042155463
"6770" 1353.8 102.036444622184 71.5040492960452
"6771" 1354 106.14324128263 68.4885422646195
"6772" 1354.2 111.308606479235 66.0629508626996
"6773" 1354.4 116.016288197342 62.4404937655539
"6774" 1354.6 120.34994824917 58.4885979814147
"6775" 1354.8 121.56341195675 55.4300183395539
"6776" 1355 124.002296710516 51.5915778491882
"6777" 1355.2 122.874355273317 49.1529550445085
"6778" 1355.4 120.788251513206 45.8180288396122
"6779" 1355.6 120.914333249984 40.4311758040245
"6780" 1355.8 120.337134489373 36.6364166679705
"6781" 1356 117.735724476368 34.098714163733
"6782" 1356.2 116.931212958318 30.3086843223376
"6783" 1356.4 115.797241873434 27.4307418661523
"6784" 1356.6 112.656706565695 24.8984587152126
"6785" 1356.8 110.217928102808 21.2250820922048
"6786" 1357 108.344482837479 19.9766838517338
"6787" 1357.2 107.24433047813 18.5187131483442
"6788" 1357.4 105.185065851468 18.0802547184132
"6789" 1357.6 103.2476253701 15.2115854839099
"6790" 1357.8 101.186183662343 14.4798523586372
"6791" 1358 97.4842816909635 13.2234775062141
"6792" 1358.2 94.0736120977411 10.3311328324644
"6793" 1358.4 91.9047205624452 9.2231528623903
"6794" 1358.6 88.1920196151609 8.29946128442506
"6795" 1358.8 84.0771200050923 7.58890259968442
"6796" 1359 79.8803952897603 5.63126816385863
"6797" 1359.2 75.0877021942822 4.36934627287961
"6798" 1359.4 70.7877865710397 4.49916989187961
"6799" 1359.6 66.0510341401076 3.49067641519324
"6800" 1359.8 61.7355396825852 4.235588604819
"6801" 1360 58.8558157702215 5.80134013094021
"6802" 1360.2 55.1937719930341 6.74953147735194
"6803" 1360.4 53.3021427973786 8.67977945585548
"6804" 1360.6 51.1560788914602 10.1701016127432
"6805" 1360.8 49.3193661233876 13.0405018288332
"6806" 1361 46.9116413886439 14.8596486664167
"6807" 1361.2 44.4157657542338 14.036411266087
"6808" 1361.4 43.9285583658844 12.6529783261182
"6809" 1361.6 44.8742054088276 13.1235889449932
"6810" 1361.8 46.0426179798276 14.0445252422745
"6811" 1362 47.6298164185695 16.3199720805336
"6812" 1362.2 49.4058611095463 20.3044578709307
"6813" 1362.4 51.1254093661306 25.1017848222736
"6814" 1362.6 52.0260728951246 29.7921061260551
"6815" 1362.8 53.5366201500623 34.9015010322432
"6816" 1363 54.4315147722688 39.8386168959785
"6817" 1363.2 55.8455495183565 44.9828043692048
"6818" 1363.4 56.5195178719101 50.4963959661401
"6819" 1363.6 57.6523787041868 55.3846430940782
"6820" 1363.8 60.5571435342521 58.5453214548376
"6821" 1364 64.9540119553227 60.6443902988063
"6822" 1364.2 69.2695907556217 61.8093552408609
"6823" 1364.4 73.7012903469718 62.5651666155029
"6824" 1364.6 79.0881888871547 63.6240667573554
"6825" 1364.8 84.3589568516672 65.5778424010451
"6826" 1365 88.275333214893 68.366875417832
"6827" 1365.2 91.2603105198761 71.5004177788743
"6828" 1365.4 94.5219045536761 75.2884486884251
"6829" 1365.6 95.6860409843928 78.8778408421998
"6830" 1365.8 94.8476438158943 78.8987255113433
"6831" 1366 94.7102471524526 77.601300718962
"6832" 1366.2 95.7241413943167 76.3039464828954
"6833" 1366.4 96.8418364261805 73.8333133653021
"6834" 1366.6 99.0988841758082 70.5172874602335
"6835" 1366.8 101.921372868099 66.5651177148881
"6836" 1367 105.531509451885 62.8543808260718
"6837" 1367.2 108.945767596966 58.8431401028266
"6838" 1367.4 113.330444657752 55.7051236014319
"6839" 1367.6 117.581555804441 52.1594691013848
"6840" 1367.8 121.273550567199 49.2340285698432
"6841" 1368 121.37311454568 48.9142524977801
"6842" 1368.2 121.105839647144 45.3258077456208
"6843" 1368.4 121.075316210529 38.7841641118206
"6844" 1368.6 118.912085432205 34.4325463268759
"6845" 1368.8 116.494400759847 29.3028574628682
"6846" 1369 112.974641959164 25.2362650707739
"6847" 1369.2 109.599472232983 19.9314512957093
"6848" 1369.4 106.288645293949 18.3037480455463
"6849" 1369.6 100.915180406436 16.0503085207484
"6850" 1369.8 96.017148753915 12.1117839920588
"6851" 1370 93.2242303706848 9.90859975161467
"6852" 1370.2 88.7660436560335 7.12688324971383
"6853" 1370.4 83.7602740078976 5.48476720303324
"6854" 1370.6 78.2208801386989 3.9983381807779
"6855" 1370.8 72.7578845771713 3.60589487705574
"6856" 1371 67.4082436730751 2.89933625756007
"6857" 1371.2 63.8763498752742 2.57541990124324
"6858" 1371.4 61.913234056986 4.67702007020364
"6859" 1371.6 58.2420639734092 6.72845097843712
"6860" 1371.8 53.0368654534526 8.39314082768074
"6861" 1372 48.5407391333125 10.5025287583645
"6862" 1372.2 44.0074418349158 12.9383993708315
"6863" 1372.4 39.5275918753174 14.7165777393555
"6864" 1372.6 38.5696459111401 14.4137111588057
"6865" 1372.8 38.7146531093425 13.2646596596987
"6866" 1373 40.1791279255752 11.9870020670005
"6867" 1373.2 40.9859237506593 9.49334779686701
"6868" 1373.4 42.8953787313428 7.42610239297052
"6869" 1373.6 45.593907219012 5.38490385028208
"6870" 1373.8 49.2263299074537 2.881172723561
"6871" 1374 52.804573906599 3.0910051309861
"6872" 1374.2 55.2935977982469 2.36602696737228
"6873" 1374.4 56.407373422316 3.68495897060371
"6874" 1374.6 59.5245185877189 3.68879854679759
"6875" 1374.8 62.281698093599 2.13401959664324
"6876" 1375 63.3166491310007 0.95012805568555
"6877" 1375.2 64.7604507108065 2.95259167854851
"6878" 1375.4 68.4518497626986 3.66426315737227
"6879" 1375.6 71.9728987788684 2.53965216947793
"6880" 1375.8 73.7540595627367 2.07972971960687
"6881" 1376 74.8916839236972 3.78616626104759
"6882" 1376.2 78.2307615156401 6.14962641183699
"6883" 1376.4 82.4222344487531 6.80573633738154
"6884" 1376.6 86.5462623770214 5.88592218574324
"6885" 1376.8 88.7143433089376 6.36886604842324
"6886" 1377 91.5295684869526 9.09499976789949
"6887" 1377.2 94.9366019933121 11.9749175944082
"6888" 1377.4 99.0187685080151 14.4380530873682
"6889" 1377.6 103.043135105664 16.0161386601616
"6890" 1377.8 106.836272488664 17.6561808737336
"6891" 1378 109.49200259521 21.942049182655
"6892" 1378.2 111.218131705921 26.2520024163682
"6893" 1378.4 113.535003090154 30.04106370458
"6894" 1378.6 116.834673752181 33.5192613240668
"6895" 1378.8 120.422553990263 36.771732375263
"6896" 1379 121.306285565721 40.8910334350393
"6897" 1379.2 120.465994667787 44.3362338334473
"6898" 1379.4 119.34182007704 48.265465691122
"6899" 1379.6 118.707331726984 53.6934698824932
"6900" 1379.8 118.312495176053 58.4414546580174
"6901" 1380 117.574093661003 62.035975791068
"6902" 1380.2 118.144246874343 67.2155366728206
"6903" 1380.4 120.187801198501 69.6001750370085
"6904" 1380.6 120.973756193239 68.5296366949785
"6905" 1380.8 121.79919850461 67.3355542820155
"6906" 1381 122.562715630214 67.6401899028373
"6907" 1381.2 123.924987232646 67.5777125296372
"6908" 1381.4 123.708299810388 66.2500103121732
"6909" 1381.6 124.527927994497 64.9588198894568
"6910" 1381.8 123.602957216685 64.2972776201004
"6911" 1382 123.822239127769 64.4631027468903
"6912" 1382.2 125.70821446151 64.7306007809816
"6913" 1382.4 126.106698440256 65.4990734074147
"6914" 1382.6 126.645439450031 65.31425931235
"6915" 1382.8 127.261949169699 65.2257857154368
"6916" 1383 127.700247697652 65.1133117966718
"6917" 1383.2 127.751606491981 64.9977545094301
"6918" 1383.4 127.944201970718 64.8308384278586
"6919" 1383.6 127.834320202415 64.4462522387976
"6920" 1383.8 128.032948393103 64.6400631362777
"6921" 1384 128.316925394784 64.7806891703519
"6922" 1384.2 128.054052725256 64.6450194567075
"6923" 1384.4 128.420809658547 64.1205674613331
"6924" 1384.6 128.405137196572 63.8808500315804
"6925" 1384.8 128.577983759078 63.6481595251004
"6926" 1385 128.491565024743 63.6284960509661
"6927" 1385.2 128.730646718457 63.7656189899099
"6928" 1385.4 128.610439663828 64.1700121019674
"6929" 1385.6 128.859004397767 64.1640613978164
"6930" 1385.8 128.78407875424 64.4477339214058
"6931" 1386 127.954488746775 68.2115085388222
"6932" 1386.2 125.226173959441 69.9273233310842
"6933" 1386.4 125.976874821256 69.5755350440147
"6934" 1386.6 126.328539899097 69.2872838108394
"6935" 1386.8 126.571445177181 69.3543985098021
"6936" 1387 126.607813937075 68.2803103212729
"6937" 1387.2 126.177174119142 67.0495383429004
"6938" 1387.4 126.678358745769 65.0549457158609
"6939" 1387.6 126.899822566416 62.0384557449785
"6940" 1387.8 127.138288814412 58.4534651206395
"6941" 1388 126.449711906016 56.1257346651937
"6942" 1388.2 126.188831750236 52.6780637196004
"6943" 1388.4 126.125244671542 50.0500627464147
"6944" 1388.6 125.094816061308 47.6488821818532
"6945" 1388.8 124.230190758768 43.8476466175332
"6946" 1389 123.109951573381 40.448624791651
"6947" 1389.2 121.870660294466 37.6692301011369
"6948" 1389.4 121.057759711416 35.7491728974785
"6949" 1389.6 120.346239002913 35.7360814401004
"6950" 1389.8 119.003491857828 34.667062263952
"6951" 1390 118.621969385664 31.6585600188555
"6952" 1390.2 116.844386427274 28.995156579486
"6953" 1390.4 114.76753263217 26.7300315277575
"6954" 1390.6 113.894995471352 24.7261022343112
"6955" 1390.8 113.395111517028 25.4996745442632
"6956" 1391 113.055209678191 25.9830118118493
"6957" 1391.2 111.808116125979 23.9963170362432
"6958" 1391.4 111.089292792769 21.6859607874374
"6959" 1391.6 110.889515670328 22.734593739087
"6960" 1391.8 109.376259111359 22.5033454177432
"6961" 1392 107.311498049706 19.8419612282432
"6962" 1392.2 105.847615697818 16.3978904126567
"6963" 1392.4 103.641030276161 15.9275824129402
"6964" 1392.6 100.108371072679 13.2492350713026
"6965" 1392.8 97.7506017591805 11.0254101614491
"6966" 1393 94.2512954508179 10.069897945651
"6967" 1393.2 90.2187105562165 7.55199196290991
"6968" 1393.4 86.7070846968847 6.87072706701467
"6969" 1393.6 82.7032954772451 5.03702696830149
"6970" 1393.8 78.730707279193 3.93856790074324
"6971" 1394 74.4472978341173 2.79381477432735
"6972" 1394.2 70.3725725192159 2.55651354896168
"6973" 1394.4 65.410759475788 2.36718795789671
"6974" 1394.6 64.8670427348276 2.5262633853112
"6975" 1394.8 65.082642673524 2.01903296267181
"6976" 1395 65.5959606690295 2.05374334049095
"6977" 1395.2 66.3992063892521 2.68564750228098
"6978" 1395.4 66.8673348062159 3.69089468585489
"6979" 1395.6 68.304217579614 4.36017955662188
"6980" 1395.8 70.5453094350145 3.98406683263576
"6981" 1396 74.349160137943 3.5940359887817
"6982" 1396.2 79.0020810095852 3.49598738142506
"6983" 1396.4 82.0158059332503 4.99656347620201
"6984" 1396.6 83.0367048896537 7.16016922875411
"6985" 1396.8 85.1433724533378 9.49846309403916
"6986" 1397 88.1980043919233 12.3121913262432
"6987" 1397.2 90.4366511726537 15.6184602318628
"6988" 1397.4 93.4084831467189 17.8071171130476
"6989" 1397.6 97.1439275470486 18.9577940546327
"6990" 1397.8 100.546672929259 21.0609366824327
"6991" 1398 101.146462457312 24.1889585354045
"6992" 1398.2 100.452379984933 27.0710869599275
"6993" 1398.4 101.180181195735 31.4845969156762
"6994" 1398.6 102.407933656396 35.6189473477696
"6995" 1398.8 104.282322124625 39.388702501722
"6996" 1399 106.726873248349 42.1647181845943
"6997" 1399.2 109.751571907868 43.132053530682
"6998" 1399.4 112.203979812703 43.4982588028995
"6999" 1399.6 115.160447789266 45.0197949294065
"7000" 1399.8 119.018616939653 46.0827177715539
"7001" 1400 122.804577625664 47.7428045769836
"7002" 1400.2 123.904654820669 50.5458898129264
"7003" 1400.4 122.801836504446 53.1423886956556
"7004" 1400.6 120.816965535734 56.5779884171495
"7005" 1400.8 119.332107893421 61.324664486837
"7006" 1401 118.573869366085 66.6453834594804
"7007" 1401.2 116.670600764888 71.4291465599705
"7008" 1401.4 113.917002465408 73.7745872694132
"7009" 1401.6 110.003244528739 75.1905259226987
"7010" 1401.8 106.278206431095 75.707249633966
"7011" 1402 102.67005779239 74.8628337556807
"7012" 1402.2 98.5788201781013 74.8448121875169
"7013" 1402.4 93.6839119604092 75.7164571688759
"7014" 1402.6 88.6164783978489 77.4781236549241
"7015" 1402.8 84.930941410175 79.4856649256643
"7016" 1403 81.7397857508609 80.8504072503099
"7017" 1403.2 79.7716317677631 78.9158957319207
"7018" 1403.4 75.5055238613602 77.4935259482976
"7019" 1403.6 71.2104457355403 75.414756774222
"7020" 1403.8 65.7561378225246 74.320672619516
"7021" 1404 59.6229553370397 74.2892002270311
"7022" 1404.2 54.2864177863276 74.8141498985557
"7023" 1404.4 49.7477840660876 75.1494193946233
"7024" 1404.6 44.7109618483029 77.3268314155502
"7025" 1404.8 40.9401563482215 80.7764471279705
"7026" 1405 40.7079270235725 80.6921460766718
"7027" 1405.2 39.9665872839924 79.4081762184301
"7028" 1405.4 38.5169050659213 77.0617213024933
"7029" 1405.6 36.8176512066545 74.0508119849163
"7030" 1405.8 33.5845922497693 70.5815690579908
"7031" 1406 28.891475425272 67.8947313164377
"7032" 1406.2 24.4943467280729 65.6109106813564
"7033" 1406.4 22.763388469999 66.5858825607575
"7034" 1406.6 19.6590292958842 68.6789122435734
"7035" 1406.8 15.0963764564847 71.4190304338147
"7036" 1407 10.768042732693 74.7623452813586
"7037" 1407.2 10.3575215277539 78.4361434583801
"7038" 1407.4 12.3601038641035 80.5725548611398
"7039" 1407.6 13.3124790683444 82.1106201930972
"7040" 1407.8 14.7784648784006 82.1981417339961
"7041" 1408 16.4913383758056 82.9690526252872
"7042" 1408.2 19.6249226396211 85.7147477341019
"7043" 1408.4 22.8177763715136 88.7345251852549
"7044" 1408.6 24.5543440299035 91.8234062844205
"7045" 1408.8 25.0038776951234 94.8141869499052
"7046" 1409 24.9372921033199 97.7860647893971
"7047" 1409.2 25.3304876296384 97.0589445615676
"7048" 1409.4 28.1337913798802 97.2065889191643
"7049" 1409.6 32.2981150694629 97.5833989588315
"7050" 1409.8 38.1233772208276 99.4488057558202
"7051" 1410 42.7235746677618 102.51056703752
"7052" 1410.2 48.0865483716447 105.044252449024
"7053" 1410.4 53.3027542115968 107.063460331782
"7054" 1410.6 59.1864677961447 109.029204266377
"7055" 1410.8 64.4458707615602 111.604616206767
"7056" 1411 69.1084753604496 114.790523163219
"7057" 1411.2 73.3719993562927 117.43309286908
"7058" 1411.4 73.2337931452041 118.564423125926
"7059" 1411.6 73.9949861534828 121.305834491519
"7060" 1411.8 74.933718885757 122.445385665679
"7061" 1412 75.6439863266935 121.216792303719
"7062" 1412.2 79.1207261721081 119.473672736414
"7063" 1412.4 83.7102577504723 118.094525934059
"7064" 1412.6 88.3858895528676 115.942596956803
"7065" 1412.8 92.8984181994492 112.606200123432
"7066" 1413 97.7545688674769 108.602538140646
"7067" 1413.2 102.745580186135 105.116106046782
"7068" 1413.4 108.492307449723 102.393177565627
"7069" 1413.6 113.177827775754 100.025128015875
"7070" 1413.8 113.624466577261 97.1173067110099
"7071" 1414 116.360061998615 92.4313185795305
"7072" 1414.2 120.253693308798 88.4849015383032
"7073" 1414.4 121.671945650342 85.9877377999264
"7074" 1414.6 123.092935856328 82.959150112655
"7075" 1414.8 123.384111687513 82.1684260870147
"7076" 1415 123.039479072033 83.3257109192432
"7077" 1415.2 121.129353618953 84.5549783116495
"7078" 1415.4 120.904109639988 86.9854387388533
"7079" 1415.6 119.798330341501 89.4115242425698
"7080" 1415.8 119.342331503418 93.5402332621633
"7081" 1416 117.020731131282 96.7919608536978
"7082" 1416.2 114.762111426102 100.01589244321
"7083" 1416.4 111.247941748871 102.851465442102
"7084" 1416.6 107.721537141469 107.944220235265
"7085" 1416.8 105.540782567528 110.45019238231
"7086" 1417 101.352116231649 112.294924187529
"7087" 1417.2 99.1948229215718 115.567255740197
"7088" 1417.4 97.5869221767943 116.96733805611
"7089" 1417.6 94.017438416443 118.684814182045
"7090" 1417.8 90.1197036548579 121.706293554516
"7091" 1418 86.3694570259439 121.880306608313
"7092" 1418.2 81.1092614415859 123.409823260375
"7093" 1418.4 75.8235855251573 125.866485589144
"7094" 1418.6 70.7770365532578 126.499612121569
"7095" 1418.8 66.4353120523476 125.196424519123
"7096" 1419 60.2366669904942 125.604936173577
"7097" 1419.2 54.9212869475349 126.222917709548
"7098" 1419.4 51.0047651949387 124.696170840577
"7099" 1419.6 44.8238987564651 123.121518528456
"7100" 1419.8 39.2826472834473 122.230741080694
"7101" 1420 34.7311029165679 120.392883175282
"7102" 1420.2 30.4170471969876 118.513104613003
"7103" 1420.4 27.7724402136353 115.916432504359
"7104" 1420.6 24.2486833573213 112.297741336585
"7105" 1420.8 19.3229199031814 108.499509286566
"7106" 1421 16.6193929696676 105.437269707323
"7107" 1421.2 15.2631312664798 101.156702763635
"7108" 1421.4 14.6424847196364 95.8651451779491
"7109" 1421.6 14.0384994239476 89.2975973932433
"7110" 1421.8 13.0962684469387 84.1094609154284
"7111" 1422 13.7148508278016 80.5808686889575
"7112" 1422.2 14.7487929413642 76.8503621179018
"7113" 1422.4 15.6470904301923 74.792480809208
"7114" 1422.6 17.2756038672666 73.4876137428286
"7115" 1422.8 17.9574417361609 73.0263704785766
"7116" 1423 18.2967774557422 71.6779991511579
"7117" 1423.2 19.7706449481943 69.7591427337432
"7118" 1423.4 22.7877914059013 67.5391588488432
"7119" 1423.6 24.9729278983328 64.9071557941695
"7120" 1423.8 26.0194884760609 62.0303099492766
"7121" 1424 27.2140053661502 59.5805522182755
"7122" 1424.2 29.3550899935676 57.2259705554832
"7123" 1424.4 32.4794662053539 56.0436190274959
"7124" 1424.6 36.7945942969452 56.0054758032138
"7125" 1424.8 40.0695067547049 56.3444436874508
"7126" 1425 44.2439936661091 56.4547426332141
"7127" 1425.2 48.3627331510652 55.2388208324215
"7128" 1425.4 52.6842487312855 53.4250261843273
"7129" 1425.6 56.4581814698847 50.6620883788433
"7130" 1425.8 60.1177670417014 47.0015664924374
"7131" 1426 64.6035771550923 44.1189779812432
"7132" 1426.2 69.7592736018378 43.3784534606208
"7133" 1426.4 74.2180525490847 41.3704265047004
"7134" 1426.6 79.1402223323133 38.8481390498432
"7135" 1426.8 84.1438003097118 37.746688134959
"7136" 1427 88.3251720449045 36.0736585153298
"7137" 1427.2 92.7753024780923 34.6151254020962
"7138" 1427.4 97.4449030057064 34.6929964320311
"7139" 1427.6 100.26847393478 33.4942619923281
"7140" 1427.8 102.278714479347 30.4263310888298
"7141" 1428 104.445215471633 27.3825497651599
"7142" 1428.2 103.284750570944 25.3991683755345
"7143" 1428.4 102.275525742323 23.7765166515997
"7144" 1428.6 102.229516614681 25.4969253382138
"7145" 1428.8 104.577796781886 26.9097117802726
"7146" 1429 105.94378822736 29.0387216422964
"7147" 1429.2 106.212651930412 32.5068336837581
"7148" 1429.4 107.895935749857 36.5853897375079
"7149" 1429.6 109.878147799731 41.17072547234
"7150" 1429.8 110.120055456592 42.8484569458612
"7151" 1430 111.442939035859 45.9110792785731
"7152" 1430.2 112.892413050054 50.5365476008824
"7153" 1430.4 115.15249940443 55.3685919868351
"7154" 1430.6 115.810642228046 60.3104174633995
"7155" 1430.8 113.988552678518 63.6581018346556
"7156" 1431 110.210438278635 66.0329552076375
"7157" 1431.2 106.50605935821 67.6055979950374
"7158" 1431.4 102.937819006578 70.1252453393232
"7159" 1431.6 98.9775362616745 71.9727679107738
"7160" 1431.8 95.3958781402963 74.9439735175557
"7161" 1432 92.9629304982137 74.6969390940254
"7162" 1432.2 89.1208278928486 72.7580683326432
"7163" 1432.4 83.8330932560094 71.8225514660311
"7164" 1432.6 77.8636852329176 70.1797712593032
"7165" 1432.8 72.1040471286745 69.1232719468045
"7166" 1433 65.1562537672533 68.4615492349264
"7167" 1433.2 59.4144507368276 69.5758623304491
"7168" 1433.4 54.5123608155487 72.5940411832529
"7169" 1433.6 50.059513485357 77.1056322324491
"7170" 1433.8 47.1461187413276 79.6469334706412
"7171" 1434 46.8424989872147 80.3607069756304
"7172" 1434.2 46.0789685931476 80.6370637697533
"7173" 1434.4 43.8107566148914 79.9185314716581
"7174" 1434.6 39.1422959275246 79.7614624703342
"7175" 1434.8 35.0785449195389 78.1126903418721
"7176" 1435 30.0604481844878 75.9282854832141
"7177" 1435.2 26.9279992529452 73.871496782655
"7178" 1435.4 22.6834542131576 71.3442891217332
"7179" 1435.6 17.1680974885872 69.590621689849
"7180" 1435.8 11.9212616603705 67.9545944296433
"7181" 1436 6.85086469017375 68.6806080528202
"7182" 1436.2 6.10145428291332 69.5347333351861
"7183" 1436.4 6.26095187197047 71.0332688230718
"7184" 1436.6 6.97527461170128 70.8927079122748
"7185" 1436.8 6.53543609499903 68.9709279041004
"7186" 1437 7.05962361925313 66.9251207530198
"7187" 1437.2 8.50441359965715 63.6116993204137
"7188" 1437.4 10.0278527176754 59.0402274084824
"7189" 1437.6 9.98666051418714 53.9418122547938
"7190" 1437.8 10.2212855680584 49.5216378180894
"7191" 1438 11.0344664782781 45.7424865353312
"7192" 1438.2 10.5962933163103 41.2941950988639
"7193" 1438.4 10.3142626957241 37.3323363811053
"7194" 1438.6 12.6377962620853 33.7933159133566
"7195" 1438.8 16.4613790791133 32.9183790154779
"7196" 1439 20.8991696826319 33.6060870948302
"7197" 1439.2 24.7799433804838 34.142844258712
"7198" 1439.4 28.5367143552963 33.9521658183057
"7199" 1439.6 32.9094931674405 33.5320712447271
"7200" 1439.8 37.5958833583644 32.8311559502959
"7201" 1440 41.0735527260623 30.8001344564881
"7202" 1440.2 45.4381267538588 29.0716091415245
"7203" 1440.4 49.6013124771217 27.5091914327138
"7204" 1440.6 53.1670202551541 26.4523679507943
"7205" 1440.8 57.0045998091401 26.499478690087
"7206" 1441 62.5684010101805 25.2487331254197
"7207" 1441.2 67.7499301093224 23.3619212073154
"7208" 1441.4 72.1736782916713 22.4871174653682
"7209" 1441.6 76.9877181966298 23.6582049735729
"7210" 1441.8 82.8413321783115 24.6663744246303
"7211" 1442 88.0812177718386 25.7553557420345
"7212" 1442.2 91.7446751748169 29.125731089073
"7213" 1442.4 96.775546864508 32.1992960140886
"7214" 1442.6 102.189239267989 35.7516363437594
"7215" 1442.8 107.622287925494 38.7057264738493
"7216" 1443 111.538633765328 42.843651841655
"7217" 1443.2 114.707013351133 47.844232564338
"7218" 1443.4 117.890717980685 53.0039474979065
"7219" 1443.6 119.011605834015 58.549684630712
"7220" 1443.8 118.630594228785 60.5900043662858
"7221" 1444 120.604649825494 59.5325822006978
"7222" 1444.2 123.367007940883 57.3573809076044
"7223" 1444.4 123.418780286194 53.5768214327482
"7224" 1444.6 123.809415263073 49.5140066764791
"7225" 1444.8 123.142574298886 44.5122671799785
"7226" 1445 120.260238025261 40.9041704262123
"7227" 1445.2 118.297575929515 35.295028877337
"7228" 1445.4 117.723251020956 30.9797994325502
"7229" 1445.6 114.657614077243 28.5118652891838
"7230" 1445.8 110.292455561164 25.4269476099759
"7231" 1446 107.791703144615 20.694101365722
"7232" 1446.2 105.466429040282 17.497267988122
"7233" 1446.4 101.762379899498 17.371297303769
"7234" 1446.6 97.987962349501 15.4955194533555
"7235" 1446.8 94.7580210309397 11.5805685014115
"7236" 1447 92.1489090771091 7.99776173559275
"7237" 1447.2 90.4816361684337 9.53475268945537
"7238" 1447.4 86.1030395639791 9.49934624790991
"7239" 1447.6 81.2415701635373 9.35137524130776
"7240" 1447.8 76.0730062045504 10.3764054825403
"7241" 1448 71.2803295134276 10.0835525334099
"7242" 1448.2 66.1895316888166 10.8998244821773
"7243" 1448.4 62.1840212754943 11.3640855026372
"7244" 1448.6 58.2825510586713 11.9835752906495
"7245" 1448.8 56.2452270965335 14.6795632021256
"7246" 1449 52.7587408439365 18.3586299774908
"7247" 1449.2 49.4545449666713 21.7852585251495
"7248" 1449.4 46.1223116865405 25.3074070499066
"7249" 1449.6 41.2364109480065 26.8948001509696
"7250" 1449.8 36.9614558307776 27.4080817435632
"7251" 1450 36.7318303046713 27.229736546962
"7252" 1450.2 36.4474723210094 27.3795992283645
"7253" 1450.4 34.7921031572876 26.7810336637932
"7254" 1450.6 33.9307576093328 28.0468139490432
"7255" 1450.8 33.7455106460956 31.3239903767072
"7256" 1451 33.2026432748599 35.2155904330497
"7257" 1451.2 31.4709002593428 40.2045991659402
"7258" 1451.4 29.7062561910235 44.987591679501
"7259" 1451.6 28.7152218314213 50.3789106098995
"7260" 1451.8 28.260970035505 56.4689732209529
"7261" 1452 28.2080983197026 62.5945017601807
"7262" 1452.2 27.1134967578921 68.7645262978562
"7263" 1452.4 27.5979963655191 71.5034749762645
"7264" 1452.6 30.3907579141401 72.1243667923995
"7265" 1452.8 33.9908729130553 72.1326012731838
"7266" 1453 38.9161835931674 72.5667360475539
"7267" 1453.2 44.1286836363524 73.5131019346294
"7268" 1453.4 49.2072293657484 74.9822939793522
"7269" 1453.6 53.1545181081713 76.4896859812745
"7270" 1453.8 56.5268587263428 76.637827516213
"7271" 1454 60.8087564048876 76.4229890970133
"7272" 1454.2 65.8327714924908 74.7904703353963
"7273" 1454.4 71.5118924583378 74.2976704755187
"7274" 1454.6 76.4499060220076 72.9060672583032
"7275" 1454.8 79.9824066949976 71.0521859789832
"7276" 1455 83.4220222428465 68.4768283083376
"7277" 1455.2 88.5011829129718 66.6096716689644
"7278" 1455.4 93.2283105415676 67.0094784833232
"7279" 1455.6 98.346976778622 67.904606269804
"7280" 1455.8 102.248608323357 67.4146809082726
"7281" 1456 104.638890249651 63.6039758564491
"7282" 1456.2 107.787480158645 59.0075001332913
"7283" 1456.4 110.55613365843 53.6755088478258
"7284" 1456.6 111.238165698673 48.6735117488412
"7285" 1456.8 109.640612455548 44.7239560457832
"7286" 1457 107.765049293467 38.8604522178309
"7287" 1457.2 105.057120531636 34.9719372510624
"7288" 1457.4 101.269071349481 32.3834369765898
"7289" 1457.6 97.4462799228776 28.2804964632432
"7290" 1457.8 93.4951177488579 24.5942924934554
"7291" 1458 88.9249821307651 20.4829653470557
"7292" 1458.2 83.6752395374526 17.1602920982745
"7293" 1458.4 77.9938002926949 14.2953133430085
"7294" 1458.6 72.1080213210929 12.1810429764371
"7295" 1458.8 66.1518950465802 10.5093829263154
"7296" 1459 61.5565404503276 10.7348343553932
"7297" 1459.2 60.0330220979452 13.3393252530374
"7298" 1459.4 56.9074684242936 15.9648985870394
"7299" 1459.6 53.6572231180058 20.3561141747779
"7300" 1459.8 51.5510341339976 25.3906227043032
"7301" 1460 49.1812948862394 30.8387854258903
"7302" 1460.2 45.7979503901737 36.2534142954836
"7303" 1460.4 43.7083636025603 42.1703383138769
"7304" 1460.6 41.1401696346197 47.9815519920848
"7305" 1460.8 39.5627808411965 53.7246653637578
"7306" 1461 40.3709486247651 59.3083414042432
"7307" 1461.2 41.4085980637329 65.2310315594643
"7308" 1461.4 44.8073265747973 69.6942309242432
"7309" 1461.6 48.9216476482394 74.0967789450374
"7310" 1461.8 52.1068532137348 78.5664038144597
"7311" 1462 53.122998431443 80.0244817503861
"7312" 1462.2 54.1855973162531 79.1644495995943
"7313" 1462.4 56.0736562745609 78.3448114036099
"7314" 1462.6 60.643090759941 79.5139823943773
"7315" 1462.8 65.8407198773276 79.6229155251563
"7316" 1463 70.8556806435373 79.2802394368562
"7317" 1463.2 76.0216631223894 77.7476713792882
"7318" 1463.4 81.0854291589539 75.8164394834011
"7319" 1463.6 85.2947891844776 72.9839614297032
"7320" 1463.8 89.2050765887576 69.7669321508832
"7321" 1464 93.5469347950562 66.4968606505861
"7322" 1464.2 98.3615364368276 63.6399563843394
"7323" 1464.4 103.397664548135 61.5243406038076
"7324" 1464.6 109.098199388933 59.9474730670125
"7325" 1464.8 113.688591576949 60.8701588813039
"7326" 1465 116.137288851944 63.3442174046122
"7327" 1465.2 116.12617654693 65.212666607131
"7328" 1465.4 114.990761816009 65.5477432143645
"7329" 1465.6 112.986978514796 67.6129960321495
"7330" 1465.8 110.210892207373 69.2064088407281
"7331" 1466 108.709777107318 72.8632254640332
"7332" 1466.2 107.684238845438 77.6244041985275
"7333" 1466.4 108.211526134211 79.5049716205339
"7334" 1466.6 108.495892695015 79.0374745041495
"7335" 1466.8 107.741983460742 77.6272827065411
"7336" 1467 106.04547188639 76.5180848979307
"7337" 1467.2 101.846489209359 74.7208391723995
"7338" 1467.4 97.253351317941 74.2541182431402
"7339" 1467.6 93.4191512614976 74.8923686290032
"7340" 1467.8 89.7726791166697 76.382197149359
"7341" 1468 87.3658693124337 79.3877278095766
"7342" 1468.2 86.1313048512515 82.8572169898085
"7343" 1468.4 86.0955506513095 84.7819252480264
"7344" 1468.6 86.0166230930411 83.7122643915466
"7345" 1468.8 84.6234156119347 82.5745885521718
"7346" 1469 82.4419151569526 80.4828687168228
"7347" 1469.2 78.6367220661824 78.2835290716304
"7348" 1469.4 73.9465820886401 77.5242179451808
"7349" 1469.6 69.3229243676018 78.2751533542755
"7350" 1469.8 65.5147497035341 79.5382479475476
"7351" 1470 61.6417372002963 81.6177189317745
"7352" 1470.2 59.0131777326458 85.0212860643645
"7353" 1470.4 57.7121567663444 86.8630398639062
"7354" 1470.6 55.2232132188844 86.4532799224251
"7355" 1470.8 52.0727012485517 84.5881336971053
"7356" 1471 48.7421462223327 81.8508075363773
"7357" 1471.2 45.0153728391965 78.6734878344957
"7358" 1471.4 41.5587099082122 74.8334986110029
"7359" 1471.6 37.5669902822562 71.7528625969575
"7360" 1471.8 33.5108204045923 69.4689487618609
"7361" 1472 29.3353168577507 68.8903231296663
"7362" 1472.2 25.7052020762949 67.9992440481404
"7363" 1472.4 25.0748787602049 65.6623502285074
"7364" 1472.6 25.0511374307507 62.053183634529
"7365" 1472.8 24.3174467377963 57.202764583587
"7366" 1473 22.4022894008595 52.5685620348815
"7367" 1473.2 19.1387962255659 49.6395150508694
"7368" 1473.4 15.5083598675009 48.3363175251937
"7369" 1473.6 15.6206165941609 48.9008146144099
"7370" 1473.8 16.644623907795 48.5160475117215
"7371" 1474 19.032472405775 46.1141620206117
"7372" 1474.2 22.2199838933276 43.7823423180223
"7373" 1474.4 26.8715507782193 42.437962873367
"7374" 1474.6 31.8182321784668 41.4903842934494
"7375" 1474.8 37.1102176374977 41.7995518809649
"7376" 1475 42.125156816807 41.8035670444391
"7377" 1475.2 47.8190164101048 42.1047838131937
"7378" 1475.4 53.1709944475725 43.2115373790494
"7379" 1475.6 58.7944767195623 43.8275372038963
"7380" 1475.8 64.3440390125705 43.1323184768433
"7381" 1476 69.5406930188276 42.8234185668927
"7382" 1476.2 75.3178440643276 42.6990321484307
"7383" 1476.4 80.2530322215557 44.7554918413889
"7384" 1476.6 83.5994565753907 48.2456044725636
"7385" 1476.8 87.8610966647688 52.2825926113021
"7386" 1477 90.6646668272038 56.4959247866987
"7387" 1477.2 93.7380160651147 60.124559206867
"7388" 1477.4 97.4833898818936 62.5135150921961
"7389" 1477.6 102.544453441008 62.1995133993732
"7390" 1477.8 106.762979209256 60.936700511129
"7391" 1478 110.088936686494 60.7796757529099
"7392" 1478.2 110.63914154797 63.3848030408432
"7393" 1478.4 111.509252630501 67.3218751075696
"7394" 1478.6 109.668490369522 70.2572554613801
"7395" 1478.8 107.479049199198 71.3949203331432
"7396" 1479 103.766438125807 75.2832701952738
"7397" 1479.2 100.090310138817 79.2534884212228
"7398" 1479.4 97.5614278284254 79.8938517735041
"7399" 1479.6 96.0657082271434 79.1412906942117
"7400" 1479.8 93.062246797434 77.4574071199773
"7401" 1480 87.7720288196592 77.5793075729801
"7402" 1480.2 83.2301793116787 80.0179708394028
"7403" 1480.4 80.6492673512609 84.0657055475433
"7404" 1480.6 80.7321146326228 86.6401235537131
"7405" 1480.8 81.1135413411133 85.4863468640289
"7406" 1481 80.4768576511799 84.6165707672546
"7407" 1481.2 79.4649874490498 82.8208412897988
"7408" 1481.4 77.1913331867931 80.1696539745881
"7409" 1481.6 73.0967312783928 77.887230184178
"7410" 1481.8 68.4015954585695 77.2323765435981
"7411" 1482 64.1408418660463 78.331558575837
"7412" 1482.2 60.4914568822051 81.029952432233
"7413" 1482.4 57.2047160850065 84.3192032456959
"7414" 1482.6 56.6615999066685 86.5904798834137
"7415" 1482.8 55.0456037322189 86.620690814515
"7416" 1483 51.6793783675718 85.6187583292549
"7417" 1483.2 46.7566478843276 83.6276919460476
"7418" 1483.4 41.7734707613434 81.3428259595696
"7419" 1483.6 36.4316550103534 78.606555449202
"7420" 1483.8 31.6384377909718 74.8334986110029
"7421" 1484 26.6210045774276 73.4123793724033
"7422" 1484.2 25.5733279720976 73.2526963210332
"7423" 1484.4 22.8691019883276 73.5645975656807
"7424" 1484.6 19.3101872020872 74.8522231714356
"7425" 1484.8 17.3441083566545 74.9495908856856
"7426" 1485 14.6100288148864 77.0101736890668
"7427" 1485.2 13.2563699616791 79.0081115507185
"7428" 1485.4 14.7348408603588 78.4694961710245
"7429" 1485.6 15.437746765247 76.8889721320497
"7430" 1485.8 17.4008416225172 74.6812485644501
"7431" 1486 20.0601909590549 72.1225227069023
"7432" 1486.2 23.4707073155492 69.207057756037
"7433" 1486.4 25.7802555317732 65.8009334805367
"7434" 1486.6 26.7412325376319 62.8121679909498
"7435" 1486.8 26.8867611622041 59.2548846199491
"7436" 1487 26.6904319910667 55.170919111765
"7437" 1487.2 25.4702587257142 51.7531421335731
"7438" 1487.4 24.0064697808711 47.9784083939063
"7439" 1487.6 23.1894731771502 44.1901715787594
"7440" 1487.8 22.1087065056133 42.1424796185085
"7441" 1488 23.3883964643276 40.8477246978363
"7442" 1488.2 27.0309739005855 39.6981421131906
"7443" 1488.4 31.4094462719118 38.2345516295169
"7444" 1488.6 36.973702079374 37.4310540210061
"7445" 1488.8 42.2493341121713 37.0395337576495
"7446" 1489 47.8305848514018 37.9748502701541
"7447" 1489.2 53.5291133421609 38.1667617525463
"7448" 1489.4 57.9539350230776 35.9569670547132
"7449" 1489.6 63.4566288546237 32.9428029358743
"7450" 1489.8 68.9261151527358 30.3779220876377
"7451" 1490 74.2672810892159 27.2368658173015
"7452" 1490.2 78.9931507182176 23.7587398134732
"7453" 1490.4 84.5912351462632 21.4204107741046
"7454" 1490.6 90.1575212877631 22.555693651211
"7455" 1490.8 95.5838816434979 25.0577321190564
"7456" 1491 99.03714914795 29.0077736758045
"7457" 1491.2 101.272732741676 33.8943844727281
"7458" 1491.4 103.102192459666 39.2610619154368
"7459" 1491.6 104.588926841838 45.0153133932752
"7460" 1491.8 104.573399903525 50.7950592370917
"7461" 1492 103.654240398796 55.8017371268327
"7462" 1492.2 103.677399304179 60.283399649073
"7463" 1492.4 105.372011862828 64.6338719879028
"7464" 1492.6 106.269844680543 69.8759839908432
"7465" 1492.8 107.736656351756 73.1292579045187
"7466" 1493 110.041843805092 73.3140188893021
"7467" 1493.2 111.557271809639 72.5452090127779
"7468" 1493.4 113.851348806656 73.4739528602718
"7469" 1493.6 115.597458985762 74.4254445110074
"7470" 1493.8 114.170702944086 75.83363174534
"7471" 1494 111.756121786848 78.6748132282639
"7472" 1494.2 109.046920048184 82.4285140275403
"7473" 1494.4 106.018276691476 83.8977908227488
"7474" 1494.6 102.174023381461 85.7231204167766
"7475" 1494.8 100.183703660649 87.7072580604932
"7476" 1495 100.067320190271 87.5490868791167
"7477" 1495.2 98.2427953218886 89.0426997998408
"7478" 1495.4 96.2669431693032 91.9542319381457
"7479" 1495.6 94.9741649042355 95.992054799309
"7480" 1495.8 95.3835092741569 101.173292102012
"7481" 1496 95.2999997001567 106.159877830699
"7482" 1496.2 96.1035914683972 110.02500633561
"7483" 1496.4 97.7616617835172 112.786719079209
"7484" 1496.6 98.7189332232511 113.001862885949
"7485" 1496.8 98.8701395559688 111.714318052808
"7486" 1497 100.038916605044 111.835272705323
"7487" 1497.2 101.061867712028 111.116620293177
"7488" 1497.4 100.919651838487 110.587195640846
"7489" 1497.6 100.158733282984 108.87280934246
"7490" 1497.8 99.4596278808693 108.565586179827
"7491" 1498 97.5285015482443 107.732551291243
"7492" 1498.2 94.3260552679119 106.812836978328
"7493" 1498.4 90.1136282879542 105.583066561471
"7494" 1498.6 85.4740456430199 103.922727395205
"7495" 1498.8 80.7437076701805 102.009620698384
"7496" 1499 76.5605532847553 99.6099723338095
"7497" 1499.2 72.2257509270864 98.0920020779727
"7498" 1499.4 70.6939314005938 95.7044772919445
"7499" 1499.6 70.8268525931067 93.4987500871619
"7500" 1499.8 71.3492703317931 92.3014473363122
"7501" 1500 71.0623465996648 91.515165954999
"7502" 1500.2 70.7045768589322 90.2742936896735
"7503" 1500.4 69.3227748012204 89.381055434029
"7504" 1500.6 67.5108625523452 88.7813575906315
"7505" 1500.8 64.3226686960662 87.4225312597319
"7506" 1501 60.8193277567204 87.0859593124218
"7507" 1501.2 56.2849378505805 86.9210614971962
"7508" 1501.4 53.3667122607152 88.3158974428275
"7509" 1501.6 52.6439980482811 89.2734441618014
"7510" 1501.8 53.2941944125419 88.1940966317432
"7511" 1502 53.1526248470609 85.2644102963099
"7512" 1502.2 52.9343186054659 81.8534558356901
"7513" 1502.4 52.1820188009244 77.6344109766303
"7514" 1502.6 52.1575753808888 73.435270720733
"7515" 1502.8 51.2040903473428 68.9388935046069
"7516" 1503 51.2511415741076 64.5324438328032
"7517" 1503.2 53.3140260261939 60.7762480665997
"7518" 1503.4 56.9016147267603 56.7006342879836
"7519" 1503.6 61.4940781430729 53.4711775537338
"7520" 1503.8 66.4436507232603 50.4316514551182
"7521" 1504 71.8510492676334 48.6010438954568
"7522" 1504.2 76.8451807584452 48.0022315260374
"7523" 1504.4 81.4057849856155 47.9586098643948
"7524" 1504.6 86.6498723834034 48.7768920690008
"7525" 1504.8 91.3807349808847 51.7266420546432
"7526" 1505 95.5283268692393 52.7140652273903
"7527" 1505.2 99.4207515712855 54.1202498636451
"7528" 1505.4 101.901479473719 56.4457948744116
"7529" 1505.6 103.111553555533 59.3350697963903
"7530" 1505.8 105.503120864194 63.0590871492135
"7531" 1506 106.452090837395 68.0828119832535
"7532" 1506.2 106.126611648265 72.0594549828995
"7533" 1506.4 107.212774123807 74.5168367289906
"7534" 1506.6 107.73938373871 73.1040100938609
"7535" 1506.8 110.797875468681 71.4964882233021
"7536" 1507 115.51399034107 70.4613704910614
"7537" 1507.2 117.96240629777 67.2650312841086
"7538" 1507.4 119.279060860422 63.149160924847
"7539" 1507.6 119.85184421961 57.8185832416591
"7540" 1507.8 121.721998439688 52.5133731857832
"7541" 1508 123.444223295975 46.9216408149491
"7542" 1508.2 121.295690130796 41.7294119940245
"7543" 1508.4 118.960217318161 36.152528633516
"7544" 1508.6 118.759117986769 31.613908798155
"7545" 1508.8 115.119703031482 28.6117286874208
"7546" 1509 112.78400363625 24.0886657961505
"7547" 1509.2 110.345554706718 20.3859221918532
"7548" 1509.4 106.046837605154 18.2545140058175
"7549" 1509.6 102.233108124234 14.2286964344512
"7550" 1509.8 100.21654196192 13.2517395792123
"7551" 1510 95.7650640568276 12.3633339640311
"7552" 1510.2 91.2409076371306 9.54262078757658
"7553" 1510.4 86.8977174742215 7.09957632094021
"7554" 1510.6 81.6181457329266 5.75674125792641
"7555" 1510.8 76.9902777443864 3.30472317268442
"7556" 1511 73.0499049242459 4.53469676349834
"7557" 1511.2 68.2830267097651 6.24699412608699
"7558" 1511.4 63.0240827001575 6.52232559640819
"7559" 1511.6 58.3308734020058 4.46493197975809
"7560" 1511.8 57.6525587646848 4.12217559047181
"7561" 1512 57.173989518209 6.04050597950097
"7562" 1512.2 55.7939614436949 9.51038567129426
"7563" 1512.4 52.5748655848174 12.9639588828555
"7564" 1512.6 48.8073311722051 15.8531967710085
"7565" 1512.8 48.0345991338588 19.359179645087
"7566" 1513 46.7545980377118 23.9430210242327
"7567" 1513.2 45.6319514299296 29.0276446378963
"7568" 1513.4 45.0703219396574 34.3462978956688
"7569" 1513.6 44.3535725450028 39.4185599407484
"7570" 1513.8 42.0028124238864 44.0884312473609
"7571" 1514 38.1115750736458 47.2662172297281
"7572" 1514.2 35.0305204152394 51.2210936088903
"7573" 1514.4 34.1527080226893 55.6180359790518
"7574" 1514.6 33.0828341005232 61.529454190178
"7575" 1514.8 31.6054285143327 66.9585662104701
"7576" 1515 28.9021910255705 71.686096164329
"7577" 1515.2 29.1423159148486 71.3354747812854
"7578" 1515.4 30.9026439770993 71.4186272548737
"7579" 1515.6 33.946268819807 72.037748005367
"7580" 1515.8 38.6083066212099 73.611849544655
"7581" 1516 43.7243390691133 73.9240963881922
"7582" 1516.2 49.4011550033576 74.9702628004032
"7583" 1516.4 54.6512221557176 76.6294086512232
"7584" 1516.6 59.6859001220094 77.7629655475463
"7585" 1516.8 65.7361776999223 78.2844548088117
"7586" 1517 71.8244084985094 78.2301338734932
"7587" 1517.2 77.586995192168 79.6450732103603
"7588" 1517.4 81.9910603061863 82.3873119340802
"7589" 1517.6 86.0888769873609 84.7148236425433
"7590" 1517.8 88.3777834927544 88.4632431589384
"7591" 1518 88.3699260560128 87.3887093657247
"7592" 1518.2 89.6356388092096 85.5939775208725
"7593" 1518.4 93.7302199416319 84.2923324302758
"7594" 1518.6 98.5266382131645 83.2720881200911
"7595" 1518.8 103.303209676182 80.926067897082
"7596" 1519 108.712019515282 79.1556189150008
"7597" 1519.2 113.959651452323 77.8975411862036
"7598" 1519.4 117.232148440895 73.8598214685029
"7599" 1519.6 121.098315690624 69.7345644757772
"7600" 1519.8 123.822738723884 65.6551390770376
"7601" 1520 122.878530182525 62.7585024303948
"7602" 1520.2 122.796775725484 57.1784226550245
"7603" 1520.4 123.736152877737 51.4599135283341
"7604" 1520.6 123.206692195748 46.4198124169858
"7605" 1520.8 120.398433396675 42.4365698574677
"7606" 1521 117.35107666842 37.3479830174762
"7607" 1521.2 114.420324702222 32.037513316122
"7608" 1521.4 111.7115176936 25.9051098502531
"7609" 1521.6 107.777995381304 19.4355041033367
"7610" 1521.8 102.626242320978 13.6363922400432
"7611" 1522 97.7320885871306 14.2910180037281
"7612" 1522.2 91.2667425778688 15.0585631426144
"7613" 1522.4 85.0221595845776 15.9553666344307
"7614" 1522.6 80.1487549177348 18.6360737981505
"7615" 1522.8 76.2197038856787 20.9054100221794
"7616" 1523 71.5982006775246 22.7610256312129
"7617" 1523.2 67.0231855204874 23.3860121881608
"7618" 1523.4 62.4769215808171 23.4797556890643
"7619" 1523.6 57.5090982109158 24.8516255849491
"7620" 1523.8 52.9598220679052 28.3107466268937
"7621" 1524 50.1931554460923 33.106880416655
"7622" 1524.2 47.2444504923524 38.1445207425106
"7623" 1524.4 43.4308722328864 43.3362179255079
"7624" 1524.6 42.2695336423644 48.3525945250538
"7625" 1524.8 43.1088718679925 52.9697366662638
"7626" 1525 43.4502452930592 58.4132417153485
"7627" 1525.2 42.9139973001642 63.7300567444413
"7628" 1525.4 43.1337575166088 69.2682471743995
"7629" 1525.6 42.0245769717776 74.6080549033932
"7630" 1525.8 40.2540906378173 78.0765538706041
"7631" 1526 40.4277464580776 76.1975828385245
"7632" 1526.2 41.8697159405419 75.6243883778504
"7633" 1526.4 44.6738254751537 76.0584105078302
"7634" 1526.6 48.3280278271741 76.9566412940452
"7635" 1526.8 52.6503752407664 77.8267533430289
"7636" 1527 57.7348576660151 78.704801480462
"7637" 1527.2 62.5461143625011 80.012559173131
"7638" 1527.4 67.2890646267963 82.2952359434308
"7639" 1527.6 72.1261165801893 83.4113392636901
"7640" 1527.8 77.095542483589 84.3731514816296
"7641" 1528 80.6965708997931 86.3206075092777
"7642" 1528.2 84.020134879701 89.6837815763445
"7643" 1528.4 82.5372821647454 89.9075905619693
"7644" 1528.6 80.6135658560359 90.7581131069932
"7645" 1528.8 78.6133667004814 91.0701891142048
"7646" 1529 75.4801235880776 93.4048921393558
"7647" 1529.2 72.5416159041737 97.6113022253586
"7648" 1529.4 70.077402858352 102.664680505646
"7649" 1529.6 70.2612141042776 108.005180891143
"7650" 1529.8 72.3265551488982 112.195429111455
"7651" 1530 74.6645109167627 113.68083347088
"7652" 1530.2 77.2972632190806 114.011009202882
"7653" 1530.4 80.4251052357876 114.130259235563
"7654" 1530.6 83.1534033339722 115.28734743305
"7655" 1530.8 86.0863314262041 116.484190548537
"7656" 1531 88.589756395468 118.003204115726
"7657" 1531.2 88.3106756110212 118.516287385598
"7658" 1531.4 86.9129047333857 117.999184230999
"7659" 1531.6 85.2957164960419 118.92056531435
"7660" 1531.8 83.3927167521288 121.425032745773
"7661" 1532 80.649464053714 122.718327675357
"7662" 1532.2 77.8435035612367 124.807307726539
"7663" 1532.4 76.6061525658158 123.210581349431
"7664" 1532.6 72.531272813649 122.8477297891
"7665" 1532.8 67.5134472759814 123.53108708032
"7666" 1533 61.3438983157586 124.855838969692
"7667" 1533.2 59.7904915642759 125.840707803485
"7668" 1533.4 61.0245802554008 124.64128605856
"7669" 1533.6 59.3524894641231 122.045605285993
"7670" 1533.8 56.8531071007923 119.054698204737
"7671" 1534 53.7671233103276 115.09626772708
"7672" 1534.2 49.6081309445062 112.100188759029
"7673" 1534.4 44.4198227423276 108.764649062293
"7674" 1534.6 38.7833139507443 106.677734386868
"7675" 1534.8 32.8975194306586 105.642573875511
"7676" 1535 26.6527771999723 106.707627983349
"7677" 1535.2 24.8554033590276 108.968472144123
"7678" 1535.4 25.4975731476586 109.6908765863
"7679" 1535.6 26.4717074155776 109.539263322327
"7680" 1535.8 26.8304767410573 110.985159259162
"7681" 1536 27.8883637985844 110.758845112527
"7682" 1536.2 28.7170659169185 109.725428143945
"7683" 1536.4 28.1269585578276 108.564602667561
"7684" 1536.6 27.2073745899109 106.363993974285
"7685" 1536.8 24.2907620414614 102.943705401652
"7686" 1537 22.2227266458417 97.5295119388489
"7687" 1537.2 19.4157937229276 92.8645013252683
"7688" 1537.4 17.8708926568276 88.7932825655894
"7689" 1537.6 17.7897528949526 84.7975861996558
"7690" 1537.8 18.3075721025549 80.6415654458926
"7691" 1538 20.3172075979842 78.4753128166047
"7692" 1538.2 21.4925239592759 76.7270897328295
"7693" 1538.4 21.9013259194185 76.2562247573342
"7694" 1538.6 23.0053454566188 75.5990656389795
"7695" 1538.8 23.1326595762975 74.8199176647613
"7696" 1539 23.7186000170015 73.8358865956019
"7697" 1539.2 23.8752350355776 71.9296313638995
"7698" 1539.4 22.7629520880864 69.0787142365138
"7699" 1539.6 20.634281118399 67.128227352784
"7700" 1539.8 19.1332201862531 66.4444971422539
"7701" 1540 16.0520372600215 65.1967698374575
"7702" 1540.2 13.1813206082332 64.6004910051772
"7703" 1540.4 9.8218282788276 62.9137287661861
"7704" 1540.6 7.06339772066919 62.3071384649066
"7705" 1540.8 6.60440707964833 64.1522320942904
"7706" 1541 6.64304024855573 65.9948879944859
"7707" 1541.2 6.65959823286969 70.1793612899801
"7708" 1541.4 6.69307906092759 74.5279970050099
"7709" 1541.6 7.15662574759229 79.9426601417726
"7710" 1541.8 9.15394050397218 83.2662735997011
"7711" 1542 13.540646784376 84.7998371736949
"7712" 1542.2 18.6665858055373 87.3711824016303
"7713" 1542.4 23.5033607534421 91.1776936587613
"7714" 1542.6 27.4725773431384 95.2800101066216
"7715" 1542.8 29.5840578605513 100.07637418127
"7716" 1543 31.2111968206419 104.978435945315
"7717" 1543.2 32.026660343943 110.373962616282
"7718" 1543.4 31.4164330730529 113.07543318868
"7719" 1543.6 33.4377694982355 113.185143289243
"7720" 1543.8 36.964581214198 115.195005242651
"7721" 1544 42.0596293489076 117.303148483923
"7722" 1544.2 47.9899722648276 119.846437946898
"7723" 1544.4 54.0012434322321 121.517193982816
"7724" 1544.6 60.327852627649 122.986826523743
"7725" 1544.8 66.6586086770276 123.041352443723
"7726" 1545 72.6189205151168 120.922943809641
"7727" 1545.2 79.0756903853818 118.764430626267
"7728" 1545.4 86.0089945263006 116.621960446284
"7729" 1545.6 92.6168412960776 114.199817364059
"7730" 1545.8 98.8142963080901 110.522136304506
"7731" 1546 105.23771156731 108.09516208914
"7732" 1546.2 108.784115240458 103.994477739819
"7733" 1546.4 112.499328545928 98.9391648309766
"7734" 1546.6 116.746969985312 93.2980386013979
"7735" 1546.8 120.649708882261 88.0823412483773
"7736" 1547 122.707439191746 84.5908288390902
"7737" 1547.2 121.231907586023 81.6058825644494
"7738" 1547.4 120.412459958151 79.4119106405668
"7739" 1547.6 118.762019926488 76.0646759085732
"7740" 1547.8 118.053659869838 71.7859808671106
"7741" 1548 116.776323559061 69.7307832053209
"7742" 1548.2 114.953789783511 68.5867559703249
"7743" 1548.4 114.033681442984 68.5745022103682
"7744" 1548.6 113.292577352634 66.7824726123861
"7745" 1548.8 114.602872690075 63.7384051041401
"7746" 1549 117.136322749269 60.4576622665668
"7747" 1549.2 120.803376595031 57.1013398812432
"7748" 1549.4 123.506516813999 56.6376840991004
"7749" 1549.6 123.307144827678 58.0711223151732
"7750" 1549.8 124.000476438205 60.5257440201489
"7751" 1550 125.651489456521 63.1979084447779
"7752" 1550.2 124.008192370278 66.4759034092332
"7753" 1550.4 122.767010244417 71.0320974821485
"7754" 1550.6 123.060479951578 75.037284243712
"7755" 1550.8 124.709896324434 77.7520474563331
"7756" 1551 123.012991838312 80.5433857794117
"7757" 1551.2 120.899181641389 84.9524803491616
"7758" 1551.4 118.399000631859 90.145507904837
"7759" 1551.6 117.149271908197 95.6250876931998
"7760" 1551.8 116.784820796041 96.2584772794005
"7761" 1552 114.654400621328 96.701600664337
"7762" 1552.2 111.734735758238 99.2461863018748
"7763" 1552.4 110.113593110258 103.701980794383
"7764" 1552.6 109.779905562051 105.111641524137
"7765" 1552.8 110.596293358448 104.898815055829
"7766" 1553 110.908694159498 104.227313578243
"7767" 1553.2 110.986883384578 103.703382544422
"7768" 1553.4 109.817351644448 104.227313578243
"7769" 1553.6 107.101091271927 106.204627159936
"7770" 1553.8 103.937842707051 110.000646282008
"7771" 1554 101.3002710851 114.287168782346
"7772" 1554.2 98.7872371409904 116.722082118511
"7773" 1554.4 94.9413555776552 117.00374835845
"7774" 1554.6 89.8429936226764 119.067964722301
"7775" 1554.8 84.8570578082406 121.419065211689
"7776" 1555 79.7788045895403 124.322352476647
"7777" 1555.2 76.2205710894671 124.82398169029
"7778" 1555.4 71.2008125467901 124.713480656443
"7779" 1555.6 64.6546040855549 125.117114090061
"7780" 1555.8 58.5072127405217 126.633342880949
"7781" 1556 55.8167136952901 124.586902627918
"7782" 1556.2 50.9540175419963 121.669038583894
"7783" 1556.4 45.4234591815199 118.927341821936
"7784" 1556.6 38.8319978078693 116.40909649441
"7785" 1556.8 32.1717229991393 114.530588067971
"7786" 1557 25.2725249608536 112.917065946113
"7787" 1557.2 23.6631601511152 111.744634640065
"7788" 1557.4 22.1042715372624 108.268779282765
"7789" 1557.6 19.3208944859403 103.333176258652
"7790" 1557.8 17.3414820546718 97.6417154507887
"7791" 1558 15.9935747978671 91.6156322745985
"7792" 1558.2 14.6297279870208 85.4132157020273
"7793" 1558.4 13.8234504174158 80.180924666055
"7794" 1558.6 14.3818828962026 76.5040698481523
"7795" 1558.8 15.2729106998625 72.6348868522898
"7796" 1559 16.5903596876003 69.1882138638228
"7797" 1559.2 18.4861437207841 68.2224262001454
"7798" 1559.4 19.0825797674943 67.5045392171099
"7799" 1559.6 19.1876750781133 66.3651824084575
"7800" 1559.8 18.4643720579704 64.3204604092075
"7801" 1560 16.9407278261902 63.0803595211224
"7802" 1560.2 16.0387750673444 60.6547144417376
"7803" 1560.4 17.6939901430254 58.8603785870345
"7804" 1560.6 20.541159514996 58.4747371138222
"7805" 1560.8 24.2054822313327 58.9362695889649
"7806" 1561 27.9038242126713 59.263714535212
"7807" 1561.2 32.5101124270355 59.4458773174413
"7808" 1561.4 36.1184722593637 58.1211914036968
"7809" 1561.6 39.3411227670476 55.1656697219532
"7810" 1561.8 42.2816277373976 51.6838002603732
"7811" 1562 46.5207184228757 50.7200096857817
"7812" 1562.2 50.9621841575103 51.6150436744644
"7813" 1562.4 55.8651219834125 52.6775388262621
"7814" 1562.6 59.6401254390145 55.143065852589
"7815" 1562.8 61.4865869468858 58.814255397952
"7816" 1563 63.2334288624109 62.755879731021
"7817" 1563.2 65.3245764600412 66.5696411038452
"7818" 1563.4 67.3090250082176 69.3891454195932
"7819" 1563.6 68.8373767139538 68.6833712889229
"7820" 1563.8 73.2048984285623 67.5455175567126
"7821" 1564 78.6896519466887 66.6109199729932
"7822" 1564.2 84.4903820682891 66.572222548099
"7823" 1564.4 90.2215955255276 66.9783208147633
"7824" 1564.6 96.4023800046458 67.5659103824554
"7825" 1564.8 102.177564025615 67.0348137592736
"7826" 1565 108.259975010016 66.7940202658281
"7827" 1565.2 113.918531229519 67.9555650735236
"7828" 1565.4 115.620659271313 70.5733222871861
"7829" 1565.6 114.780405898592 71.118472391508
"7830" 1565.8 113.932422331991 70.9235811123249
"7831" 1566 112.401768024323 69.9384535738472
"7832" 1566.2 112.167351005913 67.4761016624718
"7833" 1566.4 113.430163894158 63.0563492847732
"7834" 1566.6 114.771741200039 57.8353426502048
"7835" 1566.8 116.199301687428 53.1092635969932
"7836" 1567 118.849245973867 48.1627909057383
"7837" 1567.2 121.635150078491 44.3980380968507
"7838" 1567.4 120.275487103562 44.5388330894986
"7839" 1567.6 117.167965838699 43.4505791507482
"7840" 1567.8 113.134166042838 40.8798786871932
"7841" 1568 108.082571665585 37.7615546993039
"7842" 1568.2 102.317943360412 34.9516309445304
"7843" 1568.4 98.4073565376511 31.3924449775079
"7844" 1568.6 95.4405050093276 26.6408241552732
"7845" 1568.8 91.3357876438864 21.5869434012727
"7846" 1569 87.0472113385246 16.6435793419705
"7847" 1569.2 83.0319635053076 11.9110363435332
"7848" 1569.4 77.4048570909791 9.60556557254627
"7849" 1569.6 70.4044699690058 9.71700432860958
"7850" 1569.8 64.2544375326713 8.64467408949324
"7851" 1570 58.3141010340412 6.98438125330149
"7852" 1570.2 56.0642451125363 5.79328105956363
"7853" 1570.4 55.0706584235521 7.90481193427385
"7854" 1570.6 54.1890500720776 10.6163703030557
"7855" 1570.8 51.8083140001217 14.7139282777432
"7856" 1571 49.0914654445905 18.7926651736453
"7857" 1571.2 47.1119898517967 23.7112404295731
"7858" 1571.4 45.0000138643534 29.0313320329237
"7859" 1571.6 43.9681168514771 35.0420317538412
"7860" 1571.8 43.4461455998276 40.9284641930917
"7861" 1572 42.99243212724 46.8506275315422
"7862" 1572.2 43.4581910902503 52.5561748284185
"7863" 1572.4 42.5996426147153 58.2300105280596
"7864" 1572.6 42.3945742859276 63.4419254332032
"7865" 1572.8 40.5095353380476 69.1126211111232
"7866" 1573 37.5875095168701 72.6677442402752
"7867" 1573.2 39.2212334771537 73.310947614428
"7868" 1573.4 42.7855724796217 74.7764437739197
"7869" 1573.6 47.7972038608579 75.9611710777887
"7870" 1573.8 52.8331880920113 77.6280437221106
"7871" 1574 58.5253556491306 79.5568919191827
"7872" 1574.2 63.6074774100616 80.3121456356475
"7873" 1574.4 67.8559033565242 80.7496602321197
"7874" 1574.6 71.8244084985094 79.8012947170728
"7875" 1574.8 76.4083624639276 79.0631687620766
"7876" 1575 81.491521598295 79.4366468544171
"7877" 1575.2 86.5850619669204 78.6467070839443
"7878" 1575.4 92.0416691283946 78.1889784478824
"7879" 1575.6 97.4462799228776 79.2154951417033
"7880" 1575.8 102.892509278164 81.2986629275304
"7881" 1576 104.098902824892 83.2880201911465
"7882" 1576.2 104.077832660921 81.4067555508995
"7883" 1576.4 107.276091608161 78.994322903516
"7884" 1576.6 111.362073643488 76.4853044341332
"7885" 1576.8 114.891578386808 72.4929285569163
"7886" 1577 117.862898633756 68.1257496497943
"7887" 1577.2 121.163952838167 63.5092377549036
"7888" 1577.4 124.167725625164 59.4044608144644
"7889" 1577.6 124.769929303701 55.0556725643792
"7890" 1577.8 125.042218214877 49.7206743337383
"7891" 1578 122.392637296145 46.563157269724
"7892" 1578.2 122.287895579745 41.1932621963566
"7893" 1578.4 120.319903354488 37.4836928141532
"7894" 1578.6 116.881687084796 34.532315115712
"7895" 1578.8 113.34652406358 30.2972613960254
"7896" 1579 112.067763363979 24.8657418786372
"7897" 1579.2 109.993732699228 20.8286207326432
"7898" 1579.4 106.413333943649 19.6834397566222
"7899" 1579.6 101.185200150078 17.947347788462
"7900" 1579.8 97.7833528965389 14.5125009101195
"7901" 1580 94.7676073405504 10.5267952194017
"7902" 1580.2 91.282998142614 9.37792545214615
"7903" 1580.4 85.9787722823121 9.50157689428448
"7904" 1580.6 80.5254463296986 9.99211761895292
"7905" 1580.8 75.0250785561745 11.4577399562943
"7906" 1581 70.9176101900397 13.5553508293948
"7907" 1581.2 66.6963755480094 16.159691307516
"7908" 1581.4 63.5906580450553 18.844504511966
"7909" 1581.6 59.2332118231741 21.6980533652333
"7910" 1581.8 55.3708268391511 23.6908496974197
"7911" 1582 50.9526839068486 23.2501728680959
"7912" 1582.2 47.059109294551 22.7864713953496
"7913" 1582.4 44.7302425837979 25.0297644587779
"7914" 1582.6 43.0844940897562 29.26212199058
"7915" 1582.8 42.3446118628579 33.7488246574857
"7916" 1583 41.4789203527357 39.3923384649983
"7917" 1583.2 42.1386362941847 44.6939111511004
"7918" 1583.4 44.5124638685072 49.0056398342821
"7919" 1583.6 46.4494878785492 54.3549680648721
"7920" 1583.8 47.4251726027864 60.3937739301092
"7921" 1584 47.2772670911337 66.9215693470289
"7922" 1584.2 47.7430251634689 72.8791429686237
"7923" 1584.4 48.8002999086957 78.5778757101004
"7924" 1584.6 50.8974506771573 78.9031480741883
"7925" 1584.8 53.4134201850929 78.4586499375494
"7926" 1585 55.3574626430776 78.347786528212
"7927" 1585.2 58.6394037313976 80.7889574039832
"7928" 1585.4 63.0481736810029 83.5010397242845
"7929" 1585.6 66.4164594050667 85.8459824793954
"7930" 1585.8 67.7145074448943 85.3552868296099
"7931" 1586 68.0512879832672 84.7409310296608
"7932" 1586.2 66.4205500857827 83.9573247060635
"7933" 1586.4 64.8212226340041 84.0160671049844
"7934" 1586.6 62.0893879414979 85.8323054091663
"7935" 1586.8 58.6445664846183 87.9102961623014
"7936" 1587 54.5239359983617 88.6927373501751
"7937" 1587.2 50.4233735136447 89.365675632475
"7938" 1587.4 45.7740173887931 89.1588204212088
"7939" 1587.6 41.1675172525517 89.4587577478639
"7940" 1587.8 36.1713863780062 92.2093557051004
"7941" 1588 32.2500315660686 96.8508293950625
"7942" 1588.2 31.0763317613065 101.594271164722
"7943" 1588.4 31.8241094467406 105.977110182156
"7944" 1588.6 30.6801563981609 109.685314893702
"7945" 1588.8 29.1817754622026 110.30738640141
"7946" 1589 26.6298785969542 112.070960837572
"7947" 1589.2 28.5693837857355 110.346105726375
"7948" 1589.4 28.8970082431289 108.426129529736
"7949" 1589.6 27.8179417745741 106.640935790638
"7950" 1589.8 27.339124815129 104.424716615353
"7951" 1590 25.3331542769476 100.062571880723
"7952" 1590.2 22.2618889855364 96.2752060802559
"7953" 1590.4 18.4382699546794 92.7066694625395
"7954" 1590.6 14.0853539482594 89.3079242720273
"7955" 1590.8 10.4654219645084 84.8739266309347
"7956" 1591 6.55948636911792 82.2117405110497
"7957" 1591.2 5.19668352280562 81.5609656807488
"7958" 1591.4 6.96268950689735 81.1624871282316
"7959" 1591.6 9.40917463272044 79.287269056779
"7960" 1591.8 13.0025069443276 77.6946114451182
"7961" 1592 15.8470107648381 74.9596035980011
"7962" 1592.2 18.3524964047308 72.6215441397594
"7963" 1592.4 20.6231533796276 71.9479689500833
"7964" 1592.6 22.8363114866214 70.604334645068
"7965" 1592.8 23.3478265833901 68.5866731746495
"7966" 1593 22.9388220800128 67.2420070097988
"7967" 1593.2 23.3734168159815 64.9506756146279
"7968" 1593.4 24.2992557266663 62.5204290098239
"7969" 1593.6 23.5268749912609 59.7800338866099
"7970" 1593.8 22.5431163076518 58.0814368730344
"7971" 1594 23.5388738408958 55.8001531544478
"7972" 1594.2 26.0265490588486 51.5872524847696
"7973" 1594.4 28.3154121983115 46.9876611752755
"7974" 1594.6 30.6691169747766 42.4643892043963
"7975" 1594.8 33.8224463591179 37.9167592799852
"7976" 1595 38.0818871982606 33.8816495097896
"7977" 1595.2 42.4581195310171 29.7276881739906
"7978" 1595.4 47.4890224306428 26.2696414950367
"7979" 1595.6 53.007026960376 24.4109150453078
"7980" 1595.8 58.6547897583227 21.8638676904908
"7981" 1596 64.5053912247562 19.33061513708
"7982" 1596.2 70.7492572245698 17.2669030534391
"7983" 1596.4 76.2647928146805 14.4848277736256
"7984" 1596.6 80.8314917247286 10.4265353948274
"7985" 1596.8 84.697297210865 7.99889258283202
"7986" 1597 84.0335027937315 7.43257087748363
"7987" 1597.2 84.3820186547212 8.84424337614749
"7988" 1597.4 87.020815138376 11.3741109825013
"7989" 1597.6 91.3591749870151 14.247374646962
"7990" 1597.8 96.1898130711646 17.3583789517215
"7991" 1598 99.9559327576713 21.9678229893682
"7992" 1598.2 102.787710447109 26.1343497616495
"7993" 1598.4 105.675389161964 29.4448093410117
"7994" 1598.6 108.819853870585 31.9005255867275
"7995" 1598.8 113.405340044585 33.5678584006978
"7996" 1599 118.067998132681 36.3333791829785
"7997" 1599.2 120.991843075143 40.2147034603696
"7998" 1599.4 120.740213944654 44.45148541358
"7999" 1599.6 120.176004122059 47.3399702968538
"8000" 1599.8 118.240778096203 50.1070924076182
"8001" 1600 116.738939658364 53.5720111873979
"8002" 1600.2 113.909823982945 58.201022301008
"8003" 1600.4 110.745922879615 61.7631880180614
"8004" 1600.6 107.762823064214 65.7044040591343
"8005" 1600.8 106.617547375808 70.3124998424512
"8006" 1601 105.266854731438 73.8797444008032
"8007" 1601.2 106.937925617776 76.1010934412845
"8008" 1601.4 109.996023704269 76.0975900143315
"8009" 1601.6 114.730547167087 75.8521146985413
"8010" 1601.8 117.889605206808 75.4376278288032
"8011" 1602 121.463899098683 75.084407720801
"8012" 1602.2 124.405596892883 76.8561672390766
"8013" 1602.4 123.524408472416 78.415323447655
"8014" 1602.6 122.358339833966 80.1842364159165
"8015" 1602.8 122.165995216668 81.1511653009932
"8016" 1603 121.794030472415 84.6453613144391
"8017" 1603.2 121.126857010895 89.3038389133875
"8018" 1603.4 119.050059025512 91.1842732476237
"8019" 1603.6 116.822455058628 94.6340314163485
"8020" 1603.8 114.786318169666 99.0846231223723
"8021" 1604 113.510748225085 101.240031953419
"8022" 1604.2 113.037506457419 100.584875904255
"8023" 1604.4 111.235711987661 101.068272182577
"8024" 1604.6 108.624978679816 102.169314163414
"8025" 1604.8 104.963307877087 104.083065112688
"8026" 1605 100.713151611372 107.239550206433
"8027" 1605.2 97.8125233010565 111.397331283014
"8028" 1605.4 97.5591326230083 114.822797856629
"8029" 1605.6 98.6573370877137 114.215515556496
"8030" 1605.8 99.7086474010394 113.473809924431
"8031" 1606 100.573174517649 112.281014514065
"8032" 1606.2 100.767091730063 110.669619754031
"8033" 1606.4 101.744498415653 109.353836951778
"8034" 1606.6 105.336605421282 108.71508004413
"8035" 1606.8 105.412770440886 107.017011809778
"8036" 1607 108.140186448602 103.946727046856
"8037" 1607.2 112.340153500023 101.052279417917
"8038" 1607.4 114.67421580528 98.8895129907275
"8039" 1607.6 116.544711194949 95.891063618819
"8040" 1607.8 117.682503074807 92.1617473381917
"8041" 1608 121.11121649571 89.2326855837432
"8042" 1608.2 121.062638703633 87.9164183355488
"8043" 1608.4 122.453652883979 85.5523826875463
"8044" 1608.6 122.408350483972 83.3886151470061
"8045" 1608.8 123.451467439641 81.7836004542993
"8046" 1609 124.885971499875 80.4034547406206
"8047" 1609.2 124.763166646924 78.7207173568298
"8048" 1609.4 124.78938103153 76.9718434124163
"8049" 1609.6 125.552652288158 74.5821532007675
"8050" 1609.8 125.999407625622 72.8039312559909
"8051" 1610 125.825132928919 70.3787554607887
"8052" 1610.2 126.430166532975 67.6170530202432
"8053" 1610.4 127.057320405332 65.5910899384176
"8054" 1610.6 126.88850639 62.8265614791432
"8055" 1610.8 126.681116437022 60.419054589021
"8056" 1611 126.611155931228 58.9003243159575
"8057" 1611.2 126.829308143342 57.8475223642806
"8058" 1611.4 126.886670500439 57.9956803676877
"8059" 1611.6 126.985716352778 58.2080540986591
"8060" 1611.8 127.215763071142 57.3053484253861
"8061" 1612 126.807333844383 56.7623559871877
"8062" 1612.2 126.447949095913 55.9477642952718
"8063" 1612.4 126.252793752743 53.5152685941489
"8064" 1612.6 126.146387375208 50.8191749578332
"8065" 1612.8 124.912433546858 48.0687632380917
"8066" 1613 124.89377491417 45.5581655290147
"8067" 1613.2 123.452447416635 43.0054907875125
"8068" 1613.4 122.478182836945 40.3197279546256
"8069" 1613.6 122.241663840313 39.1152047803575
"8070" 1613.8 120.725996988271 37.5916605599752
"8071" 1614 119.705310629847 34.3809211738769
"8072" 1614.2 118.653762925011 32.0520050682738
"8073" 1614.4 117.398871926988 30.2706925425132
"8074" 1614.6 115.093358699432 28.195661227065
"8075" 1614.8 113.960241678919 25.0574264119473
"8076" 1615 113.439622472113 24.8428200213555
"8077" 1615.2 113.996583005467 25.8754135421814
"8078" 1615.4 114.812785436508 27.3418716978732
"8079" 1615.6 116.35660253841 29.1388448568258
"8080" 1615.8 117.373335487291 30.3563359794185
"8081" 1616 118.593945183456 31.7255067241298
"8082" 1616.2 118.791446613461 31.5477242080766
"8083" 1616.4 118.669659694685 31.593138697507
"8084" 1616.6 119.729920647288 31.728845174659
"8085" 1616.8 120.603709074632 32.2344723375693
"8086" 1617 120.888696537987 32.6641152579879
"8087" 1617.2 121.336572087741 34.0663856369452
"8088" 1617.4 122.064732793848 35.8323363804733
"8089" 1617.6 122.662157484191 38.1588936544251
"8090" 1617.8 122.955475553857 40.0371706662138
"8091" 1618 122.744772514464 39.9528200260614
"8092" 1618.2 122.093779311968 39.1165220827666
"8093" 1618.4 121.955270984564 38.3944396655485
"8094" 1618.6 122.290454694927 37.9273899981663
"8095" 1618.8 122.059991409501 37.2975934785693
"8096" 1619 121.489476051445 36.3060821016369
"8097" 1619.2 120.836295890769 35.0122329425668
"8098" 1619.4 120.029226986164 33.5248565178967
"8099" 1619.6 118.773704052198 31.3339479821232
"8100" 1619.8 117.265852649674 28.5613648697336
"8101" 1620 115.356975500622 26.291140419155
"8102" 1620.2 113.645431621235 23.6975966701947
"8103" 1620.4 111.697962752282 21.3644382146978
"8104" 1620.6 109.98138054907 19.9881703525539
"8105" 1620.8 108.487778718828 18.441807430804
"8106" 1621 107.25195773027 17.6337114012144
"8107" 1621.2 105.209417233206 16.0178363734277
"8108" 1621.4 103.36848389653 14.4018522705317
"8109" 1621.6 101.911285104913 13.9368411868718
"8110" 1621.8 100.1086954215 12.1665947441872
"8111" 1622 97.9990586095207 11.2941684921046
"8112" 1622.2 95.5874751440446 9.56017555366777
"8113" 1622.4 94.1560001636449 9.47354796464709
"8114" 1622.6 92.3729753695615 8.06374317052765
"8115" 1622.8 91.3770257346276 6.5962428439861
"8116" 1623 90.2809996663428 6.85566527918264
"8117" 1623.2 87.552716364209 7.42573737810922
"8118" 1623.4 84.5467760385335 5.70264178244912
"8119" 1623.6 82.3022334360425 4.47181538252361
"8120" 1623.8 78.4169193121705 3.64368282330039
"8121" 1624 75.1373892339176 2.66889290692324
"8122" 1624.2 72.1384636350176 1.94447711290324
"8123" 1624.4 69.1474408913713 2.13301125785489
"8124" 1624.6 65.6310048004815 1.46692592362786
"8125" 1624.8 62.7696171104331 0.635211870500123
"8126" 1625 61.0846140515303 0.512276983081082
"8127" 1625.2 59.4811169195573 0.424558321594593
"8128" 1625.4 57.6409673701312 0.259459269439671
"8129" 1625.6 56.1474330625752 0.858723114078192
"8130" 1625.8 53.6842161476989 1.59981468519374
"8131" 1626 50.3218041907122 1.97248905531055
"8132" 1626.2 47.4951728112804 2.26310836496966
"8133" 1626.4 45.9887289304314 2.22636583129041
"8134" 1626.6 44.7915903785549 3.55499811733415
"8135" 1626.8 41.9531739813276 4.87167516230574
"8136" 1627 40.3031157838376 5.16929580886324
"8137" 1627.2 37.4035630956791 5.54079702038185
"8138" 1627.4 36.177236240678 7.71861916237408
"8139" 1627.6 34.1396467406562 9.43752547695753
"8140" 1627.8 30.4743815462766 10.8616110935392
"8141" 1628 27.643654788085 13.0410031279561
"8142" 1628.2 23.7934461556076 15.5915359421832
"8143" 1628.4 20.9433849731609 19.2479198200917
"8144" 1628.6 17.7735249425776 22.3207809535245
"8145" 1628.8 14.809999701642 25.6867008588927
"8146" 1629 12.6023224877014 29.2409391591461
"8147" 1629.2 11.7062377788579 30.3065317294554
"8148" 1629.4 11.2719581030576 33.0242515015032
"8149" 1629.6 9.45420892205531 37.1881962619561
"8150" 1629.8 6.55189587526508 40.1025597684307
"8151" 1630 5.77295416126508 43.571284588587
"8152" 1630.2 3.83441941559933 47.1105657234172
"8153" 1630.4 3.49928419474511 47.2481287154907
"8154" 1630.6 3.96905832122965 46.5494902709752
"8155" 1630.8 4.91287268539009 47.2590867658057
"8156" 1631 5.86006794956386 50.1079840533531
"8157" 1631.2 6.43385060879534 54.5090553599207
"8158" 1631.4 6.15966091648694 58.9802157738037
"8159" 1631.6 6.06541008558845 63.6673105247976
"8160" 1631.8 7.63157819053728 68.6388905375336
"8161" 1632 9.43919024388022 74.094568326138
"8162" 1632.2 11.5839286355916 79.0036054911871
"8163" 1632.4 14.7650036848819 83.2847882567324
"8164" 1632.6 16.0617920959575 87.9454085304121
"8165" 1632.8 18.7714413050808 89.5506712834458
"8166" 1633 19.5922576791239 88.5090391148729
"8167" 1633.2 19.564932563291 88.1070198141213
"8168" 1633.4 20.2480078874828 88.272438470795
"8169" 1633.6 21.3313636046552 88.9528933014157
"8170" 1633.8 22.217745555069 88.8767898006226
"8171" 1634 22.8971320878844 89.2415371941296
"8172" 1634.2 23.9200898252883 89.6593530956253
"8173" 1634.4 25.324019699418 90.1547461066408
"8174" 1634.6 27.9752369789963 90.6756047226288
"8175" 1634.8 31.2619039029981 92.0209428554478
"8176" 1635 33.9449800019017 95.211784481021
"8177" 1635.2 34.9093654639627 99.0326144450135
"8178" 1635.4 34.9041023442736 103.506266180824
"8179" 1635.6 36.3830389769357 107.643078256527
"8180" 1635.8 36.5892643146163 111.901535112652
"8181" 1636 34.0209508604276 114.971516286683
"8182" 1636.2 32.1807010611026 115.604730988356
"8183" 1636.4 31.4783312409017 115.209430089206
"8184" 1636.6 33.2071617539592 115.398977634296
"8185" 1636.8 35.7830433323681 116.043017280473
"8186" 1637 38.9943458039921 117.868653594939
"8187" 1637.2 42.5912095722666 120.841570380512
"8188" 1637.4 46.1114401392975 120.880712029966
"8189" 1637.6 50.7590336912629 122.399565564855
"8190" 1637.8 55.6971677794609 123.774423145677
"8191" 1638 61.171706151149 124.173785326029
"8192" 1638.2 66.8299758541076 124.687515932643
"8193" 1638.4 70.2939553356628 124.488357941298
"8194" 1638.6 74.3057006643461 123.210411645354
"8195" 1638.8 79.5236816522759 122.469770386002
"8196" 1639 82.8136827931799 122.789140558448
"8197" 1639.2 83.3049471696231 120.943579792891
"8198" 1639.4 86.5326074594814 118.537870964936
"8199" 1639.6 91.9011885963401 116.261963059543
"8200" 1639.8 97.4981311634782 114.649178317966
"8201" 1640 100.452624014292 113.212962636172
"8202" 1640.2 103.269867878251 109.739824169628
"8203" 1640.4 106.832527576578 105.479816447914
"8204" 1640.6 111.460291926276 101.47415752014
"8205" 1640.8 115.809830830428 97.7333994994222
"8206" 1641 117.380696620328 93.3870413917432
"8207" 1641.2 117.868225742742 88.5241800885624
"8208" 1641.4 119.344780753137 85.4082423745422
"8209" 1641.6 121.024112937709 82.7794234135502
"8210" 1641.8 122.817221338748 81.0325887776987
"8211" 1642 122.631720367775 80.403996209538
"8212" 1642.2 120.641678555312 78.9639049984082
"8213" 1642.4 118.469475115755 76.6672314911504
"8214" 1642.6 116.849479567072 73.5823158402126
"8215" 1642.8 116.956782762368 70.1009232817228
"8216" 1643 118.46300168893 66.5162017203555
"8217" 1643.2 121.063193505424 65.2764829661567
"8218" 1643.4 123.436041135113 63.4960804285575
"8219" 1643.6 123.59849898801 62.1157771651182
"8220" 1643.8 122.324032051013 60.638698902037
"8221" 1644 120.171904428828 58.0506750951808
"8222" 1644.2 117.228789602219 53.9494365539752
"8223" 1644.4 115.207175925385 49.0454426811906
"8224" 1644.6 112.540709824484 44.869520778587
"8225" 1644.8 109.184931552858 41.4913479326832
"8226" 1645 105.499186020215 38.1603388153045
"8227" 1645.2 102.059542553797 34.6929964320311
"8228" 1645.4 99.1287940251176 31.1625808050432
"8229" 1645.6 95.5729251007076 27.3652399492932
"8230" 1645.8 92.0945962832821 23.0049366729705
"8231" 1646 87.2203094971912 20.0504658284554
"8232" 1646.2 82.4506270050697 18.9905916004853
"8233" 1646.4 77.1332808009889 19.8252097935336
"8234" 1646.6 72.1875823382451 22.6879974583597
"8235" 1646.8 66.8340672651306 25.1883339016069
"8236" 1647 61.963027024381 28.5829980997481
"8237" 1647.2 58.2687257885654 32.4966130220296
"8238" 1647.4 57.2667971539419 37.4571717034147
"8239" 1647.6 56.3532098008076 42.1456589724432
"8240" 1647.8 55.8196347267176 48.9497148442332
"8241" 1648 57.1525238365584 52.2666583775221
"8242" 1648.2 56.5066537559247 56.2543352990296
"8243" 1648.4 52.9194514450923 58.1666572253903
"8244" 1648.6 49.4043007295103 57.4421268811182
"8245" 1648.8 45.0918508877394 55.6045499210079
"8246" 1649 41.3150786464314 52.732652626781
"8247" 1649.2 37.8696310564185 48.3594894636705
"8248" 1649.4 34.3649191816593 44.4107597784017
"8249" 1649.6 30.0243806816737 40.9382993157432
"8250" 1649.8 25.7573624052062 38.7092403817481
"8251" 1650 24.7749127152476 39.3181005506232
"8252" 1650.2 22.576677499986 39.8103762892828
"8253" 1650.4 24.5130929187255 40.1832027562534
"8254" 1650.6 26.431703626002 39.3260711169991
"8255" 1650.8 29.6306299251463 39.1728407606608
"8256" 1651 33.8668198404233 37.2797592441369
"8257" 1651.2 39.0873866470191 36.8488553172432
"8258" 1651.4 43.7909895877963 36.4390995197745
"8259" 1651.6 48.0825061209233 36.811565554339
"8260" 1651.8 51.9389947978786 38.6332677130902
"8261" 1652 56.4544722236276 40.658251223329
"8262" 1652.2 61.3459082521541 42.4047763181208
"8263" 1652.4 66.7494852103276 43.6929942313995
"8264" 1652.6 72.0666897199419 44.9721046203861
"8265" 1652.8 77.4274778730776 45.6314231425932
"8266" 1653 82.7671233225476 45.8690003653632
"8267" 1653.2 88.1418211491476 47.1659383191732
"8268" 1653.4 92.6917395378084 48.6153690931471
"8269" 1653.6 94.3873440184602 50.8499352071514
"8270" 1653.8 94.7112829791999 54.1057289279347
"8271" 1654 95.5417674321476 57.4012324411332
"8272" 1654.2 97.2741029549068 62.06034505057
"8273" 1654.4 99.3922572907064 66.6335407550917
"8274" 1654.6 103.062179750521 69.5875441878373
"8275" 1654.8 107.381828455082 69.7811882539508
"8276" 1655 111.404991804592 70.0378816804197
"8277" 1655.2 112.235953699065 71.3189542352928
"8278" 1655.4 110.848694841673 73.4350248943979
"8279" 1655.6 107.881489034219 75.9003352675731
"8280" 1655.8 104.136038020715 77.8267533430289
"8281" 1656 99.7165704601401 79.3985464444932
"8282" 1656.2 96.3422147108602 82.9545847040585
"8283" 1656.4 94.602689793688 86.1033325350572
"8284" 1656.6 94.9890728796231 85.2317576891069
"8285" 1656.8 94.9845950061335 85.010363292855
"8286" 1657 95.3814279692208 84.7844032675578
"8287" 1657.2 96.2977885623793 85.1611482913122
"8288" 1657.4 97.2976160469739 85.4519684840847
"8289" 1657.6 97.9071537703276 86.5017530269218
"8290" 1657.8 99.2471189807204 86.8587679791718
"8291" 1658 100.563729677642 89.5812860421692
"8292" 1658.2 103.129922875233 93.2431827869054
"8293" 1658.4 105.471643942525 95.4778054884293
"8294" 1658.6 105.211896066061 95.4425820259099
"8295" 1658.8 103.808935490068 94.7761541150433
"8296" 1659 101.323438262902 95.8560942938358
"8297" 1659.2 97.5551026623335 97.8399915234433
"8298" 1659.4 93.1877701659981 100.52291463155
"8299" 1659.6 88.0945215559119 103.049516167316
"8300" 1659.8 82.6495918639289 105.647156702496
"8301" 1660 77.0393052522676 108.900963862243
"8302" 1660.2 72.2578249976629 112.131280970302
"8303" 1660.4 68.5341384663211 116.518406857594
"8304" 1660.6 67.6721602167919 119.759782280029
"8305" 1660.8 67.9329935509788 120.227319831511
"8306" 1661 67.3492703301076 119.354361664123
"8307" 1661.2 64.293964188099 117.942251614029
"8308" 1661.4 59.1703823331076 116.773468118403
"8309" 1661.6 53.2694661041609 116.911561982762
"8310" 1661.8 47.2386180698651 118.267737973093
"8311" 1662 41.9351863714661 120.449009393291
"8312" 1662.2 42.288259268206 120.379827904365
"8313" 1662.4 43.0566747428276 118.611770563443
"8314" 1662.6 43.1864983618276 114.633974877283
"8315" 1662.8 42.3714032349415 110.10388650918
"8316" 1663 41.3868184434401 104.835861792306
"8317" 1663.2 39.0425284433476 99.9950635988432
"8318" 1663.4 35.8298266184942 96.5725283394284
"8319" 1663.6 30.9450810190471 93.184389888914
"8320" 1663.8 26.3765780395862 88.8991731832088
"8321" 1664 21.8185904590725 84.7815900751718
"8322" 1664.2 17.069853305551 83.6226479201475
"8323" 1664.4 11.1569617079118 83.4746664399906
"8324" 1664.6 9.18500926352233 83.8518382172959
"8325" 1664.8 10.5555505300298 83.7472730079062
"8326" 1665 11.3483749712069 81.2888231038984
"8327" 1665.2 12.405787538924 77.5462136637613
"8328" 1665.4 13.9902953497624 73.0315446083193
"8329" 1665.6 16.5229367829552 69.8875852504135
"8330" 1665.8 18.0090919931824 68.4085583102755
"8331" 1666 19.259120219089 67.4665756436751
"8332" 1666.2 19.9370217421893 67.2690152331369
"8333" 1666.4 21.2584777151088 65.6210148781182
"8334" 1666.6 21.8924743090321 62.1423319962773
"8335" 1666.8 22.9100246508384 58.9555598308737
"8336" 1667 26.1354089982744 56.0530832129347
"8337" 1667.2 29.8307262587245 53.4395107927484
"8338" 1667.4 34.0062975014513 51.3556807037185
"8339" 1667.6 38.0047883380872 48.2446227965798
"8340" 1667.8 42.6121271989791 45.0277433142433
"8341" 1668 47.9951652095876 42.4806039094632
"8342" 1668.2 52.0885039166576 38.8468408136532
"8343" 1668.4 53.8401490960151 34.7554494608682
"8344" 1668.6 54.8719488026337 29.9854250107228
"8345" 1668.8 57.5596439822038 25.2110033724314
"8346" 1669 62.6122114574592 21.593896802538
"8347" 1669.2 67.5382620469791 19.9481805528796
"8348" 1669.4 73.4063984399021 19.480112417839
"8349" 1669.6 79.7903320079959 19.8740957874017
"8350" 1669.8 84.9391407966381 19.7900317806432
"8351" 1670 91.1847244989838 21.436357549087
"8352" 1670.2 95.9597994853276 24.925367309712
"8353" 1670.4 99.2316309045935 29.9253893380198
"8354" 1670.6 101.895472002449 33.9380731228222
"8355" 1670.8 105.216223520028 38.8987019330327
"8356" 1671 108.454981172975 46.286349136338
"8357" 1671.2 111.846964860453 51.7461155974933
"8358" 1671.4 114.687840038343 55.3703582945766
"8359" 1671.6 118.628718014299 56.7559600646583
"8360" 1671.8 121.078098997095 59.0679749017383
"8361" 1672 118.794407503017 61.1559364872748
"8362" 1672.2 116.187617561718 63.8586592501932
"8363" 1672.4 113.745635288328 68.7543079226833
"8364" 1672.6 109.87928624675 72.6839554316995
"8365" 1672.8 105.574536708468 75.0598410975133
"8366" 1673 101.661789488249 78.5755330282538
"8367" 1673.2 99.6053304640212 82.404382010211
"8368" 1673.4 97.2523911701537 82.6455480457867
"8369" 1673.6 93.1496286762995 82.28128719785
"8370" 1673.8 88.3348255960609 83.9012622968099
"8371" 1674 84.2880726602883 86.5567144707601
"8372" 1674.2 82.2969576048388 88.5259491409848
"8373" 1674.4 82.6988919724099 88.4759289185597
"8374" 1674.6 83.0815983959206 87.9148248931967
"8375" 1674.8 82.6015529210136 86.3161828871386
"8376" 1675 80.2776964174867 84.1076031700387
"8377" 1675.2 76.365284626714 82.0319005344364
"8378" 1675.4 71.4001022716018 81.2234058631787
"8379" 1675.6 66.2301907343276 80.3916971298433
"8380" 1675.8 60.9845051291088 81.4392114556495
"8381" 1676 56.0814001395539 83.1425912882327
"8382" 1676.2 52.4536949946999 86.6596919433496
"8383" 1676.4 52.0145044538276 88.0577088971758
"8384" 1676.6 52.8296760149904 87.1630555645688
"8385" 1676.8 51.9751197604231 86.018456994232
"8386" 1677 50.460808884505 83.3969045167594
"8387" 1677.2 48.6962127521876 80.4929595526633
"8388" 1677.4 45.0527128849526 76.9568637640702
"8389" 1677.6 40.4464710185103 74.7099165121471
"8390" 1677.8 35.7275413429185 75.1704272166069
"8391" 1678 32.118731515865 76.1235333268694
"8392" 1678.2 31.0662661258664 75.9887858105151
"8393" 1678.4 32.4085415124476 75.2584712345833
"8394" 1678.6 31.9471149505801 72.2675664216492
"8395" 1678.8 31.3390461634082 67.864136682211
"8396" 1679 30.3583020093901 62.5052480221182
"8397" 1679.2 31.8709042154405 57.6373857919529
"8398" 1679.4 34.3098084127026 53.5230763825558
"8399" 1679.6 35.6318686178914 48.8975920423071
"8400" 1679.8 37.5370770059889 45.3962748778562
"8401" 1680 39.9409078868276 44.4250884092011
"8402" 1680.2 43.4839583043907 42.237165717486
"8403" 1680.4 47.8798188911306 40.7750362797281
"8404" 1680.6 52.6569306097039 40.791745848934
"8405" 1680.8 57.4670964518276 41.3633669715013
"8406" 1681 62.5864298814668 41.8758399869752
"8407" 1681.2 67.7205915880949 42.1163522544908
"8408" 1681.4 73.3996338570623 42.2140150820392
"8409" 1681.6 78.8161494481577 41.3258795375151
"8410" 1681.8 83.4155922994526 39.2044050196759
"8411" 1682 87.9637364930661 36.9167447326836
"8412" 1682.2 92.0468147747887 34.9204073845248
"8413" 1682.4 97.5363209576395 32.7189217742036
"8414" 1682.6 102.701928152467 31.9262648978412
"8415" 1682.8 107.286910243078 34.4795742704932
"8416" 1683 109.982075068134 38.4107129376616
"8417" 1683.2 112.218499559564 44.0028200063485
"8418" 1683.4 114.158474396748 49.8454978153332
"8419" 1683.6 116.831896776373 55.4923138154554
"8420" 1683.8 117.04802359664 61.0934161654932
"8421" 1684 114.39740284494 65.6975180821718
"8422" 1684.2 110.61663398573 70.0295035713694
"8423" 1684.4 106.532635016688 72.2595456356833
"8424" 1684.6 102.021020033788 75.1134029807185
"8425" 1684.8 98.1100031750151 77.5079899928057
"8426" 1685 94.7432265395373 78.7358178087916
"8427" 1685.2 92.213759898376 82.1614862069207
"8428" 1685.4 92.3682672491099 85.3173579683727
"8429" 1685.6 93.7317016242401 86.1120503420308
"8430" 1685.8 94.3889336954276 86.0828400277558
"8431" 1686 94.9289999504676 87.3398572187233
"8432" 1686.2 94.7264751048276 87.8245986392048
"8433" 1686.4 93.5001893542734 89.7371207298577
"8434" 1686.6 91.4564472427217 91.942944547455
"8435" 1686.8 89.3614749461529 95.6073381046408
"8436" 1687 86.3286984478857 99.7619849154293
"8437" 1687.2 83.093292840258 103.921652905661
"8438" 1687.4 80.8140070029509 108.463476050271
"8439" 1687.6 80.6784776655359 111.76790211516
"8440" 1687.8 82.3094211154099 113.614054233028
"8441" 1688 83.5517838491314 113.890134840522
"8442" 1688.2 84.8867947135471 113.284885825792
"8443" 1688.4 84.3779321053618 112.331508534175
"8444" 1688.6 83.0330762791847 112.233721624286
"8445" 1688.8 80.4142982966925 112.253571104257
"8446" 1689 76.6741592417749 112.893040146493
"8447" 1689.2 72.1660150919387 115.151730702984
"8448" 1689.4 67.7412390592706 117.656663128471
"8449" 1689.6 63.135539768165 120.111155155894
"8450" 1689.8 59.8401514409904 123.546879577801
"8451" 1690 60.1754857447586 123.870970135898
"8452" 1690.2 61.302238890757 121.70768204242
"8453" 1690.4 61.7296386089942 120.233483937452
"8454" 1690.6 62.1013066490428 118.529275048585
"8455" 1690.8 62.570682097451 115.678768386659
"8456" 1691 62.5745876904605 111.336389221205
"8457" 1691.2 62.0797452762975 106.151205763424
"8458" 1691.4 61.5042943597544 101.691003363146
"8459" 1691.6 59.7754237262422 99.6581554753896
"8460" 1691.8 59.2660808865419 97.235384383529
"8461" 1692 59.6870803367276 94.8994865530933
"8462" 1692.2 59.5731240489387 91.2689930891692
"8463" 1692.4 59.8371691060105 89.8311408030359
"8464" 1692.6 59.6189229367526 88.0837465555933
"8465" 1692.8 58.2373832578943 85.4937653565433
"8466" 1693 55.5490571775695 82.4462605969852
"8467" 1693.2 52.1401402141502 78.6646242112755
"8468" 1693.4 49.3113453374216 75.9964606663918
"8469" 1693.6 48.1160866375705 72.9732046155575
"8470" 1693.8 44.5069900293705 70.5362298246147
"8471" 1694 40.3640829526065 68.7330368220317
"8472" 1694.2 35.1576007595946 66.5167033174568
"8473" 1694.4 29.6835566034613 64.5784091062234
"8474" 1694.6 24.4061646472427 63.0830243642244
"8475" 1694.8 21.8380028605007 59.464379407849
"8476" 1695 22.7329965813115 56.3977796234368
"8477" 1695.2 25.3487331112276 51.1294534072433
"8478" 1695.4 28.0641406776663 46.5604995901787
"8479" 1695.6 32.4967948056111 42.4098567290474
"8480" 1695.8 37.1795595106976 38.2782133624332
"8481" 1696 41.470971967899 34.0232045077841
"8482" 1696.2 46.18817779507 30.7510792733039
"8483" 1696.4 51.2232636601329 29.8219811183169
"8484" 1696.6 57.0860923525885 28.6361002891998
"8485" 1696.8 62.4523234214276 29.0165963829732
"8486" 1697 68.3267040709446 29.0428649492858
"8487" 1697.2 74.6403270526713 28.1182169394932
"8488" 1697.4 80.7119511646593 26.630065504867
"8489" 1697.6 87.0350880444806 24.8467942137738
"8490" 1697.8 92.7585547019662 24.8523816922234
"8491" 1698 98.8483750080776 25.0595724758532
"8492" 1698.2 104.406621334306 25.8110854975837
"8493" 1698.4 107.323340340246 28.8527801714881
"8494" 1698.6 109.231313991282 32.9344765019402
"8495" 1698.8 111.117753968247 37.745057074211
"8496" 1699 113.422414628652 42.42190221947
"8497" 1699.2 115.204079348583 47.4681511309773
"8498" 1699.4 115.988104088683 53.2628435998824
"8499" 1699.6 117.891291575467 59.3819527346041
"8500" 1699.8 120.71262610408 65.2575402555054
"8501" 1700 123.341128069122 69.8736929858021
"8502" 1700.2 124.845554712828 68.8378943604548
"8503" 1700.4 124.051633350481 67.7144207344932
"8504" 1700.6 124.820075310968 67.7408101149909
"8505" 1700.8 124.990215316856 66.5413716056718
"8506" 1701 125.80254024717 64.3751717915004
"8507" 1701.2 125.546602255428 62.2126812235861
"8508" 1701.4 125.981809139672 59.273801175335
"8509" 1701.6 126.172780642993 56.4358362809326
"8510" 1701.8 126.017641537196 55.4956911594602
"8511" 1702 126.198080779864 54.3467187290069
"8512" 1702.2 126.604074642919 53.6433107569705
"8513" 1702.4 126.824066666388 53.6623122139333
"8514" 1702.6 126.840599306848 52.5866572939779
"8515" 1702.8 127.199689670694 52.6743544733432
"8516" 1703 127.446503769345 53.2111079877605
"8517" 1703.2 127.707509100221 53.3247853914567
"8518" 1703.4 127.802182939086 53.3448306475981
"8519" 1703.6 127.747326592454 53.4505855843092
"8520" 1703.8 127.745419245925 53.0542296715476
"8521" 1704 127.90776932599 52.6126882543183
"8522" 1704.2 128.084812328364 52.1284619875969
"8523" 1704.4 123.505167997178 48.0018844040614
"8524" 1704.6 124.611872198628 47.9209553948147
"8525" 1704.8 123.002594678157 47.3444926388721
"8526" 1705 121.093523585491 45.1781330511046
"8527" 1705.2 118.537654166122 43.3744013428609
"8528" 1705.4 116.837556989817 42.1742731578555
"8529" 1705.6 116.367678987222 39.7718537692735
"8530" 1705.8 116.062175489859 36.5161822935557
"8531" 1706 115.95713564961 33.6752462547581
"8532" 1706.2 115.207175925385 32.0235163836748
"8533" 1706.4 113.06303636527 32.0071176107485
"8534" 1706.6 109.997480185137 33.2432385173876
"8535" 1706.8 107.136085744533 35.6346226454197
"8536" 1707 104.886137328352 38.8733325442234
"8537" 1707.2 102.40277859659 42.4749739346987
"8538" 1707.4 102.297678076721 46.0801432895411
"8539" 1707.6 102.26829049725 49.785712031202
"8540" 1707.8 102.838401445712 54.0634671966432
"8541" 1708 104.298979909868 58.5439717291106
"8542" 1708.2 104.787805577328 62.6616578609666
"8543" 1708.4 104.115265695395 67.2155366728206
"8544" 1708.6 102.40277859659 71.010462467372
"8545" 1708.8 100.120056366919 72.8493382708493
"8546" 1709 97.6749434827348 73.117826979934
"8547" 1709.2 94.7658155954337 73.1404579013342
"8548" 1709.4 92.6791566331976 74.9936310518232
"8549" 1709.6 93.0630208218166 76.455045544474
"8550" 1709.8 94.2979007481288 76.9690460082071
"8551" 1710 95.6184890031179 76.8177785345336
"8552" 1710.2 97.3617607317451 76.0529114795938
"8553" 1710.4 100.64721894104 75.2963167865463
"8554" 1710.6 104.852717386828 75.8706879493948
"8555" 1710.8 109.239457472838 76.7228816569032
"8556" 1711 113.367399167587 77.915561258224
"8557" 1711.2 113.138060751408 78.1366608678132
"8558" 1711.4 112.723274288703 80.4777052774307
"8559" 1711.6 112.739502241078 81.1511653009932
"8560" 1711.8 112.700114007158 83.5815768867869
"8561" 1712 113.645192804154 87.3324777709064
"8562" 1712.2 112.993248405487 91.8616138684933
"8563" 1712.4 111.895648717578 94.1010712962432
"8564" 1712.6 112.353789436207 93.7075007460117
"8565" 1712.8 112.594156232849 92.2553181043737
"8566" 1713 113.833778692807 91.3747752972432
"8567" 1713.2 115.159037591957 89.6410018047916
"8568" 1713.4 118.590884118234 87.0404659579561
"8569" 1713.6 121.960445354663 84.9428342510588
"8570" 1713.8 122.576987349889 81.9391411328102
"8571" 1714 123.376362668105 78.9387009029363
"8572" 1714.2 123.992613535998 76.7189869483333
"8573" 1714.4 124.625754328184 72.8884061045898
"8574" 1714.6 126.165428172661 69.3588532418266
"8575" 1714.8 125.616707009688 68.7075714198432
"8576" 1715 125.219900488002 66.1499200831947
"8577" 1715.2 126.411306238949 63.1597754345766
"8578" 1715.4 126.887546776164 61.6839923014582
"8579" 1715.6 126.537080101563 58.4683062224785
[truncated: 20,007 more chars]
