# Supplementary material for: Adaptive switch to sexually dimorphic movements by partner-seeking termites
Source: Sci Adv. 2019 Jun 19;5(6):eaau6108. doi: 10.1126/sciadv.aau6108 (PMC6584256; doi:10.1126/sciadv.aau6108)
Supplement: Data file S1 [file aau6108_Data_file_S1.zip › Dataset/CfExperimetns/170702_172_F_01_set1_tandem-position_5FPS.txt]

"time" "x" "y"
"1" 0 53.1291467325252 68.4884315672109
"2" 0.2 51.3168201468529 70.1222063434147
"3" 0.4 50.0137406476913 72.2847746852126
"4" 0.6 48.6837101123509 74.9490007068948
"5" 0.8 47.9127248622248 77.6519000729063
"6" 1 47.7979220806912 79.8027366524225
"7" 1.2 47.4063693500138 82.2673338409097
"8" 1.4 46.8938746218682 82.9528577258455
"9" 1.6 45.4493283393979 83.189104945417
"10" 1.8 43.1808651986396 82.8923645956113
"11" 2 40.9876554081287 82.2997639410074
"12" 2.2 39.9750857193086 81.233540982579
"13" 2.4 38.7882989572507 80.3032479969042
"14" 2.6 36.5161339062468 79.3873571857798
"15" 2.8 34.3773971796727 78.0557326197681
"16" 3 34.2079256553749 76.8663116249747
"17" 3.2 34.8318947031444 75.7380929881174
"18" 3.4 35.1646048450485 73.814728599913
"19" 3.6 36.1915969008096 72.2595910664904
"20" 3.8 36.0655772846899 69.6786916960657
"21" 4 36.0012491223087 68.8102843562466
"22" 4.2 35.9349906994168 66.7297043670406
"23" 4.4 35.3036753527468 63.8600974822161
"24" 4.6 34.8949872219761 61.4566772678128
"25" 4.8 34.422961671521 58.6441520409087
"26" 5 33.4480626882772 55.5420196071707
"27" 5.2 31.9003568542358 52.2172457935307
"28" 5.4 29.9266442267786 48.9216304733581
"29" 5.6 28.3027339753725 45.5794139123988
"30" 5.8 26.4957425776296 43.2757697943726
"31" 6 24.6186201769672 41.5590467655133
"32" 6.2 22.3161732281619 39.8749575821247
"33" 6.4 20.8133711462767 38.4312192777332
"34" 6.6 20.8095531781876 37.1565047692071
"35" 6.8 21.5147569593076 35.182288379611
"36" 7 22.8404730150888 33.0563301800106
"37" 7.2 25.2855561086371 30.9447247772465
"38" 7.4 27.9511953988455 30.1645945579121
"39" 7.6 32.0739899371768 29.2760040956336
"40" 7.8 34.4318105974021 28.2605362604719
"41" 8 35.852582290287 27.875985210509
"42" 8.2 35.914513756284 27.3290624484709
"43" 8.4 37.6632856303515 26.9835488457318
"44" 8.6 40.4819418487102 26.8392133176271
"45" 8.8 43.5833195756963 26.1703821601723
"46" 9 45.1232433812581 25.7222023028253
"47" 9.2 48.9530844395886 24.4516319451595
"48" 9.4 52.3973992077056 22.5151556958435
"49" 9.6 54.7001537453731 19.6124921705342
"50" 9.8 57.5277332314799 16.8866029101815
"51" 10 61.7106513799476 14.3149566185937
"52" 10.2 65.9409085390648 13.2474558719834
"53" 10.4 70.761725678178 13.6553611669723
"54" 10.6 75.8831200673505 15.0772620984576
"55" 10.8 80.8840657707118 16.3727439896111
"56" 11 85.9508565900275 17.6724936118805
"57" 11.2 90.2223120133208 18.5896595867064
"58" 11.4 94.1032861902449 21.1507454752023
"59" 11.6 97.2336369640411 24.7801478078111
"60" 11.8 101.186225593088 28.681439396617
"61" 12 105.207152868467 32.4322078393431
"62" 12.2 109.300399198098 35.3134684131963
"63" 12.4 112.577751384675 38.1465499164289
"64" 12.6 114.272710923323 39.9232366834968
"65" 12.8 113.833238541425 41.6556639662772
"66" 13 114.637961505205 42.4116640351236
"67" 13.2 116.401565062375 45.8312852831065
"68" 13.4 116.670439465233 49.7161268942398
"69" 13.6 115.714765011897 53.712352998599
"70" 13.8 113.214317393926 57.3642414307785
"71" 14 110.529077117403 61.169597367284
"72" 14.2 107.18709272523 65.618501867222
"73" 14.4 103.714808569824 69.8204774266735
"74" 14.6 100.812691278863 74.1368121019371
"75" 14.8 98.9464946583923 78.9608676331171
"76" 15 97.5710534590466 83.4695672492169
"77" 15.2 96.532327263035 84.40152400224
"78" 15.4 94.9319238787474 83.6119169814975
"79" 15.6 92.6781211042027 83.0263377884662
"80" 15.8 89.4377199642362 82.6403672697993
"81" 16 85.2070250588303 82.7753646882001
"82" 16.2 80.6378504735838 82.9609965336689
"83" 16.4 76.5468427868975 82.6518632402967
"84" 16.6 71.6217838608274 83.3271779890155
"85" 16.8 67.5526023238856 84.2336298825731
"86" 17 64.4829870439962 86.4451323702707
"87" 17.2 62.1500590582311 89.4648462323896
"88" 17.4 61.2344698569924 89.5294144339033
"89" 17.6 59.6111912580779 87.3135276030609
"90" 17.8 57.8711053671391 85.3385309805644
"91" 18 54.1981261577366 83.4421085226678
"92" 18.2 50.6835700710969 81.4768681763782
"93" 18.4 46.4613796723973 80.4718217174471
"94" 18.6 42.2797424773248 80.8275851391976
"95" 18.8 39.6078249445468 82.9168801936928
"96" 19 39.092807156939 83.9006103412291
"97" 19.2 39.1195545428375 83.3080228441763
"98" 19.4 37.4585324585539 82.7692387906076
"99" 19.6 36.5420923436751 80.714780598561
"100" 19.8 35.9792731068537 78.484433537687
"101" 20 34.5763550794341 75.4137137576898
"102" 20.2 32.1463426431854 72.1919978655588
"103" 20.4 29.2807934786139 69.5530298007429
"104" 20.6 26.4920056813266 67.6725535066117
"105" 20.8 24.1028753985457 64.6055544753946
"106" 21 21.9466755992426 60.7391099097556
"107" 21.2 21.1588303755775 56.6565331391602
"108" 21.4 22.1112218286624 52.9159115373244
"109" 21.6 24.4730697718207 48.3973374948391
"110" 21.8 25.5415287655602 44.1462667574413
"111" 22 26.8008186466432 40.1109426743058
"112" 22.2 29.3018794582296 36.4067182587743
"113" 22.4 32.5827711850734 33.2343003390325
"114" 22.6 36.4645013531949 30.9768741028793
"115" 22.8 40.9632174483895 29.848603742446
"116" 23 45.6710511889683 28.0932160980594
"117" 23.2 50.9414991014914 26.8542951990355
"118" 23.4 56.3183972227539 26.9832683557839
"119" 23.6 61.8638206599652 27.0739265185542
"120" 23.8 66.0250384647337 28.7195065666227
"121" 24 71.0721996839253 31.1026778714022
"122" 24.2 76.9229162747401 32.848503679175
"123" 24.4 82.1872991071377 35.2391281819445
"124" 24.6 87.6065286681225 37.7583860594671
"125" 24.8 91.703106467646 41.8852662630069
"126" 25 96.255257798848 45.5706775719181
"127" 25.2 101.07668287434 49.494483306091
"128" 25.4 105.850604259967 53.5810645656718
"129" 25.6 109.737092860757 57.0817071901588
"130" 25.8 113.450496058219 57.9606214032508
"131" 26 118.7404892566 59.4588563434237
"132" 26.2 119.455034076609 61.0375433718571
"133" 26.4 116.975692221468 62.9598745269027
"134" 26.6 114.251478691526 64.6898691369415
"135" 26.8 111.27163223682 67.4579735626967
"136" 27 108.1940476723 70.4200998824837
"137" 27.2 104.801228577962 73.8768324190164
"138" 27.4 102.863174894573 78.1115204056271
"139" 27.6 102.885330606131 81.990028346489
"140" 27.8 102.845868684359 83.0481895987317
"141" 28 101.639267099161 83.0235176732328
"142" 28.2 100.437798519502 82.0754837061452
"143" 28.4 98.3477483563606 81.0956403866273
"144" 28.6 95.524616836561 80.6675827476006
"145" 28.8 92.1457286623248 81.4560929942342
"146" 29 87.8759560240986 82.0981041339952
"147" 29.2 83.1682862335681 83.3389531996571
"148" 29.4 80.66408873013 84.6578323563889
"149" 29.6 77.389592762435 84.3854398609747
"150" 29.8 75.5171061595148 82.2863649533386
"151" 30 72.7659233217122 80.0617994145373
"152" 30.2 69.8640209569711 77.3298249194567
"153" 30.4 67.2008946479016 75.485823125516
"154" 30.6 63.5206416309432 75.1957978237426
"155" 30.8 59.1923812248599 75.5560686367725
"156" 31 55.0338602055056 76.871071557926
"157" 31.2 51.5859345857421 78.7520237193025
"158" 31.4 47.5825066874757 81.0018844616283
"159" 31.6 45.0290970724833 83.651605363741
"160" 31.8 44.0604425113912 83.402097293695
"161" 32 42.6250176123334 80.9080301836646
"162" 32.2 42.5558444589408 77.7215273168514
"163" 32.4 41.4937063260702 74.129508267412
"164" 32.6 39.9196812766174 70.3414396124361
"165" 32.8 38.8905247753169 66.8366900955004
"166" 33 40.5753262327023 63.7388325485064
"167" 33.2 42.8419023817722 59.9155892707262
"168" 33.4 45.1732699642664 55.5419017694969
"169" 33.6 48.6407504651253 51.8185752561519
"170" 33.8 52.5838268829643 49.0109030499963
"171" 34 56.6890264873311 45.2616649059439
"172" 34.2 61.1043446073849 41.3376077014884
"173" 34.4 65.3391002906732 37.9704353774796
"174" 34.6 70.1085910334868 34.7537430964814
"175" 34.8 74.917502574083 31.4372304358509
"176" 35 80.1545540394724 29.086640769528
"177" 35.2 84.903461994774 25.6091828926549
"178" 35.4 86.689078637823 21.9788014554249
"179" 35.6 87.3084070808568 17.7600641857718
"180" 35.8 87.7234642344288 13.8918622864518
"181" 36 90.219742142606 9.92279383535978
"182" 36.2 93.7918583043702 8.4860526659514
"183" 36.4 97.1419761788738 11.1904647462952
"184" 36.6 102.364480912107 14.0935524158651
"185" 36.8 108.427998727993 17.9029312306004
"186" 37 113.402429185922 23.1111749200312
"187" 37.2 116.363233150313 28.5066965243903
"188" 37.4 117.584399325244 34.8880055522611
"189" 37.6 118.840332479699 41.533220429563
"190" 37.8 120.101233297851 46.9833861158693
"191" 38 118.903962163526 49.6373402602043
"192" 38.2 117.170021356914 50.2962687185063
"193" 38.4 114.166486150959 52.213752724316
"194" 38.6 110.40507317127 55.2334714592652
"195" 38.8 106.377321249674 58.7582136689347
"196" 39 104.094091299605 62.6064059565859
"197" 39.2 101.816910712742 66.9461626481285
"198" 39.4 98.5543443417426 71.4184709182064
"199" 39.6 96.0334890469679 76.2056429057284
"200" 39.8 92.8170147081471 80.4379566630998
"201" 40 89.1083859936509 82.4134227599258
"202" 40.2 85.1704300893229 81.7097242871195
"203" 40.4 81.00124409801 80.0617618092393
"204" 40.6 76.6195568444441 78.888901549822
"205" 40.8 72.735190733024 77.6025474257699
"206" 41 67.995616541479 76.7228359496466
"207" 41.2 63.0749745503588 75.8666065922701
"208" 41.4 57.9485700613073 75.6344648517249
"209" 41.6 52.5905552990682 76.6579271913282
"210" 41.8 47.1355749341414 77.8941064746918
"211" 42 43.2214413372015 75.6184375907378
"212" 42.2 41.6706003245235 72.6681832284904
"213" 42.4 38.8797527197618 68.1114869827381
"214" 42.6 37.8818857239874 63.1574326731623
"215" 42.8 38.0506430907215 58.1066410866389
"216" 43 40.053377853884 53.0261604969334
"217" 43.2 41.3749548484622 47.8795421563209
"218" 43.4 43.8808118418715 42.9903045279983
"219" 43.6 46.793226637042 38.7410536428795
"220" 43.8 49.5105912472412 34.749589915387
"221" 44 52.0145311959982 29.7263251790717
"222" 44.2 54.0208831953127 24.3502184274515
"223" 44.4 57.7448169285968 20.3742674271304
"224" 44.6 62.7217438116931 17.6908717217603
"225" 44.8 67.8754488239194 16.8306184036468
"226" 45 72.7168086277417 17.5863869289241
"227" 45.2 78.8767378941863 18.8588396456563
"228" 45.4 84.8346718035356 20.6772444092288
"229" 45.6 90.9944603224245 22.8274810418974
"230" 45.8 96.4626767059948 26.1214462109499
"231" 46 101.901909399366 28.7378813146148
"232" 46.2 107.600779589882 31.5371253272308
"233" 46.4 110.683631281426 36.1473112907938
"234" 46.6 111.889325140872 41.1898979667969
"235" 46.8 112.349965849575 46.2800558896554
"236" 47 112.928880509358 51.4215900079202
"237" 47.2 113.382943085588 56.7407516331843
"238" 47.4 111.902974526555 60.7220174317647
"239" 47.6 109.088284939181 63.9405519922863
"240" 47.8 106.521312903329 68.2400942732069
"241" 48 104.707920664455 73.2749771948597
"242" 48.2 102.85826596382 77.6846295915691
"243" 48.4 103.550640130442 78.2449936554347
"244" 48.6 105.248907541307 78.5634871135705
"245" 48.8 107.465824116893 78.2978107853619
"246" 49 109.519097484757 78.142373389395
"247" 49.2 110.436578877692 77.9152847173402
"248" 49.4 112.589835344693 77.4657620022011
"249" 49.6 114.570167958301 78.076942498495
"250" 49.8 115.293677532457 80.2916187067513
"251" 50 116.943842574062 82.6169480065644
"252" 50.2 118.691367040982 83.3477163569562
"253" 50.4 119.222086845632 82.3843060055247
"254" 50.6 118.581868788216 82.2758998021208
"255" 50.8 117.859699450724 82.3103752714339
"256" 51 116.405582618487 82.7067957335603
"257" 51.2 116.44031029879 82.5144998865088
"258" 51.4 116.297247224999 83.0584619435181
"259" 51.6 115.976609584109 84.2377268302696
"260" 51.8 115.610209563628 86.0134431579492
"261" 52 114.539309720294 88.1530652549198
"262" 52.2 112.804161134508 89.8693129979408
"263" 52.4 110.358019907311 92.1072802873325
"264" 52.6 107.800714361381 93.488921604257
"265" 52.8 104.968566663229 95.1247631938475
"266" 53 101.503716627094 97.1588402960363
"267" 53.2 100.588959016088 97.4161167633425
"268" 53.4 99.5886727587778 97.475531958303
"269" 53.6 96.6346951955733 98.1218151434201
"270" 53.8 92.5601722891382 99.2574893177059
"271" 54 88.6178613560206 99.2081060340916
"272" 54.2 84.3319382128396 98.7597174646486
"273" 54.4 79.5693356376828 98.1484050799591
"274" 54.6 75.2807824392409 98.307214740784
"275" 54.8 69.8911224056535 97.9793603782174
"276" 55 65.030971820386 98.3921936512037
"277" 55.2 60.7145277385855 98.83240081558
"278" 55.4 55.8673812009822 99.3244860589254
"279" 55.6 50.0814738602191 100.841971558436
"280" 55.8 44.0975511307585 102.354984413662
"281" 56 38.2641682236106 104.56560806533
"282" 56.2 32.52849930791 106.106426449734
"283" 56.4 27.4109651720832 105.491453824554
"284" 56.6 24.6439921356857 102.433865000641
"285" 56.8 20.1850247658082 98.4597785747305
"286" 57 15.4523675868848 94.5126844411279
"287" 57.2 12.3633194139411 89.837096188034
"288" 57.4 12.5273535440013 85.1342635212471
"289" 57.6 14.5177539622634 81.3822629460515
"290" 57.8 18.0193763593407 77.3551147653912
"291" 58 19.8423284191045 76.3147628932155
"292" 58.2 21.9680022886693 76.3695996949758
"293" 58.4 23.4024152732261 76.0172345490866
"294" 58.6 25.0855255075708 74.9518022982157
"295" 58.8 26.3330129099435 73.6885307265949
"296" 59 28.1137099004602 73.2660388205096
"297" 59.2 28.8643844110171 72.9335409721586
"298" 59.4 29.2094546818664 70.7176771815645
"299" 59.6 29.1008639707557 68.1823205960826
"300" 59.8 27.8084352032442 65.3072727831354
"301" 60 27.4043530589666 60.7157404733321
"302" 60.2 27.7066883432185 56.7438733649382
"303" 60.4 27.5228142013978 52.2403534060241
"304" 60.6 25.2788722151696 49.2891703852352
"305" 60.8 23.9922419213889 44.8875395430261
"306" 61 25.6178540547322 40.8256791210839
"307" 61.2 28.3007469490139 37.7566368455499
"308" 61.4 31.6897682358263 34.2137448364786
"309" 61.6 36.3510039137585 31.1860741799433
"310" 61.8 41.0929800133315 28.3314613058992
"311" 62 46.3370763272085 27.7752408061105
"312" 62.2 52.3836139054551 27.5844097551677
"313" 62.4 58.1119665424806 27.1348865184804
"314" 62.6 62.527347418843 28.6046750774671
"315" 62.8 65.9268313123647 32.0943545318186
"316" 63 69.8525362542444 36.2773666254261
"317" 63.2 72.2374691873591 41.222615058479
"318" 63.4 74.8941996748074 46.4771995185597
"319" 63.6 76.1964435967548 51.8080456328513
"320" 63.8 78.633787145852 57.5543992339634
"321" 64 81.5745905631705 62.2259082591956
"322" 64.2 86.1937205871236 64.5722950964943
"323" 64.4 92.0578955337899 65.3621126974107
"324" 64.6 98.0163456207679 65.6615525120245
"325" 64.8 103.966671791045 65.7699756187246
"326" 65 110.018774104223 65.1795000892987
"327" 65.2 115.215428564412 64.8069067760673
"328" 65.4 119.69546466077 63.8395692160449
"329" 65.6 120.344153533069 65.6329998075351
"330" 65.8 118.965655031602 68.3930974091037
"331" 66 117.108626668707 72.0300747162092
"332" 66.2 113.919613057859 73.9032033088777
"333" 66.4 110.592174999247 77.4075524082359
"334" 66.6 107.782819319596 79.7682597242532
"335" 66.8 103.940893860849 81.3172309221499
"336" 67 98.8732474259292 82.0291688406528
"337" 67.2 93.6735768647901 83.6924405217411
"338" 67.4 89.5839147570584 86.6076719651004
"339" 67.6 86.3899366608805 87.9710486922332
"340" 67.8 83.1053737873133 87.0952938333683
"341" 68 77.8681716768404 86.6914235446975
"342" 68.2 73.0911658886392 87.3671080051236
"343" 68.4 68.4762226666372 89.0519422145426
"344" 68.6 64.5293959840134 90.5209349783709
"345" 68.8 60.3545622824911 89.5194525030861
"346" 69 56.1383716813038 85.6364050349762
"347" 69.2 51.7239887185869 82.4157116875022
"348" 69.4 47.2580219806691 79.3655450595325
"349" 69.6 41.8683856380469 77.0340798692899
"350" 69.8 36.4510402158978 76.0800442300228
"351" 70 32.3397260742478 78.2773080988554
"352" 70.2 32.0697010808992 77.8776582849719
"353" 70.4 32.1179042712042 75.8224718662717
"354" 70.6 31.8023070366737 73.655931928076
"355" 70.8 32.3707185481476 73.195489728982
"356" 71 32.4906936384395 72.0428899161259
"357" 71.2 33.774193612467 69.7596466321509
"358" 71.4 33.8791339062801 67.8694199026588
"359" 71.6 33.0849606944241 65.5450084381216
"360" 71.8 32.916514196324 63.3869101785154
"361" 72 33.9234235738184 61.3943218693511
"362" 72.2 35.3392228064805 59.2960857416576
"363" 72.4 37.0381225043995 56.9082405458333
"364" 72.6 37.9524089229009 53.9040995145501
"365" 72.8 39.3119967512442 50.5006458859917
"366" 73 40.6213634315684 47.3796511364926
"367" 73.2 41.668968917259 43.5749514512099
"368" 73.4 42.7230429254888 40.3843730290019
"369" 73.6 45.0463572141926 37.4876762379109
"370" 73.8 47.807070090251 34.1969524102244
"371" 74 50.8134624742551 30.7479076412069
"372" 74.2 53.9797937460535 27.4513992945064
"373" 74.4 56.8769312931398 23.7612855388397
"374" 74.6 60.3481031867304 20.5514203293494
"375" 74.8 64.763490559441 18.394888366873
"376" 75 69.476634685803 16.9309510447136
"377" 75.2 73.7815100877219 17.1202025870107
"378" 75.4 78.5723816357791 17.1743447459144
"379" 75.6 83.8955060317818 17.6042181357679
"380" 75.8 89.3238925940724 19.7569223358885
"381" 76 93.6284175583229 22.9371498033297
"382" 76.2 95.8489116161163 27.1053533514403
"383" 76.4 96.9218867788971 31.0842538953026
"384" 76.6 98.0442627992553 35.8362125235951
"385" 76.8 99.1030169938851 41.016851770121
"386" 77 101.094950504608 46.0655582820695
"387" 77.2 102.600542611199 51.2456223181845
"388" 77.4 105.264842954983 55.4573422410161
"389" 77.6 108.079660539768 57.8972299512239
"390" 77.8 110.289246060461 61.2847557032923
"391" 78 110.658840560584 65.6659206911435
"392" 78.2 108.076399489181 68.052212582362
"393" 78.4 103.900538416645 69.3805903995155
"394" 78.6 99.4901615836271 72.0293815636095
"395" 78.8 94.295532774336 74.4592886814901
"396" 79 89.1438413872523 76.3585573736512
"397" 79.2 82.8864085637686 77.4801876128306
"398" 79.4 76.8408343252924 78.0892374576361
"399" 79.6 71.151918602009 79.4921242648315
"400" 79.8 65.1146089205497 79.7536799490143
"401" 80 59.7943271165952 79.9094589503789
"402" 80.2 55.2916222634077 79.5780353065574
"403" 80.4 50.3713199678021 78.1417785582953
"404" 80.6 44.9788609038571 77.3235466244193
"405" 80.8 39.588202390438 75.9020849953182
"406" 81 34.3160424177036 75.2360610478169
"407" 81.2 30.2989018278951 73.0639488012346
"408" 81.4 29.0383027082683 69.4014041548808
"409" 81.6 27.5187209868938 64.9085884756611
"410" 81.8 27.1077787045607 60.2938843582967
"411" 82 27.0533311837456 55.491215972531
"412" 82.2 28.2169996218115 50.695439191456
"413" 82.4 30.2700613557039 45.960867096303
"414" 82.6 31.9986334637488 40.8317943522786
"415" 82.8 35.271651387267 36.849914433541
"416" 83 39.074972443364 33.1076730152923
"417" 83.2 43.7225850343741 30.8586493802357
"418" 83.4 48.7047356617388 29.8936286613008
"419" 83.6 54.324020339219 29.0140749382473
"420" 83.8 59.8731037916035 29.6787842608364
"421" 84 65.256806546763 30.8317585485649
"422" 84.2 70.5046276496001 33.1558991075099
"423" 84.4 74.80471089989 36.5811472816575
"424" 84.6 79.760603555185 39.5532863338362
"425" 84.8 83.9367609415029 43.3844475550538
"426" 85 87.6214540670691 47.3381922498647
"427" 85.2 91.2636140088671 50.9999649281005
"428" 85.4 95.1759523844043 54.6703611970436
"429" 85.6 97.4852511746762 58.9657492311046
"430" 85.8 99.4743677081231 64.169779430784
"431" 86 101.482782265493 68.9594426995049
"432" 86.2 102.009171012055 73.2867967960532
"433" 86.4 100.007086720044 75.9079659859035
"434" 86.6 96.9949076818775 77.657615831034
"435" 86.8 93.6714073224693 80.585363949403
"436" 87 89.1655078737946 82.8985861253859
"437" 87.2 85.3098092142143 84.7445156455756
"438" 87.4 81.0251808155994 85.7570750780412
"439" 87.6 75.4584391432181 86.1230062845844
"440" 87.8 69.79376915212 86.3204728884308
"441" 88 64.3608951257838 85.0958448945479
"442" 88.2 59.656115531923 84.9282817911261
"443" 88.4 53.9016983006292 84.9605371114614
"444" 88.6 48.7219992644216 86.3565433484837
"445" 88.8 45.4697893249676 86.5970231242059
"446" 89 41.8934538734786 83.8895139282917
"447" 89.2 38.0110368358782 81.627815522057
"448" 89.4 33.5816595797952 79.4708934986963
"449" 89.6 29.3229431215971 76.782950406702
"450" 89.8 26.4891360041744 73.2774078202142
"451" 90 23.8393309737877 69.3828073085825
"452" 90.2 20.7867220462011 65.6043385821751
"453" 90.4 19.0940117864037 62.7354291541774
"454" 90.6 19.2659748029633 59.5999900192278
"455" 90.8 20.1952752373499 55.827402133275
"456" 91 21.6512379318082 51.5987496407178
"457" 91.2 24.0582724854636 47.9781049782309
"458" 91.4 27.9654478656608 44.7122443054815
"459" 91.6 32.0345006234384 41.0335077222569
"460" 91.8 36.0961908613048 37.3806360380135
"461" 92 40.1307114241212 33.8708375494961
"462" 92.2 45.0065696576058 30.2942937131812
"463" 92.4 50.2382653914133 27.0684897606656
"464" 92.6 54.9970184863301 23.5790647053251
"465" 92.8 60.9886496020197 21.3881910811035
"466" 93 66.5278240225659 20.1549528140833
"467" 93.2 72.8348523692118 19.4618952769001
"468" 93.4 79.0014474347748 19.2201775877089
"469" 93.6 85.3665006726972 18.5336163537243
"470" 93.8 90.7635481354732 17.5690250504666
"471" 94 92.8681682915772 15.0927865638079
"472" 94.2 92.83633006213 15.0637830592997
"473" 94.4 93.7945038001082 16.8940787639916
"474" 94.6 94.0231340438252 20.4383596307
"475" 94.8 94.0941520606502 24.0826495659837
"476" 95 94.920844686369 28.0243134349889
"477" 95.2 96.625349296864 32.4471030620013
"478" 95.4 97.3771127671928 37.2143855662677
"479" 95.6 98.1752548338029 40.9589942665229
"480" 95.8 98.605649390532 45.3978775145574
"481" 96 97.8059489815912 50.5224104065726
"482" 96.2 97.0931719071571 56.1385737194933
"483" 96.4 96.7130867891192 61.8338526965325
"484" 96.6 98.0188628654947 67.3353375314187
"485" 96.8 99.9131529896468 72.5996625149155
"486" 97 101.501108369608 76.6960908581876
"487" 97.2 102.548011716236 76.1265384529264
"488" 97.4 104.265232080093 75.3474756489596
"489" 97.6 107.095802343946 75.2244329458374
"490" 97.8 111.820685474722 75.8173787758306
"491" 98 112.609682931953 74.6096478653608
"492" 98.2 113.471666492566 73.4410774708388
"493" 98.4 116.859776094604 72.7994760965804
"494" 98.6 119.4223647239 71.0519016378967
"495" 98.8 119.96173900261 70.2560137555079
"496" 99 120.720040112066 68.8911362815246
"497" 99.2 122.170047070739 67.3811638622976
"498" 99.4 122.530606545334 65.0630346457214
"499" 99.6 123.395827819221 63.0872315867132
"500" 99.8 123.52566309323 62.1353546903767
"501" 100 123.997430080511 61.4338380230591
"502" 100.2 124.067956106643 59.0937733564777
"503" 100.4 124.320104656212 56.020176327997
"504" 100.6 124.242833287341 53.1167141261905
"505" 100.8 124.083552909579 50.0830667236619
"506" 101 123.867955046581 47.5301816015396
"507" 101.2 122.683955224987 44.6174114799167
"508" 101.4 122.083444780812 40.9648383647347
"509" 101.6 121.136779358695 39.2490127821046
"510" 101.8 119.843637679289 37.6109925529375
"511" 102 119.376058926933 35.0105200787343
"512" 102.2 119.140511423235 34.6979174137928
"513" 102.4 119.552500009807 35.4989193023598
"514" 102.6 120.011781048824 36.8636847988261
"515" 102.8 120.676092398017 38.2936776545679
"516" 103 121.597341611757 39.5269150140457
"517" 103.2 122.357650258873 41.0593889207172
"518" 103.4 122.892324931796 42.491405776791
"519" 103.6 123.269327966784 44.5484601474977
"520" 103.8 123.76974887617 46.8649723723499
"521" 104 124.250437752016 49.9404200982045
"522" 104.2 123.341537999561 53.0653887475727
"523" 104.4 123.297153484991 57.3015411044341
"524" 104.6 123.332488811034 60.9504292629883
"525" 104.8 123.083092376853 63.2433682495947
"526" 105 121.776145453728 64.7961196608403
"527" 105.2 119.58837135719 66.3457538889953
"528" 105.4 118.235134824266 69.5483806564557
"529" 105.6 116.185947346023 73.0961309803558
"530" 105.8 113.54215630211 76.355597382656
"531" 106 110.495582900478 79.3704305264421
"532" 106.2 106.724918787264 81.4872235950761
"533" 106.4 102.518086411481 83.9495554758415
"534" 106.6 98.7397545112935 84.6900447203173
"535" 106.8 94.7429665466136 86.170358075953
"536" 107 91.0258186432463 88.5535207051051
"537" 107.2 87.8131742528953 89.3096746672833
"538" 107.4 83.544244345347 90.9267447590724
"539" 107.6 79.297478469213 91.8804947117178
"540" 107.8 75.11355752235 92.8740877531206
"541" 108 70.5031629276692 94.4515783621604
"542" 108.2 67.5661755039391 97.5681725352556
"543" 108.4 65.6308122232003 100.503678899623
"544" 108.6 63.8976283559772 103.168191979296
"545" 108.8 62.0584408734906 106.391277741841
"546" 109 60.830642814101 109.79920909608
"547" 109.2 58.7127392535823 110.872788761067
"548" 109.4 56.0535461715535 109.336224727286
"549" 109.6 53.7636019427587 107.199430712737
"550" 109.8 50.5361157031593 104.541347515125
"551" 110 47.5127978474527 100.636354654041
"552" 110.2 43.6560837684463 97.4416938434224
"553" 110.4 40.400745030727 94.0923068663802
"554" 110.6 37.0663649032838 90.1036201709253
"555" 110.8 34.5852595216589 86.449053366288
"556" 111 34.7947091404879 83.3654983873109
"557" 111.2 34.7553812493981 79.2086869254385
"558" 111.4 34.7837631549287 77.1632347869754
"559" 111.6 35.2602491127756 74.1898293703896
"560" 111.8 36.3860239325631 70.9509035755673
"561" 112 36.6377360856736 66.547391343108
"562" 112.2 36.6932808843387 61.8083881932219
"563" 112.4 36.2694467919571 57.3312240707537
"564" 112.6 37.899772647531 52.735646843832
"565" 112.8 41.0932937647966 49.4846337835178
"566" 113 45.2310030750675 48.0489071726959
"567" 113.2 49.8843179664756 48.5698216151627
"568" 113.4 54.9412233611533 47.432893396911
"569" 113.6 60.3710983371747 45.6733531957691
"570" 113.8 65.634870661082 42.9462725778904
"571" 114 69.3832803076293 39.6551675728998
"572" 114.2 74.2047066910342 35.9650592863689
"573" 114.4 79.4244222219708 34.0539068301595
"574" 114.6 84.9792298000281 33.754405997183
"575" 114.8 90.5993645301842 35.5361310493382
"576" 115 95.3876507150169 38.8572974741715
"577" 115.2 97.8086439835846 42.996315560152
"578" 115.4 98.504309458091 48.2673004469692
"579" 115.6 98.986111490557 54.1882392777685
"580" 115.8 99.3715697725509 60.0059769805701
"581" 116 100.330186650516 65.7365742596987
"582" 116.2 102.205037455898 72.2844989235583
"583" 116.4 101.414645287642 77.9831449477768
"584" 116.6 98.1759599831829 80.1459041337143
"585" 116.8 92.9666577334989 81.3052850583079
"586" 117 89.1571947474673 82.7706541317492
"587" 117.2 86.5584516653212 84.3065747341566
"588" 117.4 83.5799262805374 84.7814518039665
"589" 117.6 78.5918048172786 84.9017613670123
"590" 117.8 73.2232535321983 84.8251306972166
"591" 118 67.7716047746759 86.3539035979604
"592" 118.2 62.6340480580533 89.1124874941181
"593" 118.4 59.4018379482642 90.9048521904543
"594" 118.6 57.5663582310656 89.1200041383265
"595" 118.8 53.9766494394448 86.8406681339616
"596" 119 48.9446766937815 84.7799734064132
"597" 119.2 43.3994742375746 82.4517830513573
"598" 119.4 39.3105062272744 78.8630238290551
"599" 119.6 37.8664140479717 74.4864193773779
"600" 119.8 36.3812495260052 69.2990806222405
"601" 120 35.5443982814159 64.8128209942849
"602" 120.2 36.9552224218442 60.6011792288734
"603" 120.4 37.6695720918408 54.8526100664224
"604" 120.6 39.5034953838826 49.4318870614307
"605" 120.8 41.3662759924053 44.1307398799896
"606" 121 42.5813046899438 38.9635292533373
"607" 121.2 44.5979525640814 34.1044591672956
"608" 121.4 48.2195999887417 30.417796196746
"609" 121.6 53.1609483458424 28.4727757698591
"610" 121.8 59.0162282577739 27.4212858494361
"611" 122 65.1059886262498 26.7640587796693
"612" 122.2 70.6493344110949 27.3059610775716
"613" 122.4 75.825271188464 28.9339683706101
"614" 122.6 80.3616695406002 32.2218843177235
"615" 122.8 84.6189142740434 36.0604684422851
"616" 123 87.9770488889428 40.5869987629941
"617" 123.2 91.5311708836906 44.8929864119555
"618" 123.4 94.6172252111078 50.3876054707247
"619" 123.6 97.1340455809984 55.5011274352233
"620" 123.8 101.011304142839 61.5318458959273
"621" 124 104.428656423486 66.7211724043523
"622" 124.2 107.579321260585 70.0005991488532
"623" 124.4 109.280613651635 69.8661015581845
"624" 124.6 109.698020950213 69.3064498557338
"625" 124.8 109.213621462128 69.6680207876525
"626" 125 108.046975669729 71.3523675919833
"627" 125.2 105.606170391535 73.1306785126247
"628" 125.4 102.666385718431 74.8870350525785
"629" 125.6 100.339224971358 78.2845497474595
"630" 125.8 98.6959487994258 81.3926794601656
"631" 126 95.9391511478345 84.6544959515037
"632" 126.2 92.0973620223131 85.0638433200611
"633" 126.4 84.8038136551272 85.549363875777
"634" 126.6 78.5990239327844 87.5963089343882
"635" 126.8 75.278617664494 89.4527878837032
"636" 127 72.5698277092951 89.8331770753129
"637" 127.2 69.9490197878379 88.2125679754557
"638" 127.4 66.1930811320589 85.1436709115375
"639" 127.6 61.5431415015772 83.5493625424154
"640" 127.8 56.2359504560302 81.8596942256008
"641" 128 50.8361483474053 81.4005872408645
"642" 128.2 45.7939382931667 82.2662927280025
"643" 128.4 41.4606657372259 84.6187939469625
"644" 128.6 41.2731026414395 84.7943126406401
"645" 128.8 39.7755941461355 85.0466133923162
"646" 129 37.2867591635608 87.346682138668
"647" 129.2 34.6250442957694 90.4456950727459
"648" 129.4 32.9118773160622 94.3966679152485
"649" 129.6 32.2713848239712 97.5713783593468
"650" 129.8 31.9074545387645 100.39079429903
"651" 130 32.440900389053 101.081276024416
"652" 130.2 31.7647940485085 101.422604430419
"653" 130.4 31.5964038477478 102.567975869481
"654" 130.6 32.2674365809307 104.20983843906
"655" 130.8 31.9354669944003 104.049341829785
"656" 131 30.5493935457639 103.531342192069
"657" 131.2 28.6756651630764 101.601988721962
"658" 131.4 26.8810487447873 99.3118977629317
"659" 131.6 23.7047404140968 96.5842580753884
"660" 131.8 20.6717802423083 92.2328441448995
"661" 132 17.439133802055 88.1312769452056
"662" 132.2 15.6728394537166 83.3185931692629
"663" 132.4 14.2872909566994 77.6931543758809
"664" 132.6 13.5906452249391 73.0748436901934
"665" 132.8 14.1998080643568 68.7716281184645
"666" 133 15.4716209960494 65.2405638642217
"667" 133.2 17.1301969575303 62.4801894012524
"668" 133.4 17.593545749023 59.2750304423952
"669" 133.6 17.7583273267571 56.4244909561903
"670" 133.8 17.0500398377008 54.0495073479952
"671" 134 15.88604768394 52.1701793094604
"672" 134.2 16.0701520277314 48.9476443735763
"673" 134.4 17.8699324524985 48.2521673475365
"674" 134.6 20.911290945854 48.4171101154281
"675" 134.8 23.1176499255533 49.0394703340505
"676" 135 27.2551598320966 50.0935070752623
"677" 135.2 31.8985423960764 50.4374104399887
"678" 135.4 36.7562138093643 51.2494453793889
"679" 135.6 41.5836750444125 51.0422875467741
"680" 135.8 46.4416696892853 50.5532332435883
"681" 136 50.3720511433408 48.9652079668831
"682" 136.2 53.9463599434791 47.106520321787
"683" 136.4 58.3298625151382 46.2437267745003
"684" 136.6 63.3991885792539 45.8280194836114
"685" 136.8 68.782316090206 46.3313388628
"686" 137 73.2775642899272 48.4946298998306
"687" 137.2 76.7177089586473 51.7087120370676
"688" 137.4 80.716781751835 55.8016932306684
"689" 137.6 83.9765484616204 60.1848398429427
"690" 137.8 86.3602323318377 65.6388803579005
"691" 138 87.6442714890396 71.2967878023772
"692" 138.2 87.08550334802 77.0083254300741
"693" 138.4 86.2582161540244 82.4254760128901
"694" 138.6 85.9674178439511 83.5724478913351
"695" 138.8 87.3176218232946 83.4964761345415
"696" 139 88.7750958957004 82.7076297124607
"697" 139.2 91.4094059979086 82.1214417657375
"698" 139.4 94.788510887655 81.4235200684047
"699" 139.6 99.3630583485857 80.8738554132666
"700" 139.8 102.245346101227 80.0485081682978
"701" 140 103.736500734209 78.4178827585398
"702" 140.2 104.607960963841 77.1878528068548
"703" 140.4 106.306160848412 76.9371907737466
"704" 140.6 109.89978538374 76.9812324714444
"705" 140.8 113.20140928177 75.6813194284551
"706" 141 116.485607303917 73.9782897116096
"707" 141.2 120.728303700885 72.3926620375707
"708" 141.4 122.115786458325 71.5979480106223
"709" 141.6 121.931687367703 69.9313101706512
"710" 141.8 122.965481368394 67.7730834025833
"711" 142 122.858332816999 65.8289138461134
"712" 142.2 124.06900369341 62.8217750082687
"713" 142.4 124.171759598701 60.872947163583
"714" 142.6 124.055123938291 58.2359393384081
"715" 142.8 124.799483014684 55.1461317375144
"716" 143 124.551542392679 53.6885300665137
"717" 143.2 123.887748980711 53.150287901372
"718" 143.4 123.605308036516 51.4992126456914
"719" 143.6 124.217928518449 51.0571687978547
"720" 143.8 124.113553439939 51.5894340162393
"721" 144 123.782969218285 52.1402967567959
"722" 144.2 124.041966153177 53.2453708666689
"723" 144.4 124.239771202442 54.511751420533
"724" 144.6 124.680758868339 56.0634327127235
"725" 144.8 124.906469621298 57.0798357453331
"726" 145 125.313998051871 59.0593132833149
"727" 145.2 125.397915737851 61.3304797160587
"728" 145.4 125.262128161473 64.0345432124609
"729" 145.6 125.101182249745 66.3265508681207
"730" 145.8 124.952883727009 68.9425825013844
"731" 146 124.531617787555 72.0234336506678
"732" 146.2 123.901329403317 75.0361785616806
"733" 146.4 123.313575655803 78.2225192435672
"734" 146.6 122.114225000594 81.1205471203074
"735" 146.8 121.023015688601 85.1422159002272
"736" 147 119.194918384963 87.956702185957
"737" 147.2 116.983653796068 92.5676065652609
"738" 147.4 116.071657775788 93.6075720363562
"739" 147.6 115.339031273287 94.2966363464959
"740" 147.8 113.814690402034 96.9998990667675
"741" 148 113.285935262115 97.8310696612888
"742" 148.2 112.339666641818 98.0071522265232
"743" 148.4 110.851763145977 99.7581585153692
"744" 148.6 109.172272424357 102.720366666028
"745" 148.8 106.57218314674 104.657450381701
"746" 149 104.116939400547 107.539766664347
"747" 149.2 101.71855740019 110.656179392795
"748" 149.4 99.6401817620981 111.329304041133
"749" 149.6 96.5909546530663 113.383197408547
"750" 149.8 92.7992363330122 116.513548974251
"751" 150 89.8929232536073 118.165943521665
"752" 150.2 86.4205164213053 119.401247103862
"753" 150.4 84.4890634085446 120.571992172985
"754" 150.6 84.3119248931485 120.767608404159
"755" 150.8 82.4372961589929 121.588344882155
"756" 151 79.5841264914374 122.601837852096
"757" 151.2 75.9696461638299 123.30122277499
"758" 151.4 71.7520616570422 123.912294118253
"759" 151.6 67.4031684400307 124.661460128741
"760" 151.8 63.9681211841152 124.935874682075
"761" 152 60.782897194811 124.734293322619
"762" 152.2 56.3698026288431 124.160193497901
"763" 152.4 51.4218088036453 123.435954886576
"764" 152.6 47.2811710189812 122.495977953406
"765" 152.8 43.8460380746068 121.297324828188
"766" 153 39.5189500686577 119.979928117389
"767" 153.2 35.3902963653365 117.990375785368
"768" 153.4 31.5332433927355 115.863609999955
"769" 153.6 27.117669057864 114.069056422932
"770" 153.8 23.3335045728722 111.427451521863
"771" 154 20.0257159543595 108.684052636701
"772" 154.2 16.9472103550587 106.11953319201
"773" 154.4 13.6627601153262 102.172730946402
"774" 154.6 11.4045327749182 98.4138977659413
"775" 154.8 9.03065462509819 94.1731254903357
"776" 155 8.17886543387096 89.1431510279951
"777" 155.2 7.65692117229446 84.8922388030518
"778" 155.4 8.07484420400968 81.3804084559368
"779" 155.6 9.64501812634713 77.8307865700331
"780" 155.8 11.323235234557 75.6427098392559
"781" 156 13.5876644905971 73.4090048387766
"782" 156.2 15.1400273135851 72.4834206057368
"783" 156.4 16.0686855767005 72.2213769677908
"784" 156.6 17.5236484506154 71.7797664640109
"785" 156.8 19.5968082671778 71.1921795714417
"786" 157 21.6736964039732 71.5764410699236
"787" 157.2 24.3777092449559 71.0320542667251
"788" 157.4 26.5990928720988 69.4324865074147
"789" 157.6 26.8328226282191 66.5906222392949
"790" 157.8 26.2673024544039 63.4934366040531
"791" 158 25.6125080376163 60.2068962322554
"792" 158.2 26.0495498953935 56.0526815180711
"793" 158.4 25.8758082051003 51.9409739660867
"794" 158.6 25.2156390680074 48.0739644599424
"795" 158.8 25.6354315450491 43.4510974590661
"796" 159 26.4607096738855 38.9399357136333
"797" 159.2 28.472136034277 35.9663602869699
"798" 159.4 31.9827693362134 34.8875168972377
"799" 159.6 35.7596708256821 35.0836948677226
"800" 159.8 40.2748766924466 36.2196300899203
"801" 160 44.3646826261909 38.1877464333205
"802" 160.2 48.6621959061314 39.0036592616349
"803" 160.4 53.349179237933 38.2416718421666
"804" 160.6 58.6709254874873 37.3010494537358
"805" 160.8 63.8231482348782 36.2855954244696
"806" 161 68.2735546343731 34.7797917542569
"807" 161.2 72.8899891942696 32.4858614245137
"808" 161.4 77.6169153177335 30.3502542370482
"809" 161.6 82.4781609285115 30.1477547024557
"810" 161.8 87.5097410166107 31.2952934930474
"811" 162 91.9843927061927 32.8101678498175
"812" 162.2 95.4643995494512 35.8724866967466
"813" 162.4 98.7177824420605 40.1268872776403
"814" 162.6 100.80580261317 45.3677598926138
"815" 162.8 102.12017417648 50.4217236285832
"816" 163 102.11975835062 55.8497218784982
"817" 163.2 101.219690170508 59.7727980781765
"818" 163.4 99.5491242388491 62.735973841371
"819" 163.6 97.0149041310889 65.6982743385693
"820" 163.8 94.7805543313749 69.9215793828502
"821" 164 95.585553780698 74.8799484868587
"822" 164.2 98.0622796780041 76.8803909622325
"823" 164.4 100.395602801634 76.6818579072081
"824" 164.6 104.568456086773 77.1096417907334
"825" 164.8 109.300952613148 76.6359369146594
"826" 165 112.971640751717 74.5767842443099
"827" 165.2 116.932035855188 72.1263441354624
"828" 165.4 119.308903130636 70.2644530787914
"829" 165.6 118.16727608353 70.3845402085174
"830" 165.8 116.625034726131 69.8496798080038
"831" 166 115.797468575292 68.5946731092612
"832" 166.2 114.365060409243 67.933100970008
"833" 166.4 112.382430196116 65.1226664713591
"834" 166.6 110.986889690004 64.3312551834232
"835" 166.8 109.159263435805 62.5071139542165
"836" 167 106.478960896349 58.3545437639087
"837" 167.2 104.11843839894 53.9936284258096
"838" 167.4 102.660662964676 49.3604534834477
"839" 167.6 101.903389032933 44.2086614822034
"840" 167.8 103.014714382299 40.6796910954952
"841" 168 105.025271951413 38.9897331805805
"842" 168.2 106.823033699555 37.4673184746208
"843" 168.4 108.627155420384 37.0617473330835
"844" 168.6 111.091562234836 35.9211555296435
"845" 168.8 113.976246608416 33.6788353575112
"846" 169 114.978316847563 30.5343605048168
"847" 169.2 113.305421440526 29.7260727054803
"848" 169.4 111.433655785162 26.9228927549798
"849" 169.6 110.159158832393 23.5650661721793
"850" 169.8 108.51060346951 19.1121016702672
"851" 170 105.708842725626 18.4603787248402
"852" 170.2 101.794977118861 17.1593598211848
"853" 170.4 97.6608415275366 14.5827568464536
"854" 170.6 94.6718993771975 11.1985643812629
"855" 170.8 92.8144174726845 7.50670043144712
"856" 171 89.207476615463 7.24251890187121
"857" 171.2 85.3738248927198 5.12455065668593
"858" 171.4 83.0538056171159 2.95207305904196
"859" 171.6 81.2601634338906 3.66894892308925
"860" 171.8 77.4570289332385 2.71761902526977
"861" 172 73.6793595997047 0.746914068111239
"862" 172.2 70.9618560202987 0.857042309461991
"863" 172.4 67.729727494351 1.79723316447331
"864" 172.6 63.708998995553 1.91010840294438
"865" 172.8 59.7738082975882 0.448045949471486
"866" 173 58.5376617251715 0.315865860031274
"867" 173.2 58.9254476300491 0.478761443120013
"868" 173.4 59.1848619102083 0.172932510614673
"869" 173.6 59.7144062766199 0.791475993239527
"870" 173.8 60.483069498766 0.976986315538208
"871" 174 60.9040696666915 1.61678736332525
"872" 174.2 61.3273800327854 2.22987462016888
"873" 174.4 61.7887530169891 2.77373727629235
"874" 174.6 62.298214792414 4.27508479766099
"875" 174.8 62.7638006620873 5.16283278566627
"876" 175 62.6456408925548 7.17257610389342
"877" 175.2 61.9920880698052 10.039190391259
"878" 175.4 60.8911975864303 13.1075186897876
"879" 175.6 59.7171035313169 16.2686600382762
"880" 175.8 59.5238782796104 19.8940726361339
"881" 176 58.3894174243651 23.7602667480727
"882" 176.2 56.4030326653571 28.4505750741663
"883" 176.4 54.6508816863308 32.8948112903431
"884" 176.6 53.1570878112798 37.6348695280549
"885" 176.8 51.8965098501722 43.274134084242
"886" 177 51.1588954282386 47.6251488799709
"887" 177.2 49.7709692388035 52.0405126507356
"888" 177.4 48.7062853751905 56.1844956396418
"889" 177.6 46.7890566953098 60.2739066958644
"890" 177.8 43.9753681149298 64.2033942354871
"891" 178 41.0603821144342 67.6630272686965
"892" 178.2 39.4549588599361 71.4690880945179
"893" 178.4 39.8339291973079 75.3099618783015
"894" 178.6 41.1637977837875 76.7480054771562
"895" 178.8 43.0927417127975 79.0924946533471
"896" 179 45.4261604178294 81.3541012031749
"897" 179.2 46.9751019530024 82.289359808683
"898" 179.4 48.4227817292994 82.6983834217981
"899" 179.6 51.184050256422 84.0350190955316
"900" 179.8 54.1828854305016 87.0315572232051
"901" 180 55.7025687440387 87.5924722613094
"902" 180.2 56.8756067902604 87.6503806748705
"903" 180.4 59.8616880798182 88.6782364757482
"904" 180.6 63.5646613770065 89.146286222929
"905" 180.8 66.4322099057419 90.3733886506405
"906" 181 67.4655499739972 92.3400936596991
"907" 181.2 66.4298890702637 93.3062161234461
"908" 181.4 65.5238161637843 94.1526758871402
"909" 181.6 64.9971286512863 95.3667377980271
"910" 181.8 64.0298212038949 98.4213597597664
"911" 182 63.1711976048621 101.634835709999
"912" 182.2 63.0554369969826 103.580742411346
"913" 182.4 61.2303659744719 105.803194312996
"914" 182.6 58.7644453833997 108.634778223515
"915" 182.8 55.582760495305 111.898162897912
"916" 183 52.1840400517794 114.923116033066
"917" 183.2 48.8810846022813 117.515727597317
"918" 183.4 45.0671714303846 119.623418283696
"919" 183.6 44.6754800110044 119.912934289766
"920" 183.8 45.0242157233149 118.991182773504
"921" 184 43.6996315795115 117.582204534618
"922" 184.2 42.0025920405736 116.274221194148
"923" 184.4 39.0446464832015 114.52539388117
"924" 184.6 35.426132837586 112.624744377013
"925" 184.8 31.477396148528 110.149218857605
"926" 185 27.7876193029417 107.157651642474
"927" 185.2 23.9246423656728 103.740329400802
"928" 185.4 20.7883380432929 99.691434608048
"929" 185.6 17.0632607060446 95.2080692565279
"930" 185.8 13.9823743270885 90.5697072034104
"931" 186 11.297188195269 85.8176873705625
"932" 186.2 9.85492717842161 81.2375907668148
"933" 186.4 9.922352052465 77.0862883964168
"934" 186.6 10.9057750984889 73.903522730377
"935" 186.8 12.4832390793824 70.7203010818823
"936" 187 12.8185563466078 67.3803288229595
"937" 187.2 13.4311155857757 64.3704310312645
"938" 187.4 14.8713940790784 63.59914502574
"939" 187.6 15.2548309734226 62.3649812658965
"940" 187.8 15.0678257968041 59.8412250105103
"941" 188 15.7229975525926 57.6278673915918
"942" 188.2 15.871442426815 54.0637225011015
"943" 188.4 15.9157737045692 50.2825675957548
"944" 188.6 14.6886124953281 46.8970588239225
"945" 188.8 12.7730575491462 43.9136795171662
"946" 189 12.5291599527232 43.2736617151046
"947" 189.2 12.9008105157322 43.1941916198773
"948" 189.4 14.577688776401 40.6568348746054
"949" 189.6 17.2229989566339 39.8677602687381
"950" 189.8 20.1550685060904 38.6391191588569
"951" 190 21.4873286831722 38.2081471570778
"952" 190.2 22.0810222364228 37.9914692853916
"953" 190.4 22.3186537037488 38.5729825712831
"954" 190.6 24.0060433764159 38.4328602736403
"955" 190.8 25.8872056224391 39.3222384083808
"956" 191 27.8493591972649 41.2918016466975
"957" 191.2 30.9530055900288 44.3941463796954
"958" 191.4 34.1066610933823 48.2004138356761
"959" 191.6 36.2679451194264 53.2558965468605
"960" 191.8 38.4384572338087 57.8880639345107
"961" 192 40.0616557700224 62.5089662322806
"962" 192.2 41.8507750826415 66.9935232812499
"963" 192.4 44.4279158849238 71.4651462603497
"964" 192.6 47.5662668737536 74.5225371607914
"965" 192.8 51.2226646134581 76.4158674135738
"966" 193 54.4286808676321 78.6894159209856
"967" 193.2 57.3025531453291 80.8590229837264
"968" 193.4 58.917417962229 83.5864433377033
"969" 193.6 59.1247351899268 85.5568775119872
"970" 193.8 57.8062154042654 86.7384288599546
"971" 194 55.5369900949451 87.7565988088458
"972" 194.2 52.7879694129116 87.571449204931
"973" 194.4 50.7374719864085 87.6366328825033
"974" 194.6 48.4711198839378 88.1079462735909
"975" 194.8 49.0114367921221 88.5326925065988
"976" 195 50.5669975618301 89.3815183448271
"977" 195.2 51.9234156462145 90.0704330955203
"978" 195.4 53.1269400499614 91.952312666916
"979" 195.6 54.2536035602003 95.0251555910674
"980" 195.8 55.9866674431118 97.3556385961273
"981" 196 58.1165441331935 101.449978314669
"982" 196.2 58.8763886731859 105.166759761
"983" 196.4 59.0502694584203 109.188930064793
"984" 196.6 59.1615702212952 112.841833204946
"985" 196.8 58.2943327312776 117.529010206446
"986" 197 57.1156886827811 120.724706814617
"987" 197.2 57.5606808063533 121.747431052328
"988" 197.4 58.5229344631261 121.844134003229
"989" 197.6 60.009362705444 121.517623913339
"990" 197.8 61.5716619949512 121.501022983187
"991" 198 62.9629702531331 121.225287375859
"992" 198.2 65.0791636446469 121.540449041153
"993" 198.4 67.0220858244739 121.720161355373
"994" 198.6 69.0830891209467 121.456210903729
"995" 198.8 70.8537632543951 121.242010986144
"996" 199 72.4176120608302 121.104624822995
"997" 199.2 74.4696950966669 120.930866445433
"998" 199.4 77.322378820367 120.842625627783
"999" 199.6 78.7121873424394 120.207553925576
"1000" 199.8 81.349908610508 119.812046621866
"1001" 200 83.8881436338496 119.439568750804
"1002" 200.2 85.9279155664774 118.50952300097
"1003" 200.4 87.8632653537501 117.584593884916
"1004" 200.6 89.7785886795854 116.852725275768
"1005" 200.8 91.4489418235434 116.056943807843
"1006" 201 93.248914006801 114.834630468091
"1007" 201.2 93.8523716766395 114.363090914172
"1008" 201.4 95.9131198625417 113.329213533913
"1009" 201.6 96.3994069145959 112.861042244334
"1010" 201.8 97.0512569134238 112.55595894059
"1011" 202 97.208256957814 111.527785750576
"1012" 202.2 99.0446040794104 110.754061640697
"1013" 202.4 100.217799067014 109.771836383106
"1014" 202.6 100.777770715887 109.149029236411
"1015" 202.8 100.545492918601 108.553844196799
"1016" 203 102.484400957157 106.800043206089
"1017" 203.2 104.120264489924 105.506557026637
"1018" 203.4 105.346668718744 104.611524709178
"1019" 203.6 106.710562416767 103.254788400935
"1020" 203.8 108.833883698009 101.452155068042
"1021" 204 110.836441559095 99.7036020940508
"1022" 204.2 112.168554447238 98.0189833666901
"1023" 204.4 113.718197300073 96.3332215197019
"1024" 204.6 114.621430958388 94.5160331537511
"1025" 204.8 115.440129915625 93.3741236553005
"1026" 205 115.978464006727 91.3594527905302
"1027" 205.2 117.137204548105 89.6637887754785
"1028" 205.4 117.980652871096 88.5017448811723
"1029" 205.6 119.59598743836 86.7956715513574
"1030" 205.8 119.829262947636 86.5222335491598
"1031" 206 118.604975798872 86.8284229492465
"1032" 206.2 117.810646177435 86.9344162514234
"1033" 206.4 116.339500654216 85.7906259291134
"1034" 206.6 115.417867512141 86.1352557761767
"1035" 206.8 114.532986845686 86.6632822850085
"1036" 207 114.073895609366 86.3395782142936
"1037" 207.2 113.851550936372 85.5821937410721
"1038" 207.4 113.459825530532 84.6110996762537
"1039" 207.6 112.571267807074 82.4045839321607
"1040" 207.8 112.281960441426 79.1983130130923
"1041" 208 111.789291345106 77.1311867699593
"1042" 208.2 110.148026735049 74.4459098231735
"1043" 208.4 107.953067239991 72.8472235729824
"1044" 208.6 105.182529350376 71.5851039961258
"1045" 208.8 101.835145935934 69.0074619564395
"1046" 209 98.9393212506317 66.1643567496367
"1047" 209.2 95.8891882742116 63.7593162019174
"1048" 209.4 92.4061034849131 61.8427925741271
"1049" 209.6 88.399748260862 61.8054640964969
"1050" 209.8 83.7494378372095 63.3716648730325
"1051" 210 80.2230425326781 65.9772535411875
"1052" 210.2 77.8331175096219 69.6993314953052
"1053" 210.4 75.144314851461 73.7494570668549
"1054" 210.6 72.4723134208054 77.7572549552293
"1055" 210.8 71.1037191680226 82.1446422448453
"1056" 211 70.7153070720561 83.3880573608102
"1057" 211.2 69.9687463850872 83.7025458030427
"1058" 211.4 68.1574936195547 84.0443329432967
"1059" 211.6 66.0151828810735 83.9182737373039
"1060" 211.8 62.5282119830866 83.6968706432488
"1061" 212 58.103826808794 84.5203104367239
"1062" 212.2 54.9118779504973 86.6171359085987
"1063" 212.4 53.6238229243558 88.6577576870643
"1064" 212.6 54.0399961742042 88.9458867304823
"1065" 212.8 54.7534824077704 89.4756562090692
"1066" 213 54.6506157112407 91.1112649876916
"1067" 213.2 54.4362844028264 93.8782065091002
"1068" 213.4 54.0896932990876 96.9564099754967
"1069" 213.6 54.4456103748262 100.398484054014
"1070" 213.8 55.8509776246792 103.991620280201
"1071" 214 57.2860144388072 107.853343113169
"1072" 214.2 57.4353706328337 111.992713993252
"1073" 214.4 56.6286128896398 116.158436692874
"1074" 214.6 55.7741686105205 119.383834615695
"1075" 214.8 56.7505887868769 121.238466110908
"1076" 215 58.2981797782957 121.444003859197
"1077" 215.2 60.1183144622565 121.321620456346
"1078" 215.4 62.2029143806462 121.771521343107
"1079" 215.6 64.4307986160502 121.807779578864
"1080" 215.8 66.2154730048624 121.53600296162
"1081" 216 67.5240794859489 121.341751388871
"1082" 216.2 68.9122558304942 121.652505429935
"1083" 216.4 69.2928322349617 120.862482240989
"1084" 216.6 68.8488443588643 120.486664645063
"1085" 216.8 69.3200499631848 120.511976946423
"1086" 217 69.6459071952563 120.582146078009
"1087" 217.2 69.6006768099085 120.484079542993
"1088" 217.4 69.7782998005848 120.614725449752
"1089" 217.6 69.8126827294728 120.607505192123
"1090" 217.8 69.8207771332367 120.60650741993
"1091" 218 69.8138085483043 120.647567519648
"1092" 218.2 69.9066676861264 120.655205690654
"1093" 218.4 69.9296426015534 120.715927207211
"1094" 218.6 70.0103841482101 120.81918246647
"1095" 218.8 70.0309746289533 120.838989682966
"1096" 219 69.9557906641365 120.73156177027
"1097" 219.2 70.0501660038804 120.75092573534
"1098" 219.4 70.1065147690624 120.807533904244
"1099" 219.6 70.0409731161628 120.872904518788
"1100" 219.8 70.0738899703337 120.844745066936
"1101" 220 70.1981364374348 120.799864898708
"1102" 220.2 70.2740804771356 120.836778684698
"1103" 220.4 70.1992820435671 120.896350660019
"1104" 220.6 70.1802045202883 120.881213437848
"1105" 220.8 70.2064568371623 120.976515547604
"1106" 221 70.2293407132618 120.932880509023
"1107" 221.2 70.2391306222248 120.870740455129
"1108" 221.4 70.1486926316949 120.953820559882
"1109" 221.6 70.1602636728729 120.966685861967
"1110" 221.8 70.1944432647362 120.868317335833
"1111" 222 70.0918163878541 120.819091170793
"1112" 222.2 70.1081278547661 120.947461164423
"1113" 222.4 69.9165584243493 120.94749346113
"1114" 222.6 69.940922366828 120.951702473379
"1115" 222.8 69.8842415679167 120.905421797104
"1116" 223 69.9503958594413 120.855791487972
"1117" 223.2 69.79190977546 120.711111859412
"1118" 223.4 69.7249392133474 120.773705776542
"1119" 223.6 69.601102129423 120.734165662322
"1120" 223.8 69.3254248167629 120.57012187329
"1121" 224 69.7266710221244 120.451702436347
"1122" 224.2 70.4019342527468 119.777991243601
"1123" 224.4 71.8564190026773 119.289986334484
"1124" 224.6 74.2088079722216 119.678429745364
"1125" 224.8 76.2203742920412 120.039336612107
"1126" 225 78.126465486056 120.154405960609
"1127" 225.2 79.7148651784451 119.766883418176
"1128" 225.4 82.2578242250941 119.477139260488
"1129" 225.6 84.6504367724511 118.969013244613
"1130" 225.8 87.1176635248606 118.103121990873
"1131" 226 89.5855636424513 117.239319421216
"1132" 226.2 91.9922895243798 116.117329769053
"1133" 226.4 94.8548384550742 114.906379382122
"1134" 226.6 97.2342088321155 113.25415748124
"1135" 226.8 99.6064471535834 111.334360805516
"1136" 227 101.494470405385 109.409494888624
"1137" 227.2 103.803833343359 107.832549341603
"1138" 227.4 104.070296201688 107.74081399837
"1139" 227.6 104.17916276237 107.749679104536
"1140" 227.8 104.542531762021 107.403112541363
"1141" 228 105.829046191653 106.289584906046
"1142" 228.2 105.9794607644 105.207826668466
"1143" 228.4 107.112607162224 104.184546871605
"1144" 228.6 108.688365807137 102.854919427766
"1145" 228.8 109.022954806894 101.391577684661
"1146" 229 110.721589086821 99.6791364587043
"1147" 229.2 112.081052469402 98.4121446037138
"1148" 229.4 111.632340788638 98.9848810846348
"1149" 229.6 111.280639543003 99.1365259389106
"1150" 229.8 110.655606486064 99.6072363299246
"1151" 230 109.947490213902 101.07732768904
"1152" 230.2 109.1740602922 102.526354292021
"1153" 230.4 108.422123292789 102.924290978799
"1154" 230.6 107.265817834901 104.255628365231
"1155" 230.8 106.154463285135 105.700195373747
"1156" 231 105.126990142184 106.710557438619
"1157" 231.2 104.44901291111 107.458830297593
"1158" 231.4 103.646552673815 108.556292505561
"1159" 231.6 102.162303557271 109.398164658061
"1160" 231.8 99.7778916543417 111.049303438669
"1161" 232 96.9755341279057 112.976686186498
"1162" 232.2 93.953762792202 115.24889162007
"1163" 232.4 91.3938528212036 116.632165852647
"1164" 232.6 88.0721192370266 118.207646561654
"1165" 232.8 84.4845029826124 119.675928365386
"1166" 233 80.8641858032739 121.357516064789
"1167" 233.2 77.0307063315099 122.763008868886
"1168" 233.4 74.7258194492511 122.819779803582
"1169" 233.6 70.8524969675405 123.967079484114
"1170" 233.8 67.7119360048534 124.036430968572
"1171" 234 63.4749706099819 124.168579435084
"1172" 234.2 59.2964825060318 124.649091450847
"1173" 234.4 55.9928382484183 124.001335327327
"1174" 234.6 51.9681843048552 123.893030352543
"1175" 234.8 48.301728272179 123.715680561129
"1176" 235 45.321741405942 122.685930036746
"1177" 235.2 41.6540685142296 121.902834983307
"1178" 235.4 37.8927917602359 120.528849435031
"1179" 235.6 34.3764584823727 119.075143574818
"1180" 235.8 31.9900323806128 118.004004107734
"1181" 236 28.8628969396519 116.439742536838
"1182" 236.2 26.2956037591505 114.762491593581
"1183" 236.4 23.3074086600828 112.657357181538
"1184" 236.6 21.104398107974 111.221988905178
"1185" 236.8 20.3019157683576 109.256350043265
"1186" 237 18.0309361087036 106.0859715004
"1187" 237.2 16.1816170858095 102.354306745416
"1188" 237.4 14.5079006956983 98.3961047829345
"1189" 237.6 12.1380437442649 94.2972696145875
"1190" 237.8 9.40080286959862 90.6585659058592
"1191" 238 8.49442266023516 87.5726215034765
"1192" 238.2 9.24377063454175 84.9076433692259
"1193" 238.4 10.2043398170005 83.5398340356803
"1194" 238.6 11.4227059815984 82.4446437172854
"1195" 238.8 12.834753862914 81.5210361152705
"1196" 239 13.3711763176524 81.4508035710812
"1197" 239.2 13.6707293790735 81.2294094979588
"1198" 239.4 13.9585466797817 81.4535125759089
"1199" 239.6 14.669905087441 80.7018575493316
"1200" 239.8 15.8198087433914 80.4690559527638
"1201" 240 17.0242565103805 80.6415076878585
"1202" 240.2 16.2656482449913 80.3226435124546
"1203" 240.4 16.4013425762579 78.4579993218426
"1204" 240.6 15.3401188322766 76.6754362605126
"1205" 240.8 14.7641223686281 74.6863334718389
"1206" 241 13.8931342211363 72.8194114987954
"1207" 241.2 12.1181210388876 71.9462067411374
"1208" 241.4 10.8743377039563 70.6773087983124
"1209" 241.6 9.40364496185063 68.1241434600693
"1210" 241.8 7.54955998373544 64.9168441267133
"1211" 242 6.7929156612853 61.1805029869994
"1212" 242.2 5.75705465896467 58.2748255209789
"1213" 242.4 4.75367027469135 54.6984381248188
"1214" 242.6 5.34379553275205 50.6861442215727
"1215" 242.8 6.95158276556306 49.8613459618024
"1216" 243 8.51224248757908 49.6669182776399
"1217" 243.2 10.1661141512954 49.4148006015574
"1218" 243.4 10.6262295991327 49.0455658092632
"1219" 243.6 11.5479600210223 48.1247226220383
"1220" 243.8 12.2094423395069 45.4485072802986
"1221" 244 12.4569232299032 43.2839595102576
"1222" 244.2 12.3236185249843 42.2749924065438
"1223" 244.4 12.5828658464902 43.0278522274685
"1224" 244.6 13.5080765137179 42.1555012844633
"1225" 244.8 15.7469084566081 41.3585368731005
"1226" 245 18.133878257097 40.5299285780252
"1227" 245.2 20.0776629988072 39.2463981478119
"1228" 245.4 22.2356672902725 37.318753344669
"1229" 245.6 24.3832628968133 35.1710686184623
"1230" 245.8 26.6769710739876 32.4298071892363
"1231" 246 27.3858278173435 29.6171052397771
"1232" 246.2 28.3634917830124 26.7246219889275
"1233" 246.4 28.8400342290965 23.2712666633618
"1234" 246.6 29.15402303589 21.405631569025
"1235" 246.8 29.9645991546518 21.5910827330254
"1236" 247 30.9169064274695 21.3698050285857
"1237" 247.2 32.7164156339671 22.498818662467
"1238" 247.4 34.952591641494 23.4899418862984
"1239" 247.6 37.9740720566065 25.2219768022101
"1240" 247.8 40.6746268512205 26.8839484466801
"1241" 248 41.447039901341 28.2323972398221
"1242" 248.2 42.385923680115 29.3121491707896
"1243" 248.4 45.6462285521047 30.4866360440554
"1244" 248.6 49.1786186980034 32.2821443696418
"1245" 248.8 50.616935163375 34.5814602887482
"1246" 249 51.4768894607194 37.0242605856422
"1247" 249.2 54.8050229931304 39.1253770944781
"1248" 249.4 57.9024919928166 41.7429085759702
"1249" 249.6 62.0171549627066 43.8166175622803
"1250" 249.8 66.1067502191824 45.4072720573635
"1251" 250 69.6193837112209 46.9648795912911
"1252" 250.2 72.7165448443188 49.3626631211875
"1253" 250.4 75.784606262865 50.8443336574909
"1254" 250.6 79.3687707381091 51.3701231083899
"1255" 250.8 83.0726322278025 51.7029891809389
"1256" 251 85.1822724071187 53.7679350688849
"1257" 251.2 85.0354294318687 55.1797414618188
"1258" 251.4 84.8828072803488 56.1945722734266
"1259" 251.6 85.1867236571359 56.3143856316918
"1260" 251.8 86.9954869191213 57.3411333589016
"1261" 252 89.1512528808064 60.0890561283266
"1262" 252.2 91.8329151588914 62.6847811977796
"1263" 252.4 94.1776735629817 64.9148490467743
"1264" 252.6 97.5785800276509 67.2049135503349
"1265" 252.8 100.539084873591 68.3841755876654
"1266" 253 101.963598261143 68.7697132056084
"1267" 253.2 102.222542713968 69.5941242449057
"1268" 253.4 103.145001501276 71.627401779431
"1269" 253.6 105.013902938536 73.6132054150241
"1270" 253.8 107.5424107933 73.251801885608
"1271" 254 110.691006255299 72.4505834212587
"1272" 254.2 114.278053564304 72.037744049751
"1273" 254.4 114.950660689995 70.075059527008
"1274" 254.6 114.65514575549 68.7815070244541
"1275" 254.8 114.603849507492 67.9721109863236
"1276" 255 114.862319440293 68.0459214738502
"1277" 255.2 115.507255326196 68.8581941389913
"1278" 255.4 114.799946030449 70.6976212215081
"1279" 255.6 113.96596522395 70.6118336780536
"1280" 255.8 113.212942389744 70.0554595295992
"1281" 256 112.313405867135 71.818820310128
"1282" 256.2 111.702450414773 72.0561761398699
"1283" 256.4 110.664724674993 72.9455772548852
"1284" 256.6 109.755966252155 74.3468018050465
"1285" 256.8 109.11049135967 75.6261218373583
"1286" 257 108.355986497026 77.2394213531598
"1287" 257.2 108.075132143085 78.7459374152716
"1288" 257.4 106.654325988644 79.3841022794612
"1289" 257.6 103.928765671088 80.1501240029291
"1290" 257.8 101.151212914898 80.3633794797177
"1291" 258 98.6189956973485 82.4884464086531
"1292" 258.2 97.4032486099755 85.280887136554
"1293" 258.4 96.5984513291634 85.783289963785
"1294" 258.6 95.1477061962938 86.5047456862216
"1295" 258.8 93.1463326694236 88.4274024547585
"1296" 259 91.663386916077 90.481118058862
"1297" 259.2 91.5135582749431 93.318146481175
"1298" 259.4 91.1484520013758 95.8326615242219
"1299" 259.6 91.103883175901 99.4364713873516
"1300" 259.8 92.08591809803 102.175216137113
"1301" 260 92.823485274968 104.319093846098
"1302" 260.2 93.363648902648 106.70034879939
"1303" 260.4 93.094933872707 109.401603216361
"1304" 260.6 93.4814018200282 112.788440683289
"1305" 260.8 93.5249603119464 114.04261669465
"1306" 261 92.9827333977116 113.676106394573
"1307" 261.2 90.8836361669225 114.298469459713
"1308" 261.4 88.5724343516794 114.053925591359
"1309" 261.6 85.3142931940097 114.51708206148
"1310" 261.8 82.4706849365001 114.541708299736
"1311" 262 78.6524517759339 114.475293527937
"1312" 262.2 74.6386790410093 113.721796668483
"1313" 262.4 70.4818332249122 112.876358220594
"1314" 262.6 65.4892622266542 112.408141167528
"1315" 262.8 60.7059576332372 112.571992710128
"1316" 263 55.1561598812268 113.219624689656
"1317" 263.2 50.5070773449693 114.514465675897
"1318" 263.4 46.7981207425451 116.904434792892
"1319" 263.6 45.774205334958 119.468759700623
"1320" 263.8 46.6877748122667 119.470350604788
"1321" 264 47.2577106978813 119.130407901236
"1322" 264.2 47.7841575935293 119.73797635123
"1323" 264.4 48.5787739684225 120.07325635613
"1324" 264.6 49.1808597616772 120.244511888325
"1325" 264.8 49.8172405514991 120.086841378927
"1326" 265 50.2333769252954 119.270762321155
"1327" 265.2 49.9910539685105 119.200071934539
"1328" 265.4 49.2779450814305 118.685301416425
"1329" 265.6 47.8564346016171 117.141264500973
"1330" 265.8 46.056887084449 115.410767016085
"1331" 266 44.6824587858897 113.192257140506
"1332" 266.2 43.452403901496 110.133966851004
"1333" 266.4 42.1659795924358 106.882336891385
"1334" 266.6 40.8817984617258 102.597108231486
"1335" 266.8 41.183960224571 98.9607526142542
"1336" 267 41.6331646745873 96.0270308710311
"1337" 267.2 41.7833327514083 94.9377972080367
"1338" 267.4 41.677688536922 94.3170200823682
"1339" 267.6 41.5532017951734 93.9348289773492
"1340" 267.8 41.3814179227565 93.4526624543801
"1341" 268 41.3610138368405 92.8787981361627
"1342" 268.2 41.3736423042635 92.4107251480743
"1343" 268.4 42.2141518638372 91.3854685939279
"1344" 268.6 42.9824370470449 90.3837144033079
"1345" 268.8 44.0802203430945 88.2951420215207
"1346" 269 45.1095953528678 86.0390746294521
"1347" 269.2 45.5106800527547 83.6966198330199
"1348" 269.4 45.1188407299926 80.7364414049219
"1349" 269.6 43.8316454453602 78.8960539125655
"1350" 269.8 42.1048202293898 78.1563333278878
"1351" 270 41.2269859220739 76.9625233005687
"1352" 270.2 39.3453620547337 75.9759138605266
"1353" 270.4 37.7523197210778 75.0127619451089
"1354" 270.6 35.5537335473868 74.4204728658563
"1355" 270.8 34.2470605615876 74.7677844294861
"1356" 271 34.1642067390357 73.370448117151
"1357" 271.2 33.9455737408051 71.2424690896591
"1358" 271.4 35.2435557273359 68.7464461165354
"1359" 271.6 37.2670135632601 66.1136919841175
"1360" 271.8 39.4466471140711 62.5728748264223
"1361" 272 42.2289557717762 60.2746318047303
"1362" 272.2 45.818740555481 58.5031120621818
"1363" 272.4 49.6646718740211 56.0608152713373
"1364" 272.6 52.6158976110074 52.8089203702514
"1365" 272.8 53.8493209391907 48.9087138965993
"1366" 273 54.4138325184784 45.2050030661622
"1367" 273.2 54.2320589900146 41.2006078037639
"1368" 273.4 56.4670706573962 37.5311123954049
"1369" 273.6 60.4639520682475 34.9746437692317
"1370" 273.8 65.2612218072773 33.9296855688521
"1371" 274 70.2023334299023 33.7128165079372
"1372" 274.2 75.1759932338943 33.3776292247926
"1373" 274.4 80.0742082028134 32.9039850331191
"1374" 274.6 84.9670250957926 31.9666263075206
"1375" 274.8 89.279049135025 29.7149881044303
"1376" 275 92.1513574281101 26.6911571688397
"1377" 275.2 93.56928360074 23.4632197854738
"1378" 275.4 94.1902076744435 19.6133522330225
"1379" 275.6 95.7716808642142 15.5038026939323
"1380" 275.8 97.1910684466538 14.7422130882957
"1381" 276 100.04296883588 15.3342675555942
"1382" 276.2 104.085341566098 15.9415452955868
"1383" 276.4 104.557742344024 19.0306880058551
"1384" 276.6 106.394139796482 22.5729489603987
"1385" 276.8 107.967464813911 25.7347916091906
"1386" 277 109.781558313238 29.7306354788296
"1387" 277.2 112.628266669414 33.4304333003137
"1388" 277.4 115.265970591951 37.3178752624125
"1389" 277.6 117.65097130835 42.1167676735848
"1390" 277.8 120.406935067587 46.4424978814633
"1391" 278 121.645689517929 51.9322350653892
"1392" 278.2 119.905828636004 54.7638426150267
"1393" 278.4 117.837013041912 58.6736243750578
"1394" 278.6 116.728132898545 63.0676994931235
"1395" 278.8 116.654256464532 68.2379814171128
"1396" 279 117.473762047926 72.9366079170151
"1397" 279.2 116.53620462094 73.9778430804018
"1398" 279.4 114.129019041399 74.3434479816528
"1399" 279.6 111.302733013316 76.18895153177
"1400" 279.8 107.26859042127 79.3637478821715
"1401" 280 103.5569797818 82.1169627534956
"1402" 280.2 100.148210726241 85.6953254234914
"1403" 280.4 97.3315641182747 86.9673657534877
"1404" 280.6 93.0609973496787 87.3611063133944
"1405" 280.8 88.4712679128149 88.1699741998764
"1406" 281 83.9447376407177 90.0950789251201
"1407" 281.2 80.6112486079973 92.6736863110878
"1408" 281.4 78.8184847970942 94.6882890080944
"1409" 281.6 76.5751260274035 98.4367352994536
"1410" 281.8 74.9923750278434 101.833301840252
"1411" 282 72.3324579095217 104.981966520964
"1412" 282.2 69.8281180144383 108.810569043322
"1413" 282.4 68.7181269288085 113.090480439203
"1414" 282.6 68.516265510087 116.511975477276
"1415" 282.8 68.8732195257973 118.092823727335
"1416" 283 68.8816522433435 119.367659463308
"1417" 283.2 69.2221014543475 121.576689461069
"1418" 283.4 70.5619561521413 121.280952420222
"1419" 283.6 70.9951337323096 120.812356797918
"1420" 283.8 71.7150897173634 120.203853858877
"1421" 284 71.7455817903158 120.371452741778
"1422" 284.2 72.1181422622802 120.26213172077
"1423" 284.4 72.7368260221481 120.136098431708
"1424" 284.6 72.8350091290506 119.814010615655
"1425" 284.8 72.1031032944748 119.752275091565
"1426" 285 70.5060600560975 119.606629445043
"1427" 285.2 68.4950479913903 119.446332797687
"1428" 285.4 65.8584038046332 119.153079635425
"1429" 285.6 62.8647619873667 118.666577919287
"1430" 285.8 58.256423783046 118.544610148803
"1431" 286 53.8658924476927 118.713888898255
"1432" 286.2 49.3287982612578 117.956479325799
"1433" 286.4 44.316595450933 117.877940193956
"1434" 286.6 38.9084454319782 118.454505334585
"1435" 286.8 36.7195974070988 118.527931492489
"1436" 287 36.4197202526891 117.649549076868
"1437" 287.2 34.5183211339671 115.613185977314
"1438" 287.4 31.5887308719732 113.73239301846
"1439" 287.6 27.9391684150809 110.798111553688
"1440" 287.8 25.6350231053392 107.102559289987
"1441" 288 22.5678201864951 103.045683864591
"1442" 288.2 19.913257557976 98.8283359720867
"1443" 288.4 18.2357886938544 94.312284557479
"1444" 288.6 17.1090433631119 89.4342881947285
"1445" 288.8 17.3560433744148 83.9399200522889
"1446" 289 18.0166105530109 80.6834852514854
"1447" 289.2 18.2216434959389 79.178404471075
"1448" 289.4 19.4056892304552 78.6034046035741
"1449" 289.6 19.6644575930357 78.2842370072794
"1450" 289.8 19.235246156166 77.6739518365808
"1451" 290 17.6119958895873 75.90661474511
"1452" 290.2 15.5988351258077 73.4735879625108
"1453" 290.4 13.8473818654494 70.5184883464126
"1454" 290.6 10.8913855098385 69.4273259461203
"1455" 290.8 8.5865282921345 70.1338713242918
"1456" 291 7.2558099446413 71.0497309742799
"1457" 291.2 6.80667772768123 72.1902848988296
"1458" 291.4 7.31188528717837 72.0657231806331
"1459" 291.6 7.00586324986414 70.8196131735596
"1460" 291.8 6.74569893310114 68.6668099385098
"1461" 292 6.51794774787031 65.9224682242846
"1462" 292.2 7.06189820417748 63.1134326999299
"1463" 292.4 8.54041184497408 61.0793163240848
"1464" 292.6 10.3752361895079 61.0474567044431
"1465" 292.8 11.9224686699462 61.4962594431798
"1466" 293 12.7879958117037 61.23765994053
"1467" 293.2 14.2481948023978 59.7560647283828
"1468" 293.4 16.5702390950045 58.2663157738833
"1469" 293.6 17.6581284518677 56.8343344484447
"1470" 293.8 18.2873820936612 56.0644614600365
"1471" 294 18.8114506872137 54.9672345011512
"1472" 294.2 20.9700878738609 54.5744690849696
"1473" 294.4 23.6120928752195 54.4754426646407
"1474" 294.6 26.6698071408701 55.0058946899387
"1475" 294.8 30.5245120726941 54.7271449186057
"1476" 295 34.7122487062278 53.232704967279
"1477" 295.2 38.2976447341668 51.1656832649358
"1478" 295.4 41.3884728622882 48.8924195811996
"1479" 295.6 44.4278653917129 47.3085844262603
"1480" 295.8 48.0462980836474 46.0499018622566
"1481" 296 51.7250508771112 44.0922627646715
"1482" 296.2 54.9802108560934 41.9867206965546
"1483" 296.4 58.8107763424217 39.6530866247843
"1484" 296.6 62.3842632777513 37.0635261371764
"1485" 296.8 65.9602183527406 34.465222704738
"1486" 297 69.4854257577597 31.3933212812905
"1487" 297.2 73.4543812222911 28.7719645199989
"1488" 297.4 77.1874797516282 28.1553326829411
"1489" 297.6 80.7461239178797 28.6726392473446
"1490" 297.8 84.7194314511882 29.3199885164682
"1491" 298 88.6959024071306 30.8406334717495
"1492" 298.2 91.5691206614555 33.6469540940614
"1493" 298.4 93.2202032263599 37.8437210482365
"1494" 298.6 95.5529460420947 41.7956148873783
"1495" 298.8 98.8363124137633 45.8622540711747
"1496" 299 101.520716996148 49.8777747990178
"1497" 299.2 104.35350379781 54.0617054852263
"1498" 299.4 107.326306168872 56.7343424514692
"1499" 299.6 111.542326469081 57.9130518853508
"1500" 299.8 115.927363517092 59.059698672524
"1501" 300 118.288041743215 57.9320606456998
"1502" 300.2 117.945920165338 58.1460255730534
"1503" 300.4 118.099593764029 59.5265827913737
"1504" 300.6 116.964299650135 61.8795162653637
"1505" 300.8 115.323245769682 64.3829825478373
"1506" 301 112.953009870634 67.2766428997865
"1507" 301.2 111.211511976896 71.412148887908
"1508" 301.4 109.063137443343 75.8375583746485
"1509" 301.6 107.187969093674 79.393711094184
"1510" 301.8 106.374283200886 80.0960862762618
"1511" 302 104.570014743238 78.8744940531647
"1512" 302.2 102.344689901123 77.2045328186292
"1513" 302.4 98.3222623048422 76.304520530228
"1514" 302.6 95.0369606414811 75.9556689610599
"1515" 302.8 91.0262599417594 77.0976685952026
"1516" 303 87.2647229234689 80.0970138134669
"1517" 303.2 84.8417898382561 83.4124930210243
"1518" 303.4 84.2698050428559 86.1829679183626
"1519" 303.6 83.3435487782099 87.1139400422644
"1520" 303.8 81.9048101230686 86.3867301464307
"1521" 304 79.7296795326337 85.1070732908464
"1522" 304.2 76.6023552093415 84.5167677052522
"1523" 304.4 71.7157437604335 84.4834159182774
"1524" 304.6 68.7072859416344 84.850603910214
"1525" 304.8 65.5857083784263 85.2595989781516
"1526" 305 61.505691054964 86.8897961387664
"1527" 305.2 58.4496359450907 90.0673472338202
"1528" 305.4 58.5444113586414 89.8605623046472
"1529" 305.6 56.7767124051986 88.4537415548768
"1530" 305.8 54.8186440019953 86.5337674705158
"1531" 306 53.2607821523592 83.9889439347735
"1532" 306.2 51.3319757065079 80.8212766141452
"1533" 306.4 50.376718451782 76.8549108713718
"1534" 306.6 48.7358541069441 72.3546617606133
"1535" 306.8 48.5812017922393 67.7517307772291
"1536" 307 48.8728754521726 62.8075787360312
"1537" 307.2 49.1426141380841 57.5748878253612
"1538" 307.4 49.6927518378594 53.0661387369476
"1539" 307.6 51.0611940189342 48.8518632236091
"1540" 307.8 53.6531160965441 45.6060189416952
"1541" 308 57.6403956319934 42.5956004663201
"1542" 308.2 62.0163525532536 40.5396361931208
"1543" 308.4 66.0660015920174 40.1987306118504
"1544" 308.6 70.2312065691532 39.4519114099344
"1545" 308.8 73.9597290430427 38.6866836310759
"1546" 309 77.538769448117 38.9662134783445
"1547" 309.2 79.910211837341 39.1066905701034
"1548" 309.4 83.6229682108514 37.643161083229
"1549" 309.6 87.2260829620167 35.4959097435428
"1550" 309.8 91.0279288672603 33.1822552800376
"1551" 310 91.8662262940554 30.443613233264
"1552" 310.2 93.7097318270474 27.1314340243842
"1553" 310.4 94.2378965913752 24.2936064113785
"1554" 310.6 93.7472360677889 22.5226000209501
"1555" 310.8 94.5216146911463 21.9601359870702
"1556" 311 97.0185251559935 20.1168570986587
"1557" 311.2 99.8332535411966 17.2413880394367
"1558" 311.4 100.835947789389 14.2619491736323
"1559" 311.6 100.229739845566 13.9039501381973
"1560" 311.8 99.0700866130973 13.1000683736913
"1561" 312 99.0036038922811 12.7369282654075
"1562" 312.2 98.3468496516682 12.168283578099
"1563" 312.4 96.6356231536677 11.0435047884091
"1564" 312.6 96.4820181892332 10.5868707917285
"1565" 312.8 95.5478278801317 9.64307986812963
"1566" 313 94.1520303744116 8.44384119048925
"1567" 313.2 92.9245406421399 8.4734591525108
"1568" 313.4 91.4786106181711 6.94546887558746
"1569" 313.6 91.5702673437266 6.94678539661021
"1570" 313.8 91.5417177026726 7.35184250637687
"1571" 314 92.5576717066633 7.7520639018728
"1572" 314.2 94.0869506049848 7.41314210701303
"1573" 314.4 95.7135046561764 8.21018735707473
"1574" 314.6 97.1356330548861 8.51641749296844
"1575" 314.8 97.3768301466862 8.40072079024399
"1576" 315 97.5269460909951 8.04088594925102
"1577" 315.2 97.559510480104 7.87134471906131
"1578" 315.4 98.0103372481114 7.56867972783949
"1579" 315.6 98.1314511056001 7.59273333215833
"1580" 315.8 98.6235406626606 7.82590946541656
"1581" 316 98.93034452614 7.71663604088314
"1582" 316.2 99.1380745834239 7.63295452629881
"1583" 316.4 99.5766815959544 7.67350143100865
"1584" 316.6 99.4336007903952 7.58379879737615
"1585" 316.8 99.3848704969464 7.57361714734191
"1586" 317 99.5632370143686 8.17862335549703
"1587" 317.2 100.180625006327 9.09792041336393
"1588" 317.4 100.645929504019 10.1951960696091
"1589" 317.6 101.03256742861 11.004892566526
"1590" 317.8 101.604980009959 11.5268614559088
"1591" 318 101.895866781217 11.6328564261047
"1592" 318.2 102.696327875444 12.3967776105019
"1593" 318.4 103.744799075688 12.9934656510398
"1594" 318.6 105.121203632247 14.0038833102872
"1595" 318.8 106.675797760172 15.1858708025748
"1596" 319 108.173282161462 16.5636270325179
"1597" 319.2 110.231572945745 18.7840467254357
"1598" 319.4 111.907141651653 21.737979200818
"1599" 319.6 114.123757325256 25.1841207159062
"1600" 319.8 116.086413324375 27.1300481092919
"1601" 320 117.607259266049 30.1371017048081
"1602" 320.2 119.321442817065 34.0245260563614
"1603" 320.4 120.923183127162 37.3386720863101
"1604" 320.6 121.555588050432 40.1826016780991
"1605" 320.8 123.183072928643 43.7444912949656
"1606" 321 123.171728535499 44.958744166473
"1607" 321.2 122.184438023864 45.5550237077168
"1608" 321.4 121.393297882764 47.1635522482117
"1609" 321.6 121.81868636891 49.83789796369
"1610" 321.8 124.01071692041 51.8320684903635
"1611" 322 124.113005096429 51.96755928388
"1612" 322.2 124.313682459197 51.6322964452538
"1613" 322.4 124.797271998241 51.1665838545036
"1614" 322.6 124.444909731713 50.7114335745255
"1615" 322.8 123.827231084077 50.6871151714187
"1616" 323 122.881324499346 50.4446990581741
"1617" 323.2 120.643041423323 51.5457305094365
"1618" 323.4 119.346612630464 52.5229874540588
"1619" 323.6 118.537611601059 55.1264647780281
"1620" 323.8 119.297825864981 57.1049496452956
"1621" 324 120.894120222571 58.5847869052063
"1622" 324.2 122.260775133231 59.7068207363896
"1623" 324.4 121.444596399136 60.4957913761728
"1624" 324.6 119.786842257629 62.5773583097255
"1625" 324.8 117.646775485109 65.1832956756127
"1626" 325 115.939146201119 68.3359598919368
"1627" 325.2 113.375105386428 70.4491869409108
"1628" 325.4 109.667696884148 72.7700244521022
"1629" 325.6 107.688336122049 75.9326042109132
"1630" 325.8 107.231723427601 78.8573733807409
"1631" 326 107.542313885103 80.8242372341913
"1632" 326.2 106.382902175486 80.8721583819358
"1633" 326.4 103.573445998879 81.5544704704401
"1634" 326.6 99.164826277298 82.185535007003
"1635" 326.8 95.5231345723366 84.1301558272673
"1636" 327 91.6884605269782 86.1714290199312
"1637" 327.2 87.3043736664486 88.0116782665153
"1638" 327.4 83.1670222248622 90.5272405964544
"1639" 327.6 80.1070684956251 91.8515099294523
"1640" 327.8 78.2630154065964 91.7958892263614
"1641" 328 75.3095035294367 92.7333601495962
"1642" 328.2 71.374804551109 92.3076367796393
"1643" 328.4 68.0768111455469 90.5764998736477
"1644" 328.6 63.7875360198783 89.0157273058876
"1645" 328.8 59.1133752785351 89.0754761338515
"1646" 329 55.5741116329166 90.9111260572249
"1647" 329.2 53.7550370384545 91.6659772936855
"1648" 329.4 51.7536875704073 92.8563507913562
"1649" 329.6 48.9135985390276 95.7076204563568
"1650" 329.8 45.9421892590074 98.7812770970017
"1651" 330 41.9855367564061 100.786287935396
"1652" 330.2 37.073753956696 101.964857189507
"1653" 330.4 32.7033051935797 101.473020004427
"1654" 330.6 29.2876202177471 99.3446492203259
"1655" 330.8 25.6423063483993 96.7820717474252
"1656" 331 22.4661169269772 93.0377385756147
"1657" 331.2 20.4915354641884 88.8301801092538
"1658" 331.4 17.8035818984653 83.8533517769117
"1659" 331.6 16.1656942115393 79.2051971477548
"1660" 331.8 15.5316677091406 74.0830563145612
"1661" 332 14.3416322786105 69.8996786494552
"1662" 332.2 15.3839942508999 67.0647356368709
"1663" 332.4 17.103701628925 66.8103613358821
"1664" 332.6 19.2625097063022 65.7406585065548
"1665" 332.8 22.3571673657403 63.1817043485899
"1666" 333 24.1605029150485 61.7818630930199
"1667" 333.2 26.9938448587145 59.3169755054574
"1668" 333.4 29.5927226336546 56.0156473159058
"1669" 333.6 32.8317538501194 53.1651100408076
"1670" 333.8 37.3993145391668 50.9887572537878
"1671" 334 41.3835676675268 49.6071420538154
"1672" 334.2 45.7417065666232 48.179018083215
"1673" 334.4 50.4995749304702 46.3046582907264
"1674" 334.6 54.43135521012 43.6108217908967
"1675" 334.8 58.3474314912015 40.8575348800491
"1676" 335 63.9678864995636 36.9667376506814
"1677" 335.2 68.6614081810602 33.737172132195
"1678" 335.4 72.8939830254469 29.5877688671167
"1679" 335.6 76.2687444915609 26.5360887920316
"1680" 335.8 80.534185826399 23.6360731867125
"1681" 336 86.0316228475786 20.9834829763845
"1682" 336.2 90.7445124453004 18.2630198068414
"1683" 336.4 92.87155380273 15.6055383206364
"1684" 336.6 92.6498144629696 12.68440322263
"1685" 336.8 94.0039619905756 9.27952971605047
"1686" 337 93.396715301389 8.34457155865067
"1687" 337.2 92.1206010140181 8.80446143541781
"1688" 337.4 90.1918538182679 7.40380876968773
"1689" 337.6 88.7265541754312 5.53231781120504
"1690" 337.8 86.4585606826508 4.96476906100676
"1691" 338 83.6408943781922 3.69998681711347
"1692" 338.2 82.6292171151967 2.88262561776821
"1693" 338.4 83.2578476766929 4.03586110828404
"1694" 338.6 84.2444756825646 3.04785488850528
"1695" 338.8 83.4290166443827 2.52664620395064
"1696" 339 83.0757803941285 1.70297381499423
"1697" 339.2 83.2453150796671 1.49820797193661
"1698" 339.4 83.2948798641242 0.758442163659716
"1699" 339.6 83.1974604116059 0.516947023770045
"1700" 339.8 83.505237695826 1.28983137824618
"1701" 340 83.4981145498885 1.9352862740673
"1702" 340.2 84.7927514787181 2.33541251890785
"1703" 340.4 86.7167467379871 2.83733506323914
"1704" 340.6 88.6244531112822 3.50183491801577
"1705" 340.8 91.0756179035722 5.18113384956373
"1706" 341 93.923839243502 8.09271627216222
"1707" 341.2 96.8786197365101 10.6014753341989
"1708" 341.4 97.5147544083104 11.6370065655869
"1709" 341.6 100.380076992768 14.5350236605406
"1710" 341.8 104.164138344564 17.4517785542042
"1711" 342 107.270525477082 20.9459373030941
"1712" 342.2 109.861758726823 25.1969265298152
"1713" 342.4 112.663323374755 28.9373082191135
"1714" 342.6 116.364158284333 32.7942684633886
"1715" 342.8 118.625615874877 35.1317831730405
"1716" 343 117.641451282448 38.3219353065013
"1717" 343.2 116.156063525866 42.1286906883587
"1718" 343.4 113.696690407041 46.294250109954
"1719" 343.6 112.803657807923 50.9799485065346
"1720" 343.8 111.79488054889 55.9172435770048
"1721" 344 112.260145173599 60.3401821672365
"1722" 344.2 112.783503929942 65.1269237256002
"1723" 344.4 114.669809564084 70.0204598784951
"1724" 344.6 117.059418093481 71.8875401682943
"1725" 344.8 116.527201036807 71.6469409813848
"1726" 345 115.333571738015 73.2118154678083
"1727" 345.2 113.317064179308 74.3371900322035
"1728" 345.4 110.987896889718 75.6880299838572
"1729" 345.6 109.228510827615 77.4381832339107
"1730" 345.8 108.048567099403 78.4479886944435
"1731" 346 107.825716131751 79.9898771117024
"1732" 346.2 106.96373189796 81.7878613183809
"1733" 346.4 105.085607119774 81.996015602575
"1734" 346.6 102.654616532375 81.0562402516988
"1735" 346.8 99.4472537007389 80.6573995403931
"1736" 347 97.3565772679181 79.9739610474471
"1737" 347.2 95.8756021756225 80.0451819601755
"1738" 347.4 92.4537025830741 79.4962124639748
"1739" 347.6 87.9797626247246 80.2234086845605
"1740" 347.8 84.2188058047944 82.3980532866706
"1741" 348 81.499761528842 85.0814696225887
"1742" 348.2 80.7015156007854 87.7739937934343
"1743" 348.4 80.5680305689846 88.4868485895456
"1744" 348.6 79.3458574454038 88.3514294274094
"1745" 348.8 76.9513672816737 88.1273789668247
"1746" 349 73.6226489296496 88.3869265400515
"1747" 349.2 69.0034724269295 88.9024809575605
"1748" 349.4 64.3852346653584 89.713893759581
"1749" 349.6 59.4113009228791 90.893443662288
"1750" 349.8 54.9040085484884 91.5219585257084
"1751" 350 51.8858241897363 90.0286537606348
"1752" 350.2 49.3534693580839 87.1606878256465
"1753" 350.4 46.1290511940703 84.1476381425662
"1754" 350.6 42.0146521815805 81.9165720544995
"1755" 350.8 37.4734646652602 81.5372895927882
"1756" 351 34.4114998229744 82.9573608505142
"1757" 351.2 31.7156534198108 85.3430423098328
"1758" 351.4 27.9179602977891 88.1466881908959
"1759" 351.6 25.4632517222853 90.2382396025025
"1760" 351.8 23.0152019195491 93.4232738260507
"1761" 352 20.3709800191952 96.6569949557701
"1762" 352.2 18.7507052524481 95.3682419798183
"1763" 352.4 17.0914618252026 92.7026824342905
"1764" 352.6 15.2918189715201 89.6308264030093
"1765" 352.8 12.8626571648611 84.9572563247205
"1766" 353 10.8397638699127 80.8390220150901
"1767" 353.2 9.00948697715765 75.2150602734394
"1768" 353.4 6.76082841527343 70.866884673246
"1769" 353.6 5.31799426138975 66.8256694510352
"1770" 353.8 4.72494835854622 63.6862839906897
"1771" 354 3.15056152267387 59.2861187601065
"1772" 354.2 3.61613149719259 55.2964168052977
"1773" 354.4 5.31088130297189 53.2162570162643
"1774" 354.6 6.28912776264037 52.2336942776053
"1775" 354.8 6.48160980990492 51.093634395129
"1776" 355 7.28751694222655 48.0777938837675
"1777" 355.2 8.27830341861321 45.5504976466289
"1778" 355.4 9.68638809911195 43.2617246120324
"1779" 355.6 10.6952356408169 42.6431389373007
"1780" 355.8 12.1965692479757 42.372591678319
"1781" 356 15.009338501974 42.2700209953161
"1782" 356.2 18.171472795454 42.3028535103683
"1783" 356.4 20.7712477317037 43.1857971020906
"1784" 356.6 24.3208401527741 43.5514634893227
"1785" 356.8 28.3383843814861 43.2936700944342
"1786" 357 33.4124196962504 42.6219913403072
"1787" 357.2 38.3377484569095 42.9402687414392
"1788" 357.4 43.0043534578796 42.5827965765064
"1789" 357.6 47.8433539944407 42.6753700017603
"1790" 357.8 52.2993476967173 41.9715313398959
"1791" 358 56.956319067875 40.7005996606737
"1792" 358.2 61.3769504030442 39.976057246655
"1793" 358.4 65.909787002004 40.102222440848
"1794" 358.6 70.8783421867207 40.9884686831281
"1795" 358.8 75.4488019884609 42.5080417214527
"1796" 359 80.2405859774267 43.6502009433197
"1797" 359.2 84.1246453040122 45.5170133172587
"1798" 359.4 86.3376191992176 48.2119258858367
"1799" 359.6 89.9817401615093 49.5363291564303
"1800" 359.8 94.0982002749299 48.6371205931018
"1801" 360 98.1381114614348 46.8783822318098
"1802" 360.2 102.519689034916 45.3122360788966
"1803" 360.4 104.247891747091 43.888562748353
"1804" 360.6 104.409900762695 42.268391174208
"1805" 360.8 105.430986598589 41.8721532296079
"1806" 361 106.816118184698 41.1218955390888
"1807" 361.2 107.734367734585 43.7739365368898
"1808" 361.4 107.576616295833 46.9341459027869
"1809" 361.6 107.339745382683 50.2390009483435
"1810" 361.8 106.467425533667 54.6907418644065
"1811" 362 107.623622689696 59.7474250294014
"1812" 362.2 108.532854906689 65.1709038311243
"1813" 362.4 109.078943469846 70.3055415952113
"1814" 362.6 108.348398709392 75.3215133384351
"1815" 362.8 107.155463293497 78.2900240019725
"1816" 363 105.393800291431 77.6583180530937
"1817" 363.2 103.06172656776 76.5615262017913
"1818" 363.4 99.0953596438617 76.2728319880853
"1819" 363.6 95.0789983575594 77.1711732528726
"1820" 363.8 92.7872050143863 78.3019591083973
"1821" 364 89.7913618451012 80.2182367486749
"1822" 364.2 86.6607375469502 82.9598653106035
"1823" 364.4 83.9774314499913 86.1451207538067
"1824" 364.6 81.2851824496774 87.5886834073216
"1825" 364.8 80.1831303232958 85.802217403493
"1826" 365 78.675504490286 83.2116478923454
"1827" 365.2 76.2679929820623 80.3947507660441
"1828" 365.4 72.7530159511526 77.7506520696588
"1829" 365.6 69.0509649754188 75.4596846024236
"1830" 365.8 64.9125399767156 74.5217551175917
"1831" 366 60.4387171562455 74.4176476893508
"1832" 366.2 55.6696148007626 75.5507882757687
"1833" 366.4 51.2508646457372 77.7651709033648
"1834" 366.6 48.455185050667 80.9740752127999
"1835" 366.8 44.4014520268526 84.2935615111416
"1836" 367 42.2621795364991 83.8924575677728
"1837" 367.2 40.0093497540185 81.8135375020531
"1838" 367.4 37.4621577085968 78.5969685539116
"1839" 367.6 34.9238427373203 75.5496620199073
"1840" 367.8 32.5995587378347 71.8914312574675
"1841" 368 29.7863042364333 67.3637655212594
"1842" 368.2 26.6130751301483 63.3826588948582
"1843" 368.4 22.420996761318 60.3031578493766
"1844" 368.6 18.8665978827781 59.1443391630179
"1845" 368.8 18.9139362458915 59.6073915184224
"1846" 369 19.0181996190635 60.0268388271478
"1847" 369.2 17.9004948046364 62.0160680969218
"1848" 369.4 15.6403680527445 64.6620937650586
"1849" 369.6 14.9620510611153 65.9696631063429
"1850" 369.8 13.6791259112453 67.0119376164917
"1851" 370 11.1212173043827 70.0010417929452
"1852" 370.2 9.05415835153464 72.9910944912576
"1853" 370.4 8.01563650985753 76.5534591975913
"1854" 370.6 8.38424698082574 79.6492836067356
"1855" 370.8 8.59158597804299 79.9646959706078
"1856" 371 7.78985904355453 79.6105042585257
"1857" 371.2 6.53096316872545 78.2730747025327
"1858" 371.4 4.63973512072361 76.6077116314248
"1859" 371.6 3.09266762216218 74.7990654279811
"1860" 371.8 1.89502703839645 72.5907136329728
"1861" 372 0.790071103200352 70.2593617985359
"1862" 372.2 1.18400436340443 68.3407325138291
"1863" 372.4 1.74755757074811 65.1262556612553
"1864" 372.6 2.6632442552394 61.9137918987986
"1865" 372.8 3.98635159699161 58.3264493606031
"1866" 373 4.27562726846223 54.3371694070911
"1867" 373.2 3.60814269302304 50.1170567109909
"1868" 373.4 3.01321856038101 47.1376007965394
"1869" 373.6 2.08754151630906 44.1821867992445
"1870" 373.8 1.46886836594841 43.4643081573144
"1871" 374 1.94467268011538 43.3423367289747
"1872" 374.2 2.92274474556149 43.786693325807
"1873" 374.4 2.99620693558926 44.1322530493141
"1874" 374.6 3.44344027398062 45.183566095724
"1875" 374.8 4.68911300321305 46.258134511157
"1876" 375 6.21511932928007 46.9525474759087
"1877" 375.2 7.64938560173244 47.6705348750057
"1878" 375.4 9.25482538617241 47.8305079380845
"1879" 375.6 10.1151899724362 47.4056858864645
"1880" 375.8 12.6028814276626 46.6777977347766
"1881" 376 16.2718702259199 46.3406148113263
"1882" 376.2 18.5472025541455 45.5257113430077
"1883" 376.4 19.417826258666 44.6271845080344
"1884" 376.6 22.2650104637444 43.0090461520468
"1885" 376.8 24.9656264427001 41.0802474270594
"1886" 377 27.2244347896034 40.0860326426786
"1887" 377.2 27.8250897665421 39.8114733973812
"1888" 377.4 29.7915643794937 40.0922217614441
"1889" 377.6 31.9778834538859 40.405468258243
"1890" 377.8 36.3851583576182 40.4850896592121
"1891" 378 40.3393044469471 40.2363824640288
"1892" 378.2 44.8271322831129 40.4827599214023
"1893" 378.4 49.365991689816 41.2847575756631
"1894" 378.6 53.6880836074954 42.1291377221188
"1895" 378.8 58.9574880481768 43.5057720561053
"1896" 379 63.544652932423 44.7265342539743
"1897" 379.2 68.5727601880121 46.5425604170776
"1898" 379.4 73.204724129457 47.9182534275328
"1899" 379.6 77.6103677596964 50.1329074198343
"1900" 379.8 82.4449662101083 51.9354566604009
"1901" 380 86.8005631404638 53.8464977232835
"1902" 380.2 90.7420961615326 55.8256155555189
"1903" 380.4 93.9840905408011 55.5404296270294
"1904" 380.6 97.9938410921846 54.5528321650262
"1905" 380.8 102.303003668688 55.374101097857
"1906" 381 105.054335043467 58.4459818348668
"1907" 381.2 106.136380405135 62.4797910307388
"1908" 381.4 106.01666910859 67.7296239142193
"1909" 381.6 105.415438296824 72.2519558009313
"1910" 381.8 103.451330388411 75.5725074659303
"1911" 382 102.655294193218 75.4794942290118
"1912" 382.2 100.544446341503 75.3102408346817
"1913" 382.4 97.4361237046785 75.7837993887028
"1914" 382.6 93.5562412391341 77.6318262438289
"1915" 382.8 90.0252826509475 81.1027499523056
"1916" 383 87.1056515960332 85.0055587230986
"1917" 383.2 86.4670174056228 87.1344405211206
"1918" 383.4 86.1052656434972 87.1546952690951
"1919" 383.6 85.4418331095387 87.4182330391502
"1920" 383.8 83.8377266537791 87.2875363190707
"1921" 384 81.5148128040658 87.3855291201403
"1922" 384.2 78.3750400786717 87.9844194844048
"1923" 384.4 74.2678781609344 87.8826190346049
"1924" 384.6 69.8386920629643 88.3808145272986
"1925" 384.8 65.396781613419 89.8677270941126
"1926" 385 61.3118860380419 91.6909707533281
"1927" 385.2 59.8366808384867 92.6769167800137
"1928" 385.4 59.4251944963952 93.2606195590431
"1929" 385.6 57.7220922490335 93.3563036886701
"1930" 385.8 54.7876823150365 95.044780096389
"1931" 386 51.2692639557453 96.996338898894
"1932" 386.2 47.7358944352179 99.3447667410012
"1933" 386.4 45.2051569681432 102.522121565972
"1934" 386.6 42.8783852805511 105.570164839389
"1935" 386.8 42.3266740711332 107.316864628731
"1936" 387 41.7856965078598 109.906359713696
"1937" 387.2 42.1130500125742 110.70798596553
"1938" 387.4 41.329064660411 109.649650192258
"1939" 387.6 39.6338204448898 108.438291398034
"1940" 387.8 36.9828719334903 107.694212099594
"1941" 388 33.7971114329673 107.424735217117
"1942" 388.2 29.7257820193147 106.654344169992
"1943" 388.4 25.0170122173301 105.79437963289
"1944" 388.6 20.7298150364796 105.521854384727
"1945" 388.8 19.5688638505912 106.027685395282
"1946" 389 20.2491793106482 106.059678101143
"1947" 389.2 21.1180261476669 106.549931484032
"1948" 389.4 21.8381495001381 106.794302523517
"1949" 389.6 22.5829335546366 106.737143864095
"1950" 389.8 23.305991959694 107.368938443864
"1951" 390 24.2144242840174 108.430987386694
"1952" 390.2 25.4245751245054 109.248717366954
"1953" 390.4 26.6564030586817 109.655794875763
"1954" 390.6 27.3513565255598 110.607473529107
"1955" 390.8 28.4243062320497 112.131231365327
"1956" 391 28.927917470243 111.894091974657
"1957" 391.2 28.583320915485 111.627809944046
"1958" 391.4 28.0672338003639 111.138397909314
"1959" 391.6 27.7449131027549 110.417256816725
"1960" 391.8 26.6770416139314 110.126660385197
"1961" 392 24.5404405945748 109.300170529742
"1962" 392.2 22.5207411431028 108.563935012363
"1963" 392.4 20.9545721983059 107.715341124316
"1964" 392.6 18.7263658994206 106.743821229657
"1965" 392.8 17.8162533129781 104.942953092238
"1966" 393 16.0181712288977 102.531603501005
"1967" 393.2 13.4073259718999 99.7643167099845
"1968" 393.4 11.3385322399165 97.5804790685675
"1969" 393.6 8.33494807355657 94.5400336239267
"1970" 393.8 6.8933502086964 92.1598382464693
"1971" 394 2.80777808169659 87.4255668705111
"1972" 394.2 4.0673319676076 84.9413515647095
"1973" 394.4 4.64213397652947 81.6939366758861
"1974" 394.6 4.46025220304543 77.4222127803898
"1975" 394.8 3.94480160836007 73.4177842850033
"1976" 395 2.32751737487494 70.303260910712
"1977" 395.2 0.574723863197485 69.160510305173
"1978" 395.4 0.470805596346284 69.6125063896315
"1979" 395.6 1.34676147597841 69.617707522233
"1980" 395.8 2.58263946109907 68.7759794512328
"1981" 396 3.92687242375298 67.2802735716926
"1982" 396.2 5.63563560701773 65.4640901115255
"1983" 396.4 7.52628519020407 63.0748133166438
"1984" 396.6 9.28208376625035 60.4095849705214
"1985" 396.8 9.91180928247073 58.6588612410845
"1986" 397 9.91754699190411 57.1709858508957
"1987" 397.2 10.1389599642005 55.7205219683484
"1988" 397.4 11.0336127486118 55.0221680325201
"1989" 397.6 12.4961224357239 54.6115370598044
"1990" 397.8 13.8722501569833 53.7334899719666
"1991" 398 15.7371526279157 51.8610944667575
"1992" 398.2 18.1823574636416 49.3497743644098
"1993" 398.4 20.4154975480375 46.7043865182837
"1994" 398.6 23.030426804389 45.4248204971117
"1995" 398.8 25.9662586673268 45.7014950983237
"1996" 399 28.9111000783639 46.0478660824621
"1997" 399.2 33.1740377438021 46.303181888606
"1998" 399.4 36.6470374529233 47.3945543404681
"1999" 399.6 39.8615551337968 49.2621965501445
"2000" 399.8 41.0103646025986 52.6394904838875
"2001" 400 40.4474730961037 56.2330446398297
"2002" 400.2 39.45622036989 59.9381355333025
"2003" 400.4 37.7278291263425 63.510661931588
"2004" 400.6 35.7340770288083 67.4408513156392
"2005" 400.8 35.8717893678429 70.8531119986223
"2006" 401 38.0044616291342 73.6632553135129
"2007" 401.2 41.2805319201323 75.4604626160097
"2008" 401.4 44.0533746403761 77.4182612079273
"2009" 401.6 47.4043941592499 79.7035986392636
"2010" 401.8 49.7665994420595 82.6575355810429
"2011" 402 51.350511710764 84.6618713787641
"2012" 402.2 51.9722434691628 84.5321263743048
"2013" 402.4 54.4986779449292 86.2101299497622
"2014" 402.6 55.6416886084223 88.9135670517544
"2015" 402.8 54.822576479185 90.6229879736309
"2016" 403 52.582627655893 91.0727020683162
"2017" 403.2 50.5521969938978 93.021367034796
"2018" 403.4 48.2998734706857 96.6240783797258
"2019" 403.6 46.6106950221 100.530024936091
"2020" 403.8 44.1032172507897 105.006709304743
"2021" 404 42.945364283094 110.005652774955
"2022" 404.2 43.6267836894827 112.79266532473
"2023" 404.4 43.7880468819804 113.128694788853
"2024" 404.6 43.6190319740892 112.478784293409
"2025" 404.8 43.0223099274427 112.706715711538
"2026" 405 41.6354919701628 112.028905410538
"2027" 405.2 38.5326562351289 111.707231063217
"2028" 405.4 35.0887656038906 111.689211281724
"2029" 405.6 31.1539316041493 111.400393890657
"2030" 405.8 27.1756213109276 110.622282911147
"2031" 406 23.0085758547506 109.562282695279
"2032" 406.2 21.1028087438398 109.008918260557
"2033" 406.4 21.5486984875826 107.954076502967
"2034" 406.6 20.4230367311642 105.433134864838
"2035" 406.8 18.4629893609961 101.641318870856
"2036" 407 15.7645683958537 97.0068367508592
"2037" 407.2 14.1281786722254 92.2943738024805
"2038" 407.4 12.52663703826 86.2044865718696
"2039" 407.6 10.8626230087336 81.2859781135264
"2040" 407.8 8.1171892907349 77.3934250727245
"2041" 408 4.90920524179873 74.3763697636765
"2042" 408.2 2.28122942532067 73.4863845149386
"2043" 408.4 2.73416670669472 73.8595232817085
"2044" 408.6 2.48044200698843 74.3299493506104
"2045" 408.8 1.88494033510571 75.5672704222497
"2046" 409 2.16168974042385 76.436854938738
"2047" 409.2 3.12547573130176 76.8405609524172
"2048" 409.4 4.53046059790729 76.3558933451254
"2049" 409.6 7.16784292646192 76.0938183476187
"2050" 409.8 9.39622123662758 75.4939618490323
"2051" 410 11.5908420238157 74.712933066255
"2052" 410.2 13.8090865380307 74.8077400517975
"2053" 410.4 16.5627449328937 75.6240252951053
"2054" 410.6 19.0689747315602 75.4606765672582
"2055" 410.8 20.193253212236 74.2466084555661
"2056" 411 22.2678240667112 71.9146398427333
"2057" 411.2 23.82357516549 70.3195531482305
"2058" 411.4 25.1043941427053 69.5072270383125
"2059" 411.6 25.4973096422776 68.876791909975
"2060" 411.8 26.5118194223167 69.3025067324744
"2061" 412 29.1718155109746 69.5652826338747
"2062" 412.2 32.7167434923771 70.2093867584675
"2063" 412.4 36.2636858226205 71.5056692118006
"2064" 412.6 39.205744842223 71.7925273476701
"2065" 412.8 41.780060258004 73.1243836464771
"2066" 413 44.5181020223438 74.741369779354
"2067" 413.2 47.2135133296415 75.0422357561206
"2068" 413.4 50.1981415459878 74.4438243369856
"2069" 413.6 52.9846042118297 73.2024934666455
"2070" 413.8 56.6947725105437 71.9681945386561
"2071" 414 60.255078586787 71.0088753319217
"2072" 414.2 63.5303871637731 69.8100191067594
"2073" 414.4 65.3893360057517 69.5841593935483
"2074" 414.6 66.1439392753858 71.2035048444033
"2075" 414.8 66.4752623803034 73.0099771358177
"2076" 415 66.5849713054402 76.1620164720877
"2077" 415.2 66.2548981639087 79.613825568939
"2078" 415.4 65.9714063445536 84.0373195702197
"2079" 415.6 66.1207572756817 87.6411320183761
"2080" 415.8 64.2352213058535 87.0268875767203
"2081" 416 61.2043007152968 86.6518355058562
"2082" 416.2 57.3977505014297 86.2485994578904
"2083" 416.4 52.6420678582559 85.4161310921787
"2084" 416.6 48.6749605848845 85.5551977901082
"2085" 416.8 43.3379876819678 84.9063390344993
"2086" 417 39.2156621207482 83.7453095276108
"2087" 417.2 35.920357620661 81.3938991382142
"2088" 417.4 32.7065756208238 78.4687191490574
"2089" 417.6 28.4406676210011 75.5103660990059
"2090" 417.8 24.5297247952557 72.72490681318
"2091" 418 22.7923692697791 69.5585588975289
"2092" 418.2 21.2179393315569 64.9862922176784
"2093" 418.4 19.6163683641946 60.0429513278834
"2094" 418.6 18.3495412762372 55.5608959910544
"2095" 418.8 17.4894011666197 51.1866613042305
"2096" 419 16.6031559128789 46.5706082804106
"2097" 419.2 15.60348381472 41.6135291385913
"2098" 419.4 14.4540383953309 37.9276541591608
"2099" 419.6 13.8228917005696 37.4581146493976
"2100" 419.8 12.8703603625722 37.2287651102405
"2101" 420 12.257011944038 36.2702215477287
"2102" 420.2 13.3633625188038 35.759938756145
"2103" 420.4 14.824208094188 36.1140200002145
"2104" 420.6 16.9959714288539 36.7952214286456
"2105" 420.8 20.5110311127063 37.1322377265254
"2106" 421 21.7743546045724 37.8417342012653
"2107" 421.2 22.9255098775033 38.2522872193892
"2108" 421.4 25.0124861494936 39.1245973982011
"2109" 421.6 28.5026940813156 40.4070509251212
"2110" 421.8 30.7857495685176 41.2838111880351
"2111" 422 32.621796270121 43.2256914645523
"2112" 422.2 35.4586163472444 45.9857519530591
"2113" 422.4 39.709308275131 47.8359292843292
"2114" 422.6 44.0680818238867 48.6972372199162
"2115" 422.8 48.6469610974666 49.0739021243246
"2116" 423 53.2520680859396 49.6588396783796
"2117" 423.2 57.5956932722664 49.5330469992146
"2118" 423.4 62.4112278393393 49.4867039698365
"2119" 423.6 66.2394107781849 47.6488011542906
"2120" 423.8 70.8701412382787 45.8758649137317
"2121" 424 75.5046334447139 45.1060332746621
"2122" 424.2 79.4973180504193 43.7053085370779
"2123" 424.4 83.3748468063131 44.2740214137522
"2124" 424.6 87.0866000727106 45.0111629966138
"2125" 424.8 91.1819746640841 46.4510123592691
"2126" 425 93.9666894789683 48.9722596230411
"2127" 425.2 95.9422727795086 52.0601903051233
"2128" 425.4 97.3130740513786 55.882135283923
"2129" 425.6 99.1181063740722 60.1853446082233
"2130" 425.8 99.611362610366 64.1787220732773
"2131" 426 98.7865033923103 67.2756562247838
"2132" 426.2 98.8383530355738 71.6214491770174
"2133" 426.4 99.7171527402608 75.8175025277246
"2134" 426.6 101.721467243825 77.4005573589269
"2135" 426.8 103.045846664709 76.2859940804023
"2136" 427 104.044252954971 75.5406955703734
"2137" 427.2 105.925300110516 74.4883829849379
"2138" 427.4 109.359953058804 73.3762431636714
"2139" 427.6 112.8171817413 71.4616927958541
"2140" 427.8 116.629726431262 69.0485806195603
"2141" 428 117.134409151777 67.9704868344905
"2142" 428.2 117.329683665619 65.7130504324379
"2143" 428.4 119.089220102465 61.3001166037206
"2144" 428.6 120.825212049148 57.1607593348163
"2145" 428.8 122.083464087584 54.0245021830315
"2146" 429 121.07277319441 51.8343396973781
"2147" 429.2 120.184338337384 48.0114276323612
"2148" 429.4 119.759484097352 43.1637450290416
"2149" 429.6 119.687059574629 38.5556470375471
"2150" 429.8 117.838140530087 35.7357243950792
"2151" 430 114.830577427922 32.7266873319453
"2152" 430.2 111.575841397579 29.0256923843284
"2153" 430.4 109.071743436261 24.8149297998627
"2154" 430.6 106.828073868762 20.3457744158199
"2155" 430.8 104.187191504411 15.7330157909346
"2156" 431 101.680979937683 12.9639053026343
"2157" 431.2 97.6056986514576 10.6112100644411
"2158" 431.4 95.1997854404364 8.11329226293794
"2159" 431.6 92.4698938314468 7.89750150685584
"2160" 431.8 88.60793594838 5.33285767777638
"2161" 432 85.2853543195303 4.1273629401057
"2162" 432.2 81.4732046565854 4.28538921201997
"2163" 432.4 77.1562603291255 3.52019508339502
"2164" 432.6 73.1901370478755 2.40830257242983
"2165" 432.8 69.7183605248724 0.39853753320232
"2166" 433 66.9501329456626 1.17927233346168
"2167" 433.2 62.0657397983989 0.862006360833671
"2168" 433.4 57.6056553506203 1.55122884205307
"2169" 433.6 53.287879767783 2.30154296460961
"2170" 433.8 48.6304996732243 2.08317244726501
"2171" 434 47.8836173283356 1.78259059201324
"2172" 434.2 48.1816657024729 2.64631931288059
"2173" 434.4 47.9627905035529 4.15377866147364
"2174" 434.6 46.5738311842013 5.89316633592543
"2175" 434.8 44.5278454309037 7.36662135671324
"2176" 435 42.0919254769247 9.22712528346338
"2177" 435.2 38.5644880165905 10.768085410343
"2178" 435.4 34.1394637224013 11.5766023252952
"2179" 435.6 31.0730360888796 12.3864145119695
"2180" 435.8 30.2973298479332 11.9000637849407
"2181" 436 30.2420276444064 9.78364543804634
"2182" 436.2 30.6612561878644 10.0034343476893
"2183" 436.4 30.9760335175485 8.9676462333651
"2184" 436.6 30.6868408576732 9.21796465861942
"2185" 436.8 30.436017238255 9.49209166564826
"2186" 437 30.0616258502784 10.1321403458053
"2187" 437.2 28.7394352858516 10.66051416922
"2188" 437.4 26.6151770470549 12.0152142492219
"2189" 437.6 24.7175773432661 13.0091518239909
"2190" 437.8 23.4026902620873 13.7188616837868
"2191" 438 22.7269479884235 14.47350073815
"2192" 438.2 20.9323891240241 15.9665548063866
"2193" 438.4 19.9121070159773 17.0950233470325
"2194" 438.6 18.8551660856197 18.1798866471848
"2195" 438.8 18.1174426289383 18.6795197344969
"2196" 439 17.8624026876899 18.9161915436988
"2197" 439.2 17.4335078757416 19.0564064161397
"2198" 439.4 17.1374464716682 18.743778011766
"2199" 439.6 17.6610761705155 18.5756868607624
"2200" 439.8 18.3335829744369 18.5168839512309
"2201" 440 18.7668520117706 19.309618875892
"2202" 440.2 19.3351973265434 19.8860822315551
"2203" 440.4 20.0007175169163 20.5703725014405
"2204" 440.6 20.5901159081047 21.0246716351169
"2205" 440.8 21.1151593994691 22.5154632495525
"2206" 441 21.4573304880559 23.487649366617
"2207" 441.2 22.3838857352619 24.1105346293287
"2208" 441.4 22.7461647358194 25.1282631143384
"2209" 441.6 23.0699943079202 26.4127580254175
"2210" 441.8 23.1315952899281 28.8168331124044
"2211" 442 23.0151291133857 31.4912166867854
"2212" 442.2 22.6205455243017 34.6780081167234
"2213" 442.4 22.1493713010735 38.1257872255389
"2214" 442.6 21.2285622867015 41.8399002134569
"2215" 442.8 20.4435458177196 45.5679783607081
"2216" 443 19.6593158315994 49.0712759176391
"2217" 443.2 19.7544484480646 52.5003880741243
"2218" 443.4 20.9357851003809 56.0680157915816
"2219" 443.6 22.8029715806423 60.4969521800193
"2220" 443.8 25.600992594466 64.6314037978806
"2221" 444 28.4510252288141 68.7011684181806
"2222" 444.2 31.1350619977717 72.5553921083422
"2223" 444.4 33.4292495680142 75.7731989594682
"2224" 444.6 35.1052425549074 79.1090296994847
"2225" 444.8 36.7706556309085 80.9470383441246
"2226" 445 38.4138651116698 80.7637141090403
"2227" 445.2 40.7977516146308 81.2073105734143
"2228" 445.4 40.9606237844495 81.0214854496223
"2229" 445.6 41.2344727575346 80.9868414395593
"2230" 445.8 41.4609440803643 81.0874953697656
"2231" 446 41.4942608488192 81.0797889158349
"2232" 446.2 41.6450340941212 81.1346453356202
"2233" 446.4 41.7327166685077 81.1619210078586
"2234" 446.6 41.8112797612016 81.169445881485
"2235" 446.8 41.87025167895 81.1824367722297
"2236" 447 41.8774505776628 81.1995557604842
"2237" 447.2 41.8931506393136 81.1810506052164
"2238" 447.4 42.0060622703956 81.2232729791583
"2239" 447.6 42.0899853132454 81.2826433667658
"2240" 447.8 42.0619951764976 81.3147866374352
"2241" 448 42.1295547782215 81.2591697204834
"2242" 448.2 42.1122498610136 81.1926957552424
"2243" 448.4 42.2480216861812 81.2250756411384
"2244" 448.6 42.4658780459607 81.1921205001311
"2245" 448.8 42.5081953876769 81.1705838721791
"2246" 449 42.7514553638046 81.2371559967987
"2247" 449.2 42.8132620069802 81.2474145174016
"2248" 449.4 43.1290234108597 81.1461365828182
"2249" 449.6 43.5580343543323 81.1039985139188
"2250" 449.8 43.8464526402059 81.1263203139168
"2251" 450 43.9507403565972 81.0028071175938
"2252" 450.2 44.3086289472839 81.0107921986919
"2253" 450.4 44.3839866153016 81.0468455021313
"2254" 450.6 44.4282759394399 81.0436510419509
"2255" 450.8 44.6287364318209 80.9720342251228
"2256" 451 44.54315686068 80.9712036070548
"2257" 451.2 44.648008709667 81.0006079502859
"2258" 451.4 45.3031301697196 81.1170118033211
"2259" 451.6 46.8252616438889 81.5484639543037
"2260" 451.8 48.3682084042666 81.9476490051115
"2261" 452 50.0400538691971 82.0608485307771
"2262" 452.2 52.7866627141016 81.9530108929697
"2263" 452.4 55.0157165191729 82.0413623366629
"2264" 452.6 58.1649809791903 83.0689439704065
"2265" 452.8 61.6850588694035 84.0770005665378
"2266" 453 63.3429249147203 85.7427765801452
"2267" 453.2 63.1397293652879 86.6895893666692
"2268" 453.4 62.7738766152641 86.8939296505122
"2269" 453.6 61.8230289392747 88.089528076706
"2270" 453.8 61.0800071658932 89.6372227949841
"2271" 454 60.6838809432318 89.0484920707507
"2272" 454.2 61.3195715097207 88.1983231166751
"2273" 454.4 63.3338616619903 87.9265747685022
"2274" 454.6 65.9978642844016 88.7125939073627
"2275" 454.8 68.5863374037357 89.8724820145704
"2276" 455 70.7983246562535 90.5479365716522
"2277" 455.2 73.4605202649994 90.4541288561097
"2278" 455.4 77.2301617050573 90.8833352652386
"2279" 455.6 81.2122440021572 90.2527990599633
"2280" 455.8 85.0977164964536 89.5887933889502
"2281" 456 89.2376177137821 89.3571573082749
"2282" 456.2 92.7174667220121 89.3384011346175
"2283" 456.4 95.8768506974059 88.4371042318655
"2284" 456.6 98.8094565007469 86.8319223534887
"2285" 456.8 101.943087094884 85.3926126761127
"2286" 457 105.970719073042 83.8914796148604
"2287" 457.2 108.579390584317 84.2173350039074
"2288" 457.4 108.671620766226 85.9271291231124
"2289" 457.6 108.513000365464 86.9118737842804
"2290" 457.8 107.837714026944 86.9822179091574
"2291" 458 107.381655292583 86.4679584963942
"2292" 458.2 106.491093001196 86.1214118382614
"2293" 458.4 106.456232327237 85.4259139291477
"2294" 458.6 107.363068997532 83.9671582717481
"2295" 458.8 108.207279682892 82.4543754206001
"2296" 459 108.584583758473 80.7710512728565
"2297" 459.2 108.582316151968 79.3087958357452
"2298" 459.4 107.579317774544 78.2654526468083
"2299" 459.6 106.233793073787 77.1138090849442
"2300" 459.8 105.290222700892 76.576370982061
"2301" 460 103.834173383673 75.2988255021737
"2302" 460.2 102.702757779176 73.3811295384612
"2303" 460.4 101.228902546139 70.6302830993652
"2304" 460.6 100.73142125188 68.3466641863947
"2305" 460.8 100.978244579977 65.2129866468671
"2306" 461 100.373242050229 61.1732647565546
"2307" 461.2 100.387532068214 57.3373422429656
"2308" 461.4 101.703219422006 53.4795872296299
"2309" 461.6 103.493365385409 50.7862384799732
"2310" 461.8 105.96956750545 48.0270993975546
"2311" 462 107.434955245588 46.5178129396572
"2312" 462.2 109.336852767823 45.2081904807655
"2313" 462.4 110.673603296335 45.4919252635109
"2314" 462.6 109.399903695794 44.6493629180317
"2315" 462.8 107.849041769844 43.1995289945268
"2316" 463 105.74655415869 41.0367550674272
"2317" 463.2 103.634484606943 38.2259435090322
"2318" 463.4 100.588679632029 34.7250309264568
"2319" 463.6 98.1527982995108 30.2404237356487
"2320" 463.8 95.8370089268764 25.5147534689549
"2321" 464 95.1801266799414 20.544461900917
"2322" 464.2 93.9437567180736 16.0646298849905
"2323" 464.4 91.2990886421131 13.0350364938001
"2324" 464.6 88.0601137568932 10.2482354342319
"2325" 464.8 84.3258432089219 9.12321665998971
"2326" 465 79.3519451622058 8.49890929881438
"2327" 465.2 74.4240534407098 7.72515319304897
"2328" 465.4 69.2227018992778 6.88400588308927
"2329" 465.6 64.1814430845708 5.44929245833392
"2330" 465.8 59.4682421841773 3.49850335310775
"2331" 466 56.8026732508868 2.12971470867251
"2332" 466.2 57.0661501781611 3.67488349293917
"2333" 466.4 57.1763723441154 5.53076495199108
"2334" 466.6 56.7561270651353 8.21719229473208
"2335" 466.8 56.1569711406127 11.1880973013225
"2336" 467 55.8885772025944 13.5356766690432
"2337" 467.2 55.3533571590183 16.3617878714382
"2338" 467.4 53.2214123292759 20.4608380678577
"2339" 467.6 50.3702693702359 24.3981076964028
"2340" 467.8 47.3653752415473 27.2451981856858
"2341" 468 42.4786497149951 29.7576773708736
"2342" 468.2 38.2318764518852 31.5394243807876
"2343" 468.4 33.6150962319722 32.8842307345506
"2344" 468.6 29.6058058879941 34.3835156490083
"2345" 468.8 25.6536204693389 37.3205199530273
"2346" 469 22.221774887655 41.2994065458582
"2347" 469.2 21.2021621603134 45.459667520022
"2348" 469.4 21.117957140719 48.8425241144841
"2349" 469.6 21.2497580518744 52.1488093473572
"2350" 469.8 23.0786806645221 54.7895745954205
"2351" 470 24.9659627838359 59.2343509525015
"2352" 470.2 25.5551709748668 62.9777821691941
"2353" 470.4 25.1755260811612 68.3440078752524
"2354" 470.6 25.38620148442 71.577602665033
"2355" 470.8 26.7435458689206 72.1551663861668
"2356" 471 29.4949963009079 72.7909843449061
"2357" 471.2 33.3390672659106 74.6536919048631
"2358" 471.4 36.9677493152815 76.9506661993923
"2359" 471.6 40.4398277960032 79.4708880722751
"2360" 471.8 43.8533797838785 80.924333830848
"2361" 472 47.8060241854586 82.55875274141
"2362" 472.2 51.9544523167537 84.1030365301883
"2363" 472.4 55.6860338307412 86.6654637031927
"2364" 472.6 58.9464714352915 89.6461343566636
"2365" 472.8 60.6626184730344 90.3126023683043
"2366" 473 62.2395206985037 90.0220635783748
"2367" 473.2 63.5697390459497 91.0629099167282
"2368" 473.4 63.5625165320424 90.5864560194283
"2369" 473.6 63.6290088186203 89.0168138271178
"2370" 473.8 66.0691683078028 87.8206140631396
"2371" 474 68.8876068672808 87.0102729864055
"2372" 474.2 72.9150768235551 86.2633703583322
"2373" 474.4 76.5734267774438 86.2684767278678
"2374" 474.6 81.0363947611858 86.712431830471
"2375" 474.8 85.5973776919342 86.837401821438
"2376" 475 88.7740471600597 88.5644210460383
"2377" 475.2 89.2493126529906 89.8752884239137
"2378" 475.4 88.7735559908437 89.6953053683348
"2379" 475.6 88.1172191291302 90.9724955299175
"2380" 475.8 86.9884108992599 92.9488464036211
"2381" 476 86.4271323122079 96.3386054509288
"2382" 476.2 85.852626705921 100.419002687453
"2383" 476.4 85.1550489951136 101.798909041396
"2384" 476.6 85.3627228215649 101.779112143244
"2385" 476.8 86.0632728181692 102.180107483122
"2386" 477 86.6304224414389 101.85965830256
"2387" 477.2 87.6591941273676 101.055230457752
"2388" 477.4 89.6083748460606 100.3101716007
"2389" 477.6 92.2451971356873 100.065140050778
"2390" 477.8 94.7448057517571 98.7362444226672
"2391" 478 98.887213267887 97.6506725956212
"2392" 478.2 103.477247585411 95.8100595846933
"2393" 478.4 106.912571837199 94.2782872389651
"2394" 478.6 110.87795822504 92.5014707201553
"2395" 478.8 115.12410283666 90.2375874001111
"2396" 479 115.639113128177 88.696670762621
"2397" 479.2 115.638222198658 87.0102829302921
"2398" 479.4 117.496412342721 85.0481903203758
"2399" 479.6 120.156551119477 82.3908316486986
"2400" 479.8 120.255311139831 80.7256524842796
"2401" 480 120.485435015259 79.1851889402289
"2402" 480.2 122.332557654439 76.4761713961957
"2403" 480.4 122.388112504159 75.8613802995007
"2404" 480.6 121.087188066439 75.8839687360157
"2405" 480.8 119.810797594904 73.7573824967013
"2406" 481 119.947846217142 72.3486197628661
"2407" 481.2 119.741477951679 71.1895873493826
"2408" 481.4 118.841958886086 69.4802262501936
"2409" 481.6 118.375204066454 66.8146411375057
"2410" 481.8 119.144957713333 63.1519802394514
"2411" 482 120.41527521581 59.4209191568925
"2412" 482.2 122.289676984913 57.1674935570461
"2413" 482.4 122.848315161441 54.8778117212379
"2414" 482.6 121.429791639761 53.2625417977071
"2415" 482.8 120.084474221766 50.6183208731837
"2416" 483 118.919936828845 47.1932718312595
"2417" 483.2 117.397467600922 43.2961062334119
"2418" 483.4 115.652967512543 38.864949397121
"2419" 483.6 113.397031333463 34.9133041601171
"2420" 483.8 110.532188741421 31.2948448090648
"2421" 484 107.097581028576 27.6561866973765
"2422" 484.2 104.012515519358 23.8579190776736
"2423" 484.4 100.643103759927 21.3765242712676
"2424" 484.6 96.1628129599378 19.8641922790181
"2425" 484.8 91.8056563573186 18.5047115750461
"2426" 485 87.3311029370791 16.2757957195968
"2427" 485.2 82.5707237131457 14.2802033615325
"2428" 485.4 78.6721693077263 11.209895460078
"2429" 485.6 73.9310750101209 8.85161019900056
"2430" 485.8 69.9038350857498 5.43737255540767
"2431" 486 65.4164053212931 3.6880103923859
"2432" 486.2 62.3641276663228 5.09284629877918
"2433" 486.4 58.8408911314137 7.42458452219551
"2434" 486.6 55.274826401383 11.0025216115611
"2435" 486.8 51.3189926466734 14.7025432054741
"2436" 487 47.9938898086463 18.5184202725648
"2437" 487.2 43.589842647695 21.7729456524722
"2438" 487.4 40.7317169868015 23.9574354792358
"2439" 487.6 37.5125533982114 27.2266982107096
"2440" 487.8 34.7570121940825 31.1199456134696
"2441" 488 31.8980894343689 35.8743016933839
"2442" 488.2 28.1365755042851 39.8743242306619
"2443" 488.4 24.5084795817066 42.2524171936079
"2444" 488.6 20.925579759371 43.5590687730675
"2445" 488.8 17.150062299847 46.3933953703336
"2446" 489 16.4569713988751 48.7723400142377
"2447" 489.2 17.3521189327622 50.9014007941152
"2448" 489.4 18.5761596711161 52.0233303482407
"2449" 489.6 18.8221509621191 51.8391993181495
"2450" 489.8 19.1001930498139 53.2714587658299
"2451" 490 19.7594598267668 57.295716487554
"2452" 490.2 21.2416936209327 61.2317682736676
"2453" 490.4 22.8141592653595 64.5210729584691
"2454" 490.6 25.0960629086576 69.0551632324004
"2455" 490.8 26.6852384845239 73.2964710229147
"2456" 491 26.6282270017271 74.644910225839
"2457" 491.2 25.1948260812065 74.670070592304
"2458" 491.4 23.2961639783209 74.2668966607087
"2459" 491.6 21.2383521440225 73.6372734213293
"2460" 491.8 18.4018319244634 73.9276909207889
"2461" 492 14.7588634827269 74.9261731001281
"2462" 492.2 11.7519931449628 77.2311233070282
"2463" 492.4 10.2537816265674 79.6950280671556
"2464" 492.6 10.3497126084905 80.5469538387123
"2465" 492.8 9.70360917109013 79.4126393261401
"2466" 493 8.9492548173328 77.4919481446505
"2467" 493.2 9.0284443430376 75.9964983635109
"2468" 493.4 8.59792723503615 73.9577577082652
"2469" 493.6 7.42437203724166 71.4491950319533
"2470" 493.8 4.40677377902166 68.1968426986163
"2471" 494 3.17348678040543 67.0502365561772
"2472" 494.2 2.32418049775534 66.1943349891978
"2473" 494.4 3.11118664636969 65.2877391727659
"2474" 494.6 4.3221828766181 63.3182274334588
"2475" 494.8 5.3684661897519 61.3101094942537
"2476" 495 5.8550832747696 57.8842985894268
"2477" 495.2 6.49491176619795 54.1697334247716
"2478" 495.4 6.64658425126806 50.4283787292647
"2479" 495.6 5.34841201169857 46.4527528827151
"2480" 495.8 3.54658066616089 44.6569508564677
"2481" 496 4.36969768409527 44.7815149607009
"2482" 496.2 4.57298428939052 44.7003649819501
"2483" 496.4 5.44313403270305 44.4862561761669
"2484" 496.6 7.40775350522617 44.9490075287755
"2485" 496.8 8.66890344426958 45.7460212100388
"2486" 497 10.3708283160537 45.7714251228162
"2487" 497.2 11.8590103093578 45.1307235453917
"2488" 497.4 13.5591370500335 44.7165976896538
"2489" 497.6 15.6191742639311 43.4114948400357
"2490" 497.8 17.8592435951363 41.6538705888808
"2491" 498 19.9728936498745 39.4497710000473
"2492" 498.2 22.4970821542513 36.2745659986662
"2493" 498.4 24.9090374165744 34.7968605488191
"2494" 498.6 27.7463963961026 33.0963927214063
"2495" 498.8 31.1124033850412 30.8451102937173
"2496" 499 34.8246627954424 29.5937353956844
"2497" 499.2 39.2849021390819 28.5720809242524
"2498" 499.4 43.2070952843069 28.4014096568064
"2499" 499.6 46.0798148224091 29.2684508551076
"2500" 499.8 48.3816185926973 30.0055478296446
"2501" 500 51.297375348867 32.3082385375049
"2502" 500.2 54.4585584973787 35.37707261361
"2503" 500.4 58.179461039919 37.8796191563621
"2504" 500.6 61.9036813659266 38.4706248220457
"2505" 500.8 66.2299831380151 38.0368318007979
"2506" 501 71.4296693022963 36.927859563127
"2507" 501.2 75.7969254263704 35.7741653891735
"2508" 501.4 81.0336707502818 34.6653060014898
"2509" 501.6 85.6896146731448 35.8880320475675
"2510" 501.8 87.5010332450276 38.5785344237952
"2511" 502 88.7345539196366 40.2429822161447
"2512" 502.2 90.6881819493841 39.3227331661936
"2513" 502.4 92.5451003102067 36.9683225010595
"2514" 502.6 95.4516047010552 34.3775857178362
"2515" 502.8 98.1032549834431 31.2967708878044
"2516" 503 101.000108506441 28.795647632477
"2517" 503.2 102.535446775978 28.3984745297826
"2518" 503.4 105.121998312888 29.2553975715157
"2519" 503.6 107.099453477442 30.5596758322862
"2520" 503.8 111.270327842852 32.6856453818579
"2521" 504 115.748426993776 34.3246911519868
"2522" 504.2 119.518086247505 37.7637153862693
"2523" 504.4 120.283797387179 40.6881826022342
"2524" 504.6 119.519341428462 44.5332134293537
"2525" 504.8 118.753053956384 48.9407006464875
"2526" 505 117.854167172105 53.809836380004
"2527" 505.2 116.29974156762 58.5647067393872
"2528" 505.4 115.525018138687 63.463597367022
"2529" 505.6 113.422784911679 68.9826458970102
"2530" 505.8 111.834420099626 74.9754882258309
"2531" 506 112.6958657666 77.8522506439937
"2532" 506.2 114.221398574037 77.5285870430997
"2533" 506.4 115.830328724099 76.4302380301725
"2534" 506.6 116.625598418099 75.6961828259698
"2535" 506.8 116.506863639637 74.5525765619111
"2536" 507 116.874849440358 72.4741473664585
"2537" 507.2 116.952407014492 70.2281878793103
"2538" 507.4 118.441587150625 66.8930689048037
"2539" 507.6 120.30924835189 64.2690861635296
"2540" 507.8 120.861427909131 63.735065174544
"2541" 508 120.731133229445 63.2908338152525
"2542" 508.2 120.248148646911 62.3513698965608
"2543" 508.4 120.840882084175 61.0743808428283
"2544" 508.6 120.186173625174 61.6908575707655
"2545" 508.8 120.287947474371 61.4329413143521
"2546" 509 120.35678881868 61.2333517313031
"2547" 509.2 120.374433335539 61.3348602743842
"2548" 509.4 120.449330910443 61.3430620795219
"2549" 509.6 120.610999124628 60.7873017721783
"2550" 509.8 120.841081972917 60.5481402056853
"2551" 510 120.914169923152 60.0758615461646
"2552" 510.2 121.692692742919 58.6872617503088
"2553" 510.4 122.724252815659 55.8373307413262
"2554" 510.6 123.347212213639 52.4928273160554
"2555" 510.8 123.770361786787 49.1797281340688
"2556" 511 122.082772749951 47.5440703773841
"2557" 511.2 120.10946050933 44.8983745495227
"2558" 511.4 119.037686043823 41.2170644364989
"2559" 511.6 118.93834697212 37.5625224792874
"2560" 511.8 119.352341846884 34.4383179252624
"2561" 512 117.843188836002 33.1095074366561
"2562" 512.2 115.722433424474 30.9187192092908
"2563" 512.4 114.785687066935 27.3281696264194
"2564" 512.6 112.900689058727 24.6494153366105
"2565" 512.8 110.335818860934 21.4058471763098
"2566" 513 108.294900921556 17.6603217590178
"2567" 513.2 105.270753747326 16.1373377849507
"2568" 513.4 101.703195529953 13.6915890289994
"2569" 513.6 99.2950362114955 9.82381232762327
"2570" 513.8 96.6660713088413 8.28372911557657
"2571" 514 92.8394893138475 8.33284341854605
"2572" 514.2 89.0079256199736 7.50164888301755
"2573" 514.4 85.1569999929011 5.09752613537202
"2574" 514.6 82.8861597187271 2.68340334468279
"2575" 514.8 82.7498215322376 3.9843689302813
"2576" 515 81.0188392894663 5.65604622076794
"2577" 515.2 78.0289818911699 6.7940973947952
"2578" 515.4 73.9326125212565 6.64644392840699
"2579" 515.6 69.9204016384127 4.90810757422675
"2580" 515.8 65.9626752522489 4.00345230136247
"2581" 516 61.7101189905387 5.24326680697935
"2582" 516.2 58.723071868935 7.03048065631411
"2583" 516.4 54.6563608606596 8.66295546780275
"2584" 516.6 50.1658071015312 9.36493439519747
"2585" 516.8 45.7036259120664 8.8985097757193
"2586" 517 42.5469212648649 7.03787868139881
"2587" 517.2 42.2324279523209 6.51718631545456
"2588" 517.4 42.4848263571751 7.52042868015136
"2589" 517.6 41.5989682745443 9.50894757673128
"2590" 517.8 41.2968498877251 11.8372398330699
"2591" 518 41.1023654560327 14.5391418742258
"2592" 518.2 40.3926251286957 17.2522281494236
"2593" 518.4 40.0703067194729 19.1851685039893
"2594" 518.6 38.9640771645568 22.599847603231
"2595" 518.8 37.4561372189943 26.4072358275675
"2596" 519 36.5552153983169 30.4908931420657
"2597" 519.2 35.4250630992564 34.5784273827642
"2598" 519.4 34.1127577409178 39.0136982510455
"2599" 519.6 33.0271466596743 43.3932283345091
"2600" 519.8 32.5298917071951 47.7838792425796
"2601" 520 31.7237321620247 52.3272417933974
"2602" 520.2 30.5082334284756 56.0402633489379
"2603" 520.4 28.9304846614825 60.1116028019417
"2604" 520.6 28.1660146888923 64.1571436516256
"2605" 520.8 29.3712664281257 66.1461669432309
"2606" 521 30.5912515759751 66.3544226291879
"2607" 521.2 31.6508043351198 67.3171119590669
"2608" 521.4 33.668300662722 69.2223523419981
"2609" 521.6 36.3196083842254 71.3783040898879
"2610" 521.8 37.7067141118288 72.0292781520874
"2611" 522 38.0586597319288 72.6026364145816
"2612" 522.2 39.2980843899491 73.1627612910614
"2613" 522.4 41.2438512923914 74.8156998888484
"2614" 522.6 43.5688429634343 77.7990831748055
"2615" 522.8 46.38938434998 80.8905354961074
"2616" 523 48.6297659676834 82.5231914970131
"2617" 523.2 49.6212761933896 83.2440216394204
"2618" 523.4 49.4900962898715 83.4858439680693
"2619" 523.6 48.6983817619796 84.0878693417422
"2620" 523.8 46.8436779373615 84.7114511453459
"2621" 524 44.8840915282178 85.0899643993773
"2622" 524.2 42.3763327784441 84.7571368111615
"2623" 524.4 39.667226768033 84.0235661946372
"2624" 524.6 37.5654494184922 82.7477205162726
"2625" 524.8 34.3806809946476 81.0189706105234
"2626" 525 31.5960779540182 81.0958941136033
"2627" 525.2 30.7814261959078 81.4577904307411
"2628" 525.4 30.12939169309 82.055586614822
"2629" 525.6 28.9444077967247 83.5538962867986
"2630" 525.8 27.8406230671326 85.3339422516576
"2631" 526 26.4737263134479 87.7052371856218
"2632" 526.2 25.0910470959559 90.6793895726031
"2633" 526.4 24.2148513439556 94.0185969370956
"2634" 526.6 22.6067862687067 96.1125615975584
"2635" 526.8 20.8059145074357 95.7956345947406
"2636" 527 19.2651082021919 93.8172503888517
"2637" 527.2 18.1831495320657 91.5137156587427
"2638" 527.4 16.1672484351102 89.1157984857596
"2639" 527.6 13.6528662739233 86.5753511687826
"2640" 527.8 9.98288654932075 83.7662894315158
"2641" 528 6.4895587955252 81.2875098025172
"2642" 528.2 4.57401991373843 81.5594230617988
"2643" 528.4 4.18507523710248 82.5757878574109
"2644" 528.6 5.29218972716337 83.0587976137937
"2645" 528.8 5.75922648238943 83.5442977515363
"2646" 529 5.92890595837872 84.3177877054695
"2647" 529.2 6.27955710084982 85.2084521537925
"2648" 529.4 6.80573201331514 86.6204752003674
"2649" 529.6 7.16719933215863 87.574791205573
"2650" 529.8 7.50140417397224 87.8851031218398
"2651" 530 7.72554653679317 88.892323669149
"2652" 530.2 8.30380325164161 89.5640785532602
"2653" 530.4 8.55707837754825 89.660905519092
"2654" 530.6 8.94666437345763 90.2797334717032
"2655" 530.8 9.20990858101504 91.217213159745
"2656" 531 9.23898401757618 92.517932055439
"2657" 531.2 10.4602107937281 94.670195847403
"2658" 531.4 11.7433688300416 96.8750267148039
"2659" 531.6 13.0780952337894 99.1613802663674
"2660" 531.8 14.1894502854206 101.296338288563
"2661" 532 15.8463816739352 102.331120098611
"2662" 532.2 18.917780186357 102.883780193092
"2663" 532.4 21.3605453510879 104.900482292834
"2664" 532.6 23.267815389745 108.540553126099
"2665" 532.8 24.9384011658549 109.78689419647
"2666" 533 27.4659488507452 112.694021524452
"2667" 533.2 29.0231754085442 113.365916205476
"2668" 533.4 31.4261830955109 115.094586300086
"2669" 533.6 33.4076548306232 115.789236869994
"2670" 533.8 35.9590463091932 117.116739638847
"2671" 534 38.3782056419574 118.487157792101
"2672" 534.2 40.5646155448494 118.955923128675
"2673" 534.4 43.7845675167893 119.900980328371
"2674" 534.6 46.9123572922058 121.259027515598
"2675" 534.8 49.4760350514005 121.92862741893
"2676" 535 52.2142564451317 122.462456036205
"2677" 535.2 54.5955139370449 122.790423616067
"2678" 535.4 57.2161255261626 123.196554370809
"2679" 535.6 57.7339294391559 122.818620302366
"2680" 535.8 58.9544943293423 122.691890298379
"2681" 536 61.1564684829325 123.100722552236
"2682" 536.2 63.8714232017463 123.611768295434
"2683" 536.4 66.241032133835 123.380788997137
"2684" 536.6 68.9698488178457 123.294059043136
"2685" 536.8 70.9624854229626 123.107147703288
"2686" 537 72.8774888442207 122.899890114545
"2687" 537.2 74.9519518744013 122.609753368774
"2688" 537.4 76.7814583540991 121.616355854971
"2689" 537.6 79.174307599772 120.912504486297
"2690" 537.8 81.8822643867852 120.714304973883
"2691" 538 84.3475426639491 119.967024690064
"2692" 538.2 87.2890655582734 119.25791597189
"2693" 538.4 89.8403243901638 117.390822258946
"2694" 538.6 93.3794794903409 115.725287431475
"2695" 538.8 95.59907706109 113.740785945628
"2696" 539 99.1492953950973 111.652481502888
"2697" 539.2 101.880356830574 109.814239193989
"2698" 539.4 103.795410343878 107.418488202039
"2699" 539.6 106.674491065477 105.223974491747
"2700" 539.8 108.703691369015 102.740450666045
"2701" 540 108.828949199537 100.86953512954
"2702" 540.2 110.995029907058 98.0305339547954
"2703" 540.4 113.401820344587 96.1389069042605
"2704" 540.6 115.075469826092 94.680038853347
"2705" 540.8 115.739016195916 92.6154831208189
"2706" 541 117.569698386217 89.9603196995834
"2707" 541.2 117.062191349713 88.8908076425757
"2708" 541.4 117.396236675408 87.8843681013094
"2709" 541.6 118.960201624443 86.1365205431866
"2710" 541.8 119.00148053577 86.0281114531354
"2711" 542 118.708218878426 85.8393273479076
"2712" 542.2 118.919745360576 85.939078161711
"2713" 542.4 119.150472727533 86.2298540337102
"2714" 542.6 118.885305695498 87.3364903540793
"2715" 542.8 119.128987843041 88.005261895202
"2716" 543 119.000697245945 88.6534612167783
"2717" 543.2 118.920787103755 89.3287937788039
"2718" 543.4 118.551017715925 89.6776902703863
"2719" 543.6 118.074971335208 90.0887486776269
"2720" 543.8 117.934185794565 90.2421690552087
"2721" 544 117.560984989438 90.6222216548003
"2722" 544.2 117.154294272168 91.3053989795356
"2723" 544.4 116.748096152914 91.4486526874848
"2724" 544.6 116.655205316669 92.0629034846975
"2725" 544.8 116.586837098187 92.7775910573694
"2726" 545 116.269391359008 93.1166993160502
"2727" 545.2 116.262081590907 93.0466265381301
"2728" 545.4 116.088970345824 93.1479618676178
"2729" 545.6 116.328416292377 93.3231665795989
"2730" 545.8 116.37620838462 93.2578613650783
"2731" 546 116.260066510302 93.690962813036
"2732" 546.2 116.112568636231 94.2512468164626
"2733" 546.4 115.95683424051 94.8603832307914
"2734" 546.6 114.490287416771 96.1347835144125
"2735" 546.8 113.390605478568 97.653728212611
"2736" 547 111.741412390427 100.051066887444
"2737" 547.2 111.242290032047 100.433069264452
"2738" 547.4 110.444769611145 101.662989727144
"2739" 547.6 109.660623890558 102.515368594903
"2740" 547.8 107.987596719192 104.131369466817
"2741" 548 106.141453107589 106.44399861672
"2742" 548.2 106.345164558091 105.879368960899
"2743" 548.4 106.27282558282 106.145895636158
"2744" 548.6 106.194025488007 106.289052130894
"2745" 548.8 106.075519372263 106.402472784308
"2746" 549 105.9077110679 106.476012313093
"2747" 549.2 105.850034744116 106.766467621796
"2748" 549.4 105.536821924871 107.230902411898
"2749" 549.6 105.099477570115 107.584545519407
"2750" 549.8 103.862247431747 108.63814324001
"2751" 550 101.972881714729 110.441219055308
"2752" 550.2 100.079707837362 112.226667762155
"2753" 550.4 97.7715412153992 113.16532099435
"2754" 550.6 94.4534953289506 114.889838641344
"2755" 550.8 91.1213319266452 117.275502781261
"2756" 551 88.429687436792 118.84424217173
"2757" 551.2 84.868999664118 120.307319864969
"2758" 551.4 81.3972800648618 121.637187515693
"2759" 551.6 77.7029108539268 122.441464197773
"2760" 551.8 73.4790538256241 123.490640432831
"2761" 552 68.9424453954697 124.356415565686
"2762" 552.2 66.0818526161598 124.016189599837
"2763" 552.4 62.1793660409207 124.776362643528
"2764" 552.6 62.2149934044483 124.347120748465
"2765" 552.8 61.640535123227 123.683287054212
"2766" 553 59.4780775012698 123.535303847788
"2767" 553.2 58.8655566748587 123.071072006025
"2768" 553.4 58.884331655303 123.12396522199
"2769" 553.6 58.6879004242235 123.162232654245
"2770" 553.8 58.6582718381678 123.161776383068
"2771" 554 58.5414987709362 123.215430301426
"2772" 554.2 58.3912175865365 123.268561184935
"2773" 554.4 58.4049991740199 123.359501546279
"2774" 554.6 58.1555532866897 123.41325235038
"2775" 554.8 58.180729668643 123.341099933222
"2776" 555 58.1370633274285 123.409171771081
"2777" 555.2 58.2326170014564 123.364565610104
"2778" 555.4 58.1489874681766 123.441495272055
"2779" 555.6 58.1740154958961 123.362219352301
"2780" 555.8 58.1795843745029 123.386791869007
"2781" 556 58.0906098587476 123.425116129076
"2782" 556.2 58.1116291326563 123.422861632285
"2783" 556.4 58.2479390741718 123.327629544939
"2784" 556.6 58.2858067525356 123.417101822424
"2785" 556.8 58.3644782225989 123.304228614044
"2786" 557 58.2546338306265 123.366792691668
"2787" 557.2 58.2301521883442 123.310882724611
"2788" 557.4 58.3808848961346 123.287393711531
"2789" 557.6 58.4112909967421 123.299290222534
"2790" 557.8 58.3069347799759 123.395148801428
"2791" 558 58.200530814003 123.361332601442
"2792" 558.2 58.4149071070703 123.286251886782
"2793" 558.4 58.3030761604673 123.370365114805
"2794" 558.6 58.1995103701225 123.451686887255
"2795" 558.8 58.2491929534919 123.40202519923
"2796" 559 58.2318750665049 123.359173859361
"2797" 559.2 58.1929807952319 123.311133786042
"2798" 559.4 58.0784912761287 123.342912591928
"2799" 559.6 58.1307724181559 123.360674151062
"2800" 559.8 58.070278466377 123.34897872869
"2801" 560 58.1350608348079 123.41570978083
"2802" 560.2 58.047819889512 123.452836402152
"2803" 560.4 58.1032416222903 123.404403831363
"2804" 560.6 58.1964217187763 123.367810891752
"2805" 560.8 58.3135871854496 123.352892227753
"2806" 561 58.3678695197899 123.513052146795
"2807" 561.2 58.0948641830531 123.931394989993
"2808" 561.4 58.1179042651899 124.016298469919
"2809" 561.6 58.3298118450681 124.036295165457
"2810" 561.8 58.3443904898811 124.061550782
"2811" 562 58.201066922035 124.025283554249
"2812" 562.2 57.5227063628982 124.08134239748
"2813" 562.4 56.6440243704867 124.222005907406
"2814" 562.6 56.1004266997956 123.989938539862
"2815" 562.8 54.9379415763046 123.710072989102
"2816" 563 53.8482124036783 123.703925976641
"2817" 563.2 52.2761093257815 123.651415127807
"2818" 563.4 50.2175573659271 123.218640779424
"2819" 563.6 48.0573010413222 123.157014093241
"2820" 563.8 47.4052174186576 122.64117839357
"2821" 564 45.9725944813167 122.369258699074
"2822" 564.2 44.6497413610055 122.137391318003
"2823" 564.4 44.5451380817908 121.683813088119
"2824" 564.6 42.8822049146855 121.121910639386
"2825" 564.8 40.664779766506 120.739444156151
"2826" 565 38.4790808103134 120.305790496037
"2827" 565.2 36.0575165098943 119.537137185436
"2828" 565.4 34.4239363068507 118.8300061503
"2829" 565.6 31.8069039639546 117.411755715539
"2830" 565.8 28.6432110028834 115.549894121833
"2831" 566 25.924900380941 113.993013595354
"2832" 566.2 25.0722011800656 113.588753777032
"2833" 566.4 23.5533851140462 111.686141270995
"2834" 566.6 21.2294133941168 109.203013363655
"2835" 566.8 18.3044815259007 105.637954885158
"2836" 567 15.0357993044952 102.771341595191
"2837" 567.2 12.9407067004771 100.827325642499
"2838" 567.4 12.6329604421498 99.1132804023414
"2839" 567.6 11.416542573405 96.200975946201
"2840" 567.8 10.2585250155348 92.3032137378224
"2841" 568 9.74064273397668 88.7420030294889
"2842" 568.2 9.8084263082853 84.9567268972685
"2843" 568.4 9.62975763326909 82.7404220006271
"2844" 568.6 8.70115789808315 82.7308483339129
"2845" 568.8 7.6103154821654 83.4301482163464
"2846" 569 6.70226473568442 84.1027906873688
"2847" 569.2 4.81055872788783 85.4547335022539
"2848" 569.4 5.41697189198747 86.1417229313862
"2849" 569.6 6.47848434800289 87.1158260639016
"2850" 569.8 7.15989347615065 87.532381982756
"2851" 570 7.64538834699718 88.857143812273
"2852" 570.2 8.37929546825969 90.2712901667423
"2853" 570.4 8.86992011688969 92.0326741581174
"2854" 570.6 9.79018381270428 94.4671800188038
"2855" 570.8 9.83386023143752 95.3780789160066
"2856" 571 10.7959253944563 97.1168596585309
"2857" 571.2 12.5286212005281 99.1738527948126
"2858" 571.4 14.5537951451615 101.69063716973
"2859" 571.6 16.6717405208531 103.774521105849
"2860" 571.8 18.7003993260588 106.058884705104
"2861" 572 20.5030307884313 107.197375370166
"2862" 572.2 22.4542810595781 109.03827075558
"2863" 572.4 24.1964457967627 111.07340335521
"2864" 572.6 25.7211681473596 112.3247916415
"2865" 572.8 27.3058972189249 113.369182655523
"2866" 573 28.9833114867809 114.70522606013
"2867" 573.2 30.7981250115588 115.120944471898
"2868" 573.4 31.8478293376249 115.211190749995
"2869" 573.6 33.1174561161096 116.228567913677
"2870" 573.8 34.973700617359 117.673934496349
"2871" 574 37.4074026222836 119.034257648681
"2872" 574.2 38.9235529811817 119.635122090542
"2873" 574.4 39.3880920160821 118.864879715585
"2874" 574.6 40.0692550219566 118.821655702064
"2875" 574.8 41.8622044726109 119.366812962991
"2876" 575 43.7963979311879 120.443238249582
"2877" 575.2 45.8254438300907 121.170735124819
"2878" 575.4 48.6613144348462 121.898395509753
"2879" 575.6 51.8353793737351 122.585715153625
"2880" 575.8 55.0967317489172 123.035168463741
"2881" 576 58.7471518950425 123.767972558568
"2882" 576.2 61.2052389775036 123.535010212605
"2883" 576.4 64.584390090672 123.936971956329
"2884" 576.6 67.309792838835 123.526058319001
"2885" 576.8 71.0245132882226 123.223718722863
"2886" 577 74.5782220124646 122.639760448825
"2887" 577.2 75.4986547200142 121.847489669631
"2888" 577.4 78.4854763396943 121.078106458643
"2889" 577.6 81.8471269941981 120.296072081111
"2890" 577.8 85.122389869563 119.444541239698
"2891" 578 86.0627095745206 118.188759074532
"2892" 578.2 88.4456056123676 116.821953578683
"2893" 578.4 91.6581328110391 115.057764190012
"2894" 578.6 94.5692926945383 113.178762771277
"2895" 578.8 97.2475206248395 111.256018907048
"2896" 579 100.493888096416 109.659173529101
"2897" 579.2 102.166817058916 107.832540837992
"2898" 579.4 103.630780005151 106.1493849483
"2899" 579.6 104.984038556769 104.468159872953
"2900" 579.8 107.954694438276 103.093127305019
"2901" 580 107.864791928668 102.395615087719
"2902" 580.2 108.393376090579 100.913850105918
"2903" 580.4 109.824642993385 98.7312617655641
"2904" 580.6 111.975390024475 98.6691650024473
"2905" 580.8 112.470782012092 99.0520082388442
"2906" 581 112.342108947129 99.0991677053364
"2907" 581.2 112.292500772314 99.808307730636
"2908" 581.4 112.600792854156 99.5889967896932
"2909" 581.6 112.98601595379 99.2122239991022
"2910" 581.8 114.117802295161 98.2654710761608
"2911" 582 114.408497702078 96.8793277753134
"2912" 582.2 115.082247931036 94.8558678179999
"2913" 582.4 115.10303851962 93.8239329896849
"2914" 582.6 115.088006921919 93.754218419083
"2915" 582.8 115.638716302933 93.7376260019236
"2916" 583 115.742826073883 93.5267381659294
"2917" 583.2 116.102219815615 93.7309466453844
"2918" 583.4 116.289249101748 93.720264900225
"2919" 583.6 116.217653876218 93.8253987432047
"2920" 583.8 116.578815080127 94.1495473159968
"2921" 584 116.68480017175 94.4017995927352
"2922" 584.2 116.819387100668 94.4789764753725
"2923" 584.4 116.814579587211 94.5287993796412
"2924" 584.6 116.485984302406 94.9171110279932
"2925" 584.8 116.406103572077 95.2585665904761
"2926" 585 116.454218873441 95.8723700560617
"2927" 585.2 116.533737837908 95.858401374664
"2928" 585.4 116.206603014209 96.3514762969899
"2929" 585.6 115.674859735685 97.0426222233197
"2930" 585.8 114.942854916518 97.9982663723328
"2931" 586 114.119453260081 98.879733920221
"2932" 586.2 113.285114716246 99.227496577095
"2933" 586.4 112.125213274837 100.367392859048
"2934" 586.6 111.004104396336 101.531484895691
"2935" 586.8 110.169333892764 102.6935608786
"2936" 587 108.506506213926 104.389723524401
"2937" 587.2 106.012386772287 106.570184049193
"2938" 587.4 103.866622188391 108.772894132132
"2939" 587.6 101.786791339896 110.057768755137
"2940" 587.8 99.4537625481553 112.121936994987
"2941" 588 96.6484840144106 114.245499443806
"2942" 588.2 93.6058654978214 115.639834469947
"2943" 588.4 90.4637039144106 117.984009491518
"2944" 588.6 86.9828150108575 119.989385298156
"2945" 588.8 84.6397516193402 121.037562608895
"2946" 589 81.369665500417 121.768844199957
"2947" 589.2 78.884724645646 122.563047989369
"2948" 589.4 75.8819565046215 123.45827035383
"2949" 589.6 73.108564730467 124.208048296292
"2950" 589.8 69.8596946204431 124.356878945065
"2951" 590 65.4552508729173 124.759261080583
"2952" 590.2 61.5946225643078 124.995023484484
"2953" 590.4 57.703509942689 125.007057655001
"2954" 590.6 54.0270849159863 124.220944568357
"2955" 590.8 50.3851624807225 123.253869313988
"2956" 591 46.681519477256 122.872232679712
"2957" 591.2 44.6489990553332 122.299993862176
"2958" 591.4 42.292117714254 121.87202386145
"2959" 591.6 43.0004908728908 121.9138272915
"2960" 591.8 43.3437514998099 122.146979846189
"2961" 592 44.029677348185 122.312799621857
"2962" 592.2 44.7558785620276 121.849057966538
"2963" 592.4 43.8514118908881 120.726304097387
"2964" 592.6 42.1734929473595 119.739518865764
"2965" 592.8 39.7696015876258 118.573498054164
"2966" 593 38.5489735076838 117.78338231514
"2967" 593.2 38.7836342148737 117.969261078425
"2968" 593.4 38.5442547298938 117.831438606894
"2969" 593.6 38.3890215968029 117.757284368663
"2970" 593.8 38.1015913310316 117.640840611573
"2971" 594 38.0876971045804 117.629428848441
"2972" 594.2 38.0063252643469 117.643681202309
"2973" 594.4 38.0303653353734 117.620674270546
"2974" 594.6 38.0665523744388 117.623362137979
"2975" 594.8 37.9869762491205 117.604678306076
"2976" 595 37.9169917573394 117.523096167499
"2977" 595.2 37.8165531769184 117.463959536445
"2978" 595.4 37.8352213197934 117.501781579257
"2979" 595.6 37.8710349387583 117.513810957766
"2980" 595.8 37.9618942834476 117.474534449607
"2981" 596 37.9442331488244 117.484752851462
"2982" 596.2 38.0130258706146 117.518540959953
"2983" 596.4 38.0664023454685 117.58323115026
"2984" 596.6 37.9524617804565 117.452294794089
"2985" 596.8 37.872415264763 117.419496438347
"2986" 597 37.8222077688548 117.497558777558
"2987" 597.2 38.0308946485306 117.555399877778
"2988" 597.4 38.0434466611442 117.481457183196
"2989" 597.6 37.8605181185288 117.500484046813
"2990" 597.8 37.9197444302177 117.51327846609
"2991" 598 37.953697824761 117.49971037193
"2992" 598.2 37.9689045760101 117.474549737908
"2993" 598.4 37.9530068728619 117.378388174757
"2994" 598.6 38.000449484785 117.404873939769
"2995" 598.8 38.0531381307059 117.52210319442
"2996" 599 37.9795122354079 117.506716179142
"2997" 599.2 37.9317941092028 117.467296889252
"2998" 599.4 37.9693761042257 117.558262612588
"2999" 599.6 38.1131364163603 117.597107235022
"3000" 599.8 38.0081145510436 117.572863253507
"3001" 600 37.6418483211302 117.487389698233
"3002" 600.2 36.5915464571219 116.75724897661
"3003" 600.4 34.6508940926797 115.185658454813
"3004" 600.6 33.7184185349394 113.369964628163
"3005" 600.8 32.3953882363716 111.088711309182
"3006" 601 32.0184641523373 108.739468735918
"3007" 601.2 31.2570515224426 106.228948863106
"3008" 601.4 29.3364599490775 103.932093777499
"3009" 601.6 26.5049136350391 101.551683418397
"3010" 601.8 23.5919459343063 99.6146120773721
"3011" 602 19.5268755869149 96.1908330450019
"3012" 602.2 16.2311051459871 93.8680664733028
"3013" 602.4 13.9670507636253 93.4737248651187
"3014" 602.6 11.8905367388334 94.1705750558353
"3015" 602.8 11.4071087998472 95.2347072059475
"3016" 603 12.2277551081417 95.1797128081126
"3017" 603.2 12.2863531419512 94.6674349110587
"3018" 603.4 12.0352309760632 93.818632712229
"3019" 603.6 11.6844495981196 92.3060889620384
"3020" 603.8 10.5278501522653 90.1891739746332
"3021" 604 9.54469864798667 86.3649947030643
"3022" 604.2 9.49421135258302 86.4808137929369
"3023" 604.4 8.66887750889559 87.0350445255481
"3024" 604.6 7.4984213342726 87.6615826589409
"3025" 604.8 6.65375881239431 88.6076285780236
"3026" 605 7.51706680535821 89.5477028555979
"3027" 605.2 7.9594452355073 90.5992108202546
"3028" 605.4 8.840028396038 90.7513288634884
"3029" 605.6 8.96304066162164 91.0017326631676
"3030" 605.8 9.329924372649 92.0865337024897
"3031" 606 10.0978475826349 93.9800263335401
"3032" 606.2 11.2044505010197 94.4308352266705
"3033" 606.4 12.3633136997554 95.3891047842605
"3034" 606.6 13.6587813369613 97.4089465139183
"3035" 606.8 15.6405057173889 100.615428482464
"3036" 607 16.905889459035 102.88919023099
"3037" 607.2 18.0507714361067 103.92480666799
"3038" 607.4 19.473830265395 106.079393114608
"3039" 607.6 21.5798798331898 108.872063034883
"3040" 607.8 23.8643731076861 110.99209778917
"3041" 608 25.4747269212448 111.992679581592
"3042" 608.2 27.3182287752966 113.005752932523
"3043" 608.4 29.2432932225874 114.83149133394
"3044" 608.6 31.7827583990189 116.39167933801
"3045" 608.8 33.1186929728288 117.14678230996
"3046" 609 33.8906825997952 116.750270191832
"3047" 609.2 35.1392354775082 116.730435877303
"3048" 609.4 37.6693327358478 118.050533491549
"3049" 609.6 39.8530073955296 119.000411670983
"3050" 609.8 42.3850193656109 120.785341064907
"3051" 610 44.8914516986183 122.223521434071
"3052" 610.2 47.2776917860387 122.813080125183
"3053" 610.4 49.9018731276334 123.279103171933
"3054" 610.6 52.178707830474 123.493643167604
"3055" 610.8 54.1672721999962 123.21119340486
"3056" 611 56.8080106471966 123.352094287069
"3057" 611.2 60.1999390279607 123.94091086561
"3058" 611.4 62.7587911932722 123.580723271035
"3059" 611.6 66.3194962528015 123.654707567621
"3060" 611.8 69.3054054599487 123.491412927405
"3061" 612 72.6418374812595 123.189892452856
"3062" 612.2 75.9797239781633 122.778826620256
"3063" 612.4 78.8352742738179 122.582984710957
"3064" 612.6 78.7589111416321 122.388729457891
"3065" 612.8 79.1540997419499 122.731837635072
"3066" 613 80.0012297745629 121.989948276373
"3067" 613.2 82.6819152302545 121.777574947863
"3068" 613.4 85.1909400393387 121.014505240008
"3069" 613.6 88.1708428600615 119.354233269899
"3070" 613.8 90.4314922047199 117.934776312606
"3071" 614 93.0646971595054 116.42021112098
"3072" 614.2 95.6842476008676 114.744084104658
"3073" 614.4 98.789064389012 112.568838424717
"3074" 614.6 102.044199141654 109.782580541934
"3075" 614.8 104.644154225059 107.773196051751
"3076" 615 106.476830412267 106.318870410314
"3077" 615.2 106.714653190012 106.670649599929
"3078" 615.4 106.127938752657 106.799081876786
"3079" 615.6 105.011411261763 105.871828493107
"3080" 615.8 106.291505013677 103.5714813078
"3081" 616 108.559043975209 102.201608479053
"3082" 616.2 109.12995204806 101.596440492207
"3083" 616.4 109.856300041773 101.426692036704
"3084" 616.6 110.157408122746 100.879613866943
"3085" 616.8 109.884788782984 100.517293852578
"3086" 617 111.187610456124 99.4067876176499
"3087" 617.2 112.250266377938 98.9136739253404
"3088" 617.4 113.352418676559 98.6211994489395
"3089" 617.6 114.004441980157 98.7847485620578
"3090" 617.8 113.892356886502 98.9758631333419
"3091" 618 114.020315880012 99.0589436996944
"3092" 618.2 114.435077016182 98.7426310982142
"3093" 618.4 114.659627764481 99.0104994833803
"3094" 618.6 114.362502305513 99.2607984344676
"3095" 618.8 113.962056165794 99.9598600828055
"3096" 619 113.752706384895 99.9849252825639
"3097" 619.2 113.640302136894 100.02859334901
"3098" 619.4 113.743684324452 100.013042113704
"3099" 619.6 113.706639249078 99.8614730863653
"3100" 619.8 113.758990139255 99.1791116015363
"3101" 620 114.35194995719 98.1532844447794
"3102" 620.2 114.682150717858 97.9498817647097
"3103" 620.4 113.4739768121 98.2304677184495
"3104" 620.6 112.43369180272 98.6441771369115
"3105" 620.8 112.084936129112 98.5461214142907
"3106" 621 111.665976995299 99.2465175633739
"3107" 621.2 111.052456813206 100.607139831903
"3108" 621.4 110.296651410946 101.605452870057
"3109" 621.6 110.173740489777 102.539972272797
"3110" 621.8 109.965435042131 102.701615394224
"3111" 622 110.038838388795 102.706956708537
"3112" 622.2 110.15366001344 102.798829690676
"3113" 622.4 110.232179610059 102.901524821033
"3114" 622.6 109.997688903484 102.929175933678
"3115" 622.8 109.120160377058 104.03357931092
"3116" 623 107.473800995266 105.446508316302
"3117" 623.2 105.461649895405 107.393291304908
"3118" 623.4 103.490440026402 109.16571768529
"3119" 623.6 101.438514166403 109.693280814459
"3120" 623.8 98.4300826335988 110.513787028012
"3121" 624 94.6587036789719 111.710827854245
"3122" 624.2 91.575543391078 114.188978158404
"3123" 624.4 90.0404166448763 116.517525676133
"3124" 624.6 88.9303647066031 118.071560551671
"3125" 624.8 88.1137290840937 118.326148439525
"3126" 625 86.9653661181122 118.959119025794
"3127" 625.2 86.1658467729711 119.362875199467
"3128" 625.4 86.0979666749273 119.834404829431
"3129" 625.6 86.2155110045415 119.957899601682
"3130" 625.8 86.0877030400961 119.587140107987
"3131" 626 85.0018592998042 119.513695868435
"3132" 626.2 83.4271758990592 120.233537430322
"3133" 626.4 82.6377777226118 120.69506254221
"3134" 626.6 81.3365896482248 120.541263896743
"3135" 626.8 78.7118882672226 121.622635016338
"3136" 627 75.6810619301702 122.977152255822
"3137" 627.2 71.7565530974895 123.138029910895
"3138" 627.4 67.6847808352176 122.386189079691
"3139" 627.6 64.0112121566676 121.513491954638
"3140" 627.8 60.5913467496467 121.286941436444
"3141" 628 57.0403432601786 120.067407107035
"3142" 628.2 53.8531588743395 117.195619219086
"3143" 628.4 52.1909086499756 114.171282191578
"3144" NA NA NA
"3145" NA NA NA
"3146" NA NA NA
"3147" NA NA NA
"3148" NA NA NA
"3149" NA NA NA
"3150" NA NA NA
"3151" NA NA NA
"3152" NA NA NA
"3153" NA NA NA
"3154" NA NA NA
"3155" NA NA NA
"3156" NA NA NA
"3157" NA NA NA
"3158" NA NA NA
"3159" NA NA NA
"3160" NA NA NA
"3161" NA NA NA
"3162" NA NA NA
"3163" NA NA NA
"3164" NA NA NA
"3165" NA NA NA
"3166" NA NA NA
"3167" NA NA NA
"3168" NA NA NA
"3169" NA NA NA
"3170" NA NA NA
"3171" NA NA NA
"3172" NA NA NA
"3173" NA NA NA
"3174" NA NA NA
"3175" NA NA NA
"3176" NA NA NA
"3177" NA NA NA
"3178" NA NA NA
"3179" NA NA NA
"3180" NA NA NA
"3181" NA NA NA
"3182" NA NA NA
"3183" NA NA NA
"3184" NA NA NA
"3185" NA NA NA
"3186" NA NA NA
"3187" NA NA NA
"3188" NA NA NA
"3189" NA NA NA
"3190" NA NA NA
"3191" NA NA NA
"3192" NA NA NA
"3193" NA NA NA
"3194" NA NA NA
"3195" NA NA NA
"3196" NA NA NA
"3197" NA NA NA
"3198" NA NA NA
"3199" NA NA NA
"3200" NA NA NA
"3201" NA NA NA
"3202" NA NA NA
"3203" NA NA NA
"3204" NA NA NA
"3205" NA NA NA
"3206" NA NA NA
"3207" NA NA NA
"3208" NA NA NA
"3209" NA NA NA
"3210" NA NA NA
"3211" NA NA NA
"3212" NA NA NA
"3213" NA NA NA
"3214" NA NA NA
"3215" NA NA NA
"3216" NA NA NA
"3217" NA NA NA
"3218" NA NA NA
"3219" NA NA NA
"3220" NA NA NA
"3221" NA NA NA
"3222" NA NA NA
"3223" NA NA NA
"3224" NA NA NA
"3225" NA NA NA
"3226" NA NA NA
"3227" NA NA NA
"3228" NA NA NA
"3229" NA NA NA
"3230" NA NA NA
"3231" NA NA NA
"3232" NA NA NA
"3233" NA NA NA
"3234" NA NA NA
"3235" NA NA NA
"3236" NA NA NA
"3237" NA NA NA
"3238" NA NA NA
"3239" NA NA NA
"3240" NA NA NA
"3241" NA NA NA
"3242" NA NA NA
"3243" NA NA NA
"3244" NA NA NA
"3245" NA NA NA
"3246" NA NA NA
"3247" NA NA NA
"3248" NA NA NA
"3249" NA NA NA
"3250" NA NA NA
"3251" NA NA NA
"3252" NA NA NA
"3253" NA NA NA
"3254" NA NA NA
"3255" NA NA NA
"3256" NA NA NA
"3257" NA NA NA
"3258" NA NA NA
"3259" NA NA NA
"3260" NA NA NA
"3261" NA NA NA
"3262" NA NA NA
"3263" NA NA NA
"3264" NA NA NA
"3265" NA NA NA
"3266" NA NA NA
"3267" NA NA NA
"3268" NA NA NA
"3269" NA NA NA
"3270" NA NA NA
"3271" NA NA NA
"3272" NA NA NA
"3273" NA NA NA
"3274" NA NA NA
"3275" NA NA NA
"3276" NA NA NA
"3277" NA NA NA
"3278" NA NA NA
"3279" NA NA NA
"3280" NA NA NA
"3281" NA NA NA
"3282" NA NA NA
"3283" NA NA NA
"3284" NA NA NA
"3285" NA NA NA
"3286" NA NA NA
"3287" NA NA NA
"3288" NA NA NA
"3289" NA NA NA
"3290" NA NA NA
"3291" NA NA NA
"3292" NA NA NA
"3293" NA NA NA
"3294" NA NA NA
"3295" NA NA NA
"3296" NA NA NA
"3297" NA NA NA
"3298" NA NA NA
"3299" NA NA NA
"3300" NA NA NA
"3301" NA NA NA
"3302" NA NA NA
"3303" NA NA NA
"3304" NA NA NA
"3305" NA NA NA
"3306" NA NA NA
"3307" NA NA NA
"3308" NA NA NA
"3309" NA NA NA
"3310" NA NA NA
"3311" NA NA NA
"3312" NA NA NA
"3313" NA NA NA
"3314" NA NA NA
"3315" NA NA NA
"3316" NA NA NA
"3317" NA NA NA
"3318" NA NA NA
"3319" NA NA NA
"3320" NA NA NA
"3321" NA NA NA
"3322" NA NA NA
"3323" NA NA NA
"3324" NA NA NA
"3325" NA NA NA
"3326" NA NA NA
"3327" NA NA NA
"3328" NA NA NA
"3329" NA NA NA
"3330" NA NA NA
"3331" NA NA NA
"3332" NA NA NA
"3333" NA NA NA
"3334" NA NA NA
"3335" NA NA NA
"3336" NA NA NA
"3337" NA NA NA
"3338" NA NA NA
"3339" NA NA NA
"3340" NA NA NA
"3341" NA NA NA
"3342" NA NA NA
"3343" NA NA NA
"3344" NA NA NA
"3345" NA NA NA
"3346" NA NA NA
"3347" NA NA NA
"3348" NA NA NA
"3349" NA NA NA
"3350" NA NA NA
"3351" NA NA NA
"3352" NA NA NA
"3353" NA NA NA
"3354" NA NA NA
"3355" NA NA NA
"3356" NA NA NA
"3357" NA NA NA
"3358" NA NA NA
"3359" NA NA NA
"3360" NA NA NA
"3361" NA NA NA
"3362" NA NA NA
"3363" NA NA NA
"3364" NA NA NA
"3365" NA NA NA
"3366" NA NA NA
"3367" NA NA NA
"3368" NA NA NA
"3369" NA NA NA
"3370" NA NA NA
"3371" NA NA NA
"3372" NA NA NA
"3373" NA NA NA
"3374" NA NA NA
"3375" NA NA NA
"3376" NA NA NA
"3377" NA NA NA
"3378" NA NA NA
"3379" NA NA NA
"3380" NA NA NA
"3381" NA NA NA
"3382" NA NA NA
"3383" NA NA NA
"3384" NA NA NA
"3385" NA NA NA
"3386" NA NA NA
"3387" NA NA NA
"3388" NA NA NA
"3389" NA NA NA
"3390" NA NA NA
"3391" NA NA NA
"3392" NA NA NA
"3393" NA NA NA
"3394" NA NA NA
"3395" NA NA NA
"3396" NA NA NA
"3397" NA NA NA
"3398" NA NA NA
"3399" NA NA NA
"3400" NA NA NA
"3401" NA NA NA
"3402" NA NA NA
"3403" NA NA NA
"3404" NA NA NA
"3405" NA NA NA
"3406" NA NA NA
"3407" NA NA NA
"3408" NA NA NA
"3409" NA NA NA
"3410" NA NA NA
"3411" NA NA NA
"3412" NA NA NA
"3413" NA NA NA
"3414" NA NA NA
"3415" NA NA NA
"3416" NA NA NA
"3417" NA NA NA
"3418" NA NA NA
"3419" NA NA NA
"3420" NA NA NA
"3421" NA NA NA
"3422" NA NA NA
"3423" NA NA NA
"3424" NA NA NA
"3425" NA NA NA
"3426" NA NA NA
"3427" NA NA NA
"3428" NA NA NA
"3429" NA NA NA
"3430" NA NA NA
"3431" NA NA NA
"3432" NA NA NA
"3433" NA NA NA
"3434" NA NA NA
"3435" NA NA NA
"3436" NA NA NA
"3437" NA NA NA
"3438" NA NA NA
"3439" NA NA NA
"3440" NA NA NA
"3441" NA NA NA
"3442" NA NA NA
"3443" NA NA NA
"3444" NA NA NA
"3445" NA NA NA
"3446" NA NA NA
"3447" NA NA NA
"3448" NA NA NA
"3449" NA NA NA
"3450" NA NA NA
"3451" NA NA NA
"3452" NA NA NA
"3453" NA NA NA
"3454" NA NA NA
"3455" NA NA NA
"3456" NA NA NA
"3457" NA NA NA
"3458" NA NA NA
"3459" NA NA NA
"3460" NA NA NA
"3461" NA NA NA
"3462" NA NA NA
"3463" NA NA NA
"3464" NA NA NA
"3465" NA NA NA
"3466" NA NA NA
"3467" NA NA NA
"3468" NA NA NA
"3469" NA NA NA
"3470" NA NA NA
"3471" NA NA NA
"3472" NA NA NA
"3473" NA NA NA
"3474" NA NA NA
"3475" NA NA NA
"3476" NA NA NA
"3477" NA NA NA
"3478" NA NA NA
"3479" NA NA NA
"3480" NA NA NA
"3481" NA NA NA
"3482" NA NA NA
"3483" NA NA NA
"3484" NA NA NA
"3485" NA NA NA
"3486" NA NA NA
"3487" NA NA NA
"3488" NA NA NA
"3489" NA NA NA
"3490" NA NA NA
"3491" NA NA NA
"3492" NA NA NA
"3493" NA NA NA
"3494" NA NA NA
"3495" NA NA NA
"3496" NA NA NA
"3497" NA NA NA
"3498" NA NA NA
"3499" NA NA NA
"3500" NA NA NA
"3501" NA NA NA
"3502" NA NA NA
"3503" NA NA NA
"3504" NA NA NA
"3505" NA NA NA
"3506" NA NA NA
"3507" NA NA NA
"3508" NA NA NA
"3509" NA NA NA
"3510" NA NA NA
"3511" NA NA NA
"3512" NA NA NA
"3513" NA NA NA
"3514" NA NA NA
"3515" NA NA NA
"3516" NA NA NA
"3517" NA NA NA
"3518" NA NA NA
"3519" NA NA NA
"3520" NA NA NA
"3521" NA NA NA
"3522" NA NA NA
"3523" NA NA NA
"3524" NA NA NA
"3525" NA NA NA
"3526" NA NA NA
"3527" NA NA NA
"3528" NA NA NA
"3529" NA NA NA
"3530" NA NA NA
"3531" NA NA NA
"3532" NA NA NA
"3533" NA NA NA
"3534" NA NA NA
"3535" NA NA NA
"3536" NA NA NA
"3537" NA NA NA
"3538" NA NA NA
"3539" NA NA NA
"3540" NA NA NA
"3541" NA NA NA
"3542" NA NA NA
"3543" NA NA NA
"3544" NA NA NA
"3545" NA NA NA
"3546" NA NA NA
"3547" NA NA NA
"3548" NA NA NA
"3549" NA NA NA
"3550" NA NA NA
"3551" NA NA NA
"3552" NA NA NA
"3553" NA NA NA
"3554" NA NA NA
"3555" NA NA NA
"3556" NA NA NA
"3557" NA NA NA
"3558" NA NA NA
"3559" NA NA NA
"3560" NA NA NA
"3561" NA NA NA
"3562" NA NA NA
"3563" NA NA NA
"3564" NA NA NA
"3565" NA NA NA
"3566" NA NA NA
"3567" NA NA NA
"3568" NA NA NA
"3569" NA NA NA
"3570" NA NA NA
"3571" NA NA NA
"3572" NA NA NA
"3573" NA NA NA
"3574" NA NA NA
"3575" NA NA NA
"3576" NA NA NA
"3577" NA NA NA
"3578" NA NA NA
"3579" NA NA NA
"3580" NA NA NA
"3581" NA NA NA
"3582" NA NA NA
"3583" NA NA NA
"3584" NA NA NA
"3585" NA NA NA
"3586" NA NA NA
"3587" NA NA NA
"3588" NA NA NA
"3589" NA NA NA
"3590" NA NA NA
"3591" NA NA NA
"3592" NA NA NA
"3593" NA NA NA
"3594" NA NA NA
"3595" NA NA NA
"3596" NA NA NA
"3597" NA NA NA
"3598" NA NA NA
"3599" NA NA NA
"3600" NA NA NA
"3601" NA NA NA
"3602" NA NA NA
"3603" NA NA NA
"3604" NA NA NA
"3605" NA NA NA
"3606" NA NA NA
"3607" NA NA NA
"3608" NA NA NA
"3609" NA NA NA
"3610" NA NA NA
"3611" NA NA NA
"3612" NA NA NA
"3613" NA NA NA
"3614" NA NA NA
"3615" NA NA NA
"3616" NA NA NA
"3617" NA NA NA
"3618" NA NA NA
"3619" NA NA NA
"3620" NA NA NA
"3621" NA NA NA
"3622" NA NA NA
"3623" NA NA NA
"3624" NA NA NA
"3625" NA NA NA
"3626" NA NA NA
"3627" NA NA NA
"3628" NA NA NA
"3629" NA NA NA
"3630" NA NA NA
"3631" NA NA NA
"3632" NA NA NA
"3633" NA NA NA
"3634" NA NA NA
"3635" NA NA NA
"3636" NA NA NA
"3637" NA NA NA
"3638" NA NA NA
"3639" NA NA NA
"3640" NA NA NA
"3641" NA NA NA
"3642" NA NA NA
"3643" NA NA NA
"3644" NA NA NA
"3645" NA NA NA
"3646" NA NA NA
"3647" NA NA NA
"3648" NA NA NA
"3649" NA NA NA
"3650" NA NA NA
"3651" NA NA NA
"3652" NA NA NA
"3653" NA NA NA
"3654" NA NA NA
"3655" NA NA NA
"3656" NA NA NA
"3657" NA NA NA
"3658" NA NA NA
"3659" NA NA NA
"3660" NA NA NA
"3661" NA NA NA
"3662" NA NA NA
"3663" NA NA NA
"3664" NA NA NA
"3665" NA NA NA
"3666" NA NA NA
"3667" NA NA NA
"3668" NA NA NA
"3669" NA NA NA
"3670" NA NA NA
"3671" NA NA NA
"3672" NA NA NA
"3673" NA NA NA
"3674" NA NA NA
"3675" NA NA NA
"3676" NA NA NA
"3677" NA NA NA
"3678" NA NA NA
"3679" NA NA NA
"3680" NA NA NA
"3681" NA NA NA
"3682" NA NA NA
"3683" NA NA NA
"3684" NA NA NA
"3685" NA NA NA
"3686" NA NA NA
"3687" NA NA NA
"3688" NA NA NA
"3689" NA NA NA
"3690" NA NA NA
"3691" NA NA NA
"3692" NA NA NA
"3693" NA NA NA
"3694" NA NA NA
"3695" NA NA NA
"3696" NA NA NA
"3697" NA NA NA
"3698" NA NA NA
"3699" NA NA NA
"3700" NA NA NA
"3701" NA NA NA
"3702" NA NA NA
"3703" NA NA NA
"3704" NA NA NA
"3705" NA NA NA
"3706" NA NA NA
"3707" NA NA NA
"3708" NA NA NA
"3709" NA NA NA
"3710" NA NA NA
"3711" NA NA NA
"3712" NA NA NA
"3713" NA NA NA
"3714" NA NA NA
"3715" NA NA NA
"3716" NA NA NA
"3717" NA NA NA
"3718" NA NA NA
"3719" NA NA NA
"3720" NA NA NA
"3721" NA NA NA
"3722" NA NA NA
"3723" NA NA NA
"3724" NA NA NA
"3725" NA NA NA
"3726" NA NA NA
"3727" NA NA NA
"3728" NA NA NA
"3729" NA NA NA
"3730" NA NA NA
"3731" NA NA NA
"3732" NA NA NA
"3733" NA NA NA
"3734" NA NA NA
"3735" NA NA NA
"3736" NA NA NA
"3737" NA NA NA
"3738" NA NA NA
"3739" NA NA NA
"3740" NA NA NA
"3741" NA NA NA
"3742" NA NA NA
"3743" NA NA NA
"3744" NA NA NA
"3745" NA NA NA
"3746" NA NA NA
"3747" NA NA NA
"3748" NA NA NA
"3749" NA NA NA
"3750" NA NA NA
"3751" NA NA NA
"3752" NA NA NA
"3753" NA NA NA
"3754" NA NA NA
"3755" NA NA NA
"3756" NA NA NA
"3757" NA NA NA
"3758" NA NA NA
"3759" NA NA NA
"3760" NA NA NA
"3761" NA NA NA
"3762" NA NA NA
"3763" NA NA NA
"3764" NA NA NA
"3765" NA NA NA
"3766" NA NA NA
"3767" NA NA NA
"3768" NA NA NA
"3769" NA NA NA
"3770" NA NA NA
"3771" NA NA NA
"3772" NA NA NA
"3773" NA NA NA
"3774" NA NA NA
"3775" NA NA NA
"3776" NA NA NA
"3777" NA NA NA
"3778" NA NA NA
"3779" NA NA NA
"3780" NA NA NA
"3781" NA NA NA
"3782" NA NA NA
"3783" NA NA NA
"3784" NA NA NA
"3785" NA NA NA
"3786" NA NA NA
"3787" NA NA NA
"3788" NA NA NA
"3789" NA NA NA
"3790" NA NA NA
"3791" NA NA NA
"3792" NA NA NA
"3793" NA NA NA
"3794" NA NA NA
"3795" NA NA NA
"3796" NA NA NA
"3797" NA NA NA
"3798" NA NA NA
"3799" NA NA NA
"3800" NA NA NA
"3801" NA NA NA
"3802" NA NA NA
"3803" NA NA NA
"3804" NA NA NA
"3805" NA NA NA
"3806" NA NA NA
"3807" NA NA NA
"3808" NA NA NA
"3809" NA NA NA
"3810" NA NA NA
"3811" NA NA NA
"3812" NA NA NA
"3813" NA NA NA
"3814" NA NA NA
"3815" NA NA NA
"3816" NA NA NA
"3817" NA NA NA
"3818" NA NA NA
"3819" NA NA NA
"3820" NA NA NA
"3821" NA NA NA
"3822" NA NA NA
"3823" NA NA NA
"3824" NA NA NA
"3825" NA NA NA
"3826" NA NA NA
"3827" NA NA NA
"3828" NA NA NA
"3829" NA NA NA
"3830" NA NA NA
"3831" NA NA NA
"3832" NA NA NA
"3833" NA NA NA
"3834" NA NA NA
"3835" NA NA NA
"3836" NA NA NA
"3837" NA NA NA
"3838" NA NA NA
"3839" NA NA NA
"3840" NA NA NA
"3841" NA NA NA
"3842" NA NA NA
"3843" NA NA NA
"3844" NA NA NA
"3845" NA NA NA
"3846" NA NA NA
"3847" NA NA NA
"3848" NA NA NA
"3849" NA NA NA
"3850" NA NA NA
"3851" NA NA NA
"3852" NA NA NA
"3853" NA NA NA
"3854" NA NA NA
"3855" NA NA NA
"3856" NA NA NA
"3857" NA NA NA
"3858" NA NA NA
"3859" NA NA NA
"3860" NA NA NA
"3861" NA NA NA
"3862" NA NA NA
"3863" NA NA NA
"3864" NA NA NA
"3865" NA NA NA
"3866" NA NA NA
"3867" NA NA NA
"3868" NA NA NA
"3869" NA NA NA
"3870" NA NA NA
"3871" NA NA NA
"3872" NA NA NA
"3873" NA NA NA
"3874" NA NA NA
"3875" NA NA NA
"3876" NA NA NA
"3877" NA NA NA
"3878" NA NA NA
"3879" NA NA NA
"3880" NA NA NA
"3881" NA NA NA
"3882" NA NA NA
"3883" NA NA NA
"3884" NA NA NA
"3885" NA NA NA
"3886" NA NA NA
"3887" NA NA NA
"3888" NA NA NA
"3889" NA NA NA
"3890" NA NA NA
"3891" NA NA NA
"3892" NA NA NA
"3893" NA NA NA
"3894" NA NA NA
"3895" NA NA NA
"3896" NA NA NA
"3897" NA NA NA
"3898" NA NA NA
"3899" NA NA NA
"3900" NA NA NA
"3901" NA NA NA
"3902" NA NA NA
"3903" NA NA NA
"3904" NA NA NA
"3905" NA NA NA
"3906" NA NA NA
"3907" NA NA NA
"3908" NA NA NA
"3909" NA NA NA
"3910" NA NA NA
"3911" NA NA NA
"3912" NA NA NA
"3913" NA NA NA
"3914" NA NA NA
"3915" NA NA NA
"3916" NA NA NA
"3917" NA NA NA
"3918" NA NA NA
"3919" NA NA NA
"3920" NA NA NA
"3921" NA NA NA
"3922" NA NA NA
"3923" NA NA NA
"3924" NA NA NA
"3925" NA NA NA
"3926" NA NA NA
"3927" NA NA NA
"3928" NA NA NA
"3929" NA NA NA
"3930" NA NA NA
"3931" NA NA NA
"3932" NA NA NA
"3933" NA NA NA
"3934" NA NA NA
"3935" NA NA NA
"3936" NA NA NA
"3937" NA NA NA
"3938" NA NA NA
"3939" NA NA NA
"3940" NA NA NA
"3941" NA NA NA
"3942" NA NA NA
"3943" NA NA NA
"3944" NA NA NA
"3945" NA NA NA
"3946" NA NA NA
"3947" NA NA NA
"3948" NA NA NA
"3949" NA NA NA
"3950" NA NA NA
"3951" NA NA NA
"3952" NA NA NA
"3953" NA NA NA
"3954" NA NA NA
"3955" NA NA NA
"3956" NA NA NA
"3957" NA NA NA
"3958" NA NA NA
"3959" NA NA NA
"3960" NA NA NA
"3961" NA NA NA
"3962" NA NA NA
"3963" NA NA NA
"3964" NA NA NA
"3965" NA NA NA
"3966" NA NA NA
"3967" NA NA NA
"3968" NA NA NA
"3969" NA NA NA
"3970" NA NA NA
"3971" NA NA NA
"3972" NA NA NA
"3973" NA NA NA
"3974" NA NA NA
"3975" NA NA NA
"3976" NA NA NA
"3977" NA NA NA
"3978" NA NA NA
"3979" NA NA NA
"3980" NA NA NA
"3981" NA NA NA
"3982" NA NA NA
"3983" NA NA NA
"3984" NA NA NA
"3985" NA NA NA
"3986" NA NA NA
"3987" NA NA NA
"3988" NA NA NA
"3989" NA NA NA
"3990" NA NA NA
"3991" NA NA NA
"3992" NA NA NA
"3993" NA NA NA
"3994" NA NA NA
"3995" NA NA NA
"3996" NA NA NA
"3997" NA NA NA
"3998" NA NA NA
"3999" NA NA NA
"4000" NA NA NA
"4001" NA NA NA
"4002" NA NA NA
"4003" NA NA NA
"4004" NA NA NA
"4005" NA NA NA
"4006" NA NA NA
"4007" NA NA NA
"4008" NA NA NA
"4009" NA NA NA
"4010" NA NA NA
"4011" NA NA NA
"4012" NA NA NA
"4013" NA NA NA
"4014" NA NA NA
"4015" NA NA NA
"4016" NA NA NA
"4017" NA NA NA
"4018" NA NA NA
"4019" NA NA NA
"4020" NA NA NA
"4021" NA NA NA
"4022" NA NA NA
"4023" NA NA NA
"4024" NA NA NA
"4025" NA NA NA
"4026" NA NA NA
"4027" NA NA NA
"4028" NA NA NA
"4029" NA NA NA
"4030" NA NA NA
"4031" NA NA NA
"4032" NA NA NA
"4033" NA NA NA
"4034" NA NA NA
"4035" NA NA NA
"4036" NA NA NA
"4037" NA NA NA
"4038" NA NA NA
"4039" NA NA NA
"4040" NA NA NA
"4041" NA NA NA
"4042" NA NA NA
"4043" NA NA NA
"4044" NA NA NA
"4045" NA NA NA
"4046" NA NA NA
"4047" NA NA NA
"4048" NA NA NA
"4049" NA NA NA
"4050" NA NA NA
"4051" NA NA NA
"4052" NA NA NA
"4053" NA NA NA
"4054" NA NA NA
"4055" NA NA NA
"4056" NA NA NA
"4057" NA NA NA
"4058" NA NA NA
"4059" NA NA NA
"4060" NA NA NA
"4061" NA NA NA
"4062" NA NA NA
"4063" NA NA NA
"4064" NA NA NA
"4065" NA NA NA
"4066" NA NA NA
"4067" NA NA NA
"4068" NA NA NA
"4069" NA NA NA
"4070" NA NA NA
"4071" NA NA NA
"4072" NA NA NA
"4073" NA NA NA
"4074" NA NA NA
"4075" NA NA NA
"4076" NA NA NA
"4077" NA NA NA
"4078" NA NA NA
"4079" NA NA NA
"4080" NA NA NA
"4081" NA NA NA
"4082" NA NA NA
"4083" NA NA NA
"4084" NA NA NA
"4085" NA NA NA
"4086" NA NA NA
"4087" NA NA NA
"4088" NA NA NA
"4089" NA NA NA
"4090" NA NA NA
"4091" NA NA NA
"4092" NA NA NA
"4093" NA NA NA
"4094" NA NA NA
"4095" NA NA NA
"4096" NA NA NA
"4097" NA NA NA
"4098" NA NA NA
"4099" NA NA NA
"4100" NA NA NA
"4101" NA NA NA
"4102" NA NA NA
"4103" NA NA NA
"4104" NA NA NA
"4105" NA NA NA
"4106" NA NA NA
"4107" NA NA NA
"4108" NA NA NA
"4109" NA NA NA
"4110" NA NA NA
"4111" NA NA NA
"4112" NA NA NA
"4113" NA NA NA
"4114" NA NA NA
"4115" NA NA NA
"4116" NA NA NA
"4117" NA NA NA
"4118" NA NA NA
"4119" NA NA NA
"4120" NA NA NA
"4121" NA NA NA
"4122" NA NA NA
"4123" NA NA NA
"4124" NA NA NA
"4125" NA NA NA
"4126" NA NA NA
"4127" NA NA NA
"4128" NA NA NA
"4129" NA NA NA
"4130" NA NA NA
"4131" NA NA NA
"4132" NA NA NA
"4133" NA NA NA
"4134" NA NA NA
"4135" NA NA NA
"4136" NA NA NA
"4137" NA NA NA
"4138" NA NA NA
"4139" NA NA NA
"4140" NA NA NA
"4141" NA NA NA
"4142" NA NA NA
"4143" NA NA NA
"4144" NA NA NA
"4145" NA NA NA
"4146" NA NA NA
"4147" NA NA NA
"4148" NA NA NA
"4149" NA NA NA
"4150" NA NA NA
"4151" NA NA NA
"4152" NA NA NA
"4153" NA NA NA
"4154" NA NA NA
"4155" NA NA NA
"4156" NA NA NA
"4157" NA NA NA
"4158" NA NA NA
"4159" NA NA NA
"4160" NA NA NA
"4161" NA NA NA
"4162" NA NA NA
"4163" NA NA NA
"4164" NA NA NA
"4165" NA NA NA
"4166" NA NA NA
"4167" NA NA NA
"4168" NA NA NA
"4169" NA NA NA
"4170" NA NA NA
"4171" NA NA NA
"4172" NA NA NA
"4173" NA NA NA
"4174" NA NA NA
"4175" NA NA NA
"4176" NA NA NA
"4177" NA NA NA
"4178" NA NA NA
"4179" NA NA NA
"4180" NA NA NA
"4181" NA NA NA
"4182" NA NA NA
"4183" NA NA NA
"4184" NA NA NA
"4185" NA NA NA
"4186" NA NA NA
"4187" NA NA NA
"4188" NA NA NA
"4189" NA NA NA
"4190" NA NA NA
"4191" NA NA NA
"4192" NA NA NA
"4193" NA NA NA
"4194" NA NA NA
"4195" NA NA NA
"4196" NA NA NA
"4197" NA NA NA
"4198" NA NA NA
"4199" NA NA NA
"4200" NA NA NA
"4201" NA NA NA
"4202" NA NA NA
"4203" NA NA NA
"4204" NA NA NA
"4205" NA NA NA
"4206" NA NA NA
"4207" NA NA NA
"4208" NA NA NA
"4209" NA NA NA
"4210" NA NA NA
"4211" NA NA NA
"4212" NA NA NA
"4213" NA NA NA
"4214" NA NA NA
"4215" NA NA NA
"4216" NA NA NA
"4217" NA NA NA
"4218" NA NA NA
"4219" NA NA NA
"4220" NA NA NA
"4221" NA NA NA
"4222" NA NA NA
"4223" NA NA NA
"4224" NA NA NA
"4225" NA NA NA
"4226" NA NA NA
"4227" NA NA NA
"4228" NA NA NA
"4229" NA NA NA
"4230" NA NA NA
"4231" NA NA NA
"4232" NA NA NA
"4233" NA NA NA
"4234" NA NA NA
"4235" NA NA NA
"4236" NA NA NA
"4237" NA NA NA
"4238" NA NA NA
"4239" NA NA NA
"4240" NA NA NA
"4241" NA NA NA
"4242" NA NA NA
"4243" NA NA NA
"4244" NA NA NA
"4245" NA NA NA
"4246" NA NA NA
"4247" NA NA NA
"4248" NA NA NA
"4249" NA NA NA
"4250" NA NA NA
"4251" NA NA NA
"4252" NA NA NA
"4253" NA NA NA
"4254" NA NA NA
"4255" NA NA NA
"4256" NA NA NA
"4257" NA NA NA
"4258" NA NA NA
"4259" NA NA NA
"4260" NA NA NA
"4261" NA NA NA
"4262" NA NA NA
"4263" NA NA NA
"4264" NA NA NA
"4265" NA NA NA
"4266" NA NA NA
"4267" NA NA NA
"4268" NA NA NA
"4269" NA NA NA
"4270" NA NA NA
"4271" NA NA NA
"4272" NA NA NA
"4273" NA NA NA
"4274" NA NA NA
"4275" NA NA NA
"4276" NA NA NA
"4277" NA NA NA
"4278" NA NA NA
"4279" NA NA NA
"4280" NA NA NA
"4281" NA NA NA
"4282" NA NA NA
"4283" NA NA NA
"4284" NA NA NA
"4285" NA NA NA
"4286" NA NA NA
"4287" NA NA NA
"4288" NA NA NA
"4289" NA NA NA
"4290" NA NA NA
"4291" NA NA NA
"4292" NA NA NA
"4293" NA NA NA
"4294" NA NA NA
"4295" NA NA NA
"4296" NA NA NA
"4297" NA NA NA
"4298" NA NA NA
"4299" NA NA NA
"4300" NA NA NA
"4301" NA NA NA
"4302" NA NA NA
"4303" NA NA NA
"4304" NA NA NA
"4305" NA NA NA
"4306" NA NA NA
"4307" NA NA NA
"4308" NA NA NA
"4309" NA NA NA
"4310" NA NA NA
"4311" NA NA NA
"4312" NA NA NA
"4313" NA NA NA
"4314" NA NA NA
"4315" NA NA NA
"4316" NA NA NA
"4317" NA NA NA
"4318" NA NA NA
"4319" NA NA NA
"4320" NA NA NA
"4321" NA NA NA
"4322" NA NA NA
"4323" NA NA NA
"4324" NA NA NA
"4325" NA NA NA
"4326" NA NA NA
"4327" NA NA NA
"4328" NA NA NA
"4329" NA NA NA
"4330" NA NA NA
"4331" NA NA NA
"4332" NA NA NA
"4333" NA NA NA
"4334" NA NA NA
"4335" NA NA NA
"4336" NA NA NA
"4337" NA NA NA
"4338" NA NA NA
"4339" NA NA NA
"4340" NA NA NA
"4341" NA NA NA
"4342" NA NA NA
"4343" NA NA NA
"4344" NA NA NA
"4345" NA NA NA
"4346" NA NA NA
"4347" NA NA NA
"4348" NA NA NA
"4349" NA NA NA
"4350" NA NA NA
"4351" NA NA NA
"4352" NA NA NA
"4353" NA NA NA
"4354" NA NA NA
"4355" NA NA NA
"4356" NA NA NA
"4357" NA NA NA
"4358" NA NA NA
"4359" NA NA NA
"4360" NA NA NA
"4361" NA NA NA
"4362" NA NA NA
"4363" NA NA NA
"4364" NA NA NA
"4365" NA NA NA
"4366" NA NA NA
"4367" NA NA NA
"4368" NA NA NA
"4369" NA NA NA
"4370" NA NA NA
"4371" NA NA NA
"4372" NA NA NA
"4373" NA NA NA
"4374" NA NA NA
"4375" NA NA NA
"4376" NA NA NA
"4377" NA NA NA
"4378" NA NA NA
"4379" NA NA NA
"4380" NA NA NA
"4381" NA NA NA
"4382" NA NA NA
"4383" NA NA NA
"4384" NA NA NA
"4385" NA NA NA
"4386" NA NA NA
"4387" NA NA NA
"4388" NA NA NA
"4389" NA NA NA
"4390" NA NA NA
"4391" NA NA NA
"4392" NA NA NA
"4393" NA NA NA
"4394" NA NA NA
"4395" NA NA NA
"4396" NA NA NA
"4397" NA NA NA
"4398" NA NA NA
"4399" NA NA NA
"4400" NA NA NA
"4401" NA NA NA
"4402" NA NA NA
"4403" NA NA NA
"4404" NA NA NA
"4405" NA NA NA
"4406" NA NA NA
"4407" NA NA NA
"4408" NA NA NA
"4409" NA NA NA
"4410" NA NA NA
"4411" NA NA NA
"4412" NA NA NA
"4413" NA NA NA
"4414" NA NA NA
"4415" NA NA NA
"4416" NA NA NA
"4417" NA NA NA
"4418" NA NA NA
"4419" NA NA NA
"4420" NA NA NA
"4421" NA NA NA
"4422" NA NA NA
"4423" NA NA NA
"4424" NA NA NA
"4425" NA NA NA
"4426" NA NA NA
"4427" NA NA NA
"4428" NA NA NA
"4429" NA NA NA
"4430" NA NA NA
"4431" NA NA NA
"4432" NA NA NA
"4433" NA NA NA
"4434" NA NA NA
"4435" NA NA NA
"4436" NA NA NA
"4437" NA NA NA
"4438" NA NA NA
"4439" NA NA NA
"4440" NA NA NA
"4441" NA NA NA
"4442" NA NA NA
"4443" NA NA NA
"4444" NA NA NA
"4445" NA NA NA
"4446" NA NA NA
"4447" NA NA NA
"4448" NA NA NA
"4449" NA NA NA
"4450" NA NA NA
"4451" NA NA NA
"4452" NA NA NA
"4453" NA NA NA
"4454" NA NA NA
"4455" NA NA NA
"4456" NA NA NA
"4457" NA NA NA
"4458" NA NA NA
"4459" NA NA NA
"4460" NA NA NA
"4461" NA NA NA
"4462" NA NA NA
"4463" NA NA NA
"4464" NA NA NA
"4465" NA NA NA
"4466" NA NA NA
"4467" NA NA NA
"4468" NA NA NA
"4469" NA NA NA
"4470" NA NA NA
"4471" NA NA NA
"4472" NA NA NA
"4473" NA NA NA
"4474" NA NA NA
"4475" NA NA NA
"4476" NA NA NA
"4477" NA NA NA
"4478" NA NA NA
"4479" NA NA NA
"4480" NA NA NA
"4481" NA NA NA
"4482" NA NA NA
"4483" NA NA NA
"4484" NA NA NA
"4485" NA NA NA
"4486" NA NA NA
"4487" NA NA NA
"4488" NA NA NA
"4489" NA NA NA
"4490" NA NA NA
"4491" NA NA NA
"4492" NA NA NA
"4493" NA NA NA
"4494" NA NA NA
"4495" NA NA NA
"4496" NA NA NA
"4497" NA NA NA
"4498" NA NA NA
"4499" NA NA NA
"4500" NA NA NA
"4501" NA NA NA
"4502" NA NA NA
"4503" NA NA NA
"4504" NA NA NA
"4505" NA NA NA
"4506" NA NA NA
"4507" NA NA NA
"4508" NA NA NA
"4509" NA NA NA
"4510" NA NA NA
"4511" NA NA NA
"4512" NA NA NA
"4513" NA NA NA
"4514" NA NA NA
"4515" NA NA NA
"4516" NA NA NA
"4517" NA NA NA
"4518" NA NA NA
"4519" NA NA NA
"4520" NA NA NA
"4521" NA NA NA
"4522" NA NA NA
"4523" NA NA NA
"4524" NA NA NA
"4525" NA NA NA
"4526" NA NA NA
"4527" NA NA NA
"4528" NA NA NA
"4529" NA NA NA
"4530" NA NA NA
"4531" NA NA NA
"4532" NA NA NA
"4533" NA NA NA
"4534" NA NA NA
"4535" NA NA NA
"4536" NA NA NA
"4537" NA NA NA
"4538" NA NA NA
"4539" NA NA NA
"4540" NA NA NA
"4541" NA NA NA
"4542" NA NA NA
"4543" NA NA NA
"4544" NA NA NA
"4545" NA NA NA
"4546" NA NA NA
"4547" NA NA NA
"4548" NA NA NA
"4549" NA NA NA
"4550" NA NA NA
"4551" NA NA NA
"4552" NA NA NA
"4553" NA NA NA
"4554" NA NA NA
"4555" NA NA NA
"4556" NA NA NA
"4557" NA NA NA
"4558" NA NA NA
"4559" NA NA NA
"4560" NA NA NA
"4561" NA NA NA
"4562" NA NA NA
"4563" NA NA NA
"4564" NA NA NA
"4565" NA NA NA
"4566" NA NA NA
"4567" NA NA NA
"4568" NA NA NA
"4569" NA NA NA
"4570" NA NA NA
"4571" NA NA NA
"4572" NA NA NA
"4573" NA NA NA
"4574" NA NA NA
"4575" NA NA NA
"4576" NA NA NA
"4577" NA NA NA
"4578" NA NA NA
"4579" NA NA NA
"4580" NA NA NA
"4581" NA NA NA
"4582" NA NA NA
"4583" NA NA NA
"4584" NA NA NA
"4585" NA NA NA
"4586" NA NA NA
"4587" NA NA NA
"4588" NA NA NA
"4589" NA NA NA
"4590" NA NA NA
"4591" NA NA NA
"4592" NA NA NA
"4593" NA NA NA
"4594" NA NA NA
"4595" NA NA NA
"4596" NA NA NA
"4597" NA NA NA
"4598" NA NA NA
"4599" NA NA NA
"4600" NA NA NA
"4601" NA NA NA
"4602" NA NA NA
"4603" NA NA NA
"4604" NA NA NA
"4605" NA NA NA
"4606" NA NA NA
"4607" NA NA NA
"4608" NA NA NA
"4609" NA NA NA
"4610" NA NA NA
"4611" NA NA NA
"4612" NA NA NA
"4613" NA NA NA
"4614" NA NA NA
"4615" NA NA NA
"4616" NA NA NA
"4617" NA NA NA
"4618" NA NA NA
"4619" NA NA NA
"4620" NA NA NA
"4621" NA NA NA
"4622" NA NA NA
"4623" NA NA NA
"4624" NA NA NA
"4625" NA NA NA
"4626" NA NA NA
"4627" NA NA NA
"4628" NA NA NA
"4629" NA NA NA
"4630" NA NA NA
"4631" NA NA NA
"4632" NA NA NA
"4633" NA NA NA
"4634" NA NA NA
"4635" NA NA NA
"4636" NA NA NA
"4637" NA NA NA
"4638" NA NA NA
"4639" NA NA NA
"4640" NA NA NA
"4641" NA NA NA
"4642" NA NA NA
"4643" NA NA NA
"4644" NA NA NA
"4645" NA NA NA
"4646" NA NA NA
"4647" NA NA NA
"4648" NA NA NA
"4649" NA NA NA
"4650" NA NA NA
"4651" NA NA NA
"4652" NA NA NA
"4653" NA NA NA
"4654" NA NA NA
"4655" NA NA NA
"4656" NA NA NA
"4657" NA NA NA
"4658" NA NA NA
"4659" NA NA NA
"4660" NA NA NA
"4661" NA NA NA
"4662" NA NA NA
"4663" NA NA NA
"4664" NA NA NA
"4665" NA NA NA
"4666" NA NA NA
"4667" NA NA NA
"4668" NA NA NA
"4669" NA NA NA
"4670" NA NA NA
"4671" NA NA NA
"4672" NA NA NA
"4673" NA NA NA
"4674" NA NA NA
"4675" NA NA NA
"4676" NA NA NA
"4677" NA NA NA
"4678" NA NA NA
"4679" NA NA NA
"4680" NA NA NA
"4681" NA NA NA
"4682" NA NA NA
"4683" NA NA NA
"4684" NA NA NA
"4685" NA NA NA
"4686" NA NA NA
"4687" NA NA NA
"4688" NA NA NA
"4689" NA NA NA
"4690" NA NA NA
"4691" NA NA NA
"4692" NA NA NA
"4693" NA NA NA
"4694" NA NA NA
"4695" NA NA NA
"4696" NA NA NA
"4697" NA NA NA
"4698" NA NA NA
"4699" NA NA NA
"4700" NA NA NA
"4701" NA NA NA
"4702" NA NA NA
"4703" NA NA NA
"4704" NA NA NA
"4705" NA NA NA
"4706" NA NA NA
"4707" NA NA NA
"4708" NA NA NA
"4709" NA NA NA
"4710" NA NA NA
"4711" NA NA NA
"4712" NA NA NA
"4713" NA NA NA
"4714" NA NA NA
"4715" NA NA NA
"4716" NA NA NA
"4717" NA NA NA
"4718" NA NA NA
"4719" NA NA NA
"4720" NA NA NA
"4721" NA NA NA
"4722" NA NA NA
"4723" NA NA NA
"4724" NA NA NA
"4725" NA NA NA
"4726" NA NA NA
"4727" NA NA NA
"4728" NA NA NA
"4729" NA NA NA
"4730" NA NA NA
"4731" NA NA NA
"4732" NA NA NA
"4733" NA NA NA
"4734" NA NA NA
"4735" NA NA NA
"4736" NA NA NA
"4737" NA NA NA
"4738" NA NA NA
"4739" NA NA NA
"4740" NA NA NA
"4741" NA NA NA
"4742" NA NA NA
"4743" NA NA NA
"4744" NA NA NA
"4745" NA NA NA
"4746" NA NA NA
"4747" NA NA NA
"4748" NA NA NA
"4749" NA NA NA
"4750" NA NA NA
"4751" NA NA NA
"4752" NA NA NA
"4753" NA NA NA
"4754" NA NA NA
"4755" NA NA NA
"4756" NA NA NA
"4757" NA NA NA
"4758" NA NA NA
"4759" NA NA NA
"4760" NA NA NA
"4761" NA NA NA
"4762" NA NA NA
"4763" NA NA NA
"4764" NA NA NA
"4765" NA NA NA
"4766" NA NA NA
"4767" NA NA NA
"4768" NA NA NA
"4769" NA NA NA
"4770" NA NA NA
"4771" NA NA NA
"4772" NA NA NA
"4773" NA NA NA
"4774" NA NA NA
"4775" NA NA NA
"4776" NA NA NA
"4777" NA NA NA
"4778" NA NA NA
"4779" NA NA NA
"4780" NA NA NA
"4781" NA NA NA
"4782" NA NA NA
"4783" NA NA NA
"4784" NA NA NA
"4785" NA NA NA
"4786" NA NA NA
"4787" NA NA NA
"4788" NA NA NA
"4789" NA NA NA
"4790" NA NA NA
"4791" NA NA NA
"4792" NA NA NA
"4793" NA NA NA
"4794" NA NA NA
"4795" NA NA NA
"4796" NA NA NA
"4797" NA NA NA
"4798" NA NA NA
"4799" NA NA NA
"4800" NA NA NA
"4801" NA NA NA
"4802" NA NA NA
"4803" NA NA NA
"4804" NA NA NA
"4805" NA NA NA
"4806" NA NA NA
"4807" NA NA NA
"4808" NA NA NA
"4809" NA NA NA
"4810" NA NA NA
"4811" NA NA NA
"4812" NA NA NA
"4813" NA NA NA
"4814" NA NA NA
"4815" NA NA NA
"4816" NA NA NA
"4817" NA NA NA
"4818" NA NA NA
"4819" NA NA NA
"4820" NA NA NA
"4821" NA NA NA
"4822" NA NA NA
"4823" NA NA NA
"4824" NA NA NA
"4825" NA NA NA
"4826" NA NA NA
"4827" NA NA NA
"4828" NA NA NA
"4829" NA NA NA
"4830" NA NA NA
"4831" NA NA NA
"4832" NA NA NA
"4833" NA NA NA
"4834" NA NA NA
"4835" NA NA NA
"4836" NA NA NA
"4837" NA NA NA
"4838" NA NA NA
"4839" NA NA NA
"4840" NA NA NA
"4841" NA NA NA
"4842" NA NA NA
"4843" NA NA NA
"4844" NA NA NA
"4845" NA NA NA
"4846" NA NA NA
"4847" NA NA NA
"4848" NA NA NA
"4849" NA NA NA
"4850" NA NA NA
"4851" NA NA NA
"4852" NA NA NA
"4853" NA NA NA
"4854" NA NA NA
"4855" NA NA NA
"4856" NA NA NA
"4857" NA NA NA
"4858" NA NA NA
"4859" NA NA NA
"4860" NA NA NA
"4861" NA NA NA
"4862" NA NA NA
"4863" NA NA NA
"4864" NA NA NA
"4865" NA NA NA
"4866" NA NA NA
"4867" NA NA NA
"4868" NA NA NA
"4869" NA NA NA
"4870" NA NA NA
"4871" NA NA NA
"4872" NA NA NA
"4873" NA NA NA
"4874" NA NA NA
"4875" NA NA NA
"4876" NA NA NA
"4877" NA NA NA
"4878" NA NA NA
"4879" NA NA NA
"4880" NA NA NA
"4881" NA NA NA
"4882" NA NA NA
"4883" NA NA NA
"4884" NA NA NA
"4885" NA NA NA
"4886" NA NA NA
"4887" NA NA NA
"4888" NA NA NA
"4889" NA NA NA
"4890" NA NA NA
"4891" NA NA NA
"4892" NA NA NA
"4893" NA NA NA
"4894" NA NA NA
"4895" NA NA NA
"4896" NA NA NA
"4897" NA NA NA
"4898" NA NA NA
"4899" NA NA NA
"4900" NA NA NA
"4901" NA NA NA
"4902" NA NA NA
"4903" NA NA NA
"4904" NA NA NA
"4905" NA NA NA
"4906" NA NA NA
"4907" NA NA NA
"4908" NA NA NA
"4909" NA NA NA
"4910" NA NA NA
"4911" NA NA NA
"4912" NA NA NA
"4913" NA NA NA
"4914" NA NA NA
"4915" NA NA NA
"4916" NA NA NA
"4917" NA NA NA
"4918" NA NA NA
"4919" NA NA NA
"4920" NA NA NA
"4921" NA NA NA
"4922" NA NA NA
"4923" NA NA NA
"4924" NA NA NA
"4925" NA NA NA
"4926" NA NA NA
"4927" NA NA NA
"4928" NA NA NA
"4929" NA NA NA
"4930" NA NA NA
"4931" NA NA NA
"4932" NA NA NA
"4933" NA NA NA
"4934" NA NA NA
"4935" NA NA NA
"4936" NA NA NA
"4937" NA NA NA
"4938" NA NA NA
"4939" NA NA NA
"4940" NA NA NA
"4941" NA NA NA
"4942" NA NA NA
"4943" NA NA NA
"4944" NA NA NA
"4945" NA NA NA
"4946" NA NA NA
"4947" NA NA NA
"4948" NA NA NA
"4949" NA NA NA
"4950" NA NA NA
"4951" NA NA NA
"4952" NA NA NA
"4953" NA NA NA
"4954" NA NA NA
"4955" NA NA NA
"4956" NA NA NA
"4957" NA NA NA
"4958" NA NA NA
"4959" NA NA NA
"4960" NA NA NA
"4961" NA NA NA
"4962" NA NA NA
"4963" NA NA NA
"4964" NA NA NA
"4965" NA NA NA
"4966" NA NA NA
"4967" NA NA NA
"4968" NA NA NA
"4969" NA NA NA
"4970" NA NA NA
"4971" NA NA NA
"4972" NA NA NA
"4973" NA NA NA
"4974" NA NA NA
"4975" NA NA NA
"4976" NA NA NA
"4977" NA NA NA
"4978" NA NA NA
"4979" NA NA NA
"4980" NA NA NA
"4981" NA NA NA
"4982" NA NA NA
"4983" NA NA NA
"4984" NA NA NA
"4985" NA NA NA
"4986" NA NA NA
"4987" NA NA NA
"4988" NA NA NA
"4989" NA NA NA
"4990" NA NA NA
"4991" NA NA NA
"4992" NA NA NA
"4993" NA NA NA
"4994" NA NA NA
"4995" NA NA NA
"4996" NA NA NA
"4997" NA NA NA
"4998" NA NA NA
"4999" NA NA NA
"5000" NA NA NA
"5001" NA NA NA
"5002" NA NA NA
"5003" NA NA NA
"5004" NA NA NA
"5005" NA NA NA
"5006" NA NA NA
"5007" NA NA NA
"5008" NA NA NA
"5009" NA NA NA
"5010" NA NA NA
"5011" NA NA NA
"5012" NA NA NA
"5013" NA NA NA
"5014" NA NA NA
"5015" NA NA NA
"5016" NA NA NA
"5017" NA NA NA
"5018" NA NA NA
"5019" NA NA NA
"5020" NA NA NA
"5021" NA NA NA
"5022" NA NA NA
"5023" NA NA NA
"5024" NA NA NA
"5025" NA NA NA
"5026" NA NA NA
"5027" NA NA NA
"5028" NA NA NA
"5029" NA NA NA
"5030" NA NA NA
"5031" NA NA NA
"5032" NA NA NA
"5033" NA NA NA
"5034" NA NA NA
"5035" NA NA NA
"5036" NA NA NA
"5037" NA NA NA
"5038" NA NA NA
"5039" NA NA NA
"5040" NA NA NA
"5041" NA NA NA
"5042" NA NA NA
"5043" NA NA NA
"5044" NA NA NA
"5045" NA NA NA
"5046" NA NA NA
"5047" NA NA NA
"5048" NA NA NA
"5049" NA NA NA
"5050" NA NA NA
"5051" NA NA NA
"5052" NA NA NA
"5053" NA NA NA
"5054" NA NA NA
"5055" NA NA NA
"5056" NA NA NA
"5057" NA NA NA
"5058" NA NA NA
"5059" NA NA NA
"5060" NA NA NA
"5061" NA NA NA
"5062" NA NA NA
"5063" NA NA NA
"5064" NA NA NA
"5065" NA NA NA
"5066" NA NA NA
"5067" NA NA NA
"5068" NA NA NA
"5069" NA NA NA
"5070" NA NA NA
"5071" NA NA NA
"5072" NA NA NA
"5073" NA NA NA
"5074" NA NA NA
"5075" NA NA NA
"5076" NA NA NA
"5077" NA NA NA
"5078" NA NA NA
"5079" NA NA NA
"5080" NA NA NA
"5081" NA NA NA
"5082" NA NA NA
"5083" NA NA NA
"5084" NA NA NA
"5085" NA NA NA
"5086" NA NA NA
"5087" NA NA NA
"5088" NA NA NA
"5089" NA NA NA
"5090" NA NA NA
"5091" NA NA NA
"5092" NA NA NA
"5093" NA NA NA
"5094" NA NA NA
"5095" NA NA NA
"5096" NA NA NA
"5097" NA NA NA
"5098" NA NA NA
"5099" NA NA NA
"5100" NA NA NA
"5101" NA NA NA
"5102" NA NA NA
"5103" NA NA NA
"5104" NA NA NA
"5105" NA NA NA
"5106" NA NA NA
"5107" NA NA NA
"5108" NA NA NA
"5109" NA NA NA
"5110" NA NA NA
"5111" NA NA NA
"5112" NA NA NA
"5113" NA NA NA
"5114" NA NA NA
"5115" NA NA NA
"5116" NA NA NA
"5117" NA NA NA
"5118" NA NA NA
"5119" NA NA NA
"5120" NA NA NA
"5121" NA NA NA
"5122" NA NA NA
"5123" NA NA NA
"5124" NA NA NA
"5125" NA NA NA
"5126" NA NA NA
"5127" NA NA NA
"5128" NA NA NA
"5129" NA NA NA
"5130" NA NA NA
"5131" NA NA NA
"5132" NA NA NA
"5133" NA NA NA
"5134" NA NA NA
"5135" NA NA NA
"5136" NA NA NA
"5137" NA NA NA
"5138" NA NA NA
"5139" NA NA NA
"5140" NA NA NA
"5141" NA NA NA
"5142" NA NA NA
"5143" NA NA NA
"5144" NA NA NA
"5145" NA NA NA
"5146" NA NA NA
"5147" NA NA NA
"5148" NA NA NA
"5149" NA NA NA
"5150" NA NA NA
"5151" NA NA NA
"5152" NA NA NA
"5153" NA NA NA
"5154" NA NA NA
"5155" NA NA NA
"5156" NA NA NA
"5157" NA NA NA
"5158" NA NA NA
"5159" NA NA NA
"5160" NA NA NA
"5161" NA NA NA
"5162" NA NA NA
"5163" NA NA NA
"5164" NA NA NA
"5165" NA NA NA
"5166" NA NA NA
"5167" NA NA NA
"5168" NA NA NA
"5169" NA NA NA
"5170" NA NA NA
"5171" NA NA NA
"5172" NA NA NA
"5173" NA NA NA
"5174" NA NA NA
"5175" NA NA NA
"5176" NA NA NA
"5177" NA NA NA
"5178" NA NA NA
"5179" NA NA NA
"5180" NA NA NA
"5181" NA NA NA
"5182" NA NA NA
"5183" NA NA NA
"5184" NA NA NA
"5185" NA NA NA
"5186" NA NA NA
"5187" NA NA NA
"5188" NA NA NA
"5189" NA NA NA
"5190" NA NA NA
"5191" NA NA NA
"5192" NA NA NA
"5193" NA NA NA
"5194" NA NA NA
"5195" NA NA NA
"5196" NA NA NA
"5197" NA NA NA
"5198" NA NA NA
"5199" NA NA NA
"5200" NA NA NA
"5201" NA NA NA
"5202" NA NA NA
"5203" NA NA NA
"5204" NA NA NA
"5205" NA NA NA
"5206" NA NA NA
"5207" NA NA NA
"5208" NA NA NA
"5209" NA NA NA
"5210" NA NA NA
"5211" NA NA NA
"5212" NA NA NA
"5213" NA NA NA
"5214" NA NA NA
"5215" NA NA NA
"5216" NA NA NA
"5217" NA NA NA
"5218" NA NA NA
"5219" NA NA NA
"5220" NA NA NA
"5221" NA NA NA
"5222" NA NA NA
"5223" NA NA NA
"5224" NA NA NA
"5225" NA NA NA
"5226" NA NA NA
"5227" NA NA NA
"5228" NA NA NA
"5229" NA NA NA
"5230" NA NA NA
"5231" NA NA NA
"5232" NA NA NA
"5233" NA NA NA
"5234" NA NA NA
"5235" NA NA NA
"5236" NA NA NA
"5237" NA NA NA
"5238" NA NA NA
"5239" NA NA NA
"5240" NA NA NA
"5241" NA NA NA
"5242" NA NA NA
"5243" NA NA NA
"5244" NA NA NA
"5245" NA NA NA
"5246" NA NA NA
"5247" NA NA NA
"5248" NA NA NA
"5249" NA NA NA
"5250" NA NA NA
"5251" NA NA NA
"5252" NA NA NA
"5253" NA NA NA
"5254" NA NA NA
"5255" NA NA NA
"5256" NA NA NA
"5257" NA NA NA
"5258" NA NA NA
"5259" NA NA NA
"5260" NA NA NA
"5261" NA NA NA
"5262" NA NA NA
"5263" NA NA NA
"5264" NA NA NA
"5265" NA NA NA
"5266" NA NA NA
"5267" NA NA NA
"5268" NA NA NA
"5269" NA NA NA
"5270" NA NA NA
"5271" NA NA NA
"5272" NA NA NA
"5273" NA NA NA
"5274" NA NA NA
"5275" NA NA NA
"5276" NA NA NA
"5277" NA NA NA
"5278" NA NA NA
"5279" NA NA NA
"5280" NA NA NA
"5281" NA NA NA
"5282" NA NA NA
"5283" NA NA NA
"5284" NA NA NA
"5285" NA NA NA
"5286" NA NA NA
"5287" NA NA NA
"5288" NA NA NA
"5289" NA NA NA
"5290" NA NA NA
"5291" NA NA NA
"5292" NA NA NA
"5293" NA NA NA
"5294" NA NA NA
"5295" NA NA NA
"5296" NA NA NA
"5297" NA NA NA
"5298" NA NA NA
"5299" NA NA NA
"5300" NA NA NA
"5301" NA NA NA
"5302" NA NA NA
"5303" NA NA NA
"5304" NA NA NA
"5305" NA NA NA
"5306" NA NA NA
"5307" NA NA NA
"5308" NA NA NA
"5309" NA NA NA
"5310" NA NA NA
"5311" NA NA NA
"5312" NA NA NA
"5313" NA NA NA
"5314" NA NA NA
"5315" NA NA NA
"5316" NA NA NA
"5317" NA NA NA
"5318" NA NA NA
"5319" NA NA NA
"5320" NA NA NA
"5321" NA NA NA
"5322" NA NA NA
"5323" NA NA NA
"5324" NA NA NA
"5325" NA NA NA
"5326" NA NA NA
"5327" NA NA NA
"5328" NA NA NA
"5329" NA NA NA
"5330" NA NA NA
"5331" NA NA NA
"5332" NA NA NA
"5333" NA NA NA
"5334" NA NA NA
"5335" NA NA NA
"5336" NA NA NA
"5337" NA NA NA
"5338" NA NA NA
"5339" NA NA NA
"5340" NA NA NA
"5341" NA NA NA
"5342" NA NA NA
"5343" NA NA NA
"5344" NA NA NA
"5345" NA NA NA
"5346" NA NA NA
"5347" NA NA NA
"5348" NA NA NA
"5349" NA NA NA
"5350" NA NA NA
"5351" NA NA NA
"5352" NA NA NA
"5353" NA NA NA
"5354" NA NA NA
"5355" NA NA NA
"5356" NA NA NA
"5357" NA NA NA
"5358" NA NA NA
"5359" NA NA NA
"5360" NA NA NA
"5361" NA NA NA
"5362" NA NA NA
"5363" NA NA NA
"5364" NA NA NA
"5365" NA NA NA
"5366" NA NA NA
"5367" NA NA NA
"5368" NA NA NA
"5369" NA NA NA
"5370" NA NA NA
"5371" NA NA NA
"5372" NA NA NA
"5373" NA NA NA
"5374" NA NA NA
"5375" NA NA NA
"5376" NA NA NA
"5377" NA NA NA
"5378" NA NA NA
"5379" NA NA NA
"5380" NA NA NA
"5381" NA NA NA
"5382" NA NA NA
"5383" NA NA NA
"5384" NA NA NA
"5385" NA NA NA
"5386" NA NA NA
"5387" NA NA NA
"5388" NA NA NA
"5389" NA NA NA
"5390" NA NA NA
"5391" NA NA NA
"5392" NA NA NA
"5393" NA NA NA
"5394" NA NA NA
"5395" NA NA NA
"5396" NA NA NA
"5397" NA NA NA
"5398" NA NA NA
"5399" NA NA NA
"5400" NA NA NA
"5401" NA NA NA
"5402" NA NA NA
"5403" NA NA NA
"5404" NA NA NA
"5405" NA NA NA
"5406" NA NA NA
"5407" NA NA NA
"5408" NA NA NA
"5409" NA NA NA
"5410" NA NA NA
"5411" NA NA NA
"5412" NA NA NA
"5413" NA NA NA
"5414" NA NA NA
"5415" NA NA NA
"5416" NA NA NA
"5417" NA NA NA
"5418" NA NA NA
"5419" NA NA NA
"5420" NA NA NA
"5421" NA NA NA
"5422" NA NA NA
"5423" NA NA NA
"5424" NA NA NA
"5425" NA NA NA
"5426" NA NA NA
"5427" NA NA NA
"5428" NA NA NA
"5429" NA NA NA
"5430" NA NA NA
"5431" NA NA NA
"5432" NA NA NA
"5433" NA NA NA
"5434" NA NA NA
"5435" NA NA NA
"5436" NA NA NA
"5437" NA NA NA
"5438" NA NA NA
"5439" NA NA NA
"5440" NA NA NA
"5441" NA NA NA
"5442" NA NA NA
"5443" NA NA NA
"5444" NA NA NA
"5445" NA NA NA
"5446" NA NA NA
"5447" NA NA NA
"5448" NA NA NA
"5449" NA NA NA
"5450" NA NA NA
"5451" NA NA NA
"5452" NA NA NA
"5453" NA NA NA
"5454" NA NA NA
"5455" NA NA NA
"5456" NA NA NA
"5457" NA NA NA
"5458" NA NA NA
"5459" NA NA NA
"5460" NA NA NA
"5461" NA NA NA
"5462" NA NA NA
"5463" NA NA NA
"5464" NA NA NA
"5465" NA NA NA
"5466" NA NA NA
"5467" NA NA NA
"5468" NA NA NA
"5469" NA NA NA
"5470" NA NA NA
"5471" NA NA NA
"5472" NA NA NA
"5473" NA NA NA
"5474" NA NA NA
"5475" NA NA NA
"5476" NA NA NA
"5477" NA NA NA
"5478" NA NA NA
"5479" NA NA NA
"5480" NA NA NA
"5481" NA NA NA
"5482" NA NA NA
"5483" NA NA NA
"5484" NA NA NA
"5485" NA NA NA
"5486" NA NA NA
"5487" NA NA NA
"5488" NA NA NA
"5489" NA NA NA
"5490" NA NA NA
"5491" NA NA NA
"5492" NA NA NA
"5493" NA NA NA
"5494" NA NA NA
"5495" NA NA NA
"5496" NA NA NA
"5497" NA NA NA
"5498" NA NA NA
"5499" NA NA NA
"5500" NA NA NA
"5501" NA NA NA
"5502" NA NA NA
"5503" NA NA NA
"5504" NA NA NA
"5505" NA NA NA
"5506" NA NA NA
"5507" NA NA NA
"5508" NA NA NA
"5509" NA NA NA
"5510" NA NA NA
"5511" NA NA NA
"5512" NA NA NA
"5513" NA NA NA
"5514" NA NA NA
"5515" NA NA NA
"5516" NA NA NA
"5517" NA NA NA
"5518" NA NA NA
"5519" NA NA NA
"5520" NA NA NA
"5521" NA NA NA
"5522" NA NA NA
"5523" NA NA NA
"5524" NA NA NA
"5525" NA NA NA
"5526" NA NA NA
"5527" NA NA NA
"5528" NA NA NA
"5529" NA NA NA
"5530" NA NA NA
"5531" NA NA NA
"5532" NA NA NA
"5533" NA NA NA
"5534" NA NA NA
"5535" NA NA NA
"5536" NA NA NA
"5537" NA NA NA
"5538" NA NA NA
"5539" NA NA NA
"5540" NA NA NA
"5541" NA NA NA
"5542" NA NA NA
"5543" NA NA NA
"5544" NA NA NA
"5545" NA NA NA
"5546" NA NA NA
"5547" NA NA NA
"5548" NA NA NA
"5549" NA NA NA
"5550" NA NA NA
"5551" NA NA NA
"5552" NA NA NA
"5553" NA NA NA
"5554" NA NA NA
"5555" NA NA NA
"5556" NA NA NA
"5557" NA NA NA
"5558" NA NA NA
"5559" NA NA NA
"5560" NA NA NA
"5561" NA NA NA
"5562" NA NA NA
"5563" NA NA NA
"5564" NA NA NA
"5565" NA NA NA
"5566" NA NA NA
"5567" NA NA NA
"5568" NA NA NA
"5569" NA NA NA
"5570" NA NA NA
"5571" NA NA NA
"5572" NA NA NA
"5573" NA NA NA
"5574" NA NA NA
"5575" NA NA NA
"5576" NA NA NA
"5577" NA NA NA
"5578" NA NA NA
"5579" NA NA NA
"5580" NA NA NA
"5581" NA NA NA
"5582" NA NA NA
"5583" NA NA NA
"5584" NA NA NA
"5585" NA NA NA
"5586" NA NA NA
"5587" NA NA NA
"5588" NA NA NA
"5589" NA NA NA
"5590" NA NA NA
"5591" NA NA NA
"5592" NA NA NA
"5593" NA NA NA
"5594" NA NA NA
"5595" NA NA NA
"5596" NA NA NA
"5597" NA NA NA
"5598" NA NA NA
"5599" NA NA NA
"5600" NA NA NA
"5601" NA NA NA
"5602" NA NA NA
"5603" NA NA NA
"5604" NA NA NA
"5605" NA NA NA
"5606" NA NA NA
"5607" NA NA NA
"5608" NA NA NA
"5609" NA NA NA
"5610" NA NA NA
"5611" NA NA NA
"5612" NA NA NA
"5613" NA NA NA
"5614" NA NA NA
"5615" NA NA NA
"5616" NA NA NA
"5617" NA NA NA
"5618" NA NA NA
"5619" NA NA NA
"5620" NA NA NA
"5621" NA NA NA
"5622" NA NA NA
"5623" NA NA NA
"5624" NA NA NA
"5625" NA NA NA
"5626" NA NA NA
"5627" NA NA NA
"5628" NA NA NA
"5629" NA NA NA
"5630" NA NA NA
"5631" NA NA NA
"5632" NA NA NA
"5633" NA NA NA
"5634" NA NA NA
"5635" NA NA NA
"5636" NA NA NA
"5637" NA NA NA
"5638" NA NA NA
"5639" NA NA NA
"5640" NA NA NA
"5641" NA NA NA
"5642" NA NA NA
"5643" NA NA NA
"5644" NA NA NA
"5645" NA NA NA
"5646" NA NA NA
"5647" NA NA NA
"5648" NA NA NA
"5649" NA NA NA
"5650" NA NA NA
"5651" NA NA NA
"5652" NA NA NA
"5653" NA NA NA
"5654" NA NA NA
"5655" NA NA NA
"5656" NA NA NA
"5657" NA NA NA
"5658" NA NA NA
"5659" NA NA NA
"5660" NA NA NA
"5661" NA NA NA
"5662" NA NA NA
"5663" NA NA NA
"5664" NA NA NA
"5665" NA NA NA
"5666" NA NA NA
"5667" NA NA NA
"5668" NA NA NA
"5669" NA NA NA
"5670" NA NA NA
"5671" NA NA NA
"5672" NA NA NA
"5673" NA NA NA
"5674" NA NA NA
"5675" NA NA NA
"5676" NA NA NA
"5677" NA NA NA
"5678" NA NA NA
"5679" NA NA NA
"5680" NA NA NA
"5681" NA NA NA
"5682" NA NA NA
"5683" NA NA NA
"5684" NA NA NA
"5685" NA NA NA
"5686" NA NA NA
"5687" NA NA NA
"5688" NA NA NA
"5689" NA NA NA
"5690" NA NA NA
"5691" NA NA NA
"5692" NA NA NA
"5693" NA NA NA
"5694" NA NA NA
"5695" NA NA NA
"5696" NA NA NA
"5697" NA NA NA
"5698" NA NA NA
"5699" NA NA NA
"5700" NA NA NA
"5701" NA NA NA
"5702" NA NA NA
"5703" NA NA NA
"5704" NA NA NA
"5705" NA NA NA
"5706" NA NA NA
"5707" NA NA NA
"5708" NA NA NA
"5709" NA NA NA
"5710" NA NA NA
"5711" NA NA NA
"5712" NA NA NA
"5713" NA NA NA
"5714" NA NA NA
"5715" NA NA NA
"5716" NA NA NA
"5717" NA NA NA
"5718" NA NA NA
"5719" NA NA NA
"5720" NA NA NA
"5721" NA NA NA
"5722" NA NA NA
"5723" NA NA NA
"5724" NA NA NA
"5725" NA NA NA
"5726" NA NA NA
"5727" NA NA NA
"5728" NA NA NA
"5729" NA NA NA
"5730" NA NA NA
"5731" NA NA NA
"5732" NA NA NA
"5733" NA NA NA
"5734" NA NA NA
"5735" NA NA NA
"5736" NA NA NA
"5737" NA NA NA
"5738" NA NA NA
"5739" NA NA NA
"5740" NA NA NA
"5741" NA NA NA
"5742" NA NA NA
"5743" NA NA NA
"5744" NA NA NA
"5745" NA NA NA
"5746" NA NA NA
"5747" NA NA NA
"5748" NA NA NA
"5749" NA NA NA
"5750" NA NA NA
"5751" NA NA NA
"5752" NA NA NA
"5753" NA NA NA
"5754" NA NA NA
"5755" NA NA NA
"5756" NA NA NA
"5757" NA NA NA
"5758" NA NA NA
"5759" NA NA NA
"5760" NA NA NA
"5761" NA NA NA
"5762" NA NA NA
"5763" NA NA NA
"5764" NA NA NA
"5765" NA NA NA
"5766" NA NA NA
"5767" NA NA NA
"5768" NA NA NA
"5769" NA NA NA
"5770" NA NA NA
"5771" NA NA NA
"5772" NA NA NA
"5773" NA NA NA
"5774" NA NA NA
"5775" NA NA NA
"5776" NA NA NA
"5777" NA NA NA
"5778" NA NA NA
"5779" NA NA NA
"5780" NA NA NA
"5781" NA NA NA
"5782" NA NA NA
"5783" NA NA NA
"5784" NA NA NA
"5785" NA NA NA
"5786" NA NA NA
"5787" NA NA NA
"5788" NA NA NA
"5789" NA NA NA
"5790" NA NA NA
"5791" NA NA NA
"5792" NA NA NA
"5793" NA NA NA
"5794" NA NA NA
"5795" NA NA NA
"5796" NA NA NA
"5797" NA NA NA
"5798" NA NA NA
"5799" NA NA NA
"5800" NA NA NA
"5801" NA NA NA
"5802" NA NA NA
"5803" NA NA NA
"5804" NA NA NA
"5805" NA NA NA
"5806" NA NA NA
"5807" NA NA NA
"5808" NA NA NA
"5809" NA NA NA
"5810" NA NA NA
"5811" NA NA NA
"5812" NA NA NA
"5813" NA NA NA
"5814" NA NA NA
"5815" NA NA NA
"5816" NA NA NA
"5817" NA NA NA
"5818" NA NA NA
"5819" NA NA NA
"5820" NA NA NA
"5821" NA NA NA
"5822" NA NA NA
"5823" NA NA NA
"5824" NA NA NA
"5825" NA NA NA
"5826" NA NA NA
"5827" NA NA NA
"5828" NA NA NA
"5829" NA NA NA
"5830" NA NA NA
"5831" NA NA NA
"5832" NA NA NA
"5833" NA NA NA
"5834" NA NA NA
"5835" NA NA NA
"5836" NA NA NA
"5837" NA NA NA
"5838" NA NA NA
"5839" NA NA NA
"5840" NA NA NA
"5841" NA NA NA
"5842" NA NA NA
"5843" NA NA NA
"5844" NA NA NA
"5845" NA NA NA
"5846" NA NA NA
"5847" NA NA NA
"5848" NA NA NA
"5849" NA NA NA
"5850" NA NA NA
"5851" NA NA NA
"5852" NA NA NA
"5853" NA NA NA
"5854" NA NA NA
"5855" NA NA NA
"5856" NA NA NA
"5857" NA NA NA
"5858" NA NA NA
"5859" NA NA NA
"5860" NA NA NA
"5861" NA NA NA
"5862" NA NA NA
"5863" NA NA NA
"5864" NA NA NA
"5865" NA NA NA
"5866" NA NA NA
"5867" NA NA NA
"5868" NA NA NA
"5869" NA NA NA
"5870" NA NA NA
"5871" NA NA NA
"5872" NA NA NA
"5873" NA NA NA
"5874" NA NA NA
"5875" NA NA NA
"5876" NA NA NA
"5877" NA NA NA
"5878" NA NA NA
"5879" NA NA NA
"5880" NA NA NA
"5881" NA NA NA
"5882" NA NA NA
"5883" NA NA NA
"5884" NA NA NA
"5885" NA NA NA
"5886" NA NA NA
"5887" NA NA NA
"5888" NA NA NA
"5889" NA NA NA
"5890" NA NA NA
"5891" NA NA NA
"5892" NA NA NA
"5893" NA NA NA
"5894" NA NA NA
"5895" NA NA NA
"5896" NA NA NA
"5897" NA NA NA
"5898" NA NA NA
"5899" NA NA NA
"5900" NA NA NA
"5901" NA NA NA
"5902" NA NA NA
"5903" NA NA NA
"5904" NA NA NA
"5905" NA NA NA
"5906" NA NA NA
"5907" NA NA NA
"5908" NA NA NA
"5909" NA NA NA
"5910" NA NA NA
"5911" NA NA NA
"5912" NA NA NA
"5913" NA NA NA
"5914" NA NA NA
"5915" NA NA NA
"5916" NA NA NA
"5917" NA NA NA
"5918" NA NA NA
"5919" NA NA NA
"5920" NA NA NA
"5921" NA NA NA
"5922" NA NA NA
"5923" NA NA NA
"5924" NA NA NA
"5925" NA NA NA
"5926" NA NA NA
"5927" NA NA NA
"5928" NA NA NA
"5929" NA NA NA
"5930" NA NA NA
"5931" NA NA NA
"5932" NA NA NA
"5933" NA NA NA
"5934" NA NA NA
"5935" NA NA NA
"5936" NA NA NA
"5937" NA NA NA
"5938" NA NA NA
"5939" NA NA NA
"5940" NA NA NA
"5941" NA NA NA
"5942" NA NA NA
"5943" NA NA NA
"5944" NA NA NA
"5945" NA NA NA
"5946" NA NA NA
"5947" NA NA NA
"5948" NA NA NA
"5949" NA NA NA
"5950" NA NA NA
"5951" NA NA NA
"5952" NA NA NA
"5953" NA NA NA
"5954" NA NA NA
"5955" NA NA NA
"5956" NA NA NA
"5957" NA NA NA
"5958" NA NA NA
"5959" NA NA NA
"5960" NA NA NA
"5961" NA NA NA
"5962" NA NA NA
"5963" NA NA NA
"5964" NA NA NA
"5965" NA NA NA
"5966" NA NA NA
"5967" NA NA NA
"5968" NA NA NA
"5969" NA NA NA
"5970" NA NA NA
"5971" NA NA NA
"5972" NA NA NA
"5973" NA NA NA
"5974" NA NA NA
"5975" NA NA NA
"5976" NA NA NA
"5977" NA NA NA
"5978" NA NA NA
"5979" NA NA NA
"5980" NA NA NA
"5981" NA NA NA
"5982" NA NA NA
"5983" NA NA NA
"5984" NA NA NA
"5985" NA NA NA
"5986" NA NA NA
"5987" NA NA NA
"5988" NA NA NA
"5989" NA NA NA
"5990" NA NA NA
"5991" NA NA NA
"5992" NA NA NA
"5993" NA NA NA
"5994" NA NA NA
"5995" NA NA NA
"5996" NA NA NA
"5997" NA NA NA
"5998" NA NA NA
"5999" NA NA NA
"6000" NA NA NA
"6001" NA NA NA
"6002" NA NA NA
"6003" NA NA NA
"6004" NA NA NA
"6005" NA NA NA
"6006" NA NA NA
"6007" NA NA NA
"6008" NA NA NA
"6009" NA NA NA
"6010" NA NA NA
"6011" NA NA NA
"6012" NA NA NA
"6013" NA NA NA
"6014" NA NA NA
"6015" NA NA NA
"6016" NA NA NA
"6017" NA NA NA
"6018" NA NA NA
"6019" NA NA NA
"6020" NA NA NA
"6021" NA NA NA
"6022" NA NA NA
"6023" NA NA NA
"6024" NA NA NA
"6025" NA NA NA
"6026" NA NA NA
"6027" NA NA NA
"6028" NA NA NA
"6029" NA NA NA
"6030" NA NA NA
"6031" NA NA NA
"6032" NA NA NA
"6033" NA NA NA
"6034" NA NA NA
"6035" NA NA NA
"6036" NA NA NA
"6037" NA NA NA
"6038" NA NA NA
"6039" NA NA NA
"6040" NA NA NA
"6041" NA NA NA
"6042" NA NA NA
"6043" NA NA NA
"6044" NA NA NA
"6045" NA NA NA
"6046" NA NA NA
"6047" NA NA NA
"6048" NA NA NA
"6049" NA NA NA
"6050" NA NA NA
"6051" NA NA NA
"6052" NA NA NA
"6053" NA NA NA
"6054" NA NA NA
"6055" NA NA NA
"6056" NA NA NA
"6057" NA NA NA
"6058" NA NA NA
"6059" NA NA NA
"6060" NA NA NA
"6061" NA NA NA
"6062" NA NA NA
"6063" NA NA NA
"6064" NA NA NA
"6065" NA NA NA
"6066" NA NA NA
"6067" NA NA NA
"6068" NA NA NA
"6069" NA NA NA
"6070" NA NA NA
"6071" NA NA NA
"6072" NA NA NA
"6073" NA NA NA
"6074" NA NA NA
"6075" NA NA NA
"6076" NA NA NA
"6077" NA NA NA
"6078" NA NA NA
"6079" NA NA NA
"6080" NA NA NA
"6081" NA NA NA
"6082" NA NA NA
"6083" NA NA NA
"6084" NA NA NA
"6085" NA NA NA
"6086" NA NA NA
"6087" NA NA NA
"6088" NA NA NA
"6089" NA NA NA
"6090" NA NA NA
"6091" NA NA NA
"6092" NA NA NA
"6093" NA NA NA
"6094" NA NA NA
"6095" NA NA NA
"6096" NA NA NA
"6097" NA NA NA
"6098" NA NA NA
"6099" NA NA NA
"6100" NA NA NA
"6101" NA NA NA
"6102" NA NA NA
"6103" NA NA NA
"6104" NA NA NA
"6105" NA NA NA
"6106" NA NA NA
"6107" NA NA NA
"6108" NA NA NA
"6109" NA NA NA
"6110" NA NA NA
"6111" NA NA NA
"6112" NA NA NA
"6113" NA NA NA
"6114" NA NA NA
"6115" NA NA NA
"6116" NA NA NA
"6117" NA NA NA
"6118" NA NA NA
"6119" NA NA NA
"6120" NA NA NA
"6121" NA NA NA
"6122" NA NA NA
"6123" NA NA NA
"6124" NA NA NA
"6125" NA NA NA
"6126" NA NA NA
"6127" NA NA NA
"6128" NA NA NA
"6129" NA NA NA
"6130" NA NA NA
"6131" NA NA NA
"6132" NA NA NA
"6133" NA NA NA
"6134" NA NA NA
"6135" NA NA NA
"6136" NA NA NA
"6137" NA NA NA
"6138" NA NA NA
"6139" NA NA NA
"6140" NA NA NA
"6141" NA NA NA
"6142" NA NA NA
"6143" NA NA NA
"6144" NA NA NA
"6145" NA NA NA
"6146" NA NA NA
"6147" NA NA NA
"6148" NA NA NA
"6149" NA NA NA
"6150" NA NA NA
"6151" NA NA NA
"6152" NA NA NA
"6153" NA NA NA
"6154" NA NA NA
"6155" NA NA NA
"6156" NA NA NA
"6157" NA NA NA
"6158" NA NA NA
"6159" NA NA NA
"6160" NA NA NA
"6161" NA NA NA
"6162" NA NA NA
"6163" NA NA NA
"6164" NA NA NA
"6165" NA NA NA
"6166" NA NA NA
"6167" NA NA NA
"6168" NA NA NA
"6169" NA NA NA
"6170" NA NA NA
"6171" NA NA NA
"6172" NA NA NA
"6173" NA NA NA
"6174" NA NA NA
"6175" NA NA NA
"6176" NA NA NA
"6177" NA NA NA
"6178" NA NA NA
"6179" NA NA NA
"6180" NA NA NA
"6181" NA NA NA
"6182" NA NA NA
"6183" NA NA NA
"6184" NA NA NA
"6185" NA NA NA
"6186" NA NA NA
"6187" NA NA NA
"6188" NA NA NA
"6189" NA NA NA
"6190" NA NA NA
"6191" NA NA NA
"6192" NA NA NA
"6193" NA NA NA
"6194" NA NA NA
"6195" NA NA NA
"6196" NA NA NA
"6197" NA NA NA
"6198" NA NA NA
"6199" NA NA NA
"6200" NA NA NA
"6201" NA NA NA
"6202" NA NA NA
"6203" NA NA NA
"6204" NA NA NA
"6205" NA NA NA
"6206" NA NA NA
"6207" NA NA NA
"6208" NA NA NA
"6209" NA NA NA
"6210" NA NA NA
"6211" NA NA NA
"6212" NA NA NA
"6213" NA NA NA
"6214" NA NA NA
"6215" NA NA NA
"6216" NA NA NA
"6217" NA NA NA
"6218" NA NA NA
"6219" NA NA NA
"6220" NA NA NA
"6221" NA NA NA
"6222" NA NA NA
"6223" NA NA NA
"6224" NA NA NA
"6225" NA NA NA
"6226" NA NA NA
"6227" NA NA NA
"6228" NA NA NA
"6229" NA NA NA
"6230" NA NA NA
"6231" NA NA NA
"6232" NA NA NA
"6233" NA NA NA
"6234" NA NA NA
"6235" NA NA NA
"6236" NA NA NA
"6237" NA NA NA
"6238" NA NA NA
"6239" NA NA NA
"6240" NA NA NA
"6241" NA NA NA
"6242" NA NA NA
"6243" NA NA NA
"6244" NA NA NA
"6245" NA NA NA
"6246" NA NA NA
"6247" NA NA NA
"6248" NA NA NA
"6249" NA NA NA
"6250" NA NA NA
"6251" NA NA NA
"6252" NA NA NA
"6253" NA NA NA
"6254" NA NA NA
"6255" NA NA NA
"6256" NA NA NA
"6257" NA NA NA
"6258" NA NA NA
"6259" NA NA NA
"6260" NA NA NA
"6261" NA NA NA
"6262" NA NA NA
"6263" NA NA NA
"6264" NA NA NA
"6265" NA NA NA
"6266" NA NA NA
"6267" NA NA NA
"6268" NA NA NA
"6269" NA NA NA
"6270" NA NA NA
"6271" NA NA NA
"6272" NA NA NA
"6273" NA NA NA
"6274" NA NA NA
"6275" NA NA NA
"6276" NA NA NA
"6277" NA NA NA
"6278" NA NA NA
"6279" NA NA NA
"6280" NA NA NA
"6281" NA NA NA
"6282" NA NA NA
"6283" NA NA NA
"6284" NA NA NA
"6285" NA NA NA
"6286" NA NA NA
"6287" NA NA NA
"6288" NA NA NA
"6289" NA NA NA
"6290" NA NA NA
"6291" NA NA NA
"6292" NA NA NA
"6293" NA NA NA
"6294" NA NA NA
"6295" NA NA NA
"6296" NA NA NA
"6297" NA NA NA
"6298" NA NA NA
"6299" NA NA NA
"6300" NA NA NA
"6301" NA NA NA
"6302" NA NA NA
"6303" NA NA NA
"6304" NA NA NA
"6305" NA NA NA
"6306" NA NA NA
"6307" NA NA NA
"6308" NA NA NA
"6309" NA NA NA
"6310" NA NA NA
"6311" NA NA NA
"6312" NA NA NA
"6313" NA NA NA
"6314" NA NA NA
"6315" NA NA NA
"6316" NA NA NA
"6317" NA NA NA
"6318" NA NA NA
"6319" NA NA NA
"6320" NA NA NA
"6321" NA NA NA
"6322" NA NA NA
"6323" NA NA NA
"6324" NA NA NA
"6325" NA NA NA
"6326" NA NA NA
"6327" NA NA NA
"6328" NA NA NA
"6329" NA NA NA
"6330" NA NA NA
"6331" NA NA NA
"6332" NA NA NA
"6333" NA NA NA
"6334" NA NA NA
"6335" NA NA NA
"6336" NA NA NA
"6337" NA NA NA
"6338" NA NA NA
"6339" NA NA NA
"6340" NA NA NA
"6341" NA NA NA
"6342" NA NA NA
"6343" NA NA NA
"6344" NA NA NA
"6345" NA NA NA
"6346" NA NA NA
"6347" NA NA NA
"6348" NA NA NA
"6349" NA NA NA
"6350" NA NA NA
"6351" NA NA NA
"6352" NA NA NA
"6353" NA NA NA
"6354" NA NA NA
"6355" NA NA NA
"6356" NA NA NA
"6357" NA NA NA
"6358" NA NA NA
"6359" NA NA NA
"6360" NA NA NA
"6361" NA NA NA
"6362" NA NA NA
"6363" NA NA NA
"6364" NA NA NA
"6365" NA NA NA
"6366" NA NA NA
"6367" NA NA NA
"6368" NA NA NA
"6369" NA NA NA
"6370" NA NA NA
"6371" NA NA NA
"6372" NA NA NA
"6373" NA NA NA
"6374" NA NA NA
"6375" NA NA NA
"6376" NA NA NA
"6377" NA NA NA
"6378" NA NA NA
"6379" NA NA NA
"6380" NA NA NA
"6381" NA NA NA
"6382" NA NA NA
"6383" NA NA NA
"6384" NA NA NA
"6385" NA NA NA
"6386" NA NA NA
"6387" NA NA NA
"6388" NA NA NA
"6389" NA NA NA
"6390" NA NA NA
"6391" NA NA NA
"6392" NA NA NA
"6393" NA NA NA
"6394" NA NA NA
"6395" NA NA NA
"6396" NA NA NA
"6397" NA NA NA
"6398" NA NA NA
"6399" NA NA NA
"6400" NA NA NA
"6401" NA NA NA
"6402" NA NA NA
"6403" NA NA NA
"6404" NA NA NA
"6405" NA NA NA
"6406" NA NA NA
"6407" NA NA NA
"6408" NA NA NA
"6409" NA NA NA
"6410" NA NA NA
"6411" NA NA NA
"6412" NA NA NA
"6413" NA NA NA
"6414" NA NA NA
"6415" NA NA NA
"6416" NA NA NA
"6417" NA NA NA
"6418" NA NA NA
"6419" NA NA NA
"6420" NA NA NA
"6421" NA NA NA
"6422" NA NA NA
"6423" NA NA NA
"6424" NA NA NA
"6425" NA NA NA
"6426" NA NA NA
"6427" NA NA NA
"6428" NA NA NA
"6429" NA NA NA
"6430" NA NA NA
"6431" NA NA NA
"6432" NA NA NA
"6433" NA NA NA
"6434" NA NA NA
"6435" NA NA NA
"6436" NA NA NA
"6437" NA NA NA
"6438" NA NA NA
"6439" NA NA NA
"6440" NA NA NA
"6441" NA NA NA
"6442" NA NA NA
"6443" NA NA NA
"6444" NA NA NA
"6445" NA NA NA
"6446" NA NA NA
"6447" NA NA NA
"6448" NA NA NA
"6449" NA NA NA
"6450" NA NA NA
"6451" NA NA NA
"6452" NA NA NA
"6453" NA NA NA
"6454" NA NA NA
"6455" NA NA NA
"6456" NA NA NA
"6457" NA NA NA
"6458" NA NA NA
"6459" NA NA NA
"6460" NA NA NA
"6461" NA NA NA
"6462" NA NA NA
"6463" NA NA NA
"6464" NA NA NA
"6465" NA NA NA
"6466" NA NA NA
"6467" NA NA NA
"6468" NA NA NA
"6469" NA NA NA
"6470" NA NA NA
"6471" NA NA NA
"6472" NA NA NA
"6473" NA NA NA
"6474" NA NA NA
"6475" NA NA NA
"6476" NA NA NA
"6477" NA NA NA
"6478" NA NA NA
"6479" NA NA NA
"6480" NA NA NA
"6481" NA NA NA
"6482" NA NA NA
"6483" NA NA NA
"6484" NA NA NA
"6485" NA NA NA
"6486" NA NA NA
"6487" NA NA NA
"6488" NA NA NA
"6489" NA NA NA
"6490" NA NA NA
"6491" NA NA NA
"6492" NA NA NA
"6493" NA NA NA
"6494" NA NA NA
"6495" NA NA NA
"6496" NA NA NA
"6497" NA NA NA
"6498" NA NA NA
"6499" NA NA NA
"6500" NA NA NA
"6501" NA NA NA
"6502" NA NA NA
"6503" NA NA NA
"6504" NA NA NA
"6505" NA NA NA
"6506" NA NA NA
"6507" NA NA NA
"6508" NA NA NA
"6509" NA NA NA
"6510" NA NA NA
"6511" NA NA NA
"6512" NA NA NA
"6513" NA NA NA
"6514" NA NA NA
"6515" NA NA NA
"6516" NA NA NA
"6517" NA NA NA
"6518" NA NA NA
"6519" NA NA NA
"6520" NA NA NA
"6521" NA NA NA
"6522" NA NA NA
"6523" NA NA NA
"6524" NA NA NA
"6525" NA NA NA
"6526" NA NA NA
"6527" NA NA NA
"6528" NA NA NA
"6529" NA NA NA
"6530" NA NA NA
"6531" NA NA NA
"6532" NA NA NA
"6533" NA NA NA
"6534" NA NA NA
"6535" NA NA NA
"6536" NA NA NA
"6537" NA NA NA
"6538" NA NA NA
"6539" NA NA NA
"6540" NA NA NA
"6541" NA NA NA
"6542" NA NA NA
"6543" NA NA NA
"6544" NA NA NA
"6545" NA NA NA
"6546" NA NA NA
"6547" NA NA NA
"6548" NA NA NA
"6549" NA NA NA
"6550" NA NA NA
"6551" NA NA NA
"6552" NA NA NA
"6553" NA NA NA
"6554" NA NA NA
"6555" NA NA NA
"6556" NA NA NA
"6557" NA NA NA
"6558" NA NA NA
"6559" NA NA NA
"6560" NA NA NA
"6561" NA NA NA
"6562" NA NA NA
"6563" NA NA NA
"6564" NA NA NA
"6565" NA NA NA
"6566" NA NA NA
"6567" NA NA NA
"6568" NA NA NA
"6569" NA NA NA
"6570" NA NA NA
"6571" NA NA NA
"6572" NA NA NA
"6573" NA NA NA
"6574" NA NA NA
"6575" NA NA NA
"6576" NA NA NA
"6577" NA NA NA
"6578" NA NA NA
"6579" NA NA NA
"6580" NA NA NA
"6581" NA NA NA
"6582" NA NA NA
"6583" NA NA NA
"6584" NA NA NA
"6585" NA NA NA
"6586" NA NA NA
"6587" NA NA NA
"6588" NA NA NA
"6589" NA NA NA
"6590" NA NA NA
"6591" NA NA NA
"6592" NA NA NA
"6593" NA NA NA
"6594" NA NA NA
"6595" NA NA NA
"6596" NA NA NA
"6597" NA NA NA
"6598" NA NA NA
"6599" NA NA NA
"6600" NA NA NA
"6601" NA NA NA
"6602" NA NA NA
"6603" NA NA NA
"6604" NA NA NA
"6605" NA NA NA
"6606" NA NA NA
"6607" NA NA NA
"6608" NA NA NA
"6609" NA NA NA
"6610" NA NA NA
"6611" NA NA NA
"6612" NA NA NA
"6613" NA NA NA
"6614" NA NA NA
"6615" NA NA NA
"6616" NA NA NA
"6617" NA NA NA
"6618" NA NA NA
"6619" NA NA NA
"6620" NA NA NA
"6621" NA NA NA
"6622" NA NA NA
"6623" NA NA NA
"6624" NA NA NA
"6625" NA NA NA
"6626" NA NA NA
"6627" NA NA NA
"6628" NA NA NA
"6629" NA NA NA
"6630" NA NA NA
"6631" NA NA NA
"6632" NA NA NA
"6633" NA NA NA
"6634" NA NA NA
"6635" NA NA NA
"6636" NA NA NA
"6637" NA NA NA
"6638" NA NA NA
"6639" NA NA NA
"6640" NA NA NA
"6641" NA NA NA
"6642" NA NA NA
"6643" NA NA NA
"6644" NA NA NA
"6645" NA NA NA
"6646" NA NA NA
"6647" NA NA NA
"6648" NA NA NA
"6649" NA NA NA
"6650" NA NA NA
"6651" NA NA NA
"6652" NA NA NA
"6653" NA NA NA
"6654" NA NA NA
"6655" NA NA NA
"6656" NA NA NA
"6657" NA NA NA
"6658" NA NA NA
"6659" NA NA NA
"6660" NA NA NA
"6661" NA NA NA
"6662" NA NA NA
"6663" NA NA NA
"6664" NA NA NA
"6665" NA NA NA
"6666" NA NA NA
"6667" NA NA NA
"6668" NA NA NA
"6669" NA NA NA
"6670" NA NA NA
"6671" NA NA NA
"6672" NA NA NA
"6673" NA NA NA
"6674" NA NA NA
"6675" NA NA NA
"6676" NA NA NA
"6677" NA NA NA
"6678" NA NA NA
"6679" NA NA NA
"6680" NA NA NA
"6681" NA NA NA
"6682" NA NA NA
"6683" NA NA NA
"6684" NA NA NA
"6685" NA NA NA
"6686" NA NA NA
"6687" NA NA NA
"6688" NA NA NA
"6689" NA NA NA
"6690" NA NA NA
"6691" NA NA NA
"6692" NA NA NA
"6693" NA NA NA
"6694" NA NA NA
"6695" NA NA NA
"6696" NA NA NA
"6697" NA NA NA
"6698" NA NA NA
"6699" NA NA NA
"6700" NA NA NA
"6701" NA NA NA
"6702" NA NA NA
"6703" NA NA NA
"6704" NA NA NA
"6705" NA NA NA
"6706" NA NA NA
"6707" NA NA NA
"6708" NA NA NA
"6709" NA NA NA
"6710" NA NA NA
"6711" NA NA NA
"6712" NA NA NA
"6713" NA NA NA
"6714" NA NA NA
"6715" NA NA NA
"6716" NA NA NA
"6717" NA NA NA
"6718" NA NA NA
"6719" NA NA NA
"6720" NA NA NA
"6721" NA NA NA
"6722" NA NA NA
"6723" NA NA NA
"6724" NA NA NA
"6725" NA NA NA
"6726" NA NA NA
"6727" NA NA NA
"6728" NA NA NA
"6729" NA NA NA
"6730" NA NA NA
"6731" NA NA NA
"6732" NA NA NA
"6733" NA NA NA
"6734" NA NA NA
"6735" NA NA NA
"6736" NA NA NA
"6737" NA NA NA
"6738" NA NA NA
"6739" NA NA NA
"6740" NA NA NA
"6741" NA NA NA
"6742" NA NA NA
"6743" NA NA NA
"6744" NA NA NA
"6745" NA NA NA
"6746" NA NA NA
"6747" NA NA NA
"6748" NA NA NA
"6749" NA NA NA
"6750" NA NA NA
"6751" NA NA NA
"6752" NA NA NA
"6753" NA NA NA
"6754" NA NA NA
"6755" NA NA NA
"6756" NA NA NA
"6757" NA NA NA
"6758" NA NA NA
"6759" NA NA NA
"6760" NA NA NA
"6761" NA NA NA
"6762" NA NA NA
"6763" NA NA NA
"6764" NA NA NA
"6765" NA NA NA
"6766" NA NA NA
"6767" NA NA NA
"6768" NA NA NA
"6769" NA NA NA
"6770" NA NA NA
"6771" NA NA NA
"6772" NA NA NA
"6773" NA NA NA
"6774" NA NA NA
"6775" NA NA NA
"6776" NA NA NA
"6777" NA NA NA
"6778" NA NA NA
"6779" NA NA NA
"6780" NA NA NA
"6781" NA NA NA
"6782" NA NA NA
"6783" NA NA NA
"6784" NA NA NA
"6785" NA NA NA
"6786" NA NA NA
"6787" NA NA NA
"6788" NA NA NA
"6789" NA NA NA
"6790" NA NA NA
"6791" NA NA NA
"6792" NA NA NA
"6793" NA NA NA
"6794" NA NA NA
"6795" NA NA NA
"6796" NA NA NA
"6797" NA NA NA
"6798" NA NA NA
"6799" NA NA NA
"6800" NA NA NA
"6801" NA NA NA
"6802" NA NA NA
"6803" NA NA NA
"6804" NA NA NA
"6805" NA NA NA
"6806" NA NA NA
"6807" NA NA NA
"6808" NA NA NA
"6809" NA NA NA
"6810" NA NA NA
"6811" NA NA NA
"6812" NA NA NA
"6813" NA NA NA
"6814" NA NA NA
"6815" NA NA NA
"6816" NA NA NA
"6817" NA NA NA
"6818" NA NA NA
"6819" NA NA NA
"6820" NA NA NA
"6821" NA NA NA
"6822" NA NA NA
"6823" NA NA NA
"6824" NA NA NA
"6825" NA NA NA
"6826" NA NA NA
"6827" NA NA NA
"6828" NA NA NA
"6829" NA NA NA
"6830" NA NA NA
"6831" NA NA NA
"6832" NA NA NA
"6833" NA NA NA
"6834" NA NA NA
"6835" NA NA NA
"6836" NA NA NA
"6837" NA NA NA
"6838" NA NA NA
"6839" NA NA NA
"6840" NA NA NA
"6841" NA NA NA
"6842" NA NA NA
"6843" NA NA NA
"6844" NA NA NA
"6845" NA NA NA
"6846" NA NA NA
"6847" NA NA NA
"6848" NA NA NA
"6849" NA NA NA
"6850" NA NA NA
"6851" NA NA NA
"6852" NA NA NA
"6853" NA NA NA
"6854" NA NA NA
"6855" NA NA NA
"6856" NA NA NA
"6857" NA NA NA
"6858" NA NA NA
"6859" NA NA NA
"6860" NA NA NA
"6861" NA NA NA
"6862" NA NA NA
"6863" NA NA NA
"6864" NA NA NA
"6865" NA NA NA
"6866" NA NA NA
"6867" NA NA NA
"6868" NA NA NA
"6869" NA NA NA
"6870" NA NA NA
"6871" NA NA NA
"6872" NA NA NA
"6873" NA NA NA
"6874" NA NA NA
"6875" NA NA NA
"6876" NA NA NA
"6877" NA NA NA
"6878" NA NA NA
"6879" NA NA NA
"6880" NA NA NA
"6881" NA NA NA
"6882" NA NA NA
"6883" NA NA NA
"6884" NA NA NA
"6885" NA NA NA
"6886" NA NA NA
"6887" NA NA NA
"6888" NA NA NA
"6889" NA NA NA
"6890" NA NA NA
"6891" NA NA NA
"6892" NA NA NA
"6893" NA NA NA
"6894" NA NA NA
"6895" NA NA NA
"6896" NA NA NA
"6897" NA NA NA
"6898" NA NA NA
"6899" NA NA NA
"6900" NA NA NA
"6901" NA NA NA
"6902" NA NA NA
"6903" NA NA NA
"6904" NA NA NA
"6905" NA NA NA
"6906" NA NA NA
"6907" NA NA NA
"6908" NA NA NA
"6909" NA NA NA
"6910" NA NA NA
"6911" NA NA NA
"6912" NA NA NA
"6913" NA NA NA
"6914" NA NA NA
"6915" NA NA NA
"6916" NA NA NA
"6917" NA NA NA
"6918" NA NA NA
"6919" NA NA NA
"6920" NA NA NA
"6921" NA NA NA
"6922" NA NA NA
"6923" NA NA NA
"6924" NA NA NA
"6925" NA NA NA
"6926" NA NA NA
"6927" NA NA NA
"6928" NA NA NA
"6929" NA NA NA
"6930" NA NA NA
"6931" NA NA NA
"6932" NA NA NA
"6933" NA NA NA
"6934" NA NA NA
"6935" NA NA NA
"6936" NA NA NA
"6937" NA NA NA
"6938" NA NA NA
"6939" NA NA NA
"6940" NA NA NA
"6941" NA NA NA
"6942" NA NA NA
"6943" NA NA NA
"6944" NA NA NA
"6945" NA NA NA
"6946" NA NA NA
"6947" NA NA NA
"6948" NA NA NA
"6949" NA NA NA
"6950" NA NA NA
"6951" NA NA NA
"6952" NA NA NA
"6953" NA NA NA
"6954" NA NA NA
"6955" NA NA NA
"6956" NA NA NA
"6957" NA NA NA
"6958" NA NA NA
"6959" NA NA NA
"6960" NA NA NA
"6961" NA NA NA
"6962" NA NA NA
"6963" NA NA NA
"6964" NA NA NA
"6965" NA NA NA
"6966" NA NA NA
"6967" NA NA NA
"6968" NA NA NA
"6969" NA NA NA
"6970" NA NA NA
"6971" NA NA NA
"6972" NA NA NA
"6973" NA NA NA
"6974" NA NA NA
"6975" NA NA NA
"6976" NA NA NA
"6977" NA NA NA
"6978" NA NA NA
"6979" NA NA NA
"6980" NA NA NA
"6981" NA NA NA
"6982" NA NA NA
"6983" NA NA NA
"6984" NA NA NA
"6985" NA NA NA
"6986" NA NA NA
"6987" NA NA NA
"6988" NA NA NA
"6989" NA NA NA
"6990" NA NA NA
"6991" NA NA NA
"6992" NA NA NA
"6993" NA NA NA
"6994" NA NA NA
"6995" NA NA NA
"6996" NA NA NA
"6997" NA NA NA
"6998" NA NA NA
"6999" NA NA NA
"7000" NA NA NA
"7001" NA NA NA
"7002" NA NA NA
"7003" NA NA NA
"7004" NA NA NA
"7005" NA NA NA
"7006" NA NA NA
"7007" NA NA NA
"7008" NA NA NA
"7009" NA NA NA
"7010" NA NA NA
"7011" NA NA NA
"7012" NA NA NA
"7013" NA NA NA
"7014" NA NA NA
"7015" NA NA NA
"7016" NA NA NA
"7017" NA NA NA
"7018" NA NA NA
"7019" NA NA NA
"7020" NA NA NA
"7021" NA NA NA
"7022" NA NA NA
"7023" NA NA NA
"7024" NA NA NA
"7025" NA NA NA
"7026" NA NA NA
"7027" NA NA NA
"7028" NA NA NA
"7029" NA NA NA
"7030" NA NA NA
"7031" NA NA NA
"7032" NA NA NA
"7033" NA NA NA
"7034" NA NA NA
"7035" NA NA NA
"7036" NA NA NA
"7037" NA NA NA
"7038" NA NA NA
"7039" NA NA NA
"7040" NA NA NA
"7041" NA NA NA
"7042" NA NA NA
"7043" NA NA NA
"7044" NA NA NA
"7045" NA NA NA
"7046" NA NA NA
"7047" NA NA NA
"7048" NA NA NA
"7049" NA NA NA
"7050" NA NA NA
"7051" NA NA NA
"7052" NA NA NA
"7053" NA NA NA
"7054" NA NA NA
"7055" NA NA NA
"7056" NA NA NA
"7057" NA NA NA
"7058" NA NA NA
"7059" NA NA NA
"7060" NA NA NA
"7061" NA NA NA
"7062" NA NA NA
"7063" NA NA NA
"7064" NA NA NA
"7065" NA NA NA
"7066" NA NA NA
"7067" NA NA NA
"7068" NA NA NA
"7069" NA NA NA
"7070" NA NA NA
"7071" NA NA NA
"7072" NA NA NA
"7073" NA NA NA
"7074" NA NA NA
"7075" NA NA NA
"7076" NA NA NA
"7077" NA NA NA
"7078" NA NA NA
"7079" NA NA NA
"7080" NA NA NA
"7081" NA NA NA
"7082" NA NA NA
"7083" NA NA NA
"7084" NA NA NA
"7085" NA NA NA
"7086" NA NA NA
"7087" NA NA NA
"7088" NA NA NA
"7089" NA NA NA
"7090" NA NA NA
"7091" NA NA NA
"7092" NA NA NA
"7093" NA NA NA
"7094" NA NA NA
"7095" NA NA NA
"7096" NA NA NA
"7097" NA NA NA
"7098" NA NA NA
"7099" NA NA NA
"7100" NA NA NA
"7101" NA NA NA
"7102" NA NA NA
"7103" NA NA NA
"7104" NA NA NA
"7105" NA NA NA
"7106" NA NA NA
"7107" NA NA NA
"7108" NA NA NA
"7109" NA NA NA
"7110" NA NA NA
"7111" NA NA NA
"7112" NA NA NA
"7113" NA NA NA
"7114" NA NA NA
"7115" NA NA NA
"7116" NA NA NA
"7117" NA NA NA
"7118" NA NA NA
"7119" NA NA NA
"7120" NA NA NA
"7121" NA NA NA
"7122" NA NA NA
"7123" NA NA NA
"7124" NA NA NA
"7125" NA NA NA
"7126" NA NA NA
"7127" NA NA NA
"7128" NA NA NA
"7129" NA NA NA
"7130" NA NA NA
"7131" NA NA NA
"7132" NA NA NA
"7133" NA NA NA
"7134" NA NA NA
"7135" NA NA NA
"7136" NA NA NA
"7137" NA NA NA
"7138" NA NA NA
"7139" NA NA NA
"7140" NA NA NA
"7141" NA NA NA
"7142" NA NA NA
"7143" NA NA NA
"7144" NA NA NA
"7145" NA NA NA
"7146" NA NA NA
"7147" NA NA NA
"7148" NA NA NA
"7149" NA NA NA
"7150" NA NA NA
"7151" NA NA NA
"7152" NA NA NA
"7153" NA NA NA
"7154" NA NA NA
"7155" NA NA NA
"7156" NA NA NA
"7157" NA NA NA
"7158" NA NA NA
"7159" NA NA NA
"7160" NA NA NA
"7161" NA NA NA
"7162" NA NA NA
"7163" NA NA NA
"7164" NA NA NA
"7165" NA NA NA
"7166" NA NA NA
"7167" NA NA NA
"7168" NA NA NA
"7169" NA NA NA
"7170" NA NA NA
"7171" NA NA NA
"7172" NA NA NA
"7173" NA NA NA
"7174" NA NA NA
"7175" NA NA NA
"7176" NA NA NA
"7177" NA NA NA
"7178" NA NA NA
"7179" NA NA NA
"7180" NA NA NA
"7181" NA NA NA
"7182" NA NA NA
"7183" NA NA NA
"7184" NA NA NA
"7185" NA NA NA
"7186" NA NA NA
"7187" NA NA NA
"7188" NA NA NA
"7189" NA NA NA
"7190" NA NA NA
"7191" NA NA NA
"7192" NA NA NA
"7193" NA NA NA
"7194" NA NA NA
"7195" NA NA NA
"7196" NA NA NA
"7197" NA NA NA
"7198" NA NA NA
"7199" NA NA NA
"7200" NA NA NA
"7201" NA NA NA
"7202" NA NA NA
"7203" NA NA NA
"7204" NA NA NA
"7205" NA NA NA
"7206" NA NA NA
"7207" NA NA NA
"7208" NA NA NA
"7209" NA NA NA
"7210" NA NA NA
"7211" NA NA NA
"7212" NA NA NA
"7213" NA NA NA
"7214" NA NA NA
"7215" NA NA NA
"7216" NA NA NA
"7217" NA NA NA
"7218" NA NA NA
"7219" NA NA NA
"7220" NA NA NA
"7221" NA NA NA
"7222" NA NA NA
"7223" NA NA NA
"7224" NA NA NA
"7225" NA NA NA
"7226" NA NA NA
"7227" NA NA NA
"7228" NA NA NA
"7229" NA NA NA
"7230" NA NA NA
"7231" NA NA NA
"7232" NA NA NA
"7233" NA NA NA
"7234" NA NA NA
"7235" NA NA NA
"7236" NA NA NA
"7237" NA NA NA
"7238" NA NA NA
"7239" NA NA NA
"7240" NA NA NA
"7241" NA NA NA
"7242" NA NA NA
"7243" NA NA NA
"7244" NA NA NA
"7245" NA NA NA
"7246" NA NA NA
"7247" NA NA NA
"7248" NA NA NA
"7249" NA NA NA
"7250" NA NA NA
"7251" NA NA NA
"7252" NA NA NA
"7253" NA NA NA
"7254" NA NA NA
"7255" NA NA NA
"7256" NA NA NA
"7257" NA NA NA
"7258" NA NA NA
"7259" NA NA NA
"7260" NA NA NA
"7261" NA NA NA
"7262" NA NA NA
"7263" NA NA NA
"7264" NA NA NA
"7265" NA NA NA
"7266" NA NA NA
"7267" NA NA NA
"7268" NA NA NA
"7269" NA NA NA
"7270" NA NA NA
"7271" NA NA NA
"7272" NA NA NA
"7273" NA NA NA
"7274" NA NA NA
"7275" NA NA NA
"7276" NA NA NA
"7277" NA NA NA
"7278" NA NA NA
"7279" NA NA NA
"7280" NA NA NA
"7281" NA NA NA
"7282" NA NA NA
"7283" NA NA NA
"7284" NA NA NA
"7285" NA NA NA
"7286" NA NA NA
"7287" NA NA NA
"7288" NA NA NA
"7289" NA NA NA
"7290" NA NA NA
"7291" NA NA NA
"7292" NA NA NA
"7293" NA NA NA
"7294" NA NA NA
"7295" NA NA NA
"7296" NA NA NA
"7297" NA NA NA
"7298" NA NA NA
"7299" NA NA NA
"7300" NA NA NA
"7301" NA NA NA
"7302" NA NA NA
"7303" NA NA NA
"7304" NA NA NA
"7305" NA NA NA
"7306" NA NA NA
"7307" NA NA NA
"7308" NA NA NA
"7309" NA NA NA
"7310" NA NA NA
"7311" NA NA NA
"7312" NA NA NA
"7313" NA NA NA
"7314" NA NA NA
"7315" NA NA NA
"7316" NA NA NA
"7317" NA NA NA
"7318" NA NA NA
"7319" NA NA NA
"7320" NA NA NA
"7321" NA NA NA
"7322" NA NA NA
"7323" NA NA NA
"7324" NA NA NA
"7325" NA NA NA
"7326" NA NA NA
"7327" NA NA NA
"7328" NA NA NA
"7329" NA NA NA
"7330" NA NA NA
"7331" NA NA NA
"7332" NA NA NA
"7333" NA NA NA
"7334" NA NA NA
"7335" NA NA NA
"7336" NA NA NA
"7337" NA NA NA
"7338" NA NA NA
"7339" NA NA NA
"7340" NA NA NA
"7341" NA NA NA
"7342" NA NA NA
"7343" NA NA NA
"7344" NA NA NA
"7345" NA NA NA
"7346" NA NA NA
"7347" NA NA NA
"7348" NA NA NA
"7349" NA NA NA
"7350" NA NA NA
"7351" NA NA NA
"7352" NA NA NA
"7353" NA NA NA
"7354" NA NA NA
"7355" NA NA NA
"7356" NA NA NA
"7357" NA NA NA
"7358" NA NA NA
"7359" NA NA NA
"7360" NA NA NA
"7361" NA NA NA
"7362" NA NA NA
"7363" NA NA NA
"7364" NA NA NA
"7365" NA NA NA
"7366" NA NA NA
"7367" NA NA NA
"7368" NA NA NA
"7369" NA NA NA
"7370" NA NA NA
"7371" NA NA NA
"7372" NA NA NA
"7373" NA NA NA
"7374" NA NA NA
"7375" NA NA NA
"7376" NA NA NA
"7377" NA NA NA
"7378" NA NA NA
"7379" NA NA NA
"7380" NA NA NA
"7381" NA NA NA
"7382" NA NA NA
"7383" NA NA NA
"7384" NA NA NA
"7385" NA NA NA
"7386" NA NA NA
"7387" NA NA NA
"7388" NA NA NA
"7389" NA NA NA
"7390" NA NA NA
"7391" NA NA NA
"7392" NA NA NA
"7393" NA NA NA
"7394" NA NA NA
"7395" NA NA NA
"7396" NA NA NA
"7397" NA NA NA
"7398" NA NA NA
"7399" NA NA NA
"7400" NA NA NA
"7401" NA NA NA
"7402" NA NA NA
"7403" NA NA NA
"7404" NA NA NA
"7405" NA NA NA
"7406" NA NA NA
"7407" NA NA NA
"7408" NA NA NA
"7409" NA NA NA
"7410" NA NA NA
"7411" NA NA NA
"7412" NA NA NA
"7413" NA NA NA
"7414" NA NA NA
"7415" NA NA NA
"7416" NA NA NA
"7417" NA NA NA
"7418" NA NA NA
"7419" NA NA NA
"7420" NA NA NA
"7421" NA NA NA
"7422" NA NA NA
"7423" NA NA NA
"7424" NA NA NA
"7425" NA NA NA
"7426" NA NA NA
"7427" NA NA NA
"7428" NA NA NA
"7429" NA NA NA
"7430" NA NA NA
"7431" NA NA NA
"7432" NA NA NA
"7433" NA NA NA
"7434" NA NA NA
"7435" NA NA NA
"7436" NA NA NA
"7437" NA NA NA
"7438" NA NA NA
"7439" NA NA NA
"7440" NA NA NA
"7441" NA NA NA
"7442" NA NA NA
"7443" NA NA NA
"7444" NA NA NA
"7445" NA NA NA
"7446" NA NA NA
"7447" NA NA NA
"7448" NA NA NA
"7449" NA NA NA
"7450" NA NA NA
"7451" NA NA NA
"7452" NA NA NA
"7453" NA NA NA
"7454" NA NA NA
"7455" NA NA NA
"7456" NA NA NA
"7457" NA NA NA
"7458" NA NA NA
"7459" NA NA NA
"7460" NA NA NA
"7461" NA NA NA
"7462" NA NA NA
"7463" NA NA NA
"7464" NA NA NA
"7465" NA NA NA
"7466" NA NA NA
"7467" NA NA NA
"7468" NA NA NA
"7469" NA NA NA
"7470" NA NA NA
"7471" NA NA NA
"7472" NA NA NA
"7473" NA NA NA
"7474" NA NA NA
"7475" NA NA NA
"7476" NA NA NA
"7477" NA NA NA
"7478" NA NA NA
"7479" NA NA NA
"7480" NA NA NA
"7481" NA NA NA
"7482" NA NA NA
"7483" NA NA NA
"7484" NA NA NA
"7485" NA NA NA
"7486" NA NA NA
"7487" NA NA NA
"7488" NA NA NA
"7489" NA NA NA
"7490" NA NA NA
"7491" NA NA NA
"7492" NA NA NA
"7493" NA NA NA
"7494" NA NA NA
"7495" NA NA NA
"7496" NA NA NA
"7497" NA NA NA
"7498" NA NA NA
"7499" NA NA NA
"7500" NA NA NA
"7501" NA NA NA
"7502" NA NA NA
"7503" NA NA NA
"7504" NA NA NA
"7505" NA NA NA
"7506" NA NA NA
"7507" NA NA NA
"7508" NA NA NA
"7509" NA NA NA
"7510" NA NA NA
"7511" NA NA NA
"7512" NA NA NA
"7513" NA NA NA
"7514" NA NA NA
"7515" NA NA NA
"7516" NA NA NA
"7517" NA NA NA
"7518" NA NA NA
"7519" NA NA NA
"7520" NA NA NA
"7521" NA NA NA
"7522" NA NA NA
"7523" NA NA NA
"7524" NA NA NA
"7525" NA NA NA
"7526" NA NA NA
"7527" NA NA NA
"7528" NA NA NA
"7529" NA NA NA
"7530" NA NA NA
"7531" NA NA NA
"7532" NA NA NA
"7533" NA NA NA
"7534" NA NA NA
"7535" NA NA NA
"7536" NA NA NA
"7537" NA NA NA
"7538" NA NA NA
"7539" NA NA NA
"7540" NA NA NA
"7541" NA NA NA
"7542" NA NA NA
"7543" NA NA NA
"7544" NA NA NA
"7545" NA NA NA
"7546" NA NA NA
"7547" NA NA NA
"7548" NA NA NA
"7549" NA NA NA
"7550" NA NA NA
"7551" NA NA NA
"7552" NA NA NA
"7553" NA NA NA
"7554" NA NA NA
"7555" NA NA NA
"7556" NA NA NA
"7557" NA NA NA
"7558" NA NA NA
"7559" NA NA NA
"7560" NA NA NA
"7561" NA NA NA
"7562" NA NA NA
"7563" NA NA NA
"7564" NA NA NA
"7565" NA NA NA
"7566" NA NA NA
"7567" NA NA NA
"7568" NA NA NA
"7569" NA NA NA
"7570" NA NA NA
"7571" NA NA NA
"7572" NA NA NA
"7573" NA NA NA
"7574" NA NA NA
"7575" NA NA NA
"7576" NA NA NA
"7577" NA NA NA
"7578" NA NA NA
"7579" NA NA NA
"7580" NA NA NA
"7581" NA NA NA
"7582" NA NA NA
"7583" NA NA NA
"7584" NA NA NA
"7585" NA NA NA
"7586" NA NA NA
"7587" NA NA NA
"7588" NA NA NA
"7589" NA NA NA
"7590" NA NA NA
"7591" NA NA NA
"7592" NA NA NA
"7593" NA NA NA
"7594" NA NA NA
"7595" NA NA NA
"7596" NA NA NA
"7597" NA NA NA
"7598" NA NA NA
"7599" NA NA NA
"7600" NA NA NA
"7601" NA NA NA
"7602" NA NA NA
"7603" NA NA NA
"7604" NA NA NA
"7605" NA NA NA
"7606" NA NA NA
"7607" NA NA NA
"7608" NA NA NA
"7609" NA NA NA
"7610" NA NA NA
"7611" NA NA NA
"7612" NA NA NA
"7613" NA NA NA
"7614" NA NA NA
"7615" NA NA NA
"7616" NA NA NA
"7617" NA NA NA
"7618" NA NA NA
"7619" NA NA NA
"7620" NA NA NA
"7621" NA NA NA
"7622" NA NA NA
"7623" NA NA NA
"7624" NA NA NA
"7625" NA NA NA
"7626" NA NA NA
"7627" NA NA NA
"7628" NA NA NA
"7629" NA NA NA
"7630" NA NA NA
"7631" NA NA NA
"7632" NA NA NA
"7633" NA NA NA
"7634" NA NA NA
"7635" NA NA NA
"7636" NA NA NA
"7637" NA NA NA
"7638" NA NA NA
"7639" NA NA NA
"7640" NA NA NA
"7641" NA NA NA
"7642" NA NA NA
"7643" NA NA NA
"7644" NA NA NA
"7645" NA NA NA
"7646" NA NA NA
"7647" NA NA NA
"7648" NA NA NA
"7649" NA NA NA
"7650" NA NA NA
"7651" NA NA NA
"7652" NA NA NA
"7653" NA NA NA
"7654" NA NA NA
"7655" NA NA NA
"7656" NA NA NA
"7657" NA NA NA
"7658" NA NA NA
"7659" NA NA NA
"7660" NA NA NA
"7661" NA NA NA
"7662" NA NA NA
"7663" NA NA NA
"7664" NA NA NA
"7665" NA NA NA
"7666" NA NA NA
"7667" NA NA NA
"7668" NA NA NA
"7669" NA NA NA
"7670" NA NA NA
"7671" NA NA NA
"7672" NA NA NA
"7673" NA NA NA
"7674" NA NA NA
"7675" NA NA NA
"7676" NA NA NA
"7677" NA NA NA
"7678" NA NA NA
"7679" NA NA NA
"7680" NA NA NA
"7681" NA NA NA
"7682" NA NA NA
"7683" NA NA NA
"7684" NA NA NA
"7685" NA NA NA
"7686" NA NA NA
"7687" NA NA NA
"7688" NA NA NA
"7689" NA NA NA
"7690" NA NA NA
"7691" NA NA NA
"7692" NA NA NA
"7693" NA NA NA
"7694" NA NA NA
"7695" NA NA NA
"7696" NA NA NA
"7697" NA NA NA
"7698" NA NA NA
"7699" NA NA NA
"7700" NA NA NA
"7701" NA NA NA
"7702" NA NA NA
"7703" NA NA NA
"7704" NA NA NA
"7705" NA NA NA
"7706" NA NA NA
"7707" NA NA NA
"7708" NA NA NA
"7709" NA NA NA
"7710" NA NA NA
"7711" NA NA NA
"7712" NA NA NA
"7713" NA NA NA
"7714" NA NA NA
"7715" NA NA NA
"7716" NA NA NA
"7717" NA NA NA
"7718" NA NA NA
"7719" NA NA NA
"7720" NA NA NA
"7721" NA NA NA
"7722" NA NA NA
"7723" NA NA NA
"7724" NA NA NA
"7725" NA NA NA
"7726" NA NA NA
"7727" NA NA NA
"7728" NA NA NA
"7729" NA NA NA
"7730" NA NA NA
"7731" NA NA NA
"7732" NA NA NA
"7733" NA NA NA
"7734" NA NA NA
"7735" NA NA NA
"7736" NA NA NA
"7737" NA NA NA
"7738" NA NA NA
"7739" NA NA NA
"7740" NA NA NA
"7741" NA NA NA
"7742" NA NA NA
"7743" NA NA NA
"7744" NA NA NA
"7745" NA NA NA
"7746" NA NA NA
"7747" NA NA NA
"7748" NA NA NA
"7749" NA NA NA
"7750" NA NA NA
"7751" NA NA NA
"7752" NA NA NA
"7753" NA NA NA
"7754" NA NA NA
"7755" NA NA NA
"7756" NA NA NA
"7757" NA NA NA
"7758" NA NA NA
"7759" NA NA NA
"7760" NA NA NA
"7761" NA NA NA
"7762" NA NA NA
"7763" NA NA NA
"7764" NA NA NA
"7765" NA NA NA
"7766" NA NA NA
"7767" NA NA NA
"7768" NA NA NA
"7769" NA NA NA
"7770" NA NA NA
"7771" NA NA NA
"7772" NA NA NA
"7773" NA NA NA
"7774" NA NA NA
"7775" NA NA NA
"7776" NA NA NA
"7777" NA NA NA
"7778" NA NA NA
"7779" NA NA NA
"7780" NA NA NA
"7781" NA NA NA
"7782" NA NA NA
"7783" NA NA NA
"7784" NA NA NA
"7785" NA NA NA
"7786" NA NA NA
"7787" NA NA NA
"7788" NA NA NA
"7789" NA NA NA
"7790" NA NA NA
"7791" NA NA NA
"7792" NA NA NA
"7793" NA NA NA
"7794" NA NA NA
"7795" NA NA NA
"7796" NA NA NA
"7797" NA NA NA
"7798" NA NA NA
"7799" NA NA NA
"7800" NA NA NA
"7801" NA NA NA
"7802" NA NA NA
"7803" NA NA NA
"7804" NA NA NA
"7805" NA NA NA
"7806" NA NA NA
"7807" NA NA NA
"7808" NA NA NA
"7809" NA NA NA
"7810" NA NA NA
"7811" NA NA NA
"7812" NA NA NA
"7813" NA NA NA
"7814" NA NA NA
"7815" NA NA NA
"7816" NA NA NA
"7817" NA NA NA
"7818" NA NA NA
"7819" NA NA NA
"7820" NA NA NA
"7821" NA NA NA
"7822" NA NA NA
"7823" NA NA NA
"7824" NA NA NA
"7825" NA NA NA
"7826" NA NA NA
"7827" NA NA NA
"7828" NA NA NA
"7829" NA NA NA
"7830" NA NA NA
"7831" NA NA NA
"7832" NA NA NA
"7833" NA NA NA
"7834" NA NA NA
"7835" NA NA NA
"7836" NA NA NA
"7837" NA NA NA
"7838" NA NA NA
"7839" NA NA NA
"7840" NA NA NA
"7841" NA NA NA
"7842" NA NA NA
"7843" NA NA NA
"7844" NA NA NA
"7845" NA NA NA
"7846" NA NA NA
"7847" NA NA NA
"7848" NA NA NA
"7849" NA NA NA
"7850" NA NA NA
"7851" NA NA NA
"7852" NA NA NA
"7853" NA NA NA
"7854" NA NA NA
"7855" NA NA NA
"7856" NA NA NA
"7857" NA NA NA
"7858" NA NA NA
"7859" NA NA NA
"7860" NA NA NA
"7861" NA NA NA
"7862" NA NA NA
"7863" NA NA NA
"7864" NA NA NA
"7865" NA NA NA
"7866" NA NA NA
"7867" NA NA NA
"7868" NA NA NA
"7869" NA NA NA
"7870" NA NA NA
"7871" NA NA NA
"7872" NA NA NA
"7873" NA NA NA
"7874" NA NA NA
"7875" NA NA NA
"7876" NA NA NA
"7877" NA NA NA
"7878" NA NA NA
"7879" NA NA NA
"7880" NA NA NA
"7881" NA NA NA
"7882" NA NA NA
"7883" NA NA NA
"7884" NA NA NA
"7885" NA NA NA
"7886" NA NA NA
"7887" NA NA NA
"7888" NA NA NA
"7889" NA NA NA
"7890" NA NA NA
"7891" NA NA NA
"7892" NA NA NA
"7893" NA NA NA
"7894" NA NA NA
"7895" NA NA NA
"7896" NA NA NA
"7897" NA NA NA
"7898" NA NA NA
"7899" NA NA NA
"7900" NA NA NA
"7901" NA NA NA
"7902" NA NA NA
"7903" NA NA NA
"7904" NA NA NA
"7905" NA NA NA
"7906" NA NA NA
"7907" NA NA NA
"7908" NA NA NA
"7909" NA NA NA
"7910" NA NA NA
"7911" NA NA NA
"7912" NA NA NA
"7913" NA NA NA
"7914" NA NA NA
"7915" NA NA NA
"7916" NA NA NA
"7917" NA NA NA
"7918" NA NA NA
"7919" NA NA NA
"7920" NA NA NA
"7921" NA NA NA
"7922" NA NA NA
"7923" NA NA NA
"7924" NA NA NA
"7925" NA NA NA
"7926" NA NA NA
"7927" NA NA NA
"7928" NA NA NA
"7929" NA NA NA
"7930" NA NA NA
"7931" NA NA NA
"7932" NA NA NA
"7933" NA NA NA
"7934" NA NA NA
"7935" NA NA NA
"7936" NA NA NA
"7937" NA NA NA
"7938" NA NA NA
"7939" NA NA NA
"7940" NA NA NA
"7941" NA NA NA
"7942" NA NA NA
"7943" NA NA NA
"7944" NA NA NA
"7945" NA NA NA
"7946" NA NA NA
"7947" NA NA NA
"7948" NA NA NA
"7949" NA NA NA
"7950" NA NA NA
"7951" NA NA NA
"7952" NA NA NA
"7953" NA NA NA
"7954" NA NA NA
"7955" NA NA NA
"7956" NA NA NA
"7957" NA NA NA
"7958" NA NA NA
"7959" NA NA NA
"7960" NA NA NA
"7961" NA NA NA
"7962" NA NA NA
"7963" NA NA NA
"7964" NA NA NA
"7965" NA NA NA
"7966" NA NA NA
"7967" NA NA NA
"7968" NA NA NA
"7969" NA NA NA
"7970" NA NA NA
"7971" NA NA NA
"7972" NA NA NA
"7973" NA NA NA
"7974" NA NA NA
"7975" NA NA NA
"7976" NA NA NA
"7977" NA NA NA
"7978" NA NA NA
"7979" NA NA NA
"7980" NA NA NA
"7981" NA NA NA
"7982" NA NA NA
"7983" NA NA NA
"7984" NA NA NA
"7985" NA NA NA
"7986" NA NA NA
"7987" NA NA NA
"7988" NA NA NA
"7989" NA NA NA
"7990" NA NA NA
"7991" NA NA NA
"7992" NA NA NA
"7993" NA NA NA
"7994" NA NA NA
"7995" NA NA NA
"7996" NA NA NA
"7997" NA NA NA
"7998" NA NA NA
"7999" NA NA NA
"8000" NA NA NA
"8001" NA NA NA
"8002" NA NA NA
"8003" NA NA NA
"8004" NA NA NA
"8005" NA NA NA
"8006" NA NA NA
"8007" NA NA NA
"8008" NA NA NA
"8009" NA NA NA
"8010" NA NA NA
"8011" NA NA NA
"8012" NA NA NA
"8013" NA NA NA
"8014" NA NA NA
"8015" NA NA NA
"8016" NA NA NA
"8017" NA NA NA
"8018" NA NA NA
"8019" NA NA NA
"8020" NA NA NA
"8021" NA NA NA
"8022" NA NA NA
"8023" NA NA NA
"8024" NA NA NA
"8025" NA NA NA
"8026" NA NA NA
"8027" NA NA NA
"8028" NA NA NA
"8029" NA NA NA
"8030" NA NA NA
"8031" NA NA NA
"8032" NA NA NA
"8033" NA NA NA
"8034" NA NA NA
"8035" NA NA NA
"8036" NA NA NA
"8037" NA NA NA
"8038" NA NA NA
"8039" NA NA NA
"8040" NA NA NA
"8041" NA NA NA
"8042" NA NA NA
"8043" NA NA NA
"8044" NA NA NA
"8045" NA NA NA
"8046" NA NA NA
"8047" NA NA NA
"8048" NA NA NA
"8049" NA NA NA
"8050" NA NA NA
"8051" NA NA NA
"8052" NA NA NA
"8053" NA NA NA
"8054" NA NA NA
"8055" NA NA NA
"8056" NA NA NA
"8057" NA NA NA
"8058" NA NA NA
"8059" NA NA NA
"8060" NA NA NA
"8061" NA NA NA
"8062" NA NA NA
"8063" NA NA NA
"8064" NA NA NA
"8065" NA NA NA
"8066" NA NA NA
"8067" NA NA NA
"8068" NA NA NA
"8069" NA NA NA
"8070" NA NA NA
"8071" NA NA NA
"8072" NA NA NA
"8073" NA NA NA
"8074" NA NA NA
"8075" NA NA NA
"8076" NA NA NA
"8077" NA NA NA
"8078" NA NA NA
"8079" NA NA NA
"8080" NA NA NA
"8081" NA NA NA
"8082" NA NA NA
"8083" NA NA NA
"8084" NA NA NA
"8085" NA NA NA
"8086" NA NA NA
"8087" NA NA NA
"8088" NA NA NA
"8089" NA NA NA
"8090" NA NA NA
"8091" NA NA NA
"8092" NA NA NA
"8093" NA NA NA
"8094" NA NA NA
"8095" NA NA NA
"8096" NA NA NA
"8097" NA NA NA
"8098" NA NA NA
"8099" NA NA NA
"8100" NA NA NA
"8101" NA NA NA
"8102" NA NA NA
"8103" NA NA NA
"8104" NA NA NA
"8105" NA NA NA
"8106" NA NA NA
"8107" NA NA NA
"8108" NA NA NA
"8109" NA NA NA
"8110" NA NA NA
"8111" NA NA NA
"8112" NA NA NA
"8113" NA NA NA
"8114" NA NA NA
"8115" NA NA NA
"8116" NA NA NA
"8117" NA NA NA
"8118" NA NA NA
"8119" NA NA NA
"8120" NA NA NA
"8121" NA NA NA
"8122" NA NA NA
"8123" NA NA NA
"8124" NA NA NA
"8125" NA NA NA
"8126" NA NA NA
"8127" NA NA NA
"8128" NA NA NA
"8129" NA NA NA
"8130" NA NA NA
"8131" NA NA NA
"8132" NA NA NA
"8133" NA NA NA
"8134" NA NA NA
"8135" NA NA NA
"8136" NA NA NA
"8137" NA NA NA
"8138" NA NA NA
"8139" NA NA NA
"8140" NA NA NA
"8141" NA NA NA
"8142" NA NA NA
"8143" NA NA NA
"8144" NA NA NA
"8145" NA NA NA
"8146" NA NA NA
"8147" NA NA NA
"8148" NA NA NA
"8149" NA NA NA
"8150" NA NA NA
"8151" NA NA NA
"8152" NA NA NA
"8153" NA NA NA
"8154" NA NA NA
"8155" NA NA NA
"8156" NA NA NA
"8157" NA NA NA
"8158" NA NA NA
"8159" NA NA NA
"8160" NA NA NA
"8161" NA NA NA
"8162" NA NA NA
"8163" NA NA NA
"8164" NA NA NA
"8165" NA NA NA
"8166" NA NA NA
"8167" NA NA NA
"8168" NA NA NA
"8169" NA NA NA
"8170" NA NA NA
"8171" NA NA NA
"8172" NA NA NA
"8173" NA NA NA
"8174" NA NA NA
"8175" NA NA NA
"8176" NA NA NA
"8177" NA NA NA
"8178" NA NA NA
"8179" NA NA NA
"8180" NA NA NA
"8181" NA NA NA
"8182" NA NA NA
"8183" NA NA NA
"8184" NA NA NA
"8185" NA NA NA
"8186" NA NA NA
"8187" NA NA NA
"8188" NA NA NA
"8189" NA NA NA
"8190" NA NA NA
"8191" NA NA NA
"8192" NA NA NA
"8193" NA NA NA
"8194" NA NA NA
"8195" NA NA NA
"8196" NA NA NA
"8197" NA NA NA
"8198" NA NA NA
"8199" NA NA NA
"8200" NA NA NA
"8201" NA NA NA
"8202" NA NA NA
"8203" NA NA NA
"8204" NA NA NA
"8205" NA NA NA
"8206" NA NA NA
"8207" NA NA NA
"8208" NA NA NA
"8209" NA NA NA
"8210" NA NA NA
"8211" NA NA NA
"8212" NA NA NA
"8213" NA NA NA
"8214" NA NA NA
"8215" NA NA NA
"8216" NA NA NA
"8217" NA NA NA
"8218" NA NA NA
"8219" NA NA NA
"8220" NA NA NA
"8221" NA NA NA
"8222" NA NA NA
"8223" NA NA NA
"8224" NA NA NA
"8225" NA NA NA
"8226" NA NA NA
"8227" NA NA NA
"8228" NA NA NA
"8229" NA NA NA
"8230" NA NA NA
"8231" NA NA NA
"8232" NA NA NA
"8233" NA NA NA
"8234" NA NA NA
"8235" NA NA NA
"8236" NA NA NA
"8237" NA NA NA
"8238" NA NA NA
"8239" NA NA NA
"8240" NA NA NA
"8241" NA NA NA
"8242" NA NA NA
"8243" NA NA NA
"8244" NA NA NA
"8245" NA NA NA
"8246" NA NA NA
"8247" NA NA NA
"8248" NA NA NA
"8249" NA NA NA
"8250" NA NA NA
"8251" NA NA NA
"8252" NA NA NA
"8253" NA NA NA
"8254" NA NA NA
"8255" NA NA NA
"8256" NA NA NA
"8257" NA NA NA
"8258" NA NA NA
"8259" NA NA NA
"8260" NA NA NA
"8261" NA NA NA
"8262" NA NA NA
"8263" NA NA NA
"8264" NA NA NA
"8265" NA NA NA
"8266" NA NA NA
"8267" NA NA NA
"8268" NA NA NA
"8269" NA NA NA
"8270" NA NA NA
"8271" NA NA NA
"8272" NA NA NA
"8273" NA NA NA
"8274" NA NA NA
"8275" NA NA NA
"8276" NA NA NA
"8277" NA NA NA
"8278" NA NA NA
"8279" NA NA NA
"8280" NA NA NA
"8281" NA NA NA
"8282" NA NA NA
"8283" NA NA NA
"8284" NA NA NA
"8285" NA NA NA
"8286" NA NA NA
"8287" NA NA NA
"8288" NA NA NA
"8289" NA NA NA
"8290" NA NA NA
"8291" NA NA NA
"8292" NA NA NA
"8293" NA NA NA
"8294" NA NA NA
"8295" NA NA NA
"8296" NA NA NA
"8297" NA NA NA
"8298" NA NA NA
"8299" NA NA NA
"8300" NA NA NA
"8301" NA NA NA
"8302" NA NA NA
"8303" NA NA NA
"8304" NA NA NA
"8305" NA NA NA
"8306" NA NA NA
"8307" NA NA NA
"8308" NA NA NA
"8309" NA NA NA
"8310" NA NA NA
"8311" NA NA NA
"8312" NA NA NA
"8313" NA NA NA
"8314" NA NA NA
"8315" NA NA NA
"8316" NA NA NA
"8317" NA NA NA
"8318" NA NA NA
"8319" NA NA NA
"8320" NA NA NA
"8321" NA NA NA
"8322" NA NA NA
"8323" NA NA NA
"8324" NA NA NA
"8325" NA NA NA
"8326" NA NA NA
"8327" NA NA NA
"8328" NA NA NA
"8329" NA NA NA
"8330" NA NA NA
"8331" NA NA NA
"8332" NA NA NA
"8333" NA NA NA
"8334" NA NA NA
"8335" NA NA NA
"8336" NA NA NA
"8337" NA NA NA
"8338" NA NA NA
"8339" NA NA NA
"8340" NA NA NA
"8341" NA NA NA
"8342" NA NA NA
"8343" NA NA NA
"8344" NA NA NA
"8345" NA NA NA
"8346" NA NA NA
"8347" NA NA NA
"8348" NA NA NA
"8349" NA NA NA
"8350" NA NA NA
"8351" NA NA NA
"8352" NA NA NA
"8353" NA NA NA
"8354" NA NA NA
"8355" NA NA NA
"8356" NA NA NA
"8357" NA NA NA
"8358" NA NA NA
"8359" NA NA NA
"8360" NA NA NA
"8361" NA NA NA
"8362" NA NA NA
"8363" NA NA NA
"8364" NA NA NA
"8365" NA NA NA
"8366" NA NA NA
"8367" NA NA NA
"8368" NA NA NA
"8369" NA NA NA
"8370" NA NA NA
"8371" NA NA NA
"8372" NA NA NA
"8373" NA NA NA
"8374" NA NA NA
"8375" NA NA NA
"8376" NA NA NA
"8377" NA NA NA
"8378" NA NA NA
"8379" NA NA NA
"8380" NA NA NA
"8381" NA NA NA
"8382" NA NA NA
"8383" NA NA NA
"8384" NA NA NA
"8385" NA NA NA
"8386" NA NA NA
"8387" NA NA NA
"8388" NA NA NA
"8389" NA NA NA
"8390" NA NA NA
"8391" NA NA NA
"8392" NA NA NA
"8393" NA NA NA
"8394" NA NA NA
"8395" NA NA NA
"8396" NA NA NA
"8397" NA NA NA
"8398" NA NA NA
"8399" NA NA NA
"8400" NA NA NA
"8401" NA NA NA
"8402" NA NA NA
"8403" NA NA NA
"8404" NA NA NA
"8405" NA NA NA
"8406" NA NA NA
"8407" NA NA NA
"8408" NA NA NA
"8409" NA NA NA
"8410" NA NA NA
"8411" NA NA NA
"8412" NA NA NA
"8413" NA NA NA
"8414" NA NA NA
"8415" NA NA NA
"8416" NA NA NA
"8417" NA NA NA
"8418" NA NA NA
"8419" NA NA NA
"8420" NA NA NA
"8421" NA NA NA
"8422" NA NA NA
"8423" NA NA NA
"8424" NA NA NA
"8425" NA NA NA
"8426" NA NA NA
"8427" NA NA NA
"8428" NA NA NA
"8429" NA NA NA
"8430" NA NA NA
"8431" NA NA NA
"8432" NA NA NA
"8433" NA NA NA
"8434" NA NA NA
"8435" NA NA NA
"8436" NA NA NA
"8437" NA NA NA
"8438" NA NA NA
"8439" NA NA NA
"8440" NA NA NA
"8441" NA NA NA
"8442" NA NA NA
"8443" NA NA NA
"8444" NA NA NA
"8445" NA NA NA
"8446" NA NA NA
"8447" NA NA NA
"8448" NA NA NA
"8449" NA NA NA
"8450" NA NA NA
"8451" NA NA NA
"8452" NA NA NA
"8453" NA NA NA
"8454" NA NA NA
"8455" NA NA NA
"8456" NA NA NA
"8457" NA NA NA
"8458" NA NA NA
"8459" NA NA NA
"8460" NA NA NA
"8461" NA NA NA
"8462" NA NA NA
"8463" NA NA NA
"8464" NA NA NA
"8465" NA NA NA
"8466" NA NA NA
"8467" NA NA NA
"8468" NA NA NA
"8469" NA NA NA
"8470" NA NA NA
"8471" NA NA NA
"8472" NA NA NA
"8473" NA NA NA
"8474" NA NA NA
"8475" NA NA NA
"8476" NA NA NA
"8477" NA NA NA
"8478" NA NA NA
"8479" NA NA NA
"8480" NA NA NA
"8481" NA NA NA
"8482" NA NA NA
"8483" NA NA NA
"8484" NA NA NA
"8485" NA NA NA
"8486" NA NA NA
"8487" NA NA NA
"8488" NA NA NA
"8489" NA NA NA
"8490" NA NA NA
"8491" NA NA NA
"8492" NA NA NA
"8493" NA NA NA
"8494" NA NA NA
"8495" NA NA NA
"8496" NA NA NA
"8497" NA NA NA
"8498" NA NA NA
"8499" NA NA NA
"8500" NA NA NA
"8501" NA NA NA
"8502" NA NA NA
"8503" NA NA NA
"8504" NA NA NA
"8505" NA NA NA
"8506" NA NA NA
"8507" NA NA NA
"8508" NA NA NA
"8509" NA NA NA
"8510" NA NA NA
"8511" NA NA NA
"8512" NA NA NA
"8513" NA NA NA
"8514" NA NA NA
"8515" NA NA NA
"8516" NA NA NA
"8517" NA NA NA
"8518" NA NA NA
"8519" NA NA NA
"8520" NA NA NA
"8521" NA NA NA
"8522" NA NA NA
"8523" NA NA NA
"8524" NA NA NA
"8525" NA NA NA
"8526" NA NA NA
"8527" NA NA NA
"8528" NA NA NA
"8529" NA NA NA
"8530" NA NA NA
"8531" NA NA NA
"8532" NA NA NA
"8533" NA NA NA
"8534" NA NA NA
"8535" NA NA NA
"8536" NA NA NA
"8537" NA NA NA
"8538" NA NA NA
"8539" NA NA NA
"8540" NA NA NA
"8541" NA NA NA
"8542" NA NA NA
"8543" NA NA NA
"8544" NA NA NA
"8545" NA NA NA
"8546" NA NA NA
"8547" NA NA NA
"8548" NA NA NA
"8549" NA NA NA
"8550" NA NA NA
"8551" NA NA NA
"8552" NA NA NA
"8553" NA NA NA
"8554" NA NA NA
"8555" NA NA NA
"8556" NA NA NA
"8557" NA NA NA
"8558" NA NA NA
"8559" NA NA NA
"8560" NA NA NA
"8561" NA NA NA
"8562" NA NA NA
"8563" NA NA NA
"8564" NA NA NA
"8565" NA NA NA
"8566" NA NA NA
"8567" NA NA NA
"8568" NA NA NA
"8569" NA NA NA
"8570" NA NA NA
"8571" NA NA NA
"8572" NA NA NA
"8573" NA NA NA
"8574" NA NA NA
"8575" NA NA NA
"8576" NA NA NA
"8577" NA NA NA
"8578" NA NA NA
"8579" NA NA NA
"8580" NA NA NA
"8581" NA NA NA
"8582" NA NA NA
"8583" NA NA NA
"8584" NA NA NA
"8585" NA NA NA
"8586" NA NA NA
"8587" NA NA NA
"8588" NA NA NA
"8589" NA NA NA
"8590" NA NA NA
"8591" NA NA NA
"8592" NA NA NA
"8593" NA NA NA
"8594" NA NA NA
"8595" NA NA NA
"8596" NA NA NA
"8597" NA NA NA
"8598" NA NA NA
"8599" NA NA NA
"8600" NA NA NA
"8601" NA NA NA
"8602" NA NA NA
"8603" NA NA NA
"8604" NA NA NA
"8605" NA NA NA
"8606" NA NA NA
"8607" NA NA NA
"8608" NA NA NA
"8609" NA NA NA
"8610" NA NA NA
"8611" NA NA NA
"8612" NA NA NA
"8613" NA NA NA
"8614" NA NA NA
"8615" NA NA NA
"8616" NA NA NA
"8617" NA NA NA
"8618" NA NA NA
"8619" NA NA NA
"8620" NA NA NA
"8621" NA NA NA
"8622" NA NA NA
"8623" NA NA NA
"8624" NA NA NA
"8625" NA NA NA
"8626" NA NA NA
"8627" NA NA NA
"8628" NA NA NA
"8629" NA NA NA
"8630" NA NA NA
"8631" NA NA NA
"8632" NA NA NA
"8633" NA NA NA
"8634" NA NA NA
"8635" NA NA NA
"8636" NA NA NA
"8637" NA NA NA
"8638" NA NA NA
"8639" NA NA NA
"8640" NA NA NA
"8641" NA NA NA
"8642" NA NA NA
"8643" NA NA NA
"8644" NA NA NA
"8645" NA NA NA
"8646" NA NA NA
"8647" NA NA NA
"8648" NA NA NA
"8649" NA NA NA
"8650" NA NA NA
"8651" NA NA NA
"8652" NA NA NA
"8653" NA NA NA
"8654" NA NA NA
"8655" NA NA NA
"8656" NA NA NA
"8657" NA NA NA
"8658" NA NA NA
"8659" NA NA NA
"8660" NA NA NA
"8661" NA NA NA
"8662" NA NA NA
"8663" NA NA NA
"8664" NA NA NA
"8665" NA NA NA
"8666" NA NA NA
"8667" NA NA NA
"8668" NA NA NA
"8669" NA NA NA
"8670" NA NA NA
"8671" NA NA NA
"8672" NA NA NA
"8673" NA NA NA
"8674" NA NA NA
"8675" NA NA NA
"8676" NA NA NA
"8677" NA NA NA
"8678" NA NA NA
"8679" NA NA NA
"8680" NA NA NA
"8681" NA NA NA
"8682" NA NA NA
"8683" NA NA NA
"8684" NA NA NA
"8685" NA NA NA
"8686" NA NA NA
"8687" NA NA NA
"8688" NA NA NA
"8689" NA NA NA
"8690" NA NA NA
"8691" NA NA NA
"8692" NA NA NA
"8693" NA NA NA
"8694" NA NA NA
"8695" NA NA NA
"8696" NA NA NA
"8697" NA NA NA
"8698" NA NA NA
"8699" NA NA NA
"8700" NA NA NA
"8701" NA NA NA
"8702" NA NA NA
"8703" NA NA NA
"8704" NA NA NA
"8705" NA NA NA
"8706" NA NA NA
"8707" NA NA NA
"8708" NA NA NA
"8709" NA NA NA
"8710" NA NA NA
"8711" NA NA NA
"8712" NA NA NA
"8713" NA NA NA
"8714" NA NA NA
"8715" NA NA NA
"8716" NA NA NA
"8717" NA NA NA
"8718" NA NA NA
"8719" NA NA NA
"8720" NA NA NA
"8721" NA NA NA
"8722" NA NA NA
"8723" NA NA NA
"8724" NA NA NA
"8725" NA NA NA
"8726" NA NA NA
"8727" NA NA NA
"8728" NA NA NA
"8729" NA NA NA
"8730" NA NA NA
"8731" NA NA NA
"8732" NA NA NA
"8733" NA NA NA
"8734" NA NA NA
"8735" NA NA NA
"8736" NA NA NA
"8737" NA NA NA
"8738" NA NA NA
"8739" NA NA NA
"8740" NA NA NA
"8741" NA NA NA
"8742" NA NA NA
"8743" NA NA NA
"8744" NA NA NA
"8745" NA NA NA
"8746" NA NA NA
"8747" NA NA NA
"8748" NA NA NA
"8749" NA NA NA
"8750" NA NA NA
"8751" NA NA NA
"8752" NA NA NA
"8753" NA NA NA
"8754" NA NA NA
"8755" NA NA NA
"8756" NA NA NA
"8757" NA NA NA
"8758" NA NA NA
"8759" NA NA NA
"8760" NA NA NA
"8761" NA NA NA
"8762" NA NA NA
"8763" NA NA NA
"8764" NA NA NA
"8765" NA NA NA
"8766" NA NA NA
"8767" NA NA NA
"8768" NA NA NA
"8769" NA NA NA
"8770" NA NA NA
"8771" NA NA NA
"8772" NA NA NA
"8773" NA NA NA
"8774" NA NA NA
"8775" NA NA NA
"8776" NA NA NA
"8777" NA NA NA
"8778" NA NA NA
"8779" NA NA NA
"8780" NA NA NA
"8781" NA NA NA
"8782" NA NA NA
"8783" NA NA NA
"8784" NA NA NA
"8785" NA NA NA
"8786" NA NA NA
"8787" NA NA NA
"8788" NA NA NA
"8789" NA NA NA
"8790" NA NA NA
"8791" NA NA NA
"8792" NA NA NA
"8793" NA NA NA
"8794" NA NA NA
"8795" NA NA NA
"8796" NA NA NA
"8797" NA NA NA
"8798" NA NA NA
"8799" NA NA NA
"8800" NA NA NA
"8801" NA NA NA
"8802" NA NA NA
"8803" NA NA NA
"8804" NA NA NA
"8805" NA NA NA
"8806" NA NA NA
"8807" NA NA NA
"8808" NA NA NA
"8809" NA NA NA
"8810" NA NA NA
"8811" NA NA NA
"8812" NA NA NA
"8813" NA NA NA
"8814" NA NA NA
"8815" NA NA NA
"8816" NA NA NA
"8817" NA NA NA
"8818" NA NA NA
"8819" NA NA NA
"8820" NA NA NA
"8821" NA NA NA
"8822" NA NA NA
"8823" NA NA NA
"8824" NA NA NA
"8825" NA NA NA
"8826" NA NA NA
"8827" NA NA NA
"8828" NA NA NA
"8829" NA NA NA
"8830" NA NA NA
"8831" NA NA NA
"8832" NA NA NA
"8833" NA NA NA
"8834" NA NA NA
"8835" NA NA NA
"8836" NA NA NA
"8837" NA NA NA
"8838" NA NA NA
"8839" NA NA NA
"8840" NA NA NA
"8841" NA NA NA
"8842" NA NA NA
"8843" NA NA NA
"8844" NA NA NA
"8845" NA NA NA
"8846" NA NA NA
"8847" NA NA NA
"8848" NA NA NA
"8849" NA NA NA
"8850" NA NA NA
"8851" NA NA NA
"8852" NA NA NA
"8853" NA NA NA
"8854" NA NA NA
"8855" NA NA NA
"8856" NA NA NA
"8857" NA NA NA
"8858" NA NA NA
"8859" NA NA NA
"8860" NA NA NA
"8861" NA NA NA
"8862" NA NA NA
"8863" NA NA NA
"8864" NA NA NA
"8865" NA NA NA
"8866" NA NA NA
"8867" NA NA NA
"8868" NA NA NA
"8869" NA NA NA
"8870" NA NA NA
"8871" NA NA NA
"8872" NA NA NA
"8873" NA NA NA
"8874" NA NA NA
"8875" NA NA NA
"8876" NA NA NA
"8877" NA NA NA
"8878" NA NA NA
"8879" NA NA NA
"8880" NA NA NA
"8881" NA NA NA
"8882" NA NA NA
"8883" NA NA NA
"8884" NA NA NA
"8885" NA NA NA
"8886" NA NA NA
"8887" NA NA NA
"8888" NA NA NA
"8889" NA NA NA
"8890" NA NA NA
"8891" NA NA NA
"8892" NA NA NA
"8893" NA NA NA
"8894" NA NA NA
"8895" NA NA NA
"8896" NA NA NA
"8897" NA NA NA
"8898" NA NA NA
"8899" NA NA NA
"8900" NA NA NA
"8901" NA NA NA
"8902" NA NA NA
"8903" NA NA NA
"8904" NA NA NA
"8905" NA NA NA
"8906" NA NA NA
"8907" NA NA NA
"8908" NA NA NA
"8909" NA NA NA
"8910" NA NA NA
"8911" NA NA NA
"8912" NA NA NA
"8913" NA NA NA
"8914" NA NA NA
"8915" NA NA NA
"8916" NA NA NA
"8917" NA NA NA
"8918" NA NA NA
"8919" NA NA NA
"8920" NA NA NA
"8921" NA NA NA
"8922" NA NA NA
"8923" NA NA NA
"8924" NA NA NA
"8925" NA NA NA
"8926" NA NA NA
"8927" NA NA NA
"8928" NA NA NA
"8929" NA NA NA
"8930" NA NA NA
"8931" NA NA NA
"8932" NA NA NA
"8933" NA NA NA
"8934" NA NA NA
"8935" NA NA NA
"8936" NA NA NA
"8937" NA NA NA
"8938" NA NA NA
"8939" NA NA NA
"8940" NA NA NA
"8941" NA NA NA
"8942" NA NA NA
"8943" NA NA NA
"8944" NA NA NA
"8945" NA NA NA
"8946" NA NA NA
"8947" NA NA NA
"8948" NA NA NA
"8949" NA NA NA
"8950" NA NA NA
"8951" NA NA NA
"8952" NA NA NA
"8953" NA NA NA
"8954" NA NA NA
"8955" NA NA NA
"8956" NA NA NA
"8957" NA NA NA
"8958" NA NA NA
"8959" NA NA NA
"8960" NA NA NA
"8961" NA NA NA
"8962" NA NA NA
"8963" NA NA NA
"8964" NA NA NA
"8965" NA NA NA
"8966" NA NA NA
"8967" NA NA NA
"8968" NA NA NA
"8969" NA NA NA
"8970" NA NA NA
"8971" NA NA NA
"8972" NA NA NA
"8973" NA NA NA
"8974" NA NA NA
"8975" NA NA NA
"8976" NA NA NA
"8977" NA NA NA
"8978" NA NA NA
"8979" NA NA NA
"8980" NA NA NA
"8981" NA NA NA
"8982" NA NA NA
"8983" NA NA NA
"8984" NA NA NA
"8985" NA NA NA
"8986" NA NA NA
"8987" NA NA NA
"8988" NA NA NA
"8989" NA NA NA
"8990" NA NA NA
"8991" NA NA NA
"8992" NA NA NA
"8993" NA NA NA
"8994" NA NA NA
"8995" NA NA NA
"8996" NA NA NA
"8997" NA NA NA
"8998" NA NA NA
"8999" NA NA NA
"9000" NA NA NA
"9001" NA NA NA
