# Supplementary material for: Adaptive switch to sexually dimorphic movements by partner-seeking termites
Source: Sci Adv. 2019 Jun 19;5(6):eaau6108. doi: 10.1126/sciadv.aau6108 (PMC6584256; doi:10.1126/sciadv.aau6108)
Supplement: Data file S1 [file aau6108_Data_file_S1.zip › Dataset/CfExperimetns/170702_172_F_02_set1_after-position_5FPS.txt]

"time" "x" "y"
"1" 0 84.1264469612514 46.5997386505996
"2" 0.2 84.7666741053745 47.1549116540323
"3" 0.4 85.1223355110417 47.100575035819
"4" 0.6 87.1430689058869 47.3886629186043
"5" 0.8 87.4013184465566 47.2471086255814
"6" 1 87.3247516796388 46.8788094992885
"7" 1.2 87.6346340652074 46.7231593182936
"8" 1.4 87.6346340652074 46.4887205500023
"9" 1.6 87.7840897348593 46.1320588982748
"10" 1.8 87.7098102144774 45.8550395228388
"11" 2 86.7813533536797 45.5050444809864
"12" 2.2 87.1664440323442 45.6521049128808
"13" 2.4 87.2035692331879 45.766497892847
"14" 2.6 87.1754692037185 45.8236988763184
"15" 2.8 87.2490590626169 45.8724116602748
"16" 3 87.2266349829714 45.8597440222996
"17" 3.2 87.3104079597601 45.8071287140709
"18" 3.4 87.3694409638715 45.7926066650453
"19" 3.6 87.2829759127705 45.7740604337596
"20" 3.8 87.2933463277843 45.7740604337596
"21" 4 87.4287889039857 45.7666419412453
"22" 4.2 87.2277918271011 45.7354989627695
"23" 4.4 87.2277918271011 45.7162182272745
"24" 4.6 87.2277918271011 45.7354989627695
"25" 4.8 87.1370566858615 45.7195345137796
"26" 5 87.1983792541303 45.6900569155831
"27" 5.2 87.2423636137349 45.6766927195096
"28" 5.4 87.1996176352336 45.6266930824623
"29" 5.6 87.1996176352336 45.6266930824623
"30" 5.8 87.1961088887741 45.6407280683002
"31" 6 87.1918238709741 45.6603211569366
"32" 6.2 87.1961088887741 45.6407280683002
"33" 6.4 87.1983098297351 45.6501378883505
"34" 6.6 87.1961088887741 45.6407280683002
"35" 6.8 87.1629033881896 45.646597244196
"36" 7 87.2041242820623 45.6597203656495
"37" 7.2 87.1961088887741 45.6407280683002
"38" 7.4 87.2720136975026 45.6490009842642
"39" 7.6 87.2699911727129 45.5499309783162
"40" 7.8 87.173805767715 45.534979313621
"41" 8 87.1920153512381 45.4242579047874
"42" 8.2 87.5845772467857 45.4291005318453
"43" 8.4 87.8222752752825 45.5596728060532
"44" 8.6 87.9068855380617 45.6908724837208
"45" 8.8 88.533934331279 45.9320533285804
"46" 9 88.9861949042497 45.939874759017
"47" 9.2 89.1747382503888 45.8452137634038
"48" 9.4 89.5267599865234 45.7216316645481
"49" 9.6 89.9139838962714 45.2028365101596
"50" 9.8 90.0104242989572 44.980281734731
"51" 10 90.7129351221907 44.4377108877229
"52" 10.2 91.3302415580896 44.049766730496
"53" 10.4 92.0321061724176 43.4971538851442
"54" 10.6 92.4617111815903 42.6950361114389
"55" 10.8 92.5549672313572 42.1760915643311
"56" 11 93.2143887881825 41.4862747951207
"57" 11.2 93.8071945014368 40.4787547433942
"58" 11.4 94.4485894444079 39.7500018511895
"59" 11.6 95.0089708346623 39.1707590855323
"60" 11.8 95.4430914077706 38.5567863226269
"61" 12 96.0957518876548 38.5616371559818
"62" 12.2 96.7448699826548 38.8032533357874
"63" 12.4 97.1059674386469 38.9326006626841
"64" 12.6 97.7710072982412 39.0428282637219
"65" 12.8 97.8406431477858 39.0009767682168
"66" 13 97.8224468453922 39.0685480372973
"67" 13.2 97.7783558049771 39.4874129212407
"68" 13.4 98.0480237339806 40.2467215036081
"69" 13.6 99.02396203552 40.9730131404605
"70" 13.8 99.6963160630337 41.7727985160898
"71" 14 100.735281861533 42.2763125449327
"72" 14.2 101.858755487495 43.2350100390865
"73" 14.4 102.823997488207 43.8115810669344
"74" 14.6 103.475577531885 44.0378211927409
"75" 14.8 104.167846033052 44.5015318910863
"76" 15 105.048821399291 44.5550166513496
"77" 15.2 105.883083871755 44.5897510930861
"78" 15.4 106.379366271381 44.7662544017287
"79" 15.6 106.908425515694 44.188357658831
"80" 15.8 107.59186111084 44.0685880494228
"81" 16 108.219870429363 44.197270653478
"82" 16.2 109.20348267463 44.1245368041126
"83" 16.4 110.189836711691 44.0837569143796
"84" 16.6 111.194821319235 43.8978594784039
"85" 16.8 112.456709833101 43.078311168642
"86" 17 112.780332306213 42.8567032596275
"87" 17.2 112.990710595586 42.1916997787794
"88" 17.4 113.688142558062 41.5827823120991
"89" 17.6 114.066320984987 40.8983262145238
"90" 17.8 114.743896532542 39.8556307440537
"91" 18 115.938644955885 39.1494159502082
"92" 18.2 116.844056531137 38.3410458704483
"93" 18.4 117.993760747833 37.9131807511908
"94" 18.6 118.501144800071 37.5380024027046
"95" 18.8 117.989268816586 38.0810836964453
"96" 19 117.476836446161 38.9855833962496
"97" 19.2 116.781965360587 39.9319975787596
"98" 19.4 116.41179593179 40.1551319239159
"99" 19.6 115.733415731178 40.760658976632
"100" 19.8 114.500216905435 41.4112000255475
"101" 20 113.269502615177 42.4335988525673
"102" 20.2 111.987708372529 43.4038520754453
"103" 20.4 110.5188828668 44.1254265148081
"104" 20.6 109.131374759552 44.8977510055096
"105" 20.8 108.263625130357 45.3920080692739
"106" 21 106.6075866481 46.097394730137
"107" 21.2 105.459330962399 46.7895965936007
"108" 21.4 104.335533344043 48.3408588437025
"109" 21.6 103.420383827581 49.6462995312404
"110" 21.8 102.665112784317 51.2193039250238
"111" 22 102.336249611443 52.8772670161882
"112" 22.2 101.903694432533 54.2675210460288
"113" 22.4 101.851265663321 55.6905876389135
"114" 22.6 101.641060597978 56.8612401573297
"115" 22.8 101.316661798288 57.9689073619011
"116" 23 100.397831237881 59.2462114418051
"117" 23.2 99.6947511032659 60.6929579838429
"118" 23.4 99.1436942247541 62.364020977125
"119" 23.6 98.9719632562143 64.3128732269596
"120" 23.8 99.203245669895 66.1640053002302
"121" 24 99.4556342780615 68.1589943435121
"122" 24.2 99.9311743383114 70.0380948248596
"123" 24.4 100.43509564121 72.0575590606111
"124" 24.6 100.481369406398 73.2182593374131
"125" 24.8 99.6917522535872 74.2751277796964
"126" 25 98.6267872817025 75.0978128224489
"127" 25.2 97.6981581593503 75.6097750272115
"128" 25.4 96.3606538911857 75.6334928037596
"129" 25.6 94.7250512562318 76.086650719137
"130" 25.8 92.9411652240126 76.2367907979361
"131" 26 91.2082255133791 75.9543069391731
"132" 26.2 89.4307375319549 75.6574408499829
"133" 26.4 88.5388818407645 74.8301288247992
"134" 26.6 87.3286392550429 73.3893988181882
"135" 26.8 86.4977680934429 71.9873037329882
"136" 27 85.2687949441291 70.3331938972788
"137" 27.2 85.6404958261303 68.8368445149361
"138" 27.4 86.6213323593839 66.2780782595721
"139" 27.6 88.2197856683214 64.0080373831154
"140" 27.8 90.1189287550035 61.9314290935751
"141" 28 92.8251875544826 59.871449491339
"142" 28.2 95.944594325034 58.4191235853297
"143" 28.4 99.0619670256891 58.2638562499067
"144" 28.6 102.631190889587 58.213523563396
"145" 28.8 106.32466913877 58.6596669950709
"146" 29 109.97772489111 58.7876299344808
"147" 29.2 113.441663573623 58.9141519643203
"148" 29.4 116.675040876213 59.4643284826464
"149" 29.6 119.669557371071 59.4912240172996
"150" 29.8 122.395853370071 58.0660518738437
"151" 30 124.178296571477 56.1810024325164
"152" 30.2 124.219285109662 54.8451907577051
"153" 30.4 125.573498773445 53.5816771465166
"154" 30.6 125.986066542781 52.1543012002505
"155" 30.8 125.596595685781 51.3966033511778
"156" 31 125.745302740271 49.5590090349687
"157" 31.2 125.223903016396 47.5600123816245
"158" 31.4 124.96347605696 45.2114914180929
"159" 31.6 124.779129164741 42.3581508989706
"160" 31.8 124.362681197921 40.0293652930096
"161" 32 123.653519679134 38.5404506626034
"162" 32.2 123.738600515157 37.6953220857025
"163" 32.4 123.093191666414 36.8384862003025
"164" 32.6 122.327790501858 34.7214068899635
"165" 32.8 121.271156915673 32.4843609867392
"166" 33 119.860618546203 29.9710966983162
"167" 33.2 117.674884196903 27.4652902402082
"168" 33.4 116.27123322666 24.8190009904655
"169" 33.6 114.145812043427 22.1698795523077
"170" 33.8 111.99469048313 19.5496893957596
"171" 34 109.932785946071 17.3503245562302
"172" 34.2 108.090289199495 15.5189156866154
"173" 34.4 105.581334280135 13.5754424923232
"174" 34.6 102.803614639843 11.5859376816739
"175" 34.8 100.245171037003 10.1960867103324
"176" 35 97.7770074551173 8.87437657835594
"177" 35.2 95.1864902869981 7.19143370086053
"178" 35.4 94.4152572639325 5.77035472356517
"179" 35.6 93.8748680455139 6.03424644075076
"180" 35.8 92.6870163981115 6.26613669967961
"181" 36 90.9162752241837 7.00581339258614
"182" 36.2 88.4270535748932 7.1740279726705
"183" 36.4 85.766501103395 6.53678076187726
"184" 36.6 84.1428741478932 5.82052034091803
"185" 36.8 82.3582492704715 5.41746115604533
"186" 37 80.023833226556 6.02795720238848
"187" 37.2 77.4178704601624 6.75616185066871
"188" 37.4 74.7850281980306 7.729116412729
"189" 37.6 72.8774158372143 7.65758094919839
"190" 37.8 70.4507128051374 6.91685262383654
"191" 38 67.3559924653704 7.43326441836786
"192" 38.2 64.6811407483839 8.53090973313461
"193" 38.4 61.7615996430408 9.22738695445349
"194" 38.6 59.3055896995457 10.9264566409452
"195" 38.8 56.5328609189823 12.6420445590665
"196" 39 54.2297012409816 12.9578586737259
"197" 39.2 51.8150791737381 12.8185314530626
"198" 39.4 49.7254096500405 11.5568373063988
"199" 39.6 48.6041083304714 9.88339364964533
"200" 39.8 48.0454811540615 10.1818227098982
"201" 40 45.504280215814 10.482602183621
"202" 40.2 42.798238726829 12.0828642787293
"203" 40.4 40.0823800008469 14.306404865127
"204" 40.6 37.3857248536339 15.9835968613534
"205" 40.8 34.5493781290617 18.1859111845169
"206" 41 32.5741369744464 20.5274235263534
"207" 41.2 30.5920085057857 22.4932412469637
"208" 41.4 29.2336375658593 24.3846356912445
"209" 41.6 28.2964821880921 26.5695335365328
"210" 41.8 27.4206029559286 28.716826574127
"211" 42 26.6598170262398 30.7814822858754
"212" 42.2 25.5319112068432 30.9530009733574
"213" 42.4 23.7698486589945 30.8372110828805
"214" 42.6 22.1598485377902 30.6617797845409
"215" 42.8 22.9631321803527 29.9234079514784
"216" 43 22.9144483232277 30.7956603916346
"217" 43.2 24.0950318585089 31.5989440341971
"218" 43.4 24.7499456507857 33.486468890386
"219" 43.6 25.3094236279048 36.0113242849596
"220" 43.8 25.5893121828456 38.7133307036306
"221" 44 26.3954304265608 40.9636810191107
"222" 44.2 27.0772869245146 43.0433386295664
"223" 44.4 27.3898241040076 45.5088887864405
"224" 44.6 28.3021285117277 47.2751460284471
"225" 44.8 29.6850379693618 49.1243473756951
"226" 45 31.1055072845089 51.4862996697596
"227" 45.2 32.1765521412589 53.3444002166971
"228" 45.4 34.5351227394414 54.7864160647396
"229" 45.6 37.2983617507996 56.1271789431382
"230" 45.8 39.6070818729657 57.690370693125
"231" 46 42.179281674627 58.6482359845929
"232" 46.2 45.1137076025 59.2237873621596
"233" 46.4 47.9957919443 59.7134078681025
"234" 46.6 50.6991842479646 60.0899503813518
"235" 46.8 53.4862400732185 60.0241117898773
"236" 47 56.7149001650526 60.6180440401747
"237" 47.2 59.475445454375 61.9162364890632
"238" 47.4 61.7790419319881 63.7834813583707
"239" 47.6 64.1324424137228 65.4584177843376
"240" 47.8 66.5320288720437 67.0471028915652
"241" 48 69.3267041917349 66.9740077556538
"242" 48.2 72.3356137989744 65.9206694249829
"243" 48.4 75.3449153427687 64.4007721543193
"244" 48.6 78.8537261828971 63.2645177274752
"245" 48.8 82.1764962038715 61.4715905939882
"246" 49 85.2626921244325 59.3225975610652
"247" 49.2 88.0161986294351 56.8279514842505
"248" 49.4 92.039172044279 54.6290110504577
"249" 49.6 95.8827157776602 52.2094293606381
"250" 49.8 100.043935424529 51.1413397678453
"251" 50 104.721294954786 50.7852521271596
"252" 50.2 108.233623873866 51.7306735408184
"253" 50.4 112.069203753887 54.1911684695072
"254" 50.6 114.30882170727 57.7411036530898
"255" 50.8 116.141182775477 60.8785886205814
"256" 51 118.628541809371 62.8634592525914
"257" 51.2 120.620765041052 62.4876030759808
"258" 51.4 122.608960065411 60.9230070697124
"259" 51.6 125.170369570414 58.326149767931
"260" 51.8 125.704569091007 55.8109745375486
"261" 52 126.341520743791 52.5042624393017
"262" 52.2 125.52296403744 49.2150165490023
"263" 52.4 125.320629709658 45.7291214887212
"264" 52.6 124.657053102945 42.0835404684004
"265" 52.8 123.934456062576 38.1620260603141
"266" 53 122.002102613544 34.808957844375
"267" 53.2 119.505979611131 31.0131149534596
"268" 53.4 117.770385047762 26.8987769414194
"269" 53.6 115.125730706071 23.4286617695172
"270" 53.8 112.056844601377 19.9103105596485
"271" 54 108.700091777314 16.5524023473907
"272" 54.2 104.966068482547 12.9813855037794
"273" 54.4 101.151320396732 10.2991441664483
"274" 54.6 97.686499470779 8.28932757419357
"275" 54.8 93.9835725177479 6.72769784864197
"276" 55 90.3182917383 5.38407793973104
"277" 55.2 86.4569663846143 4.1859913986739
"278" 55.4 82.455998818895 3.97085511575961
"279" 55.6 79.1957459116314 3.29836876933961
"280" 55.8 76.8316971501321 3.94331677233537
"281" 56 75.1911986918593 4.78126922224446
"282" 56.2 72.9449771083265 4.13644646652492
"283" 56.4 70.7142508608896 3.45942873788083
"284" 56.6 68.3567719613214 4.61997321075961
"285" 56.8 64.8654439217857 5.66253635517798
"286" 57 61.1921309877589 5.65856216275961
"287" 57.2 57.6189091830132 5.45437355811883
"288" 57.4 54.3571492753 5.41004266353104
"289" 57.6 51.4041852772992 6.09816293204674
"290" 57.8 48.3886782458734 7.55964268257149
"291" 58 44.9573628727614 8.41991053888961
"292" 58.2 41.4601000392143 9.90193988093104
"293" 58.4 38.3188321151964 11.9163102593654
"294" 58.6 34.662816242751 12.9791017661771
"295" 58.8 33.1408170713814 12.6261957944896
"296" 59 34.3489707948772 11.5686878859732
"297" 59.2 36.3459767621786 8.59813982154532
"298" 59.4 36.9088548817 9.59407244158819
"299" 59.6 37.5141165944832 9.3012601782302
"300" 59.8 37.6747072363118 8.06654063440384
"301" 60 38.1366153928143 8.79658449630247
"302" 60.2 39.1185006198536 8.51211101602694
"303" 60.4 39.7093358058429 8.71127183238819
"304" 60.6 39.7752908408527 8.80678492350961
"305" 60.8 39.5790915506694 9.50508877106889
"306" 61 39.614204548895 10.519311191789
"307" 61.2 39.792625244526 11.776008452002
"308" 61.4 39.6638429914538 12.1688348214361
"309" 61.6 40.3435078203361 12.5010305524067
"310" 61.8 40.6489751591597 13.2074237734361
"311" 62 40.5609069546198 14.3190539076628
"312" 62.2 41.7997278996339 15.9186850518534
"313" 62.4 43.3257068581588 17.5506577478567
"314" 62.6 44.5962137314792 18.9497278166916
"315" 62.8 46.4996674664814 20.4662441458996
"316" 63 48.5156163126225 21.404312524331
"317" 63.2 50.4954334746399 22.2787185235807
"318" 63.4 52.0679647649152 23.6066774895096
"319" 63.6 54.1947372784694 25.3785049426984
"320" 63.8 56.4179922294368 27.6187266382212
"321" 64 57.361782791984 29.3255339488082
"322" 64.2 58.6769514635243 30.8382204931464
"323" 64.4 61.0708850007286 32.2909502890453
"324" 64.6 63.5507015859414 32.7540496842496
"325" 64.8 66.5449688079244 33.4866367295831
"326" 65 69.6911733023286 33.6782083892168
"327" 65.2 72.7461085197114 33.0850999126996
"328" 65.4 76.3135103190132 31.6963905249149
"329" 65.6 79.7637741769176 30.1577770328942
"330" 65.8 83.6639039529857 26.1521477334739
"331" 66 87.5363570454429 23.689208218731
"332" 66.2 90.8969341544143 22.0126289105025
"333" 66.4 94.2005237527078 21.2177261974566
"334" 66.6 96.9547515000381 23.1155114642929
"335" 66.8 100.438951788309 24.6616550666804
"336" 67 104.167011197082 25.9552135249761
"337" 67.2 107.595960804071 28.5817040319025
"338" 67.4 110.827412073042 30.735086747621
"339" 67.6 113.80458446566 32.8107902424361
"340" 67.8 114.946268644513 34.3113985444067
"341" 68 116.66621509235 34.2866777339967
"342" 68.2 118.562238267836 33.4828183878478
"343" 68.4 119.420296022591 32.9955216155896
"344" 68.6 118.447158740685 33.1721717141953
"345" 68.8 118.169069648314 34.2252246004017
"346" 69 117.32486413095 36.7178794962445
"347" 69.2 117.040629086321 39.1647399904696
"348" 69.4 116.908896296454 41.4593342728773
"349" 69.6 117.678928546405 44.9164377385475
"350" 69.8 118.585148318248 48.0803388418773
"351" 70 120.392286796432 51.9172605493266
"352" 70.2 122.411277958467 54.8475745577299
"353" 70.4 124.401446287894 58.5210411927689
"354" 70.6 123.688736008772 61.2685762808008
"355" 70.8 122.572885577799 64.9328793589111
"356" 71 121.074138440465 68.8895701274085
"357" 71.2 120.953221522204 72.846259187678
"358" 71.4 120.760847000091 76.6656548439279
"359" 71.6 118.808826777101 79.9657069697896
"360" 71.8 118.136015871634 82.9888122177284
"361" 72 118.820179438252 85.1810532095787
"362" 72.2 120.376226142535 85.347511635739
"363" 72.4 122.092515491062 85.4551489027212
"364" 72.6 122.035501829483 85.820400328283
"365" 72.8 121.663648158911 87.7707029440696
"366" 73 120.633196604886 88.888885820007
"367" 73.2 119.409910133071 90.6321777863534
"368" 73.4 118.537657692915 93.6546339161971
"369" 73.6 117.289890434801 96.3857983009096
"370" 73.8 115.986517745093 98.8944986254553
"371" 74 113.875184825092 101.396857521229
"372" 74.2 111.875952372394 104.014611060631
"373" 74.4 110.278090004855 106.993257925296
"374" 74.6 107.938352766269 107.164939255826
"375" 74.8 104.839032265757 108.618902876198
"376" 75 102.152023714005 110.45218741956
"377" 75.2 99.1338212747078 111.457435305771
"378" 75.4 96.2085747946429 113.110789674367
"379" 75.6 93.9269414493606 115.357956077772
"380" 75.8 92.6488292555471 117.854666846345
"381" 76 92.9080411094589 118.571031992772
"382" 76.2 91.6605026068184 118.290718555181
"383" 76.4 90.6666236822663 117.94756249263
"384" 76.6 89.5023949412196 116.893362234834
"385" 76.8 87.2220827262013 115.630969602941
"386" 77 84.761428706627 114.301698137019
"387" 77.2 81.9526296218397 112.535064897077
"388" 77.4 79.6491624488738 110.344705539643
"389" 77.6 77.4594658325471 108.901586779943
"390" 77.8 74.9870496459643 107.389277322724
"391" 78 73.0658286868669 105.416211217078
"392" 78.2 72.516723614968 103.818648156311
"393" 78.4 72.3991731315883 102.63680555576
"394" 78.6 72.2356299731877 100.947588931794
"395" 78.8 72.3842546871169 99.3086000504869
"396" 79 72.8531630732253 98.4624768832981
"397" 79.2 73.1494272294048 97.6061403195096
"398" 79.4 72.9655104358214 97.1950321926763
"399" 79.6 73.2602100509515 95.8807844229996
"400" 79.8 72.433615432095 94.5770498209008
"401" 80 71.3939407829269 93.0454991496391
"402" 80.2 71.7699050797606 91.5579386100164
"403" 80.4 72.3711037231143 91.0138824090025
"404" 80.6 73.4804189787471 90.1895274908272
"405" 80.8 75.0905180941899 89.2051856057991
"406" 81 76.7751319041796 87.6895456384623
"407" 81.2 78.244463343409 87.3549428042221
"408" 81.4 80.7984659846324 86.7017479309425
"409" 81.6 82.1911991197582 87.2878998539885
"410" 81.8 83.510728942776 88.2706418986914
"411" 82 86.0684228391786 89.0702373702596
"412" 82.2 88.8417935370008 88.4509023407949
"413" 82.4 90.8997160891071 87.6282678877953
"414" 82.6 93.6690201589335 87.3131418372424
"415" 82.8 96.8633832106055 87.3899066652482
"416" 83 100.162511651652 87.5144478715983
"417" 83.2 102.885020757167 86.4654783762809
"418" 83.4 105.113619078137 84.0149627117266
"419" 83.6 107.453573609039 82.3173152529209
"420" 83.8 110.235287582576 80.5957800659246
"421" 84 113.122737727214 78.8494093087025
"422" 84.2 114.620995888277 76.2874641181615
"423" 84.4 116.099407848571 73.3976415876485
"424" 84.6 118.734827314271 70.0436586942453
"425" 84.8 121.483481825433 67.1733202989263
"426" 85 122.204936283307 64.3884763933184
"427" 85.2 121.914742311424 62.2616600467596
"428" 85.4 121.584455751321 60.1236273213534
"429" 85.6 119.645215442509 57.8476570007596
"430" 85.8 117.630562884424 56.3394120153184
"431" 86 116.694000023591 55.1758869217396
"432" 86.2 115.552850412581 53.3843209795396
"433" 86.4 114.692985309405 51.1046969108808
"434" 86.6 113.510572152042 48.5767232674655
"435" 86.8 112.666794239269 45.932162464819
"436" 87 112.155523665314 43.3467521633657
"437" 87.2 112.876727423983 40.8102161778773
"438" 87.4 113.571781327132 38.1931478939717
"439" 87.6 113.009605716371 35.7568699917196
"440" 87.8 111.556962285901 34.2142339334405
"441" 88 109.104647913293 33.0855098820228
"442" 88.2 108.138007873092 32.857279537172
"443" 88.4 107.534867336307 31.1650849545243
"444" 88.6 107.707789069943 28.5062337243933
"445" 88.8 108.690373912241 28.2985030801696
"446" 89 108.415054152814 28.7577976299864
"447" 89.2 107.032471053518 29.6690261661107
"448" 89.4 105.925652798793 30.6770457706668
"449" 89.6 103.457832948446 30.8849141296971
"450" 89.8 100.593433762908 32.0988643221576
"451" 90 98.4610988853442 34.2394285880626
"452" 90.2 98.3008573612364 35.5514542283782
"453" 90.4 98.276479583 37.5276111656474
"454" 90.6 98.9359617484244 39.9549076291714
"455" 90.8 99.6714211218469 42.6463710005045
"456" 91 99.8185891544941 45.2761801629555
"457" 91.2 99.7335178783839 48.3624188375721
"458" 91.4 100.319005318019 52.2720742058122
"459" 91.6 100.513949914541 55.5982640919637
"460" 91.8 100.809141909814 59.158747014423
"461" 92 100.527643171586 62.8066621700863
"462" 92.2 101.333269423511 67.2845358658696
"463" 92.4 101.979791046131 71.0429296359196
"464" 92.6 102.324051162412 74.9080866027493
"465" 92.8 101.645013623459 78.2090258903725
"466" 93 99.7984296878839 79.9785270521658
"467" 93.2 97.3601798435402 81.2929911945408
"468" 93.4 94.8941854354586 82.8868640330499
"469" 93.6 93.2764156283714 85.9977450539263
"470" 93.8 92.9372514237339 89.9400556175596
"471" 94 94.5126249781825 91.6787304557226
"472" 94.2 96.5878132481749 92.5777134215182
"473" 94.4 99.6752104681063 93.8329526952015
"474" 94.6 102.519999964489 93.6404567490124
"475" 94.8 105.990580930096 93.1897624512108
"476" 95 109.285078977365 92.4893963793574
"477" 95.2 112.773169367829 92.3650034585172
"478" 95.4 116.171956341542 93.7286142873184
"479" 95.6 116.868363130341 95.955882393375
"480" 95.8 116.380692356405 97.0819282821839
"481" 96 115.160528789515 96.0800436023472
"482" 96.2 114.972302792708 95.7640218468808
"483" 96.4 114.470968105898 95.8845662414661
"484" 96.6 114.04107530862 95.4965065107596
"485" 96.8 113.428966197281 94.7386988742712
"486" 97 112.107696237409 94.4622936358046
"487" 97.2 111.407803234284 92.2081018635362
"488" 97.4 110.777368815746 89.753634735445
"489" 97.6 109.975119734876 87.6040771513357
"490" 97.8 109.455793548173 84.9618303712315
"491" 98 108.751095959492 81.9373146672483
"492" 98.2 107.8736033952 79.2377049589675
"493" 98.4 107.230831875634 76.1527872797596
"494" 98.6 107.262702235711 72.832247086574
"495" 98.8 107.484683416357 69.5556278652698
"496" 99 108.61163970566 66.5687495241714
"497" 99.2 110.637542734929 64.5428464949025
"498" 99.4 113.209343522851 62.3390778012092
"499" 99.6 115.882042614925 61.4851004175119
"500" 99.8 117.800097257471 62.2653692930168
"501" 100 120.480364882462 62.9532658716142
"502" 100.2 123.083797220286 63.1510125021521
"503" 100.4 123.545174232395 63.265883923142
"504" 100.6 122.18473832609 63.1692120749091
"505" 100.8 121.157004580252 63.2836757708022
"506" 101 120.074924997745 63.0856426081678
"507" 101.2 117.897846805895 62.7389527636714
"508" 101.4 115.446471411836 62.6969510045831
"509" 101.6 112.177063557695 62.2398085465319
"510" 101.8 109.108905287033 62.2853778233077
"511" 102 106.232812804571 63.304223191178
"512" 102.2 103.800529119189 65.4461570539949
"513" 102.4 102.063290685941 68.0612572319933
"514" 102.6 100.021679946986 71.3381856379882
"515" 102.8 98.2448040889724 74.6720267937398
"516" 103 97.8994794677266 77.8584010328286
"517" 103.2 98.5449967577019 81.7239138864118
"518" 103.4 99.1873848657637 85.3253252837211
"519" 103.6 98.0565212799515 89.4051823072796
"520" 103.8 95.4852717745 92.2184601310096
"521" 104 93.0016223014881 95.7236978440096
"522" 104.2 90.97390101425 97.1795769999382
"523" 104.4 88.4581686928645 98.5898899841734
"524" 104.6 84.8518012392642 100.501754472205
"525" 104.8 81.7899103161825 103.622503403723
"526" 105 79.516061943291 107.224962237004
"527" 105.2 78.5725925404314 111.62579293532
"528" 105.4 77.561765870033 115.464377756183
"529" 105.6 78.3993925593185 117.477936212501
"530" 105.8 79.3964161341429 118.57265478801
"531" 106 78.6088798251568 120.35772954926
"532" 106.2 78.2401299451374 121.596760462463
"533" 106.4 76.0142017553381 121.361698869526
"534" 106.6 72.3315932076031 121.568047212468
"535" 106.8 68.6780854183465 121.930218134397
"536" 107 64.6707084932857 123.042296527867
"537" 107.2 60.7558752893374 124.028699541834
"538" 107.4 57.1948912641169 123.801005989555
"539" 107.6 53.8677522179269 122.194811965109
"540" 107.8 50.1490093965714 120.030004072028
"541" 108 45.6598453079925 118.195141369602
"542" 108.2 41.4921344387078 117.133214337084
"543" 108.4 36.7174577748315 115.85284996996
"544" 108.6 32.5915669973677 114.671935865278
"545" 108.8 32.1719949765509 113.15251869476
"546" 109 30.4703452285514 109.62650920272
"547" 109.2 28.1006314364048 105.346873602385
"548" 109.4 26.0018162625714 101.638786484697
"549" 109.6 24.0652806124881 98.2823050018013
"550" 109.8 22.2698318177564 95.9251022940336
"551" 110 20.3145431071484 93.3494235811442
"552" 110.2 17.8487365753727 90.4505909096271
"553" 110.4 16.9626413725778 88.3940042155951
"554" 110.6 16.0100341573929 86.1074769223667
"555" 110.8 13.4026434315553 84.2981724073403
"556" 111 10.8928870382997 83.6120008670857
"557" 111.2 10.9138775419152 83.5283916341971
"558" 111.4 11.9523675429861 82.5790564202596
"559" 111.6 13.5182503724135 81.9641024355228
"560" 111.8 15.5715967263275 81.7906154170645
"561" 112 18.0991808501877 80.7902077165968
"562" 112.2 20.4430049399351 79.9678313562823
"563" 112.4 22.3105952751613 78.9928612819281
"564" 112.6 23.7109399295433 78.0782611795349
"565" 112.8 24.2894874947266 78.4314156270355
"566" 113 25.1705263151037 78.7408839424048
"567" 113.2 26.6694805888571 78.4578188824127
"568" 113.4 28.7662956789244 77.4777518619067
"569" 113.6 31.1312303154012 76.8820093098873
"570" 113.8 31.7789673080715 77.1369340689532
"571" 114 31.9382354592158 77.1365023309452
"572" 114.2 33.1283461358593 76.4753793027293
"573" 114.4 34.2760848776123 75.2983359098106
"574" 114.6 36.4076292092497 73.5190388111358
"575" 114.8 38.1322106628839 72.7286893286346
"576" 115 39.3823485404323 73.2618695783163
"577" 115.2 41.3591867219244 73.5906799753773
"578" 115.4 43.7895066887 74.813749380931
"579" 115.6 46.7754499257 76.1231133097025
"580" 115.8 49.1714761069724 78.1772645067398
"581" 116 49.880479489903 80.6460510615701
"582" 116.2 50.1511033259102 83.9045136916628
"583" 116.4 52.004591812968 85.45084440607
"584" 116.6 54.4713328765766 85.347511635739
"585" 116.8 57.6286201730487 84.6591848610551
"586" 117 61.2655020490289 84.0375004805149
"587" 117.2 65.4268889234351 83.658952887396
"588" 117.4 69.0006552329747 82.6020896429854
"589" 117.6 72.7623875263186 82.4718425326585
"590" 117.8 77.2582308903872 82.1485886309438
"591" 118 81.1458095591149 81.4529776380639
"592" 118.2 84.7754027767277 82.1733576108846
"593" 118.4 88.1140422367166 85.5964085973403
"594" 118.6 89.3814051429784 88.8513487103177
"595" 118.8 88.7018745949739 91.4941393298815
"596" 119 89.4042207745778 92.5993034690254
"597" 119.2 91.2891869461071 94.1750875316525
"598" 119.4 93.3182159804231 93.854451725386
"599" 119.6 96.4385059120601 93.7188080914982
"600" 119.8 99.4170728070714 94.272033740646
"601" 120 102.370203481028 96.2511954607706
"602" 120.2 105.055933475811 98.8987320043357
"603" 120.4 107.107050579327 101.862007148749
"604" 120.6 107.427780206731 103.521966594396
"605" 120.8 109.501882019178 104.530296849898
"606" 121 110.506522584878 102.871325641695
"607" 121.2 111.747366075276 100.755838348657
"608" 121.4 113.364456941638 97.8852611003596
"609" 121.6 114.307158624166 95.8149160184122
"610" 121.8 115.669367110634 93.1718523330408
"611" 122 116.083885459343 89.7461668648357
"612" 122.2 116.529448586509 86.5589617402284
"613" 122.4 117.133939812478 84.0274011697284
"614" 122.6 116.721262983581 82.3921104088996
"615" 122.8 116.546153831601 80.3796915807302
"616" 123 117.136029776041 77.2503869676687
"617" 123.2 117.158713335518 73.9941243383021
"618" 123.4 117.153270167513 70.2610859822008
"619" 123.6 116.839932369194 67.0518866416984
"620" 123.8 115.258125089804 63.6665829731656
"621" 124 114.409733777041 60.3615143504869
"622" 124.2 113.693613908978 56.2045768227909
"623" 124.4 113.873560961523 52.9059837614048
"624" 124.6 113.63673327999 49.1441756045351
"625" 124.8 115.373922918866 45.8771556606126
"626" 125 118.075611826683 44.8544764658429
"627" 125.2 118.752298904118 44.871361625012
"628" 125.4 120.81318543299 43.9187628967778
"629" 125.6 122.923640980025 44.4127323915353
"630" 125.8 123.01463884381 45.9342166740213
"631" 126 123.571347229381 47.5018947811778
"632" 126.2 123.9685737831 49.861649809131
"633" 126.4 125.114659544898 52.7096376180288
"634" 126.6 125.651527232955 54.7016399811091
"635" 126.8 124.286995366432 57.0365939789658
"636" 127 122.571115255721 60.4571117426596
"637" 127.2 121.319988329448 64.6730373660072
"638" 127.4 120.765696999535 68.5400373326256
"639" 127.6 120.387405617307 72.8155566031126
"640" 127.8 120.140167989946 77.0290967080096
"641" 128 119.694417213008 81.1413288949511
"642" 128.2 116.947156080641 83.7591531169696
"643" 128.4 113.159830189786 85.5636749264535
"644" 128.6 108.45367190488 87.8675455290742
"645" 128.8 105.75653217824 90.6523649680729
"646" 129 103.35870557671 94.3171449598439
"647" 129.2 101.473668917815 96.4432690005401
"648" 129.4 100.028394152236 99.5703388082406
"649" 129.6 98.6564591334009 103.855620237665
"650" 129.8 96.763236502397 108.592086683143
"651" 130 94.2818274332936 112.445701213537
"652" 130.2 93.6849781940479 116.634846357348
"653" 130.4 94.9426866824668 116.490193364632
"654" 130.6 95.1514396113571 117.158504652474
"655" 130.8 95.7397433200482 116.92042279969
"656" 131 95.1832954909773 117.422952091513
"657" 131.2 93.8376763440017 118.211111104864
"658" 131.4 91.2819455805209 118.828290622052
"659" 131.6 88.0531786906048 119.855744889126
"660" 131.8 83.7733267175715 121.64298337736
"661" 132 79.4621614821276 122.749255654321
"662" 132.2 74.7049329354451 123.026246904639
"663" 132.4 70.0310216819617 123.554240363418
"664" 132.6 64.833046707641 123.007610380114
"665" 132.8 60.0619700187857 123.306580323688
"666" 133 55.2909520205357 123.723870527617
"667" 133.2 52.3154410386339 121.978901991522
"668" 133.4 47.6878351255293 120.585311917507
"669" 133.6 43.1360689651474 118.728360963962
"670" 133.8 39.011092815291 115.859816115369
"671" 134 34.3516914650836 112.862790374308
"672" 134.2 30.2560363928791 110.086683999913
"673" 134.4 25.3420410048177 107.542975754386
"674" 134.6 21.3802782763391 105.51121019052
"675" 134.8 21.4060601499714 103.215447971874
"676" 135 19.9290668230407 99.2514050295288
"677" 135.2 18.4961564612429 95.6930965623882
"678" 135.4 17.2184897277598 91.1752346211882
"679" 135.6 15.1328621137342 88.244498770341
"680" 135.8 13.1000591370055 84.7639451290344
"681" 136 11.8731881736362 81.1242682191125
"682" 136.2 11.9944516032575 78.0005094850619
"683" 136.4 11.4832082044048 74.7920434213522
"684" 136.6 10.3920013462192 71.4127499178619
"685" 136.8 10.1932940412637 68.4682276781827
"686" 137 11.3456569890357 66.8611254056168
"687" 137.2 12.4828500707048 66.9439652386929
"688" 137.4 12.9459827540165 67.4132324446607
"689" 137.6 13.2016262150392 67.5928041431145
"690" 137.8 12.3955373230244 66.7092645000302
"691" 138 11.6063742019176 64.9565701158915
"692" 138.2 10.7593431772533 63.8667520634869
"693" 138.4 9.76353700878735 61.5874623889983
"694" 138.6 7.69279127500144 59.6080652743996
"695" 138.8 8.74560181435553 59.6843661559301
"696" 139 9.12403247598354 58.8491534901882
"697" 139.2 10.6554081391682 58.660101584179
"698" 139.4 13.4596978230417 58.3219630939378
"699" 139.6 16.2650448375714 58.1436548520796
"700" 139.8 18.0963446752836 58.8351033149717
"701" 140 18.3720821739414 59.3626986344896
"702" 140.2 18.3487139225214 60.0014308399696
"703" 140.4 19.6159639091186 60.4894451722973
"704" 140.6 21.9388411572656 60.3168266087305
"705" 140.8 24.7248012410618 59.4055404287596
"706" 141 27.8816879733388 58.0674573854032
"707" 141.2 30.6459611786169 56.5415527126384
"708" 141.4 33.8409530864438 55.755286971132
"709" 141.6 37.0940233928734 56.0815416294131
"710" 141.8 39.7363914844244 57.6223748383773
"711" 142 41.9493244120617 59.4584782151479
"712" 142.2 44.3458936272715 61.5904719365296
"713" 142.4 46.0862937902185 64.7474005164361
"714" 142.6 48.1138332516597 68.355733456289
"715" 142.8 50.5867174698054 71.1289705371724
"716" 143 51.8634448357185 74.9232812409949
"717" 143.2 53.0017830450096 78.3450665366874
"718" 143.4 55.0676494132005 80.4662817175016
"719" 143.6 57.1912783619184 80.3296635114637
"720" 143.8 61.1098320864286 79.9044249226984
"721" 144 65.9345016823265 78.1677028358718
"722" 144.2 69.7020360949388 76.3793162476065
"723" 144.4 72.9758963253414 75.2297413486696
"724" 144.6 77.6257965237479 73.5410415328184
"725" 144.8 82.134795283829 72.5610004874263
"726" 145 87.0928266786358 73.6540039596012
"727" 145.2 92.2729554203361 74.6369056108478
"728" 145.4 96.369368819285 74.3869339766625
"729" 145.6 100.520573568571 73.4952214319949
"730" 145.8 104.977232946529 72.5436906715596
"731" 146 109.013201978155 74.2487075344263
"732" 146.2 113.137574712243 77.4436049772453
"733" 146.4 115.483655636959 80.9647543167129
"734" 146.6 114.582831935708 83.529129268396
"735" 146.8 113.864784278976 85.2763492703341
"736" 147 114.755351557748 86.9281476567596
"737" 147.2 117.722203086071 86.7152369215996
"738" 147.4 121.260824015386 85.381391967531
"739" 147.6 123.975782318279 83.4461802150898
"740" 147.8 125.118368098615 80.7545934250897
"741" 148 126.630910346639 78.6475060124353
"742" 148.2 127.789657314185 77.8723378559483
"743" 148.4 128.111801852329 77.4510234697596
"744" 148.6 128.101075113153 76.2791021523001
"745" 148.8 127.575414251824 75.5103611238833
"746" 149 127.938023665181 72.9201791666596
"747" 149.2 127.947800178531 70.3663631186167
"748" 149.4 127.867726103566 67.2566559223438
"749" 149.6 128.76825951971 63.5488474181213
"750" 149.8 128.159235243859 61.0971815248202
"751" 150 128.281632341673 57.3230636015351
"752" 150.2 128.106879301221 55.9694610922362
"753" 150.4 127.725245403102 53.0865744835555
"754" 150.6 127.281591744517 49.9386993006903
"755" 150.8 127.8337483546 48.4709624058162
"756" 151 127.250469910859 47.7332168659414
"757" 151.2 126.028343937339 47.2124033016903
"758" 151.4 124.107039156678 45.5171754004192
"759" 151.6 121.735280249866 43.429598608289
"760" 151.8 119.713236345688 40.9147745076381
"761" 152 119.061505931061 38.3423206114127
"762" 152.2 119.909791731464 35.8516533666381
"763" 152.4 121.100043789772 34.002576774526
"764" 152.6 119.291541539277 31.6920161139949
"765" 152.8 117.046590374949 29.8494714133616
"766" 153 114.642949122915 27.1403141191659
"767" 153.2 112.197338145535 24.4414968951926
"768" 153.4 109.483087636958 21.7513373674606
"769" 153.6 105.766975112866 20.0002537205243
"770" 153.8 103.124682632042 17.6290635029067
"771" 154 100.106136630995 15.7660798843269
"772" 154.2 96.7870975576521 15.5712236522112
"773" 154.4 94.3334531999135 16.7523320474122
"774" 154.6 92.1134904474529 17.844583307038
"775" 154.8 89.3345466416735 18.8449326069025
"776" 155 85.7565896631459 18.6105398115043
"777" 155.2 83.4646644397449 17.1082105200759
"778" 155.4 81.7944438393857 14.5718809186739
"779" 155.6 80.8152028275 11.2113038097025
"780" 155.8 78.8715577887572 8.3922766542739
"781" 156 76.186281689542 8.23212449234785
"782" 156.2 72.4433238494972 8.13035245322496
"783" 156.4 68.9668104975408 8.5319032812392
"784" 156.6 65.2761377857209 9.61349818487301
"785" 156.8 63.1306880143662 11.6400145876333
"786" 157 61.3354779004048 13.3299578309414
"787" 157.2 58.1747559400908 14.9151122398082
"788" 157.4 55.1701287784832 17.0448572174067
"789" 157.6 52.0196497248896 18.3852108738202
"790" 157.8 49.2896334838432 17.5755237111835
"791" 158 47.1383996719614 15.4303859648896
"792" 158.2 44.9838839835 12.9435218117882
"793" 158.4 43.9279079396697 11.6744959360632
"794" 158.6 44.713770060517 13.1124945051457
"795" 158.8 45.6245181641884 14.2352076307383
"796" 159 46.9901957616399 14.8090774556438
"797" 159.2 48.3670755293295 14.5577618522757
"798" 159.4 50.7051095377518 15.8008650986565
"799" 159.6 53.6050714963139 17.9209930846687
"800" 159.8 56.4480256828041 20.5201530823438
"801" 160 59.3362798599625 23.1269085212745
"802" 160.2 61.7059609491837 26.5349949364433
"803" 160.4 63.5071108092541 30.330042988875
"804" 160.6 65.3787896066186 34.1707682978539
"805" 160.8 67.3531355221292 38.411563271625
"806" 161 68.7180334805481 42.5964150303858
"807" 161.2 69.500365311042 46.6560973746125
"808" 161.4 69.4165820818118 50.7735180692885
"809" 161.6 70.0744140661005 55.1780800586043
"810" 161.8 71.4998017773114 59.7443800743496
"811" 162 73.6857818604657 63.8058121304423
"812" 162.2 76.8926749105714 67.7034334098429
"813" 162.4 79.6936807280526 71.5452735563823
"814" 162.6 83.0997136001186 74.2752438087502
"815" 162.8 86.792047204913 77.5487125296012
"816" 163 90.1777443578437 81.6747899255418
"817" 163.2 93.6485766695048 84.8552972067263
"818" 163.4 97.285021002257 86.6002426396978
"819" 163.6 100.927354241438 86.183825574493
"820" 163.8 104.990119709298 85.7570583101101
"821" 164 109.940734330908 86.3187714859433
"822" 164.2 110.342755269229 87.8574114559175
"823" 164.4 108.588636524962 90.2117352885401
"824" 164.6 106.265690214578 91.9390021459544
"825" 164.8 102.611661146036 94.1101757221525
"826" 165 99.5710496575133 96.4143293055503
"827" 165.2 97.6438349052008 99.0124355806184
"828" 165.4 96.9244593222714 102.48101721296
"829" 165.6 96.3653285577016 106.339446305869
"830" 165.8 94.4769424630188 110.723450455049
"831" 166 92.9703052004135 114.356803581536
"832" 166.2 89.824549847627 116.701030947426
"833" 166.4 85.3734783005947 118.292628260981
"834" 166.6 80.6560845931737 120.813587484157
"835" 166.8 75.3982766588956 122.161707200089
"836" 167 70.1965092989925 123.196767112128
"837" 167.2 64.2498517064176 124.012763745721
"838" 167.4 59.9944703630598 124.134691115981
"839" 167.6 54.9766365310133 122.780600578271
"840" 167.8 50.3340080536464 121.433642791722
"841" 168 45.5652370026484 119.52386245799
"842" 168.2 40.6524959677727 117.472104563305
"843" 168.4 35.4882135652143 115.35952021776
"844" 168.6 31.2596728320714 113.97040749446
"845" 168.8 29.2474067375714 110.780741039952
"846" 169 27.1905743261013 106.333872198327
"847" 169.2 25.0104358992987 101.716238075578
"848" 169.4 22.3386849588958 98.3736786075164
"849" 169.6 18.7722634795089 95.1735702584971
"850" 169.8 14.9528989741071 92.580111641081
"851" 170 12.4400563592566 91.1065448756855
"852" 170.2 11.9758721944561 89.3947964177596
"853" 170.4 12.6505652988275 87.129215944723
"854" 170.6 13.9898448311727 83.9224843763672
"855" 170.8 15.9041351767515 80.2863713087196
"856" 171 16.493858966059 78.2364563647096
"857" 171.2 16.7627020437381 76.5759161120559
"858" 171.4 17.1424482850827 76.5772667531192
"859" 171.6 16.84461456525 76.6581720822953
"860" 171.8 17.2829800320033 76.8564903054755
"861" 172 18.6654152246609 76.4889621247491
"862" 172.2 18.5555044013571 75.1049252121167
"863" 172.4 17.0585917087089 73.3778074236346
"864" 172.6 15.2317548087959 72.0593690888412
"865" 172.8 12.6673569716472 71.7702566262445
"866" 173 12.6259265174777 71.6008466385721
"867" 173.2 13.9508633500482 71.782561965748
"868" 173.4 15.9878332275891 71.9190099636655
"869" 173.6 17.9162389917277 71.6738724242596
"870" 173.8 20.4393240722497 70.6307846339774
"871" 174 22.5316309267014 69.5940980478796
"872" 174.2 24.7842280783139 69.2052566387293
"873" 174.4 25.6980289941114 69.9134641506196
"874" 174.6 28.608123765223 70.5349652212142
"875" 174.8 32.4787166144814 70.8092471217196
"876" 175 35.4243116990021 71.7644918810863
"877" 175.2 39.1202433017157 72.34421168775
"878" 175.4 42.9891737875471 72.8063629259246
"879" 175.6 47.5024621921 73.3782710794168
"880" 175.8 52.0945437242957 75.5849606097409
"881" 176 56.4454549180714 77.462151208531
"882" 176.2 60.973545386829 79.1308624186384
"883" 176.4 65.2400410685467 79.5192036971953
"884" 176.6 68.0390974996775 77.5257704019111
"885" 176.8 70.7572606087926 75.0779975109231
"886" 177 75.6858194232656 73.1504585374489
"887" 177.2 80.1869492426964 70.7638587872308
"888" 177.4 85.0102573097103 69.715699504343
"889" 177.6 89.6301714697843 68.9919221168982
"890" 177.8 93.7776937654081 68.6336152242086
"891" 178 98.9942187337572 68.5599601913882
"892" 178.2 104.097869345328 70.1177755598238
"893" 178.4 109.391235992529 72.0169777030453
"894" 178.6 114.228093111843 74.6245778218168
"895" 178.8 117.934641735344 75.9509705629505
"896" 179 117.141815142307 77.0080958284655
"897" 179.2 115.682500041164 79.2444631549142
"898" 179.4 114.161326679214 82.8532756971269
"899" 179.6 113.743737342523 86.1910845295338
"900" 179.8 115.47021318025 88.2148154054626
"901" 180 115.993429384082 87.809093642831
"902" 180.2 116.989081472895 86.0422923741714
"903" 180.4 117.558625326131 83.8759943740696
"904" 180.6 118.347716886708 80.8264375637596
"905" 180.8 119.987184089402 77.1510426802256
"906" 181 121.254169191218 73.8159621377596
"907" 181.2 120.970390033451 71.1519814758796
"908" 181.4 121.359860890451 67.6077966771796
"909" 181.6 120.854030595968 64.0470694049658
"910" 181.8 120.539905510694 60.2838369532188
"911" 182 118.871334921576 57.7435410290863
"912" 182.2 116.007767646924 56.5341474438184
"913" 182.4 112.674978714745 55.7333866341882
"914" 182.6 110.039005270708 56.1678180518808
"915" 182.8 108.215219466701 57.7191316179496
"916" 183 108.035561573359 59.2859998686903
"917" 183.2 106.561081098329 61.2341988335311
"918" 183.4 104.005887854893 63.2732559690665
"919" 183.6 102.351338681169 66.1740145455557
"920" 183.8 100.140937834223 69.7835618506384
"921" 184 98.5719210473814 73.1149145951596
"922" 184.2 97.3504927495204 77.17415473128
"923" 184.4 97.5059483692342 81.2928968459805
"924" 184.6 99.1260396392033 85.2604134742212
"925" 184.8 99.05718201516 85.9782989000254
"926" 185 96.8603111811185 86.6685004187596
"927" 185.2 93.8550788829478 87.0404669675798
"928" 185.4 89.8557772626978 86.4630652414409
"929" 185.6 85.1729420257793 86.2571491765349
"930" 185.8 80.50962131899 86.8904082326317
"931" 186 75.3583957769351 88.0714806649982
"932" 186.2 71.4308097969286 90.1480587345948
"933" 186.4 69.7779029816669 92.7818800505461
"934" 186.6 69.831712521627 95.0926108072041
"935" 186.8 69.3499226466714 97.578266424842
"936" 187 69.235485530664 100.501928265537
"937" 187.2 67.5031061875482 104.643033342399
"938" 187.4 65.936656364963 109.478353863061
"939" 187.6 63.852949085897 114.393390960085
"940" 187.8 61.4727626469335 119.110975139208
"941" 188 58.4187739268714 123.092680456193
"942" 188.2 59.0802842764123 121.760709795498
"943" 188.4 60.053656190968 122.687839676484
"944" 188.6 61.3730459073682 122.576857454254
"945" 188.8 64.0217919877562 123.77406630577
"946" 189 66.7870144218275 123.90096441904
"947" 189.2 70.5254165059805 124.690592833385
"948" 189.4 73.7119962450714 123.950262454346
"949" 189.6 76.8657602578519 123.212265952394
"950" 189.8 81.5057894621164 123.239376283355
"951" 190 83.9320869263485 121.659876089229
"952" 190.2 88.0191847148666 119.764138423832
"953" 190.4 92.6451482809839 119.009186706897
"954" 190.6 94.7800786037302 117.931555210654
"955" 190.8 98.4243970861812 115.109372268955
"956" 191 102.678891234446 112.683383344282
"957" 191.2 105.168892414718 110.307481580821
"958" 191.4 108.704454781687 107.866842778331
"959" 191.6 111.329509019451 105.600365410173
"960" 191.8 113.990821004491 102.883889217727
"961" 192 115.701054322903 99.9679052620017
"962" 192.2 117.22614020505 98.3362273558333
"963" 192.4 119.280086514071 96.2308213557284
"964" 192.6 120.595544204551 93.9015306201882
"965" 192.8 121.724883774844 91.7161969713636
"966" 193 123.217212702161 89.4642070655418
"967" 193.2 124.179629895131 87.6382828526896
"968" 193.4 123.870870658284 85.8688421698128
"969" 193.6 123.487142999091 82.3303349323735
"970" 193.8 123.77784673362 79.6245221233403
"971" 194 123.318899301161 78.9336091987396
"972" 194.2 122.454864105981 78.2575035271839
"973" 194.4 122.002448464011 76.6091369707899
"974" 194.6 122.305370241678 74.8230786972748
"975" 194.8 123.631827212184 72.7310076075453
"976" 195 125.754120948354 71.2366362734766
"977" 195.2 126.455903341628 71.7142892113068
"978" 195.4 125.641443845071 71.7426025754949
"979" 195.6 124.42696482862 70.9012124982758
"980" 195.8 122.752868322321 68.4688518301971
"981" 196 121.304563741052 65.6062249639675
"982" 196.2 119.098847600418 63.1922768799873
"983" 196.4 116.349414718824 61.2873402130764
"984" 196.6 114.178864963148 59.0287697084009
"985" 196.8 112.4496495031 56.2309855188728
"986" 197 110.893228641974 52.7278168029149
"987" 197.2 108.061798495777 49.2525697546126
"988" 197.4 104.557353268798 46.4537973068256
"989" 197.6 100.751861278149 43.6149550032062
"990" 197.8 97.3971700291008 40.9018563795243
"991" 198 95.4656451802268 37.977080752847
"992" 198.2 94.0243994024561 34.7752536355962
"993" 198.4 91.8091566489743 30.8607297540703
"994" 198.6 88.5530828440234 27.36032770425
"995" 198.8 86.9107308434048 23.6860141455652
"996" 199 87.4771182008067 19.7520615077302
"997" 199.2 89.9507672549881 17.2994133330929
"998" 199.4 91.7880260199538 14.9142225291126
"999" 199.6 93.6643381302825 12.8655595808238
"1000" 199.8 97.5957237993361 12.8637730172596
"1001" 200 100.203651204542 12.531577286289
"1002" 200.2 101.13932008298 11.9329734003009
"1003" 200.4 100.78932059295 11.5661434796848
"1004" 200.6 100.797924027344 11.879473942296
"1005" 200.8 102.34207842699 12.9273600959535
"1006" 201 106.097690262347 15.3714884332494
"1007" 201.2 109.268635642556 17.2893918607491
"1008" 201.4 110.894778962861 19.3990939977196
"1009" 201.6 112.71415863192 20.7023657705172
"1010" 201.8 115.271782277446 22.6735702279471
"1011" 202 117.293785143371 25.2723145212796
"1012" 202.2 119.050503693103 27.8051049997491
"1013" 202.4 119.222244307586 29.6399409715022
"1014" 202.6 120.129132982331 32.0646862673596
"1015" 202.8 121.707662147023 33.9575902577887
"1016" 203 123.081172281908 36.0784830417115
"1017" 203.2 124.04559313227 38.1757044688917
"1018" 203.4 124.343207655071 39.3420070726111
"1019" 203.6 124.617426931939 39.319971946331
"1020" 203.8 124.131456509518 40.1550925356819
"1021" 204 125.074384075288 41.0379478425049
"1022" 204.2 126.135529851363 42.8889510755946
"1023" 204.4 125.42962636144 43.7201141247386
"1024" 204.6 124.619606327781 45.8117511618564
"1025" 204.8 126.069098119424 48.5881782926714
"1026" 205 127.139979332957 50.2845038824453
"1027" 205.2 127.429015214379 51.2004380471538
"1028" 205.4 127.121932423283 50.4552005419327
"1029" 205.6 126.703169679666 49.1096276744032
"1030" 205.8 126.279327203812 47.6352817407692
"1031" 206 125.935456158689 46.1253478734067
"1032" 206.2 125.507875313985 43.7405731707692
"1033" 206.4 125.161489859678 41.4780788595778
"1034" 206.6 124.576890169271 38.8875075531687
"1035" 206.8 123.582637207911 36.7647911756087
"1036" 207 122.78918037417 34.3791457561854
"1037" 207.2 122.049224307341 32.4463677072196
"1038" 207.4 121.929259571091 32.3546685292052
"1039" 207.6 122.160548060634 32.5929061171659
"1040" 207.8 122.287443956267 31.937807101574
"1041" 208 122.499712265271 31.4069132644263
"1042" 208.2 122.577606436671 31.8526410229929
"1043" 208.4 122.559179858491 31.0244221718887
"1044" 208.6 122.613622021297 30.5637577173725
"1045" 208.8 122.592728748335 30.5076588192651
"1046" 209 122.400382100967 30.4307201603178
"1047" 209.2 121.762963227446 29.3838285350096
"1048" 209.4 121.380174468483 28.992448507142
"1049" 209.6 120.390260452249 27.9311993027876
"1050" 209.8 119.547370435542 26.9114522614067
"1051" 210 118.774931244101 26.1578401410962
"1052" 210.2 117.7370400711 25.1283957665025
"1053" 210.4 116.431385388586 23.6484065099025
"1054" 210.6 114.857590334118 21.4630711449465
"1055" 210.8 113.356420241414 19.8761030663882
"1056" 211 111.668017710741 17.850390954206
"1057" 211.2 110.044578506877 16.3978604233707
"1058" 211.4 108.782919606357 15.2840562000453
"1059" 211.6 107.428524734707 14.2050815294512
"1060" 211.8 105.287460815308 12.8283665757142
"1061" 212 102.834591858585 11.0655404567866
"1062" 212.2 100.473205491369 9.53572700046232
"1063" 212.4 99.3083016668282 8.47608556970556
"1064" 212.6 99.1149598993051 8.40305773451662
"1065" 212.8 99.9217952442041 8.897528983729
"1066" 213 100.12126758892 8.44386889766871
"1067" 213.2 100.066190902071 8.45382695935336
"1068" 213.4 100.303012009258 7.96114810853983
"1069" 213.6 100.648887610606 8.26258242758519
"1070" 213.8 100.740388559833 8.0484969670778
"1071" 214 100.736946266905 8.30696399035961
"1072" 214.2 101.082928353844 9.02497858019526
"1073" 214.4 101.391420121765 9.7807834116012
"1074" 214.6 101.455177583023 10.3359937172159
"1075" 214.8 102.199581094711 11.0991086703369
"1076" 215 103.201049466748 11.9893727598773
"1077" 215.2 104.355269333562 13.2532438742596
"1078" 215.4 105.380845304884 14.0808694453846
"1079" 215.6 105.490383983415 15.2289970759159
"1080" 215.8 105.565740379284 15.8676705845468
"1081" 216 106.516801971134 16.6732848372909
"1082" 216.2 108.437847303041 18.0901571942748
"1083" 216.4 110.776639469571 19.7940632668184
"1084" 216.6 111.009792091449 19.6278485133208
"1085" 216.8 111.56617903002 19.5284937028616
"1086" 217 112.041729203657 19.4474878233554
"1087" 217.2 113.160422090784 19.5800736470149
"1088" 217.4 112.811658157092 19.7076191590792
"1089" 217.6 113.094619247523 19.2858542990822
"1090" 217.8 113.089985871965 19.4930642002383
"1091" 218 113.603125435408 19.8827152010205
"1092" 218.2 113.183517950537 19.9494433116903
"1093" 218.4 112.129401579551 19.9521426146596
"1094" 218.6 111.101198517071 20.4783256908514
"1095" 218.8 110.880248703966 20.1326473772308
"1096" 219 110.330124901193 19.4001955314566
"1097" 219.2 109.734305605485 17.6684952242885
"1098" 219.4 108.573382858658 15.8896619831827
"1099" 219.6 107.372900222335 14.2977338998505
"1100" 219.8 105.607012544052 12.9337265207014
"1101" 220 103.727216957871 11.4894972789882
"1102" 220.2 101.419025810342 10.1101776591241
"1103" 220.4 98.7787733469881 8.77072280712072
"1104" 220.6 96.3637682583262 7.74921232910867
"1105" 220.8 93.8309479438143 6.58958297330247
"1106" 221 91.1109319558041 5.44647407231407
"1107" 221.2 88.5196782282114 5.38982727142961
"1108" 221.4 85.7437142252973 5.66275002143703
"1109" 221.6 83.4852805629152 6.14134374591586
"1110" 221.8 82.7367047901018 7.02367718678992
"1111" 222 82.4631679503163 7.84834218528002
"1112" 222.2 80.8955698297381 8.97496552085053
"1113" 222.4 78.5764872490014 9.54937602418961
"1114" 222.6 76.3800954493473 8.69374884144927
"1115" 222.8 75.0346547000318 7.62519718325466
"1116" 223 73.9754618248067 6.13585487967137
"1117" 223.2 73.7682085337106 6.87917185892456
"1118" 223.4 71.5326167686672 7.36146133538727
"1119" 223.6 69.3738307586853 7.02749438290813
"1120" 223.8 66.5730355878962 6.99561159967713
"1121" 224 63.7208765052959 7.74898737482083
"1122" 224.2 59.7821981468374 8.8406219305894
"1123" 224.4 55.6930078201939 10.3322124467596
"1124" 224.6 52.2348868214323 11.5728979602957
"1125" 224.8 49.0365109585071 10.7872378044428
"1126" 225 46.3166917891005 8.74786012556543
"1127" 225.2 46.0633837398067 8.73996394314196
"1128" 225.4 43.8643660222533 9.14806367951719
"1129" 225.6 41.4455280003469 9.99838028361675
"1130" 225.8 38.5297954960714 11.3517096900831
"1131" 226 34.5796282927122 12.3740984931674
"1132" 226.2 32.3415363237381 14.7855559833657
"1133" 226.4 29.2858496538772 17.4901574205557
"1134" 226.6 26.8598089921011 20.4391739932646
"1135" 226.8 24.2968877150918 22.6084928270963
"1136" 227 20.8949790049694 24.5637954969331
"1137" 227.2 20.0935032102467 24.3892997700277
"1138" 227.4 20.1909110761314 23.3093814019996
"1139" 227.6 20.4090147560514 23.5781162933296
"1140" 227.8 20.4388072690302 23.8352072105844
"1141" 228 20.2710307952857 25.76400160728
"1142" 228.2 19.6116835933395 28.2880235035019
"1143" 228.4 18.3228161181127 31.3194719265431
"1144" 228.6 17.0895629284544 34.5415551856
"1145" 228.8 15.8563144326978 38.5367503328036
"1146" 229 15.8177953369506 41.9093111604519
"1147" 229.2 16.4932831354908 45.6819275428564
"1148" 229.4 16.3624125518214 49.2375691263668
"1149" 229.6 15.9252936644438 52.6726665710469
"1150" 229.8 15.8628738439301 56.6453773987161
"1151" 230 16.0703094090714 60.8292727837929
"1152" 230.2 17.3970782625879 64.6526972494409
"1153" 230.4 19.4247842096843 68.576950932308
"1154" 230.6 22.0584238354464 72.8057721024159
"1155" 230.8 24.7064023251584 76.5422581367596
"1156" 231 25.1701814326244 80.221612232889
"1157" 231.2 24.4324778093655 84.1850509541243
"1158" 231.4 23.6996700324961 88.8345986097459
"1159" 231.6 23.5151946371099 93.3494235811442
"1160" 231.8 24.733085440526 97.7389144753051
"1161" 232 25.2970594737143 103.972134208331
"1162" 232.2 27.9788759519189 107.145425815607
"1163" 232.4 32.2902726382868 110.030759979421
"1164" 232.6 36.5564764872714 112.086342223722
"1165" 232.8 42.1208843119585 114.716683910776
"1166" 233 47.4876252070714 116.445317758487
"1167" 233.2 52.5095827615592 118.286884504723
"1168" 233.4 57.711617037495 120.987755935583
"1169" 233.6 62.9077861749603 122.225747178204
"1170" 233.8 68.158035119907 121.208696695719
"1171" 234 74.2561099423508 119.567332810054
"1172" 234.2 79.3809609414048 117.53406583601
"1173" 234.4 84.9850138282381 115.575892916093
"1174" 234.6 90.4818211167671 113.858081841499
"1175" 234.8 95.8638181390988 111.925418734349
"1176" 235 100.999298163634 110.976350281272
"1177" 235.2 103.119510953996 108.557748584329
"1178" 235.4 105.176373104959 105.061261640585
"1179" 235.6 106.254450074405 102.194443594723
"1180" 235.8 105.748470841379 100.614553029029
"1181" 236 105.383766336311 98.5759227534396
"1182" 236.2 105.190978262096 97.7099992147096
"1183" 236.4 105.295007977848 97.5583105651412
"1184" 236.6 105.051062190523 97.5043265909103
"1185" 236.8 104.814026111214 95.6465623820713
"1186" 237 106.17491848799 94.3684445240434
"1187" 237.2 108.601339062839 93.0404247885154
"1188" 237.4 110.88292364117 91.1923542192981
"1189" 237.6 113.099911596401 88.1964245500673
"1190" 237.8 116.00328843835 86.2415804408942
"1191" 238 119.60129959201 86.728727870873
"1192" 238.2 120.526393256471 87.8680706583196
"1193" 238.4 121.110221414926 88.6158547037596
"1194" 238.6 119.880189569245 88.8066159398412
"1195" 238.8 118.617986057171 88.0277537096896
"1196" 239 118.132613236459 87.7154650881144
"1197" 239.2 117.874779298092 87.2346384686256
"1198" 239.4 117.174509693415 85.4798029072908
"1199" 239.6 116.060203686398 82.8046410255517
"1200" 239.8 115.198132339745 81.4293684096923
"1201" 240 113.907679692513 79.4174694634361
"1202" 240.2 113.369054861478 76.7978483866659
"1203" 240.4 112.904448584981 74.1470123662096
"1204" 240.6 113.040763384931 71.0390349273496
"1205" 240.8 113.847570333443 67.5683677718627
"1206" 241 115.473199803983 64.8161306676714
"1207" 241.2 116.830836794793 62.2683519858833
"1208" 241.4 116.038314380807 58.8366075102008
"1209" 241.6 116.196440965865 54.3785557590277
"1210" 241.8 115.985480999245 49.7005625431065
"1211" 242 114.668751567191 45.9999535308196
"1212" 242.2 114.298105134946 42.0416313875096
"1213" 242.4 115.133149198586 38.1701056066168
"1214" 242.6 118.240237138586 36.2944153997887
"1215" 242.8 120.6451251488 36.5817919544684
"1216" 243 121.522379894664 38.4686459121674
"1217" 243.2 123.654143831148 41.2464617211346
"1218" 243.4 125.881617540221 44.7030155770096
"1219" 243.6 126.02304660395 47.2453947824263
"1220" 243.8 125.597713783935 50.7756861762859
"1221" 244 125.438861934104 53.4650398846278
"1222" 244.2 126.063370606821 56.8536949177909
"1223" 244.4 126.40821459479 60.4725282974158
"1224" 244.6 126.193194225821 64.1843478441496
"1225" 244.8 126.648560404587 68.6033471324566
"1226" 245 127.619130751333 71.1442648570306
"1227" 245.2 127.734543513666 72.1698966289294
"1228" 245.4 125.828818140535 74.1211145618008
"1229" 245.6 123.380985537777 77.3021081420831
"1230" 245.8 120.813878961226 81.1918174399142
"1231" 246 118.879160631866 85.4313576965243
"1232" 246.2 118.466136183712 89.7886433518046
"1233" 246.4 118.344553424577 94.2290532407287
"1234" 246.6 116.921132346106 96.4937879476232
"1235" 246.8 113.878295062637 98.5685284516618
"1236" 247 110.216422331061 101.781663021912
"1237" 247.2 106.648248385371 105.42801336426
"1238" 247.4 101.506469404624 108.391810219195
"1239" 247.6 96.6395306426767 109.913761041812
"1240" 247.8 91.4636679378083 109.749773312549
"1241" 248 87.1836933243791 108.923264645029
"1242" 248.2 84.3410996335778 106.447703941342
"1243" 248.4 80.5847319777422 104.465418725821
"1244" 248.6 76.4427180492646 102.203076646828
"1245" 248.8 74.2328002980366 99.3353607330503
"1246" 249 73.1543447907305 96.1662783633278
"1247" 249.2 71.2981826778505 93.2215740243294
"1248" 249.4 70.0444790083214 91.1613249477239
"1249" 249.6 70.0049844736257 89.8921929339283
"1250" 249.8 70.5172825937336 88.9000631669758
"1251" 250 70.2554423891964 88.4795399038096
"1252" 250.2 69.2738399676296 87.9274876076666
"1253" 250.4 67.1081112741813 87.4388823337047
"1254" 250.6 65.9838441837007 85.9595759374787
"1255" 250.8 66.8874046371851 82.5702048098732
"1256" 251 68.8998674341381 79.5714759134263
"1257" 251.2 71.2778033888214 77.8461388319335
"1258" 251.4 72.5603351087811 77.3211998507596
"1259" 251.6 74.6194633418814 75.3582667314796
"1260" 251.8 77.3046661912755 73.788142790831
"1261" 252 81.0574166080914 72.5384977267996
"1262" 252.2 84.4886548582614 72.6670231096096
"1263" 252.4 87.7778860421099 74.2129228189327
"1264" 252.6 91.5677370736868 76.7070342685673
"1265" 252.8 94.6547311397942 79.1258766930962
"1266" 253 96.9649960849388 81.9272888636474
"1267" 253.2 98.5249128206877 85.1513755688177
"1268" 253.4 101.557112673956 86.4963133030333
"1269" 253.6 105.147858274357 87.3404446445728
"1270" 253.8 106.587664029838 86.4261629966263
"1271" 254 108.090128128007 83.7872536486951
"1272" 254.2 108.458992816742 80.202399031521
"1273" 254.4 109.246192991979 75.6950586436977
"1274" 254.6 109.890784186983 69.9365269347008
"1275" 254.8 110.906463088571 65.0926097794433
"1276" 255 112.331926425191 60.0247990913896
"1277" 255.2 113.994966984581 55.7834614586596
"1278" 255.4 115.549999646515 51.3551376629349
"1279" 255.6 117.950006794883 47.9969837213539
"1280" 255.8 120.734349255347 47.1139831069248
"1281" 256 119.886841112345 46.7210895702543
"1282" 256.2 118.589478396504 46.9424730047596
"1283" 256.4 115.711904016102 46.3877720872142
"1284" 256.6 112.498475406102 45.9426972996771
"1285" 256.8 108.494128290622 45.0825509529637
"1286" 257 103.927781201918 44.4069382418412
"1287" 257.2 99.1124371862497 43.0207714050665
"1288" 257.4 94.7087171991804 41.4436072415715
"1289" 257.6 90.8024401878833 39.0682206285814
"1290" 257.8 86.3750622172606 35.0057175496785
"1291" 258 83.224638214628 29.1701094641087
"1292" 258.2 83.1119280099633 23.3145743467596
"1293" 258.4 84.5021936071 19.2010202475882
"1294" 258.6 86.145669642128 18.6139795380615
"1295" 258.8 89.0942404734429 17.3055954101882
"1296" 259 92.3337990900434 15.0968605945447
"1297" 259.2 95.6639900032532 12.4070299213232
"1298" 259.4 99.9902563324677 11.335283616203
"1299" 259.6 102.374846768251 12.988697631769
"1300" 259.8 105.039821975605 14.438672162313
"1301" 260 107.157333431139 16.2990572268179
"1302" 260.2 109.940575363211 18.0748930839196
"1303" 260.4 112.412288530735 20.7129604372943
"1304" 260.6 114.992197840814 22.9065572584739
"1305" 260.8 117.02809660825 25.4328844864824
"1306" 261 118.595561977526 28.4563764689717
"1307" 261.2 120.719948470253 31.5878795212142
"1308" 261.4 122.547932466614 35.2806027723025
"1309" 261.6 124.082299993586 38.8808043919052
"1310" 261.8 124.433690783465 41.8636156675172
"1311" 262 125.13043598305 46.0268021601107
"1312" 262.2 126.754032259901 49.9297144779496
"1313" 262.4 127.926339539471 52.9366149563025
"1314" 262.6 126.458568976424 56.1141298529361
"1315" 262.8 124.704572367752 59.7026625258524
"1316" 263 124.578432628111 63.8709587694131
"1317" 263.2 125.172949915637 68.5157717794553
"1318" 263.4 123.740552750029 72.8279360689491
"1319" 263.6 122.414399601357 77.0652618590168
"1320" 263.8 120.150668429719 81.2426368129067
"1321" 264 115.732007006801 82.5985299631096
"1322" 264.2 110.910520076665 84.0355151459159
"1323" 264.4 106.794890064106 84.0439979392028
"1324" 264.6 103.394647516859 82.4506139035894
"1325" 264.8 100.842536143691 79.0426610386996
"1326" 265 97.9915338450423 75.146969338381
"1327" 265.2 94.5224727099657 72.0595983691731
"1328" 265.4 90.6306102731514 69.2981001965596
"1329" 265.6 86.1001654273407 67.2661108984038
"1330" 265.8 81.5281417772185 66.4351075634361
"1331" 266 77.0095161676714 65.1808368511311
"1332" 266.2 74.2678430021491 62.5855888825169
"1333" 266.4 73.2805236289832 58.229491174289
"1334" 266.6 73.6895267725522 53.6645902000962
"1335" 266.8 76.0892381741186 50.1978614887407
"1336" 267 79.2956251669219 46.611240780582
"1337" 267.2 83.2136154545243 45.0281870000709
"1338" 267.4 87.8640560984378 45.8781764054329
"1339" 267.6 92.0625017695472 47.0748174707305
"1340" 267.8 95.8240132341597 47.8932400968478
"1341" 268 99.4567411350992 47.3030941686485
"1342" 268.2 103.571428615071 46.1301480744453
"1343" 268.4 107.688508334448 45.8087657576507
"1344" 268.6 110.719146152586 48.4669732164453
"1345" 268.8 112.553206372295 52.2513767254198
"1346" 269 114.940268393214 56.2971920652739
"1347" 269.2 116.812189449043 60.2518905603173
"1348" 269.4 119.171484063562 63.7983223062692
"1349" 269.6 120.009389785513 68.0731761678773
"1350" 269.8 118.870945411768 71.4004560145475
"1351" 270 117.772332998359 76.2453348101358
"1352" 270.2 117.006848450765 82.0942049452188
"1353" 270.4 116.446793026885 85.602805436419
"1354" 270.6 115.860942358935 85.934655330307
"1355" 270.8 116.176490622353 88.4211192752596
"1356" 271 118.715353771421 90.8436280057996
"1357" 271.2 120.221622857693 90.6917721842742
"1358" 271.4 121.316462709243 90.4000021534453
"1359" 271.6 121.70174689225 89.2675435634923
"1360" 271.8 122.010482206303 87.6975234198859
"1361" 272 122.636408899395 86.4470365981125
"1362" 272.2 123.892643330307 83.9574777867008
"1363" 272.4 124.948210928081 81.7263799323615
"1364" 272.6 126.208380016117 79.5329655432642
"1365" 272.8 127.570767071877 77.9414682526485
"1366" 273 127.347697123357 77.0059139189025
"1367" 273.2 126.652494453647 75.3148348298505
"1368" 273.4 125.20734611904 73.0897612689784
"1369" 273.6 124.200820460039 69.5736612975338
"1370" 273.8 123.741648707626 67.0407116847992
"1371" 274 122.463916238285 65.8034500408373
"1372" 274.2 122.055066370196 65.9778611406346
"1373" 274.4 120.100222261023 64.9180510201442
"1374" 274.6 117.928861091827 62.1715783519433
"1375" 274.8 116.607086527082 59.167758221328
"1376" 275 115.198279199042 56.3355936735831
"1377" 275.2 115.245168435551 53.0299024996696
"1378" 275.4 115.829374721051 49.1936145582196
"1379" 275.6 116.139192506007 46.5236871370177
"1380" 275.8 114.19405532266 43.0630378017008
"1381" 276 111.124566768491 40.1773642186696
"1382" 276.2 107.06879822995 37.8469515766384
"1383" 276.4 103.281531213421 35.2923787288664
"1384" 276.6 99.2280092842559 32.3240814206625
"1385" 276.8 95.930741446353 29.1629393191868
"1386" 277 94.2863903949592 24.8141696192902
"1387" 277.2 94.2228426647051 20.7746587908784
"1388" 277.4 95.6583116116847 18.9446623411747
"1389" 277.6 95.1289191876531 17.3267911030861
"1390" 277.8 95.6419047971408 13.5058215092448
"1391" 278 97.2017339874384 11.1111541607596
"1392" 278.2 96.2729070344152 10.8433929465721
"1393" 278.4 93.7430169884244 8.3924948452302
"1394" 278.6 90.1869916232171 7.02738206794407
"1395" 278.8 85.8904503504945 5.96938986594231
"1396" 279 81.3222567908514 5.10161883724962
"1397" 279.2 77.2134890459849 3.45280894378846
"1398" 279.4 73.23177489712 3.6355824686334
"1399" 279.6 69.0584217784426 4.43795246659466
"1400" 279.8 65.5946036465451 4.61314038870698
"1401" 280 62.2939446849031 4.33975985489822
"1402" 280.2 58.9378234526469 3.40624484822188
"1403" 280.4 56.8957805964777 4.49826356794711
"1404" 280.6 53.6994886737684 6.5555253485778
"1405" 280.8 51.4037479822673 9.51311909801734
"1406" 281 50.0225317471333 12.6730527522338
"1407" 281.2 49.6020928739757 16.2571414415468
"1408" 281.4 48.3963905400714 20.1477067045575
"1409" 281.6 46.6080039518061 22.7396411769025
"1410" 281.8 43.6585417631594 23.2617889192541
"1411" 282 39.4787124638137 23.5501306039142
"1412" 282.2 35.3086272860318 22.7374376642745
"1413" 282.4 31.2407664797899 20.8138941516528
"1414" 282.6 28.8980631809896 20.1716625522414
"1415" 282.8 28.6859530450921 20.3379998245328
"1416" 283 26.6284401661606 22.0124820096606
"1417" 283.2 25.0281391200714 24.5519557153534
"1418" 283.4 22.9288912008414 28.1466094459396
"1419" 283.6 21.8495543839102 32.2682161990822
"1420" 283.8 20.5208253479152 36.9217124131971
"1421" 284 19.335872748533 41.348644322353
"1422" 284.2 19.0864441853738 46.2948644867247
"1423" 284.4 19.6258014262005 50.5942857714693
"1424" 284.6 21.5068407531745 53.4952197946978
"1425" 284.8 23.4943466729168 56.739471881873
"1426" 285 25.3380406622005 58.6559137255016
"1427" 285.2 26.531580385265 60.9089816939532
"1428" 285.4 28.5055574861429 64.0553455582494
"1429" 285.6 30.9107718560089 67.8643606042284
"1430" 285.8 33.4627403060109 71.6286308600626
"1431" 286 35.4071231284225 76.0864943679298
"1432" 286.2 36.8555184786232 80.1235993505527
"1433" 286.4 40.4478347703295 82.9119911851145
"1434" 286.6 45.0858882555714 85.4484233463208
"1435" 286.8 48.6956681459767 86.2667304820649
"1436" 287 52.3249661411149 86.4229644436944
"1437" 287.2 57.0233794155553 87.2129220468241
"1438" 287.4 62.2422983102737 89.4298050341192
"1439" 287.6 64.6724257369233 92.52017983813
"1440" 287.8 64.9302287023043 96.9121174795815
"1441" 288 66.2218067147178 99.0033274386255
"1442" 288.2 66.7564461963407 100.539654787298
"1443" 288.4 68.0671338239955 103.987628528139
"1444" 288.6 68.577630435108 109.352803016711
"1445" 288.8 69.3253244872819 114.474669761944
"1446" 289 69.3714460361372 119.717152481825
"1447" 289.2 66.5396059684085 122.906794427939
"1448" 289.4 63.6585122550385 122.83793132543
"1449" 289.6 60.4137302055048 122.38297800566
"1450" 289.8 56.2885252687308 123.19316298621
"1451" 290 52.8136802599702 122.075838329823
"1452" 290.2 48.1946164816257 121.017014554181
"1453" 290.4 42.7420244836257 119.886141342892
"1454" 290.6 38.026142419951 117.859015918507
"1455" 290.8 33.0561071599839 115.484475451047
"1456" 291 29.4059887531854 112.29469680719
"1457" 291.2 25.5010680178572 108.32308006796
"1458" 291.4 21.6470805208975 103.968908776803
"1459" 291.6 17.7231857290227 100.409222239504
"1460" 291.8 16.1901465958407 98.1528974841442
"1461" 292 14.9168764864176 93.2994914199904
"1462" 292.2 13.5582223814214 88.0803322753846
"1463" 292.4 12.123984219469 83.3884988640247
"1464" 292.6 11.5659942802888 78.464212148477
"1465" 292.8 11.7145031577956 74.3531633198286
"1466" 293 11.0807549855048 69.852014304293
"1467" 293.2 10.4576016143048 66.2342627881596
"1468" 293.4 11.1068203477691 64.2875123339457
"1469" 293.6 11.8308967472439 64.1150041248975
"1470" 293.8 12.0066737203727 64.3138117109524
"1471" 294 12.6657214681051 64.3330031813664
"1472" 294.2 12.4075329224534 63.8210021671079
"1473" 294.4 10.3188211719784 62.9334217962363
"1474" 294.6 7.81887291910085 61.8721891897596
"1475" 294.8 6.39484358193254 62.5140948614818
"1476" 295 6.66789504055257 62.5470270583351
"1477" 295.2 8.12510392627143 61.7013686384438
"1478" 295.4 9.3350036102997 61.297860788314
"1479" 295.6 9.79270925161982 62.345417220308
"1480" 295.8 11.7899112525277 61.5381769661188
"1481" 296 14.6872904474796 61.2455915184637
"1482" 296.2 17.2465900781926 60.4087229392142
"1483" 296.4 19.3887600784082 59.0915792277086
"1484" 296.6 21.7510762525866 58.5715220279111
"1485" 296.8 24.3855122060214 59.4172245544696
"1486" 297 25.9545503818675 59.957605915381
"1487" 297.2 29.3624484593586 60.3001665557299
"1488" 297.4 33.2490288761597 60.6541381762008
"1489" 297.6 36.8246121926676 60.2556354724038
"1490" 297.8 40.3129610864538 60.5586796328184
"1491" 298 43.9116914639229 61.1832242414032
"1492" 298.2 48.1062744935306 61.7741591101065
"1493" 298.4 51.9127559918429 61.8425152197025
"1494" 298.6 56.5678600445572 62.1837658753596
"1495" 298.8 60.8885772804827 63.6132816501802
"1496" 299 65.5078647665992 65.1790852626207
"1497" 299.2 70.6347908600615 65.1203504294923
"1498" 299.4 75.8373943504143 64.3499656895311
"1499" 299.6 80.4220227242429 62.3098802481025
"1500" 299.8 85.1194884491649 61.2473371917689
"1501" 300 90.1689770800054 59.9125873935332
"1502" 300.2 95.2245335817185 59.2184416837302
"1503" 300.4 100.25112832159 59.5488363101087
"1504" 300.6 105.634181672516 62.0380749251485
"1505" 300.8 111.192425925017 65.0230435103542
"1506" 301 114.313405775757 67.2357592775882
"1507" 301.2 114.831718392454 69.9594369851126
"1508" 301.4 116.557499761329 72.5622369028453
"1509" 301.6 119.63648909076 73.6395979760992
"1510" 301.8 121.77045305162 71.8686078527596
"1511" 302 123.856369083821 69.0774000442596
"1512" 302.2 126.192284247184 66.0629441432736
"1513" 302.4 126.469508009504 65.3142694664893
"1514" 302.6 125.737884247757 66.3455401758739
"1515" 302.8 125.22906293766 66.5572944989655
"1516" 303 124.208242506606 65.5715196400764
"1517" 303.2 122.673454938359 63.1925230170362
"1518" 303.4 120.807120765279 59.7834428444626
"1519" 303.6 118.87534229013 58.0309374040537
"1520" 303.8 117.262296010252 57.5493388975256
"1521" 304 115.815000435814 57.4100041820689
"1522" 304.2 112.912427065644 55.4465502610023
"1523" 304.4 111.796136712895 52.4599768122596
"1524" 304.6 112.119502528603 48.1392844924159
"1525" 304.8 113.473076036201 44.1188092915096
"1526" 305 114.468975927601 40.573478990289
"1527" 305.2 114.149404101959 38.1873271070963
"1528" 305.4 114.243434266266 34.9331580355169
"1529" 305.6 116.6848624381 32.6331639220962
"1530" 305.8 119.512271063437 32.7679807572115
"1531" 306 121.03667956299 34.5191475049433
"1532" 306.2 121.400967418527 36.1568295688289
"1533" 306.4 122.076487267331 37.5912777281896
"1534" 306.6 123.247820869759 40.7717941141659
"1535" 306.8 125.827606015713 43.9148882295898
"1536" 307 126.073278198798 45.8273564457701
"1537" 307.2 125.246780043311 48.8781431640496
"1538" 307.4 124.975574315362 52.7635965663725
"1539" 307.6 124.387374453288 56.5065924003679
"1540" 307.8 124.601530162265 60.9316303174127
"1541" 308 125.49174926398 65.0965839718616
"1542" 308.2 124.588743630137 68.7443742389987
"1543" 308.4 123.833000832401 73.5511219549996
"1544" 308.6 123.455856527267 78.2446874498318
"1545" 308.8 123.961526215211 82.1856908546896
"1546" 309 124.491577505357 84.394732463131
"1547" 309.2 122.937900439092 85.7691038005328
"1548" 309.4 120.595074138781 88.5656003996306
"1549" 309.6 119.053942145491 92.5105632737596
"1550" 309.8 117.459906386459 96.6993620827188
"1551" 310 115.259488374132 100.315716610002
"1552" 310.2 112.667641744126 102.927838723628
"1553" 310.4 108.925241772528 106.73048293314
"1554" 310.6 104.918908246761 110.394885960139
"1555" 310.8 100.887011202846 113.449856660856
"1556" 311 97.0929478017128 117.360497301912
"1557" 311.2 94.8911528481404 117.77692553707
"1558" 311.4 90.552377431441 120.209561288444
"1559" 311.6 87.0327282158693 121.236110631004
"1560" 311.8 82.1897804811645 122.015245056957
"1561" 312 76.9056572724714 122.96718429116
"1562" 312.2 71.1340700963571 123.92787907176
"1563" 312.4 68.6921496437381 124.264458824723
"1564" 312.6 69.9112978819335 123.972645836932
"1565" 312.8 69.6382206143818 123.292191006311
"1566" 313 65.9225791050714 122.61666051986
"1567" 313.2 61.4360771549546 121.478090521019
"1568" 313.4 56.342545951791 120.481220308796
"1569" 313.6 50.2542717903552 119.473525441476
"1570" 313.8 44.3389916120841 118.644550779544
"1571" 314 37.9472974160846 118.005530557641
"1572" 314.2 33.42820809759 115.35952021776
"1573" 314.4 28.9740938554662 111.384525988641
"1574" 314.6 24.1353520786407 107.328431417775
"1575" 314.8 19.8486825282792 102.995928034292
"1576" 315 16.780830567112 97.8263141598407
"1577" 315.2 15.0209018221548 93.0893602418013
"1578" 315.4 13.5049946976314 89.2026574616396
"1579" 315.6 13.5533539957089 85.0473279764971
"1580" 315.8 12.9644025747676 80.3876665982786
"1581" 316 12.1518526160836 77.4731884778815
"1582" 316.2 13.2902932918645 74.0263659340699
"1583" 316.4 14.4691514414048 73.4308187347263
"1584" 316.6 15.8908902502287 73.0501486548944
"1585" 316.8 15.8755739805714 74.1822502056525
"1586" 317 15.5189237014085 73.7415688279956
"1587" 317.2 14.2787434668714 73.0599304741714
"1588" 317.4 12.2451492063929 71.8454250636525
"1589" 317.6 9.85824923992144 69.3993626193796
"1590" 317.8 8.38930168287555 65.8579081318421
"1591" 318 6.51882023643065 61.9994919617887
"1592" 318.2 5.85974869411267 58.7309929650895
"1593" 318.4 7.14709932980478 55.506504404793
"1594" 318.6 9.89263868793315 52.2169028022171
"1595" 318.8 12.5734474134263 48.9693966046306
"1596" 319 14.2128330141484 46.3775262671332
"1597" 319.2 15.9258988665883 44.259937776209
"1598" 319.4 17.3795944177097 43.5863943433766
"1599" 319.6 19.3365536416396 43.4726417333051
"1600" 319.8 21.4773250301884 43.6941203251
"1601" 320 25.0281391200714 42.7007111958487
"1602" 320.2 28.9145610760927 41.3862983320256
"1603" 320.4 31.8334094708779 41.6615832125338
"1604" 320.6 32.5376240816027 42.6907494825096
"1605" 320.8 35.3631699027312 44.2442831500792
"1606" 321 38.9217629611291 46.3507768950865
"1607" 321.2 42.4559764585563 46.7457705517293
"1608" 321.4 46.300120927395 45.8084255093773
"1609" 321.6 48.7895706433286 43.4075613217025
"1610" 321.8 51.2092356184048 41.2695742593657
"1611" 322 54.6501797296143 38.5521579711025
"1612" 322.2 58.1919500189582 35.8792961139389
"1613" 322.4 62.5708827876195 34.8389171410673
"1614" 322.6 66.9336297136472 34.9672276642748
"1615" 322.8 72.0255496215568 35.9276321655266
"1616" 323 77.0090020147249 36.203103334017
"1617" 323.2 80.6877663471804 36.0218644203636
"1618" 323.4 83.8196922957858 34.9987000567596
"1619" 323.6 86.5936538424826 32.5502508685166
"1620" 323.8 90.4030694147734 29.4125395276731
"1621" 324 94.2536918414972 30.334047449324
"1622" 324.2 97.7873452404015 33.2693990347402
"1623" 324.4 101.200238397454 36.9040525826714
"1624" 324.6 103.82320775495 40.8761693533051
"1625" 324.8 106.790290697924 45.2509476160243
"1626" 325 109.550804913245 48.4329480152019
"1627" 325.2 111.240295251714 53.8337226582086
"1628" 325.4 112.234204646526 59.1065527001536
"1629" 325.6 112.640535713786 64.9397358444168
"1630" 325.8 111.53560831911 70.1010093479135
"1631" 326 109.052581809251 77.1537273822496
"1632" 326.2 107.064102752039 82.9161790437919
"1633" 326.4 106.143859584146 86.2982626905003
"1634" 326.6 103.997781182015 85.4469781854414
"1635" 326.8 101.021523402756 87.7945792009553
"1636" 327 97.3199220386099 90.5717687878146
"1637" 327.2 96.3569446449286 94.7500207015096
"1638" 327.4 97.4798346482273 96.2838783298895
"1639" 327.6 100.186957059281 97.7638911123643
"1640" 327.8 103.289652351106 98.6624324922823
"1641" 328 107.296023477416 99.7538258786562
"1642" 328.2 111.810900967605 100.438458940693
"1643" 328.4 113.937562366963 98.1705908369009
"1644" 328.6 116.189719931354 94.4833178320422
"1645" 328.8 118.296371462886 89.9850254484709
"1646" 329 120.512086163765 85.4881652705045
"1647" 329.2 123.269326845479 81.3633779685557
"1648" 329.4 125.464301336903 79.4978687524979
"1649" 329.6 126.353619126443 76.1194040634453
"1650" 329.8 127.294198379264 72.7561520172692
"1651" 330 127.399626570957 69.0644176823596
"1652" 330.2 127.406036724683 64.7446943130703
"1653" 330.4 127.348242600748 60.6426831509949
"1654" 330.6 127.208324949636 56.2396436604725
"1655" 330.8 126.623313740227 51.6955299683421
"1656" 331 126.820242305591 48.1225697014696
"1657" 331.2 127.144250586223 46.9267368085172
"1658" 331.4 125.717810679777 43.883981274789
"1659" 331.6 123.373348854307 40.8178528613479
"1660" 331.8 120.96136664924 37.9152326459774
"1661" 332 117.969367283783 35.6965020088846
"1662" 332.2 115.30519276763 35.2812573451714
"1663" 332.4 114.375067404131 35.7557902705319
"1664" 332.6 112.651133560235 35.8544761575147
"1665" 332.8 110.556734155755 34.2091604963106
"1666" 333 108.892858606247 31.6286395140586
"1667" 333.2 109.210733233656 28.1340938655911
"1668" 333.4 110.857287475314 24.8095129897899
"1669" 333.6 112.879060855044 22.5212077862041
"1670" 333.8 112.583456535945 22.9994684754004
"1671" 334 111.579691284243 21.4080217705882
"1672" 334.2 109.928851897011 18.4992982965778
"1673" 334.4 107.222068781351 15.8626986161596
"1674" 334.6 104.822928302231 13.0818766971796
"1675" 334.8 102.911491885155 11.9081269329541
"1676" 335 98.9798366562884 8.75595775191999
"1677" 335.2 95.7279183004881 6.56372128412072
"1678" 335.4 94.4952303102773 6.72006116517137
"1679" 335.6 91.7250233813214 6.89318477944961
"1680" 335.8 87.372479388997 6.18476215040855
"1681" 336 82.3121486384184 7.07734885611675
"1682" 336.2 79.6563443756472 8.34945172021416
"1683" 336.4 78.8714813094529 9.44084615548126
"1684" 336.6 77.8622950649777 10.3281554586659
"1685" 336.8 76.4025245123061 11.0952573910861
"1686" 337 72.693380157533 10.9656375768256
"1687" 337.2 71.2177254374757 9.06436050801493
"1688" 337.4 69.7189746432073 6.21819019029359
"1689" 337.6 69.5390942057857 5.6919453790739
"1690" 337.8 68.5871767504873 5.82823263511605
"1691" 338 67.4486689937245 7.3754132874943
"1692" 338.2 66.4740081402299 9.79235185289822
"1693" 338.4 64.7844166977219 13.3572288118082
"1694" 338.6 63.9549398796027 16.8274503848534
"1695" 338.8 63.3681084841597 21.0693894064067
"1696" 339 62.5700750614832 25.6552178304949
"1697" 339.2 61.0674278391685 29.1440329669052
"1698" 339.4 57.8485486464945 32.1425804387596
"1699" 339.6 53.8725868324351 33.7909469951536
"1700" 339.8 49.3578967182902 34.4185507593534
"1701" 340 46.0447284130429 35.918593128531
"1702" 340.2 42.4219832191005 38.7408973850217
"1703" 340.4 39.9012984809526 42.2803911620566
"1704" 340.6 38.9326502313189 46.3964107722648
"1705" 340.8 39.3639813032629 50.841324881749
"1706" 341 41.8436437501333 54.7599962890792
"1707" 341.2 45.7037987498503 57.7128401656442
"1708" 341.4 50.973771211395 59.2146233419949
"1709" 341.6 56.4238176482381 60.8624499308707
"1710" 341.8 61.3085775108822 63.4441076035975
"1711" 342 67.2579077576429 65.051013232131
"1712" 342.2 73.7906393988888 64.8506426025865
"1713" 342.4 80.0500833047412 63.3553627992785
"1714" 342.6 86.1231342214715 61.7015638619311
"1715" 342.8 92.9687581463639 59.2255020137313
"1716" 343 97.9951367536846 55.051550187769
"1717" 343.2 102.525559833969 51.4486872193951
"1718" 343.4 107.684142884902 48.6730463410521
"1719" 343.6 113.308200040071 47.4024195406453
"1720" 343.8 116.894104856139 48.4663249986528
"1721" 344 119.587953953414 51.1598859991311
"1722" 344.2 123.63278396221 54.490273964954
"1723" 344.4 124.570720333913 57.3926316430764
"1724" 344.6 124.550925445471 57.4989878525882
"1725" 344.8 127.139979332957 60.2586670679025
"1726" 345 126.742495104326 60.3975888380992
"1727" 345.2 127.282963643004 59.5478470880481
"1728" 345.4 127.11914209663 57.3474542334361
"1729" 345.6 127.273879450319 53.3899509543042
"1730" 345.8 126.919395094603 48.8289724683534
"1731" 346 126.404649362829 45.4436003126687
"1732" 346.2 125.399272863475 41.1827982156635
"1733" 346.4 123.731738409581 36.7811783456296
"1734" 346.6 121.748020657438 32.7402832391061
"1735" 346.8 119.248928845511 28.3958707944196
"1736" 347 116.366403593307 24.4744136599011
"1737" 347.2 113.574338459021 21.2179228999096
"1738" 347.4 111.127667410266 17.9968476617014
"1739" 347.6 108.899050213473 16.3599109438811
"1740" 347.8 105.240589430786 13.8448686522739
"1741" 348 102.096049916903 11.0638352715914
"1742" 348.2 98.1424409114351 8.9592293246081
"1743" 348.4 94.9690972252583 6.74325669907737
"1744" 348.6 91.805375378518 6.38078481991495
"1745" 348.8 88.3071154738859 6.14038177966683
"1746" 349 85.5810222609199 7.00400694148689
"1747" 349.2 85.1020317161122 7.7529615672392
"1748" 349.4 85.3148038640495 7.92262901279258
"1749" 349.6 85.4551326909805 8.5028796335778
"1750" 349.8 83.6232181581027 8.64044841166586
"1751" 350 82.2204365056868 7.35768227516621
"1752" 350.2 80.7377450380126 5.65092547928903
"1753" 350.4 80.5223765518788 3.71120787775961
"1754" 350.6 78.8705759294538 3.06208978275961
"1755" 350.8 75.6665629533492 1.87203994192628
"1756" 351 72.1011750306831 1.44622687442951
"1757" 351.2 67.776310587908 1.53166904339423
"1758" 351.4 64.0838272705811 2.16830409810577
"1759" 351.6 60.5486680882836 3.34534131512325
"1760" 351.8 57.574020635715 5.16111918698733
"1761" 352 54.6433488404675 7.01978208871011
"1762" 352.2 52.4734046176033 7.69706920152557
"1763" 352.4 50.3394173711048 6.57165494972628
"1764" 352.6 50.0441518581484 5.49378603095192
"1765" 352.8 49.0494426841321 6.02049467633537
"1766" 353 46.8346887703362 8.36576645308314
"1767" 353.2 44.2447115077209 11.2075180841411
"1768" 353.4 43.1615671932972 14.7964697968886
"1769" 353.6 41.6084698895 18.5111004437596
"1770" 353.8 40.9201561510611 22.2452024747905
"1771" 354 40.8980065679396 25.8982070281772
"1772" 354.2 39.9756206424083 30.4207092814964
"1773" 354.4 37.7233154386472 33.2991908625778
"1774" 354.6 34.3442820195114 33.6770956153396
"1775" 354.8 29.8234990468839 34.2359862951346
"1776" 355 27.2838245001964 33.4286456644784
"1777" 355.2 25.4732486709286 31.1039914867596
"1778" 355.4 24.6840435085471 28.3726537938179
"1779" 355.6 26.4256521951891 28.148594983642
"1780" 355.8 28.3201927850293 26.6899884407596
"1781" 356 31.5396050105402 24.5032718582284
"1782" 356.2 34.8893806127725 21.4140636356256
"1783" 356.4 37.7043905921135 17.2073979961175
"1784" 356.6 40.3625182876991 13.108228129632
"1785" 356.8 43.6954772960814 9.43253476708961
"1786" 357 46.1521129284477 6.09816293204674
"1787" 357.2 49.6209767923695 5.52374532764423
"1788" 357.4 54.731253254949 5.50754285086165
"1789" 357.6 59.9714644101115 5.12888179723961
"1790" 357.8 64.8063636592364 3.63090460827508
"1791" 358 70.4844011232002 2.85514322177942
"1792" 358.2 75.9283664828446 2.78370511521322
"1793" 358.4 81.4811284446027 3.26899617554086
"1794" 358.6 84.1962369915866 3.8961081836081
"1795" 358.8 87.1614409482127 5.95489868439005
"1796" 359 91.4667872696149 8.35522450959657
"1797" 359.2 95.669409356551 10.260676983229
"1798" 359.4 100.689879628401 11.1191844877081
"1799" 359.6 102.532839663071 12.9968100921755
"1800" 359.8 104.538200245923 16.7377650523128
"1801" 360 106.496787496538 20.817633407993
"1802" 360.2 107.60424741805 25.4677128788979
"1803" 360.4 109.519946837651 29.6032304511196
"1804" 360.6 111.149882374196 33.7775466405409
"1805" 360.8 112.534782735391 38.0012165217171
"1806" 361 115.516526293878 41.6289777414025
"1807" 361.2 118.847341117405 43.9289914243354
"1808" 361.4 122.708201285091 44.6712023634428
"1809" 361.6 123.989873269339 44.2683741309246
"1810" 361.8 123.134225203134 46.2081581597909
"1811" 362 120.747395324164 49.2023097215387
"1812" 362.2 117.887433146617 53.2605557960929
"1813" 362.4 116.300835216195 57.9520512510895
"1814" 362.6 113.742181852157 62.8180469853311
"1815" 362.8 111.213545879668 67.9252154256346
"1816" 363 110.036901917745 72.4933036827992
"1817" 363.2 111.305971854257 77.3332453411823
"1818" 363.4 113.874231018911 81.5547480663496
"1819" 363.6 115.477925474448 82.2262189607002
"1820" 363.8 116.947156080641 82.0571654718796
"1821" 364 119.197698448168 82.0023399589327
"1822" 364.2 122.30209186746 82.7377297323707
"1823" 364.4 122.656725359194 85.8785359446558
"1824" 364.6 121.373000614314 89.241368504396
"1825" 364.8 119.321519583965 93.3267947506639
"1826" 365 115.806006469631 96.4792713065896
"1827" 365.2 113.272921882734 100.625950587553
"1828" 365.4 110.090231611667 105.089643293462
"1829" 365.6 106.756434734538 110.019442022893
"1830" 365.8 102.277669101589 111.648355384966
"1831" 366 96.5210074601484 112.563319193144
"1832" 366.2 90.4644360408315 113.88472390592
"1833" 366.4 84.8672109147011 116.013446594945
"1834" 366.6 79.502442480469 118.656727312362
"1835" 366.8 73.6908293506692 123.397295585412
"1836" 367 71.6659760096314 122.79062416932
"1837" 367.2 66.898923856181 120.451095850595
"1838" 367.4 61.6038896021347 117.574738425506
"1839" 367.6 56.6370239168397 114.430173091504
"1840" 367.8 51.8286024673839 111.794239080972
"1841" 368 45.9724469169004 109.139943944352
"1842" 368.2 40.9769707142215 105.621125997522
"1843" 368.4 37.778673129 101.222655420224
"1844" 368.6 34.2299746691919 97.8458447726632
"1845" 368.8 30.4474836058885 95.0943699348328
"1846" 369 26.2099817206232 92.5598067154493
"1847" 369.2 21.3398970284811 90.5960559285066
"1848" 369.4 17.9075958431801 87.4178084805966
"1849" 369.6 16.6454582327807 82.9187112374108
"1850" 369.8 16.8834903192912 78.5281315175069
"1851" 370 16.7000920714544 75.0838140765043
"1852" 370.2 17.3285998701484 72.433554590386
"1853" 370.4 18.9955742154519 69.5614163629227
"1854" 370.6 20.8351124468374 67.7170142494192
"1855" 370.8 21.8586521458645 67.8709357228631
"1856" 371 22.3372495626169 67.495912321896
"1857" 371.2 22.6300488994422 65.838373684827
"1858" 371.4 21.6017228900357 63.2167909579739
"1859" 371.6 20.2165512408839 61.7058526779159
"1860" 371.8 21.2113247214714 62.0442054849346
"1861" 372 23.076504935544 62.3543912031882
"1862" 372.2 25.8402272899863 63.1469466401532
"1863" 372.4 30.2407541253745 64.4253870300929
"1864" 372.6 34.8612744684529 64.9946479848833
"1865" 372.8 39.2667354509832 65.9463598213184
"1866" 373 43.6526355018114 65.1541302780796
"1867" 373.2 47.4647151566597 63.0215100520831
"1868" 373.4 51.4251881755763 59.8025738266722
"1869" 373.6 54.8936380143238 55.9913005795446
"1870" 373.8 59.514681231411 53.5083637732407
"1871" 374 64.3004140793142 52.277845618614
"1872" 374.2 69.7011954003888 51.9681450248942
"1873" 374.4 75.1980355344015 49.9788331811771
"1874" 374.6 80.4909937088922 47.2437617809294
"1875" 374.8 86.0367469161181 44.8349624794979
"1876" 375 91.0250781147318 42.1916634000332
"1877" 375.2 95.464125604249 39.5243271490026
"1878" 375.4 98.9115096753888 35.8051044593942
"1879" 375.6 101.189711193604 31.2180421427035
"1880" 375.8 101.787929383178 25.9072654563033
"1881" 376 104.090723091071 20.8059238266714
"1882" 376.2 107.050006120598 16.7897783525543
"1883" 376.4 108.135821397933 18.5612303560467
"1884" 376.6 111.038253732102 20.1909393926384
"1885" 376.8 114.033914070281 23.2782237334396
"1886" 377 117.336406482439 26.818587308637
"1887" 377.2 120.046982737649 30.5124240682235
"1888" 377.4 122.102786190547 34.622083023423
"1889" 377.6 124.306808509557 38.7708648368624
"1890" 377.8 126.119194762991 43.2814469489596
"1891" 378 126.949666467302 48.0210076856827
"1892" 378.2 128.077125504292 51.2588105759156
"1893" 378.4 128.375853820259 52.4112929551346
"1894" 378.6 127.150643415946 55.4215781206971
"1895" 378.8 126.552858639684 59.3816952742494
"1896" 379 127.213607871161 63.5339315129596
"1897" 379.2 127.700075517786 67.3396181727882
"1898" 379.4 127.517985246981 71.8095971168505
"1899" 379.6 126.286705792972 76.0216782783933
"1900" 379.8 125.488483343477 80.6799039739972
"1901" 380 124.101735723731 85.0171439850796
"1902" 380.2 122.260888221606 89.163427591819
"1903" 380.4 121.057565212508 93.3723711275468
"1904" 380.6 118.217155633509 94.5431143087284
"1905" 380.8 114.753011283781 97.7705137725983
"1906" 381 112.477046653213 102.15420036339
"1907" 381.2 111.423663635233 104.43758478705
"1908" 381.4 108.232096537171 106.73923191616
"1909" 381.6 104.439903859416 110.372502577553
"1910" 381.8 100.226306698838 114.20409000866
"1911" 382 97.1681926972973 116.599126386276
"1912" 382.2 92.5165656230479 117.853661039254
"1913" 382.4 86.589661678136 120.221624142243
"1914" 382.6 81.7694363404263 122.973047293308
"1915" 382.8 78.8689657853485 122.584282822109
"1916" 383 73.4291662179643 122.388541875045
"1917" 383.2 67.3042733358571 122.59718697701
"1918" 383.4 61.1781159379805 123.243354535214
"1919" 383.6 56.2689531439254 123.528197368321
"1920" 383.8 51.2509269432056 121.706628614967
"1921" 384 45.275499067532 120.127121804983
"1922" 384.2 38.8904166599603 118.09543278113
"1923" 384.4 33.9194738067056 115.888313982955
"1924" 384.6 28.8026406354418 112.719773298093
"1925" 384.8 26.6126986341673 110.895721811047
"1926" 385 25.6982580946155 106.852254831524
"1927" 385.2 25.0448307282286 101.568542633702
"1928" 385.4 24.0731352378386 96.4372831470747
"1929" 385.6 22.4709554668741 92.8129156495885
"1930" 385.8 20.2615469270146 89.1558029373278
"1931" 386 17.4024767722192 87.7395452755096
"1932" 386.2 14.1575747558048 86.6598455108263
"1933" 386.4 11.1604906266778 87.1408374155468
"1934" 386.6 11.8369305286367 86.7616347541292
"1935" 386.8 12.5340910597192 86.9517519511233
"1936" 387 12.3125576239506 86.6770602178146
"1937" 387.2 12.159027611114 86.5400579020894
"1938" 387.4 12.1093079272417 86.5400579020894
"1939" 387.6 12.0444106556609 86.5168117691912
"1940" 387.8 12.0166331423367 86.5135069144433
"1941" 388 11.9093299470408 86.4538940281678
"1942" 388.2 11.9093299470408 86.4538940281678
"1943" 388.4 12.0417202319777 86.5102778831034
"1944" 388.6 12.0595882433693 86.3494657805788
"1945" 388.8 11.991335057265 86.1910845295338
"1946" 389 11.9767221035821 86.0718642122915
"1947" 389.2 12.0109791366281 86.0863017149967
"1948" 389.4 11.9870149504188 86.119141525728
"1949" 389.6 11.9870149504188 86.119141525728
"1950" 389.8 11.9868881557828 86.0943320419452
"1951" 390 12.0133213153214 86.1005220856346
"1952" 390.2 11.9993140301135 86.1273409121912
"1953" 390.4 11.9200105891652 86.0518382285096
"1954" 390.6 11.8804229263978 86.0289482746333
"1955" 390.8 11.8845676712033 86.0864340830234
"1956" 391 11.8866385903295 86.0612609105338
"1957" 391.2 11.8834976963214 86.0715939966183
"1958" 391.4 11.9145269678956 86.1035536811332
"1959" 391.6 11.9033900250392 86.0696366278887
"1960" 391.8 11.9258314851258 86.0800607543792
"1961" 392 11.9723986528106 86.0927608910205
"1962" 392.2 12.0866998825823 86.058893859977
"1963" 392.4 12.140194397526 86.093145743646
"1964" 392.6 12.2232028327048 85.9371606983929
"1965" 392.8 12.237562111776 85.168152458271
"1966" 393 12.5922440814435 84.0463652303526
"1967" 393.2 12.9235619167192 81.6363599141119
"1968" 393.4 13.2521157921276 78.8440746624001
"1969" 393.6 12.8970070855601 75.8385551110437
"1970" 393.8 12.612568142047 73.2792522982352
"1971" 394 13.549218485265 71.7304085164048
"1972" 394.2 14.1657541193462 71.9028470489794
"1973" 394.4 13.9330880812839 72.2726838668971
"1974" 394.6 14.1792641636377 72.6287798869042
"1975" 394.8 14.5575226066188 72.0366952752544
"1976" 395 15.2351107935048 70.6006638405263
"1977" 395.2 16.4679796525346 70.0647428308649
"1978" 395.4 17.1457800710146 70.2045051001233
"1979" 395.6 17.3103488043473 70.3241544543113
"1980" 395.8 18.1223601610069 69.9840714479209
"1981" 396 19.3306221501436 69.1623876711307
"1982" 396.2 19.6678958819786 68.3071578511204
"1983" 396.4 19.5504199700069 68.9580460719532
"1984" 396.6 20.0835525877236 70.0821219652161
"1985" 396.8 21.7026571872253 71.7300461055577
"1986" 397 24.8511069123442 73.1471737974566
"1987" 397.2 26.9353417703292 74.2214936486565
"1988" 397.4 29.4517081169451 75.4599391236227
"1989" 397.6 31.9392597356123 75.61627130328
"1990" 397.8 33.4556255364331 74.3545920463766
"1991" 398 34.8722137403674 72.5442205638821
"1992" 398.2 35.7695683239237 70.2974470091801
"1993" 398.4 36.8644718316577 67.0472272436907
"1994" 398.6 36.5809316341063 63.7893519354573
"1995" 398.8 35.4302565924464 61.2352420590409
"1996" 399 33.5223130489286 59.1236377132168
"1997" 399.2 31.5806256679326 57.2309948105096
"1998" 399.4 31.4323248614632 54.5712836057905
"1999" 399.6 32.3420395160598 51.933134451434
"2000" 399.8 33.9465841376669 48.8110579029506
"2001" 400 36.7332041234585 45.8117511618564
"2002" 400.2 40.5329739372414 43.7682855202096
"2003" 400.4 44.1507725840615 40.7649253521458
"2004" 400.6 47.8885510892773 37.6219008289067
"2005" 400.8 51.3848303851291 34.8351722289808
"2006" 401 56.0378087544114 33.0656263698496
"2007" 401.2 61.1231621901652 31.6395139151346
"2008" 401.4 66.1294854978527 31.1323904034159
"2009" 401.6 71.3436987105866 30.2975114293354
"2010" 401.8 75.9780085039805 29.632657138093
"2011" 402 79.6454655256939 30.5648260486678
"2012" 402.2 83.4090257458877 31.2245419901168
"2013" 402.4 86.2506890781976 30.2821953742548
"2014" 402.6 87.8762429784205 28.3985162568445
"2015" 402.8 89.8413326017926 26.727437561625
"2016" 403 92.6279808155767 27.7026126689596
"2017" 403.2 94.7316203758896 30.8876187884263
"2018" 403.4 97.3578902562002 34.5603846698388
"2019" 403.6 98.0920688605766 39.0205554701101
"2020" 403.8 99.1641175081951 44.18807086144
"2021" 404 99.7071888536123 49.1203304500249
"2022" 404.2 101.214318532603 54.3667612163221
"2023" 404.4 101.322994022178 59.3019577540256
"2024" 404.6 100.339085448133 64.6514744210045
"2025" 404.8 98.3191359149572 69.2424615027025
"2026" 405 96.0766112258791 74.1417694892884
"2027" 405.2 94.3022871646327 78.3743608416269
"2028" 405.4 91.5694588723473 83.3065163543113
"2029" 405.6 89.4385608501404 88.5352745264493
"2030" 405.8 88.6666101104276 90.3124537794582
"2031" 406 90.9614555169399 92.4695663414438
"2032" 406.2 94.5249388715836 94.8188905481743
"2033" 406.4 98.2394962159067 94.9711026879831
"2034" 406.6 102.48858161114 95.343078597396
"2035" 406.8 106.462167864805 97.7467825734263
"2036" 407 109.591005398092 101.754534838882
"2037" 407.2 109.827304255634 104.900604912072
"2038" 407.4 107.591268384108 107.357380039398
"2039" 407.6 103.320734730106 110.045705191794
"2040" 407.8 98.8737369201455 112.464934342278
"2041" 408 93.5901841413052 114.123666805721
"2042" 408.2 87.6112374542589 115.796052136647
"2043" 408.4 82.3930966629399 116.55526407697
"2044" 408.6 76.394476772659 114.773691137022
"2045" 408.8 71.590051575899 111.424521559104
"2046" 409 67.6574947407987 108.297410397839
"2047" 409.2 65.7694164084984 103.870859282434
"2048" 409.4 64.8039825739203 99.5617972778177
"2049" 409.6 64.2174566945471 96.4622675789304
"2050" 409.8 65.4465591687381 93.9674727758707
"2051" 410 67.3556321301868 90.0239416482981
"2052" 410.2 69.0831127262439 85.9746155585872
"2053" 410.4 72.0978559155048 82.4622151631596
"2054" 410.6 73.9542281195471 79.6770235711499
"2055" 410.8 75.3564287524048 76.3388678003263
"2056" 411 76.9843544765663 72.141638969007
"2057" 411.2 78.6692418132947 68.4200891966043
"2058" 411.4 82.6852505444675 65.8106007602151
"2059" 411.6 87.3359136991588 63.171685803245
"2060" 411.8 92.6874657875618 61.1731389336058
"2061" 412 97.3314017691181 58.4664424744979
"2062" 412.2 102.9890769527 55.8261177906168
"2063" 412.4 108.637120520804 53.6328882215418
"2064" 412.6 114.169200079288 52.9241574877407
"2065" 412.8 119.397305898217 55.113798460847
"2066" 413 120.760075770671 57.2801423234168
"2067" 413.2 120.161520558861 60.4468625095807
"2068" 413.4 119.587768491101 65.3099186208796
"2069" 413.6 119.669557371071 71.2287628734025
"2070" 413.8 119.68984231154 76.3231807796971
"2071" 414 117.20826216137 82.4525787708215
"2072" 414.2 112.875026182616 85.4923755535616
"2073" 414.4 108.054161812307 88.0431034434655
"2074" 414.6 104.167655606034 90.6209083749818
"2075" 414.8 102.537832879187 93.4093421745288
"2076" 415 101.927580898815 96.4736923997191
"2077" 415.2 102.497887150264 100.319953278221
"2078" 415.4 102.547629695616 105.244781294405
"2079" 415.6 104.408226507104 109.808149379216
"2080" 415.8 103.909897336036 109.197534873081
"2081" 416 101.880475977596 110.728062609935
"2082" 416.2 97.4789916377143 111.849645946938
"2083" 416.4 92.0321061724176 113.277349097644
"2084" 416.6 85.6540148198417 114.520929813949
"2085" 416.8 79.6104298820056 114.484918995023
"2086" 417 73.2654029957114 112.89287145676
"2087" 417.2 67.106781035139 111.973579884381
"2088" 417.4 60.7787140059129 110.312231225418
"2089" 417.6 54.9094694499028 108.131629333434
"2090" 417.8 49.0580217549751 104.917321658193
"2091" 418 43.9775792118862 102.131935926315
"2092" 418.2 40.0204209045895 97.7332266935307
"2093" 418.4 38.3663139017751 94.2848194000929
"2094" 418.6 38.4155507113514 90.9526798457596
"2095" 418.8 37.8135272533128 87.3355252198286
"2096" 419 36.7305928704009 84.0979927625596
"2097" 419.2 35.3611375360344 81.0908930839448
"2098" 419.4 35.4854316305214 77.7983016505846
"2099" 419.6 36.5795879447198 73.7004048505178
"2100" 419.8 39.1370350042973 70.3232880007919
"2101" 420 42.0805383951127 67.0102600489452
"2102" 420.2 46.4380134949677 64.9463145075898
"2103" 420.4 49.7851098584654 64.8699345739414
"2104" 420.6 54.2421626413286 64.2164328242739
"2105" 420.8 59.503946648042 63.487347743789
"2106" 421 62.6671906210903 62.9585434355426
"2107" 421.2 63.9635406943614 62.7277268389696
"2108" 421.4 66.0171108664792 61.5343956956625
"2109" 421.6 69.3005639638041 58.9042413058883
"2110" 421.8 73.2166498152947 57.6661560188567
"2111" 422 77.679253308042 58.8556992188773
"2112" 422.2 82.6771744628073 60.0595575282502
"2113" 422.4 87.7258008428146 61.9496069442092
"2114" 422.6 91.4329202385714 65.2733230573351
"2115" 422.8 94.1816857100907 69.6703444579615
"2116" 423 98.1249031413238 72.9460225599746
"2117" 423.2 102.58901334437 73.5276039070962
"2118" 423.4 107.502487798391 71.8880813956096
"2119" 423.6 113.28822717561 70.5391640620385
"2120" 423.8 118.973003722975 68.8202494143173
"2121" 424 123.156070523639 66.6781597008173
"2122" 424.2 124.65941171719 67.5381546605715
"2123" 424.4 125.530526578353 70.7682581499732
"2124" 424.6 125.288525269149 75.5061900317305
"2125" 424.8 125.722583606946 80.4410236948533
"2126" 425 123.632328809285 83.594327537779
"2127" 425.2 122.60083803165 88.2837795520017
"2128" 425.4 121.030697788834 91.9203342430483
"2129" 425.6 120.205603281781 94.4495418414048
"2130" 425.8 118.094922508362 95.0232784802112
"2131" 426 116.255196191371 97.9242081860596
"2132" 426.2 114.364010492551 100.025761136892
"2133" 426.4 110.9416562383 102.036175800386
"2134" 426.6 107.892489752015 104.832004931578
"2135" 426.8 104.108227399251 108.351962176456
"2136" 427 100.376840276107 111.849645946938
"2137" 427.2 96.6174646467538 115.475597806513
"2138" 427.4 92.9821487586381 119.04651099736
"2139" 427.6 88.1880130457767 120.868141356591
"2140" 427.8 83.5353167494048 122.14929549146
"2141" 428 78.3479558009747 123.659856116405
"2142" 428.2 75.3449583924931 123.719848453362
"2143" 428.4 71.526091060159 121.72087754876
"2144" 428.6 66.2800386587564 120.120312383006
"2145" 428.8 60.4433110209755 118.807848947088
"2146" 429 54.1828147012143 118.058839880344
"2147" 429.2 48.3323003990461 118.457210367317
"2148" 429.4 41.9623319824314 118.96861682596
"2149" 429.6 37.885427045669 116.610259961784
"2150" 429.8 32.627689217284 112.266472495085
"2151" 430 28.1168593887798 107.283409252468
"2152" 430.2 25.4117969792058 101.450953991163
"2153" 430.4 23.7506747091115 94.6760212386796
"2154" 430.6 22.8278816811753 89.5465383100973
"2155" 430.8 21.5330175332273 86.0868231647986
"2156" 431 21.810771170941 82.7737918487596
"2157" 431.2 23.2683078402937 80.4129252958337
"2158" 431.4 24.8286540469739 79.2733037803572
"2159" 431.6 26.3047380402381 78.861773462893
"2160" 431.8 27.1249415246179 79.3546000227712
"2161" 432 27.5596996905714 79.7440708797712
"2162" 432.2 28.1735396282345 79.6241579617161
"2163" 432.4 29.6402940055977 77.0465204042438
"2164" 432.6 30.7556517230126 73.1928087665596
"2165" 432.8 31.2283360964508 68.945338087001
"2166" 433 32.1790052038272 66.044659921341
"2167" 433.2 33.4680554574012 63.8678820563022
"2168" 433.4 33.8215255803381 60.2450664982929
"2169" 433.6 35.0791427137873 56.4048445077823
"2170" 433.8 37.4077485032857 54.3424192877596
"2171" 434 39.9499872069502 52.8592827919111
"2172" 434.2 43.0177980049014 52.1107512771496
"2173" 434.4 47.1469988799922 50.0312468310665
"2174" 434.6 51.2525101580714 49.5083986508773
"2175" 434.8 55.8274944916314 50.0115033579196
"2176" 435 61.5308315366143 50.1101693083596
"2177" 435.2 65.7953262508041 47.9335028092052
"2178" 435.4 68.667246370911 45.120043334269
"2179" 435.6 71.2345288491548 42.0560562340652
"2180" 435.8 72.5359469906009 37.9884616354949
"2181" 436 74.3711007723022 33.7304231634519
"2182" 436.2 78.1578428202601 32.2601565465332
"2183" 436.4 82.2536267069244 31.1039914867596
"2184" 436.6 86.9007093710609 32.4172598852754
"2185" 436.8 91.6601115718214 34.3292970212909
"2186" 437 96.9397169434735 35.6598636421823
"2187" 437.2 102.934112667253 36.9106479002142
"2188" 437.4 108.511418076195 37.5510056385431
"2189" 437.6 111.573284404344 36.3992215223354
"2190" 437.8 111.588982405936 35.6062241767402
"2191" 438 113.698895648194 32.6716729237407
"2192" 438.2 116.085676504254 30.1502872087212
"2193" 438.4 115.362009692651 31.0053255363196
"2194" 438.6 113.962784392714 32.655042092707
"2195" 438.8 112.897091913238 34.5529722981929
"2196" 439 111.639828425688 38.3078212389298
"2197" 439.2 111.097141528978 42.4229882683221
"2198" 439.4 110.671985735888 45.1342154544025
"2199" 439.6 111.660544960635 47.186928117132
"2200" 439.8 113.550970207601 49.3883499867196
"2201" 440 116.145227949395 52.8494476692596
"2202" 440.2 116.879760688865 56.9332471625857
"2203" 440.4 114.890031514295 60.2374199291479
"2204" 440.6 112.908343293551 64.4647668611896
"2205" 440.8 112.518551223474 69.4554946047493
"2206" 441 115.190642515571 73.3946977414127
"2207" 441.2 118.370072877043 76.6396258510096
"2208" 441.4 119.393524627761 76.8712286664586
"2209" 441.6 119.502084902561 79.1439234615196
"2210" 441.8 118.980808908166 81.7037719153175
"2211" 442 115.597816593344 82.9075495168202
"2212" 442.2 111.37051347138 86.1713035800362
"2213" 442.4 106.56474819406 88.4078418596801
"2214" 442.6 102.993123403162 90.5986154303051
"2215" 442.8 99.5936933119901 94.1590213196666
"2216" 443 95.0620804969805 97.6489231030437
"2217" 443.2 91.0987446267011 101.377035623241
"2218" 443.4 88.3097583662993 106.058233084342
"2219" 443.6 85.9045977961548 111.524314139801
"2220" 443.8 82.9551360024784 116.372446361353
"2221" 444 79.0866940716714 119.590242860465
"2222" 444.2 74.5347534304839 120.060758020797
"2223" 444.4 68.6438170409935 119.121033126708
"2224" 444.6 62.7350676175188 117.426448888681
"2225" 444.8 57.0057463263872 116.273410167299
"2226" 445 51.3047768098766 114.998711718201
"2227" 445.2 44.7257610932769 113.520648682883
"2228" 445.4 38.6140965473701 111.210222472838
"2229" 445.6 32.9776127766468 107.795960606705
"2230" 445.8 28.2810436017757 103.229240098802
"2231" 446 24.4738921312638 97.7434537626827
"2232" 446.2 21.3281659785714 92.7052987022596
"2233" 446.4 18.6475486603307 87.4811001080559
"2234" 446.6 16.8054356516589 82.5060306345721
"2235" 446.8 17.0050394658714 77.9306071917126
"2236" 447 18.7332031755365 76.469798442434
"2237" 447.2 20.7136675153048 75.9537243972929
"2238" 447.4 22.6498809081778 73.625370016249
"2239" 447.6 24.6025317918034 73.3341425208524
"2240" 447.8 26.763742259518 72.3904231757305
"2241" 448 28.82648376669 70.0657994528318
"2242" 448.2 30.5351732808779 67.069321808437
"2243" 448.4 32.7252075001642 63.6696440383885
"2244" 448.6 33.0401110355 59.8121308838695
"2245" 448.8 33.4060899995381 55.6190182079263
"2246" 449 34.4550090029424 50.8120544226951
"2247" 449.2 36.1723165965033 46.7654407970323
"2248" 449.4 38.1541356623693 42.9441817600256
"2249" 449.6 38.8103820274586 38.2526662491144
"2250" 449.8 37.4569673478517 34.4879653798146
"2251" 450 36.4998261807987 30.4824117351839
"2252" 450.2 36.8107025192033 26.0394437125838
"2253" 450.4 40.2382190780182 24.0258420466
"2254" 450.6 44.6246727670188 22.8936725083175
"2255" 450.8 49.4483633703189 21.1048960481101
"2256" 451 54.4129038831027 20.9168943833534
"2257" 451.2 59.7338871873414 21.9696016539196
"2258" 451.4 65.1394940840821 23.1557475788341
"2259" 451.6 70.2428950033395 23.7267977967802
"2260" 451.8 75.3787639986843 25.1111657193725
"2261" 452 81.0028906881114 26.4485165094196
"2262" 452.2 86.9196403074538 26.3997944688773
"2263" 452.4 92.876371507556 27.0995351151307
"2264" 452.6 99.2793810899502 28.4052338311839
"2265" 452.8 105.431787691463 28.8099947551514
"2266" 453 111.602497639943 28.6450550199576
"2267" 453.2 116.317747571435 29.3376034585475
"2268" 453.4 117.348468425314 33.7083319648808
"2269" 453.6 117.84022455789 38.4291908376081
"2270" 453.8 117.729992503211 43.5423924231496
"2271" 454 118.023340346638 49.427859195306
"2272" 454.2 118.306409371571 54.8789352642392
"2273" 454.4 119.097035211281 59.9819572971196
"2274" 454.6 120.849892519327 66.0503901522698
"2275" 454.8 122.588660725022 70.5343809565022
"2276" 455 123.894388857957 70.4071648274453
"2277" 455.2 125.771267464071 69.4575977856168
"2278" 455.4 126.717125259643 69.6022583896453
"2279" 455.6 126.217076872713 69.7816319397785
"2280" 455.8 124.486013635971 71.747439141693
"2281" 456 121.45431702645 75.2868763452644
"2282" 456.2 118.562843153656 78.8250972193735
"2283" 456.4 114.867381704261 82.6218982145296
"2284" 456.6 111.730981179454 86.5856342789724
"2285" 456.8 107.981151761544 88.483177818408
"2286" 457 106.033019312994 92.227311741396
"2287" 457.2 106.785007786756 96.1385109828007
"2288" 457.4 107.823152137321 100.870277025795
"2289" 457.6 109.114011985333 105.398507996305
"2290" 457.8 106.427548233071 108.28413298226
"2291" 458 102.736632553362 110.453395081132
"2292" 458.2 97.6366346036428 112.396759769867
"2293" 458.4 92.2611949277915 113.96781102208
"2294" 458.6 86.0222333327803 112.940528228291
"2295" 458.8 80.8222142076202 110.421473051162
"2296" 459 75.5841118417873 106.589049593271
"2297" 459.2 71.4736087922033 103.086195006144
"2298" 459.4 69.0167086912381 98.7334420778263
"2299" 459.6 66.8678117467793 95.5606889740855
"2300" 459.8 65.9978177933555 93.2895049877596
"2301" 460 65.3406111578301 89.9499043058975
"2302" 460.2 66.2762365499335 86.6640237422424
"2303" 460.4 68.137128512897 84.1776984263177
"2304" 460.6 70.3141987684852 81.4934623648286
"2305" 460.8 74.1014671020714 80.2286450855736
"2306" 461 77.1766640771339 77.3739406959783
"2307" 461.2 79.668146522829 73.253393122093
"2308" 461.4 81.3029330444849 68.0562873486635
"2309" 461.6 82.6119837495863 62.5830056383438
"2310" 461.8 84.7352017128896 57.6273502533657
"2311" 462 86.3812541227773 52.6547122407596
"2312" 462.2 87.6566589910611 47.6370962858008
"2313" 462.4 90.466805636984 43.1876714416431
"2314" 462.6 93.0544671720426 37.9734085575
"2315" 462.8 93.8826919291014 33.8913045866896
"2316" 463 91.6798527922364 29.3640873145947
"2317" 463.2 89.4617207990612 24.5677696893514
"2318" 463.4 87.1601958367773 19.645147939142
"2319" 463.6 85.2969171141375 14.8625668494106
"2320" 463.8 86.8449535431114 10.7255780123296
"2321" 464 89.5138911068078 8.09098469693234
"2322" 464.2 93.0881713808214 8.18637782117307
"2323" 464.4 97.1806267519271 9.49705844412044
"2324" 464.6 101.653638124497 11.5661795184428
"2325" 464.8 105.813382650879 14.6987799396635
"2326" 465 109.514311940146 17.9186075442809
"2327" 465.2 112.982342756381 21.0893975170996
"2328" 465.4 116.172031952269 24.6153813014923
"2329" 465.6 118.560155535981 28.7907706391233
"2330" 465.8 121.696395504439 32.8539608816474
"2331" 466 122.112601837708 34.585624905396
"2332" 466.2 124.038244625534 38.9032066357407
"2333" 466.4 126.448554834892 43.371098731137
"2334" 466.6 127.484694284647 48.48198516592
"2335" 466.8 128.755912464881 53.1584278824796
"2336" 467 128.347573068304 57.2539975391188
"2337" 467.2 126.420385559071 61.5858135596126
"2338" 467.4 126.251614854371 66.7353819574996
"2339" 467.6 126.86493310292 71.864673803699
"2340" 467.8 126.995504191241 75.3387931886296
"2341" 468 124.638261334617 76.1252489363354
"2342" 468.2 120.81505989166 79.0203619229655
"2343" 468.4 117.578514808732 82.8494172578858
"2344" 468.6 114.521600993893 85.8741341163636
"2345" 468.8 112.153171347319 88.2263838467596
"2346" 469 111.244452165623 92.4657965085872
"2347" 469.2 112.145688542662 96.6840975709301
"2348" 469.4 112.841387452603 100.693594577749
"2349" 469.6 111.041279923687 104.712556826584
"2350" 469.8 107.19378981043 108.419601106434
"2351" 470 101.264895650838 110.928207355893
"2352" 470.2 96.578803936684 111.628713966747
"2353" 470.4 90.8668288766528 110.322061885167
"2354" 470.6 86.2032181888546 107.587308617627
"2355" 470.8 82.559857714095 104.785768284383
"2356" 471 79.4600488932094 101.75937695838
"2357" 471.2 77.4447899644085 98.4313955155686
"2358" 471.4 75.0043313614805 95.5156849999301
"2359" 471.6 72.66877073525 93.553788783581
"2360" 471.8 69.8588312331514 93.3725921039196
"2361" 472 65.8416500958247 93.1934017892791
"2362" 472.2 62.6310753989617 92.0355988140035
"2363" 472.4 60.0715628970369 88.8755019417596
"2364" 472.6 59.0740185297344 84.5723595142315
"2365" 472.8 59.7566404847767 79.5924299010543
"2366" 473 62.232441086223 75.5469437244263
"2367" 473.2 64.7167174132061 70.9997882486827
"2368" 473.4 68.0169035247884 67.2757911428539
"2369" 473.6 72.2887896554733 64.3339847313577
"2370" 473.8 76.4525847525852 62.467710377833
"2371" 474 80.9117472277443 60.1298834244886
"2372" 474.2 85.5430920897884 58.8286826499955
"2373" 474.4 89.3595606763067 55.3313697972008
"2374" 474.6 91.8205711382957 51.2630515772736
"2375" 474.8 93.1974616723265 45.9211055532392
"2376" 475 93.8480410683189 40.2491954932235
"2377" 475.2 93.8079287979244 35.613453076142
"2378" 475.4 94.8407902373214 30.0529194944712
"2379" 475.6 95.9860200192143 26.493398389131
"2380" 475.8 97.4135448407734 26.4877631880865
"2381" 476 100.971100087972 26.7863921182349
"2382" 476.2 104.785346372113 28.9866619480173
"2383" 476.4 109.688412075013 30.7297939967008
"2384" 476.6 114.515029804449 32.0313030510453
"2385" 476.8 118.986936406652 34.6092291997596
"2386" 477 120.136151170052 37.8303974097992
"2387" 477.2 119.879566166513 40.5658423068184
"2388" 477.4 120.413446707941 44.8432250855296
"2389" 477.6 122.324317906541 50.1138785546168
"2390" 477.8 124.379720547915 55.5473447516034
"2391" 478 125.873271736143 61.6469849527188
"2392" 478.2 125.203128458151 67.8350779871953
"2393" 478.4 125.53190516654 74.0553244352909
"2394" 478.6 124.984211773884 79.6783099332283
"2395" 478.8 122.376183124768 84.8981783414869
"2396" 479 120.704089334978 89.6990705247909
"2397" 479.2 118.446068113223 94.5956092758808
"2398" 479.4 114.593596531489 98.1215115542761
"2399" 479.6 109.121770161495 101.482139015007
"2400" 479.8 104.07729306152 105.000490756863
"2401" 480 99.3588760123473 108.671365501001
"2402" 480.2 95.0030697610714 113.31479821851
"2403" 480.4 90.1622715676089 117.431829736047
"2404" 480.6 86.170830290191 121.615043076749
"2405" 480.8 85.8968701997857 118.99458154976
"2406" 481 83.2812046269435 116.096193776736
"2407" 481.2 80.4767341065357 112.429215674617
"2408" 481.4 77.9498100938571 107.866842778331
"2409" 481.6 76.8277631010714 104.190106973677
"2410" 481.8 76.9889234556921 99.9284162628286
"2411" 482 76.2962499315185 95.9928909363478
"2412" 482.2 75.2927897234832 94.3891874075243
"2413" 482.4 74.7818679968305 91.6049262207355
"2414" 482.6 73.212557146095 87.1862675580655
"2415" 482.8 70.0289566190932 84.1369398482596
"2416" 483 65.9564461361149 82.8372925319661
"2417" 483.2 61.3335963986801 82.1049179856509
"2418" 483.4 57.0689102046645 83.570848486341
"2419" 483.6 52.7089688837277 83.7880388721971
"2420" 483.8 48.4578859385451 82.6508010518122
"2421" 484 44.7346008159244 79.4403795138478
"2422" 484.2 41.7341919381195 74.7634248956538
"2423" 484.4 40.4388859775767 69.6178762686228
"2424" 484.6 39.9830251903877 64.2381584094943
"2425" 484.8 39.8860379839225 58.8337640642277
"2426" 485 38.357157704848 53.5261878108554
"2427" 485.2 35.9982349255714 49.0196509087596
"2428" 485.4 33.0272713369176 44.6955257528365
"2429" 485.6 30.266903980895 39.0690523465831
"2430" 485.8 27.7200700434538 34.6359575919067
"2431" 486 25.0826650400514 29.8992283024396
"2432" 486.2 25.9727178652094 25.3469854855872
"2433" 486.4 29.3082615589777 21.5173286212284
"2434" 486.6 33.3199736656014 17.2608989927896
"2435" 486.8 37.3265848416281 13.684873947739
"2436" 487 42.4335917194014 12.7664053030096
"2437" 487.2 48.3200237053656 10.9813305417596
"2438" 487.4 53.7584994096775 9.0261081586384
"2439" 487.6 58.758801320465 7.9746707698128
"2440" 487.8 64.2105301295089 8.39297213794711
"2441" 488 69.8258474741264 8.60741293718819
"2442" 488.2 75.5085876176843 7.22482130811445
"2443" 488.4 79.3871430185 4.9130036650739
"2444" 488.6 79.6826579679488 4.40931601766527
"2445" 488.8 80.4988151393289 5.92078016549228
"2446" 489 81.7149941776198 7.92419370724349
"2447" 489.2 82.3598389474388 11.0912831986678
"2448" 489.4 83.5623633366964 14.5920499451971
"2449" 489.6 85.7779561286009 18.3163650152596
"2450" 489.8 89.0258297357725 21.7192160596668
"2451" 490 91.7535452370109 25.3052031714263
"2452" 490.2 93.301978835824 29.4604512379761
"2453" 490.4 96.2584641568014 32.9916269070196
"2454" 490.6 100.043438309051 34.7403912065844
"2455" 490.8 103.997412364915 35.6965020088846
"2456" 491 108.49685803895 35.9074653897596
"2457" 491.2 109.975584941346 37.5951724367596
"2458" 491.4 108.764373375071 41.0436123164471
"2459" 491.6 107.009787494041 45.2547659577596
"2460" 491.8 103.67834218366 48.9318290488478
"2461" 492 101.09973816013 53.4840708941771
"2462" 492.2 97.4256274816563 57.4067465966087
"2463" 492.4 94.203880326677 61.5494167058238
"2464" 492.6 92.3191651478673 65.6728418725249
"2465" 492.8 92.3082047435135 70.3804192096965
"2466" 493 93.2311154719544 74.9346550248873
"2467" 493.2 95.2600675374592 79.1453541707902
"2468" 493.4 98.146167905282 83.5035372439807
"2469" 493.6 100.47541752718 84.9582153510639
"2470" 493.8 103.543806568476 84.8661618783873
"2471" 494 110.141290546284 87.0146967360929
"2472" 494.2 110.094374918657 86.4281886133766
"2473" 494.4 110.390514582133 87.2828204303163
"2474" 494.6 109.306051233658 88.7501549992769
"2475" 494.8 107.147329816894 90.2476882944811
"2476" 495 103.682253655681 92.6435533224913
"2477" 495.2 99.2501567255 94.0638101439382
"2478" 495.4 94.4102607056377 94.2608359202777
"2479" 495.6 89.5968433412857 93.4146920489382
"2480" 495.8 85.4008143750353 91.6096186406994
"2481" 496 81.3650985851215 90.5680773744721
"2482" 496.2 77.5189367346207 91.0349624211821
"2483" 496.4 73.9042666681474 92.3429429049242
"2484" 496.6 68.5939497268022 91.8714316109904
"2485" 496.8 63.8710640094784 90.1692094008643
"2486" 497 59.6477708534048 87.235396888393
"2487" 497.2 57.1976288755766 83.2435659752442
"2488" 497.4 57.4799868819777 77.7390696244158
"2489" 497.6 57.5449814871531 72.8422849952596
"2490" 497.8 59.9812393649538 67.8555306889655
"2491" 498 62.7319140073407 63.2740346141538
"2492" 498.2 66.8251029179272 60.5739529997596
"2493" 498.4 70.7689192973639 56.9878817126653
"2494" 498.6 74.3076575557773 53.6016609911126
"2495" 498.8 77.9447361249205 49.5769126695615
"2496" 499 81.0080836328714 45.551505658331
"2497" 499.2 81.843193933051 40.6592747913208
"2498" 499.4 81.9538290270412 35.8051801141839
"2499" 499.6 81.2417661470715 30.1047430253657
"2500" 499.8 80.2611566754015 25.1169799309344
"2501" 500 78.7751173860715 19.9577064840453
"2502" 500.2 76.7159348352002 15.0945541140368
"2503" 500.4 73.8093639593214 11.9200551714519
"2504" 500.6 71.9167210566143 7.41303564238818
"2505" 500.8 72.5250374427857 4.76092456853104
"2506" 501 75.8166368377061 4.46393520715384
"2507" 501.2 80.3367100603286 3.92263491441676
"2508" 501.4 84.7989333076714 4.07100476470247
"2509" 501.6 88.793633686348 5.29809445468514
"2510" 501.8 92.6073555547828 7.79061396757405
"2511" 502 97.1747794264792 10.2074305217014
"2512" 502.2 102.163239768163 12.0172700321474
"2513" 502.4 105.564603000895 14.906585845642
"2514" 502.6 109.128984390135 18.5525335136532
"2515" 502.8 112.813327829032 21.5960181229675
"2516" 503 115.605178328715 25.0395574823834
"2517" 503.2 118.462961382719 28.7289829274067
"2518" 503.4 120.3366708192 33.5269372473042
"2519" 503.6 123.233215712621 37.6146459796096
"2520" 503.8 125.125930639528 42.5146053004198
"2521" 504 126.045025965006 46.7731378495422
"2522" 504.2 127.958102211304 52.1644075049246
"2523" 504.4 127.31697992779 55.4418630611659
"2524" 504.6 124.081063809014 58.7539257257019
"2525" 504.8 121.227440799071 63.2963542901896
"2526" 505 117.882573438954 67.0918623419067
"2527" 505.2 116.050232235314 71.8056630677899
"2528" 505.4 115.84942832688 76.7949998631107
"2529" 505.6 118.316447280257 79.8909044742648
"2530" 505.8 121.410721202366 80.662248869142
"2531" 506 122.78929841949 79.6182830685759
"2532" 506.2 121.841760810628 79.6419643388627
"2533" 506.4 119.963647610031 81.2516761525249
"2534" 506.6 116.578132443634 82.1165597775721
"2535" 506.8 112.237817548724 84.2402688511372
"2536" 507 108.504726137071 84.4698746131145
"2537" 507.2 104.837963688804 85.4502718079108
"2538" 507.4 100.777982468313 86.9505310393458
"2539" 507.6 96.8638749667381 89.4640356812263
"2540" 507.8 92.8702531632143 91.5044302265096
"2541" 508 89.2645740628018 93.5520696104562
"2542" 508.2 85.5999148453621 95.4678245484224
"2543" 508.4 81.0170714218791 95.7212012359519
"2544" 508.6 77.1059565703571 93.780980116831
"2545" 508.8 73.4370756401303 90.5494629585125
"2546" 509 70.072747054394 87.4306906980499
"2547" 509.2 65.9309548224263 85.6424750427919
"2548" 509.4 61.6383996780714 84.505791659889
"2549" 509.6 55.6636599377198 83.5099345674849
"2550" 509.8 50.8787322660055 83.9507642188146
"2551" 510 46.9866753728867 85.3561529658248
"2552" 510.2 43.0183780678799 84.3979681885894
"2553" 510.4 38.9979473342836 81.2906553529111
"2554" 510.6 36.6584018392097 77.0726014313979
"2555" 510.8 36.3808002709225 71.8644645457702
"2556" 511 37.39484262069 65.9341962378524
"2557" 511.2 39.2023923306778 60.7065388234192
"2558" 511.4 41.9142072666358 56.4864370748091
"2559" 511.6 45.5274170984081 53.0120485386012
"2560" 511.8 49.8403721136658 49.1506992788823
"2561" 512 54.5733255338004 46.6076008660306
"2562" 512.2 60.2224729175761 46.2618089836475
"2563" 512.4 66.1809409607051 46.7458095027101
"2564" 512.6 71.5944847895374 47.6571331210023
"2565" 512.8 76.1881733450806 50.2440424714385
"2566" 513 79.6134070401857 54.0011686321025
"2567" 513.2 80.8947376270522 58.9449162421154
"2568" 513.4 83.7463821928733 63.1973699044577
"2569" 513.6 87.7292021849849 65.8392993934327
"2570" 513.8 92.5863531612253 67.4346319422981
"2571" 514 97.4187597183518 67.0020420975353
"2572" 514.2 101.114863241955 64.740913042614
"2573" 514.4 105.5849430136 61.585079263125
"2574" 514.6 110.20100644193 58.8801221971464
"2575" 514.8 115.374559309155 56.8847984931763
"2576" 515 120.14386346425 56.3900333973339
"2577" 515.2 123.534871914128 54.1146155789483
"2578" 515.4 123.972828506748 53.4374722964949
"2579" 515.6 125.27569076462 55.3423108148654
"2580" 515.8 125.499321146377 59.245652392728
"2581" 516 125.160710840062 64.0406292417695
"2582" 516.2 124.963926833415 69.5764095797908
"2583" 516.4 123.576565020766 75.291851701128
"2584" 516.6 121.775013687131 81.0346695071061
"2585" 516.8 118.922736964865 86.3191811965019
"2586" 517 115.119107052041 89.0490416773616
"2587" 517.2 111.210082842684 92.514751132437
"2588" 517.4 108.154966034118 97.4133140618772
"2589" 517.6 106.402582152495 103.141120383413
"2590" 517.8 104.82158198322 109.541498773686
"2591" 518 101.550105058781 112.717760528806
"2592" 518.2 96.4125833387857 113.500260531367
"2593" 518.4 90.7846238120461 113.640589768722
"2594" 518.6 85.196393310456 111.52972345726
"2595" 518.8 80.8079652738275 108.269884048467
"2596" 519 76.3567750879552 104.543401262701
"2597" 519.2 74.3377752624984 100.046167945153
"2598" 519.4 72.1953509078126 97.0192611947949
"2599" 519.6 68.9914217614329 94.6549991972415
"2600" 519.8 65.6397490779643 92.6635696818667
"2601" 520 63.0771508439303 91.4887750253949
"2602" 520.2 61.2445527440265 88.4145551596922
"2603" 520.4 60.8594579640714 84.5198465896922
"2604" 520.6 61.9474363363432 80.0771295019227
"2605" 520.8 64.8367815643442 75.8616676492748
"2606" 521 68.1090145102101 73.4149228394626
"2607" 521.2 72.2852611668776 70.9783887510453
"2608" 521.4 76.7159705402659 67.8440756637596
"2609" 521.6 81.3270788109857 65.8373734386453
"2610" 521.8 86.0011252280811 65.1833216860023
"2611" 522 91.0471236349394 65.2329062702879
"2612" 522.2 96.2899621397025 64.3136294810509
"2613" 522.4 100.277617938729 62.6659678887882
"2614" 522.6 103.68945008689 58.5361155863657
"2615" 522.8 106.306547578469 53.5407899510217
"2616" 523 107.923116323951 48.1537273700296
"2617" 523.2 107.760582506515 42.8831427323163
"2618" 523.4 107.206489947071 38.0649465632441
"2619" 523.6 105.919186272356 33.6717660141386
"2620" 523.8 102.929659026807 31.4114040185426
"2621" 524 99.5455981898814 27.6402973318396
"2622" 524.2 96.3792001224714 23.9052718132096
"2623" 524.4 94.1694654706504 18.8062783564333
"2624" 524.6 94.0240936953469 14.6243402585963
"2625" 524.8 96.6361780898004 10.634325354526
"2626" 525 99.4548855116345 11.3493741995072
"2627" 525.2 101.746108531931 12.7780894287196
"2628" 525.4 105.513641370606 14.6279603150566
"2629" 525.6 108.455205787556 16.8086711306874
"2630" 525.8 110.914099772042 19.3091338664361
"2631" 526 113.896905163854 22.174440187819
"2632" 526.2 116.015404330395 24.1126077694361
"2633" 526.4 117.067892046311 26.2304128294996
"2634" 526.6 119.062881613052 29.2440184837788
"2635" 526.8 120.768275157135 32.683739945328
"2636" 527 123.124665171784 36.0102959790665
"2637" 527.2 124.174686611177 39.3290667328269
"2638" 527.4 125.618923421367 41.6925648200963
"2639" 527.6 126.020631643141 44.6673462163438
"2640" 527.8 126.203129706867 47.3080987072494
"2641" 528 127.521289848191 52.1146459857196
"2642" 528.2 126.918484342173 53.5992453055249
"2643" 528.4 124.809801454052 55.4645580935715
"2644" 528.6 123.369530512571 60.1723111784784
"2645" 528.8 122.986082400783 65.4122249862029
"2646" 529 123.5441901237 70.6439829931204
"2647" 529.2 123.49099914619 75.0229361797497
"2648" 529.4 121.624860040908 78.4896124217596
"2649" 529.6 119.151561131261 83.4125240542396
"2650" 529.8 115.703313337541 86.4817133750963
"2651" 530 111.10948513105 87.7043271661
"2652" 530.2 104.945768305865 87.1833182182424
"2653" 530.4 98.5602369216714 88.1209976148655
"2654" 530.6 92.1529884509319 89.5080146901433
"2655" 530.8 86.2510579826324 91.8978591206742
"2656" 531 79.9283557678377 93.6182790878245
"2657" 531.2 74.2093927612401 96.3255007043741
"2658" 531.4 69.291954891211 100.005612905562
"2659" 531.6 64.7191579177119 104.242825831254
"2660" 531.8 59.0956474162783 107.664113284622
"2661" 532 53.0375849193214 110.88060536226
"2662" 532.2 45.4067902997193 111.830511982971
"2663" 532.4 38.5122517637741 110.889377228408
"2664" 532.6 32.5957742442798 107.175222903301
"2665" 532.8 28.1055074408743 101.320284348999
"2666" 533 26.3027710157078 95.4442398589544
"2667" 533.2 24.7701779030974 89.9208349778635
"2668" 533.4 23.1849456456645 85.3144098810503
"2669" 533.6 22.1380883289237 82.5436499787142
"2670" 533.8 22.1248109133442 79.1933154474755
"2671" 534 22.1362060899335 76.2020307214493
"2672" 534.2 22.8639203806055 73.0724268653051
"2673" 534.4 24.3963308409381 70.5357520310263
"2674" 534.6 24.5588971236859 66.3127826155548
"2675" 534.8 23.5568047714048 62.1967482372596
"2676" 535 20.2522035604957 59.6533855195778
"2677" 535.2 19.2276702400908 59.89710558808
"2678" 535.4 18.2044507377347 60.8441980842086
"2679" 535.6 17.0082188198061 62.1159396580861
"2680" 535.8 18.2930471283139 62.6235925603354
"2681" 536 19.893773310108 62.4215647482108
"2682" 536.2 22.2683402516521 62.5045558500499
"2683" 536.4 24.2414851118734 63.8902395049081
"2684" 536.6 24.3816978007209 65.7816200258318
"2685" 536.8 24.1107188791381 68.5191584825596
"2686" 537 24.7609439972459 73.0279629619689
"2687" 537.2 23.9912361890974 78.2619995832531
"2688" 537.4 23.4748922498929 83.0148928554739
"2689" 537.6 21.9850734907114 88.2004191229596
"2690" 537.8 21.0555363786714 93.3228882040739
"2691" 538 20.1631698185977 99.7943515818649
"2692" 538.2 20.5594734976504 104.304014136602
"2693" 538.4 20.9584508896801 101.903019883151
"2694" 538.6 19.5426340919024 101.874320356844
"2695" 538.8 19.1290805299007 100.247734323186
"2696" 539 17.5014974980473 98.9485634641693
"2697" 539.2 15.2098505389552 96.4279154982363
"2698" 539.4 12.5450988316099 93.294498203875
"2699" 539.6 10.0091691970089 89.3266390177846
"2700" 539.8 8.98750368105714 87.6254859531025
"2701" 540 9.82810526263308 84.7104756993213
"2702" 540.2 10.3698723202533 80.8618440053051
"2703" 540.4 11.0438443487303 77.2753797499361
"2704" 540.6 10.5595206163473 74.4471735266906
"2705" 540.8 9.25653643610175 70.3185925228808
"2706" 541 8.42543815414361 69.0419327669039
"2707" 541.2 7.69668598357144 68.2679895217188
"2708" 541.4 7.14332887486353 67.7656673394131
"2709" 541.6 8.28089226907144 67.1521585734849
"2710" 541.8 9.76574991138394 66.4849846523533
"2711" 542 11.1453876044263 66.1773079101467
"2712" 542.2 12.1016013762414 67.2027469858996
"2713" 542.4 13.6602174721903 66.955876448621
"2714" 542.6 16.2245552930318 66.8247674472547
"2715" 542.8 19.6821004697412 66.6695393371464
"2716" 543 23.3429286811291 65.3150117013173
"2717" 543.2 26.9602200381303 63.552259553289
"2718" 543.4 29.8945578080412 62.2419898014566
"2719" 543.6 32.995275971518 60.5247964838276
"2720" 543.8 36.137698912319 58.4337913598091
"2721" 544 39.2438254005714 54.7398385295963
"2722" 544.2 41.0084897474941 50.4316500638627
"2723" 544.4 43.7267144484898 46.5450537629229
"2724" 544.6 47.0103324901597 43.5479672020831
"2725" 544.8 50.4798705614986 41.5655064158858
"2726" 545 55.0211043553286 40.566278688731
"2727" 545.2 59.8797580763601 40.4017717052441
"2728" 545.4 64.4425898484714 41.4704074639096
"2729" 545.6 68.2074747994715 43.9899129840739
"2730" 545.8 71.7318827291088 46.3964858220493
"2731" 546 74.0157120509889 49.2078356041908
"2732" 546.2 74.5179309887645 52.0634363522448
"2733" 546.4 75.2309325873714 54.2468218955869
"2734" 546.6 77.7003276172349 54.3012252548077
"2735" 546.8 81.9060093238967 53.8206039647887
"2736" 547 86.0313753917316 51.8694684093324
"2737" 547.2 90.628258750996 49.503427602203
"2738" 547.4 94.1379723726442 46.1706125790687
"2739" 547.6 98.3027534106548 43.1451321490096
"2740" 547.8 101.983685754701 43.5618659659996
"2741" 548 105.484417824454 46.2780815428184
"2742" 548.2 107.354488872731 50.9890752089896
"2743" 548.4 109.022772309043 54.7281452326731
"2744" 548.6 110.593706188253 55.4596892209717
"2745" 548.8 111.464200480877 55.832239847546
"2746" 549 113.975864366357 58.4893566032453
"2747" 549.2 117.388370922929 61.9426648686453
"2748" 549.4 119.058622693424 66.148731933289
"2749" 549.6 120.066740522269 71.4637124073636
"2750" 549.8 120.432271132696 76.4489474106033
"2751" 550 118.422463818859 79.1229943205172
"2752" 550.2 114.285223152133 84.4681908348833
"2753" 550.4 111.478239453103 88.3175366005256
"2754" 550.6 110.776639469571 92.0951276929596
"2755" 550.8 108.754756810701 97.1745969933892
"2756" 551 107.785286915113 102.663852143051
"2757" 551.2 107.985431661071 107.690427407564
"2758" 551.4 107.245437032771 106.886906282772
"2759" 551.6 104.820980947946 109.824313189487
"2760" 551.8 101.678659260787 112.94450585068
"2761" 552 97.4478381368467 114.745410739119
"2762" 552.2 92.5781500204643 117.334693849688
"2763" 552.4 87.9981187443906 120.714053950345
"2764" 552.6 84.9974870779067 120.790729502042
"2765" 552.8 80.0501707869643 119.652972760402
"2766" 553 74.4089440944399 117.657056632957
"2767" 553.2 68.5657879879114 115.66071101384
"2768" 553.4 62.4465517063465 114.345273194322
"2769" 553.6 56.335604163533 114.33091769799
"2770" 553.8 50.0954571537339 115.747368279522
"2771" 554 44.1651022171085 118.600302410574
"2772" 554.2 42.0921556014314 118.12735977484
"2773" 554.4 38.3713095196299 116.602117713902
"2774" 554.6 34.1579429757208 114.816621447396
"2775" 554.8 30.2574978219861 111.874864298016
"2776" 555 26.1513956496801 108.196643152064
"2777" 555.2 21.4338794969 103.638302045188
"2778" 555.4 17.1917977804329 99.2019541422174
"2779" 555.6 13.5776959242714 95.1248864013721
"2780" 555.8 12.6150038572253 89.6194911429519
"2781" 556 12.5750581283022 84.4515124635288
"2782" 556.2 12.5696537061538 79.4976546398772
"2783" 556.4 12.1799769161164 75.106904866018
"2784" 556.6 11.2235609664048 72.2624061637263
"2785" 556.8 9.11722968831355 68.5273578690228
"2786" 557 8.37014600713392 64.8053915815408
"2787" 557.2 8.15398603476807 61.322262174445
"2788" 557.4 10.8063032997241 59.4834346001596
"2789" 557.6 13.8289428104538 58.5425951965832
"2790" 557.8 17.069051507715 56.4710124864131
"2791" 558 19.7602446418859 56.1452276876874
"2792" 558.2 21.8848339206472 57.344098721002
"2793" 558.4 23.9742768011303 58.7526039920243
"2794" 558.6 27.4767925279427 59.2165892209081
"2795" 558.8 31.7446022324538 58.359314793289
"2796" 559 35.9529933613745 57.3795051625475
"2797" 559.2 40.3408992502398 57.1882558468289
"2798" 559.4 44.1809412643067 58.9244293701125
"2799" 559.6 46.2297225686054 60.2109510359538
"2800" 559.8 49.3719583177996 61.1978626250509
"2801" 560 52.7675391875666 60.9520800453907
"2802" 560.2 56.7063504601003 60.8211171974712
"2803" 560.4 59.9335461153545 62.6388833925332
"2804" 560.6 62.0352190418073 66.0265449977596
"2805" 560.8 63.8291732486964 70.5691233587308
"2806" 561 65.4479114981027 75.9458808869784
"2807" 561.2 65.3722398506149 82.0160170291618
"2808" 561.4 62.4438962232305 85.5930297568164
"2809" 561.6 58.7546580134757 88.9058861930149
"2810" 561.8 54.3971267071825 90.159313285204
"2811" 562 49.9243146713791 88.7442516895838
"2812" 562.2 45.1438945534225 86.4074720784298
"2813" 562.4 39.6549335274048 84.9505011939929
"2814" 562.6 34.0069081244585 83.7579386379532
"2815" 562.8 28.2823845030048 84.015771137193
"2816" 563 22.8630161838456 85.6717900535338
"2817" 563.2 16.5193931523469 86.8473390775861
"2818" 563.4 12.0817524397943 89.3244101183018
"2819" 563.6 13.2271721529714 91.4979390455596
"2820" 563.8 14.7243439473803 96.3537242303331
"2821" 564 17.6755609142741 98.7315707463812
"2822" 564.2 21.6624133558476 102.694935534416
"2823" 564.4 25.7130706272094 108.008817376449
"2824" 564.6 29.5606767747236 111.888149535803
"2825" 564.8 34.323823068469 115.165566859254
"2826" 565 38.6967115776429 117.969902271224
"2827" 565.2 43.5680189567153 118.839860250403
"2828" 565.4 49.64554706923 120.243738078918
"2829" 565.6 55.5701924544908 122.830660098276
"2830" 565.8 59.4653293282192 123.398257716976
"2831" 566 65.0960353974381 122.742156684893
"2832" 566.2 71.422667549047 123.938961575821
"2833" 566.4 75.1713388538305 123.433610835567
"2834" 566.6 79.82953848673 120.965684057747
"2835" 566.8 85.0301131978907 120.463308998446
"2836" 567 90.2665575141872 120.228589212465
"2837" 567.2 93.6972856862458 118.170352526806
"2838" 567.4 98.4347407566381 115.32057313206
"2839" 567.6 102.922310520071 113.395365229124
"2840" 567.8 106.082844141244 110.55604631476
"2841" 568 108.348937794271 108.357699699693
"2842" 568.2 110.618785751015 106.412017385544
"2843" 568.4 112.774639232313 104.224648280452
"2844" 568.6 114.635439378997 102.002879586387
"2845" 568.8 116.537562562696 100.036276187666
"2846" 569 118.148963705976 97.6275474056213
"2847" 569.2 120.173115650829 95.2486614199414
"2848" 569.4 121.262146122963 93.2432312225715
"2849" 569.6 122.376183124768 91.5427872048505
"2850" 569.8 122.674046839357 90.8533250353004
"2851" 570 122.420451529461 90.8747856743596
"2852" 570.2 121.299713741608 91.7155609058627
"2853" 570.4 120.752773192103 91.2894098575408
"2854" 570.6 119.795193131394 90.726535477179
"2855" 570.8 119.385920986082 88.8359904055422
"2856" 571 119.301966899296 86.6509961105798
"2857" 571.2 119.304946356008 85.8895587047596
"2858" 571.4 118.603430075647 85.5630326327293
"2859" 571.6 117.737627674467 83.4139122671953
"2860" 571.8 117.444560494943 80.0436397026606
"2861" 572 118.517372752446 77.2765729817283
"2862" 572.2 120.600578181614 75.1290353127882
"2863" 572.4 122.893296345844 73.7504076370764
"2864" 572.6 123.15952171713 72.7850098692302
"2865" 572.8 122.05265627826 70.6500653694725
"2866" 573 120.162357230949 67.3102091488923
"2867" 573.2 118.778268294475 62.9407374384519
"2868" 573.4 117.069266649336 58.8366075102008
"2869" 573.6 114.393997580799 55.357403945396
"2870" 573.8 110.575412860121 53.8906330936396
"2871" 574 106.2606321515 52.9315809792392
"2872" 574.2 101.76524176044 52.3950650027596
"2873" 574.4 99.4705295913655 53.4298356130243
"2874" 574.6 99.0661634210615 55.4799826819675
"2875" 574.8 99.2002539794632 57.8396266738112
"2876" 575 100.180117751398 60.3315272622392
"2877" 575.2 101.165717471153 64.1825197156372
"2878" 575.4 101.360493043011 68.9534774988505
"2879" 575.6 100.333952116259 73.8403040663221
"2880" 575.8 99.9324332340108 78.5210848142445
"2881" 576 100.105439903164 83.1723201675503
"2882" 576.2 101.48082068152 87.1877948947596
"2883" 576.4 102.398539367554 89.1261958267251
"2884" 576.6 100.283645463896 90.5534722173346
"2885" 576.8 97.3177298949495 93.1517652944303
"2886" 577 93.4831123341276 96.1120746817484
"2887" 577.2 90.6516875195303 99.1040757822655
"2888" 577.4 88.4012983208122 103.598461992797
"2889" 577.6 86.1550908046099 109.098027209067
"2890" 577.8 84.8291707075398 114.863232459051
"2891" 578 85.6483928510828 120.486077899862
"2892" 578.2 87.6873707201885 120.133990971834
"2893" 578.4 90.6686360299424 119.920098317469
"2894" 578.6 94.2929502065413 118.623880372615
"2895" 578.8 97.5279153167956 117.065133970829
"2896" 579 101.596254983143 114.432208653474
"2897" 579.2 104.878516415458 111.851331967964
"2898" 579.4 108.589330293274 108.780817726861
"2899" 579.6 111.934003221933 105.615843281111
"2900" 579.8 113.551619325696 103.768705233916
"2901" 580 114.646178154255 102.704366826872
"2902" 580.2 114.705791040531 102.827566791841
"2903" 580.4 115.681538074915 102.206764817822
"2904" 580.6 115.411634406341 100.072424407423
"2905" 580.8 116.446793026885 96.6021472220234
"2906" 581 118.316879018265 92.9209734241467
"2907" 581.2 120.937324752531 89.3908222253412
"2908" 581.4 122.743730252052 87.4852548373227
"2909" 581.6 121.629210735766 86.4594160639491
"2910" 581.8 121.090925240948 82.7577311948627
"2911" 582 121.090925240948 78.9593865482442
"2912" 582.2 121.784384124581 75.5646862856896
"2913" 582.4 123.504918000957 72.3545191124453
"2914" 582.6 126.366187349198 71.1728540887984
"2915" 582.8 125.991841574023 72.2656412506722
"2916" 583 124.837835643461 73.0253362980496
"2917" 583.2 123.593899593234 74.1207654171509
"2918" 583.4 122.137491514438 75.2851541824824
"2919" 583.6 120.661302749205 77.8351407754606
"2920" 583.8 118.970918926556 81.842273922739
"2921" 584 117.612049712374 85.0752105492142
"2922" 584.2 118.338865276321 86.3520553474471
"2923" 584.4 119.337361640101 88.6960398802008
"2924" 584.6 118.395663109634 91.2082700956659
"2925" 584.8 116.086425486671 91.9609766199929
"2926" 585 113.061392500654 91.8728582441662
"2927" 585.2 109.483748958001 91.969886084042
"2928" 585.4 104.759814050533 93.0548238303365
"2929" 585.6 100.18193726118 94.5658432179283
"2930" 585.8 95.4324863469945 96.1955567669135
"2931" 586 90.8973978101964 97.6126315004596
"2932" 586.2 86.9261860361429 99.9522385771525
"2933" 586.4 83.08711616 103.304469882045
"2934" 586.6 80.9382595783282 108.47886841076
"2935" 586.8 78.1576635883885 113.537239907162
"2936" 587 75.4669613115534 118.159330796193
"2937" 587.2 71.9569123831474 120.024953817013
"2938" 587.4 66.7015208190714 119.173089025885
"2939" 587.6 60.6529914856618 117.019072744976
"2940" 587.8 55.700114611342 113.317471057724
"2941" 588 52.6230344995601 108.257578151101
"2942" 588.2 50.5853153566284 103.341797107038
"2943" 588.4 48.983000966664 98.2901184603522
"2944" 588.6 49.170339037956 94.008528108375
"2945" 588.8 49.3069102463012 89.5421637690569
"2946" 589 48.1151060322381 85.7380978159263
"2947" 589.2 45.2286942364714 83.7734337150596
"2948" 589.4 42.168956521303 80.5763562766333
"2949" 589.6 39.7501375146714 76.7330988566896
"2950" 589.8 36.3380673400126 74.262708120789
"2951" 590 33.5733610914774 74.5640546749675
"2952" 590.2 33.8790552624832 74.8698244567008
"2953" 590.4 34.7567111586083 74.1808348353701
"2954" 590.6 36.3680812820249 72.3984693675154
"2955" 590.8 39.1018308172902 70.7894490198221
"2956" 591 43.2869956338833 69.7091654773141
"2957" 591.2 45.8896898115076 70.4971732392809
"2958" 591.4 47.1484941207041 72.0236013570759
"2959" 591.6 49.6033645820615 73.3840736626705
"2960" 591.8 53.3583990547349 75.0854873350962
"2961" 592 57.2179054511215 75.9931042283896
"2962" 592.2 61.0347198497214 76.7253094395496
"2963" 592.4 65.6972969426891 77.0500975875537
"2964" 592.6 69.5719210351614 77.2549898050696
"2965" 592.8 73.0314471686293 76.1609866662228
"2966" 593 74.7254580450069 74.6032795691145
"2967" 593.2 77.7418273572959 72.6912656833616
"2968" 593.4 82.2689000738656 71.7349658920243
"2969" 593.6 87.2136526210714 72.3367596909717
"2970" 593.8 91.8541846349184 72.8065172634943
"2971" 594 96.7315785169 73.0147649462168
"2972" 594.2 102.095603512288 74.8631243476181
"2973" 594.4 106.3157199672 78.8405218077695
"2974" 594.6 109.547209797641 82.8633701458696
"2975" 594.8 108.993728435305 84.599977422693
"2976" 595 106.413123386516 87.0291215826485
"2977" 595.2 104.902120709821 89.983639261081
"2978" 595.4 101.785055617631 94.7902660233996
"2979" 595.6 99.3401402921085 99.3912150807596
"2980" 595.8 97.1435366793339 104.09732126951
"2981" 596 94.7486856427606 109.831490170881
"2982" 596.2 91.8175227098589 115.440659979635
"2983" 596.4 88.4492153398301 118.564820604104
"2984" 596.6 83.8238136805159 119.047472653797
"2985" 596.8 78.1391459866664 118.639620768696
"2986" 597 72.2181354237016 116.956528572034
"2987" 597.2 66.0561119703286 115.077617502217
"2988" 597.4 59.4786067437987 114.477731221175
"2989" 597.6 53.48909174616 115.652034194747
"2990" 597.8 46.5489005773791 116.702695352798
"2991" 598 39.1259592201635 116.965233400128
"2992" 598.2 33.0415020028465 115.17776715116
"2993" 598.4 28.2097320364095 110.799237037675
"2994" 598.6 24.1633817935121 104.716183860082
"2995" 598.8 22.9789232263176 98.0530331618365
"2996" 599 23.0757267719935 91.3269765135258
"2997" 599.2 23.8705451839881 86.1059314030929
"2998" 599.4 23.7690278563454 82.8218088037322
"2999" 599.6 24.9560148872936 80.2446354193522
"3000" 599.8 26.0920595099251 79.686522860345
"3001" 600 26.8240325162381 79.3767404849263
"3002" 600.2 28.7733995705249 77.3121423889689
"3003" 600.4 31.6748230862363 75.8617541118915
"3004" 600.6 33.8414229459993 76.3615757804194
"3005" 600.8 36.1645714374152 76.7288795890721
"3006" 601 38.6720490360395 76.3102329453554
"3007" 601.2 40.499247418348 73.4927841925894
"3008" 601.4 41.2038798222127 69.5487162262813
"3009" 601.6 41.390014807303 64.3784683186649
"3010" 601.8 41.511550874394 59.8452655898887
"3011" 602 42.7998636601367 54.8207911012488
"3012" 602.2 44.7042068157114 51.1916000546296
"3013" 602.4 48.0914275105337 48.1255825892313
"3014" 602.6 51.2784748818715 44.7069102855796
"3015" 602.8 55.0670335516303 40.9591315055537
"3016" 603 60.9944231125368 38.4628055340368
"3017" 603.2 65.9579855466169 38.0515221277899
"3018" 603.4 70.2388798398652 38.876009585038
"3019" 603.6 75.7866033843388 39.0990698053735
"3020" 603.8 81.4670483094538 38.3550224420831
"3021" 604 87.898288498628 38.8186988082785
"3022" 604.2 92.9346299852734 41.7670045011635
"3023" 604.4 97.4621559811588 45.6719661314392
"3024" 604.6 102.466629617381 49.5986642494996
"3025" 604.8 105.908253757071 54.2584157695831
"3026" 605 107.811905041616 58.9697958065715
"3027" 605.2 107.883146385496 64.315233656396
"3028" 605.4 107.652173092711 70.3388305690792
"3029" 605.6 108.477187793647 75.1220664258808
"3030" 605.8 108.957014874233 80.3155188051145
"3031" 606 107.369126129115 83.655451151419
"3032" 606.2 103.803045753515 85.7567845489642
"3033" 606.4 99.4296363831037 87.790846544308
"3034" 606.6 95.602135376457 91.4313066820729
"3035" 606.8 91.1657251157459 94.2631821302596
"3036" 607 85.8090549118907 97.2545998572174
"3037" 607.2 80.3281925318862 100.400954339648
"3038" 607.4 75.5506609885831 104.276206139876
"3039" 607.6 71.5845116887089 109.14096886766
"3040" 607.8 69.2609007365 114.733584911867
"3041" 608 68.9961141813967 120.85747227541
"3042" 608.2 70.6335759096057 122.435796656129
"3043" 608.4 76.2574664890357 122.091802174474
"3044" 608.6 81.5639210534788 121.038101478463
"3045" 608.8 87.7275377796131 118.967534962468
"3046" 609 93.893236140108 116.790746456491
"3047" 609.2 98.3472010553124 115.400187857446
"3048" 609.4 101.715900792291 111.333404813894
"3049" 609.6 106.095073111242 107.248710459991
"3050" 609.8 110.921779358229 105.542520713602
"3051" 610 110.830859922213 104.19468898376
"3052" 610.2 110.992508975583 100.544531882108
"3053" 610.4 112.368048777203 96.8503813946168
"3054" 610.6 114.660878392878 92.8832826960499
"3055" 610.8 116.536480699205 88.8971392115929
"3056" 611 116.490845730102 84.5008393863657
"3057" 611.2 117.960654631173 79.8289152667494
"3058" 611.4 118.938305966092 76.0454840844637
"3059" 611.6 121.231185711158 72.5988657096346
"3060" 611.8 124.6955860495 70.9338777959596
"3061" 612 126.786586144741 69.2157969211181
"3062" 612.2 127.305433115523 65.4985123935577
"3063" 612.4 127.574658924042 61.102245152324
"3064" 612.6 126.916075740708 56.5808932032445
"3065" 612.8 126.166979841216 51.9344408161154
"3066" 613 126.548884447265 47.0537503924739
"3067" 613.2 124.312660921189 43.1546780033478
"3068" 613.4 122.243277158051 38.6230542861617
"3069" 613.6 119.833746065689 33.9104726622008
"3070" 613.8 117.281589591284 30.2148963990626
"3071" 614 113.839665480353 27.6352666666034
"3072" 614.2 110.140755821169 25.003541817245
"3073" 614.4 107.740506689144 21.4461849434194
"3074" 614.6 104.681644391347 17.7545421123458
"3075" 614.8 101.225037522198 16.4571541347386
"3076" 615 97.1144868612912 16.3882702781332
"3077" 615.2 93.1363427762925 17.338588179528
"3078" 615.4 89.4302200949451 18.5725958422333
"3079" 615.6 87.2823827723067 20.4813647791714
"3080" 615.8 87.1243988830089 21.6633801926034
"3081" 616 87.7288037900821 22.2400767341851
"3082" 616.2 87.7212629713615 22.7290698250696
"3083" 616.4 86.5685496895457 22.6507339856874
"3084" 616.6 83.9225569600302 21.7031554057699
"3085" 616.8 82.218205494231 18.8384216959192
"3086" 617 81.5130975107814 15.4537542163096
"3087" 617.2 82.5585485683571 13.4161857634127
"3088" 617.4 83.5749850774326 12.2939915783152
"3089" 617.6 84.6030176644532 9.65949005739597
"3090" 617.8 87.3434762400714 8.54367152092466
"3091" 618 91.2270570713 7.1978993594739
"3092" 618.2 94.7862643173414 8.25633277894961
"3093" 618.4 98.9383482120089 9.81291797075961
"3094" 618.6 102.361014284983 11.3975297909067
"3095" 618.8 105.187291523402 13.879044134779
"3096" 619 108.259218105101 16.2976720089279
"3097" 619.2 111.068052061157 19.6007901819617
"3098" 619.4 113.632759087571 22.4265255487064
"3099" 619.6 115.714621348958 24.6743763766978
"3100" 619.8 116.822525406401 28.6879739371696
"3101" 620 119.547847728259 32.9255791408534
"3102" 620.2 121.446021382082 37.5196627808106
"3103" 620.4 124.253629357961 41.9689301608696
"3104" 620.6 126.067466983149 46.3034382976431
"3105" 620.8 125.15828584034 50.0502095338111
"3106" 621 122.739948981596 54.6524834651771
"3107" 621.2 119.721754496236 58.7550839459349
"3108" 621.4 116.243726337654 60.834860661245
"3109" 621.6 113.243288230571 63.4435448801087
"3110" 621.8 110.842836661438 67.4224702476012
"3111" 622 109.572012941692 72.2047826977491
"3112" 622.2 109.924410228717 77.6939192730499
"3113" 622.4 111.405472624103 82.1814715870721
"3114" 622.6 111.254361213645 84.8568045221529
"3115" 622.8 108.230491975588 86.2133884060855
"3116" 623 102.831735902164 87.1983619335154
"3117" 623.2 97.2115299764197 87.0929798921192
"3118" 623.4 91.7589379784198 86.3052860240293
"3119" 623.6 86.4960561336319 84.0149627117266
"3120" 623.8 81.365551458211 83.1768488984457
"3121" 624 75.7085939717611 83.3020396777941
"3122" 624.2 70.2436557711556 84.5407596315701
"3123" 624.4 66.3377293592363 87.8069536930673
"3124" 624.6 63.3625740337793 90.8695343819057
"3125" 624.8 59.29693797825 92.6821159131524
"3126" 625 54.4354798286126 91.9973781445361
"3127" 625.2 49.4502528590126 89.6284789319596
"3128" 625.4 45.4146351617489 85.2236891750499
"3129" 625.6 42.9310984054301 79.4844564586618
"3130" 625.8 42.7333947457611 74.1024694348631
"3131" 626 44.7722617233557 68.4658624705491
"3132" 626.2 46.1893890170714 63.3489328558846
"3133" 626.4 48.0909232012479 58.0653024796714
"3134" 626.6 51.6331580506734 53.9680735125848
"3135" 626.8 54.0399730544849 49.3467065643173
"3136" 627 55.5674725050405 45.35648343244
"3137" 627.2 58.0192601106658 41.423744446137
"3138" 627.4 61.9400486751597 38.8972269684949
"3139" 627.6 66.4036901637185 38.9354103858478
"3140" 627.8 70.664292257285 40.1966865107013
"3141" 628 72.2070506034598 42.4238548094683
"3142" 628.2 73.2957969959244 42.7613888046126
"3143" 628.4 77.3699676274832 42.9141224740243
"3144" 628.6 81.3985342907695 41.9050716373351
"3145" 628.8 84.6134353289849 38.9171264033077
"3146" 629 88.7751422607103 36.4231536541207
"3147" 629.2 92.6190360303442 36.2300574127293
"3148" 629.4 95.0789073206853 39.0296591575913
"3149" 629.6 96.3480424539114 43.0672379776096
"3150" 629.8 97.4536578681745 48.7854330394297
"3151" 630 97.8391135617003 54.2460553643782
"3152" 630.2 98.5962525062973 59.7824477097274
"3153" 630.4 100.140937834223 65.1885925478505
"3154" 630.6 101.215866043525 71.2181513699349
"3155" 630.8 99.9018397248267 77.1098911943022
"3156" 631 96.6339789747589 82.4289478607909
"3157" 631.2 92.012846624544 86.4159863466387
"3158" 631.4 86.4208012336071 88.7549514384025
"3159" 631.6 80.3899965492422 90.7959415740401
"3160" 631.8 75.2353695971347 93.1366746514685
"3161" 632 71.0528503938301 96.1232412231734
"3162" 632.2 68.8682322534163 99.2658681382769
"3163" 632.4 68.3031650175209 103.021900335715
"3164" 632.6 67.8599469578407 108.558759868606
"3165" 632.8 66.783514683703 114.387551280773
"3166" 633 66.7409609058562 119.132621853506
"3167" 633.2 69.4186527979067 120.506644876936
"3168" 633.4 73.7841204778492 121.542971107908
"3169" 633.6 78.0346947678187 121.070332820584
"3170" 633.8 82.9687221951645 120.004488539422
"3171" 634 88.6994118162937 118.302188915093
"3172" 634.2 94.7796523702342 117.087985842818
"3173" 634.4 95.1468030535357 116.968405781795
"3174" 634.6 94.6300322735651 113.916670376215
"3175" 634.8 94.7382295783114 109.75113987696
"3176" 635 95.799093530203 105.419472336694
"3177" 635.2 98.0656558574811 103.443901789543
"3178" 635.4 100.604958920921 101.380762041935
"3179" 635.6 102.601859814945 98.0716155104178
"3180" 635.8 104.726694490477 94.5072176672406
"3181" 636 105.694129086773 89.9157769147856
"3182" 636.2 105.728497976918 86.284022777875
"3183" 636.4 105.810094435389 84.1701873604426
"3184" 636.6 105.254267276359 82.9539221201221
"3185" 636.8 104.532440038645 80.8406864975523
"3186" 637 105.029780601838 78.8704283708263
"3187" 637.2 107.420484923445 76.6578154240014
"3188" 637.4 110.538201040616 74.5254932039774
"3189" 637.6 114.468975927601 73.0752038411126
"3190" 637.8 119.024257617807 73.067567157642
"3191" 638 121.01743200363 72.1053450403478
"3192" 638.2 122.414399601357 68.4709382812168
"3193" 638.4 123.655906142719 63.7355399565831
"3194" 638.6 125.299532135626 58.4492159482052
"3195" 638.8 125.122149369071 53.5393865929143
"3196" 639 125.160332786424 48.0039720071714
"3197" 639.2 124.772830146814 43.40912914744
"3198" 639.4 121.960806136188 39.7745519131639
"3199" 639.6 118.497210751011 36.0254868615778
"3200" 639.8 114.953905327983 32.4938678784067
"3201" 640 111.105016858807 29.836302030642
"3202" 640.2 107.45433503789 26.4972200367899
"3203" 640.4 103.740199319771 24.0493760302996
"3204" 640.6 101.009661558963 21.1409927652844
"3205" 640.8 99.9952563473601 17.6839767680689
"3206" 641 100.47889335405 13.8702477056122
"3207" 641.2 99.7026847688715 10.8255421989596
"3208" 641.4 96.5164422339857 8.74836429495961
"3209" 641.6 92.5654107402365 6.33540957443922
"3210" 641.8 88.5516307352551 5.81355566707594
"3211" 642 84.1158811182002 6.57632517232397
"3212" 642.2 78.7751173860714 7.03864367778135
"3213" 642.4 74.2882541457347 7.27605847703512
"3214" 642.6 69.9524102172959 8.02320665168818
"3215" 642.8 64.932328734614 8.20669596121706
"3216" 643 59.5855637026339 8.47411189982211
"3217" 643.2 54.5086984795204 10.2805479453208
"3218" 643.4 49.9504556263362 12.2490199978773
"3219" 643.6 46.2387219922914 15.6991208562196
"3220" 643.8 42.1841375635665 19.5098425424032
"3221" 644 39.0212706251429 23.7490860511678
"3222" 644.2 35.7970083161214 28.0063999374196
"3223" 644.4 32.3124009901011 31.5680145210071
"3224" 644.6 27.9799182468083 35.0082660076333
"3225" 644.8 23.7654336047451 35.3444408526228
"3226" 645 20.9686544182638 33.0900431966539
"3227" 645.2 21.2750563162533 30.191292104699
"3228" 645.4 22.8611895646353 27.3943506289511
"3229" 645.6 23.2675718787347 22.1792800459127
"3230" 645.8 25.2369276207312 18.394660703007
"3231" 646 28.8913752975866 15.0609394176081
"3232" 646.2 32.3808768143442 10.7964302359111
"3233" 646.4 35.0420340394753 10.2385896445962
"3234" 646.6 39.0303654116388 8.73687989789423
"3235" 646.8 43.6912678635866 6.9489302546384
"3236" 647 47.8904424174266 4.24991523136709
"3237" 647.2 49.7198702115437 3.66432712645405
"3238" 647.4 50.2559229651597 4.98653401734784
"3239" 647.6 52.4637511394632 5.18477287280085
"3240" 647.8 55.4304702604351 4.23050235375962
"3241" 648 58.5040865907857 2.01608233824533
"3242" 648.2 59.0987251313839 2.33994590207211
"3243" 648.4 60.6426391364632 3.40605545371838
"3244" 648.6 62.357113939958 4.56242253429569
"3245" 648.8 65.6229861381484 5.58152397126511
"3246" 649 68.7137869135714 5.37295020095961
"3247" 649.2 72.7162357034632 4.57446802471838
"3248" 649.4 76.9354890827948 4.35342046111068
"3249" 649.6 80.3908430205566 6.03646457846258
"3250" 649.8 84.4454780352973 7.30439062298542
"3251" 650 88.7900822803571 7.22041978317798
"3252" 650.2 92.322593862895 6.30004357428902
"3253" 650.4 93.2096300759168 8.75023803791425
"3254" 650.6 94.1772844732055 12.0828237215225
"3255" 650.8 95.7252136417589 15.5048722662909
"3256" 651 98.4560958012128 18.8709376485966
"3257" 651.2 102.173328102764 21.8109029794409
"3258" 651.4 106.895741922869 24.0009822046639
"3259" 651.6 111.046121830223 24.5262614574263
"3260" 651.8 113.80762355398 23.6656280103821
"3261" 652 113.576222995426 25.0986021433403
"3262" 652.2 113.57889609671 29.4867206585788
"3263" 652.4 115.393326328908 33.8196896393106
"3264" 652.6 115.543600479728 38.4146840316971
"3265" 652.8 115.423068672168 42.6080392736306
"3266" 653 114.479262072684 45.1063961074739
"3267" 653.2 112.941249606776 46.4536473373004
"3268" 653.4 110.811987484646 49.1134838215022
"3269" 653.6 109.495133127381 53.4671136503782
"3270" 653.8 110.301758336914 57.8681554669175
"3271" 654 112.865501499281 61.2555269995096
"3272" 654.2 116.34378171963 63.4071625673479
"3273" 654.4 119.9180768703 65.4293563503596
"3274" 654.6 122.340214676214 68.3893348635596
"3275" 654.8 121.318593552837 72.2207889468554
"3276" 655 118.628471811014 75.4487438074904
"3277" 655.2 113.961252184132 78.2968440177899
"3278" 655.4 108.49255517279 79.3375229333534
"3279" 655.6 102.310284887643 79.9640378089739
"3280" 655.8 96.2695124117245 79.7494314183821
"3281" 656 91.4204903176033 79.2229777588766
"3282" 656.2 86.1142088476652 77.4591374459471
"3283" 656.4 81.1235109693685 73.596161753116
"3284" 656.6 76.0299150347899 70.182161229245
"3285" 656.8 70.0494722244368 67.6106428103654
"3286" 657 63.9826433125858 67.0020767633882
"3287" 657.2 58.2380195034945 68.2397880409038
"3288" 657.4 53.7869429325316 70.7863614005649
"3289" 657.6 50.6071013093286 74.0681908832453
"3290" 657.8 47.9567897707843 77.5140072057101
"3291" 658 47.0633562666281 80.5935580822544
"3292" 658.2 47.0996296184692 83.2340755888505
"3293" 658.4 46.0595653980715 84.507151157386
"3294" 658.6 42.9270471073618 85.3074463485983
"3295" 658.8 38.8899513423295 85.0561748279532
"3296" 659 34.6022743630275 82.3800410922321
"3297" 659.2 31.7030066799332 78.7713572970362
"3298" 659.4 29.7212629469214 74.0535393605296
"3299" 659.6 30.2478952796475 69.3243471456183
"3300" 659.8 32.2636421523381 64.5855028268596
"3301" 660 34.1058060178407 60.0047263626058
"3302" 660.2 37.4366806240914 55.7406196643896
"3303" 660.4 42.3350139986054 54.4218259673421
"3304" 660.6 47.4431142519857 53.8119970729882
"3305" 660.8 52.7891724175811 54.2413066614231
"3306" 661 58.1146157337857 53.4484909397882
"3307" 661.2 62.8802973164299 53.2879085711653
"3308" 661.4 67.307772624779 52.4060877628634
"3309" 661.6 69.9767852641286 50.3290148375311
"3310" 661.8 71.8119608492397 47.4411412983017
"3311" 662 75.1328436307936 44.4650056088429
"3312" 662.2 79.3262553912601 43.4335610383917
"3313" 662.4 84.2127297357253 44.2349015661923
"3314" 662.6 89.4000279616135 46.0907329997316
"3315" 662.8 93.2296301354865 49.7018372840709
"3316" 663 95.8154314165962 54.4118299355418
"3317" 663.2 96.6199639249806 60.699842569699
"3318" 663.4 95.8573091740914 67.0469586430996
"3319" 663.6 93.7021004422504 72.8730326944964
"3320" 663.8 90.8723182474351 78.3440526065172
"3321" 664 87.7698443361556 83.8397120889701
"3322" 664.2 84.0132816088692 87.3074076673214
"3323" 664.4 78.2233670053214 89.7610844856524
"3324" 664.6 72.3272109757381 90.9478715635744
"3325" 664.8 66.5400329027544 92.928531998345
"3326" 665 62.4173413920714 96.4451040904982
"3327" 665.2 60.165573103899 101.750423605346
"3328" 665.4 60.0578725955947 107.908248317946
"3329" 665.6 61.1862553498301 113.75239334807
"3330" 665.8 63.3589734640588 118.107179597101
"3331" 666 65.4282507096484 117.471650634567
"3332" 666.2 68.7651350613849 116.646130412028
"3333" 666.4 73.317532171956 116.497973492067
"3334" 666.6 75.9300802721324 116.994981174186
"3335" 666.8 74.7046719659617 118.486369577821
"3336" 667 72.7358540971474 118.841751213468
"3337" 667.2 70.5059861417178 118.81884469965
"3338" 667.4 66.3837945936241 119.706903248746
"3339" 667.6 60.8857735625174 119.562998476192
"3340" 667.8 55.2311291159617 117.973407961284
"3341" 668 49.8821497352936 115.388369910871
"3342" 668.2 43.6225906071286 112.234480246117
"3343" 668.4 38.2293896800133 108.80946576612
"3344" 668.6 33.387157388434 104.705869483572
"3345" 668.8 28.5436260661504 99.8233910755885
"3346" 669 24.8619648877515 95.6626807430796
"3347" 669.2 22.9461529338863 90.8949804595374
"3348" 669.4 21.796973491627 86.7694743446485
"3349" 669.6 19.6855153640479 83.1861727561714
"3350" 669.8 18.3468592993929 80.6409752509025
"3351" 670 18.8904538073485 78.2596838435307
"3352" 670.2 20.4827292402056 75.8013135795401
"3353" 670.4 21.4020311411059 72.580399419001
"3354" 670.6 22.9037526273442 70.3549824766914
"3355" 670.8 23.4396231527568 71.0327771371753
"3356" 671 23.9020603378758 71.4410365858357
"3357" 671.2 24.2748768032363 70.2122867356278
"3358" 671.4 23.9537367559335 66.7114765048975
"3359" 671.6 21.6075689846801 64.5914295572922
"3360" 671.8 20.1019747639506 60.7879479761332
"3361" 672 19.7431674909069 58.7251989317216
"3362" 672.2 19.5891333147575 56.5524399646898
"3363" 672.4 17.7142863949346 54.494107937328
"3364" 672.6 16.9388294201814 53.4661098595096
"3365" 672.8 17.4881583716332 51.5023452855911
"3366" 673 19.4257506386099 48.4019187436277
"3367" 673.2 22.4865406408859 46.2076980889761
"3368" 673.4 26.8810762276169 44.5309009306081
"3369" 673.6 31.2360685377078 42.3553718000929
"3370" 673.8 36.0266338422277 40.7799080903534
"3371" 674 40.7289289209502 38.9956939023354
"3372" 674.2 45.3853201510069 37.9720797177274
"3373" 674.4 49.6702848015089 38.0576690794471
"3374" 674.6 54.1340591447415 38.4383567663472
"3375" 674.8 58.1093168105612 39.4312493340453
"3376" 675 62.3568410647704 41.5012248181285
"3377" 675.2 67.8815018313685 42.7624095494329
"3378" 675.4 73.4690236003375 41.8364743382183
"3379" 675.6 78.5204633641868 39.677343556875
"3380" 675.8 81.9328860011597 36.3007545884949
"3381" 676 85.5497664215944 33.1537754161082
"3382" 676.2 89.0740495763639 30.9410995874483
"3383" 676.4 92.7311564285714 28.0855923450096
"3384" 676.6 96.7854145864079 24.9792286016007
"3385" 676.8 101.088394348761 24.016630228148
"3386" 677 103.168292113966 26.2226234123596
"3387" 677.2 104.297381096827 29.9965165328412
"3388" 677.4 106.805334964361 34.1366712265996
"3389" 677.6 109.050261557337 38.3285377738766
"3390" 677.8 111.490669374071 42.4254140962545
"3391" 678 115.059494165765 46.5530021477596
"3392" 678.2 120.205079799446 49.6462995312404
"3393" 678.4 124.70976846166 50.7455413731125
"3394" 678.6 126.119485956156 48.8170289987316
"3395" 678.8 125.574677412443 46.6976627517882
"3396" 679 125.255682234329 43.1404955911882
"3397" 679.2 124.117314558011 39.5035796360596
"3398" 679.4 122.674046839357 35.2702698720147
"3399" 679.6 121.215518221816 33.6686703274127
"3400" 679.8 120.582141045807 30.9245294252008
"3401" 680 120.323439635576 30.2952737133559
"3402" 680.2 120.598295568533 30.9179941864615
"3403" 680.4 121.104240834102 30.82712274828
"3404" 680.6 120.671594041994 32.1501429796722
"3405" 680.8 120.463624166897 33.3714933370606
"3406" 681 120.185033505336 35.4530827232596
"3407" 681.2 121.567273213513 37.8624563582302
"3408" 681.4 123.026234035525 40.1528315698421
"3409" 681.6 122.989894778223 43.2365987896687
"3410" 681.8 123.713424992688 46.4204163241
"3411" 682 125.364150678275 50.319147522245
"3412" 682.2 127.79601659886 52.9792712882596
"3413" 682.4 126.870624918582 53.6587736345149
"3414" 682.6 124.596363712121 56.1223011042496
"3415" 682.8 122.388063952931 59.9819572971196
"3416" 683 122.069969591765 64.9773581993106
"3417" 683.2 121.850594170271 69.6408345507196
"3418" 683.4 122.64022724113 74.2703448042596
"3419" 683.6 122.08017699124 79.0840679403386
"3420" 683.8 118.909707365748 83.1441709970831
"3421" 684 115.409468924917 86.0903168784709
"3422" 684.2 111.789946979977 88.6814497954649
"3423" 684.4 107.654834305711 91.9807017590038
"3424" 684.6 104.690597744382 96.1142878701389
"3425" 684.8 103.576236897257 100.415379186204
"3426" 685 102.019654533848 105.761736431924
"3427" 685.2 99.4503203192544 109.761272452101
"3428" 685.4 95.3975338341868 111.534716673375
"3429" 685.6 90.0596561129156 112.904673603941
"3430" 685.8 84.2523594383119 112.314416850582
"3431" 686 79.3023279364007 109.761272452101
"3432" 686.2 75.0963111389736 106.53998088352
"3433" 686.4 72.7339916486048 102.31224650826
"3434" 686.6 71.0691582868571 98.227439067581
"3435" 686.8 69.4890818967007 95.670090900209
"3436" 687 67.5675207246361 92.528891314089
"3437" 687.2 66.6236266476714 89.9400556175596
"3438" 687.4 66.6967711744739 88.6253539929547
"3439" 687.6 68.0568794014314 87.8732636030796
"3440" 687.8 68.3009478051515 87.2916537899596
"3441" 688 67.2494972574087 85.3913983062712
"3442" 688.2 64.4662967702019 83.9379710408792
"3443" 688.4 60.6165621607811 82.6230289363725
"3444" 688.6 56.6266373314011 81.1902290235948
"3445" 688.8 53.9307714180415 78.6609795988396
"3446" 689 51.6035638216939 75.9540776588412
"3447" 689.2 50.5207770327987 71.9866293245778
"3448" 689.4 48.6547130472653 67.1870091839229
"3449" 689.6 46.2720040473442 63.3553256856081
"3450" 689.8 42.0447396478752 61.4293329193391
"3451" 690 37.7546721238067 61.9600110496714
"3452" 690.2 33.618543494279 64.1820698070615
"3453" 690.4 29.2977588888658 66.5506926931615
"3454" 690.6 25.8616795523425 68.9967152717035
"3455" 690.8 23.3027832235614 69.4811514993496
"3456" 691 20.0789198334771 68.6609846625615
"3457" 691.2 18.5147026925286 65.8002809760739
"3458" 691.4 16.1050147329625 61.4261615086408
"3459" 691.6 13.801547135285 56.9704022548955
"3460" 691.8 11.4085817023265 51.8744457959535
"3461" 692 10.3473788162126 46.7225365208067
"3462" 692.2 12.5694975012646 44.3002673044301
"3463" 692.4 16.2153251536991 40.1225897002703
"3464" 692.6 20.3934359217714 36.8032483608596
"3465" 692.8 24.8355436413352 32.6861276787486
"3466" 693 27.8433360755606 29.7168543402705
"3467" 693.2 32.0469011600502 26.843290799366
"3468" 693.4 35.9497218889978 23.9677921349912
"3469" 693.6 40.1773509083292 20.6672432294194
"3470" 693.8 43.5872721318975 15.9583729788574
"3471" 694 45.2474772281565 10.8169793645149
"3472" 694.2 46.0557470563361 7.00643679531843
"3473" 694.4 44.9991249458437 5.58915151497743
"3474" 694.6 45.4773261371017 5.53660664188083
"3475" 694.8 46.8117787199244 5.98312121025961
"3476" 695 47.8618226971303 6.61314759658314
"3477" 695.2 49.6393826368799 7.94981092787663
"3478" 695.4 53.9145370387546 9.49928467337348
"3479" 695.6 59.2172561031127 10.9023656600998
"3480" 695.8 64.2950008921346 12.2098719468228
"3481" 696 69.4822589808779 12.0199194937596
"3482" 696.2 74.3002595186652 11.0584133155409
"3483" 696.4 79.3164818773014 8.75485547590961
"3484" 696.6 83.3017975353545 6.77186093324074
"3485" 696.8 86.3120997113492 5.71986776062072
"3486" 697 87.9852179930828 8.05292277227098
"3487" 697.2 91.3758765271927 11.3826035459414
"3488" 697.4 95.1041955274504 14.9525667187491
"3489" 697.6 98.4741433638083 18.9702660856965
"3490" 697.8 101.830980722853 22.9372744540409
"3491" 698 104.934576614571 27.0429464049159
"3492" 698.2 108.170526721824 31.2980842240764
"3493" 698.4 112.070901467153 34.8966957846882
"3494" 698.6 116.233288455665 37.0677639845721
"3495" 698.8 119.503220859228 36.8486866275096
"3496" 699 119.26315299855 37.9507762627161
"3497" 699.2 118.517543572998 41.8998503299175
"3498" 699.4 117.02757980503 47.8619454403576
"3499" 699.6 115.641091133011 53.1740067167596
"3500" 699.8 114.275386001621 59.2069102916896
"3501" 700 113.545995777844 64.7424480137893
"3502" 700.2 111.706613611616 70.3685666312448
"3503" 700.4 110.359546565976 75.721883352866
"3504" 700.6 110.223864165514 81.6955725288543
"3505" 700.8 112.533315314165 84.5710375742909
"3506" 701 115.718675119773 86.1404678145577
"3507" 701.2 119.2170293277 87.4734068565596
"3508" 701.4 121.497074469302 87.8855968468846
"3509" 701.6 121.437155875918 88.4360989236058
"3510" 701.8 120.152338954228 90.5834939292284
"3511" 702 118.201551833148 94.1283652951442
"3512" 702.2 115.889150030843 98.5177279050966
"3513" 702.4 113.077867812813 101.464205126082
"3514" 702.6 108.86939922415 103.582038197467
"3515" 702.8 103.904839272958 105.885346567555
"3516" 703 99.1898814738214 108.520597431152
"3517" 703.2 95.5223642370715 112.79420550632
"3518" 703.4 94.5676856729617 116.800245745686
"3519" 703.6 94.6385649846484 116.07355012226
"3520" 703.8 94.1764712755398 115.168893131633
"3521" 704 92.3656004487556 113.403624905194
"3522" 704.2 88.635139082274 111.555195179975
"3523" 704.4 83.9714785570977 109.534539417891
"3524" 704.6 78.6879989049004 108.530114576154
"3525" 704.8 73.0611699445583 107.459069719404
"3526" 705 67.5503675586868 107.11572041126
"3527" 705.2 61.9342003289575 107.69992669676
"3528" 705.4 56.2910700738552 108.194659947543
"3529" 705.6 50.6542688867336 109.268336364138
"3530" 705.8 44.9801747372429 110.292689830502
"3531" 706 39.6778742472281 113.105594495121
"3532" 706.2 35.6910912415958 114.539414917247
"3533" 706.4 33.6743921454715 112.25413925128
"3534" 706.6 29.9354719182714 108.239622027174
"3535" 706.8 26.7615587089729 103.223754593774
"3536" 707 24.2604864164193 97.8502651682814
"3537" 707.2 21.6067115914892 93.1909047707976
"3538" 707.4 18.0720084648156 89.0687277932945
"3539" 707.6 15.1741076521037 85.3660763700822
"3540" 707.8 12.067874857348 81.8622643111
"3541" 708 9.60675050566719 77.2631935529085
"3542" 708.2 9.9209973224381 72.8682497190596
"3543" 708.4 9.79127925109583 68.6435991710157
"3544" 708.6 10.5311683317381 64.4109621835374
"3545" 708.8 12.1544339446693 62.3477387506618
"3546" 709 13.9805679290392 61.8344984616628
"3547" 709.2 15.6447020808034 61.4050918389245
"3548" 709.4 16.9517434538609 59.7540143534438
"3549" 709.6 16.5422564475538 56.5921862381949
"3550" 709.8 15.895719024899 53.2635402471044
"3551" 710 14.4488389023776 49.7681238142188
"3552" 710.2 12.6388661742398 46.5939990800754
"3553" 710.4 11.8280085688456 44.2245527231145
"3554" 710.6 10.7799969348214 44.9302069102596
"3555" 710.8 11.546455608533 45.5456207964808
"3556" 711 12.0850262211645 45.5883824670503
"3557" 711.2 12.1456415423791 46.411765463353
"3558" 711.4 12.4729388051682 46.6493228973403
"3559" 711.6 12.7529341094479 47.5747903961243
"3560" 711.8 12.9590192295887 48.4690196971389
"3561" 712 13.8062425590385 48.7785499020453
"3562" 712.2 14.6650021930921 49.7330116193472
"3563" 712.4 16.6674980564714 50.6109175530739
"3564" 712.6 19.5755471220714 51.7497652494949
"3565" 712.8 23.0576479524774 53.1045960689774
"3566" 713 27.199149936814 53.9182431068685
"3567" 713.2 31.9769161924873 55.2370454147299
"3568" 713.4 36.8283571047541 56.3347125177981
"3569" 713.6 42.2858574826734 56.5733688569829
"3570" 713.8 47.6861789773067 56.6906994549655
"3571" 714 51.8499637516327 56.9375669369535
"3572" 714.2 55.3413475041462 58.5792798255914
"3573" 714.4 60.5343033953834 59.4591373356862
"3574" 714.6 65.9150892808984 59.5328674397019
"3575" 714.8 70.9025122960326 58.7854120739246
"3576" 715 76.0704586569048 58.9944323019263
"3577" 715.2 80.1218857700901 59.9588074405727
"3578" 715.4 81.4903906249677 61.4888420883728
"3579" 715.6 83.9781455339549 63.9317211649635
"3580" 715.8 88.2832086748513 65.6406472678881
"3581" 716 93.193101635984 66.1551081932742
"3582" 716.2 98.0004680232773 67.1185907340537
"3583" 716.4 102.786184783644 66.8017054413033
"3584" 716.6 107.867855553298 67.808557881203
"3585" 716.8 113.29840203109 67.661587746486
"3586" 717 118.913085129591 66.9440484589615
"3587" 717.2 122.326694993595 68.1413353521241
"3588" 717.4 122.127632874213 71.6187586237407
"3589" 717.6 122.113685708367 76.1965033963616
"3590" 717.8 121.215756673361 81.3288549692896
"3591" 718 120.119255680185 86.4436512642029
"3592" 718.2 117.593717854896 89.9970709388936
"3593" 718.4 115.259611313165 94.3362079159471
"3594" 718.6 112.87266273762 99.2362643096951
"3595" 718.8 111.118132032593 104.931296908955
"3596" 719 108.47117621306 105.748196334715
"3597" 719.2 104.371504406583 108.406408716434
"3598" 719.4 99.0600578548214 110.950153729581
"3599" 719.6 93.7623503642993 113.354649139532
"3600" 719.8 88.3409016055592 117.417699543369
"3601" 720 83.9973771568134 120.652973586018
"3602" 720.2 83.3598667135823 120.734500269618
"3603" 720.4 82.1718948604132 119.043881658241
"3604" 720.6 78.7648681529925 116.980607249746
"3605" 720.8 74.3796605713571 114.274565687545
"3606" 721 69.3158999051404 111.187257703691
"3607" 721.2 64.2580548471786 107.913208356545
"3608" 721.4 59.2420084050008 105.097344969983
"3609" 721.6 53.7720500231085 103.829259537686
"3610" 721.8 47.192571527526 103.648418171344
"3611" 722 41.7425390313245 104.851627778699
"3612" 722.2 36.4648362856244 108.203947805818
"3613" 722.4 32.2722970602714 112.827195978913
"3614" 722.6 34.2611949033515 113.64584844696
"3615" 722.8 36.5397144503879 115.967554889025
"3616" 723 39.5251099084048 117.840593825315
"3617" 723.2 43.3737339036948 119.854452273006
"3618" 723.4 48.5097807895778 122.026538221342
"3619" 723.6 52.5723836179048 122.75946650076
"3620" 723.8 57.0050394827266 124.18752630976
"3621" 724 61.0541933925714 123.997118335226
"3622" 724.2 65.6674085435887 124.496416989449
"3623" 724.4 70.2927456043961 124.578683187786
"3624" 724.6 74.2629550183885 124.418675680174
"3625" 724.8 77.2217626889668 124.107518730608
"3626" 725 81.0045022916576 123.498118126104
"3627" 725.2 83.7355209384121 122.90640971787
"3628" 725.4 86.8831924999805 122.008554886316
"3629" 725.6 89.7903692329627 120.683699723053
"3630" 725.8 93.6648878421484 118.919683308029
"3631" 726 97.6117608346244 117.157195506736
"3632" 726.2 101.216057241786 114.817042952652
"3633" 726.4 104.602469682246 112.269416170167
"3634" 726.6 107.825315864305 109.175588499393
"3635" 726.8 110.804861995441 106.603481566727
"3636" 727 112.814075449388 104.043669671862
"3637" 727.2 114.744373825259 101.951174567916
"3638" 727.4 116.266604933647 100.339320904366
"3639" 727.6 117.401701026665 99.0666560332596
"3640" 727.8 118.302081917605 98.1795279700929
"3641" 728 118.211113310816 97.6275474056213
"3642" 728.2 118.728336133321 96.7622867960096
"3643" 728.4 118.946827945711 96.1201952370895
"3644" 728.6 120.023260496306 94.8911045323616
"3645" 728.8 120.151575758448 94.7008548259972
"3646" 729 120.471635967666 94.3538015870863
"3647" 729.2 121.370511726133 93.0470792502392
"3648" 729.4 121.370118241735 92.3061874775121
"3649" 729.6 121.775013687131 90.6788934017299
"3650" 729.8 121.954185387906 90.1376016604916
"3651" 730 122.808011849809 88.7746680629246
"3652" 730.2 123.594812674954 87.1496114774067
"3653" 730.4 124.404301122836 85.6184564415537
"3654" 730.6 124.900150980581 83.9538885454696
"3655" 730.8 125.079307574801 81.4534856435296
"3656" 731 124.858568082011 79.4062458528808
"3657" 731.2 124.466407620041 77.2735095417392
"3658" 731.4 123.190219672467 75.9484114835121
"3659" 731.6 122.645114718551 74.3495372118496
"3660" 731.8 122.684061804251 72.5735501039296
"3661" 732 123.665690643415 70.8097339602909
"3662" 732.2 125.409334950496 69.748155409093
"3663" 732.4 125.575901823829 70.6699451181091
"3664" 732.6 126.407039205716 72.1670808459746
"3665" 732.8 125.859497108052 73.5361481239926
"3666" 733 124.724730127235 74.7379747788208
"3667" 733.2 123.447826200319 76.8955925224916
"3668" 733.4 122.105737323531 79.4831605263514
"3669" 733.6 121.036762358665 81.9948501347596
"3670" 733.8 120.01296178262 85.7178564989854
"3671" 734 120.301924031362 88.5362853888886
"3672" 734.2 121.279637924236 89.9408586502544
"3673" 734.4 120.519311968162 89.9967059240323
"3674" 734.6 119.787711451285 89.1628643343776
"3675" 734.8 118.760792038071 88.3645831831144
"3676" 735 116.54109037843 87.3204407663466
"3677" 735.2 113.139035930465 86.015448274699
"3678" 735.4 111.195615694526 84.7762228206081
"3679" 735.6 111.24123298251 83.9553326508944
"3680" 735.8 110.877459939646 83.5278737208234
"3681" 736 108.888843442772 82.2799267414297
"3682" 736.2 106.588154772041 81.2038629303369
"3683" 736.4 104.236282906314 79.5203332756384
"3684" 736.6 102.476041829759 77.7796395053533
"3685" 736.8 102.403016044071 75.3129907443534
"3686" 737 101.434531846331 72.4099723439896
"3687" 737.2 99.1062829312836 70.6608547911536
"3688" 737.4 95.5067854027915 70.2484090876396
"3689" 737.6 92.2059608789805 70.6136462024263
"3690" 737.8 88.7636679509502 71.365049573002
"3691" 738 85.2130706522814 72.3788146754296
"3692" 738.2 80.9172070995714 72.921768843627
"3693" 738.4 77.4664953065514 70.8559836245596
"3694" 738.6 74.536758059895 66.9544020394361
"3695" 738.8 73.2576135785714 62.746589447142
"3696" 739 73.4227852126457 58.4646405366012
"3697" 739.2 74.8130003985138 54.3274396394135
"3698" 739.4 76.7483564214889 50.8107126815654
"3699" 739.6 80.5073353881572 48.1405595458168
"3700" 739.8 84.6595978591606 47.497758187017
"3701" 740 89.3748340432479 47.9925169819655
"3702" 740.2 93.5045342731857 49.2718796542453
"3703" 740.4 96.9556169908314 52.0718041914496
"3704" 740.6 98.2336805877253 56.5144682979519
"3705" 740.8 98.3604885019427 60.8438832966903
"3706" 741 95.9767469035715 65.2361482585537
"3707" 741.2 93.6933785458656 69.2110420049949
"3708" 741.4 91.4811220773091 73.3686490742745
"3709" 741.6 88.5391517710614 77.5003564449796
"3710" 741.8 86.4832164350495 82.2644838049904
"3711" 742 86.8241817640714 86.2842225065196
"3712" 742.2 88.2330084443307 87.0627795579448
"3713" 742.4 90.3294194770714 87.733949429863
"3714" 742.6 93.4851320619945 88.5901753065948
"3715" 742.8 95.5398685452512 89.3510356473102
"3716" 743 97.0218270365214 92.9146392878971
"3717" 743.2 98.606057022495 97.1613035073478
"3718" 743.4 98.0977402789839 100.78681898501
"3719" 743.6 98.0239655108791 105.822477437375
"3720" 743.8 99.1347064357465 110.03675183876
"3721" 744 99.6999028341786 109.285629471688
"3722" 744.2 99.0276019500714 107.930534441036
"3723" 744.4 97.5578131206786 106.276503445581
"3724" 744.6 94.6970569448571 104.06486536476
"3725" 744.8 91.8842482316832 101.395080823442
"3726" 745 88.3702630448896 97.9144714146346
"3727" 745.2 85.2195014501528 95.6353875915503
"3728" 745.4 83.352545458342 94.3021292159596
"3729" 745.6 79.963502821533 93.2395728266058
"3730" 745.8 75.7875308121221 93.0528644670507
"3731" 746 72.1146727302866 94.5072176672406
"3732" 746.2 69.1070761123067 96.5244041059008
"3733" 746.4 65.6340821739603 98.6363147776855
"3734" 746.6 61.2489288210714 98.3082560311267
"3735" 746.8 56.0765658543275 98.0011524285401
"3736" 747 49.6546810011484 96.2305092797211
"3737" 747.2 45.2230882165601 93.4045759227823
"3738" 747.4 40.7745364431994 91.2606335466433
"3739" 747.6 38.3082486679953 89.1492604426944
"3740" 747.8 34.5898674632737 88.1782469992652
"3741" 748 30.3144401903636 89.2110011818719
"3742" 748.2 25.041416535651 91.4616474429755
"3743" 748.4 19.7563728771072 94.0869929330453
"3744" 748.6 16.3675371683609 94.4989144910754
"3745" 748.8 14.1908860875017 91.4780126296201
"3746" 749 12.4923134041044 87.7256356020453
"3747" 749.2 11.8314172910249 82.4205508389224
"3748" 749.4 11.7684267612987 76.5068516952142
"3749" 749.6 10.8434334759237 71.1693306322369
"3750" 749.8 11.7336170575321 66.3635029302203
"3751" 750 11.6742130691404 61.8542824836906
"3752" 750.2 12.1712733851048 57.8390020928263
"3753" 750.4 11.865901121457 53.8309455116994
"3754" 750.6 11.5148132052849 50.4345824866248
"3755" 750.8 9.98077028035268 47.1209804808846
"3756" 751 10.0758449143758 44.1569097014335
"3757" 751.2 12.4423037085388 42.6074930311944
"3758" 751.4 15.2913676950714 42.0254034351346
"3759" 751.6 19.1576773484152 40.0577642096659
"3760" 751.8 23.3363750849777 37.6438562938846
"3761" 752 27.7945867538137 36.9527462808833
"3762" 752.2 32.5933154636169 36.8870436058505
"3763" 752.4 37.248780806551 36.1803599358208
"3764" 752.6 41.2657592113799 35.3950764254085
"3765" 752.8 45.9913076190096 34.415162965172
"3766" 753 50.4800596250214 34.0198299694996
"3767" 753.2 54.5062146092589 35.5423364613221
"3768" 753.4 58.3260067583433 37.965736941478
"3769" 753.6 63.3483622026143 39.4015753639882
"3770" 753.8 68.2979657180615 39.2031857770467
"3771" 754 73.4449305145572 38.592959679931
"3772" 754.2 78.3782280365572 36.5120725296739
"3773" 754.4 83.463192516627 34.0610850306485
"3774" 754.6 87.7476441105431 31.2828051506653
"3775" 754.8 91.0307096806415 27.7783228916288
"3776" 755 92.4528711462596 23.3698457885121
"3777" 755.2 94.0579538147514 22.9432787964196
"3778" 755.4 97.7253087719777 24.6168675248534
"3779" 755.6 101.003062379391 27.6255215302545
"3780" 755.8 104.067118796708 31.7963841214263
"3781" 756 105.917622471845 36.5632754238833
"3782" 756.2 106.775140503297 41.2009187580177
"3783" 756.4 107.70838538135 44.7983757095225
"3784" 756.6 109.350546685102 47.1037690162445
"3785" 756.8 111.498381668269 48.0376187808784
"3786" 757 115.595692206851 50.0816081121796
"3787" 757.2 116.720706596643 54.2072967455351
"3788" 757.4 116.360983160121 58.7268585393339
"3789" 757.6 114.036926958043 63.3480142925426
"3790" 757.8 111.284249819861 67.9388469056296
"3791" 758 107.734522551273 71.2656770068269
"3792" 758.2 104.811244176521 76.2657338282896
"3793" 758.4 101.308214803432 81.3323481615122
"3794" 758.6 98.4904007680025 86.4133298572769
"3795" 758.8 95.2627169990714 89.6159773982781
"3796" 759 89.8555632677215 90.3003161602846
"3797" 759.2 84.1025223228929 90.7440347437953
"3798" 759.4 78.3307211518022 92.1310788489904
"3799" 759.6 73.4940780274643 93.8412553685096
"3800" 759.8 69.1403502331429 97.3372199658667
"3801" 760 64.3602698718783 100.941722166771
"3802" 760.2 60.2685366637956 104.812470343139
"3803" 760.4 59.2336435726412 110.308475692481
"3804" 760.6 59.9026098092196 115.590317762648
"3805" 760.8 61.1414885846576 120.97327257038
"3806" 761 62.2161861142802 121.459803677584
"3807" 761.2 63.5678472570025 121.367220103898
"3808" 761.4 67.058917605495 122.87096207943
"3809" 761.6 70.8379699210025 123.565268273863
"3810" 761.8 74.0103143483055 123.593652307951
"3811" 762 75.2211958159464 123.734618911657
"3812" 762.2 77.9282447086412 123.274232245864
"3813" 762.4 81.3746089200017 123.296875900341
"3814" 762.6 81.9433971666108 122.661734113423
"3815" 762.8 81.4876673548244 122.362358960289
"3816" 763 79.5079926546198 122.139663416502
"3817" 763.2 78.0380542588456 122.005651938824
"3818" 763.4 76.9662416280048 121.950232608993
"3819" 763.6 75.4239560560605 122.350022779298
"3820" 763.8 72.0670546255067 122.508983282924
"3821" 764 68.069418463169 122.181593074723
"3822" 764.2 63.080884333627 122.043032455167
"3823" 764.4 58.4230007423738 122.979864737667
"3824" 764.6 55.9713799048692 123.283137053805
"3825" 764.8 54.0772930404508 121.488090369863
"3826" 765 50.1795101263365 118.896040730519
"3827" 765.2 45.3249937817044 116.016854997506
"3828" 765.4 40.1054629814687 113.79807997828
"3829" 765.6 35.0370709029751 112.040415163326
"3830" 765.8 29.4711816597951 111.20516440976
"3831" 766 25.2061829404143 108.834956051445
"3832" 766.2 21.181447505044 105.245726775938
"3833" 766.4 18.8311154840082 100.354210533089
"3834" 766.6 15.7699945313847 95.288475892362
"3835" 766.8 11.81571004716 92.2689927422026
"3836" 767 10.9965178336331 90.696589419239
"3837" 767.2 10.7715824409974 86.8656399883522
"3838" 767.4 11.0396441728214 82.8155208691525
"3839" 767.6 11.8790718911283 78.7374575125778
"3840" 767.8 12.3703362675714 74.551629312093
"3841" 768 11.3878075146851 71.3950466970892
"3842" 768.2 9.81391585513526 68.3095071488979
"3843" 768.4 8.09172070995716 66.1378223854739
"3844" 768.6 7.99690310250893 63.4503575582284
"3845" 768.8 9.91415715326498 60.9257331286628
"3846" 769 10.9429897751594 58.8577132892431
"3847" 769.2 12.151002679682 57.4827843031491
"3848" 769.4 14.2276515910069 56.5201058000177
"3849" 769.6 15.138065336465 56.5217987641639
"3850" 769.8 15.5031188406248 56.0818036976625
"3851" 770 15.6096449545553 54.6481329712112
"3852" 770.2 16.1105994977266 51.401242815932
"3853" 770.4 16.2204179685402 47.4455395283846
"3854" 770.6 15.4551224872192 44.3976350186801
"3855" 770.8 15.5178042398389 41.3585478107945
"3856" 771 17.3499993677857 37.9197314842596
"3857" 771.2 18.6754366970048 33.306665555793
"3858" 771.4 20.6126773817231 28.5760776471304
"3859" 771.6 22.8239908634231 25.4787768744849
"3860" 771.8 25.3774583423292 22.5222487545122
"3861" 772 27.4068428488456 18.3519618140177
"3862" 772.2 30.8854753420126 15.296056702642
"3863" 772.4 35.2105936907106 12.4241126168318
"3864" 772.6 38.9411178532992 9.79620799999724
"3865" 772.8 43.3103593486597 7.29281242546549
"3866" 773 48.1765901554279 5.13027001019526
"3867" 773.2 53.1587322073487 3.38343537434377
"3868" 773.4 58.5226328220714 2.01002856841056
"3869" 773.6 63.1162049859406 0.293328113993254
"3870" 773.8 61.227089333763 1.1632676917783
"3871" 774 60.8994970241368 1.01403119517083
"3872" 774.2 60.5523751729753 1.81628236197115
"3873" 774.4 61.0502986840014 3.02963387800961
"3874" 774.6 61.9973238011891 4.86816542355373
"3875" 774.8 65.0633341215869 6.88318702239878
"3876" 775 67.6751979615714 8.94066553060336
"3877" 775.2 69.3137293953139 10.8397047755778
"3878" 775.4 71.1685130973163 12.478276352678
"3879" 775.6 73.8943017526033 13.8374501597596
"3880" 775.8 78.0389746673462 14.402396897386
"3881" 776 82.1140185872277 13.6386577431659
"3882" 776.2 86.2490631319014 12.2795667317596
"3883" 776.4 89.5555194570132 10.8351214174489
"3884" 776.6 93.3398577365243 9.34383829078791
"3885" 776.8 95.8194863341642 9.36054288599673
"3886" 777 98.8308994970412 11.8310851388505
"3887" 777.2 102.580529972092 15.0336820776882
"3888" 777.4 106.306100331426 18.6032333346628
"3889" 777.6 109.748088426257 22.5824762066256
"3890" 777.8 113.265836543345 26.6817890542965
"3891" 778 115.630302915999 31.6607608218524
"3892" 778.2 117.742278903443 36.5512299334606
"3893" 778.4 120.635286128735 41.1600230360351
"3894" 778.6 124.452864498304 45.2711514630703
"3895" 778.8 126.243825437231 48.5354088098896
"3896" 779 126.263298980081 53.3726368538296
"3897" 779.2 126.620419910796 58.8729986446984
"3898" 779.4 126.64532747318 64.0676222714626
"3899" 779.6 125.662009962933 68.8608131155319
"3900" 779.8 123.186597231253 74.0441369832748
"3901" 780 120.550784360647 79.0443133393051
"3902" 780.2 117.441334679581 84.0395721340096
"3903" 780.4 116.006873992476 88.0440783392277
"3904" 780.6 117.439729717258 90.7814838646607
"3905" 780.8 118.674671419527 92.6339599809279
"3906" 781 118.736450109509 95.6912419392596
"3907" 781.2 116.995458497236 96.5377722384091
"3908" 781.4 114.487545126356 97.8237657018859
"3909" 781.6 110.579141836412 99.5044654718021
"3910" 781.8 106.256561027559 102.48006728404
"3911" 782 101.279963532722 103.575289548531
"3912" 782.2 95.9164716518929 104.166869636831
"3913" 782.4 90.6140327956483 104.534227679606
"3914" 782.6 85.0715629075714 106.107090755952
"3915" 782.8 79.0697171368791 107.90464855749
"3916" 783 73.4650147259983 109.979756103589
"3917" 783.2 68.3087043555525 112.664447620798
"3918" 783.4 64.5269752008214 116.160099201593
"3919" 783.6 64.2513054275651 120.522884912671
"3920" 783.8 65.0462696768214 121.010093234735
"3921" 784 65.0997533508461 120.228820181098
"3922" 784.2 65.293433874533 120.447607439337
"3923" 784.4 65.2802050941754 120.436129526967
"3924" 784.6 65.2599728418636 120.562581103915
"3925" 784.8 65.2225175646411 120.754595422532
"3926" 785 65.1633574344638 120.867985672038
"3927" 785.2 65.1487620076109 121.059802015167
"3928" 785.4 65.1201752912522 121.110862953458
"3929" 785.6 65.1339006196465 121.053908706147
"3930" 785.8 65.1060980313606 121.021706974145
"3931" 786 65.0887120138022 121.161637343837
"3932" 786.2 65.0795472500461 121.079976138506
"3933" 786.4 65.1192954625089 120.990619691885
"3934" 786.6 65.1072867777515 121.12888184612
"3935" 786.8 65.1189873368309 121.04546606257
"3936" 787 65.0923912256767 121.152045112878
"3937" 787.2 65.1057721688631 121.066350136301
"3938" 787.4 65.1173217926255 121.031408869476
"3939" 787.6 65.0369330466879 121.294060171225
"3940" 787.8 65.0787255815714 121.206992390218
"3941" 788 65.1436373910714 121.026145749787
"3942" 788.2 65.0490516115143 121.281331867288
"3943" 788.4 65.0345855511114 121.2483195756
"3944" 788.6 65.0262626122495 121.208696695719
"3945" 788.8 65.0025247617236 121.263672629673
"3946" 789 65.0120593988417 121.152460622327
"3947" 789.2 65.0174707754235 121.205240076112
"3948" 789.4 65.0742795672221 121.064645830801
"3949" 789.6 65.0174707754235 121.249124116337
"3950" 789.8 65.0225856382201 121.231407417665
"3951" 790 65.0997533508461 121.232667601253
"3952" 790.2 65.2972315318602 121.380776237013
"3953" 790.4 65.9974773468022 122.260144889221
"3954" 790.6 67.1688858474714 123.05806082446
"3955" 790.8 68.6530629627489 123.76455258334
"3956" 791 70.1888518260025 123.56974495038
"3957" 791.2 72.8401126220146 123.836412431101
"3958" 791.4 75.3854369603132 123.830868015804
"3959" 791.6 77.5634302754048 123.12297263396
"3960" 791.8 80.9194981046126 123.292507007007
"3961" 792 83.9436247589656 122.385269010701
"3962" 792.2 87.6837036553818 122.070058317104
"3963" 792.4 89.033945491731 120.68090749443
"3964" 792.6 92.361830615899 119.661606350829
"3965" 792.8 95.4025270503022 118.031604156078
"3966" 793 98.3238989243555 116.671033823339
"3967" 793.2 101.440530592865 114.670112034104
"3968" 793.4 102.878549749622 113.397579009276
"3969" 793.6 105.259135662071 111.50375873346
"3970" 793.8 108.173602974004 109.284066587029
"3971" 794 109.767684169734 106.836317405151
"3972" 794.2 112.444061576103 104.693698519291
"3973" 794.4 113.976055564618 103.046352230131
"3974" 794.6 116.034496039071 100.777273130671
"3975" 794.8 117.90710339192 98.179527970093
"3976" 795 120.682976437755 94.7281626432086
"3977" 795.2 121.759982583133 92.6854277401678
"3978" 795.4 122.796892668368 90.5863458713537
"3979" 795.6 123.507546884227 88.6914801128858
"3980" 795.8 125.022872483954 86.2637561948184
"3981" 796 125.019864093496 85.6338455158202
"3982" 796.2 124.447601905401 84.0104621988215
"3983" 796.4 123.471917181164 81.9145468652751
"3984" 796.6 122.666628346843 79.6617342390168
"3985" 796.8 121.370118241735 77.3289121449576
"3986" 797 120.535048164405 75.1181323768202
"3987" 797.2 119.981134056671 74.4473148954228
"3988" 797.4 119.5026412895 74.2690200734535
"3989" 797.6 119.226790502061 74.3243240984754
"3990" 797.8 119.238653444178 75.0258077786532
"3991" 798 118.42639786792 74.3588609081233
"3992" 798.2 118.410661671678 72.9465372953657
"3993" 798.4 118.415948050103 70.9476715554784
"3994" 798.6 118.778746368359 68.2929339209405
"3995" 798.8 120.099179862814 65.3921491688318
"3996" 799 120.892495862051 63.2768807473396
"3997" 799.2 121.597241410768 60.959489807699
"3998" 799.4 120.643234513571 59.9812799564988
"3999" 799.6 118.35951903389 58.3394131333354
"4000" 799.8 114.833948908913 57.0687152867596
"4001" 800 111.217211112774 56.5880916759936
"4002" 800.2 106.949519484721 56.0167424565122
"4003" 800.4 102.605388156042 58.0920308718184
"4004" 800.6 99.5951166274143 61.3936964225882
"4005" 800.8 97.7726402997381 65.483646227396
"4006" 801 96.6907768080714 68.0829511227196
"4007" 801.2 96.5700408424014 70.8170365388596
"4008" 801.4 95.3474997706633 75.0916779040555
"4009" 801.6 93.3015516907736 79.4384297223234
"4010" 801.8 90.1265700723839 82.7372789559159
"4011" 802 86.5562479120927 85.3923618660362
"4012" 802.2 82.8102166138272 87.0172126977015
"4013" 802.4 79.3341226161185 88.4279922903831
"4014" 802.6 78.3050663517611 90.2005981908631
"4015" 802.8 78.4261110336948 92.9354405723051
"4016" 803 78.8863947737857 96.9262523407856
"4017" 803.2 80.7881655505654 100.309365253687
"4018" 803.4 82.6438612322714 104.53223039316
"4019" 803.6 82.0456055414276 108.030710164349
"4020" 803.8 79.7825486695115 109.94847177784
"4021" 804 76.180267801309 110.99095543841
"4022" 804.2 71.5623194369546 112.596131756188
"4023" 804.4 66.8349012495509 112.933774788773
"4024" 804.6 61.8495585764449 111.280243129181
"4025" 804.8 56.5111303959185 109.234900074348
"4026" 805 51.2824694547637 106.581446286913
"4027" 805.2 46.5115439234788 103.733093893982
"4028" 805.4 41.8186605107381 101.189512618019
"4029" 805.6 36.7170731122566 100.011483482648
"4030" 805.8 31.0308587035839 98.9417007999721
"4031" 806 26.0426866611455 96.6841522105003
"4032" 806.2 23.3254524247253 92.515556489875
"4033" 806.4 22.6409118671656 87.2870717798773
"4034" 806.6 23.0855931172566 82.5862688435374
"4035" 806.8 26.2886845819747 79.8506664919209
"4036" 807 28.3826139206843 78.6403753341467
"4037" 807.2 29.8862755994925 77.0260219380859
"4038" 807.4 31.8558016948265 76.1527872797596
"4039" 807.6 33.7381237402533 75.7318440302748
"4040" 807.8 34.8773351223498 75.1048296129864
"4041" 808 37.325976483526 73.0488225709414
"4042" 808.2 39.8048948034774 69.8749798025715
"4043" 808.4 41.727695662051 66.1298740006372
"4044" 808.6 44.020804687449 62.8034749464637
"4045" 808.8 46.4490362550714 59.1591404988208
"4046" 809 48.0147091002114 55.3394646816796
"4047" 809.2 49.3104547962959 51.4293362450963
"4048" 809.4 50.4521542388756 46.9424730047596
"4049" 809.6 52.9974923311009 43.1775880537596
"4050" 809.8 56.8529211282002 40.6723778217695
"4051" 810 60.5790389470314 40.1851536358096
"4052" 810.2 64.738269764398 40.8261908728923
"4053" 810.4 69.0383459610714 42.3606790549577
"4054" 810.6 72.3819165258827 44.8812168653539
"4055" 810.8 75.6373050098639 48.1623251229106
"4056" 811 78.1701141130617 48.7688266351577
"4057" 811.2 79.538162330398 48.2698532724943
"4058" 811.4 81.0434245069326 46.7080692482318
"4059" 811.6 83.6945502497316 45.8572483837984
"4060" 811.8 87.6451252371597 46.2017147081126
"4061" 812 91.7646917093492 44.9554503917318
"4062" 812.2 96.2096657494244 43.7503393140537
"4063" 812.4 101.388272246582 43.3935191751576
"4064" 812.6 106.342235569157 44.5722646464453
"4065" 812.8 110.356621878689 47.7023230100831
"4066" 813 113.230053783974 51.2379962431285
"4067" 813.2 116.647263520751 53.8166336308096
"4068" 813.4 120.631779488366 55.3848265814949
"4069" 813.6 121.760599933411 58.169064989546
"4070" 813.8 120.693424056999 61.6660774647493
"4071" 814 118.914219951435 66.1917750583051
"4072" 814.2 115.909665636187 70.7825833476635
"4073" 814.4 111.6872954378 74.7385921290994
"4074" 814.6 107.021792427257 78.2607481037287
"4075" 814.8 102.745643327205 81.8262132688421
"4076" 815 98.715169284566 86.22767076743
"4077" 815.2 95.827744795401 88.6955191972369
"4078" 815.4 90.7783276536136 90.3614349303138
"4079" 815.6 85.9121708405965 90.6800502458596
"4080" 815.8 81.8227268420965 88.5184869895096
"4081" 816 77.7306273604805 85.8895587047596
"4082" 816.2 73.4198931023214 82.9558271406183
"4083" 816.4 68.7137869135714 81.6824620515408
"4084" 816.6 63.6958218139628 81.6265461721618
"4085" 816.8 58.210200156566 82.251644106408
"4086" 817 53.4759104539978 84.3111768106017
"4087" 817.2 50.159047305257 87.3912298441204
"4088" 817.4 49.157004213742 89.257336115289
"4089" 817.6 50.1861018591429 92.1674579949739
"4090" 817.8 51.8766621724945 95.6163436975288
"4091" 818 54.3383177173791 98.5923005022981
"4092" 818.2 55.0283661191278 102.192479648478
"4093" 818.4 54.0924018236964 106.697039239985
"4094" 818.6 51.1959987003891 109.734339173324
"4095" 818.8 46.2972943627338 112.823744594695
"4096" 819 41.6489343941234 114.219770004201
"4097" 819.2 36.8920206102253 113.272355881529
"4098" 819.4 33.5389625065601 110.833396773532
"4099" 819.6 30.0652955372714 106.54709296004
"4100" 819.8 27.2759423519 101.874555449917
"4101" 820 24.8935072188863 96.467779512167
"4102" 820.2 21.6427385938407 91.606791156875
"4103" 820.4 17.5431359832438 87.2549450425182
"4104" 820.6 13.3797811418367 84.1766817724433
"4105" 820.8 11.0811877309014 82.4115839517496
"4106" 821 11.4010849302646 79.0605412916801
"4107" 821.2 13.7563943174832 76.0611470781125
"4108" 821.4 15.0717724246353 75.6473038270575
"4109" 821.6 17.5298416105563 76.388830223396
"4110" 821.8 21.4878490299414 76.4838375082096
"4111" 822 25.9801789927381 75.220417652396
"4112" 822.2 29.9237877925614 72.9435474180796
"4113" 822.4 32.892303192223 70.4326799456384
"4114" 822.6 35.7230088532914 67.2027469858996
"4115" 822.8 38.2701482580714 62.7642445519972
"4116" 823 40.6305776944351 59.141959141699
"4117" 823.2 43.1463233877114 55.0200985789396
"4118" 823.4 45.4753591125714 50.8333632330243
"4119" 823.6 47.8259534262836 48.236775145699
"4120" 823.8 51.4680663556563 46.6889495223728
"4121" 824 56.0708210461 46.3675398349025
"4122" 824.2 60.5441720322143 47.3504900930453
"4123" 824.4 65.2329655692825 48.5253683226587
"4124" 824.6 68.8472847859394 50.6571431597313
"4125" 824.8 71.1340700963572 53.0330553589882
"4126" 825 73.877337646628 53.6994249483728
"4127" 825.2 77.4365476445374 52.947130489381
"4128" 825.4 79.7920690682381 50.5234411621763
"4129" 825.6 82.6808487161752 47.9088016405238
"4130" 825.8 86.4784015480811 45.1598948515673
"4131" 826 89.7530996730995 40.5034641633297
"4132" 826.2 91.3692567331003 36.2769633822981
"4133" 826.4 91.9157018217277 31.3839236652284
"4134" 826.6 93.8006846542583 27.0576198104512
"4135" 826.8 96.8420276263239 25.5064507879344
"4136" 827 101.152675946518 25.9715470540606
"4137" 827.2 104.829513170329 27.3565055774813
"4138" 827.4 108.417320136161 29.574386470819
"4139" 827.6 111.880140231071 32.8507092696687
"4140" 827.8 113.536374885587 36.6510006622142
"4141" 828 113.663051265338 40.8970198133263
"4142" 828.2 113.659980168975 46.2724156163725
"4143" 828.4 115.037340156965 51.0609201521851
"4144" 828.6 117.623851859556 56.5022122220323
"4145" 828.8 119.554305790939 62.2351654306372
"4146" 829 121.811647084571 67.2183258201796
"4147" 829.2 124.186616279577 68.7167045254916
"4148" 829.4 123.917223905228 67.9617283184784
"4149" 829.6 123.279491551007 67.7728820662435
"4150" 829.8 121.365132516193 68.2768210604263
"4151" 830 118.292912856725 68.1782750790072
"4152" 830.2 114.684330401471 68.7372621624796
"4153" 830.4 110.488071128329 69.8826920967695
"4154" 830.6 106.19310946478 71.8837329345848
"4155" 830.8 102.525202979601 74.8125493306714
"4156" 831 100.390749949571 78.1080899495963
"4157" 831.2 98.3784838550715 81.6095671364371
"4158" 831.4 97.0390095743303 85.5871460393243
"4159" 831.6 96.8465651508714 87.4932622335831
"4160" 831.8 94.8687694655542 88.8262585000699
"4161" 832 93.3802745235714 90.7764906485453
"4162" 832.2 90.2109554247339 90.3782103316846
"4163" 832.4 85.8625812372924 89.2861068762712
"4164" 832.6 81.1694779955828 88.0227968078732
"4165" 832.8 75.8949563571455 87.3560847712411
"4166" 833 70.7260530080714 86.0372890298286
"4167" 833.2 65.8088011019029 85.8720543965798
"4168" 833.4 60.7019191904534 86.5372181074113
"4169" 833.6 56.1598429562714 88.5552703482263
"4170" 833.8 52.960072582095 90.6685952206537
"4171" 834 50.5183352092439 93.5581055787941
"4172" 834.2 49.0262755063307 94.443492712204
"4173" 834.4 45.568933279513 93.7750790432401
"4174" 834.6 42.5772377354832 91.3192406523478
"4175" 834.8 40.0030747678692 88.0163321486023
"4176" 835 38.1403246390714 83.652265003993
"4177" 835.2 36.4908813955662 79.5022366499596
"4178" 835.4 34.8761879327857 74.7746596319135
"4179" 835.6 34.111604591394 69.8835628396628
"4180" 835.8 33.561091532526 64.9864807773619
"4181" 836 34.5582525393163 60.1447402185759
"4182" 836.2 37.4007234156775 56.4982781729717
"4183" 836.4 41.1144657288896 53.3510389244869
"4184" 836.6 45.2993482445041 50.4776700144519
"4185" 836.8 49.2726999683214 47.7663536637981
"4186" 837 53.8860750006429 45.6479460610168
"4187" 837.2 58.6163943246825 45.9796144971763
"4188" 837.4 63.0482841804114 48.1342538271796
"4189" 837.6 67.527343284377 51.2879580296207
"4190" 837.8 71.6727856258733 54.077873045269
"4191" 838 76.3373183181825 56.0734008744263
"4192" 838.2 81.2991881323984 57.7615240227692
"4193" 838.4 86.1379712065 57.8587847395311
"4194" 838.6 90.8754423452185 56.7861579983479
"4195" 838.8 96.0691214017061 54.8517273315288
"4196" 839 100.574666743155 53.1920377749541
"4197" 839.2 103.966965996324 49.9781617406288
"4198" 839.4 106.627847530957 46.1153110894168
"4199" 839.6 109.90987589566 42.8224822723773
"4200" 839.8 113.31879788652 43.4491578690147
"4201" 840 115.576218664001 46.3972138049596
"4202" 840.2 117.587080543847 50.4159171784127
"4203" 840.4 119.607859017487 55.0365257655814
"4204" 840.6 122.359340477228 59.1905200597909
"4205" 840.8 123.393872441134 62.9513480226971
"4206" 841 120.705549850691 65.3021292037396
"4207" 841.2 117.56946941666 69.0468533103773
"4208" 841.4 113.672462427363 73.3622096830023
"4209" 841.6 110.016789464248 77.8901327693184
"4210" 841.8 106.909151980975 82.5727746322435
"4211" 842 103.338641436175 87.1340747765527
"4212" 842.2 98.0604889231388 89.3379074161753
"4213" 842.4 93.3511761262094 92.5777134215182
"4214" 842.6 89.4119992361381 96.6302994500263
"4215" 842.8 85.6406734234203 99.9240957494457
"4216" 843 81.3822811229303 102.46268917263
"4217" 843.2 77.9917498668783 106.611178619237
"4218" 843.4 77.4839948190303 111.882736996595
"4219" 843.6 78.7009324609286 116.045730775331
"4220" 843.8 80.1620136085592 116.201790526394
"4221" 844 79.1184666942162 114.531040543878
"4222" 844.2 77.1043438545932 113.434743953455
"4223" 844.4 75.0851306768022 110.765761391606
"4224" 844.6 72.76476465459 107.103699705797
"4225" 844.8 71.8202806539286 102.780538848224
"4226" 845 71.8825081404793 97.5070643997464
"4227" 845.2 70.9200063665775 93.5241259859524
"4228" 845.4 69.2547186594048 90.4117480999263
"4229" 845.6 66.732153358386 88.1257340747259
"4230" 845.8 64.5701308543901 86.6599406197047
"4231" 846 61.5465020601276 84.9793346794113
"4232" 846.2 57.9384265365714 84.4024881598505
"4233" 846.4 53.2407078288242 84.2791623522203
"4234" 846.6 49.0851390029767 84.9384298750333
"4235" 846.8 45.7148613062439 85.6343881432769
"4236" 847 43.3118699014341 83.338738586386
"4237" 847.2 41.0285655648652 79.4733274729452
"4238" 847.4 40.4268954769424 74.3771352005338
"4239" 847.6 41.1868522316048 69.436578723493
"4240" 847.8 43.7266349646414 64.8659218438996
"4241" 848 47.1150314205414 61.7735232393196
"4242" 848.2 51.3117500618869 57.730437616614
"4243" 848.4 55.1447221200138 54.282500694375
"4244" 848.6 58.7669372687351 51.1062705305051
"4245" 848.8 62.9329266218143 49.1420560352453
"4246" 849 67.4317786759464 49.6425546191538
"4247" 849.2 71.7498049750429 50.8260538359882
"4248" 849.4 75.5006772179603 53.7257570975096
"4249" 849.6 77.653585566377 57.2346010221485
"4250" 849.8 79.1833128035042 60.8286070216442
"4251" 850 82.095260038319 63.045743290225
"4252" 850.2 86.6207082073695 64.7794892729423
"4253" 850.4 91.2381848100714 65.2476032837596
"4254" 850.6 96.3623994188361 64.5488467462008
"4255" 850.8 101.345702531639 62.6336546473558
"4256" 851 105.677456212183 60.3539740897874
"4257" 851.2 109.11265019912 57.5181047371442
"4258" 851.4 113.932352054495 56.2410897156346
"4259" 851.6 117.565651074924 58.0958492135537
"4260" 851.8 119.545800276324 61.5385303558811
"4261" 852 119.534592222606 65.2668840192547
"4262" 852.2 118.154091561161 69.9482465974527
"4263" 852.4 117.092755236375 75.000110905002
"4264" 852.6 115.647595946804 80.1438995272349
"4265" 852.8 112.902501230696 84.5750945623846
"4266" 853 108.89146386525 86.1027427528017
"4267" 853.2 103.959389895106 88.4030043516782
"4268" 853.4 98.4859240914852 91.1004101708286
"4269" 853.6 93.4544594487143 93.4425113958667
"4270" 853.8 90.323381169211 97.4921672586433
"4271" 854 87.474922654309 101.502471684747
"4272" 854.2 85.0313011523119 106.47728400643
"4273" 854.4 83.0971620352798 111.459402330301
"4274" 854.6 79.2004016552094 115.005862772898
"4275" 854.8 74.9875133017464 116.13197075081
"4276" 855 69.9864000208741 115.883939310299
"4277" 855.2 64.0930910004793 115.140869912075
"4278" 855.4 59.4459850785546 112.281679362816
"4279" 855.6 54.9547216378301 108.290847997035
"4280" 855.8 51.2032667163818 104.19468898376
"4281" 856 47.8286077244449 100.09351393535
"4282" 856.2 44.5406290557714 96.1618525581346
"4283" 856.4 43.2571658982783 91.2302337898286
"4284" 856.6 41.3721690838244 87.0671352959243
"4285" 856.8 40.1780624562866 84.1788449404685
"4286" 857 40.3778728959538 81.000553946889
"4287" 857.2 41.6824440620146 79.6226185512142
"4288" 857.4 40.6626120939286 76.5080189405398
"4289" 857.6 38.2892399667479 74.0145159079949
"4290" 857.8 34.3949132309214 72.0867115326796
"4291" 858 29.5910574937479 70.5589166375537
"4292" 858.2 25.1174672982825 68.7171097254752
"4293" 858.4 22.6043447575763 65.3875102906431
"4294" 858.6 21.1836848542005 60.7205280534693
"4295" 858.8 21.4679172860832 55.3687895462067
"4296" 859 23.0807848350714 50.1126820235661
"4297" 859.2 26.1379216695876 45.028621589179
"4298" 859.4 30.0751996071745 41.4698051893885
"4299" 859.6 35.4595338261127 38.0689617267184
"4300" 859.8 40.6631856887106 35.6879697865019
"4301" 860 45.6660793775972 32.3754599202648
"4302" 860.2 50.5057030032299 29.0306697298586
"4303" 860.4 54.2830802641027 24.4992148701346
"4304" 860.6 57.081189134824 19.3623151002957
"4305" 860.8 59.0074842971122 13.9924436640759
"4306" 861 59.2004619097349 9.493352139375
"4307" 861.2 60.2168310500214 5.56508915707961
"4308" 861.4 62.7576557331394 5.70771867869165
"4309" 861.6 65.2231212394388 6.46532322368818
"4310" 861.8 70.1792201886472 6.59093179012325
"4311" 862 75.0023643369502 7.26758822854749
"4312" 862.2 80.1098664689152 7.40712403116586
"4313" 862.4 84.2078384219796 7.1568327044841
"4314" 862.6 88.503858484123 8.72614705706889
"4315" 862.8 93.1299004012143 10.9283413095147
"4316" 863 97.6995063277015 14.3943934852696
"4317" 863.2 101.794467830009 17.1438954561659
"4318" 863.4 107.19241268718 19.9610582125909
"4319" 863.6 110.95957275089 23.5742215847596
"4320" 863.8 114.393997580799 27.5515451850323
"4321" 864 118.524989954582 32.6274319138004
"4322" 864.2 122.430218445689 36.4993083587302
"4323" 864.4 123.461773610282 40.8380297829386
"4324" 864.6 123.57560975244 45.9328737929247
"4325" 864.8 123.860263792391 51.4174931516896
"4326" 865 122.681995224194 56.5282251178616
"4327" 865.2 120.187553610881 60.7764778453996
"4328" 865.4 116.664018116109 64.6817682650992
"4329" 865.6 113.449478684277 68.2029997868773
"4330" 865.8 109.649868436741 72.1258055885143
"4331" 866 105.584324921314 75.7519726113907
"4332" 866.2 100.845132616071 80.5262204448221
"4333" 866.4 97.7899501156048 85.5260525715596
"4334" 866.6 97.7822568641085 88.1975341536485
"4335" 866.8 98.1993601275904 88.2263838467596
"4336" 867 96.3287980115656 87.8873151006655
"4337" 867.2 93.028855416968 86.4491432694148
"4338" 867.4 89.5560021723906 84.1990894531
"4339" 867.6 86.8955847545215 80.1993894839896
"4340" 867.8 85.0508178962879 76.1969540779761
"4341" 868 82.8849622389857 71.5718681521882
"4342" 868.2 80.7558548873858 66.9649843008168
"4343" 868.4 79.7733727865375 61.4965829910994
"4344" 868.6 78.8318364429161 56.172554188614
"4345" 868.8 79.5306908486514 52.0640147743096
"4346" 869 82.2731426757937 48.907858347954
"4347" 869.2 86.0786232663857 47.3467808467882
"4348" 869.4 91.144562007908 45.9725407743462
"4349" 869.6 95.2915666921825 45.6550554496763
"4350" 869.8 99.5183352298914 46.3621614278296
"4351" 870 100.357045740793 45.9500713018269
"4352" 870.2 100.658033871042 42.910304132289
"4353" 870.4 99.4212161140608 39.592246405632
"4354" 870.6 96.5116202138514 36.6487582542496
"4355" 870.8 92.258036332525 33.7285700110792
"4356" 871 86.8943924967959 31.1331355644943
"4357" 871.2 82.5162845605234 30.5435029778077
"4358" 871.4 77.1446854651008 30.3288681144949
"4359" 871.6 71.6605259883982 29.551249588225
"4360" 871.8 65.7397662538265 29.3368005913923
"4361" 872 60.6130580341327 29.7699875649943
"4362" 872.2 55.487169235556 30.1390138651204
"4363" 872.4 51.1945306777413 27.6995876525946
"4364" 872.6 47.6975269462023 24.1092890238157
"4365" 872.8 45.3808835086457 19.4635687772151
"4366" 873 44.2687631242185 14.9524059464655
"4367" 873.2 44.6606496668061 11.0753864289943
"4368" 873.4 45.4974425116797 8.85061712476992
"4369" 873.6 46.5473492869355 6.47909785177903
"4370" 873.8 45.878326484418 6.1212998146408
"4371" 874 45.4497877936775 7.62558669306264
"4372" 874.2 43.7529904197219 7.39416530220621
"4373" 874.4 41.4878327215107 7.06356917960073
"4374" 874.6 39.5378377141891 7.66319157378902
"4375" 874.8 37.4117998644889 8.43779594814796
"4376" 875 34.4619887674048 9.90733514821416
"4377" 875.2 31.7031297484576 11.6972885198091
"4378" 875.4 29.2227402499614 13.4752422627496
"4379" 875.6 27.3687826038067 15.2693283104949
"4380" 875.8 24.7920961764351 17.319083578396
"4381" 876 22.2478570616853 18.5997918270368
"4382" 876.2 22.9924512386384 18.4307971742751
"4383" 876.4 23.7561438743374 18.1091996657915
"4384" 876.6 24.4695041534654 18.0390145564869
"4385" 876.8 25.1990293940612 18.1534231261065
"4386" 877 25.4259856944263 16.6893819190822
"4387" 877.2 25.7768306704209 16.945654474847
"4388" 877.4 26.0485527654114 16.5053255302096
"4389" 877.6 26.437461499525 16.5757916491823
"4390" 877.8 26.8497267741652 16.9694449681346
"4391" 878 27.0959483092982 17.0776870834606
"4392" 878.2 27.2846609925869 17.2101874781101
"4393" 878.4 27.3530416848163 17.4023007590351
"4394" 878.6 28.0587092261027 17.4927964322284
"4395" 878.8 28.771596871819 17.8380343025363
"4396" 879 29.7139603683527 18.0283188606034
"4397" 879.2 30.1790821209832 17.9039841078478
"4398" 879.4 31.2858872166772 18.9717246304038
"4399" 879.6 32.8731949539286 20.1172040731025
"4400" 879.8 35.6334305561814 21.5567625454996
"4401" 880 38.4569353017347 23.0416798006984
"4402" 880.2 42.0844226293432 23.9425255473574
"4403" 880.4 45.6740687334898 24.8459631586372
"4404" 880.6 48.9249581317143 26.0262983068923
"4405" 880.8 51.0841250680813 27.9663731305319
"4406" 881 53.4945640582015 30.2731203251596
"4407" 881.2 56.0708210461 32.7212228548739
"4408" 881.4 56.8200887900429 34.3199079917025
"4409" 881.6 58.2285425831122 36.0015212769943
"4410" 881.8 60.6189024347479 36.8505957983773
"4411" 882 61.1151711530108 36.9303181455172
"4412" 882.2 61.1458335942185 37.0529679103478
"4413" 882.4 60.8991998882551 36.9116113408004
"4414" 882.6 60.9162557973839 36.8405726513221
"4415" 882.8 60.8399844212214 36.8318095570396
"4416" 883 61.8954504436915 37.4043317168296
"4417" 883.2 62.4919209178799 38.1130858104298
"4418" 883.4 62.8602690333656 38.7750400329655
"4419" 883.6 63.3520714488714 39.5230531789096
"4420" 883.8 64.0027631634957 40.3254024848202
"4421" 884 64.3768666413527 40.7717941141659
"4422" 884.2 64.9390668399199 40.6637307040323
"4423" 884.4 65.1554395382533 40.5142368397293
"4424" 884.6 65.6415176618756 40.2773016375431
"4425" 884.8 66.1835647308962 40.205028695007
"4426" 885 66.0241801982019 39.9954982619661
"4427" 885.2 66.810922745195 40.137673199872
"4428" 885.4 66.7055778071652 40.4026081976346
"4429" 885.6 66.5005036025553 40.4219770440177
"4430" 885.8 66.1282547261838 40.290835896445
"4431" 886 66.0961476391692 39.9912648830857
"4432" 886.2 65.6118776348804 40.0632798901079
"4433" 886.4 65.6728097511258 39.8727302744335
"4434" 886.6 66.0038971960934 39.7351222004959
"4435" 886.8 66.8573091618714 39.5794239608438
"4436" 887 67.6692968879805 39.2356708950323
"4437" 887.2 68.1159149839662 39.071062000128
"4438" 887.4 68.6210557571429 39.0974171709025
"4439" 887.6 68.6886170282551 39.4074041795351
"4440" 887.8 69.0784975958137 39.2614652785637
"4441" 888 69.7249389151642 38.7475243538627
"4442" 888.2 69.8377861412293 38.4110113898438
"4443" 888.4 69.5251845323214 38.3273776479196
"4444" 888.6 69.7555893214873 37.8689588807893
"4445" 888.8 70.2385520714184 37.5594047049943
"4446" 889 70.7528207645663 37.5389601481204
"4447" 889.2 70.5556595081339 37.8183067819159
"4448" 889.4 70.5560777543292 37.95653714944
"4449" 889.6 70.4582917938839 37.9400164247284
"4450" 889.8 70.4838048117931 37.8200215913163
"4451" 890 70.1459037106652 37.6965971391034
"4452" 890.2 69.3710189847589 37.3882660439784
"4453" 890.4 68.5567422131682 36.6445285169854
"4454" 890.6 68.1309617304012 35.6892512216532
"4455" 890.8 67.2404855403745 35.4393135515475
"4456" 891 66.0619686749451 33.9054485283386
"4457" 891.2 65.1670056424914 32.5203671700496
"4458" 891.4 64.7177673885574 32.1716997551708
"4459" 891.6 64.7927280050615 31.112989163324
"4460" 891.8 64.6548896489538 29.2826424790243
"4461" 892 64.7885316096891 26.2126957238479
"4462" 892.2 66.1737332091181 22.8316790162736
"4463" 892.4 68.360516873408 20.6045063001346
"4464" 892.6 71.2617329893821 19.39213646008
"4465" 892.8 73.7596865540918 20.235899953331
"4466" 893 76.8080928557684 22.1343596285778
"4467" 893.2 79.8727170739806 24.4239761818505
"4468" 893.4 83.6336679759199 26.835548256002
"4469" 893.6 87.7885857909286 28.9195103874637
"4470" 893.8 91.5018890361652 31.3108978795409
"4471" 894 94.7911128320918 34.3919733475555
"4472" 894.2 97.7165119364081 37.8188289685022
"4473" 894.4 101.421822797314 40.9774193528122
"4474" 894.6 105.498497959603 43.7617943392596
"4475" 894.8 109.443055264497 46.4527423231854
"4476" 895 113.793129440454 48.0192453741126
"4477" 895.2 115.231132060111 48.5312056095517
"4478" 895.4 115.474278900561 51.1292847175096
"4479" 895.6 115.256892712896 55.783862975007
"4480" 895.8 115.27583926554 60.9593668686659
"4481" 896 113.947035076141 66.4121597076606
"4482" 896.2 112.188777513977 71.0419008449766
"4483" 896.4 109.971347417062 76.291608575324
"4484" 896.6 106.784563185321 81.1753385398221
"4485" 896.8 102.863043215745 85.3307526925422
"4486" 897 98.2803613523389 87.7101085246898
"4487" 897.2 92.995672052284 87.9780961754221
"4488" 897.4 87.9534908353727 88.7425500427837
"4489" 897.6 83.1506541745899 91.5440985545374
"4490" 897.8 78.9163005717339 92.5738522880221
"4491" 898 73.4296298737464 93.1629269592346
"4492" 898.2 68.1906740958361 95.3559915349008
"4493" 898.4 63.566984283216 98.695172786121
"4494" 898.6 59.4193215393505 102.337909316667
"4495" 898.8 57.6277771625357 107.120356969081
"4496" 899 56.6489622127201 112.220946509773
"4497" 899.2 58.4804010423967 116.136897791772
"4498" 899.4 61.0931404782714 118.592811613065
"4499" 899.6 63.1097340267381 121.288132152093
"4500" 899.8 63.1067495757266 121.604483959311
"4501" 900 61.5546425045231 122.705024337953
"4502" 900.2 59.6864633829891 121.908739962136
"4503" 900.4 56.9224156052671 121.716644169879
"4504" 900.6 52.7071247982305 122.358193496578
"4505" 900.8 48.1848261239233 121.254474176797
"4506" 901 43.612889501533 119.818462208798
"4507" 901.2 38.6548108328862 118.037733394908
"4508" 901.4 34.1361262699148 115.953893413181
"4509" 901.6 30.055853819526 113.390247659422
"4510" 901.8 26.620101248059 109.481755867535
"4511" 902 23.3422104788112 105.336425468664
"4512" 902.2 19.6008374374611 101.382405912435
"4513" 902.4 15.4568928092964 97.9388133431971
"4514" 902.6 14.7996607381089 94.1901563445721
"4515" 902.8 14.8694409333214 89.4759361796346
"4516" 903 16.4501637017011 85.2404406097596
"4517" 903.2 17.3323921861854 81.7976497008356
"4518" 903.4 18.7100563287381 78.9829421739596
"4519" 903.6 19.9558539589067 77.7656548287478
"4520" 903.8 21.4190425118714 76.4557090574263
"4521" 904 22.9864918907451 75.5706308408754
"4522" 904.2 24.2059228664048 74.0280073821263
"4523" 904.4 25.7464964785381 71.7128195099596
"4524" 904.6 27.6982228304323 71.1458784273988
"4525" 904.8 29.6776984232261 71.4349701975431
"4526" 905 31.376112572824 70.0537539624091
"4527" 905.2 33.0043433037347 67.2982865716372
"4528" 905.4 33.1390961536412 63.7214209720271
"4529" 905.6 32.6164009822802 60.0860444536278
"4530" 905.8 31.6712727150374 55.9401349624982
"4531" 906 31.2639527315989 51.5348051977376
"4532" 906.2 33.317672246901 47.7656727706914
"4533" 906.4 36.2357845262948 43.2715030121851
"4534" 906.6 40.292249475223 39.5700650651839
"4535" 906.8 44.7849335024351 36.6746049565778
"4536" 907 49.4936497814272 35.4980216682981
"4537" 907.2 53.5778802748656 35.3194407625243
"4538" 907.4 58.6738836403239 35.6705057744975
"4539" 907.6 63.3273921074378 36.1182680978388
"4540" 907.8 67.6050932073114 37.5328570996396
"4541" 908 72.1501787680108 39.8965911372142
"4542" 908.2 76.3619254093656 41.7877116621125
"4543" 908.4 80.9808706050426 43.231265127
"4544" 908.6 86.0854853719614 43.9863892001296
"4545" 908.8 90.7021803633091 44.4591142729972
"4546" 909 94.6235853363022 43.3810616104615
"4547" 909.2 98.536036790751 42.2839478025848
"4548" 909.4 102.719461115384 42.3580764588221
"4549" 909.6 107.496683918954 44.0405332859361
"4550" 909.8 111.431056487796 47.0577245848923
"4551" 910 113.009605716371 51.0591799632496
"4552" 910.2 114.188566456415 56.1883488704159
"4553" 910.4 114.799164076834 62.0555483217493
"4554" 910.6 115.920900372446 67.8846455446971
"4555" 910.8 116.988837748954 72.6309763388022
"4556" 911 116.243000639284 75.9403486304869
"4557" 911.2 112.749832436023 77.5140446440314
"4558" 911.4 108.390327106467 79.2145680763735
"4559" 911.6 102.480642537906 80.6457552074194
"4560" 911.8 96.7464155019286 81.8193742541332
"4561" 912 90.6624452823323 83.8321365688683
"4562" 912.2 84.7840963226429 85.0934973926497
"4563" 912.4 79.6760620191317 86.5042657200247
"4564" 912.6 74.0829208707857 88.2402935202239
"4565" 912.8 68.4023745616664 89.6314369384685
"4566" 913 62.4221496742566 89.9862151265374
"4567" 913.2 57.0100367030249 91.4327253206666
"4568" 913.4 53.9463502523214 94.6341067559739
"4569" 913.6 53.9975964177162 99.5876587147727
"4570" 913.8 55.3916917768377 104.422301822266
"4571" 914 57.7340745437011 109.829995704797
"4572" 914.2 60.4481067218467 115.012351438861
"4573" 914.4 63.5308285858022 119.498896377413
"4574" 914.6 66.2081910668714 119.93450455132
"4575" 914.8 71.311882088809 120.664437849147
"4576" 915 76.5695745554197 122.561084341389
"4577" 915.2 79.8461622428214 123.380554496203
"4578" 915.4 80.3979126235714 120.566374651224
"4579" 915.6 83.6651403684048 116.037488005871
"4580" 915.8 88.5118888110714 112.149497857554
"4581" 916 93.4555722225915 108.79044509636
"4582" 916.2 98.5305141457425 107.095221945102
"4583" 916.4 104.057475578889 106.322529763467
"4584" 916.6 107.910192972787 106.72624955426
"4585" 916.8 108.800186787209 104.418522809622
"4586" 917 109.177027021179 100.638449134724
"4587" 917.2 108.356356286786 98.3989917069739
"4588" 917.4 107.31495018573 94.5072176672406
"4589" 917.6 107.960781606831 92.3774529808609
"4590" 917.8 108.658154050435 91.9238279567207
"4591" 918 108.638206759424 92.7025559497455
"4592" 918.2 108.701084360809 91.8971466739846
"4593" 918.4 108.496296031942 90.8565766472791
"4594" 918.6 109.45726920206 89.7253937731201
"4595" 918.8 111.050397970506 87.6337108034987
"4596" 919 111.5409236782 86.1282666493725
"4597" 919.2 112.076883241309 83.7093249382544
"4598" 919.4 113.098272485944 79.9439131750256
"4599" 919.6 114.387358873009 77.4145105769158
"4600" 919.8 116.406320967275 76.0469117069829
"4601" 920 118.953672843443 74.0014244506168
"4602" 920.2 119.167139965541 71.1987179787196
"4603" 920.4 118.083275026415 67.2395844377909
"4604" 920.6 116.814735989261 62.8328839703596
"4605" 920.8 115.086390215465 58.5793901260324
"4606" 921 111.606761648754 54.5146852437404
"4607" 921.2 107.057574619395 51.0930104710243
"4608" 921.4 102.275788897451 47.9940443186596
"4609" 921.6 97.3754255777451 47.0490650287807
"4610" 921.8 93.034288276819 48.8973898306722
"4611" 922 88.4970518260429 52.172510227331
"4612" 922.2 85.0830893036509 56.4826890439839
"4613" 922.4 83.2710479586248 61.8898351185557
"4614" 922.6 83.0667866372445 67.9027459531154
"4615" 922.8 82.299261451353 73.0218953419344
"4616" 923 81.1998875602973 78.6864417795983
"4617" 923.2 79.3290314938048 84.7254735877263
"4618" 923.4 76.4810390454495 89.5515346894791
"4619" 923.6 72.3393489563763 91.8646116084913
"4620" 923.8 67.3842968893677 93.7222503844263
"4621" 924 61.1175410620835 95.0913942538801
"4622" 924.2 55.2770423470714 95.5451903678846
"4623" 924.4 49.5021296398301 94.8070983271044
"4624" 924.6 43.7926452816868 93.5092064968365
"4625" 924.8 37.641003027533 93.1397085042981
"4626" 925 32.9787166146921 95.3487761856906
"4627" 925.2 28.7255832300325 100.29998041376
"4628" 925.4 27.6650483650059 105.375871091055
"4629" 925.6 29.9369416196186 109.838342156892
"4630" 925.8 34.1528849126429 112.433852232438
"4631" 926 39.4338111844739 116.064050833064
"4632" 926.2 44.6990138709515 118.97900271548
"4633" 926.4 50.0920136614007 121.697129325772
"4634" 926.6 55.9088506262048 123.456186589393
"4635" 926.8 61.9383370047266 123.726428628484
"4636" 927 68.7436112584769 123.131393625462
"4637" 927.2 75.2698796730714 122.922537631943
"4638" 927.4 81.1343259106576 121.59105392976
"4639" 927.6 88.0952455686994 120.919292180283
"4640" 927.8 91.358391864701 119.25422878776
"4641" 928 96.0975130607807 116.177710932853
"4642" 928.2 101.672157151923 113.142902130389
"4643" 928.4 106.622283661571 110.213372343678
"4644" 928.6 110.683328743415 106.766819435197
"4645" 928.8 111.77007238018 103.834851778923
"4646" 929 114.147726109605 100.434131486726
"4647" 929.2 116.852384838771 98.0843239828263
"4648" 929.4 118.906843609446 96.8474835459783
"4649" 929.6 120.915864113471 94.5563101963175
"4650" 929.8 122.674632509819 91.4733408861701
"4651" 930 124.482829283053 87.7156626286181
"4652" 930.2 125.696715286824 83.9730535965517
"4653" 930.4 126.94825329293 79.5735171652973
"4654" 930.6 127.859680104331 76.0516746534231
"4655" 930.8 128.334356627757 72.2395324784739
"4656" 931 128.615702956361 68.2893706769296
"4657" 931.2 127.409336068513 64.7741289085832
"4658" 931.4 125.846565163091 63.2963542901896
"4659" 931.6 124.650063481799 62.8163609643051
"4660" 931.8 122.921639027021 62.6654115018496
"4661" 932 120.919758822041 62.9769881874496
"4662" 932.2 119.280086514071 61.3299846633478
"4663" 932.4 118.544419339738 58.5872582241536
"4664" 932.6 119.904862680509 56.0220123585721
"4665" 932.8 122.682831896282 54.6785941327491
"4666" 933 124.214608787194 55.4740893250804
"4667" 933.2 124.974679821275 55.9910532067111
"4668" 933.4 124.013655391456 55.8141697377692
"4669" 933.6 123.468885323031 54.6841998357392
"4670" 933.8 121.580398763228 53.5837625142283
"4671" 934 119.114856453526 52.8278103994263
"4672" 934.2 115.076092263513 51.478662986289
"4673" 934.4 110.800061256504 50.7809692861204
"4674" 934.6 106.828703215781 49.3688764438696
"4675" 934.8 102.735364508711 47.0826825132796
"4676" 935 97.7608381525563 46.159597241699
"4677" 935.2 92.5218489612041 44.8242284457698
"4678" 935.4 86.8904183043775 45.1699831861678
"4679" 935.6 82.8627067614429 48.2666739185596
"4680" 935.8 79.0672205288214 52.2302888709519
"4681" 936 75.5920782911351 57.9007666630778
"4682" 936.2 72.4731079951857 63.8232527210168
"4683" 936.4 69.3641533126003 67.9177256014616
"4684" 936.6 65.65102144331 70.7252071716587
"4685" 936.8 62.046241801911 74.2164557548634
"4686" 937 59.9732130547755 79.3400895992902
"4687" 937.2 59.215976545522 85.6498843312212
"4688" 937.4 59.9553291888929 90.8135831111167
"4689" 937.6 63.2010913882566 96.2321736850929
"4690" 937.8 66.9817498503275 101.154916441321
"4691" 938 72.0959160223473 104.467766251311
"4692" 938.2 77.6637005502422 106.987480007125
"4693" 938.4 84.0249711297427 106.952996286075
"4694" 938.6 89.5309152999344 104.978965914979
"4695" 938.8 94.2053377864267 103.892336607931
"4696" 939 99.638923295236 103.889028311177
"4697" 939.2 106.160080295132 103.312514030555
"4698" 939.4 111.645620145136 103.830345278824
"4699" 939.6 112.079404390467 101.223841516411
"4700" 939.8 115.246899417138 97.5001176973263
"4701" 940 119.394387743843 94.1150138694444
"4702" 940.2 119.972018781295 92.2453916264405
"4703" 940.4 120.75597607744 88.2140847670649
"4704" 940.6 121.728739921943 83.9614851552547
"4705" 940.8 123.469848763617 79.8193210042445
"4706" 941 124.806863437214 75.2143479767025
"4707" 941.2 124.080910955459 71.840788505831
"4708" 941.4 123.266201509694 68.0732540932188
"4709" 941.6 122.692776696695 64.2642857735121
"4710" 941.8 122.476993131946 60.4765852855096
"4711" 942 123.498055895381 55.6977778701196
"4712" 942.2 126.109060958169 51.6236858296722
"4713" 942.4 126.430263443126 48.9109941841618
"4714" 942.6 125.273168680969 44.728847827729
"4715" 942.8 124.285365448586 39.7430463709081
"4716" 943 121.963540718801 36.5046540371596
"4717" 943.2 119.662067546898 32.6781028671346
"4718" 943.4 116.79346488861 28.4838013302115
"4719" 943.6 114.172026428033 24.5104496063942
"4720" 943.8 111.245302734161 20.0339314946296
"4721" 944 107.449909232696 16.5487665104135
"4722" 944.2 103.311781377071 12.6079441209949
"4723" 944.4 99.4560198927715 9.43642947565961
"4724" 944.6 95.4460761310611 7.8588717466359
"4725" 944.8 91.9898635640814 8.93790677869961
"4726" 945 91.4938979990109 10.4895744091839
"4727" 945.2 92.1621422686991 10.6678203128979
"4728" 945.4 91.9836236546521 10.8263797706951
"4729" 945.6 90.924095409265 10.5332296632757
"4730" 945.8 89.6113325844777 8.72970214972836
"4731" 946 90.2442227271027 8.15360984041586
"4732" 946.2 89.7258777589544 9.49940774189791
"4733" 946.4 87.6812825956327 12.208031268229
"4734" 946.6 86.0505936013704 15.6241979057905
"4735" 946.8 84.3811372974351 19.2939762068202
"4736" 947 82.6968189857645 21.7078463888388
"4737" 947.2 79.8274376823887 25.5740046389712
"4738" 947.4 77.7365284340714 29.9508522827008
"4739" 947.6 77.0087293578593 33.8656939273051
"4740" 947.8 77.9843735248896 38.1931478939717
"4741" 948 78.7951932034426 43.2284467910998
"4742" 948.2 80.6640510425215 48.2121479985796
"4743" 948.4 83.7280109260337 52.3840422426558
"4744" 948.6 86.7705046908311 56.862745122
"4745" 948.8 88.853669359051 62.3822105501168
"4746" 949 90.3962983111018 68.359436090699
"4747" 949.2 90.6812414845614 74.6844821488696
"4748" 949.4 88.4790912652188 80.1663869534754
"4749" 949.6 85.6871551229396 85.7397622212981
"4750" 949.8 81.625127657295 90.7510714021361
"4751" 950 76.8469962298122 91.5633316832781
"4752" 950.2 71.4905698755159 90.7363071474263
"4753" 950.4 65.4084775738314 90.9734516247996
"4754" 950.6 58.916853323669 91.2329088770157
"4755" 950.8 53.0888105039269 93.2895049877596
"4756" 951 47.7090890277185 95.942488825442
"4757" 951.2 43.8212271394507 99.7001057604492
"4758" 951.4 41.4901397096067 105.379558069844
"4759" 951.6 42.4096670810429 110.62095812426
"4760" 951.8 43.6342241522078 116.457119905669
"4761" 952 46.9745872910233 119.843909563217
"4762" 952.2 52.5637287099714 121.829063897926
"4763" 952.4 58.7013312152832 123.704887914418
"4764" 952.6 64.3406542661455 124.0769358195
"4765" 952.8 70.7812280461465 122.592318591297
"4766" 953 77.2923126774931 121.997730326627
"4767" 953.2 83.699461555037 122.643072911311
"4768" 953.4 86.8132327841558 120.402307538916
"4769" 953.6 92.2479240689603 117.556905176389
"4770" 953.8 98.5255130139389 115.231260738748
"4771" 954 101.863139774815 113.15251869476
"4772" 954.2 105.926799988357 109.090894043188
"4773" 954.4 110.994979192435 105.708314359828
"4774" 954.6 114.109239391348 102.508363039089
"4775" 954.8 115.817182589876 99.8512422524335
"4776" 955 117.709773165103 96.019944293749
"4777" 955.2 119.895450468131 93.2310843592096
"4778" 955.4 121.940172467381 90.2827899717196
"4779" 955.6 122.25422760389 86.884873117093
"4780" 955.8 122.197143749153 83.3977400584433
"4781" 956 122.500247620401 80.4891638319246
"4782" 956.2 121.871259970847 77.4801675474943
"4783" 956.4 121.650414525491 74.2598751575661
"4784" 956.6 122.088171393041 70.6690376131996
"4785" 956.8 124.370200684765 67.3839087766111
"4786" 957 126.960306217529 65.7098724317877
"4787" 957.2 126.6254340788 66.3432175637316
"4788" 957.4 126.8506581249 65.9041398712739
"4789" 957.6 128.0710001435 63.4968390503882
"4790" 957.8 127.727990463845 60.2928915565637
"4791" 958 126.639881162329 56.2696977553885
"4792" 958.2 125.122149369071 51.9354893914996
"4793" 958.4 123.392898763991 48.0602543643496
"4794" 958.6 120.52400874102 44.7208994428923
"4795" 958.8 117.227250538634 42.3093926016971
"4796" 959 113.317568754845 40.2331348393266
"4797" 959.2 109.646644091949 37.6985014396372
"4798" 959.4 108.174017549724 34.0530374846754
"4799" 959.6 107.911637182903 29.100608060928
"4800" 959.8 109.219398732755 25.668109459522
"4801" 960 111.163660824326 23.651380905486
"4802" 960.2 110.914577064759 22.1055918948221
"4803" 960.4 109.276031167601 20.6340984485831
"4804" 960.6 105.913778166391 19.8535319083128
"4805" 960.8 100.911455551865 18.6211682946509
"4806" 961 96.4078979750925 19.0194624044754
"4807" 961.2 91.7916433963346 20.0976817243807
"4808" 961.4 87.122642248989 19.7477707938215
"4809" 961.6 81.0086135251939 20.2041064139841
"4810" 961.8 77.4043327031009 22.8640100219949
"4811" 962 74.4043888797381 27.4531939585172
"4812" 962.2 73.6007188573571 32.5558964502698
"4813" 962.4 73.7631388828593 37.9728411465778
"4814" 962.6 74.3191125809832 43.1241312694655
"4815" 962.8 74.4704394929135 46.8809776062859
"4816" 963 74.9621976960415 49.1741410153696
"4817" 963.2 75.6704782688429 52.7734081209882
"4818" 963.4 76.2206467651597 57.9851173032302
"4819" 963.6 73.6428378685948 61.7569252289652
"4820" 963.8 70.2175771669881 65.1033548182041
"4821" 964 67.7170569789126 69.5099432234512
"4822" 964.2 66.6069890576637 74.9087492996334
"4823" 964.4 67.8289364577556 80.2319820451807
"4824" 964.6 71.1680057536033 83.0389634960788
"4825" 964.8 76.3878901331656 85.2938973940537
"4826" 965 81.9605790270083 85.9715525693912
"4827" 965.2 87.4966389366445 86.2571491765349
"4828" 965.4 93.2201587268048 86.4867473521596
"4829" 965.6 99.0189470421381 88.2480211165929
"4830" 965.8 102.494320567324 88.1493456552651
"4831" 966 107.888063946821 86.8336021950966
"4832" 966.2 113.346617233449 87.2805260511882
"4833" 966.4 113.764549731102 89.9494973353051
"4834" 966.6 111.619017724674 92.9000341307596
"4835" 966.8 109.717431472201 97.0696633057008
"4836" 967 108.240270616886 102.184827030352
"4837" 967.2 106.894913261471 108.098561573924
"4838" 967.4 103.565390307211 110.783992436492
"4839" 967.6 98.2486602360714 113.375073470188
"4840" 967.8 92.3488979948492 115.883622975945
"4841" 968 86.3141604037143 118.892577277688
"4842" 968.2 80.1277957388779 121.369097419856
"4843" 968.4 73.872864642528 123.48196316302
"4844" 968.6 68.507691918409 123.249550662485
"4845" 968.8 61.4786167623791 122.180253431375
"4846" 969 55.1123880010227 122.029604447601
"4847" 969.2 47.6369223689214 121.23403897751
"4848" 969.4 40.8910580251773 118.531798531442
"4849" 969.6 34.6909603823499 115.168893131633
"4850" 969.8 29.007732364033 111.305028732067
"4851" 970 22.9047226668386 107.534534962965
"4852" 970.2 18.5577299491115 103.35343193264
"4853" 970.4 18.3097668368214 97.8760367905885
"4854" 970.6 18.6281855780174 91.9947775442191
"4855" 970.8 17.9202959798214 86.0556565702449
"4856" 971 15.2600309594507 81.9366533400355
"4857" 971.2 11.4960139355306 77.8815609817494
"4858" 971.4 7.68198897009974 74.4516079704105
"4859" 971.6 7.25041729325892 73.5319729711971
"4860" 971.8 9.50302495827833 71.801457705001
"4861" 972 9.31210487908279 70.5762727363505
"4862" 972.2 11.0117702781538 68.1755077263831
"4863" 972.4 13.0549216399271 67.379655088574
"4864" 972.6 15.2459924495957 65.9887322931965
"4865" 972.8 17.3921498934351 64.9250112607899
"4866" 973 20.1597534075714 62.4823601990596
"4867" 973.2 23.3498007878446 59.4978891886668
"4868" 973.4 25.5880034770089 59.0363545122283
"4869" 973.6 26.0722524813906 59.3019577540256
"4870" 973.8 27.3260171763715 59.1484896631396
"4871" 974 29.2593807606831 57.4808737664975
"4872" 974.2 32.3555369101009 54.789165270789
"4873" 974.4 36.3690677382596 52.2138260891061
"4874" 974.6 40.2771154293469 49.5733883857188
"4875" 974.8 43.7694767589114 46.1557418736196
"4876" 975 47.5737327094694 42.8013645048208
"4877" 975.2 51.8449091962268 40.2155928629829
"4878" 975.4 55.9748442991964 38.2808034246034
"4879" 975.6 59.5598970432653 37.9051594453923
"4880" 975.8 64.6933117126652 36.8933134965409
"4881" 976 69.8440160672185 36.5794935351714
"4882" 976.2 74.9266825812596 36.6812655742943
"4883" 976.4 80.147905753319 37.0745925783933
"4884" 976.6 85.6259097607014 38.4792712821496
"4885" 976.8 90.9313289833442 39.778569665396
"4886" 977 94.6233053428752 42.5927751158344
"4887" 977.2 95.3673321483627 45.3581206835654
"4888" 977.4 97.4810623334403 46.594596122779
"4889" 977.6 101.104779854071 46.6513533742748
"4890" 977.8 104.476587736433 43.8483434185929
"4891" 978 109.397263517696 40.6884698202404
"4892" 978.2 111.694857978712 37.3645149389246
"4893" 978.4 111.101198517071 35.4998192260996
"4894" 978.6 111.240019812636 36.0372890087596
"4895" 978.8 112.740221706946 38.0738970318221
"4896" 979 114.579443200378 41.4127580647794
"4897" 979.2 117.490094191496 45.400325773002
"4898" 979.4 120.605051096219 50.0162381016714
"4899" 979.6 124.413683333957 53.7266844090739
"4900" 979.8 127.062291230794 56.340260535704
"4901" 980 127.073437703132 59.5865066855475
"4902" 980.2 125.788666505793 63.9747964624297
"4903" 980.4 124.191956836819 68.6999032103712
"4904" 980.6 123.047620926684 73.2436784295147
"4905" 980.8 122.185221171898 78.9188252029433
"4906" 981 119.669557371071 83.4524737381854
"4907" 981.2 115.947500830463 85.9096345221307
"4908" 981.4 111.168932579158 86.3298301083248
"4909" 981.6 105.56728842805 86.608581825375
"4910" 981.8 99.6767200450714 87.2156142416882
"4911" 982 94.47913872725 89.2093341049025
"4912" 982.2 91.3463711592381 92.830794867293
"4913" 982.4 90.1995958580714 97.0336181597196
"4914" 982.6 91.4578863191484 100.404837952183
"4915" 982.8 94.0386657342143 103.374018249367
"4916" 983 97.2859232861838 106.439616507816
"4917" 983.2 100.415609791508 110.078184908653
"4918" 983.4 100.421250679337 113.096209655193
"4919" 983.6 97.9905771380594 113.771918129989
"4920" 983.8 95.7743747916008 115.576402028324
"4921" 984 92.1225127559655 118.101089583701
"4922" 984.2 87.0564977138609 120.519667431907
"4923" 984.4 82.2717953000165 122.106068506232
"4924" 984.6 77.785016773698 121.744339648579
"4925" 984.8 71.9770806093442 119.561084614487
"4926" 985 66.4606638417162 117.657056632957
"4927" 985.2 60.3920929356714 116.341311336447
"4928" 985.4 54.1519043157381 114.556537092834
"4929" 985.6 48.3246459085188 112.235212334194
"4930" 985.8 42.0246473195515 109.84461288264
"4931" 986 35.798506280956 107.565109861644
"4932" 986.2 29.6961448988975 104.414824685542
"4933" 986.4 25.2969288664517 99.2467634483512
"4934" 986.6 23.5228868889633 93.1737163545974
"4935" 986.8 24.7052882780846 87.959903786707
"4936" 987 24.9168617323572 85.6530942558667
"4937" 987.2 25.7500850989007 83.5669824965523
"4938" 987.4 27.1659013796048 82.4535602552263
"4939" 987.6 28.359260449942 79.8917075069596
"4940" 987.8 29.5311223993186 76.8748399921753
"4941" 988 30.509734266997 76.5505447507383
"4942" 988.2 30.8405683229084 76.5549582734009
"4943" 988.4 30.7289652906649 76.0329500929904
"4944" 988.6 30.8067997425365 73.7706748288061
"4945" 988.8 29.2710804563303 71.2775285521361
"4946" 989 27.4102515710249 68.290910445434
"4947" 989.2 25.232912457257 64.3361611751101
"4948" 989.4 23.175202012526 61.0263686417293
"4949" 989.6 21.9165601227489 56.5912993975338
"4950" 989.8 21.6983772876978 51.3422097190014
"4951" 990 22.7001655884578 46.4556344335096
"4952" 990.2 25.5683728894586 42.013363341437
"4953" 990.4 29.3966369800302 38.1131285249349
"4954" 990.6 33.7807637558779 34.563162754308
"4955" 990.8 38.5865933293839 30.4711013441346
"4956" 991 43.0626896457872 26.8088795444754
"4957" 991.2 47.5728219570402 23.9555784655721
"4958" 991.4 49.5564273937166 21.2541478774693
"4959" 991.6 49.8681804102083 19.0563596435596
"4960" 991.8 51.8614766183292 17.7602648740792
"4961" 992 54.9676754251991 18.4033744620362
"4962" 992.2 57.620491143102 20.5975514634025
"4963" 992.4 62.2537636321314 22.5966497336896
"4964" 992.6 66.5757541881652 24.4343030606346
"4965" 992.8 71.3167504745214 26.8769344521196
"4966" 993 75.3195181156303 29.6301115769361
"4967" 993.2 79.4832462169805 31.8357246120323
"4968" 993.4 84.2316040926414 31.9517397188296
"4969" 993.6 88.735545342814 30.8122096896012
"4970" 993.8 93.3042349753 28.2960920701025
"4971" 994 95.639940344845 24.9520665977313
"4972" 994.2 96.0455927621321 24.5105252611839
"4973" 994.4 98.0479020623601 26.8586253066771
"4974" 994.6 100.266827404162 30.1755559084566
"4975" 994.8 103.120940657141 34.9078235234596
"4976" 995 106.524915947321 39.6593679788596
"4977" 995.2 109.231738403471 45.1470123539896
"4978" 995.4 111.419856490981 50.9473349484566
"4979" 995.6 113.508836542162 56.3448502596081
"4980" 995.8 116.73325257663 61.4788999910243
"4981" 996 119.388495927876 67.732989474306
"4982" 996.2 120.708146323071 73.6248329208985
"4983" 996.4 118.007557971398 77.066694142225
"4984" 996.6 114.269162498236 81.3885604501514
"4985" 996.8 109.263382910603 84.7779439670721
"4986" 997 103.727807065231 86.9517519511233
"4987" 997.2 98.7694642890365 90.4998067562247
"4988" 997.4 95.90719853625 95.1302184428667
"4989" 997.6 95.0861568772315 99.5106528102396
"4990" 997.8 94.7024255907557 105.732073945602
"4991" 998 94.435945530703 111.528015251746
"4992" 998.2 96.6338878064872 116.018849159198
"4993" 998.4 97.4956832458714 114.719057030693
"4994" 998.6 99.8518309730249 113.763897365632
"4995" 998.8 103.032278762048 112.611841505042
"4996" 999 105.538638277095 110.091735959748
"4997" 999.2 109.3339221552 107.390025154631
"4998" 999.4 112.358512044561 104.596859977401
"4999" 999.6 114.863321263412 101.087208741738
"5000" 999.8 117.194532892717 97.8165802180499
"5001" 1000 119.896748704321 94.4173476778221
"5002" 1000.2 122.212572966777 90.6472125069361
"5003" 1000.4 123.346162261151 87.3306008756596
"5004" 1000.6 125.080147609983 83.9651144701714
"5005" 1000.8 126.086553395929 81.5942515389882
"5006" 1001 126.953819241101 77.5294317941061
"5007" 1001.2 128.115511098586 72.814465648331
"5008" 1001.4 128.403146285617 68.3987765813051
"5009" 1001.6 128.209810080752 63.4086584125637
"5010" 1001.8 128.851043613814 58.9080974529873
"5011" 1002 128.0190706959 53.7786138566739
"5012" 1002.2 127.381080339671 50.2140282035596
"5013" 1002.4 126.811222980482 45.6346708638859
"5014" 1002.6 125.04015550444 43.277347255728
"5015" 1002.8 122.268600515804 39.1916173357497
"5016" 1003 120.384912006378 33.7998186772188
"5017" 1003.2 119.291654955369 30.6309707759477
"5018" 1003.4 117.1658161475 28.5300395304637
"5019" 1003.6 113.787342881329 25.670136918306
"5020" 1003.8 110.432988713395 21.7986926778478
"5021" 1004 106.879963875041 17.0200958497899
"5022" 1004.2 103.846349220013 14.4331114704655
"5023" 1004.4 99.4289953843265 12.2755925393412
"5024" 1004.6 94.7675135039168 10.3362276102338
"5025" 1004.8 90.2835993762479 7.82738026840667
"5026" 1005 86.1789977181321 6.08343946130507
"5027" 1005.2 81.5879624644048 5.37924467945659
"5028" 1005.4 77.3603048851326 4.79218821555553
"5029" 1005.6 73.9941639067755 5.34062676929022
"5030" 1005.8 69.5706227989714 6.58030985765962
"5031" 1006 65.7652171426472 5.98115418572931
"5032" 1006.2 63.2412220511099 4.61373169061538
"5033" 1006.4 61.1329162253693 5.78286137244046
"5034" 1006.6 58.8219104279767 8.51194865193856
"5035" 1006.8 54.9055668432002 10.883641481918
"5036" 1007 50.2740500401346 11.9146940341491
"5037" 1007.2 46.4451415465014 10.2426341496496
"5038" 1007.4 43.8716555837479 7.97247725434785
"5039" 1007.6 44.6889275743984 6.65470877777884
"5040" 1007.8 44.9393730284143 7.1719346356739
"5041" 1008 46.8109687686472 6.73649160536568
"5042" 1008.2 48.3223910772414 6.44529329389961
"5043" 1008.4 49.247880747042 6.16640161355373
"5044" 1008.6 51.6919131762253 5.67354181110577
"5045" 1008.8 55.1900850173639 4.18151230885395
"5046" 1009 59.6872641226151 2.30457526801204
"5047" 1009.2 62.5261125323147 1.62350373438123
"5048" 1009.4 60.8669477882445 2.13085497724038
"5049" 1009.6 59.957316285102 3.13892416951471
"5050" 1009.8 59.3658561338287 4.10067873475961
"5051" 1010 59.6465344379857 4.41596466661676
"5052" 1010.2 59.8361423790126 4.87580210702432
"5053" 1010.4 59.3943056925 5.59179573013104
"5054" 1010.6 58.3646399272507 5.7173502166464
"5055" 1010.8 57.5783497065148 5.62916813581622
"5056" 1011 55.9948905933067 6.17785663875961
"5057" 1011.2 53.7377051503571 6.97799404565757
"5058" 1011.4 51.3555660205766 8.16803933415136
"5059" 1011.6 48.3715306981353 9.78943923115323
"5060" 1011.8 44.8714825817684 10.4462998695172
"5061" 1012 41.2383261577346 10.4716020166333
"5062" 1012.2 38.6794900771633 11.6158765978923
"5063" 1012.4 34.992423223913 14.1536542218784
"5064" 1012.6 30.7770676397019 16.2843431526509
"5065" 1012.8 27.1273870393014 18.2813126381296
"5066" 1013 24.4700313971539 21.1129263750586
"5067" 1013.2 21.1606935100614 23.9675871503296
"5068" 1013.4 19.8037219675866 27.4413918113354
"5069" 1013.6 18.0766744299805 31.599681668396
"5070" 1013.8 15.7731873119786 36.1175922782441
"5071" 1014 13.3956779115102 37.1858306176678
"5072" 1014.2 12.9818055130614 36.6214952942596
"5073" 1014.4 13.2645295617041 37.3010821978004
"5074" 1014.6 14.2025244389424 38.4620591829854
"5075" 1014.8 15.2870402411048 41.680288981293
"5076" 1015 16.4435523136964 45.3561906601034
"5077" 1015.2 17.7116508778571 49.748252852127
"5078" 1015.4 20.0031183889953 53.7709131389009
"5079" 1015.6 20.7696390902363 58.1429700681552
"5080" 1015.8 20.4872629918669 62.676210466521
"5081" 1016 18.8126660619684 65.8498778048936
"5082" 1016.2 16.0029009915138 67.6668164916635
"5083" 1016.4 12.9239958191891 69.6196045706714
"5084" 1016.6 8.72180267322238 71.6408041439483
"5085" 1016.8 8.01605208631144 71.4246110757796
"5086" 1017 7.83524773077336 71.4079836661154
"5087" 1017.2 7.42486778129018 70.7001952817596
"5088" 1017.4 8.29943850035717 70.5073144763882
"5089" 1017.6 8.89755445932143 71.0409822816346
"5090" 1017.8 9.59422422872259 71.6557575006782
"5091" 1018 10.9275237745942 73.094555891271
"5092" 1018.2 12.6355079148906 76.1610738937383
"5093" 1018.4 15.0463073805546 79.9337178465911
"5094" 1018.6 17.9044454216877 83.8380436091666
"5095" 1018.8 20.433369009641 87.9207231741773
"5096" 1019 23.4107532000298 92.6349775753013
"5097" 1019.2 24.9239145245362 97.4530033041399
"5098" 1019.4 25.8761805022489 102.793850256163
"5099" 1019.6 25.6211970159578 108.399203917282
"5100" 1019.8 27.3034688635977 109.667779447917
"5101" 1020 30.9579700555222 111.605606276816
"5102" 1020.2 35.4583586563154 114.121446192662
"5103" 1020.4 40.0227671145714 117.538934221722
"5104" 1020.6 44.7543117151525 120.010363649773
"5105" 1020.8 50.4216389964714 121.840009810901
"5106" 1021 55.7963368230714 122.392202315431
"5107" 1021.2 61.8729673533101 123.424812548135
"5108" 1021.4 67.8414355224861 123.967459443406
"5109" 1021.6 73.1324265173929 123.264851303295
"5110" 1021.8 78.8642733653847 122.452895063121
"5111" 1022 84.2053260014852 122.378948996794
"5112" 1022.2 87.7329470970714 120.034697838454
"5113" 1022.4 92.3092296668214 117.232689577617
"5114" 1022.6 97.406429507809 114.86619046556
"5115" 1022.8 102.775686197436 113.120444624183
"5116" 1023 106.03344081825 109.990386260545
"5117" 1023.2 110.129571221187 106.621707376854
"5118" 1023.4 112.71415863192 104.060931315699
"5119" 1023.6 115.550608004617 101.055317833396
"5120" 1023.8 117.089312943446 98.9593018867788
"5121" 1024 118.783312461776 97.0411426306984
"5122" 1024.2 120.295071171708 95.252595469002
"5123" 1024.4 120.219634767041 94.7510244923781
"5124" 1024.6 119.983646771878 92.7325197836629
"5125" 1024.8 119.834179073515 90.8643462493266
"5126" 1025 120.460544575494 88.0015346922029
"5127" 1025.2 121.496456751845 86.0702410610998
"5128" 1025.4 122.099855518751 84.7484090937496
"5129" 1025.6 122.705020957587 82.6252308002132
"5130" 1025.8 124.250660124695 81.5668178067695
"5131" 1026 124.688962395469 82.1895855632596
"5132" 1026.2 124.792597105456 83.5340090023269
"5133" 1026.4 123.738981839539 84.6738272445914
"5134" 1026.6 122.521967742814 85.3109162886453
"5135" 1026.8 122.191664765431 86.4680930845751
"5136" 1027 122.205012650141 89.1533244864196
"5137" 1027.2 121.684320073629 91.087496680875
"5138" 1027.4 121.660186195738 91.1572503969111
"5139" 1027.6 120.768275157135 92.7237473218017
"5140" 1027.8 119.628987490134 95.1719474632596
"5141" 1028 118.306409371571 96.3565879866346
"5142" 1028.2 116.518384073526 99.091735596021
"5143" 1028.4 114.803221505187 100.599258019665
"5144" 1028.6 112.974159492307 103.638927199052
"5145" 1028.8 111.393301659821 106.125109753238
"5146" 1029 108.978801150274 108.141910478299
"5147" 1029.2 105.787085046005 110.772419013093
"5148" 1029.4 102.710265275705 113.524679735893
"5149" 1029.6 99.2180099246048 116.64477404586
"5150" 1029.8 95.5096641004301 118.863346804466
"5151" 1030 91.0659976943451 120.425374487581
"5152" 1030.2 86.8850365854777 122.422736488978
"5153" 1030.4 82.4626606066033 122.727701147174
"5154" 1030.6 77.4724045195542 124.080086073346
"5155" 1030.8 73.7255824377575 124.573978012829
"5156" 1031 69.9795671988214 123.802692010581
"5157" 1031.2 64.508944142627 123.240294719278
"5158" 1031.4 59.0528762779871 123.320992756434
"5159" 1031.6 54.2801824154643 123.816601684045
"5160" 1031.8 54.6381734851504 123.17626864597
"5161" 1032 54.3323017943485 122.983138519037
"5162" 1032.2 54.1116489300017 122.816830425434
"5163" 1032.4 53.9381385173847 122.795441720483
"5164" 1032.6 53.616249952791 122.851292962979
"5165" 1032.8 53.5120246056108 122.902418350894
"5166" 1033 53.3162580325197 122.875860090208
"5167" 1033.2 53.1984378098956 122.919249416452
"5168" 1033.4 53.1684785132033 122.936369014562
"5169" 1033.6 53.1262977256381 122.932564659426
"5170" 1033.8 52.9956475143074 122.946179121344
"5171" 1034 53.1599187141484 122.940648914089
"5172" 1034.2 53.0566107945197 122.983300326622
"5173" 1034.4 53.1103309127266 122.996730356173
"5174" 1034.6 53.0137317845052 123.001908198892
"5175" 1034.8 53.1613981855899 123.009497174389
"5176" 1035 53.2505273187788 123.012780879296
"5177" 1035.2 53.214289289627 123.023922020945
"5178" 1035.4 53.1576717668964 123.040210076847
"5179" 1035.6 53.0651724383589 123.093762319685
"5180" 1035.8 53.1036987993677 123.100854535908
"5181" 1036 53.1284614526215 123.108367476822
"5182" 1036.2 53.1036987993677 123.100854535908
"5183" 1036.4 52.9941698779026 123.152309399812
"5184" 1036.6 53.1036987993677 123.100854535908
"5185" 1036.8 52.9751697178791 123.163917006106
"5186" 1037 53.0842897578641 123.088775192857
"5187" 1037.2 52.9941698779026 123.152309399812
"5188" 1037.4 53.1198568639203 123.052324431992
"5189" 1037.6 52.9270705094765 123.12100062962
"5190" 1037.8 53.0018834240965 123.137577791097
"5191" 1038 52.9726731098214 123.14244617681
"5192" 1038.2 53.0310937383715 123.20086680536
"5193" 1038.4 52.4009498646099 123.27876097676
"5194" 1038.6 51.7237218122196 123.163362204315
"5195" 1038.8 49.6397013528022 122.979168009837
"5196" 1039 46.2107033425789 122.249860354536
"5197" 1039.2 42.3288445573346 121.049552782089
"5198" 1039.4 38.7308637840349 119.83051899893
"5199" 1039.6 35.1543814020714 118.301626908084
"5200" 1039.8 31.8730894318465 116.224470079347
"5201" 1040 28.4834446719176 113.307308394337
"5202" 1040.2 25.3316972880273 110.283034880686
"5203" 1040.4 23.1477251386183 106.555856054322
"5204" 1040.6 20.7196177645089 102.588121698635
"5205" 1040.8 18.1528966305298 98.6339106365929
"5206" 1041 14.8294371437459 96.4007431128643
"5207" 1041.2 13.2588166601027 95.279457647744
"5208" 1041.4 12.3177050706796 92.5263526328272
"5209" 1041.6 11.5505241549974 88.3465909013892
"5210" 1041.8 9.85320054362698 84.7884620843522
"5211" 1042 7.48340432378573 81.3132761350096
"5212" 1042.2 7.2288732875197 78.7985031014493
"5213" 1042.4 8.16961488135716 75.3687875026817
"5214" 1042.6 8.48953737103572 72.360082981831
"5215" 1042.8 7.97993751593508 69.1600150745323
"5216" 1043 8.07036748150388 68.0317935993407
"5217" 1043.2 8.46762487174266 68.1339557993349
"5218" 1043.4 8.71966323455245 68.5112704652026
"5219" 1043.6 8.91610069060714 68.075903554831
"5220" 1043.8 9.12938235039285 68.5859249151882
"5221" 1044 9.30726252751849 68.1663437062184
"5222" 1044.2 9.89804300139753 67.3177255562922
"5223" 1044.4 11.2203723161135 66.8177857914543
"5224" 1044.6 12.3500513271027 66.4038448904784
"5225" 1044.8 13.142713866004 66.3547507761304
"5226" 1045 14.2938453980612 66.3166610443004
"5227" 1045.2 15.9351868668469 66.1537191551474
"5228" 1045.4 17.2590069205402 65.6127322121971
"5229" 1045.6 18.4579350976367 65.4762057433031
"5230" 1045.8 19.5065783244777 66.1401406643846
"5231" 1046 21.7195274707996 67.0966445368955
"5232" 1046.2 24.2728017004351 67.2736385499717
"5233" 1046.4 25.3230782156637 66.3706406092839
"5234" 1046.6 27.180266742257 65.9020749300586
"5235" 1046.8 29.6044216898214 66.0070714549096
"5236" 1047 32.9833705853289 66.0766749100467
"5237" 1047.2 36.7271018151 65.6667481108168
"5238" 1047.4 40.0798108259502 63.8706861125475
"5239" 1047.6 44.01584718969 63.3323703065534
"5240" 1047.8 47.4982230535204 63.8685585145861
"5241" 1048 51.9470034985471 64.9677892699926
"5242" 1048.2 56.7936734101555 66.0229050832082
"5243" 1048.4 61.5887612355126 66.6985731431714
"5244" 1048.6 65.6888965908714 67.9278709087505
"5245" 1048.8 68.4374480674143 70.9598425197596
"5246" 1049 70.2421649736169 74.5162228705475
"5247" 1049.2 71.0061987122293 78.4281170232859
"5248" 1049.4 72.7117642714123 83.0526175759301
"5249" 1049.6 75.8976150543538 86.4485639348067
"5250" 1049.8 80.0112640191584 86.643100145477
"5251" 1050 85.5346004820048 86.0020725078929
"5252" 1050.2 91.7731722510055 85.9965561929464
"5253" 1050.4 96.7651701178355 87.880673760209
"5254" 1050.6 101.279759514463 89.5852984673792
"5255" 1050.8 101.547707495366 92.1531664873361
"5256" 1051 101.799718049895 95.722552341489
"5257" 1051.2 103.945206507137 99.3712422162981
"5258" 1051.4 107.423773688345 101.710274885423
"5259" 1051.6 111.845520599338 102.550256476426
"5260" 1051.8 111.983469233949 102.326818547127
"5261" 1052 111.162693915545 103.891311684623
"5262" 1052.2 110.030153660321 105.062884435822
"5263" 1052.4 108.560786336185 107.067036554135
"5264" 1052.6 106.3904557705 110.083117416974
"5265" 1052.8 103.94580370242 112.63624337269
"5266" 1053 101.078815130271 114.926774821093
"5267" 1053.2 97.3845217721027 117.594920657416
"5268" 1053.4 93.5168131573473 118.529007191966
"5269" 1053.6 88.5953468518571 119.606607182188
"5270" 1053.8 83.3775740725553 121.293715963663
"5271" 1054 77.9442462244714 123.607647478226
"5272" 1054.2 72.4224149630048 124.754422779393
"5273" 1054.4 67.837859319495 123.654485803513
"5274" 1054.6 61.5702422780965 122.611792134147
"5275" 1054.8 55.3060617442597 121.862919861313
"5276" 1055 48.8916436051455 120.797687369204
"5277" 1055.2 42.3503191409286 118.308370992188
"5278" 1055.4 36.5347844395398 115.356233543861
"5279" 1055.6 30.5961298905159 111.801391400723
"5280" 1055.8 25.6179092749571 107.772256998774
"5281" 1056 20.3544888360714 103.319644071279
"5282" 1056.2 16.994716141951 98.7749439255066
"5283" 1056.4 15.2238594131915 91.2434847523196
"5284" 1056.6 14.8260258919026 86.1626941109674
"5285" 1056.8 14.6000569238964 80.6949911495221
"5286" 1057 13.9236909646761 76.5150857513875
"5287" 1057.2 15.2324941934319 73.7525599052247
"5288" 1057.4 16.9605285107857 72.4945431586525
"5289" 1057.6 18.4114620050381 72.7557359159263
"5290" 1057.8 20.3220329313214 73.0573053642284
"5291" 1058 22.4303283522467 72.141638969007
"5292" 1058.2 24.2819949519241 70.8395848516333
"5293" 1058.4 25.6462124366149 68.1771014690205
"5294" 1058.6 25.8966143644163 64.6745886895527
"5295" 1058.8 26.8442110937231 60.9502956256248
"5296" 1059 29.2004492583587 59.2895278330575
"5297" 1059.2 32.7894501157518 58.1327336074297
"5298" 1059.4 36.9566387011303 58.0003906701714
"5299" 1059.6 41.9663030578362 57.7216517234949
"5300" 1059.8 46.6758709300275 57.40682734943
"5301" 1060 50.5326960329229 57.7281164406903
"5302" 1060.2 55.5117235044945 58.4281183741731
"5303" 1060.4 60.7283860410426 58.9898551871538
"5304" 1060.6 65.2457316933918 57.9232824098858
"5305" 1060.8 69.5792777069048 56.1491313188429
"5306" 1061 72.0218396958262 52.3730194825521
"5307" 1061.2 74.5733260249753 48.3243455646923
"5308" 1061.4 78.4953033723044 44.7984926560314
"5309" 1061.6 82.9270236918262 41.7360559824106
"5310" 1061.8 88.0241049222073 39.3080879534683
"5311" 1062 93.6957459177414 37.6419089395996
"5312" 1062.2 98.5707226755137 35.5766648221154
"5313" 1062.4 100.724047125273 32.6032046254038
"5314" 1062.6 102.161234441714 30.6240014091725
"5315" 1062.8 105.518782900071 30.2975114293354
"5316" 1063 108.111321231011 32.2999424011839
"5317" 1063.2 108.904904096669 36.0051677009658
"5318" 1063.4 109.987311866051 39.6944203559896
"5319" 1063.6 111.301956690783 43.4010988204916
"5320" 1063.8 113.183675344296 48.1347307302698
"5321" 1064 116.211528246799 51.2148502845778
"5322" 1064.2 116.885419165586 50.2549033628091
"5323" 1064.4 116.266604933647 49.1219361843354
"5324" 1064.6 116.223932544347 46.2549377163821
"5325" 1064.8 116.292845040881 41.9611407437296
"5326" 1065 115.929094685032 36.592574191017
"5327" 1065.2 116.738885575824 32.2004226452448
"5328" 1065.4 116.002730685486 30.004634032249
"5329" 1065.6 112.901507682592 27.5682849652188
"5330" 1065.8 108.764373375071 24.3414791730496
"5331" 1066 104.29570775265 22.6435912211912
"5332" 1066.2 99.732749185903 20.9340191436228
"5333" 1066.4 95.2484506673132 19.9876657807376
"5334" 1066.6 91.8801697391923 20.0047853788475
"5335" 1066.8 87.7868100879331 20.6946232271532
"5336" 1067 83.3386142963745 21.5639225147899
"5337" 1067.2 81.184491021042 24.215702996289
"5338" 1067.4 79.6018243938545 28.3176826827502
"5339" 1067.6 78.4525253631018 32.7366218469111
"5340" 1067.8 79.1606140506531 37.0467338830249
"5341" 1068 80.2949004041475 40.5754711685857
"5342" 1068.2 80.6240790335135 45.585474545107
"5343" 1068.4 82.3376302251008 50.4591657429655
"5344" 1068.6 83.6110471938214 55.3891222159471
"5345" 1068.8 84.1428741478932 60.0765100239873
"5346" 1069 85.5534839174957 64.5119361094263
"5347" 1069.2 88.7027295310014 68.4841061054296
"5348" 1069.4 89.8809378841624 72.5964069289717
"5349" 1069.6 89.3494605465553 77.4677749044693
"5350" 1069.8 88.1486744163411 82.8613133896585
"5351" 1070 87.4259524215538 87.2733257496302
"5352" 1070.2 84.501781468627 89.7458010172781
"5353" 1070.4 80.9353220231528 91.2470473539573
"5354" 1070.6 78.6468211037656 92.437251112442
"5355" 1070.8 76.8133382545159 96.3427641753522
"5356" 1071 75.6009299015215 100.645635799347
"5357" 1071.2 76.7045128298689 104.850380426557
"5358" 1071.4 79.9335435248407 108.28413298226
"5359" 1071.6 83.6150052309861 112.00310470215
"5360" 1071.8 86.9034247522922 111.377138554409
"5361" 1072 91.7209092525503 110.623700876774
"5362" 1072.2 97.302098153236 109.716301133633
"5363" 1072.4 102.39984961434 108.236636536284
"5364" 1072.6 104.46611668818 106.151428108687
"5365" 1072.8 106.427548233071 103.55206206971
"5366" 1073 110.349748863566 102.137366456783
"5367" 1073.2 114.791133749886 99.7258120369452
"5368" 1073.4 116.189179500008 97.9092922808979
"5369" 1073.6 115.976004078863 95.5450120387376
"5370" 1073.8 116.583105525813 92.1294681341145
"5371" 1074 116.39465188533 89.1519006144693
"5372" 1074.2 116.959322025968 86.4316057737802
"5373" 1074.4 117.000657077314 83.0074743629596
"5374" 1074.6 118.152670875387 78.5265096608438
"5375" 1074.8 120.024663152454 74.8316410393478
"5376" 1075 123.145121114014 72.5103074552453
"5377" 1075.2 125.724386712766 69.4812957478152
"5378" 1075.4 125.696902478431 65.7278246317111
"5379" 1075.6 124.481145250259 63.6369790105408
"5380" 1075.8 122.693684025424 60.8565102881714
"5381" 1076 122.683038951496 57.3401646719414
"5382" 1076.2 125.100309881763 54.3970180060306
"5383" 1076.4 127.317695866866 52.9830896299949
"5384" 1076.6 127.895326119377 52.542919679954
"5385" 1076.8 128.222337390791 53.0766390025096
"5386" 1077 128.425439230294 52.2796662303152
"5387" 1077.2 129.10117637203 51.9694576744916
"5388" 1077.4 129.376369499379 51.8220934535192
"5389" 1077.6 129.164327486868 51.5934356660217
"5390" 1077.8 129.075645992958 50.9400606690615
"5391" 1078 128.5637235766 49.3879005972692
"5392" 1078.2 128.376737520636 49.2908665880566
"5393" 1078.4 128.18548745586 50.9832331461346
"5394" 1078.6 128.024456236139 51.9082264315096
"5395" 1078.8 128.120696840926 52.4895967641674
"5396" 1079 128.16464943019 53.1508698341656
"5397" 1079.2 128.130613029776 53.6906517311474
"5398" 1079.4 128.295191351101 53.7085745597008
"5399" 1079.6 128.39958337326 53.9860167110709
"5400" 1079.8 128.696545458548 54.6882111701428
"5401" 1080 129.0316949241 55.4032637173025
"5402" 1080.2 129.436002766129 57.0724245330168
"5403" 1080.4 130.146709039081 58.4762089778982
"5404" 1080.6 130.285420159014 59.5835842491025
"5405" 1080.8 129.725988839081 60.4931194256653
"5406" 1081 129.587567709725 61.4801475680269
"5407" 1081.2 129.428584273614 61.571740242931
"5408" 1081.4 129.362161997855 63.0071420651411
"5409" 1081.6 129.125909779031 65.6799159350296
"5410" 1081.8 128.983474722757 68.6823653178739
"5411" 1082 128.469285051012 71.9418746476408
"5412" 1082.2 127.552285237228 74.3149716732909
"5413" 1082.4 126.785189928461 77.8080384220096
"5414" 1082.6 126.699124505748 81.3266403310831
"5415" 1082.8 125.858249288801 84.0278880082996
"5416" 1083 124.80818816802 85.7305910080249
"5417" 1083.2 124.551439598418 85.8509972337695
"5418" 1083.4 124.612841325302 85.3502913642981
"5419" 1083.6 124.316738761877 84.4640197427305
"5420" 1083.8 125.08744404518 83.4486175910863
"5421" 1084 125.863641962206 82.0472789039712
"5422" 1084.2 126.250145153024 80.9770819518445
"5423" 1084.4 127.761087418838 78.809924902283
"5424" 1084.6 128.645252717714 77.1568360028513
"5425" 1084.8 129.114225653321 76.7546967860323
"5426" 1085 129.694825727183 76.734589424167
"5427" 1085.2 129.791050008474 76.7797403666377
"5428" 1085.4 130.272901452896 76.0067357083846
"5429" 1085.6 127.978268987071 71.4142251862596
"5430" 1085.8 128.147217532345 71.0469844010062
"5431" 1086 128.176217871487 70.4264088377299
"5432" 1086.2 129.215488076141 70.2133567105096
"5433" 1086.4 129.375479619279 69.674460153423
"5434" 1086.6 128.790593917386 69.4872717556739
"5435" 1086.8 128.315810396471 68.4023172254596
"5436" 1087 127.832709171829 65.8691830353354
"5437" 1087.2 126.572729601776 63.2843522290861
"5438" 1087.4 126.314166234435 61.2663456344263
"5439" 1087.6 126.010142923031 59.0550166574596
"5440" 1087.8 125.538883186061 56.5507190469496
"5441" 1088 125.679092694581 53.6141087851696
"5442" 1088.2 127.0058401486 51.0806008603846
"5443" 1088.4 126.937230532826 48.4966821793917
"5444" 1088.6 125.869618690587 45.530149392002
"5445" 1088.8 125.316884797571 41.6884347769949
"5446" 1089 123.858440737316 37.9514968378447
"5447" 1089.2 122.071294322571 34.1223906285096
"5448" 1089.4 120.356642750873 30.2282944340709
"5449" 1089.6 118.576770209198 27.790338143546
"5450" 1089.8 116.80469962487 25.3006260566538
"5451" 1090 115.068455580042 22.9632869071126
"5452" 1090.2 113.69281767767 20.760567636526
"5453" 1090.4 112.486815989091 19.084071993
"5454" 1090.6 112.849760385478 18.9005713007596
"5455" 1090.8 113.200954441767 18.8413039964335
"5456" 1091 113.290890224205 18.5457200754929
"5457" 1091.2 113.680361081205 18.9784654721596
"5458" 1091.4 113.786061446178 19.4101980604511
"5459" 1091.6 113.858127055386 19.3863158527484
"5460" 1091.8 113.241100192049 18.6817674485124
"5461" 1092 113.078186454234 18.1554966178031
"5462" 1092.2 113.318526918856 18.3030875996801
"5463" 1092.4 113.385510734532 18.6555109862428
"5464" 1092.6 113.64104570155 19.3356185346426
"5465" 1092.8 114.470968105898 20.4415212132379
"5466" 1093 114.679194522038 21.1389587536277
"5467" 1093.2 114.453008316708 21.3947584051839
"5468" 1093.4 113.644214112777 21.8941512212302
"5469" 1093.6 114.337420277298 23.3574027571514
"5470" 1093.8 115.909971343296 24.9691631236065
"5471" 1094 117.242538977977 26.8744746361807
"5472" 1094.2 117.068897132394 27.4689301547596
"5473" 1094.4 117.299229359652 28.0510425109209
"5474" 1094.6 117.455007963246 28.3067453703991
"5475" 1094.8 118.116001397038 29.5590904206596
"5476" 1095 118.7236995755 32.027328858627
"5477" 1095.2 120.204043972699 34.5995614834511
"5478" 1095.4 122.179480671738 37.0369308750596
"5479" 1095.6 122.785324227071 40.1665176646951
"5480" 1095.8 124.684496550381 42.2728378842338
"5481" 1096 125.503907931873 43.7804323835715
"5482" 1096.2 126.67639288252 45.9633359904325
"5483" 1096.4 126.669010036968 46.9534957648634
"5484" 1096.6 126.876588182847 47.1754275360493
"5485" 1096.8 127.122960438366 47.843601654289
"5486" 1097 126.922034106275 47.4264756231674
"5487" 1097.2 127.635261320029 47.2335512242017
"5488" 1097.4 127.972562454368 47.4303815508915
"5489" 1097.6 128.272155421291 47.2506257707376
"5490" 1097.8 128.67431128171 47.4727164606753
"5491" 1098 129.06996760139 47.8143566278164
"5492" 1098.2 128.828995525695 47.4327480835714
"5493" 1098.4 129.108755557015 47.2881830913102
"5494" 1098.6 128.979318579361 47.0879380236391
"5495" 1098.8 129.175531251183 47.447342634204
"5496" 1099 129.2394127145 47.7163566556817
"5497" 1099.2 129.039501593548 46.8111398087945
"5498" 1099.4 128.566802726538 46.081309665393
"5499" 1099.6 128.195117229797 44.9822790211772
"5500" 1099.8 127.929585129946 44.8531241364784
"5501" 1100 128.127184314748 44.4987342941714
"5502" 1100.2 127.860129493781 44.1928087543396
"5503" 1100.4 127.496787215635 43.7170493055266
"5504" 1100.6 126.859189391291 41.9611407437296
"5505" 1100.8 125.654691153133 39.081520401229
"5506" 1101 124.012747533981 36.1199040390323
"5507" 1101.2 122.541413185314 33.4683549721839
"5508" 1101.4 121.76020753742 30.8749630268257
"5509" 1101.6 120.066446720586 28.9155361950453
"5510" 1101.8 118.6977708638 27.8962137163227
"5511" 1102 116.515229044081 25.2207963960368
"5512" 1102.2 114.614072913542 22.3218054955831
"5513" 1102.4 112.246923465334 19.6984193670412
"5514" 1102.6 110.400150974471 17.4347446207778
"5515" 1102.8 108.32346297092 15.2079466659955
"5516" 1103 105.931524028402 13.6831315183068
"5517" 1103.2 103.065235605209 11.4327356023192
"5518" 1103.4 99.7434864777 9.12670741318819
"5519" 1103.6 96.7448699826548 6.94237350620405
"5520" 1103.8 94.7362762688146 5.85508415482383
"5521" 1104 94.8398629257572 6.03690528098819
"5522" 1104.2 94.7921063801964 5.05407093679086
"5523" 1104.4 94.2182932776782 4.57767113265849
"5524" 1104.6 94.3494749895542 3.81417143765616
"5525" 1104.8 92.8596553167653 3.250201557229
"5526" 1105 92.3132866549152 2.60365012816586
"5527" 1105.2 92.6013328095714 2.8812640277239
"5528" 1105.4 92.4306883619168 2.99249361587301
"5529" 1105.6 93.0340782062381 2.98419561135962
"5530" 1105.8 93.1119723776381 3.10969177639295
"5531" 1106 93.4209335690824 3.42873450894643
"5532" 1106.2 94.0510298884048 4.08769637285961
"5533" 1106.4 94.6073423441196 4.36814667269937
"5534" 1106.6 94.940562092664 4.36994253712998
"5535" 1106.8 95.2520256422126 4.34352526912432
"5536" 1107 95.439601679959 4.59725407743461
"5537" 1107.2 95.470747617469 4.63092219067528
"5538" 1107.4 95.6041050342196 4.58150695327813
"5539" 1107.6 95.9503013515529 4.77864652287072
"5540" 1107.8 95.7634652437857 4.6338828842239
"5541" 1108 95.6771539366484 4.61997321075961
"5542" 1108.2 95.453344085198 4.49014959175961
"5543" 1108.4 95.6363557074129 4.46165172417425
"5544" 1108.6 96.0055053001854 4.78102023179759
"5545" 1108.8 96.4079467809643 5.03726341468818
"5546" 1109 96.55631663125 5.2830009792239
"5547" 1109.2 99.1361430085796 8.65940319210388
"5548" 1109.4 99.1079689523095 7.77283252933104
"5549" 1109.6 99.1239658734529 9.00319333679054
"5550" 1109.8 99.6992404687755 9.91492224283104
"5551" 1110 99.6079135270014 10.7839986408796
"5552" 1110.2 99.3447998645354 11.6451709028318
"5553" 1110.4 98.6882610053586 12.7615851191359
"5554" 1110.6 98.0365721456259 14.8940344648883
"5555" 1110.8 97.7921836402328 17.1249192215338
"5556" 1111 97.1075106250614 19.5938294262196
"5557" 1111.2 97.2073381552504 22.217223125107
"5558" 1111.4 97.8754173314464 25.6067726197284
"5559" 1111.6 97.7496507005402 28.9740727375409
"5560" 1111.8 97.9426474198571 32.5399996805963
"5561" 1112 98.6298444790927 36.2941740421
"5562" 1112.2 97.6064476527204 38.5149865883979
"5563" 1112.4 96.0187486626597 40.7185759762302
"5564" 1112.6 93.5633258263614 44.0642833715296
"5565" 1112.8 90.4793189134426 44.9469367580689
"5566" 1113 88.8445618347589 43.9484157915721
"5567" 1113.2 87.9127028772253 42.1377507977308
"5568" 1113.4 86.7287232206891 39.4814332539949
"5569" 1113.6 86.1317891294048 35.8405865557293
"5570" 1113.8 85.3809968732462 31.344732372478
"5571" 1114 86.0593792561011 27.1141646216507
"5572" 1114.2 88.629464918845 23.5154335308728
"5573" 1114.4 91.8811791494582 20.9067136396464
"5574" 1114.6 94.2977393774323 20.9282288552441
"5575" 1114.8 96.0764567965147 22.7872495438112
"5576" 1115 98.2252919846514 25.7708372182396
"5577" 1115.2 101.55313977536 29.2717385546874
"5578" 1115.4 104.415282138571 31.6192289746659
"5579" 1115.6 107.851673993011 33.5824423949414
"5580" 1115.8 111.069726124587 33.8578258291839
"5581" 1116 113.578554380669 33.2387200672235
"5582" 1116.2 112.460203209582 34.4586890458128
"5583" 1116.4 112.1553098583 37.2014682008792
"5584" 1116.6 111.743411100423 40.8518117303979
"5585" 1116.8 111.060201584756 45.3640911106017
"5586" 1117 110.622473922009 49.8026496108534
"5587" 1117.2 111.121069479163 54.6921482205759
"5588" 1117.4 112.458196976724 59.7212168075912
"5589" 1117.6 114.676911908957 63.830671213531
"5590" 1117.8 118.232409908741 67.4052718315396
"5591" 1118 121.38098219462 70.9436145673846
"5592" 1118.2 121.914033753164 74.406191168471
"5593" 1118.4 120.585014643195 78.4334001331204
"5594" 1118.6 117.932517348851 82.6141087973896
"5595" 1118.8 115.385377944071 85.8458425881576
"5596" 1119 113.542720126007 89.4366750045338
"5597" 1119.2 112.757568828451 92.8194539534493
"5598" 1119.4 114.345407889742 94.565643540483
"5599" 1119.6 115.837905987443 94.7138555505025
"5600" 1119.8 115.241443062137 95.2072256205966
"5601" 1120 114.695969760416 98.7376203092424
"5602" 1120.2 113.491319671082 101.439695132139
"5603" 1120.4 111.031181284352 103.201319494557
"5604" 1120.6 107.637839390846 105.928462476211
"5605" 1120.8 104.24479947406 109.754278469946
"5606" 1121 99.6824265777747 112.840086029254
"5607" 1121.2 94.6424485971825 115.234504880945
"5608" 1121.4 89.4678627327987 117.985497965714
"5609" 1121.6 84.0373014095381 120.600066971393
"5610" 1121.8 80.5439641949464 122.017037679603
"5611" 1122 76.9743874237067 120.964845885171
"5612" 1122.2 71.059650408793 119.724223155279
"5613" 1122.4 65.5225820086931 117.873537055962
"5614" 1122.6 59.9769860222613 116.253495518215
"5615" 1122.8 54.369899809309 114.861322079847
"5616" 1123 48.816209775539 113.182867073227
"5617" 1123.2 42.8842960500298 110.32885498151
"5618" 1123.4 37.4863381583589 108.293869753685
"5619" 1123.6 31.5434301707429 107.23256166836
"5620" 1123.8 26.1803237386964 105.530790395968
"5621" 1124 22.2119652309945 101.47837941699
"5622" 1124.2 18.6331238137751 96.9678408594263
"5623" 1124.4 15.4491280422107 90.9329598023672
"5624" 1124.6 12.9722457738442 85.5930297568164
"5625" 1124.8 9.51854410353812 81.2808202302596
"5626" 1125 7.44068547644223 78.3889626497259
"5627" 1125.2 5.66766845436177 73.300855520437
"5628" 1125.4 5.01343676350301 70.0934406834859
"5629" 1125.6 6.25997126663811 66.9526201466263
"5630" 1125.8 6.29026344440478 63.0232919448929
"5631" 1126 6.34666621520627 58.364034092063
"5632" 1126.2 5.54146803893661 54.8850528413327
"5633" 1126.4 4.62907950236176 51.9679034176628
"5634" 1126.6 5.39880792727145 52.5737633959714
"5635" 1126.8 6.81685724034855 50.4242486179403
"5636" 1127 8.71112170412957 48.0203109578526
"5637" 1127.2 11.003000409394 46.8545279725338
"5638" 1127.4 13.3645118762293 46.3070205538649
"5639" 1127.6 15.97394548569 44.2001163518627
"5640" 1127.8 18.0647425888736 43.3216780045179
"5641" 1128 18.3589977035771 43.7085520685461
"5642" 1128.2 18.402901172191 43.5981036892161
"5643" 1128.4 18.7036634990146 42.0032744091687
"5644" 1128.6 17.5320896385909 39.4009009555778
"5645" 1128.8 16.2629509082327 37.4025309375983
"5646" 1129 16.1406957085293 34.920493057362
"5647" 1129.2 17.623959458191 31.9563117680205
"5648" 1129.4 19.7053707410715 30.8234049553725
"5649" 1129.6 21.6570524800381 28.3820229417263
"5650" 1129.8 23.9089699907611 24.7157740966562
"5651" 1130 25.7735779646521 20.9484341940177
"5652" 1130.2 29.0868354193346 17.9453427778017
"5653" 1130.4 32.2412983594082 14.7276692614739
"5654" 1130.6 36.3350930527662 12.976514581128
"5655" 1130.8 41.0751252382836 10.9852645908202
"5656" 1131 45.1791989817277 8.58770756644711
"5657" 1131.2 49.2882788026014 7.19697204790961
"5658" 1131.4 53.9530985097447 5.78195886992793
"5659" 1131.6 57.6113466421005 3.24989288208971
"5660" 1131.8 59.0011255892429 3.08434526030247
"5661" 1132 62.4695385172364 4.70295325589363
"5662" 1132.2 66.4378165929777 6.74583497188461
"5663" 1132.4 71.5891660794451 8.97548429655082
"5664" 1132.6 76.135830833848 10.7299699177383
"5665" 1132.8 80.5340180305876 12.4093903507596
"5666" 1133 85.5178315978839 13.8374501597596
"5667" 1133.2 90.8989682572005 14.6708340365661
"5668" 1133.4 94.6741832596048 16.8666679364263
"5669" 1133.6 97.5416859630388 21.1950626539553
"5670" 1133.8 98.7417137678055 26.2466545928979
"5671" 1134 100.233304283976 31.5542308462703
"5672" 1134.2 102.094684948946 36.5241275800096
"5673" 1134.4 104.925303498929 41.2196359223106
"5674" 1134.6 108.414243008678 45.4199960183051
"5675" 1134.8 111.144914633673 50.4318139480861
"5676" 1135 114.984338645774 54.1496119328091
"5677" 1135.2 119.593931961945 55.8360211180023
"5678" 1135.4 122.399562616329 55.2956955758453
"5679" 1135.6 121.895650602748 54.5066079823773
"5680" 1135.8 120.996192477728 54.7643460495096
"5681" 1136 118.994198331805 58.8006176083128
"5682" 1136.2 116.204061582255 63.1691006489535
"5683" 1136.4 114.184844065278 68.2188242546874
"5684" 1136.6 112.878159302134 72.7043474000721
"5685" 1136.8 112.045872510646 78.4854691147703
"5686" 1137 109.667614298752 84.3399618907383
"5687" 1137.2 106.449931615658 86.1089158541044
"5688" 1137.4 103.8588952 88.8059535744382
"5689" 1137.6 103.181957758071 92.5917030356346
"5690" 1137.8 104.024897030733 94.990011546492
"5691" 1138 103.090730350126 96.6631647085299
"5692" 1138.2 103.513911821844 100.378860587329
"5693" 1138.4 104.847021150595 105.240825820585
"5694" 1138.6 106.541849462843 109.07154145402
"5695" 1138.8 104.249396403183 109.632856135204
"5696" 1139 100.150727212118 110.847394669027
"5697" 1139.2 95.5176145924739 111.528140242394
"5698" 1139.4 89.6853594451494 112.49497049463
"5699" 1139.6 83.7733267175714 114.12619583726
"5700" 1139.8 76.8902707694788 115.220080034389
"5701" 1140 72.0992577667897 114.907880303774
"5702" 1140.2 65.7031589039447 116.438336206633
"5703" 1140.4 59.8903095524668 119.202903170946
"5704" 1140.6 55.2879748623557 122.823695028054
"5705" 1140.8 56.1269341784319 120.842303755062
"5706" 1141 53.610431638159 119.126027963997
"5707" 1141.2 51.0194532998666 115.433034797193
"5708" 1141.4 47.5525370165714 111.120279735798
"5709" 1141.6 44.0455910980583 106.183040201075
"5710" 1141.8 41.1181538998839 102.115888284522
"5711" 1142 37.7036451933442 98.458845453396
"5712" 1142.2 34.3852997097676 95.1974191859748
"5713" 1142.4 31.405137850951 91.6706201002295
"5714" 1142.6 30.1399441181964 87.3938898899221
"5715" 1142.8 30.121608639539 83.851159284357
"5716" 1143 29.5941724567425 81.338899217707
"5717" 1143.2 30.2957324609965 79.7748662498596
"5718" 1143.4 30.9109605531296 76.9226715319689
"5719" 1143.6 30.4284850274983 72.8612835736499
"5720" 1143.8 29.2172151982691 69.3189323586782
"5721" 1144 26.3381774572533 66.412081805699
"5722" 1144.2 23.2493058789657 64.8431527784135
"5723" 1144.4 21.7812239142653 62.7557846374433
"5724" 1144.6 22.8775826488106 59.6849434348683
"5725" 1144.8 26.1076507345823 55.8706690635966
"5726" 1145 30.2880455361872 52.2023794208754
"5727" 1145.2 35.381894080913 49.5993583559774
"5728" 1145.4 40.0932033333906 46.4038430961426
"5729" 1145.6 44.8638898670814 42.6543988691896
"5730" 1145.8 49.0273333284114 38.3234829393496
"5731" 1146 52.2593055707245 34.1972379190555
"5732" 1146.2 55.3837290834774 30.1566646827695
"5733" 1146.4 58.9158849495277 25.7030768516625
"5734" 1146.6 61.164925302895 21.6154122745537
"5735" 1146.8 63.3361901129549 16.8170912793324
"5736" 1147 66.7620211463724 12.7824757024489
"5737" 1147.2 70.7286494804515 10.1842135210996
"5738" 1147.4 75.3033825424908 10.4913510765016
"5739" 1147.6 79.1364820987518 13.3235092350586
"5740" 1147.8 81.9687784134714 16.7769302068017
"5741" 1148 84.0938287769777 18.8437734674471
"5742" 1148.2 85.6557691930714 19.5578033719471
"5743" 1148.4 88.6348796080188 20.3067660791912
"5744" 1148.6 92.7639469302776 22.2291418208936
"5745" 1148.8 97.6825221862055 23.2128568720792
"5746" 1149 101.586383601975 21.8320723749532
"5747" 1149.2 103.43373689795 19.5496893957596
"5748" 1149.4 102.992327752791 19.9727101767708
"5749" 1149.6 103.537264504808 23.0986571698965
"5750" 1149.8 104.766082130337 26.4206734864511
"5751" 1150 106.904028536848 31.0528907005575
"5752" 1150.2 109.831523523251 35.5699239803596
"5753" 1150.4 113.267133385082 39.5027847975759
"5754" 1150.6 117.117711860103 44.3216586961971
"5755" 1150.8 120.607312444236 49.5212994559635
"5756" 1151 123.768454545712 54.614670760614
"5757" 1151.2 128.000524464614 58.5895062521882
"5758" 1151.4 127.827278473669 61.0946586020531
"5759" 1151.6 125.006464956101 63.6742952673636
"5760" 1151.8 119.974520400609 67.4778750780898
"5761" 1152 115.608472900994 71.5434185935169
"5762" 1152.2 111.373449989926 75.3360328611965
"5763" 1152.4 107.778773655316 80.1587732374739
"5764" 1152.6 106.591782931806 85.6877846463138
"5765" 1152.8 106.955059393818 87.7777528595824
"5766" 1153 108.440657338084 90.7503573226427
"5767" 1153.2 110.875054148491 91.6939308316628
"5768" 1153.4 113.461391910491 93.2038213992196
"5769" 1153.6 114.120691678083 94.3703960178607
"5770" 1153.8 111.546926275638 94.8300785998929
"5771" 1154 107.442095774146 95.9388684717966
"5772" 1154.2 101.880804183375 96.1514593751529
"5773" 1154.4 96.7603251753929 96.1317149322953
"5774" 1154.6 91.8856801098339 95.1102812442346
"5775" 1154.8 88.6172750429655 93.6285737338537
"5776" 1155 84.0259353256257 92.7639539518078
"5777" 1155.2 79.607611342909 91.5953067598096
"5778" 1155.4 75.1867342092175 89.2547619523214
"5779" 1155.6 74.2415015675096 86.8129109612427
"5780" 1155.8 74.5679263842924 82.5382978422015
"5781" 1156 74.3642426200473 77.6684389280849
"5782" 1156.2 75.791936353731 72.3616613844936
"5783" 1156.4 77.4040210017347 67.6519896968719
"5784" 1156.6 79.4566913858214 63.38638197675
"5785" 1156.8 82.7175912498545 58.7698945961087
"5786" 1157 87.2348737895618 55.8665985069808
"5787" 1157.2 92.3504236997734 52.7096376180288
"5788" 1157.4 97.3349016869561 49.2493388500673
"5789" 1157.6 103.038402794754 47.0510754552692
"5790" 1157.8 108.930749275149 46.1446249384781
"5791" 1158 115.178212594603 45.7036242149405
"5792" 1158.2 117.754962317034 43.8267061487596
"5793" 1158.4 118.07860566276 41.030599335769
"5794" 1158.6 117.574733538275 39.6673086468179
"5795" 1158.8 117.370915646424 40.768214418789
"5796" 1159 117.882809625041 43.2726135893163
"5797" 1159.2 119.196628473286 47.0458020076372
"5798" 1159.4 120.849538383368 51.7163831133339
"5799" 1159.6 121.93812473401 57.2052308448833
"5800" 1159.8 121.769487868092 62.9308539591308
"5801" 1160 119.791744306601 67.9471708906126
"5802" 1160.2 118.436902184484 72.5712614607493
"5803" 1160.4 117.525373728233 77.6436649689209
"5804" 1160.6 116.409686297981 83.1087367857796
"5805" 1160.8 113.67476084666 85.7406433770831
"5806" 1161 109.27637438933 86.8085348841978
"5807" 1161.2 104.147032130638 88.5548532442295
"5808" 1161.4 98.3935796247226 91.4553689751433
"5809" 1161.6 93.4952388126859 95.2743986324705
"5810" 1161.8 89.2012969947266 98.9927908707251
"5811" 1162 85.3191335298505 103.732758432434
"5812" 1162.2 83.4282692039135 109.098947012036
"5813" 1162.4 82.801272370309 114.734744051322
"5814" 1162.6 83.804159827084 115.951840479447
"5815" 1162.8 80.8697106535958 116.002305453296
"5816" 1163 75.8774542099914 116.33579383264
"5817" 1163.2 70.0954811443572 114.492905410409
"5818" 1163.4 66.1519341653048 110.547391406826
"5819" 1163.6 62.6142648590939 106.286453811243
"5820" 1163.8 60.6087640791059 100.693927947277
"5821" 1164 59.9831485358214 95.9926181976524
"5822" 1164.2 59.1367984042637 93.1247288559519
"5823" 1164.4 60.1342363682783 90.2229815734493
"5824" 1164.6 61.016196235791 86.0842941332596
"5825" 1164.8 62.3131805814784 81.4740460817945
"5826" 1165 62.4850754541584 77.9392731673031
"5827" 1165.2 63.5857539630714 73.4476581751618
"5828" 1165.4 63.9513796655612 69.2416666642188
"5829" 1165.6 63.038181075012 64.3568333038883
"5830" 1165.8 63.3588777356928 59.2126956354878
"5831" 1166 65.1474186615277 54.104199249012
"5832" 1166.2 69.0455583843492 49.8995665486485
"5833" 1166.4 73.8382136524326 46.9749289095096
"5834" 1166.6 78.6193290432714 45.5793250052596
"5835" 1166.8 83.7058940611006 44.2880211444295
"5836" 1167 88.0765978532479 43.3303217231714
"5837" 1167.2 91.8185727538362 42.4330114153773
"5838" 1167.4 96.4005107920054 40.1340815139955
"5839" 1167.6 99.9124192368481 36.6687611749635
"5840" 1167.8 101.532434128424 32.3907726515537
"5841" 1168 101.423775032186 29.7538258491596
"5842" 1168.2 102.575681457341 30.0277536852496
"5843" 1168.4 105.016239858781 32.5906813172435
"5844" 1168.6 107.915326906811 36.7227577170796
"5845" 1168.8 111.732551274735 41.1824040143912
"5846" 1169 113.740485069295 46.8306037160468
"5847" 1169.2 114.737670975365 52.3738981083574
"5848" 1169.4 116.037066803804 58.5764688024725
"5849" 1169.6 118.072726857371 63.9623494556596
"5850" 1169.8 120.937324752531 68.4825959123106
"5851" 1170 124.273396841081 71.6848951843634
"5852" 1170.2 123.875842626671 74.5539069194438
"5853" 1170.4 121.637410122229 78.7560924818122
"5854" 1170.6 118.673796829463 83.0347774745843
"5855" 1170.8 114.910223498531 85.4845090134796
"5856" 1171 110.744525205924 86.0576461272543
"5857" 1171.2 105.568026341761 87.4877322214148
"5858" 1171.4 100.17310447066 89.9354736074772
"5859" 1171.6 96.5288619574085 94.4360371735349
"5860" 1171.8 92.9509180968787 99.0330270235186
"5861" 1172 91.6120768327915 104.3972138294
"5862" 1172.2 91.9957856551947 109.423201858554
"5863" 1172.4 92.9315363622453 115.421609774673
"5864" 1172.6 94.7526956387143 116.82003593151
"5865" 1172.8 95.6580226254647 115.8438060774
"5866" 1173 97.7441184440487 116.007163044362
"5867" 1173.2 99.0001098895773 114.609597900948
"5868" 1173.4 100.970479558554 113.237575548587
"5869" 1173.6 104.228183393542 111.28305858116
"5870" 1173.8 107.976374199281 108.696247493736
"5871" 1174 111.566870193919 105.871107020412
"5872" 1174.2 114.264567366705 102.97434696516
"5873" 1174.4 114.826571931854 99.9316764511618
"5874" 1174.6 116.713678551103 96.0321997596859
"5875" 1174.8 119.710990440965 92.904177437749
"5876" 1175 122.365306636189 90.9870449213772
"5877" 1175.2 123.291234824824 88.852749348739
"5878" 1175.4 122.391796381978 87.0904271805096
"5879" 1175.6 124.467677722772 83.4443241489555
"5880" 1175.8 126.19981144912 81.038188709313
"5881" 1176 126.125331879526 77.9152412589111
"5882" 1176.2 126.598243917101 73.3057553150896
"5883" 1176.4 127.542432551857 68.9078345010759
"5884" 1176.6 128.05146741055 65.4381954052702
"5885" 1176.8 127.322458952948 62.1117606103885
"5886" 1177 126.346774228711 57.7111414426359
"5887" 1177.2 126.816548355195 52.9130210909349
"5888" 1177.4 127.74556627377 49.4152455213728
"5889" 1177.6 126.636758257405 46.2146739285475
"5890" 1177.8 125.403894244348 42.2563927997915
"5891" 1178 123.155124838768 40.5693135265778
"5892" 1178.2 121.346666571622 38.8510172409637
"5893" 1178.4 120.325299120102 36.0293406239229
"5894" 1178.6 120.132054013759 32.6050770814471
"5895" 1178.8 120.163144199745 33.2377262148784
"5896" 1179 119.698560519997 34.392396133983
"5897" 1179.2 118.826417164159 35.8446935300233
"5898" 1179.4 117.519353681384 38.2199486031971
"5899" 1179.6 115.538680302678 40.4954873293128
"5900" 1179.8 114.338134084138 41.122047419593
"5901" 1180 113.33143163505 41.7932583058965
"5902" 1180.2 110.656088966214 43.2703192101882
"5903" 1180.4 106.767299406199 44.174743935866
"5904" 1180.6 103.767545145901 43.3212226960575
"5905" 1180.8 102.236679532228 41.0922961735721
"5906" 1181 98.3599376237857 39.0417784770453
"5907" 1181.2 93.5869325293265 37.83759817428
"5908" 1181.4 88.9510793519438 37.9763566797809
"5909" 1181.6 85.6934599211682 39.8189253944693
"5910" 1181.8 84.0685707543295 39.496460276308
"5911" 1182 83.1903687361003 37.1645075468077
"5912" 1182.2 82.4435619343857 33.6336974341311
"5913" 1182.4 81.2631933463238 28.9852196077402
"5914" 1182.6 81.2380569008143 24.6832862156453
"5915" 1182.8 84.0726772953627 20.5643303015363
"5916" 1183 86.8156886301181 17.3026488126942
"5917" 1183.2 87.071224767217 17.335125331847
"5918" 1183.4 87.819956543848 17.8523146324511
"5919" 1183.6 90.7513462388214 17.4906867984196
"5920" 1183.8 90.034365797526 17.0515682422748
"5921" 1184 88.2915820636775 15.1199501535172
"5922" 1184.2 85.2714912808314 12.5794592916496
"5923" 1184.4 82.9609837812073 8.20713845031301
"5924" 1184.6 81.7525674891181 4.35183283880634
"5925" 1184.8 81.3625920895071 3.74205705455169
"5926" 1185 82.2656580855997 4.49382384512754
"5927" 1185.2 83.1776654068656 4.66961165331843
"5928" 1185.4 82.2610743635764 4.55956023954179
"5929" 1185.6 81.1531365610234 4.84591623998077
"5930" 1185.8 78.0001097211321 4.72225848633537
"5931" 1186 74.3992977574244 3.37137546331844
"5932" 1186.2 70.7725935507318 2.35908263836338
"5933" 1186.4 66.9199156921555 1.01767110972223
"5934" 1186.6 65.1508498143492 1.33471440773183
"5935" 1186.8 62.203514254895 2.8749910377302
"5936" 1187 59.8090668648896 5.21401461891113
"5937" 1187.2 56.4818055313914 7.43454927067961
"5938" 1187.4 52.0010676208161 8.93177468435536
"5939" 1187.6 47.8274576215126 10.946965466142
"5940" 1187.8 43.4234626501662 12.5009501662649
"5941" 1188 39.4907579542364 12.5405523575844
"5942" 1188.2 37.4443257927659 10.7902013248985
"5943" 1188.4 37.7521142055569 10.6838705991965
"5944" 1188.6 38.2785239754263 11.2661049318241
"5945" 1188.8 38.7881043462467 12.3960064725122
"5946" 1189 38.8443166348859 15.4716216937699
"5947" 1189.2 37.9434952812327 19.683700873437
"5948" 1189.4 37.2301782037417 23.7772436272383
"5949" 1189.6 35.8048805994012 28.3887443063979
"5950" 1189.8 35.3218957491682 33.2900537163725
"5951" 1190 35.8453780838456 38.3950534441467
"5952" 1190.2 35.4650828722625 43.6647912980967
"5953" 1190.4 34.7691439239519 48.9194609419227
"5954" 1190.6 34.3192273994323 54.3825709225019
"5955" 1190.8 33.5499308063867 59.9389461676944
"5956" 1191 33.0272713369176 65.5429163511552
"5957" 1191.2 34.1443251135879 70.8628314638036
"5958" 1191.4 36.5235521467828 75.7713467497081
"5959" 1191.6 39.1186383393929 80.5436075366525
"5960" 1191.8 41.2710711434176 85.4751217671827
"5961" 1192 42.9048514563715 89.6868995605096
"5962" 1192.2 46.0887757123465 92.5884574451596
"5963" 1192.4 50.2087282613114 94.8577743052796
"5964" 1192.6 54.9547216378301 96.9917164675182
"5965" 1192.8 60.3677510071089 100.022482428147
"5966" 1193 64.709399768899 103.720161272932
"5967" 1193.2 69.1054961088301 106.947845041863
"5968" 1193.4 74.1153767755357 107.05080860176
"5969" 1193.6 79.7896649271455 107.82975031576
"5970" 1193.8 85.8597777372143 110.305672192402
"5971" 1194 91.2791817423872 111.343529056325
"5972" 1194.2 96.0025337867975 111.52527744291
"5973" 1194.4 100.035146123615 113.851026210031
"5974" 1194.6 98.0899869239603 114.133408260537
"5975" 1194.8 96.2910567179925 116.099173204957
"5976" 1195 92.5753680857714 118.37142817856
"5977" 1195.2 88.0051579111037 120.740918618243
"5978" 1195.4 82.5567537717811 122.219232731373
"5979" 1195.6 76.8770065427611 123.238470888104
"5980" 1195.8 71.2268012527857 123.046933085688
"5981" 1196 64.6591736421202 122.69455469126
"5982" 1196.2 59.2557544352479 123.709469924501
"5983" 1196.4 55.4115025238929 123.44104050051
"5984" 1196.6 52.0918349506761 120.208281429713
"5985" 1196.8 48.3916408954739 116.097298345247
"5986" 1197 45.4497360298741 110.841316635457
"5987" 1197.2 42.5712612005932 105.859818010064
"5988" 1197.4 40.340752814274 100.931021802317
"5989" 1197.6 39.4223328766964 96.2105364152596
"5990" 1197.8 39.0707272419048 93.5383335908429
"5991" 1198 37.0068645808791 91.0775102486442
"5992" 1198.2 34.9460597808854 88.2173263849689
"5993" 1198.4 33.733958276542 86.1782253399478
"5994" 1198.6 33.6199600738907 83.6184274422536
"5995" 1198.8 32.2982617840714 80.3384798233803
"5996" 1199 29.6400910504873 76.9625781705517
"5997" 1199.2 27.3225466439823 74.5524862336705
"5998" 1199.4 24.9074031544014 73.2356505608296
"5999" 1199.6 25.2454228613451 72.5983532479807
"6000" 1199.8 26.5196354701737 69.1201828277937
"6001" 1200 28.4048916018962 64.9464660231926
"6002" 1200.2 31.0382893975662 61.1725082115701
"6003" 1200.4 34.4728074023214 57.8943935035996
"6004" 1200.6 37.9007532184426 56.3901526596153
"6005" 1200.8 41.8795019427447 55.1830593553438
"6006" 1201 45.8364704411491 52.4139713550412
"6007" 1201.2 50.2250489448429 50.2585391586453
"6008" 1201.4 53.901411307283 49.7848612784423
"6009" 1201.6 58.8072461406484 49.3017676192788
"6010" 1201.8 63.268831599042 49.6573139785537
"6011" 1202 68.6727202585816 49.9986269744841
"6012" 1202.2 74.153895871283 50.2005465200481
"6013" 1202.4 79.9318458313615 49.2169828096396
"6014" 1202.6 85.0066510980714 48.4966821793917
"6015" 1202.8 90.6464887003984 47.0885245761346
"6016" 1203 95.7449190125 44.4980797213025
"6017" 1203.2 100.767238444671 41.0633176871882
"6018" 1203.4 105.555875362643 38.1849425916453
"6019" 1203.6 110.636218004122 38.107843258729
"6020" 1203.8 112.484217478663 40.249932972229
"6021" 1204 113.032816605829 44.3814070663051
"6022" 1204.2 113.060354949253 49.2478257542748
"6023" 1204.4 112.984310186484 53.9007513055947
"6024" 1204.6 112.307794505424 58.7564223337596
"6025" 1204.8 110.672387169465 63.5323578933354
"6026" 1205 109.362076175418 69.0304835878883
"6027" 1205.2 108.83988303102 74.4359361550249
"6028" 1205.4 108.970048996184 79.9993590022652
"6029" 1205.6 106.744260798104 84.2332375876278
"6030" 1205.8 104.392248915846 84.365178146179
"6031" 1206 101.117762215971 83.704194451593
"6032" 1206.2 96.8301663779451 83.4256430725807
"6033" 1206.4 91.5313819720827 84.2091451195012
"6034" 1206.6 86.7030130530048 86.7377396822263
"6035" 1206.8 83.8614213161786 90.9665895192239
"6036" 1207 83.5205123016241 95.1702392577464
"6037" 1207.2 84.7937403629114 98.4928356372796
"6038" 1207.4 86.4284543471196 102.036175800386
"6039" 1207.6 87.8991213293914 106.93656381704
"6040" 1207.8 90.6076129463571 110.899151593545
"6041" 1208 94.0790310611303 113.257904926654
"6042" 1208.2 97.0885342790502 115.435480845898
"6043" 1208.4 95.7864881515887 116.420492552346
"6044" 1208.6 93.3556528027266 118.529007191966
"6045" 1208.8 90.0616582628839 120.410470394478
"6046" 1209 85.4603204479835 121.755116744979
"6047" 1209.2 79.810755801276 122.349341886191
"6048" 1209.4 73.9956326300606 122.59718697701
"6049" 1209.6 67.8650650043589 122.69455469126
"6050" 1209.8 61.6472512884578 121.180929315191
"6051" 1210 55.7914684373589 119.101686035435
"6052" 1210.2 49.0714733588714 117.69634535976
"6053" 1210.4 42.7360807516715 115.82688524616
"6054" 1210.6 36.7122648300714 112.556291703797
"6055" 1210.8 31.3479528929914 108.57234141644
"6056" 1211 27.5568774379845 102.704539617847
"6057" 1211.2 26.2900246967514 96.6493402474796
"6058" 1211.4 25.8021508232233 91.7266915489115
"6059" 1211.6 25.2628202774945 87.4674149972211
"6060" 1211.8 24.8671578325115 84.5186212881196
"6061" 1212 26.4264802693004 83.3415746643861
"6062" 1212.2 28.6909156066894 81.338438578018
"6063" 1212.4 29.8455226965357 77.942498598831
"6064" 1212.6 30.8656199649891 73.7334859562773
"6065" 1212.8 31.1826346405769 69.7757369838256
"6066" 1213 31.7347416796209 65.269002781397
"6067" 1213.2 33.4258309693186 61.3047578662652
"6068" 1213.4 35.7364937582327 58.0402984999209
"6069" 1213.6 37.4825516361381 53.6803188308596
"6070" 1213.8 38.333648941278 48.9067608052814
"6071" 1214 37.746665923394 44.5177028305338
"6072" 1214.2 36.5573616483101 39.8965911372142
"6073" 1214.4 36.6625451461991 34.8025835259298
"6074" 1214.6 38.2095639025381 29.4335942556263
"6075" 1214.8 42.0553181495402 25.2091877865409
"6076" 1215 47.3359500878437 22.6217532513042
"6077" 1215.2 52.0356397307489 22.0372774501467
"6078" 1215.4 57.5682152274451 23.0991527372102
"6079" 1215.6 63.5078597916714 23.0166633052649
"6080" 1215.8 69.8095753808734 24.4225739465418
"6081" 1216 76.2210085027977 26.5505988708859
"6082" 1216.2 81.3440514226472 29.9867215535475
"6083" 1216.4 87.1760037715614 33.2292041297896
"6084" 1216.6 92.4519726265471 36.0902267951479
"6085" 1216.8 96.6323561795215 40.5006250299796
"6086" 1217 101.02123000026 44.8177359532052
"6087" 1217.2 105.343139180248 47.1715735088773
"6088" 1217.4 109.864055794836 46.5873672233773
"6089" 1217.6 112.21718231886 44.399677698
"6090" 1217.8 111.368482438542 43.3494134318479
"6091" 1218 110.811082470531 45.0587057984535
"6092" 1218.2 111.109312493259 48.3340199209159
"6093" 1218.4 110.090231611667 53.2278697076213
"6094" 1218.6 109.476436255041 58.5400496354263
"6095" 1218.8 109.311289897667 64.381652122983
"6096" 1219 108.723803494134 70.1890147819471
"6097" 1219.2 109.266790780601 76.4098380453796
"6098" 1219.4 110.531045303731 82.4325029534503
"6099" 1219.6 111.502471521253 84.3513455220626
"6100" 1219.8 114.298568790729 85.8598847347025
"6101" 1220 117.587386250956 86.803317253875
"6102" 1220.2 120.444789838814 88.0446307801596
"6103" 1220.4 120.808010645379 89.8554206044038
"6104" 1220.6 120.050914251884 92.9446609997909
"6105" 1220.8 118.240070928896 96.1484778721113
"6106" 1221 115.292067217915 98.9368324142596
"6107" 1221.2 112.129576622633 103.40699511567
"6108" 1221.4 109.588411714619 107.44164602317
"6109" 1221.6 106.055387191938 109.05009233436
"6110" 1221.8 101.713607860416 112.104976389725
"6111" 1222 97.5744149890069 116.213843387953
"6112" 1222.2 93.0748939652419 118.684775186237
"6113" 1222.4 87.856437856608 117.507942790723
"6114" 1222.6 82.7185098131964 114.586479577351
"6115" 1222.8 77.6630138546377 111.993490963687
"6116" 1223 70.8217125168083 109.806144094483
"6117" 1223.2 64.6716903525891 107.782402878242
"6118" 1223.4 59.3242181905482 105.082320239248
"6119" 1223.6 54.9981619803307 102.030962000426
"6120" 1223.8 52.6255858460832 98.4717583909008
"6121" 1224 50.4297907120831 94.5847220238294
"6122" 1224.2 49.2773365261429 92.4085590016882
"6123" 1224.4 49.1000935657873 89.2885770931233
"6124" 1224.6 49.9412916061715 86.2833570157263
"6125" 1224.8 50.4719852292056 81.7193707481011
"6126" 1225 51.7891144499381 77.8621315965929
"6127" 1225.2 52.7495387646652 73.4914030902596
"6128" 1225.4 52.9945311681225 68.2640153293004
"6129" 1225.6 51.4176256346637 63.5498128488761
"6130" 1225.8 47.9961010481548 60.8299940261207
"6131" 1226 43.250326531377 58.5977490216485
"6132" 1226.2 38.2519486853144 56.5991663096288
"6133" 1226.4 33.4036531807996 55.6507388656431
"6134" 1226.6 28.0577729980811 55.2149838039231
"6135" 1226.8 22.3372495626169 55.4435596198232
"6136" 1227 19.3084813915572 54.0530980797025
"6137" 1227.2 16.8455418768143 49.7466631751596
"6138" 1227.4 15.6932684730395 44.6926573095362
"6139" 1227.6 17.2912349046108 39.5250224135798
"6140" 1227.8 19.6906180570942 34.9573925416232
"6141" 1228 21.6443493087166 29.5084173306628
"6142" 1228.2 21.8720821754163 24.5098469768631
"6143" 1228.4 21.3138170522609 23.0002645323386
"6144" 1228.6 22.5614903590714 21.9660838526306
"6145" 1228.8 25.9422033762959 19.8106613645657
"6146" 1229 30.7299924665514 17.1713206956796
"6147" 1229.2 35.0048875377684 13.7666372766687
"6148" 1229.4 39.5340193724538 10.6453164690537
"6149" 1229.6 43.9651659935918 8.26960658162696
"6150" 1229.8 48.3926092696151 6.46019149949747
"6151" 1230 51.9453443696735 4.13247227410655
"6152" 1230.2 54.6091996916388 3.01090931757692
"6153" 1230.4 58.8711067467557 4.17447321292803
"6154" 1230.6 63.8030377043451 4.87142106229645
"6155" 1230.8 68.3045008726188 5.93734130250698
"6156" 1231 73.5995716677931 6.68242884868745
"6157" 1231.2 78.5141719118814 6.97497365941961
"6158" 1231.4 83.6315805213163 6.171232984729
"6159" 1231.6 86.5474149279616 8.46617625278159
"6160" 1231.8 89.8304099415402 12.3891054102909
"6161" 1232 91.6195416908839 16.0850215636971
"6162" 1232.2 93.4520191551241 20.4502553422965
"6163" 1232.4 95.0467998222083 24.2137737288859
"6164" 1232.6 95.1410927665346 26.685888747528
"6165" 1232.8 96.5019424531624 28.5980022351536
"6166" 1233 100.159878049803 30.8617432904813
"6167" 1233.2 104.069323593434 30.297943742419
"6168" 1233.4 106.450685115666 28.4676722534032
"6169" 1233.6 107.202595238501 27.0249333777796
"6170" 1233.8 110.542235713044 24.3784067802318
"6171" 1234 112.174080500505 22.7144462966653
"6172" 1234.2 111.86796926679 24.7507481319471
"6173" 1234.4 111.559638171665 28.0774783688221
"6174" 1234.6 110.452080422071 32.0817256173534
"6175" 1234.8 111.268114598643 37.1699338479943
"6176" 1235 112.169232001216 42.0760948739967
"6177" 1235.2 114.325374786876 47.1352008515225
"6178" 1235.4 117.132095726981 51.5531785037899
"6179" 1235.6 121.128085988612 55.4869867042494
"6180" 1235.8 122.033920856496 60.0585925728202
"6181" 1236 119.557210008475 63.9181594930385
"6182" 1236.2 115.871252478547 68.4713422585319
"6183" 1236.4 111.02101334063 73.1401156506125
"6184" 1236.6 105.778430138071 74.5949038517596
"6185" 1236.8 100.920970175685 77.1091117603141
"6186" 1237 96.3839209813442 81.0585464583354
"6187" 1237.2 92.3589953874381 85.4005564065263
"6188" 1237.4 90.6052946674464 86.8897906784187
"6189" 1237.6 87.9719405775033 85.0398041076687
"6190" 1237.8 84.5585502195876 81.559312832308
"6191" 1238 81.1997643879832 76.6873551227008
"6192" 1238.2 79.2571357734477 71.0511046677695
"6193" 1238.4 76.4382922440714 65.2438583716731
"6194" 1238.6 74.3548122226442 59.4282280514975
"6195" 1238.8 72.7645334871772 53.0092305849519
"6196" 1239 71.4016399962656 47.0256609547984
"6197" 1239.2 67.834526948526 42.7963786997869
"6198" 1239.4 63.0783699108329 38.8386206774569
"6199" 1239.6 58.0330123161286 34.6129384460168
"6200" 1239.8 54.6024448502116 29.1724101648157
"6201" 1240 53.3708202977942 22.94952575472
"6202" 1240.2 53.7275346364263 16.777326951308
"6203" 1240.4 55.7097877437381 11.0639455720323
"6204" 1240.6 57.9176295490617 6.74756805417709
"6205" 1240.8 61.7162938494715 5.05024577658819
"6206" 1241 65.8035741209881 3.2928873276485
"6207" 1241.2 65.5130324307003 2.2416580461926
"6208" 1241.4 63.826309492395 3.55083752487726
"6209" 1241.6 62.9202503627607 2.97764140923534
"6210" 1241.8 61.6754921406429 3.13998395415962
"6211" 1242 60.8854226878715 3.35882948333104
"6212" 1242.2 59.2214964159406 2.93954599286242
"6213" 1242.4 58.0835929469078 2.51801079767779
"6214" 1242.6 56.7860930376494 2.15689757688806
"6215" 1242.8 55.31611547512 2.39154448850718
"6216" 1243 53.1627719805 2.34620525513105
"6217" 1243.2 51.4205171944244 2.7489857604655
"6218" 1243.4 49.0051750835374 3.21964271843922
"6219" 1243.6 48.1203577967607 2.98142267969165
"6220" 1243.8 49.1428763493214 3.55614077728739
"6221" 1244 50.1043453074659 3.52183213995227
"6222" 1244.2 51.3436363521772 3.96586189964423
"6223" 1244.4 51.9532927545102 3.94171103802492
"6224" 1244.6 52.3397829671964 3.91717804251923
"6225" 1244.8 52.7692613503487 4.32047911940318
"6226" 1245 53.5131085879981 4.03993557357613
"6227" 1245.2 53.8706198079048 3.9744613273985
"6228" 1245.4 54.2309635708984 4.01829066885577
"6229" 1245.6 55.0736073977106 4.00029964790394
"6230" 1245.8 56.0923346743914 3.72678671203961
"6231" 1246 58.2250182992695 3.70385937102376
"6232" 1246.2 61.2021923182314 3.57489307780961
"6233" 1246.4 63.9328072019823 3.41814069823486
"6234" 1246.6 67.1064162644675 2.41168630539327
"6235" 1246.8 70.4272137341469 0.94082083834452
"6236" 1247 70.5008487710306 2.76932427460655
"6237" 1247.2 72.747959470319 4.63668318152199
"6238" 1247.4 75.9053321239662 5.99473700774909
"6239" 1247.6 79.3449747452609 6.56459436693856
"6240" 1247.8 82.7003726899538 5.49819180987726
"6241" 1248 86.2047376391286 4.76092456853104
"6242" 1248.2 88.8138381271726 6.49439287834388
"6243" 1248.4 92.2571035167684 8.13701307094144
"6244" 1248.6 96.8450226920318 8.90929416722496
"6245" 1248.8 100.048969401592 10.6183543008821
"6246" 1249 103.665484502306 12.3908441194739
"6247" 1249.2 106.933860347171 15.5433325134196
"6248" 1249.4 110.578085699336 18.4614620012008
"6249" 1249.6 114.037808778851 21.8917074825196
"6250" 1249.8 116.827576959101 25.5909865175418
"6251" 1250 120.055318981814 29.7130241403311
"6252" 1250.2 121.957698655946 33.9513729765577
"6253" 1250.4 124.362877900374 37.740732252002
"6254" 1250.6 125.769942733265 42.2330549889943
"6255" 1250.8 126.853130955738 46.8362536801233
"6256" 1251 128.381604502411 51.2153086203907
"6257" 1251.2 128.509018488277 52.9792712882596
"6258" 1251.4 127.655676964102 55.266920817002
"6259" 1251.6 125.982879963041 58.7278611375796
"6260" 1251.8 125.185736447765 63.0101329522188
"6261" 1252 125.97660073902 67.7871122390963
"6262" 1252.2 127.863718735013 71.0323910127302
"6263" 1252.4 127.924812202777 70.0739872371714
"6264" 1252.6 126.989200384587 70.5315584158421
"6265" 1252.8 125.089351823219 72.4794621442649
"6266" 1253 122.529733977165 75.5401820776033
"6267" 1253.2 121.648384048556 79.8861998382748
"6268" 1253.4 121.23141499149 84.3873139706167
"6269" 1253.6 121.873962421691 88.3860668981296
"6270" 1253.8 121.652679387837 90.8572992277188
"6271" 1254 119.020439276071 93.0424213257919
"6272" 1254.2 115.612569277321 96.3241320818846
"6273" 1254.4 112.237909971804 99.9648543275038
"6274" 1254.6 107.64907046639 102.685489412885
"6275" 1254.8 102.429606423867 103.884989266145
"6276" 1255 97.2543640482008 102.668879626336
"6277" 1255.2 92.4910609404209 100.609680131374
"6278" 1255.4 89.3600697885381 97.1971959196596
"6279" 1255.6 87.1920153512381 94.9296100411263
"6280" 1255.8 84.3018943092143 93.651156497831
"6281" 1256 81.531761763539 93.6233371509025
"6282" 1256.2 78.622486915085 94.9105458520299
"6283" 1256.4 75.6593505300714 96.4447119305444
"6284" 1256.6 71.4920123601714 96.0936951581596
"6285" 1256.8 68.0336881822192 93.5993113512823
"6286" 1257 66.072375588533 89.9469034568036
"6287" 1257.2 64.779293686136 85.6676021948564
"6288" 1257.4 66.110750418004 82.817552619209
"6289" 1257.6 66.5381943306521 79.7710971770499
"6290" 1257.8 65.4774695542143 79.4195734476576
"6291" 1258 62.2245729881017 79.2134774489111
"6292" 1258.2 58.0484943874627 79.7469259492487
"6293" 1258.4 53.5185224169805 80.9208547412142
"6294" 1258.6 50.122910833989 83.9381892562854
"6295" 1258.8 48.5300325008067 86.5463134832302
"6296" 1259 47.1500837976714 87.3695479613596
"6297" 1259.2 44.4792985874852 88.7814917348975
"6298" 1259.4 41.3283796465601 87.2969647561914
"6299" 1259.6 36.4071124060302 84.1670535743163
"6300" 1259.8 32.3663870494873 80.1091942033438
"6301" 1260 29.5269249376633 75.8229293090351
"6302" 1260.2 26.4168584384654 71.5184774863657
"6303" 1260.4 25.0837778139286 65.8553490166607
"6304" 1260.6 24.5199271481324 59.9897467142596
"6305" 1260.8 25.1885094729538 53.4947474225243
"6306" 1261 28.2709073424845 48.572323873727
"6307" 1261.2 32.1400392484152 44.1390942319784
"6308" 1261.4 37.3265848416281 41.3292744677905
"6309" 1261.6 42.8434194552158 39.654951299038
"6310" 1261.8 48.4750715212836 37.8469515766384
"6311" 1262 54.0715373135 36.2746807692168
"6312" 1262.2 59.7809232831484 34.6891206576058
"6313" 1262.4 65.7219426029805 32.9411923980626
"6314" 1262.6 71.3832014300199 31.8093218703988
"6315" 1262.8 75.7364734720516 28.8725676987992
"6316" 1263 79.1910571362656 25.1094173900217
"6317" 1263.2 81.6556592690318 20.1422506666408
"6318" 1263.4 83.0709809387814 15.1694404906996
"6319" 1263.6 85.1777270819873 12.9602307528718
"6320" 1263.8 88.2319566326027 13.9794447430409
"6321" 1264 90.3559140931939 17.1439782518412
"6322" 1264.2 93.4063730861539 21.3618665104606
"6323" 1264.4 96.3669010427767 26.140629547728
"6324" 1264.6 98.8209439443163 30.8946840193923
"6325" 1264.8 102.095186844381 34.804633822172
"6326" 1265 105.6285307017 37.9966887841823
"6327" 1265.2 109.833431135612 41.1083585345963
"6328" 1265.4 113.515917830471 44.6796473255896
"6329" 1265.6 118.879047215774 46.4411738818883
"6330" 1265.8 122.742049687405 45.6875113544263
"6331" 1266 123.673922784304 44.1518954080023
"6332" 1266.2 122.80560916754 45.2466519815721
"6333" 1266.4 121.580014416987 47.0080680964649
"6334" 1266.6 118.347716886708 49.3383088826687
"6335" 1266.8 115.551753844149 53.2534133963421
"6336" 1267 113.330051540299 57.7743902058784
"6337" 1267.2 112.191716916671 63.1483553645296
"6338" 1267.4 112.197766949402 68.4541206307111
"6339" 1267.6 113.310933168892 73.6396753288017
"6340" 1267.8 114.156737920958 79.2805996261823
"6341" 1268 112.190041773201 83.7411872032435
"6342" 1268.2 108.42764336329 84.5994364909471
"6343" 1268.4 103.272834291371 83.2151921533596
"6344" 1268.6 98.0960840240508 81.5331063352235
"6345" 1268.8 94.3211541202188 79.4079437056333
"6346" 1269 88.503858484123 76.8393802338524
"6347" 1269.2 83.6945502497316 74.7348108586431
"6348" 1269.4 78.7128020489514 73.6835420463796
"6349" 1269.6 74.7850281980306 74.1617168781575
"6350" 1269.8 70.5695009969244 76.7980870330243
"6351" 1270 66.319686645542 80.1735011270243
"6352" 1270.2 62.2861512086609 83.4830387778228
"6353" 1270.4 57.5277887851693 83.7051352024553
"6354" 1270.6 52.0963636815714 81.7577809174552
"6355" 1270.8 48.5262141590715 77.7618133455475
"6356" 1271 47.5291152296384 71.5875464095637
"6357" 1271.2 48.2960114532158 67.5161706466977
"6358" 1271.4 51.2868752336891 62.8725947244067
"6359" 1271.6 55.7223373602414 59.3393303830696
"6360" 1271.8 61.0708850007286 57.2245036295596
"6361" 1272 67.1688858474715 56.015289349731
"6362" 1272.2 72.8922528222429 54.2200141612739
"6363" 1272.4 78.2655293488752 51.9655550856942
"6364" 1272.6 83.7794504731847 49.7642995913257
"6365" 1272.8 88.9978000707572 46.8349048633025
"6366" 1273 93.9380119158773 44.0535823761383
"6367" 1273.2 99.5294201696676 42.4935174459519
"6368" 1273.4 104.738555803705 40.9731572954923
"6369" 1273.6 109.697633730524 38.74521374092
"6370" 1273.8 113.96980117536 38.2243176672981
"6371" 1274 115.555048416428 41.4628879770665
"6372" 1274.2 115.995682792154 45.2079223838936
"6373" 1274.4 115.823532658196 50.2773172178221
"6374" 1274.6 115.311378481241 56.0521963499896
"6375" 1274.8 114.051735312526 61.0617750832748
"6376" 1275 113.205144177566 66.7693502404916
"6377" 1275.2 112.100974222154 72.4869430277905
"6378" 1275.4 111.076600357682 78.2559299075596
"6379" 1275.6 111.42241159501 83.1271262344916
"6380" 1275.8 112.620898527718 82.8272486330537
"6381" 1276 116.254474949044 84.3461001233152
"6382" 1276.2 119.112650444707 86.5265437512549
"6383" 1276.4 118.894549706132 90.4766599094263
"6384" 1276.6 117.418330219621 95.0742230907157
"6385" 1276.8 114.155469974598 99.7670202936544
"6386" 1277 110.487989082646 104.153255913866
"6387" 1277.2 106.01996245249 108.107512477341
"6388" 1277.4 100.918067233487 111.218292640894
"6389" 1277.6 95.6610798847701 112.36824176354
"6390" 1277.8 90.2122615769983 111.148168674589
"6391" 1278 85.2694266160474 107.911085595133
"6392" 1278.2 80.2533363205942 104.641695308271
"6393" 1278.4 76.6078266171185 100.941461825289
"6394" 1278.6 72.5008368726934 97.2792064497108
"6395" 1278.8 69.3875267294163 92.8552673655872
"6396" 1279 67.5341826512783 88.289057318001
"6397" 1279.2 65.8840600093242 83.8994054244849
"6398" 1279.4 63.5693551901451 79.3259498410017
"6399" 1279.6 59.5322320339064 76.1376621979343
"6400" 1279.8 54.673744352895 74.3047098798773
"6401" 1280 48.9455444484414 73.2668082293896
"6402" 1280.2 43.3589891726469 72.820239475052
"6403" 1280.4 38.6265508347601 74.77126801342
"6404" 1280.6 34.0124377242656 77.3060747689344
"6405" 1280.8 29.4189105710925 76.8702335952859
"6406" 1281 26.1625202569646 73.8235246786722
"6407" 1281.2 24.4218494354632 69.2145847962957
"6408" 1281.4 24.0337454426246 63.1510899471426
"6409" 1281.6 25.3091497384132 57.7884968705824
"6410" 1281.8 26.1739080365947 51.6795255212945
"6411" 1282 27.332890191495 45.155489072642
"6412" 1282.2 30.3006531949424 39.8733675572757
"6413" 1282.4 33.7790624382902 35.1650365686034
"6414" 1282.6 37.5716407427997 30.6905314827705
"6415" 1282.8 40.2342539777811 25.395940109437
"6416" 1283 42.3636492446652 19.5862022886034
"6417" 1283.2 44.954653510278 14.0025519360966
"6418" 1283.4 48.4388081581606 9.64196211603684
"6419" 1283.6 53.2282633597277 8.68101829260336
"6420" 1283.8 58.3319543816652 8.86358275682211
"6421" 1284 62.8355101016925 10.5740943474228
"6422" 1284.2 68.4762230746797 11.9463081633988
"6423" 1284.4 73.2738415309464 13.6995125645721
"6424" 1284.6 77.2674882622005 15.0728684695983
"6425" 1284.8 82.1960366661127 13.861541140605
"6426" 1285 84.5431807782414 11.1072594521896
"6427" 1285.2 84.7768632924414 7.61370586489961
"6428" 1285.4 85.4260812517637 4.89834500919231
"6429" 1285.6 85.7817744703361 7.58682473908314
"6430" 1285.8 86.9921057929953 9.65063844700961
"6431" 1286 86.7754979069464 12.0118055175721
"6432" 1286.2 87.4785987822959 15.8126237916882
"6433" 1286.4 90.1015657784184 19.9696290613004
"6434" 1286.6 93.5268279903807 23.4095998823163
"6435" 1286.8 96.1900285633571 27.5802075424739
"6436" 1287 99.9442353811927 31.2416832038808
"6437" 1287.2 104.047006974469 34.4873539655963
"6438" 1287.4 109.102701594284 36.2772660014566
"6439" 1287.6 113.835870233426 37.1721987103403
"6440" 1287.8 116.70733191062 35.9399212945096
"6441" 1288 119.392923865165 34.5667635299933
"6442" 1288.2 118.816616194241 33.7510950781696
"6443" 1288.4 117.480321185408 34.8196801189807
"6444" 1288.6 116.630913457052 36.4460406012547
"6445" 1288.8 115.597046888093 37.9169092316726
"6446" 1289 113.328971819111 40.4733620699896
"6447" 1289.2 111.218417901217 44.9913374493033
"6448" 1289.4 109.563813555229 49.5457782068122
"6449" 1289.6 109.59251140785 54.6662950530543
"6450" 1289.8 109.949905544181 59.1573062561662
"6451" 1290 107.481169393587 64.0217950075175
"6452" 1290.2 105.096193772918 70.2113696143004
"6453" 1290.4 102.737613000257 76.3936970882132
"6454" 1290.6 102.33581322953 82.9249981814772
"6455" 1290.8 104.010142913761 85.6970616145182
"6456" 1291 106.487466826456 86.4159863466387
"6457" 1291.2 110.282916312465 87.4513761818202
"6458" 1291.4 112.937275414357 90.7460218400045
"6459" 1291.6 114.02620413699 95.4594140481882
"6460" 1291.8 111.923414770738 99.3392856331596
"6461" 1292 108.867336934968 103.469467387966
"6462" 1292.2 103.953262788601 106.325323672054
"6463" 1292.4 97.863939023669 108.018152884796
"6464" 1292.6 91.8175227098589 107.690189925335
"6465" 1292.8 86.2466904933473 104.915433903035
"6466" 1293 82.1082633250482 100.553589343899
"6467" 1293.2 78.690653826722 96.0392630865789
"6468" 1293.4 75.0426883398214 92.4131955595096
"6469" 1293.6 71.3621887411715 88.7889528624263
"6470" 1293.8 67.8538727361745 87.0700167661823
"6471" 1294 65.0640680762005 84.5829467974048
"6472" 1294.2 63.2690413980385 81.5069415886278
"6473" 1294.4 62.8186143962533 78.6036998445172
"6474" 1294.6 58.660093124542 76.2062440640537
"6475" 1294.8 53.6301370089 74.4279877701882
"6476" 1295 48.4379845150908 74.9238743814586
"6477" 1295.2 43.3975509968287 76.2624441229926
"6478" 1295.4 39.4990611563724 79.3403982744295
"6479" 1295.6 36.8136895324152 80.9319192541971
"6480" 1295.8 34.3585061725497 81.2413086940422
"6481" 1296 30.0992905880199 80.7903010924916
"6482" 1296.2 26.2004078381705 77.7492321787497
"6483" 1296.4 22.9444700351215 73.6679632120996
"6484" 1296.6 21.6282876389655 68.4779203918184
"6485" 1296.8 21.8085133688714 62.8501937862263
"6486" 1297 21.5139480540369 56.50017736907
"6487" 1297.2 22.9823471459396 50.3749524257926
"6488" 1297.4 25.6250455422127 45.0162856141618
"6489" 1297.6 27.9854003947342 38.976435359841
"6490" 1297.8 30.3309346346099 32.8787231574849
"6491" 1298 30.9752278241501 27.5695799267933
"6492" 1298.2 30.0992086459082 21.9765962325759
"6493" 1298.4 29.5825636315204 18.5826359072902
"6494" 1298.6 31.6615736100395 17.5332799942702
"6495" 1298.8 35.8607746231009 15.5251572067596
"6496" 1299 40.5173951029614 13.2882962513896
"6497" 1299.2 44.8716792842214 11.5512562291696
"6498" 1299.4 49.0147257151024 9.63357400224415
"6499" 1299.6 53.7416793427755 8.24178723469839
"6500" 1299.8 59.1129886474188 8.02818485061224
"6501" 1300 64.7081000886198 7.51797141553381
"6502" 1300.2 70.5794779543618 7.65617075188865
"6503" 1300.4 75.3764716970925 5.3305867042333
"6504" 1300.6 76.9464589813 2.66890967950247
"6505" 1300.8 76.6292093308361 4.07776868434785
"6506" 1301 77.7512507001436 6.41341289591425
"6507" 1301.2 79.4189365578469 9.63672877354532
"6508" 1301.4 82.8264173315663 13.5644190435122
"6509" 1301.6 86.6686504977447 17.504646050918
"6510" 1301.8 90.6756157944048 21.363286012699
"6511" 1302 95.2779091246991 25.0782420218979
"6512" 1302.2 99.9245651358897 28.3501571443354
"6513" 1302.4 104.983752227829 31.3164301360323
"6514" 1302.6 110.641291441252 31.8566922564937
"6515" 1302.8 114.213184102615 30.2670702924295
"6516" 1303 116.677547609819 28.0039975938157
"6517" 1303.2 115.471927023405 27.8043078371763
"6518" 1303.4 114.643885350937 26.0496084739615
"6519" 1303.6 113.752596274341 23.8887942000288
"6520" 1303.8 112.8816367205 21.7344354412168
"6521" 1304 111.520063401015 20.8405770790238
"6522" 1304.2 111.959546910654 22.2054016795751
"6523" 1304.4 114.255912458771 24.0415866131596
"6524" 1304.6 116.164319658071 26.3823064637296
"6525" 1304.8 119.041005393933 29.1309295544329
"6526" 1305 120.739656910207 32.3127376092936
"6527" 1305.2 122.516308274298 35.708045603873
"6528" 1305.4 124.265313483671 39.3162627000739
"6529" 1305.6 125.732570039177 42.3362311383173
"6530" 1305.8 126.741731150656 46.5182968238685
"6531" 1306 127.872049662435 51.0456861749717
"6532" 1306.2 128.615932056866 55.0602675339949
"6533" 1306.4 127.196756508339 58.2178471222646
"6534" 1306.6 124.717099677791 61.5476301422596
"6535" 1306.8 123.128058581231 66.0732815005996
"6536" 1307 122.88583283533 71.382816246179
"6537" 1307.2 122.721081611484 76.8795318685947
"6538" 1307.4 120.121343565191 80.8848581923096
"6539" 1307.6 115.900738371011 82.7973961431233
"6540" 1307.8 110.656693734626 83.3198977243357
"6541" 1308 106.443127067351 82.1467437689896
"6542" 1308.2 102.336137210041 80.0081553591535
"6543" 1308.4 97.9188022653469 78.3862834188821
"6544" 1308.6 93.3315906664464 78.1691103623534
"6545" 1308.8 88.9259578274609 80.0105986106754
"6546" 1309 85.7899688891164 83.6096225643439
"6547" 1309.2 85.0464833448101 87.261558314646
"6548" 1309.4 84.9661865934481 87.9987710082531
"6549" 1309.6 83.6870321943538 87.3145638403714
"6550" 1309.8 80.3330008140714 85.8442713958061
"6551" 1310 76.9516856464805 82.6985531604755
"6552" 1310.2 74.637983078551 78.3147479553514
"6553" 1310.4 73.5334887689464 73.5644288759471
"6554" 1310.6 72.3154088285563 68.0211078714869
"6555" 1310.8 71.4792870747447 62.4403281956804
"6556" 1311 69.5370142546135 57.5382642638905
"6557" 1311.2 66.7089393115858 52.9551611875882
"6558" 1311.4 62.8604091559981 49.4758201388238
"6559" 1311.6 58.0559695429633 47.1600152852461
"6560" 1311.8 52.878846039726 45.1579883508687
"6561" 1312 47.4838068653361 44.2009036388184
"6562" 1312.2 42.2846940148407 43.2949286324712
"6563" 1312.4 36.7122648300715 42.8628641289111
"6564" 1312.6 31.1448814215872 42.5803994063596
"6565" 1312.8 25.9650737288922 41.0159023222973
"6566" 1313 21.6851809308214 38.2551091666763
"6567" 1313.2 20.3888539116891 35.6172714178773
"6568" 1313.4 19.7371360946565 31.3139190408873
"6569" 1313.6 21.2416168992381 27.8151264720929
"6570" 1313.8 22.846264749136 23.5072158459209
"6571" 1314 26.6911796794614 19.6717235976196
"6572" 1314.2 29.8945172508343 16.2907150425122
"6573" 1314.4 34.1573360081514 13.2220862056996
"6574" 1314.6 38.0715944878362 11.6113569280831
"6575" 1314.8 43.2236125558384 9.56839581458486
"6576" 1315 47.7081993170229 6.78159948828388
"6577" 1315.2 53.048201336763 4.53382856637643
"6578" 1315.4 58.6005269934714 3.97358824458067
"6579" 1315.6 64.1902451890402 4.68082803216586
"6580" 1315.8 70.1661886511339 4.52260549650961
"6581" 1316 75.7471723899832 2.90935611334785
"6582" 1316.2 76.8476340631633 2.70971138833104
"6583" 1316.4 76.7615530553814 3.90983801482961
"6584" 1316.6 77.5752324225866 6.41389958239598
"6585" 1316.8 80.1362578038343 10.002969041873
"6586" 1317 83.3295418975204 13.1856826031474
"6587" 1317.2 86.5239646451339 16.3324978374159
"6588" 1317.4 89.9505464665204 18.9244164552698
"6589" 1317.6 94.188219386497 21.3782688803979
"6590" 1317.8 98.2398086256851 21.9145446373164
"6591" 1318 102.471984841665 21.4159039188846
"6592" 1318.2 105.294188039201 19.2549897806296
"6593" 1318.4 107.757256815556 18.1885084207899
"6594" 1318.6 110.898673671431 20.5947695287096
"6595" 1318.8 113.243288230571 24.1701119959696
"6596" 1319 115.993429384082 28.0690332099331
"6597" 1319.2 119.457118721799 31.9576801329111
"6598" 1319.4 122.83159799226 36.1298365391359
"6599" 1319.6 124.089026674714 40.473157085328
"6600" 1319.8 124.089026674714 45.9667460156438
"6601" 1320 125.192254123331 51.7251751287196
"6602" 1320.2 125.931341246722 57.0838403685848
"6603" 1320.4 126.827077916551 62.7915523692086
"6604" 1320.6 126.011244456768 68.2925572566687
"6605" 1320.8 122.743730252052 72.8668632532256
"6606" 1321 119.677269665269 78.3276542436012
"6607" 1321.2 116.394107463701 83.4748393913596
"6608" 1321.4 111.9303945352 85.634099325437
"6609" 1321.6 107.202064141878 85.8098942112823
"6610" 1321.8 100.764552438761 86.7356505665182
"6611" 1322 95.0287325694784 85.4683867314922
"6612" 1322.2 88.7472832850824 84.0021230131442
"6613" 1322.4 83.5114411413128 84.1884216282079
"6614" 1322.6 78.7285502183867 86.2155288785531
"6615" 1322.8 76.172535659295 90.3111984342302
"6616" 1323 75.4621500961474 94.4234074828229
"6617" 1323.2 76.8380123341504 97.0663473773517
"6618" 1323.4 78.0484217626446 99.4022975848206
"6619" 1323.6 78.0394502117381 103.329198190426
"6620" 1323.8 75.3173761190471 106.906736048967
"6621" 1324 70.8815394354784 109.316683626399
"6622" 1324.2 65.9125926728407 109.847009626375
"6623" 1324.4 61.117482406834 107.996898225222
"6624" 1324.6 57.1383179281693 104.270889803607
"6625" 1324.8 55.7963368230714 100.444899802411
"6626" 1325 55.700114611342 96.331959682442
"6627" 1325.2 55.9652639417702 92.139862096615
"6628" 1325.4 55.452686066895 88.4875584214537
"6629" 1325.6 53.6066451159381 85.314007327193
"6630" 1325.8 50.5723472846149 83.9845382085639
"6631" 1326 47.1094433604193 83.8744703576726
"6632" 1326.2 44.2616592326179 85.2645938412015
"6633" 1326.4 40.9210628008779 86.1910845295338
"6634" 1326.6 36.4915646777714 87.4474421327596
"6635" 1326.8 31.1298492130714 86.5162934171734
"6636" 1327 26.0763957883799 84.3275319697702
"6637" 1327.2 20.7232431581246 80.2132281293341
"6638" 1327.4 17.8209206838343 74.8558894775844
"6639" 1327.6 16.3535609414351 69.1600150745323
"6640" 1327.8 15.6587095261055 62.676210466521
"6641" 1328 16.9775994736737 56.8075927803619
"6642" 1328.2 17.9911088629123 51.0496202240323
"6643" 1328.4 17.9149461054121 45.3888694762871
"6644" 1328.6 17.8169055203601 39.8316184919039
"6645" 1328.8 18.7205019072783 33.7004638667596
"6646" 1329 21.7622637046027 28.4953481424784
"6647" 1329.2 26.4285768824757 24.5851884901639
"6648" 1329.4 31.3211682305451 21.4341817178754
"6649" 1329.6 36.3352238940395 17.1769555931851
"6650" 1329.8 40.068941494525 13.0183568110173
"6651" 1330 43.8801022184957 8.34945172021416
"6652" 1330.2 48.0631319717106 8.19213031499673
"6653" 1330.4 53.0577417443767 8.82352533753856
"6654" 1330.6 59.0115430468161 9.00221090317451
"6655" 1330.8 65.43674432469 9.80221086816168
"6656" 1331 71.1086910430188 10.9840636705807
"6657" 1331.2 76.2760127203214 12.9205708505721
"6658" 1331.4 81.4707808457568 15.7016589809057
"6659" 1331.6 87.132167583614 17.4669870824405
"6660" 1331.8 92.5511432661436 17.8044316722957
"6661" 1332 98.1042496935883 17.6052524954562
"6662" 1332.2 99.8306346449168 18.3384484143679
"6663" 1332.4 100.698557562362 21.710624473308
"6664" 1332.6 102.236503141441 27.6467320677379
"6665" 1332.8 102.717537182886 32.5440967861823
"6666" 1333 102.678891234446 37.1813596511971
"6667" 1333.2 101.698821262223 41.0099270213657
"6668" 1333.4 101.241896934813 45.6121455830967
"6669" 1333.6 103.07241907954 51.3118491817284
"6670" 1333.8 106.305592712193 55.6760619193051
"6671" 1334 109.603233682456 60.1470330218942
"6672" 1334.2 114.633164622218 62.4983972343478
"6673" 1334.4 119.5545707371 63.2705750287025
"6674" 1334.6 123.384803879513 62.4525771335243
"6675" 1334.8 123.930599915477 60.6086583236507
"6676" 1335 123.286623349943 61.0019853277497
"6677" 1335.2 121.394913267581 61.9838375020996
"6678" 1335.4 120.059028228071 62.7918870380438
"6679" 1335.6 117.218644806314 63.9021585050323
"6680" 1335.8 113.108471395456 65.8318095692596
"6681" 1336 108.719862419986 69.1682765775596
"6682" 1336.2 104.713148479361 72.5055928992549
"6683" 1336.4 102.163239768163 77.4285030460555
"6684" 1336.6 100.983909588106 83.2125061474493
"6685" 1336.8 101.803198057552 87.3488419157976
"6686" 1337 102.833154540758 90.3802046101693
"6687" 1337.2 104.803970925577 92.6091040930006
"6688" 1337.4 104.601245700923 95.0421238442596
"6689" 1337.6 102.844416348671 99.7910718272796
"6690" 1337.8 100.485742841523 104.01895213365
"6691" 1338 95.365680558968 106.30320362338
"6692" 1338.2 89.9519060586635 106.710875704641
"6693" 1338.4 83.9258694698965 105.182971283397
"6694" 1338.6 79.4328903890048 101.139506483293
"6695" 1338.8 77.5872312722215 95.8356707153971
"6696" 1339 76.7027477642566 90.2458623645374
"6697" 1339.2 75.3088267587714 85.4005564065263
"6698" 1339.4 72.1500976535972 81.1115141704297
"6699" 1339.6 68.3781001273 77.566010103731
"6700" 1339.8 63.8513022746624 73.9186408182414
"6701" 1340 59.0113085200054 71.1741739662219
"6702" 1340.2 53.4707464173311 70.3781328423173
"6703" 1340.4 47.9801912909244 71.9831581048184
"6704" 1340.6 42.5119100669823 73.9162219623339
"6705" 1340.8 36.8532161878429 75.9153955193025
"6706" 1341 31.8057787076475 76.6015254410857
"6707" 1341.2 26.9973328923798 73.5793676919185
"6708" 1341.4 23.3977071991009 68.8635729070832
"6709" 1341.6 22.1887709367811 62.9359052938241
"6710" 1341.8 22.6555005659335 55.2556612972769
"6711" 1342 23.3389733807231 48.4215870459506
"6712" 1342.2 23.5856544645159 42.3842214932041
"6713" 1342.4 23.1174409157303 35.2308552342655
"6714" 1342.6 23.0331828414381 28.5118465607263
"6715" 1342.8 23.3898214933432 22.6682785043466
"6716" 1343 26.356439727103 20.2165728280965
"6717" 1343.2 31.839904925153 17.541397493678
"6718" 1343.4 36.9272851990402 14.9450079093534
"6719" 1343.6 41.1633603386429 12.164315151627
"6720" 1343.8 45.7287245625553 11.1279055954693
"6721" 1344 50.8077952078799 9.63613687254685
"6722" 1344.2 54.8956854662589 7.40306704307211
"6723" 1344.4 58.9688227359161 5.85896949694407
"6724" 1344.6 62.9834794419374 7.5135676878524
"6725" 1344.8 68.7250759239192 9.24423407448787
"6726" 1345 74.3024843185876 11.4252435615661
"6727" 1345.2 79.7650224809464 13.7400824455096
"6728" 1345.4 84.8397350165 16.8459138204637
"6729" 1345.6 89.0571480108715 20.7077160772396
"6730" 1345.8 93.7341485818134 24.2777818425661
"6731" 1346 99.2929557207747 26.0565633106937
"6732" 1346.2 104.133997630738 25.8599040889717
"6733" 1346.4 106.685947167043 23.6416300023173
"6734" 1346.6 108.672517040873 21.4798971650426
"6735" 1346.8 110.565676088696 21.0913448713846
"6736" 1347 110.687636679226 24.3411178083369
"6737" 1347.2 109.591497050762 28.5851456005947
"6738" 1347.4 108.62668165795 32.4022276767596
"6739" 1347.6 106.944193247459 37.6826046699637
"6740" 1347.8 104.617436059586 42.7844079505025
"6741" 1348 102.57911342826 47.4553405689279
"6742" 1348.2 99.6717268289561 51.5374801349423
"6743" 1348.4 97.4307714363715 56.3442994927396
"6744" 1348.6 96.7985027897948 61.6719293519405
"6745" 1348.8 98.7573568656225 66.972402793331
"6746" 1349 101.842919859243 72.0429424268453
"6747" 1349.2 105.482230618994 76.8371972323518
"6748" 1349.4 109.867874136571 79.9444006229067
"6749" 1349.6 112.817895304236 82.645228653245
"6750" 1349.8 111.414468554224 84.7804134380857
"6751" 1350 107.630969420431 86.5853549549057
"6752" 1350.2 102.689523341175 88.0025500208975
"6753" 1350.4 96.7371423862857 88.8569557104739
"6754" 1350.6 91.2160557841055 87.1022293276914
"6755" 1350.8 85.1349473803773 86.1965533802773
"6756" 1351 79.4096485575883 86.6509961105798
"6757" 1351.2 74.069765985804 87.3296951294805
"6758" 1351.4 68.7462428183214 87.212874457521
"6759" 1351.6 64.5003540654647 86.8347913464675
"6760" 1351.8 62.1862268175879 89.2963587286278
"6761" 1352 61.8178188369141 91.5522024009169
"6762" 1352.2 62.0607174748184 92.6888752323861
"6763" 1352.4 62.8566282889203 95.2323305418643
"6764" 1352.6 62.4729800859286 100.63887063998
"6765" 1352.8 61.3130769622244 106.109969198183
"6766" 1353 58.9871823984931 111.26616586929
"6767" 1353.2 55.0815432502244 115.759682431618
"6768" 1353.4 50.2475791813677 117.085693522241
"6769" 1353.6 43.5721448580314 116.48638923068
"6770" 1353.8 38.4062284370233 113.57952891147
"6771" 1354 34.3649134486931 108.689393198327
"6772" 1354.2 32.2104399241597 102.184332060127
"6773" 1354.4 31.943878391666 95.2631748712056
"6774" 1354.6 32.1334856522637 89.6544436557596
"6775" 1354.8 33.2424335586169 85.1966040630843
"6776" 1355 33.6414369191099 81.285813446375
"6777" 1355.2 33.4907157659973 77.2586921823522
"6778" 1355.4 34.0307355962439 73.3459111034493
"6779" 1355.6 35.7621271349726 70.0453706540563
"6780" 1355.8 37.4506366631339 66.4971556166346
"6781" 1356 37.2857713667528 61.8707625565838
"6782" 1356.2 37.5655998538355 56.495449193872
"6783" 1356.4 38.3343467509835 50.7473036846827
"6784" 1356.6 38.2268737184048 44.484479151693
"6785" 1356.8 35.6304013384048 38.4095205923051
"6786" 1357 32.4802825282364 32.4356873723782
"6787" 1357.2 29.6941527206009 26.5716198469655
"6788" 1357.4 26.9993385595816 21.47982218028
"6789" 1357.6 24.9307714058214 20.0401341786485
"6790" 1357.8 24.2379626698118 20.8029866407212
"6791" 1358 24.5021527049477 20.4223182574916
"6792" 1358.2 26.0505001196964 18.5111004437596
"6793" 1358.4 27.3608645688399 17.4861771358649
"6794" 1358.6 30.0834708439314 16.7623762958296
"6795" 1358.8 33.058466068525 16.2947302059864
"6796" 1359 37.0525393682925 14.3622108934017
"6797" 1359.2 40.6420257772015 11.4383096806396
"6798" 1359.4 44.6315055890714 8.47268002167137
"6799" 1359.6 49.7862669317185 6.8346114172302
"6800" 1359.8 54.2693025718635 4.17008938254179
"6801" 1360 59.0740618572299 4.14695249994773
"6802" 1360.2 64.5918870103214 5.35023106763461
"6803" 1360.4 70.323198272824 6.23674570304827
"6804" 1360.6 75.7316234726075 6.23273053957405
"6805" 1360.8 81.3247461922055 5.44977366209982
"6806" 1361 86.8455959692673 6.80288375291425
"6807" 1361.2 91.9562717026652 8.93255155441586
"6808" 1361.4 97.8591893790714 9.87046864722353
"6809" 1361.6 102.606106457953 11.3425229867002
"6810" 1361.8 105.588993632796 14.7117724918004
"6811" 1362 109.583057013255 18.7773713357902
"6812" 1362.2 114.065946061173 22.4733702848719
"6813" 1362.4 117.706142432175 27.0071863552235
"6814" 1362.6 120.812005218271 32.0461400360739
"6815" 1362.8 123.713181268748 37.6868126384067
"6816" 1363 124.716781742398 43.5962029884943
"6817" 1363.2 125.889168505816 49.9231173185351
"6818" 1363.4 127.829353659395 55.2855496963773
"6819" 1363.6 128.308729108162 57.1395281698505
"6820" 1363.8 128.527127257497 56.2627805430665
"6821" 1364 127.970632303601 54.6058848674949
"6822" 1364.2 126.970148843612 54.8709868794025
"6823" 1364.4 124.185105624012 56.2280752191755
"6824" 1364.6 121.404823565626 58.5417634785814
"6825" 1364.8 118.890615657071 61.9428852199081
"6826" 1365 117.328544370394 65.9511635415661
"6827" 1365.2 117.502402701428 70.1371978053042
"6828" 1365.4 118.635025407165 74.6151887922284
"6829" 1365.6 120.602817726524 78.0744217911841
"6830" 1365.8 119.881996020344 81.0703486055172
"6831" 1366 115.847121743608 83.2797024465122
"6832" 1366.2 111.129597433728 84.6805762528221
"6833" 1366.4 105.145539995446 84.9970213241346
"6834" 1366.6 100.461368291775 83.4286164764629
"6835" 1366.8 96.3966865691122 81.3907728871678
"6836" 1367 93.4620634035414 77.6639342049196
"6837" 1367.2 89.6246626882143 74.1015740995596
"6838" 1367.4 86.0552264823022 70.1833974138173
"6839" 1367.6 84.0966374610426 65.9329221955962
"6840" 1367.8 83.8775790176775 62.1593747711839
"6841" 1368 83.8964771598938 57.4035874254886
"6842" 1368.2 82.7199558683586 53.332108747819
"6843" 1368.4 79.1979714593858 51.6198325350168
"6844" 1368.6 73.9296417239832 51.2113790648184
"6845" 1368.8 69.0421643028067 52.5745270643184
"6846" 1369 64.6243429150715 56.0301263347596
"6847" 1369.2 60.6647225355714 60.2470756733489
"6848" 1369.4 57.8747630311003 65.3936548551346
"6849" 1369.6 56.314370875586 71.1350413842353
"6850" 1369.8 55.0096056919314 76.7330988566896
"6851" 1370 54.681220264082 82.2777289677386
"6852" 1370.2 55.8926105180602 86.1958840979057
"6853" 1370.4 59.0448778348669 87.894448457271
"6854" 1370.6 64.1081031124597 89.257336115289
"6855" 1370.8 70.0165518344668 91.7587939451317
"6856" 1371 75.3811570607857 95.1209453272239
"6857" 1371.2 78.5998555004214 99.8618256996346
"6858" 1371.4 77.7768185227266 104.503579663449
"6859" 1371.6 75.2789371348621 109.746913061457
"6860" 1371.8 71.2405392018862 114.205532493315
"6861" 1372 65.7091704163043 115.846803390445
"6862" 1372.2 60.5421113398492 114.417096909463
"6863" 1372.4 55.6247841836786 111.515813783795
"6864" 1372.6 52.3824564715899 106.526705843574
"6865" 1372.8 51.0081362870126 100.950625845454
"6866" 1373 52.6140749427056 96.3672746869791
"6867" 1373.2 54.6279242520714 91.7684633975839
"6868" 1373.4 55.6649490640835 86.5699595995186
"6869" 1373.6 56.7965687967305 81.6806179660437
"6870" 1373.8 56.2025591147811 77.0783040474693
"6871" 1374 55.4585304675102 72.0434723191678
"6872" 1374.2 54.4249022095927 67.7501607053341
"6873" 1374.4 54.9441283141903 63.4236457059279
"6874" 1374.6 55.7128787822857 58.3841729772392
"6875" 1374.8 57.6463233938214 54.136449123
"6876" 1375 59.8060320270429 49.6836059887882
"6877" 1375.2 61.7556190622171 45.5169340427305
"6878" 1375.4 65.4095261492157 41.8681171275
"6879" 1375.6 69.460576049034 40.5362233942923
"6880" 1375.8 73.3988922227773 40.6345724580537
"6881" 1376 75.4733869677201 39.9741025362731
"6882" 1376.2 76.2839736026186 38.0287343341747
"6883" 1376.4 78.89303058131 34.636623174411
"6884" 1376.6 80.1209127236259 30.364896626116
"6885" 1376.8 79.8243041845204 26.34820789278
"6886" 1377 78.8998993111297 23.1053440481771
"6887" 1377.2 81.456474440033 23.124832134375
"6888" 1377.4 85.4875283806939 23.4510216197902
"6889" 1377.6 89.9653779887415 25.8227131303266
"6890" 1377.8 94.1297108696169 28.6098043823354
"6891" 1378 98.6341569006531 30.9384001359943
"6892" 1378.2 104.220546710071 31.7044257246346
"6893" 1378.4 108.423122719414 31.4600791274453
"6894" 1378.6 111.119923077504 28.820843418
"6895" 1378.8 111.435555573553 26.5062757723634
"6896" 1379 109.686386016133 24.3134213745759
"6897" 1379.2 106.571652450161 21.1672916884996
"6898" 1379.4 104.196942415708 15.8280789844263
"6899" 1379.6 102.200643932101 12.5277589445537
"6900" 1379.8 97.2487687089657 11.7515341275577
"6901" 1380 92.8479976856715 8.31809172913104
"6902" 1380.2 90.4184413872429 6.73424357733105
"6903" 1380.4 87.0465529134477 7.70617627233387
"6904" 1380.6 82.7811033437857 7.9825476061772
"6905" 1380.8 77.6583693165102 7.16478108932083
"6906" 1381 72.9720016167715 5.03540879155961
"6907" 1381.2 68.2630104587103 2.91423510556516
"6908" 1381.4 66.2503516084873 1.84483268183882
"6909" 1381.6 66.1328933678515 3.40742060929961
"6910" 1381.8 64.9138495854415 5.93508647122962
"6911" 1382 62.008778826395 9.56854409970079
"6912" 1382.2 57.9727916121891 13.1577853308773
"6913" 1382.4 53.1286708455553 15.2738856861145
"6914" 1382.6 47.7758051085879 14.556473280375
"6915" 1382.8 42.5389030966754 13.6523550990071
"6916" 1383 39.2291283870997 10.8245623980615
"6917" 1383.2 39.4872446861964 10.3434471830192
"6918" 1383.4 38.6245667379414 11.3448366749596
"6919" 1383.6 37.0361811863883 14.1652226631755
"6920" 1383.8 33.5263932198114 17.6036333469496
"6921" 1384 29.6092418736952 20.2964965506012
"6922" 1384.2 26.0037832871017 23.1375421390323
"6923" 1384.4 22.5085011268265 25.5652919863617
"6924" 1384.6 19.2222127363395 26.0636229387802
"6925" 1384.8 19.5072893430096 25.0236955989555
"6926" 1385 20.1875727545 24.9492921615147
"6927" 1385.2 21.1098262557078 25.0612921296687
"6928" 1385.4 21.8651636753442 24.9236004125475
"6929" 1385.6 22.5486365354081 25.9226151680566
"6930" 1385.8 23.4134578587589 27.8624579998534
"6931" 1386 24.5923944978833 31.1014207220269
"6932" 1386.2 24.5357047031749 35.9567088314493
"6933" 1386.4 23.8385596546693 40.9649420255857
"6934" 1386.6 22.5571629051048 46.1548763828263
"6935" 1386.8 21.4856116441672 51.036060310249
"6936" 1387 20.251996505282 56.0888886044122
"6937" 1387.2 19.6507858103555 61.0121077138846
"6938" 1387.4 20.6798115519185 66.109021179242
"6939" 1387.6 22.5095609114714 71.5397213512929
"6940" 1387.8 25.1376777986027 76.6274548867284
"6941" 1388 28.059442416722 81.9526183550849
"6942" 1388.2 30.7913804921071 87.5448098470096
"6943" 1388.4 33.8012198348022 92.4057057353365
"6944" 1388.6 37.5960640824945 96.0357738512211
"6945" 1388.8 40.730223671274 100.324630468
"6946" 1389 43.3972920057016 105.827265452828
"6947" 1389.2 42.9126408735114 112.05421087802
"6948" 1389.4 40.3308927925778 116.18940537719
"6949" 1389.6 37.8204021493929 115.87881469376
"6950" 1389.8 33.9432220296934 114.444422025296
"6951" 1390 29.6422232730008 112.075746325407
"6952" 1390.2 25.1783635934857 109.012999871788
"6953" 1390.4 21.5071120480039 104.599949199827
"6954" 1390.6 18.7914124633114 99.3392856331596
"6955" 1390.8 16.8592375553022 94.1583245918365
"6956" 1391 15.0167408087253 89.0652441541442
"6957" 1391.2 12.5233426756786 84.1972150999382
"6958" 1391.4 10.3471376577872 79.3300495342333
"6959" 1391.6 7.84535496661982 74.7414789054693
"6960" 1391.8 7.07478896997468 69.5778491562112
"6961" 1392 8.31020727981339 65.0130831978241
"6962" 1392.2 8.45259447484563 59.5228004717274
"6963" 1392.4 8.62276113243811 55.0477942843263
"6964" 1392.6 10.8570797086027 51.4781856935721
"6965" 1392.8 12.432297540276 48.2126790952028
"6966" 1393 12.84055108273 44.0784373124303
"6967" 1393.2 11.5024935970823 40.685539019477
"6968" 1393.4 10.3147956334048 39.8100420578808
"6969" 1393.6 11.3169946315942 40.6312747992823
"6970" 1393.8 13.971266474503 39.9893932840017
"6971" 1394 17.3261542132755 38.6721785821372
"6972" 1394.2 20.4144074294561 36.0158895111223
"6973" 1394.4 23.2995886873186 35.0045348261529
"6974" 1394.6 26.0195194833442 33.6030961525096
"6975" 1394.8 28.7875578134293 32.3106678612544
"6976" 1395 30.923497987082 29.1211065270859
"6977" 1395.2 32.7915915362714 24.2839240352929
"6978" 1395.4 34.1697640669591 20.0252231013102
"6979" 1395.6 35.5831927496775 15.1396203988202
"6980" 1395.8 36.8499565471927 11.4652185762142
"6981" 1396 40.5712056683061 10.499128528331
"6982" 1396.2 45.4463559636459 11.0614344768873
"6983" 1396.4 50.4255337050414 12.6106169602096
"6984" 1396.6 55.7673336741459 13.5432753635149
"6985" 1396.8 61.4331946028779 14.0594066696628
"6986" 1397 66.8506798706885 13.4189761538341
"6987" 1397.2 73.1544379655767 11.3858336072754
"6988" 1397.4 77.2668724006303 8.2626712262302
"6989" 1397.6 77.5257257259922 5.23824212896754
"6990" 1397.8 76.4269484327025 4.76240106461398
"6991" 1398 78.0610874815714 4.53596969258314
"6992" 1398.2 80.7582394028367 5.59100089164737
"6993" 1398.4 84.7176888493295 7.51797141553381
"6994" 1398.6 89.015447090829 10.2535314655475
"6995" 1398.8 92.9576572106565 12.3541462575681
"6996" 1399 96.7313466890089 13.9632167906659
"6997" 1399.2 100.897062063671 16.1050360382929
"6998" 1399.4 105.333528971835 18.6642631403326
"6999" 1399.6 109.761083740297 21.0991971064048
"7000" 1399.8 113.164992542824 21.3458058565637
"7001" 1400 113.197711853688 22.7579901078554
"7002" 1400.2 113.541352661949 27.0556141432494
"7003" 1400.4 113.465562002496 31.9930865744566
"7004" 1400.6 113.937647889768 37.3237230515778
"7005" 1400.8 114.318390075415 42.5162989944784
"7006" 1401 114.03465986554 46.4991391568979
"7007" 1401.2 114.734961612881 52.2275925342496
"7008" 1401.4 117.352012964566 57.3926316430764
"7009" 1401.6 121.567273213513 61.4903550162302
"7010" 1401.8 124.831955397189 61.8301874306714
"7011" 1402 127.050957422786 60.8669834540739
"7012" 1402.2 128.604250199477 60.8284587082943
"7013" 1402.4 128.631131994158 61.8210087245769
"7014" 1402.6 127.871132990809 63.3645305965169
"7015" 1402.8 127.260264890153 65.6370741407596
"7016" 1403 125.958486788314 70.200032707507
"7017" 1403.2 125.684718384738 74.8388148935172
"7018" 1403.4 125.717810679777 79.8413053960537
"7019" 1403.6 124.604193280896 82.408411972605
"7020" 1403.8 122.554991999813 87.1291648732757
"7021" 1404 120.591570012133 92.7331180491882
"7022" 1404.2 118.375378169165 96.6405771531971
"7023" 1404.4 116.299442200296 100.315877183433
"7024" 1404.6 112.769773662324 103.255859233728
"7025" 1404.8 108.876242663784 108.047964483866
"7026" 1405 102.519711431937 112.601132987097
"7027" 1405.2 97.894197995431 115.239907445198
"7028" 1405.4 92.8836991808964 116.570125464935
"7029" 1405.6 87.6823664662922 115.868698567604
"7030" 1405.8 82.9911394130965 117.368540721785
"7031" 1406 77.4847018960112 119.670290024555
"7032" 1406.2 74.5328165458456 123.676607551114
"7033" 1406.4 75.8081371495995 121.663988547175
"7034" 1406.6 77.3336275475197 121.873084550346
"7035" 1406.8 79.0557039174585 122.018215514856
"7036" 1407 82.7179628035658 122.250382871198
"7037" 1407.2 86.5645345260714 121.406645380044
"7038" 1407.4 90.5320013880385 120.454027288628
"7039" 1407.6 94.7796523702342 118.67304165619
"7040" 1407.8 99.0739675282857 116.639210176474
"7041" 1408 102.289993128707 114.023100610407
"7042" 1408.2 105.916074457011 111.26616586929
"7043" 1408.4 109.090343548865 108.377267317629
"7044" 1408.6 112.124094504137 105.388780951924
"7045" 1408.8 114.016080404724 102.206337766444
"7046" 1409 117.041654009629 99.1848638547701
"7047" 1409.2 119.461325427725 96.5132439625319
"7048" 1409.4 121.295698578133 93.9198856532132
"7049" 1409.6 122.917744318451 91.3577295370396
"7050" 1409.8 124.100235010337 88.8123766958238
"7051" 1410 124.959869845321 86.2141177522596
"7052" 1410.2 125.927305467677 83.0134662222981
"7053" 1410.4 127.069503654071 79.487399664931
"7054" 1410.6 126.906634022962 76.375847861496
"7055" 1410.8 127.081549144494 72.282169690605
"7056" 1411 127.134415463571 68.8559362236125
"7057" 1411.2 127.567383924876 65.4885130922132
"7058" 1411.4 128.776623578679 63.9299542161521
"7059" 1411.6 129.236836849044 63.8664242260652
"7060" 1411.8 129.156764945955 64.4535364879344
"7061" 1412 128.627387082071 64.7320180540168
"7062" 1412.2 128.282427180157 64.6912163451882
"7063" 1412.4 127.735931564938 63.0232919448929
"7064" 1412.6 126.903167142228 59.8964359881034
"7065" 1412.8 127.122960438366 56.2592268388773
"7066" 1413 127.665394065281 53.1155860882096
"7067" 1413.2 126.368456111471 50.443611024528
"7068" 1413.4 124.278295845571 47.9925169819655
"7069" 1413.6 122.256756635429 44.9752477576678
"7070" 1413.8 120.273237199421 41.5521963438796
"7071" 1414 117.904198813642 38.6507476566661
"7072" 1414.2 114.434170274091 36.8574247557115
"7073" 1414.4 110.562233795768 36.3795512770323
"7074" 1414.6 106.658051393337 35.6478181517596
"7075" 1414.8 102.644708951784 36.190591367366
"7076" 1415 98.3103585896556 38.0579100886408
"7077" 1415.2 94.7963603094598 41.7961639137208
"7078" 1415.4 92.145689719586 46.8176910797013
"7079" 1415.6 90.1113662140909 51.3703407090994
"7080" 1415.8 89.58393745869 57.2895492778421
"7081" 1416 91.5512888323656 63.2887939735537
"7082" 1416.2 94.2487945346815 68.5620002768296
"7083" 1416.4 96.6087829434399 72.6393501802965
"7084" 1416.6 99.1421522021303 76.6682634140243
"7085" 1416.8 101.286532920671 82.0251423125263
"7086" 1417 100.514240709108 86.7539940215157
"7087" 1417.2 98.7811014076664 90.4695387826457
"7088" 1417.4 98.4813311376559 95.1255818850453
"7089" 1417.6 96.5080620850344 98.5497656983522
"7090" 1417.8 94.674402371198 102.84386601138
"7091" 1418 92.4976425164741 106.779359216578
"7092" 1418.2 91.8082798326367 111.752681411629
"7093" 1418.4 89.7229831198249 116.19892772691
"7094" 1418.6 85.7086043868505 117.522744008771
"7095" 1418.8 80.2112911712589 117.889457993022
"7096" 1419 74.4062703814627 117.860036009803
"7097" 1419.2 68.3362734951635 118.974083083602
"7098" 1419.4 63.0977422868305 121.27040523223
"7099" 1419.6 59.9593475390048 123.508116036993
"7100" 1419.8 60.387224549959 121.667325305922
"7101" 1420 57.384568629539 119.267716955967
"7102" 1420.2 53.9374986419351 115.746040537964
"7103" 1420.4 50.3729551393465 111.92568549521
"7104" 1420.6 47.7322927967253 106.881039253837
"7105" 1420.8 45.3151337600082 102.385375002506
"7106" 1421 42.7564581298436 97.9385052175191
"7107" 1421.2 39.8434055356899 93.6021065966675
"7108" 1421.4 38.3090953437714 89.9011085318596
"7109" 1421.6 37.7302000245033 86.7481649122369
"7110" 1421.8 37.7615451389303 84.803622315242
"7111" 1422 38.0124101909391 84.9273365874655
"7112" 1422.2 38.1859383430444 84.6843042959353
"7113" 1422.4 38.3051007708791 84.5014446246827
"7114" 1422.6 38.3588884533373 84.4154854611773
"7115" 1422.8 38.4047801592566 84.3797580986114
"7116" 1423 38.4155507113514 84.3836047243596
"7117" 1423.2 38.344098420793 84.5732458083166
"7118" 1423.4 38.3188321151964 84.1612817768221
"7119" 1423.6 37.7164427023365 83.1491854458681
"7120" 1423.8 37.7524971190208 80.4813368043925
"7121" 1424 39.1557308019643 78.0305931974382
"7122" 1424.2 41.3656301736027 77.1061794817908
"7123" 1424.4 45.1641839433189 75.8516500191926
"7124" 1424.6 47.4568422871024 77.3693818124503
"7125" 1424.8 50.2245190525204 79.9044249226984
"7126" 1425 53.3559290063374 82.7447886998341
"7127" 1425.2 56.2637018514714 84.3439743564543
"7128" 1425.4 59.4940189595303 84.1713049238772
"7129" 1425.6 62.9366358680714 83.102987454081
"7130" 1425.8 67.6159306572453 82.7737918487596
"7131" 1426 72.0959160223473 83.1632627057596
"7132" 1426.2 77.5323115053074 84.2003929654113
"7133" 1426.4 81.8138460505769 84.353074774397
"7134" 1426.6 86.1967009389048 82.5574191504263
"7135" 1426.8 89.9470042515388 79.7003587815639
"7136" 1427 92.9245534692467 75.9078623078318
"7137" 1427.2 96.028274834824 71.4189095436462
"7138" 1427.4 100.026344048715 68.8068270561457
"7139" 1427.6 105.00309463571 67.4437861718429
"7140" 1427.8 110.544291590707 67.5989880839652
"7141" 1428 115.53825435523 68.5999645856007
"7142" 1428.2 119.926755106826 70.196822570354
"7143" 1428.4 121.70009960611 73.3395220602644
"7144" 1428.6 120.424894790708 75.7711845208808
"7145" 1428.8 118.01531001969 78.8670377883369
"7146" 1429 115.890533214042 83.1941118825517
"7147" 1429.2 112.306123980915 86.4169671569471
"7148" 1429.4 108.910424946446 90.1294800798278
"7149" 1429.6 105.227434545804 94.6164231400968
"7150" 1429.8 102.421562275357 98.9600152033668
"7151" 1430 101.021077783927 105.224736908194
"7152" 1430.2 100.608395428483 111.51674109536
"7153" 1430.4 100.32120158225 113.069060653974
"7154" 1430.6 99.1607122429702 111.54040514743
"7155" 1430.8 95.5953900227589 111.487530781085
"7156" 1431 90.9363448958965 109.915042195947
"7157" 1431.2 86.7475389046618 107.305763419796
"7158" 1431.4 82.3193021847714 105.484811197572
"7159" 1431.6 77.406844770032 104.625156773075
"7160" 1431.8 71.5893800744214 105.036919712022
"7161" 1432 65.191654346044 105.869947190582
"7162" 1432.2 58.8868133636818 107.482429984409
"7163" 1432.4 52.4641972687381 109.152027916686
"7164" 1432.6 45.7928045371125 109.689962719513
"7165" 1432.8 39.0285915059135 109.380800921707
"7166" 1433 32.8543980978958 107.384139515408
"7167" 1433.2 26.826578077395 103.003366362348
"7168" 1433.4 22.1756765054235 97.3432932035765
"7169" 1433.6 19.8403873048314 91.1915553047196
"7170" 1433.8 18.5211260214129 84.1891859388328
"7171" 1434 17.3204627772196 78.7684927885004
"7172" 1434.2 17.2570500204009 74.5674117912655
"7173" 1434.4 18.1518147670381 71.0420641451263
"7174" 1434.6 19.5755471220714 68.3374054159596
"7175" 1434.8 21.4382338294627 65.0528678552596
"7176" 1435 24.2659488407811 61.6502326798564
"7177" 1435.2 25.7179248547582 56.6604747499042
"7178" 1435.4 25.7343225421044 51.4534871067157
"7179" 1435.6 25.187468107026 46.4113763815778
"7180" 1435.8 25.5659798273571 41.8051669386168
"7181" 1436 27.0396918979835 36.2812432818256
"7182" 1436.2 28.7516517089725 30.6103764079245
"7183" 1436.4 31.0071587599506 26.5958306511552
"7184" 1436.6 31.6110432791475 23.061982740227
"7185" 1436.8 31.0187630236178 19.9445138040586
"7186" 1437 33.3976192385821 17.4214107055575
"7187" 1437.2 38.3398430430083 16.9327185496017
"7188" 1437.4 43.2226242692419 16.6389848470437
"7189" 1437.6 48.4815872900402 17.3264599203846
"7190" 1437.8 53.6480975697241 17.0639087330122
"7191" 1438 58.518399443191 16.5933798109227
"7192" 1438.2 63.5014355301127 14.8091197205225
"7193" 1438.4 68.7876963996358 12.4723740867101
"7194" 1438.6 73.1764738166964 9.31734127130769
"7195" 1438.8 73.6890861946597 7.55627800520079
"7196" 1439 74.2138916793498 8.87470810561528
"7197" 1439.2 76.63881189322 11.3502352808982
"7198" 1439.4 79.1049753567959 15.1847013895861
"7199" 1439.6 81.8129900706714 20.1181801905386
"7200" 1439.8 84.7729685838714 25.2450515612896
"7201" 1440 88.6340757466009 29.5728364509067
"7202" 1440.2 93.7035353348814 33.7082532838996
"7203" 1440.4 98.6069734245115 37.6029618538996
"7204" 1440.6 104.373974623435 39.9005251862748
"7205" 1440.8 110.555136284577 40.8554851778318
"7206" 1441 115.809554124963 40.0592504330269
"7207" 1441.2 117.507448127539 38.006482781068
"7208" 1441.4 116.470033341523 38.2233512383725
"7209" 1441.6 116.211921651705 40.6719922070596
"7210" 1441.8 116.294143277071 44.4876263909414
"7211" 1442 116.209086423244 49.6866757098286
"7212" 1442.2 115.0461613912 55.4480139785983
"7213" 1442.4 114.78130069648 60.9912432036882
"7214" 1442.6 113.944713900217 66.8130492526722
"7215" 1442.8 113.910109546344 72.2187382191536
"7216" 1443 115.637388498601 78.1994184498773
"7217" 1443.2 117.6103748202 82.4190263156507
"7218" 1443.4 121.062664667264 83.7961528483846
"7219" 1443.6 123.575834382368 83.4100561200962
"7220" 1443.8 124.613137952002 81.2351891562547
"7221" 1444 124.502021014236 80.3159660521576
"7222" 1444.2 125.504473971815 78.3645529722642
"7223" 1444.4 126.081916838107 76.3336130347953
"7224" 1444.6 125.213789570719 76.6988101479067
"7225" 1444.8 123.768454545712 77.6199202168081
"7226" 1445 124.914431578671 79.435470217331
"7227" 1445.2 125.81176290486 80.3762235455761
"7228" 1445.4 125.968499500629 81.0061933439135
"7229" 1445.6 126.368456111471 81.2196176670168
"7230" 1445.8 126.952662396971 82.4972675402896
"7231" 1446 125.901091083071 83.2388881148858
"7232" 1446.2 124.666468466381 84.6315678366496
"7233" 1446.4 122.761955975651 87.9693330811396
"7234" 1446.6 121.488348460557 92.211842907711
"7235" 1446.8 119.839432957635 95.5600372179298
"7236" 1447 117.624835371821 98.5134945262161
"7237" 1447.2 115.109502753696 101.476506960947
"7238" 1447.4 111.442979065051 103.26870215028
"7239" 1447.6 107.564624068451 106.719534539484
"7240" 1447.8 104.159962354538 110.941189717793
"7241" 1448 102.990241483502 112.926082149992
"7242" 1448.2 102.949802580566 112.506455273148
"7243" 1448.4 100.461562832662 113.997847486657
"7244" 1448.6 95.9637645416714 115.588875277993
"7245" 1448.8 90.4444530635271 117.012717188823
"7246" 1449 84.8071660249739 116.724251432125
"7247" 1449.2 78.7466195184861 115.636582819284
"7248" 1449.4 72.7520328651419 114.666518082534
"7249" 1449.6 66.3553245017381 113.47707774226
"7250" 1449.8 60.2168310500214 111.877001638085
"7251" 1450 54.4163598359233 110.286782512389
"7252" 1450.2 48.4490217369633 107.95781956153
"7253" 1450.4 43.3283393882233 104.219339038
"7254" 1450.6 43.5872721318975 104.81558455289
"7255" 1450.8 43.8657105706664 104.357379341747
"7256" 1451 43.6678148788022 104.164729687067
"7257" 1451.2 43.55445037959 104.060057082574
"7258" 1451.4 43.6142800174132 104.086228745101
"7259" 1451.6 43.3520390789269 103.92722104582
"7260" 1451.8 43.192086213409 103.717587183935
"7261" 1452 43.1408801805534 103.500210829109
"7262" 1452.2 43.1756264331429 103.406474154117
"7263" 1452.4 43.1596498604088 103.326591290446
"7264" 1452.6 43.3377981299668 103.017218950969
"7265" 1452.8 43.1812807719495 102.817292050467
"7266" 1453 43.3525025278122 102.853178254093
"7267" 1453.2 43.3518156303572 102.83154098426
"7268" 1453.4 43.4377615802178 102.83154098426
"7269" 1453.6 43.4367996268816 102.676245642544
"7270" 1453.8 43.4501106561714 102.53943784151
"7271" 1454 43.4131608569176 102.536941233452
"7272" 1454.2 43.4679013002566 102.550256476426
"7273" 1454.4 43.4257687276089 102.485885598672
"7274" 1454.6 43.435505499034 102.213255998772
"7275" 1454.8 43.4942506866314 102.10193224548
"7276" 1455 43.6728080949176 102.022639973567
"7277" 1455.2 43.7944848876241 101.965480789089
"7278" 1455.4 43.8312004947297 101.971254091266
"7279" 1455.6 43.8575570911868 102.017646757452
"7280" 1455.8 43.8325910106099 101.962721380183
"7281" 1456 43.8775299556484 102.007660325221
"7282" 1456.2 43.8657105706664 101.976184102114
"7283" 1456.4 43.8775299556484 102.007660325221
"7284" 1456.6 43.8903606249069 101.912093961089
"7285" 1456.8 43.2973970832951 100.469092759562
"7286" 1457 42.5638269742666 97.8539134460157
"7287" 1457.2 41.6648604575985 94.3368658059083
"7288" 1457.4 41.5109304508862 91.8854865896855
"7289" 1457.6 40.6710635410967 90.1096479907343
"7290" 1457.8 40.24708260816 86.2198694315824
"7291" 1458 39.6750252779643 83.9097485150096
"7292" 1458.2 38.4031383068032 83.1205159043815
"7293" 1458.4 37.0166788332438 82.1739171954492
"7294" 1458.6 35.3999173771367 79.3786219866509
"7295" 1458.8 34.8168399926714 76.9879858953263
"7296" 1459 36.7625191342005 75.5916142169854
"7297" 1459.2 39.8031718441353 74.3380188184192
"7298" 1459.4 44.0403669744015 72.9160197691577
"7299" 1459.6 48.2169284785126 70.9483874945537
"7300" 1459.8 52.5284908705286 68.8344444144168
"7301" 1460 56.8034533825866 68.2571508151233
"7302" 1460.2 60.3465903999031 68.8723815568289
"7303" 1460.4 62.9726265743289 69.3852491209972
"7304" 1460.6 66.6668154951804 68.3093840803735
"7305" 1460.8 69.8245675041742 65.6661934571708
"7306" 1461 73.7611527610035 63.6670322330217
"7307" 1461.2 77.5699622813922 61.6211152096181
"7308" 1461.4 80.8363735254771 59.3981919220238
"7309" 1461.6 82.1026353876248 56.9779647958081
"7310" 1461.8 81.7245477302277 55.5838576444471
"7311" 1462 81.6449026481767 53.5962751196123
"7312" 1462.2 83.0920560440341 51.17569362804
"7313" 1462.4 85.1940380198356 50.5542640654294
"7314" 1462.6 87.5943853498695 51.8258383656058
"7315" 1462.8 89.4420813433238 53.5521337623907
"7316" 1463 88.7515631846099 53.3200582881346
"7317" 1463.2 88.5780988567614 50.9929699175596
"7318" 1463.4 88.1224179540714 47.3761106599761
"7319" 1463.6 87.1122279187277 43.4128933631971
"7320" 1463.8 84.3487100386734 40.7260643745849
"7321" 1464 80.7151231643356 38.2197955093068
"7322" 1464.2 78.133635974542 33.9448377378184
"7323" 1464.4 77.0374781779176 28.5886588686346
"7324" 1464.6 78.4743379123487 23.2348806400467
"7325" 1464.8 80.2778870135526 19.3267846914389
"7326" 1465 84.0629332522637 18.2227422130962
"7327" 1465.2 86.9178689118034 19.1936782343782
"7328" 1465.4 91.0455433109102 19.6208829932757
"7329" 1465.6 95.0293107053374 22.3312294879511
"7330" 1465.8 98.4946418299662 23.7054117681701
"7331" 1466 101.390895985266 22.8784678207984
"7332" 1466.2 103.229992497101 20.8907673800296
"7333" 1466.4 104.250406142441 18.9083607178996
"7334" 1466.6 107.001284871878 18.7791233991145
"7335" 1466.8 109.280750466375 21.7756539192877
"7336" 1467 110.931528044715 24.900736186819
"7337" 1467.2 113.647738735918 29.2065693629135
"7338" 1467.4 116.746518361834 33.0861438552029
"7339" 1467.6 120.495707673799 36.5841218281839
"7340" 1467.8 123.383299684284 38.9288150683051
"7341" 1468 123.023106434503 42.8960757851912
"7342" 1468.2 121.571815030524 47.6148226947386
"7343" 1468.4 120.873737673837 53.3250260286576
"7344" 1468.6 121.505634268357 58.9644050703208
"7345" 1468.8 122.874902524181 63.6468780614896
"7346" 1469 125.665866110032 67.742530456819
"7347" 1469.2 125.545859422291 68.4275686326717
"7348" 1469.4 123.945450184093 70.5758960720787
"7349" 1469.6 123.76925060265 74.2546293135385
"7350" 1469.8 123.869418365113 79.0155988368833
"7351" 1470 120.737710117497 81.7943304856111
"7352" 1470.2 116.561904491259 82.8346466701659
"7353" 1470.4 111.145965282244 83.0871592049665
"7354" 1470.6 105.383434871752 82.8152249186532
"7355" 1470.8 100.299873416271 84.794712851193
"7356" 1471 97.1415127437006 88.0951015354113
"7357" 1471.2 96.7855129624769 92.5842469494083
"7358" 1471.4 97.9972296828183 97.056033275709
"7359" 1471.6 100.128698570479 101.622258014686
"7360" 1471.8 102.760395669409 105.564401098827
"7361" 1472 107.153749101853 107.241487042166
"7362" 1472.2 109.064310701727 104.991537403829
"7363" 1472.4 112.163776616061 103.373413480955
"7364" 1472.6 110.300127777106 103.216586036066
"7365" 1472.8 109.742476322765 103.951269698135
"7366" 1473 109.229225688265 105.471985880373
"7367" 1473.2 107.91588329375 107.792657853188
"7368" 1473.4 104.869664805071 111.486448917593
"7369" 1473.6 100.827822800205 114.745021754493
"7370" 1473.8 95.2749356926244 116.469893994383
"7371" 1474 89.3323740831514 116.4708103964
"7372" 1474.2 83.2997109223307 115.941322362167
"7373" 1474.4 77.8679953900208 114.976622708557
"7374" 1474.6 72.1636121062666 112.397325203747
"7375" 1474.8 67.4294603970357 109.804923947688
"7376" 1475 62.2226059635714 106.960817229498
"7377" 1475.2 57.1242916728425 103.561212288639
"7378" 1475.4 52.6235742319007 99.9627556473328
"7379" 1475.6 50.8678475832566 96.1648577345003
"7380" 1475.8 50.6796634392339 91.5514912883971
"7381" 1476 50.4869984736232 88.3964975544148
"7382" 1476.2 48.9125567360955 85.6877846463138
"7383" 1476.4 46.9155453035659 81.9563310390124
"7384" 1476.6 45.9880299345408 77.1383869995147
"7385" 1476.8 46.6769181394863 73.6792330071107
"7386" 1477 48.129687670604 70.9795982878683
"7387" 1477.2 49.6297149205714 66.6066942951659
"7388" 1477.4 49.8506912933374 61.6056364401107
"7389" 1477.6 48.8145592496925 56.7366401350017
"7390" 1477.8 48.8186589429241 52.3417689907491
"7391" 1478 48.2820893102997 47.111808159977
"7392" 1478.2 47.4786275305071 42.3999317221259
"7393" 1478.4 45.1715718441114 37.2485433740296
"7394" 1478.6 44.3381042101314 31.5077429418496
"7395" 1478.8 45.9190346764735 26.0796835926771
"7396" 1479 49.4722555806952 23.4816740543834
"7397" 1479.2 53.4083690432836 20.733838163002
"7398" 1479.4 58.5869144198287 19.5131371146819
"7399" 1479.6 63.0597675479477 18.5673127323988
"7400" 1479.8 67.6496266426775 16.3985160982142
"7401" 1480 70.9424257064048 13.0427722495172
"7402" 1480.2 71.1346155737479 9.68309435175961
"7403" 1480.4 69.0309274685572 8.24019755773104
"7404" 1480.6 66.9672345813238 8.34845901624559
"7405" 1480.8 63.6494174685426 7.81188661251923
"7406" 1481 59.4058970870536 6.2323361931614
"7407" 1481.2 57.8346889718565 5.26545139120821
"7408" 1481.4 56.9755680289881 4.00331102050961
"7409" 1481.6 58.6890087221491 4.30108606894407
"7410" 1481.8 60.6280891381308 5.31536507094773
"7411" 1482 64.5413628699374 5.66659248970806
"7412" 1482.2 69.2712648069244 5.18890612931844
"7413" 1482.4 74.1250713964351 4.37606216900204
"7414" 1482.6 78.8318364429161 2.46338862717709
"7415" 1482.8 80.2100100171241 5.63806369660172
"7416" 1483 83.7470857733055 8.76189909779153
"7417" 1483.2 87.9939754374012 10.5393777962277
"7418" 1483.4 91.2163044248467 12.2139255760855
"7419" 1483.6 95.0729747866868 13.931607949364
"7420" 1483.8 100.329895128165 14.7056456118221
"7421" 1484 104.520763829009 14.5717650047284
"7422" 1484.2 108.36310037089 17.5944670126384
"7423" 1484.4 112.002327166601 22.0507032323773
"7424" 1484.6 116.399624967509 26.7386722978846
"7425" 1484.8 120.330477613253 30.7695973166081
"7426" 1485 120.416705545724 35.1232247525351
"7427" 1485.2 119.996878623231 39.3602212142277
"7428" 1485.4 119.839432957635 44.4813486530788
"7429" 1485.6 120.286910112486 50.3979910338873
"7430" 1485.8 121.715262882587 55.3062613076081
"7431" 1486 125.045026427091 58.2294155635616
"7432" 1486.2 126.661661530232 58.1856883106087
"7433" 1486.4 125.587908332082 58.9357663022751
"7434" 1486.6 123.190855737968 61.0597877801411
"7435" 1486.8 120.016610609982 64.1524575076408
"7436" 1487 116.111381871683 68.0419621509732
"7437" 1487.2 111.533943913738 71.2312919049414
"7438" 1487.4 106.569173999253 74.8860234822445
"7439" 1487.6 102.890838127587 79.4534544416081
"7440" 1487.8 100.845132616071 85.2079847050096
"7441" 1488 100.789957577996 90.0958439603596
"7442" 1488.2 102.769304111964 94.5367390417239
"7443" 1488.4 104.611581707059 95.5137120506271
"7444" 1488.6 107.809955780445 99.0331301536278
"7445" 1488.8 109.551781846832 103.407280511999
"7446" 1489 107.730111877038 107.73887378246
"7447" 1489.2 103.538217921839 109.846545141155
"7448" 1489.4 97.8164425776934 111.019928270455
"7449" 1489.6 91.3855521613687 110.594642525814
"7450" 1489.8 85.1538900805958 108.30313156065
"7451" 1490 79.0425853240112 106.235891668037
"7452" 1490.2 74.1347146142544 104.845390293625
"7453" 1490.4 68.1445602764176 103.196045760683
"7454" 1490.6 62.6046818042993 102.449465143532
"7455" 1490.8 56.0105457944214 101.614444556135
"7456" 1491 51.7092390345534 97.235830177362
"7457" 1491.2 49.221152354895 91.3009126120184
"7458" 1491.4 48.3963905400714 86.4439819247243
"7459" 1491.6 48.0874998603818 80.889111035001
"7460" 1491.8 48.221800155899 75.7812231288286
"7461" 1492 50.1448660895821 72.3533747705149
"7462" 1492.2 52.6564789862261 71.1338329369761
"7463" 1492.4 56.1595932954657 67.8315926234712
"7464" 1492.6 58.6884471473289 63.7437059151457
"7465" 1492.8 60.7410893702773 58.4815017288184
"7466" 1493 64.1849398969176 53.8181315956442
"7467" 1493.2 67.4049528771225 48.8381627883208
"7468" 1493.4 70.0377428771469 43.2535226233634
"7469" 1493.6 72.3469936224429 37.9215861073882
"7470" 1493.8 75.5319535207724 32.3937345428063
"7471" 1494 79.8369766094016 27.7187793837785
"7472" 1494.2 85.0982912997185 24.5326253603184
"7473" 1494.4 90.4516064126009 23.0702004757008
"7474" 1494.6 90.4206816250813 21.0214522052151
"7475" 1494.8 88.755799852829 16.6778335815172
"7476" 1495 87.3116827007245 11.7907410643004
"7477" 1495.2 84.601444044829 8.40452840706264
"7478" 1495.4 81.6261953101297 6.99335063383728
"7479" 1495.6 78.0733680941796 3.7989265392461
"7480" 1495.8 77.6660527551857 3.82990375798819
"7481" 1496 79.0720407126952 3.95414514499724
"7482" 1496.2 80.8498686803705 4.79954232862877
"7483" 1496.4 82.130283759677 5.34412697545686
"7484" 1496.6 82.5460688613238 5.53116515346054
"7485" 1496.8 84.5385370872541 5.04065166848077
"7486" 1497 86.4108900595485 5.15117811052108
"7487" 1497.2 88.4681726944694 5.52343962053512
"7488" 1497.4 91.4232798708239 6.71129032078932
"7489" 1497.6 94.9659772985 7.23870106830247
"7490" 1497.8 97.9443861290402 8.79055697113461
"7491" 1498 100.70744089895 10.3361464958202
"7492" 1498.2 101.861870067844 11.1227226020566
"7493" 1498.4 103.94092660761 12.3357404130577
"7494" 1498.6 105.783423354187 14.4291462694327
"7495" 1498.8 108.158958280527 16.5444654232646
"7496" 1499 110.494908832463 18.2581451448833
"7497" 1499.2 112.861606790711 20.4935071058896
"7498" 1499.4 113.191623729133 21.0386868218412
"7499" 1499.6 113.249570018588 21.0782578130177
"7500" 1499.8 112.865739950827 20.8439513933412
"7501" 1500 111.577678820848 20.1352767835894
"7502" 1500.2 110.556734155755 19.4370872772392
"7503" 1500.4 109.660534473217 18.4543813869149
"7504" 1500.6 108.495638483741 16.5325884901996
"7505" 1500.8 106.470390027341 14.6280759994696
"7506" 1501 104.491428684331 12.5716698745096
"7507" 1501.2 103.053419521438 11.0957295723636
"7508" 1501.4 101.042364652629 9.71804686456731
"7509" 1501.6 99.2423569086041 8.41761739272223
"7510" 1501.8 97.0271380027532 7.25185203230507
"7511" 1502 96.1242737433441 6.78448700390507
"7512" 1502.2 96.0000171749016 6.5109889441181
"7513" 1502.4 96.2181180010326 6.70219280870136
"7514" 1502.6 96.5000155719898 6.31827810420859
"7515" 1502.8 96.5383751683758 6.03533288311831
"7516" 1503 97.3371326984119 7.08385976710004
"7517" 1503.2 97.8993410138137 7.53364350522353
"7518" 1503.4 97.7856226616381 7.11691414952628
"7519" 1503.6 97.6624463688343 6.97955094578023
"7520" 1503.8 97.8972897889954 7.33498019941179
"7521" 1504 97.1472534039102 6.68458753872736
"7522" 1504.2 96.7861574261122 6.27853618002492
"7523" 1504.4 95.8778036599646 5.89678220150718
"7524" 1504.6 95.2283519234538 6.15494658834784
"7525" 1504.8 93.6791259237447 5.65856216275961
"7526" 1505 91.9112509512947 4.92499569423534
"7527" 1505.2 91.2114564179244 4.94453225825961
"7528" 1505.4 89.8345472660318 4.61740244602694
"7529" 1505.6 88.0556515214429 3.76684657161676
"7530" 1505.8 86.3542202632915 3.56320895209961
"7531" 1506 83.8604940046143 2.92113842498819
"7532" 1506.2 81.8721596816387 2.69259179022115
"7533" 1506.4 79.4783286556548 1.90088963503739
"7534" 1506.6 79.8626963829771 2.2709005575332
"7535" 1506.8 80.1328055137443 2.80122923990914
"7536" 1507 80.9995951654753 3.61384016350961
"7537" 1507.2 81.9176126342185 4.54360637605373
"7538" 1507.4 83.3041070660429 4.3677444652739
"7539" 1507.6 85.7259799257959 4.41066574339226
"7540" 1507.8 89.4527887032299 4.94517494944278
"7541" 1508 92.5039650953214 6.14540073400961
"7542" 1508.2 95.4701671119065 7.47341605311013
"7543" 1508.4 98.3616067846014 10.3750542410296
"7544" 1508.6 100.633667339762 12.7734318390895
"7545" 1508.8 103.641024781958 14.764952922306
"7546" 1509 107.174696407724 15.8285205613616
"7547" 1509.2 109.290159032021 17.7788952325996
"7548" 1509.4 110.604424464776 20.9313836265453
"7549" 1509.6 112.941249606776 24.2697052579739
"7550" 1509.8 116.078226100208 26.4809040859491
"7551" 1510 118.306409371571 28.4344933210721
"7552" 1510.2 118.410661671678 31.4029792153657
"7553" 1510.4 119.099120257284 35.2976877853657
"7554" 1510.6 120.017595158178 39.4803771169192
"7555" 1510.8 119.897439255486 43.7769864648873
"7556" 1511 119.75387580403 46.7296693406256
"7557" 1511.2 121.825700156731 50.2389222170998
"7558" 1511.4 124.693731426371 52.9286400768496
"7559" 1511.6 127.661499356711 54.2061044878096
"7560" 1511.8 126.509639297134 54.9144546089784
"7561" 1512 125.586367158223 58.5754560769717
"7562" 1512.2 125.881810347576 62.8760728178685
"7563" 1512.4 127.509605722481 67.5532707571996
"7564" 1512.6 127.501392129161 70.7464690469477
"7565" 1512.8 126.969243829497 75.1579013282151
"7566" 1513 125.942088015387 79.6498256062965
"7567" 1513.2 124.702131778189 83.6978305487008
"7568" 1513.4 123.540897689651 88.3510145209996
"7569" 1513.6 120.947508620603 92.8959771426659
"7570" 1513.8 118.543986594341 97.7022097975696
"7571" 1514 115.138978014133 101.559799410382
"7572" 1514.2 111.10517270949 104.067514826372
"7573" 1514.4 105.908253757071 106.755347951622
"7574" 1514.6 100.313325020168 109.515893222772
"7575" 1514.8 94.9089476372964 112.811731694885
"7576" 1515 90.8580987929992 117.239616483278
"7577" 1515.2 88.4134019276921 120.646475184622
"7578" 1515.4 85.1230446875197 120.883739040035
"7579" 1515.6 80.1791357841455 120.893853012908
"7580" 1515.8 74.300952175169 120.044253005821
"7581" 1516 68.7631198887915 117.97157143204
"7582" 1516.2 63.4455444545515 116.41368800404
"7583" 1516.4 58.8788561668885 113.893463251979
"7584" 1516.6 55.3825240375089 111.078586381235
"7585" 1516.8 52.558294232897 107.237996145434
"7586" 1517 49.9210264558885 103.282757221028
"7587" 1517.2 46.6237988191099 100.804295241413
"7588" 1517.4 43.4680862341868 98.2727346709134
"7589" 1517.6 40.1982694143307 95.4147657136114
"7590" 1517.8 36.5503499794085 92.9175384389394
"7591" 1518 33.1142959606429 89.756447927831
"7592" 1518.2 32.5334716349656 85.7979185031125
"7593" 1518.4 32.9473798790714 82.3753676387251
"7594" 1518.6 33.8266398441169 80.3927086548278
"7595" 1518.8 32.4824301738156 79.5946227602247
"7596" 1519 30.0829736470927 77.4952187443128
"7597" 1519.2 27.5691528667122 76.8409785028081
"7598" 1519.4 24.0002572706694 77.4657457358318
"7599" 1519.6 20.4479618417514 78.5129806731796
"7600" 1519.8 15.1829582812673 79.4090848573576
"7601" 1520 9.38648695991016 79.5407649497919
"7602" 1520.2 7.50981865319265 76.2157320647293
"7603" 1520.4 6.41729515761984 71.9104864395338
"7604" 1520.6 6.26724507224165 66.3207197940043
"7605" 1520.8 6.39703866727796 60.7644550493792
"7606" 1521 5.97988053920936 54.6199732318286
"7607" 1521.2 5.81843136674886 49.1620381037919
"7608" 1521.4 5.89714292743288 47.2427878824464
"7609" 1521.6 6.83189316668435 46.8377765378241
"7610" 1521.8 7.82140417935234 44.8988450247708
"7611" 1522 9.26322431950478 41.5331555464263
"7612" 1522.2 10.4636410280824 36.9531875076387
"7613" 1522.4 12.1919996119978 33.3724884082333
"7614" 1522.6 13.8096850869193 29.9158231476509
"7615" 1522.8 14.8148873912948 28.1401458870362
"7616" 1523 16.1392782066652 25.4160941793221
"7617" 1523.2 17.9705847992692 23.1505115315398
"7618" 1523.4 20.3505547870108 21.7684930659414
"7619" 1523.6 22.6750860256964 19.0587938364159
"7620" 1523.8 24.8748367614651 16.0334028641213
"7621" 1524 26.9139980065977 14.1572262318228
"7622" 1524.2 30.2197454922467 11.9463081633988
"7623" 1524.4 33.3667101684415 9.35853530425961
"7624" 1524.6 37.1766339288022 6.40754458006731
"7625" 1524.8 40.4122379715714 4.96045402285395
"7626" 1525 44.8012749369945 3.88721874582692
"7627" 1525.2 48.3699216468772 2.82639059098291
"7628" 1525.4 52.4839064650219 3.78061852554179
"7629" 1525.6 57.6925484702836 3.64826309278992
"7630" 1525.8 62.5431080229777 3.07426074704086
"7631" 1526 67.1703983556539 1.99451109059456
"7632" 1526.2 70.2521337775471 1.32522621982757
"7633" 1526.4 71.1570674231514 3.32563172932961
"7634" 1526.6 73.2430415397041 5.77381374289226
"7635" 1526.8 76.5773889787143 8.40870331626981
"7636" 1527 81.1033827290165 9.70306721622115
"7637" 1527.2 85.9290820751767 10.1600253310333
"7638" 1527.4 90.7232177880381 10.1418044722263
"7639" 1527.6 95.2601462343388 9.44144246688833
"7640" 1527.8 97.4086250543067 8.85069585346549
"7641" 1528 99.1171802471815 11.7420969490996
"7642" 1528.2 102.668307787245 15.2005981592596
"7643" 1528.4 106.282031649137 18.9562099946168
"7644" 1528.6 110.961808947198 21.9507430650543
"7645" 1528.8 116.144649412768 25.1360390618202
"7646" 1529 117.529434682102 29.1290988583354
"7647" 1529.2 119.130927462454 34.3633929850575
"7648" 1529.4 120.896599963555 40.0534454804048
"7649" 1529.6 122.419457664435 46.2540144191536
"7650" 1529.8 122.982109502187 52.2187781938017
"7651" 1530 124.576890169271 57.6022903608496
"7652" 1530.2 126.974045110689 62.8344113070537
"7653" 1530.4 127.286708555091 66.599516547
"7654" 1530.6 124.049195341454 69.0774000442596
"7655" 1530.8 120.087427144728 71.8970067694159
"7656" 1531 115.36246789366 74.365803347642
"7657" 1531.2 111.510745191443 77.7909739772441
"7658" 1531.4 108.251702553102 81.7563985896576
"7659" 1531.6 104.310318361508 84.6631398359085
"7660" 1531.8 98.8921338258975 86.4525980958574
"7661" 1532 94.3675378587575 88.8060614013643
"7662" 1532.2 89.7538680995048 91.5368861312596
"7663" 1532.4 84.4643499047803 94.2952272007723
"7664" 1532.6 80.3330008140714 97.4287650261084
"7665" 1532.8 78.1599304642192 101.583463919782
"7666" 1533 78.6436709718339 106.716512782835
"7667" 1533.2 78.9698528145714 112.76304783776
"7668" 1533.4 78.6421273373397 118.543365312991
"7669" 1533.6 75.7775046102849 122.276639333467
"7670" 1533.8 70.8334932444852 123.560791597346
"7671" 1534 64.7908226147302 122.916782180254
"7672" 1534.2 59.126984151899 121.340360044794
"7673" 1534.4 53.2369569056428 117.714891591045
"7674" 1534.6 49.072839923282 112.37357698076
"7675" 1534.8 45.9597010757637 106.536507341875
"7676" 1535 43.0052939405451 101.601633014786
"7677" 1535.2 39.6257091629546 97.5736844147596
"7678" 1535.4 36.1565564121568 93.0140256011011
"7679" 1535.6 34.1206007322566 88.7937611446115
"7680" 1535.8 33.5051406125529 84.2018516577596
"7681" 1536 33.5330957415365 78.0956128338643
"7682" 1536.2 33.2113545710381 72.6388946588263
"7683" 1536.4 32.0213047302048 67.7964736701263
"7684" 1536.6 31.7270378604714 63.111663110107
"7685" 1536.8 30.9814793627857 57.8219776035948
"7686" 1537 28.9601374529757 52.0263106807064
"7687" 1537.2 26.5653060131246 47.4976761413341
"7688" 1537.4 25.057142268997 43.2590730912171
"7689" 1537.6 24.1687632073432 37.7729743497379
"7690" 1537.8 23.8368164986597 31.8676598338184
"7691" 1538 24.75244626624 26.2436285821753
"7692" 1538.2 28.1606574107811 23.7291723558241
"7693" 1538.4 32.715955166941 20.3907206666727
"7694" 1538.6 37.8019964198593 17.4646433936384
"7695" 1538.8 43.1182490301027 13.6589426836346
"7696" 1539 48.3176677072736 10.4979447263341
"7697" 1539.2 53.6071006374083 8.37255908206488
"7698" 1539.4 59.5003669526652 7.72762609057211
"7699" 1539.6 64.8505304574529 9.39266419379054
"7700" 1539.8 70.9221995628649 11.7122939617814
"7701" 1540 77.2094445409314 13.9503967082896
"7702" 1540.2 83.4031912931884 16.0375461711107
"7703" 1540.4 89.0311832870715 16.9490291570822
"7704" 1540.6 94.8816218594263 16.8945869942757
"7705" 1540.8 99.1400265273498 14.4076033730998
"7706" 1541 98.8519582302479 12.4895755272008
"7707" 1541.2 98.114648758394 13.3474706945016
"7708" 1541.4 98.2319088013618 15.4204607398241
"7709" 1541.6 97.2459799446459 18.5525335136532
"7710" 1541.8 96.1562902064438 23.2510436395894
"7711" 1542 95.1675987039625 28.4715284005022
"7712" 1542.2 94.6219746214263 33.5706402477596
"7713" 1542.4 94.6740118752893 38.9872415395022
"7714" 1542.6 95.9238805844941 44.4771626315844
"7715" 1542.8 98.1297691323556 50.1443334186228
"7716" 1543 101.251480543541 54.8175737332996
"7717" 1543.2 104.745034130831 57.1349253324496
"7718" 1543.4 109.725310816642 58.9141519643203
"7719" 1543.6 115.228091636437 59.9897467142596
"7720" 1543.8 120.812005218271 61.8165504959025
"7721" 1544 124.430176875567 64.8770387790411
"7722" 1544.2 123.260478672611 69.5746245050296
"7723" 1544.4 121.317923927465 74.6657167348505
"7724" 1544.6 117.868736675834 79.9356675838883
"7725" 1544.8 114.192874392226 84.8215252206153
"7726" 1545 110.023938699837 86.7389366375787
"7727" 1545.2 104.702101761944 88.8468199794224
"7728" 1545.4 99.4170728070714 91.3377248975664
"7729" 1545.6 94.691805903469 95.6591770695066
"7730" 1545.8 89.2813312358763 99.4212961632108
"7731" 1546 83.2468198182937 102.790670585686
"7732" 1546.2 78.0959182086202 106.099296467382
"7733" 1546.4 72.5003091344048 109.695363803611
"7734" 1546.6 66.3519956909945 111.045381494067
"7735" 1546.8 61.1343785690126 108.410138259524
"7736" 1547 56.8755934147582 103.312514030555
"7737" 1547.2 55.4258645444617 97.2744568051133
"7738" 1547.4 56.011045116033 91.6467368857981
"7739" 1547.6 56.8017150818389 86.8134198074108
"7740" 1547.8 56.8859800072625 81.7104051268383
"7741" 1548 58.5472309814609 77.1900096673491
"7742" 1548.2 59.395991713526 71.585356320396
"7743" 1548.4 60.4774055995858 66.1786240943025
"7744" 1548.6 61.3275719748888 61.5026911972212
"7745" 1548.8 64.0014392046772 58.8625281762115
"7746" 1549 68.0968096174501 56.9704022548955
"7747" 1549.2 73.1556093065 56.1265667374453
"7748" 1549.4 78.1431458067884 53.6479854012219
"7749" 1549.6 83.3401652195618 53.2526498705769
"7750" 1549.8 87.8688944716847 54.4746924090049
"7751" 1550 93.1890478415309 55.4932881264623
"7752" 1550.2 98.4528488407122 57.231309916381
"7753" 1550.4 103.895987662571 60.3104874200243
"7754" 1550.6 107.584038226816 59.3260565803923
"7755" 1550.8 112.775923202171 56.9908211153596
"7756" 1551 115.599586915421 52.7923252768996
"7757" 1551.2 117.94907931345 47.43403816408
"7758" 1551.4 117.436848200745 42.8433886385121
"7759" 1551.6 115.293971518449 39.1172881329943
"7760" 1551.8 112.828246054678 34.4479331882748
"7761" 1552 111.86833808389 28.4563764689717
"7762" 1552.2 112.861765758408 22.8151508328514
"7763" 1552.4 111.764455818101 21.4494845332052
"7764" 1552.6 109.869841161102 21.8865145377596
"7765" 1552.8 105.99201093062 22.020526015437
"7766" 1553 101.402527501995 21.9316705791509
"7767" 1553.2 96.8304783111258 20.6785904305422
"7768" 1553.4 93.1937384815346 16.8671234578965
"7769" 1553.6 91.3601403309502 12.6965759321839
"7770" 1553.8 92.0443894840614 8.05380793330962
"7771" 1554 92.6637237721006 7.79876124103146
"7772" 1554.2 92.8695533054299 7.10621798972188
"7773" 1554.4 92.6700629608067 7.04080187093608
"7774" 1554.6 93.7201069380126 7.14389709778902
"7775" 1554.8 95.2346470273958 7.51819778627312
"7776" 1555 97.2267812548338 8.52367945732397
"7777" 1555.2 99.3683889499464 9.62067915031731
"7778" 1555.4 101.21403735521 10.6214234791854
"7779" 1555.6 103.331451622374 12.1851495543051
"7780" 1555.8 105.143451249101 13.6600673932052
"7781" 1556 105.254947803394 13.6531843779532
"7782" 1556.2 106.162547443772 14.8372258648421
"7783" 1556.4 107.985431661071 16.9804799757496
"7784" 1556.6 111.307856522827 19.4847775862596
"7785" 1556.8 112.996623354471 22.0052104179882
"7786" 1557 115.044127288414 23.6446972636453
"7787" 1557.2 114.636069882234 24.0737602926509
"7788" 1557.4 113.237724361186 24.2567228960739
"7789" 1557.6 112.460451808001 23.5820110018996
"7790" 1557.8 111.516883758677 20.9640178604423
"7791" 1558 109.489329029685 17.5393513748091
"7792" 1558.2 106.412423151246 14.3252340486237
"7793" 1558.4 102.723968879933 11.3311330707318
"7794" 1558.6 98.7931631817802 8.95961127111883
"7795" 1558.8 97.2908798632449 7.73706479756573
"7796" 1559 94.5185733685147 6.92735382061528
"7797" 1559.2 89.9558703846658 5.80185804410867
"7798" 1559.4 87.1712102840907 4.43397591046154
"7799" 1559.6 83.4747323938715 2.87662746990247
"7800" 1559.8 80.3836320254814 3.06079154656961
"7801" 1560 75.7276083091333 2.97643296197611
"7802" 1560.2 72.1362471814293 1.22073826923668
"7803" 1560.4 71.4268356045102 2.44344049630043
"7804" 1560.6 67.8826335267128 3.80434221312918
"7805" 1560.8 63.5365576442925 5.32648701100172
"7806" 1561 58.9203030655346 4.97801308631751
"7807" 1561.2 54.744363992824 4.68689260199673
"7808" 1561.4 50.5525333257312 5.24901548838848
"7809" 1561.6 45.8609352610014 5.45993202568961
"7810" 1561.8 43.7756780424598 5.23884114210912
"7811" 1562 45.0061394610429 4.99831632898819
"7812" 1562.2 45.744841473223 5.89853915545658
"7813" 1562.4 44.7189657113451 8.11837810170698
"7814" 1562.6 43.4158844293442 11.2803182703657
"7815" 1562.8 41.6376942539502 15.0570053685475
"7816" 1563 38.7424852548587 18.8757114588234
"7817" 1563.2 36.5022560346303 22.7914615290243
"7818" 1563.4 34.7984134144908 27.0417685696628
"7819" 1563.6 33.7302556421321 32.008822770699
"7820" 1563.8 32.0724815771149 36.8839647848466
"7821" 1564 31.5477189867277 42.0578593398846
"7822" 1564.2 31.3621651628609 46.9424730047596
"7823" 1564.4 33.6860762711814 50.8917074947396
"7824" 1564.6 37.1513741296303 54.3195092373478
"7825" 1564.8 41.5806505425714 57.7165850777308
"7826" 1565 46.8276884771548 60.5883778463152
"7827" 1565.2 52.1787517474753 62.3078472958269
"7828" 1565.4 57.8105699421018 62.5724499225475
"7829" 1565.6 63.6434533492937 62.6186749990096
"7830" 1565.8 69.5600899393167 62.6058151122219
"7831" 1566 74.4363392408004 60.2900396647503
"7832" 1566.2 79.103845081888 57.1115928123009
"7833" 1566.4 82.2268983147773 52.9525428961126
"7834" 1566.6 85.3848872188118 49.6987283004519
"7835" 1566.8 89.0698807119657 46.8226358179904
"7836" 1567 93.6191009924865 45.5903477653634
"7837" 1567.2 98.3872219832734 43.8791349179712
"7838" 1567.4 103.642241498162 43.4451033898808
"7839" 1567.6 108.106682022213 45.1641343746841
"7840" 1567.8 111.436683314685 45.8357587873438
"7841" 1568 114.024158018121 43.7495832067794
"7842" 1568.2 114.710552201745 40.0284012562349
"7843" 1568.4 113.745106450168 36.6514545909519
"7844" 1568.6 113.056342219211 32.6411031357196
"7845" 1568.8 113.119028480957 27.3391065357596
"7846" 1569 112.563623401689 24.4562585256125
"7847" 1569.2 111.030722838186 20.4918379450739
"7848" 1569.4 110.023783809856 20.1490619918905
"7849" 1569.6 108.987507720228 18.7707476817596
"7850" 1569.8 108.567709873022 17.2154350184923
"7851" 1570 106.038077376071 15.6178883631882
"7852" 1570.2 102.737613000257 14.2349513437081
"7853" 1570.4 98.5819574117734 11.4893902815
"7854" 1570.6 95.4849151162061 7.96542800806731
"7855" 1570.8 91.851312198814 7.2125894436606
"7856" 1571 88.637524571394 8.16708951053381
"7857" 1571.2 83.764444048903 7.81500080257014
"7858" 1571.4 78.6037502089914 6.68676522523961
"7859" 1571.6 74.0050266993857 4.13035270481676
"7860" 1571.8 71.4099452867321 1.92033741923282
"7861" 1572 70.4676661935569 2.89823472965281
"7862" 1572.2 67.8770146783805 1.64347169150507
"7863" 1572.4 65.5408976652114 2.02090435837961
"7864" 1572.6 60.7088135759865 2.05411960882565
"7865" 1572.8 56.9460248336388 1.97356866960577
"7866" 1573 53.8811038458652 4.30545207194518
"7867" 1573.2 49.572365651984 6.7891620291965
"7868" 1573.4 44.7957722090306 8.85778705954533
"7869" 1573.6 39.9886382250405 11.1553209589761
"7870" 1573.8 35.2536582871891 11.5197167264361
"7871" 1574 33.6004320231321 10.867243119002
"7872" 1574.2 33.8219811018083 12.0622829904859
"7873" 1574.4 32.2944434423361 14.452203179142
"7874" 1574.6 30.075363491398 17.8672812719841
"7875" 1574.8 27.1079937997209 21.3377755296153
"7876" 1575 24.2730425605816 24.0948407915657
"7877" 1575.2 20.1617609893086 25.5376365236565
"7878" 1575.4 18.4033896389849 24.536663991
"7879" 1575.6 20.2726999561014 24.5245304758396
"7880" 1575.8 20.8711338504592 24.5916148438617
"7881" 1576 21.9245432283527 24.8846287390409
"7882" 1576.2 22.6913139780714 25.750930929993
"7883" 1576.4 23.7601951078381 28.3647131258596
"7884" 1576.6 25.2147605723839 31.9843579031034
"7885" 1576.8 27.0293563959331 35.8094071243447
"7886" 1577 28.3096382556459 40.1557361561851
"7887" 1577.2 30.3549644871652 44.6218758151346
"7888" 1577.4 33.2455885880615 48.7548621412943
"7889" 1577.6 37.3059242917122 51.5896543955654
"7890" 1577.8 40.6334422932656 54.724327603847
"7891" 1578 44.7855953050808 58.4336832435353
"7892" 1578.2 48.1701265183857 62.7772452765025
"7893" 1578.4 52.8500619140992 65.5252815799541
"7894" 1578.6 57.3242609543791 67.5806835136731
"7895" 1578.8 62.4952355634715 68.6675283328454
"7896" 1579 67.8018705218578 69.6981586108373
"7897" 1579.2 72.0829594874272 70.8687163256538
"7898" 1579.4 77.1207935553857 72.6141663504453
"7899" 1579.6 82.3990509793 73.5859888698168
"7900" 1579.8 87.9198931084315 74.1781700347696
"7901" 1580 94.7511348172695 73.9894887572151
"7902" 1580.2 99.7690945432061 72.4191099294808
"7903" 1580.4 105.165512859908 70.1946321500769
"7904" 1580.6 109.943505327457 67.530831518833
"7905" 1580.8 113.707953956002 63.8092604158289
"7906" 1581 116.34267547109 59.4928983779932
"7907" 1581.2 117.985668665807 54.7853469290537
"7908" 1581.4 119.006707931754 52.4886878049231
"7909" 1581.6 121.021886735655 52.838629034343
"7910" 1581.8 123.666360243392 54.5239202696625
"7911" 1582 123.48408076463 57.4314577516125
"7912" 1582.2 123.69135643125 62.0170450172754
"7913" 1582.4 121.93163558092 66.5064989831536
"7914" 1582.6 120.326312149542 71.8915179031714
"7915" 1582.8 118.512828925781 77.1108855879796
"7916" 1583 115.309868288122 81.998824327178
"7917" 1583.2 110.711727660071 84.403642717727
"7918" 1583.4 105.008441777106 84.7300994867941
"7919" 1583.6 98.5575509157611 84.1884216282079
"7920" 1583.8 92.5893121041085 84.1249191427966
"7921" 1584 86.4489772388297 85.3545712638256
"7922" 1584.2 81.7006775444668 88.2218551158643
"7923" 1584.4 77.0290626451389 91.8847842563326
"7924" 1584.6 74.570709098457 96.2363447250608
"7925" 1584.8 73.6470844355715 101.63716368946
"7926" 1585 72.8245942924132 106.644904375266
"7927" 1585.2 73.6517209933929 111.668820191902
"7928" 1585.4 75.8912826134535 116.390815708018
"7929" 1585.6 76.731540889342 121.844591820983
"7930" 1585.8 74.42138959175 122.722374038188
"7931" 1586 70.1838484816597 123.33832710783
"7932" 1586.2 64.9119268812107 124.220393048747
"7933" 1586.4 59.7581955408301 123.131030651691
"7934" 1586.6 53.8190232413791 121.955558706183
"7935" 1586.8 48.0458667687714 120.859173277647
"7936" 1587 43.9574214134945 120.16299412076
"7937" 1587.2 41.5109304508862 118.244489528871
"7938" 1587.4 36.9162733742143 115.540345972795
"7939" 1587.6 31.4712372482196 113.465057036797
"7940" 1587.8 27.3357539477964 110.21201372441
"7941" 1588 23.8534447610553 105.595527711356
"7942" 1588.2 21.1442491849881 100.370301540718
"7943" 1588.4 19.4253226486571 95.3481366604739
"7944" 1588.6 18.0176636940714 90.9478715635744
"7945" 1588.8 15.5433782496008 86.3981618239008
"7946" 1589 14.4424087483523 81.4740969664113
"7947" 1589.2 14.0468516232783 77.9479345631734
"7948" 1589.4 12.5038066174422 74.8355880892315
"7949" 1589.6 9.70895207807142 72.0187164122284
"7950" 1589.8 8.66621981908208 67.7128709424298
"7951" 1590 8.46097019220048 63.0782924888564
"7952" 1590.2 11.2226402315183 60.3460711153447
"7953" 1590.4 13.8441759843241 58.8807796951175
"7954" 1590.6 16.5521290259786 57.2574279700483
"7955" 1590.8 18.9706243016246 55.2000838345575
"7956" 1591 21.5740440448593 52.5760312595475
"7957" 1591.2 23.9988232837143 52.2281489211882
"7958" 1591.4 26.3973098647828 50.8572573921307
"7959" 1591.6 28.1685041354609 47.5164300571807
"7960" 1591.8 28.2737295950714 43.1596813476906
"7961" 1592 28.9556946298184 38.0174902335066
"7962" 1592.2 30.373005136348 33.6424575689085
"7963" 1592.4 31.4989862502281 29.3928223399403
"7964" 1592.6 31.812178001304 24.357692029655
"7965" 1592.8 30.0790892967902 21.5862974188221
"7966" 1593 30.3494488067231 21.6268672997596
"7967" 1593.2 31.1988180106652 22.2191875614471
"7968" 1593.4 31.7329008626198 23.1679992930499
"7969" 1593.6 33.5275291764777 24.4140181201659
"7970" 1593.8 37.5119230790182 25.4677128788979
"7971" 1594 42.2946804470714 26.4124344966906
"7972" 1594.2 47.4795112308839 27.7691472736971
"7973" 1594.4 52.4799334649805 29.8568979345475
"7974" 1594.6 57.1984319082714 32.0140550559496
"7975" 1594.8 61.4631377924214 33.7861474552996
"7976" 1595 66.3351868446655 34.5141109046507
"7977" 1595.2 71.4253010153586 35.1735120585814
"7978" 1595.4 76.0449652399724 35.5321337387893
"7979" 1595.6 81.3608826634735 35.7722882194606
"7980" 1595.8 87.177661914814 36.6966901626903
"7981" 1596 92.630253912814 37.8728150278883
"7982" 1596.2 98.7082358473314 38.6155860820996
"7983" 1596.4 104.865846463336 40.3978352704655
"7984" 1596.6 110.318400655972 43.4642283214527
"7985" 1596.8 112.992914108214 46.9186278502494
"7986" 1597 113.087893292678 51.8757705267596
"7987" 1597.2 113.583039403699 57.4871892926851
"7988" 1597.4 112.464346516571 63.3781431701596
"7989" 1597.6 112.220414769293 69.4415894596649
"7990" 1597.8 110.902488896153 75.6003745336065
"7991" 1598 110.895763339753 82.559796872386
"7992" 1598.2 112.104509311735 85.9191923569227
"7993" 1598.4 114.766119281441 89.0871144407296
"7994" 1598.6 116.849788366391 94.0528678674796
"7995" 1598.8 115.364661409125 97.6896970104617
"7996" 1599 111.25167589364 101.211696283555
"7997" 1599.2 106.042453453116 104.120295673996
"7998" 1599.4 99.5529347339319 105.589538099527
"7999" 1599.6 93.823297623409 106.215069054447
"8000" 1599.8 87.0378155674892 105.787082487696
"8001" 1600 80.9869271912566 104.411061682093
"8002" 1600.2 74.817119801809 102.933777084222
"8003" 1600.4 68.124587411956 101.67311484549
"8004" 1600.6 61.4077919337951 100.68432665422
"8005" 1600.8 55.0549344687823 100.778607250073
"8006" 1601 48.8530115448301 102.712909056553
"8007" 1601.2 43.6746574342196 107.397004919093
"8008" 1601.4 38.9208495679373 113.162017983955
"8009" 1601.6 35.0878863777056 114.738899990345
"8010" 1601.8 32.6028479671099 112.388556629106
"8011" 1602 28.5084107524945 108.568746300837
"8012" 1602.2 24.2943534474627 104.126954921673
"8013" 1602.4 21.3660312007798 98.0334763987179
"8014" 1602.6 20.2161241895056 92.3004539956412
"8015" 1602.8 18.5967453630319 86.4686403737201
"8016" 1603 17.1118157457681 81.7847984366023
"8017" 1603.2 14.6396001384592 77.6907997456677
"8018" 1603.4 11.3148702451014 74.2755377490196
"8019" 1603.6 7.92289380455629 70.4326799456384
"8020" 1603.8 5.17669385436847 68.3826508752547
"8021" 1604 6.76069956916822 65.7668977597596
"8022" 1604.2 8.92724815941187 61.9619608411958
"8023" 1604.4 12.1756008390714 59.2594888573846
"8024" 1604.6 14.6422496000715 55.4731411306628
"8025" 1604.8 17.0167654701682 51.8003890705661
"8026" 1605 18.9720812886978 47.5416589386058
"8027" 1605.2 18.9615577710362 42.7361877491596
"8028" 1605.4 18.8709987178355 38.1946949919169
"8029" 1605.6 19.5926667201813 33.1954357225179
"8030" 1605.8 20.9055486656565 28.7284954795256
"8031" 1606 21.895799036114 23.9554058277809
"8032" 1606.2 21.8212195103055 20.4253082728447
"8033" 1606.4 22.0086930136521 21.9660838526306
"8034" 1606.6 23.6834397401135 22.0245375432228
"8035" 1606.8 26.7145077792467 21.3698968374091
"8036" 1607 30.6209406265914 19.7262495175996
"8037" 1607.2 34.6214212819662 18.2528197701701
"8038" 1607.4 39.1454538954529 16.4834428892751
"8039" 1607.6 43.3247096000165 16.5337868620673
"8040" 1607.8 47.5135899308714 17.0960229966596
"8041" 1608 52.6477724212188 17.8182522876228
"8042" 1608.2 57.1173256060921 19.5911794183266
"8043" 1608.4 61.4595610192449 22.3899122440861
"8044" 1608.6 67.0463648070402 24.1056870250409
"8045" 1608.8 72.3691331860402 25.4242081555096
"8046" 1609 76.704563136102 28.4267105275861
"8047" 1609.2 78.3046674399922 31.5564460797101
"8048" 1609.4 80.2177492339388 35.8187084257494
"8049" 1609.6 80.6634609351624 37.481085014002
"8050" 1609.8 82.5400023370714 36.4267598657596
"8051" 1610 85.7978918917662 33.7824577313912
"8052" 1610.2 90.3231173596442 30.2103512355848
"8053" 1610.4 94.9877963941303 26.7319901998478
"8054" 1610.6 100.398239773745 24.5890927602115
"8055" 1610.8 104.265173579103 25.7893370839471
"8056" 1611 106.584993898667 29.4079978257809
"8057" 1611.2 110.139443951827 33.5891864790453
"8058" 1611.4 113.252928598319 38.7095989483735
"8059" 1611.6 115.148483299092 44.2282224961823
"8060" 1611.8 117.051670785876 49.9578607739039
"8061" 1612 119.602678537041 55.1725036395475
"8062" 1612.2 122.980059655571 58.9763276475759
"8063" 1612.4 125.059999764231 64.0128978009298
"8064" 1612.6 122.747140809719 68.3824618484361
"8065" 1612.8 119.409910133071 73.5012382129111
"8066" 1613 116.136500311143 78.3703866492086
"8067" 1613.2 112.756449659321 82.9918955286796
"8068" 1613.4 108.707484373487 85.4300706150405
"8069" 1613.6 104.095148896265 87.6111969249073
"8070" 1613.8 101.447189649184 91.3178087741971
"8071" 1614 99.4598196084495 97.0844710212108
"8072" 1614.2 96.9452311013114 102.41350893108
"8073" 1614.4 96.2434116344904 108.468342171381
"8074" 1614.6 97.3021554789435 112.63624337269
"8075" 1614.8 94.9186844087215 114.14566938011
"8076" 1615 89.6013545867336 114.720928362138
"8077" 1615.2 83.6607581365398 113.226468857481
"8078" 1615.4 78.3759097576465 110.36780206721
"8079" 1615.6 73.4613023601059 106.782208010725
"8080" 1615.8 68.4243566100362 103.768562046101
"8081" 1616 62.5124447408738 100.585290460167
"8082" 1616.2 57.3969670524495 96.9609802616743
"8083" 1616.4 52.1784810309389 93.5804350255186
"8084" 1616.6 47.4703153912048 89.9963125191263
"8085" 1616.8 42.4245040660714 87.191982753437
"8086" 1617 37.5254457402912 85.4102099576827
"8087" 1617.2 31.964820067903 83.3067519688649
"8088" 1617.4 26.5065386997041 79.9878829634841
"8089" 1617.6 22.6527525070813 76.1797803094527
"8090" 1617.8 21.7472704877345 71.8770746105205
"8091" 1618 24.2068636172671 67.6140620779227
"8092" 1618.2 28.0636027065869 63.7298714905019
"8093" 1618.4 31.9100891632614 58.9732277774896
"8094" 1618.6 36.5938962362773 55.8773926653478
"8095" 1618.8 40.4122379715714 54.1171371253773
"8096" 1619 43.2652065308578 52.7202542620023
"8097" 1619.2 49.5840838465665 50.5749635720269
"8098" 1619.4 54.1620865603656 47.3052154696126
"8099" 1619.6 59.6648310084657 43.7705324674615
"8100" 1619.8 65.4135676880021 40.8227675586309
"8101" 1620 70.2364325021286 36.6938255962739
"8102" 1620.2 75.8834799855148 33.2558792092407
"8103" 1620.4 81.5505699010035 32.1728306024101
"8104" 1620.6 88.3230544561624 31.5524730796687
"8105" 1620.8 93.972043349984 29.6204730444004
"8106" 1621 99.7195342172948 27.3487742520681
"8107" 1621.2 104.785661286895 26.6365316564655
"8108" 1621.4 106.876367030186 23.1773322352453
"8109" 1621.6 106.707967250111 19.5470929233796
"8110" 1621.8 105.677304371692 17.6296663989701
"8111" 1622 104.896657834765 16.0277417119972
"8112" 1622.2 104.134439207673 17.3824297969433
"8113" 1622.4 105.73236369262 19.1895335495016
"8114" 1622.6 107.386245727225 22.1532949416387
"8115" 1622.8 109.07909729992 26.3791985649717
"8116" 1623 111.327727484918 31.0695484858004
"8117" 1623.2 112.723324560659 35.7923640368318
"8118" 1623.4 113.982445287136 40.6774364233403
"8119" 1623.6 116.218761820878 46.2724156163725
"8120" 1623.8 119.490095309513 51.2037423813478
"8121" 1624 124.411270523285 54.0852928967305
"8122" 1624.2 127.110697687023 54.1252143867404
"8123" 1624.4 127.294198379264 51.6985113546635
"8124" 1624.6 126.726483449741 49.2757250196312
"8125" 1624.8 126.199564076286 46.0834531706288
"8126" 1625 125.529819798828 43.0841635802736
"8127" 1625.2 124.645246278867 40.0313523892188
"8128" 1625.4 123.456962745776 36.7605920289025
"8129" 1625.6 122.126499693268 33.8824595943297
"8130" 1625.8 120.605051096219 30.6534271619949
"8131" 1626 118.83818688786 27.8808704842788
"8132" 1626.2 116.90206733912 25.266921847875
"8133" 1626.4 114.296372052654 21.4453663178567
"8134" 1626.6 113.894373350102 21.9297890774263
"8135" 1626.8 113.378105065687 22.9151170575288
"8136" 1627 113.858041249954 23.9140539992008
"8137" 1627.2 115.086100338166 25.9520436590754
"8138" 1627.4 118.384303542971 28.5010279258096
"8139" 1627.6 120.382944584388 32.0577452025814
"8140" 1627.8 122.307519773638 36.185850057306
"8141" 1628 124.477088262165 40.4188361500096
"8142" 1628.2 124.464917297884 44.9423778745409
"8143" 1628.4 124.863868695482 49.9598472232017
"8144" 1628.6 125.835495991366 54.8302827823175
"8145" 1628.8 128.379194869277 58.748785650289
"8146" 1629 127.539277780556 61.7463807342338
"8147" 1629.2 125.819302203101 66.5912777404096
"8148" 1629.4 124.961280971615 71.19126723189
"8149" 1629.6 123.29281655589 74.4847504780627
"8150" 1629.8 120.535931318276 78.6048640018923
"8151" 1630 118.274615832224 83.0559595104637
"8152" 1630.2 117.863828852253 88.1422935480892
"8153" 1630.4 119.174929382681 91.5641490912496
"8154" 1630.6 120.39607031586 91.9825306695577
"8155" 1630.8 120.209417964933 91.4578351157299
"8156" 1631 119.800747554482 93.7363715500017
"8157" 1631.2 117.270582624231 95.6760498136319
"8158" 1631.4 113.485102553874 99.0074507564629
"8159" 1631.6 109.820272142938 103.722996501393
"8160" 1631.8 106.395092328321 108.31658888701
"8161" 1632 102.392805197633 113.288177083153
"8162" 1632.2 100.142462278234 114.53514023711
"8163" 1632.4 95.0549992086714 113.500751461018
"8164" 1632.6 89.6233056469007 111.414148772052
"8165" 1632.8 85.2292058735 108.390773812152
"8166" 1633 80.2449062154643 105.710843391367
"8167" 1633.2 74.7923142174643 103.207102167795
"8168" 1633.4 68.9719588831737 101.003683439476
"8169" 1633.6 63.2732715312924 98.384327245027
"8170" 1633.8 58.2979380968791 98.2427753742212
"8171" 1634 52.1343608383519 99.592283368723
"8172" 1634.2 47.4383817653818 102.493551907208
"8173" 1634.4 42.7852929607342 106.843996557539
"8174" 1634.6 38.0105010200714 111.317081322691
"8175" 1634.8 32.0535941944176 113.28234231376
"8176" 1635 28.9528069867637 110.610971692029
"8177" 1635.2 24.6706795663865 105.757907628979
"8178" 1635.4 22.4661511388683 100.220869145931
"8179" 1635.6 20.9164396440286 94.1018299180739
"8180" 1635.8 19.7936508019914 87.9978942773196
"8181" 1636 17.8043820342857 83.0334390867596
"8182" 1636.2 15.0096228197948 78.7133509991851
"8183" 1636.4 11.3565074903292 74.5186157457493
"8184" 1636.6 10.0109628127978 69.6342750415491
"8185" 1636.8 11.7586379215773 65.7562064029008
"8186" 1637 14.8487871757533 63.6631650246005
"8187" 1637.2 17.8666443821735 62.0285074248821
"8188" 1637.4 20.8878945750062 59.6764766771074
"8189" 1637.6 23.9681359628756 59.2770551975844
"8190" 1637.8 26.663060739566 59.2942630410453
"8191" 1638 26.8527254175388 59.6341428883031
"8192" 1638.2 27.257238280348 60.6153860696532
"8193" 1638.4 29.6865160371303 60.9328771228773
"8194" 1638.6 33.3959783249229 61.6151127164923
"8195" 1638.8 37.8612038582214 61.0179497767396
"8196" 1639 41.7638175297744 60.9210062386705
"8197" 1639.2 46.6547944436752 61.0626286976936
"8198" 1639.4 51.5198696902695 60.4814054693834
"8199" 1639.6 56.3105896051297 61.1789562727693
"8200" 1639.8 61.2878759067714 62.4859008432142
"8201" 1640 66.6317100050809 63.9873343785615
"8202" 1640.2 72.1096018619857 64.401895137131
"8203" 1640.4 77.1808348125574 66.0593042287222
"8204" 1640.6 78.3596818052715 68.1779078269025
"8205" 1640.8 82.3185385164244 70.432911360289
"8206" 1641 86.2624216183051 69.7101385237783
"8207" 1641.2 90.8561324455857 66.9130548532168
"8208" 1641.4 94.9940720845071 63.4082211175319
"8209" 1641.6 98.0577431493067 59.5391823894949
"8210" 1641.8 100.608622260665 55.4452773580764
"8211" 1642 102.637996794461 51.4875979059496
"8212" 1642.2 105.367107780844 47.5208950696111
"8213" 1642.4 108.824873702372 45.985811579313
"8214" 1642.6 112.727144813285 48.1827297144295
"8215" 1642.8 115.461003353198 51.5556229614586
"8216" 1643 117.253325549489 56.1271789431382
"8217" 1643.2 120.070712353781 61.0491074452996
"8218" 1643.4 122.086567689513 64.6863070486714
"8219" 1643.6 121.19874294645 67.8468087925807
"8220" 1643.8 118.325501080248 72.3649922783479
"8221" 1644 114.880222674101 76.9394412879576
"8222" 1644.2 111.016363280893 81.8367481037002
"8223" 1644.4 107.382380011523 85.7387957923725
"8224" 1644.6 103.705628311116 88.1126058435911
"8225" 1644.8 100.200764165669 88.0791448642352
"8226" 1645 94.6416290036283 87.066822886146
"8227" 1645.2 89.2111660315942 87.504977600271
"8228" 1645.4 84.2622194600082 90.2723383487216
"8229" 1645.6 79.6660319714589 94.7013368443846
"8230" 1645.8 76.3039919485542 99.7806859377596
"8231" 1646 75.1446926118929 105.288916629617
"8232" 1646.2 75.5606845796314 111.75561655432
"8233" 1646.4 75.9339774164176 117.64141998249
"8234" 1646.6 76.5949759221749 118.511100485898
"8235" 1646.8 75.3601229204251 122.262337032882
"8236" 1647 72.7292616407807 122.228095409039
"8237" 1647.2 67.4561206045089 122.46087217706
"8238" 1647.4 61.619629998216 121.875727407567
"8239" 1647.6 55.8628318474373 120.799446496833
"8240" 1647.8 49.579408268209 118.54669006421
"8241" 1648 43.8889144883914 114.21707237056
"8242" 1648.2 39.4829309267044 109.001449560658
"8243" 1648.4 36.0023432679449 103.23333686838
"8244" 1648.6 32.9174205823791 97.8782705977981
"8245" 1648.8 29.9874013658714 94.3229009949996
"8246" 1649 27.4691250726645 90.1963817862363
"8247" 1649.2 25.3406215518505 86.673029149655
"8248" 1649.4 25.8117732540353 82.8160236284343
"8249" 1649.6 27.9627567402575 79.3591287536666
"8250" 1649.8 31.4665792248527 75.2561929110408
"8251" 1650 34.3360549946669 70.9715120585461
"8252" 1650.2 36.4293859970925 67.6172259716122
"8253" 1650.4 39.1896206936694 65.2435881202854
"8254" 1650.6 42.4206857243361 63.6362630714655
"8255" 1650.8 46.0099269555126 60.539587924142
"8256" 1651 49.4006144164538 56.0453997017008
"8257" 1651.2 54.0137586698791 51.7771545084808
"8258" 1651.4 58.6711938706178 48.5525535579246
"8259" 1651.6 63.7014383760417 44.7907429235121
"8260" 1651.8 68.7076631579582 42.4488611357879
"8261" 1652 74.2144136506014 40.1812589272396
"8262" 1652.2 80.2590013512414 39.5230531789096
"8263" 1652.4 85.9016850867541 39.9582119633654
"8264" 1652.6 91.4232798708239 41.8832080108586
"8265" 1652.8 95.6664684541614 42.4713475663996
"8266" 1653 100.555526081379 40.1192431830865
"8267" 1653.2 105.707027147621 36.9135984370096
"8268" 1653.4 108.696310506858 35.0844088537693
"8269" 1653.6 108.141220003871 33.8796204609796
"8270" 1653.8 108.297008346671 36.1561801124754
"8271" 1654 109.286430055731 40.3380416637171
"8272" 1654.2 108.457768657859 45.0241218686851
"8273" 1654.4 107.497647772207 50.5271173973421
"8274" 1654.6 108.319263824214 56.2983333718146
"8275" 1654.8 108.951319386431 62.6108855818696
"8276" 1655 110.414605562979 69.3029183927287
"8277" 1655.2 110.98104261438 75.9083321673873
"8278" 1655.4 110.1553407215 82.1104074220014
"8279" 1655.6 108.402394578566 86.0316010173126
"8280" 1655.8 105.558363271718 90.0977438181986
"8281" 1656 102.519093632824 95.1223090207008
"8282" 1656.2 103.952682787325 98.2638859334938
"8283" 1656.4 107.91588329375 101.741949896224
"8284" 1656.6 111.743624672948 102.243319535285
"8285" 1656.8 113.47878223713 100.209405795853
"8286" 1657 116.910463826219 98.0574482160859
"8287" 1657.2 118.179931722133 95.9314825538008
"8288" 1657.4 120.36067722516 93.3009600129655
"8289" 1657.6 122.616803183177 90.1887177801058
"8290" 1657.8 123.809076194043 86.7204298663596
"8291" 1658 125.934474299386 82.7144439086453
"8292" 1658.2 126.799037781155 79.2036423262596
"8293" 1658.4 127.866644940828 75.4175245403764
"8294" 1658.6 128.601422358271 71.8834448377882
"8295" 1658.8 129.215338279658 68.4794624144423
"8296" 1659 129.074133065101 63.8386351834361
"8297" 1659.2 129.2134479907 59.5279455552453
"8298" 1659.4 129.160962156161 55.3511488073896
"8299" 1659.6 128.253495059351 50.8800233690296
"8300" 1659.8 127.394062701571 46.3964501366126
"8301" 1660 126.02448779024 42.5001915467002
"8302" 1660.2 123.674997851395 38.5841229462008
"8303" 1660.4 122.379454597145 34.1268319628438
"8304" 1660.6 120.591570012133 31.9001547012392
"8305" 1660.8 117.540964172418 28.3751247230269
"8306" 1661 116.012240561529 25.221126922931
"8307" 1661.2 115.580113372571 25.6111541668696
"8308" 1661.4 114.916337772201 26.6020434085338
"8309" 1661.6 112.731840237038 28.8085387068585
"8310" 1661.8 108.726189957719 31.5736475202008
"8311" 1662 105.113084090696 33.1040866169784
"8312" 1662.2 102.74965849068 33.2507655576462
"8313" 1662.4 99.0151720291033 32.9049489248022
"8314" 1662.6 94.0916549664592 34.0342960299025
"8315" 1662.8 90.1651528571122 35.965753545229
"8316" 1663 86.2017920612185 39.2828794837596
"8317" 1663.2 82.0657487084796 42.0621647150045
"8318" 1663.4 78.0578740256556 43.194298024522
"8319" 1663.6 73.0943505425563 42.4930635172142
"8320" 1663.8 68.1932676864488 44.1537146985049
"8321" 1664 62.8597500354598 45.766497892847
"8322" 1664.2 57.4714396352171 48.9162961829538
"8323" 1664.4 52.0963636815714 52.6547122407596
"8324" 1664.6 47.6321458395431 56.903373885203
"8325" 1664.8 44.9960103654945 61.8584578454423
"8326" 1665 43.4306371133214 68.4451590197296
"8327" 1665.2 44.5463088391027 74.3149716732909
"8328" 1665.4 47.4064854451964 79.7553927070096
"8329" 1665.6 49.9498481628783 84.3051204456005
"8330" 1665.8 53.9744787031048 86.651190602893
"8331" 1666 59.2801750384341 86.9124546918256
"8332" 1666.2 65.9460412048907 85.6220907668199
"8333" 1666.4 71.0727584376361 82.4393051127478
"8334" 1666.6 76.0444939331048 78.1866906440929
"8335" 1666.8 79.0477469859714 73.9522769377096
"8336" 1667 80.7571769949625 68.513759876621
"8337" 1667.2 82.2954801808967 62.8086838394392
"8338" 1667.4 83.0245914891804 56.9491747266903
"8339" 1667.6 81.9208435387637 50.8371815747596
"8340" 1667.8 80.6445774996714 44.8626986283796
"8341" 1668 79.1719367498073 38.8591155953256
"8342" 1668.2 77.2210152285277 32.5509576480412
"8343" 1668.4 77.2592357171597 26.227969090789
"8344" 1668.6 79.4111340149338 20.8729374756587
"8345" 1668.8 84.0666781643503 18.3987530811635
"8346" 1669 87.4418274665866 19.1090759009717
"8347" 1669.2 89.5677875789381 21.3672200617596
"8348" 1669.4 92.6847908503571 24.5121309954943
"8349" 1669.6 97.9234319946591 26.3486995454503
"8350" 1669.8 102.878594403469 27.7034075074433
"8351" 1670 108.116621844482 28.448756837107
"8352" 1670.2 109.802962327071 26.5916372142445
"8353" 1670.4 109.062204030424 25.617034413142
"8354" 1670.6 107.459445245948 24.5659669628936
"8355" 1670.8 104.468271370816 23.4351248501168
"8356" 1671 99.6098412110412 20.9030022726081
"8357" 1671.2 95.3416818807312 17.1218538816771
"8358" 1671.4 92.8739624094714 12.5460467918122
"8359" 1671.6 92.377203354128 7.05110418920301
"8360" 1671.8 92.5141655225286 8.17714037135961
"8361" 1672 92.8376622130909 6.66816137459456
"8362" 1672.2 92.0498857550341 5.99343430148858
"8363" 1672.4 89.7719415837185 5.88384432514197
"8364" 1672.6 85.4857002521814 4.98477758014961
"8365" 1672.8 81.7853267200808 2.95410565106802
"8366" 1673 78.3975691063265 3.639672414229
"8367" 1673.2 73.5649511255918 4.74052371411675
"8368" 1673.4 69.7409995690611 6.03598752933693
"8369" 1673.6 68.8228939976246 7.02171016225961
"8370" 1673.8 68.3249993387767 8.6595376082754
"8371" 1674 66.7456876172879 11.9623688172957
"8372" 1674.2 63.4922809573914 15.5978584333996
"8373" 1674.4 60.3064093471314 18.8849924664796
"8374" 1674.6 56.9018046091018 21.3711541108202
"8375" 1674.8 51.9628933317006 22.5589717103326
"8376" 1675 46.9338877301122 24.162402062678
"8377" 1675.2 42.8114540761005 27.8054632253713
"8378" 1675.4 39.0370444816488 32.343338612471
"8379" 1675.6 35.9021654475114 37.3264375454296
"8380" 1675.8 33.7384925573527 43.4615772203221
"8381" 1676 31.8920394923618 49.1117837996628
"8382" 1676.2 31.5687094903432 55.1001941073574
"8383" 1676.4 31.9589500525942 61.118327038521
"8384" 1676.6 32.8585531923872 67.4286400829596
"8385" 1676.8 35.0798018762629 73.1323164845149
"8386" 1677 39.4229819947914 76.8460454052196
"8387" 1677.2 45.4155888325368 78.7942480425814
"8388" 1677.4 51.068244376265 78.7408839424048
"8389" 1677.6 57.0932346252467 76.8875621955431
"8390" 1677.8 62.8854554028888 75.1304262801346
"8391" 1678 70.1197893115763 73.9558691446431
"8392" 1678.2 76.7703673958293 72.8402351486438
"8393" 1678.4 82.8346020878791 70.8537366773077
"8394" 1678.6 88.3871068860132 67.3386458460994
"8395" 1678.8 91.7070623466539 62.8880905190217
"8396" 1679 94.5346340224116 57.5786410479864
"8397" 1679.2 97.2014980262129 52.4612015633822
"8398" 1679.4 100.530371577553 47.5670960773068
"8399" 1679.6 104.91166656416 45.1363973639655
"8400" 1679.8 109.687419306161 45.6455350509496
"8401" 1680 112.572948967081 49.4028802456154
"8402" 1680.2 114.537025582289 53.9645168720566
"8403" 1680.4 114.98410493989 59.2127720247899
"8404" 1680.6 114.861090251956 64.9330306684904
"8405" 1680.8 114.565866349134 70.6352834722596
"8406" 1681 113.123934258265 76.8186568094693
"8407" 1681.2 112.329838540185 82.9946258398421
"8408" 1681.4 111.709473226319 84.6511289010405
"8409" 1681.6 108.361920156171 86.1535333967263
"8410" 1681.8 103.165729805696 88.4698031323846
"8411" 1682 97.0625444442987 90.4614154693164
"8412" 1682.2 90.505063196895 92.1760765377478
"8413" 1682.4 84.5945365865947 93.6246310740154
"8414" 1682.6 78.193315241664 95.9292519074263
"8415" 1682.8 71.7838750888122 97.9102641677226
"8416" 1683 65.547533094627 99.8624267349077
"8417" 1683.2 58.8085734512613 100.078129925595
"8418" 1683.4 52.5368366746071 100.939825393117
"8419" 1683.6 46.1213107778397 103.676977722625
"8420" 1683.8 39.9207628425 107.092537622152
"8421" 1684 33.6380415321514 109.12798650576
"8422" 1684.2 26.2198036825341 107.915007617789
"8423" 1684.4 21.3723060090314 103.57153561256
"8424" 1684.6 18.2756881368339 97.6759205147221
"8425" 1684.8 16.3143778127914 91.2227129732796
"8426" 1685 15.9473186121241 84.7877661487728
"8427" 1685.2 15.7312406629773 79.3235382567478
"8428" 1685.4 14.7381420459237 73.435342891146
"8429" 1685.6 16.3165266175197 70.7091486347941
"8430" 1685.8 19.4700654316339 67.9576713303846
"8431" 1686 22.0407692498956 63.7282389515069
"8432" 1686.2 24.664068536354 58.7239664290096
"8433" 1686.4 27.6847403341346 54.6088993478122
"8434" 1686.6 30.6775163931872 50.1443334186228
"8435" 1686.8 32.9838471877793 45.3320766522203
"8436" 1687 34.9553185196048 40.0315290199929
"8437" 1687.2 35.1971803973462 34.4237668869025
"8438" 1687.4 35.4356659099048 29.1652921096929
"8439" 1687.6 37.5845172702277 24.2557955845096
"8440" 1687.8 41.0221236542363 20.0689838717596
"8441" 1688 46.4450620626531 18.0183005838821
"8442" 1688.2 50.8021844796652 15.1397433378534
"8443" 1688.4 55.7076454397942 11.9595065225418
"8444" 1688.6 60.3305975371977 10.7462814631491
"8445" 1688.8 64.9820484184863 12.6690375887596
"8446" 1689 68.8333612994925 16.6170421707701
"8447" 1689.2 72.8356868168214 20.8357546214784
"8448" 1689.4 77.4703900151215 25.8292578467896
"8449" 1689.6 81.5325710536314 30.5846970107596
"8450" 1689.8 85.5129632121714 35.5699239803596
"8451" 1690 90.8720822044914 39.4373695903696
"8452" 1690.2 96.4807680126303 43.6663357958773
"8453" 1690.4 101.609793731981 46.0272164908096
"8454" 1690.6 107.533498496817 45.8842880347973
"8455" 1690.8 113.347540530678 44.7433395798808
"8456" 1691 117.245763008576 47.2374121003518
"8457" 1691.2 118.448947674906 51.2587737395534
"8458" 1691.4 118.288341135937 56.8318206417802
"8459" 1691.6 117.191859791433 62.5834568896
"8460" 1691.8 115.432586532799 68.5167980531233
"8461" 1692 112.410889732277 74.7323641542302
"8462" 1692.2 110.192433184071 80.7250128614158
"8463" 1692.4 107.833970772238 84.9375188320929
"8464" 1692.6 103.39930291797 88.4058030056023
"8465" 1692.8 97.9218628503128 91.4227308800699
"8466" 1693 91.7891435833885 94.0589474125645
"8467" 1693.2 85.5978960135172 96.4615808833259
"8468" 1693.4 78.9167431522533 96.8554394576947
"8469" 1693.6 73.0972892298064 96.4381187835066
"8470" 1693.8 66.9333487101429 95.014304497331
"8471" 1694 61.9087382729303 92.0019601546184
"8472" 1694.2 56.9503245475159 89.3851798533892
"8473" 1694.4 51.6482375750233 89.5496462765668
"8474" 1694.6 47.6406316151786 92.3575568656525
"8475" 1694.8 45.2613905553307 97.1986384043151
"8476" 1695 43.088047007627 102.531023347686
"8477" 1695.2 40.8211823714214 108.08939755376
"8478" 1695.4 40.8936672253631 112.595358996551
"8479" 1695.6 42.4920123479515 114.42479016096
"8480" 1695.8 40.6217634326157 114.666032025127
"8481" 1696 35.9044734229603 114.811376048648
"8482" 1696.2 31.2793928754639 112.620077523165
"8483" 1696.4 27.1510295659729 108.281390229746
"8484" 1696.6 25.5088922091808 102.411642716556
"8485" 1696.8 25.4565570627714 95.9935455092167
"8486" 1697 24.1264874100303 90.0030111807459
"8487" 1697.2 22.6781857469366 85.5394725411641
"8488" 1697.4 18.711007417522 81.5925395791772
"8489" 1697.6 13.64273377612 77.7900773873421
"8490" 1697.8 8.41192919292189 74.0816759000119
"8491" 1698 5.55459627007144 70.360444108632
"8492" 1698.2 7.56014734979558 66.9845537724493
"8493" 1698.4 10.0291836716048 62.1880933293263
"8494" 1698.6 14.1726748079438 59.5422695594085
"8495" 1698.8 17.1144227703906 56.6999609647064
"8496" 1699 18.8442074017048 53.3600872373263
"8497" 1699.2 18.8716841274931 49.0024453688921
"8498" 1699.4 18.0007301785497 44.60988124164
"8499" 1699.6 17.8359106274714 40.5854431277263
"8500" 1699.8 18.5440913359506 35.7719352380563
"8501" 1700 20.9563983423442 30.7750066340664
"8502" 1700.2 24.8145583275231 26.2837661490499
"8503" 1700.4 29.4394090372504 22.2869179100438
"8504" 1700.6 34.0194717004908 19.3067935924693
"8505" 1700.8 39.1526726468055 18.0553366749298
"8506" 1701 44.6410715399451 17.9043458454859
"8507" 1701.2 50.7543825764736 16.5214123699553
"8508" 1701.4 56.2603872058799 14.5418123479511
"8509" 1701.6 61.3760193112504 12.8371250112543
"8510" 1701.8 66.2614187506614 9.37411413853961
"8511" 1702 69.480245587283 5.38143866835577
"8512" 1702.2 69.4580669817219 5.34849798534213
"8513" 1702.4 72.3051321289694 7.339645555729
"8514" 1702.6 75.9960805418527 10.1050211135096
"8515" 1702.8 78.6320464590102 14.7157466842188
"8516" 1703 81.4546768822314 18.9589919293096
"8517" 1703.2 83.523514602223 22.901499195396
"8518" 1703.4 86.6111016937562 25.690911024977
"8519" 1703.6 91.3114516049526 29.0113889943636
"8520" 1703.8 96.1533070254114 31.5856371132496
"8521" 1704 101.10204672525 32.060586574128
"8522" 1704.2 106.312997981013 30.4701467587008
"8523" 1704.4 111.188630750276 30.2071487310147
"8524" 1704.6 113.25571815154 33.120400888249
"8525" 1704.8 114.051735312526 38.3780481998202
"8526" 1705 115.039181626738 44.3066601341536
"8527" 1705.2 114.132646940113 50.03013371644
"8528" 1705.4 113.27888502933 55.8165455422112
"8529" 1705.6 113.969489099353 61.4259204994471
"8530" 1705.8 115.807646346924 67.1211630905912
"8531" 1706 118.158882531799 71.8686078527596
"8532" 1706.2 121.698051417946 73.3088386260409
"8533" 1706.4 122.168977142693 74.197870453847
"8534" 1706.6 122.681465331871 78.7752243835596
"8535" 1706.8 119.981134056671 83.1165262029196
"8536" 1707 115.626478950786 85.8524662421882
"8537" 1707.2 111.127163240871 88.9317588433263
"8538" 1707.4 105.458620735169 91.7553697827474
"8539" 1707.6 99.5957712002832 93.1428806651243
"8540" 1707.8 93.5611002786071 95.4918699529382
"8541" 1708 87.169359856942 98.1326896448067
"8542" 1708.2 80.8198393853214 100.971817642085
"8543" 1708.4 74.1200133333572 103.921132072295
"8544" 1708.6 68.6672031444009 107.23256166836
"8545" 1708.8 62.6097306105895 110.806308712832
"8546" 1709 56.3344215597162 110.595335041562
"8547" 1709.2 51.3995393169389 107.193145340663
"8548" 1709.4 47.6502957658184 101.886018361543
"8549" 1709.6 46.5487787916202 95.849563425845
"8550" 1709.8 48.6594098201234 90.4266412856557
"8551" 1710 50.6245261405831 84.8932379077829
"8552" 1710.2 53.7329699423693 80.8720139406426
"8553" 1710.4 56.9800227610126 76.1986073805831
"8554" 1710.6 60.5947690321297 71.8799516641285
"8555" 1710.8 64.7881979681782 68.9834984945945
"8556" 1711 69.4465413785042 65.3374811738366
"8557" 1711.2 74.171277916062 62.0950938940804
"8558" 1711.4 76.645533617521 60.2666640667137
"8559" 1711.6 77.1694686642884 58.4686058199389
"8560" 1711.8 79.4154973528695 54.6083080459038
"8561" 1712 83.8345642737035 52.1047989866936
"8562" 1712.2 89.013152228877 51.5512114792596
"8563" 1712.4 94.260328863908 52.6160148158654
"8564" 1712.6 98.6728364169625 54.1264750502151
"8565" 1712.8 101.883721568071 51.8223137424655
"8566" 1713 104.439777161024 47.1959964871464
"8567" 1713.2 105.483376458526 41.5292214973657
"8568" 1713.4 105.805197894566 35.8285005080998
"8569" 1713.6 107.158269745729 30.7627408311025
"8570" 1713.8 105.644591355597 28.9706012941204
"8571" 1714 102.449381622286 25.7083629134229
"8572" 1714.2 99.1141510294048 20.4466525815778
"8573" 1714.4 96.9439328651215 15.1110198621496
"8574" 1714.6 97.7206276318695 10.3771513917981
"8575" 1714.8 99.3777684086586 11.0789960166037
"8576" 1715 103.370792112981 12.7870590605778
"8577" 1715.2 106.226911730981 15.631376531396
"8578" 1715.4 110.624295426867 18.7416036040249
"8579" 1715.6 113.601601419011 22.3941248880496
"8580" 1715.8 117.282602316784 26.4856126445121
"8581" 1716 120.314618477978 31.0877635343846
"8582" 1716.2 122.907511162601 36.1136558434655
[truncated: 19,828 more chars]
