# Supplementary material for: Adaptive switch to sexually dimorphic movements by partner-seeking termites
Source: Sci Adv. 2019 Jun 19;5(6):eaau6108. doi: 10.1126/sciadv.aau6108 (PMC6584256; doi:10.1126/sciadv.aau6108)
Supplement: Data file S1 [file aau6108_Data_file_S1.zip › Dataset/CfExperimetns/170702_172_F_02_set1_before-position_5FPS.txt]

"time" "x" "y"
"1" 0 71.425864814975 75.4822771945913
"2" 0.2 72.912544581179 80.066870902567
"3" 0.4 76.42887330774 84.628949997169
"4" 0.6 80.9749622457047 87.288958827537
"5" 0.8 86.2291290912963 89.4824996910933
"6" 1 91.4856965819967 90.4626644924701
"7" 1.2 96.0710132695637 89.9447084042948
"8" 1.4 99.7729939928008 87.3308369825731
"9" 1.6 104.537949094205 83.557828017477
"10" 1.8 109.865214934291 80.1507925991348
"11" 2 113.771695682063 75.889647080945
"12" 2.2 116.942701152049 71.0788659720156
"13" 2.4 120.476008836724 65.0087345971507
"14" 2.6 120.289079564338 58.6671743218624
"15" 2.8 119.016271005444 51.2303506701971
"16" 3 118.909717657774 42.7832421773387
"17" 3.2 118.078230869061 34.5155543046944
"18" 3.4 115.142714218346 30.6054755621508
"19" 3.6 110.698148143975 24.8323872757091
"20" 3.8 106.311199379886 18.6687201070697
"21" 4 100.049194974949 13.1380123326301
"22" 4.2 94.0240971433709 9.21718182345546
"23" 4.4 87.3558858507111 6.85029086071518
"24" 4.6 79.9460818426038 4.49710673318436
"25" 4.8 72.8305894246526 2.71348202584973
"26" 5 65.6203277112126 1.84870490558436
"27" 5.2 58.9361046842647 2.06551179662338
"28" 5.4 53.472694051348 4.42369680756141
"29" 5.6 46.5537384288323 5.71091943228589
"30" 5.8 39.4809439396098 8.32105418788024
"31" 6 32.6595723707736 10.3694382471795
"32" 6.2 28.2294023797384 12.6904624881828
"33" 6.4 27.6093081068519 13.4278117486789
"34" 6.6 27.4051932196397 17.8761145246458
"35" 6.8 28.1803900215532 22.7370104129727
"36" 7 27.5053166239156 28.9827465274141
"37" 7.2 27.1589919993219 35.9676421513955
"38" 7.4 25.1459016278758 43.0317986135059
"39" 7.6 20.2274223573374 48.7097460551942
"40" 7.8 14.2832709292147 53.021365474392
"41" 8 15.3524611628361 55.348453844967
"42" 8.2 18.7512831215657 57.8161109447553
"43" 8.4 23.155000636293 61.1986000573764
"44" 8.6 27.8487076244574 66.1600219102018
"45" 8.8 32.6051802985949 72.3021937352443
"46" 9 36.4617816122361 79.1173038607384
"47" 9.2 40.0954519768897 85.6306243743357
"48" 9.4 43.1770446743588 91.7021218383552
"49" 9.6 48.497474319046 93.1279383715857
"50" 9.8 54.9399714119209 95.8380064182107
"51" 10 58.301739273242 96.7677943258784
"52" 10.2 62.197217548493 96.3715885479322
"53" 10.4 68.4177055477819 96.414798208229
"54" 10.6 75.1192902940923 96.8042690652291
"55" 10.8 82.1003475601218 96.3764266952241
"56" 11 88.8332277823615 96.5343687939154
"57" 11.2 94.4963632248581 94.1209196442461
"58" 11.4 102.33285925966 93.89408496929
"59" 11.6 106.305828849591 97.6799618084486
"60" 11.8 106.908025834103 101.484417750625
"61" 12 103.797203678711 102.228544735861
"62" 12.2 100.776191712208 101.605199402026
"63" 12.4 96.6230546041886 99.8175589566061
"64" 12.6 92.5353424425033 98.4805809356397
"65" 12.8 86.6923944264647 95.7841837095003
"66" 13 80.0957904412768 94.307739836873
"67" 13.2 74.1579240120147 94.308521906867
"68" 13.4 67.7772390073995 95.5681027496366
"69" 13.6 61.1654895898509 94.5166873649187
"70" 13.8 53.9094964361085 91.2820087889295
"71" 14 47.4183154861084 87.298046480867
"72" 14.2 42.088993510957 82.7080325667997
"73" 14.4 35.2696098152107 79.1735440539886
"74" 14.6 28.6781702489865 74.5815407745583
"75" 14.8 23.174867616893 68.3409259029068
"76" 15 16.7400120982384 64.5242505794459
"77" 15.2 15.0232655575147 60.2767026706725
"78" 15.4 13.8262917903347 52.407948874617
"79" 15.6 12.6966408427219 43.4195178819955
"80" 15.8 13.0340021916239 35.1852072637359
"81" 16 16.9925495078863 26.8826955686643
"82" 16.2 20.1756404365772 20.5269772944741
"83" 16.4 26.6240585391026 18.2546880248535
"84" 16.6 34.7117191281566 15.4090946462318
"85" 16.8 42.3806156558244 12.5881268734954
"86" 17 50.8735680439156 11.4234896821028
"87" 17.2 59.2681314620612 10.0168034059687
"88" 17.4 67.4963495620772 8.79764514571518
"89" 17.6 76.3391846450406 6.96072887158249
"90" 17.8 82.4425170198977 5.31324003999083
"91" 18 84.985336311727 10.0125763888198
"92" 18.2 89.5959175310354 16.2934597056881
"93" 18.4 94.5077762902647 23.3302401533098
"94" 18.6 98.3988786486258 30.4497262054225
"95" 18.8 101.174886443582 37.9074392804698
"96" 19 105.149531777808 45.0316355319689
"97" 19.2 107.670176605293 52.4685740551877
"98" 19.4 109.802402107048 60.0824545680697
"99" 19.6 111.261089665517 67.2597102229744
"100" 19.8 113.969516993083 72.6728256931579
"101" 20 116.759544586865 78.2280963716397
"102" 20.2 114.669250482182 80.4086951530061
"103" 20.4 108.669573521368 82.200632308433
"104" 20.6 102.537170422962 83.0000978821549
"105" 20.8 94.9692285597796 84.4014373183274
"106" 21 88.0246256672132 85.2871187741917
"107" 21.2 81.4618836830945 87.0356370382074
"108" 21.4 78.6900113072115 89.6583503624734
"109" 21.6 78.2843005917819 89.8654204635049
"110" 21.8 77.834096156698 90.4051584289336
"111" 22 78.1062043766021 90.5960356454634
"112" 22.2 79.3034332189186 91.7420088235593
"113" 22.4 79.0874031922794 91.8647831962787
"114" 22.6 77.288443551992 90.4920025619465
"115" 22.8 72.5926642420261 89.6112673285034
"116" 23 66.6489942172752 87.7770273067565
"117" 23.2 59.4597266142314 85.882969033767
"118" 23.4 51.3984666841435 83.2558110710943
"119" 23.6 43.8079788173968 80.4810817322443
"120" 23.8 36.0295844375006 77.8135737871311
"121" 24 27.4149299910647 75.6186416297397
"122" 24.2 20.0469759570326 72.8482140303848
"123" 24.4 17.2486879994269 66.9174926710967
"124" 24.6 15.6840677782247 58.744639718007
"125" 24.8 14.1819086420724 50.7489528202804
"126" 25 13.7486623078666 41.8288994554738
"127" 25.2 14.4213003807364 33.1860923803198
"128" 25.4 17.9816518942553 27.4101660859424
"129" 25.6 24.6001178882011 24.2580575239033
"130" 25.8 31.564564940192 20.2819141383488
"131" 26 39.1604059776541 16.2448904732165
"132" 26.2 47.1788056617374 12.6022569671397
"133" 26.4 55.0680266002135 8.81633998462338
"134" 26.6 65.0311571557775 6.07339993190543
"135" 26.8 74.2237130081296 6.54249234317778
"136" 27 83.4727686752647 7.37055650761021
"137" 27.2 93.2798116004574 9.67960139094496
"138" 27.4 99.3934321172188 13.1884122310734
"139" 27.6 101.527339369595 21.297016817457
"140" 27.8 102.798288333508 30.7186080414511
"141" 28 102.434435541779 40.0366852954813
"142" 28.2 101.709168803029 48.1676803775729
"143" 28.4 100.994320682443 55.9270962610813
"144" 28.6 101.292969553882 61.3447777060729
"145" 28.8 103.998810150729 65.2917839209116
"146" 29 106.009447184373 69.7736122890967
"147" 29.2 103.849935328799 74.1826475059511
"148" 29.4 99.6358092407647 79.1611602429552
"149" 29.6 93.9871835780747 83.888878245927
"150" 29.8 86.475110685191 87.5556438722512
"151" 30 78.721807696804 89.0171154133557
"152" 30.2 70.3277705932208 90.2219311747186
"153" 30.4 62.3580859459495 92.5742476921822
"154" 30.6 58.103627457275 95.3892700753463
"155" 30.8 53.4906458521438 93.4917744137076
"156" 31 48.6278416580998 89.4588736239134
"157" 31.2 44.4557779496493 81.8729171715016
"158" 31.4 42.2687492911109 73.4431200647035
"159" 31.6 41.4748279287647 64.360809475947
"160" 31.8 40.0971202710591 56.1506910120959
"161" 32 39.3618575316759 47.0909436936567
"162" 32.2 38.5537965012647 38.1609977317431
"163" 32.4 38.5649242400362 29.0795718518813
"164" 32.6 40.5229902735731 20.6069254176567
"165" 32.8 44.7616232915343 13.5057369907496
"166" 33 51.010090519056 6.89150582795828
"167" 33.2 57.1185740182647 4.3475867619196
"168" 33.4 65.171054807291 4.56965347863013
"169" 33.6 73.8927653939628 6.30892899395187
"170" 33.8 81.3816810978004 10.9119155122866
"171" 34 87.9947558529563 17.1781259102361
"172" 34.2 92.6973918785216 24.8796841953303
"173" 34.4 93.5456255438441 31.3373935151894
"174" 34.6 94.1058223929763 39.6003495386554
"175" 34.8 94.4284396342091 48.3221110877559
"176" 35 95.4893399142927 57.5848173453483
"177" 35.2 96.1529956074102 65.747325726867
"178" 35.4 99.9101534922364 70.9904852828953
"179" 35.6 104.91608988991 76.964086408467
"180" 35.8 110.104641628459 83.0823850750059
"181" 36 113.003823656029 83.3804278604552
"182" 36.2 112.553259331265 83.1905714241725
"183" 36.4 110.129001956061 83.0350627467649
"184" 36.6 105.001624398696 84.1405994103459
"185" 36.8 98.315024737991 85.755878543588
"186" 37 90.8350242301679 88.2005300258509
"187" 37.2 83.0443507325647 90.5609467717336
"188" 37.4 74.9977661315568 92.9468325997153
"189" 37.6 67.0120291213682 94.1093098018497
"190" 37.8 60.0123843643615 91.6345741413347
"191" 38 53.5657771577103 86.0595805709016
"192" 38.2 50.0836763273043 78.5131006981393
"193" 38.4 47.8514586267059 69.7374928402493
"194" 38.6 47.4401636696959 60.789611836156
"195" 38.8 48.1631047367011 52.6327797784306
"196" 39 48.2832880971619 45.0817108612829
"197" 39.2 50.4870432098863 37.6755996779616
"198" 39.4 54.4469405956858 30.814522982788
"199" 39.6 58.9441468553532 25.1200007101634
"200" 39.8 62.5931896659165 18.2214489177688
"201" 40 64.6752039793682 11.5672290078239
"202" 40.2 67.0550740878801 5.19459389559774
"203" 40.4 70.349094340424 3.8025029177298
"204" 40.6 76.1339892896782 5.34563868308813
"205" 40.8 83.1842717441536 8.01187738825586
"206" 41 89.2165866293999 11.9494706372048
"207" 41.2 96.0962064521471 16.9909201088964
"208" 41.4 101.715347574201 21.3122415873215
"209" 41.6 106.763357751756 26.4907497922866
"210" 41.8 111.806773522015 32.8406445220059
"211" 42 116.253232472765 40.5867871223392
"212" 42.2 120.058763136255 48.2811957519651
"213" 42.4 122.965573127698 54.3406549194201
"214" 42.6 123.387967648379 54.206005997767
"215" 42.8 122.275051107919 53.1232270831458
"216" 43 122.841781137015 50.1648852352281
"217" 43.2 122.351909303639 44.9761533392922
"218" 43.4 120.468790844008 38.9350391571098
"219" 43.6 117.492301261185 32.6509194937475
"220" 43.8 113.796570143995 28.5903080042324
"221" 44 109.121705293913 22.8195671686102
"222" 44.2 105.025916038966 16.6466983857315
"223" 44.4 100.108222965459 12.7251960002836
"224" 44.6 94.2168322869701 8.97151606401875
"225" 44.8 88.0099377187775 6.41293862775159
"226" 45 81.7486624827507 4.24186959455388
"227" 45.2 75.2206468419057 2.57481984039261
"228" 45.4 68.9360320937242 2.61269630858319
"229" 45.6 62.226851200656 1.36779306476697
"230" 45.8 58.3840815648193 1.86919588235016
"231" 46 53.7717449412922 3.77322224763302
"232" 46.2 46.5478508712139 4.16142131362121
"233" 46.4 39.918580932937 4.13729087311487
"234" 46.6 37.8568486518963 7.10804687118276
"235" 46.8 31.782240172416 8.98113010303083
"236" 47 27.8809284550542 12.4069003729985
"237" 47.2 23.2004453490015 15.2903512792091
"238" 47.4 19.0050926086858 19.789764600867
"239" 47.6 15.8039154770279 22.9362791561038
"240" 47.8 15.1479645599752 23.3018351359196
"241" 48 14.0631608842738 25.7168029155761
"242" 48.2 10.6428672978488 29.1939348072785
"243" 48.4 12.1759975499011 27.6712384888851
"244" 48.6 13.3440663690414 24.6279001497165
"245" 48.8 14.2237213996299 24.8884461244626
"246" 49 15.1711202347091 24.0595191813114
"247" 49.2 15.4509367271851 23.8137223490749
"248" 49.4 16.1368190328753 23.651730045721
"249" 49.6 15.9572069661619 24.0976034724511
"250" 49.8 16.4826523702299 24.3635071432887
"251" 50 17.5438089860354 23.9542442690642
"252" 50.2 17.6406024477111 24.414731027742
"253" 50.4 17.3259983625924 24.8447035810056
"254" 50.6 17.7600134580444 24.7934749331721
"255" 50.8 18.0293538388423 24.8360982049273
"256" 51 18.540231034416 24.9036151392073
"257" 51.2 19.1868069989345 24.2797022164707
"258" 51.4 19.2939456259019 24.2066398508271
"259" 51.6 19.7508208659256 24.0891841918365
"260" 51.8 20.3548855469011 24.5342277679579
"261" 52 20.0914486286133 25.2227043996605
"262" 52.2 19.8135816612917 26.4616459935291
"263" 52.4 20.5443755766536 26.7425406406447
"264" 52.6 20.9293630353998 27.9774244640156
"265" 52.8 20.6522996558829 30.9392530435306
"266" 53 20.2412477297504 34.0722173139955
"267" 53.2 20.5407693650147 38.6899198002836
"268" 53.4 21.0121833478687 43.4954288920303
"269" 53.6 22.6306978030236 48.6001757637688
"270" 53.8 24.762160266003 53.8575448447128
"271" 54 27.4644990092283 58.9953173241488
"272" 54.2 30.5035729838093 64.6136873395277
"273" 54.4 33.6941826549134 69.8648396970426
"274" 54.6 35.7417454511821 75.7395757415505
"275" 54.8 37.3661031947697 81.2509651384363
"276" 55 40.4583089919947 85.162447948317
"277" 55.2 44.0219673335447 87.390221250357
"278" 55.4 48.8391774130067 89.879861355496
"279" 55.6 55.0487724562534 91.2974991071056
"280" 55.8 60.7219342339973 90.7413915382972
"281" 56 66.2233469463746 88.7068467419934
"282" 56.2 72.5416199554647 85.7877650465003
"283" 56.4 78.9474882415504 82.7608434698976
"284" 56.6 83.8410183637743 78.8994569747901
"285" 56.8 88.5724764725283 75.2751991467488
"286" 57 94.3253214743728 72.952536581367
"287" 57.2 100.465103106059 71.0743406728436
"288" 57.4 105.788396157427 67.3350334997724
"289" 57.6 111.593491862229 63.9634101050723
"290" 57.8 115.084819901765 60.5509645558407
"291" 58 115.179507770668 58.0490233286422
"292" 58.2 116.465049956396 55.9080619710775
"293" 58.4 118.71363971362 57.519753872742
"294" 58.6 118.88123344595 60.281751366967
"295" 58.8 117.226909615265 63.7093519850402
"296" 59 115.380529256154 69.5230293127836
"297" 59.2 114.810006353134 76.3449369432735
"298" 59.4 113.385138831653 80.9537048669204
"299" 59.6 108.338490552047 82.4155215623373
"300" 59.8 102.395223509918 85.4394491598772
"301" 60 97.0771426399241 89.2118748862351
"302" 60.2 91.0025385772647 91.0456216160003
"303" 60.4 85.1272650290321 91.8056432987042
"304" 60.6 79.0333653559821 94.8729724242583
"305" 60.8 72.4973271913353 95.7801108116493
"306" 61 65.9109142808691 94.5146704007736
"307" 61.2 58.6983554060961 93.5194132829453
"308" 61.4 51.1980131610787 93.9522617430995
"309" 61.6 46.070136373713 92.7797368762291
"310" 61.8 40.3086033962872 90.2292887548052
"311" 62 36.7739565633615 90.2023264736573
"312" 62.2 37.8041697980067 89.6955955736896
"313" 62.4 37.916849370546 90.6044917772732
"314" 62.6 38.4114093062325 89.1218589348831
"315" 62.8 39.2917412829489 88.8880441725143
"316" 63 39.8533180736311 87.2010001122086
"317" 63.2 39.961571369796 84.6772321723045
"318" 63.4 40.4264038541132 80.3878893059124
"319" 63.6 40.6686232547747 75.164731049127
"320" 63.8 41.8901486214063 69.2336068937298
"321" 64 43.3184446490498 63.8636699465165
"322" 64.2 44.1790784075572 57.4398388619896
"323" 64.4 44.8257470003119 51.5610334733104
"324" 64.6 46.5483813248629 45.3766089384205
"325" 64.8 49.687290999644 40.5156577065652
"326" 65 54.6440229500212 36.04085944708
"327" 65.2 61.3185435302377 33.5037001376643
"328" 65.4 68.5878588720435 31.620372712836
"329" 65.6 76.0598400303647 30.8826027370579
"330" 65.8 83.6966846419803 31.336324916422
"331" 66 91.1427021305213 32.8094651523493
"332" 66.2 97.9141574860445 33.3265567269633
"333" 66.4 103.270870572765 31.6073201415059
"334" 66.6 105.654061292979 28.1007944957777
"335" 66.8 105.556946481883 27.1259792890852
"336" 67 106.911603810449 29.2259250245903
"337" 67.2 105.321320084618 30.824772215867
"338" 67.4 103.797513555501 36.147540594867
"339" 67.6 102.349824627157 41.9773228372589
"340" 67.8 101.153046956274 47.4986141234137
"341" 68 100.296162072024 55.1379897857035
"342" 68.2 101.615316104302 61.6906409593296
"343" 68.4 104.763842191265 68.1223699716567
"344" 68.6 108.265571157805 72.3700846690967
"345" 68.8 113.339155881997 77.3758127430098
"346" 69 115.873034731408 80.1373465814527
"347" 69.2 113.646162246316 81.3976954703976
"348" 69.4 109.965525079467 82.7642062480978
"349" 69.6 104.247280844086 85.6164889737143
"350" 69.8 97.9057684049604 88.4890370725626
"351" 70 91.4687233909465 91.939240860117
"352" 70.2 86.1248797491219 93.1023035567077
"353" 70.4 80.1004828612406 92.6325459097766
"354" 70.6 72.9756017675504 92.8665524244027
"355" 70.8 66.3212982832874 94.3424530800147
"356" 71 60.476678296398 96.8357550234003
"357" 71.2 56.2835721051511 94.3468788852079
"358" 71.4 51.261319037637 92.036608574367
"359" 71.6 45.2756052920765 91.1385345982258
"360" 71.8 39.9656283578897 91.1197292651795
"361" 72 35.060729752546 89.5983587300232
"362" 72.2 32.0046360709346 86.6596419854932
"363" 72.4 27.1494848050317 83.9409085274058
"364" 72.6 21.8212466637364 82.5129438447066
"365" 72.8 16.0558932208872 84.3862881690098
"366" 73 10.8722463378535 87.3119994866474
"367" 73.2 10.1796990662941 87.6264238701023
"368" 73.4 10.9391783588278 86.9205496469786
"369" 73.6 11.4169508840076 85.9905371752241
"370" 73.8 12.0315948079118 83.2200575075729
"371" 74 12.1199081375518 78.6056482285155
"372" 74.2 10.8114877641878 73.1772313065593
"373" 74.4 10.1260981936326 68.0731281087632
"374" 74.6 11.2166515861219 62.4924621362241
"375" 74.8 12.9311080051686 56.8569044334247
"376" 75 15.6929291335033 51.8246358708991
"377" 75.2 19.7973168178909 48.2702760083109
"378" 75.4 23.3419636057455 43.798395987665
"379" 75.6 25.2655135980766 39.0300105513769
"380" 75.8 28.202447210173 32.9585246327339
"381" 76 31.1819201899404 27.3598850871508
"382" 76.2 35.7127456961843 21.639751171617
"383" 76.4 40.4450108429134 15.8933016576372
"384" 76.6 44.7074360418647 10.9386160376539
"385" 76.8 50.434444203329 10.8587333433303
"386" 77 56.7852431046161 10.8021105449616
"387" 77.2 65.4877859615656 12.1497076438912
"388" 77.4 72.211497038579 15.2477925589955
"389" 77.6 77.4096547933188 20.4616895478535
"390" 77.8 82.7183219837175 26.7267549595085
"391" 78 87.6271244832647 32.626223809789
"392" 78.2 92.3503437854284 39.4863680326033
"393" 78.4 96.4082498239591 46.5226114799503
"394" 78.6 99.0127772000497 53.4935533895726
"395" 78.8 102.044964684779 60.9939266483384
"396" 79 106.270925072699 67.4254371150713
"397" 79.2 110.166410409467 75.1321441297156
"398" 79.4 109.904857503665 80.2041130140813
"399" 79.6 105.987331449113 82.9174828518821
"400" 79.8 101.123314601623 84.792450634167
"401" 80 93.7524388706284 86.7846530784579
"402" 80.2 86.3002063309275 88.5811869012158
"403" 80.4 78.9089691458032 88.0691417124
"404" 80.6 71.5047429632757 86.9520879357296
"405" 80.8 65.0629419293292 87.4299640292057
"406" 81 57.8817795360223 87.8075058342155
"407" 81.2 51.0605800418667 88.2174096603159
"408" 81.4 45.9780847128272 91.0183045628357
"409" 81.6 45.5349569165228 91.4419326421734
"410" 81.8 45.8325740731981 90.271007355967
"411" 82 45.6404727471125 87.3587249114865
"412" 82.2 43.4295307205006 82.446807284084
"413" 82.4 39.7793791063198 76.8007944986973
"414" 82.6 35.6223328186665 70.8695629800902
"415" 82.8 31.9080074231829 64.8763272648488
"416" 83 28.2823878089283 58.198672389376
"417" 83.2 26.0179307862367 50.4105457645352
"418" 83.4 25.0084494842551 42.5064013178093
"419" 83.6 24.7365138955858 34.8701476464495
"420" 83.8 24.8044033110262 26.7377103021193
"421" 84 24.754379531228 23.968536777578
"422" 84.2 24.1226949237514 24.8821822222608
"423" 84.4 22.3841547347986 24.1168518341466
"424" 84.6 23.0802246150485 23.7213150086913
"425" 84.8 26.108272809562 22.2125540311237
"426" 85 30.8712253485833 20.5014967421988
"427" 85.2 37.2215877754516 18.6486513890025
"428" 85.4 44.494997392592 17.0988750434124
"429" 85.6 52.192694988779 15.8709459301955
"430" 85.8 59.8376575939869 14.5823949943114
"431" 86 66.7363404591814 15.5957404648392
"432" 86.2 75.3069821444023 16.0219020439266
"433" 86.4 83.5609058110996 16.7865512494128
"434" 86.6 92.2900553858794 17.4189947511468
"435" 86.8 100.349839145265 16.5100100156038
"436" 87 100.976047189853 15.8186891961611
"437" 87.2 102.334469518888 19.8572471750996
"438" 87.4 103.412149216971 25.8303812261023
"439" 87.6 105.86979245501 32.88480360415
"440" 87.8 108.492174861187 39.9987645546194
"441" 88 110.469779309838 47.6974312036679
"442" 88.2 111.417004904421 55.5299687030917
"443" 88.4 112.574311810021 63.6859371819345
"444" 88.6 113.515481448559 72.0132245144846
"445" 88.8 112.487704830582 80.2792160694858
"446" 89 110.012425645122 83.1715100197955
"447" 89.2 111.523943494908 84.4617978249588
"448" 89.4 113.754740182576 83.9238571379896
"449" 89.6 117.02650228108 81.3091442898136
"450" 89.8 120.591195970493 77.8784156108527
"451" 90 122.448704068376 73.763934200117
"452" 90.2 122.20471809235 69.0875019814241
"453" 90.4 120.947283611179 64.8997629571098
"454" 90.6 121.388477846542 58.7909434754503
"455" 90.8 123.381284006538 52.9315299795462
"456" 91 121.271414668726 49.3258862273958
"457" 91.2 120.246236068579 42.9447343610813
"458" 91.4 119.359726213122 37.8853224663384
"459" 91.6 117.487747895641 33.7338932196055
"460" 91.8 114.935023418303 28.066020312117
"461" 92 111.847343402952 23.9174602013938
"462" 92.2 108.098003920349 19.3547948119744
"463" 92.4 103.640236002043 15.1281775734997
"464" 92.6 98.4517283019543 11.0602453922463
"465" 92.8 94.4855208127219 9.68021392702411
"466" 93 88.7393971109134 7.56002881642102
"467" 93.2 83.9700591480444 5.04928284356189
"468" 93.4 79.6683721880473 4.30067795313219
"469" 93.6 73.9890432872986 2.21736762910426
"470" 93.8 70.6631286335865 3.1898393349061
"471" 94 65.1876112607263 4.2034404966939
"472" 94.2 59.2238218939404 3.35304181152913
"473" 94.4 55.9513524896409 3.14792500015596
"474" 94.6 52.1066990426594 5.27001773902486
"475" 94.8 46.7912774590523 7.1388550378714
"476" 95 41.167812613562 6.97055941123184
"477" 95.2 40.3702079981354 7.17560934441007
"478" 95.4 38.3557035653768 10.4256764959273
"479" 95.6 34.1924246521566 14.6512054109886
"480" 95.8 29.8080893105951 18.7534939277777
"481" 96 24.860821107791 21.4193926604196
"482" 96.2 19.3139361654647 23.0790230204397
"483" 96.4 17.9870021228436 27.0052246884459
"484" 96.6 17.0783006479937 31.9015802706567
"485" 96.8 15.7874545875374 37.6310704956215
"486" 97 13.0978409378863 43.1702966334751
"487" 97.2 11.9132618995544 47.2911389939838
"488" 97.4 13.1488626180537 52.1426441853303
"489" 97.6 14.3680418962746 57.8518645416442
"490" 97.8 15.2590301486232 63.8550852423858
"491" 98 16.7940597206747 69.976979233887
"492" 98.2 19.7880420356205 72.6379639660977
"493" 98.4 23.108604182 78.1263896326905
"494" 98.6 26.3672533857347 82.693202714937
"495" 98.8 30.9863777497547 86.599595410647
"496" 99 36.4946139503934 89.0249576900402
"497" 99.2 41.9716019810606 91.9014860321425
"498" 99.4 45.7633348097314 95.6630149984337
"499" 99.6 44.6540479019164 99.6728630177939
"500" 99.8 42.9692106735582 103.276229501921
"501" 100 41.0366732146397 107.491520308958
"502" 100.2 38.6242327200839 111.203546707154
"503" 100.4 34.851683410001 113.359068020235
"504" 100.6 30.0216674944275 113.063506121472
"505" 100.8 25.0144493971679 110.844281894657
"506" 101 24.6850526508509 108.846528896608
"507" 101.2 23.112701914594 106.062309070965
"508" 101.4 19.2749890797647 102.145147635594
"509" 101.6 14.5295941642121 98.5100241870301
"510" 101.8 11.2593641187799 94.7943769658518
"511" 102 9.54967267997058 91.647137717367
"512" 102.2 6.98205892487524 87.0759797641564
"513" 102.4 7.62473040080819 82.9263772236713
"514" 102.6 8.74337917109122 77.1294128130711
"515" 102.8 8.95023009880838 71.8559681490369
"516" 103 7.41881556400255 66.928972744464
"517" 103.2 6.11536800766855 61.3283294647516
"518" 103.4 6.49226161275528 56.7564277355556
"519" 103.6 9.42281888232026 53.7927341439503
"520" 103.8 12.7339651331843 50.1963107937955
"521" 104 15.9001705069528 46.9258785778073
"522" 104.2 20.3012974191566 45.0544934822048
"523" 104.4 26.1644127529133 44.0229220231237
"524" 104.6 31.8684756439528 42.931122448211
"525" 104.8 38.3165733429102 41.1575520735488
"526" 105 45.4019924035147 40.9041337465614
"527" 105.2 52.8613391159628 40.6595237306783
"528" 105.4 60.385801763098 41.4162157992836
"529" 105.6 68.1535816332647 42.1986313868807
"530" 105.8 75.687828211782 41.939240839048
"531" 106 82.8330922980102 43.313804363667
"532" 106.2 89.2411478546161 47.3000912162589
"533" 106.4 94.5411254767968 52.7322101615229
"534" 106.6 101.417933465219 56.2406961719124
"535" 106.8 108.254100255919 55.9843399172612
"536" 107 113.005887624535 53.9456570104751
"537" 107.2 114.995641995255 55.9140965662548
"538" 107.4 112.986004727931 59.5266106497836
"539" 107.6 109.868157365217 65.2717218918766
"540" 107.8 106.429293760722 71.2166093330241
"541" 108 101.47955429137 76.6599995470401
"542" 108.2 96.7700492550172 82.9630944503967
"543" 108.4 91.048904155479 87.6808936838364
"544" 108.6 83.8535846243314 91.2533394064003
"545" 108.8 77.8859272530715 94.2716401969238
"546" 109 76.7680069327163 96.5594959459799
"547" 109.2 76.8856952794124 94.9753432226397
"548" 109.4 77.2946917475588 93.8739946173905
"549" 109.6 78.2665464996852 93.6741564958442
"550" 109.8 79.0631914344579 93.107653431117
"551" 110 80.2642706628361 89.7090565480098
"552" 110.2 80.3453322804782 84.5360125193333
"553" 110.4 79.0091271867059 79.0007898900729
"554" 110.6 75.612875856379 73.4940865349098
"555" 110.8 71.8446219569436 67.4213357865413
"556" 111 67.9088698558576 62.3920170605882
"557" 111.2 64.1561943827829 56.8992559846579
"558" 111.4 63.2499580813219 50.3817731066527
"559" 111.6 63.4763582221363 42.9597074652385
"560" 111.8 64.7296247947691 36.27454196128
"561" 112 68.6379655562563 30.4445744745098
"562" 112.2 74.5273568756473 26.293927912767
"563" 112.4 80.3662749349076 22.5264928549652
"564" 112.6 86.4337000223656 22.1962657218716
"565" 112.8 92.8586654543188 22.6406210991778
"566" 113 98.3357864872005 26.3410931908624
"567" 113.2 103.955781160853 29.739471027124
"568" 113.4 109.311275067904 33.7530160666447
"569" 113.6 113.195359933346 35.9738576451237
"570" 113.8 112.921865678068 33.6020703509027
"571" 114 111.063893924404 32.9091625431448
"572" 114.2 108.925410422542 30.759860406367
"573" 114.4 106.243116822439 26.7591490648899
"574" 114.6 102.223181834386 25.6190877549371
"575" 114.8 97.3214081784102 22.7143366725215
"576" 115 92.7218243423999 18.4687215588805
"577" 115.2 89.498748323848 12.5989785929225
"578" 115.4 88.3195171179314 7.33169039298236
"579" 115.6 84.9751820115102 7.69138352478515
"580" 115.8 80.6166490572647 9.2665616376939
"581" 116 75.080599018479 12.4141602464295
"582" 116.2 68.3409685550289 13.0034186303104
"583" 116.4 62.2211059007468 12.4280699198938
"584" 116.6 55.5736729521647 12.4216841152579
"585" 116.8 50.2992278091258 14.0306446135614
"586" 117 43.0130591575583 14.2424847339633
"587" 117.2 36.4221390428629 12.9427278380723
"588" 117.4 32.8160561972468 14.7857595720902
"589" 117.6 31.9217691721609 19.0769594474896
"590" 117.8 30.3890710808829 25.5114455546124
"591" 118 28.5955612556177 31.9435463443082
"592" 118.2 27.3926745135219 38.8719819707384
"593" 118.4 26.307101775598 46.0934722949225
"594" 118.6 23.7939429953301 53.2569589437315
"595" 118.8 21.1415097906704 60.5041661708387
"596" 119 18.4287089465638 66.4188899616006
"597" 119.2 19.5113184832841 69.3111731319398
"598" 119.4 21.8881530679219 70.4302491265098
"599" 119.6 25.3478494796536 72.6460085920614
"600" 119.8 30.0736197280949 76.7590630705368
"601" 120 34.4964933016433 82.0843047333573
"602" 120.2 39.8581564468779 86.484811735433
"603" 120.4 45.2526952416647 91.0649812784828
"604" 120.6 49.7835395447647 94.7547905971795
"605" 120.8 50.4548426885812 95.8573669816455
"606" 121 47.9886186101636 97.6511154230299
"607" 121.2 44.4963679645228 99.5580027590121
"608" 121.4 41.0853570717647 101.824180545932
"609" 121.6 35.9489484039099 103.042301178625
"610" 121.8 30.4554886815751 105.538264950367
"611" 122 24.4078303124499 107.29328794796
"612" 122.2 22.096388427567 106.388156781727
"613" 122.4 20.2038994570923 104.334038967229
"614" 122.6 16.2352165373257 102.091606187404
"615" 122.8 14.7523581076627 98.2005810152547
"616" 123 10.9558078170712 93.7075641866573
"617" 123.2 7.65948442552187 88.505406137567
"618" 123.4 4.7983573250747 83.121620657637
"619" 123.6 3.03868171938353 79.1223719397828
"620" 123.8 3.50535342032533 76.8747834947912
"621" 124 2.09003415553078 72.2236186471651
"622" 124.2 2.0312546047512 68.8332682379616
"623" 124.4 1.42795071352187 64.514001346367
"624" 124.6 0.192845160314218 59.4907270587234
"625" 124.8 1.12259247017647 56.167106313014
"626" 125 2.55185232943614 52.8261663901098
"627" 125.2 3.63249129429355 48.7229553814631
"628" 125.4 3.62360630679412 44.3760670344258
"629" 125.6 4.50345604218702 39.3143546020272
"630" 125.8 3.9542924607996 39.4942727265298
"631" 126 4.09098534745738 38.2967765626239
"632" 126.2 4.54119936564087 38.7041130552661
"633" 126.4 4.82916092921924 39.6456970195579
"634" 126.6 5.99331161373693 39.133483831867
"635" 126.8 6.86296880692489 38.9816028018718
"636" 127 9.95955430915561 38.3569025473033
"637" 127.2 12.6983978541068 37.4218619076828
"638" 127.4 16.4837812712647 38.0552265518392
"639" 127.6 19.9315749050612 39.4856160373847
"640" 127.8 24.7380133328629 42.1634743681705
"641" 128 29.0577888787738 45.6860359472124
"642" 128.2 34.2764498963173 49.1708994271828
"643" 128.4 39.3839843806594 53.5131578416301
"644" 128.6 43.5479847472205 58.4593953983139
"645" 128.8 47.4943929885036 63.9085407515617
"646" 129 49.7308752464911 69.8882092725179
"647" 129.2 51.3990549531619 76.5342124999464
"648" 129.4 53.2148677717004 83.1289087756541
"649" 129.6 54.6339709269775 89.3476023382712
"650" 129.8 57.9388232474011 90.4388928996284
"651" 130 63.2244719699421 90.6043609066896
"652" 130.2 69.7819012800839 89.3890354081648
"653" 130.4 76.2877028650923 87.9986463558153
"654" 130.6 81.6524758046051 87.3049519925159
"655" 130.8 87.3360913153966 87.4399964818615
"656" 131 93.3579099505504 86.0832683316527
"657" 131.2 100.022630636152 85.4513717371323
"658" 131.4 105.947833596545 87.390221250357
"659" 131.6 105.069855007479 88.9009707562751
"660" 131.8 104.054448844586 87.914708671117
"661" 132 103.951033446221 86.6729175328561
"662" 132.2 106.166732114948 84.5015397491425
"663" 132.4 110.598950209533 81.0757858845098
"664" 132.6 115.884626125961 77.9113351713848
"665" 132.8 119.003187916349 75.3767196726006
"666" 133 118.200586757765 71.573809747587
"667" 133.2 116.238252824419 66.7022783089343
"668" 133.4 113.666558101746 61.1067437231783
"669" 133.6 110.800640474765 55.7343840578124
"670" 133.8 108.533626146755 49.4152695064424
"671" 134 107.390933349331 43.5511611312349
"672" 134.2 107.107879756542 36.4432499492559
"673" 134.4 109.323337224075 30.4934981535911
"674" 134.6 112.388229307112 27.4801637263754
"675" 134.8 111.960120227944 29.7355639628807
"676" 135 112.384839501211 31.4651184447183
"677" 135.2 112.251146423498 31.6031072774417
"678" 135.4 110.883583342459 32.447567453367
"679" 135.6 110.186474892572 32.934406024617
"680" 135.8 107.818865886081 32.3618124022844
"681" 136 103.521944552906 31.2056698150085
"682" 136.2 98.7013241341892 28.5344876165273
"683" 136.4 94.4393238366101 25.3379539910397
"684" 136.6 90.5042965800215 21.0055452490697
"685" 136.8 85.519613958003 16.8286941133015
"686" 137 80.248815470098 12.8874755240336
"687" 137.2 74.5126412010966 9.8961708396413
"688" 137.4 69.2054858282391 6.06341349967466
"689" 137.6 65.5741913083963 3.73604918820907
"690" 137.8 61.2729298262647 5.43723720844805
"691" 138 55.6035787501129 8.19257435001875
"692" 138.2 50.51123509337 11.0710836617091
"693" 138.4 45.5504853482559 15.1798772447829
"694" 138.6 41.0118720044062 20.0469623366217
"695" 138.8 35.7229203647369 24.2326173399781
"696" 139 30.2836810963188 26.4125235430967
"697" 139.2 24.0545481055805 28.228299835867
"698" 139.4 19.0483878538738 32.0545559522124
"699" 139.6 15.6074718430147 36.926482308867
"700" 139.8 14.2407176318758 42.7324830474781
"701" 140 14.6826361105754 48.8658437746679
"702" 140.2 16.5120596833241 55.1525615723373
"703" 140.4 16.6602405592259 62.0700402081048
"704" 140.6 15.5862506745243 66.0843678146555
"705" 140.8 14.3921785207091 64.9972337059781
"706" 141 11.8042299136738 66.487320355167
"707" 141.2 8.10056218696906 70.0298118023148
"708" 141.4 7.69437139031876 71.6648266307453
"709" 141.6 8.93931435579301 71.4497669538858
"710" 141.8 9.87749896833688 73.4985988138618
"711" 142 11.5619387744706 78.3898552124258
"712" 142.2 14.5162602104977 83.736719922765
"713" 142.4 17.6093796700413 89.3848921011755
"714" 142.6 21.1471046764806 94.9310851707079
"715" 142.8 24.5530779015764 100.93879959151
"716" 143 26.3469599042384 107.430956658946
"717" 143.2 27.0644062197647 110.97123244782
"718" 143.4 31.2755598610772 112.577139293023
"719" 143.6 36.9769144948745 114.635417569562
"720" 143.8 43.8780401486624 117.228291733958
"721" 144 49.9933707429159 119.023315979751
"722" 144.2 56.2506520710175 119.715295883637
"723" 144.4 62.8348702423585 121.806787206304
"724" 144.6 68.0614487423615 122.52421974598
"725" 144.8 73.9354170361513 121.150558925986
"726" 145 79.9448118289397 119.221674392967
"727" 145.2 85.9800850759515 116.934588902584
"728" 145.4 92.6469710845981 114.9591322358
"729" 145.6 95.775720302498 113.565692058534
"730" 145.8 95.9537428053337 111.344514393229
"731" 146 96.5426204054604 108.61875364903
"732" 146.2 98.7830023642302 106.438076930332
"733" 146.4 102.514962081491 104.524803150432
"734" 146.6 105.704698755928 102.167226933412
"735" 146.8 107.613128987212 102.728608522325
"736" 147 105.21890813997 103.097580913167
"737" 147.2 104.265681792776 103.734320477053
"738" 147.4 103.128970338044 103.729791746158
"739" 147.6 102.073776039427 104.979721473274
"740" 147.8 99.6875928191299 105.221728710783
"741" 148 94.7743290399136 104.773134259665
"742" 148.2 89.5787121471451 104.207572855617
"743" 148.4 85.1309703543102 104.287237349094
"744" 148.6 79.9843316659 105.209887561132
"745" 148.8 74.5991103216383 104.482556400257
"746" 149 71.9861405984243 102.560608327346
"747" 149.2 70.2849715979461 99.2653588762681
"748" 149.4 68.2708416762325 96.6683802715928
"749" 149.6 65.5862533309994 94.9655883867037
"750" 149.8 62.4120273865228 92.4093279966573
"751" 150 59.5552634825724 91.4802216357956
"752" 150.2 57.2886877259199 91.6023709521946
"753" 150.4 53.7343083138784 90.3149703542192
"754" 150.6 51.4647554108147 86.981276850507
"755" 150.8 49.1716039425851 82.8254337427941
"756" 151 49.7501001277496 78.444469069973
"757" 151.2 50.6093620100703 73.6124733112837
"758" 151.4 52.5542488871068 69.3858034698933
"759" 151.6 55.1845660866198 65.290516450666
"760" 151.8 56.2247441458576 59.9586858655263
"761" 152 55.9826173520147 54.2429557970208
"762" 152.2 53.6038079662556 49.2877156097064
"763" 152.4 50.3520774624544 45.3336808082463
"764" 152.6 45.6247070602475 41.5699150263756
"765" 152.8 41.9052957180805 37.4252783187091
"766" 153 40.1946227969591 32.1338270407836
"767" 153.2 40.7656970287553 26.4989512506972
"768" 153.4 44.4730517783728 21.3739636273129
"769" 153.6 49.3396831176431 17.3915363958264
"770" 153.8 54.8914274509371 13.1217549284359
"771" 154 59.1957519222647 8.94616360362339
"772" 154.2 62.2675462621518 4.96474488280245
"773" 154.4 61.2230868296843 5.53582671834018
"774" 154.6 60.4114833824329 5.4466813110679
"775" 154.8 59.5408094359226 6.71857601418276
"776" 155 57.2667689041043 7.95499450278206
"777" 155.2 52.4224996546192 9.4085959397397
"778" 155.4 47.0954269631177 9.22059467757285
"779" 155.6 41.439875415957 8.58665204331569
"780" 155.8 37.4899640677925 9.76449624475586
"781" 156 36.3884814614299 13.2527285193853
"782" 156.2 33.756389122517 18.6122522434885
"783" 156.4 31.0609489129253 23.8077460567982
"784" 156.6 28.9973356582091 28.8088999097281
"785" 156.8 26.7410719233874 34.3618534580556
"786" 157 24.2462538865666 39.454368625999
"787" 157.2 19.6351634563709 44.5487371783847
"788" 157.4 14.0515989577868 47.7265436399245
"789" 157.6 12.7826489903093 47.5812921825098
"790" 157.8 13.245609288779 48.2267010312527
"791" 158 14.1226142007022 51.1989664226795
"792" 158.2 15.791834765873 56.630897058635
"793" 158.4 17.6407388170588 61.9518940419846
"794" 158.6 18.7694637754768 68.0861178933973
"795" 158.8 21.8065496502647 73.1491266329955
"796" 159 24.6613710320747 79.152912624807
"797" 159.2 27.2390658308936 82.9141571609237
"798" 159.4 27.3165373535068 83.7593279398091
"799" 159.6 25.1460550836902 86.5342968924946
"800" 159.8 21.3239444578951 91.2026329349213
"801" 160 18.4669489684026 96.822175771298
"802" 160.2 15.5628449739835 99.744885952492
"803" 160.4 15.9479135673073 98.1479863836755
"804" 160.6 16.5876401664647 98.7629993752611
"805" 160.8 17.3276347947647 98.5081650238205
"806" 161 18.0638297073867 98.0259104118914
"807" 161.2 20.8631646855314 98.0301323182003
"808" 161.4 25.6881299891299 99.510948167131
"809" 161.6 31.5209376926785 101.437629260574
"810" 161.8 37.332643085046 104.134547069929
"811" 162 42.781719026698 108.4549689239
"812" 162.2 44.6715522100962 113.768207179558
"813" 162.4 44.7765780591748 117.413479357996
"814" 162.6 44.3913826797475 117.280587455091
"815" 162.8 47.347871420117 117.104369188549
"816" 163 52.4750048167159 116.896248398001
"817" 163.2 58.1977328512022 116.286037808329
"818" 163.4 65.0173163111068 115.363863062051
"819" 163.6 71.5439753756109 113.946840888675
"820" 163.8 78.3609636771397 111.191001694325
"821" 164 85.4263795202165 109.229635321933
"822" 164.2 91.3983422937281 106.817502561977
"823" 164.4 95.4708863940089 103.784136516902
"824" 164.6 97.2823787521484 101.700920305041
"825" 164.8 98.9699161837591 99.4059223180524
"826" 165 100.055183290905 96.1544970736591
"827" 165.2 101.592436641408 91.4802216357955
"828" 165.4 101.897155534509 88.1781298515298
"829" 165.6 102.005845075997 84.1792604709367
"830" 165.8 104.389795922661 80.765090603961
"831" 166 108.113291561465 79.963012007367
"832" 166.2 112.273445317498 80.4243270030369
"833" 166.4 115.095638536681 79.4617485895614
"834" 166.6 114.860690446321 76.3218269197538
"835" 166.8 114.595145377672 71.0921515168621
"836" 167 113.391548985379 65.5192070820527
"837" 167.2 112.418442496149 59.1824948391651
"838" 167.4 112.026947362346 52.2368974847183
"839" 167.6 111.532701437459 46.2196897022836
"840" 167.8 109.965784627829 40.1598616513868
"841" 168 110.277177350448 34.1769609835321
"842" 168.2 113.749997055501 29.7956249816124
"843" 168.4 111.655091844714 31.6129870455098
"844" 168.6 109.804493859745 32.2940260578189
"845" 168.8 106.795704303727 33.9723826010556
"846" 169 101.839204552126 35.6498833887003
"847" 169.2 96.2778714031686 36.9976356385112
"848" 169.4 91.0668437343395 37.8055216730305
"849" 169.6 86.3541317747369 39.7465398104781
"850" 169.8 80.3057869970904 42.509493447055
"851" 170 73.8737231765082 44.5279374265757
"852" 170.2 67.258547644582 45.6633622067612
"853" 170.4 60.7031483873202 45.7797318823392
"854" 170.6 53.5571963619134 44.2123943319345
"855" 170.8 46.5698148671556 42.0179286031033
"856" 171 40.0762734877192 41.2071210917124
"857" 171.2 32.5350292759592 41.4739151855059
"858" 171.4 25.683554999492 40.8247315230215
"859" 171.6 19.9890189842647 42.4187426348947
"860" 171.8 16.0113675465703 45.9564362526447
"861" 172 15.0676318860262 49.9701828912385
"862" 172.2 15.8505849408591 53.1446366748858
"863" 172.4 18.3089486207353 55.7318153551905
"864" 172.6 21.3063118522831 58.3706047702018
"865" 172.8 23.5187517197175 62.5948163371877
"866" 173 24.9828168335657 68.6986073180175
"867" 173.2 26.8659615450076 74.1914248312527
"868" 173.4 29.7025201379345 78.5925155011311
"869" 173.6 32.2012621346627 81.6910526059009
"870" 173.8 32.6630497891397 85.6855781221511
"871" 174 31.099987227403 84.1104623037181
"872" 174.2 29.7907022187647 84.8830622213057
"873" 174.4 27.563415755296 89.0587793135545
"874" 174.6 24.041950089921 93.1360523477732
"875" 174.8 18.897689187046 96.0408558228982
"876" 175 17.3979001555637 96.8186682721711
"877" 175.2 17.2066938444331 94.8817956770828
"878" 175.4 16.7557275889594 91.8931193112617
"879" 175.6 15.8174416757851 87.4901324477547
"880" 175.8 12.5462183027598 82.4246190744252
"881" 176 8.29632001640622 76.7847828441123
"882" 176.2 6.05422380669198 71.1149422651579
"883" 176.4 7.16324845975954 67.8452486421505
"884" 176.6 10.4211443063132 64.0022694112796
"885" 176.8 14.155449263218 59.6996076997128
"886" 177 16.1462398618647 55.400383292567
"887" 177.2 17.2430527399617 51.0005428231852
"888" 177.4 17.8424304324825 46.0096368005848
"889" 177.6 17.7076524756239 39.7151692703961
"890" 177.8 18.3996249691288 33.6197612948233
"891" 178 19.7245185268628 28.0942296498903
"892" 178.2 24.4823586863202 25.2135069057559
"893" 178.4 31.110575678598 23.4753128958114
"894" 178.6 38.583755797957 22.0666711494824
"895" 178.8 46.0511104985147 20.8788405158114
"896" 179 53.8764922897242 19.5283629896372
"897" 179.2 61.670662186292 17.3006917602215
"898" 179.4 69.5921676816431 14.8336602268805
"899" 179.6 77.3304887013272 12.1255345220455
"900" 179.8 83.5615953619489 10.2784763036038
"901" 180 87.0068560813758 13.2444904762836
"902" 180.2 90.5871029964647 19.4503685683384
"903" 180.4 94.034669063332 25.9351653348766
"904" 180.6 97.6523928393758 31.7371437605059
"905" 180.8 101.60558760541 37.8435091448942
"906" 181 105.553310144643 43.3141552383129
"907" 181.2 110.244007347282 48.984568974482
"908" 181.4 114.249704506467 55.0668364560593
"909" 181.6 118.388109762987 61.3765972205336
"910" 181.8 122.034979044601 63.2364450248802
"911" 182 121.011858216474 62.8794039616852
"912" 182.2 119.106855482707 65.0919661117227
"913" 182.4 114.88266598075 69.4695543459098
"914" 182.6 110.492604433319 73.7598034486033
"915" 182.8 105.333351463293 77.578421571584
"916" 183 99.8915617701947 81.886998040947
"917" 183.2 94.2521442157389 86.3993190565525
"918" 183.4 87.6074542379617 91.3599521359427
"919" 183.6 82.3161582514465 92.8952147818442
"920" 183.8 77.5280545866368 90.7323340765065
"921" 184 70.4107422817874 89.748467289492
"922" 184.2 62.7537304804834 89.2494577539607
"923" 184.4 55.2675404828454 89.0213503266251
"924" 184.6 47.4583302002542 90.1302512216828
"925" 184.8 44.5311492329068 92.0612067337564
"926" 185 44.9222869981439 90.2390507728285
"927" 185.2 44.5270941015582 88.1588335198887
"928" 185.4 44.2686851988769 83.8378496152751
"929" 185.6 42.7434441668569 77.785000224532
"930" 185.8 40.7705044630684 71.1362192202174
"931" 186 39.5017538701892 65.4350141905934
"932" 186.2 40.1191697534378 61.6391571679343
"933" 186.4 40.249765051292 55.776871787667
"934" 186.6 40.0267044695556 49.233761390067
"935" 186.8 43.0256300684556 44.0679615685851
"936" 187 47.320307194791 38.9182499372091
"937" 187.2 52.9747444496431 34.9843911435562
"938" 187.4 59.0242418200996 33.6660038041651
"939" 187.6 66.1232844805702 32.1734953688114
"940" 187.8 73.7879266978647 32.1174445364813
"941" 188 81.2217198529611 32.4127932697063
"942" 188.2 87.8832629748052 30.4756519431508
"943" 188.4 94.0675562003829 28.1987944679124
"944" 188.6 99.5904284181939 27.1879875614909
"945" 188.8 103.80751771071 30.4423709618818
"946" 189 107.161410494448 34.6521868916147
"947" 189.2 110.912656429212 38.4481759669687
"948" 189.4 114.034704553685 43.2872329874417
"949" 189.6 115.556188836171 50.2576693533763
"950" 189.8 116.530149825219 57.8310625738074
"951" 190 115.907620946508 65.5841690165021
"952" 190.2 113.233923352377 71.8787617887034
"953" 190.4 110.143408403577 79.038018721992
"954" 190.6 105.649697473853 85.9272617978964
"955" 190.8 101.300938267069 92.45571308353
"956" 191 101.36183771747 93.397410363885
"957" 191.2 103.110855414462 93.6805378893786
"958" 191.4 104.886832988212 93.701084026388
"959" 191.6 108.346974075665 96.294823277567
"960" 191.8 109.136203699095 97.2062830630368
"961" 192 107.616143467529 96.2596945336023
"962" 192.2 106.80649253702 95.0736525975691
"963" 192.4 106.661476792392 94.0088227013031
"964" 192.6 106.355592650308 92.9679519280626
"965" 192.8 103.828265458689 91.5370698664757
"966" 193 100.797940023749 90.5164158744638
"967" 193.2 97.2893163824562 89.1984432866542
"968" 193.4 94.8584339003472 87.1662152801299
"969" 193.6 91.3329986983556 86.1512711797003
"970" 193.8 87.5808507180766 84.1662123452878
"971" 194 82.6387502744162 82.2959031003064
"972" 194.2 78.5680323494447 79.402173973287
"973" 194.4 76.2201222676686 74.4954403610208
"974" 194.6 74.4218578789439 69.5575264694047
"975" 194.8 76.3511941906974 64.2905549252035
"976" 195 79.696394908424 58.7937199392785
"977" 195.2 84.2687924443963 54.961716116788
"978" 195.4 89.2912272359011 51.694509077476
"979" 195.6 94.2726902774809 48.0334192262859
"980" 195.8 99.6649897789803 46.9973411203762
"981" 196 104.006537747098 48.6033955955892
"982" 196.2 106.893651292157 52.0404076829886
"983" 196.4 111.624788627524 57.3910893931973
"984" 196.6 116.111128241157 60.2754356233399
"985" 196.8 118.562758255629 59.4921325702829
"986" 197 117.010930321837 58.9209637969033
"987" 197.2 115.514707545812 56.8299128029141
"988" 197.4 113.28351718814 52.8535934129151
"989" 197.6 110.453028635106 47.8516858348997
"990" 197.8 109.647806738045 42.706229826747
"991" 198 110.085430355547 37.2345183503124
"992" 198.2 111.812230709539 31.8685311349953
"993" 198.4 112.971849504676 27.2388497303109
"994" 198.6 109.884662718487 26.800240026867
"995" 198.8 105.707560037072 24.9202941594247
"996" 199 100.764553483737 21.9534915842003
"997" 199.2 95.886846054359 18.2612751998104
"998" 199.4 91.270678949218 14.0041204214137
"999" 199.6 88.4485539271192 9.17845406969424
"1000" 199.8 87.4080471262022 8.22734853367947
"1001" 200 86.5824690070124 10.4624835628997
"1002" 200.2 83.5358939212005 14.2031803355505
"1003" 200.4 78.8521767398995 18.3758160548018
"1004" 200.6 73.108516425098 20.893265362367
"1005" 200.8 68.5001749647234 23.311081385945
"1006" 201 61.5401396051773 25.1005589567553
"1007" 201.2 55.2260076825675 24.8189410341468
"1008" 201.4 48.6833675940083 23.0403482919824
"1009" 201.6 44.0063884992647 20.1279892924722
"1010" 201.8 39.7013445620683 15.4221271330813
"1011" 202 38.507345848595 10.7622589108624
"1012" 202.2 39.2251700738076 12.013329822767
"1013" 202.4 38.9729413283219 13.5563762657384
"1014" 202.6 38.928974849751 16.3792147567706
"1015" 202.8 38.8029174998863 20.9809840238535
"1016" 203 37.8731678191288 27.1916015190951
"1017" 203.2 38.1679655588161 31.7487038594978
"1018" 203.4 38.2341364582553 37.5180371011028
"1019" 203.6 37.328733623792 43.8342790543851
"1020" 203.8 36.1618575587458 50.2236052473858
"1021" 204 36.2963780388472 56.9993565261922
"1022" 204.2 37.4139689472922 63.8696474208716
"1023" 204.4 39.3288820681657 70.3033635243472
"1024" 204.6 43.0589257413705 76.068303437367
"1025" 204.8 47.036958605296 81.3180460306795
"1026" 205 48.935629033171 87.346730337992
"1027" 205.2 51.4984676731679 92.7443566908509
"1028" 205.4 50.2600512372306 93.1209308466965
"1029" 205.6 46.9723588718032 92.7256723982901
"1030" 205.8 45.0046873626095 92.8827004361256
"1031" 206 40.1715985226493 91.565819626345
"1032" 206.2 35.206781323921 93.0224566811482
"1033" 206.4 30.9160680108331 96.0338094751564
"1034" 206.6 27.644285051298 101.011748101234
"1035" 206.8 25.0803626511343 106.66716598515
"1036" 207 26.3567091747281 109.363312066269
"1037" 207.2 25.6025922698247 108.539787021647
"1038" 207.4 23.0062989568854 107.234925350401
"1039" 207.6 19.9649775733388 105.317083969848
"1040" 207.8 17.349272064598 102.4181706404
"1041" 208 14.8672678217808 98.3142087318186
"1042" 208.2 11.8115421135582 93.4420903626713
"1043" 208.4 8.7187863962251 88.4272548896937
"1044" 208.6 5.84947924952434 83.5693623467035
"1045" 208.8 3.6426980154706 79.2184353689846
"1046" 209 3.61789663690957 74.4449015474417
"1047" 209.2 3.20835219173997 69.2352107779214
"1048" 209.4 2.19947393500758 64.332248279767
"1049" 209.6 0.807579277014702 59.2777820467003
"1050" 209.8 2.60424543281827 56.8520895464563
"1051" 210 5.19157592050999 53.3467206101217
"1052" 210.2 8.75391625007206 50.0595110694495
"1053" 210.4 11.864224161848 46.2809953001447
"1054" 210.6 14.7120707060882 43.0625574774846
"1055" 210.8 17.5738097704156 38.4512974565557
"1056" 211 19.996437476779 33.4453546965384
"1057" 211.2 21.2501627116933 27.7256969680241
"1058" 211.4 22.2986991877465 23.2631365164761
"1059" 211.6 26.0907290772647 20.8031100713947
"1060" 211.8 31.9884306261218 19.0282099786973
"1061" 212 38.2739824874977 17.1863598916971
"1062" 212.2 44.4868572200497 17.4947984762081
"1063" 212.4 51.8870330472107 18.2546880248535
"1064" 212.6 58.2202882162005 18.9768781791468
"1065" 212.8 62.4088864925147 21.5274038090208
"1066" 213 67.6736978987468 25.4614339559295
"1067" 213.2 73.3959283013798 28.2805739479422
"1068" 213.4 80.4692817059674 28.6546125306913
"1069" 213.6 87.7879152040445 29.6748208016972
"1070" 213.8 94.3958593773337 28.4857087356083
"1071" 214 100.571103748082 25.8773634309322
"1072" 214.2 106.372212582209 25.9455678684503
"1073" 214.4 110.513003740925 29.4068362670642
"1074" 214.6 115.624612843923 33.3631656084196
"1075" 214.8 118.005851329265 38.2467527828257
"1076" 215 117.46852579507 42.8947625712281
"1077" 215.2 116.864431787958 49.8040855460105
"1078" 215.4 116.194275875145 56.3482148155046
"1079" 215.6 114.083323412336 63.4000683297688
"1080" 215.8 111.170459132558 69.7510146742844
"1081" 216 108.338890718255 76.0976974643104
"1082" 216.2 107.590287839208 83.1640915272813
"1083" 216.4 106.835666543966 89.0573572764907
"1084" 216.6 107.454001718997 87.3228066556247
"1085" 216.8 108.798760269785 86.404859982147
"1086" 217 107.490138190265 84.8569690387609
"1087" 217.2 104.62414068821 84.9837993595626
"1088" 217.4 99.6720231976436 85.4197036985986
"1089" 217.6 94.3834189289068 86.3585334486301
"1090" 217.8 88.9211728145873 87.9911370919799
"1091" 218 83.8287798366461 91.7194106599031
"1092" 218.2 81.3430778467254 95.852547757558
"1093" 218.4 77.1689468117761 96.4491363519692
"1094" 218.6 71.4755389429706 95.775528801567
"1095" 218.8 65.8801587237996 93.6533655040065
"1096" 219 60.1867817267103 90.1856579668422
"1097" 219.2 54.266272742 86.2976409462199
"1098" 219.4 48.2376301398764 82.9993721837844
"1099" 219.6 44.1139566407219 77.2812269634527
"1100" 219.8 41.2279312247736 71.4989757043491
"1101" 220 36.3647016843337 66.4456872635566
"1102" 220.2 32.9943585159461 60.7031611320041
"1103" 220.4 31.6397614779504 52.9485715165955
"1104" 220.6 32.7919188227059 45.9301321206905
"1105" 220.8 36.200037843743 39.9558882357061
"1106" 221 42.3599889674011 35.9173987248215
"1107" 221.2 48.9328531992121 32.7652936788143
"1108" 221.4 56.603875068601 30.3899205362962
"1109" 221.6 63.6167724611836 28.4686489683399
"1110" 221.8 70.6654900045583 27.1629124304037
"1111" 222 78.111886940228 28.1026448651835
"1112" 222.2 84.2192544845147 30.6810389234027
"1113" 222.4 89.9303745513854 35.6875620827204
"1114" 222.6 94.6697580534207 41.0409381972661
"1115" 222.8 98.2327155123417 47.5208386016843
"1116" 223 101.717886149255 54.6510805557349
"1117" 223.2 105.946417338883 60.7089890949488
"1118" 223.4 110.96407913797 65.0796614005813
"1119" 223.6 117.159020199824 66.120717511789
"1120" 223.8 118.429189217308 64.4485250863496
"1121" 224 120.03181441109 64.5199565582477
"1122" 224.2 120.04420347805 66.4480092780118
"1123" 224.4 118.40974703282 68.0048142128114
"1124" 224.6 116.377863147005 71.566020330447
"1125" 224.8 113.317221396919 76.0608136131939
"1126" 225 110.450116703465 81.8537159858942
"1127" 225.2 108.355628983598 87.7878355889124
"1128" 225.4 104.975150847722 90.3212794807712
"1129" 225.6 99.6022833611329 91.3090256546967
"1130" 225.8 94.0057916301314 93.7070058055003
"1131" 226 87.3046593651034 95.0267396700444
"1132" 226.2 81.5049926973883 96.0407190704906
"1133" 226.4 75.380429757598 95.7293692925892
"1134" 226.6 69.207692974493 96.9473280756713
"1135" 226.8 66.4206551234669 98.5044504467939
"1136" 227 66.2849501810626 100.372942236963
"1137" 227.2 65.9893628937988 104.167740608878
"1138" 227.4 64.0822525583461 108.797441618053
"1139" 227.6 64.6267066504314 114.915857696134
"1140" 227.8 67.0026733704445 116.630161566951
"1141" 228 69.359283967169 117.625672540665
"1142" 228.2 72.764287132295 120.711892177125
"1143" 228.4 71.6630527251451 120.002309458519
"1144" 228.6 69.2056006148164 120.839545286298
"1145" 228.8 65.7311585007153 120.861731891894
"1146" 229 61.0887614365205 119.444487953018
"1147" 229.2 54.9518625839199 118.216212847195
"1148" 229.4 48.108532634406 117.373381173769
"1149" 229.6 40.6596563676019 117.198237428925
"1150" 229.8 34.793388226782 115.17207281547
"1151" 230 31.2088343392529 109.695675431755
"1152" 230.2 28.7445653819391 102.905562723204
"1153" 230.4 26.7609812497763 96.4566499282274
"1154" 230.6 24.9688836739495 91.1814660405191
"1155" 230.8 22.0608979650402 90.05746075002
"1156" 231 18.2096717356176 86.3969178313376
"1157" 231.2 14.0462518266759 81.7720495394137
"1158" 231.4 9.1436667431082 77.9851773944279
"1159" 231.6 4.84065249358049 74.3191009918933
"1160" 231.8 5.25403822776471 70.1984212354384
"1161" 232 6.83802021834719 66.6487299268309
"1162" 232.2 9.50668906157901 63.4605754093384
"1163" 232.4 12.0281842502453 58.591271388299
"1164" 232.6 14.6088286199378 53.6550045994343
"1165" 232.8 16.3388325704395 49.3838778271825
"1166" 233 17.4661965419666 43.5587216141266
"1167" 233.2 20.4892217515882 39.4618612211023
"1168" 233.4 24.6227235393416 35.424772562165
"1169" 233.6 29.5276385697384 30.6915321858407
"1170" 233.8 34.2802390067283 26.2408182504488
"1171" 234 39.9806760955465 22.7709869789942
"1172" 234.2 41.9635756708824 18.7397206236611
"1173" 234.4 41.2618929275077 13.8949229848716
"1174" 234.6 40.8182421034683 10.799191764721
"1175" 234.8 39.6283187763808 10.9049606755545
"1176" 235 39.4450181019674 11.4266674147454
"1177" 235.2 40.8868767311782 12.097715175117
"1178" 235.4 43.9837008765268 14.0138739788524
"1179" 235.6 48.3091141575504 16.5126455326813
"1180" 235.8 54.0998715503021 18.9507642967688
"1181" 236 59.7080289053458 20.8651953906913
"1182" 236.2 65.2924687991493 23.2388286325689
"1183" 236.4 71.9328914308203 24.625694408617
"1184" 236.6 79.2124100957876 26.0588161477156
"1185" 236.8 86.3604342193769 27.9595528114885
"1186" 237 93.0220170950425 27.1464363442003
"1187" 237.2 100.435983789648 25.9066410044978
"1188" 237.4 104.94306771838 23.7758092568006
"1189" 237.6 105.761434210949 21.5594655124985
"1190" 237.8 106.017567426179 23.0112449751955
"1191" 238 106.068202136878 26.311564328933
"1192" 238.2 104.61319780318 30.2430154326123
"1193" 238.4 103.969627110324 36.109357177514
"1194" 238.6 104.950940936294 42.3828926486023
"1195" 238.8 105.58729486035 48.909202342567
"1196" 239 107.219363213493 55.4189295238527
"1197" 239.2 109.54928503607 61.7372183844225
"1198" 239.4 113.113355516093 67.2254603603384
"1199" 239.6 117.548052251738 72.0779353586301
"1200" 239.8 119.132904163238 74.4518270485794
"1201" 240 116.845228175405 75.667148454657
"1202" 240.2 113.57971523476 74.9435698409838
"1203" 240.4 108.745908710498 76.8072060913015
"1204" 240.6 103.49180893354 79.1769240391101
"1205" 240.8 98.3064153822047 80.792584932777
"1206" 241 93.6132915553547 83.246251331877
"1207" 241.2 88.9824830656247 87.440852461767
"1208" 241.4 85.0848641639461 92.3404814408175
"1209" 241.6 84.0606216916355 94.3340490229625
"1210" 241.8 82.4020884916018 92.4567119706816
"1211" 242 80.3483469113314 89.453118556267
"1212" 242.2 76.9705389066264 85.5523331360159
"1213" 242.4 73.0180726371947 81.073003949817
"1214" 242.6 69.9963557807369 76.1440338817836
"1215" 242.8 69.7307457967598 72.2969915745353
"1216" 243 69.1052132555572 66.4968734139236
"1217" 243.2 68.5506150311773 60.7352517370272
"1218" 243.4 70.8939126181025 56.9701964585291
"1219" 243.6 75.1433771907514 54.7266791316679
"1220" 243.8 79.726909599463 51.2059612297377
"1221" 244 84.4054488854489 48.6789362393933
"1222" 244.2 88.3233467232116 45.4862245509864
"1223" 244.4 91.3524978980473 42.03871064488
"1224" 244.6 95.0919825757647 40.1994040720775
"1225" 244.8 97.0006394358705 41.7424392521554
"1226" 245 99.1994576324591 43.5763365709781
"1227" 245.2 102.499141282042 43.0822855764503
"1228" 245.4 106.953697198548 40.7036147710934
"1229" 245.6 111.315298392943 39.9170621036884
"1230" 245.8 115.134388919928 38.4170934979306
"1231" 246 113.521673354076 37.2791113280427
"1232" 246.2 110.33883931575 35.5670435556241
"1233" 246.4 105.794794459794 33.512884797514
"1234" 246.6 101.384919350805 29.3914492871778
"1235" 246.8 97.6152816432374 24.2155697940488
"1236" 247 94.948461969439 19.5164203755413
"1237" 247.2 91.2621858152647 19.1072070888518
"1238" 247.4 86.0501493465882 21.0269073231023
"1239" 247.6 79.3490316453307 23.0598500983198
"1240" 247.8 72.6218745563011 22.6612270102033
"1241" 248 66.6430170944329 20.5159275538716
"1242" 248.2 60.8112093030386 17.1362827186104
"1243" 248.4 55.0846706539314 13.8228713429824
"1244" 248.6 50.271497285144 10.8386499046428
"1245" 248.8 46.503583994147 9.02695020385437
"1246" 249 45.935196552979 10.8041155429384
"1247" 249.2 44.9838105538513 14.7640925807324
"1248" 249.4 44.2872569057551 20.5911757873862
"1249" 249.6 42.3055799861271 26.5983583441101
"1250" 249.8 39.2110285724522 31.9920256474116
"1251" 250 35.5959232359404 37.4334961722589
"1252" 250.2 31.330882425992 42.9420367274397
"1253" 250.4 26.2561680253709 48.0195084438625
"1254" 250.6 20.1930275284076 51.8133103340188
"1255" 250.8 14.8141052824592 55.6751766194503
"1256" 251 14.9833198285916 59.3510158830593
"1257" 251.2 17.7807691572359 64.9122103315689
"1258" 251.4 21.6623011847092 70.2298467940059
"1259" 251.6 26.5711977980497 75.4749973654885
"1260" 251.8 30.2477343468769 81.0121988058159
"1261" 252 31.8566884314716 86.2124524254359
"1262" 252.2 33.389250657921 85.5981684695857
"1263" 252.4 36.5101214666841 84.1508706847863
"1264" 252.6 40.8464548450482 83.0466575555731
"1265" 252.8 46.242834554409 82.6411260446763
"1266" 253 52.6573623835375 82.8820764103367
"1267" 253.2 58.0504762338588 83.869289018664
"1268" 253.4 62.9010847544574 86.916317399312
"1269" 253.6 66.8968354658317 91.6752438616866
"1270" 253.8 69.4913293594821 96.4647228833018
"1271" 254 69.2516079048069 95.8421611650537
"1272" 254.2 69.9554708993852 94.6127471345236
"1273" 254.4 71.7650386709011 91.970853754354
"1274" 254.6 74.3062938623004 88.6194654599741
"1275" 254.8 77.7284382076018 84.7023034470411
"1276" 255 81.4867435250307 81.7570639337606
"1277" 255.2 86.0848198895447 79.947433173087
"1278" 255.4 91.3458221851974 78.3189956013766
"1279" 255.6 96.5467707769118 78.859511245867
"1280" 255.8 101.476249957176 81.4330735754552
"1281" 256 104.326189372574 86.1383334307278
"1282" 256.2 104.499718276747 89.014851925229
"1283" 256.4 104.406164873612 88.2054870830608
"1284" 256.6 104.197704141399 87.0015935776865
"1285" 256.8 105.324680225345 84.165402554397
"1286" 257 106.48695567981 80.0849675282458
"1287" 257.2 106.601539633032 75.8414272099883
"1288" 257.4 105.976421560481 71.3986683168412
"1289" 257.6 106.261225291964 66.0933119736194
"1290" 257.8 107.857971777431 60.5832306599781
"1291" 258 111.193651975919 55.1112306866124
"1292" 258.2 114.862014501589 51.7281292480967
"1293" 258.4 118.872150992498 52.3615399640866
"1294" 258.6 120.30476337899 54.5095405122785
"1295" 258.8 120.198428005709 54.9322970218392
"1296" 259 120.147941042765 54.2331509362852
"1297" 259.2 118.682114362783 53.4754530872124
"1298" 259.4 116.612156595882 51.7721949756905
"1299" 259.6 113.595454494904 48.6791260400059
"1300" 259.8 110.016435641076 44.9246698632048
"1301" 260 106.463351385447 40.1378465570397
"1302" 260.2 103.084472440898 35.4668598768991
"1303" 260.4 102.133004735647 29.8969151741905
"1304" 260.6 102.543858306365 25.3556572118124
"1305" 260.8 103.543990073114 22.0237106485651
"1306" 261 101.787696963246 19.7273022936123
"1307" 261.2 97.9481021937647 16.0132882553134
"1308" 261.4 94.0723501699019 11.9538177567121
"1309" 261.6 89.2746206748222 8.76911800566786
"1310" 261.8 83.5118306491231 7.26982753845546
"1311" 262 77.7045504475858 5.10242553941284
"1312" 262.2 71.8570954189193 4.1507393702397
"1313" 262.4 65.999428663132 4.03687476088024
"1314" 262.6 59.168178764247 3.95415528682714
"1315" 262.8 53.4893083835415 6.05396205488482
"1316" 263 47.4028550720215 7.55301132350211
"1317" 263.2 41.1693255592831 7.9216228437523
"1318" 263.4 37.8730691772908 6.25141894123654
"1319" 263.6 40.0570812109937 7.7907862821707
"1320" 263.8 39.3431704703629 10.5120124001884
"1321" 264 39.1835017186572 14.7939818790679
"1322" 264.2 38.1268765233993 20.0481635348381
"1323" 264.4 37.2341331120123 25.1232465794932
"1324" 264.6 34.5644501529282 30.3546165863109
"1325" 264.8 32.6090549657829 36.0059148286851
"1326" 265 30.4263480514156 41.7030116871689
"1327" 265.2 27.7140987555567 46.7821629778183
"1328" 265.4 22.9960147000215 50.7386627465291
"1329" 265.6 17.583330879143 51.7619352574626
"1330" 265.8 13.64132729737 52.300331927288
"1331" 266 13.9789490929118 54.9261452490434
"1332" 266.2 16.5823972895436 58.250011729617
"1333" 266.4 20.4270220352834 62.3676650658903
"1334" 266.6 25.0356171192102 66.3279913682124
"1335" 266.8 30.2801723498593 70.4472916093129
"1336" 267 34.8556099233289 74.9213296291376
"1337" 267.2 39.6943897253361 78.2903737732866
"1338" 267.4 44.4395754728667 82.7807144319894
"1339" 267.6 47.5388891722547 88.788421626987
"1340" 267.8 50.9555988466355 93.9270738577827
"1341" 268 51.5529591049 95.697634630167
"1342" 268.2 49.6951489956583 97.8952446573244
"1343" 268.4 46.0384103618734 101.244207639313
"1344" 268.6 42.7190848245489 106.889797152377
"1345" 268.8 39.0699626972888 112.870953213885
"1346" 269 34.4065738591439 113.36762781929
"1347" 269.2 29.9329247227254 111.116304490322
"1348" 269.4 24.2615288724782 109.212710975771
"1349" 269.6 20.9642057037298 104.884618124472
"1350" 269.8 16.6515308913209 99.4234266262321
"1351" 270 12.1722705560542 94.5128232862406
"1352" 270.2 7.68596671856704 89.4642894258088
"1353" 270.4 5.49204819593139 84.9710564615185
"1354" 270.6 6.65295395903001 79.8954507362547
"1355" 270.8 6.20502774752684 73.8676040317941
"1356" 271 5.17058018697901 67.8597414703098
"1357" 271.2 5.10894124182353 62.3260915320434
"1358" 271.4 3.65648647173693 56.6632786085059
"1359" 271.6 4.08562565676471 51.237699176933
"1360" 271.8 8.06163154157538 47.2172098557165
"1361" 272 12.346969195562 43.7527485457453
"1362" 272.2 15.4766647117496 42.1017238480943
"1363" 272.4 19.5919114437941 39.7596918764552
"1364" 272.6 22.8377201097504 35.2628853625384
"1365" 272.8 26.8478313039563 31.1007990693483
"1366" 273 31.1648729783685 26.5944818382632
"1367" 273.2 35.8593662996556 22.6293612128124
"1368" 273.4 38.1360004910283 17.764516144467
"1369" 273.6 38.7502863029944 13.2792855453399
"1370" 273.8 39.1692995520593 13.0679148992509
"1371" 274 42.192676175 13.8484248607493
"1372" 274.2 46.8651848929142 16.6117627110165
"1373" 274.4 52.206913766098 19.3101384528947
"1374" 274.6 58.0804490135829 21.8008504806488
"1375" 274.8 64.100880168444 24.1400805884896
"1376" 275 69.3934567468335 27.4023119480092
"1377" 275.2 75.7929274338702 30.2393748879908
"1378" 275.4 82.5931226586759 30.609410604909
"1379" 275.6 89.8531826842831 32.3082154953578
"1380" 275.8 96.528303887792 34.8587461226124
"1381" 276 103.093678876562 37.3387600178535
"1382" 276.2 104.510318708878 37.8707654244236
"1383" 276.4 107.671207974659 35.1192008759459
"1384" 276.6 108.923793844911 32.6523754040308
"1385" 276.8 110.977988811434 31.7590386168848
"1386" 277 111.990296910692 34.6958764915033
"1387" 277.2 112.419829500626 39.3967372815059
"1388" 277.4 113.150205317695 45.7223358223296
"1389" 277.6 112.742534887938 52.6600129573015
"1390" 277.8 111.332917312665 59.0947925646813
"1391" 278 108.977208735174 65.7756508801033
"1392" 278.2 105.660697100503 71.9270490955046
"1393" 278.4 102.373907386947 76.3657175463488
"1394" 278.6 97.5923355455436 80.1502576116939
"1395" 278.8 92.6478280061756 84.9143048824957
"1396" 279 90.4015573297591 90.2380409088951
"1397" 279.2 92.055037202729 93.6084016758313
"1398" 279.4 93.6005205342298 93.2774808396926
"1399" 279.6 92.7973501099397 93.146600516817
"1400" 279.8 90.1340633329199 92.9901406725394
"1401" 280 85.6455310020449 92.1607256606637
"1402" 280.2 80.0454251336647 90.855213641467
"1403" 280.4 74.6306513203299 89.3695798796931
"1404" 280.6 68.535104105428 87.4662872932445
"1405" 280.8 62.9567028242041 85.5965702621549
"1406" 281 56.7493881017335 85.2086976125857
"1407" 281.2 50.0933763261925 84.0504484241299
"1408" 281.4 44.3228335705772 83.241058387117
"1409" 281.6 39.951523689003 79.3624261063857
"1410" 281.8 38.1219080261756 73.4576918513373
"1411" 282 37.4761344212162 66.6529400011534
"1412" 282.2 39.6195303917829 59.6892835784397
"1413" 282.4 43.855512401508 54.1351293192859
"1414" 282.6 48.9922869703423 49.5708551318152
"1415" 282.8 54.7874932841851 45.9308417240218
"1416" 283 59.1118142375664 42.3454992329877
"1417" 283.2 63.3957214342377 37.7668270859075
"1418" 283.4 69.3078316276465 34.7985551719852
"1419" 283.6 75.6449689000821 33.0334670904191
"1420" 283.8 82.1388012139803 31.15766856
"1421" 284 89.6209294209344 32.8227458018532
"1422" 284.2 95.9884672961566 35.1563197200697
"1423" 284.4 102.059801669808 36.1939061730813
"1424" 284.6 105.928777343899 39.607571869108
"1425" 284.8 109.682204252672 44.976121127659
"1426" 285 114.019915351319 50.6755053102589
"1427" 285.2 118.943968089169 55.74808481128
"1428" 285.4 121.88252884107 56.5911543757281
"1429" 285.6 122.621422625817 54.9992966380775
"1430" 285.8 121.833151481707 53.7036884565593
"1431" 286 121.583468582061 51.9073237243581
"1432" 286.2 120.996558735769 49.4770913475138
"1433" 286.4 121.118171540512 46.0273477770838
"1434" 286.6 119.805736066469 44.1657245974738
"1435" 286.8 117.230583868633 41.4311169379424
"1436" 287 115.18855746648 36.3349961942642
"1437" 287.2 115.493015319197 31.0057763000497
"1438" 287.4 113.328594833626 28.163388026367
"1439" 287.6 108.846073766487 26.6668101962281
"1440" 287.8 104.267525346946 23.0864803063581
"1441" 288 100.787530203608 18.3450131837098
"1442" 288.2 98.1286750456465 12.5385253723579
"1443" 288.4 94.2963492536076 10.4628648872813
"1444" 288.6 88.5503146628202 9.07931603336697
"1445" 288.8 82.7325243861589 6.80615439683813
"1446" 289 77.4009295034506 4.82270976438467
"1447" 289.2 71.7465380077512 3.33198933277238
"1448" 289.4 66.095429604463 1.22274874560835
"1449" 289.6 65.1192495928192 2.95046100184879
"1450" 289.8 61.163786075778 7.0009892477829
"1451" 290 56.8943332218102 10.6796871912215
"1452" 290.2 53.924465323213 14.0853595487721
"1453" 290.4 49.6373363102834 17.6877139474324
"1454" 290.6 44.2830220051712 20.446769177395
"1455" 290.8 38.5818664729404 19.938886325394
"1456" 291 33.6149031336182 17.1004011831342
"1457" 291.2 30.9509326289034 13.2162165648628
"1458" 291.4 30.5313923307379 13.8885856336438
"1459" 291.6 29.1210856576068 16.0761258152617
"1460" 291.8 29.4393754147699 19.0569972668206
"1461" 292 29.6657776042553 24.7830749278764
"1462" 292.2 28.7979333675882 29.9503719584846
"1463" 292.4 26.8399968212076 34.810357319167
"1464" 292.6 22.9853944763629 39.5832299405455
"1465" 292.8 19.3306277736218 44.4863898367063
"1466" 293 14.7358832736374 49.0071601641761
"1467" 293.2 13.7522923275047 53.704886828427
"1468" 293.4 15.2570805447953 59.245546930418
"1469" 293.6 16.9381639377647 65.614905635487
"1470" 293.8 20.6521720651025 71.1595671405832
"1471" 294 24.799911379779 76.2055455488813
"1472" 294.2 28.6145002306247 82.175206475127
"1473" 294.4 31.6704952326525 86.1071134861629
"1474" 294.6 36.5374734186709 86.0687790884607
"1475" 294.8 42.8457653454047 86.299702850757
"1476" 295 48.2208731413279 86.1863463329038
"1477" 295.2 53.2448047416518 85.3025318210767
"1478" 295.4 58.2635078496583 83.812144200484
"1479" 295.6 61.8810509889489 81.8980672126722
"1480" 295.8 66.1633855539947 79.160702041947
"1481" 296 69.9813953581954 76.079871878664
"1482" 296.2 73.8083988839378 72.3233913508285
"1483" 296.4 78.4993438528465 69.5287336839215
"1484" 296.6 84.2135269719118 69.2220167059846
"1485" 296.8 88.4709780067647 72.5270036079781
"1486" 297 91.7390379542839 76.4764988547997
"1487" 297.2 92.377062873275 80.9868786932948
"1488" 297.4 90.8630472419562 85.4487504612819
"1489" 297.6 91.1905589909888 87.1659845236083
"1490" 297.8 93.8627578884963 87.4162543023775
"1491" 298 98.3455214356014 87.0569454741527
"1492" 298.2 102.685339556459 85.2129201920302
"1493" 298.4 106.632553322447 82.2773676768478
"1494" 298.6 108.353587731727 79.4522907892255
"1495" 298.8 108.384066538236 75.6380308715384
"1496" 299 109.158788559246 70.5478220239266
"1497" 299.2 109.343869673101 65.8072443202516
"1498" 299.4 107.37366092462 61.9199555760679
"1499" 299.6 105.817268128293 55.8862945522527
"1500" 299.8 105.093122097637 49.3824684445579
"1501" 300 106.726033461293 43.8312442165384
"1502" 300.2 110.37432777994 39.0475195436102
"1503" 300.4 113.030784468978 38.6994213839931
"1504" 300.6 113.057484994345 40.1152749505545
"1505" 300.8 112.06016778754 40.0869132539725
"1506" 301 110.072329972175 40.081196250567
"1507" 301.2 105.955164812676 38.1903534232493
"1508" 301.4 100.632539175424 35.1047050758903
"1509" 301.6 96.4586393217242 30.9423152222589
"1510" 301.8 94.2106799313993 25.4707962361458
"1511" 302 93.1596971036843 20.033183886492
"1512" 302.2 93.3557492245754 17.9426139829592
"1513" 302.4 90.4427486604757 17.5047498022294
"1514" 302.6 85.3972129098529 16.9145532741905
"1515" 302.8 78.7449201813909 17.9048012783961
"1516" 303 72.5178391803955 18.2773801047595
"1517" 303.2 65.9465801102647 16.2484647714781
"1518" 303.4 59.2029643455425 14.3299601795892
"1519" 303.6 52.4800111988593 12.1389429460156
"1520" 303.8 46.9220602360721 12.0342921685872
"1521" 304 40.9219184085593 14.9978820924205
"1522" 304.2 35.111716224535 18.5494227274481
"1523" 304.4 29.2600928401913 22.8537211135046
"1524" 304.6 24.3453226440425 27.7486736878948
"1525" 304.8 20.0899929101536 33.6664669873114
"1526" 305 16.8077447975767 39.7117349054862
"1527" 305.2 12.802269286595 45.2393625731835
"1528" 305.4 11.3170508958705 50.6890342268958
"1529" 305.6 12.388773403379 54.5769306234813
"1530" 305.8 13.96041345342 59.1471181453767
"1531" 306 13.4290315161947 64.956699887157
"1532" 306.2 10.7259283312917 66.0894285066643
"1533" 306.4 6.29498760920108 66.9830105368033
"1534" 306.6 3.56033092946639 67.3952129243418
"1535" 306.8 3.30307773112581 66.5118425943114
"1536" 307 2.92404590781733 64.319265917867
"1537" 307.2 2.38581640799353 63.0276309288331
"1538" 307.4 1.16789482974775 61.2816132732992
"1539" 307.6 1.68525526967523 60.0426025951249
"1540" 307.8 2.65988412667543 60.1347724840277
"1541" 308 2.83863563215944 60.3801440045249
"1542" 308.2 3.09516097732505 60.0127031082808
"1543" 308.4 3.51625635629329 59.9813024201384
"1544" 308.6 3.9786088897512 60.8999924931237
"1545" 308.8 4.59965701307552 60.9666586758534
"1546" 309 4.14821918735399 60.9554432184205
"1547" 309.2 4.47509651376471 60.8030262032568
"1548" 309.4 4.55549187415462 60.7324418021009
"1549" 309.6 5.62187181493138 60.8023773672644
"1550" 309.8 6.28712617895961 60.9020442177483
"1551" 310 6.14077991111293 60.7641852082866
"1552" 310.2 6.25901213555934 60.3851466063848
"1553" 310.4 6.7682740597216 60.6103394233325
"1554" 310.6 7.00665708426471 60.5532007521488
"1555" 310.8 7.47958598205043 60.6737723307688
"1556" 311 7.63520906140333 61.3301092249511
"1557" 311.2 7.91416199377925 62.3006977059398
"1558" 311.4 9.14874679776471 62.9948153432612
"1559" 311.6 9.91099690360757 64.3248297872527
"1560" 311.8 12.0008453302205 66.1281799719864
"1561" 312 15.1062084252092 68.2283993344225
"1562" 312.2 19.4318114159904 70.1366278188095
"1563" 312.4 22.8060766284063 72.1873814463758
"1564" 312.6 24.4042130726409 74.5175662636239
"1565" 312.8 26.1371797299344 76.9651583466055
"1566" 313 27.6305814470703 80.0171051819503
"1567" 313.2 30.8021920658278 82.9653407496777
"1568" 313.4 35.8766570181967 85.2643531871146
"1569" 313.6 40.9780538764688 87.6093582203057
"1570" 313.8 45.9621185016196 90.7425602430444
"1571" 314 50.721686012591 94.2299444532617
"1572" 314.2 53.0070172055395 94.9640598511582
"1573" 314.4 56.223718358729 93.5249436350455
"1574" 314.6 58.0365033714294 91.0743864570728
"1575" 314.8 61.9354779508164 87.6852789996084
"1576" 315 65.3550126917286 85.0181028214185
"1577" 315.2 70.9088807811902 82.0678119579627
"1578" 315.4 75.5574619653253 79.4987942182155
"1579" 315.6 80.7053404405419 78.5940797872185
"1580" 315.8 85.9994302412741 78.8276677166783
"1581" 316 90.5424840050802 80.9158921623573
"1582" 316.2 93.7225324588375 84.4891927435709
"1583" 316.4 97.0587434842235 88.8606142662536
"1584" 316.6 97.8066627772752 89.0725303679354
"1585" 316.8 97.6148882383314 87.3326661126003
"1586" 317 97.7127968843272 85.2452105054295
"1587" 317.2 98.6919915306347 81.719525572437
"1588" 317.4 100.558305918082 77.1168788215977
"1589" 317.6 102.271949948792 72.2276880419503
"1590" 317.8 103.779732793666 66.6653641755098
"1591" 318 105.82863407554 61.3363002868074
"1592" 318.2 109.019696465028 56.2194523069851
"1593" 318.4 111.638698300988 51.2743104872777
"1594" 318.6 115.404742391443 49.8624786306527
"1595" 318.8 119.293268884348 50.9907077005336
"1596" 319 121.046457142686 53.338920879288
"1597" 319.2 121.009856982821 55.1994389083757
"1598" 319.4 119.380022088868 55.0258543992632
"1599" 319.6 118.791939297522 54.3401173693211
"1600" 319.8 117.995419074166 54.3483483228848
"1601" 320 117.049877407537 54.9802268528942
"1602" 320.2 116.478218064915 54.356248477231
"1603" 320.4 114.585121443727 52.6228926966406
"1604" 320.6 112.300824516542 49.7357460502003
"1605" 320.8 108.682257682995 46.8376689437409
"1606" 321 105.023489429265 43.1750980759985
"1607" 321.2 101.221023956975 39.3077207942091
"1608" 321.4 97.991961524508 35.1107060160967
"1609" 321.6 94.6375999092647 30.9887599451301
"1610" 321.8 91.6528368869829 26.5736388009761
"1611" 322 87.4504201129591 24.073944027867
"1612" 322.2 82.1119389546754 22.8325056711795
"1613" 322.4 76.1300975182941 22.5007872329258
"1614" 322.6 70.6505630155264 24.3451176619464
"1615" 322.8 67.1486077254701 28.7302072200366
"1616" 323 65.0688345800346 33.3816081812165
"1617" 323.2 64.5405439509165 37.9592755635902
"1618" 323.4 65.221731570848 43.093104211367
"1619" 323.6 66.4262062582369 47.5503817970336
"1620" 323.8 68.4087521947475 52.3206536825308
"1621" 324 69.8449979265219 57.3885392863956
"1622" 324.2 69.6665261162263 62.1222508270977
"1623" 324.4 67.9353436530492 66.8620181796601
"1624" 324.6 64.9953270474102 71.4867099013851
"1625" 324.8 62.9185319157512 76.0156722404751
"1626" 325 62.7403301258708 80.24232949067
"1627" 325.2 63.9583031627538 84.7551969000191
"1628" 325.4 66.3085126238405 87.0718386598821
"1629" 325.6 66.5670003526437 86.1576484802828
"1630" 325.8 66.6325954443489 86.1002527750407
"1631" 326 66.5681598618405 86.1552052287609
"1632" 326.2 66.703670324037 86.3487916033274
"1633" 326.4 66.8077862957103 86.5184620756838
"1634" 326.6 66.8176965937547 86.576227159227
"1635" 326.8 66.7884666092344 86.5525441838821
"1636" 327 66.7885055602152 86.595585017664
"1637" 327.2 66.7436971309247 86.638542496347
"1638" 327.4 66.8420981352035 86.6317068853874
"1639" 327.6 66.8867764247068 86.6578110545354
"1640" 327.8 67.1355587991261 86.7768239313175
"1641" 328 67.1740034171738 86.6115549197912
"1642" 328.2 67.2811669135847 86.619068953497
"1643" 328.4 67.3862083605617 86.6804202538422
"1644" 328.6 67.4433700705 86.6221999937199
"1645" 328.8 67.4875864677947 86.584016576367
"1646" 329 67.3627173420096 86.6158101157139
"1647" 329.2 67.378614111683 86.6674746171527
"1648" 329.4 67.2100182168214 86.7727292596556
"1649" 329.6 66.8867313731329 86.6439351697516
"1650" 329.8 66.6930659195147 86.7260111596482
"1651" 330 66.4574988689099 86.7515309234637
"1652" 330.2 66.1808270749821 86.7999188992691
"1653" 330.4 65.9598274183259 87.4384679463159
"1654" 330.6 65.5128836248142 87.8679864346087
"1655" 330.8 64.9066245938542 88.2607911080828
"1656" 331 64.1183423416668 89.1778121807175
"1657" 331.2 63.5286152063897 89.6064727062107
"1658" 331.4 63.4587644548625 89.7759842522148
"1659" 331.6 62.9661612825839 90.7563267146542
"1660" 331.8 62.730948931957 93.5245869767516
"1661" 332 62.7673767131624 95.7100268847079
"1662" 332.2 61.5238249101748 95.7212654462097
"1663" 332.4 59.6229135073615 96.2077158170767
"1664" 332.6 57.1510299230147 97.256364733943
"1665" 332.8 55.7421787107035 99.5001419360608
"1666" 333 54.5309532486511 103.468463388356
"1667" 333.2 54.7011686989544 108.103400594746
"1668" 333.4 56.1388585679043 111.655070813018
"1669" 333.6 56.7180543426264 116.080219033633
"1670" 333.8 58.2032294157163 118.332173209883
"1671" 334 61.2094932851624 120.060807057594
"1672" 334.2 64.4403310761852 119.98556836931
"1673" 334.4 69.5556767184647 119.556161128979
"1674" 334.6 74.9781732411511 119.423491109776
"1675" 334.8 79.1804752720772 119.112947112054
"1676" 335 85.3865730362535 118.454985694693
"1677" 335.2 89.2196275429981 117.287302469867
"1678" 335.4 90.6381948723292 115.995348067883
"1679" 335.6 93.2528146399314 113.942180553634
"1680" 335.8 96.5678345961548 111.334675543741
"1681" 336 100.984204556287 108.766152204594
"1682" 336.2 101.978916170781 108.319003112173
"1683" 336.4 101.577262452174 108.02261693214
"1684" 336.6 100.182923063693 107.096148378367
"1685" 336.8 98.7024221869199 106.836501140367
"1686" 337 95.264139983569 104.597043712617
"1687" 337.2 93.2987938383272 103.225781736929
"1688" 337.4 91.0382044066603 102.10721216251
"1689" 337.6 89.3863074553321 99.3140247001086
"1690" 337.8 88.3541367496647 96.0438309475003
"1691" 338 87.3792793924465 93.399756573867
"1692" 338.2 87.2824203914371 92.2201523115739
"1693" 338.4 88.0757554704419 91.0308863613543
"1694" 338.6 88.4966408151717 90.8636672724716
"1695" 338.8 90.192260127644 90.1384977310566
"1696" 339 92.5659464145838 89.0451409280478
"1697" 339.2 95.0632072375327 88.3346278511299
"1698" 339.4 98.4011601294586 87.9113968441017
"1699" 339.6 99.6261415244562 88.6142370011542
"1700" 339.8 100.393113684931 87.5663486268003
"1701" 340 102.706949227733 83.9348033511482
"1702" 340.2 104.767587103351 80.2139211171651
"1703" 340.4 107.973370549876 76.3135258288114
"1704" 340.6 112.027132033212 74.110699919288
"1705" 340.8 115.690865674573 72.9743760686754
"1706" 341 117.381228256718 71.9935564523387
"1707" 341.2 116.455757318405 70.853288662137
"1708" 341.4 114.780427630032 70.5476485711534
"1709" 341.6 112.063740914668 69.9689754291193
"1710" 341.8 108.36732480513 68.4227449022048
"1711" 342 104.886648317346 65.4578541439616
"1712" 342.2 100.974396015049 61.8508627836372
"1713" 342.4 97.4075748828815 59.1972994916193
"1714" 342.6 93.2583728376867 58.1812290323945
"1715" 342.8 87.6378438646501 57.9132444977615
"1716" 343 82.5394421170485 59.2578991500967
"1717" 343.2 77.2217039763355 61.5855021885705
"1718" 343.4 71.6375754813374 63.2688748186852
"1719" 343.6 65.3079882546431 64.6403162189075
"1720" 343.8 59.2842680261283 67.2131524068488
"1721" 344 53.9857251071331 70.345814968288
"1722" 344.2 50.2034557637426 74.3622142850218
"1723" 344.4 46.6133871186431 79.2577539690156
"1724" 344.6 45.9419406370829 85.0143310011852
"1725" 344.8 46.3883102668121 89.4824996910933
"1726" 345 45.966306360297 88.0665185481734
"1727" 345.2 42.4523997798347 86.774857296297
"1728" 345.4 38.7446372211947 84.169297262967
"1729" 345.6 35.325749758562 80.3314303856102
"1730" 345.8 31.7026500622192 75.2185488402761
"1731" 346 27.9672704791738 70.0279645097124
"1732" 346.2 25.2867754733656 64.8522573811927
"1733" 346.4 23.5173094894236 59.5976900922735
"1734" 346.6 19.5848724138125 54.958982987967
"1735" 346.8 14.4980443510821 51.7551618512539
"1736" 347 13.856976270003 48.7689443018529
"1737" 347.2 15.069452806582 45.0941355696074
"1738" 347.4 17.4105419573934 39.6277133517234
"1739" 347.6 19.2009896169347 33.623769441507
"1740" 347.8 19.7357986580964 28.3947568523076
"1741" 348 20.471761179187 25.5845615751631
"1742" 348.2 24.2398151949504 20.9748687800241
"1743" 348.4 29.308249580589 18.4160903619886
"1744" 348.6 35.2469004284036 17.2329605488947
"1745" 348.8 41.1789798739282 16.820049316242
"1746" 349 46.5195778029251 16.5380503702538
"1747" 349.2 52.5410431444859 15.7677290199247
"1748" 349.4 58.7444025178909 14.0732787978903
"1749" 349.6 64.6828103677868 12.3363953242077
"1750" 349.8 70.4307580854539 9.65475045271832
"1751" 350 72.7994125703361 7.11805207490268
"1752" 350.2 73.3197980011176 8.52565648174932
"1753" 350.4 76.7513345142081 11.9305366468764
"1754" 350.6 81.2457942878032 15.9549746242516
"1755" 350.8 85.2131400205383 19.9477574956877
"1756" 351 90.1308657068361 22.918513818767
"1757" 351.2 95.3882164700283 25.5079049104579
"1758" 351.4 101.269423113181 26.508136884117
"1759" 351.6 107.31890531348 27.5254616226601
"1760" 351.8 109.72334264554 30.4823475327248
"1761" 352 110.726022226461 35.5596943948156
"1762" 352.2 111.363209490431 41.1890244660336
"1763" 352.4 112.920684668057 47.7912495178198
"1764" 352.6 115.510352875154 54.5644634346725
"1765" 352.8 118.358229723693 61.0198913721384
"1766" 353 121.749683801508 64.2718978406643
"1767" 353.2 121.660618032006 63.313132870617
"1768" 353.4 120.577080227792 63.8035776535059
"1769" 353.6 118.304571695313 65.0761502208718
"1770" 353.8 115.580510083401 66.3350726565215
"1771" 354 112.117337821595 67.4713595663394
"1772" 354.2 107.808796164174 69.719928468267
"1773" 354.4 103.085841583068 72.1299158927501
"1774" 354.6 98.5824383915518 74.4911392738719
"1775" 354.8 93.1091105082081 77.1191399005934
"1776" 355 88.3569096813327 80.2087945870272
"1777" 355.2 84.4912818098936 85.3031794280886
"1778" 355.4 83.3604493644445 90.4393404529625
"1779" 355.6 85.0040617234695 92.4354642712947
"1780" 355.8 84.9056367664499 91.6615625639225
"1781" 356 84.1428260636518 90.2944593645605
"1782" 356.2 83.0588604311588 89.168270262814
"1783" 356.4 81.7643450933179 87.3380984484308
"1784" 356.6 79.7052872518847 83.744774028837
"1785" 356.8 77.0891558667219 79.1135946144813
"1786" 357 73.6876084468193 75.2185488402761
"1787" 357.2 69.4263167552468 73.049904295617
"1788" 357.4 64.6771936133758 72.7145266132003
"1789" 357.6 60.2167971419674 73.1876225941508
"1790" 357.8 56.6818945725374 72.3329238543215
"1791" 358 52.188692907291 69.6010373645512
"1792" 358.2 48.1025475125406 65.7506832342549
"1793" 358.4 46.5866329268897 60.9688179044439
"1794" 358.6 48.279749291348 55.556171635367
"1795" 358.8 50.4624819846701 50.1246321161237
"1796" 359 53.6898989523673 45.1802685475977
"1797" 359.2 56.4763492127691 40.254217817128
"1798" 359.4 58.953648416562 35.0966710302589
"1799" 359.6 62.0473559361256 30.6864818391061
"1800" 359.8 65.5211759301486 26.3725175678402
"1801" 360 68.3113844804975 21.1730576446946
"1802" 360.2 73.2549543762915 16.9834879794473
"1803" 360.4 78.074269851848 16.576630030617
"1804" 360.6 82.6348162253556 19.3861311672488
"1805" 360.8 87.4091637284299 22.9394761645872
"1806" 361 92.3186404029069 26.3839707164037
"1807" 361.2 98.0855624962353 29.0148782333376
"1808" 361.4 102.85189434781 30.4329409294306
"1809" 361.6 104.435676932126 32.934406024617
"1810" 361.8 108.534628215856 36.8627507140851
"1811" 362 113.841509089034 40.9460212817516
"1812" 362.2 117.47032890089 45.397473448617
"1813" 362.4 120.187609370792 45.3794423904225
"1814" 362.6 119.974644377035 43.6993447808257
"1815" 362.8 118.611266423809 43.76921533606
"1816" 363 117.079939480548 44.8518468234802
"1817" 363.2 115.735905021295 45.8115321122458
"1818" 363.4 114.071474431237 49.0938403784781
"1819" 363.6 112.055988504916 52.7278713642955
"1820" 363.8 109.552891247709 56.8976823650336
"1821" 364 107.580551067783 61.2440689428045
"1822" 364.2 107.539294706197 66.6151272965903
"1823" 364.4 108.394004518774 71.3762818865274
"1824" 364.6 109.487622387552 75.6209903738818
"1825" 364.8 107.681128706678 79.7757664030401
"1826" 365 104.574778668449 84.7501004050563
"1827" 365.2 100.347076940605 87.856011822101
"1828" 365.4 95.978199595991 87.1538739355564
"1829" 365.6 91.3414465510752 85.337709833967
"1830" 365.8 85.6479766589178 84.3584688220813
"1831" 366 79.3416444622437 84.3291852989986
"1832" 366.2 73.5353607481738 85.5296914281246
"1833" 366.4 68.5633374307335 88.206811813867
"1834" 366.6 66.3135305435606 91.7941828368466
"1835" 366.8 65.5923874106017 94.3226331698018
"1836" 367 63.9455057070578 93.9973928889187
"1837" 367.2 60.1758489140559 92.2292040531032
"1838" 367.4 55.1341272706933 90.2304909737736
"1839" 367.6 49.8408888133521 87.4158960767553
"1840" 367.8 44.8954835869617 83.5429966525185
"1841" 368 40.1297109874591 79.8512194465614
"1842" 368.2 35.2539161492283 75.9337589594942
"1843" 368.4 30.1412259900647 73.6874511550105
"1844" 368.6 24.2971132884489 70.9778510081564
"1845" 368.8 19.8170904077512 70.4086953982589
"1846" 369 19.8143889834859 69.075061235128
"1847" 369.2 18.3771381218134 68.020387940951
"1848" 369.4 19.8085641538547 65.895324652527
"1849" 369.6 22.2073643186336 62.3687605741534
"1850" 369.8 25.4138816655851 58.3303637268136
"1851" 370 29.8835200398254 54.9677187828903
"1852" 370.2 34.2589951418011 50.519015218167
"1853" 370.4 37.9766715040738 45.0380980669306
"1854" 370.6 42.3162319500194 41.6368751265462
"1855" 370.8 47.7149782526452 38.7790538631811
"1856" 371 53.3431628278863 35.5773692952048
"1857" 371.2 59.3580314460147 33.421244595867
"1858" 371.4 65.5246533485147 32.2006707493759
"1859" 371.6 71.7561870605147 31.7625160352509
"1860" 371.8 78.436340240975 32.3238103586193
"1861" 372 84.9909837752369 34.1821552516725
"1862" 372.2 90.3998711349344 37.1283639916239
"1863" 372.4 95.5788211470147 40.658911355117
"1864" 372.6 99.0573986525415 45.1227573976973
"1865" 372.8 100.028313359891 50.4578646537034
"1866" 373 101.568668655682 56.8216368147456
"1867" 373.2 103.696403546154 62.8839936855892
"1868" 373.4 104.916718602424 68.7156760435352
"1869" 373.6 107.2620696704 68.928004392367
"1870" 373.8 110.342439466529 67.4006676982493
"1871" 374 113.773833177756 64.3528809620723
"1872" 374.2 116.491995041621 61.6477216190539
"1873" 374.4 114.61451547067 61.5035630869141
"1874" 374.6 113.513439958918 62.1090509389511
"1875" 374.8 111.294096269313 63.1136708540466
"1876" 375 108.035397390065 67.1317175912942
"1877" 375.2 104.423940352428 71.238864810567
"1878" 375.4 101.166547730247 75.5832351881943
"1879" 375.6 98.4903067201765 80.7343170378964
"1880" 375.8 97.6570460156841 86.4458172400121
"1881" 376 98.1247226986833 92.1679417703321
"1882" 376.2 97.0354265107948 91.9802995348007
"1883" 376.4 94.3412633876343 93.13728708328
"1884" 376.6 91.413646704098 94.931675278067
"1885" 376.8 87.4368148599579 94.4486724046511
"1886" 377 82.4239688768265 94.600989722704
"1887" 377.2 76.9251426735256 95.5757133184105
"1888" 377.4 72.1082087966493 98.0413076114109
"1889" 377.6 68.2896618122165 97.1419614950417
"1890" 377.8 62.8979131022872 95.0035888108389
"1891" 378 57.1979955263588 93.5532539116258
"1892" 378.2 51.5696612706841 94.5828266502379
"1893" 378.4 48.9710719511329 95.3620905072131
"1894" 378.6 47.6005271687538 95.7873822624322
"1895" 378.8 43.0434111055834 96.5347829777406
"1896" 379 37.8445495722016 98.997887681588
"1897" 379.2 32.8194596279881 102.568894941324
"1898" 379.4 29.5428571279465 105.437946699322
"1899" 379.6 25.9922421938854 104.768276589401
"1900" 379.8 21.2318426539598 102.101105476599
"1901" 380 17.827173502656 98.1961748453996
"1902" 380.2 14.5128226919011 93.6731729835791
"1903" 380.4 11.042238091903 89.2688795054734
"1904" 380.6 10.7397766816796 84.980556771484
"1905" 380.8 10.0240727137496 79.1250595574579
"1906" 381 9.37818755015579 74.0129770335947
"1907" 381.2 8.37369979233471 68.948776171407
"1908" 381.4 6.97911874084048 63.4085335603367
"1909" 381.6 8.52597904127461 59.4367409993373
"1910" 381.8 11.0868279671219 56.1125585739384
"1911" 382 15.270857745179 52.8892235764813
"1912" 382.2 19.8163178397234 51.5852363532936
"1913" 382.4 25.0558493715219 50.3483898903384
"1914" 382.6 30.5953637063402 50.3228100883198
"1915" 382.8 35.381379338792 52.037951560467
"1916" 383 39.975901098384 53.5218712569083
"1917" 383.2 44.8468256117384 56.205289730367
"1918" 383.4 49.5037868790435 58.5903678988979
"1919" 383.6 54.2782590147517 61.5698274476539
"1920" 383.8 58.8295827404699 65.422766679367
"1921" 384 64.0094750583437 66.5570151401038
"1922" 384.2 69.7043188070079 66.7817460305505
"1923" 384.4 74.0798544032917 69.3946676714751
"1924" 384.6 78.9221091882121 73.3180925611828
"1925" 384.8 84.0209128443758 76.2882823473392
"1926" 385 89.5494668783656 78.2336184772019
"1927" 385.2 92.7291927099647 82.619203252107
"1928" 385.4 94.2952079470669 88.141900004367
"1929" 385.6 91.963816834804 91.7171549500861
"1930" 385.8 91.3498589086154 90.994647580315
"1931" 386 91.118113262472 89.3340607983548
"1932" 386.2 91.9113039102647 88.388564880467
"1933" 386.4 93.561734868641 86.2562440729511
"1934" 386.6 97.2340722892647 82.0478265948376
"1935" 386.8 100.726826961976 78.5736496232612
"1936" 387 104.677709213274 74.9448298114055
"1937" 387.2 109.572036953137 73.1401907215579
"1938" 387.4 114.295256255301 73.4446861188488
"1939" 387.6 116.72128078337 75.2415319689985
"1940" 387.8 115.802783855325 74.7031884133367
"1941" 388 114.280813231621 75.1081228097135
"1942" 388.2 113.295458511585 74.5324655295745
"1943" 388.4 111.58514605815 72.3516386877098
"1944" 388.6 108.811557169372 68.5675120217509
"1945" 388.8 106.521631014893 64.1153394366944
"1946" 389 104.585798370922 59.5065188992241
"1947" 389.2 101.496614446431 53.8792832232836
"1948" 389.4 99.9900422583218 48.0746219347098
"1949" 389.6 98.0252615144911 41.8830501021972
"1950" 389.8 95.3126827280647 35.8934572262527
"1951" 390 93.5966505278283 29.1866341870306
"1952" 390.2 94.1895360914771 23.6896431379953
"1953" 390.4 96.294621373592 20.1579915929397
"1954" 390.6 98.4578010109691 16.5537697846626
"1955" 390.8 100.935799803994 14.9564663529616
"1956" 391 101.051363104815 16.6400530371468
"1957" 391.2 102.767331390333 18.0522708261922
"1958" 391.4 105.381116757076 18.7977161915273
"1959" 391.6 107.175565574996 21.2390455783574
"1960" 391.8 110.616723681181 23.554649551867
"1961" 392 112.03512399472 25.4475242824652
"1962" 392.2 114.052549798477 27.2982801935617
"1963" 392.4 115.479460725893 30.2003550749245
"1964" 392.6 118.070167617577 33.8125020164312
"1965" 392.8 119.170690773136 38.1752902402569
"1966" 393 121.235357462088 42.184338878367
"1967" 393.2 122.440906854021 45.6404541409345
"1968" 393.4 122.082060881168 49.6977232750563
"1969" 393.6 121.323566037042 55.166700778367
"1970" 393.8 120.849723436038 60.8348489739519
"1971" 394 119.088508849182 66.0528280963486
"1972" 394.2 117.256303642208 71.3652591264236
"1973" 394.4 116.701659927384 76.425616150211
"1974" 394.6 117.962172354648 80.6873550030959
"1975" 394.8 117.498359000447 79.6286178372155
"1976" 395 114.713720311604 81.0395682441688
"1977" 395.2 110.420442733408 83.7167692195956
"1978" 395.4 105.628467493805 86.486648862117
"1979" 395.6 100.783040063402 90.0236591976617
"1980" 395.8 95.8278928654894 91.7346592582659
"1981" 396 90.2280735397819 91.3158636550911
"1982" 396.2 85.3622667822321 90.0680873949648
"1983" 396.4 80.2365630401924 90.023560409873
"1984" 396.6 75.5535279162647 91.8505280538003
"1985" 396.8 72.3330645933292 95.4539012551412
"1986" 397 71.0499913399199 96.0835241459532
"1987" 397.2 67.8657118693951 95.6942479270626
"1988" 397.4 65.3826587652334 97.7366768460857
"1989" 397.6 65.3081533721235 97.4800365522023
"1990" 397.8 62.5379553230321 95.7456391776577
"1991" 398 58.8325375275344 93.0037216012995
"1992" 398.2 55.8504022452963 88.9413401845249
"1993" 398.4 54.0257172126765 85.1674117925729
"1994" 398.6 53.5914712746963 81.393804945188
"1995" 398.8 54.1922436675402 77.2128708538568
"1996" 399 53.7966167085588 71.8146707442493
"1997" 399.2 51.7279162238244 68.278886297367
"1998" 399.4 48.2344279829134 64.4648788959345
"1999" 399.6 42.9985472465015 61.528058109367
"2000" 399.8 37.9999617963565 59.1745583741009
"2001" 400 32.6480020514829 59.6574177810488
"2002" 400.2 27.9407156480147 61.0333853542118
"2003" 400.4 22.7412797070647 63.8931057772365
"2004" 400.6 20.1112059197941 66.9042832726611
"2005" 400.8 17.1602306544752 67.3291240320512
"2006" 401 16.8381646636701 64.9280334285832
"2007" 401.2 16.9878023803235 62.3604566076611
"2008" 401.4 17.0573897103157 58.3513536362853
"2009" 401.6 18.4903754600802 54.9725955616097
"2010" 401.8 19.9877207480747 50.152912612587
"2011" 402 20.9803993475375 44.780811258367
"2012" 402.2 20.5268596915504 38.6949979350404
"2013" 402.4 21.7492745242353 32.6499395653376
"2014" 402.6 24.2263176599591 26.9336698575059
"2015" 402.8 28.2095934644299 22.2677282644404
"2016" 403 31.8629811182741 17.158999189433
"2017" 403.2 35.6498471288963 13.9272032797091
"2018" 403.4 41.2660575144269 11.6371922023129
"2019" 403.6 47.6223931532464 9.43305561908257
"2020" 403.8 53.2945729550415 6.77031023829554
"2021" 404 59.5173333638244 5.2667893873211
"2022" 404.2 65.3959888689701 7.63618741144732
"2023" 404.4 71.1914543178647 10.8152432817098
"2024" 404.6 76.4789678425308 15.5395298815872
"2025" 404.8 81.959777526732 19.6059489160212
"2026" 405 86.5542424998307 24.459740631499
"2027" 405.2 91.5325524346501 28.7386614940459
"2028" 405.4 96.7901218778629 31.9398643719205
"2029" 405.6 101.276635536459 35.2640187433392
"2030" 405.8 105.398535439709 39.2164266995614
"2031" 406 109.685650897424 39.9646996579422
"2032" 406.2 113.017765857962 38.7898681063486
"2033" 406.4 113.850270770142 39.9614155907726
"2034" 406.6 113.469443156779 44.391340401367
"2035" 406.8 113.159102886598 50.1648852352281
"2036" 407 111.631021735916 55.5622953909802
"2037" 407.2 110.422624642971 61.7571586134846
"2038" 407.4 109.745359914608 68.3641989612813
"2039" 407.6 108.594819166483 75.6292635622033
"2040" 407.8 107.887477145386 82.9332190481246
"2041" 408 108.826023229775 87.717376770237
"2042" 408.2 110.60236440211 87.0230564515306
"2043" 408.4 112.054028505474 87.0443003164579
"2044" 408.6 114.046826470953 86.9198905264404
"2045" 408.8 115.530709434311 89.699783432367
"2046" 409 114.177279319887 89.6887606722632
"2047" 409.2 112.622954116202 89.5931914083459
"2048" 409.4 110.582994995853 89.2568557910729
"2049" 409.6 108.074344475765 88.570317947067
"2050" 409.8 103.603629006728 88.7117573635564
"2051" 410 98.7227164537981 89.479083280067
"2052" 410.2 93.8413483793981 89.9637581243337
"2053" 410.4 89.1612596882769 90.8634463587694
"2054" 410.6 83.0762421867973 93.0780197789539
"2055" 410.8 78.511849106669 96.0224698981329
"2056" 411 73.7873228670787 95.4014556296111
"2057" 411.2 69.1422384241109 93.5474131075648
"2058" 411.4 63.5355700431219 91.2234276641472
"2059" 411.6 57.0953912291576 90.0057962485813
"2060" 411.8 50.8577252955228 88.6025644588831
"2061" 412 44.6038292313618 86.7995489923767
"2062" 412.2 39.6191138454118 83.7126235914258
"2063" 412.4 36.038615546246 78.2704517409651
"2064" 412.6 34.2659078280076 73.264113266967
"2065" 412.8 35.9524251167741 67.9482034942538
"2066" 413 38.678578426323 63.155264829066
"2067" 413.2 43.1196468159165 58.7681470661616
"2068" 413.4 46.9557450800011 53.6383227183215
"2069" 413.6 51.1211864762468 49.1635175390723
"2070" 413.8 56.2323867059604 44.8496742214887
"2071" 414 59.8414536062384 40.5888749290775
"2072" 414.2 64.0872418381461 36.1013321881043
"2073" 414.4 67.656106252895 31.3806136770476
"2074" 414.6 70.6816647853986 26.897607741117
"2075" 414.8 72.9628512335415 21.6293189165188
"2076" 415 77.2079468558288 18.8094298368798
"2077" 415.2 81.9852569285918 18.3356187375819
"2078" 415.4 87.0274082963797 20.715188716836
"2079" 415.6 91.7877218114089 24.0664542036939
"2080" 415.8 96.5601696851829 28.9210858754397
"2081" 416 100.204946713345 34.1758443813045
"2082" 416.2 103.227397526035 38.0573770450183
"2083" 416.4 106.350050772501 42.106444706967
"2084" 416.6 108.793095239137 45.7745520510761
"2085" 416.8 112.458523176859 51.1526948287454
"2086" 417 115.742709862913 56.7842328961778
"2087" 417.2 119.495845341824 58.7279174830459
"2088" 417.4 120.756708553481 57.6508932716643
"2089" 417.6 119.698411595667 58.225442306395
"2090" 417.8 118.663792388663 60.4970316982796
"2091" 418 115.908968054524 64.3494035437063
"2092" 418.2 112.393103091003 68.0204523642174
"2093" 418.4 107.948767423741 69.6220147668343
"2094" 418.6 102.73117524235 72.4962992917384
"2095" 418.8 97.6117409990829 75.0698417857852
"2096" 419 92.7394021401967 77.8681881745708
"2097" 419.2 87.3560222200588 80.1386557271905
"2098" 419.4 83.500307018689 84.3730810043064
"2099" 419.6 80.4632211439011 88.3031960158518
"2100" 419.8 77.2220564740943 88.0268290693442
"2101" 420 72.8481712106518 86.2824907515928
"2102" 420.2 69.7303714135463 82.5380571881145
"2103" 420.4 65.6941452955425 80.5003375415614
"2104" 420.6 59.7294712448202 77.7776477542003
"2105" 420.8 52.9252711245647 75.3778778272306
"2106" 421 47.5116262122647 71.6186850622608
"2107" 421.2 42.5277779005656 67.3276123457563
"2108" 421.4 36.789114388132 65.1527795071103
"2109" 421.6 31.0538975204506 65.1183130595882
"2110" 421.8 24.6858520573718 66.2272094613848
"2111" 422 18.8819775786102 66.370479098067
"2112" 422.2 18.9561744401851 66.6624099085793
"2113" 422.4 19.2389269633758 64.8674100869781
"2114" 422.6 20.0426960575051 60.2310702233958
"2115" 422.8 21.5206614679987 55.6500865937925
"2116" 423 24.3858755145477 50.6167503577538
"2117" 423.2 26.6214785784706 45.8041268434258
"2118" 423.4 29.752483115975 41.7439092176473
"2119" 423.6 34.1240204922086 36.9319421806941
"2120" 423.8 38.802625104348 32.9416184478947
"2121" 424 43.5259197784796 29.6703126506473
"2122" 424.2 48.6495584553256 26.7274259101235
"2123" 424.4 54.8012798631939 23.3139588600041
"2124" 424.6 61.8505853786959 20.7026985821835
"2125" 424.8 68.6931238296592 18.7589174243119
"2126" 425 74.5199321803801 17.9922067993285
"2127" 425.2 80.0220105166665 19.6402356111259
"2128" 425.4 85.4572154228361 22.8290282528134
"2129" 425.6 91.2416873491068 26.5030122675775
"2130" 425.8 96.6504726561899 30.3837359027221
"2131" 426 102.681811067863 34.2274856690025
"2132" 426.2 107.624815028667 39.6509583505913
"2133" 426.4 111.788352603103 45.0580022286643
"2134" 426.6 116.07305670247 47.8334862621427
"2135" 426.8 120.66321443322 49.7772972674909
"2136" 427 120.356586144729 49.8033625184295
"2137" 427.2 119.327140311424 53.9376229648436
"2138" 427.4 117.268503590284 58.4853958155223
"2139" 427.6 114.901004216919 63.8345506301053
"2140" 427.8 113.420383126095 69.5942690030839
"2141" 428 110.940262102746 75.484097151867
"2142" 428.2 106.927977424972 81.2122581524613
"2143" 428.4 102.894382077665 86.9201914213564
"2144" 428.6 100.813494927408 92.036608574367
"2145" 428.8 98.3117647409635 91.5673665779814
"2146" 429 93.2372552548827 90.4612208381872
"2147" 429.2 86.4808409382306 90.7088670164124
"2148" 429.4 80.355526550867 91.2222604188215
"2149" 429.6 74.112038077713 93.1960677923325
"2150" 429.8 68.269975222713 94.5435474240222
"2151" 430 62.7797590220737 94.5659811063445
"2152" 430.2 56.871490356297 92.7317931148186
"2153" 430.4 49.4678321076511 91.890557002992
"2154" 430.6 43.4041139781307 89.8884961156556
"2155" 430.8 41.8231047528128 85.5991046976074
"2156" 431 40.1305862815463 79.6680729117747
"2157" 431.2 40.0123251188055 73.3539300156221
"2158" 431.4 40.3846735206198 66.087657737423
"2159" 431.6 39.9019648524186 59.5457513115593
"2160" 431.8 39.8177396598307 52.6816807505273
"2161" 432 40.7226146069118 46.2394178012493
"2162" 432.2 42.6193256225805 39.8714286135512
"2163" 432.4 47.2309264955079 35.0159698616913
"2164" 432.6 53.2089299876718 33.4470944315086
"2165" 432.8 60.1817096773728 32.615987283421
"2166" 433 66.7313175215415 34.4227410852955
"2167" 433.2 71.1542005837169 37.8629057172191
"2168" 433.4 75.6693165494269 41.5001333187724
"2169" 433.6 81.7171722128244 44.6640891055046
"2170" 433.8 87.0046665957379 47.591724437608
"2171" 434 92.5459971587092 49.2849695953392
"2172" 434.2 97.8029357834283 50.5473403714033
"2173" 434.4 102.397623022321 53.4385769443198
"2174" 434.6 104.888766805774 58.9058659557915
"2175" 434.8 103.501806818101 63.410500584867
"2176" 435 101.742713113601 68.8831121128997
"2177" 435.2 99.3112501932647 74.705155437867
"2178" 435.4 95.397995391979 78.4607672732241
"2179" 435.6 90.5286823679147 78.810178270647
"2180" 435.8 85.2757396830591 78.3396101174417
"2181" 436 79.951145456954 76.5144933512116
"2182" 436.2 74.0372384632841 76.1514913874058
"2183" 436.4 68.4556945410311 74.7178951387969
"2184" 436.6 62.9205095728465 75.2433333493579
"2185" 436.8 58.5097115136042 77.6476256281376
"2186" 437 55.5014506864492 82.5078070244641
"2187" 437.2 54.7881757880964 87.2318492890006
"2188" 437.4 56.8457985491299 90.0411174418726
"2189" 437.6 59.7393883268272 90.6369476820232
"2190" 437.8 64.3846396941709 90.8600820271795
"2191" 438 70.1228163034894 92.2466602725243
"2192" 438.2 75.8055384707941 93.0263227521552
"2193" 438.4 82.0432501739164 93.983962859367
"2194" 438.6 87.0736658970015 94.2135456803354
"2195" 438.8 91.3890588974693 91.5320667823442
"2196" 439 97.1669221415061 89.552053107298
"2197" 439.2 103.623828536921 89.2210588373045
"2198" 439.4 106.41812929674 91.24609841907
"2199" 439.6 105.788150545175 92.414395305657
"2200" 439.8 106.779454255327 94.9154807853876
"2201" 440 107.649821241635 99.296345348847
"2202" 440.2 106.93257991077 101.453603927304
"2203" 440.4 105.46574571377 101.165634266466
"2204" 440.6 105.088401238765 99.8476629842003
"2205" 440.8 104.333801453327 99.322959190742
"2206" 441 103.253037658067 98.6490533443121
"2207" 441.2 102.544764052544 98.2002113229367
"2208" 441.4 102.390787202102 96.5925118550879
"2209" 441.6 102.969650602838 93.1306278356029
"2210" 441.8 103.984900477265 89.5353401816336
"2211" 442 104.751002492682 85.4241638044219
"2212" 442.2 106.287694185158 82.519150835833
"2213" 442.4 107.526537335779 79.7191377324231
"2214" 442.6 107.983229733989 75.3643973930642
"2215" 442.8 109.479597432778 70.9665860853129
"2216" 443 112.0655435734 67.6016982306913
"2217" 443.2 115.761269284975 65.7199944386564
"2218" 443.4 118.441772838934 66.6531134539266
"2219" 443.6 119.539392828702 68.7483377767866
"2220" 443.8 119.470528056444 70.7355486261362
"2221" 444 119.893014663637 72.251489038767
"2222" 444.2 119.246388133042 72.0978644229503
"2223" 444.4 117.789070380557 71.3505621129519
"2224" 444.6 117.510161147628 70.4245166550215
"2225" 444.8 117.16906740878 69.4087373973769
"2226" 445 116.212815685718 67.2905121413953
"2227" 445.2 115.147282209019 62.6866726713858
"2228" 445.4 114.394738043488 58.0240808198524
"2229" 445.6 114.166781453122 53.9315217747384
"2230" 445.8 113.484934714676 49.0497173184258
"2231" 446 111.377210076794 44.4791622612787
"2232" 446.2 108.902425036209 39.3124462973109
"2233" 446.4 105.967986033549 33.9661464829541
"2234" 446.6 102.50635370532 28.9242986821725
"2235" 446.8 99.386285862962 24.415177668633
"2236" 447 96.7724771994869 18.5167718923392
"2237" 447.2 97.0429430724036 13.655598603117
"2238" 447.4 97.515548277362 12.7844591419953
"2239" 447.6 97.5032478662739 13.1669734683028
"2240" 447.8 98.6322611770788 13.656460264305
"2241" 448 99.6157455905556 14.7620499014124
"2242" 448.2 101.08958882334 15.3255467588387
"2243" 448.4 104.331096794598 16.7533344009225
"2244" 448.6 107.295402761765 19.1430960081123
"2245" 448.8 109.337342826322 21.2493530030527
"2246" 449 111.033972114319 22.8686896190426
"2247" 449.2 114.025732483607 26.410769169867
"2248" 449.4 115.86022097161 29.760218540067
"2249" 449.6 117.88866540769 32.5992198224643
"2250" 449.8 119.505141796477 35.4599349668006
"2251" 450 121.686172271558 39.9011106432936
"2252" 450.2 122.769656904237 43.3671762959225
"2253" 450.4 123.813447736743 48.1780541024643
"2254" 450.6 124.619901061533 52.606161721483
"2255" 450.8 124.321594956292 55.0579296381237
"2256" 451 122.459522703292 57.503525920367
"2257" 451.2 121.84271769278 62.1321878215452
"2258" 451.4 122.471531738168 67.0348483172407
"2259" 451.6 123.602547544355 68.691725405787
"2260" 451.8 121.969970547047 68.0128121475353
"2261" 452 119.317559781614 68.7014254346783
"2262" 452.2 115.956402741944 69.5645182525126
"2263" 452.4 112.012327585431 69.4833609847558
"2264" 452.6 108.107121726106 70.8817855891986
"2265" 452.8 104.417645873931 73.1076036818392
"2266" 453 102.449704672003 76.4199615898038
"2267" 453.2 102.186107240811 79.9188452091505
"2268" 453.4 103.552155080598 83.7062596885336
"2269" 453.6 105.570890049584 85.2268913220783
"2270" 453.8 105.098328927276 85.805074862367
"2271" 454 104.269879153118 88.1371503597694
"2272" 454.2 101.827494494107 89.7260398946366
"2273" 454.4 98.3287214403784 89.7750221206511
"2274" 454.6 93.4086029827314 88.9511338961336
"2275" 454.8 88.418766333906 88.4509366626387
"2276" 455 83.774749702069 87.1343558308235
"2277" 455.2 79.4006344926314 87.6788624299336
"2278" 455.4 75.633192409742 90.1423639516852
"2279" 455.6 72.4335732015873 93.4562926660121
"2280" 455.8 71.1238319053307 95.4091694020153
"2281" 456 69.4182164159941 94.2772115046376
"2282" 456.2 65.6178777557754 91.1706574135904
"2283" 456.4 61.3204889738192 87.8758258545353
"2284" 456.6 59.3583465518861 83.1128102974738
"2285" 456.8 58.9322863425294 77.6643702827199
"2286" 457 58.8602671246509 71.402365447565
"2287" 457.2 59.7490189340778 65.7746250860025
"2288" 457.4 60.3677376203932 60.4287259961835
"2289" 457.6 59.5780103559869 54.7483802282559
"2290" 457.8 57.5501498327782 49.8193711741508
"2291" 458 53.8661507212121 45.2796072682091
"2292" 458.2 50.4460876693164 41.4389722382463
"2293" 458.4 45.9335977399371 38.1016098946428
"2294" 458.6 44.8925240271179 33.6374187871376
"2295" 458.8 46.4975322827175 29.1885047160179
"2296" 459 51.0412058538272 27.7113236387777
"2297" 459.2 56.4803756669189 26.8712183606193
"2298" 459.4 61.9501178929404 28.0861956042589
"2299" 459.6 67.3710337076258 29.8691261315614
"2300" 459.8 72.4089113671536 33.0930793367281
"2301" 460 77.8154548165339 36.6119096935977
"2302" 460.2 83.0239498781504 39.4135319242813
"2303" 460.4 87.7425232557091 41.1421437147281
"2304" 460.6 92.5310705783604 41.1107539942887
"2305" 460.8 97.8423886754362 40.3111695185098
"2306" 461 102.982898181528 41.0123856632124
"2307" 461.2 106.604643128595 39.8805820166783
"2308" 461.4 108.853286189765 39.6413232826611
"2309" 461.6 109.358008626897 43.0427644407343
"2310" 461.8 108.029405530726 47.5994817555016
"2311" 462 107.068509189109 54.0078165463762
"2312" 462.2 106.43351818007 60.6012617181725
"2313" 462.4 106.538930520284 67.2265660010497
"2314" 462.6 104.424395114063 73.4956519048899
"2315" 462.8 101.235694427853 79.3520773297199
"2316" 463 98.0023069006668 84.3234795403773
"2317" 463.2 92.2142256879314 87.6580119699125
"2318" 463.4 86.8108930063605 91.4565455958563
"2319" 463.6 81.3074961726576 93.7196790635455
"2320" 463.8 75.6066375785829 92.1738085353556
"2321" 464 68.7355998802422 90.5837509954456
"2322" 464.2 61.8181890260647 89.2540556738003
"2323" 464.4 55.0354950406738 89.2306480818897
"2324" 464.6 48.7081449275843 91.8438807276041
"2325" 464.8 47.2248729439241 91.6342980187846
"2326" 465 43.7386272850772 88.8275309922107
"2327" 465.2 40.2835053073529 84.4724735967493
"2328" 465.4 35.6102956012455 79.4237446669054
"2329" 465.6 30.707729054792 74.8113747625033
"2330" 465.8 25.5082161433169 70.7071524231844
"2331" 466 19.8663416195216 68.4718351623028
"2332" 466.2 18.9182613479107 66.3280853676148
"2333" 466.4 19.416983663046 61.4996591927107
"2334" 466.6 20.244609234171 55.182928730742
"2335" 466.8 21.8290191227839 49.5206216558958
"2336" 467 24.9859800117359 44.3713675369054
"2337" 467.2 28.5165761294361 41.067855754967
"2338" 467.4 31.8766519889134 38.3317352658805
"2339" 467.6 34.5244110928628 35.581533882124
"2340" 467.8 37.3565342371536 32.7504892310336
"2341" 468 41.074538436848 28.7620191584225
"2342" 468.2 44.8278179431192 24.6298251601306
"2343" 468.4 49.9949495665308 23.4718721067248
"2344" 468.6 54.4113346972831 24.1293274983578
"2345" 468.8 59.9169942500425 25.7039516886448
"2346" 469 64.6623789061025 29.9528487206913
"2347" 469.2 68.4741195952205 34.2777358167917
"2348" 469.4 70.89059701365 37.7500881119725
"2349" 469.6 74.1978697409378 43.1505261966939
"2350" 469.8 78.1902111517072 48.1366943654378
"2351" 470 80.5725580168496 54.5775954883764
"2352" 470.2 81.8475239355194 60.0595815133198
"2353" 470.4 83.9512614424362 64.7105913979956
"2354" 470.6 88.0238751693675 67.4235063777875
"2355" 470.8 92.2095473593188 68.7630933087724
"2356" 471 98.1605408430374 70.5909269302852
"2357" 471.2 102.691428456769 70.4692132271009
"2358" 471.4 107.224746544344 69.0681679456236
"2359" 471.6 109.23921640261 67.8044399806579
"2360" 471.8 108.518929133284 69.153358598933
"2361" 472 106.789090647665 70.3338087238241
"2362" 472.2 104.903463819246 70.2335890891028
"2363" 472.4 100.453193871071 71.5345601602505
"2364" 472.6 94.9388886854345 73.6469704679047
"2365" 472.8 89.1026198453609 75.1620347124247
"2366" 473 83.6378841518569 78.1253145656
"2367" 473.2 78.7449201813909 81.9443977264738
"2368" 473.4 76.7629374195805 86.4733248591143
"2369" 473.6 76.5707341545471 92.5543757136729
"2370" 473.8 77.9265829054275 94.5545829521809
"2371" 474 78.8528385094716 94.4405838641256
"2372" 474.2 77.5055746212286 94.3312019366923
"2373" 474.4 75.5491021110715 93.2005953401738
"2374" 474.6 73.2296851361647 90.9936921684003
"2375" 474.8 69.3301081804522 88.3163504923982
"2376" 475 65.0802323953538 83.9772611374363
"2377" 475.2 59.5623127288529 81.5743522196611
"2378" 475.4 54.2955726704178 80.0504442405711
"2379" 475.6 47.8285485762941 79.6040878842493
"2380" 475.8 42.512786669022 80.8137978600369
"2381" 476 38.7352974831676 84.4740676617456
"2382" 476.2 38.5618268282132 86.1503789211505
"2383" 476.4 38.9551899355198 85.2685588858874
"2384" 476.6 36.6411475401558 85.2420773859115
"2385" 476.8 33.97654989474 83.1674702466442
"2386" 477 33.1171012729382 80.0544184329894
"2387" 477.2 33.896544990191 76.3470825771143
"2388" 477.4 35.5782391537847 71.246654227707
"2389" 477.6 39.9723279712555 67.346300116844
"2390" 477.8 44.4137249919069 63.3872752585321
"2391" 478 49.1870223988423 59.8448277388842
"2392" 478.2 54.1576426711638 57.130729656633
"2393" 478.4 59.5180726315061 54.7716340757204
"2394" 478.6 63.953910033727 51.5206166862632
"2395" 478.8 68.2442343327388 47.828308797479
"2396" 479 71.9983580421109 43.3261209634183
"2397" 479.2 75.9194962215492 38.9745618155049
"2398" 479.4 78.4654595573862 33.8088954955913
"2399" 479.6 80.482104579392 28.1386035172852
"2400" 479.8 81.5886028773886 22.6797762255971
"2401" 480 82.4341797232647 17.1625445216301
"2402" 480.2 85.0866310949436 15.1750709144862
"2403" 480.4 88.8329861751301 17.0934278985593
"2404" 480.6 92.038556764532 20.786578625961
"2405" 480.8 94.8139640709251 25.6428502159707
"2406" 481 97.8452230994628 30.8639642517915
"2407" 481.2 100.621619431769 35.8945665335445
"2408" 481.4 104.537578169579 40.0923239893384
"2409" 481.6 108.701428286806 44.0816693835688
"2410" 481.8 113.710437166005 46.3786404152901
"2411" 482 117.730720540375 46.289861948945
"2412" 482.2 117.048865794922 46.182906343567
"2413" 482.4 115.794915757204 48.7266624661549
"2414" 482.6 113.052957789302 52.4795968152915
"2415" 482.8 109.550329826358 58.0725658952361
"2416" 483 106.332853358036 63.0414305822813
"2417" 483.2 102.65508556913 67.0332813042589
"2418" 483.4 98.4457593999313 70.5760431113392
"2419" 483.6 95.0270707662647 75.912515094567
"2420" 483.8 91.7107842611162 81.5671692005551
"2421" 484 87.4062904921822 86.9855329237897
"2422" 484.2 86.1288071863353 91.3584710821787
"2423" 484.4 88.0641973338981 93.5339076468336
"2424" 484.6 89.8801924517163 92.7317931148186
"2425" 484.8 91.7578759969011 92.7722757487003
"2426" 485 95.8141264564522 93.3064458477107
"2427" 485.2 99.5039357751489 94.3529352502091
"2428" 485.4 100.727139037983 97.359376953367
"2429" 485.6 101.505004408203 101.991960582377
"2430" 485.8 102.214971804898 106.970652213334
"2431" 486 100.302237151631 108.3770747525
"2432" 486.2 97.0791215182002 109.709372193077
"2433" 486.4 92.7237484936841 112.456607485464
"2434" 486.6 88.0979134312867 114.441882600686
"2435" 486.8 82.7852936019238 115.922679201969
"2436" 487 76.9664919556135 117.334099355786
"2437" 487.2 70.9342224030089 118.529684312158
"2438" 487.4 64.7154940680233 119.930779953298
"2439" 487.6 58.3480800570294 120.788721841132
"2440" 487.8 51.7831055026234 120.743150762595
"2441" 488 45.6262331999693 118.595865538651
"2442" 488.2 38.4853181088251 116.911384628037
"2443" 488.4 32.0929077290314 114.149898344034
"2444" 488.6 26.8263962515981 110.536474281867
"2445" 488.8 21.4219471789772 106.563871540467
"2446" 489 16.7867030489314 101.916185980267
"2447" 489.2 12.3781093203897 97.7447908222732
"2448" 489.4 10.0504564992973 92.523447145617
"2449" 489.6 9.40406658179805 86.558051852567
"2450" 489.8 10.7796560114522 80.904233245117
"2451" 490 10.9450817708667 76.1954775947547
"2452" 490.2 10.0512303427486 72.512811420238
"2453" 490.4 10.853183692574 68.3310834225319
"2454" 490.6 13.4586459983402 65.5966813387821
"2455" 490.8 16.3430379086105 63.0738084888623
"2456" 491 18.9379469919763 63.0135399036939
"2457" 491.2 20.4611048715374 64.5376056407306
"2458" 491.4 20.4209321782455 65.2043134743189
"2459" 491.6 20.6056811745147 65.7437195152281
"2460" 491.8 21.74408734301 63.9212218030085
"2461" 492 24.5538981280215 61.001746140448
"2462" 492.2 28.2364930441326 58.5090465920556
"2463" 492.4 32.6933623794251 57.2414291801217
"2464" 492.6 37.8211285524528 55.9237909921392
"2465" 492.8 42.6164420463014 56.6697962570642
"2466" 493 47.2323829563024 58.0754846946406
"2467" 493.2 52.1748442411665 60.2112756880813
"2468" 493.4 56.9165007330386 62.0236456636365
"2469" 493.6 62.4768601798213 62.9548931672443
"2470" 493.8 68.0623542253188 65.8718862261778
"2471" 494 74.0713749326814 67.8785968054503
"2472" 494.2 80.2613423105279 69.5190434999196
"2473" 494.4 86.1148547592377 69.7174723457453
"2474" 494.6 91.0037296196409 67.589272761578
"2475" 494.8 97.0613605104165 64.4572035130545
"2476" 495 103.807247103896 63.3421723643407
"2477" 495.2 110.584267776431 61.7660680775336
"2478" 495.4 115.781306073967 60.7842038599616
"2479" 495.6 115.374087091672 60.5688758369495
"2480" 495.8 113.953149864444 62.0987921325179
"2481" 496 112.49079702401 64.5605418890273
"2482" 496.2 110.444237898076 68.2127497367443
"2483" 496.4 108.610860452244 73.3817493625506
"2484" 496.6 105.619906847245 78.5053884039412
"2485" 496.8 103.956501560608 84.149823720117
"2486" 497 103.284838936834 90.0941843002151
"2487" 497.2 102.648924863137 90.38815052846
"2488" 497.4 100.583521659465 89.920483584667
"2489" 497.6 95.5631166769744 90.1478843108509
"2490" 497.8 89.6121694963615 91.0231467744315
"2491" 498 83.094346636903 92.3142101426542
"2492" 498.2 77.6015319732984 95.3755553596591
"2493" 498.4 72.8875071689433 94.990095906617
"2494" 498.6 66.9409110103329 94.7009433006624
"2495" 498.8 60.5567118832422 95.620615674176
"2496" 499 56.4275773364905 96.9070882162057
"2497" 499.2 56.0046036100712 98.2765180037218
"2498" 499.4 55.7123945944894 101.016318670592
"2499" 499.6 55.806907798713 105.605415098126
"2500" 499.8 55.2466985815205 111.913208474053
"2501" 500 54.6584164382147 117.842947559187
"2502" 500.2 52.3549469686211 121.27391587906
"2503" 500.4 51.029564061906 120.027709731802
"2504" 500.6 48.2068107527163 119.270253553625
"2505" 500.8 43.7142853565147 118.293435517117
"2506" 501 38.6372545420504 116.846829476831
"2507" 501.2 32.7529717370059 116.055505426061
"2508" 501.4 27.8892967427366 113.693813869794
"2509" 501.6 26.7817257590389 111.887058705335
"2510" 501.8 25.3399418830479 108.929320444246
"2511" 502 21.8065496502647 104.706142476777
"2512" 502.2 17.4042161430512 100.885036359243
"2513" 502.4 13.649298923098 96.8833570170336
"2514" 502.6 9.5976632066226 92.3563846464301
"2515" 502.8 6.76535448807992 90.2628228234648
"2516" 503 7.52147488374747 90.980112916298
"2517" 503.2 8.39052161871153 89.6293472135478
"2518" 503.4 9.52010273118332 87.5758086424484
"2519" 503.6 11.1002443897541 84.4212103279202
"2520" 503.8 12.0656785320331 80.7665518807565
"2521" 504 12.1420511678008 77.3571709125938
"2522" 504.2 12.5241608917647 74.5712748307732
"2523" 504.4 14.345107968791 72.3703801424828
"2524" 504.6 15.7562548519182 69.1233825120501
"2525" 504.8 17.2493391070173 66.5603963303979
"2526" 505 19.532881944535 64.6754036835021
"2527" 505.2 21.4247154767353 60.8369382552787
"2528" 505.4 21.9740221187747 55.660030530567
"2529" 505.6 23.6988272484162 50.2609415997912
"2530" 505.8 25.8847589125051 44.6559808554824
"2531" 506 29.2821213423909 41.0991142574058
"2532" 506.2 35.3701402298244 37.0211701777706
"2533" 506.4 41.0909209411504 34.6582782226241
"2534" 506.6 46.5379490697647 34.5968695901447
"2535" 506.8 51.526451962461 37.248614746666
"2536" 507 56.8841702617369 40.5795746990614
"2537" 507.2 62.9140963306043 42.7795679239707
"2538" 507.4 68.5991626984766 46.0889492498161
"2539" 507.6 73.5770543148535 49.638883879638
"2540" 507.8 77.811744261439 53.9970971649908
"2541" 508 82.349248383732 55.9686952845258
"2542" 508.2 88.1211754777925 57.535981825117
"2543" 508.4 93.8804976825731 58.2036028190866
"2544" 508.6 99.6149659991821 60.1285833173945
"2545" 508.8 104.32568747714 63.2366296665634
"2546" 509 106.535417593902 68.4856849824997
"2547" 509.2 105.906040377659 72.4132692409054
"2548" 509.4 103.475592433495 77.4726454698189
"2549" 509.6 100.620193485863 82.4765043422329
"2550" 509.8 96.3612976625221 86.9426382565749
"2551" 510 91.5011165183179 88.9747047092287
"2552" 510.2 86.690737103669 89.6666369764521
"2553" 510.4 80.3477287036219 91.290122765117
"2554" 510.6 74.2771896860961 92.3650779718369
"2555" 510.8 69.7710311923353 93.5120158208846
"2556" 511 69.753798850069 95.4233116787148
"2557" 511.2 71.4786890749022 96.1017106443045
"2558" 511.4 73.8206014064669 95.8087869871086
"2559" 511.6 78.4012718169099 97.3551890946896
"2560" 511.8 80.4727141753299 99.6990243479539
"2561" 512 81.2849456414352 104.80948236189
"2562" 512.2 82.3161582514465 110.250693717964
"2563" 512.4 80.9328077529471 116.037177385732
"2564" 512.6 80.5945200312988 118.250652733583
"2565" 512.8 80.8793154491949 119.132005521239
"2566" 513 80.8520435312757 116.603231862059
"2567" 513.2 81.6994636377153 116.115323315927
"2568" 513.4 83.1974284723307 114.758595165719
"2569" 513.6 87.1495590276576 113.666150811331
"2570" 513.8 91.5355790835118 112.95806661039
"2571" 514 94.6951353767761 111.532280450333
"2572" 514.2 98.058170044656 109.063258431476
"2573" 514.4 102.152617127287 106.619636685901
"2574" 514.6 104.971277756406 103.250829228639
"2575" 514.8 107.557872252352 99.07671765253
"2576" 515 108.872377898441 96.2787862422787
"2577" 515.2 111.801580577255 92.690919614127
"2578" 515.4 114.720414000908 88.913129424169
"2579" 515.6 115.558294276941 84.8123060111905
"2580" 515.8 117.369483768274 81.1766310171259
"2581" 516 119.581600392907 77.6190406111101
"2582" 516.2 119.277142994567 74.2936390606594
"2583" 516.4 119.181543729368 69.4946177575352
"2584" 516.6 121.42411982177 64.7660860434544
"2585" 516.8 124.010475933273 62.0371924760539
"2586" 517 122.784081750792 59.9882057395614
"2587" 517.2 121.656255452601 55.698977616267
"2588" 517.4 120.580068231722 50.6265833596241
"2589" 517.6 119.23143393432 45.6288334301835
"2590" 517.8 119.878169944567 40.6085898147248
"2591" 518 119.128888654789 38.0287226468815
"2592" 518.2 117.643108864412 33.5472498731317
"2593" 518.4 114.922843704227 28.4291017886193
"2594" 518.6 112.231677889705 24.6081265335688
"2595" 518.8 109.069074097021 20.8230904331778
"2596" 519 104.315583280378 17.2030902298481
"2597" 519.2 99.7364523215491 13.542151816789
"2598" 519.4 96.0334910339107 9.7272852467829
"2599" 519.6 92.3078560555738 9.45108366959424
"2600" 519.8 87.0009164386765 8.35383110366109
"2601" 520 82.9220018067799 8.50494487051849
"2602" 520.2 78.1172292856433 9.50281832447376
"2603" 520.4 74.2193010200073 9.80812783507984
"2604" 520.6 70.7787650059282 10.9517720766362
"2605" 520.8 67.0816434947326 10.7015157496789
"2606" 521 63.7915080348647 9.03109583202412
"2607" 521.2 62.153715931032 5.91654407393594
"2608" 521.4 62.8202870148863 5.68284946061021
"2609" 521.6 62.3283063152044 5.92997410348766
"2610" 521.8 61.6804317414592 7.38800277472808
"2611" 522 61.1812896246176 9.43060347301403
"2612" 522.2 59.570525765793 12.485348905433
"2613" 522.4 56.8137203415058 15.8707141023045
"2614" 522.6 52.2075319738076 18.8902723835098
"2615" 522.8 46.9310261384036 21.7803934255336
"2616" 523 41.8179332075504 21.6573700913384
"2617" 523.2 38.4171400602121 19.195309082288
"2618" 523.4 36.5568731981011 15.5516135478761
"2619" 523.6 37.0614315351899 12.3770786169371
"2620" 523.8 39.1049345064534 11.3132620810651
"2621" 524 42.3739976029691 8.65597814532349
"2622" 524.2 46.9790164932904 6.04011182446954
"2623" 524.4 52.1783216595326 4.3048206167509
"2624" 524.6 57.6717355253082 3.13226538213219
"2625" 524.8 63.4730985272121 2.81703462213013
"2626" 525 69.3390762593963 1.6212907629196
"2627" 525.2 71.0860680859706 2.8936024221905
"2628" 525.4 74.0939221811525 4.8533752391894
"2629" 525.6 77.9260843295491 7.56431013090826
"2630" 525.8 81.9452178685264 8.20937645558192
"2631" 526 86.2772109303618 7.3928694098524
"2632" 526.2 89.0464461640628 7.8846890777612
"2633" 526.4 93.1590531373203 10.0385683293114
"2634" 526.6 97.5255630564534 11.6402706308104
"2635" 526.8 101.700236610756 14.7961918271884
"2636" 527 105.69503160391 16.712944830567
"2637" 527.2 108.46563529004 20.4904481520118
"2638" 527.4 112.347705267848 24.463414884867
"2639" 527.6 114.645274220293 29.0165146655098
"2640" 527.8 116.164054566255 33.8161753246941
"2641" 528 119.912403905436 37.8927409588527
"2642" 528.2 120.627567190737 41.3188480850336
"2643" 528.4 121.671245282526 47.2074209593016
"2644" 528.6 122.561925505491 53.1152426479424
"2645" 528.8 121.564685949191 58.4599329484128
"2646" 529 119.368999328765 62.7701206180689
"2647" 529.2 117.216383375886 66.9490713892318
"2648" 529.4 115.018647668779 71.7047173307844
"2649" 529.6 113.995458346294 76.3613706168917
"2650" 529.8 115.520656336979 80.456341759567
"2651" 530 115.364063157727 81.3996450742255
"2652" 530.2 113.252717196897 81.2228310039894
"2653" 530.4 110.73439027744 80.8824844429649
"2654" 530.6 107.157386390109 79.5054782821534
"2655" 530.8 103.041770068647 78.1798464169846
"2656" 531 99.6932312260917 77.9070552718574
"2657" 531.2 95.5621014385072 78.6726439154882
"2658" 531.4 90.7428913392647 80.653620124934
"2659" 531.6 86.0453959007545 82.2879145721119
"2660" 531.8 82.3344205212963 85.2639153557985
"2661" 532 81.1562284737334 87.9715065044295
"2662" 532.2 81.2848990540121 88.6666607380091
"2663" 532.4 81.3659571191017 88.1927005509322
"2664" 532.6 80.2906788834712 87.2613571972365
"2665" 532.8 77.9980790399881 85.0799961392287
"2666" 533 75.4748469350526 81.7412021827609
"2667" 533.2 72.3220766472944 77.5799131001789
"2668" 533.4 69.1612034834849 73.1276198106605
"2669" 533.6 64.8137828683709 69.6989039352785
"2670" 533.8 59.9781710546308 68.0598089403045
"2671" 534 54.5951274239522 68.6648797360009
"2672" 534.2 51.2765111632647 69.674490201617
"2673" 534.4 46.6064670909036 69.4400864450892
"2674" 534.6 40.9250880907868 70.7811503874732
"2675" 534.8 38.9258802664343 72.9629688364652
"2676" 535 38.7357922288348 72.3919897404511
"2677" 535.2 38.483320822379 70.1409279184527
"2678" 535.4 39.3524084605678 67.1970228057003
"2679" 535.6 41.8193598407263 62.1634448600497
"2680" 535.8 44.79899585737 57.0252283766827
"2681" 536 47.8550686952556 51.5458020229851
"2682" 536.2 50.787354313104 46.2563957850366
"2683" 536.4 51.7143708237101 40.8424347437942
"2684" 536.6 52.2773332442829 36.1156747974761
"2685" 536.8 51.7426959769465 31.0313097915488
"2686" 537 50.8077036502091 25.8301690960059
"2687" 537.2 53.0137872284283 21.6379808495397
"2688" 537.4 57.2027839332917 18.6231064030967
"2689" 537.6 62.7721429649089 18.0034415355881
"2690" 537.8 68.7689455873247 18.395458932807
"2691" 538 75.3407614295703 19.887132315117
"2692" 538.2 81.5938668439193 22.0309923506942
"2693" 538.4 86.7025861872086 25.7974435679558
"2694" 538.6 90.29095817501 30.9925631196689
"2695" 538.8 93.0319511874817 36.6656103197443
"2696" 539 95.590480064255 42.8044672332019
"2697" 539.2 96.7835079645 49.0458989766905
"2698" 539.4 98.072361943379 55.6897045006241
"2699" 539.6 100.725445343925 61.5936001306097
"2700" 539.8 100.76887379669 66.9755085779016
"2701" 540 98.1573972804703 71.2963754604791
"2702" 540.2 95.2695714885477 76.7149720301217
"2703" 540.4 92.5087446423618 81.8876786696291
"2704" 540.6 90.0235625115402 84.8949847985608
"2705" 540.8 91.2008405887043 85.0903316412791
"2706" 541 93.4455830439011 84.6720687329125
"2707" 541.2 97.7732377273565 85.8885329031527
"2708" 541.4 103.043679239515 86.3649392193045
"2709" 541.6 108.494973001325 85.380551628237
"2710" 541.8 113.893497280353 84.4151984707199
"2711" 542 115.893720912457 82.2474083801554
"2712" 542.2 119.588746647164 78.6195162070734
"2713" 542.4 121.332142972832 77.8577641316913
"2714" 542.6 120.140728619487 79.5627225154503
"2715" 542.8 118.748730926876 80.9294767265892
"2716" 543 118.202477392993 81.5587081399301
"2717" 543.2 118.337083553442 83.7521630553763
"2718" 543.4 116.313151066149 86.0821983567708
"2719" 543.6 115.161186736471 90.7116439922199
"2720" 543.8 114.720920363659 94.113786478367
"2721" 544 113.401611693047 95.5765516112581
"2722" 544.2 110.571199722374 98.6344762607729
"2723" 544.4 107.879609047265 103.331263427367
"2724" 544.6 104.575007836356 106.5335793627
"2725" 544.8 100.640269303234 110.293556891676
"2726" 545 95.7887026643981 113.046397582534
"2727" 545.2 90.6444536501329 114.283526318169
"2728" 545.4 84.7769059388556 116.798988630219
"2729" 545.6 80.3757392488111 119.094795227181
"2730" 545.8 76.17350193353 121.803309787938
"2731" 546 71.2010907102028 123.535566029676
"2732" 546.2 65.6031756987163 123.110519960819
"2733" 546.4 59.5645062443179 122.419478727356
"2734" 546.6 52.7340763402193 122.260432238606
"2735" 546.8 46.6957872591805 121.164928984735
"2736" 547 41.0831690332422 119.159534098929
"2737" 547.2 35.5874777648112 116.713663223123
"2738" 547.4 30.2970143328647 114.3229965027
"2739" 547.6 26.189215960644 109.997034761539
"2740" 547.8 22.960713287472 104.347687371245
"2741" 548 18.2731574174816 100.393808529993
"2742" 548.2 13.7851073188605 98.3344351981968
"2743" 548.4 14.281256424782 99.270917826229
"2744" 548.6 15.1815299177905 98.7941287014907
"2745" 548.8 15.7270045653867 97.0569829139889
"2746" 549 16.4605984821576 94.7536314577241
"2747" 549.2 17.1704387259756 90.4224161068007
"2748" 549.4 18.5516860596218 86.5793800185455
"2749" 549.6 19.5409181057808 85.285780386367
"2750" 549.8 21.1137014941279 83.3657573895775
"2751" 550 23.1047858402647 82.3120081136482
"2752" 550.2 24.2593873879668 81.864789915484
"2753" 550.4 25.0858942662047 81.474158932527
"2754" 550.6 25.3685851965772 80.4863634714607
"2755" 550.8 26.1556408867647 77.1544943830003
"2756" 551 25.5349217084209 73.439375152617
"2757" 551.2 24.8649208010226 68.8610427362512
"2758" 551.4 24.8290057801084 64.8304464176795
"2759" 551.6 25.0781048490647 61.6291838757459
"2760" 551.8 23.5573138836361 58.3047231119098
"2761" 552 21.9918319026239 53.6604947132699
"2762" 552.2 19.8517768727504 48.0894589197384
"2763" 552.4 18.7394666513897 42.719861306742
"2764" 552.6 17.8596439550998 37.4464459787793
"2765" 552.8 20.9452198703609 33.1179067168574
"2766" 553 25.5616365922836 29.475096478716
"2767" 553.2 30.3894681624703 26.751101180423
"2768" 553.4 36.2280990980362 22.6699943195384
"2769" 553.6 40.944714817848 19.6996093098947
"2770" 553.8 45.1311220956479 15.809518038909
"2771" 554 48.9304129056218 11.906457164983
"2772" 554.2 51.1026189763473 8.21104614115596
"2773" 554.4 52.97788385437 5.66632141807749
"2774" 554.6 56.9053774329344 5.8777941262844
"2775" 554.8 61.6989873395283 7.37626619503061
"2776" 555 67.8703301009011 8.78898321269424
"2777" 555.2 73.7226508969096 10.3678457845632
"2778" 555.4 78.906031959853 11.6528783629552
"2779" 555.6 83.7101604357219 12.6550294252527
"2780" 555.8 88.7584445916933 12.5177873137384
"2781" 556 94.8551421897512 12.7459560835021
"2782" 556.2 99.733789330576 13.0842522044047
"2783" 556.4 101.138487298068 16.3882644525819
"2784" 556.6 103.977337936352 21.2436630913184
"2785" 556.8 106.098630662342 26.314346773231
"2786" 557 108.714189455122 31.8021586046241
"2787" 557.2 110.707017672601 37.2485447483093
"2788" 557.4 113.52875643104 42.7667252065913
"2789" 557.6 117.06550727813 45.3562456777183
"2790" 557.8 121.83162700422 46.599490805951
"2791" 558 120.904334443991 47.0547744374828
"2792" 558.2 117.924247911608 47.7556267565956
"2793" 558.4 116.682371657792 47.2186103262559
"2794" 558.6 112.398940689812 48.26890245565
"2795" 558.8 107.415953265122 49.0167704840241
"2796" 559 102.801508257919 51.142168589367
"2797" 559.2 97.6532171163219 52.0064229672813
"2798" 559.4 92.4414170211814 54.4382460273114
"2799" 559.6 88.3014860597369 58.5962080469503
"2800" 559.8 85.4676476779343 63.1357845339473
"2801" 560 82.877743754848 68.9027609108948
"2802" 560.2 81.0990212196042 74.0351941012844
"2803" 560.4 81.7063806470526 78.3539859415791
"2804" 560.6 83.9678103872757 83.5281683137516
"2805" 560.8 85.8765995561034 88.5941887415283
"2806" 561 89.0551842922647 91.8894751395003
"2807" 561.2 90.3063415874625 91.0565115825758
"2808" 561.4 88.6008016257647 91.744505431617
"2809" 561.6 86.298596115498 92.3005832663337
"2810" 561.8 82.2936647474059 92.3985873708729
"2811" 562 77.8178933639391 92.933297291646
"2812" 562.2 72.3752533918573 92.2866392479966
"2813" 562.4 66.3103881588577 92.5347689728553
"2814" 562.6 60.3335319539501 93.8833130873333
"2815" 562.8 56.1637422398131 95.8726871228831
"2816" 563 55.0123767170765 94.5979522104023
"2817" 563.2 52.3340631157928 95.0035888108389
"2818" 563.4 49.8940277311477 97.0582966454734
"2819" 563.6 49.3827796774169 100.287464012334
"2820" 563.8 48.1223873289238 105.229933855242
"2821" 564 47.5603100693897 110.721472938942
"2822" 564.2 45.4626708341343 115.967899385465
"2823" 564.4 42.2815889896933 118.593385142334
"2824" 564.6 38.159998190298 117.5166575301
"2825" 564.8 34.4964517492208 117.416412772279
"2826" 565 33.823889315698 116.019358457634
"2827" 565.2 31.769037140117 112.882151034253
"2828" 565.4 28.409850998492 108.894500555197
"2829" 565.6 24.4046052451306 104.171950521135
"2830" 565.8 23.468925259411 100.766455344684
"2831" 566 21.3683949361397 95.9977042222647
"2832" 566.2 17.1943947647384 91.7619291278512
"2833" 566.4 12.9460876535147 89.068840644027
"2834" 566.6 10.0983329594193 89.2621306136763
"2835" 566.8 10.264418523546 90.6004347891795
"2836" 567 10.9616409059433 91.8233269145813
"2837" 567.2 12.8886656681878 94.5781555770977
"2838" 567.4 16.016999719804 97.9618168932209
"2839" 567.6 18.7666537404335 103.589224644341
"2840" 567.8 22.7153149832647 107.245205126108
"2841" 568 27.6011160592891 110.360737431757
"2842" 568.2 32.9300085221658 114.5531599884
"2843" 568.4 36.6800089336981 118.1527932632
"2844" 568.6 40.6427765524465 119.423491109776
"2845" 568.8 46.7759590379314 119.160128380997
"2846" 569 53.1835753596095 121.000705640919
"2847" 569.2 58.9503852823547 122.968384037307
"2848" 569.4 64.3633652444111 123.450757942635
"2849" 569.6 69.3990769780459 123.644602812773
"2850" 569.8 70.6217399712298 121.921703752774
"2851" 570 76.8875775184027 119.577122508436
"2852" 570.2 83.5105080993926 117.936420564867
"2853" 570.4 89.4432440229712 117.28871359616
"2854" 570.6 93.5960935725681 114.420242659255
"2855" 570.8 98.3666714481268 111.37585112885
"2856" 571 102.088904986594 109.89662930251
"2857" 571.2 102.944784188571 106.497432394273
"2858" 571.4 105.449649569895 102.620055775454
"2859" 571.6 108.15780251655 101.014309247459
"2860" 571.8 111.154343599999 99.9253805248262
"2861" 572 111.239749774324 99.241819428867
"2862" 572.2 111.927051286676 97.2753734351905
"2863" 572.4 114.810677793682 94.8498737938621
"2864" 572.6 116.415809757109 93.3407999762477
"2865" 572.8 116.766963079379 91.1315524876241
"2866" 573 117.888275221491 89.1265999069708
"2867" 573.2 118.642486383976 88.5837996305785
"2868" 573.4 117.35918273651 87.8332627214613
"2869" 573.6 116.114135738122 84.9964591783098
"2870" 573.8 114.857926329109 81.0135113831285
"2871" 574 115.173679757488 76.6506190876388
"2872" 574.2 115.501019150912 73.0747235168964
"2873" 574.4 116.523593310391 69.4208299751728
"2874" 574.6 118.294348260376 66.5442984990614
"2875" 574.8 119.775857277595 63.6817392174205
"2876" 575 119.949632487136 59.5211517055596
"2877" 575.2 120.339002217897 54.6988458495179
"2878" 575.4 119.334420140526 51.2732055132174
"2879" 575.6 118.391715974626 47.1032115538114
"2880" 575.8 118.176244829202 42.6503129394205
"2881" 576 117.212072630236 37.6108382433098
"2882" 576.2 115.393895398375 32.8155995475963
"2883" 576.4 113.388340988616 27.5949710999345
"2884" 576.6 111.89153700141 25.8227816139107
"2885" 576.8 107.497418019368 25.6445671567969
"2886" 577 102.698574711026 25.0797793145229
"2887" 577.2 98.1038905365647 25.550038575897
"2888" 577.4 92.9561343824089 27.4293852574054
"2889" 577.6 88.0661643584284 29.6681617920488
"2890" 577.8 83.7961475080465 32.3024010430306
"2891" 578 79.3138173409284 35.5288678618449
"2892" 578.2 74.7421302975147 37.1933419701447
"2893" 578.4 69.7522667700933 37.043323565967
"2894" 578.6 66.0823048028556 35.5102246470488
"2895" 578.8 61.912061489034 31.7718188724183
"2896" 579 57.7301115919752 27.1043006082091
"2897" 579.2 56.1172388004125 22.7751433873496
"2898" 579.4 57.265941369562 18.8125787119075
"2899" 579.6 59.5923690335216 13.8923182753761
"2900" 579.8 62.4355979893444 9.68247886500414
"2901" 580 66.0427886850593 7.33712943196518
"2902" 580.2 71.4397419892022 5.25763324905447
"2903" 580.4 76.1794632221576 6.24174264665268
"2904" 580.6 81.8139113213758 7.76665499681141
"2905" 580.8 87.843497181598 8.9062178747003
"2906" 581 93.7458208441712 11.00847074561
"2907" 581.2 99.4986371150289 12.2869392235651
"2908" 581.4 101.828385917209 15.8373566446447
"2909" 581.6 104.969812356024 21.209086281665
"2910" 581.8 110.054154665515 25.3108746200059
"2911" 582 114.415203340607 29.6119463015249
"2912" 582.2 117.249819665676 32.9630435876317
"2913" 582.4 119.358180693848 38.7872875145336
"2914" 582.6 122.157686290294 43.4132517766679
"2915" 582.8 121.496392028793 45.7189706183104
"2916" 583 121.599271123095 51.7300491282349
"2917" 583.2 121.973358190293 58.2691212810118
"2918" 583.4 121.723855528959 64.2832038014781
"2919" 583.6 120.053355263208 70.3783196789098
"2920" 583.8 118.098582485693 75.5378812225956
"2921" 584 114.831296419378 80.1761187027066
"2922" 584.2 111.32549882015 84.1507510316813
"2923" 584.4 107.553801695736 89.3739760808381
"2924" 584.6 105.999260501103 89.2474946952057
"2925" 584.8 102.966284389726 87.906505530356
"2926" 585 98.0497032868951 88.0995662155626
"2927" 585.2 93.1516839222321 89.8437183143018
"2928" 585.4 89.0384328575551 92.9202467553025
"2929" 585.6 85.6708168452302 94.2659934799532
"2930" 585.8 81.0014833564433 93.919051049867
"2931" 586 75.1859374444894 95.1348711221872
"2932" 586.2 70.2004673594981 96.6799666806003
"2933" 586.4 64.5170616089164 95.852547757558
"2934" 586.6 59.009671401698 93.5468900087337
"2935" 586.8 53.6031254588265 91.9097023400636
"2936" 587 48.4733807775096 88.1776677361323
"2937" 587.2 42.4560676121773 84.4513800390077
"2938" 587.4 37.1606892050724 81.0565263366362
"2939" 587.6 34.323710248848 75.9168425485336
"2940" 587.8 33.0010548543219 69.992558068167
"2941" 588 31.771124784076 63.8624337491217
"2942" 588.2 32.2806688142453 58.3076761040757
"2943" 588.4 35.6095397474299 53.9935240378624
"2944" 588.6 39.8682606436397 49.782498008233
"2945" 588.8 45.4558974279256 46.5904396171235
"2946" 589 51.0451890785011 45.2646992928215
"2947" 589.2 56.1472573052011 43.1650973091761
"2948" 589.4 59.9382944907507 41.1506031457688
"2949" 589.6 63.6970699686541 39.1478448516678
"2950" 589.8 68.8467682961821 36.9497076352018
"2951" 590 73.9605570236701 36.8089393024751
"2952" 590.2 78.0814822751258 39.7212963290059
"2953" 590.4 80.9339956814869 44.3336410151447
"2954" 590.6 81.8952892293024 49.7349295494519
"2955" 590.8 81.9998165867974 55.7866995569557
"2956" 591 83.4394194887326 61.000426336734
"2957" 591.2 82.7941452123102 66.1969875344942
"2958" 591.4 82.9942759080933 70.8160107372527
"2959" 591.6 84.7079476788933 75.4599870511956
"2960" 591.8 87.5830334428496 78.7725539161594
"2961" 592 91.5589255158362 79.6736907993098
"2962" 592.2 94.9959130977047 78.720599973537
"2963" 592.4 97.3602896966258 76.3676190033947
"2964" 592.6 102.132183970601 74.4813006929558
"2965" 592.8 106.310702859161 74.2752677938198
"2966" 593 107.160858283892 75.9443808919579
"2967" 593.2 106.132662096449 76.8510264218233
"2968" 593.4 103.950195153374 76.6505816493175
"2969" 593.6 100.711031590205 77.7534397196343
"2970" 593.8 95.6170612724132 78.5053884039412
"2971" 594 90.1548667120294 78.0652961649258
"2972" 594.2 84.6068161706471 77.626186865367
"2973" 594.4 78.8912931607547 77.739133413897
"2974" 594.6 73.5290908574835 79.573541150367
"2975" 594.8 67.9354779533447 81.470264223957
"2976" 595 63.9261212631094 85.0677271233864
"2977" 595.2 60.376335457546 89.5577888490857
"2978" 595.4 60.0136407219647 90.6907703907337
"2979" 595.6 57.8261840734735 88.5698899571142
"2980" 595.8 55.4938881455365 84.8937886823961
"2981" 596 53.1884590067193 79.573541150367
"2982" 596.2 51.9775587058647 73.3976461322241
"2983" 596.4 50.908677576098 67.1140799380059
"2984" 596.6 50.1261296504591 60.7094480673392
"2985" 596.8 50.154464170479 53.823258149608
"2986" 597 52.2174346404207 47.3725194688624
"2987" 597.2 54.3220065190721 42.8632330327706
"2988" 597.4 53.6696748569062 39.4947854130462
"2989" 597.6 52.4782413002028 37.3073365539864
"2990" 597.8 50.7230525770015 34.8800521041038
"2991" 598 48.6868716053173 31.6378780401301
"2992" 598.2 48.531668932979 26.9875569628527
"2993" 598.4 51.8565488004482 23.2360457162477
"2994" 598.6 57.1671167627604 20.1199681535409
"2995" 598.8 62.875705533732 17.8915491623109
"2996" 599 68.7895982621271 17.8870744049725
"2997" 599.2 74.6110084423247 17.713884933057
"2998" 599.4 80.4631076617166 18.4603208101458
"2999" 599.6 86.6137790127369 17.6620997339225
"3000" 599.8 91.2385815209011 17.6228903782852
"3001" 600 95.9816562000882 17.4033010163081
"3002" 600.2 100.773675077882 19.1864666066905
"3003" 600.4 103.956830505589 21.7704519772318
"3004" 600.6 104.742002703956 25.3934130527501
"3005" 600.8 104.703099030081 30.6181263636055
"3006" 601 106.505006022559 36.2162707461023
"3007" 601.2 107.969486937342 42.476442021117
"3008" 601.4 109.931820870688 49.9924805787997
"3009" 601.6 113.146738732408 56.2201267153956
"3010" 601.8 116.037253179337 60.2416240665488
"3011" 602 120.943964811896 65.4637636116828
"3012" 602.2 121.726688980961 66.3489191041973
"3013" 602.4 121.625429110375 65.3024713993762
"3014" 602.6 121.482239349154 63.9658571772559
"3015" 602.8 121.074737433959 61.9463786594781
"3016" 603 119.526642294693 59.8848620174527
"3017" 603.2 118.960230366238 55.1526657925291
"3018" 603.4 119.361786905487 51.6037636791447
"3019" 603.6 119.627398262736 47.0976635359054
"3020" 603.8 119.915392909702 42.6948103899689
"3021" 604 117.680112067047 37.3690628281852
"3022" 604.2 116.240030070832 32.3650524412907
"3023" 604.4 113.855101732904 28.5131905553392
"3024" 604.6 110.671391296557 23.3966783340572
"3025" 604.8 107.189995511476 19.3699221632752
"3026" 605 103.002901307906 14.7482807297003
"3027" 605.2 99.9518751543114 12.6464322937408
"3028" 605.4 95.1077719348323 9.38106822888048
"3029" 605.6 90.8298267984165 6.82247151378661
"3030" 605.8 86.6043084943208 5.98174875012398
"3031" 606 81.4700982395604 4.07376884514089
"3032" 606.2 78.0941882731432 3.28457206753519
"3033" 606.4 73.4503852884647 3.18532373076697
"3034" 606.6 68.2810448228283 2.5468275682306
"3035" 606.8 65.7443769514683 1.82068218520768
"3036" 607 62.4891721516331 2.46856069744592
"3037" 607.2 57.0680870553203 2.42946177125586
"3038" 607.4 52.7486182715683 2.54872434188482
"3039" 607.6 51.5717737303709 2.87535547938467
"3040" 607.8 52.2055967148908 3.12887867902784
"3041" 608 53.6546438204011 4.43045025844879
"3042" 608.2 54.1588451658705 5.1284337820689
"3043" 608.4 53.1789731687974 5.98902857922678
"3044" 608.6 52.9252711245647 7.3373191093306
"3045" 608.8 52.5116901668933 8.95320166062412
"3046" 609 50.4877714402836 11.6953844313292
"3047" 609.2 47.3818025932647 14.8842864257955
"3048" 609.4 43.6782232401258 17.2329605488947
"3049" 609.6 39.3904376014869 17.7306177550614
"3050" 609.8 34.7190065246493 18.580157996915
"3051" 610 29.3101166199895 19.562871028211
"3052" 610.2 23.3758881034706 20.3816075698376
"3053" 610.4 21.7166717601878 23.2388286325689
"3054" 610.6 20.6343558088084 27.6113225397456
"3055" 610.8 18.4723879211806 32.9862748069744
"3056" 611 15.0826659869628 38.1206146534424
"3057" 611.2 14.514575486037 43.352751449367
"3058" 611.4 14.1807102702047 49.732284087027
"3059" 611.6 14.1233518349011 56.0243234735791
"3060" 611.8 14.915614784334 61.4573620792184
"3061" 612 17.3768104080223 66.370872502973
"3062" 612.2 19.0723855531435 71.6306960970034
"3063" 612.4 21.5774491461471 75.9766632357199
"3064" 612.6 22.4829990334752 80.6476607770407
"3065" 612.8 20.0288658376211 82.6160412114858
"3066" 613 16.2790594105339 84.2172321376747
"3067" 613.2 11.8920585138181 87.4953027563378
"3068" 613.4 11.372353667381 90.673460574867
"3069" 613.6 11.5978311867824 95.2852537227552
"3070" 613.8 13.3508088753972 97.3718900732706
"3071" 614 15.673502821644 101.93006367747
"3072" 614.2 18.5734080154428 105.609401179956
"3073" 614.4 22.1303266277707 107.634212534222
"3074" 614.6 26.8192686803588 111.917950321696
"3075" 614.8 31.476315336426 115.664507232367
"3076" 615 36.0769368938265 117.794198060906
"3077" 615.2 41.3842533108577 118.439109694251
"3078" 615.4 47.6939317197966 119.780192175133
"3079" 615.6 53.9278574440791 122.033894890315
"3080" 615.8 58.9720953905221 123.695576257238
"3081" 616 62.8426154014465 123.052651368185
"3082" 616.2 68.5560348521647 122.5797786711
"3083" 616.4 73.3622625895072 122.793004130185
"3084" 616.6 78.3852101471588 121.810510089496
"3085" 616.8 82.2690642466725 120.9671088356
"3086" 617 85.4122548621435 120.416838497579
"3087" 617.2 85.9016780121368 118.882925321995
"3088" 617.4 90.2370268928164 116.72995624347
"3089" 617.6 95.9962191778694 115.001802944681
"3090" 617.8 96.5514513248454 112.712066864786
"3091" 618 98.3505554126647 108.939643768167
"3092" 618.2 101.740208226168 105.010594757012
"3093" 618.4 105.824068413098 101.903203618367
"3094" 618.6 109.830819479364 100.180791247476
"3095" 618.8 111.734977126659 98.8267772529731
"3096" 619 111.59150476602 96.9725555579792
"3097" 619.2 111.215176287908 95.3220459027234
"3098" 619.4 111.998558413719 92.1152895555791
"3099" 619.6 113.124231170168 88.6788404091631
"3100" 619.8 114.733532462118 85.4690607896611
"3101" 620 116.260580979501 81.8479039851123
"3102" 620.2 118.63472170387 78.7981725634954
"3103" 620.4 120.839715469722 78.2827234528813
"3104" 620.6 120.094831380447 78.8831155402306
"3105" 620.8 119.290356174947 78.8320485572324
"3106" 621 117.56769661514 77.6598910741458
"3107" 621.2 115.52117151007 75.8266872575614
"3108" 621.4 112.998368882122 72.6256592549563
"3109" 621.6 111.781666124001 69.6604055637066
"3110" 621.8 110.789821839848 66.3171071658114
"3111" 622 110.291469858962 61.9651706614128
"3112" 622.2 108.869665805246 56.9769516152642
"3113" 622.4 106.59081457501 52.1866586149579
"3114" 622.6 106.170264730431 47.3664650034503
"3115" 622.8 105.131267528057 43.4886988239802
"3116" 623 102.527064608861 38.8684769031743
"3117" 623.2 98.9966775779955 34.0840940351843
"3118" 623.4 94.1498513593769 30.9697621454978
"3119" 623.6 88.3411543877647 28.715138407117
"3120" 623.8 83.4482074500485 23.2932479406372
"3121" 624 75.9575584314703 16.3846245380305
"3122" 624.2 70.1214343844226 11.3546457768933
"3123" 624.4 66.2618660421218 6.18958137116161
"3124" 624.6 64.2234666217192 4.60394182202151
"3125" 624.8 58.9748021091589 5.4504962215112
"3126" 625 53.1192853107369 7.03459403411697
"3127" 625.2 46.7181248400591 8.20209662647911
"3128" 625.4 40.3309936157307 9.45366180854172
"3129" 625.6 36.1439455735772 13.0853019910813
"3130" 625.8 33.2715980032022 16.7922299693134
"3131" 626 29.3565672726592 20.8027461417798
"3132" 626.2 24.8286937041013 24.9914474890689
"3133" 626.4 20.10670955476 29.7795100871894
"3134" 626.6 15.3070314036317 33.762478236633
"3135" 626.8 13.7463575334933 38.0448200553956
"3136" 627 13.9942224598529 43.2954763233376
"3137" 627.2 13.526236950921 49.5234303399607
"3138" 627.4 13.4407156419047 54.830457605157
"3139" 627.6 15.9907011798705 59.953946728992
"3140" 627.8 17.1863561505588 66.2246184437787
"3141" 628 18.7435236394834 71.7394971413357
"3142" 628.2 21.8897376003035 74.839390539066
"3143" 628.4 25.5814210334955 78.4687920848381
"3144" 628.6 29.4687139359974 83.7883099295848
"3145" 628.8 30.0679138287471 86.7077308485905
"3146" 629 27.5450298305307 88.2123362231861
"3147" 629.2 24.0791321766771 91.418273399336
"3148" 629.4 19.8431347113678 95.7506347880268
"3149" 629.6 16.5508811192872 99.8785386389063
"3150" 629.8 14.4836415587592 98.7132518372241
"3151" 630 14.0560795959647 97.0304904519003
"3152" 630.2 12.052844709743 94.3353333064431
"3153" 630.4 10.2392651973647 90.543636955867
"3154" 630.6 8.18990664029329 86.4096820022813
"3155" 630.8 5.33804174594117 81.9180029758376
"3156" 631 2.60600039161983 76.8144859204043
"3157" 631.2 4.18100627480553 75.3966649186629
"3158" 631.4 4.31576752681018 71.1900826022155
"3159" 631.6 3.36310261831144 66.1240568829371
"3160" 631.8 2.81793620064706 61.1233138854258
"3161" 632 1.61456541356568 56.5531666123475
"3162" 632.2 1.70445482312609 54.5471464777927
"3163" 632.4 3.71173363404472 53.225837674317
"3164" 632.6 5.07802735969742 53.3291972479054
"3165" 632.8 4.48807887566472 54.543547407167
"3166" 633 4.44677136052835 55.6848150396488
"3167" 633.2 4.32573633074042 56.3981345236388
"3168" 633.4 3.71820031997224 57.0687392718292
"3169" 633.6 3.44476906479197 58.2801072049306
"3170" 633.8 4.85707754659163 61.6915859371458
"3171" 634 6.61718622726471 65.5635100420212
"3172" 634.2 8.08053789385694 70.2338031232796
"3173" 634.4 10.5256813762736 74.4552736933316
"3174" 634.6 13.0740021016471 78.9664248144552
"3175" 634.8 15.9094101084162 84.0898294719427
"3176" 635 19.3074449845147 88.7463912303357
"3177" 635.2 23.586389588168 92.9495617660444
"3178" 635.4 28.4794836668647 96.5717803314336
"3179" 635.6 33.78070684952 100.899142224612
"3180" 635.8 39.2129010284955 103.977528256015
"3181" 636 44.6774045540961 108.183225669994
"3182" 636.2 50.0239272348911 111.745545898378
"3183" 636.4 55.3452101504812 114.601827299522
"3184" 636.6 58.7766474131017 119.727139831291
"3185" 636.8 59.0910554553292 122.436274713754
"3186" 637 56.9942166569068 122.702313946577
"3187" 637.2 57.0429624599461 121.923146974708
"3188" 637.4 57.0180654100067 121.699211586528
"3189" 637.6 59.4899267185094 121.727546460133
"3190" 637.8 63.2381908173337 122.05272462247
"3191" 638 67.404599215957 121.177017823752
"3192" 638.2 71.5677742108621 119.137710545873
"3193" 638.4 76.4909752116019 117.492604937123
"3194" 638.6 81.8812838399941 115.285727732226
"3195" 638.8 88.1963511204186 114.161549181636
"3196" 639 93.5562455298294 112.692310025614
"3197" 639.2 96.6226449223615 112.65762470198
"3198" 639.4 96.3902187657647 111.364099852992
"3199" 639.6 97.4227694099042 108.330982335832
"3200" 639.8 98.9171973261824 104.788342633555
"3201" 640 98.0755216716721 103.201439808367
"3202" 640.2 97.776828865084 101.393293982295
"3203" 640.4 97.6251263611306 98.9900882651962
"3204" 640.6 98.0043590953314 96.3164605474003
"3205" 640.8 98.2256001793772 94.6606684734045
"3206" 641 97.7677916118203 93.9406883197003
"3207" 641.2 98.231993601578 91.9005283954152
"3208" 641.4 100.402674339044 89.8718752063902
"3209" 641.6 102.812208006737 86.6738944664439
"3210" 641.8 105.02474985275 83.1128102974738
"3211" 642 107.077979710527 79.9781370891922
"3212" 642.2 107.631089548036 77.5631296789956
"3213" 642.4 109.058941361919 74.3903028291707
"3214" 642.6 112.163788474265 72.9416168377128
"3215" 642.8 115.727814241151 72.8570059938009
"3216" 643 116.15323319867 72.9560453278264
"3217" 643.2 115.510352875154 72.0365588250892
"3218" 643.4 113.439769186722 69.3471492194241
"3219" 643.6 112.413352324381 66.7550343034737
"3220" 643.8 109.694757628512 62.9263418589633
"3221" 644 106.458967730779 58.386326529567
"3222" 644.2 103.088382655491 53.7619112406972
"3223" 644.4 98.9989717583728 49.0228857278535
"3224" 644.6 95.4060153838863 44.4229191195021
"3225" 644.8 91.8860604287925 39.5373795354225
"3226" 645 86.577716896348 35.8987119917836
"3227" 645.2 81.1548269687556 31.8987676094124
"3228" 645.4 76.9271081708629 26.7828529350366
"3229" 645.6 71.6277995434948 23.0106541218094
"3230" 645.8 65.5728822163208 20.6688039650305
"3231" 646 59.1443123751138 18.9189665526689
"3232" 646.2 52.8492315762933 18.3338854449384
"3233" 646.4 47.2757998217876 20.130998241633
"3234" 646.6 41.2988170606974 22.1190999186939
"3235" 646.8 35.9803769134236 22.9910694488249
"3236" 647 29.9784201543458 20.7353717716913
"3237" 647.2 28.6705574035468 18.5098368699567
"3238" 647.4 30.6929168186959 17.0724014196881
"3239" 647.6 32.8518064983437 16.6261679904985
"3240" 647.8 35.0267193009563 16.2499476996286
"3241" 648 39.3472978734703 13.6146495644137
"3242" 648.2 43.9477955384771 11.0818166344024
"3243" 648.4 48.5738194586283 7.60640806507606
"3244" 648.6 53.6431123646684 5.25249687880734
"3245" 648.8 59.1421550153381 6.10647426250459
"3246" 649 64.7476208053824 7.4336107454552
"3247" 649.2 70.6610321030933 8.20022467042411
"3248" 649.4 76.5624428982076 9.08302527962412
"3249" 649.6 82.4392214172065 11.695955189134
"3250" 649.8 86.8257132967455 14.8914195916747
"3251" 650 91.0400134363575 16.6478991822845
"3252" 650.2 97.0278818355588 18.2891562988964
"3253" 650.4 102.975985495322 18.6306251455098
"3254" 650.6 106.691526230962 20.7949141358518
"3255" 650.8 108.551997413595 25.6759184962821
"3256" 651 111.616324722444 30.8015019445368
"3257" 651.2 113.980070836236 36.982655990165
"3258" 651.4 113.888587983836 43.015210039967
"3259" 651.6 112.965640238676 49.519373351867
"3260" 651.8 111.424515088292 55.2496436460614
"3261" 652 108.882135882876 60.5832306599781
"3262" 652.2 106.547400321452 66.6554844074417
"3263" 652.4 104.27075064754 71.9091834598624
"3264" 652.6 104.771478874735 77.5536383723964
"3265" 652.8 107.548376823087 81.9030864632642
"3266" 653 110.142750513616 83.2857949044751
"3267" 653.2 108.690416558656 82.7424176686851
"3268" 653.4 108.238230727473 83.094203451763
"3269" 653.6 106.669602501245 84.1942536479786
"3270" 653.8 102.480313061275 85.2229184234828
"3271" 654 97.3755800339747 85.497392885337
"3272" 654.2 92.4200005398157 87.3073195965098
"3273" 654.4 87.5763239366995 87.9048307870626
"3274" 654.6 81.8586283456981 88.362600156667
"3275" 654.8 76.115090547288 88.8121521768786
"3276" 655 70.547295776849 91.3408123242209
"3277" 655.2 65.2768082576965 94.8204400408784
"3278" 655.4 63.8400871955228 96.3166001426896
"3279" 655.6 62.4764711412294 95.0836452791317
"3280" 655.8 57.8468528565574 94.4779258975133
"3281" 656 53.2651729634011 94.6743884695034
"3282" 656.2 50.2922669820089 93.2321935307391
"3283" 656.4 47.1777940491219 90.8724759028945
"3284" 656.6 41.1896093718708 88.3622067517609
"3285" 656.8 35.3778021931513 86.6803804997484
"3286" 657 28.9689187104947 83.935614748767
"3287" 657.2 24.7509493291847 81.092477492667
"3288" 657.4 22.8184458955544 76.4286549779558
"3289" 657.6 20.1347643678591 70.5312036119047
"3290" 657.8 16.621023382779 65.1000622549956
"3291" 658 15.0197307560073 59.741376620159
"3292" 658.2 13.192815550789 53.5810880336874
"3293" 658.4 12.4332843584647 47.2956802207098
"3294" 658.6 13.3775803661384 41.1512161840091
"3295" 658.8 16.7434285092647 36.5894402210785
"3296" 659 20.4628751936147 30.990946448187
"3297" 659.2 24.617353476727 25.7126610299613
"3298" 659.4 28.6657742580123 21.1945065753864
"3299" 659.6 34.2200480561011 19.0391480401033
"3300" 659.8 40.4894666605547 17.156941607547
"3301" 660 45.6482754454412 16.0096062829258
"3302" 660.2 48.7720955312829 14.5248267430579
"3303" 660.4 53.0491936699738 12.000347460867
"3304" 660.6 58.926398245461 11.2705445933109
"3305" 660.8 64.1825849572544 13.2872073543567
"3306" 661 70.1311860819152 15.2881621226291
"3307" 661.2 75.7776573717081 16.3065724080745
"3308" 661.4 81.9834713101326 17.4455909521311
"3309" 661.6 87.4948513620194 20.6274943687538
"3310" 661.8 92.4743013867202 24.9435051986937
"3311" 662 96.663597348082 30.5114479046266
"3312" 662.2 100.386931607836 35.9602236588813
"3313" 662.4 104.71335522832 41.113294021617
"3314" 662.6 110.122672686654 45.1161889407836
"3315" 662.8 115.057520542629 46.2792427486941
"3316" 663 117.068916720444 43.9590032550745
"3317" 663.2 118.081677513813 43.6146964505351
"3318" 663.4 117.936440681483 45.689576591367
"3319" 663.6 116.938551384601 48.3634438211554
"3320" 663.8 114.971063562344 53.1280843453571
"3321" 664 113.499637114629 58.6913513689744
"3322" 664.2 112.594453364217 64.7436892876747
"3323" 664.4 111.534083256872 71.0998200747034
"3324" 664.6 111.665120180723 78.0738963551894
"3325" 664.8 112.856975137182 83.6076016783762
"3326" 665 113.988531563542 83.6269230324781
"3327" 665.2 113.139356251993 84.0505653706388
"3328" 665.4 113.218113622507 86.2299521609124
"3329" 665.6 111.328048926952 85.5697695529295
"3330" 665.8 108.101072867912 85.7554364198081
"3331" 666 103.166618272659 87.7563631964276
"3332" 666.2 98.5196083426234 90.31362337003
"3333" 666.4 93.4691873382647 91.478367012667
"3334" 666.6 88.1673582526518 92.2501893669154
"3335" 666.8 82.9036581594159 92.9015961753786
"3336" 667 76.7091007886823 95.3535307081582
"3337" 667.2 73.3183038673951 97.6627691064648
"3338" 667.4 71.4191449727263 97.5662387638615
"3339" 667.6 67.1520851438361 97.8315925345648
"3340" 667.8 62.0975238018911 98.9743257084
"3341" 668 56.6830367158131 101.036316872141
"3342" 668.2 52.4670213715413 105.216468107527
"3343" 668.4 49.2278659227812 109.79391171385
"3344" 668.6 47.2770585370261 114.280705475299
"3345" 668.8 47.2505523410889 118.225313782971
"3346" 669 49.3205019703314 120.355467332234
"3347" 669.2 50.1394845221329 119.539242937905
"3348" 669.4 50.3071614747314 119.0485762343
"3349" 669.6 50.6233779047905 119.817524652542
"3350" 669.8 50.5868231873272 119.859432921304
"3351" 670 50.5757285668259 119.848007118102
"3352" 670.2 50.5815729674412 120.002143443661
"3353" 670.4 50.4556908624905 120.007316680851
"3354" 670.6 50.4533741747115 119.966640989654
"3355" 670.8 50.4561970871658 120.07423037884
"3356" 671 50.5520116120712 120.321406081657
"3357" 671.2 50.5624812587647 120.38575951
"3358" 671.4 50.5624812587647 120.38575951
"3359" 671.6 50.5088584596125 120.30287935903
"3360" 671.8 50.4947161829131 120.228306761829
"3361" 672 50.5059451666196 120.216709614722
"3362" 672.2 50.5215585962538 120.243612054704
"3363" 672.4 50.5511922484169 120.044643247324
"3364" 672.6 50.5365165349647 120.000616106967
"3365" 672.8 50.4326576397647 119.883774849867
"3366" 673 50.4199575031234 119.828740924421
"3367" 673.2 50.3795479774465 119.879349044674
"3368" 673.4 50.2162849414314 119.6587472436
"3369" 673.6 49.9737982967475 119.501019007643
"3370" 673.8 49.5732817270364 119.468903719584
"3371" 674 49.1123086355395 119.594881631763
"3372" 674.2 49.0523900421548 119.445085148301
"3373" 674.4 48.5869044478951 119.731373210171
"3374" 674.6 48.3075014417864 119.727139831291
"3375" 674.8 47.6178455369011 120.038678031628
"3376" 675 47.2359333584332 120.039125584962
"3377" 675.2 46.2250595610512 120.63864814012
"3378" 675.4 45.2213682379495 120.459514377606
"3379" 675.6 43.5716303333112 120.078510278367
"3380" 675.8 41.2935225298164 119.648749332712
"3381" 676 37.6682139573719 119.508213666331
"3382" 676.2 35.4658489921933 118.798820319653
"3383" 676.4 34.3658907692535 116.953991268277
"3384" 676.6 30.9331500659647 114.8682557025
"3385" 676.8 26.6813552120559 112.913958469378
"3386" 677 25.9461831921925 111.963864896955
"3387" 677.2 23.5274673904973 109.395234096239
"3388" 677.4 19.3382780940272 106.690449568992
"3389" 677.6 17.9599239021166 105.067053296219
"3390" 677.8 16.7996854108314 102.474427541967
"3391" 678 13.9508395984349 99.4489847783351
"3392" 678.2 11.5634661111647 96.5890901473003
"3393" 678.4 9.02597881023209 93.0568528845518
"3394" 678.6 7.69961172594004 91.9607376281982
"3395" 678.8 8.3899501280923 92.4395094609187
"3396" 679 9.58247570669653 93.5104017036965
"3397" 679.2 10.3790165048765 93.2691692865199
"3398" 679.4 10.7350747265568 93.5288508466928
"3399" 679.6 10.7715420352647 94.3301591767003
"3400" 679.8 11.023368573325 94.9693710517766
"3401" 680 12.131523605033 96.7055092137694
"3402" 680.2 14.3092356530147 99.3790193898556
"3403" 680.4 17.6919045963118 102.671453975508
"3404" 680.6 21.5697092642512 107.136498962651
"3405" 680.8 24.3724752963823 111.401328684911
"3406" 681 27.3232897894177 112.174542886308
"3407" 681.2 31.7971335438714 115.663048540019
"3408" 681.4 35.2240346688911 118.045558002818
"3409" 681.6 39.4377640643434 119.654030805007
"3410" 681.8 43.3025255046864 120.453903875475
"3411" 682 48.4696349869544 121.537906822988
"3412" 682.2 53.8955615639604 123.054575631313
"3413" 682.4 58.7808807919821 123.575281233606
"3414" 682.6 62.9516835202302 123.735954992953
"3415" 682.8 67.7508333606852 122.481722498265
"3416" 683 72.9290254367079 122.410909615174
"3417" 683.2 78.2586570208625 122.368768252682
"3418" 683.4 80.3570018192647 121.277215027134
"3419" 683.6 84.0137004210981 119.000974240667
"3420" 683.8 89.6007352305344 117.072145348491
"3421" 684 92.5344572814647 116.279005695634
"3422" 684.2 93.8500983962098 114.069531341796
"3423" 684.4 94.7574370960339 112.92679816796
"3424" 684.6 96.7288890761995 111.400083573476
"3425" 684.8 98.222502115742 111.390654684151
"3426" 685 100.471548788077 110.816406460336
"3427" 685.2 100.384366703509 111.203546707154
"3428" 685.4 100.068792409627 111.176319261224
"3429" 685.6 99.761305405798 109.450283336234
"3430" 685.8 99.2636481996314 107.3384858005
"3431" 686 98.1255278063981 105.343529521867
"3432" 686.2 97.7309833826785 105.166700799436
"3433" 686.4 97.267622213276 103.234989732378
"3434" 686.6 98.1603419304445 101.388285219412
"3435" 686.8 99.0399334164782 100.412420038389
"3436" 687 100.001675803401 99.8481547403329
"3437" 687.2 100.440715678565 97.606041829467
"3438" 687.4 101.079906085053 94.139751202167
"3439" 687.6 102.098547651795 91.0136610222465
"3440" 687.8 103.290049061935 89.3014609649806
"3441" 688 103.599757074231 87.5923133506003
"3442" 688.2 104.144788513296 84.9646377498933
"3443" 688.4 105.25166427478 81.0920840877609
"3444" 688.6 108.341204137042 78.9316354786448
"3445" 688.8 110.833096379515 77.5468502093114
"3446" 689 113.58442979075 74.2656097563955
"3447" 689.2 115.109604410847 70.2297812265215
"3448" 689.4 117.317064906237 65.844693441117
"3449" 689.6 118.624221725028 61.6852130165775
"3450" 689.8 119.223832918428 58.8182851164215
"3451" 690 121.284179934273 56.3407578545409
"3452" 690.2 122.88974694315 56.3328155861988
"3453" 690.4 122.17463198382 56.5226363545892
"3454" 690.6 121.53680881584 54.2211929116877
"3455" 690.8 120.207859636149 50.7601875565401
"3456" 691 119.108127339642 47.1739749520085
"3457" 691.2 118.175802248683 42.4534278341124
"3458" 691.4 117.230883807683 37.4471015156731
"3459" 691.6 115.676374694001 32.8039700300557
"3460" 691.8 114.184627826623 28.4977450828481
"3461" 692 111.098254997567 26.2674732885179
"3462" 692.2 106.762636023416 25.3011446527538
"3463" 692.4 104.491212591365 26.593820472657
"3464" 692.6 104.354897791415 26.800240026867
"3465" 692.8 104.128588754605 27.9818870444641
"3466" 693 102.130093722641 29.8832296325254
"3467" 693.2 98.2447552297039 31.6613459102642
"3468" 693.4 93.4691873382647 33.6563968114141
"3469" 693.6 90.6373338172741 35.7562497805913
"3470" 693.8 89.8251283297004 38.0274123056343
"3471" 694 89.1997049247364 41.4788822317255
"3472" 694.2 88.2737930760194 46.0459791680557
"3473" 694.4 88.7312207659528 51.0456941568991
"3474" 694.6 88.3675047262746 56.3325425846343
"3475" 694.8 85.8108421212936 58.9877594106651
"3476" 695 82.1072602463283 62.1464906216942
"3477" 695.2 77.8546217869803 63.2121920292385
"3478" 695.4 72.6381683944492 62.9775451176194
"3479" 695.6 66.7500168467175 61.5843966610085
"3480" 695.8 60.2285451769879 61.1501786469205
"3481" 696 53.1107164225308 63.9303905820551
"3482" 696.2 47.4797604148738 67.5282697366033
"3483" 696.4 42.3741515440193 71.0405887379124
"3484" 696.6 37.0879698212829 74.6449644872397
"3485" 696.8 33.5115398704611 76.2769485393313
"3486" 697 29.0648701670829 74.4502290587397
"3487" 697.2 25.7320059195015 71.459564962867
"3488" 697.4 24.3849909720702 65.877149345867
"3489" 697.6 23.7863598400147 58.8423319913045
"3490" 697.8 24.7236068853463 51.9290586882037
"3491" 698 27.6879529958708 46.1616624786397
"3492" 698.2 30.5244023685677 40.0599523856397
"3493" 698.4 33.2806665648235 34.0359976152493
"3494" 698.6 37.9714448388933 28.9274927553384
"3495" 698.8 44.2893060085949 26.6863381724613
"3496" 699 49.9694520088666 26.2878778800369
"3497" 699.2 55.1913865090317 27.2256329532019
"3498" 699.4 59.0046907471326 29.2436185165368
"3499" 699.6 64.1203113160628 31.3428183878381
"3500" 699.8 69.2511813211738 33.6903335516124
"3501" 700 73.1374299449638 37.5899614236679
"3502" 700.2 78.3119820594207 43.2991545424404
"3503" 700.4 84.1073271120591 46.7160324948623
"3504" 700.6 89.7518271049343 48.7427499167777
"3505" 700.8 95.5213991616878 49.9063476008093
"3506" 701 100.755833008319 48.0547268866033
"3507" 701.2 105.777869918048 44.9808098065562
"3508" 701.4 110.619691625274 41.0400528206325
"3509" 701.6 114.179470979791 38.159806689367
"3510" 701.8 115.852526879505 38.6678664291074
"3511" 702 117.180028863959 41.3368791432281
"3512" 702.2 116.36502503357 44.553619925117
"3513" 702.4 115.302242953003 48.5444357858815
"3514" 702.6 114.125839772736 54.2101701515839
"3515" 702.8 112.564179074919 58.9934642767408
"3516" 703 111.315688383788 64.6535314041707
"3517" 703.2 111.373612024005 70.8067019557805
"3518" 703.4 113.354888668003 75.8716773736388
"3519" 703.6 116.144252095347 79.0661570981285
"3520" 703.8 115.980602872865 82.2367799629956
"3521" 704 112.847271644882 85.1406834004258
"3522" 704.2 108.54207349562 88.7097266743857
"3523" 704.4 104.335424248565 92.5991775900336
"3524" 704.6 102.397057752572 95.3620905072131
"3525" 704.8 101.066057088287 99.7428802505131
"3526" 705 99.6022341668854 105.511404891264
"3527" 705.2 96.0242873561658 109.417280555433
"3528" 705.4 92.2876465361299 109.912883302962
"3529" 705.6 86.7341912989233 109.719535411086
"3530" 705.8 80.6722877511218 108.969317738224
"3531" 706 74.4847474249624 108.530246495227
"3532" 706.2 67.8818577795438 109.078222933565
"3533" 706.4 61.7792419403647 111.1942472848
"3534" 706.6 55.1952088802538 113.046867957965
"3535" 706.8 49.9188875730839 116.48626311859
"3536" 707 46.8464625014332 117.185923351659
"3537" 707.2 44.0352381923758 114.476861532626
"3538" 707.4 40.9630813375903 109.571854601158
"3539" 707.6 39.0820443302992 104.154971906539
"3540" 707.8 38.0215196633647 99.5966706541336
"3541" 708 39.2986595152772 97.2117025867545
"3542" 708.2 40.5772542870578 93.5586785902291
"3543" 708.4 40.2511201126351 90.5268079682188
"3544" 708.6 40.7329786773361 89.2871297862598
"3545" 708.8 41.2021983288647 89.0812120712493
"3546" 709 40.6980742532872 87.6123946819288
"3547" 709.2 39.5393962210198 84.1438624314894
"3548" 709.4 39.5094054081307 80.6656656153567
"3549" 709.6 40.7951630998824 76.0072099696023
"3550" 709.8 43.1739900009706 73.2732772871317
"3551" 710 45.7679401735858 70.7336246346055
"3552" 710.2 48.2905679262647 66.2748817058942
"3553" 710.4 49.2717348929378 61.5193199811651
"3554" 710.6 50.8929413798556 57.0267191742215
"3555" 710.8 53.6617251087102 52.310581160367
"3556" 711 56.1008495764611 47.0144729888402
"3557" 711.2 58.2308466459134 41.0018913215291
"3558" 711.4 60.5936741054254 36.5613533804295
"3559" 711.6 63.1157039737369 31.0483573374781
"3560" 711.8 64.7120755150465 25.1148934093033
"3561" 712 67.3194936032293 19.887993976305
"3562" 712.2 72.2217817668374 17.2227975888215
"3563" 712.4 77.2601183987556 15.5374509712579
"3564" 712.6 80.8113844857647 16.105370293647
"3565" 712.8 86.154553719179 16.6127951816241
"3566" 713 91.1399247371773 17.477517716833
"3567" 713.2 95.938218184017 20.4704453188349
"3568" 713.4 99.6676527699534 24.5295514454896
"3569" 713.6 103.540830901994 28.9350499112642
"3570" 713.8 108.474633967681 32.674758786617
"3571" 714 113.809853983095 34.2699971238575
"3572" 714.2 115.741150420042 33.3094520350614
"3573" 714.4 114.598891309153 33.4121448094885
"3574" 714.6 113.690652099495 33.9951109471103
"3575" 714.8 112.3623422445 34.1849129429258
"3576" 715 110.242398913065 34.213168671767
"3577" 715.2 106.546574773821 34.1580270933876
"3578" 715.4 101.400911137553 33.4474589804727
"3579" 715.6 96.7047913810339 30.9046636737131
"3580" 715.8 91.7443878286933 28.6010790847098
"3581" 716 87.5867076962175 24.6508018066311
"3582" 716.2 84.658724978562 20.114323648367
"3583" 716.4 83.3012160358718 14.827488592483
"3584" 716.6 80.4615819567925 12.0616530587281
"3585" 716.8 75.7568799566452 10.1098628142785
"3586" 717 70.3676006491836 7.39160898636697
"3587" 717.2 65.9443417720061 5.58415084253077
"3588" 717.4 63.8446176971829 2.4760146851397
"3589" 717.6 65.0764109883188 3.5460228667994
"3590" 717.8 64.2978201489647 4.13657679362152
"3591" 718 65.5037238398441 4.91525378656323
"3592" 718.2 66.1837578757455 7.06829824289582
"3593" 718.4 65.9717885799734 11.0304515888233
"3594" 718.6 65.2525697357974 16.1844292377034
"3595" 718.8 64.58588161301 21.542383457367
"3596" 719 63.9686070471987 27.3293325118481
"3597" 719.2 62.1028736763004 33.0039543919384
"3598" 719.4 59.4673095840262 38.436128520633
"3599" 719.6 56.6004284238488 43.3148383570926
"3600" 719.8 52.4415073232384 46.9024025057091
"3601" 720 46.7468470748829 49.6409354678397
"3602" 720.2 41.7384962523089 52.441553660951
"3603" 720.4 38.5888839658593 57.198264978394
"3604" 720.6 37.4632781016647 62.5221361062813
"3605" 720.8 37.8353551145657 68.5019812542893
"3606" 721 40.768216516779 74.1024029210813
"3607" 721.2 42.8183056829617 80.11250587167
"3608" 721.4 43.6465512944278 86.22417937153
"3609" 721.6 46.3963233035829 91.4701055096397
"3610" 721.8 50.502046125782 93.1736844097463
"3611" 722 56.8632066797922 95.2593729185538
"3612" 722.2 62.2855540544647 95.6240679127336
"3613" 722.4 68.1723513131201 95.053834611126
"3614" 722.6 73.7566510078329 94.5106336773556
"3615" 722.8 79.8473239076351 94.8350288061447
"3616" 723 84.7813317440488 95.3603882744465
"3617" 723.2 88.3272968104557 95.4105639760187
"3618" 723.4 92.9038264168131 93.5735527089799
"3619" 723.6 98.164474892098 91.9154398633003
"3620" 723.8 103.487243271098 90.0849268354003
"3621" 724 109.035850653983 89.4198512538982
"3622" 724.2 111.232599061619 90.9213056656852
"3623" 724.4 109.707422772195 92.433791725565
"3624" 724.6 108.522235961315 92.994706882587
"3625" 724.8 106.793584542169 92.7930808158478
"3626" 725 106.777489388094 91.7341471641436
"3627" 725.2 105.161512434728 92.1595993713143
"3628" 725.4 102.336140515965 93.0535602565337
"3629" 725.6 98.0173414572314 93.5209252849337
"3630" 725.8 93.580464725979 94.1123598451912
"3631" 726 89.7259396570981 94.4599827957003
"3632" 726.2 85.1808974151411 95.5856070578164
"3633" 726.4 81.0765561330839 98.0899800858244
"3634" 726.6 80.1340438648951 100.499132956356
"3635" 726.8 78.6021446245061 105.018970474367
"3636" 727 76.6187072480599 110.266660133945
"3637" 727.2 76.1830215107182 114.915757057669
"3638" 727.4 75.6348460072867 118.049837902345
"3639" 727.6 73.4326050971669 120.167411234856
"3640" 727.8 69.6140973470147 120.10814393053
"3641" 728 64.4767912808719 119.554579244546
"3642" 728.2 58.7720418690449 118.229593682499
"3643" 728.4 53.8464889271423 114.916034326908
"3644" 728.6 48.5959484845943 111.651777190549
"3645" 728.8 43.8430620108454 107.154778399851
"3646" 729 38.7809878345147 102.836310879929
"3647" 729.2 33.1520050498299 99.6778574535518
"3648" 729.4 27.4057167019744 96.5762473806896
"3649" 729.6 21.7353560527486 93.2217725800767
"3650" 729.8 16.395959411353 90.2152595666317
"3651" 730 11.5011507740447 86.587911284937
"3652" 730.2 8.22328985660757 81.7916704121384
"3653" 730.4 7.03812947674956 76.0722374864276
"3654" 730.6 7.20717673341323 70.9550523840798
"3655" 730.8 7.32212847843471 65.743431018297
"3656" 731 8.17139540189678 61.5623511408009
"3657" 731.2 8.23349028381472 57.221808667137
"3658" 731.4 9.27337747200471 53.626992657027
"3659" 731.6 11.3710216877059 49.2559077721317
"3660" 731.8 12.0000834403279 44.0374002190407
"3661" 732 12.3638684642239 38.9135785180506
"3662" 732.2 10.4703008222453 36.0435556573184
"3663" 732.4 10.0586923454829 36.8910758673215
"3664" 732.6 9.32957255280043 37.2139488937955
"3665" 732.8 7.4822609192551 37.7953019129439
"3666" 733 7.52345495220702 36.7841756495785
"3667" 733.2 7.99201835247472 35.084285155257
"3668" 733.4 8.70878897782027 34.1460931352836
"3669" 733.6 9.20866539114934 32.8557628707997
"3670" 733.8 10.0636358863779 31.4665418041311
"3671" 734 10.0371112763504 31.149331263367
"3672" 734.2 10.9013656542647 30.9314130457598
"3673" 734.4 11.6731611140078 30.7503320673578
"3674" 734.6 13.0009676379102 29.409694768767
"3675" 734.8 14.6410071237925 27.5863941641447
"3676" 735 17.5499433812824 25.16136044719
"3677" 735.2 19.4659432378084 21.3381948527262
"3678" 735.4 21.9289547767504 17.8591019240241
"3679" 735.6 24.4345679563768 15.1725329924137
"3680" 735.8 25.5690525165124 12.763210102789
"3681" 736 25.9528632871762 13.9459784234909
"3682" 736.2 27.8294382603004 14.5423402864652
"3683" 736.4 30.5896634627974 15.1470535905539
"3684" 736.6 35.0414774999556 15.9906534230397
"3685" 736.8 39.3701873361301 16.235843030742
"3686" 737 44.7066870594474 16.3631700416843
"3687" 737.2 48.8862292369706 16.4563522659552
"3688" 737.4 53.0927814057793 18.0106768511728
"3689" 737.6 56.9922591457242 20.5564257022589
"3690" 737.8 61.2049847546385 23.7481716755165
"3691" 738 64.9613115732111 27.5374527204741
"3692" 738.2 66.9269304294423 31.8688210396941
"3693" 738.4 66.9402301172263 37.2560345724824
"3694" 738.6 65.6835164612384 42.6489707779459
"3695" 738.8 62.5522825807738 46.5357905443033
"3696" 739 58.5732940347379 49.6955625490813
"3697" 739.2 54.380789203424 52.0693160277121
"3698" 739.4 49.7151189888052 54.0544281507183
"3699" 739.6 47.3050373228995 56.8961771636539
"3700" 739.8 45.6607123299504 60.5191431274241
"3701" 740 46.2242086571814 63.345588775367
"3702" 740.2 47.5549007519314 63.3636198335614
"3703" 740.4 50.8453538230996 62.4832740950367
"3704" 740.6 55.6976604635216 61.2648377442385
"3705" 740.8 60.6285759007693 59.1209614671743
"3706" 741 65.5768146240058 56.0209865569652
"3707" 741.2 70.8595574136386 53.3435256071931
"3708" 741.4 76.7573469288102 51.4572859191215
"3709" 741.6 83.230665169562 49.7421787520426
"3710" 741.8 88.6998775455279 48.7609301040249
"3711" 742 94.0260623355542 46.5573449920512
"3712" 742.2 99.620740427845 44.1386480000991
"3713" 742.4 103.205958763265 40.9097069827306
"3714" 742.6 105.71948827557 35.6354585421448
"3715" 742.8 104.128196358614 33.031773738867
"3716" 743 101.000170545115 29.5319958976941
"3717" 743.2 97.3217909507512 24.6686765527453
"3718" 743.4 94.2859417568278 19.4664659768524
"3719" 743.6 90.7769227733715 15.1180049520951
"3720" 743.8 87.8522314923565 11.0302434454954
"3721" 744 87.4254342180326 6.97547792189375
"3722" 744.2 87.2641225194589 8.63690738997862
"3723" 744.4 85.1063825476814 9.98808136636697
"3724" 744.6 81.9545535752925 11.8741300535059
"3725" 744.8 76.8791580809161 13.2777404092844
"3726" 745 70.9600628087059 13.0542097798081
"3727" 745.2 65.7571078014539 11.4582461328805
"3728" 745.4 61.0121337066806 8.46236662272095
"3729" 745.6 56.8318331554299 5.75018688179306
"3730" 745.8 53.1719360006647 5.31814032862412
"3731" 746 52.1192055473093 6.66251026894732
"3732" 746.2 52.3126735055638 8.31857389212398
"3733" 746.4 51.3653378499489 11.2453206240512
"3734" 746.6 48.5156749353565 14.9571101596514
"3735" 746.8 45.5022323217249 18.978079761721
"3736" 747 42.0624808590169 23.1795397146679
"3737" 747.2 37.7013697199062 25.8302371377349
"3738" 747.4 32.5485268109504 27.3213891259956
"3739" 747.6 27.378682208334 27.7083626686838
"3740" 747.8 23.5447436602091 26.0465417943392
"3741" 748 21.2355457666969 23.7339821781127
"3742" 748.2 21.4170787932647 24.1213121050697
"3743" 748.4 19.4103765681504 26.086210122367
"3744" 748.6 16.8311471707512 29.1282933027183
"3745" 748.8 15.5672265211247 33.090194367417
"3746" 749 14.0583265432166 37.802791737117
"3747" 749.2 12.3026970711176 42.9594622506317
"3748" 749.4 11.9910972440526 49.0295842438215
"3749" 749.6 12.0737122743253 54.8401747063367
"3750" 749.8 13.9890263659451 59.4134053462742
"3751" 750 14.907902490136 64.1759457840204
"3752" 750.2 16.098128756 67.591584785014
"3753" 750.4 19.4140858144076 71.9213661218813
"3754" 750.6 23.3864785984722 76.5643276420368
"3755" 750.8 26.5234744739314 81.5169613863064
"3756" 751 30.3867106514465 84.7310794688215
"3757" 751.2 35.7941172859504 87.1070202986241
"3758" 751.4 41.4099161192647 89.6244019761734
"3759" 751.6 47.350465857644 91.3740604498152
"3760" 751.8 52.9898976074295 94.6302276880153
"3761" 752 56.744625550493 96.612891144117
"3762" 752.2 61.631063947644 96.5849119158842
"3763" 752.4 67.7546114870696 96.0358093255133
"3764" 752.6 74.1191352478013 95.0906300505987
"3765" 752.8 79.4186028341017 95.2285762502148
"3766" 753 84.4316931337874 95.006323858992
"3767" 753.2 89.8264893227941 93.6769681838493
"3768" 753.4 94.9535040488314 93.308880040567
"3769" 753.6 100.046431136815 92.194147347985
"3770" 753.8 105.576286774684 90.9268260248509
"3771" 754 109.611430916255 88.2326504953184
"3772" 754.2 113.150447978665 84.2397729418527
"3773" 754.4 116.982605168601 80.5153524954761
"3774" 754.6 117.526502582188 81.3898235123381
"3775" 754.8 117.385582927376 82.6171837735892
"3776" 755 117.638219959573 82.299837149367
"3777" 755.2 117.137887705093 82.351766596967
"3778" 755.4 115.761757343693 83.6351658019384
"3779" 755.6 114.458195998176 86.7074132835353
"3780" 755.8 111.517191226236 89.7867526528621
"3781" 756 108.208579576964 92.3693603745223
"3782" 756.2 105.82097737455 94.7827755354588
"3783" 756.4 105.521844611878 98.4984745136251
"3784" 756.6 105.534584518802 103.068883060546
"3785" 756.8 105.843353805776 104.605510470378
"3786" 757 105.441182812134 103.581032781313
"3787" 757.2 104.513760904138 103.400958212304
"3788" 757.4 102.521309993591 103.41735698523
"3789" 757.6 99.6962952450715 104.03054064789
"3790" 757.8 95.3566230298801 104.576714189861
"3791" 758 92.3007747672647 105.512300226567
"3792" 758.2 87.4870900178265 106.17571350658
"3793" 758.4 82.5007143280022 106.296110326279
"3794" 758.6 77.487452171713 107.096148378367
"3795" 758.8 72.4694621765321 107.710546203169
"3796" 759 67.5601022321218 107.179606419153
"3797" 759.2 62.215245083276 108.000537634322
"3798" 759.4 56.4867657391314 106.940360035567
"3799" 759.6 52.5378501141805 104.388984281114
"3800" 759.8 50.791836318998 101.842619262834
"3801" 760 51.6382668656467 99.4409309344119
"3802" 760.2 52.3800119247647 96.6152659664157
"3803" 760.4 52.0106861120923 94.0555896836429
"3804" 760.6 50.6895426731051 91.1623707996117
"3805" 760.8 48.0363869459068 89.3021131889038
"3806" 761 44.6517973480076 86.7509326579384
"3807" 761.2 42.0553249680076 84.2620284193955
"3808" 761.4 41.5307420617004 80.8961996053274
"3809" 761.6 41.7954529272041 76.2571377922761
"3810" 761.8 43.6387571295731 72.209994012881
"3811" 762 46.2284588351843 68.0215573382777
"3812" 762.2 49.1116145977782 64.033303081421
"3813" 762.4 52.643075573791 60.2639860296301
"3814" 762.6 56.2166415073173 56.9022375797354
"3815" 762.8 60.5657327438173 53.9914553853143
"3816" 763 65.4785317996594 52.1773411303407
"3817" 763.2 69.8975838778842 52.8482577417121
"3818" 763.4 73.3487841953343 55.1723452835409
"3819" 763.6 76.4272057846701 58.2052752122589
"3820" 763.8 78.9289420102647 60.657888987421
"3821" 764 80.5679652001397 64.4537260946884
"3822" 764.2 83.4236462248323 65.8578512403399
"3823" 764.4 87.6862405954879 66.3176223389027
"3824" 764.6 89.3851030304574 64.7486366944679
"3825" 764.8 91.3038722984299 61.0540232436606
"3826" 765 93.620648227098 55.5417467888114
"3827" 765.2 96.5212906887936 50.7751672048862
"3828" 765.4 98.2861335036138 45.1090445592349
"3829" 765.6 98.1282779640591 39.4034441610959
"3830" 765.8 98.9925922193556 33.8673657593397
"3831" 766 101.003678099137 28.7298910910942
"3832" 766.2 104.446750874061 26.6675442039068
"3833" 766.4 107.841012836211 26.9528704978535
"3834" 766.6 111.845470946909 27.5417326200016
"3835" 766.8 114.272173978986 29.8560882894824
"3836" 767 114.567380048893 32.7813996165098
"3837" 767.2 117.559730165792 36.7140436595942
"3838" 767.4 119.981790631292 40.5800047976972
"3839" 767.6 122.917511581431 46.4396686122559
"3840" 767.8 123.410678033482 50.9621301743387
"3841" 768 124.113462495856 55.4157260839033
"3842" 768.2 123.918727067356 56.0707452524942
"3843" 768.4 122.426156492692 58.5156459791728
"3844" 768.6 120.668415733483 63.6902114730761
"3845" 768.8 119.58228098855 69.0170263025384
"3846" 769 119.912788827218 73.8049633627255
"3847" 769.2 121.274494596424 75.1728844577221
"3848" 769.4 122.207848832311 74.6354794588624
"3849" 769.6 120.992985608641 74.2888861274037
"3850" 769.8 119.960768155177 74.3516066502019
"3851" 770 118.058482526157 75.9314623254481
"3852" 770.2 115.712705161882 79.3915454227969
"3853" 770.4 113.204737855701 82.8875840790215
"3854" 770.6 110.303792138498 87.0426458098436
"3855" 770.8 107.042246704715 89.797151146617
"3856" 771 102.668757581196 90.8637193268497
"3857" 771.2 98.027280335023 91.9381708852351
"3858" 771.4 93.192788665555 92.9621253420766
"3859" 771.6 89.2755825291717 95.1387892376809
"3860" 771.8 84.7237962765374 95.0727109368897
"3861" 772 79.7359138238215 96.1437557936397
"3862" 772.2 74.1638250856056 97.537884429492
"3863" 772.4 69.0185692342763 98.3904180205414
"3864" 772.6 63.4346440403112 97.4212696089367
"3865" 772.8 58.9390552210602 97.6485295593215
"3866" 773 53.764797194098 99.0514114543336
"3867" 773.2 50.91742455752 102.361729591856
"3868" 773.4 49.4408655736833 107.506753312879
"3869" 773.6 48.6194544277314 112.254473506634
"3870" 773.8 46.1792259120015 117.007840047914
"3871" 774 43.1884996995647 118.6850701011
"3872" 774.2 39.1133810659199 117.920752197057
"3873" 774.4 35.3888333264858 116.888948944199
"3874" 774.6 30.5047321232647 114.184517975767
"3875" 774.8 26.006061499656 111.505918045487
"3876" 775 21.964309997404 107.86687340762
"3877" 775.2 19.1921705641957 103.362600162988
"3878" 775.4 16.053642774578 98.3103740660417
"3879" 775.6 14.0906992276981 94.4816200655336
"3880" 775.8 10.8762385022002 91.387490479367
"3881" 776 8.97963445196208 91.9802377924328
"3882" 776.2 10.767214581298 92.529938326567
"3883" 776.4 11.4743802484716 92.797643582298
"3884" 776.6 11.4160235724433 92.3750772953313
"3885" 776.8 12.7538488330724 93.63443773129
"3886" 777 14.4920969700208 95.3946073048426
"3887" 777.2 17.3894919308765 98.2864703266964
"3888" 777.4 20.6439500771304 102.436061756054
"3889" 777.6 23.7012727383728 106.483872121191
"3890" 777.8 27.548748182957 108.229608436559
"3891" 778 31.4494726759876 111.430380284981
"3892" 778.2 35.6434648225834 114.219327825257
"3893" 778.4 38.9057279985539 118.830326567981
"3894" 778.6 39.3930134669433 117.996695816546
"3895" 778.8 42.9378402505724 117.676773326867
"3896" 779 48.2821011685038 117.690884589802
"3897" 779.2 53.9465502606981 119.2303293009
"3898" 779.4 58.6737806706152 121.51593880214
"3899" 779.6 63.3948744954371 122.025864563367
"3900" 779.8 69.1222655596493 121.107112798136
"3901" 780 75.5263555308926 120.300418092239
"3902" 780.2 80.2621868166243 118.778815396019
"3903" 780.4 85.7558736990578 116.228568473539
"3904" 780.6 91.0106525534522 114.212105494804
"3905" 780.8 94.438537026798 110.614368453267
"3906" 781 97.9481021937647 107.942764106527
"3907" 781.2 101.972634382765 106.797554054667
"3908" 781.4 105.521146635431 104.5732427158
"3909" 781.6 106.950558773796 100.957925392523
"3910" 781.8 108.595605976295 97.5757496517003
"3911" 782 110.073363262203 94.1747240954486
"3912" 782.2 110.630764888201 91.2949566232712
"3913" 782.4 111.178427206055 87.425273627487
"3914" 782.6 112.13040525795 83.1492545422527
"3915" 782.8 113.622467061331 81.3665767939141
"3916" 783 114.589635526436 80.3450643718527
"3917" 783.2 114.373286605322 78.1092805245304
"3918" 783.4 114.697203667893 73.1639636180241
"3919" 783.6 114.061012846978 69.3971689560799
"3920" 783.8 114.219329108431 65.065751727117
"3921" 784 116.253232472765 60.9426716091488
"3922" 784.2 118.659733593769 59.1281077214312
"3923" 784.4 117.301094540408 57.7483361733384
"3924" 784.6 116.050784750067 53.6640887921195
"3925" 784.8 115.107289374284 48.4608115354054
"3926" 785 112.469255813088 44.8609964348082
"3927" 785.2 108.336352143201 41.7452990032033
"3928" 785.4 104.712402644114 37.6209161954047
"3929" 785.6 102.195539087085 33.3991990756594
"3930" 785.8 99.6137518297695 29.8309282976
"3931" 786 95.3349382056076 27.9185777733956
"3932" 786.2 90.2872839216421 26.8039142802349
"3933" 786.4 84.8192250666076 24.5394544331384
"3934" 786.6 79.5924849518203 21.4558343780336
"3935" 786.8 77.4151271501821 16.9937926228624
"3936" 787 76.8157019898758 11.6866070482836
"3937" 787.2 78.0001130270556 9.07577538921242
"3938" 787.4 80.6234224634734 8.06330510206262
"3939" 787.6 82.9669042288164 6.41345516734973
"3940" 787.8 85.2832818483458 6.4021424847994
"3941" 788 87.4179642082091 7.59716304978364
"3942" 788.2 91.5477977770647 8.68613593010983
"3943" 788.4 95.1919818498593 9.75650410004264
"3944" 788.6 99.2230681124345 12.2134541562066
"3945" 788.8 102.578477938098 14.564363936117
"3946" 789 106.707415205808 17.5077678804835
"3947" 789.2 109.50356342422 21.0207707024563
"3948" 789.4 112.563599265521 24.1308136662785
"3949" 789.6 115.233104677595 27.652430847
"3950" 789.8 117.981724815999 31.9926103460749
"3951" 790 119.860304308925 35.2846303933486
"3952" 790.2 121.200891014566 38.8652199819864
"3953" 790.4 122.064356054078 39.6837175815539
"3954" 790.6 122.949675090643 42.9738068317453
"3955" 790.8 123.540625251219 45.1536075221009
"3956" 791 123.068972470265 46.3398857287431
"3957" 791.2 122.251847338912 47.0870896664846
"3958" 791.4 119.853928729147 49.1757225956905
"3959" 791.6 116.980734639614 52.5236878557066
"3960" 791.8 115.185023568857 54.0802157339204
"3961" 792 114.068725141176 55.1140001013472
"3962" 792.2 112.524409638154 57.2474848940059
"3963" 792.4 109.339179443401 58.5761463064738
"3964" 792.6 104.656274049808 58.7943436178527
"3965" 792.8 99.6399778890812 57.4487379710642
"3966" 793 95.2855377895465 54.8279791542488
"3967" 793.2 92.5568157936258 50.6084492668114
"3968" 793.4 90.4698977479096 46.4903577926754
"3969" 793.6 87.9911159384049 41.9841435780399
"3970" 793.8 87.5779679673327 36.4821830302505
"3971" 794 88.9289668849036 30.7995287343947
"3972" 794.2 89.504003089379 25.0179472003098
"3973" 794.4 90.7464975509036 20.1107174367281
"3974" 794.6 93.6710040550738 18.4549417546033
"3975" 794.8 96.6613210289706 19.4499321864258
"3976" 795 100.009212818186 21.4344113385947
"3977" 795.2 101.69495608657 24.4165341335614
"3978" 795.4 104.833000567741 27.8612751186006
"3979" 795.6 108.103194168876 31.733537548867
"3980" 795.8 111.333407213114 35.6772361637726
"3981" 796 113.817202489831 40.4758110622821
"3982" 796.2 115.068128293608 45.2370485479955
"3983" 796.4 118.105898888861 49.6664670853211
"3984" 796.6 121.307737001884 51.9142170138625
"3985" 796.8 121.466578087179 51.194098036967
"3986" 797 120.790567956815 50.791644818067
"3987" 797.2 119.829623515409 51.4792106771554
"3988" 797.4 117.79071504635 52.7631092037384
"3989" 797.6 114.176054568765 54.355303159617
"3990" 797.8 109.994399401629 56.3035674232548
"3991" 798 107.057789807723 58.5849923979083
"3992" 798.2 103.220938411611 61.5230648932516
"3993" 798.4 98.5323084792647 63.9589755990826
"3994" 798.6 93.7858599042367 67.6928600545913
"3995" 798.8 90.4003012335702 71.0592754709503
"3996" 799 87.4622133996701 75.3525191596372
"3997" 799.2 85.8663916505772 80.2754000905857
"3998" 799.4 85.5256938152757 85.0090135502571
"3999" 799.6 83.9890084778765 90.0755082591199
"4000" 799.8 80.6524624694026 91.4143505384704
"4001" 800 76.4502166335438 90.0711393657856
"4002" 800.2 71.3689805689624 89.5322203892391
"4003" 800.4 65.3826587652334 87.3832432308357
"4004" 800.6 60.0654441272162 84.6404435618233
"4005" 800.8 54.1711922522548 82.1610158538026
"4006" 801 47.5000577709677 81.5054708469709
"4007" 801.2 41.7754389300414 83.177091895231
"4008" 801.4 37.3581209702747 85.875179616627
"4009" 801.6 36.4847325734522 85.0829309816795
"4010" 801.8 33.0240815612845 83.5338042210501
"4011" 802 30.1034591190829 80.8796454384882
"4012" 802.2 28.8578267850933 75.808656199367
"4013" 802.4 26.6187616814666 70.4958742525977
"4014" 802.6 23.6240803162647 65.7581443617836
"4015" 802.8 20.0848700674516 60.7224236886567
"4016" 803 15.6429053537051 55.5871387371468
"4017" 803.2 11.7407425012475 52.7806321946773
"4018" 803.4 12.3222130399869 51.2431425152559
"4019" 803.6 13.0512447849047 46.791779116677
"4020" 803.8 14.2118679387647 41.8743518697343
"4021" 804 16.5274842717202 37.0209579127927
"4022" 804.2 21.5201740201176 33.8603538954258
"4023" 804.4 26.9304139524482 29.5461882250734
"4024" 804.6 32.1771658033235 25.826562884367
"4025" 804.8 37.4992857846704 22.4058329988292
"4026" 805 43.0504145775374 20.0277745690336
"4027" 805.2 47.7400658495436 16.966100887617
"4028" 805.4 52.0816558095399 12.4880793138991
"4029" 805.6 56.3327994822121 8.17055070036697
"4030" 805.8 60.0926068315033 6.49951824663303
"4031" 806 63.1054401406109 8.32658870397274
"4032" 806.2 66.166485424081 11.1339735136629
"4033" 806.4 70.6998392172364 13.9072849588198
"4034" 806.6 75.875590355707 16.4904970526266
"4035" 806.8 82.2236890011967 17.7951444351631
"4036" 807 88.1158001811987 19.738325053716
"4037" 807.2 92.4838260700547 21.071123720397
"4038" 807.4 98.207119220022 20.6348785478524
"4039" 807.6 99.7772242543183 18.965616448108
"4040" 807.8 98.9147618433458 16.5389110061778
"4041" 808 97.0617202433509 13.6656711252808
"4042" 808.2 94.8636321030593 11.1170831958848
"4043" 808.4 91.1359684079036 8.35807370558919
"4044" 808.6 89.721846119562 7.68985243542103
"4045" 808.8 89.6673800736042 7.18198552816514
"4046" 809 89.7273551794236 6.94268619169407
"4047" 809.2 90.2497997955399 8.01809727622018
"4048" 809.4 90.9108283143014 7.96450036929358
"4049" 809.6 91.714814108535 7.74248363231291
"4050" 809.8 91.9499001213188 7.72493990001562
"4051" 810 92.0578021225308 7.61076078357798
"4052" 810.2 92.7280583288278 6.79920994821163
"4053" 810.4 93.3689275136905 6.84275071594123
"4054" 810.6 93.3254990609249 6.96936711874561
"4055" 810.8 92.801523011979 7.53881969719732
"4056" 811 92.3428797247782 7.40915271866427
"4057" 811.2 91.6576118841455 7.37493439310092
"4058" 811.4 91.1286879428968 6.90415803955565
"4059" 811.6 90.2551427893768 6.8043694387408
"4060" 811.8 88.5486403502736 5.83488469782232
"4061" 812 86.4553544048768 4.67426634040145
"4062" 812.2 84.4684801017234 3.74106410347706
"4063" 812.4 82.0994968155675 3.54454211141284
"4064" 812.6 79.0408999936225 2.3725564132844
"4065" 812.8 77.0907314757514 2.69612995226962
"4066" 813 73.6471705635805 1.44022097852486
"4067" 813.2 72.2986643256218 1.24121503624197
"4068" 813.4 71.2223433858337 0.886998006815243
"4069" 813.6 69.1048555848753 0.734989088260777
"4070" 813.8 66.7176195170212 1.0866967071061
"4071" 814 64.3318988489522 0.3614281896259
"4072" 814.2 63.0835056555326 0.152783087661611
"4073" 814.4 62.9206911443416 0.377804749623381
"4074" 814.6 63.8022520585061 0.547889760634209
"4075" 814.8 64.2852778671291 0.682588404485612
"4076" 815 65.031041371056 1.07653659779306
"4077" 815.2 65.6370007111109 1.94900342059774
"4078" 815.4 65.8659130071967 2.4356238416291
"4079" 815.6 65.331688242092 3.80729688724878
"4080" 815.8 63.8402828898535 5.78519336434828
"4081" 816 61.3192147686908 7.85671621269741
"4082" 816.2 58.4694414051566 10.0091338451237
"4083" 816.4 55.7817416172107 12.1845566499886
"4084" 816.6 53.8217687210904 14.6998450064037
"4085" 816.8 51.2864975954955 17.4941334918189
"4086" 817 48.6157224949528 20.2703501996422
"4087" 817.2 46.0073396911913 23.1753025550642
"4088" 817.4 42.6396342881258 25.9852361964781
"4089" 817.6 40.0822859023213 29.4603994652443
"4090" 817.8 38.4636412102925 33.9008707438392
"4091" 818 35.5901087418076 37.8593577425384
"4092" 818.2 33.384799787488 42.1540887147165
"4093" 818.4 34.2696170742647 45.7538581891242
"4094" 818.6 36.3051534400949 49.8561799105934
"4095" 818.8 38.3126954945504 54.933018264167
"4096" 819 39.8167408336725 58.9429295407359
"4097" 819.2 39.9818563102647 63.1699450555434
"4098" 819.4 40.3925483357551 65.7136215180881
"4099" 819.6 42.0515443900916 68.2002431435497
"4100" 819.8 43.8617278952362 68.6015907217384
"4101" 820 43.6351172150217 68.351684588395
"4102" 820.2 43.919030550031 68.5300404014137
"4103" 820.4 44.2636536525124 68.6790765357523
"4104" 820.6 44.2870882160215 68.7701108016913
"4105" 820.8 44.361085172604 68.8317958175723
"4106" 821 44.4870867642107 69.0192318003129
"4107" 821.2 44.6777620718076 69.5029375622241
"4108" 821.4 44.8073757334722 69.6640798170745
"4109" 821.6 44.8667650288192 69.7942819955124
"4110" 821.8 44.742055673598 69.7646454925892
"4111" 822 44.8326491024329 69.8476894690212
"4112" 822.2 44.8912057860414 69.9275202163184
"4113" 822.4 44.8939326637743 69.9453721758766
"4114" 822.6 44.8769704149118 69.928409927014
"4115" 822.8 44.9313817846397 70.0240153296939
"4116" 823 44.9763913883968 70.0939674611217
"4117" 823.2 44.9880140266014 70.0672728856323
"4118" 823.4 45.0475482159974 70.0989877280997
"4119" 823.6 45.1067382020511 70.1354900914155
"4120" 823.8 45.1327993111765 70.1040536468376
"4121" 824 45.1393946287193 70.0374062274579
"4122" 824.2 45.1632326289677 70.1221246106937
"4123" 824.4 45.1092465695815 70.1105561693967
"4124" 824.6 45.1246711579776 70.1298369048917
"4125" 824.8 45.1098892607647 70.1269636972493
"4126" 825 45.1323834521756 70.0874192868026
"4127" 825.2 45.2740779553824 70.0735069129552
"4128" 825.4 45.2893513223235 70.0505968625434
"4129" 825.6 45.2239575861967 69.9653329208815
"4130" 825.8 45.2934969504933 69.9851395756527
"4131" 826 45.6988164051374 70.0279645097124
"4132" 826.2 46.8877515987369 70.1973908892559
"4133" 826.4 48.6388447503128 70.0914237472516
"4134" 826.6 51.3702726658758 69.414842963617
"4135" 826.8 54.5999958096647 68.3319959596852
"4136" 827 58.0519005764809 68.0753790027183
"4137" 827.2 60.9772204718758 68.7513000220614
"4138" 827.4 63.1258669338102 70.537817267967
"4139" 827.6 66.5171207516594 72.9252052931565
"4140" 827.8 70.2224222406317 75.768160758578
"4141" 828 73.1395798322845 79.4077268251095
"4142" 828.2 76.0791245096919 81.6343335490563
"4143" 828.4 79.93411102074 84.4631356719115
"4144" 828.6 82.4728505884987 87.7772889893032
"4145" 828.8 83.2931290164159 91.3890000563321
"4146" 829 81.1961056981672 92.2170950690743
"4147" 829.2 78.6511798486833 93.0646304876112
"4148" 829.4 75.2017477873615 94.0928471849799
"4149" 829.6 71.6253164768454 96.1825886650121
"4150" 829.8 68.8555349220438 95.9630182606344
"4151" 830 67.9255986925818 94.2451933122328
"4152" 830.2 64.4282082184821 92.0535420898887
"4153" 830.4 60.1434643409647 90.4484329686003
"4154" 830.6 55.2388937474243 90.2094101920585
"4155" 830.8 50.6755299157591 91.8046764909849
"4156" 831 46.2591233425943 91.8462989510601
"4157" 831.2 42.394642080403 89.7577897302181
"4158" 831.4 38.7095848440647 88.7978509214196
"4159" 831.6 37.8032537039209 89.245400765867
"4160" 831.8 37.7979916698588 89.3758670760501
"4161" 832 37.6436646038542 89.5767926354196
"4162" 832.2 35.7512123962544 90.0852391258928
"4163" 832.4 33.117603276191 91.4585518287143
"4164" 832.6 29.0413941569278 92.6800821641931
"4165" 832.8 24.3052896429276 93.6907656973557
"4166" 833 20.9456140716331 92.2661913953354
"4167" 833.2 19.7658846391084 90.2799327297732
"4168" 833.4 16.5010027717443 88.0187000393976
"4169" 833.6 13.8886071274547 84.952133685537
"4170" 833.8 14.6620627465873 81.001600959367
"4171" 834 15.8723539043615 79.0165559462702
"4172" 834.2 17.8704080103711 76.2878987078032
"4173" 834.4 20.9427727000865 72.9255435516739
"4174" 834.6 23.8138225286493 68.9267560883381
"4175" 834.8 26.5439315290465 65.1737413738306
"4176" 835 28.4122808523235 60.5849277007493
"4177" 835.2 29.2298641846847 55.726240576257
"4178" 835.4 30.0172311866116 50.6533429219078
"4179" 835.6 30.3789654923584 45.1459401868045
"4180" 835.8 30.3437508357047 39.687830684997
"4181" 836 30.7109225769706 34.2154596768081
"4182" 836.2 32.3146261057941 28.9232380316905
"4183" 836.4 32.3261574978347 23.668894336587
"4184" 836.6 33.6948639649055 18.0106768511728
"4185" 836.8 36.0531752044516 14.3571921328997
"4186" 837 40.1327324080215 12.2512228327183
"4187" 837.2 45.1420418393021 11.4416205772268
"4188" 837.4 50.1042802505294 11.1450389121611
"4189" 837.6 55.140887112003 12.0058073326941
"4190" 837.8 60.0720613505147 12.68941128479
"4191" 838 65.6492840227547 13.305074831817
"4192" 838.2 71.3435334144076 11.7388455997384
"4193" 838.4 75.3837585683416 8.70981804082851
"4194" 838.6 75.3430031286971 8.69686266928589
"4195" 838.8 78.7317570795194 11.5741340701877
"4196" 839 80.7222065792553 14.8849797428529
"4197" 839.2 84.0916366066142 18.6913055333087
"4198" 839.4 87.3911950218128 22.2464269296362
"4199" 839.6 91.7689972509763 26.069982169992
"4200" 839.8 96.0681563263224 29.6089240917708
"4201" 840 100.264130348255 33.0412269150077
"4202" 840.2 105.228348717962 36.9354151266881
"4203" 840.4 107.743483310838 41.5263978189689
"4204" 840.6 108.833812646915 47.652509710647
"4205" 840.8 109.558493129867 53.9592150793184
"4206" 841 108.975223327237 60.3802717208249
"4207" 841.2 107.986162394934 66.5078961740274
"4208" 841.4 106.531440696111 72.7128622078285
"4209" 841.6 103.70722218107 78.4447969073947
"4210" 841.8 100.925931454577 84.0240570892107
"4211" 842 101.427531596964 88.1982090439332
"4212" 842.2 103.231085915329 88.2298450365928
"4213" 842.4 107.445511321233 87.7808280640232
"4214" 842.6 109.514615417245 87.5789025279115
"4215" 842.8 108.454174965017 88.535227008466
"4216" 843 106.138445215971 90.1579844406023
"4217" 843.2 103.548350725463 91.1078703769055
"4218" 843.4 100.212722064523 94.2552796361535
"4219" 843.6 98.8730954791397 96.6331760845857
"4220" 843.8 97.3959699788412 100.843231952649
"4221" 844 96.2330226969756 105.743167288789
"4222" 844.2 94.3497301453951 109.78293284115
"4223" 844.4 91.1644362668412 112.344077259355
"4224" 844.6 86.4852667434238 113.028202605628
"4225" 844.8 81.141778302658 114.582157509918
"4226" 845 75.4027650038776 114.249010999399
"4227" 845.2 69.3901516042397 114.810916937442
"4228" 845.4 63.9073993630452 113.481253932355
"4229" 845.6 58.0273393512647 110.577133327378
"4230" 845.8 54.325272280426 106.978888335399
"4231" 846 51.6827334549744 104.009696533109
"4232" 846.2 49.8400756369099 101.832010020851
"4233" 846.4 48.1578910409131 98.4650176646307
"4234" 846.6 47.3168907837647 94.1310962942336
"4235" 846.8 45.9164530213605 90.0602511404414
"4236" 847 44.2249690822749 87.1284809376833
"4237" 847.2 44.3266200927981 86.3157144304336
"4238" 847.4 45.0566469900512 86.8334529679288
"4239" 847.6 45.6627096163966 86.7081336626637
"4240" 847.8 45.1919206683746 85.9163522500813
"4241" 848 42.9810468553259 83.0907014406221
"4242" 848.2 39.7416826151147 79.744908327447
"4243" 848.4 36.1949258390572 77.8135737871311
"4244" 848.6 32.3401284249069 75.2965079776239
"4245" 848.8 27.8522807515858 71.6376257981009
"4246" 849 23.4225120657121 67.7151784780249
"4247" 849.2 19.3053606603565 64.051876904422
"4248" 849.4 14.5928720380039 60.5267228915148
"4249" 849.6 13.4196917781676 56.9539812807165
"4250" 849.8 13.8502164286933 52.7755616733159
"4251" 850 13.9493984481778 47.0019240443018
"4252" 850.2 14.0461356591902 41.2479514987712
"4253" 850.4 16.6187978350247 35.251757623767
"4254" 850.6 20.9730820162847 30.874105191087
"4255" 850.8 26.1982972187219 27.3399353572813
"4256" 851 31.9172130979847 24.529624930557
"4257" 851.2 37.1622889733424 21.6558215710563
"4258" 851.4 42.3773517416205 17.5465622610304
"4259" 851.6 47.529169944562 14.2020858641778
"4260" 851.8 53.7909252180477 11.7247784582726
"4261" 852 59.9711205091363 11.083840352422
"4262" 852.2 66.5133101393609 10.4836580658189
"4263" 852.4 72.4301985193521 9.97925840196891
"4264" 852.6 77.8292595905 12.0461675616905
"4265" 852.8 80.6355554095463 15.9650095343087
"4266" 853 84.8089721500666 20.6348428754896
"4267" 853.2 89.789615051179 25.2182464981956
"4268" 853.4 95.1399081173581 30.147141456881
"4269" 853.6 100.812959939967 34.2863192878574
"4270" 853.8 106.767846782737 37.5850421216124
"4271" 854 111.872595310153 42.0460221254137
"4272" 854.2 116.948205699246 45.2393625731835
"4273" 854.4 121.107325676751 45.3465563870367
"4274" 854.6 118.303465852067 46.3435936908575
"4275" 854.8 117.215341173968 50.2938162275848
"4276" 855 115.207006837294 54.5977678598082
"4277" 855.2 113.030088137498 60.8534606125072
"4278" 855.4 109.74552851671 65.591537384067
"4279" 855.6 105.858069837122 70.9309973712241
"4280" 855.8 102.823977730438 77.2704202171458
"4281" 856 100.106943341974 83.5436311765605
"4282" 856.2 97.4645456802984 90.2599212941198
"4283" 856.4 97.462382791644 91.7142878651256
"4284" 856.6 97.0032747443758 92.1183493715151
"4285" 856.8 97.0921720545438 94.1877557496577
"4286" 857 97.5063852461915 96.7197581475621
"4287" 857.2 94.7513779124332 99.121477310131
"4288" 857.4 91.9199588181981 103.435122322567
"4289" 857.6 88.5729822788362 107.076175513905
"4290" 857.8 83.5739103319275 108.308338681355
"4291" 858 77.4913829120696 109.40130922305
"4292" 858.2 71.1106751771536 110.231148363108
"4293" 858.4 64.9690846260294 110.259262671885
"4294" 858.6 58.8923269522763 110.740267172158
"4295" 858.8 52.755233847972 110.954443006452
"4296" 859 47.0854992746059 109.686511411591
"4297" 859.2 41.9705181104011 106.95157207539
"4298" 859.4 36.8872235317763 104.372871533297
"4299" 859.6 32.6051416222437 101.838975091072
"4300" 859.8 26.7996535585456 100.202368340232
"4301" 860 21.9039173645147 97.1166632308887
"4302" 860.2 17.6163804301268 92.8513637005049
"4303" 860.4 14.9527092428408 89.4246138051387
"4304" 860.6 14.2970646887335 86.3852241597732
"4305" 860.8 14.074021511849 81.9628792169063
"4306" 861 12.6598855843556 77.8464936127609
"4307" 861.2 11.6113385706709 73.8045040810545
"4308" 861.4 12.3699953442022 70.031505153867
"4309" 861.6 14.2885818954465 66.6344537900336
"4310" 861.8 16.3383788179847 63.305343453477
"4311" 862 19.1604388277059 58.5535698975728
"4312" 862.2 20.7851821987443 53.0776002971119
"4313" 862.4 21.5703811518711 47.7778033140053
"4314" 862.6 21.9481754164465 41.2165628094579
"4315" 862.8 21.447038089957 34.9978525842997
"4316" 863 19.6494802884186 29.8935374103477
"4317" 863.2 17.536279896729 28.3233492712063
"4318" 863.4 18.4177516780173 27.2599762446659
"4319" 863.6 22.1765469644147 25.070989421787
"4320" 863.8 26.8097521978801 23.3811352918574
"4321" 864 32.4881485246536 22.256413361867
"4322" 864.2 37.9903872032744 20.6802537933281
"4323" 864.4 43.5375109626822 19.1034640130466
"4324" 864.6 48.5005767217059 16.1127015097787
"4325" 864.8 54.1759053209314 13.3526768254503
"4326" 865 60.0004134098402 11.4418609489424
"4327" 865.2 66.1268206686822 9.49525578356114
"4328" 865.4 71.9732545335675 8.96497596525688
"4329" 865.6 76.8006214684769 10.6057270688821
"4330" 865.8 81.6589472555219 13.3523677215955
"4331" 866 87.2863374833897 16.0148932176362
"4332" 866.2 91.8120990693307 19.6979082666689
"4333" 866.4 94.521507634582 24.7030892584054
"4334" 866.6 96.6915075419345 30.1217650714707
"4335" 866.8 99.4258004453235 34.4636518896023
"4336" 867 102.664408809722 38.5121850837955
"4337" 867.2 106.585082103522 42.6887963693384
"4338" 867.4 107.961397927235 48.657344521707
"4339" 867.6 110.209085682529 54.6841488360462
"4340" 867.8 114.057545852338 58.1061933626972
"4341" 868 118.384299426161 58.8764719288481
"4342" 868.2 117.721937994255 58.5930736760866
"4343" 868.4 115.817941514941 60.1687284516023
"4344" 868.6 112.920890700956 62.1601899364604
"4345" 868.8 109.473554591654 64.7447988912559
"4346" 869 103.945232149237 69.4436926567281
"4347" 869.2 98.6880968220647 73.4871738487033
"4348" 869.4 94.674342442944 78.6035382612349
"4349" 869.6 91.4874679776471 83.3040610257493
"4350" 869.8 86.9525770195946 87.4512918868
"4351" 870 82.4799130435943 87.4337711734579
"4352" 870.2 76.808489566598 89.323294937267
"4353" 870.4 72.4459604467279 92.5654690012406
"4354" 870.6 69.724028637297 93.3432204817218
"4355" 870.8 68.7643427499238 92.0764408211056
"4356" 871 67.5996675255314 92.3049107203003
"4357" 871.2 66.2923209061279 95.152375430367
"4358" 871.4 67.6421078572045 97.1560387549332
"4359" 871.6 70.2204326584806 99.4321290521738
"4360" 871.8 73.2902694916981 103.971726614434
"4361" 872 76.7756606054716 108.985305868643
"4362" 872.2 80.3403964726484 112.320794254634
"4363" 872.4 83.2166301837242 112.046989632664
"4364" 872.6 87.982085264328 110.124818376051
"4365" 872.8 93.5032660382522 108.282411696979
"4366" 873 98.6110778660737 105.935029269109
"4367" 873.2 104.290281035594 103.092269946935
"4368" 873.4 108.095061010712 100.331509167069
"4369" 873.6 111.287479046015 99.3518872797583
"4370" 873.8 110.192343208419 98.834280336233
"4371" 874 108.557126058921 97.683936000867
"4372" 874.2 107.34408661889 98.1504896316482
"4373" 874.4 104.70599998478 96.3824863549511
"4374" 874.6 100.90228007718 93.8969534125904
"4375" 874.8 98.5958091624712 91.0036641275409
"4376" 875 97.416408832804 88.5007383220524
"4377" 875.2 96.1071497408317 84.2993885595319
"4378" 875.4 95.1306534409987 79.9422954724202
"4379" 875.6 94.8050723777747 74.931048534927
"4380" 875.8 96.4939563304796 70.7358286195632
"4381" 876 99.8608772905264 68.0604914242829
"4382" 876.2 103.43051853667 67.2613498241237
"4383" 876.4 107.756802921184 65.8894299584751
"4384" 876.6 111.695044787964 63.9257739753227
"4385" 876.8 114.402300584401 59.7218712547359
"4386" 877 114.769967293068 54.8767209191053
"4387" 877.2 114.365796781149 49.1723448318477
"4388" 877.4 113.110202656775 44.419901597547
"4389" 877.6 110.227668925524 40.1583414395497
"4390" 877.8 108.43037591575 34.67423922167
"4391" 878 107.588415883153 30.3109376116941
"4392" 878.2 107.924815486024 25.0128469867063
"4393" 878.4 106.364567413535 20.436286223487
"4394" 878.6 103.224683323697 18.7449341287227
"4395" 878.8 98.4948593583993 16.8237942283285
"4396" 879 93.6235721824809 14.6827841291237
"4397" 879.2 88.9976209895006 11.9195138867726
"4398" 879.4 83.9758351988897 9.53485783932232
"4399" 879.6 79.1618608561176 6.79976601739638
"4400" 879.8 73.887458139098 4.39124090281141
"4401" 880 68.573011786957 2.37592339846313
"4402" 880.2 62.687559605713 1.90768025274628
"4403" 880.4 57.5115536217242 1.84428083396157
"4404" 880.6 54.6906226821589 4.01993980445351
"4405" 880.8 50.2452707180006 6.34934578099904
"4406" 881 46.4504074551179 9.07574290623853
"4407" 881.2 41.8124884424023 11.2982279801284
"4408" 881.4 36.5277990624474 12.5208902408958
"4409" 881.6 32.8939631298152 11.9449639903761
"4410" 881.8 34.101680099228 11.3125204886422
"4411" 882 34.8334225053504 12.247012336967
"4412" 882.2 34.6824561826847 12.124978135107
"4413" 882.4 34.870202975246 13.5855302480025
"4414" 882.6 35.6143938069251 13.6721327432726
"4415" 882.8 36.2948655306647 14.6135114490241
"4416" 883 36.8273920293705 16.5429258218381
"4417" 883.2 36.2780648270294 20.4885211384258
"4418" 883.4 37.0509897601132 24.3473604375791
"4419" 883.6 37.0558316666493 28.9722890370593
"4420" 883.8 35.8462250626974 34.01294070554
"4421" 884 35.4650226749578 39.7626785001888
"4422" 884.2 35.0228390146892 45.7336676317821
"4423" 884.4 32.5819100272647 51.0231636052836
"4424" 884.6 29.4285626499752 55.3067736304459
"4425" 884.8 25.3497004555391 58.3284228977298
"4426" 885 20.0346326882377 60.7526251418264
"4427" 885.2 15.8034555755436 60.5643673990977
"4428" 885.4 13.631078064291 57.6811792937354
"4429" 885.6 12.0398189285724 55.3830734767003
"4430" 885.8 8.54745845713311 53.3628357564722
"4431" 886 6.9775377678535 54.0104212558716
"4432" 886.2 8.05358333289773 54.1185834873578
"4433" 886.4 9.5542967268427 53.9470733851927
"4434" 886.6 10.1341080659747 53.397204851397
"4435" 886.8 11.5101501977307 53.6113381973378
"4436" 887 13.5119772402944 54.1114018556046
"4437" 887.2 17.2771478318203 55.8410623548392
"4438" 887.4 21.1319304872468 57.4015216482955
"4439" 887.6 25.0292300748529 58.1640990405729
"4440" 887.8 28.7665381133202 59.0109223854225
"4441" 888 32.1203149374869 60.5940492948947
"4442" 888.2 37.0244980902922 61.6686011097523
"4443" 888.4 42.1698011552464 62.8870374605505
"4444" 888.6 48.2191053836959 64.0947544299633
"4445" 888.8 53.1137472000058 66.2237320430188
"4446" 889 57.4414097433886 68.8544759709864
"4447" 889.2 62.7810677553955 71.1798981948343
"4448" 889.4 68.7104885596292 71.7622845230586
"4449" 889.6 74.1585141193738 72.8498579008851
"4450" 889.8 79.1331191565102 73.6748279888942
"4451" 890 84.7135828799378 74.1059695040208
"4452" 890.2 90.3012592067736 73.9575104891616
"4453" 890.4 95.74929342342 74.1058240705417
"4454" 890.6 99.296957684751 72.2557767913211
"4455" 890.8 103.259555670191 69.5652120636055
"4456" 891 107.806583261577 67.6912025935009
"4457" 891.2 113.367288509859 67.5209970621237
"4458" 891.4 116.974279870184 69.4753688400426
"4459" 891.6 117.192135431604 71.4155176635634
"4460" 891.8 117.06758062831 70.7962842912488
"4461" 892 117.163178020483 69.7765787747397
"4462" 892.2 116.651803116143 69.1561057042548
"4463" 892.4 115.211037309126 68.9063671225336
"4464" 892.6 114.303987552537 65.9118109917165
"4465" 892.8 114.122377495524 61.7926985634824
"4466" 893 113.699416424722 56.9731037055956
"4467" 893.2 114.233329694794 51.5201844211611
"4468" 893.4 116.537580664822 47.0337680447298
"4469" 893.6 119.386081383896 45.3820995989985
"4470" 893.8 121.224296865747 46.3800022015033
"4471" 894 122.709981941204 49.5910585675757
"4472" 894.2 122.842063362273 52.0193246933931
"4473" 894.4 123.591775692724 54.1877605161778
"4474" 894.6 123.665459368373 56.2228334626643
"4475" 894.8 124.430333906201 59.6747961720826
"4476" 895 125.304952479649 62.5793975953759
"4477" 895.2 124.981552571604 64.7597389109027
"4478" 895.4 123.716842261236 67.7695782535977
"4479" 895.6 123.647614886379 71.1535521466527
"4480" 895.8 123.277204413611 74.9538769257531
"4481" 896 121.873831507118 77.6834619913964
"4482" 896.2 121.588983213665 80.7048612587956
"4483" 896.4 119.893592727989 81.0598891148364
"4484" 896.6 118.294209559928 83.8539756652804
"4485" 896.8 118.100383090672 86.7390486650757
"4486" 897 118.058280098476 87.4266217958381
"4487" 897.2 117.155065476595 89.2119995435029
"4488" 897.4 116.920053788537 91.1789858791549
"4489" 897.6 116.218867397147 92.5024462660729
"4490" 897.8 114.949095209174 93.8698754366094
"4491" 898 113.80512994305 96.8652523626833
"4492" 898.2 111.643169267459 100.3307481515
"4493" 898.4 108.974754823384 103.674460519179
"4494" 898.6 107.08443938089 105.505809045617
"4495" 898.8 105.23445281014 106.694506557086
"4496" 899 103.247391833158 109.355631789899
"4497" 899.2 103.205958763265 108.608379544741
"4498" 899.4 103.621394344065 108.5068983715
"4499" 899.6 103.740349008916 107.212385804681
"4500" 899.8 104.498293879674 106.45145608856
"4501" 900 104.801532919361 106.049183709012
"4502" 900.2 104.374371334265 105.290419859549
"4503" 900.4 105.070167584411 105.471165102345
"4504" 900.6 105.637076849591 105.167925995114
"4505" 900.8 106.402159817993 104.563176681573
"4506" 901 107.732563927785 103.367031159132
"4507" 901.2 109.437492475265 101.866853005047
"4508" 901.4 111.438832819651 100.362030161129
"4509" 901.6 112.003181935296 99.4767064921092
"4510" 901.8 112.382865831327 97.5581693699607
"4511" 902 113.825000905142 95.7405559082853
"4512" 902.2 114.941524020416 93.8700610049613
"4513" 902.4 116.56126851421 92.588949062476
"4514" 902.6 116.506206534087 91.8509729322455
"4515" 902.8 116.153134822601 90.8208771141988
"4516" 903 115.863761615765 90.2402736012649
"4517" 903.2 115.052679102886 89.3519065503864
"4518" 903.4 114.22836214341 87.7297415246291
"4519" 903.6 113.244843096031 87.0353659807408
"4520" 903.8 111.338396107595 85.7550510825688
"4521" 904 108.31596065557 83.046322958617
"4522" 904.2 105.36540113871 81.4900462585749
"4523" 904.4 101.029503974147 79.6460896433376
"4524" 904.6 96.6935566447743 77.9632289531555
"4525" 904.8 92.2636823046933 77.781975208167
"4526" 905 88.3220626790882 78.3707635037493
"4527" 905.2 83.824963443641 79.4964182083868
"4528" 905.4 79.5027624062447 82.253100646527
"4529" 905.6 76.9648777545023 85.5428568596343
"4530" 905.8 74.9983247796903 89.0575708490159
"4531" 906 72.2708449786933 89.2931929772571
"4532" 906.2 68.1226009969124 88.4030225107647
"4533" 906.4 64.8354426652941 85.4194223471023
"4534" 906.6 61.5827069765518 81.3897864340006
"4535" 906.8 59.4054669991109 76.7124283162516
"4536" 907 56.5782270635079 71.4718455754751
"4537" 907.2 53.3794088408402 67.011268885433
"4538" 907.4 51.1607225301025 61.6719167142048
"4539" 907.6 48.3888456191525 56.350886312423
"4540" 907.8 47.4368792801132 50.0209646070942
"4541" 908 48.1643505189036 43.936957734867
"4542" 908.2 49.4626204118161 38.8356174910773
"4543" 908.4 51.1524832415415 33.4942703815545
"4544" 908.6 52.4560514730362 28.4527092344241
"4545" 908.8 52.853990609227 24.2466339361594
"4546" 909 52.3487151594701 19.5915517540009
"4547" 909.2 53.5150914043998 16.9950480459075
"4548" 909.4 56.7501556400215 15.6511981519345
"4549" 909.6 61.2044118051258 14.5463328779225
"4550" 909.8 66.2210643332933 14.090507726767
"4551" 910 71.5404507524706 12.7831075166023
"4552" 910.2 75.7093162590647 13.5637947582527
"4553" 910.4 78.8176646225504 16.219615078367
"4554" 910.6 82.0398556468628 19.4203132738997
"4555" 910.8 85.0937773492005 21.5280909488532
"4556" 911 88.0088059231247 22.142168577147
"4557" 911.2 91.9994859910949 23.2803053003953
"4558" 911.4 96.4039879374768 25.3544769970943
"4559" 911.6 100.775510819101 27.9948669824727
"4560" 911.8 105.955391644859 28.6839678847333
"4561" 912 110.481123121206 28.3486702787262
"4562" 912.2 113.525081850636 28.8718540614813
"4563" 912.4 114.729714120382 32.0275498624846
"4564" 912.6 115.897706323485 36.5459442696881
"4565" 912.8 117.63094013047 41.7621087904043
"4566" 913 119.290356174947 45.6184232617227
"4567" 913.2 120.950542201349 50.3850663626754
"4568" 913.4 123.150575887922 54.9033442941098
"4569" 913.6 122.453826911078 59.8961630854885
"4570" 913.8 119.897566920408 64.5441389722063
"4571" 914 116.648063020457 69.1221442996789
"4572" 914.2 114.118491266001 73.9115167103953
"4573" 914.4 112.720695400629 78.7654801199558
"4574" 914.6 112.736539734559 84.0295459554552
"4575" 914.8 110.952101363598 85.8090089114276
"4576" 915 107.419701971446 86.5674433484095
"4577" 915.2 102.223995006786 88.6971031409414
"4578" 915.4 97.5456489748647 90.8725234573336
"4579" 915.6 93.5721508981613 90.5011085289532
"4580" 915.8 88.2776692114405 91.0351120849384
"4581" 916 82.7587387707647 91.5312237718313
"4582" 916.2 77.6575658793682 93.4422850007808
"4583" 916.4 74.4878329339241 96.3978261928615
"4584" 916.6 72.0400908168015 96.9029444402512
"4585" 916.8 67.4919504183611 95.6028477468971
"4586" 917 61.9912871847314 94.269574821167
"4587" 917.2 57.0386825604186 91.8568527942131
"4588" 917.4 51.7706784872002 89.6914077150121
"4589" 917.6 46.9790844282035 87.5616679112853
"4590" 917.8 41.0654861096729 86.5283778825098
"4591" 918 36.2737691925772 86.762524052492
"4592" 918.2 36.0399391515374 86.3981327582534
"4593" 918.4 34.770365318979 86.7628552351935
"4594" 918.6 32.6004562585504 88.0584419635813
"4595" 918.8 32.1791918622035 88.4081708963976
"4596" 919 31.2574328929987 86.9569142054095
"4597" 919.2 31.0800557400963 84.509571801188
"4598" 919.4 30.2517085392953 80.4796570217547
"4599" 919.6 29.1703594619967 75.3576195024288
"4600" 919.8 29.2969790616587 69.9823295406094
"4601" 920 29.9243441795 64.6858267244552
"4602" 920.2 30.273483801921 59.077637300742
"4603" 920.4 31.7181855416729 53.327974419469
"4604" 920.6 32.2721328769776 48.2500582651096
"4605" 920.8 31.4951008739219 43.3193682330527
"4606" 921 28.4238449730076 38.9535853883955
"4607" 921.2 25.2665809245058 35.6954762072777
"4608" 921.4 21.4914323205102 33.5876548711306
"4609" 921.6 18.3539431341566 33.4194902226372
"4610" 921.8 15.6365113367384 32.3416587115512
"4611" 922 15.4164702796629 30.3037544174909
"4612" 922.2 16.1061125614465 27.3451058217609
"4613" 922.4 18.2934438391435 24.6896227058518
"4614" 922.6 21.5824201948213 21.6305655381972
"4615" 922.8 25.1354232016043 19.201884061999
"4616" 923 28.7288429954345 16.1228597396783
"4617" 923.2 32.0685707631455 12.3451542287615
"4618" 923.4 36.3589280267694 10.6444792904698
"4619" 923.6 40.6814613682091 8.76918183242252
"4620" 923.8 44.4846860429489 6.08995638534065
"4621" 924 49.0585898966105 4.48574386949781
"4622" 924.2 54.231768817592 5.62364733853061
"4623" 924.4 59.3621278223424 6.47402068896891
"4624" 924.6 63.8148762862847 7.81743045668697
"4625" 924.8 68.1690062216608 9.88910692415905
"4626" 925 72.9284943400847 11.571929518167
"4627" 925.2 78.4478309516176 12.9167494773376
"4628" 925.4 83.6545217418647 15.053798979747
"4629" 925.6 87.807162898293 17.9599864236406
"4630" 925.8 92.8367792140271 19.1978460211689
"4631" 926 97.6004903541058 18.8270072020212
"4632" 926.2 101.756677785774 16.58411985479
"4633" 926.4 103.489947929827 17.3109448755857
"4634" 926.6 104.347642942118 21.3438296871317
"4635" 926.8 105.616783368095 26.173191947097
"4636" 927 106.941169744208 31.5091281503098
"4637" 927.2 108.877864447731 36.9813107304835
"4638" 927.4 109.903330166971 42.4936245589258
"4639" 927.6 111.797005240003 47.6633997695611
"4640" 927.8 114.082293066154 52.7180830755614
"4641" 928 118.412709278095 57.0120507912955
"4642" 928.2 122.665466627427 59.1701804886102
"4643" 928.4 122.07726426957 59.321056586367
"4644" 928.6 120.751053680546 61.9301332012213
"4645" 928.8 117.598180899508 65.0029632011053
"4646" 929 113.202377426265 67.3917582342003
"4647" 929.2 108.356437853498 70.6775899867408
"4648" 929.4 102.99319227657 74.3012597343114
"4649" 929.6 97.6945787113779 77.2955040622538
"4650" 929.8 92.3991259937799 77.8779660052458
"4651" 930 86.6318100709314 77.1609855639503
"4652" 930.2 80.5866897605724 77.9594840410689
"4653" 930.4 73.8876723694924 77.9925208397729
"4654" 930.6 67.7949599530568 78.023370016565
"4655" 930.8 62.704770905721 78.953412795532
"4656" 931 56.7877734506205 80.0341653370112
"4657" 931.2 52.5558410009832 83.6157192681631
"4658" 931.4 50.53719981717 88.1951960163775
"4659" 931.6 50.2012661306059 91.1385345982258
"4660" 931.8 48.8433652716841 89.3521911621412
"4661" 932 45.0277559507851 87.1245067452649
"4662" 932.2 42.2615590599047 83.865509994507
"4663" 932.4 38.7595546898685 78.7541826493198
"4664" 932.6 35.7661949044036 73.2662769939503
"4665" 932.8 33.6294966558291 67.7891556157927
"4666" 933 34.8017653739281 62.6951852980006
"4667" 933.2 35.0522330416326 57.5023011692443
"4668" 933.4 35.4999081926385 52.0521472272174
"4669" 933.6 37.3853839302647 47.2137558105881
"4670" 933.8 41.7226730195829 43.9263358024033
"4671" 934 46.0749931454062 41.1408509218764
"4672" 934.2 52.0105605977974 40.9358481872361
"4673" 934.4 56.8001387263779 41.2437300161783
"4674" 934.6 62.1061614173011 40.509614193267
"4675" 934.8 67.864158335861 39.4651891336239
"4676" 935 73.8788032311647 38.1019761681761
"4677" 935.2 79.5119680810465 36.7459094569852
"4678" 935.4 85.0814013361465 36.9371042413306
"4679" 935.6 90.4749068046317 37.3784828906147
"4680" 935.8 95.9346113481421 36.4414808643009
"4681" 936 99.7361274918102 34.4303281799124
"4682" 936.2 100.732097578987 30.5110318032836
"4683" 936.4 100.33180808707 26.6920536777003
"4684" 936.6 100.725275016427 23.3283354052318
"4685" 936.8 102.084551295696 21.6061760977377
"4686" 937 106.25279272422 19.6053691066236
"4687" 937.2 105.349771799141 21.332138127482
"4688" 937.4 105.508752471158 23.6296447492505
"4689" 937.6 107.579466368476 27.4844938719633
"4690" 937.8 110.086610570265 31.5239651353384
"4691" 938 111.91856608282 36.3927629863114
"4692" 938.2 114.254213686326 41.0556682315506
"4693" 938.4 116.512284189577 45.8539404392752
"4694" 938.6 120.160680743695 50.0756736258062
"4695" 938.8 122.626391950947 51.4679078515852
"4696" 939 122.423460586904 51.6506444304503
"4697" 939.2 120.393307682675 53.136259377207
"4698" 939.4 117.289966801636 55.8751668134813
"4699" 939.6 114.251049766148 59.3626505613864
"4700" 939.8 111.902880812779 64.4030840796485
"4701" 940 110.25647324933 69.8513293835726
"4702" 940.2 108.33459836619 75.009088302909
"4703" 940.4 107.647424497899 81.2662414134824
"4704" 940.6 108.925616491779 86.4987039124527
"4705" 940.8 109.656338004436 87.1181480373956
"4706" 941 109.338215590147 88.6955595559846
"4707" 941.2 106.599327187552 90.0602511404414
"4708" 941.4 102.286144611626 91.4233991399414
"4709" 941.6 96.908037973367 92.5632793923556
"4710" 941.8 91.296805446998 93.620456726167
"4711" 942 85.4342342231995 94.1278977413018
"4712" 942.2 79.916528826229 94.9205475392955
"4713" 942.4 74.4401492707104 94.8221718776931
"4714" 942.6 68.8012410359164 94.9685801944793
"4715" 942.8 62.840691138319 96.35042165353
"4716" 943 57.2886877259199 94.7270911612291
"4717" 943.2 53.0298593659389 91.8221807991647
"4718" 943.4 48.1208974539083 87.9645172378125
"4719" 943.6 43.3021937174162 84.0701592266397
"4720" 943.8 39.2148250200262 79.3055566157339
"4721" 944 34.6838724403465 74.478554211976
"4722" 944.2 29.8880699330147 71.8154207756616
"4723" 944.4 25.8120251612464 68.3110444415229
"4724" 944.6 24.2643754468666 62.9510762244252
"4725" 944.8 26.0311161909892 57.6916376948364
"4726" 945 29.581269776793 52.8800904323953
"4727" 945.2 34.6190488711993 49.7954002053483
"4728" 945.4 40.5263942677369 48.4014477438114
"4729" 945.6 46.7771954533504 46.961848057567
"4730" 945.8 52.2414164396161 45.9211538576913
"4731" 946 57.5342478075399 43.4813840259908
"4732" 946.2 62.7983573495147 41.3810552358045
"4733" 946.4 68.0933906826374 38.289630308367
"4734" 946.6 73.4114382027647 35.5974984196301
"4735" 946.8 76.9115059486364 31.3170679746413
"4736" 947 79.1248365782201 26.8315367921616
"4737" 947.2 82.3994854802561 22.0997296837635
"4738" 947.4 83.4317717429489 19.1679777940775
"4739" 947.6 85.6688504546105 19.0417621605539
"4740" 947.8 89.6400332689479 20.5513536529214
"4741" 948 92.7049426377364 23.5044347558387
"4742" 948.2 95.986050895293 28.064183185433
"4743" 948.4 99.1984128421713 32.9607954051146
"4744" 948.6 101.619225642154 38.3076613665614
"4745" 948.8 102.947559829294 43.6223851195977
"4746" 949 104.593216863436 49.7252365191384
"4747" 949.2 106.160694399544 55.0106627747612
"4748" 949.4 109.069658888098 59.353512491117
"4749" 949.6 113.845428997012 61.4576864280399
"4750" 949.8 118.111408851255 61.1628533493763
"4751" 950 118.094367433128 59.7423932407579
"4752" 950.2 117.037634058592 60.0453995820959
"4753" 950.4 115.669026187265 60.9018500647787
"4754" 950.6 113.665021595792 63.7504024237033
"4755" 950.8 111.342429142176 68.1940510611887
"4756" 951 109.221960059255 73.3949452247553
"4757" 951.2 107.720111458208 79.2322904947098
"4758" 951.4 105.908163781419 84.0624939145525
"4759" 951.6 102.387676558659 85.5926362130943
"4760" 951.8 97.3756980554465 86.584016576367
"4761" 952 91.6700013140799 87.8921306504213
"4762" 952.2 85.8835630885554 88.8800831403088
"4763" 952.4 79.7660805189888 90.5682586767118
"4764" 952.6 74.2623473577321 93.6283590334104
"4765" 952.8 70.2221046293314 95.801493525367
"4766" 953 65.9558532259076 94.6609003012956
"4767" 953.2 62.1929841696125 91.7148717794539
"4768" 953.4 58.1445993942325 88.1544635803993
"4769" 953.6 52.6136944389647 85.185816199737
"4770" 953.8 47.0257516777895 82.2882687080699
"4771" 954 40.9058950102059 79.7530032119258
"4772" 954.2 35.1440893758307 79.5625183902632
"4773" 954.4 30.5658255910294 82.2463803650729
"4774" 954.6 30.4450132585247 81.688367903877
"4775" 954.8 29.4327599549504 79.1655240620813
"4776" 955 28.5202853756933 74.7329747847956
"4777" 955.2 27.7297522671397 69.5324956183357
"4778" 955.4 28.0341493132041 63.9002896929124
"4779" 955.6 30.1801730757647 59.013374609337
"4780" 955.8 33.6442167558128 53.8796993246266
"4781" 956 38.1430817793374 49.3718465120942
"4782" 956.2 43.5923564170485 46.7000955716913
"4783" 956.4 48.7557692276814 45.722032496117
"4784" 956.6 53.7983062403001 45.4035050769333
"4785" 956.8 57.3841764681455 45.3394101327798
"4786" 957 57.7172051503203 45.3109243692836
"4787" 957.2 58.9731971468361 46.0938844333955
"4788" 957.4 62.4939735941566 47.2193900476913
"4789" 957.6 66.7798117013011 49.2408426783761
"4790" 957.8 71.4162541633963 51.6887943535775
"4791" 958 75.672532900348 53.3960508636725
"4792" 958.2 80.030688398535 53.7246059835291
"4793" 958.4 81.5992590175858 53.3432149004862
"4794" 958.6 82.843246598227 53.4165314241123
"4795" 958.8 86.0000826787881 54.81120245718
"4796" 959 89.4718000877829 58.2801072049306
"4797" 959.2 92.1485270686192 62.2845757437215
"4798" 959.4 93.0505971648535 66.6263650910305
"4799" 959.6 94.6113855246589 71.0276517688862
"4800" 959.8 96.1015930413808 74.8616392643402
"4801" 960 98.766747247556 78.8361934113864
"4802" 960.2 101.50202376389 83.5859023750857
"4803" 960.4 103.035565263327 84.6447762675545
"4804" 960.6 106.368462122105 83.853825868797
"4805" 960.8 109.941949966236 82.0772823739384
"4806" 961 114.180953573255 79.963012007367
"4807" 961.2 117.480433097651 77.2991783156217
"4808" 961.4 117.945108168081 75.5716387665138
"4809" 961.6 120.325132738967 71.6999140953399
"4810" 961.8 123.202212500291 69.7376938056038
"4811" 962 121.803192185015 68.8775174294225
"4812" 962.2 120.754402805808 66.1979991471098
"4813" 962.4 119.123632688855 63.940180950387
"4814" 962.6 118.773974408348 60.0422989141448
"4815" 962.8 120.153300733457 55.3691779823119
"4816" 963 122.609690799274 53.478993731367
"4817" 963.2 122.325762027549 54.736734480578
"4818" 963.4 122.002477506704 56.2744481068436
"4819" 963.6 121.907772322542 59.5879162476447
"4820" 963.8 122.297449248779 63.8463370200813
"4821" 964 121.515063234683 68.7915571193364
"4822" 964.2 120.319766420853 73.6512931189258
"4823" 964.4 119.003187916349 79.0384737113109
"4824" 964.6 115.261355757508 82.4781929623857
"4825" 964.8 111.482214474515 86.2881685215305
"4826" 965 107.53882204739 89.9506925421651
"4827" 965.2 103.488432132078 91.7926543013011
"4828" 965.4 97.89685602837 92.6556622523354
"4829" 965.6 92.6858198190715 94.2450853657647
"4830" 965.8 87.8012408663941 94.5979522104023
"4831" 966 82.4173790196294 94.6666823616376
"4832" 966.2 77.8634929991613 96.5043317385739
"4833" 966.4 75.9552978529594 98.1615502623459
"4834" 966.6 75.828697543493 99.9445603230191
"4835" 966.8 74.7917058003746 103.048790058554
"4836" 967 72.9147534581636 107.155954764648
"4837" 967.2 70.7515813499588 111.033622375802
"4838" 967.4 68.1254271134816 110.63736131109
"4839" 967.6 63.2233387846529 109.15958025212
"4840" 967.8 58.2646032066785 107.293122145126
"4841" 968 54.3695254262441 103.672552322676
"4842" 968.2 52.1015193227163 101.166140491141
"4843" 968.4 51.2938209791314 97.2382082423003
"4844" 968.6 49.0073600354243 92.3059235286755
"4845" 968.8 46.6014943148542 88.2361929486933
"4846" 969 45.497266188426 84.2932578798186
"4847" 969.2 45.5847703934226 79.7662267322512
"4848" 969.4 44.7890044666326 75.3885665643009
"4849" 969.6 43.2349366094378 70.3385879449631
"4850" 969.8 41.0853570717647 65.9168176738947
"4851" 970 37.7600178022362 61.5169303705955
"4852" 970.2 34.157337187562 57.4263334982589
"4853" 970.4 30.0028247390951 53.1729809151527
"4854" 970.6 26.1596619723089 48.1780541024643
"4855" 970.8 22.8356102632555 43.5063959158899
"4856" 971 21.9254407539805 38.1666395114196
"4857" 971.2 25.0224661552076 33.6567817331955
"4858" 971.4 29.6699662530947 29.662850825817
"4859" 971.6 34.8027762086045 27.1046322986
"4860" 971.8 40.8788194960829 26.4442085868821
"4861" 972 46.86495761951 26.9104676279047
"4862" 972.2 53.4799064746258 27.9470153280336
"4863" 972.4 59.1201265131385 27.4487279101242
"4864" 972.6 65.2096401553529 27.2508043516317
"4865" 972.8 71.007130486532 27.6890819331888
"4866" 973 76.8807538464298 28.821329085765
"4867" 973.2 82.5569220539556 31.8775237444851
"4868" 973.4 85.1556225028628 36.1675601248997
"4869" 973.6 87.6827631771219 41.5982779697384
"4870" 973.8 89.2499197207647 47.5605640416611
"4871" 974 91.0144490010262 53.4146774430551
"4872" 974.2 92.8887993945 59.4241518132199
"4873" 974.4 93.0683726698958 65.8097166893961
"4874" 974.6 92.5604220052647 71.9768924143367
"4875" 974.8 91.308373064332 78.161709293742
"4876" 975 87.8179652031947 82.190785309407
"4877" 975.2 82.993625834007 83.0908243537897
"4878" 975.4 76.9064266826858 83.0254828513565
"4879" 975.6 71.0534461663625 81.8510989880409
"4880" 975.8 64.9805396512353 82.3342022249846
"4881" 976 59.2346990079647 85.041711982647
"4882" 976.2 55.5952181485094 89.115577146867
"4883" 976.4 54.6271274873434 93.1306278356029
"4884" 976.6 56.0891490864294 94.8591267850964
"4885" 976.8 55.6858217893009 95.0913739708369
"4886" 977 55.9700168242882 95.6747245797552
"4887" 977.2 55.0970348081219 96.969906096367
"4888" 977.4 51.3464161888801 99.1669211871362
"4889" 977.6 46.7601765587588 100.673697579602
"4890" 977.8 40.582667942381 100.97179463089
"4891" 978 36.6583716638647 98.579718971967
"4892" 978.2 32.2880235930449 94.9469402530483
"4893" 978.4 27.1016028746467 91.6733941796366
"4894" 978.6 21.5261306332247 88.480739649957
"4895" 978.8 16.3388325704395 85.3135097030466
"4896" 979 11.7566742029706 81.7996343820434
"4897" 979.2 10.0116920299412 76.4310459022199
"4898" 979.4 8.31138445521472 70.771499782167
"4899" 979.6 6.50309880450714 64.8405274183973
"4900" 979.8 7.48538167932719 59.5725898481795
"4901" 980 9.18693021511764 56.2663831981317
"4902" 980.2 11.2389070636647 52.5665191521098
"4903" 980.4 14.8622842699547 48.524924430327
"4904" 980.6 18.1878738235754 46.627331664532
"4905" 980.8 20.9868062274362 44.2578075361098
"4906" 981 22.4434967809834 40.5209737599295
"4907" 981.2 22.2250236561902 36.6654539685372
"4908" 981.4 21.7382918712029 31.7971109705422
"4909" 981.6 21.2926087255637 26.1116394910371
"4910" 981.8 24.2771324603253 22.9822454135488
"4911" 982 28.5032846636814 20.0746553203392
"4912" 982.2 33.8100414630047 19.318504863897
"4913" 982.4 39.3250259210667 18.3379252180897
"4914" 982.6 45.6494686772335 17.8140113992107
"4915" 982.8 52.3959086944382 16.9521912141527
"4916" 983 58.5131741316461 15.2104706585113
"4917" 983.2 64.3886966822647 12.8333823494503
"4918" 983.4 69.863117430362 8.91387708526078
"4919" 983.6 72.0903951607782 5.01969637977237
"4920" 983.8 72.0482902032647 5.8383621161884
"4921" 984 74.8953221679347 8.14069126799697
"4922" 984.2 77.7315396990997 12.4484280099398
"4923" 984.4 80.7158538981987 17.8718043428104
"4924" 984.6 83.4501388701179 23.4861646152385
"4925" 984.8 86.8259272917219 28.5380218983384
"4926" 985 88.8033264714047 34.200186309867
"4927" 985.2 90.4151188358489 40.5570448025848
"4928" 985.4 91.3160748646609 47.1335581649613
"4929" 985.6 90.7577283242933 53.3862625749384
"4930" 985.8 89.1694290769847 59.367793089207
"4931" 986 86.3852268449062 64.4429657812538
"4932" 986.2 79.7430695649282 70.3390779334604
"4933" 986.4 77.1042650900078 74.1816923135505
"4934" 986.6 74.7707678605294 79.4857192904552
"4935" 986.8 74.8457797997809 85.0638238764638
"4936" 987 75.9523836131924 91.2623592803308
"4937" 987.2 75.5440286270696 94.4019315839523
"4938" 987.4 72.4099417133361 93.8634123560098
"4939" 987.6 67.2387779924042 92.6253435907623
"4940" 987.8 60.238817550782 92.1574788403325
"4941" 988 53.4002562349495 92.9552517914213
"4942" 988.2 46.8508385784782 93.9445781659625
"4943" 988.4 42.3706108998647 91.101878517567
"4944" 988.6 38.7735968859083 87.0544665224462
"4945" 988.8 33.2335489692356 83.3699366885029
"4946" 989 27.7396103690497 79.963012007367
"4947" 989.2 22.9021639302367 76.104702582881
"4948" 989.4 20.4607543127103 70.5617253799808
"4949" 989.6 19.4579223610829 64.4746608557609
"4950" 989.8 19.1401722446493 57.9343691394659
"4951" 990 20.1175178724586 51.4680523676731
"4952" 990.2 22.8289106498897 45.3712590640112
"4953" 990.4 27.1218995367504 42.002585811767
"4954" 990.6 32.5927286621814 38.8882614404225
"4955" 990.8 38.3246959971471 36.2620908469258
"4956" 991 44.3883695320916 36.4658581222227
"4957" 991.2 50.2940958925628 38.0611906710881
"4958" 991.4 56.6195272626592 40.3477515343486
"4959" 991.6 62.1236161718173 43.4586601911828
"4960" 991.8 67.1781811683886 46.7649297540572
"4961" 992 72.9698060702736 48.951395018742
"4962" 992.2 79.0482393898863 50.4053318328805
"4963" 992.4 84.3130815546102 52.6646455758215
"4964" 992.6 89.5151308281504 55.5264976653098
"4965" 992.8 96.2379710671192 57.1364791430124
"4966" 993 102.727159728054 58.6993324660183
"4967" 993.2 108.769828148979 61.7691591160813
"4968" 993.4 113.753830046421 62.5690291461193
"4969" 993.6 117.883446202779 61.3314680577384
"4970" 993.8 118.047956286778 59.7666673867183
"4971" 994 117.620198814 61.8755272072787
"4972" 994.2 115.575403385101 64.5264843866555
"4973" 994.4 112.596938305881 68.333485015638
"4974" 994.6 109.648919511922 72.796748238567
"4975" 994.8 105.422946718495 77.1093889974247
"4976" 995 100.630913582517 80.8213604009495
"4977" 995.2 96.3629558057747 85.653181228137
"4978" 995.4 92.0584373451314 90.8119391018003
"4979" 995.6 88.8085194161647 92.3005832663337
"4980" 995.8 83.373925692617 91.9702214964693
"4981" 996 76.6781797168153 93.2969187633108
"4982" 996.2 71.2484091958776 96.0778921980767
"4983" 996.4 67.0388891804716 95.8328302609877
"4984" 996.6 62.3380736094238 94.9355109759011
"4985" 996.8 56.1640753649352 96.2366977026965
"4986" 997 54.7904037841981 96.2904958236003
"4987" 997.2 54.2114001680737 97.7823977343782
"4988" 997.4 53.726408489555 101.136825480399
"4989" 997.6 55.3234267348509 104.91600691447
"4990" 997.8 58.6898874758164 107.391609028505
"4991" 998 61.9094843452325 109.26545917327
"4992" 998.2 65.3398534010606 110.87030644501
"4993" 998.4 68.9829254581706 115.464426125438
"4994" 998.6 68.4669489894716 114.710975134195
"4995" 998.8 66.7423225279 113.310881386732
"4996" 999 64.8362063336412 113.145929023767
"4997" 999.2 62.0422549758943 111.8563477417
"4998" 999.4 57.9321353639981 109.6363638568
"4999" 999.6 54.0494853174108 106.171337429536
"5000" 999.8 51.6974130017068 102.441629996114
"5001" 1000 49.1294282336493 99.3124377710703
"5002" 1000.2 46.942736196422 95.5593505955467
"5003" 1000.4 43.2889421837384 91.8603217654091
"5004" 1000.6 38.603516185137 89.9193787028032
"5005" 1000.8 33.6283670773859 88.42121748767
"5006" 1001 30.5347965402963 89.5398953963354
"5007" 1001.2 26.5477612053769 92.9228534836629
"5008" 1001.4 21.8664682436493 97.4121623808725
"5009" 1001.6 20.0356743473428 100.398061035586
"5010" 1001.8 20.9288688457577 101.510075758015
"5011" 1002 21.7007674421906 99.7442849172188
"5012" 1002.2 22.1675226396793 98.0306600564889
"5013" 1002.4 23.3693630891128 95.9658272203037
"5014" 1002.6 25.373532743033 93.4472530198426
"5015" 1002.8 27.3995323060205 89.7224270868437
"5016" 1003 29.3049336223966 86.1431869250373
"5017" 1003.2 31.4363235870779 83.7592828882351
"5018" 1003.4 33.1388952313615 82.2747099973025
"5019" 1003.6 36.2248394573859 78.8064015835488
"5020" 1003.8 39.4686855898779 74.6794356642915
"5021" 1004 44.3744205934941 71.1445342543762
"5022" 1004.2 48.7958274164269 70.1560656531778
"5023" 1004.4 54.5294501450006 70.8398408948104
"5024" 1004.6 59.7966498159219 73.4087738709955
"5025" 1004.8 65.6553541541296 76.5139142377183
"5026" 1005 70.0784664457455 80.8056172268381
"5027" 1005.2 74.7785603946831 84.3783397841731
"5028" 1005.4 80.1749810750998 86.1383334307278
"5029" 1005.6 84.9088588112132 89.133645382501
"5030" 1005.8 87.2689903618854 93.9929162124014
"5031" 1006 85.9280578696022 93.565281688092
"5032" 1006.2 87.0150988508361 92.6161783020456
"5033" 1006.4 88.7306252447647 90.9114705430337
"5034" 1006.6 92.7689684570626 88.8462621925585
"5035" 1006.8 97.3010780281034 86.4248779466251
"5036" 1007 101.270288603975 82.626992669247
"5037" 1007.2 105.742879024457 79.0554377167431
"5038" 1007.4 110.987813362352 77.4409046130077
"5039" 1007.6 116.26765731932 78.0120515107281
"5040" 1007.8 117.728141674708 79.2314841368278
"5041" 1008 116.529402716819 79.7116262723942
"5042" 1008.2 115.432288999676 78.8366011954552
"5043" 1008.4 115.381472937704 77.6735057545352
"5044" 1008.6 115.416591372542 75.5093406333392
"5045" 1008.8 115.941277660119 71.5496852420757
"5046" 1009 116.46239274782 66.5623295572559
"5047" 1009.2 117.891949474859 61.8305716366594
"5048" 1009.4 119.850526933783 57.7348480051306
"5049" 1009.6 122.647635815874 55.2634783852579
"5050" 1009.8 122.618196015404 52.8154507898114
"5051" 1010 121.748480802722 48.8906561112813
"5052" 1010.2 121.436904117122 43.4417733595384
"5053" 1010.4 121.464638389595 43.0061581179083
"5054" 1010.6 120.221675816663 41.3259904847844
"5055" 1010.8 119.159839053709 36.9805754834503
"5056" 1011 118.038610560227 34.8098719972268
"5057" 1011.2 115.529404559284 33.0060539652915
"5058" 1011.4 114.248603061735 29.1714302444846
"5059" 1011.6 113.340149430101 27.3486785806017
"5060" 1011.8 110.123703032836 25.8191443918527
"5061" 1012 106.575249101651 23.8498145724236
"5062" 1012.2 102.389204344702 22.419638203231
"5063" 1012.4 97.9139733042338 20.8598056667484
"5064" 1012.6 94.2443477818084 20.4685026477747
"5065" 1012.8 93.0709643271748 20.3783469634119
"5066" 1013 93.221711064546 20.9378922313982
"5067" 1013.2 91.3723391889617 20.7359033999427
"5068" 1013.4 89.4459155727501 19.4475596245708
"5069" 1013.6 86.2235596967175 20.0469623366217
"5070" 1013.8 82.6685834797925 22.9451997848947
"5071" 1014 79.3148066556258 27.2978972330336
"5072" 1014.2 76.5235308053968 32.4291961865273
"5073" 1014.4 75.1116282900532 38.5442843302516
"5074" 1014.6 73.8937268808255 44.5066043621614
"5075" 1014.8 72.9334512419011 50.3490642987488
"5076" 1015 74.1194015830124 55.8449381897782
"5077" 1015.2 76.9803744204142 60.3875515499277
"5078" 1015.4 81.1335831038283 65.0321156076488
"5079" 1015.6 84.8803300181068 68.6922720315512
"5080" 1015.8 87.0391732856782 73.9711526689054
"5081" 1016 87.6482913776669 80.4456171997365
"5082" 1016.2 86.7005938129279 85.4074046189038
"5083" 1016.4 87.1749801550233 88.2000967990911
"5084" 1016.6 89.3631701118072 88.1667598463032
"5085" 1016.8 94.146704349921 88.9614115993045
"5086" 1017 99.9368895486583 90.3047062528138
"5087" 1017.2 104.585679990722 88.875265341484
"5088" 1017.4 108.944926391412 87.4316884416023
"5089" 1017.6 113.931104344236 86.9661389266311
"5090" 1017.8 114.394060268595 88.6599697292443
"5091" 1018 113.016729651095 89.536205672427
"5092" 1018.2 111.552853796618 89.4286811691611
"5093" 1018.4 110.422853743475 89.357049078207
"5094" 1018.6 107.169636130858 89.8864048846795
"5095" 1018.8 102.75656931288 91.6899367126417
"5096" 1019 98.2579085572874 92.766866431242
"5097" 1019.2 94.4255546648981 94.8061791130337
"5098" 1019.4 90.5772543081268 94.6644176899877
"5099" 1019.6 85.5735508736283 95.5064398458215
"5100" 1019.8 80.9623591438153 98.106227435704
"5101" 1020 75.6177264091768 97.8915111279494
"5102" 1020.2 70.0826078779353 97.800777257967
"5103" 1020.4 64.4801633229238 97.9539101176511
"5104" 1020.6 58.7970079496219 99.5246494559741
"5105" 1020.8 53.8672770105614 102.449604124708
"5106" 1021 49.5771345774782 106.810244678097
"5107" 1021.2 48.077286266479 111.343235342796
"5108" 1021.4 44.8703870670923 114.482664631815
"5109" 1021.6 40.0635971074128 114.914415211478
"5110" 1021.8 36.9363469421941 112.362405299685
"5111" 1022 33.0100517494987 107.876471194697
"5112" 1022.2 29.806739254053 102.511083622626
"5113" 1022.4 26.3581970152045 96.9214177567405
"5114" 1022.6 23.1950979230473 91.355034574617
"5115" 1022.8 19.8799119002115 85.8009315553776
"5116" 1023 17.1035843555228 80.7503294387218
"5117" 1023.2 13.8109420565588 76.3432240423082
"5118" 1023.4 10.5927283713591 72.5557172176311
"5119" 1023.6 8.51441059997758 66.9755085779016
"5120" 1023.8 8.28801620379472 61.821459488307
"5121" 1024 10.5443507020147 57.5116398965545
"5122" 1024.2 14.5502916446045 53.4903375427359
"5123" 1024.4 18.8167880715294 49.6797437047493
"5124" 1024.6 22.9935084525504 46.0048625232241
"5125" 1024.8 27.7615590537947 44.275797380457
"5126" 1025 32.3065265930223 44.2851210767306
"5127" 1025.2 37.498822043954 42.3507147784446
"5128" 1025.4 42.7950984027234 40.0011582028899
"5129" 1025.6 48.3013865611814 38.5276402765336
"5130" 1025.8 53.8305178734984 38.2277517609931
"5131" 1026 60.0242626544283 36.2820850727397
"5132" 1026.2 66.2855640043203 33.7566222782836
"5133" 1026.4 72.5069194367413 33.8889736157221
"5134" 1026.6 78.690932042098 35.7003703516448
"5135" 1026.8 83.7360221249036 39.7393273872003
"5136" 1027 88.5178587580703 44.2651229940059
"5137" 1027.2 92.9664158683192 49.2550052549942
"5138" 1027.4 95.5998220265588 55.2927060556317
"5139" 1027.6 96.0879151958076 61.5095118780813
"5140" 1027.8 95.3876919301536 67.3016029432281
"5141" 1028 94.6451624501773 73.4365391997747
"5142" 1028.2 93.7094991436477 79.6232608342393
"5143" 1028.4 92.9857062744026 85.5319975948152
"5144" 1028.6 94.7553469125438 89.41447338596
"5145" 1028.8 98.3560216703068 90.3147374171038
"5146" 1029 102.972276249065 89.7653785240722
"5147" 1029.2 107.151809971053 89.4519383415488
"5148" 1029.4 108.80279922682 85.8231059205614
"5149" 1029.6 112.47242575717 81.7229793706028
"5150" 1029.8 117.125935689376 78.4844652354225
"5151" 1030 119.219070282043 74.689645536482
"5152" 1030.2 122.789261582056 71.2990557611943
"5153" 1030.4 121.943437424806 70.8694034654862
"5154" 1030.6 123.168925168079 68.0824275464909
"5155" 1030.8 123.783002374765 65.4912847005058
"5156" 1031 124.106381207547 61.7995074945488
"5157" 1031.2 124.384752392562 57.5280871455832
"5158" 1031.4 124.414417248992 53.2913395911761
"5159" 1031.6 123.840767930008 48.4766157515505
"5160" 1031.8 122.96721882294 44.3246742186372
"5161" 1032 121.874345514659 41.5888978566074
"5162" 1032.2 120.739427157368 38.3915479158062
"5163" 1032.4 119.11434530688 35.5183953643285
"5164" 1032.6 117.792744633925 31.9772630222726
"5165" 1032.8 116.489696921658 28.5737233935634
"5166" 1033 114.868645710494 26.8091728446881
"5167" 1033.2 113.024165003819 24.7926947912397
"5168" 1033.4 110.678703337293 21.4004267898623
"5169" 1033.6 108.258739970008 18.8643404848979
"5170" 1033.8 104.886648317346 16.3178599792318
"5171" 1034 103.047285451154 14.1171936928947
"5172" 1034.2 101.193692668765 12.5160357252281
"5173" 1034.4 97.9739520294063 10.7337055144289
"5174" 1034.6 95.1356732167743 9.28154128604005
"5175" 1034.8 92.030308894348 7.74862393861697
"5176" 1035 90.2525753496486 6.94418115659911
"5177" 1035.2 89.0620171143173 5.9908804655775
"5178" 1035.4 90.3462080589869 6.42514426714474
"5179" 1035.6 89.897283442535 5.85477803712373
"5180" 1035.8 88.3774811802372 5.07384052238532
"5181" 1036 86.2167106030608 5.92951774326017
"5182" 1036.2 83.6530792572091 7.55749472175585
"5183" 1036.4 80.4327322636814 9.08292224500586
"5184" 1036.6 78.0075724424103 9.72213201093978
"5185" 1036.8 75.3531205820802 10.4216670453573
"5186" 1037 73.6903835462917 12.9073584206372
"5187" 1037.2 71.9172863695465 17.0563873135579
"5188" 1037.4 70.2883228400289 21.343973775499
"5189" 1037.6 69.4742419029102 25.6389087441761
"5190" 1037.8 69.1707433860123 30.5153382501922
"5191" 1038 69.4685277940271 35.6443133984462
"5192" 1038.2 70.9628204999591 40.1324044558392
"5193" 1038.4 73.4526322357166 45.3188302947997
"5194" 1038.6 76.0703957825638 50.6616998685819
"5195" 1038.8 80.4052220206076 55.2483041960241
"5196" 1039 84.7686227805124 58.631443050578
"5197" 1039.2 89.9896693988402 61.4594720464991
"5198" 1039.4 95.1876420845015 62.5290665400775
"5199" 1039.6 100.727507855083 63.4140412290215
"5200" 1039.8 105.87508472821 65.2881788908624
"5201" 1040 108.315108278274 68.0947728013306
"5202" 1040.2 110.29577084532 72.9164744649781
"5203" 1040.4 111.377284219352 77.3879668266194
"5204" 1040.6 108.563020173699 79.720511285084
"5205" 1040.8 104.497768041433 81.8178187619907
"5206" 1041 99.4865120789147 84.165402554397
"5207" 1041.2 94.1832172427647 86.9532024928982
"5208" 1041.4 88.7955370542647 88.5882598629512
"5209" 1041.6 82.9228416599501 89.4109623474007
"5210" 1041.8 76.8203331248226 87.7770273067565
"5211" 1042 71.2057614105708 86.119036063418
"5212" 1042.2 64.8555092697328 86.2276921752819
"5213" 1042.4 58.818452029546 86.502876814492
"5214" 1042.6 52.8730654564988 88.5479440893244
"5215" 1042.8 47.4692924234604 91.1729992827583
"5216" 1043 44.278599313297 89.2349311191734
"5217" 1043.2 41.1827247860147 85.259815662567
"5218" 1043.4 39.3720787058708 79.8371224374276
"5219" 1043.6 38.2453047333439 74.0168331806937
"5220" 1043.8 38.5427737411609 67.7350967989141
"5221" 1044 40.455775540789 62.206165944532
"5222" 1044.2 44.1830928695703 57.5215569785614
"5223" 1044.4 48.9923172181566 55.9807299569616
"5224" 1044.6 54.4824333102369 54.8205044610336
"5225" 1044.8 59.6721582384165 52.752213292858
"5226" 1045 64.5936813438437 48.5935259637354
"5227" 1045.2 68.2613816026129 43.9195706430366
"5228" 1045.4 71.6866386931933 39.1589848998848
"5229" 1045.6 72.913780996598 34.0847875374225
"5230" 1045.8 74.188559959489 28.4145421304137
"5231" 1046 73.7001838381268 22.8518113386601
"5232" 1046.2 73.8272246582107 17.6827623519616
"5233" 1046.4 76.4552757563458 14.3634882013129
"5234" 1046.6 80.9399833536421 13.9183077189236
"5235" 1046.8 85.5499465792647 15.1698983875955
"5236" 1047 89.9639496252647 17.5140329266317
"5237" 1047.2 93.1779941741525 21.0983138820959
"5238" 1047.4 95.9618008230647 25.133304758907
"5239" 1047.6 98.464900061707 29.8036595202708
"5240" 1047.8 101.886295374012 34.0281385041048
"5241" 1048 104.310707828794 38.7614892312708
"5242" 1048.2 105.445416191015 44.528953437507
"5243" 1048.4 108.311957429806 49.7736608991743
"5244" 1048.6 111.988705244971 54.3436904964495
"5245" 1048.8 116.384236306483 56.4531348211852
"5246" 1049 118.573041897711 55.3696289595223
"5247" 1049.2 118.462088618893 56.0532106338241
"5248" 1049.4 117.102278941025 57.019283821497
"5249" 1049.6 114.708583491362 59.8353093684252
"5250" 1049.8 112.24239727109 64.6736010247706
"5251" 1050 108.858645880457 69.0078042315688
"5252" 1050.2 105.501982196436 73.8279186980527
"5253" 1050.4 102.881399715765 79.2604371280729
"5254" 1050.6 101.873102941531 85.4502236371003
"5255" 1050.8 103.290049061935 89.1465577832192
"5256" 1051 103.763610217606 89.1731126143784
"5257" 1051.2 102.821237550862 90.6212144842938
"5258" 1051.4 99.8700562054821 91.6513710962474
"5259" 1051.6 96.373285250243 92.5403806611387
"5260" 1051.8 92.0281451673647 93.7935548848337
"5261" 1052 87.3558077064782 95.7912826789288
"5262" 1052.2 83.2854095887534 97.2103748451965
"5263" 1052.4 78.391101302979 98.3922593726637
"5264" 1052.6 74.4792731348691 100.669165921279
"5265" 1052.8 72.0694570976669 104.33457422203
"5266" 1053 69.1336786250559 109.395881057796
"5267" 1053.2 67.8088775414371 113.784303095126
"5268" 1053.4 68.2010780792403 114.754158684501
"5269" 1053.6 66.6638556052397 113.657109523579
"5270" 1053.8 63.7601603805208 111.36766208644
"5271" 1054 62.2834126339451 107.735897758594
"5272" 1054.2 60.629518263968 103.883370466411
"5273" 1054.4 60.2905977758314 99.787078628667
"5274" 1054.6 59.381429888974 96.9095230177623
"5275" 1054.8 57.2483976372647 94.9355109759011
"5276" 1055 53.785493713069 94.0389967848126
"5277" 1055.2 49.4730577571563 94.0918885185357
"5278" 1055.4 46.1937655217182 92.6434585143437
"5279" 1055.6 43.1161693975504 89.0957061847751
"5280" 1055.8 39.9487380401116 85.1334363436629
"5281" 1056 38.0023674661063 80.3987566295551
"5282" 1056.2 38.6610996965606 76.1398389008976
"5283" 1056.4 41.4213711444706 72.2346883351317
"5284" 1056.6 44.4391338959314 69.3463249424781
"5285" 1056.8 48.7571981039911 66.4013428263575
"5286" 1057 53.2343916876431 62.6017345259616
"5287" 1057.2 57.1137207988628 59.837924452666
"5288" 1057.4 60.3713769165425 57.4169768410336
"5289" 1057.6 63.1164252160647 53.9426495135098
"5290" 1057.8 64.3021476029314 49.1371149181447
"5291" 1058 64.8555852937143 43.6243091111284
"5292" 1058.2 66.778370377132 37.9759856359156
"5293" 1058.4 68.9151362554343 32.4684319635634
"5294" 1058.6 71.9026619697778 27.5300745458539
"5295" 1058.8 76.571064389508 23.6862275440967
"5296" 1059 81.9004604007091 22.386236980867
"5297" 1059.2 86.2658671189928 23.5804882333184
"5298" 1059.4 90.6700930482367 25.9685195518716
"5299" 1059.6 94.1271283976628 29.8611784612505
"5300" 1059.8 96.5776743651619 34.7370737061987
"5301" 1060 99.5872829365754 39.7945759499786
"5302" 1060.2 102.419527225092 43.9594272073862
"5303" 1060.4 105.455848446113 49.052240151358
"5304" 1060.6 108.427753216376 54.2723602919225
"5305" 1060.8 111.840983799994 57.2754574005021
"5306" 1061 116.058497044265 56.5682916941728
"5307" 1061.2 117.342698248427 54.4544252470967
"5308" 1061.4 116.994656351916 52.4749450082752
"5309" 1061.6 116.455247730368 49.5042070412361
"5310" 1061.8 116.680922432554 45.1763486396193
"5311" 1062 117.438336651922 41.1791331426813
"5312" 1062.2 116.672662626457 41.6900104829439
"5313" 1062.4 114.270640348322 39.5841572521098
"5314" 1062.6 111.50725188675 35.771052099767
"5315" 1062.8 110.864303980236 31.2042566406362
"5316" 1063 111.756118044508 26.9658561389558
"5317" 1063.2 111.22756045263 26.7890052906074
"5318" 1063.4 108.939835269098 25.0548335936447
"5319" 1063.6 107.354012453838 20.4269086727553
"5320" 1063.8 104.006537747098 17.5070326334503
"5321" 1064 100.427733316665 13.2633458114241
"5322" 1064.2 97.7242474488535 10.8810737363109
"5323" 1064.4 93.7021418695544 10.6954380941894
"5324" 1064.6 88.8623034868933 8.92723693682412
"5325" 1064.8 84.6514304793437 6.54092264081434
"5326" 1065 83.2322131459412 5.04714716089638
"5327" 1065.2 80.3875485531471 6.37593008477874
"5328" 1065.4 77.6731481572455 8.68610026428044
"5329" 1065.6 73.2008060045912 9.39327723441798
"5330" 1065.8 68.9068035736892 7.83006988827263
"5331" 1066 65.2928664889284 4.78479667211033
"5332" 1066.2 64.3685299064977 4.62119816537668
"5333" 1066.4 62.5826210414706 4.76458987248462
"5334" 1066.6 59.2709129648436 3.53789734868276
"5335" 1066.8 58.0089680844251 2.56853906540471
"5336" 1067 57.3840169535415 4.9863946165009
"5337" 1067.2 55.8154388237741 7.94029748931037
"5338" 1067.4 53.8036602515657 11.7337678936971
"5339" 1067.6 50.8894669159656 15.5947630803763
"5340" 1067.8 47.1221553552647 19.5664441553394
"5341" 1068 43.0291051451258 21.9895537005892
"5342" 1068.2 38.1302942101579 25.0627462521922
"5343" 1068.4 34.6704317426336 28.942329740367
"5344" 1068.6 32.4765814307175 34.4610582989896
"5345" 1068.8 29.5730567398529 39.912425545867
"5346" 1069 27.3136675682447 45.931048522707
"5347" 1069.2 27.9851455758763 51.7622969442019
"5348" 1069.4 30.7156955041397 57.0067009168862
"5349" 1069.6 35.4560607034592 61.2936543528392
"5350" 1069.8 41.4609182553004 63.9529778499741
"5351" 1070 47.5652231191913 65.4596889930275
"5352" 1070.2 54.3684571717418 65.3167639078899
"5353" 1070.4 60.465918140589 63.5947097739886
"5354" 1070.6 66.6434634990477 62.5543995501406
"5355" 1070.8 72.0807461080147 61.7624618658947
"5356" 1071 78.5039533707081 61.2353425910556
"5357" 1071.2 84.6542827124023 62.5154322391927
"5358" 1071.4 89.4652813317226 65.1667593559184
"5359" 1071.6 94.2067693152381 68.5925309698183
"5360" 1071.8 98.6208245831284 72.0001033037942
"5361" 1072 100.599779944461 76.4286549779558
"5362" 1072.2 100.30227999771 79.8936013595848
"5363" 1072.4 98.9259671949421 83.2797960798831
"5364" 1072.6 99.5557053056371 84.0275961639308
"5365" 1072.8 102.34671377978 82.5688531021402
"5366" 1073 105.09547084178 79.21106332306
"5367" 1073.2 109.235675758456 74.8432405598942
"5368" 1073.4 113.291784258218 70.1417327549047
"5369" 1073.6 115.340298491448 65.2988982722477
"5370" 1073.8 116.808044731321 60.0522330065839
"5371" 1074 116.708839890387 55.8047961132632
"5372" 1074.2 117.461313371792 50.8969461979225
"5373" 1074.4 119.920749709515 46.0393791203392
"5374" 1074.6 121.197348629681 45.6210585702281
"5375" 1074.8 120.682990812333 42.3507147784446
"5376" 1075 119.612891273197 38.9891653427844
"5377" 1075.2 118.565715686202 34.7009345545813
"5378" 1075.4 117.066118894485 32.2224604442752
"5379" 1075.6 115.22906836732 28.3509110315892
"5380" 1075.8 113.159102886598 25.6246150325892
"5381" 1076 111.191834654141 22.5660369487741
"5382" 1076.2 109.150700298747 19.1453673647397
"5383" 1076.4 106.112827614146 16.9891150746215
"5384" 1076.6 102.4585957674 13.9143686545021
"5385" 1076.8 98.6044327120425 11.5207213128947
"5386" 1077 95.6360615608465 9.57146557084879
"5387" 1077.2 92.1874741543192 9.35194563326697
"5388" 1077.4 87.9707752394412 7.70471300866109
"5389" 1077.6 84.346581495457 7.00463473742467
"5390" 1077.8 79.957824523461 6.09458610121743
"5391" 1078 76.1252282568152 4.55573708876147
"5392" 1078.2 72.5603722559869 3.74212280781141
"5393" 1078.4 69.1465568812917 2.26182166263724
"5394" 1078.6 66.970876553751 2.13673002280734
"5395" 1078.8 63.3957214342377 3.54251412033995
"5396" 1079 58.6168087564539 4.619699283394
"5397" 1079.2 53.4933106952458 6.09582229861225
"5398" 1079.4 48.1656433117553 6.97029460017829
"5399" 1079.6 44.740819258179 6.78329260019555
"5400" 1079.8 43.6799748286361 7.26549461362412
"5401" 1080 43.5265047647468 10.3833479206438
"5402" 1080.2 42.2575145548513 15.12360414104
"5403" 1080.4 41.0525798214231 20.5166483290303
"5404" 1080.6 40.8829093490667 25.9962333567234
"5405" 1080.8 42.1686910574977 31.3320926687553
"5406" 1081 43.6585116172841 37.0796237623475
"5407" 1081.2 45.3144226982458 43.4556305436689
"5408" 1081.4 46.6198471471712 49.8063199490025
"5409" 1081.6 48.2942078408161 55.9395759681146
"5410" 1081.8 48.7511921129089 61.1410838604247
"5411" 1082 48.501682970246 66.014859446395
"5412" 1082.2 48.3130373987839 72.0200534718189
"5413" 1082.4 49.2261010157595 77.7305811156969
"5414" 1082.6 50.7937295801085 82.867815482492
"5415" 1082.8 53.6172703543253 83.1653279427003
"5416" 1083 58.5313604603235 82.9145901687493
"5417" 1083.2 64.7871652158291 82.7278694773571
"5418" 1083.4 71.1511944090512 83.4288650269625
"5419" 1083.6 77.3804272970379 84.3395401942742
"5420" 1083.8 83.1404202106247 83.892772954497
"5421" 1084 89.2086122056284 82.559484387367
"5422" 1084.2 95.0989149049346 80.7003597463475
"5423" 1084.4 100.929633948566 79.4487592253087
"5424" 1084.6 106.792631291819 79.1380419193579
"5425" 1084.8 110.420269404143 81.11322500561
"5426" 1085 110.536094232274 84.2912824747821
"5427" 1085.2 108.922016341 87.7677025143082
"5428" 1085.4 107.059670400949 90.4131300546617
"5429" 1085.6 105.393997285737 93.5638594630524
"5430" 1085.8 105.238911038814 98.2767020854219
"5431" 1086 103.389753999152 102.337893938165
"5432" 1086.2 101.860513984537 103.317986011787
"5433" 1086.4 98.3164061563625 105.672321948247
"5434" 1086.6 95.9258496670339 108.732496631037
"5435" 1086.8 92.0635109118509 109.791107641746
"5436" 1087 86.6556353792872 111.702698814345
"5437" 1087.2 80.9087522000147 114.723285994617
"5438" 1087.4 76.7617727340034 116.117414630469
"5439" 1087.6 72.0668364345504 114.853109613617
"5440" 1087.8 67.1841378696451 111.649852927421
"5441" 1088 62.5128183223321 108.433769261771
"5442" 1088.2 56.7593953390314 106.602818626167
"5443" 1088.4 50.6681516463228 105.283146443262
"5444" 1088.6 45.1702190601824 103.14340101399
"5445" 1088.8 38.4632218833577 101.62393187982
"5446" 1089 31.6441252970765 100.330046823426
"5447" 1089.2 25.8738646227988 99.6445677014465
"5448" 1089.4 20.1020418996294 100.366702904085
"5449" 1089.6 16.0414752204856 97.5480740740065
"5450" 1089.8 14.8958167608135 92.8202999329645
"5451" 1090 13.9981339318745 86.8927434752084
"5452" 1090.2 14.7145570681484 81.8696077143088
"5453" 1090.4 14.4609481380089 78.3553125395181
"5454" 1090.6 14.4736091061034 74.5355471614315
"5455" 1090.8 15.684554616796 72.6726044028982
"5456" 1091 15.9687201741451 70.1161727314757
"5457" 1091.2 16.297700750698 67.2359698914003
"5458" 1091.4 17.1328993662647 66.5074220768186
"5459" 1091.6 17.8681249636627 66.0930804672649
"5460" 1091.8 17.2006334283517 64.1513418889431
"5461" 1092 15.5709162450331 61.5963863298933
"5462" 1092.2 14.7882848071247 59.005585192197
"5463" 1092.4 13.4513748443068 55.0696747052196
"5464" 1092.6 11.4256533463801 52.3293057207997
"5465" 1092.8 11.7036756196847 48.353557253247
"5466" 1093 13.3345115458454 44.4206554121089
"5467" 1093.2 17.6128533516587 41.8263404138518
"5468" 1093.4 22.4311727228119 38.5284567772821
"5469" 1093.6 27.2440165664395 37.510688594367
"5470" 1093.8 31.2356390982347 38.702469416787
"5471" 1094 36.120530956579 40.4892133388527
"5472" 1094.2 42.1245526761899 41.2015619494885
"5473" 1094.4 48.401845313979 42.3025711028134
"5474" 1094.6 53.6038079662556 44.8927692417248
"5475" 1094.8 58.3739326827234 47.7870022157615
"5476" 1095 63.1400295104283 51.0961402153579
"5477" 1095.2 68.611985385309 52.5656328720307
"5478" 1095.4 74.747955716316 55.1633719676234
"5479" 1095.6 80.6517365218593 57.5245783991237
"5480" 1095.8 86.147884209082 58.3810836526458
"5481" 1096 91.1806152227957 57.3771489461192
"5482" 1096.2 96.6385511011913 57.4272992082936
"5483" 1096.4 103.32314468484 59.4658156659599
"5484" 1096.6 107.748636546681 63.5397497630749
"5485" 1096.8 111.635220882622 68.7900667971795
"5486" 1097 113.845428997012 74.845292148096
"5487" 1097.2 113.940749259327 80.4428957418848
"5488" 1097.4 112.209608575088 84.3884700785729
"5489" 1097.6 109.223665338088 85.3583288793376
"5490" 1097.8 103.693822257823 88.064005832967
"5491" 1098 97.7191275690449 90.8639161038395
"5492" 1098.2 92.6902456242647 94.0142550371337
"5493" 1098.4 87.7192573741679 94.0719078915928
"5494" 1098.6 82.3011105137897 93.8622532165545
"5495" 1098.8 76.3590244614238 94.8160142356852
"5496" 1099 71.1450492795839 97.4104777395691
"5497" 1099.2 69.9263455340923 99.2440577671256
"5498" 1099.4 69.9460327365034 102.769186167833
"5499" 1099.6 68.3483170617647 108.356284158443
"5500" 1099.8 65.1297123952085 111.085671951007
"5501" 1100 60.3407023934454 111.017447328162
"5502" 1100.2 56.4045441137647 108.372747298534
"5503" 1100.4 53.2092785247816 105.03355739785
"5504" 1100.6 51.0038815633647 101.033385371067
"5505" 1100.8 50.4989960824405 96.2266302117626
"5506" 1101 49.0866292383746 91.1934683674549
"5507" 1101.2 47.0097307779864 86.194545719367
"5508" 1101.4 44.2384973938405 81.760872428064
"5509" 1101.6 42.7310623596765 76.5608695212199
"5510" 1101.8 41.0507778835264 71.4638115298436
"5511" 1102 41.3735655059447 66.830054709327
"5512" 1102.2 43.9581682979219 62.3181275621384
"5513" 1102.4 49.1302528014482 59.4175310188349
"5514" 1102.6 54.5447892610026 58.871085402066
"5515" 1102.8 59.8023613986541 60.5411688286502
"5516" 1103 64.1992243734539 63.3105013107724
"5517" 1103.2 68.9641020653999 65.942061155367
"5518" 1103.4 73.2698124365829 69.2029944217033
"5519" 1103.6 77.8179735184682 72.449326447544
"5520" 1103.8 82.9359304669674 74.0156867585832
"5521" 1104 88.7991769688161 75.0309277902174
"5522" 1104.2 93.8846229190647 75.2151767982241
"5523" 1104.4 97.0931209314933 73.2789502519956
"5524" 1104.6 98.1544060635618 70.8046626472184
"5525" 1104.8 99.5792347278977 67.7715022451284
"5526" 1105 103.016683206592 65.1776790995726
"5527" 1105.2 107.172411964817 65.8327360025249
"5528" 1105.4 111.883088757508 67.3420509926913
"5529" 1105.6 117.376980954659 69.3115200374862
"5530" 1105.8 117.249165092808 72.0289342633384
"5531" 1106 114.776182618859 75.5171654321783
"5532" 1106.2 111.638370242651 78.8497132368858
"5533" 1106.4 107.89473412909 83.2527173043572
"5534" 1106.6 104.26309394655 87.444276381389
"5535" 1106.8 100.220015526265 87.4321975538337
"5536" 1107 94.5693421302029 87.8327324168515
"5537" 1107.2 88.3896674243384 88.3960809847249
"5538" 1107.4 81.9753712515715 88.8057707833442
"5539" 1107.6 75.2796143465065 89.1990351876527
"5540" 1107.8 68.7795169391576 90.0799811737241
"5541" 1108 62.8672805629726 92.5398574345355
"5542" 1108.2 57.327881485632 95.5776140191323
"5543" 1108.4 55.5909827680314 95.6024306429003
"5544" 1108.6 54.0393200551084 97.5257134652107
"5545" 1108.8 51.1831548529726 102.062201084333
"5546" 1109 50.1573420339544 106.661910756195
"5547" 1109.2 48.5517425009588 107.725411096343
"5548" 1109.4 44.7802055967252 107.149102749275
"5549" 1109.6 39.9742196267941 104.618808260508
"5550" 1109.8 36.7881952828647 100.968473561567
"5551" 1110 34.5574868381343 97.0108287588778
"5552" 1110.2 34.6634153852314 93.9882903133336
"5553" 1110.4 34.8292016389199 89.7311201679877
"5554" 1110.6 35.0528386877922 84.790738674356
"5555" 1110.8 35.0282738477959 80.5025914238357
"5556" 1111 35.2471889253347 75.674937871797
"5557" 1111.2 36.8956532486905 70.8277995298125
"5558" 1111.4 36.9539113141765 65.7282340181905
"5559" 1111.6 35.9415879250223 61.008763633367
"5560" 1111.8 32.7046523579556 57.0727475482306
"5561" 1112 28.2294612833768 53.1667455442894
"5562" 1112.2 23.3576002562121 50.0523334719722
"5563" 1112.4 19.5414691398173 46.1610413129985
"5564" 1112.6 15.1855450812647 42.4510036092859
"5565" 1112.8 14.5695452564178 37.6338885593364
"5566" 1113 15.512071153295 32.6482039554579
"5567" 1113.2 18.428564791532 27.1685020748224
"5568" 1113.4 22.3944301891326 22.2772341309519
"5569" 1113.6 26.9040358668823 18.3960698674846
"5570" 1113.8 31.3632826602364 15.4835396536594
"5571" 1114 35.9313593974647 13.7084553622813
"5572" 1114.2 39.9262176164076 13.3857509379098
"5573" 1114.4 44.3534417381756 12.2375005074561
"5574" 1114.6 48.5000003682364 9.65984806549904
"5575" 1114.8 52.9787778684703 6.6150938820679
"5576" 1115 58.2978052241814 5.63899012986697
"5577" 1115.2 63.695067632179 6.8574775253384
"5578" 1115.4 69.4660984213547 6.71133322280697
"5579" 1115.6 74.6396210537994 6.05995285484222
"5580" 1115.8 78.1008778458323 3.43023423363724
"5581" 1116 77.0817373742076 4.6764407261384
"5582" 1116.2 77.8539539127507 6.8116492678436
"5583" 1116.4 78.4592859768235 10.0262647837199
"5584" 1116.6 80.0922130517993 14.7709891515056
"5585" 1116.8 82.2700630728307 19.7089310267726
"5586" 1117 84.1786058271094 24.8850265407456
"5587" 1117.2 86.3538543738417 29.2943514765016
"5588" 1117.4 86.3301865294547 33.370613384457
"5589" 1117.6 87.2147435758529 37.6634222637787
"5590" 1117.8 89.0466911583114 40.0877480967595
"5591" 1118 91.399427926779 43.8534996940813
"5592" 1118.2 93.2295129647263 48.3859132936747
"5593" 1118.4 96.2315454536536 51.6722817002836
"5594" 1118.6 101.123927639863 53.089522874367
"5595" 1118.8 106.638398185237 54.23973587261
"5596" 1119 111.748597843689 54.0338059899236
"5597" 1119.2 115.143607955651 53.2622127826594
"5598" 1119.4 115.009921660034 54.5874877089824
"5599" 1119.6 114.115076808325 57.13372530867
"5600" 1119.8 111.804567780915 61.1247225940272
"5601" 1120 109.757552684483 65.8225205952977
"5602" 1120.2 106.637011551122 70.1891481197956
"5603" 1120.4 103.53296731301 75.5208396855462
"5604" 1120.6 102.105280254352 81.3769605534322
"5605" 1120.8 99.031318014796 85.740163052867
"5606" 1121 95.1746597226015 88.8347481605038
"5607" 1121.2 90.6991305688153 89.8398178978052
"5608" 1121.4 86.0438407819821 89.6870832957257
"5609" 1121.6 80.7732840758408 88.1503667621278
"5610" 1121.8 75.3804297575981 85.9899751682155
"5611" 1122 70.8066108373835 81.8679486742779
"5612" 1122.2 65.2714972914647 78.5497891833956
"5613" 1122.4 58.8026411507133 76.8727245532268
"5614" 1122.6 53.1001655848779 77.7070204394613
"5615" 1122.8 48.1557510911493 81.2550066772228
"5616" 1123 46.0324237654768 86.2692926515185
"5617" 1123.2 46.0035588241135 90.3700356048786
"5618" 1123.4 48.1164515431353 91.2668308805317
"5619" 1123.6 51.5758691553118 92.0274445542023
"5620" 1123.8 56.166534145598 93.2742604088337
"5621" 1124 61.0811449345602 93.4749952621511
"5622" 1124.2 66.286661546993 95.0423075794757
"5623" 1124.4 69.9682590329131 98.413658870301
"5624" 1124.6 69.3695961978981 101.505077853434
"5625" 1124.8 69.8596333220799 105.867057376747
"5626" 1125 70.1779243434856 110.604405245297
"5627" 1125.2 68.2255490742321 113.419405299443
"5628" 1125.4 66.3267778516218 114.171535613867
"5629" 1125.6 67.1400189210719 114.47106842156
"5630" 1125.8 69.3536953205321 115.391273801681
"5631" 1126 71.2411939694816 114.884001378379
"5632" 1126.2 74.3006517859153 113.293271010632
"5633" 1126.4 79.1649849539011 112.415544715315
"5634" 1126.6 84.5736729643847 111.800956330927
"5635" 1126.8 89.8704766195847 111.281661854927
"5636" 1127 94.0387884666272 108.954248925304
"5637" 1127.2 98.4673966697647 105.7676200106
"5638" 1127.4 102.698333826051 103.182476807839
"5639" 1127.6 106.536745988233 101.460991916148
"5640" 1127.8 110.188614842336 98.9874711140915
"5641" 1128 112.414162596622 95.5656914418772
"5642" 1128.2 115.138603972493 92.2999650586241
"5643" 1128.4 116.311653101315 88.784526918417
"5644" 1128.6 118.215566406111 84.7864587748285
"5645" 1128.8 121.097276256702 80.7384763030009
"5646" 1129 122.177683393669 78.8582629418381
"5647" 1129.2 121.152164919147 76.8510634931023
"5648" 1129.4 121.000882219595 72.547486890087
"5649" 1129.6 120.763304996825 68.294465131647
"5650" 1129.8 120.079319987008 64.0874380267956
"5651" 1130 120.909530094819 58.95857875906
"5652" 1130.2 122.917511581431 55.0476957942836
"5653" 1130.4 123.361075613015 51.7937832924247
"5654" 1130.6 122.556104906096 47.2088985483769
"5655" 1130.8 121.798465596944 43.4359393994058
"5656" 1131 120.22619920562 39.2068887753202
"5657" 1131.2 118.926749710769 34.6788350733763
"5658" 1131.4 116.874181291944 32.3299913455934
"5659" 1131.6 113.675643528256 28.6555375638488
"5660" 1131.8 111.173095614711 24.1779289654155
"5661" 1132 108.869665805246 21.2584701223576
"5662" 1132.2 105.044541908021 17.6125874227724
"5663" 1132.4 101.139307098643 13.9003336686643
"5664" 1132.6 98.0499363169253 11.0302434454954
"5665" 1132.8 95.0772006785518 10.8685682873076
"5666" 1133 90.7792904847787 9.7272208235165
"5667" 1133.2 86.4696316559189 8.39501209770342
"5668" 1133.4 84.0182660835399 5.80275845658716
"5669" 1133.6 83.4042506541258 5.00790309306141
"5670" 1133.8 83.4150692890425 6.34941382272808
"5671" 1134 82.0810594795847 7.08522524552697
"5672" 1134.2 79.7804322172353 7.61689114874932
"5673" 1134.4 75.1788940442933 7.59932677676697
"5674" 1134.6 70.04421686142 6.92399187326988
"5675" 1134.8 65.2469750523203 5.04757142108919
"5676" 1135 62.2722143798519 3.43734829755963
"5677" 1135.2 58.0778263142091 3.52214389783919
"5678" 1135.4 53.0821314055033 4.92019605586238
"5679" 1135.6 47.5858111374076 6.73878164510983
"5680" 1135.8 43.0651672615147 8.08039540939474
"5681" 1136 37.2114454892744 8.32306194210483
"5682" 1136.2 33.2634840270147 10.8139038316725
"5683" 1136.4 28.4061154564941 13.2705941550275
"5684" 1136.6 24.4252775078076 15.0660394923955
"5685" 1136.8 24.1787812338102 15.6719954491306
"5686" 1137 23.9618738103618 18.9030566788621
"5687" 1137.2 23.1355687602338 22.9998877985113
"5688" 1137.4 22.2388623015347 26.761292941167
"5689" 1137.6 21.2530910640015 31.5292361694933
"5690" 1137.8 18.540674234796 35.8757223925857
"5691" 1138 14.3027444720647 37.8667762350527
"5692" 1138.2 13.9581217743556 39.6744155777003
"5693" 1138.4 13.5627498437647 44.018097496742
"5694" 1138.6 14.1675222471261 49.3143548644363
"5695" 1138.8 15.3899208775122 54.8710628341096
"5696" 1139 16.1050175168627 60.4292417052536
"5697" 1139.2 18.289266446842 65.5806964426865
"5698" 1139.4 22.0213046087974 69.3526610900305
"5699" 1139.6 27.3340398899955 71.9002162850497
"5700" 1139.8 32.7079887341782 72.7353316803477
"5701" 1140 38.581334844689 72.1067160333367
"5702" 1140.2 44.6617481144089 72.3608404716939
"5703" 1140.4 48.6432962495855 73.6285992010651
"5704" 1140.6 51.0889881580425 75.3686983794225
"5705" 1140.8 52.9871282606765 78.3974918958964
"5706" 1141 52.4118054641116 81.5685857443874
"5707" 1141.2 52.3082672932121 85.2352175031775
"5708" 1141.4 55.6640453160705 86.6672045264058
"5709" 1141.6 60.8323163314769 88.2874598196094
"5710" 1141.8 64.3658705514515 89.853859815356
"5711" 1142 67.6582763042538 90.6903940903887
"5712" 1142.2 72.3929942950923 88.7462513341946
"5713" 1142.4 77.6238729982121 85.8706699540722
"5714" 1142.6 82.0237695728776 83.0536517113025
"5715" 1142.8 86.8887526502022 81.6750609829295
"5716" 1143 91.9953074284412 80.7228620126905
"5717" 1143.2 97.2665281940147 78.3639345464151
"5718" 1143.4 101.997507132199 74.9144505245726
"5719" 1143.6 106.255059436535 70.9034286490427
"5720" 1143.8 111.411315653459 70.1128024686776
"5721" 1144 116.584809013184 72.0402625019075
"5722" 1144.2 116.433932915427 74.0507742231778
"5723" 1144.4 115.52117151007 75.0188958504503
"5724" 1144.6 115.154630715755 74.3120103274991
"5725" 1144.8 114.564277121736 72.9225772846747
"5726" 1145 115.36652455076 69.1599223136873
"5727" 1145.2 116.865763911501 64.5895350883306
"5728" 1145.4 118.76676198507 59.7501957713948
"5729" 1145.6 120.367688361164 54.2936667166514
"5730" 1145.8 121.7096428125 49.7332004890434
"5731" 1146 120.641396837313 44.7140088136388
"5732" 1146.2 120.334728086428 39.7243137713976
"5733" 1146.4 117.682517032887 38.6203131114802
"5734" 1146.6 113.938876803284 34.6121266393862
"5735" 1146.8 110.681635490681 29.980918692367
"5736" 1147 108.296342864255 24.482888427717
"5737" 1147.2 106.314513195987 18.5925023367559
"5738" 1147.4 103.261597457122 16.6202136741384
"5739" 1147.6 98.5248186550917 14.5768469764054
"5740" 1147.8 93.9872570631421 11.2544740271783
"5741" 1148 89.7916173876541 8.42445353044662
"5742" 1148.2 87.8146474884869 6.77855300775585
"5743" 1148.4 83.5017584154297 8.50456292400775
"5744" 1148.6 77.8411965423327 9.17006652431842
"5745" 1148.8 72.6501997095374 9.50025928285182
"5746" 1149 66.7904336337647 9.98044468289638
"5747" 1149.2 60.7806283799578 9.57290286204024
"5748" 1149.4 55.4940854292125 6.88473242174958
"5749" 1149.6 51.2742533611952 4.60548123252349
"5750" 1149.8 48.0223474304062 5.56305556026319
"5751" 1150 43.0579548382369 8.51314080606141
"5752" 1150.2 37.6153571982076 11.3605024815098
"5753" 1150.4 31.7714959207799 12.364246998973
"5754" 1150.6 27.2628159016326 14.6384613790368
"5755" 1150.8 23.3236313694362 18.2745375048241
"5756" 1151 19.3028084266933 22.3509991414241
"5757" 1151.2 15.7206125203208 25.3024151889651
"5758" 1151.4 14.8769077983591 29.3428233574707
"5759" 1151.6 13.1135601220247 33.826294287147
"5760" 1151.8 10.5743571045194 39.4286488524236
"5761" 1152 8.37173315731422 44.2396652821392
"5762" 1152.2 5.13433846896197 48.0228286062385
"5763" 1152.4 3.11194851426471 48.2484365210025
"5764" 1152.6 3.82282736005111 47.2512412898233
"5765" 1152.8 3.96732843384413 46.4393989889557
"5766" 1153 3.05495277909399 44.3406775256597
"5767" 1153.2 2.72247765726471 45.1234013640614
"5768" 1153.4 4.04068671172626 44.7046647126074
"5769" 1153.6 4.41739712754249 44.6437752160892
"5770" 1153.8 4.37589167283074 44.3337770986028
"5771" 1154 4.13289153746858 43.8443166086874
"5772" 1154.2 4.90784191043137 43.9333515232281
"5773" 1154.4 4.59634687490622 44.0177913089613
"5774" 1154.6 5.23282941872016 43.7306538650699
"5775" 1154.8 5.25214759253655 43.6250029222213
"5776" 1155 5.13566963397059 43.4520283344846
"5777" 1155.2 5.15761583112878 43.4850959153378
"5778" 1155.4 5.48733512725481 43.1676563886145
"5779" 1155.6 5.72415709050714 42.9868848867306
"5780" 1155.8 5.65314945251223 42.99027362206
"5781" 1156 5.59108031555318 42.6037690320593
"5782" 1156.2 5.37528858890622 42.2357784255179
"5783" 1156.4 6.01855509520914 41.8850233123392
"5784" 1156.6 7.43543233967756 42.4094458874587
"5785" 1156.8 9.72138464196768 42.3771462333175
"5786" 1157 12.9947715106397 42.086971164117
"5787" 1157.2 16.3391206672362 41.4461988731955
"5788" 1157.4 20.4589804850447 40.817296170297
"5789" 1157.6 24.8650413802353 41.0922931420728
"5790" 1157.8 29.4137373067143 41.8699036910642
"5791" 1158 34.2968800342547 42.410231975427
"5792" 1158.2 39.1004849519161 41.9377931065046
"5793" 1158.4 44.6195158880073 40.7074345394462
"5794" 1158.6 49.4518992089556 38.8136456432397
"5795" 1158.8 54.2299984955147 37.270746727108
"5796" 1159 59.4912125724026 36.8694046832721
"5797" 1159.2 64.8538979836814 37.2582537796447
"5798" 1159.4 70.1402403166776 38.6576624025963
"5799" 1159.6 74.8353293634482 40.9194518748991
"5800" 1159.8 78.7761407595833 44.3488317827563
"5801" 1160 83.2437402153307 47.4679152214424
"5802" 1160.2 87.8074350652091 49.5734665264503
"5803" 1160.4 91.607145717179 49.142884856767
"5804" 1160.6 94.1025008187778 47.3930882528539
"5805" 1160.8 98.4394071739253 45.5216396163303
"5806" 1161 102.935492890348 43.6664918619503
"5807" 1161.2 106.281686559199 45.28190616161
"5808" 1161.4 107.112011144634 48.6881240632213
"5809" 1161.6 108.164222365842 53.2056151490497
"5810" 1161.8 108.849679978126 58.250011729617
"5811" 1162 108.059071108824 62.0969910279258
"5812" 1162.2 106.284633156693 65.8419115064241
"5813" 1162.4 105.115863927399 70.3685472416554
"5814" 1162.6 105.412960286265 74.6707903622493
"5815" 1162.8 104.643387287038 78.2525523673464
"5816" 1163 102.346831872824 79.340622304514
"5817" 1163.2 97.7084278202263 81.0864856333285
"5818" 1163.4 92.6266585455708 82.1925339540711
"5819" 1163.6 88.1645942659247 83.620143354597
"5820" 1163.8 83.4971909402251 85.2960634452977
"5821" 1164 79.3184128672647 88.0201903615545
"5822" 1164.2 76.6192228986054 91.8910919904329
"5823" 1164.4 75.4416110033337 94.4987806588497
"5824" 1164.6 75.3152633919824 92.8384603387787
"5825" 1164.8 72.8445417331314 91.153807965167
"5826" 1165 68.6282492402335 89.1602040158982
"5827" 1165.2 63.9737964565946 86.8409870387175
"5828" 1165.4 58.8778165287953 85.0976686118976
"5829" 1165.6 54.0398996248362 83.4385757503099
"5830" 1165.8 49.1474038116647 81.684473195307
"5831" 1166 44.7747082808011 78.4157505118306
"5832" 1166.2 41.2553079911829 74.8857282897488
"5833" 1166.4 38.4917568957249 70.0539083447563
"5834" 1166.6 36.3933355209251 65.3872488968104
"5835" 1166.8 34.2878166470217 61.0136168527688
"5836" 1167 31.2977088231026 57.1666862602589
"5837" 1167.2 27.2830565254489 53.9197107537617
"5838" 1167.4 23.0827621906129 50.9300460690366
"5839" 1167.6 19.0023594798647 49.5134722782761
"5840" 1167.8 15.7715379303289 49.2662768469358
"5841" 1168 14.6306352761585 47.3818791647032
"5842" 1168.2 15.1015415630882 43.7384039646317
"5843" 1168.4 16.9558671585374 39.8593158835488
"5844" 1168.6 20.2954027251047 35.349125338017
"5845" 1168.8 24.4445120528317 31.5040040369237
"5846" 1169 29.9964604073685 28.747594311867
"5847" 1169.2 34.816449893689 26.0390015336397
"5848" 1169.4 40.2185934978529 23.8983003080434
"5849" 1169.6 45.1748010702647 22.3059005829709
"5850" 1169.8 49.5863775065638 20.3994502882268
"5851" 1170 54.1326307812647 18.1484231320813
"5852" 1170.2 59.3316992968779 18.1730931189802
"5853" 1170.4 63.5028413996765 19.9730450041611
"5854" 1170.6 65.4456569011043 23.6697761573953
"5855" 1170.8 66.8868560304006 27.4525091805806
"5856" 1171 68.2689804057091 31.8669673795059
"5857" 1171.2 68.1461631407504 36.4906458736527
"5858" 1171.4 69.0298910615147 40.0819174928947
"5859" 1171.6 71.6992361333119 44.8151042898009
"5860" 1171.8 74.9102055185415 47.8907824170902
"5861" 1172 79.8562535745504 50.1703460699955
"5862" 1172.2 84.854377831595 51.1278760808532
"5863" 1172.4 91.2818911860058 51.5733684667598
"5864" 1172.6 96.671503273598 50.3451958171725
"5865" 1172.8 102.37653008632 49.941300113617
"5866" 1173 106.1502155171 47.3868119773762
"5867" 1173.2 108.465569705994 44.0334482625021
"5868" 1173.4 108.356798565751 43.7316960669886
"5869" 1173.6 110.400146857661 44.9510516644141
"5870" 1173.8 111.985744653922 47.7296620327956
"5871" 1174 113.133647275029 52.2151226169846
"5872" 1174.2 113.007046476577 57.5273467678899
"5873" 1174.4 113.075150279645 62.584822368027
"5874" 1174.6 112.989003953453 68.8071784499313
"5875" 1174.8 111.575907935397 74.3597756212821
"5876" 1175 109.521495993441 79.3329856210434
"5877" 1175.2 107.435024389746 84.3463962753009
"5878" 1175.4 107.941924384385 87.830323318767
"5879" 1175.6 109.148281442839 87.1084525818323
"5880" 1175.8 109.91796119605 86.0853482828249
"5881" 1176 111.987084103959 85.1703816139225
"5882" 1176.2 115.704113651859 84.9735019514751
"5883" 1176.4 117.396860534683 85.5820142806306
"5884" 1176.6 117.901271191737 86.2125767775614
"5885" 1176.8 117.204864095057 85.0959439623575
"5886" 1177 116.295091490106 84.9860940883015
"5887" 1177.2 115.537989263414 84.0833952795539
"5888" 1177.4 115.096504027475 83.452670886087
"5889" 1177.6 114.36241427991 82.6348658435605
"5890" 1177.8 112.912770891572 83.0637992150208
"5891" 1178 110.010676000661 83.8760918442066
"5892" 1178.2 106.952668407605 84.554873411397
"5893" 1178.4 103.702021644286 83.9151162826091
"5894" 1178.6 100.645999276108 83.1031207919295
"5895" 1178.8 97.1056152346752 83.263265058788
"5896" 1179 93.822145302421 84.5108956604607
"5897" 1179.2 89.5550052254147 86.658016039197
"5898" 1179.4 84.8627280743408 88.4975038303235
"5899" 1179.6 80.1041874033173 91.1469751431143
"5900" 1179.8 77.3569473193299 92.7816832573235
"5901" 1180 75.8797097590022 92.6743671027045
"5902" 1180.2 72.1915438518164 91.1815633595739
"5903" 1180.4 69.4048603440519 88.005170873718
"5904" 1180.6 66.6372921802841 84.3833171707941
"5905" 1180.8 64.5060372609763 79.281438007617
"5906" 1181 61.7020690112925 75.1523256810892
"5907" 1181.2 58.178991720362 71.0672219019068
"5908" 1181.4 54.7096246434869 67.0022873772003
"5909" 1181.6 51.1974367771465 63.2476309537579
"5910" 1181.8 46.3287887947091 61.0592505963114
"5911" 1182 41.3537761759133 60.3315755666913
"5912" 1182.2 35.8130756557091 60.846484109617
"5913" 1182.4 31.0228777176806 61.1925846868183
"5914" 1182.6 26.1792451811283 63.1095458317306
"5915" 1182.8 21.7708183789803 64.2555451507431
"5916" 1183 18.3270317108402 62.7822032589519
"5917" 1183.2 15.8016171641556 59.7034461550579
"5918" 1183.4 13.9341896425703 55.036877159367
"5919" 1183.6 12.7561724088885 50.1164334610303
"5920" 1183.8 12.7255199742953 44.7755123351425
"5921" 1184 12.8445766322754 39.9428097971223
"5922" 1184.2 14.8397903408667 35.845501971071
"5923" 1184.4 18.4508058015677 32.4160950608821
"5924" 1184.6 21.2963428275947 28.124440940667
"5925" 1184.8 24.7973918917553 24.1768231221689
"5926" 1185 27.5522088277895 20.003780764862
"5927" 1185.2 31.9728309923301 16.6685378730399
"5928" 1185.4 36.7897226195588 14.4822695888081
"5929" 1185.6 41.8353776825221 14.9830772419511
"5930" 1185.8 46.4453079435851 15.3902564249495
"5931" 1186 51.4301799367749 14.3888371043057
"5932" 1186.2 56.2765751178933 13.025954050967
"5933" 1186.4 60.4042035533301 10.284127749881
"5934" 1186.6 64.4378191326972 7.34950402885346
"5935" 1186.8 65.6928339458556 3.60902081459424
"5936" 1187 64.8848083691576 3.56760792314375
"5937" 1187.2 65.3203720656765 4.25293207995521
"5938" 1187.4 66.6342596762548 6.26047250399074
"5939" 1187.6 69.6453285006421 9.80681820021603
"5940" 1187.8 73.2582967492841 13.7718726696485
"5941" 1188 76.8666010912933 17.5326882533955
"5942" 1188.2 80.4482292272106 21.0651939388805
"5943" 1188.4 82.5716400257353 24.0128505601023
"5944" 1188.6 82.4718704513615 24.0927893919154
"5945" 1188.8 82.8590570218102 24.4693159584579
"5946" 1189 82.9828682262081 25.9441389921406
"5947" 1189.2 83.0164189842344 28.7534953854579
"5948" 1189.4 83.0770562981205 32.94189584879
"5949" 1189.6 83.7620898833219 36.6612712014813
"5950" 1189.8 84.5003348671609 39.5792932405085
"5951" 1190 85.6467019179534 43.2388495949613
"5952" 1190.2 86.8630197542933 46.6465621257098
"5953" 1190.4 89.3572738672455 49.0749771175977
"5954" 1190.6 93.0439852099803 51.0992910638257
"5955" 1190.8 96.4563553263874 51.0392894950651
"5956" 1191 101.610982872693 51.5130932150813
"5957" 1191.2 106.421678317079 51.6901851049687
"5958" 1191.4 111.47958291467 50.9737487593129
"5959" 1191.6 114.657097442738 49.9563689265366
"5960" 1191.8 114.410735726188 50.4905538863093
"5961" 1192 116.019192645852 54.1757535214129
"5962" 1192.2 116.730885410595 58.9536312495745
"5963" 1192.4 117.208363383979 64.5288383313955
"5964" 1192.6 116.761813349138 70.0901148459398
"5965" 1192.8 114.507759870522 74.2209967119633
"5966" 1193 110.656392009209 77.8317409287836
"5967" 1193.2 105.965958971044 81.2512617651362
"5968" 1193.4 101.303231347296 85.399376052992
"5969" 1193.6 96.1954833372647 89.6874843526722
"5970" 1193.8 92.9983983902427 92.6700337044329
"5971" 1194 89.0876401970147 92.7580148208556
"5972" 1194.2 83.9468436884669 94.5703571833894
"5973" 1194.4 78.5873009076331 96.0666070210091
"5974" 1194.6 74.1593992804124 96.2986589754011
"5975" 1194.8 68.8621370478069 94.8520605526802
"5976" 1195 62.911762099053 93.7777724056611
"5977" 1195.2 56.7615590660147 92.3982600844384
"5978" 1195.4 51.0781290038939 92.3998229690973
"5979" 1195.6 44.7596508160999 90.9965929891912
"5980" 1195.8 40.094370113398 90.855213641467
"5981" 1196 40.3783827987321 91.5751702763996
"5982" 1196.2 41.0588022406056 92.9438986389692
"5983" 1196.4 41.1323621751957 93.4422850007808
"5984" 1196.6 39.2415854614988 97.008576961601
"5985" 1196.8 37.8191128391965 101.379483337174
"5986" 1197 37.9390894859997 104.875069595475
"5987" 1197.2 39.1873357619847 105.340933049487
"5988" 1197.4 39.3379311600247 103.990767411887
"5989" 1197.6 39.4844801076024 104.003985816731
"5990" 1197.8 39.4625618342647 104.0669306017
"5991" 1198 39.446128464771 104.120065163063
"5992" 1198.2 39.3749699949394 104.171206600897
"5993" 1198.4 39.3651941200147 104.212209413438
"5994" 1198.6 39.3275452705047 104.219256981327
"5995" 1198.8 39.18412433562 104.525299081064
"5996" 1199 39.1095049191794 104.414182395611
"5997" 1199.2 39.1136608582022 104.582438555479
"5998" 1199.4 39.0634744128943 104.591033359885
"5999" 1199.6 39.053857848524 104.542950538034
"6000" 1199.8 39.0746551172527 104.598216817608
"6001" 1200 39.123753852972 104.480677419977
"6002" 1200.2 39.1949985219355 104.561421378135
"6003" 1200.4 39.3570801438272 104.601912098329
"6004" 1200.6 39.3519713440054 104.595841642071
"6005" 1200.8 39.4274743696701 104.347045527381
"6006" 1201 39.5428474933831 104.366435968341
"6007" 1201.2 39.7124723008397 104.504544384079
"6008" 1201.4 39.7634471630059 104.307231574908
"6009" 1201.6 39.7546649770147 104.318850243331
"6010" 1201.8 39.7562877722522 104.421781826967
"6011" 1202 39.7222090722647 104.324414112717
"6012" 1202.2 39.7715091807457 104.401075781405
"6013" 1202.4 39.78629921329 104.312335586139
"6014" 1202.6 39.7829058291998 104.292295412172
"6015" 1202.8 39.8349506361331 104.253694404472
"6016" 1203 39.8385445230569 104.069740636744
"6017" 1203.2 40.0426597773913 103.986954870164
"6018" 1203.4 40.5469708870882 103.995654889308
"6019" 1203.6 41.0074629003647 104.825857841104
"6020" 1203.8 42.5542872793388 106.865350833478
"6021" 1204 45.0807908634026 109.594133874988
"6022" 1204.2 48.5575086260063 112.140306518839
"6023" 1204.4 51.8418720847163 114.898129094399
"6024" 1204.6 54.4185189635307 117.053896176133
"6025" 1204.8 57.0246590598392 119.713899263303
"6026" 1205 61.5912070857486 121.963046683206
"6027" 1205.2 66.3539576733337 121.896040944367
"6028" 1205.4 71.753922695067 120.857451992367
"6029" 1205.6 77.6337604936529 119.725695502026
"6030" 1205.8 82.9310908166785 117.50889795747
"6031" 1206 88.8052738256897 114.956968508817
"6032" 1206.2 93.5824056106484 112.234748367623
"6033" 1206.4 97.6683099114371 108.38990789185
"6034" 1206.6 101.712987144765 105.15806720901
"6035" 1206.8 105.613977502781 102.828720386077
"6036" 1207 109.602114177708 100.492542851089
"6037" 1207.2 112.516746438421 96.9901910368357
"6038" 1207.4 114.366971655529 95.866405334867
"6039" 1207.6 113.682724816565 95.234164310337
"6040" 1207.8 116.376123762595 92.4941422995805
"6041" 1208 115.561054068492 93.220445733763
"6042" 1208.2 114.809105384186 94.1690579201195
"6043" 1208.4 114.524458770775 94.8702077686629
"6044" 1208.6 113.528903498295 95.6834720535488
"6045" 1208.8 112.517491599499 96.4042460421527
"6046" 1209 111.936912246886 96.6459772606097
"6047" 1209.2 111.631246690203 97.6402198842649
"6048" 1209.4 111.282929152825 97.4855606578156
"6049" 1209.6 111.20203390902 97.576632805571
"6050" 1209.8 110.783287812819 99.3941372392779
"6051" 1210 110.774426090159 101.147979680915
"6052" 1210.2 110.03905142271 101.518874290832
"6053" 1210.4 108.873571130233 102.824139915648
"6054" 1210.6 107.017209292479 104.579159846734
"6055" 1210.8 104.704229304989 106.812655985857
"6056" 1211 102.888455347232 107.653543264291
"6057" 1211.2 99.6841478223073 108.76728219741
"6058" 1211.4 95.9316482405873 110.471562472367
"6059" 1211.6 92.5690769131981 112.1159949797
"6060" 1211.8 88.2185431920425 112.832429025293
"6061" 1212 83.2925429453588 113.214659175002
"6062" 1212.2 78.1957336165943 114.236447423367
"6063" 1212.4 73.5435001600233 116.797106391229
"6064" 1212.6 70.8541982350999 120.07423037884
"6065" 1212.8 69.0988142749726 121.842069327479
"6066" 1213 68.0100923701594 120.319367255722
"6067" 1213.2 65.2015695694124 117.693001279242
"6068" 1213.4 61.008955134298 114.210482699567
"6069" 1213.6 56.7276920349712 110.544941039628
"6070" 1213.8 51.9456021227263 107.568363959565
"6071" 1214 47.0350971637 105.800966861755
"6072" 1214.2 42.2468966276412 104.829580724296
"6073" 1214.4 37.7006698621218 103.349809658653
"6074" 1214.6 32.7346436966765 101.906258291755
"6075" 1214.8 27.3999142471804 101.829689038933
"6076" 1215 22.3885175975061 102.315057857953
"6077" 1215.2 19.9519265216933 99.7147483266527
"6078" 1215.4 17.4194066633682 95.394115962298
"6079" 1215.6 14.9700931178179 90.4414353834627
"6080" 1215.8 13.7308948924695 85.1762905872103
"6081" 1216 14.8884229841719 81.6574109934907
"6082" 1216.2 14.8431531190669 79.3039074801362
"6083" 1216.4 16.0856555063314 78.2926147762336
"6084" 1216.6 16.5162371760147 78.4144016950098
"6085" 1216.8 16.9500865150198 78.0196319147853
"6086" 1217 17.4477906974562 76.5116372852287
"6087" 1217.2 18.1727865544547 75.230941094817
"6088" 1217.4 20.4453297243142 73.5888008527036
"6089" 1217.6 22.9824520454378 72.8177197462516
"6090" 1217.8 25.0509153741421 72.8717030072726
"6091" 1218 27.2113763544817 72.9268168077915
"6092" 1218.2 28.3897415147016 72.4760965038718
"6093" 1218.4 30.6879411556853 69.9496070764604
"6094" 1218.6 34.6223453975855 67.7240740388104
"6095" 1218.8 38.1679655588161 66.6409247492361
"6096" 1219 39.2855296265375 66.4888939747912
"6097" 1219.2 41.4875676296946 65.6508679912548
"6098" 1219.4 43.5946621647219 63.0377213360241
"6099" 1219.6 46.8091227038441 59.5467312885539
"6100" 1219.8 49.3120103625477 55.8011218598953
"6101" 1220 51.0754568860523 52.0762093172165
"6102" 1220.2 53.3297741900805 48.3543771918933
"6103" 1220.4 57.0697412808427 45.9325492361009
"6104" 1220.6 59.2141231891043 45.3368482680462
"6105" 1220.8 62.3009925388863 44.0580094877183
"6106" 1221 65.9975822463004 44.0030286838223
"6107" 1221.2 69.7999811651283 45.4346502122397
"6108" 1221.4 72.1804321011754 47.734298590617
"6109" 1221.6 74.7189475084076 49.8624786306527
"6110" 1221.8 76.7255466989036 52.4584358375614
"6111" 1222 79.5492104121536 54.1172931914503
"6112" 1222.2 79.8903385401566 54.0649543900967
"6113" 1222.4 80.1730850256814 54.0595938052281
"6114" 1222.6 82.8649580954011 55.737924701967
"6115" 1222.8 86.4951110577787 57.057029735395
"6116" 1223 91.0296835157829 56.6549515379942
"6117" 1223.2 94.9688321334423 54.8949204918623
"6118" 1223.4 98.1067755058758 53.6052111387281
"6119" 1223.6 100.677875611131 51.924587721733
"6120" 1223.8 103.550623238486 49.584285161367
"6121" 1224 107.420589822943 47.0979310296259
"6122" 1224.2 110.748830131402 46.5864315006055
"6123" 1224.4 113.335678463631 48.1898403965723
"6124" 1224.6 114.587971565498 51.568038591881
"6125" 1224.8 115.727814241151 54.8200962106594
"6126" 1225 116.157701885199 58.8654491687443
"6127" 1225.2 117.119341473808 62.7150169116527
"6128" 1225.4 116.930340063604 67.0068530396422
"6129" 1225.6 115.871251439938 71.589388581867
"6130" 1225.8 113.179953346619 76.1284943879942
"6131" 1226 109.979042428808 79.6365983367384
"6132" 1226.2 105.662901085461 81.946765437881
"6133" 1226.4 101.702061394651 85.6816781551987
"6134" 1226.6 98.7598644856018 90.010484902558
"6135" 1226.8 96.4421482133647 91.7942711522336
"6136" 1227 92.9845124939981 92.6684168535003
"6137" 1227.2 88.7366635526252 94.0428363610065
"6138" 1227.4 84.5113576272647 94.0320997068614
"6139" 1227.6 80.6682656768671 93.2472529250417
"6140" 1227.8 75.8412052538215 91.9834989120488
"6141" 1228 70.9957915778004 91.0026561801884
"6142" 1228.2 66.5086887584881 89.9732416936648
"6143" 1228.4 61.8359543634015 87.7360303744407
"6144" 1228.6 57.0748291031669 86.9269202656822
"6145" 1228.8 52.7197630978924 87.8808716640372
"6146" 1229 49.2579632807486 90.6923059389154
"6147" 1229.2 48.0979724475285 91.9167713875978
"6148" 1229.4 47.2053008191186 91.9972238809625
"6149" 1229.6 46.9212703869173 92.8975441529986
"6150" 1229.8 46.3563418723995 93.9533303200524
"6151" 1230 44.4666722393556 95.6746204431624
"6152" 1230.2 41.7890600974806 96.7368136895261
"6153" 1230.4 38.2460664414129 96.8352741951818
"6154" 1230.6 33.8848958618623 96.244793687806
"6155" 1230.8 32.0216928887538 93.399756573867
"6156" 1231 30.3376187413605 90.5491613651861
"6157" 1231.2 30.2345178465089 87.1953952472391
"6158" 1231.4 30.9683879054076 82.9767745912956
"6159" 1231.6 32.0978937086017 78.3585614116822
"6160" 1231.8 33.5109603007335 74.6767565212107
"6161" 1232 34.8419007825096 70.1268857719078
"6162" 1232.2 35.8526276543292 64.9956050942702
"6163" 1232.4 35.1537159196547 59.854631660457
"6164" 1232.6 33.7066195978093 54.7013923617531
"6165" 1232.8 31.4684228335339 49.6516935789247
"6166" 1233 29.9385568959591 44.5319826552836
"6167" 1233.2 28.7136960733871 39.1838236024996
"6168" 1233.4 30.0049111901147 34.024924424217
"6169" 1233.6 32.4975246749147 29.246117008827
"6170" 1233.8 36.786480631293 26.0653893532821
"6171" 1234 41.0736729460547 23.497527159507
"6172" 1234.2 46.0596183570414 22.1700743531145
"6173" 1234.4 50.9575159851504 20.5631424454813
"6174" 1234.6 56.2491491758708 19.764193281973
"6175" 1234.8 61.6174123004429 19.7994049686145
"6176" 1235 66.7832212104869 20.0782615319781
"6177" 1235.2 70.4236403426362 18.2856652435955
"6178" 1235.4 73.9673193350283 15.5763980569579
"6179" 1235.6 75.0741791691878 15.8426272616554
"6180" 1235.8 77.3238499935374 18.3990782579427
"6181" 1236 80.5604753759666 21.3364132926074
"6182" 1236.2 84.0709279665451 25.1240593759464
"6183" 1236.4 87.1365409999282 29.6688426851554
"6184" 1236.6 90.3905129448361 33.953521433767
"6185" 1236.8 94.5677890952741 37.8450456508481
"6186" 1237 98.5472881276109 41.3042845380304
"6187" 1237.2 101.098921426895 44.602952900337
"6188" 1237.4 104.510497070692 50.2157573275708
"6189" 1237.6 108.424147004737 54.1389304612836
"6190" 1237.8 112.882539237637 57.4232713195306
"6191" 1238 115.100609260832 60.5666615794751
"6192" 1238.2 113.565883559465 63.211870447797
"6193" 1238.4 111.046334706984 66.2587337213389
"6194" 1238.6 107.632094857769 69.1233464732922
"6195" 1238.8 103.363245070899 71.9226857575689
"6196" 1239 98.9614476642925 73.8721205492836
"6197" 1239.2 94.7462023597743 76.1581813274439
"6198" 1239.4 91.695771494255 79.8079799186582
"6199" 1239.6 89.0966743148317 84.3957524829134
"6200" 1239.8 89.5649794790696 87.2204689524401
"6201" 1240 91.8127630910237 89.8311711913549
"6202" 1240.2 93.7473808075505 90.1662924808615
"6203" 1240.4 94.1809789045061 89.7669335801256
"6204" 1240.6 95.7024298055307 89.5879141436542
"6205" 1240.8 97.1377515396841 89.6746562803025
"6206" 1241 99.9980590163615 90.8430688513025
"6207" 1241.2 101.516926985459 92.0485311516221
"6208" 1241.4 101.070288899056 92.9482271737186
"6209" 1241.6 101.693362644218 95.736581715867
"6210" 1241.8 101.685614694976 99.2957822584513
"6211" 1242 100.977059280433 103.880276563138
"6212" 1242.2 98.7978567908556 106.438178672981
"6213" 1242.4 96.2357734259199 109.81796770085
"6214" 1242.6 93.0756167880331 112.940944362188
"6215" 1242.8 89.5302207163329 115.148163293162
"6216" 1243 86.7317891798164 115.266083022332
"6217" 1243.2 82.7541022129433 114.074167899617
"6218" 1243.4 77.6409166667029 112.122802210659
"6219" 1243.6 71.9798118108252 109.579916737477
"6220" 1243.8 67.9008399069136 106.123852338197
"6221" 1244 65.0880690813938 104.085077989302
"6222" 1244.2 63.2304949577029 101.309515832603
"6223" 1244.4 61.7865797970908 97.9718057647365
"6224" 1244.6 59.7515137069726 94.6447504931535
"6225" 1244.8 56.7659848712079 92.912918002617
"6226" 1245 52.8791613564371 91.7142878651256
"6227" 1245.2 48.6367642435981 91.0196568922003
"6228" 1245.4 45.1923053784445 91.5596161764681
"6229" 1245.6 43.5569990488801 90.7825980128175
"6230" 1245.8 41.0066342389668 88.7675393597606
"6231" 1246 40.4971356227905 86.1664395750474
"6232" 1246.2 41.6306162715647 82.6719981905003
"6233" 1246.4 43.771911146581 78.1984705736119
"6234" 1246.6 46.5893886169156 74.36344987465
"6235" 1246.8 49.6948068877418 70.8086603043028
"6236" 1247 53.453736626861 67.5321027275229
"6237" 1247.2 57.2916721769314 63.3059204473392
"6238" 1247.4 60.7922315613188 59.664913739394
"6239" 1247.6 62.3187986073675 54.4945298912081
"6240" 1247.8 63.2870505438933 50.0924518985955
"6241" 1248 63.246976817975 44.7686782098623
"6242" 1248.2 62.930304252003 39.7383162998249
"6243" 1248.4 62.365611952848 34.1460931352836
"6244" 1248.6 62.3187312015425 28.5889209997559
"6245" 1248.8 61.3969577479879 22.665589589608
"6246" 1249 62.7234591077839 18.1607278432227
"6247" 1249.2 65.6811371749879 14.5910241435902
"6248" 1249.4 69.5668044572362 15.3850346705098
"6249" 1249.6 74.0930122025147 17.2619489424535
"6250" 1249.8 77.4661768773736 19.5718922897729
"6251" 1250 81.2944781449282 21.7071595891747
"6252" 1250.2 86.0692410552647 23.0890321491074
"6253" 1250.4 90.2710324163609 25.9538898953093
"6254" 1250.6 94.9774323237059 29.1256101436611
"6255" 1250.8 99.8028153525851 32.0505340554543
"6256" 1251 105.256192142567 33.9319658140085
"6257" 1251.2 108.938364775032 36.1796813937456
"6258" 1251.4 108.818707001526 39.5563205722548
"6259" 1251.6 108.992382924408 45.1109341752527
"6260" 1251.8 109.453389244938 50.8202590034792
"6261" 1252 109.974432880061 56.9123873056971
"6262" 1252.2 110.590779964439 62.2401973786388
"6263" 1252.4 111.14602029135 68.13191616265
"6264" 1252.6 110.987886079092 74.3081947566939
"6265" 1252.8 108.606621313665 79.4474267776241
"6266" 1253 104.434871661566 82.9237467746582
"6267" 1253.2 99.1595615436963 84.9359398972722
"6268" 1253.4 93.8228904634994 85.9441715970098
"6269" 1253.6 88.6770024456125 85.7754412102039
"6270" 1253.8 82.936722764555 86.8017852275928
"6271" 1254 77.873601623555 89.0045988919154
"6272" 1254.2 72.8021047652002 92.7317931148186
"6273" 1254.4 71.281912065297 94.4571908899154
"6274" 1254.6 69.4122374516184 92.8013013545743
"6275" 1254.8 65.619881113001 90.7355191180153
"6276" 1255 61.524628679428 87.871654919918
"6277" 1255.2 58.3628241488786 83.1327649227531
"6278" 1255.4 55.1223869958427 78.0085114681101
"6279" 1255.6 52.5393409117192 73.1012436358579
"6280" 1255.8 49.5146191911218 67.6216542261795
"6281" 1256 45.4580526026283 63.2334683771397
"6282" 1256.2 40.3311998668465 61.073675442867
"6283" 1256.4 34.9985350084665 60.2322040041193
"6284" 1256.6 30.0167344125593 61.7030881671259
"6285" 1256.8 25.6769162917022 64.4606809314205
"6286" 1257 22.1753406387514 68.0755342569864
"6287" 1257.2 21.6157884141831 71.1085112992445
"6288" 1257.4 21.9206370730223 73.7393463934882
"6289" 1257.6 21.5135191959504 73.8279186980527
"6290" 1257.8 20.4452922859928 73.2021004314835
"6291" 1258 18.7201768212081 71.1815464580273
"6292" 1258.2 17.8325044242092 68.3618291650614
"6293" 1258.4 16.6694290464347 64.325757098817
"6294" 1258.6 15.4146455853823 59.8708977962493
"6295" 1258.8 13.9793198057016 54.3297795840369
"6296" 1259 14.2408710876902 49.3356867420053
"6297" 1259.2 14.7318316086771 44.2802542119134
"6298" 1259.4 17.1646929056116 39.1321591010608
"6299" 1259.6 20.5179811765732 34.2084729238457
"6300" 1259.8 24.0966382894247 30.437897831247
"6301" 1260 27.4007674144465 26.4717469303064
"6302" 1260.2 30.0360688586747 21.943538440077
"6303" 1260.4 33.4569711514859 18.6887604474247
"6304" 1260.6 37.3596641566892 16.7474828122255
"6305" 1260.8 40.5047907008161 13.9458817885913
"6306" 1261 43.3229773728307 10.633525207999
"6307" 1261.2 43.3510288841205 8.99318305537659
"6308" 1261.4 44.7556562432076 7.88122949230983
"6309" 1261.6 48.0107539124977 8.13777968974561
"6310" 1261.8 52.6676486586042 8.63982139656881
"6311" 1262 56.8324578870705 9.30997353120192
"6312" 1262.2 60.1503373560882 11.3665027328081
"6313" 1262.4 65.3339749081084 12.2031968655545
"6314" 1262.6 70.7564809250964 12.5614168637729
"6315" 1262.8 76.4485619049474 12.2737260431843
"6316" 1263 81.1804544883504 12.1505719342813
"6317" 1263.2 85.6470109673021 11.172266900423
"6318" 1263.4 85.9920817345383 10.3542819520368
"6319" 1263.6 85.9269343959763 10.150360890117
"6320" 1263.8 87.66289221503 12.4732763586527
"6321" 1264 91.1406488102434 15.3274229733244
"6322" 1264.2 93.0836505303253 18.465957091973
"6323" 1264.4 94.6454680073859 21.7941625972458
"6324" 1264.6 97.2801778735824 25.2150572397315
"6325" 1264.8 100.456058469901 28.6551441589427
"6326" 1265 103.706161530588 31.5426204621023
"6327" 1265.2 106.86184086435 35.2840910534047
"6328" 1265.4 109.307668856265 39.3625843359846
"6329" 1265.6 110.411169617765 44.3340652753376
"6330" 1265.8 112.291041328532 49.1292598036838
"6331" 1266 113.1412839585 54.5214010251023
"6332" 1266.2 116.036451524057 58.0313936542254
"6333" 1266.4 118.90127030891 58.3673989738997
"6334" 1266.6 119.29074116591 57.5811774307969
"6335" 1266.8 121.09407984184 56.3390473984276
"6336" 1267 122.233380449792 55.5573518500851
"6337" 1267.2 121.705824470765 56.9548374174236
"6338" 1267.4 121.414648639579 60.333680814567
"6339" 1267.6 120.039338592255 64.0021966945401
"6340" 1267.8 118.020548342736 68.1539616828575
"6341" 1268 116.844928582438 73.3794565592324
"6342" 1268.2 116.38861996115 78.8836213465384
"6343" 1268.4 114.629176811779 81.2637690443378
"6344" 1268.6 111.092743617515 81.9627950615785
"6345" 1268.8 107.420033436005 83.678563983147
"6346" 1269 101.643932028275 87.9513078828563
"6347" 1269.2 98.8159448642539 91.8757401769105
"6348" 1269.4 96.9251816095751 92.296255812367
"6349" 1269.6 96.0927657486054 91.6770970140593
"6350" 1269.8 95.3191739090147 92.3498786115191
"6351" 1270 92.0557144527478 91.9665913416479
"6352" 1270.2 87.7882848378854 90.5279685880566
"6353" 1270.4 84.0771200050923 88.902935012298
"6354" 1270.6 79.2681585631357 86.533762272238
"6355" 1270.8 75.6951536824465 83.5115242600337
"6356" 1271 71.6626754933637 79.6545202394462
"6357" 1271.2 67.4611889985981 78.1061408507609
"6358" 1271.4 62.7318388120568 79.1532211165749
"6359" 1271.6 58.4985990882347 80.804269058487
"6360" 1271.8 55.5620289780895 84.070524241501
"6361" 1272 55.7167706715344 86.9209745088277
"6362" 1272.2 57.3133094467647 89.3059851214003
"6363" 1272.4 61.2046016057384 90.429528827588
"6364" 1272.6 66.4582379027941 90.9552541949317
"6365" 1272.8 72.6913699904042 92.244930195553
"6366" 1273 78.2448152989052 93.6645092350861
"6367" 1273.2 84.2485821092888 92.8765517478971
"6368" 1273.4 89.6231626253897 90.4835935320795
"6369" 1273.6 95.0487080360981 87.8779253124003
"6370" 1273.8 100.601618285144 85.9742389719731
"6371" 1274 106.017451512233 85.9957533027732
"6372" 1274.2 110.166410409467 87.0020724503945
"6373" 1274.4 111.163312878301 89.0601936763762
"6374" 1274.6 112.494471277378 91.3311519277255
"6375" 1274.8 112.560471754542 93.4790932299225
"6376" 1275 113.370762516255 95.5996884938521
"6377" 1275.2 111.734977126659 95.3648140796397
"6378" 1275.4 111.141909493027 94.9942733993076
"6379" 1275.6 110.441461795531 96.8487373853003
"6380" 1275.8 109.87916045743 96.8548047434391
"6381" 1276 109.370613641234 96.5292926015791
"6382" 1276.2 109.092188416481 96.5857887906659
"6383" 1276.4 110.34301221779 99.0519523860795
"6384" 1276.6 111.42025320181 101.667160674731
"6385" 1276.8 111.634928047391 99.7891284752828
"6386" 1277 112.171577891405 98.957505703257
"6387" 1277.2 113.0114603395 98.0008583648964
"6388" 1277.4 113.263470894029 97.3326485612199
"6389" 1277.6 114.412431535434 96.4824551495556
"6390" 1277.8 115.123003319118 94.9041832175729
"6391" 1278 116.883889410934 92.5475657537339
"6392" 1278.2 117.384271577689 91.1121070451246
"6393" 1278.4 118.424996156322 88.2012479444813
"6394" 1278.6 120.155153466042 85.1920188837559
"6395" 1278.8 121.154686465576 82.0610106804519
"6396" 1279 121.132436820181 78.9785162299503
"6397" 1279.2 120.954702103693 75.1780843356527
"6398" 1279.4 120.956179237159 71.6324716412696
"6399" 1279.6 119.968185262611 68.6533775060208
"6400" 1279.8 118.33285987901 65.0749373605368
"6401" 1280 115.569888150937 62.8617007409124
"6402" 1280.2 112.645115665463 60.3608702894896
"6403" 1280.4 110.895328343668 57.3272516486972
"6404" 1280.6 110.922577612237 53.7046684335539
"6405" 1280.8 112.126696011693 50.2779142114527
"6406" 1281 113.983745749966 47.6442107054698
"6407" 1281.2 115.097325846714 47.815587232789
"6408" 1281.4 114.530007643208 47.6883704235179
"6409" 1281.6 114.008857483689 45.2332269003367
"6410" 1281.8 112.415567614144 42.963280592367
"6411" 1282 110.376804542147 42.990008984514
"6412" 1282.2 106.123315937397 42.2174071586783
"6413" 1282.4 102.486364989379 41.3200845004527
"6414" 1282.6 100.090191907265 41.1849419622915
"6415" 1282.8 96.3316090736919 40.845769136833
"6416" 1283 91.4635944204423 39.0030535604417
"6417" 1283.2 87.5735275763381 36.6209799393853
"6418" 1283.4 82.8101783179156 34.2920426440651
"6419" 1283.6 78.4414910634534 33.1162815663292
"6420" 1283.8 73.7784395872455 32.5973639368285
"6421" 1284 69.4910098591892 34.5345433663481
"6422" 1284.2 66.1737714435147 37.8460662767836
"6423" 1284.4 63.6392603362192 42.7508419430942
"6424" 1284.6 62.1097020614556 47.6900405386851
"6425" 1284.8 62.0374466937091 52.1519078482559
"6426" 1285 64.0604633813968 55.8305158868387
"6427" 1285.2 66.658291735854 57.8570634542509
"6428" 1285.4 69.1605918671296 57.6228232999886
"6429" 1285.6 72.3508256011129 57.2346055667241
"6430" 1285.8 76.4178799059226 56.6938365071301
"6431" 1286 81.0890627819591 57.1969979310614
"6432" 1286.2 85.002582131589 59.8052635977724
"6433" 1286.4 88.9766068386594 61.0292620995248
"6434" 1286.6 93.589304518461 60.3183931734511
"6435" 1286.8 98.4143952840262 59.1852777554862
"6436" 1287 103.781232230944 56.6412112400367
"6437" 1287.2 107.732241695967 53.2228552398264
"6438" 1287.4 109.524850424498 48.6852262671707
"6439" 1287.6 110.709763941465 43.4640288370813
"6440" 1287.8 110.220074103816 39.1158909115352
"6441" 1288 109.677726835657 34.3730822510586
"6442" 1288.2 109.682714866709 29.7609397823947
"6443" 1288.4 109.819683503162 26.9622162244043
"6444" 1288.6 110.659014708583 24.8458044535579
"6445" 1288.8 109.680465119999 25.6621990364587
"6446" 1289 107.257183658975 23.8064103083389
"6447" 1289.2 105.694244794098 20.0133497224781
"6448" 1289.4 104.963937310457 18.2050827194037
"6449" 1289.6 102.253078608274 16.2410422776194
"6450" 1289.8 98.424122130098 12.8405947727281
"6451" 1290 95.7416961919528 10.2084242059541
"6452" 1290.2 91.6553659185219 8.44503492339554
"6453" 1290.4 87.6164051018794 6.53882264504587
"6454" 1290.6 83.3032767282369 4.72301237358919
"6455" 1290.8 78.8888147098465 2.9044326278397
"6456" 1291 76.4720912582458 2.28194730270659
"6457" 1291.2 74.2641146906628 3.18431539197862
"6458" 1291.4 70.8543982304049 2.93514027060061
"6459" 1291.6 66.6281541100147 1.90656108361697
"6460" 1291.8 63.9851908394269 1.32498635796156
"6461" 1292 63.2747636656665 0.639621658911611
"6462" 1292.2 62.2969591200591 1.24258000419874
"6463" 1292.4 60.2135201051798 1.62793020321603
"6464" 1292.6 58.2857732844142 1.62477103209594
"6465" 1292.8 56.8006881474423 1.89776462345108
"6466" 1293 54.7481338320593 1.63416331160804
"6467" 1293.2 53.5394916779436 1.68651600462385
"6468" 1293.4 52.332643847562 1.81270211582643
"6469" 1293.6 50.8681568707738 1.6899916828306
"6470" 1293.8 51.6497540678897 1.61945115698236
"6471" 1294 52.6819411671179 1.68294287749541
"6472" 1294.2 53.3466715743458 2.11094556488049
"6473" 1294.4 54.2484194144269 2.10041932550211
"6474" 1294.6 54.3532160454063 2.43073830634927
"6475" 1294.8 55.3887620137512 2.43725898561022
"6476" 1295 55.8623395873529 1.25935215948462
"6477" 1295.2 56.5890303091858 2.36948477768276
"6478" 1295.4 57.0555168318933 2.55846111330983
"6479" 1295.6 56.9360861009911 2.56853906540471
"6480" 1295.8 57.3973129649412 2.6301368424552
"6481" 1296 58.0308167696308 2.54872434188482
"6482" 1296.2 59.0609350871493 2.72045531042467
"6483" 1296.4 59.4803652408416 2.63432233243428
"6484" 1296.6 59.4982873201129 2.4061501888759
"6485" 1296.8 59.5400163405058 2.40267277050982
"6486" 1297 59.4362078426734 2.39396410538436
"6487" 1297.2 58.8304075785302 2.2446194897298
"6488" 1297.4 58.966242310104 1.91235678089375
"6489" 1297.6 58.7373481702205 1.64834994759706
"6490" 1297.8 58.8639804514869 2.08326545392253
"6491" 1298 58.8760918792553 2.53914503846131
"6492" 1298.2 58.4962168878472 2.35243589159027
"6493" 1298.4 58.4977892973439 2.56242743604024
"6494" 1298.6 58.3512557075815 2.37733237528776
"6495" 1298.8 58.0168131118863 2.36006656350211
"6496" 1299 58.0376792855213 2.44797153011033
"6497" 1299.2 58.4719565243001 2.2997658057652
"6498" 1299.4 58.1844368398025 1.70227980077874
"6499" 1299.6 58.0785855166594 1.6862025724196
"6500" 1299.8 58.4528117160546 1.66955115733336
"6501" 1300 58.4202876266308 1.69327942383125
"6502" 1300.2 58.8760918792553 1.40380074777263
"6503" 1300.4 59.3035518916129 1.00475058734911
"6504" 1300.6 59.6893055082906 1.46448927753938
"6505" 1300.8 60.1163194024465 1.42798401539424
"6506" 1301 60.6709158762116 1.76208922442007
"6507" 1301.2 60.9023424047556 2.0405154541306
"6508" 1301.4 60.9731552878465 1.67936975036697
"6509" 1301.6 60.7884095339254 1.20296343421518
"6510" 1301.8 60.8729327298863 0.823235614258862
"6511" 1302 60.4146514562091 0.388345983644744
"6512" 1302.2 60.1677057423886 0.19386586216343
"6513" 1302.4 60.1501309592377 0.181135012177782
"6514" 1302.6 60.285555696439 0.0285850170275221
"6515" 1302.8 60.7499954357133 0.347161024553884
"6516" 1303 61.0666680016853 0.409039571927716
"6517" 1303.2 61.3396281993289 0.403763365513758
"6518" 1303.4 61.3902704049763 0.278772630001588
"6519" 1303.6 61.5781907682377 0.335519856393999
"6520" 1303.8 61.6344946717039 0.387200084619305
"6521" 1304 61.634330711589 0.591658347934537
"6522" 1304.2 61.9289412107691 0.838388430827144
"6523" 1304.4 62.6518331193327 1.20671094332813
"6524" 1304.6 62.9703433120684 1.32629803888099
"6525" 1304.8 62.7501461511967 1.32393032747376
"6526" 1305 62.3806771547413 1.41729590266603
"6527" 1305.2 62.0879336566536 2.17342074489475
"6528" 1305.4 61.9149666329556 2.91151391614879
"6529" 1305.6 61.643854451979 3.12597579065268
"6530" 1305.8 61.6118498935656 3.69565693041122
"6531" 1306 62.2790628735147 3.46083829997808
"6532" 1306.2 62.3964942379738 3.35055379131242
"6533" 1306.4 62.32223815965 3.44806767894496
"6534" 1306.6 62.2707170694362 3.70832745302412
"6535" 1306.8 62.1092935255916 3.7952450792612
"6536" 1307 62.1038009878647 4.09779831002412
"6537" 1307.2 62.05432104251 4.53426461724433
"6538" 1307.4 61.9628496300933 5.35894203745269
"6539" 1307.6 61.976141095848 5.63899012986697
"6540" 1307.8 61.3360550722005 7.33205686755963
"6541" 1308 60.296756075707 9.8807272198862
"6542" 1308.2 58.7947126239677 12.5074308043868
"6543" 1308.4 57.4163346123014 14.857062600055
"6544" 1308.6 55.4259679667741 17.3169920842538
"6545" 1308.8 53.4046478709843 20.020899174881
"6546" 1309 51.3161794912925 22.8875003986725
"6547" 1309.2 49.6353446589251 26.1535714341123
"6548" 1309.4 48.5526417739656 29.3026812809558
"6549" 1309.6 45.6821851225033 32.326081131
"6550" 1309.8 42.1762535984103 33.5403546152408
"6551" 1310 38.0761435634345 34.5492403798198
"6552" 1310.2 33.9820638247039 34.4458805420866
"6553" 1310.4 30.9172557724236 32.855237883124
"6554" 1310.6 28.5408548322102 31.0950413863306
"6555" 1310.8 24.616563683947 28.5601387124698
"6556" 1311 22.1234720142941 28.0641111412493
"6557" 1311.2 19.6587880310802 29.8649597317068
"6558" 1311.4 17.6197379375147 32.817564767517
"6559" 1311.6 15.4776482240147 36.2299286607708
"6560" 1311.8 14.6212097578565 39.9190491998976
"6561" 1312 13.7378150269617 44.3283956163973
"6562" 1312.2 12.3749306493059 48.5042061868
"6563" 1312.4 14.1335722510173 51.1501989163154
"6564" 1312.6 15.6472888808008 54.8361189856556
"6565" 1312.8 16.2341204654955 59.5650108594329
"6566" 1313 15.7616373905772 63.6742048109607
"6567" 1313.2 16.4125876737486 64.4302441728186
"6568" 1313.4 17.6438181249099 63.5005395464315
"6569" 1313.6 18.4731373153529 62.3948216832787
"6570" 1313.8 20.4883405958032 61.4968505086458
"6571" 1314 23.6790056935339 60.1599168937516
"6572" 1314.2 27.5336258712933 59.0539908558527
"6573" 1314.4 31.654598462979 57.2253324510813
"6574" 1314.6 35.3154184495425 54.7051056885892
"6575" 1314.8 39.0779441966666 52.0885463727315
"6576" 1315 42.4378831388011 49.8994024911215
"6577" 1315.2 46.816402532947 47.4294557469371
"6578" 1315.4 51.6771097590362 46.1087214184241
"6579" 1315.6 55.9383593000829 44.0998273659761
"6580" 1315.8 59.8036176523488 42.4063736660025
"6581" 1316 63.4907499841814 41.1926306776725
"6582" 1316.2 67.629566298392 39.0508688015942
"6583" 1316.4 70.9837365274647 38.5381498075955
"6584" 1316.6 73.3274697152464 39.4044459724404
"6585" 1316.8 77.3413846122076 39.0611535298527
"6586" 1317 80.4255198404036 37.9109780862836
"6587" 1317.2 84.0557502096421 36.2651167026406
"6588" 1317.4 86.9668786494933 36.368240747167
"6589" 1317.6 89.6754526941536 37.7198488694225
"6590" 1317.8 93.1904834222464 39.5616635660918
"6591" 1318 95.5083979574628 42.2357784255179
"6592" 1318.2 97.7795811498705 45.3300650310593
"6593" 1318.4 98.3171721963505 48.1488068598527
"6594" 1318.6 99.474457028579 51.6206613565384
"6595" 1318.8 101.262349390351 54.1231186102516
"6596" 1319 104.400585718871 54.8608662912997
"6597" 1319.2 108.014285885667 54.4654105747969
"6598" 1319.4 110.824299919349 53.0385640706473
"6599" 1319.6 110.435279718436 52.3068719141098
"6600" 1319.8 109.927937258154 53.0606731812559
"6601" 1320 110.080119389315 55.613294027727
"6602" 1320.2 109.592524563973 59.0752740067068
"6603" 1320.4 108.665830590368 63.215765156367
"6604" 1320.6 107.781296015401 67.6171639675126
"6605" 1320.8 106.956979055925 72.3626583901825
"6606" 1321 104.875119578979 76.4503558018527
"6607" 1321.2 103.209777105 80.5930383936905
"6608" 1321.4 101.542593644827 84.393243005742
"6609" 1321.6 98.2077494317647 85.7969608861795
"6610" 1321.8 94.8613384866902 85.1794355069734
"6611" 1322 90.9690357078454 83.9331020335605
"6612" 1322.2 86.9284860387493 82.2235490433567
"6613" 1322.4 82.6451431041397 80.806865530867
"6614" 1322.6 78.4883285154769 79.8292543393064
"6615" 1322.8 74.1442055368111 79.7943751414495
"6616" 1323 70.382220426098 80.806865530867
"6617" 1323.2 66.6265473820568 83.6186394572284
"6618" 1323.4 63.7113001752053 85.9978822173175
"6619" 1323.6 62.3075036147905 85.2670429568206
"6620" 1323.8 60.0033914888858 82.8614951220933
"6621" 1324 58.1794184478076 79.0950483831956
"6622" 1324.2 56.9043020257404 74.5557952548427
"6623" 1324.4 56.9671131294314 69.4869671963948
"6624" 1324.6 56.7773233626076 64.0058346091384
"6625" 1324.8 58.6422933360016 59.4372145612617
"6626" 1325 60.8786947997601 54.7653194976055
"6627" 1325.2 63.5507442323556 50.3207391455124
"6628" 1325.4 65.0588672560215 46.4369395872318
"6629" 1325.6 67.7571559395326 43.4605514187152
"6630" 1325.8 70.4723757170703 40.1612541489503
"6631" 1326 71.416715840562 35.9001739694751
"6632" 1326.2 71.1480981281232 31.1395332543858
"6633" 1326.4 70.293851389489 26.8275393860025
"6634" 1326.6 68.8633649707881 22.7508350884324
"6635" 1326.8 65.9408357023444 19.367550618721
"6636" 1327 62.722233500192 16.673997744867
"6637" 1327.2 58.9852271346971 14.0792797380967
"6638" 1327.4 55.5807542404738 11.7241772168124
"6639" 1327.6 53.0393792528436 9.7147684842617
"6640" 1327.8 51.0783593237384 8.13638659010381
"6641" 1328 49.6641481808629 8.2725549724384
"6642" 1328.2 49.7341112861546 7.27131370637615
"6643" 1328.4 50.9525823275074 6.19798794565823
"6644" 1328.6 53.096423914017 5.78131969381651
"6645" 1328.8 55.6170291419062 5.54101004005565
"6646" 1329 59.084954178463 4.1169201140049
"6647" 1329.2 62.2799400601296 3.89689751274535
"6648" 1329.4 66.0619788827092 3.73851659617253
"6649" 1329.6 69.8062012156701 2.65129251963724
"6650" 1329.8 70.6568170505283 3.12041192126697
"6651" 1330 71.0837128471432 4.38746617660996
"6652" 1330.2 72.160118469136 5.48538693708974
"6653" 1330.4 74.8539928818472 7.52521387582328
"6654" 1330.6 77.474667816659 9.36018443985736
"6655" 1330.8 80.969607021421 10.4789769257107
"6656" 1331 84.4752955108758 10.5686814402281
"6657" 1331.2 87.6379431181814 9.46518067872808
"6658" 1331.4 89.5675239315326 8.16475500309018
"6659" 1331.6 89.7302671110647 8.53405683356697
"6660" 1331.8 91.2925184365264 8.97375851137631
"6661" 1332 93.4766771624378 9.90319669240544
"6662" 1332.2 96.3447198338722 10.6517591195726
"6663" 1332.4 98.7675334523043 11.9560017692284
"6664" 1332.6 101.160326785377 13.4581332387034
"6665" 1332.8 103.142295257794 15.269655712415
"6666" 1333 103.191121778236 15.2811757753098
"6667" 1333.2 103.014829546404 15.3000311104503
"6668" 1333.4 102.215902005283 15.1543334196567
"6669" 1333.6 101.513398496863 14.6556651261146
"6670" 1333.8 101.014730203321 14.2261552090492
"6671" 1334 100.330426267657 13.7165671718529
"6672" 1334.2 99.8449695158203 12.9235376404225
"6673" 1334.4 99.2679756535981 12.4691549739225
"6674" 1334.6 98.3575925807974 11.2814643369651
"6675" 1334.8 97.6533192056684 10.9552077757982
"6676" 1335 97.2316902045124 10.458543104945
"6677" 1335.2 96.2097758457785 10.0619259936881
"6678" 1335.4 94.9833917916479 8.87912073303987
"6679" 1335.6 94.5919862052917 8.89335247101562
"6680" 1335.8 94.1403290829165 8.45338072747411
"6681" 1336 94.0678184703203 7.9649966369503
"6682" 1336.2 94.4685842543402 8.48408698776319
"6683" 1336.4 95.2051145866076 8.5971140199384
"6684" 1336.6 95.6838255447353 8.9914941734552
"6685" 1336.8 96.0695937673253 8.62690039139728
"6686" 1337 96.1355647438801 8.31909887979967
"6687" 1337.2 96.1274204690511 8.10752952609512
"6688" 1337.4 96.2067180735243 8.25543537432851
"6689" 1337.6 96.5660478419831 8.47431276035726
"6690" 1337.8 96.8140546983823 8.64402507554344
"6691" 1338 96.6186584030436 8.37901747318428
"6692" 1338.2 96.3785346400547 8.09395476515697
"6693" 1338.4 95.4859522710469 8.67827673506994
"6694" 1338.6 95.323482214955 8.68639853161476
"6695" 1338.8 94.6557994820217 8.65708594540435
"6696" 1339 93.9921910605219 8.52292909479555
"6697" 1339.2 92.5535891832121 7.53168183844592
"6698" 1339.4 92.0600109647556 7.06468950943061
"6699" 1339.6 90.8586799724269 6.64073724404264
"6700" 1339.8 90.3229401543256 6.14304444189741
"6701" 1340 90.8600772608399 6.36680661337582
"6702" 1340.2 90.4085667983001 5.72917733421653
"6703" 1340.4 91.3100819077113 5.96733044782328
"6704" 1340.6 91.4948400235716 5.85172091149569
"6705" 1340.8 91.4972348938752 5.42238967079855
"6706" 1341 91.8028944964606 5.8029426383979
"6707" 1341.2 92.2766837864193 5.95953401389274
"6708" 1341.4 92.4110023683024 6.81965021209338
"6709" 1341.6 93.0900564155213 7.35944030201299
"6710" 1341.8 94.2769787453758 8.10203267922808
"6711" 1342 96.1992282493513 8.82466201148236
"6712" 1342.2 98.2714701988886 10.4085193251468
"6713" 1342.4 99.7989659511296 11.8231557646643
"6714" 1342.6 101.341792428304 13.8777482424252
"6715" 1342.8 101.795544883061 15.2957246635417
"6716" 1343 102.069339731612 16.6064364737547
"6717" 1343.2 102.714202630689 18.0804202840336
"6718" 1343.4 104.401634294255 19.447030246707
"6719" 1343.6 105.651193319069 19.3982861621299
"6720" 1343.8 105.077931592071 19.2809397715605
"6721" 1344 104.357619899555 20.2608987020767
"6722" 1344.2 103.097074437652 21.3036755127541
"6723" 1344.4 100.763976489875 21.939643731507
"6724" 1344.6 97.8245200949089 23.441053885242
"6725" 1344.8 94.8810191948897 24.8865899506458
"6726" 1345 91.5332880784706 25.956386503367
"6727" 1345.2 87.6121448349186 26.4070242577804
"6728" 1345.4 83.3054959353993 25.680511312992
"6729" 1345.6 78.8287923613219 23.5787596525384
"6730" 1345.8 75.117606406595 19.984500029367
"6731" 1346 72.5465322005079 15.3248847312048
"6732" 1346.2 69.478510529975 11.0011909165072
"6733" 1346.4 65.9527038658779 9.46878689036697
"6734" 1346.6 61.7460370531974 9.09429568171313
"6735" 1346.8 56.4805836620362 9.12011774219555
"6736" 1347 51.241558650457 8.8770907806939
"6737" 1347.2 45.9690161512059 9.01822256560227
"6738" 1347.4 42.8025694867192 8.27558981028515
"6739" 1347.6 43.1141461723192 7.70200545724878
"6740" 1347.8 44.4897496521486 6.92331664640268
"6741" 1348 45.0507218591851 7.73857122475635
"6742" 1348.2 44.2084724345006 8.26363178568772
"6743" 1348.4 44.0881773792347 9.69857469599697
"6744" 1348.6 42.8303392447941 11.9850740939258
"6745" 1348.8 39.9097320774869 14.8420422323114
"6746" 1349 36.3943541258192 17.5281343272977
"6747" 1349.2 32.6170958679282 20.8435198634978
"6748" 1349.4 28.7271471861878 23.1152465337131
"6749" 1349.6 24.5328456492647 25.8494729347787
"6750" 1349.8 20.0928778794647 29.0239331580241
"6751" 1350 16.4927789478291 32.2856092752086
"6752" 1350.2 13.353875209235 33.8589172916046
"6753" 1350.4 12.4985534806776 34.0376090255229
"6754" 1350.6 11.6645711720223 35.2171379920336
"6755" 1350.8 10.6102874348226 38.367524479767
"6756" 1351 10.2669698253369 42.0478233202433
"6757" 1351.2 10.3688238702035 46.7427375822343
"6758" 1351.4 10.1562909713082 51.9084101667257
"6759" 1351.6 9.56034668073062 56.3911735484806
"6760" 1351.8 8.03803361298693 58.5385086607281
"6761" 1352 5.97177737852186 58.749832662767
"6762" 1352.2 3.69248054639678 58.3253339236594
"6763" 1352.4 3.33240371634017 57.2046866464424
"6764" 1352.6 2.95395561944395 56.8078672827066
"6765" 1352.8 2.04528959058904 56.984231444367
"6766" 1353 1.97894238481015 56.4920819068851
"6767" 1353.2 2.46401063398288 55.1183119749215
"6768" 1353.4 3.53933246353905 54.826631829482
"6769" 1353.6 4.10458220290188 54.6749794603847
"6770" 1353.8 5.06308406972101 54.9272203161339
"6771" 1354 5.65940585443817 54.7944514218466
"6772" 1354.2 6.2687123025805 54.598209983588
"6773" 1354.4 7.30564481287078 53.3294998670639
"6774" 1354.6 9.01956586994788 50.8491014098422
"6775" 1354.8 10.7652399178375 48.4196538608233
"6776" 1355 12.6402153390526 45.5754891686094
"6777" 1355.2 14.8163591647335 41.6569304261795
"6778" 1355.4 15.6252702423937 38.0592980811089
"6779" 1355.6 17.1155895503981 35.1825183603003
"6780" 1355.8 18.8084354489835 33.5429542386795
"6781" 1356 20.1823733104349 30.7363816667606
"6782" 1356.2 21.8805491130947 27.014448998217
"6783" 1356.4 25.1443148947547 24.027207525027
"6784" 1356.6 29.1146395990666 20.4768499806689
"6785" 1356.8 33.0450308219666 17.119642283165
"6786" 1357 36.4992484024115 13.2062778667156
"6787" 1357.2 40.2696728240855 12.2722422100934
"6788" 1357.4 45.0128428921063 12.5459922753769
"6789" 1357.6 50.2584206774226 12.7813390214828
"6790" 1357.8 55.7761977978047 13.406337254637
"6791" 1358 61.4554541222845 14.535764178466
"6792" 1358.2 65.9569659997847 16.335158099277
"6793" 1358.4 70.9847351706878 18.5464537881362
"6794" 1358.6 76.6477555621219 20.8784283773384
"6795" 1358.8 80.7978879709182 23.104123032466
"6796" 1359 84.541316923957 25.1599685329631
"6797" 1359.2 89.4458799003874 26.2968673154613
"6798" 1359.4 94.375456063207 25.9538898953093
"6799" 1359.6 98.2993896334118 25.9372947946905
"6800" 1359.8 100.724587736193 29.4161190303257
"6801" 1360 102.329649335015 34.3761971779343
"6802" 1360.2 104.6250208957 39.8860752073571
"6803" 1360.4 106.213316205461 46.0067745058309
"6804" 1360.6 106.193126751387 51.8733450095839
"6805" 1360.8 106.601539633032 57.7934233220174
"6806" 1361 108.042815882579 64.1801691832241
"6807" 1361.2 109.373828969794 70.3385879449631
"6808" 1361.4 111.40339299155 76.198127056367
"6809" 1361.6 114.280634706292 78.4159472142836
"6810" 1361.8 115.113669594876 77.4422700717836
"6811" 1362 118.147129973471 76.3966808266023
"6812" 1362.2 116.651803116143 76.3849760033389
"6813" 1362.4 115.353740255408 77.1180201281384
"6814" 1362.6 113.05663204267 78.7725539161594
"6815" 1362.8 109.782024387226 82.0976118966939
"6816" 1363 106.317751426846 85.3917588508568
"6817" 1363.2 102.286982583827 89.5947575832883
"6818" 1363.4 97.3228989759489 90.9296914018407
"6819" 1363.6 92.0485038712534 93.4086081842534
"6820" 1363.8 87.0451565360233 93.6661188266428
"6821" 1364 81.5903261997647 94.139751202167
"6822" 1364.2 75.5054450944128 95.2725824849966
"6823" 1364.4 70.3941845635353 95.9084070939552
"6824" 1364.6 65.1283893951717 94.658743762774
"6825" 1364.8 59.3950160816601 93.879802048774
"6826" 1365 54.0131340410488 94.081330573617
"6827" 1365.2 50.2069415749124 93.0368405480261
"6828" 1365.4 46.7818808170436 89.3759076670722
"6829" 1365.6 43.6487111816116 84.8592170667955
"6830" 1365.8 41.2682903530829 79.8764629280337
"6831" 1366 38.673913681461 75.0673269357315
"6832" 1366.2 37.3152791760047 70.452133679427
"6833" 1366.4 37.8566436672347 66.943001257857
"6834" 1366.6 39.2193001015754 62.7506688902407
"6835" 1366.8 39.0534207319617 58.0110182491852
"6836" 1367 40.0015265555678 53.1918081499427
"6837" 1367.2 42.4921840458815 48.9582198585258
"6838" 1367.4 45.3788096144076 44.7733927658527
"6839" 1367.6 50.0342539649436 41.584053520789
"6840" 1367.8 54.4237886064006 39.8437324659107
"6841" 1368 57.7865755487556 37.9815942669215
"6842" 1368.2 61.7000131336292 33.8707740429651
"6843" 1368.4 64.5079940618863 29.1142583168805
"6844" 1368.6 65.9985095578647 24.3168996577098
"6845" 1368.8 68.2272653089133 19.6932740732318
"6846" 1369 72.4168965500683 17.5676942649473
"6847" 1369.2 76.814488017641 17.6052572692779
"6848" 1369.4 80.6711749772447 19.972815903657
"6849" 1369.6 84.6105624681987 23.1186381522066
"6850" 1369.8 88.5561375366592 26.694832776578
"6851" 1370 92.8349062282933 30.2479844228813
"6852" 1370.2 96.9016267602367 34.7479934498529
"6853" 1370.4 101.193692668765 39.198395641367
"6854" 1370.6 105.175152535573 43.3782308512268
"6855" 1370.8 108.654876507897 48.1770461214519
"6856" 1371 110.396189969419 53.8048010828958
"6857" 1371.2 111.603241633349 60.0344798384417
"6858" 1371.4 112.560749155438 66.2116948255977
"6859" 1371.6 114.995960046041 71.7274049535223
"6860" 1371.8 117.354435471097 73.6487588213139
"6861" 1372 117.165031067891 72.3301111930772
"6862" 1372.2 115.589619507682 72.2340951946679
"6863" 1372.4 113.332201045265 73.3342951441689
"6864" 1372.6 110.418659441938 75.8698230967805
"6865" 1372.8 107.260823573526 79.1403913187501
"6866" 1373 106.464796546326 81.3380825841221
"6867" 1373.2 106.866189980581 81.9898501407343
"6868" 1373.4 107.394679646882 83.0864155468376
"6869" 1373.6 106.766835170122 86.0533090349604
"6870" 1373.8 104.345056323523 87.053056748238
"6871" 1374 100.517763174189 87.87943051378
"6872" 1374.2 95.4850200157043 89.1519562928505
"6873" 1374.4 90.366120618906 90.8258622145626
"6874" 1374.6 85.1828591048509 91.9649817500911
"6875" 1374.8 79.9999868670147 92.8990083291527
"6876" 1375 75.6508956305147 92.0916424998126
"6877" 1375.2 71.4381191939647 90.7426998383336
"6878" 1375.4 65.3545273422977 89.6099055422901
"6879" 1375.6 59.1460322383924 89.3890354081648
"6880" 1375.8 53.1612446438059 89.6906194122023
"6881" 1376 47.3370358280923 90.980112916298
"6882" 1376.2 44.0457731926692 91.8440611843894
"6883" 1376.4 45.6113508220669 92.0451683734219
"6884" 1376.6 46.4473744518577 94.2421005204019
"6885" 1376.8 46.8724945494955 97.0547907703285
"6886" 1377 46.7802864918981 101.1588815361
"6887" 1377.2 47.2361468256062 106.26654378866
"6888" 1377.4 47.9259569112009 111.564014415229
"6889" 1377.6 47.3234548993321 116.75269172421
"6890" 1377.8 47.4935112886833 120.169084896274
"6891" 1378 49.9934670988924 122.220599991867
"6892" 1378.2 53.0696999007022 122.447791325117
"6893" 1378.4 56.5767591185606 123.047232014887
"6894" 1378.6 60.58554792777 123.313168238083
"6895" 1378.8 65.3374077441878 123.737824374356
"6896" 1379 67.6505151096397 123.843395229367
"6897" 1379.2 69.3596849323615 123.399482209561
"6898" 1379.4 73.1918429323285 123.206707055335
"6899" 1379.6 76.0809363684522 122.910287967804
"6900" 1379.8 79.2594021313556 122.391731126003
"6901" 1380 81.5784036225096 122.061632295132
"6902" 1380.2 83.1251764050389 121.272050001432
"6903" 1380.4 86.2873447351847 120.514717638207
"6904" 1380.6 86.8678530145678 120.224070093609
"6905" 1380.8 89.1550486145724 119.466484645938
"6906" 1381 91.8774368792212 118.071888689041
"6907" 1381.2 94.4706838276933 116.5005142734
"6908" 1381.4 98.037811773186 114.494635969019
"6909" 1381.6 99.4697557746019 112.569874453879
"6910" 1381.8 102.513566128598 109.619054040934
"6911" 1382 105.784255836605 107.510285722977
"6912" 1382.2 106.555408133465 106.352737339041
"6913" 1382.4 109.129810498235 103.857049084317
"6914" 1382.6 109.549320741136 103.346688015763
"6915" 1382.8 111.267627376119 101.501128526513
"6916" 1383 113.18614947389 99.3242074947708
"6917" 1383.2 114.732091578444 97.243025596716
"6918" 1383.4 116.327850721068 95.3380110724885
"6919" 1383.6 115.68415126909 95.5607526396485
"6920" 1383.8 114.508032108779 95.9758280994527
"6921" 1384 114.260636623568 96.5725671412458
"6922" 1384.2 113.655461856575 97.372359315267
"6923" 1384.4 112.538562317793 97.8529516557915
"6924" 1384.6 111.486109183085 99.089925794637
"6925" 1384.8 110.851886640159 99.8875211128406
"6926" 1385 109.893173377955 101.808432376497
"6927" 1385.2 108.450046161053 103.693195940943
"6928" 1385.4 106.731272293636 106.113771715006
"6929" 1385.6 104.561317345625 108.187965014157
"6930" 1385.8 101.655864752405 110.953208098857
"6931" 1386 98.3670784187193 113.9335256457
"6932" 1386.2 94.704478743295 116.565404467246
"6933" 1386.4 90.5338069844542 118.122956606904
"6934" 1386.6 86.0043292457647 120.366556433023
"6935" 1386.8 80.9589113255375 121.797689717852
"6936" 1387 76.5150340944835 122.999541705867
"6937" 1387.2 71.8791260936587 122.848080817034
"6938" 1387.4 67.0493675551768 123.737824374356
"6939" 1387.6 63.5095650014278 123.761549904345
"6940" 1387.8 60.2244629902104 122.131699035378
"6941" 1388 55.3391437621886 120.69658359491
"6942" 1388.2 50.3268231677538 119.020165558258
"6943" 1388.4 44.5153560964806 118.648975200969
"6944" 1388.6 39.168983423117 118.122304382981
"6945" 1388.8 34.4245202560261 118.047065694697
"6946" 1389 33.2070389752756 116.416637546791
"6947" 1389.2 30.4776260929241 112.965317263708
"6948" 1389.4 27.0711212345406 108.994259221677
"6949" 1389.6 23.3781791085118 105.049517208249
"6950" 1389.8 20.0210533837582 100.878102834575
"6951" 1390 16.854705896979 97.5662387638615
"6952" 1390.2 12.7099429672302 95.1658054599187
"6953" 1390.4 9.2212064920903 93.3137106868553
"6954" 1390.6 9.0838349882647 92.3678826366428
"6955" 1390.8 8.00246325273062 88.7792159521852
"6956" 1391 7.37044854409989 84.3113899272791
"6957" 1391.2 7.588769440426 79.6614861825928
"6958" 1391.4 8.24964918107321 75.7451254921968
"6959" 1391.6 8.24703709623209 72.6307997864539
"6960" 1391.8 9.41036106029503 71.8077283047306
"6961" 1392 9.72420092917482 72.2129795607715
"6962" 1392.2 10.0105546515519 72.2025980162925
"6963" 1392.4 9.909985290992 71.9178816784276
"6964" 1392.6 9.52386872845417 69.603087211167
"6965" 1392.8 9.21784646594213 66.1807690999799
"6966" 1393 9.42780065922348 63.0471282904494
"6967" 1393.2 10.5897889686647 60.769888174407
"6968" 1393.4 12.1387470228585 58.4528611343045
"6969" 1393.6 14.0595501283538 56.4983569098917
"6970" 1393.8 15.5598908564395 55.8422877665611
"6971" 1394 16.9945826133114 55.5573849402174
"6972" 1394.2 19.2012543058666 53.8117455315223
"6973" 1394.4 20.7641423565294 51.4705459786023
"6974" 1394.6 20.2648941746397 47.9249770310232
"6975" 1394.8 19.3989116251738 43.7264861101246
"6976" 1395 18.1502926253667 39.0924171768772
"6977" 1395.2 17.1368334153253 34.5601517989124
"6978" 1395.4 18.8122306959099 30.7640482650444
"6979" 1395.6 23.3410648268447 28.918961488947
"6980" 1395.8 27.9601891908647 27.688233580827
"6981" 1396 32.4100846491765 26.2389437917787
"6982" 1396.2 36.4483401852053 24.3496585454462
"6983" 1396.4 41.7993869762647 22.9815710051384
"6984" 1396.6 47.2731746671627 21.1171448686017
"6985" 1396.8 52.0823974019628 18.522147188933
"6986" 1397 56.3775995890666 15.1895993842255
"6987" 1397.2 60.6428684092831 11.5805050232752
"6988" 1397.4 64.9525021133504 8.1816784391384
"6989" 1397.6 68.9207212000829 8.99670100309425
"6990" 1397.8 70.987849751037 11.8711665330501
"6991" 1398 75.4301312090964 14.7478522689115
"6992" 1398.2 79.4596915114706 18.3464314249258
"6993" 1398.4 83.8042600519346 20.8239420706679
"6994" 1398.6 85.8969750992839 21.4637403035497
"6995" 1398.8 85.8725386022344 21.7076135179124
"6996" 1399 87.8122195440172 22.3598866423571
"6997" 1399.2 91.4132306027551 24.6281910166747
"6998" 1399.4 93.2540510553504 27.6329658115955
"6999" 1399.6 96.8815237459253 30.410884990156
"7000" 1399.8 100.260817235093 32.4586951921384
"7001" 1400 104.200844714809 33.8049312322185
"7002" 1400.2 108.647206949896 34.8637992749495
"7003" 1400.4 109.180366084236 37.8434403945223
"7004" 1400.6 108.026579181982 40.3472121944047
"7005" 1400.8 108.230896486912 44.8953615104258
"7006" 1401 109.445204769463 49.8734961937927
"7007" 1401.2 111.03078234481 55.1548986311852
"7008" 1401.4 113.191249687493 60.5191431274241
"7009" 1401.6 116.851731266778 64.9558780679174
"7010" 1401.8 119.906324862959 66.1656462769781
"7011" 1402 121.167231889238 64.552597557421
"7012" 1402.2 121.068508522947 62.6280182267124
"7013" 1402.4 120.443789097601 60.4669996848477
"7014" 1402.6 121.152914950559 55.770612434608
"7015" 1402.8 121.967832138201 52.7885681212306
"7016" 1403 122.228152208891 47.9827227587501
"7017" 1403.2 122.282682249529 45.5315836965462
"7018" 1403.4 121.052888034029 42.3561642564552
"7019" 1403.6 119.769925210971 38.9540217703082
"7020" 1403.8 117.486556853265 34.550710081167
"7021" 1404 114.10372426675 30.8451730702813
"7022" 1404.2 110.918216582538 27.4211888460462
"7023" 1404.4 108.471163839501 24.9631133429047
"7024" 1404.6 105.546565175721 22.7902027079495
"7025" 1404.8 102.272698407812 20.6568883956972
"7026" 1405 100.168086078665 18.247460007147
"7027" 1405.2 98.0815320244036 15.6137715230336
"7028" 1405.4 97.880693776207 15.756494283665
"7029" 1405.6 95.4126469146947 16.876522590507
"7030" 1405.8 93.1568394232449 18.6695538686046
"7031" 1406 89.4289189530223 19.6304356139124
"7032" 1406.2 85.9653821600647 22.061677933367
"7033" 1406.4 82.9275094754647 25.4853122287098
"7034" 1406.6 82.4189063563235 28.0297460656317
"7035" 1406.8 82.1012656903835 31.8421523588224
"7036" 1407 81.7583332361177 36.3346393398964
"7037" 1407.2 83.3025282692175 40.5529703830085
"7038" 1407.4 85.8781798801326 44.5726035675179
"7039" 1407.6 88.1214528786878 47.685614733492
"7040" 1407.8 90.7210518519563 51.6917956866286
"7041" 1408 93.4187003753202 55.848274778117
"7042" 1408.2 97.6140148072555 58.7100518474037
"7043" 1408.4 101.739302743211 61.6438467425291
"7044" 1408.6 106.093045483045 64.9773168306881
"7045" 1408.8 110.379303820374 68.2505611441306
"7046" 1409 114.031064639134 67.9403742440866
"7047" 1409.2 115.239887002237 67.8353222657836
"7048" 1409.4 116.207733540872 69.8950083581894
"7049" 1409.6 115.015974043204 72.5945381168518
"7050" 1409.8 111.908075285325 73.8455657181246
"7051" 1410 107.199872174199 75.7155751140462
"7052" 1410.2 101.799968969495 77.380820225457
"7053" 1410.4 96.5693753599847 78.946493070597
"7054" 1410.6 91.9302102625463 81.8007094491339
"7055" 1410.8 88.548060780546 86.1661468027107
"7056" 1411 86.5560796265147 91.501086145992
"7057" 1411.2 86.8110903066933 93.8355930090813
"7058" 1411.4 86.6456579236247 92.867479735967
"7059" 1411.6 84.9903620146095 92.7215400815049
"7060" 1411.8 82.4111730059736 91.5436074895568
"7061" 1412 80.0832433183299 88.7049393954648
"7062" 1412.2 77.276033046708 84.636662291367
"7063" 1412.4 76.3043634859451 80.2440734505629
"7064" 1412.6 75.8131751542647 74.8960725246317
"7065" 1412.8 74.4531782134783 69.4624239501922
"7066" 1413 72.6751528207219 63.8945572214241
"7067" 1413.2 73.6284291088076 58.8907840205384
"7068" 1413.4 75.7969472018897 54.0597225985009
"7069" 1413.6 79.481304766576 49.2352310914141
"7070" 1413.8 83.9852303292121 45.3342698446301
"7071" 1414 89.6452916513556 42.3967775276397
"7072" 1414.2 95.3917571141829 40.1130620479579
"7073" 1414.4 101.152728905488 38.0135975650563
"7074" 1414.6 106.889552289283 38.45342646318
"7075" 1414.8 110.895226254322 41.1902608814527
"7076" 1415 113.739702960459 45.0188212265336
"7077" 1415.2 115.245190254647 49.7293821473082
"7078" 1415.4 115.942404769582 54.5238242035112
"7079" 1415.6 116.197318339829 60.1848335365452
"7080" 1415.8 117.770626356225 65.1438387058719
"7081" 1416 119.03702178875 70.1075447021384
"7082" 1416.2 117.192204291374 74.0206893277927
"7083" 1416.4 113.561515662003 77.9173800294791
"7084" 1416.6 109.593280818065 82.5409381560813
"7085" 1416.8 105.633267033659 86.6587635085185
"7086" 1417 101.322802971177 90.3374884619604
"7087" 1417.2 97.4131393499544 90.9084860920222
"7088" 1417.4 92.368705730695 90.7549777309833
"7089" 1417.6 87.2506359881647 92.4174245234337
"7090" 1417.8 83.976871025637 95.5542762083351
"7091" 1418 81.4469495655944 95.6574035746087
"7092" 1418.2 77.1651314624716 94.7226144847118
"7093" 1418.4 71.9713017780438 94.2783303675646
"7094" 1418.6 66.663629168695 95.1297317758902
"7095" 1418.8 60.9528995096601 95.9675469915298
"7096" 1419 56.0029468747702 96.6075412697077
"7097" 1419.2 52.3653544193938 98.6618010020444
"7098" 1419.4 50.8325981434583 102.376431648915
"7099" 1419.6 50.1272770814352 107.022384958481
"7100" 1419.8 50.2465771191981 112.059738078134
"7101" 1420 49.9573356798776 117.18469993227
"7102" 1420.2 48.7679838154905 121.150602099786
"7103" 1420.4 48.4604435128285 120.169663032133
"7104" 1420.6 48.5396481255089 120.658187832972
"7105" 1420.8 49.9196449517808 121.276237860109
"7106" 1421 51.2835667947321 122.1486325509
"7107" 1421.2 53.3782872266542 122.903198914925
"7108" 1421.4 55.3764248084583 123.177525699657
"7109" 1421.6 55.8832826132344 122.560895235609
"7110" 1421.8 57.4703960257547 123.447433191417
"7111" 1422 57.0752994785981 122.75759768864
"7112" 1422.2 56.2985656492749 121.65229047604
"7113" 1422.4 56.2808700346121 121.185427450893
"7114" 1422.6 55.6325079114136 120.745582703654
"7115" 1422.8 54.8320031803937 120.782070536173
"7116" 1423 52.3521925778361 121.341080638971
"7117" 1423.2 49.5139646182529 121.15528264772
"7118" 1423.4 46.3523776614294 119.679875401202
"7119" 1423.6 41.6427032981613 117.835695343229
"7120" 1423.8 37.0502578440089 116.537042718204
"7121" 1424 31.9282632013694 115.201067104076
"7122" 1424.2 27.393441943782 112.745714143126
"7123" 1424.4 24.2029409233353 109.645273320849
"7124" 1424.6 20.7316100849447 105.289003601887
"7125" 1424.8 17.1044014986793 100.46247809044
"7126" 1425 14.9862809218694 95.2610649718553
"7127" 1425.2 12.3777319261484 90.4379665683089
"7128" 1425.4 9.38857885181209 86.7439046123986
"7129" 1425.6 6.13585903606659 83.7034019359141
"7130" 1425.8 4.83970752882853 82.494572577867
"7131" 1426 5.86012489848943 80.8250991852209
"7132" 1426.2 6.40400217922261 77.1998187692828
"7133" 1426.4 6.59601933286254 73.1134049788235
"7134" 1426.6 8.16263973429661 71.4816626001436
"7135" 1426.8 9.04234496569771 70.740181507068
"7136" 1427 9.70484693894511 69.3549501084597
"7137" 1427.2 11.3998883512247 68.368464594477
"7138" 1427.4 13.0434553677647 66.502899189447
"7139" 1427.6 15.2619119159706 62.9217528427493
"7140" 1427.8 17.9265380937364 59.5488602951783
"7141" 1428 20.4161386907747 57.654121318407
"7142" 1428.2 23.4627461101288 56.3905719827262
"7143" 1428.4 27.0423606995572 53.7472142272254
"7144" 1428.6 30.5384862642047 49.895861846967
"7145" 1428.8 34.312494599806 46.6293090261468
"7146" 1429 38.1758940855617 44.7332521108125
"7147" 1429.2 40.0408670461738 45.0365244473064
"7148" 1429.4 42.880853453806 45.7860510238349
"7149" 1429.6 46.4800547531836 47.7842982276643
"7150" 1429.8 50.6805027305829 49.8108863872579
"7151" 1430 54.7957838621026 51.0649761672589
"7152" 1430.2 57.7702129602356 51.6412962896
"7153" 1430.4 60.5718822836647 50.6154556208527
"7154" 1430.6 63.4191881880812 48.7588927946972
"7155" 1430.8 68.0518279859404 47.3211436950156
"7156" 1431 73.2494620052273 45.2964658198156
"7157" 1431.2 78.6692947722647 43.7597660386643
"7158" 1431.4 83.8811229677556 42.6198381093761
"7159" 1431.6 89.2522801502011 40.8105689464033
"7160" 1431.8 94.7358776021526 39.5563205722548
"7161" 1432 99.9850347758747 39.434674627947
"7162" 1432.2 102.448856536573 42.55561016261
"7163" 1432.4 105.246214353604 46.379190127156
"7164" 1432.6 109.382378674746 49.9517104981594
"7165" 1432.8 113.426091341149 51.9176328850009
"7166" 1433 114.670770786799 55.1087212980369
"7167" 1433.2 113.787881947955 58.764113260857
"7168" 1433.4 112.643137221342 63.9497679253285
"7169" 1433.6 110.587533779425 69.057828011367
"7170" 1433.8 108.845796365592 74.8175028004631
"7171" 1434 108.001795982794 80.5013981920434
"7172" 1434.2 109.079179286825 85.999810290867
"7173" 1434.4 110.449388720554 86.0780684537221
"7174" 1434.6 112.189267876125 85.6085194765913
"7175" 1434.8 115.422232772928 85.2767827098026
"7176" 1435 114.565525425765 86.1656960262559
"7177" 1435.2 113.172703456208 85.7123437059384
"7178" 1435.4 112.701820379811 85.4196191688412
"7179" 1435.6 111.225349171208 84.6774640001956
"7180" 1435.8 108.69599988213 85.6290639942997
"7181" 1436 104.663463104409 88.0856877157278
"7182" 1436.2 99.8547974332537 90.8253970080923
"7183" 1436.4 95.3404381224716 93.2766479696429
"7184" 1436.6 91.4265369925094 94.5267360749734
"7185" 1436.8 86.9260769406647 94.8637087951787
"7186" 1437 82.4655656531329 95.695922670356
"7187" 1437.2 78.487259480406 97.9887392802583
"7188" 1437.4 78.9549067340647 97.9392557849003
"7189" 1437.6 78.9258873368765 99.6289992808258
"7190" 1437.8 79.8705542830117 102.646170112644
"7191" 1438 81.4003404158623 107.47295351644
"7192" 1438.2 82.480193157847 112.565173745861
"7193" 1438.4 83.5603241392414 113.978309762332
"7194" 1438.6 85.7377764961158 115.889626912122
"7195" 1438.8 88.757846326168 116.929240552948
"7196" 1439 88.6248700495119 116.315084019715
"7197" 1439.2 87.4433292473771 116.481374947423
"7198" 1439.4 87.4908096833147 116.957875036654
"7199" 1439.6 87.5843776818867 116.00331521366
"7200" 1439.8 86.2296114081471 115.666034569061
"7201" 1440 84.6823448327769 115.357363548391
"7202" 1440.2 82.8090636567815 113.518770787996
"7203" 1440.4 81.2861888451411 110.424884317221
"7204" 1440.6 79.0758852273746 106.378551890927
"7205" 1440.8 77.171995699798 103.582255757434
"7206" 1441 74.9329424847812 100.652046323169
"7207" 1441.2 72.1228697290732 98.4048714170159
"7208" 1441.4 68.8915264149489 96.6487634598933
"7209" 1441.6 65.4032442233388 96.3352128479225
"7210" 1441.8 61.7499561472414 97.3171087983437
"7211" 1442 58.6093575982422 99.6947434030187
"7212" 1442.2 56.9793816844915 102.921716752996
"7213" 1442.4 55.4659957152294 107.070183654567
"7214" 1442.6 55.4308669712647 107.022581660934
"7215" 1442.8 52.2658566735751 108.157120712953
"7216" 1443 47.6047605476343 108.500219040378
"7217" 1443.2 42.5034304485339 107.515578532059
"7218" 1443.4 37.199303409698 105.239670626667
"7219" 1443.6 32.4450307767973 102.040082868834
"7220" 1443.8 27.1750513495943 99.6091612599011
"7221" 1444 21.4583168840059 97.9244915301905
"7222" 1444.2 15.7761712160559 95.8756784505099
"7223" 1444.4 11.7522748092321 91.9646411333996
"7224" 1444.6 9.48586942129697 86.6300830218186
"7225" 1444.8 8.59840754330819 80.77158737353
"7226" 1445 9.88054203960155 76.3265841109565
"7227" 1445.2 10.3793944026152 72.6754903016453
"7228" 1445.4 11.5850113075094 69.8201964974095
"7229" 1445.6 14.0595501283538 67.2762880516244
"7230" 1445.8 15.6352433903781 65.412059576769
"7231" 1446 17.6749464352853 62.9989463287587
"7232" 1446.2 19.0678237302966 59.0600282460372
"7233" 1446.4 19.9480963217538 54.7024402278126
"7234" 1446.6 22.4156157777009 51.0385859146329
"7235" 1446.8 25.7243951028588 46.9428243985452
"7236" 1447 28.0995787607384 42.1269431731249
"7237" 1447.2 30.6778302819314 37.0189324617912
"7238" 1447.4 33.6834827152152 31.8807138298125
"7239" 1447.6 36.9922388198968 27.9870238647066
"7240" 1447.8 41.676981849779 25.6262635864813
"7241" 1448 47.0874500313736 23.871496305169
"7242" 1448.2 52.3002631302361 21.9021803443098
"7243" 1448.4 57.6158229740572 19.9404089889519
"7244" 1448.6 62.6513511927059 19.984500029367
"7245" 1448.8 68.2384168694429 20.9485368041194
"7246" 1449 74.2438367010588 22.2525950201317
"7247" 1449.2 78.4670695195916 24.2649345442804
"7248" 1449.4 81.8524700458224 25.5082453570112
"7249" 1449.6 83.8610484898886 24.0114143031193
"7250" 1449.8 85.4692454106972 20.4476545620156
"7251" 1450 85.1975681848362 16.6647246292241
"7252" 1450.2 84.2238043777039 14.160636747124
"7253" 1450.4 84.975864153962 10.6229069528532
"7254" 1450.6 86.0965723434752 10.9139287544985
"7255" 1450.8 90.6481551848593 10.5740420250967
"7256" 1451 94.696947849379 10.4591556410241
"7257" 1451.2 97.4097160090882 13.5124107880434
"7258" 1451.4 102.156242072493 16.1380116607098
"7259" 1451.6 106.377364313122 18.6232066529955
"7260" 1451.8 110.44450270913 22.3353601572048
"7261" 1452 113.458418452626 25.9058995404225
"7262" 1452.2 115.629721788852 29.478298809633
"7263" 1452.4 118.273135250735 33.5281581644552
"7264" 1452.6 119.767242051913 37.763318339448
"7265" 1452.8 121.55796979357 41.8525674075892
"7266" 1453 123.098931766957 46.427324272415
"7267" 1453.2 122.985784520226 51.0022615824835
"7268" 1453.4 122.377852616176 55.9838259097199
"7269" 1453.6 120.979992419083 60.7569844934882
"7270" 1453.8 121.404175473676 65.8007825111611
"7271" 1454 121.390634138038 69.6038902438618
"7272" 1454.2 118.372852713746 73.5741919877324
"7273" 1454.4 115.740870325935 78.4883165294058
"7274" 1454.6 114.058713990053 83.6217911159151
"7275" 1454.8 112.837872649842 85.9698509941747
"7276" 1455 110.227778000634 86.6898921491437
"7277" 1455.2 105.714971020991 87.9492144224828
"7278" 1455.4 100.475474905587 90.2023264736573
"7279" 1455.6 95.5463652422647 90.9374352668337
"7280" 1455.8 91.0498860147823 90.5841113782611
"7281" 1456 85.3911035630765 90.9369261546023
"7282" 1456.2 80.515999285231 93.4544575369288
"7283" 1456.4 77.3896048135504 96.4877040829384
"7284" 1456.6 77.958284021695 96.1351100346577
"7285" 1456.8 77.7182612842414 97.502786765053
"7286" 1457 76.7613251806692 99.4015462410074
"7287" 1457.2 75.0342334402647 99.274275333617
"7288" 1457.4 72.1224751284075 97.4845640145456
"7289" 1457.6 67.7773881918443 96.1304783780602
"7290" 1457.8 62.3383788373682 94.7673812498842
"7291" 1458 56.7407727000512 95.0517256583333
"7292" 1458.2 51.4289784367414 96.0988801874949
"7293" 1458.4 48.234311024698 97.4199613089003
"7294" 1458.6 46.4956152809604 100.753135689182
"7295" 1458.8 44.2276787589238 106.004449764049
"7296" 1459 42.1710070856522 111.485809495804
"7297" 1459.2 39.7266857487819 116.353915416022
"7298" 1459.4 37.431749508479 116.526906987153
"7299" 1459.6 34.7286362985861 114.690830089867
"7300" 1459.8 31.5608253834445 112.486016605389
"7301" 1460 28.8217174962286 108.455386027897
"7302" 1460.2 25.0521401252647 104.359865947136
"7303" 1460.4 22.182590477713 99.1813842958842
"7304" 1460.6 19.550304685575 94.6241276013325
"7305" 1460.8 15.9309839258454 90.1813871802702
"7306" 1461 11.6919914939747 86.167282759377
"7307" 1461.2 8.40350929254355 81.4572319298958
"7308" 1461.4 4.94282553361983 77.2330760938156
"7309" 1461.6 3.1470359788593 74.1981415744751
"7310" 1461.8 3.71460341930681 71.8661178749986
"7311" 1462 3.65218228365182 67.3743088230444
"7312" 1462.2 4.18606814093839 62.9369860166196
"7313" 1462.4 6.09383476317096 59.2683157411482
"7314" 1462.6 9.35493725147058 57.3584289344258
"7315" 1462.8 12.1653088128307 55.9958572883953
"7316" 1463 15.1007098450865 54.3042092105551
"7317" 1463.2 18.5720869140361 53.3936810674527
"7318" 1463.4 22.5500849227193 53.0737866781245
"7319" 1463.6 26.948313945082 53.4827386434535
"7320" 1463.8 29.9249373199637 54.0499655702699
"7321" 1464 32.2276250109283 55.6156235730399
"7322" 1464.2 35.6717121594647 55.7713079182813
"7323" 1464.4 39.9281792370243 55.1679490823958
"7324" 1464.6 44.3101043051822 53.8041483000551
"7325" 1464.8 48.6873186123675 51.7136351739371
"7326" 1465 53.0749851512464 49.2912887368349
"7327" 1465.2 57.7749045365425 47.279915924117
"7328" 1465.4 63.0183362594869 44.6149255229781
"7329" 1465.6 68.1146345475647 41.8833841252306
"7330" 1465.8 73.2097479375326 39.8336040629027
"7331" 1466 77.7185276801765 39.2174873500434
"7332" 1466.2 78.6803175323685 40.1928935529519
"7333" 1466.4 80.0133510630882 39.2174873500434
"7334" 1466.6 83.5251745398152 36.642418702156
"7335" 1466.8 87.2306987895326 33.6090251876348
"7336" 1467 90.115410514098 29.8042143220614
"7337" 1467.2 92.6656843990485 25.4125308021508
"7338" 1467.4 94.8323353377647 20.3598083097488
"7339" 1467.6 96.9639927961665 17.6685393975634
"7340" 1467.8 100.725445343925 16.7628576005903
"7341" 1468 103.083190775732 18.7610535329213
"7342" 1468.2 106.183163872063 22.1977430725112
"7343" 1468.4 109.645210265665 26.6908172622813
"7344" 1468.6 113.049283535934 31.7494593134613
"7345" 1468.8 116.483020278395 36.307223646237
"7346" 1469 118.254370828493 41.9840395804813
"7347" 1469.2 120.402024411379 47.9522168082241
"7348" 1469.4 121.596401706179 53.9908697148527
"7349" 1469.6 120.286536527913 59.5421076133129
"7350" 1469.8 118.039234545579 65.4376036643956
"7351" 1470 116.864431787958 71.7571309806739
"7352" 1470.2 116.893077452122 77.7634289768813
"7353" 1470.4 116.098238968448 79.0211284042139
"7354" 1470.6 112.595261090353 80.444123066014
"7355" 1470.8 107.467450567527 82.129679978833
"7356" 1471 101.779265518675 84.8826438852617
"7357" 1471.2 97.310032917403 88.6515267640585
"7358" 1471.4 94.1601840200389 92.6187209305283
"7359" 1471.6 90.2989783194583 94.7419652799799
"7360" 1471.8 85.0763043648911 94.364873917312
"7361" 1472 79.9080936427225 95.6122325868248
"7362" 1472.2 73.5755410919501 96.3864291570411
"7363" 1472.4 67.4117323818361 96.2466030762241
"7364" 1472.6 60.8361115317471 97.3609042900611
"7365" 1472.8 55.3592401469889 97.4041437185394
"7366" 1473 50.3298198292085 98.8545366103894
"7367" 1473.2 46.0227115818585 102.227762665867
"7368" 1473.4 42.2191500110314 107.3384858005
"7369" 1473.6 39.1355986456721 112.140036390626
"7370" 1473.8 39.0039641151998 115.667879274419
"7371" 1474 40.6228604290772 116.242222336917
"7372" 1474.2 40.5382432488361 115.312128837938
"7373" 1474.4 39.3031581501761 114.537178085101
"7374" 1474.6 37.0230854586368 113.212954241018
"7375" 1474.8 32.7374130434295 111.086441371147
"7376" 1475 28.0850075619033 108.502310227536
"7377" 1475.2 23.6616608375542 104.299815953327
"7378" 1475.4 20.5732252697647 99.7332945579384
"7379" 1475.6 17.6377689957092 95.2677742028114
"7380" 1475.8 14.924422574867 91.9613698860829
"7381" 1476 11.780567192839 88.3809811245056
"7382" 1476.2 8.81519007370036 84.6945044978521
"7383" 1476.4 7.4624208530945 80.8993993869627
"7384" 1476.6 7.82747738503891 76.9226266075605
"7385" 1476.8 7.28882474596879 72.2530787157343
"7386" 1477 6.28732825654021 67.7344219360506
"7387" 1477.2 4.29593991954472 64.049232790347
"7388" 1477.4 1.5865209910147 62.5450097915336
"7389" 1477.6 0.591206578681374 63.962250965617
"7390" 1477.8 1.04012416156368 64.0348585051092
"7391" 1478 1.97532948261164 64.4437906136425
"7392" 1478.2 2.84263355995621 63.9367005725159
"7393" 1478.4 4.06653394808823 63.9794335034258
"7394" 1478.6 4.58286272176955 64.1043637136
"7395" 1478.8 5.17428943323615 63.838918527567
"7396" 1479 6.13034765601471 64.1425615475614
"7397" 1479.2 6.89167045029329 62.7854925905384
"7398" 1479.4 9.25075106983614 61.5243488631098
"7399" 1479.6 12.9117771256362 60.9605434320241
"7400" 1479.8 17.1366086125219 60.3633547846241
"7401" 1480 20.7982933195264 59.7068875288156
"7402" 1480.2 23.865181322979 59.2357439224527
"7403" 1480.4 27.5867339578909 58.6731517962174
"7404" 1480.6 30.6827759436076 57.7446269270813
"7405" 1480.8 32.8550295276138 55.9701375148198
"7406" 1481 36.7850985726867 55.2369722785596
"7407" 1481.2 42.7145792210964 55.6654291365056
"7408" 1481.4 50.6344743565738 55.4936202553033
"7409" 1481.6 58.5376804742302 57.420707404798
"7410" 1481.8 62.6585019054102 61.2188418532033
"7411" 1482 65.6905390839036 64.8133169123948
"7412" 1482.2 69.3287092190406 67.9397780511859
"7413" 1482.4 73.8153339063202 70.3055772384225
"7414" 1482.6 77.1930147619219 74.5252569943955
"7415" 1482.8 76.815251213421 77.8655491628982
"7416" 1483 76.8738341214947 77.661239242497
"7417" 1483.2 78.9985746786374 77.2615005174488
"7418" 1483.4 82.2690642466725 75.8754586440951
"7419" 1483.6 87.0150988508361 73.9614515633099
"7420" 1483.8 92.3823781849219 73.4532848260813
"7421" 1484 98.0454699080147 73.2342074690188
"7422" 1484.2 102.444720270037 75.4699345752488
"7423" 1484.4 107.159783445488 78.259077007992
"7424" 1484.6 110.399106361132 81.2520571446944
"7425" 1484.8 109.252210222905 82.6666203836291
"7426" 1485 108.006861901532 84.5942446732779
"7427" 1485.2 107.513048240676 83.8729939443082
"7428" 1485.4 107.471413629832 84.1048847750785
"7429" 1485.6 106.286319177719 84.0504889813367
"7430" 1485.8 106.079299881744 82.7608434698976
"7431" 1486 108.345518109844 79.293267729909
"7432" 1486.2 111.730638642648 75.3548801852922
"7433" 1486.4 114.92549091481 70.9166661925033
"7434" 1486.6 117.46573608418 66.6622148154802
"7435" 1486.8 120.146217720389 63.5604296315882
"7436" 1487 119.754651844029 62.0855360027199
"7437" 1487.2 117.655327557965 59.796211031907
"7438" 1487.4 114.285081200255 56.254446246299
"7439" 1487.6 112.356556878234 52.0155274808215
"7440" 1487.8 110.870593978206 47.1567095284155
"7441" 1488 109.986646383635 42.363495472587
"7442" 1488.2 108.296342864255 38.145526091277
"7443" 1488.4 104.790311084459 34.3797966565417
"7444" 1488.6 101.525888399735 30.0343754766611
"7445" 1488.8 96.8371829397504 27.4067017899098
"7446" 1489 91.6341804158609 24.7817324122227
"7447" 1489.2 86.462493182721 22.0112609939495
"7448" 1489.4 81.3883783479869 19.5229049395892
"7449" 1489.6 77.1781777768933 16.0007695491955
"7450" 1489.8 74.9941061398465 11.610876603867
"7451" 1490 75.6434058063416 8.62618167089582
"7452" 1490.2 77.133048614098 8.50592838278363
"7453" 1490.4 78.3941639833748 8.77917335457798
"7454" 1490.6 81.4541837320523 7.30084734122538
"7455" 1490.8 83.7529143794226 6.9884724852617
"7456" 1491 87.8867717212647 6.61266727236697
"7457" 1491.2 90.5833937502076 8.07411029768126
"7458" 1491.4 94.3642213269474 9.14672445092467
"7459" 1491.6 97.1129867984667 10.7270773514439
"7460" 1491.8 99.5597696924933 12.2321753519384
"7461" 1492 101.366576597037 13.4753237262383
"7462" 1492.2 102.857289615093 14.4614323524813
"7463" 1492.4 104.855698525463 16.3984287422726
"7464" 1492.6 107.363920782904 18.4626787177559
"7465" 1492.8 109.331934953274 20.3776108009184
"7466" 1493 111.063265318705 22.4213727309633
"7467" 1493.2 112.747994759765 24.1235130460306
"7468" 1493.4 113.732799641036 25.6893207728527
"7469" 1493.6 115.193800279182 27.9954510513303
"7470" 1493.8 117.01177333235 30.7301864363098
"7471" 1494 117.991154315793 32.6716969088104
"7472" 1494.2 118.965365895146 34.9543435147852
"7473" 1494.4 119.927485840689 36.5553827187066
"7474" 1494.6 120.994221175966 39.159569886152
"7475" 1494.8 120.915427731559 41.3748504304846
"7476" 1495 122.374538583727 43.8708211742443
"7477" 1495.2 122.068566935618 44.2729718075729
"7478" 1495.4 121.613006649704 43.0215192251894
"7479" 1495.6 120.631997679322 41.976621087967
"7480" 1495.8 120.281370873404 40.821190878867
"7481" 1496 119.567553099 38.8471082017199
"7482" 1496.2 118.886710650704 35.7853690970025
"7483" 1496.4 117.623943013177 33.2189466264543
"7484" 1496.6 116.265738417714 30.6681501434037
"7485" 1496.8 114.765159858755 27.82168246315
"7486" 1497 113.317364060236 25.4519290123955
"7487" 1497.2 112.398192230792 23.7277477105336
"7488" 1497.4 110.233821281095 21.8205769266527
"7489" 1497.6 108.330040560143 19.4764945637148
"7490" 1497.8 107.199743253028 17.647674887367
"7491" 1498 106.306745970919 16.5504156460112
"7492" 1498.2 106.777962908893 17.3398074480241
"7493" 1498.4 107.404005212274 17.0409991293477
"7494" 1498.6 107.661963568353 16.8229130725434
"7495" 1498.8 107.910766715825 16.599998282037
"7496" 1499 107.282972840797 15.895056030867
"7497" 1499.2 107.660295360799 16.3280114981145
"7498" 1499.4 107.146487434088 16.4181688486023
"7499" 1499.6 106.075943039605 15.9234155592893
"7500" 1499.8 105.263605680335 15.0971577707298
"7501" 1500 104.584086411111 14.6966841631747
"7502" 1500.2 102.978767430015 13.6483861798392
"7503" 1500.4 101.294335749549 12.3773123729174
"7504" 1500.6 99.3817258721505 10.5481775511955
"7505" 1500.8 97.2709946029253 9.1972292286055
"7506" 1501 95.5635117579817 9.02052797948017
"7507" 1501.2 93.4727935499036 7.55028229847808
"7508" 1501.4 93.2325928924236 7.81990559858192
"7509" 1501.6 93.7937463857647 8.59968988539475
"7510" 1501.8 94.437300611379 8.68984517636698
"7511" 1502 95.2384978029219 9.11269924968126
"7512" 1502.2 95.7411006707647 9.88350122883919
"7513" 1502.4 96.217120607098 9.63106641411697
"7514" 1502.6 96.6530170624783 9.20031668796891
"7515" 1502.8 96.7368478284947 8.80279172489697
"7516" 1503 96.9242951389776 8.64742755827786
"7517" 1503.2 97.074684875839 8.59729764599074
"7518" 1503.4 96.8851713132022 8.30443130746072
"7519" 1503.6 96.8674275630779 8.2960944198395
"7520" 1503.8 97.2835926387802 8.26423784809893
"7521" 1504 97.6414974765519 8.99230658659037
"7522" 1504.2 97.4347087913556 9.40190805633667
"7523" 1504.4 96.6498660037647 9.71697910316109
"7524" 1504.6 96.0580230347941 10.9426668001905
"7525" 1504.8 96.6941516308067 12.4389571643109
"7526" 1505 96.9133315835 14.7686452189552
"7527" 1505.2 96.7623369608192 16.0165246644858
"7528" 1505.4 96.4816251913871 16.3997784679996
"7529" 1505.6 96.9386573194994 16.7654041704894
"7530" 1505.8 96.8653732113047 18.087776955777
"7531" 1506 95.6253301239245 18.6514657559237
"7532" 1506.2 94.5726880997647 18.7397206236611
"7533" 1506.4 93.7875048656205 20.1268066886554
"7534" 1506.6 93.4764671673675 22.6197981645819
"7535" 1506.8 94.1885161659892 24.7813502783364
"7536" 1507 95.7164341831547 26.114771318547
"7537" 1507.2 98.1389429136947 27.345499226667
"7538" 1507.4 100.445297688647 28.4650370234552
"7539" 1507.6 101.188909693328 30.4756150089775
"7540" 1507.8 101.202965784408 34.2121088871221
"7541" 1508 100.745736914096 38.5981220762878
"7542" 1508.2 98.9485077284117 42.379074306867
"7543" 1508.4 97.2391139832065 46.5479249849495
"7544" 1508.6 96.3772364038647 51.3090846709384
"7545" 1508.8 96.8920369853609 55.9431458843093
"7546" 1509 98.8327574260933 60.4560859410527
"7547" 1509.2 101.916295831123 64.3731549672632
"7548" 1509.4 106.028729194733 67.2784107014037
"7549" 1509.6 110.116386629668 70.1619242940551
"7550" 1509.8 112.329227422371 72.514812697836
"7551" 1510 111.854620886749 75.6426961090989
"7552" 1510.2 109.954290343207 78.7346808429824
"7553" 1510.4 106.375182403559 81.0092376428376
"7554" 1510.6 101.635511759232 82.7144351584315
"7555" 1510.8 96.7530416167594 84.2020948088196
"7556" 1511 91.857440919403 85.7760717134414
"7557" 1511.2 87.5266158750067 87.4006490184638
"7558" 1511.4 83.1101092178408 89.7675174944539
"7559" 1511.6 77.970017551742 89.1022997312874
"7560" 1511.8 72.5147992517592 87.4014773861142
"7561" 1512 68.1651500745617 84.247191434367
"7562" 1512.2 64.3926307313253 81.2533800992458
"7563" 1512.4 60.8092740441219 77.4370153062527
"7564" 1512.6 57.1028010552086 74.1318688960212
"7565" 1512.8 53.0208685167374 70.6723617458397
"7566" 1513 48.8857969718685 68.91085787665
"7567" 1513.2 45.1748010702647 69.6054008994264
"7568" 1513.4 40.8622964900283 71.1786738599397
"7569" 1513.6 37.1280549711754 74.513897427733
"7570" 1513.8 34.8270249063014 77.1223759402569
"7571" 1514 30.9441351414186 77.098154261165
"7572" 1514.2 27.3319399392927 75.0928063375913
"7573" 1514.4 24.6384031712553 71.1944578530399
"7574" 1514.6 24.1979007122447 66.393847349487
"7575" 1514.8 23.9345862916049 61.0114404090165
"7576" 1515 23.0785448959987 55.7992456454095
"7577" 1515.2 21.9762201226211 50.5984518484066
"7578" 1515.4 20.716780233082 45.0604313608285
"7579" 1515.6 20.4788080923102 39.8873459831056
"7580" 1515.8 23.5353233522545 35.5196181927649
"7581" 1516 27.604101550179 31.6278240305384
"7582" 1516.2 31.6011632817499 27.9011700236343
"7583" 1516.4 35.4607172680026 24.3253985132116
"7584" 1516.6 39.2556152732845 21.160624894565
"7585" 1516.8 42.7883374857059 17.3727542824258
"7586" 1517 45.5912649569578 14.6861539153274
"7587" 1517.2 47.0351861347696 11.794268220998
"7588" 1517.4 47.4060686902741 8.47873013238566
"7589" 1517.6 48.057613394975 8.60976705623613
"7590" 1517.8 50.5868231873272 10.377552223367
"7591" 1518 54.0924791465224 12.6688721793257
"7592" 1518.2 58.1650310683859 14.6538635522458
"7593" 1518.4 63.0589880997799 17.1913251963367
"7594" 1518.6 68.5627227355677 19.0560644510639
"7595" 1518.8 72.7591690490511 20.472283918231
"7596" 1519 77.0351232382544 21.0445031865628
"7597" 1519.2 79.6646091845981 22.21117179767
"7598" 1519.4 82.204491781957 21.5573631057131
"7599" 1519.6 84.5003348671609 19.5840064122632
"7600" 1519.8 84.2517103892647 18.7282655984552
"7601" 1520 85.1292681215436 18.4004022167612
"7602" 1520.2 86.6664297026647 16.6313414129098
"7603" 1520.4 85.5749126598417 17.9135636455112
"7604" 1520.6 85.5231788227699 20.4944257905938
"7605" 1520.8 86.1070537598278 24.537149658765
"7606" 1521 87.9433285453835 29.2855268321788
"7607" 1521.2 89.7154301260362 34.1501114853955
"7608" 1521.4 91.3631597411536 39.8042391967003
"7609" 1521.6 93.4879118986974 45.202738020117
"7610" 1521.8 96.9373325886933 50.0182669734527
"7611" 1522 101.200905092042 53.7891279323114
"7612" 1522.2 106.300861109068 56.3652509752063
"7613" 1522.4 111.190111331765 60.1072107236447
"7614" 1522.6 113.072553807265 65.2027877693947
"7615" 1522.8 111.910833175388 69.1501767712742
"7616" 1523 108.474437265228 72.3718709400215
"7617" 1523.2 104.969600379868 76.6231156959236
"7618" 1523.4 100.81129141478 80.8036520749511
"7619" 1523.6 96.9127266976806 85.5737060364264
"7620" 1523.8 92.024376094555 89.9175520835928
"7621" 1524 87.5287318457068 91.5077481474933
"7622" 1524.2 85.4915988853321 91.2270343210524
"7623" 1524.4 80.7732840758408 90.6946274692692
"7624" 1524.6 75.2229305609042 90.5058975317391
"7625" 1524.8 68.9510695785504 91.3133055542241
"7626" 1525 64.7353533670413 94.1455518319521
"7627" 1525.2 64.2723030928164 96.2312544710221
"7628" 1525.4 65.0781048659199 94.7763346029187
"7629" 1525.6 66.9147827628069 95.50899934762
"7630" 1525.8 69.6756516491268 95.4075459918497
"7631" 1526 73.5590947364625 95.1052965355648
"7632" 1526.2 78.1213183339275 94.0156639756344
"7633" 1526.4 82.0619144061322 93.7821888009212
"7634" 1526.6 84.377206554298 93.4819781992336
"7635" 1526.8 85.7856046702756 94.0474635425735
"7636" 1527 86.0649611557373 94.8784618606087
"7637" 1527.2 86.1163199500669 95.4434085982351
"7638" 1527.4 86.1312023279693 96.6394459752761
"7639" 1527.6 85.7446820077647 98.8291657827598
"7640" 1527.8 85.953327109729 102.895426992153
"7641" 1528 86.3883256128069 107.831294172704
"7642" 1528.2 86.6117183203718 111.97380720651
"7643" 1528.4 87.8335909616744 113.246346810994
"7644" 1528.6 90.4677217120365 114.050178752628
"7645" 1528.8 93.2388551110067 113.989363761399
"7646" 1529 97.4524120121283 112.497105982447
"7647" 1529.2 99.7425996370389 110.890348340109
"7648" 1529.4 101.016722577602 109.066734258346
"7649" 1529.6 102.728542874039 107.385110627109
"7650" 1529.8 105.872027310151 106.246272109656
"7651" 1530 105.743668873612 104.634965875009
"7652" 1530.2 107.780254236806 101.991960582377
"7653" 1530.4 110.728895843212 100.203197491672
"7654" 1530.6 112.058631342875 98.801717360457
"7655" 1530.8 110.819900022638 97.7502744435428
"7656" 1531 109.495498773116 95.2849612540266
"7657" 1531.2 109.007451737327 92.8601771573982
"7658" 1531.4 107.840661961565 89.395996163907
"7659" 1531.6 107.469198896878 87.4550911812702
"7660" 1531.8 107.275117821296 86.2026596955545
"7661" 1532 106.329755946213 84.2752975786865
"7662" 1532.2 104.330204536048 81.7216536090783
"7663" 1532.4 101.896594834493 78.2159570202527
"7664" 1532.6 99.2688325751756 75.2315195168818
"7665" 1532.8 96.4645722930102 71.8159898077579
"7666" 1533 94.7737256456919 68.8687644885514
"7667" 1533.2 94.4540992170243 64.2905549252035
"7668" 1533.4 95.1618876013801 59.6094148170304
"7669" 1533.6 97.5869564900011 56.1521800680488
"7670" 1533.8 100.49408761082 52.1627264831725
"7671" 1534 102.469894574806 47.9120616652569
"7672" 1534.2 103.097356312755 43.8208654601843
"7673" 1534.4 100.992715720121 39.6303088353477
"7674" 1534.6 98.1131636522076 35.6449377270241
"7675" 1534.8 93.71670152776 32.1927734347688
"7676" 1535 89.2068473985731 28.4181820449651
"7677" 1535.2 85.781687805704 23.9046880012268
"7678" 1535.4 82.3548430672091 21.542383457367
"7679" 1535.6 78.1027917075374 18.1433650690033
"7680" 1535.8 74.7209892953381 14.4961767600826
"7681" 1536 72.3450299038362 8.94578316810983
"7682" 1536.2 73.6096202760169 6.13588141497759
"7683" 1536.4 75.3761795795951 6.8363811872509
"7684" 1536.6 78.2373361854102 6.6362715667306
"7685" 1536.8 82.0173148916133 6.8068071796789
"7686" 1537 87.4446696673728 6.13196900742103
"7687" 1537.2 88.3588576085375 7.44275162415485
"7688" 1537.4 91.4322547561547 9.13773666191697
"7689" 1537.6 96.030707205457 10.247728604367
"7690" 1537.8 98.8793617181756 13.3519270190699
"7691" 1538 103.872063126171 16.3664249652735
"7692" 1538.2 106.514606424636 18.4859645414813
"7693" 1538.4 109.422655490236 20.6484551093955
"7694" 1538.6 111.081924982598 22.5917910442836
"7695" 1538.8 112.061694171944 25.2291221522699
"7696" 1539 114.441000729989 28.5409363061119
"7697" 1539.2 116.768708607029 30.6376734708376
"7698" 1539.4 118.865626617359 34.5749601533953
"7699" 1539.6 120.914602144157 38.6580486866102
"7700" 1539.8 121.692842108865 41.924691640367
"7701" 1540 122.717685030618 45.9454054876317
"7702" 1540.2 124.069448066228 49.7522221364037
"7703" 1540.4 123.808609785852 49.430640694844
"7704" 1540.6 122.929350842284 49.8084146168104
"7705" 1540.8 121.002922305036 51.6466260803384
"7706" 1541 120.331441735005 54.744774016617
"7707" 1541.2 121.293884141245 58.3398896196939
"7708" 1541.4 122.844277745072 61.803933299742
"7709" 1541.6 121.807249173108 64.8466743700545
"7710" 1541.8 119.034642272284 68.1833557098009
"7711" 1542 117.118937496492 72.7057431670303
"7712" 1542.2 115.306283722412 77.5345466637199
"7713" 1542.4 115.193871741725 82.081733469447
"7714" 1542.6 116.545335615515 83.7964149795059
"7715" 1542.8 116.59861228935 83.2147262379802
"7716" 1543 117.025092898456 82.4627067804761
"7717" 1543.2 115.763443364719 81.9890472735791
"7718" 1543.4 114.298088770625 82.221942977967
"7719" 1543.6 111.03282502413 83.4607598961939
"7720" 1543.8 108.386732558983 85.091044957867
"7721" 1544 104.009498636654 87.0841791506196
"7722" 1544.2 98.8201782431343 88.3281686751061
"7723" 1544.4 93.6224896968711 89.3890354081648
"7724" 1544.6 89.8157813644495 92.6546818909105
"7725" 1544.8 87.0783246393102 94.8735497031965
"7726" 1545 81.9866700718882 95.4502060857199
"7727" 1545.2 76.7989289124856 95.0074560417158
"7728" 1545.4 70.8311937751397 93.010285716867
"7729" 1545.6 65.3786017771397 90.8593443929806
"7730" 1545.8 61.1103086614121 87.440852461767
"7731" 1546 57.771510455 82.7045813733082
"7732" 1546.2 55.7567242549547 78.303866156547
"7733" 1546.4 54.8652987300766 73.3227267028719
"7734" 1546.6 56.2514951684299 67.6392965413762
"7735" 1546.8 59.5261066670415 63.069713584992
"7736" 1547 63.9551572573473 59.5854679938716
"7737" 1547.2 68.9039383302372 57.3486904114679
"7738" 1547.4 73.7468158851814 57.3628836664503
"7739" 1547.6 78.3204643525169 59.01964001008
"7740" 1547.8 83.2281902501843 60.6285658920098
"7741" 1548 85.6692439588863 63.1736601988535
"7742" 1548.2 85.5902366679199 61.4474779320566
"7743" 1548.4 87.472092394556 54.9650330206971
"7744" 1548.6 92.1831986594911 49.0662154364896
"7745" 1548.8 97.8635943663024 45.0686277721877
"7746" 1549 103.013009898329 41.462567198422
"7747" 1549.2 107.540769401675 40.645928993217
"7748" 1549.4 110.638664277227 43.4146299967408
"7749" 1549.6 112.522712597382 47.4994705738964
"7750" 1549.8 114.369541693236 52.6139190393766
"7751" 1550 115.528816678745 58.308432358167
"7752" 1550.2 114.598891309153 64.2131017434511
"7753" 1550.4 112.26019215174 70.4923147321987
"7754" 1550.6 110.264199483048 76.7627373239047
"7755" 1550.8 108.083444262143 83.2534947618343
"7756" 1551 106.627439302716 87.3127039862379
"7757" 1551.2 103.615928086423 87.2481668798828
"7758" 1551.4 98.5935735578939 87.4898645246703
"7759" 1551.6 92.3499710860437 86.7070073733144
"7760" 1551.8 86.569989299979 85.9677110444109
"7761" 1552 81.1988477610276 85.7448474102536
"7762" 1552.2 75.8488409836603 86.9050090409274
"7763" 1552.4 69.7852595394331 88.482174542588
"7764" 1552.6 64.2718554251647 91.166790327067
"7765" 1552.8 60.8477931398691 93.8384462754329
"7766" 1553 58.3858295719124 92.0941440418784
"7767" 1553.2 54.4132173126518 88.1042092762702
"7768" 1553.4 50.8831062572041 83.4643156713064
"7769" 1553.6 47.7233773578181 78.7227552976971
"7770" 1553.8 45.3695364987647 74.0348161743766
"7771" 1554 42.1054848669344 69.4866032667798
"7772" 1554.2 38.7276674195683 66.4601964919116
"7773" 1554.4 34.791293635017 64.8701230168349
"7774" 1554.6 29.6248164833758 64.9251094732003
"7775" 1554.8 24.976409680848 66.5406922874225
"7776" 1555 20.9650144056754 68.9395957869205
"7777" 1555.2 20.8569826084361 68.8018900196241
"7778" 1555.4 19.6881193813488 65.9493409844698
"7779" 1555.6 18.1333049009118 61.2340457957493
"7780" 1555.8 17.7351738873987 55.7957430559958
"7781" 1556 19.0094407681738 50.5638633774579
"7782" 1556.2 21.1031175922137 45.7650862473159
"7783" 1556.4 24.2181217244162 42.1725367311852
"7784" 1556.6 28.3975949225724 39.3382056925977
"7785" 1556.8 32.563363795979 37.5848735195098
"7786" 1557 37.5479785598861 36.5275582757262
"7787" 1557.2 42.4597398075243 36.5033072430881
"7788" 1557.4 46.6181342462059 38.2552652327493
"7789" 1557.6 51.6724089320964 40.0017596203274
"7790" 1557.8 57.4153137188361 39.8400952438527
"7791" 1558 63.1950406297925 39.8763634294781
"7792" 1558.2 68.7360013552005 38.589772987156
"7793" 1558.4 72.9678741711814 35.7941318542559
"7794" 1558.6 78.0603039776829 33.5487077854306
"7795" 1558.8 82.2123451898278 33.4117914197262
"7796" 1559 85.1337830155544 36.2148790140679
"7797" 1559.2 86.7395803187551 40.0459940769535
"7798" 1559.4 87.7330000560414 44.3888195543961
"7799" 1559.6 86.6515567055365 48.3969662380854
"7800" 1559.8 85.5254515568119 52.3032326536311
"7801" 1560 85.6310863411397 56.6059953236266
"7802" 1560.2 87.778585372098 60.9871263635336
"7803" 1560.4 89.7205303396397 64.5189945624824
"7804" 1560.6 89.7068988596447 65.373433704147
"7805" 1560.8 91.7258415974076 65.2187581352241
"7806" 1561 96.0311194893565 65.2703132552202
"7807" 1561.2 100.967446653129 64.2858646955029
"7808" 1561.4 106.025156067604 62.0866569837798
"7809" 1561.6 110.627343809035 59.5282979598165
"7810" 1561.8 113.18434636807 56.7390090529225
"7811" 1562 113.699626382057 53.4642967178953
"7812" 1562.2 114.930886182093 52.6444133235098
"7813" 1562.4 117.001627452882 54.025016599514
"7814" 1562.6 118.086684903359 57.1238530723481
"7815" 1562.8 118.46084064819 61.3739683933576
"7816" 1563 118.559510880882 66.6255443259846
"7817" 1563.2 117.76862817091 71.8903433350033
"7818" 1563.4 115.922549669651 76.748040310433
"7819" 1563.6 113.896387800732 81.0804657746474
"7820" 1563.8 110.416953838413 83.074922716268
"7821" 1564 105.10462919114 84.344559148617
"7822" 1564.2 99.45473945637 84.870344805567
"7823" 1564.4 93.9622408699988 86.0039535978563
"7824" 1564.6 89.3262445956713 86.738092959356
"7825" 1564.8 83.9643479966467 87.9274722291647
"7826" 1565 78.4435787074124 89.9741833543442
"7827" 1565.2 73.3912931584371 92.3365459010221
"7828" 1565.4 69.5211554379579 90.2795639126738
"7829" 1565.6 66.6035663033859 86.3755119761549
"7830" 1565.8 64.9404470630147 81.2737312376555
"7831" 1566 63.6975768281765 76.1637619807493
"7832" 1566.2 62.9950019488824 70.3713375683081
"7833" 1566.4 62.5613680072836 64.6523982232254
"7834" 1566.6 61.2231843273955 59.5649308613109
"7835" 1566.8 59.3125931793647 54.7217598296124
"7836" 1567 56.0495047383256 50.9660600279409
"7837" 1567.2 52.269214180963 46.9990044726601
"7838" 1567.4 50.7329505902553 41.8967856288062
"7839" 1567.6 52.0517436310076 36.5907955225955
"7840" 1567.8 55.086288393732 32.4184481369558
"7841" 1568 59.1080332607782 28.5879463479616
"7842" 1568.2 64.248054428348 25.9058995404225
"7843" 1568.4 69.5202702769192 25.4300107390579
"7844" 1568.6 75.1340977625724 24.3211082255785
"7845" 1568.8 80.0382269924132 24.9280806102977
"7846" 1569 84.4130799343769 27.402645885124
"7847" 1569.2 86.8856318901301 30.6762240364343
"7848" 1569.4 87.8027682030882 35.200591844514
"7849" 1569.6 87.72352816074 39.2382424947234
"7850" 1569.8 88.2937188346686 43.1130770758285
"7851" 1570 91.0087800974089 46.0940270967131
"7852" 1570.2 95.2695714885477 47.9896591996877
"7853" 1570.4 99.6814403147697 48.0649632043571
"7854" 1570.6 103.679937447727 48.0631442670462
"7855" 1570.8 106.063258595983 45.8736900874033
"7856" 1571 105.932254762265 44.4738451311987
"7857" 1571.2 105.981411278197 45.6631076981728
"7858" 1571.4 105.176681299685 48.041980567647
"7859" 1571.6 104.585798370922 52.362510607967
"7860" 1571.8 102.555615917142 56.9952542044707
"7861" 1572 101.265952985001 61.264736617999
"7862" 1572.2 101.441884881559 65.3273081359846
"7863" 1572.4 102.325904422928 68.3837438357901
"7864" 1572.6 104.146567625453 72.0119277191783
"7865" 1572.8 104.492739928059 75.9079330844846
"7866" 1573 101.977045864964 78.3710971452602
"7867" 1573.2 97.6570028418833 78.9833121196556
"7868" 1573.4 92.8468369997595 78.919069504068
"7869" 1573.6 87.5401552627695 78.1895961633573
"7870" 1573.8 82.1671839785289 78.4308483529424
"7871" 1574 77.6761440869147 79.690382407467
"7872" 1574.2 72.7785480601397 82.5838263159295
"7873" 1574.4 67.9985881289484 86.0236554453772
"7874" 1574.6 65.5043238257592 90.234770873301
"7875" 1574.8 65.5774430731081 92.9704001471742
"7876" 1575 66.6332375649756 93.1252500059814
"7877" 1575.2 66.1166938179199 91.6068476287118
"7878" 1575.4 65.3332754274026 90.1743111431946
"7879" 1575.6 61.7273124927647 88.0337136552003
"7880" 1575.8 58.0857599798147 84.804134759877
"7881" 1576 55.4358601873801 81.1426593146266
"7882" 1576.2 53.487331028 76.3470423840434
"7883" 1576.4 51.2680180293114 72.228193585638
"7884" 1576.6 47.8073355666536 67.2583284035614
"7885" 1576.8 46.077139491433 62.5717885908323
"7886" 1577 47.0049359711191 57.3774835718233
"7887" 1577.2 48.4908672241504 53.0969413668813
"7888" 1577.4 51.6010702107647 50.9509738050215
"7889" 1577.6 55.5297234884849 49.2769962283211
"7890" 1577.8 59.2203131474809 47.3457049202318
"7891" 1578 63.1887053931296 46.7737792473399
"7892" 1578.2 67.0651496846843 47.5708599274116
"7893" 1578.4 71.6330995726892 48.3093192426972
"7894" 1578.6 76.6732566301397 48.5843936342612
"7895" 1578.8 81.3991314154192 48.0511862424488
"7896" 1579 86.180518442979 46.4388443353098
"7897" 1579.2 90.1345749530933 47.8038469579384
"7898" 1579.4 91.6479474260076 50.7230237623098
"7899" 1579.6 92.9550858070247 55.145928999327
"7900" 1579.8 91.4760129524412 59.4317884966905
"7901" 1580 89.0651707244955 62.7851002664151
"7902" 1580.2 87.8739178976013 60.5743043935452
"7903" 1580.4 84.9837713519591 61.2648046597281
"7904" 1580.6 85.2478817231756 62.6257746502185
"7905" 1580.8 85.7753007858307 67.2317240875085
"7906" 1581 88.3831561468529 71.031910688514
"7907" 1581.2 92.5155297257974 74.528619582124
"7908" 1581.4 97.3638959082647 76.4832536962268
"7909" 1581.6 102.080423717806 75.8789276995597
"7910" 1581.8 106.461347247246 73.8086376160934
"7911" 1582 108.177023156247 71.044129382067
"7912" 1582.2 108.426297497916 66.8782204630184
"7913" 1582.4 109.379253842442 61.1373739475165
"7914" 1582.6 109.968241976471 55.7699987725434
"7915" 1582.8 108.553693222842 51.0073517542516
"7916" 1583 105.340836053487 46.1944462208114
"7917" 1583.2 101.717233711741 40.8230108361427
"7918" 1583.4 99.4573017646397 34.7993722437131
"7919" 1583.6 97.8709428730383 29.7322942144707
"7920" 1583.8 99.1716285652836 25.7016382698575
"7921" 1584 101.554313832654 23.8683899644503
"7922" 1584.2 103.289676797947 23.7226922736567
"7923" 1584.4 105.128971119702 23.6184022219116
"7924" 1584.6 108.384764317235 22.8226242942383
"7925" 1584.8 108.905714958976 24.414731027742
"7926" 1585 111.373719021493 25.3962903185384
"7927" 1585.2 112.160114220897 27.1639911102915
"7928" 1585.4 113.538171210024 27.9499280374343
"7929" 1585.6 115.287045154438 29.9909051245977
"7930" 1585.8 116.332283488294 31.4565376489214
"7931" 1586 116.99625211743 33.1546650286971
"7932" 1586.2 115.071585455168 33.2076028150854
"7933" 1586.4 114.219745209774 33.7770112440881
"7934" 1586.6 113.636836666086 33.615980024367
"7935" 1586.8 112.129083150374 31.1171967042086
"7936" 1587 109.69840013675 28.042387371765
"7937" 1587.2 106.429911968431 25.3974236993392
"7938" 1587.4 103.35660315135 23.0157590579047
"7939" 1587.6 99.9603682882647 21.8098987934882
"7940" 1587.8 95.9656955316347 21.246385606047
"7941" 1588 93.0836906736831 19.9209129506731
"7942" 1588.2 89.7617243725917 18.190687139915
"7943" 1588.4 87.5959668147047 14.757801128427
"7944" 1588.6 87.472092394556 12.0778635052213
"7945" 1588.8 88.8027494775425 8.78360667897808
"7946" 1589 88.5547732517556 8.99079992950333
"7947" 1589.2 87.1840567193381 8.89351342268807
"7948" 1589.4 84.9077217737691 7.72133800099529
"7949" 1589.6 81.672781741562 6.36003752728589
"7950" 1589.8 78.4710186996101 5.03944105303061
"7951" 1590 75.2733822121068 3.35341115326171
"7952" 1590.2 72.9487182396317 2.41543393882569
"7953" 1590.4 71.6659006345738 3.21954995759424
"7954" 1590.6 68.5580321386109 3.14737528829005
"7955" 1590.8 64.4288239826829 1.99802772427606
"7956" 1591 60.8135539436493 0.983648304956715
"7957" 1591.2 61.5398568933675 2.23627667673146
"7958" 1591.4 61.4998178333021 3.76140087376884
"7959" 1591.6 61.3017795193758 5.25312548450586
"7960" 1591.8 60.2723081590666 8.35181386651792
"7961" 1592 57.9701693172097 11.0052315555963
"7962" 1592.2 54.996885159179 13.7937680261955
"7963" 1592.4 52.0134511181765 16.9030982489846
"7964" 1592.6 48.1454709403235 19.9654083206905
"7965" 1592.8 43.0446339340198 22.0391575096629
"7966" 1593 37.9773796329047 22.251220417107
"7967" 1593.2 33.0313936892741 20.7046536894802
"7968" 1593.4 30.6267215583595 18.2520262171946
"7969" 1593.6 31.1273813250705 16.5851378891437
"7970" 1593.8 32.6605910084768 15.3226518925488
"7971" 1594 34.3345288837647 12.806017567014
"7972" 1594.2 37.029296289579 10.1104864928527
"7973" 1594.4 40.7860415057369 7.60076926142252
"7974" 1594.6 45.0955282409638 5.8050035187652
"7975" 1594.8 48.8818555000738 3.70107756261242
"7976" 1595 53.7431599242647 3.08146483556697
"7977" 1595.2 57.8395587594968 1.64807298507232
"7978" 1595.4 57.3503152447039 2.78226385944173
"7979" 1595.6 58.0903965376362 3.8455695645384
"7980" 1595.8 60.8935423571482 5.23376397929901
"7981" 1596 64.7375976583272 6.45444473671072
"7982" 1596.2 68.8523381708235 7.67416627477873
"7983" 1596.4 72.9179824082161 9.35156750622134
"7984" 1596.6 77.7194627842749 11.1498702833364
"7985" 1596.8 82.3318187928993 12.9103610978958
"7986" 1597 87.2643820184118 13.0427547546023
"7987" 1597.2 90.0331080017413 11.4634600645352
"7988" 1597.4 92.058671261562 10.1214137318264
"7989" 1597.6 93.1866300498529 9.55660875027873
"7990" 1597.8 93.89442592703 11.503573408571
"7991" 1598 94.7699443752356 14.3693134017456
"7992" 1598.2 95.1293560418405 18.5052975825791
"7993" 1598.4 96.5271119877796 22.4601464669313
"7994" 1598.6 98.8094319736686 25.3284895768574
"7995" 1598.8 101.49743094718 26.7377777196123
"7996" 1599 104.636589336997 29.0271649765452
"7997" 1599.2 108.167967277928 32.3202404424247
"7998" 1599.4 111.976542869938 35.7505799136939
"7999" 1599.6 115.676516011438 38.2858853962804
"8000" 1599.8 119.26526176405 38.5007453523483
"8001" 1600 118.429687261882 38.7974697591611
"8002" 1600.2 117.067021579233 40.8929355104196
"8003" 1600.4 114.401258805806 43.6428674959078
"8004" 1600.6 110.186474892572 48.5769038100881
"8005" 1600.8 106.511197928076 53.1456628177183
"8006" 1601 103.062100158427 57.5175609062048
"8007" 1601.2 100.274108700848 61.1998928502281
"8008" 1601.4 97.7644945040362 66.6208532204241
"8009" 1601.6 97.7313212450572 72.463860883433
"8010" 1601.8 99.7801277298472 76.7224632263087
"8011" 1602 103.884750828322 79.5957966279098
"8012" 1602.2 107.89416870547 81.2515417585632
"8013" 1602.4 110.831012055356 80.9599144762019
"8014" 1602.6 110.811459109681 80.9799636895336
"8015" 1602.8 110.501324908737 81.1097873085337
"8016" 1603 108.769828148979 82.5303403096323
"8017" 1603.2 106.072785483863 83.9580996642226
"8018" 1603.4 102.773213366598 84.3612788571246
"8019" 1603.6 97.7574664584963 85.7230809977354
"8020" 1603.8 92.0871939747163 85.5328640483347
"8021" 1604 85.5936766404015 84.0709046254091
"8022" 1604.2 80.3542686904436 83.2837635249459
"8023" 1604.4 75.6862048016164 84.6880210856966
"8024" 1604.6 69.8818585612022 86.3771101835857
"8025" 1604.8 64.3572657008226 88.3345855862512
"8026" 1605 58.5699729048377 88.5663794777265
"8027" 1605.2 53.3735600293565 86.194545719367
"8028" 1605.4 49.6950234409011 81.5484337787912
"8029" 1605.6 47.1840339026385 76.1556613866006
"8030" 1605.8 45.5249314366587 70.1042850614882
"8031" 1606 46.4301828617598 64.0022694112796
"8032" 1606.2 48.3860985138307 58.7735928345462
"8033" 1606.4 50.0771314904849 53.0144872046697
"8034" 1606.6 50.9538067388933 47.4848517798241
"8035" 1606.8 50.1180850244955 41.3042845380304
"8036" 1607 48.2512635278519 35.7348444115321
"8037" 1607.2 45.7081305321026 30.6967029700967
"8038" 1607.4 41.3347550766858 26.3151096611301
"8039" 1607.6 37.6219783761058 22.2157676493763
"8040" 1607.8 34.2371611695147 18.3003991940059
"8041" 1608 34.6094494887059 13.9056999867787
"8042" 1608.2 37.2258863412076 11.9910743452241
"8043" 1608.4 40.7666990978556 9.29529532679424
"8044" 1608.6 44.905447393461 7.5905909818436
"8045" 1608.8 49.7023997828897 5.65646638627082
"8046" 1609 54.5109738994933 5.54440435030983
"8047" 1609.2 59.4132942027512 5.08285381604264
"8048" 1609.4 64.3165724494869 3.37428922064475
"8049" 1609.6 66.4113950318629 2.03406642370625
"8050" 1609.8 65.7459436081738 3.02127388493969
"8051" 1610 66.1557403853202 4.35878499806141
"8052" 1610.2 68.0957394267796 6.64223106679271
"8053" 1610.4 71.4831756264412 9.76279920398462
"8054" 1610.6 75.2864621857504 12.7477605816813
"8055" 1610.8 78.6538701838687 15.3841165402482
"8056" 1611 81.7264316067808 17.6644263220767
"8057" 1611.2 84.5653436866508 19.2903935515452
"8058" 1611.4 86.8067496993711 19.5287362605372
"8059" 1611.6 90.238168902132 20.5448611603568
"8060" 1611.8 94.1448000493871 20.3342289621833
"8061" 1612 96.4885505167895 19.1168669320897
"8062" 1612.2 97.2692581299282 17.5930761690959
"8063" 1612.4 97.0936508238157 18.2517521349588
"8064" 1612.6 97.4032363988708 21.5895920460942
"8065" 1612.8 97.1595201120172 25.5527764403373
"8066" 1613 97.8015487269554 30.837486900202
"8067" 1613.2 98.660907347142 35.464129468433
"8068" 1613.4 100.483557472835 40.462877690427
"8069" 1613.6 102.695487251663 44.7253526250077
"8070" 1613.8 108.55829093669 50.1434264907234
"8071" 1614 113.107506320072 55.1267550494439
"8072" 1614.2 116.937486317861 60.3143859280734
"8073" 1614.4 117.397303115202 65.9664030839295
"8074" 1614.6 115.069546534824 70.6271664645729
"8075" 1614.8 111.577727565636 75.5712644389099
"8076" 1615 106.299037996527 79.3882588980077
"8077" 1615.2 100.747178100386 81.1904353142761
"8078" 1615.4 94.4508128656014 83.1383917496425
"8079" 1615.6 88.5427953279136 85.9956669838776
"8080" 1615.8 83.7945655181051 90.5201582162606
"8081" 1616 82.7517001408189 93.9605007595477
"8082" 1616.2 83.3186031277022 93.2585733882045
"8083" 1616.4 84.8388672115602 93.8644661191511
"8084" 1616.6 85.1299289883823 94.854544775014
"8085" 1616.8 83.6761068736985 94.8614453926079
"8086" 1617 81.0794320755824 94.9874230674023
"8087" 1617.2 77.3130197878882 94.6941744221317
"8088" 1617.4 72.8899053885061 94.0555896836429
"8089" 1617.6 67.8190948972529 94.7262484927081
"8090" 1617.8 63.7249916637816 96.2989076161423
"8091" 1618 59.4727089761314 97.735865448467
"8092" 1618.2 56.0187199876355 100.539326272693
"8093" 1618.4 53.5909529226785 105.166700799436
"8094" 1618.6 52.6053798925793 110.661192477648
"8095" 1618.8 51.7704053659821 116.243069012693
"8096" 1619 53.5768689965568 119.44397910685
"8097" 1619.2 55.943469508141 121.034119185233
"8098" 1619.4 57.5504362610606 121.950354907418
"8099" 1619.6 59.8751621950314 121.532534811167
"8100" 1619.8 63.9667699205147 122.969908053704
"8101" 1620 67.411929682169 123.76191019191
"8102" 1620.2 71.6759389443746 123.724984675774
"8103" 1620.4 73.2336362897864 123.190043755487
"8104" 1620.6 75.3111904941314 121.584464258767
"8105" 1620.8 79.5422466931268 120.512747900539
"8106" 1621 84.220373653644 119.997930101057
"8107" 1621.2 85.5362809351594 119.324166723756
"8108" 1621.4 89.2745414416095 118.216212847195
"8109" 1621.6 92.2170175937163 117.226578519044
"8110" 1621.8 94.310946932426 115.731512971206
"8111" 1622 95.5872086280175 115.619287769569
"8112" 1622.2 95.0146408452966 115.06096551425
"8113" 1622.4 96.7147778132647 113.760427487034
"8114" 1622.6 100.094425286145 111.268848828182
"8115" 1622.8 103.675863818993 108.800788940889
"8116" 1623 105.757390295857 106.848423717622
"8117" 1623.2 108.539324988714 104.909017817459
"8118" 1623.4 109.654311302873 102.909671262573
"8119" 1623.6 110.252570660533 101.371863651944
"8120" 1623.8 111.342845001176 100.295681747808
"8121" 1624 112.801104422083 98.9211944304276
"8122" 1624.2 113.664396776235 97.580840774014
"8123" 1624.4 114.79566729581 96.6119076318518
"8124" 1624.6 114.334277104421 97.0794447748982
"8125" 1624.8 113.877460245065 96.573944058417
"8126" 1625 113.396443660852 96.0316962312226
"8127" 1625.2 113.08878175964 94.6574228829295
"8128" 1625.4 113.197235896799 92.2371282235155
"8129" 1625.6 113.028823746128 89.6587865000512
"8130" 1625.8 113.020624359665 85.828443113787
"8131" 1626 113.556895770457 81.8541926110689
"8132" 1626.2 113.74788628687 78.015657722367
"8133" 1626.4 113.583734307077 73.488059009742
"8134" 1626.6 111.841878888377 70.0593245007955
"8135" 1626.8 109.35052325477 68.1427605609398
"8136" 1627 106.656597757994 67.2706299666286
"8137" 1627.2 104.495371988867 66.6189085670466
"8138" 1627.4 103.402548814893 67.006614831167
"8139" 1627.6 102.294672583294 66.9743479899398
"8140" 1627.8 100.719337137803 66.2004600893381
"8141" 1628 98.6749859219281 64.391890021565
"8142" 1628.2 98.0840495683779 61.6321619547915
"8143" 1628.4 97.8908270677353 58.3015593430434
"8144" 1628.6 97.857482736938 54.1846686504858
"8145" 1628.8 96.9101434535074 49.9056931501534
"8146" 1629 94.7831964913208 46.3229217233109
"8147" 1629.2 91.3252069895366 43.0010932969301
"8148" 1629.4 87.0855745297219 41.1123667100527
"8149" 1629.6 82.6604437449504 39.7584918261956
"8150" 1629.8 78.3502995941504 39.9402448927955
"8151" 1630 73.3841752427747 39.866987279217
"8152" 1630.2 68.627560317727 40.7403573047726
"8153" 1630.4 64.4996368657738 43.5049991480124
"8154" 1630.6 60.4371902789522 47.4248083560366
"8155" 1630.8 57.3276704665656 51.8969837901015
"8156" 1631 55.9489812325465 57.0904507690033
"8157" 1631.2 55.3937745086933 62.0881542941956
"8158" 1631.4 56.698770540003 67.6855802254885
"8159" 1631.6 59.0193877606043 72.0780642798009
"8160" 1631.8 62.9478863392558 74.3087297441348
"8161" 1632 67.1871169140425 76.6056289715614
"8162" 1632.2 71.5770304662947 78.050710099497
"8163" 1632.4 75.3320640956177 77.1832592240729
"8164" 1632.6 78.1211506031536 75.2713306651725
"8165" 1632.8 80.3359493405079 72.4402595982859
"8166" 1633 82.6368016332927 69.1779451915632
"8167" 1633.2 80.5822839816471 66.3849887966611
"8168" 1633.4 77.4600804924362 58.7609604015384
"8169" 1633.6 76.1609595280996 51.8925252863394
"8170" 1633.8 76.4252007866933 45.2889779955956
"8171" 1634 78.3799735642076 39.7881657962527
"8172" 1634.2 82.1710550668986 35.664179441983
"8173" 1634.4 86.7850253329944 32.9563356899886
"8174" 1634.6 92.1660979288628 31.8943004415539
"8175" 1634.8 96.479396672274 31.7559836886006
"8176" 1635 101.369336388588 30.9851425687493
"8177" 1635.2 104.718903246226 32.5411902555304
"8178" 1635.4 105.456234825931 35.543664064064
"8179" 1635.6 105.866700261582 37.2446144445353
"8180" 1635.8 105.382895869233 38.1748388978828
"8181" 1636 104.831576253352 37.3836872279539
"8182" 1636.2 104.844145460749 37.811825854934
"8183" 1636.4 104.863197001724 37.8643917196017
"8184" 1636.6 104.972346791477 38.1912790818518
"8185" 1636.8 104.931314659775 38.274051474087
"8186" 1637 104.838421717073 38.8406901379521
"8187" 1637.2 104.786752241676 39.5076813219258
"8188" 1637.4 104.661747888944 39.9798582023378
"8189" 1637.6 104.706567065235 40.0498858483376
"8190" 1637.8 104.844821280344 40.1135878861987
"8191" 1638 104.832099970327 40.0000899483876
"8192" 1638.2 104.915921287808 39.9958835866527
"8193" 1638.4 105.013406041381 39.9344829568621
"8194" 1638.6 105.137888459869 39.8860752073571
"8195" 1638.8 105.296383975326 39.9230233923159
"8196" 1639 105.799910296294 40.0365772591825
"8197" 1639.2 105.675128371236 40.0554836114641
"8198" 1639.4 105.590549199048 40.1120599788575
"8199" 1639.6 105.512824608572 40.139616879117
"8200" 1639.8 105.465624584538 40.2002420596877
"8201" 1640 105.366773037197 40.5178529998574
"8202" 1640.2 105.7734414031 40.8268627845514
"8203" 1640.4 105.999663179822 41.7836332851074
"8204" 1640.6 106.237217791802 42.4672563876972
"8205" 1640.8 106.469195167061 43.730878494998
"8206" 1641 107.576271168255 47.2025210743285
"8207" 1641.2 109.213835943522 51.2925583262284
"8208" 1641.4 110.858339860987 55.5020784607836
"8209" 1641.6 112.518554007374 59.9573208577036
"8210" 1641.8 114.280634706292 64.2687789549225
"8211" 1642 114.754137098651 69.2488891864991
"8212" 1642.2 113.840040496059 74.7853406143081
"8213" 1642.4 111.177128969865 78.5720446609384
"8214" 1642.6 106.741155772957 80.7157393367612
"8215" 1642.8 101.85284867245 81.7537749168721
"8216" 1643 96.5518077383498 81.3717363837499
"8217" 1643.2 93.3873984582947 79.927959630237
"8218" 1643.4 89.4335274104933 77.5334557089384
"8219" 1643.6 85.9542544212933 73.939196085767
"8220" 1643.8 82.8885623897647 69.8223448788114
"8221" 1644 79.0909237734207 66.5745046571009
"8222" 1644.2 74.2552917262647 64.4798372361038
"8223" 1644.4 69.485201039579 63.3567165141384
"8224" 1644.6 64.9520597261821 63.3551171143762
"8225" 1644.8 59.9237348325451 63.1065677198249
"8226" 1645 55.3753968795102 62.8546194526033
"8227" 1645.2 50.8603475995544 63.8054313136941
"8228" 1645.4 46.2819080434036 64.4599081717836
"8229" 1645.6 41.6981483742922 65.5061396456972
"8230" 1645.8 39.0459460387465 63.7928901535579
"8231" 1646 36.202274345793 59.7068531899991
"8232" 1646.2 35.0825902223715 54.4961554841145
"8233" 1646.4 36.7466517247847 49.412917984287
"8234" 1646.6 40.0667409842263 45.5098208112131
"8235" 1646.8 43.792928510332 42.1506346695881
"8236" 1647 47.1504805085011 38.5587192641124
"8237" 1647.2 51.8862185167826 36.2101341254562
"8238" 1647.4 56.690989805228 34.1054984409633
"8239" 1647.6 60.9818101957799 34.6703051726094
"8240" 1647.8 66.7867593803968 36.4965946648198
"8241" 1648 71.7987263531482 37.3934692102213
"8242" 1648.2 77.0402580146205 36.1700100673862
"8243" 1648.4 81.7213300334829 33.6088987360579
"8244" 1648.6 84.9808091066843 29.6621553421438
"8245" 1648.8 86.0013516398244 26.8198922260734
"8246" 1649 86.4298622191536 26.8254835083392
"8247" 1649.2 88.4768790803556 28.7338251401549
"8248" 1649.4 90.6417787129282 32.1891685193958
"8249" 1649.6 91.7352930421974 36.3123167266747
"8250" 1649.8 93.6410127163529 41.0350180160434
"8251" 1650 95.5975078800526 45.83907045567
"8252" 1650.2 97.5159750048076 50.0479409435098
"8253" 1650.4 98.887414260647 55.0177854506905
"8254" 1650.6 99.6265361251219 60.6860592089955
"8255" 1650.8 98.8330879529875 65.6914115939313
"8256" 1651 97.0231089083897 69.7281672748574
"8257" 1651.2 95.2491055539002 75.3839995017034
"8258" 1651.4 95.1131643241279 81.1847205903775
"8259" 1651.6 96.5293155004076 85.5739602878835
"8260" 1651.8 99.3858297190732 86.4265709107712
"8261" 1652 101.43711195439 85.8172458266482
"8262" 1652.2 103.358037859808 84.4623277172813
"8263" 1652.4 104.679006955086 84.3088897879511
"8264" 1652.6 108.714189455122 83.5646901230527
"8265" 1652.8 111.852960771082 82.884043434867
"8266" 1653 114.466582182158 81.2562065034252
"8267" 1653.2 117.90223064254 79.4341891923578
"8268" 1653.4 118.286124749723 77.4696705396567
"8269" 1653.6 118.966788770835 74.1355088105726
"8270" 1653.8 120.064483001979 70.0667429933098
"8271" 1654 121.591167162396 65.4652323491333
"8272" 1654.2 124.063514122961 62.0856041873938
"8273" 1654.4 122.702189236003 59.5744017069398
"8274" 1654.6 122.56302434762 55.3207904943763
"8275" 1654.8 123.474022161545 51.652375412037
"8276" 1655 123.076761887405 48.805343447367
"8277" 1655.2 122.330447543312 44.7085509421311
"8278" 1655.4 121.658558590061 41.8326807259301
"8279" 1655.6 119.711589434459 37.6765743297559
"8280" 1655.8 118.259196449838 33.9071378495029
"8281" 1656 115.951943696595 30.5406299554141
"8282" 1656.2 114.266931102065 26.7056542473098
"8283" 1656.4 113.625268224789 26.3317181543373
"8284" 1656.6 111.155532143526 23.8646489411614
"8285" 1656.8 109.441237387351 21.055544886117
"8286" 1657 109.188972976036 20.7003845569955
"8287" 1657.2 108.254787395751 20.7598686162385
"8288" 1657.4 106.82298903707 18.2066376913947
"8289" 1657.6 104.404045304322 16.0341527655098
"8290" 1657.8 100.697308243176 13.4742273706905
"8291" 1658 97.4924947761421 10.9164427173292
"8292" 1658.2 94.0095342930215 9.2758058350967
"8293" 1658.4 91.3514395533272 6.95113599333125
"8294" 1658.6 91.8794381128738 7.19923398730333
"8295" 1658.8 92.6749722573235 7.18541853266109
"8296" 1659 93.8002375667147 7.12806703979697
"8297" 1659.2 94.2891259845805 6.71379303874591
"8298" 1659.4 94.4872101724033 6.97385971730757
"8299" 1659.6 94.597857985081 6.79018120038737
"8300" 1659.8 94.5674951550047 7.19817179405697
"8301" 1660 94.5180593491954 7.19751624905014
"8302" 1660.2 94.6921986275357 7.68886867473146
"8303" 1660.4 95.1929565016536 8.08039540939474
"8304" 1660.6 95.5475141238488 8.58299918904838
"8305" 1660.8 96.5665829274251 9.29977123544244
"8306" 1661 97.7830407353219 10.4146446859384
"8307" 1661.2 99.1554618504647 11.2851373416488
"8308" 1661.4 99.7431386683538 11.8711665330501
"8309" 1661.6 100.101646932471 12.5998271133081
"8310" 1661.8 100.973249592938 13.6372819043967
"8311" 1662 102.297193430265 14.8717404458081
"8312" 1662.2 103.622967963689 17.1834570982155
"8313" 1662.4 105.387751816556 19.3152151586
"8314" 1662.6 107.807336104729 21.4781408417793
"8315" 1662.8 108.851395554537 23.0548916398912
"8316" 1663 109.40995413184 24.7761717851852
"8317" 1663.2 110.277527657029 26.2618538421905
"8318" 1663.4 111.702044674729 26.3686099533876
"8319" 1663.6 111.844128431255 25.3562584532726
"8320" 1663.8 112.440421980171 24.9347838192735
"8321" 1664 112.530122448671 24.7082802256541
"8322" 1664.2 113.165284963693 24.4038019985915
"8323" 1664.4 113.249586014992 24.0169003164882
"8324" 1664.6 112.601479532608 23.7901866891955
"8325" 1664.8 112.163788474265 23.4608880492559
"8326" 1665 111.913939245246 23.5007605024707
"8327" 1665.2 111.708181056642 23.5154575159424
"8328" 1665.4 110.901753101101 23.2163591600497
"8329" 1665.6 110.866777035387 22.4499240392443
"8330" 1665.8 111.067220041935 22.2456997622408
"8331" 1666 111.400120127206 21.737118885867
"8332" 1666.2 111.577615164234 21.3928895930639
"8333" 1666.4 111.898787684966 21.0364728596144
"8334" 1666.6 111.893543389816 21.7848091948874
"8335" 1666.8 112.345823766123 22.0038217553344
"8336" 1667 112.010360560901 22.6478512433973
"8337" 1667.2 111.468564794947 23.1111866290212
"8338" 1667.4 111.811060150944 23.6477306371877
"8339" 1667.6 112.635048211235 25.090462964637
"8340" 1667.8 112.935167647352 26.8475059075709
"8341" 1668 113.040097902515 28.2195617076651
"8342" 1668.2 112.989466691105 29.584956654417
"8343" 1668.4 112.71848939181 30.3979278927912
"8344" 1668.6 112.490314546295 31.7945153093064
"8345" 1668.8 112.906593716997 34.0375721891608
"8346" 1669 113.9523294001 36.0284305754932
"8347" 1669.2 114.456446818048 38.0808418077072
"8348" 1669.4 115.78624557141 41.2541463461145
"8349" 1669.6 117.643108864412 45.0977336223964
"8350" 1669.8 117.71278414974 48.1536545876343
"8351" 1670 117.891763906507 52.9675673534882
"8352" 1670.2 117.912378323585 57.502227684177
"8353" 1670.4 117.054643659284 61.9237704865112
"8354" 1670.6 115.084819901765 64.7549240239343
"8355" 1670.8 112.31443286235 68.8483955693953
"8356" 1671 108.732735686408 72.5148455230241
"8357" 1671.2 103.855076858265 74.4547813155098
"8358" 1671.4 100.097681731438 76.603825865742
"8359" 1671.6 95.8212858472059 78.6495024504258
"8360" 1671.8 90.5004656017443 80.3246635174384
"8361" 1672 83.5863643418897 78.7646401396747
"8362" 1672.2 79.8938810245628 76.506458151492
"8363" 1672.4 75.5391030697091 73.4826496922836
"8364" 1672.6 71.0549608615583 69.4866032667798
"8365" 1672.8 66.9399626235058 65.1944162066616
"8366" 1673 64.0123272914023 60.0785595375963
"8367" 1673.2 62.1392528222839 54.8121824341747
"8368" 1673.4 61.364640089228 49.0697548548716
"8369" 1673.6 58.7471649530415 44.7784929794563
"8370" 1673.8 54.1360174843691 40.2640782182018
"8371" 1674 49.3934942469727 37.1453442506325
"8372" 1674.2 44.009804910291 34.3129278737354
"8373" 1674.4 38.7185726330724 31.9420043216843
"8374" 1674.6 33.4684198827219 31.6278240305384
"8375" 1674.8 28.1074940100469 32.4822727772581
"8376" 1675 22.9412580124859 34.0691143868381
"8377" 1675.2 18.7399393101967 34.2890461655903
"8378" 1675.4 19.3974515657286 34.5234069695422
"8379" 1675.6 20.309521043671 35.4253967141795
"8380" 1675.8 20.7316100849447 37.627529851467
"8381" 1676 20.1572597966423 41.2027133510302
"8382" 1676.2 19.6883050912749 46.0194345620915
"8383" 1676.4 19.0997271941147 51.044800875117
"8384" 1676.6 16.9543918901397 55.832046825742
"8385" 1676.8 14.9325897823884 58.9556767102123
"8386" 1677 15.5282794354247 57.646331901267
"8387" 1677.2 16.1324237703014 56.1338271877982
"8388" 1677.4 16.7213829890572 55.1507790137726
"8389" 1677.6 16.5429088601162 52.6344975166838
"8390" 1677.8 17.1879760531132 48.9863097041549
"8391" 1678 18.25851294199 44.7437187957955
"8392" 1678.2 18.8813749157753 40.4110034869202
"8393" 1678.4 18.6311699079892 35.4401343443976
"8394" 1678.6 18.0291011232325 31.3964149253347
"8395" 1678.8 17.5263444156831 28.1872331808772
"8396" 1679 18.8957674558437 25.9659524542407
"8397" 1679.2 21.5850858296177 22.4282387399552
"8398" 1679.4 23.9621358786112 17.8289138010204
"8399" 1679.6 26.9315493386385 14.1315174307128
"8400" 1679.8 30.234266250348 11.5964517573114
"8401" 1680 34.640541699979 9.96953513508126
"8402" 1680.2 38.2530170275419 8.09214237602044
"8403" 1680.4 42.4225403474647 7.61416376179554
"8404" 1680.6 47.2582810916919 7.08658650289124
"8405" 1680.8 52.084897409409 7.56961456705769
"8406" 1681 57.169788840439 7.07121858718349
"8407" 1681.2 62.3703068321515 5.57040406699904
"8408" 1681.4 65.8132158471101 3.77543108985788
"8409" 1681.6 67.8384643035102 2.77342879412152
"8410" 1681.8 69.5052746075588 4.50112429274933
"8411" 1682 71.6257510659534 7.24953785614056
"8412" 1682.2 73.5948298198958 10.1078215974835
"8413" 1682.4 74.6368944851435 12.2816319687003
"8414" 1682.6 74.461403451275 12.974024603367
"8415" 1682.8 75.5843770930568 14.3583814119115
"8416" 1683 77.0851969596589 16.0598321626747
"8417" 1683.2 79.9934956860647 17.6681733535249
"8418" 1683.4 82.5840791596358 17.1899462513051
"8419" 1683.6 85.7943204503235 15.9141477395434
"8420" 1683.8 89.1181290772344 16.8215245846397
"8421" 1684 89.5821910624627 18.7119714866937
"8422" 1684.2 89.6088438438824 21.8745791883376
"8423" 1684.4 89.9602047131782 26.0849618183381
"8424" 1684.6 91.4083949395754 30.500213168367
"8425" 1684.8 94.4636614682744 33.8012622767262
"8426" 1685 98.5397983034378 35.6307427269247
"8427" 1685.2 103.411512826681 36.4324313143392
"8428" 1685.4 108.294323385737 35.4623603834781
"8429" 1685.6 111.370684183647 33.7646870788579
"8430" 1685.8 113.470286167292 31.9554179158851
"8431" 1686 114.746595210159 30.630036787367
"8432" 1686.2 114.143008556656 28.6201311223033
"8433" 1686.4 112.66655994421 26.1275176375033
"8434" 1686.6 111.806773522015 24.366047170617
"8435" 1686.8 111.439509336686 23.6024793062354
"8436" 1687 111.526472526447 22.9074984813973
"8437" 1687.2 111.877412844118 22.7260693953081
"8438" 1687.4 112.194637651057 23.4434639771789
"8439" 1687.6 112.567294317103 24.3178019067994
"8440" 1687.8 112.694210689036 25.6077173551956
"8441" 1688 113.614103760808 26.5721213820527
"8442" 1688.2 114.536344887549 28.0347554497431
"8443" 1688.4 115.258116567494 28.6529064429633
"8444" 1688.6 116.671624433007 30.893540172466
"8445" 1688.8 118.08518798532 33.583524119617
"8446" 1689 119.229377700784 36.4084125839896
"8447" 1689.2 120.747420695206 39.6565966496023
"8448" 1689.4 122.271484524979 42.7629812944813
"8449" 1689.6 122.461397933345 45.755786637057
"8450" 1689.8 123.865617405037 49.6480167561488
"8451" 1690 124.172473231765 50.5976306318948
"8452" 1690.2 123.462417519683 52.2907101982751
"8453" 1690.4 123.072790812 55.3461628399258
"8454" 1690.6 124.41408941157 58.282467634367
"8455" 1690.8 124.042649612765 58.8430696255033
"8456" 1691 124.696666712255 58.8103353682254
"8457" 1691.2 124.756679517265 59.2649166430156
"8458" 1691.4 125.430809502164 59.1745583741009
"8459" 1691.6 126.293341776774 59.4783428940016
"8460" 1691.8 126.865288402707 59.739225295988
"8461" 1692 126.662155215491 58.9902157508508
"8462" 1692.2 126.249651135765 56.9496118126336
"8463" 1692.4 125.846227272984 55.5573849402174
"8464" 1692.6 125.669960454404 54.7591675048104
"8465" 1692.8 124.86568236718 52.8213023785085
"8466" 1693 124.514018547171 49.8063199490025
"8467" 1693.2 123.689921289444 46.6228369468198
"8468" 1693.4 122.654258131792 43.4429067403392
"8469" 1693.6 121.693543858157 40.1317221995832
"8470" 1693.8 121.545794366156 39.6122887633274
"8471" 1694 120.457663105236 37.5551995494527
"8472" 1694.2 118.947999878579 34.1389837466241
"8473" 1694.4 117.795036828687 30.7967827200275
"8474" 1694.6 116.288470312208 28.0706568699384
"8475" 1694.8 116.452111208254 27.9976557467925
"8476" 1695 116.638375875798 27.812864255067
"8477" 1695.2 116.968673503558 27.9093852935409
"8478" 1695.4 117.29250470697 28.8234386366512
"8479" 1695.6 117.143451574479 29.8563939965914
"8480" 1695.8 117.034028809893 30.3778080418813
"8481" 1696 116.859694235808 30.7524419138527
"8482" 1696.2 116.811718984689 31.71639103315
"8483" 1696.4 117.346746802034 33.1478660135497
"8484" 1696.6 118.009632599721 35.223019968299
"8485" 1696.8 118.403111603405 37.280900788737
"8486" 1697 119.134959501852 39.6867230155872
"8487" 1697.2 120.170851093176 42.5470813432199
"8488" 1697.4 122.050356382726 45.6558723825881
"8489" 1697.6 122.885471778024 47.7193189422708
"8490" 1697.8 123.615729634899 51.0298212267708
"8491" 1698 124.380680922614 53.9199041355179
"8492" 1698.2 124.87908464375 54.7290097200241
"8493" 1698.4 123.60193259037 55.4755443351459
"8494" 1698.6 121.412811349377 57.2208258902081
"8495" 1698.8 120.60358413275 60.757939359765
"8496" 1699 121.089496877471 64.3440260926247
"8497" 1699.2 122.114387036441 67.3777576478376
"8498" 1699.4 123.533478996962 69.0828399012661
"8499" 1699.6 122.391455458608 69.771857915867
"8500" 1699.8 120.647828895306 72.0491247996659
"8501" 1700 118.606437230246 74.8525719771987
"8502" 1700.2 116.404288926648 78.3578096901987
"8503" 1700.4 115.582893209274 81.8916417319343
"8504" 1700.6 115.528816678745 85.501287593907
"8505" 1700.8 114.215537009595 86.9614419429443
"8506" 1701 111.170240369673 88.6148289021527
"8507" 1701.2 108.229739413659 89.9004199344579
"8508" 1701.4 103.603716234243 91.2203770974627
"8509" 1701.6 99.6690199339973 91.7422410661693
"8510" 1701.8 95.7097902685353 92.6231058649082
"8511" 1702 90.6684980295007 93.6119963105468
"8512" 1702.2 86.0020909075061 94.7808112794359
"8513" 1702.4 82.0009129466021 95.7154658260296
"8514" 1702.6 79.2171219117812 97.4378417780373
"8515" 1702.8 77.4396171226355 98.7495107613108
"8516" 1703 74.2899113579981 99.1812350733336
"8517" 1703.2 71.1470727550903 99.2372906979716
"8518" 1703.4 66.9194751827708 97.9678274086802
"8519" 1703.6 61.9128839011 98.1581740443905
"8520" 1703.8 57.218105459498 98.943225105167
"8521" 1704 53.1446047124542 101.568395337788
"8522" 1704.2 49.8882836010034 106.154927140617
"8523" 1704.4 48.7588081700737 110.245465158378
"8524" 1704.6 50.3964277926019 112.578931915669
"8525" 1704.8 52.1360330545751 114.173773952126
"8526" 1705 54.2408171304314 115.885207384667
"8527" 1705.2 56.8056307682542 117.36041366583
"8528" 1705.4 59.2846528787538 118.65186159566
"8529" 1705.6 59.8922174547824 119.313314594614
"8530" 1705.8 59.3081764995431 121.158589252934
"8531" 1706 57.780255689297 122.088682443528
"8532" 1706.2 55.7640809266981 121.389728830267
"8533" 1706.4 52.519713427819 121.428958141226
"8534" 1706.6 47.909751977198 121.039205058967
"8535" 1706.8 42.8379759282647 120.433741939147
"8536" 1707 37.4816061419941 119.294986554285
"8537" 1707.2 33.8480721466882 117.310976188626
"8538" 1707.4 30.3077583565061 113.479889091953
"8539" 1707.6 26.6397422130358 109.426716960415
"8540" 1707.8 23.1696976497647 104.703910716062
"8541" 1708 19.7907748093053 100.152339135097
"8542" 1708.2 16.1870415706933 95.9776827225812
"8543" 1708.4 12.8263365566785 91.759054630298
"8544" 1708.6 9.24508958870681 87.0103846724512
"8545" 1708.8 6.79163671529594 82.6527951135232
"8546" 1709 3.47873174852684 78.734099109066
"8547" 1709.2 4.23478470838172 77.1869963244946
"8548" 1709.4 5.74087679901471 73.6208331655374
"8549" 1709.6 8.06076842549297 71.1194835261387
"8550" 1709.8 9.44386131312037 69.7966180906247
"8551" 1710 11.0104174942247 68.325622800207
"8552" 1710.2 12.5300619653556 67.1970228057003
"8553" 1710.4 13.9708587450766 67.2608634632283
"8554" 1710.6 16.087883502433 66.4086549543472
"8555" 1710.8 17.8192935498885 64.5615604939214
"8556" 1711 18.3936606971719 62.1075800374804
"8557" 1711.2 17.9959313789352 58.6793148333556
"8558" 1711.4 16.7392852022754 54.8007086609733
"8559" 1711.6 16.057797521421 50.7932676133045
"8560" 1711.8 16.1116202301314 46.935883333767
"8561" 1712 18.8992873944768 44.3401977635791
"8562" 1712.2 21.6727919822041 41.7791318251246
"8563" 1712.4 25.7092066051014 39.9190491998976
"8564" 1712.6 28.9114422537193 40.7484109712458
"8565" 1712.8 32.3531119660568 41.8912716988422
"8566" 1713 36.7274428708666 41.6889924485903
"8567" 1713.2 41.8238092412251 41.5866360780204
"8568" 1713.4 47.025714952579 42.5552635040813
"8569" 1713.6 51.6177618189219 43.9833233130813
"8570" 1713.8 55.771347783359 45.3184770012066
"8571" 1714 60.4952014171152 46.8215900168529
"8572" 1714.2 65.6631120247418 47.7548440716055
"8573" 1714.4 70.3250653737081 48.364433043216
"8574" 1714.6 73.9599132169803 48.773185303211
"8575" 1714.8 78.4024351109869 47.6333246647281
"8576" 1715 82.1955849640215 45.9948375333399
"8577" 1715.2 85.3617618838335 43.7708073233945
"8578" 1715.4 90.193264242003 42.9086818740959
"8579" 1715.6 95.3386474518647 44.261516782367
"8580" 1715.8 100.663965937666 46.0860022850991
"8581" 1716 106.082051245726 47.6556554367997
"8582" 1716.2 108.755918475515 51.5785201976725
"8583" 1716.4 108.760645063585 55.9254757166
"8584" 1716.6 108.828221233621 61.8815382601096
"8585" 1716.8 109.929057634585 66.0328116463184
"8586" 1717 110.548205660042 67.0203184353947
"8587" 1717.2 110.957926782399 68.4062133083093
"8588" 1717.4 109.33723265069 71.005182296367
"8589" 1717.6 106.358818081836 73.3382981921098
"8590" 1717.8 102.365138501891 76.0137047190959
[truncated: 19,425 more chars]
