# Supplementary material for: Adaptive switch to sexually dimorphic movements by partner-seeking termites
Source: Sci Adv. 2019 Jun 19;5(6):eaau6108. doi: 10.1126/sciadv.aau6108 (PMC6584256; doi:10.1126/sciadv.aau6108)
Supplement: Data file S1 [file aau6108_Data_file_S1.zip › Dataset/CfExperimetns/170702_172_F_02_set1_tandem-position_5FPS.txt]

"time" "x" "y"
"1" 0 98.4644480062871 86.2627678428068
"2" 0.2 98.5945557248608 86.3362236219599
"3" 0.4 98.3488695342589 86.3070353661531
"4" 0.6 98.3819117605574 86.375899323427
"5" 0.8 98.0712981551977 86.2646848903518
"6" 1 98.1128071343179 86.4192068859168
"7" 1.2 98.1329333803527 86.6204535590337
"8" 1.4 98.1272894917852 86.8420874385681
"9" 1.6 98.0932088006759 87.1850653851245
"10" 1.8 97.9174685966307 87.3446267221047
"11" 2 97.7367739499974 87.5967717709253
"12" 2.2 97.4734540654093 87.7479469212723
"13" 2.4 97.3344430018341 87.8897598584758
"14" 2.6 97.3040705514203 87.8588736148678
"15" 2.8 97.2430098646451 87.7702514774958
"16" 3 97.26306299363 87.7423381658697
"17" 3.2 97.2039907396292 87.7747897289073
"18" 3.4 97.1601786015645 87.7777003174302
"19" 3.6 97.1682431805478 87.9681832126395
"20" 3.8 97.4555798157865 88.3702267813197
"21" 4 98.1619552278872 89.8270541796477
"22" 4.2 97.9232295736913 91.97662924613
"23" 4.4 97.54156519499 94.1131713471166
"24" 4.6 97.4280778005765 94.6229374130427
"25" 4.8 96.9952561135793 94.9903210085227
"26" 5 97.4482864683254 94.0010105938191
"27" 5.2 97.6161745788338 93.7136840745945
"28" 5.4 97.3469290874002 93.1401378730232
"29" 5.6 97.8235538462269 93.461359459691
"30" 5.8 98.5535728794628 92.870584434938
"31" 6 100.137380767438 92.4111463691602
"32" 6.2 101.635094464469 92.0986011911092
"33" 6.4 103.105961070181 91.6960376800142
"34" 6.6 103.331071987255 90.9063835433168
"35" 6.8 103.747800092063 90.1574908879971
"36" 7 104.515102826759 89.3929574654629
"37" 7.2 104.732721987478 88.9059808825397
"38" 7.4 105.787799985485 88.4620784830348
"39" 7.6 107.316131761157 87.9875913164585
"40" 7.8 107.42241156201 87.8667891541247
"41" 8 107.202472168539 87.6942467804411
"42" 8.2 107.708210297072 87.5901621510215
"43" 8.4 107.757828767618 87.7263115360343
"44" 8.6 108.324099922026 88.1305857710747
"45" 8.8 108.965548290203 88.8988197764947
"46" 9 109.857238714851 89.986777334041
"47" 9.2 110.220044053666 90.632257636672
"48" 9.4 109.261831310968 90.1090596727941
"49" 9.6 109.585683706417 90.0595361407908
"50" 9.8 109.112814297635 89.4265237586578
"51" 10 109.023760458181 88.265629108826
"52" 10.2 109.038092700754 86.8556866215925
"53" 10.4 108.948888776225 85.0870551630844
"54" 10.6 108.736602904598 82.7727975498796
"55" 10.8 108.221602218494 81.3289338640146
"56" 11 107.642311480084 79.8506762592414
"57" 11.2 107.190471239439 80.0937937739602
"58" 11.4 106.661751363982 79.860120298049
"59" 11.6 106.06325251065 78.976641183487
"60" 11.8 105.144709163359 77.6208781127301
"61" 12 104.824443865948 77.2781006825585
"62" 12.2 103.92214930215 76.1001350957618
"63" 12.4 103.127397195619 75.4202210503035
"64" 12.6 102.927855899489 75.4288079119457
"65" 12.8 103.098852552764 74.8697720700611
"66" 13 103.368216860718 72.8192025418332
"67" 13.2 103.896394384696 71.435073059887
"68" 13.4 104.645645976797 70.7443344211226
"69" 13.6 105.048308619367 70.7343590627457
"70" 13.8 105.082342702265 70.5587155728606
"71" 14 105.579895545362 69.6906619768937
"72" 14.2 106.397825427213 69.2813782336357
"73" 14.4 106.579501486131 69.5708342330738
"74" 14.6 106.906620845881 69.3604718411631
"75" 14.8 106.349309975529 68.3772181366199
"76" 15 105.469932849314 66.2803049901984
"77" 15.2 104.389535113826 65.1664793554636
"78" 15.4 103.601496097834 65.0280690168807
"79" 15.6 103.404628409247 65.2705294403333
"80" 15.8 102.97266853532 65.3084368267314
"81" 16 102.578441443279 65.3978445727675
"82" 16.2 102.652936177732 65.3174859823241
"83" 16.4 102.044494413084 64.7608142960842
"84" 16.6 101.613912949347 64.15996221438
"85" 16.8 100.727065741404 63.0619489428645
"86" 17 99.5979609059782 61.1748976381245
"87" 17.2 99.4422563318111 60.1266038341491
"88" 17.4 99.4338544236025 58.5353915807837
"89" 17.6 99.2248733877444 56.204136381097
"90" 17.8 98.8690546781471 54.2622465167926
"91" 18 98.8183762515286 52.1907289846559
"92" 18.2 99.4801434100167 51.5972918810775
"93" 18.4 100.597965103437 48.7837094512643
"94" 18.6 101.577565464366 46.59091634999
"95" 18.8 103.43974396898 44.4252591804419
"96" 19 105.132061785465 41.4451296551072
"97" 19.2 104.898002940126 39.7750063614081
"98" 19.4 103.81523693905 38.5595018239809
"99" 19.6 101.933506798633 36.2124985861445
"100" 19.8 99.7840410857448 33.1608346846579
"101" 20 98.1132324820752 30.4733148129367
"102" 20.2 96.3636602542553 27.2976414241748
"103" 20.4 94.7647762677617 24.7675202852067
"104" 20.6 92.0698634574039 21.8962830021976
"105" 20.8 89.8680421188796 19.1164545889359
"106" 21 86.8189399705963 16.6545278689898
"107" 21.2 84.4324780835286 14.5683068817149
"108" 21.4 81.7505233616886 12.5094885337014
"109" 21.6 79.1067612159002 10.0710705860173
"110" 21.8 76.5629532294773 8.49265540196262
"111" 22 74.1318601286456 6.10280544558704
"112" 22.2 71.1243016676868 4.45506173270802
"113" 22.4 68.1637246289448 3.14484447914776
"114" 22.6 66.5452068571847 0.999454879784736
"115" 22.8 65.4675141541291 0.313241597296954
"116" 23 63.4961769694843 1.29218211462982
"117" 23.2 62.1556055970622 2.80892050996195
"118" 23.4 60.7019565562125 4.13458458389797
"119" 23.6 58.0414638612923 6.25430674216374
"120" 23.8 54.4618399638962 8.19180110945472
"121" 24 50.9396406952081 10.4115597498664
"122" 24.2 47.465320900464 11.7100764109292
"123" 24.4 43.3747618658883 12.209013119738
"124" 24.6 39.5476516985403 11.4569777269788
"125" 24.8 38.0851194245062 9.54446609031563
"126" 25 38.3965076427543 10.1228663715235
"127" 25.2 38.0581824862436 12.3080125444476
"128" 25.4 38.2803963966177 14.3239651435755
"129" 25.6 37.3425366241559 17.1397855965306
"130" 25.8 37.3345481443091 20.0096401553159
"131" 26 37.1955758804618 21.5653479733725
"132" 26.2 37.6873241375118 21.2034368511971
"133" 26.4 37.8318625486963 20.9335011605245
"134" 26.6 37.5838377735013 21.1743771381769
"135" 26.8 37.6158892263257 21.7113707132788
"136" 27 37.4285125156226 22.2931839427973
"137" 27.2 37.1948239199929 23.1543638627498
"138" 27.4 36.9560844561897 23.404913776449
"139" 27.6 36.9329303250253 25.0211941831385
"140" 27.8 37.44525086025 26.2238615057128
"141" 28 38.6998871486421 27.2476717406601
"142" 28.2 40.4958093907635 28.9848644557824
"143" 28.4 42.1284997339561 31.9135353164557
"144" 28.6 42.9599392453906 33.3376586535697
"145" 28.8 43.8182623971996 34.9560904550247
"146" 29 45.1281598117707 37.7309435932605
"147" 29.2 45.7976952605114 41.0889314809895
"148" 29.4 45.7929073091821 44.3188130588689
"149" 29.6 44.6158122749828 47.356746078773
"150" 29.8 41.9520862533917 50.0694936214472
"151" 30 38.8866947054963 52.8858904396529
"152" 30.2 36.4346353514541 54.9554633805544
"153" 30.4 32.6782326241327 55.9064658278153
"154" 30.6 28.2908450913206 56.6888267149917
"155" 30.8 24.1368405005704 58.851252736666
"156" 31 21.8230983622989 60.9162742265335
"157" 31.2 22.4542778661232 63.908820667714
"158" 31.4 24.0000369259892 66.7146680380372
"159" 31.6 25.6793606144862 70.0405547827501
"160" 31.8 27.3161429567194 73.0278050301551
"161" 32 28.5764787474671 75.3093154555179
"162" 32.2 30.9573562847172 77.5151065855694
"163" 32.4 33.5616794304588 80.1816642370062
"164" 32.6 36.6650502527543 83.1893428245575
"165" 32.8 39.0568940662221 86.0567620890744
"166" 33 40.9874622371915 89.0574810051285
"167" 33.2 41.1162529491711 92.0964238931833
"168" 33.4 39.2315487332722 94.375437464943
"169" 33.6 37.6453162621976 97.4733753018052
"170" 33.8 36.2421625636491 101.361200958362
"171" 34 34.5473810957272 105.103927784029
"172" 34.2 34.3503577409241 106.045363562997
"173" 34.4 35.6904015610426 106.453919852126
"174" 34.6 38.1190340033089 107.896668641811
"175" 34.8 40.463400524884 108.767382615011
"176" 35 43.3347888416677 109.329826346111
"177" 35.2 46.9414061745765 110.222170034692
"178" 35.4 50.0405607012567 111.731744473067
"179" 35.6 53.7463361805677 113.930087710089
"180" 35.8 56.9893634035242 116.515842774445
"181" 36 58.5537077871768 119.388943073362
"182" 36.2 59.7121353708453 119.088401675526
"183" 36.4 61.9449267720407 119.546278142322
"184" 36.6 64.5651366547402 120.523848683199
"185" 36.8 66.2123185807343 120.830622278082
"186" 37 68.0884651369261 120.637415166775
"187" 37.2 71.1798493222012 120.784370278921
"188" 37.4 72.9316516162237 121.0977594758
"189" 37.6 74.1630097531315 120.573360312048
"190" 37.8 76.9751796203725 120.446560220074
"191" 38 78.5259056901221 120.324124579843
"192" 38.2 77.4674628302603 120.091006454912
"193" 38.4 77.4771594615012 119.867593112707
"194" 38.6 78.5552056594069 118.960666190354
"195" 38.8 79.6191887615755 117.773408673215
"196" 39 81.7639998078741 116.484010438871
"197" 39.2 83.5225315223524 115.876001036216
"198" 39.4 85.0602332288203 115.827767505274
"199" 39.6 85.8985758313275 117.047247368931
"200" 39.8 85.711406295188 117.488249722432
"201" 40 84.7163476533098 116.465697588307
"202" 40.2 85.4057226784889 115.761469391596
"203" 40.4 84.9203736244742 115.286926952355
"204" 40.6 84.3616029862672 114.268765691262
"205" 40.8 84.1053225442502 113.089334953303
"206" 41 84.2313425989027 111.280096059607
"207" 41.2 84.7287353016299 108.848112916545
"208" 41.4 85.1949435499057 106.699883511796
"209" 41.6 85.5285841065508 103.712131159981
"210" 41.8 86.8576010737745 101.751407134803
"211" 42 88.3333853452167 100.631909600931
"212" 42.2 89.5440602331403 100.393593000433
"213" 42.4 90.5563130547517 100.453193729684
"214" 42.6 90.6522698344926 99.7561521414814
"215" 42.8 91.1131883181203 97.8637706761597
"216" 43 91.2408082615754 95.5363016065901
"217" 43.2 92.193751531969 93.5824798393018
"218" 43.4 93.7441483602666 92.9634938365498
"219" 43.6 94.4591148072793 92.2190504072869
"220" 43.8 94.8386932032407 90.984262447955
"221" 44 96.0504560184054 89.590777473681
"222" 44.2 97.3567521132441 88.3625381792474
"223" 44.4 97.6525811107499 88.7540246844422
"224" 44.6 97.3480313631127 88.8913988714747
"225" 44.8 97.5717464230457 87.5767318789746
"226" 45 97.3468149418388 85.2418729655394
"227" 45.2 96.6056493102338 84.0918472362993
"228" 45.4 96.5017075151491 82.3573649014656
"229" 45.6 96.4737497221399 80.2897962492455
"230" 45.8 96.1908385330766 78.5490019160331
"231" 46 96.7057923268546 76.2711520892727
"232" 46.2 95.722093553931 75.4472176441472
"233" 46.4 94.0605568046245 74.7953838022643
"234" 46.6 92.9612041549318 73.4115655907392
"235" 46.8 91.951894536595 71.6489044411372
"236" 47 93.258793114395 70.1296221590768
"237" 47.2 95.1210575760028 68.0891531823482
"238" 47.4 97.83605091856 67.5230640535749
"239" 47.6 100.818262986753 68.16879328203
"240" 47.8 103.971683418662 69.49430329541
"241" 48 105.638396585801 72.3022647927734
"242" 48.2 107.223413171765 75.3461813759359
"243" 48.4 108.300824471652 76.1538478829401
"244" 48.6 109.292511221966 75.8271827323504
"245" 48.8 111.871494203929 75.0168548588925
"246" 49 115.093051149777 74.5924901419327
"247" 49.2 118.984651240255 73.5193293238254
"248" 49.4 120.256197914115 71.4965016133032
"249" 49.6 120.261276604812 68.7160429965878
"250" 49.8 119.985713741642 64.9352232950856
"251" 50 119.378971975275 61.2977135354619
"252" 50.2 118.9709385815 57.6136560106503
"253" 50.4 119.35256529552 54.7142895857896
"254" 50.6 119.297889587437 51.089534820238
"255" 50.8 117.687294575713 47.5654831803327
"256" 51 115.813084456403 45.0947406695864
"257" 51.2 114.020514553293 42.7283586079208
"258" 51.4 111.366285378271 41.2758174323915
"259" 51.6 108.301404458507 40.897301952436
"260" 51.8 104.379519649559 40.9672684866185
"261" 52 101.14273315855 42.1888198238847
"262" 52.2 97.7755072529996 43.8757042341841
"263" 52.4 95.9735235394095 44.7352697856812
"264" 52.6 93.4493864010745 45.4137996343908
"265" 52.8 89.9727317016003 44.5354501748253
"266" 53 86.714901486065 42.2052551132922
"267" 53.2 84.4897776913785 39.0072312612822
"268" 53.4 82.9775551585174 35.08818314252
"269" 53.6 83.4194702119161 31.1145330527639
"270" 53.8 83.9522315630227 26.4642830729199
"271" 54 85.3791029275782 22.5044133929624
"272" 54.2 89.0346106868057 20.3981040870347
"273" 54.4 91.6627789529252 17.9106145452036
"274" 54.6 93.1071263352259 15.8046395631979
"275" 54.8 95.4104139303404 14.0825714310746
"276" 55 98.1152227237323 15.0905797035667
"277" 55.2 100.409721200609 16.2337286894078
"278" 55.4 103.768123575792 17.6855880566051
"279" 55.6 107.201973686819 18.7667618351459
"280" 55.8 110.689172761278 20.8280169449061
"281" 56 114.502914159549 23.3285034577186
"282" 56.2 117.711633183455 25.5707598092233
"283" 56.4 119.41386357955 29.4049205785198
"284" 56.6 121.287335548915 33.0196606367086
"285" 56.8 123.293296320105 37.7192372179036
"286" 57 123.672003049394 41.6520650506177
"287" 57.2 124.973450922825 46.8676675177355
"288" 57.4 125.998161258797 50.9630921216683
"289" 57.6 125.016713855407 54.9468446340626
"290" 57.8 124.549286408207 59.3041747512958
"291" 58 124.205604307911 64.9159657455079
"292" 58.2 125.219555483522 67.5830969770525
"293" 58.4 126.409413854352 68.1931995868164
"294" 58.6 124.876987259569 67.3688039473411
"295" 58.8 122.438492435835 67.749195358597
"296" 59 120.55130526131 68.3707304553539
"297" 59.2 118.644739148021 69.3248576218493
"298" 59.4 116.595100978079 71.417456626272
"299" 59.6 114.816880694259 73.4520622682108
"300" 59.8 113.515497828116 76.8240425162952
"301" 60 112.070844550769 79.8453431514468
"302" 60.2 109.376817732862 81.3801151099711
"303" 60.4 105.590676525431 82.6557123708553
"304" 60.6 101.467381103349 82.8613996791338
"305" 60.8 97.2790003030802 82.9922496423201
"306" 61 93.7913959774365 83.5867623680038
"307" 61.2 90.5823642047 85.2623225606852
"308" 61.4 88.3391413534935 87.2597471534865
"309" 61.6 87.8471752347959 90.0520850436324
"310" 61.8 87.2048285862781 90.8692998204927
"311" 62 87.3774894851764 92.6782727707935
"312" 62.2 86.4825921846418 92.3663968851958
"313" 62.4 84.4765682214913 91.7922394250436
"314" 62.6 81.78607875721 90.7132637455707
"315" 62.8 77.1619980831721 90.2630584824177
"316" 63 73.3731569873231 90.6230974845555
"317" 63.2 69.5658209407155 92.3168062377864
"318" 63.4 67.6453210649226 94.8106223913565
"319" 63.6 66.7277916729607 97.501671363043
"320" 63.8 64.4723563842927 99.8118953767364
"321" 64 60.6766758091381 100.568542354772
"322" 64.2 58.0202334152462 99.0991569962476
"323" 64.4 55.626612980741 96.3877715556524
"324" 64.6 55.2998011364728 94.37772823654
"325" 64.8 55.0095367244584 91.5743949587001
"326" 65 53.93661002289 88.8553750086754
"327" 65.2 51.8292177587667 85.9951241212334
"328" 65.4 48.6255696839511 84.4049774400104
"329" 65.6 45.4098200493088 84.2814848473061
"330" 65.8 42.3024974875565 83.8941627946021
"331" 66 39.246280752374 84.4869739047134
"332" 66.2 38.7851061031079 84.1523877406625
"333" 66.4 37.1954911243453 84.2848108225407
"334" 66.6 35.6195237792401 85.8501880337051
"335" 66.8 34.0520696707981 86.1093706517511
"336" 67 30.6726043539569 85.8718162071616
"337" 67.2 29.2218119633616 84.1696072965718
"338" 67.4 29.1974203661197 81.7328678865082
"339" 67.6 29.9363975514827 78.8605320478497
"340" 67.8 30.0298989124024 76.2735394614111
"341" 68 29.5586890984113 74.9660359371969
"342" 68.2 29.1300495431078 72.984667532418
"343" 68.4 29.922081627105 70.9237419467145
"344" 68.6 31.1455162868339 70.0343027196103
"345" 68.8 33.5067198245233 68.4290144591589
"346" 69 35.8160852579044 66.1387644092034
"347" 69.2 38.1421185871468 64.5204434494444
"348" 69.4 40.7762677979881 64.3122704330992
"349" 69.6 43.4898677037888 64.9371214882492
"350" 69.8 46.5928706414278 64.9360193186163
"351" 70 50.1501551929821 64.0391659643443
"352" 70.2 52.6624468385011 65.0109909692579
"353" 70.4 55.7594873013472 66.9102449531465
"354" 70.6 58.7400670779186 68.689623068626
"355" 70.8 60.8134531075958 71.3896301472485
"356" 71 63.3674710752869 75.3202388332335
"357" 71.2 66.0678876456686 77.5344866321603
"358" 71.4 68.9509438363626 78.9283410662331
"359" 71.6 72.1995469059486 80.040532159945
"360" 71.8 75.9538726442662 79.2629124301667
"361" 72 79.4724161796041 78.9125119763165
"362" 72.2 84.005649556328 80.8048491685063
"363" 72.4 87.8046290881625 83.4402784080972
"364" 72.6 92.4133001504104 87.2566023589463
"365" 72.8 92.9725316109823 88.7933023268625
"366" 73 90.2560681299846 90.0695586144668
"367" 73.2 87.0990952849833 91.3628095616692
"368" 73.4 83.5872533495114 92.4799022794324
"369" 73.6 81.2919292561486 93.1524216273885
"370" 73.8 80.224705666629 93.2335743330146
"371" 74 78.504506107465 92.4982855538046
"372" 74.2 78.1248001295327 91.4247234621488
"373" 74.4 77.6376545798064 88.9432235219208
"374" 74.6 76.5001660130822 85.4212519119505
"375" 74.8 76.9141207489031 83.4441908011251
"376" 75 78.4042465457956 79.6965159819799
"377" 75.2 79.3094444828046 76.5203776246612
"378" 75.4 79.5294794911608 73.7206679596904
"379" 75.6 79.9620943089208 70.0506586229764
"380" 75.8 78.9735806356067 66.6576039095741
"381" 76 78.1356167367141 63.5328206713277
"382" 76.2 76.7458758467427 60.7066373959596
"383" 76.4 75.0852873852113 56.9025982384807
"384" 76.6 75.225902601363 52.8415046948654
"385" 76.8 76.2825505416224 48.9882939893944
"386" 77 78.749875449698 45.826246539425
"387" 77.2 82.1867611507359 42.8223741035563
"388" 77.4 83.6918284440919 41.1542896474264
"389" 77.6 86.3138956980058 40.8555650434088
"390" 77.8 89.8901490531716 40.9674918649328
"391" 78 93.3606408771842 42.1314813312144
"392" 78.2 96.6836634728383 44.6699264055257
"393" 78.4 99.4078386373205 47.5156353671595
"394" 78.6 102.383504693187 49.5064106382164
"395" 78.8 106.434479500569 50.7189719734757
"396" 79 110.145011195527 52.4430938895852
"397" 79.2 112.034187158812 55.8032313240248
"398" 79.4 112.561938255048 59.7008840485203
"399" 79.6 112.072806314198 64.243072333269
"400" 79.8 110.574851233013 68.5036484608372
"401" 80 110.098354098439 72.7115092297288
"402" 80.2 111.435008951514 76.0575891961151
"403" 80.4 114.563768396246 76.5076801615106
"404" 80.6 115.817648312164 75.1229603691703
"405" 80.8 115.369594686792 73.2249225223901
"406" 81 114.573274422055 72.2740429555423
"407" 81.2 113.956183991782 72.0295798887734
"408" 81.4 114.154848639035 70.0670783414312
"409" 81.6 112.398564013143 67.8067998461264
"410" 81.8 110.902241192349 65.8477768558553
"411" 82 110.079643802338 64.9939615548548
"412" 82.2 108.015741431122 63.9634637129611
"413" 82.4 107.324663700902 63.4114229180503
"414" 82.6 107.057468844779 61.8264887689542
"415" 82.8 106.190134374601 58.7726443325049
"416" 83 105.588788145987 56.0804731651853
"417" 83.2 105.371186499705 52.4963426503473
"418" 83.4 106.356108706266 48.4333961138251
"419" 83.6 108.995186417813 45.0749044091684
"420" 83.8 110.977583961197 42.1114445813651
"421" 84 110.064497214775 38.3894865532985
"422" 84.2 108.321743010715 35.205091034292
"423" 84.4 105.550539039662 32.9267540902168
"424" 84.6 102.512472477043 30.7974551902687
"425" 84.8 99.5973490714029 28.5751576648107
"426" 85 98.277374157458 25.6813247165813
"427" 85.2 98.6525974303577 23.0382625126641
"428" 85.4 98.1800358737138 22.2173853999734
"429" 85.6 95.9582383083573 20.5201181490699
"430" 85.8 94.9627868968168 18.4013275924485
"431" 86 93.5177935044442 14.5355488053686
"432" 86.2 92.0371396046875 10.2883523355327
"433" 86.4 90.0401181428254 6.46938907182519
"434" 86.6 87.6430591297846 4.59929104224343
"435" 86.8 85.2026051252126 4.20182838591607
"436" 87 82.4938338802104 3.82609850852622
"437" 87.2 79.2883310273149 3.3505422393345
"438" 87.4 77.8775867238685 3.5311437869967
"439" 87.6 77.5092005178079 3.73004741048678
"440" 87.8 76.1662040009546 4.18166692638346
"441" 88 73.857601934689 4.20371367198995
"442" 88.2 71.2108647352276 4.74416862697178
"443" 88.4 68.818548830641 4.76339943602075
"444" 88.6 66.3385587718761 4.95042567297415
"445" 88.8 65.1659714528771 5.7507798530727
"446" 89 63.0636032004725 5.7862112350955
"447" 89.2 60.7866446627522 5.08363887854663
"448" 89.4 58.1064012913494 5.17120664373598
"449" 89.6 55.5860271950273 6.71708136718921
"450" 89.8 53.4164040547105 8.03123587782813
"451" 90 50.2409968345413 9.33111074636652
"452" 90.2 47.3850558081123 9.01778347167558
"453" 90.4 45.4216590835453 8.15092432714051
"454" 90.6 44.4384143533163 8.9884706390452
"455" 90.8 44.6491095528319 10.5579314197017
"456" 91 44.7893244665338 12.0889891201696
"457" 91.2 44.9082355915465 14.2688554609845
"458" 91.4 44.830564081383 15.2303711643512
"459" 91.6 44.2791797922992 18.0891379707756
"460" 91.8 43.9975912316641 19.1976205352785
"461" 92 41.9234085723181 21.3414616808606
"462" 92.2 39.3671459284494 21.3366579580375
"463" 92.4 36.3984772288329 20.7871647409725
"464" 92.6 33.5283387018437 19.5650297156384
"465" 92.8 32.440676810758 17.0071464605299
"466" 93 32.7673977073144 15.3483564196253
"467" 93.2 34.3688372447387 14.3248298196184
"468" 93.4 35.7036525284023 14.4427089232942
"469" 93.6 36.4374150041706 15.2596238493706
"470" 93.8 38.0872416926454 15.9684239051802
"471" 94 40.3984879096862 15.8077037845783
"472" 94.2 42.1803842919167 15.9477794713152
"473" 94.4 44.062619728001 16.4978927709944
"474" 94.6 44.3092757345666 16.3444909681096
"475" 94.8 44.2673249047437 16.3463723514538
"476" 95 44.4704785092719 16.1746790615464
"477" 95.2 44.3942532485924 16.0003926057953
"478" 95.4 44.5025915032141 16.038513893276
"479" 95.6 44.5370654773217 16.3375748196538
"480" 95.8 44.5997953898388 16.827958996203
"481" 96 44.6001226768725 17.016366887128
"482" 96.2 44.4900000544541 17.2629617774315
"483" 96.4 44.2568319357805 17.3763492363858
"484" 96.6 44.1543711410931 17.409154666264
"485" 96.8 43.8582734254532 17.4763134230182
"486" 97 43.810476233656 17.4721952780286
"487" 97.2 43.9633456562526 17.3120319745843
"488" 97.4 44.1730956453365 17.0908371158086
"489" 97.6 44.2141426916364 17.1792463401687
"490" 97.8 44.2104357439918 17.170534683743
"491" 98 44.5696564406309 17.6280684106623
"492" 98.2 44.7262370496222 18.0327003615873
"493" 98.4 45.1954567011508 18.2869897994381
"494" 98.6 45.2275975000294 18.2368529541285
"495" 98.8 45.3246736677255 18.484084431814
"496" 99 45.318729587082 18.554444981904
"497" 99.2 45.4360122304743 18.5958512198041
"498" 99.4 44.7981964270107 17.9956078990159
"499" 99.6 44.9417105860214 18.1348732796334
"500" 99.8 45.1331595886838 18.424041254897
"501" 100 45.211880558362 18.4756443488105
"502" 100.2 44.9945324355356 18.2198923937708
"503" 100.4 45.3575281636533 18.8499096683309
"504" 100.6 46.2301543362521 19.7313084973905
"505" 100.8 46.3909871410079 20.0427295321632
"506" 101 47.0318139083352 20.5622842389863
"507" 101.2 48.039377390952 21.6361681010296
"508" 101.4 49.8997891714311 23.0247586729405
"509" 101.6 51.1325767504175 24.0100479359045
"510" 101.8 52.0672358843513 24.7173878143117
"511" 102 53.8624652528645 25.8719735708766
"512" 102.2 55.8632242546064 27.4619791830506
"513" 102.4 57.8053801116962 29.0408917788226
"514" 102.6 58.8338603706355 29.8240479393677
"515" 102.8 60.1967417499271 30.5702386252071
"516" 103 60.710628596882 31.1785716025533
"517" 103.2 61.5464920833947 31.5706554508544
"518" 103.4 62.7365556201419 32.3303150708957
"519" 103.6 64.8290993601793 33.8120186562517
"520" 103.8 66.4343677023709 34.6175382147334
"521" 104 68.2049503038462 36.3847405812733
"522" 104.2 70.7920359296277 38.6593947007298
"523" 104.4 74.1279980578691 41.2962514538279
"524" 104.6 77.9371039299567 43.1812908049137
"525" 104.8 81.6750829681222 43.933874566318
"526" 105 85.5397540123616 43.5670838666937
"527" 105.2 89.4875531145852 41.8759485210578
"528" 105.4 93.0217450059129 40.9802730903061
"529" 105.6 96.2611705310814 43.0569490298822
"530" 105.8 98.7772028545356 46.3533734622626
"531" 106 100.505639725418 50.8459776304987
"532" 106.2 101.020237333962 54.6210888704136
"533" 106.4 101.118914769909 54.9573074897601
"534" 106.6 99.5594834158212 54.6455858542754
"535" 106.8 97.8478700729481 56.4053653933238
"536" 107 95.5759368567202 58.7451964599281
"537" 107.2 93.7164790260983 61.2869245574738
"538" 107.4 91.4196730203257 64.72366989579
"539" 107.6 90.1668723174326 68.8753967107561
"540" 107.8 90.083540616184 72.8441511593159
"541" 108 91.1274609143965 77.2578107585299
"542" 108.2 91.8301870032834 81.0522615748497
"543" 108.4 89.2390606925996 83.5474076972603
"544" 108.6 86.103322400537 83.4868107883337
"545" 108.8 84.2735405735861 83.0290978269734
"546" 109 81.9286313243392 82.2985609421489
"547" 109.2 78.3283200295464 80.7966746993537
"548" 109.4 76.489366982484 79.8500929341173
"549" 109.6 76.5224283681129 78.7980752799223
"550" 109.8 76.8420731920903 77.1966787541777
"551" 110 77.5727662843662 75.1394889270403
"552" 110.2 78.917079835872 72.3479260571744
"553" 110.4 79.4068757419368 68.0391070217972
"554" 110.6 79.6336446880465 67.0710136510241
"555" 110.8 80.2298942353957 64.9334217295464
"556" 111 80.4744577070842 62.5126581225297
"557" 111.2 80.5314410795073 59.7386419983524
"558" 111.4 80.6976889891531 56.9414315196556
"559" 111.6 81.0436945908122 53.4009903302409
"560" 111.8 80.6314150910982 49.9281902240374
"561" 112 79.3967798343526 46.2859377715552
"562" 112.2 78.160458305154 42.0224479544756
"563" 112.4 78.638983666822 37.9180003607186
"564" 112.6 80.5730728084491 33.9595363872357
"565" 112.8 83.5960177329506 31.5082526398274
"566" 113 87.3505385439314 29.4776041552351
"567" 113.2 91.394367306564 27.0244853896738
"568" 113.4 95.4361712100724 25.522832245943
"569" 113.6 99.4482948173845 26.1185977596909
"570" 113.8 103.4596204863 27.5712529356391
"571" 114 108.010946152734 28.5122162785359
"572" 114.2 110.659808121513 27.4607764411834
"573" 114.4 110.762831800625 27.29913976997
"574" 114.6 110.780283695441 28.8113253333335
"575" 114.8 110.7327193981 30.8957292484988
"576" 115 110.459478590879 33.0148997406841
"577" 115.2 110.556934413361 35.9941407876078
"578" 115.4 111.106088089469 39.3160745894002
"579" 115.6 111.81112638456 43.4934776180668
"580" 115.8 113.270593556381 47.5515461830215
"581" 116 114.952699926662 50.5016242250965
"582" 116.2 116.105684086266 53.3539156340151
"583" 116.4 114.614804026368 55.3743679881424
"584" 116.6 111.983852265327 58.0554381775907
"585" 116.8 109.867227571261 61.2338395107552
"586" 117 107.882295792097 63.4856185254697
"587" 117.2 105.239763751486 67.6795462687603
"588" 117.4 104.076769729685 70.7528145438036
"589" 117.6 103.005553583188 75.3469005695464
"590" 117.8 102.944236464567 79.029072246146
"591" 118 103.775571876985 82.4875228538754
"592" 118.2 105.594615322123 84.1201202417416
"593" 118.4 108.413871289868 84.6667900598242
"594" 118.6 110.687489479131 85.9960127705623
"595" 118.8 110.992108408419 88.3884275463255
"596" 119 110.84772017543 91.2022805386163
"597" 119.2 109.924478253321 93.8454687399692
"598" 119.4 108.28536546242 96.185815385969
"599" 119.6 107.444462344697 96.7127375418653
"600" 119.8 107.361885053628 97.5642453273393
"601" 120 105.514040553966 99.273637978052
"602" 120.2 102.503143576019 101.502789554891
"603" 120.4 99.4318322680818 103.026359062765
"604" 120.6 95.2655523129892 104.664399113939
"605" 120.8 90.4367029862857 105.754967977219
"606" 121 85.5113946738567 106.062375803326
"607" 121.2 80.2757569712103 106.965607092887
"608" 121.4 74.956169925482 107.185100960722
"609" 121.6 69.1321230029409 107.197807748916
"610" 121.8 63.7689463969437 106.999061067218
"611" 122 59.9724904466585 107.18801699937
"612" 122.2 55.9546018331069 107.499281433401
"613" 122.4 50.8649235030933 107.022311320177
"614" 122.6 45.5554466814581 106.200873726927
"615" 122.8 40.0949720402275 105.606069602942
"616" 123 35.0480038788106 104.62531944738
"617" 123.2 30.8567448697465 102.41700975602
"618" 123.4 26.7261126030651 99.1371955568883
"619" 123.6 23.7747273088228 95.5633356230889
"620" 123.8 21.1392409240504 90.4786174090449
"621" 124 18.7742244581112 86.1339451187475
"622" 124.2 16.4551035688768 81.8510662936932
"623" 124.4 14.3148080340114 78.1331347762656
"624" 124.6 12.8071197662951 73.442436363945
"625" 124.8 11.6663855906336 69.122210156245
"626" 125 10.2284714899826 66.329035079012
"627" 125.2 9.62197824918575 64.9678193878867
"628" 125.4 9.235627370204 63.9648365711397
"629" 125.6 9.48687681145986 63.3971657433174
"630" 125.8 9.20510400175129 62.062097105449
"631" 126 9.18211667299783 60.0315388097957
"632" 126.2 9.30460106382637 59.12065710162
"633" 126.4 10.1866196449794 59.1728817438832
"634" 126.6 10.5582994908514 58.8402572914286
"635" 126.8 10.6197272658825 58.6431816003433
"636" 127 10.664597927716 58.8425901081532
"637" 127.2 11.3021490429337 58.8277362619641
"638" 127.4 10.6014464107099 58.5127588398079
"639" 127.6 10.5703729848129 57.9650082815691
"640" 127.8 9.43361371846994 58.0479190984757
"641" 128 9.51407897670698 58.1268255120676
"642" 128.2 9.02130856775212 58.5522154767633
"643" 128.4 8.56595138419207 58.9546773443123
"644" 128.6 9.21469847481033 58.9946591645159
"645" 128.8 9.48367540370262 59.1329569065278
"646" 129 9.44137932267956 58.5745887490563
"647" 129.2 10.0216389689526 59.1744146389623
"648" 129.4 10.7540578893675 59.6646766137459
"649" 129.6 11.8036609783239 58.246690499085
"650" 129.8 14.784565264419 55.5807123410075
"651" 130 15.8811574360662 54.5257055767359
"652" 130.2 16.4407160584066 54.567993363799
"653" 130.4 16.3049372961438 54.9253060274632
"654" 130.6 16.013991884055 55.2686902923215
"655" 130.8 15.9305628264637 55.2982423104085
"656" 131 16.6668079970051 55.1736045592947
"657" 131.2 17.8151687637054 54.4664236089356
"658" 131.4 18.9626903664946 53.7503256924826
"659" 131.6 20.8230670526171 52.6567772687499
"660" 131.8 22.0139594658354 52.4773702455569
"661" 132 22.1410057130532 52.5485463453608
"662" 132.2 22.6654655824815 52.697950991858
"663" 132.4 22.7297613534437 52.8596102728747
"664" 132.6 23.2922528553812 52.8700777335132
"665" 132.8 23.8090359547845 53.1197527717467
"666" 133 24.5299350633657 53.1627937999717
"667" 133.2 24.7649276994735 53.0453542590319
"668" 133.4 25.6132301382674 52.618821775527
"669" 133.6 27.5829908976715 52.5317663039962
"670" 133.8 29.6757537410484 52.5663517482194
"671" 134 29.6333516809433 52.7668449506042
"672" 134.2 29.429001774701 53.3287609236972
"673" 134.4 29.4569689932882 53.9740063315544
"674" 134.6 29.8958971540092 54.8995684637547
"675" 134.8 30.6559076052767 56.4048860581027
"676" 135 32.1426398197933 58.5929818543334
"677" 135.2 33.6524415654923 61.4439679289732
"678" 135.4 35.2016532540331 64.7339922473216
"679" 135.6 36.2762638529606 66.9211871624171
"680" 135.8 37.368459427372 67.0637862309854
"681" 136 39.2940554199696 66.5375684439529
"682" 136.2 42.3198741992094 65.7921469141725
"683" 136.4 44.742459259069 64.2306337262317
"684" 136.6 47.0889615586774 62.1926345275628
"685" 136.8 50.6225788998132 60.5597100160608
"686" 137 53.1718859537523 59.7687370748002
"687" 137.2 56.5724653548038 59.6492766221328
"688" 137.4 60.7205763546972 60.1750738294115
"689" 137.6 64.0069306251991 62.0374063989452
"690" 137.8 67.2236406273987 64.6504329893244
"691" 138 68.6961042606612 68.1267583631215
"692" 138.2 69.9807375448151 72.5171765718036
"693" 138.4 69.233913239205 75.8012949845905
"694" 138.6 67.958561653917 80.0871949167825
"695" 138.8 66.5000117710735 84.3769631409924
"696" 139 64.0607002179801 88.363046272179
"697" 139.2 60.9284059059654 89.673241357793
"698" 139.4 57.6169567861347 89.6253296150588
"699" 139.6 53.3502497734564 90.728105231135
"700" 139.8 51.0749121255562 92.3440049185377
"701" 140 48.6739681476071 95.2048867163695
"702" 140.2 46.2314298205427 97.9673967006568
"703" 140.4 43.2504483438797 99.8385968028237
"704" 140.6 38.6653910008956 101.000311271638
"705" 140.8 34.4183938194487 101.396608817969
"706" 141 30.0721637941061 100.971582041794
"707" 141.2 26.1113236851762 98.2836632887982
"708" 141.4 22.291807060431 95.4018095897382
"709" 141.6 18.8088806868815 91.4246343264659
"710" 141.8 14.966071226272 88.1134122230137
"711" 142 13.836000285784 83.7986973393301
"712" 142.2 12.0943226781764 79.5579869370664
"713" 142.4 9.0630837870299 75.1550307418612
"714" 142.6 5.71526959620647 71.4224993287343
"715" 142.8 6.52617094794892 70.9833606299963
"716" 143 7.14212243913666 70.2063323140898
"717" 143.2 8.01296555766043 69.7307401641436
"718" 143.4 7.94126859664997 68.6961656685432
"719" 143.6 7.34161049197039 67.6219485938596
"720" 143.8 5.76339971697181 66.6263235819957
"721" 144 4.58136758099762 66.6487606294136
"722" 144.2 5.23929688218617 66.9524498678131
"723" 144.4 5.68037768539803 67.3588057396917
"724" 144.6 5.65542511042097 67.6242389605013
"725" 144.8 6.43499757442444 67.8228405182354
"726" 145 6.49617113071028 68.2245400727423
"727" 145.2 6.46864021307424 68.7328788417459
"728" 145.4 6.79329691773121 69.6284965401618
"729" 145.6 7.37131364690854 70.2782881440188
"730" 145.8 8.11856231659709 70.6772982842042
"731" 146 8.37899663496928 70.9057355973463
"732" 146.2 8.60185966992214 71.3826933433013
"733" 146.4 9.05224512526074 71.9125203947527
"734" 146.6 9.56790322095494 72.1952418505618
"735" 146.8 10.1206561345364 72.3756502204692
"736" 147 10.9957377940236 73.1466685106728
"737" 147.2 12.348527580318 73.4138910728048
"738" 147.4 13.4549376725156 73.9818649241153
"739" 147.6 15.0417595210121 75.107496172391
"740" 147.8 16.1524215602944 76.1071909435137
"741" 148 16.9169127582129 76.7452154811848
"742" 148.2 18.1990819739283 77.8132323448006
"743" 148.4 20.0367035325369 79.2166440237781
"744" 148.6 20.6933597729671 79.5588185719805
"745" 148.8 21.0495780454189 79.806515127264
"746" 149 21.4269128990476 80.8722755260456
"747" 149.2 22.6588847778314 83.5909448933932
"748" 149.4 23.1483364596998 85.5566930211818
"749" 149.6 24.9313602203247 88.7299981756717
"750" 149.8 26.1187665093297 91.0322280675758
"751" 150 27.4015755803814 94.1244054551126
"752" 150.2 28.8463667441411 95.0516332825003
"753" 150.4 30.7092562677495 96.2536146826061
"754" 150.6 32.7117079051319 96.9408736017114
"755" 150.8 36.2204520401844 97.8254046119484
"756" 151 39.8328649673284 98.5560208909248
"757" 151.2 43.3844159322264 98.6625479770881
"758" 151.4 47.2020002641145 99.9317563852474
"759" 151.6 49.3096160665181 100.739346421004
"760" 151.8 52.3386434804822 102.45524448755
"761" 152 54.5989340415638 106.276392748347
"762" 152.2 56.0886851449911 110.059824746828
"763" 152.4 55.2598872163394 114.103346048099
"764" 152.6 54.2185289355864 114.87168809014
"765" 152.8 54.8133335863021 114.218601368607
"766" 153 56.94446178874 114.580529760383
"767" 153.2 59.3690522767359 114.768664304265
"768" 153.4 62.8077883794497 114.843649167742
"769" 153.6 66.5743882838498 115.391254720908
"770" 153.8 68.7672808888245 116.481788674146
"771" 154 70.0250104307786 117.76672117844
"772" 154.2 70.9902649965687 116.255636745366
"773" 154.4 73.5864522223317 115.199580903622
"774" 154.6 77.0286535655271 114.167143100864
"775" 154.8 81.0758176937514 112.636919896279
"776" 155 85.0705057251677 110.982359035958
"777" 155.2 88.8368134822006 110.390131306908
"778" 155.4 91.8367733859127 111.617852972633
"779" 155.6 91.5811152514776 111.387915243718
"780" 155.8 92.1744317847866 110.100175948765
"781" 156 93.0182205219273 108.646822516353
"782" 156.2 94.1264689981574 106.754350389106
"783" 156.4 96.8150908724265 104.730335652932
"784" 156.6 99.155919585182 102.25909562828
"785" 156.8 101.727933986614 101.00148475391
"786" 157 104.805521477897 100.616129136847
"787" 157.2 108.576542446765 99.9082606703751
"788" 157.4 110.98347035862 98.0133481222378
"789" 157.6 113.433430928699 96.784577078004
"790" 157.8 114.859401167252 96.0161652263975
"791" 158 115.753875014348 95.1269951251131
"792" 158.2 116.357125045838 93.8861614309531
"793" 158.4 117.331270230213 93.3097948442657
"794" 158.6 117.608216316704 93.2165978418798
"795" 158.8 117.552790539104 92.6576666254149
"796" 159 118.512275713983 91.1066070701352
"797" 159.2 118.431030928397 89.4027835323776
"798" 159.4 118.280758842122 88.1990587909067
"799" 159.6 118.504601063851 87.6207736490438
"800" 159.8 118.643782786304 86.3826748912198
"801" 160 119.034903906002 85.4472915420915
"802" 160.2 120.310297866893 84.1383413404084
"803" 160.4 121.885045475325 83.7036788270312
"804" 160.6 121.08225943002 82.7007081386084
"805" 160.8 120.450789518702 81.6493827483703
"806" 161 120.383098543095 79.7737105200352
"807" 161.2 120.725389151982 78.6330836975153
"808" 161.4 121.87666341901 78.2447140399012
"809" 161.6 121.278111386162 78.0017564951164
"810" 161.8 119.92077170108 77.188045257467
"811" 162 119.458434365846 75.8701713275667
"812" 162.2 118.610779436982 75.7596818693193
"813" 162.4 117.069390237757 74.9802061077956
"814" 162.6 115.501854074817 74.22829601847
"815" 162.8 113.95699703658 74.8879925797827
"816" 163 113.62954872498 75.5918534511985
"817" 163.2 113.295358526667 75.1580737203773
"818" 163.4 112.789740907468 74.0392257815821
"819" 163.6 112.309400662824 73.3416601486526
"820" 163.8 112.614938944601 72.7254182019271
"821" 164 113.152370070635 72.1676393812072
"822" 164.2 113.103493614675 72.0301038471064
"823" 164.4 113.595761144874 70.6721190914885
"824" 164.6 114.985773028976 69.2718739105226
"825" 164.8 116.774993580475 68.1726529386288
"826" 165 118.040447048265 68.6252228321397
"827" 165.2 118.665121278219 69.483700102161
"828" 165.4 118.904361767845 71.029252394968
"829" 165.6 118.894817439032 72.9378088018574
"830" 165.8 118.518127142514 75.4309821679214
"831" 166 117.463900517306 77.5400436911564
"832" 166.2 116.92040835818 78.4503721820516
"833" 166.4 116.360895442352 79.888234904007
"834" 166.6 115.974557918476 81.8594288424076
"835" 166.8 116.243333015773 82.00654686961
"836" 167 116.348609115887 81.8858393219249
"837" 167.2 116.505256035446 81.975126502905
"838" 167.4 116.356118169057 82.080932085965
"839" 167.6 116.461396251661 81.9370713546712
"840" 167.8 116.384610027422 82.071484546887
"841" 168 115.694120714116 82.9028022549928
"842" 168.2 114.790360514255 84.6333950278595
"843" 168.4 114.291144529618 86.9509104580834
"844" 168.6 114.057561262353 88.5521843411604
"845" 168.8 114.109361607187 89.3145398903147
"846" 169 113.737921309707 90.7136055109243
"847" 169.2 113.66661809444 93.3604246893083
"848" 169.4 113.224889326779 96.2392320725429
"849" 169.6 112.900671984995 96.5634786278483
"850" 169.8 111.879102058445 97.3946233112954
"851" 170 110.525517409454 98.3387343042682
"852" 170.2 109.126600397728 100.666585565121
"853" 170.4 107.857282697129 102.521799720632
"854" 170.6 105.592768166357 104.597503298927
"855" 170.8 102.535066426999 106.469815453955
"856" 171 99.0967474799115 108.552249605377
"857" 171.2 95.0959617956745 110.901089592135
"858" 171.4 90.4906913422005 113.102896368559
"859" 171.6 85.9252767080778 115.261212852779
"860" 171.8 82.3208430679127 117.971124466041
"861" 172 80.7198618717691 117.982613057911
"862" 172.2 78.1067125654346 116.975545762072
"863" 172.4 73.7404816403576 117.108929709433
"864" 172.6 68.9942767381132 116.851728435989
"865" 172.8 64.0428106168129 116.958814070404
"866" 173 58.634219188822 117.943326347386
"867" 173.2 54.1522647624465 119.868164227218
"868" 173.4 52.4983834819883 118.355283698399
"869" 173.6 48.7990464362911 117.024728856462
"870" 173.8 44.286981107757 115.891277552324
"871" 174 40.0853405603282 114.515295286743
"872" 174.2 35.6821631281788 113.470140322122
"873" 174.4 33.5382817456758 112.167699951837
"874" 174.6 31.0817817673963 109.751215551867
"875" 174.8 28.3936988742707 107.33257855664
"876" 175 24.4832941514085 104.908763379248
"877" 175.2 20.7213247139365 102.989767687184
"878" 175.4 20.2970456072175 101.065829203981
"879" 175.6 18.0489503625489 98.0072698437706
"880" 175.8 15.1683929784646 94.6828484877178
"881" 176 12.9849436459134 92.6135857444144
"882" 176.2 12.8035768291161 92.4320053894576
"883" 176.4 11.0421889592359 90.0159290201364
"884" 176.6 8.69763180773822 86.3104536349032
"885" 176.8 7.69669173534407 83.944295342841
"886" 177 6.97470786837083 81.3743537009112
"887" 177.2 5.75571152964244 78.812941626771
"888" 177.4 4.96708057036196 75.7731383201262
"889" 177.6 4.9677653008204 73.8140587863116
"890" 177.8 4.22733240344219 70.544079059843
"891" 178 4.14228889288631 68.4807242867277
"892" 178.2 3.64085071596107 66.695910494357
"893" 178.4 3.17183095983466 64.9484315362613
"894" 178.6 2.7473950509804 63.5689236971795
"895" 178.8 3.1909232916654 62.0773687855488
"896" 179 3.32006192191112 61.2434690248053
"897" 179.2 3.85441450203825 60.4226688844594
"898" 179.4 4.15143713182308 60.741567777907
"899" 179.6 4.45034847101795 60.8586658226062
"900" 179.8 4.8772795222467 60.4809492946737
"901" 180 5.59560789560049 59.7614941317491
"902" 180.2 5.96547813128636 59.2840110303633
"903" 180.4 5.67035603638723 59.602681714104
"904" 180.6 4.67454405004969 59.4951288437677
"905" 180.8 3.84909104065165 58.5128194531184
"906" 181 3.58767091830595 58.8065034771975
"907" 181.2 3.78999920822649 59.4092074339386
"908" 181.4 4.0175472701656 59.609895211994
"909" 181.6 4.18657539328403 59.6825662889039
"910" 181.8 4.2436501737785 59.9547563674771
"911" 182 4.53972715703843 60.1562329579616
"912" 182.2 5.04510848565979 60.6495629931441
"913" 182.4 6.01870039479654 61.1579195753672
"914" 182.6 6.66202971984185 61.2609837902773
"915" 182.8 7.44438509354116 60.9911714575454
"916" 183 8.26543919109931 60.6229817494657
"917" 183.2 8.52798176952246 60.6920239210656
"918" 183.4 9.32960530240375 60.2466586426318
"919" 183.6 10.4274066065037 59.7916481560344
"920" 183.8 11.5780714126613 59.3007685735984
"921" 184 12.8745042492944 58.6510236335008
"922" 184.2 13.4933050827749 58.882682036293
"923" 184.4 14.3933679397902 58.5240763924885
"924" 184.6 15.4633733539263 57.754372455604
"925" 184.8 16.8483130085507 57.735217797827
"926" 185 17.5909501986201 57.923678764733
"927" 185.2 18.3503597315908 57.9162361400632
"928" 185.4 19.0323633664937 57.4925407068194
"929" 185.6 20.0250412523497 57.0089280877358
"930" 185.8 21.1537138506918 57.1117076082075
"931" 186 22.486860071017 57.3318294687305
"932" 186.2 23.8282518802194 58.278056968615
"933" 186.4 25.6010849083482 59.2702274383878
"934" 186.6 26.1416907187161 60.1533815626921
"935" 186.8 27.8504978023987 61.0466187565173
"936" 187 31.1951584965232 62.5238078380007
"937" 187.2 34.4991731326125 63.3840117618243
"938" 187.4 38.2538795233352 64.2249279138753
"939" 187.6 41.7903738099529 65.4913819575919
"940" 187.8 46.0438424587647 67.1232058501898
"941" 188 49.8474351947034 68.7816923559806
"942" 188.2 53.0595541914827 70.0806811143202
"943" 188.4 56.583402074886 70.6772409027179
"944" 188.6 59.3364652519272 70.3736160285842
"945" 188.8 63.0568530106626 70.6761007827015
"946" 189 67.289886387616 70.8350678070831
"947" 189.2 71.6651293678187 69.9332016604873
"948" 189.4 74.3559182566671 67.976412055917
"949" 189.6 76.2402897328537 65.3884082246376
"950" 189.8 78.696625892243 62.2788389973984
"951" 190 81.9143851113749 60.4230464907756
"952" 190.2 85.6636481493429 60.7202626037029
"953" 190.4 87.8328151068397 62.7186992094208
"954" 190.6 89.0368435715974 64.3170013221576
"955" 190.8 90.8189590073757 67.2890589114828
"956" 191 92.1274869478839 69.8784939934925
"957" 191.2 94.0755566307699 73.0622795595093
"958" 191.4 95.3359920143619 76.9830899502925
"959" 191.6 94.2146642754841 80.0045413227566
"960" 191.8 94.2748255067036 80.0928772140159
"961" 192 94.5947502883675 79.5267808178075
"962" 192.2 94.8558792351297 79.2072315403747
"963" 192.4 96.3098884719574 79.2913047302768
"964" 192.6 97.9469735006939 79.4070887322169
"965" 192.8 99.3194540058166 78.8873833561156
"966" 193 101.598518884461 77.6313857426111
"967" 193.2 103.91793409097 76.0599088158289
"968" 193.4 106.267446606642 73.7893099000924
"969" 193.6 109.288187136245 72.4003649280519
"970" 193.8 111.886403902449 72.4812391796794
"971" 194 112.132220350578 74.0187689429765
"972" 194.2 112.263548699065 75.2713086687364
"973" 194.4 111.041576607443 75.9443463901583
"974" 194.6 109.758262054561 76.6747070009133
"975" 194.8 107.910167473063 78.4719424696945
"976" 195 105.842682282469 80.7627093615452
"977" 195.2 103.590313041642 82.7501535056308
"978" 195.4 102.769780593933 83.1994165079079
"979" 195.6 100.673388440717 84.9117270601811
"980" 195.8 99.5781608256173 86.3857075100063
"981" 196 99.495825934411 86.5053267953015
"982" 196.2 99.8456444931728 86.7592956049125
"983" 196.4 99.8277694295092 88.3054572570743
"984" 196.6 99.8059363592024 90.1939529131474
"985" 196.8 100.322469611191 92.0277392980548
"986" 197 100.988607289194 94.0637640633153
"987" 197.2 100.961789567637 96.8048692491546
"988" 197.4 100.269392832165 99.1611472169785
"989" 197.6 99.2217204103451 99.8887210686694
"990" 197.8 98.3577791593007 101.62880251744
"991" 198 98.8245168914325 102.824387077896
"992" 198.2 99.7186289003638 104.011312832709
"993" 198.4 100.279181658424 104.640705583434
"994" 198.6 99.5649904999686 103.903697720655
"995" 198.8 98.8775645640149 103.78873682388
"996" 199 96.8774835817605 103.396058135173
"997" 199.2 95.2413260996096 102.433326035708
"998" 199.4 93.1460457567619 102.323948737808
"999" 199.6 91.2513879524118 102.504656717476
"1000" 199.8 89.1744415293352 102.914082629066
"1001" 200 86.3309746457319 103.424268121201
"1002" 200.2 83.264729642105 103.101562594774
"1003" 200.4 81.5034006043707 102.348443010274
"1004" 200.6 81.2743897157619 101.662077324781
"1005" 200.8 80.7925606066342 100.685207759487
"1006" 201 78.8088935678777 98.6953716513392
"1007" 201.2 77.8740688526165 97.3166731965767
"1008" 201.4 77.6471938597126 96.4870694150053
"1009" 201.6 77.4608829280642 95.6919999098144
"1010" 201.8 76.2218275208601 94.1269891837412
"1011" 202 73.7945024244684 92.4074094333
"1012" 202.2 71.7557184065934 91.1467191972183
"1013" 202.4 69.3047354185647 89.7657632811909
"1014" 202.6 66.5888971679004 89.1260763407035
"1015" 202.8 63.3803086463559 88.2062103586559
"1016" 203 59.1063423008114 86.3936699029831
"1017" 203.2 56.8589126070084 83.8274587995724
"1018" 203.4 55.1772547402807 79.8183418399362
"1019" 203.6 54.8177098312032 76.1486498894708
"1020" 203.8 56.014365212173 72.4713044403346
"1021" 204 58.2343093314644 68.8907140571865
"1022" 204.2 60.9611985335035 66.6354397919536
"1023" 204.4 63.6253314356382 65.1535895019422
"1024" 204.6 66.0564987489962 62.9209151452464
"1025" 204.8 68.210620273346 60.3408971114381
"1026" 205 70.6145238994754 57.0379833821578
"1027" 205.2 72.2144120401896 53.2527121041006
"1028" 205.4 73.2493119976617 49.1646336780948
"1029" 205.6 74.707520287943 45.7411020749509
"1030" 205.8 77.4383967011156 41.6931623950528
"1031" 206 78.4263566346604 38.1800454182542
"1032" 206.2 78.3670563588277 33.7449417135038
"1033" 206.4 77.8395178810756 29.4382996153193
"1034" 206.6 77.0568920169116 25.4638247975265
"1035" 206.8 76.4712764811137 21.2551058207322
"1036" 207 76.4557364315928 16.8204505852792
"1037" 207.2 77.5959991780948 14.0431134995336
"1038" 207.4 80.2562753917405 14.1231636027869
"1039" 207.6 83.2534889011882 14.6843540437658
"1040" 207.8 87.6181525184397 14.5223937797646
"1041" 208 91.0855041635782 14.1880319723065
"1042" 208.2 94.5413041306349 15.4207289801304
"1043" 208.4 98.3868845719285 16.8262498127797
"1044" 208.6 100.570073670863 16.640804738205
"1045" 208.8 100.854400864956 16.7474487502039
"1046" 209 101.892469743752 18.0060047234995
"1047" 209.2 103.929015545857 20.0928496446634
"1048" 209.4 105.704974981446 22.517016124439
"1049" 209.6 107.192267188741 25.5269409870838
"1050" 209.8 109.05659831793 28.6388288724178
"1051" 210 110.721410402772 31.992673415026
"1052" 210.2 113.349197857199 35.0681033586964
"1053" 210.4 115.492906652011 36.7460787216132
"1054" 210.6 118.173545232935 37.5271652623991
"1055" 210.8 121.084759807566 37.3576403282843
"1056" 211 122.269370693627 36.6266700665541
"1057" 211.2 121.722068867499 36.7763571987311
"1058" 211.4 121.994518129299 37.6304004738961
"1059" 211.6 122.546782965787 39.4860053523784
"1060" 211.8 123.352012756651 41.7659375553846
"1061" 212 124.544555695353 44.0023831787203
"1062" 212.2 125.137017032534 45.2330830494263
"1063" 212.4 124.530068731746 47.1911104515881
"1064" 212.6 123.551523362636 49.5853310344263
"1065" 212.8 123.259174390451 52.0088761007624
"1066" 213 121.905923875567 54.1980022448981
"1067" 213.2 120.314203907321 57.4456721820882
"1068" 213.4 119.090522496766 61.1895361632486
"1069" 213.6 119.343187645848 65.717560212469
"1070" 213.8 120.701922618882 68.8884876234622
"1071" 214 122.12169202131 71.4392697195745
"1072" 214.2 123.404673059723 70.9841750403831
"1073" 214.4 124.515116637637 70.267688152627
"1074" 214.6 124.970614806041 68.3039736859571
"1075" 214.8 125.229066951678 66.7379017380835
"1076" 215 125.89146744713 65.586884570822
"1077" 215.2 126.204975700223 63.1766189254074
"1078" 215.4 127.678619162818 59.8504082933751
"1079" 215.6 128.264508661566 58.3713409372002
"1080" 215.8 128.035784058712 57.3194883794214
"1081" 216 128.047780294366 56.33823504799
"1082" 216.2 127.977691443544 54.5355535498012
"1083" 216.4 127.9584926735 53.7269808498569
"1084" 216.6 127.826784695422 52.4330535535893
"1085" 216.8 128.127971029682 51.7084200172522
"1086" 217 127.719931903745 50.9790311365309
"1087" 217.2 127.248594882895 50.137526373414
"1088" 217.4 127.42115201233 48.7103799855475
"1089" 217.6 127.443675208229 48.2142391018439
"1090" 217.8 127.423431160706 46.5817752413947
"1091" 218 127.269554738897 45.4935964066522
"1092" 218.2 127.105869124412 43.8921704474311
"1093" 218.4 126.762054732371 42.1835392810673
"1094" 218.6 126.39996637249 41.0241637657677
"1095" 218.8 125.818711542631 39.8128310281124
"1096" 219 125.342261280487 38.1065044720265
"1097" 219.2 125.234737858941 36.946956343394
"1098" 219.4 125.194567686791 36.6243567263635
"1099" 219.6 125.126042128016 36.2414899225381
"1100" 219.8 125.420172477205 36.5595815191285
"1101" 220 125.57505317675 36.8276764368442
"1102" 220.2 125.294926566587 37.2082234548699
"1103" 220.4 124.746742000207 37.538316401104
"1104" 220.6 123.925944437133 37.5699831711709
"1105" 220.8 122.871005756961 37.1349923960073
"1106" 221 122.355295675761 35.4604493565906
"1107" 221.2 122.314762184644 33.5145653125635
"1108" 221.4 121.987497653021 33.620698378266
"1109" 221.6 121.153688855826 33.6265685089143
"1110" 221.8 121.260840403254 31.9193459315506
"1111" 222 121.110003059864 30.9647669942911
"1112" 222.2 120.684797025828 30.844239391246
"1113" 222.4 119.927747691901 31.0050117148172
"1114" 222.6 118.623829824221 29.5503539538149
"1115" 222.8 118.895764914789 28.3382150525484
"1116" 223 118.523644656939 28.1971108426868
"1117" 223.2 117.897247034697 29.6598819525456
"1118" 223.4 116.99880646355 31.7816560112799
"1119" 223.6 116.181117118125 34.0317303491816
"1120" 223.8 114.211317840967 36.2948801809157
"1121" 224 111.887327402404 37.7203882024735
"1122" 224.2 109.039187321959 39.5150150937537
"1123" 224.4 106.54335042628 40.3052418280194
"1124" 224.6 104.115836098356 41.0791915938079
"1125" 224.8 100.998386582066 41.932150127502
"1126" 225 97.3284412939758 42.1938545629782
"1127" 225.2 93.7449458893561 43.1351992516686
"1128" 225.4 90.2806701172813 45.164126636996
"1129" 225.6 87.9148818487448 47.799874165691
"1130" 225.8 86.714931621365 51.2989398927037
"1131" 226 86.2272260428309 54.9674816476709
"1132" 226.2 87.1816379942991 58.7151495114247
"1133" 226.4 88.2080684088207 62.5882377038304
"1134" 226.6 89.3400969431472 66.2153492679244
"1135" 226.8 91.3565321455842 68.6448532465698
"1136" 227 91.7292777407227 69.5967612910199
"1137" 227.2 90.7703997846746 71.2372264092955
"1138" 227.4 88.8988182086545 73.0026512074402
"1139" 227.6 86.9167337892181 74.8782519454591
"1140" 227.8 84.8694604317321 77.4651529415658
"1141" 228 83.0527379981558 80.7424171067569
"1142" 228.2 82.6232976133711 84.0584248537324
"1143" 228.4 83.7285449423009 87.5061632892206
"1144" 228.6 85.3012623819475 88.6320886558084
"1145" 228.8 85.3364384482193 89.0079032452816
"1146" 229 83.9264107243483 90.1465425291917
"1147" 229.2 81.9554501121476 90.5655314886905
"1148" 229.4 79.5712788710602 90.1317156278349
"1149" 229.6 76.8354787721559 90.4375051685817
"1150" 229.8 71.9672933305129 90.9292328524104
"1151" 230 67.8856649548338 92.9245678249005
"1152" 230.2 64.9530584808472 95.1517707401866
"1153" 230.4 61.9400148126996 97.995005225277
"1154" 230.6 59.5475606679937 101.540405126175
"1155" 230.8 57.3012236090412 105.598936402216
"1156" 231 55.4590342086324 109.786501858913
"1157" 231.2 55.4142399603787 114.361886296638
"1158" 231.4 56.8868311321986 115.472575177029
"1159" 231.6 56.8757985989187 115.783270940537
"1160" 231.8 55.4177630854597 116.892658736289
"1161" 232 52.9424300469132 115.827284156352
"1162" 232.2 50.7388285713107 114.708022077342
"1163" 232.4 49.0086298784797 113.081769943633
"1164" 232.6 46.2264562622879 110.899732635549
"1165" 232.8 43.2290343895252 109.033897843866
"1166" 233 39.8799918425164 106.655878019814
"1167" 233.2 36.5636421063283 103.464651641959
"1168" 233.4 34.5040665955612 99.4955998011919
"1169" 233.6 33.9338492421573 96.5751610070408
"1170" 233.8 32.9446870094203 93.533540637314
"1171" 234 31.765457581485 89.9407974957378
"1172" 234.2 32.4231528509304 85.7347491417505
"1173" 234.4 34.5434553601139 82.5117765807131
"1174" 234.6 35.6620421871938 79.3569817720752
"1175" 234.8 36.5434009317403 76.194853151067
"1176" 235 37.8848387317085 74.4138197380316
"1177" 235.2 37.0885974391171 72.2152213016456
"1178" 235.4 36.1124995132117 70.3028936679114
"1179" 235.6 35.316924962445 67.1236081796206
"1180" 235.8 33.9471608119514 63.3686915671243
"1181" 236 31.7665877314276 61.1241421729054
"1182" 236.2 30.6545465939385 59.8523394709957
"1183" 236.4 31.0617783634642 58.006067757199
"1184" 236.6 32.4599587927854 55.3514864209184
"1185" 236.8 33.659999134287 53.0816418463083
"1186" 237 35.3351081704682 50.595068801187
"1187" 237.2 36.8242763513859 48.0229267371779
"1188" 237.4 38.8875089088803 45.5188045631515
"1189" 237.6 40.676750672022 42.458884934993
"1190" 237.8 42.5008572105091 39.2381870366191
"1191" 238 44.5823648514502 35.953810561048
"1192" 238.2 48.2354728287601 34.3148176246999
"1193" 238.4 51.7997889530349 32.4164180390406
"1194" 238.6 54.0786148015962 28.5088446102526
"1195" 238.8 55.1579507013217 25.0112207163838
"1196" 239 56.3325442171814 21.2997111103673
"1197" 239.2 55.8136475334695 18.0614927999465
"1198" 239.4 55.3567254079781 14.8917137879088
"1199" 239.6 57.1071340728147 11.6216638783896
"1200" 239.8 60.4988978912902 10.3924116887603
"1201" 240 63.678220529205 10.2391591946811
"1202" 240.2 67.8654138170414 9.95124990273399
"1203" 240.4 71.9976171613789 10.8895260813906
"1204" 240.6 76.4007458577046 13.1545956949003
"1205" 240.8 80.6666395389497 14.8174127644591
"1206" 241 84.1856015783129 17.5163184815139
"1207" 241.2 86.5444667058835 21.0555339492417
"1208" 241.4 89.2428111432936 22.3189963332144
"1209" 241.6 91.1500819601135 22.8586306948015
"1210" 241.8 93.5466066741803 25.1829792774061
"1211" 242 93.2170978845951 28.4298967337202
"1212" 242.2 92.3230829590186 31.8937306855462
"1213" 242.4 90.5208319229556 36.4780910014611
"1214" 242.6 88.4086897650544 39.8166598512569
"1215" 242.8 86.4092377942126 43.9344488187551
"1216" 243 84.1360066910914 48.1263905217615
"1217" 243.2 84.0471935763908 52.6490208770949
"1218" 243.4 85.5082300774029 56.2413000197933
"1219" 243.6 87.9435781312847 58.6975171021854
"1220" 243.8 91.4057527847641 61.2444976484028
"1221" 244 95.61886417024 63.0185580248829
"1222" 244.2 100.487791338903 64.4813144214435
"1223" 244.4 104.582648268495 64.3854353535329
"1224" 244.6 109.774187327647 64.5104203103102
"1225" 244.8 112.821822248792 63.6990197739124
"1226" 245 116.464746153183 61.844367429962
"1227" 245.2 118.577953897052 61.7415470670928
"1228" 245.4 118.587323093909 64.2064928723805
"1229" 245.6 117.188342246512 65.9821971870522
"1230" 245.8 114.857360112709 67.4181761970236
"1231" 246 113.365451230853 70.8878850422159
"1232" 246.2 112.117869977418 74.5325953495174
"1233" 246.4 112.155732196396 77.3012526237904
"1234" 246.6 110.693292195145 78.1099774641365
"1235" 246.8 108.655558277912 78.4243363321145
"1236" 247 106.597100732165 77.7322634705196
"1237" 247.2 103.096273441683 78.3948898921085
"1238" 247.4 98.7667278473685 79.8260246514809
"1239" 247.6 95.1369709876303 80.5919514064252
"1240" 247.8 90.6638295433305 80.7510579607023
"1241" 248 86.1801306870846 80.4013136830266
"1242" 248.2 82.4479952092435 82.3002220034702
"1243" 248.4 78.7316629067477 84.9877520747371
"1244" 248.6 74.5527233108185 87.5474365997457
"1245" 248.8 70.9471534576992 87.6177855819825
"1246" 249 67.2542379088408 89.0712486752636
"1247" 249.2 64.4338824150844 90.9730910770453
"1248" 249.4 60.421227883457 92.2294119657867
"1249" 249.6 55.7322583500418 92.0265418186041
"1250" 249.8 51.2759055784733 89.9505478783462
"1251" 250 47.0988985527823 87.7400714570495
"1252" 250.2 43.1968966113846 84.7611649742521
"1253" 250.4 40.6245180507533 82.5412044698244
"1254" 250.6 41.5817748817278 79.9961223051993
"1255" 250.8 42.3439823010921 75.6735358686978
"1256" 251 43.5259957375545 72.2531603285052
"1257" 251.2 45.7151294309308 67.9101149062135
"1258" 251.4 48.7923619755691 63.9661097283488
"1259" 251.6 52.1215463139509 59.9295420775233
"1260" 251.8 54.6994104647538 56.3327778325606
"1261" 252 57.5356071583513 52.9720613798274
"1262" 252.2 59.794895443858 49.1393043736753
"1263" 252.4 61.0697961803771 45.7039809249191
"1264" 252.6 62.1327901121791 41.3180302826412
"1265" 252.8 64.2590747196139 37.504140907571
"1266" 253 66.5757330058513 34.2443732355651
"1267" 253.2 68.3764591043451 30.2587523892158
"1268" 253.4 71.0169055609376 25.8891689686669
"1269" 253.6 74.7908425637748 22.9085971484766
"1270" 253.8 78.9256977302897 22.4544307182621
"1271" 254 82.543070156065 24.7699101071939
"1272" 254.2 85.0758821185133 27.5234800053184
"1273" 254.4 86.8970362712895 31.1931357894964
"1274" 254.6 89.3926331257809 34.5178280167706
"1275" 254.8 92.4368855288829 36.1149531970868
"1276" 255 96.3007864421742 37.1960349196883
"1277" 255.2 99.7011624578279 36.9790469546266
"1278" 255.4 101.524516959938 36.1703707896765
"1279" 255.6 102.111332498933 36.3101880707975
"1280" 255.8 102.568352934685 38.1595430883196
"1281" 256 102.07172941717 41.1383626460875
"1282" 256.2 100.541489959964 43.8090322819785
"1283" 256.4 99.1800732925135 47.8467839460316
"1284" 256.6 98.282351989922 51.1139110317067
"1285" 256.8 97.2536070004268 55.0052098427404
"1286" 257 94.8730549108875 58.8880306848377
"1287" 257.2 91.8605862304331 62.624319602236
"1288" 257.4 87.9306901506421 65.9363427384902
"1289" 257.6 84.0628722579519 68.9550722866374
"1290" 257.8 79.1790895971013 71.6424390973818
"1291" 258 74.388061575299 73.8744537756514
"1292" 258.2 69.0560135417408 75.2637062005299
"1293" 258.4 63.8163407221472 77.1166787922856
"1294" 258.6 59.0864891968941 78.7564978821992
"1295" 258.8 53.8067178620236 81.2196532512179
"1296" 259 49.3492810270635 84.2417048620913
"1297" 259.2 46.2107104591416 84.6069349999031
"1298" 259.4 42.1923998444752 83.4332278955006
"1299" 259.6 37.7202957422916 81.1842305277822
"1300" 259.8 33.0301673044315 79.1185509744088
"1301" 260 27.9279607257879 76.5815725335108
"1302" 260.2 24.3730174486881 73.5274994347539
"1303" 260.4 20.9789774043351 69.5922572817174
"1304" 260.6 18.402608839963 65.7591013077147
"1305" 260.8 16.0147352166549 62.2575247118517
"1306" 261 12.9992037640859 58.4076614500649
"1307" 261.2 8.63230109051416 58.1963136150567
"1308" 261.4 5.4340587598888 58.0778863832342
"1309" 261.6 4.84189828832815 58.2275815833064
"1310" 261.8 4.64839337571827 57.9139498982205
"1311" 262 5.33151585459591 57.7698222929007
"1312" 262.2 5.95822466065837 59.0931315232332
"1313" 262.4 9.59739238139804 62.7017264031829
"1314" 262.6 9.2048272856309 61.9385879810925
"1315" 262.8 8.77993152745814 61.8500264191359
"1316" 263 8.18453359414376 61.1650950756834
"1317" 263.2 7.88466465060779 59.7418263040539
"1318" 263.4 7.88715476265163 58.543352037239
"1319" 263.6 7.60070120893725 57.9874124135981
"1320" 263.8 7.31054120486012 57.7866279849506
"1321" 264 7.52942880358088 57.5934237902928
"1322" 264.2 7.7501803410556 57.5638441009368
"1323" 264.4 7.8066595096814 56.7623025500483
"1324" 264.6 8.0508443616605 56.4464255864941
"1325" 264.8 8.21056828558815 55.9025672604264
"1326" 265 8.50330174796151 55.5124702819099
"1327" 265.2 8.73489022263328 55.1806908887521
"1328" 265.4 9.00235152880408 54.755901361837
"1329" 265.6 9.44123780405469 54.2325098099825
"1330" 265.8 9.92138156549196 53.6346324435858
"1331" 266 9.95361511860508 53.3636738567335
"1332" 266.2 9.86762694136006 53.2665468054464
"1333" 266.4 9.72152632998123 53.7965990326637
"1334" 266.6 9.5070084934432 52.9590725776678
"1335" 266.8 9.66779293265972 52.359177489777
"1336" 267 9.91596602834753 51.9332910542112
"1337" 267.2 10.1202656081617 52.2999072248698
"1338" 267.4 8.26000883777869 51.8612379928421
"1339" 267.6 9.13565633121808 51.5523700854509
"1340" 267.8 9.00312600298236 51.4819466273794
"1341" 268 8.93113441530075 51.4855282948303
"1342" 268.2 9.01819741908757 51.6144356120175
"1343" 268.4 9.11347680725778 51.6609184313034
"1344" 268.6 9.04650906745291 51.9528311196258
"1345" 268.8 6.92282749328662 51.9486151340585
"1346" 269 3.2985167363744 55.3326800910612
"1347" 269.2 1.43160129587456 53.009508094324
"1348" 269.4 1.17551298472233 52.3810163490612
"1349" 269.6 0.615833457106074 52.4632858893135
"1350" 269.8 0.225002747199331 52.0998249426671
"1351" 270 0.567385599354469 52.0411307394381
"1352" 270.2 1.16527699568923 52.3828886424467
"1353" 270.4 1.16527699568923 52.4328208036005
"1354" 270.6 1.15237245014428 52.2751129907094
"1355" 270.8 1.78524550471835 52.2290436053781
"1356" 271 1.45488353037978 51.9934177854491
"1357" 271.2 1.61771425331265 51.2331519966586
"1358" 271.4 1.35077497437186 50.8133959869919
"1359" 271.6 1.04615311996778 50.717651069067
"1360" 271.8 1.00431660983582 50.4408865168763
"1361" 272 1.2028730237168 50.6747892043755
"1362" 272.2 1.13766923292704 50.9712039027676
"1363" 272.4 1.01102587715519 51.2016356795148
"1364" 272.6 0.695083860578183 51.3128805851021
"1365" 272.8 0.349311080814693 51.8187778300828
"1366" 273 0.505940174772223 53.2273228443202
"1367" 273.2 0.970015965492819 53.8556245956369
"1368" 273.4 2.76922153377548 54.0757450060452
"1369" 273.6 3.85875155443156 53.9954713290037
"1370" 273.8 4.68735244784748 55.0694158780149
"1371" 274 4.90165759454543 55.3580857115832
"1372" 274.2 5.58501134146276 55.569761478948
"1373" 274.4 6.35550197571549 55.9748738796934
"1374" 274.6 8.08755591238386 57.1973212615226
"1375" 274.8 9.13613181419307 57.7419116337715
"1376" 275 8.97266227514653 57.6333560693329
"1377" 275.2 8.88572244515358 58.5833453068518
"1378" 275.4 9.06485227426342 59.9113417466203
"1379" 275.6 8.8839696233819 59.8543205678165
"1380" 275.8 8.70198180819022 61.1166743798468
"1381" 276 9.16937557952315 61.5662908730829
"1382" 276.2 9.51144587824541 61.5974393346942
"1383" 276.4 8.86973207776571 61.8641381721208
"1384" 276.6 8.88216667158447 62.1713362878944
"1385" 276.8 9.4087008118225 62.4036713131745
"1386" 277 8.9769559368126 62.5144163725087
"1387" 277.2 8.93661416423583 62.673735314925
"1388" 277.4 8.75275911455659 62.5882095893632
"1389" 277.6 8.74146530485584 62.4943362188327
"1390" 277.8 9.12071643797046 63.0330383415134
"1391" 278 9.1304524062584 64.2257916007654
"1392" 278.2 9.78259870232001 64.5658592503938
"1393" 278.4 10.2435307842621 65.6952902942017
"1394" 278.6 10.6000054088366 66.8790407583445
"1395" 278.8 11.3378532544292 68.0277231069965
"1396" 279 12.1276805395364 69.5315630360031
"1397" 279.2 12.8217370924523 70.9461801827701
"1398" 279.4 13.8407540143889 72.5234499449367
"1399" 279.6 14.9224764224903 74.8011326561091
"1400" 279.8 15.3657550245186 76.1081170761013
"1401" 280 16.0926243704305 78.383674936307
"1402" 280.2 17.1135663231069 80.4558034866223
"1403" 280.4 18.9499980088358 83.0095102400152
"1404" 280.6 20.4492217162296 86.1724886992835
"1405" 280.8 21.6850708026722 89.3467859868008
"1406" 281 23.6246610684341 94.0716507431206
"1407" 281.2 25.7191695430643 97.862536653996
"1408" 281.4 27.5488554696294 101.060345884389
"1409" 281.6 29.7828538293621 105.30161037039
"1410" 281.8 29.7757699962089 105.430347213851
"1411" 282 30.3751484348816 106.138377486155
"1412" 282.2 32.2079797930717 108.130161820533
"1413" 282.4 34.9282470813065 110.607979170403
"1414" 282.6 37.8629450593433 112.28844689972
"1415" 282.8 39.7564314205327 113.504535688518
"1416" 283 40.4956806753972 113.927755257838
"1417" 283.2 43.5318601443837 115.576097006748
"1418" 283.4 47.8727962065063 116.914543851211
"1419" 283.6 51.6321805080751 117.936018022406
"1420" 283.8 52.5700111433676 118.506877865129
"1421" 284 52.6407221882762 118.626773380667
"1422" 284.2 55.055553129966 119.204912930482
"1423" 284.4 58.2953090638579 120.121520156379
"1424" 284.6 59.791170847032 120.43795353641
"1425" 284.8 61.7149059780392 120.527905135241
"1426" 285 64.5222946242449 120.652280790728
"1427" 285.2 67.1159976890807 120.876750677268
"1428" 285.4 70.3092043294012 120.932549849104
"1429" 285.6 73.3413511264593 120.858853257978
"1430" 285.8 75.5461433788525 120.641609148395
"1431" 286 77.9960929643472 120.31777092269
"1432" 286.2 80.7488254213367 119.976459825045
"1433" 286.4 82.7026251444653 119.793730426446
"1434" 286.6 85.2849020448858 119.3839117488
"1435" 286.8 87.419490640911 118.743345910101
"1436" 287 90.0950478252251 117.841681923538
"1437" 287.2 92.8431394597219 117.050034509717
"1438" 287.4 96.5805091843479 115.677525332755
"1439" 287.6 99.874769349492 113.37033422797
"1440" 287.8 102.376607885279 111.417802484625
"1441" 288 105.267590191134 108.749053119245
"1442" 288.2 107.686156665284 106.274984981145
"1443" 288.4 109.53640448099 104.606992214147
"1444" 288.6 109.46010202693 104.71714564324
"1445" 288.8 109.270463238797 104.952485918588
"1446" 289 109.010804159181 105.382352708424
"1447" 289.2 109.734330090296 104.642891366024
"1448" 289.4 110.449987862102 102.726618993063
"1449" 289.6 111.298822559688 101.321258882045
"1450" 289.8 111.654532055241 100.574277972917
"1451" 290 112.757721136656 99.0639503366581
"1452" 290.2 113.820988253439 97.5937026669246
"1453" 290.4 114.723238362999 96.6129756891079
"1454" 290.6 115.600601894042 95.5337132495687
"1455" 290.8 116.062807948597 95.1051825834391
"1456" 291 115.857345370575 95.4507009683153
"1457" 291.2 116.220076105357 94.7372582521414
"1458" 291.4 116.93795155765 93.2914177060867
"1459" 291.6 117.676706822596 92.4291471275443
"1460" 291.8 117.701072821836 92.7794026993591
"1461" 292 117.863700141982 92.2072441196859
"1462" 292.2 118.67225810459 90.6568465983496
"1463" 292.4 119.170734755055 89.3744292094627
"1464" 292.6 119.803839763349 88.0847394025201
"1465" 292.8 119.903279006503 87.876685483402
"1466" 293 120.314371473969 87.3584418676615
"1467" 293.2 120.533223342572 86.6906633185324
"1468" 293.4 120.753840035178 86.3780379814011
"1469" 293.6 120.854475948952 86.3192482503378
"1470" 293.8 120.91259633425 86.5665710131853
"1471" 294 120.866020207137 86.7764845658892
"1472" 294.2 121.420378316755 85.9041926561707
"1473" 294.4 121.645765383613 85.3024163371321
"1474" 294.6 121.810807249852 85.0849998485511
"1475" 294.8 121.983527226272 84.8562905554211
"1476" 295 121.990507736853 84.3159331763578
"1477" 295.2 121.82429746269 83.6158755751425
"1478" 295.4 121.766849546353 83.1755534434801
"1479" 295.6 121.751705865202 82.9527830983624
"1480" 295.8 121.311560585986 82.3039906789108
"1481" 296 121.172536482024 81.7738221340876
"1482" 296.2 120.898572695798 81.2534017711592
"1483" 296.4 120.800085949317 81.4128428124167
"1484" 296.6 120.861732336488 81.6852862459054
"1485" 296.8 121.054522290358 81.9372957604986
"1486" 297 121.288383541066 82.6225723204801
"1487" 297.2 120.812834434586 82.8472936706004
"1488" 297.4 120.447196801214 83.3002307338837
"1489" 297.6 120.113311639234 83.3456739314951
"1490" 297.8 119.907177496065 83.3209038594714
"1491" 298 119.794265167744 83.32461192867
"1492" 298.2 119.445012732812 83.2919320001721
"1493" 298.4 120.046493287706 83.3144619749247
"1494" 298.6 120.254419661105 82.9223570713664
"1495" 298.8 119.89304405995 83.3816466421015
"1496" 299 119.987518970253 83.3629351151154
"1497" 299.2 119.809273203575 83.5586469764477
"1498" 299.4 119.961291584787 83.9162993897573
"1499" 299.6 120.468569239156 83.8170904862102
"1500" 299.8 120.246365819462 83.6889176697591
"1501" 300 119.911527142759 83.6810058111974
"1502" 300.2 119.670891392009 85.7862373368362
"1503" 300.4 119.385119251775 86.6965764197264
"1504" 300.6 119.280966425405 86.8350350273649
"1505" 300.8 119.963161453402 87.2341104304439
"1506" 301 119.318166143962 86.8953834836595
"1507" 301.2 119.281646787632 86.9576446502582
"1508" 301.4 119.304674971589 86.8926175669478
"1509" 301.6 119.132544195661 86.8282287321519
"1510" 301.8 118.555219072458 86.5021186879685
"1511" 302 118.344067985818 86.5392757714133
"1512" 302.2 117.381194969434 86.5194109533652
"1513" 302.4 116.323898405926 86.242179362178
"1514" 302.6 115.933083323012 85.7812344459854
"1515" 302.8 115.13633697672 86.2129437005752
"1516" 303 115.326976201799 86.2150465582657
"1517" 303.2 115.230029869668 86.4358420889866
"1518" 303.4 114.980297375255 86.4798875961295
"1519" 303.6 114.843692577503 86.8221107340102
"1520" 303.8 114.669537722986 86.8527357813729
"1521" 304 114.723965471167 86.7245664818803
"1522" 304.2 113.968643219688 86.2771483590945
"1523" 304.4 112.861345194436 86.1487257105148
"1524" 304.6 112.079975180911 86.1995958232858
"1525" 304.8 110.715997055783 86.5715807705778
"1526" 305 110.221108448757 86.6358601819102
"1527" 305.2 110.163013381364 86.9713336177265
"1528" 305.4 109.389482148686 86.537921464043
"1529" 305.6 109.042787952351 86.6436597758093
"1530" 305.8 107.517891985875 88.0581606369183
"1531" 306 106.246247790701 88.7829030864851
"1532" 306.2 105.255027190666 88.9817794418034
"1533" 306.4 104.082676969999 89.2305769841969
"1534" 306.6 103.620406521885 89.2099957557311
"1535" 306.8 102.800244191177 89.8847658594182
"1536" 307 101.156616605966 90.3090915573151
"1537" 307.2 100.176275982672 90.5182682600099
"1538" 307.4 98.2578202970636 90.968198234809
"1539" 307.6 97.03282373092 91.4220281002158
"1540" 307.8 95.012223998033 92.109642777619
"1541" 308 91.8463839413806 93.3913238967582
"1542" 308.2 89.343659947004 93.8283534776551
"1543" 308.4 87.8674434470195 94.3747138229134
"1544" 308.6 85.8204514801209 95.3999641403026
"1545" 308.8 84.7295191155259 96.6017930981905
"1546" 309 84.0781686687176 97.1018859454952
"1547" 309.2 83.463178656817 97.8007211930766
"1548" 309.4 82.2211619972475 98.9529389106229
"1549" 309.6 81.3781700472371 100.478574502475
"1550" 309.8 81.1300510914034 101.363241576673
"1551" 310 81.2967070100157 101.656617262435
"1552" 310.2 81.4351055574647 101.882725139997
"1553" 310.4 81.2966700193536 101.85027551461
"1554" 310.6 81.4316459274591 101.786092072717
"1555" 310.8 80.7238395056651 102.219818552398
"1556" 311 80.195202513612 102.323417374282
"1557" 311.2 79.6272769179621 102.682151126083
"1558" 311.4 79.7157238330809 103.552513519317
"1559" 311.6 79.2019265710739 104.742457290446
"1560" 311.8 78.626314436368 106.08844385862
"1561" 312 78.687204788739 107.013150247839
"1562" 312.2 78.6618477986657 108.199176028354
"1563" 312.4 78.0410302417454 108.991485612384
"1564" 312.6 76.8156184302138 110.189698684564
"1565" 312.8 74.8975356011743 111.237550356611
"1566" 313 72.1953071655205 111.672374092872
"1567" 313.2 70.3816838185951 111.290284598884
"1568" 313.4 68.3182436643953 110.739358650996
"1569" 313.6 66.4013154907512 109.575463364901
"1570" 313.8 65.1497441635806 108.857494939553
"1571" 314 64.7519986878962 108.423001774755
"1572" 314.2 64.5519016463364 108.410166970981
"1573" 314.4 63.8222253548655 107.938890199187
"1574" 314.6 63.6216293919748 107.318078048613
"1575" 314.8 62.9045000884511 105.837362395681
"1576" 315 62.1062616657764 104.470240119875
"1577" 315.2 61.5164872149516 103.324073799618
"1578" 315.4 60.8391098847125 101.675457544771
"1579" 315.6 60.4176572296373 100.217271353992
"1580" 315.8 60.0918556415418 98.5126051211607
"1581" 316 59.9321362603858 97.6912755021801
"1582" 316.2 59.8556449341344 97.5677532644375
"1583" 316.4 59.8485119653548 96.9690999848979
"1584" 316.6 59.7589034453996 95.4267913714969
"1585" 316.8 60.0446815213998 94.1573848711959
"1586" 317 60.790770088502 93.3602560171006
"1587" 317.2 60.9235703790166 93.350135545712
"1588" 317.4 62.0652385231944 91.6083251437495
"1589" 317.6 63.3989479025441 89.5583238081941
"1590" 317.8 65.2742605099946 86.5177345211034
"1591" 318 66.5485302209312 83.6505458785046
"1592" 318.2 67.4616811077556 80.8486465258276
"1593" 318.4 67.9088048953204 77.160801892211
"1594" 318.6 68.0107805774685 73.4224879697682
"1595" 318.8 68.3028746983318 71.6896061847582
"1596" 319 69.2455728368127 69.0120338451714
"1597" 319.2 71.4094093894231 66.5549380003046
"1598" 319.4 73.560178112302 65.1298135888252
"1599" 319.6 76.6814763415371 64.28950885307
"1600" 319.8 79.6021428617096 64.6305169147473
"1601" 320 81.4158275977824 65.3988981526412
"1602" 320.2 83.6170632330326 66.1443189726856
"1603" 320.4 85.2842455740302 66.8827168858128
"1604" 320.6 86.3126815247873 67.4443862444313
"1605" 320.8 87.6655507117312 69.179037006814
"1606" 321 88.5653298973745 71.8842162320371
"1607" 321.2 88.6012376603972 72.4897280124293
"1608" 321.4 88.5775385911106 73.2285891835675
"1609" 321.6 88.3598269344693 74.8681582331773
"1610" 321.8 87.2265156283842 76.8291766175014
"1611" 322 85.6346380402853 77.7810680167656
"1612" 322.2 84.6229272961235 77.9204999971785
"1613" 322.4 84.1520529657923 77.9317598823072
"1614" 322.6 83.831758566101 78.3702067330624
"1615" 322.8 83.53837596686 78.4209755726603
"1616" 323 82.0226609101101 78.5477060197384
"1617" 323.2 79.4573581052544 80.1830240831464
"1618" 323.4 79.3684724807932 80.5704492865442
"1619" 323.6 79.3353690602053 80.5959725288317
"1620" 323.8 79.1267525749099 80.650364239322
"1621" 324 79.1274677554933 80.4235931729761
"1622" 324.2 78.3425643842753 79.6638012473881
"1623" 324.4 77.7898577403523 78.9053731251629
"1624" 324.6 75.997724860741 77.3153208928752
"1625" 324.8 75.1222836510831 75.9266124574603
"1626" 325 74.6419158575322 74.7580662812657
"1627" 325.2 74.2818123101737 73.8975833952599
"1628" 325.4 73.4236429618485 72.7151375619812
"1629" 325.6 73.1768525180942 71.0036921232528
"1630" 325.8 73.3927628422275 69.3758490028795
"1631" 326 73.3950854494286 68.3125873951328
"1632" 326.2 74.1190913633617 67.7328903757256
"1633" 326.4 74.61876488535 66.4047288116166
"1634" 326.6 75.4200417873357 65.0763206686419
"1635" 326.8 76.4435531282257 63.486360335639
"1636" 327 77.4114792152663 61.7069138237651
"1637" 327.2 78.5525533407904 59.794795707143
"1638" 327.4 79.6472010259117 57.4425933824044
"1639" 327.6 80.1471240532396 55.5900892469297
"1640" 327.8 80.9165070939702 53.6346995998775
"1641" 328 82.64925544053 51.7315311193206
"1642" 328.2 84.6366733302608 50.6913214203078
"1643" 328.4 85.5208062337265 50.0232346435541
"1644" 328.6 88.6202999298409 48.9243062993246
"1645" 328.8 91.5225829992867 49.0344126715598
"1646" 329 94.3154024637637 49.0156609080426
"1647" 329.2 96.8542731764627 48.8577285388866
"1648" 329.4 98.8569316518532 48.4846579196437
"1649" 329.6 101.009118855931 47.5211018941121
"1650" 329.8 102.843357202157 45.7408745088116
"1651" 330 104.716362393099 43.7230071548888
"1652" 330.2 105.931175949794 41.8027310176981
"1653" 330.4 107.967681320783 39.0506491790534
"1654" 330.6 110.258927086103 36.9403159833146
"1655" 330.8 112.172252286088 35.85293889017
"1656" 331 112.526749570098 35.6166535631475
"1657" 331.2 113.58264807798 35.3945645566277
"1658" 331.4 114.135053624055 35.4524761688538
"1659" 331.6 114.923718186309 35.410918945673
"1660" 331.8 115.28356510223 35.2672778058308
"1661" 332 115.132410199213 35.3549288480945
"1662" 332.2 115.442603209011 35.3422126329239
"1663" 332.4 115.93834725538 35.3766087826399
"1664" 332.6 116.113852259888 35.3525549902302
"1665" 332.8 116.35322184244 35.2857374813879
"1666" 333 116.572191188171 35.2224252087365
"1667" 333.2 116.8554518581 34.6107642284698
"1668" 333.4 116.8093736545 34.587157666688
"1669" 333.6 117.172538194287 33.8244081594945
"1670" 333.8 117.219461803674 32.4927447901305
"1671" 334 117.162413394811 31.3086261075244
"1672" 334.2 116.899105318445 29.8315593369364
"1673" 334.4 116.098326122571 27.3100078253879
"1674" 334.6 114.447361261922 24.9459544503653
"1675" 334.8 112.196790939669 23.0788342765617
"1676" 335 109.34713565485 21.0414235463917
"1677" 335.2 106.509862023243 19.3046369675292
"1678" 335.4 103.63256962009 17.7484497763914
"1679" 335.6 101.35118286897 16.4459859529282
"1680" 335.8 98.8669565575035 15.4319035582312
"1681" 336 95.5229661721128 13.3661722903883
"1682" 336.2 93.8011912898772 12.160377055204
"1683" 336.4 93.1587135890195 11.2767824510163
"1684" 336.6 93.0377808084922 11.2700434109432
"1685" 336.8 92.8202435350054 10.8696824385607
"1686" 337 92.691126143372 10.5194531207838
"1687" 337.2 91.3475263464219 9.66607494246546
"1688" 337.4 89.6024560805528 9.20061149211156
"1689" 337.6 87.1134043475815 9.84716538210605
"1690" 337.8 84.7231196400914 10.6541923485574
"1691" 338 81.7437501469428 11.9054608461623
"1692" 338.2 79.3082295152895 13.1989258602089
"1693" 338.4 77.6538481984693 15.6308369778188
"1694" 338.6 76.2488943313469 19.1858237824633
"1695" 338.8 74.9922283674071 22.9772617089911
"1696" 339 73.3972665431122 27.0214211816268
"1697" 339.2 72.4825200718498 30.7968417591155
"1698" 339.4 71.7978640430433 35.4156622293058
"1699" 339.6 70.7034373246947 39.6312993085908
"1700" 339.8 68.8790946931149 43.0778193562843
"1701" 340 66.2954695705111 45.5971684494886
"1702" 340.2 64.4534577874434 47.1095823572577
"1703" 340.4 62.00274204099 49.5329657266318
"1704" 340.6 59.6793116438687 51.7214158372202
"1705" 340.8 56.3298286231562 53.7946368295456
"1706" 341 52.518357886685 54.7513225968721
"1707" 341.2 47.6450780650798 55.4693114828646
"1708" 341.4 43.4375774904738 55.6574280245517
"1709" 341.6 39.1484450637461 56.0507953743495
"1710" 341.8 35.9712342253688 57.1390909189471
"1711" 342 32.638218401265 59.8157082246815
"1712" 342.2 30.931350862076 62.145742839409
"1713" 342.4 30.2573759879748 64.5639466223618
"1714" 342.6 29.8085393264187 68.2494366564931
"1715" 342.8 29.7274315170733 70.3656910331249
"1716" 343 29.9807572094946 71.9927731027748
"1717" 343.2 30.7598841775433 74.3025373812543
"1718" 343.4 32.1383826895722 76.5667715570609
"1719" 343.6 33.5567813891551 79.5921634212438
"1720" 343.8 34.3197370715877 82.5696168742179
"1721" 344 34.4375740032587 86.4075560950508
"1722" 344.2 33.7260557574048 90.3095365547909
"1723" 344.4 32.917372222516 93.0396642556215
"1724" 344.6 31.424300439887 95.6084186752728
"1725" 344.8 29.9110905725648 97.0176287750693
"1726" 345 28.466811072649 97.9122708730264
"1727" 345.2 27.5751294544177 100.692870198302
"1728" 345.4 28.0831087213001 104.167115224577
"1729" 345.6 29.8923870346029 107.289675163762
"1730" 345.8 31.335941544354 109.2055558807
"1731" 346 34.7975249745212 112.042249241145
"1732" 346.2 38.226763960747 113.711211927203
"1733" 346.4 41.8343887966064 115.383425765524
"1734" 346.6 45.7162180704197 116.710082835196
"1735" 346.8 47.7789443150097 117.349982199489
"1736" 347 50.0625519112937 117.856968740055
"1737" 347.2 51.2814660946218 117.955417016267
"1738" 347.4 54.5742683058561 118.720966496355
"1739" 347.6 57.432117236765 118.996382647444
"1740" 347.8 58.9863685268506 119.173665901921
"1741" 348 61.1191494818814 119.368141829406
"1742" 348.2 64.4033798865557 119.792208125613
"1743" 348.4 66.8016327108194 120.087275280753
"1744" 348.6 69.3276734713459 119.875663489096
"1745" 348.8 72.4669016924615 119.690035106371
"1746" 349 74.2017288075934 119.521115410748
"1747" 349.2 77.000928562035 119.608807433882
"1748" 349.4 80.1127813245815 118.972166432202
"1749" 349.6 82.3878814576851 118.603425782131
"1750" 349.8 85.3313025027126 118.039084549878
"1751" 350 88.4417188234361 117.399113696143
"1752" 350.2 91.0299941836483 116.548893759786
"1753" 350.4 93.5768897444859 115.349219328878
"1754" 350.6 96.4990445291549 113.781462141314
"1755" 350.8 99.006161046765 112.057342532403
"1756" 351 101.374174727398 110.495877664623
"1757" 351.2 103.637158527105 108.694087300611
"1758" 351.4 105.302575898625 107.634627041672
"1759" 351.6 106.935680180303 105.739879842875
"1760" 351.8 109.441450979183 103.065232942224
"1761" 352 111.00036459506 101.481375577277
"1762" 352.2 111.916580170835 100.117788810078
"1763" 352.4 113.748058582263 98.2674515586204
"1764" 352.6 115.014183353777 97.0948961231027
"1765" 352.8 116.65457438477 95.4157808419701
"1766" 353 116.890239421782 94.7168933448942
"1767" 353.2 118.101510479629 92.8507239500119
"1768" 353.4 118.858278700293 91.4966736825331
"1769" 353.6 118.988052061791 91.0484553681177
"1770" 353.8 119.335830983225 90.3566674021185
"1771" 354 119.289960814188 90.5916600000396
"1772" 354.2 119.591918574137 89.4682631932978
"1773" 354.4 120.921591670814 87.1716937699042
"1774" 354.6 121.557521065251 85.4514245797208
"1775" 354.8 121.48671116099 84.8072303474139
"1776" 355 121.472569453887 84.2597621328466
"1777" 355.2 121.431310708715 83.5959074029213
"1778" 355.4 121.265731549881 82.8033564761898
"1779" 355.6 120.890634102288 82.1038642006022
"1780" 355.8 120.37721613738 80.5967692220952
"1781" 356 119.974179829 79.7112500971621
"1782" 356.2 119.472366851803 78.6512241200298
"1783" 356.4 119.247726159811 78.2289219136618
"1784" 356.6 118.446297008358 76.9521632555302
"1785" 356.8 117.787128399713 76.523246985202
"1786" 357 116.169432782415 75.5946967722721
"1787" 357.2 114.23929824579 74.8092302537632
"1788" 357.4 112.301272590413 74.2879103424521
"1789" 357.6 110.114714017395 74.3062821709701
"1790" 357.8 107.696461419437 74.2987318735198
"1791" 358 104.91357396679 74.3549243024027
"1792" 358.2 102.64648062456 74.5165455896511
"1793" 358.4 99.8729117532572 73.8744208377073
"1794" 358.6 97.8655069509611 72.672517503889
"1795" 358.8 95.695339006667 69.8884407714712
"1796" 359 94.2005070446698 66.4290983738337
"1797" 359.2 93.1947235368502 64.2604709195012
"1798" 359.4 92.1756104521714 62.0026455123979
"1799" 359.6 90.5917221582105 59.6898184876537
"1800" 359.8 88.2002498697775 57.6802353046377
"1801" 360 86.3109709040975 56.3397410143025
"1802" 360.2 82.9402340235935 55.2300109753546
"1803" 360.4 78.4057522616801 54.8828985587556
"1804" 360.6 74.3360070822991 54.5186396374893
"1805" 360.8 69.8753253654067 54.5627677811429
"1806" 361 65.8096085229692 55.1178633016081
"1807" 361.2 61.0160086867273 54.8704097933991
"1808" 361.4 57.0223943263046 53.552571779297
"1809" 361.6 53.8283115512358 50.9864293418189
"1810" 361.8 52.220764742345 48.869870065794
"1811" 362 50.8872854973203 45.8095137512394
"1812" 362.2 50.4005504453631 42.5281280603785
"1813" 362.4 50.4337548729579 38.5499566553681
"1814" 362.6 50.5368950278066 35.2929114224663
"1815" 362.8 50.835612951527 31.8646505325748
"1816" 363 49.9375410837856 28.0243352936814
"1817" 363.2 48.370759819392 24.997412043959
"1818" 363.4 47.0367026241417 22.4757356512266
"1819" 363.6 45.7065902256951 20.5439367280164
"1820" 363.8 44.306436905668 18.607617366533
"1821" 364 42.3478256545108 16.6924212778004
"1822" 364.2 41.8309843955736 15.754952423808
"1823" 364.4 41.6899939744373 15.9505469362289
"1824" 364.6 41.7216162396532 15.9541215943798
"1825" 364.8 41.8593248398456 16.1423316386097
"1826" 365 41.8020092937438 15.816683577327
"1827" 365.2 41.8561477842674 15.6289884268135
"1828" 365.4 41.6022822174458 15.2902237114858
"1829" 365.6 41.4318254141506 14.5588224941582
"1830" 365.8 41.1345666132076 13.5223393984272
"1831" 366 40.5872946658658 13.068937381434
"1832" 366.2 41.1676314934318 12.1080764768434
"1833" 366.4 41.6194066864046 11.4247034902288
"1834" 366.6 42.2523801613408 9.99988149102855
"1835" 366.8 43.1366165245644 8.99575192884433
"1836" 367 44.4174890391789 7.8798975655346
"1837" 367.2 45.5191078337356 7.09193119999926
"1838" 367.4 46.7669485873459 5.83383845201164
"1839" 367.6 49.1047420836337 4.51220056135093
"1840" 367.8 50.8235488954586 4.07048674163399
"1841" 368 52.6642705010952 3.48459273230749
"1842" 368.2 55.0900302937082 2.78529562123568
"1843" 368.4 56.2842523965554 2.37123091973031
"1844" 368.6 56.4091419821717 2.50353970075927
"1845" 368.8 57.9736029194956 1.98772658333572
"1846" 369 59.7507952214534 1.4260320861333
"1847" 369.2 62.1682842751098 0.945694001619634
"1848" 369.4 64.1488332961058 0.658262051641154
"1849" 369.6 66.8968217062262 0.33905888251941
"1850" 369.8 68.2416921654135 0.197026703723856
"1851" 370 68.7946814136276 0.174725490148736
"1852" 370.2 69.8075140964973 0.0189347996005027
"1853" 370.4 71.3770301566845 0.278448362128456
"1854" 370.6 73.6159116614823 0.893028560421171
"1855" 370.8 75.5477013669963 1.89520244975988
"1856" 371 77.6956636264787 3.17851137131112
"1857" 371.2 80.1235031927245 4.70337458028638
"1858" 371.4 81.5275060373417 5.47322320664127
"1859" 371.6 82.0252109991598 6.13976352798505
"1860" 371.8 83.7356751844861 7.93761451271705
"1861" 372 85.587265032788 9.82679129028702
"1862" 372.2 86.9153948520921 10.9799513774858
"1863" 372.4 89.6515826568845 11.9239912576256
"1864" 372.6 92.2691462891035 11.757522165011
"1865" 372.8 92.7385046093406 11.7203501318563
"1866" 373 92.6479801791882 11.7630872813271
"1867" 373.2 92.7452313468053 11.676186925493
"1868" 373.4 92.6423261646279 11.6489975342164
"1869" 373.6 92.5868248349646 11.6451536432043
"1870" 373.8 92.8393166951801 11.4600326104109
"1871" 374 93.048576718235 11.2978133054198
"1872" 374.2 92.7258536105787 11.3780686291135
"1873" 374.4 92.7548816899087 11.161591281392
"1874" 374.6 92.7749211102454 11.0796957411085
"1875" 374.8 92.7785769804715 11.296474128404
"1876" 375 92.9001791198551 11.4046227963188
"1877" 375.2 92.9449576928656 11.387857799923
"1878" 375.4 93.4620694245496 11.1066150706229
"1879" 375.6 93.6159624993776 10.7605078191513
"1880" 375.8 93.5076839446962 10.7070888987365
"1881" 376 94.5267114372333 10.4171726132818
"1882" 376.2 95.355300262629 10.568712609444
"1883" 376.4 96.3095791362557 10.4967753459638
"1884" 376.6 97.7637035084286 10.9409636810166
"1885" 376.8 98.0742659637502 10.8003139954054
"1886" 377 98.645665527816 11.2226179025526
"1887" 377.2 99.5210344016198 11.5195364902389
"1888" 377.4 100.580416536225 11.6794873061484
"1889" 377.6 101.021474259188 11.9103558009565
"1890" 377.8 101.666507797194 12.0122051059505
"1891" 378 102.060488641923 12.0738255848443
"1892" 378.2 102.022674526199 12.1967905060878
"1893" 378.4 101.323442727773 11.917464406538
"1894" 378.6 101.278119123706 11.8457618561967
"1895" 378.8 101.647513772376 11.973108760541
"1896" 379 102.428338345003 12.2473289493603
"1897" 379.2 103.481638050101 12.7201245426287
"1898" 379.4 104.861199209135 13.2284906522065
"1899" 379.6 106.358781556483 14.1630634471061
"1900" 379.8 107.381068902461 14.8815798126431
"1901" 380 108.306935424159 15.8475054329169
"1902" 380.2 108.813057781002 16.8006585223257
"1903" 380.4 109.588447520744 18.7134745234371
"1904" 380.6 110.388831867147 20.8611863613886
"1905" 380.8 110.726638712869 22.8658736094317
"1906" 381 110.356146211714 25.8632043994791
"1907" 381.2 109.745274681886 28.5281040601408
"1908" 381.4 108.727317863671 31.6564875470291
"1909" 381.6 107.693865145206 34.0071723585857
"1910" 381.8 105.652803048285 37.0480430142337
"1911" 382 103.77196039188 39.1311796823998
"1912" 382.2 101.316534983157 40.5763182446257
"1913" 382.4 98.3110409483671 41.1928861552948
"1914" 382.6 94.5755613646465 40.5572831750533
"1915" 382.8 91.7250067517704 39.3152198999782
"1916" 383 89.6162294736432 37.0649025792639
"1917" 383.2 88.4110214130524 34.3693716141234
"1918" 383.4 87.7367091718259 31.0868078882548
"1919" 383.6 86.4401024707798 28.1053389761368
"1920" 383.8 84.7421319518936 25.1249937330712
"1921" 384 82.5841178695794 22.2404563933563
"1922" 384.2 80.7153331577088 19.1892176866284
"1923" 384.4 79.0859429984241 15.5494167647025
"1924" 384.6 77.6280685055367 12.1124987902858
"1925" 384.8 76.8254531494667 10.5990117786183
"1926" 385 75.1235595934264 8.54314980905465
"1927" 385.2 72.5698200531591 6.98953583029731
"1928" 385.4 69.4256597969134 6.19194298590077
"1929" 385.6 66.2185384187511 6.11867543909496
"1930" 385.8 62.7981755150878 6.38933544668677
"1931" 386 59.6997744818746 6.61047610691032
"1932" 386.2 57.3771437786925 7.01621515866154
"1933" 386.4 55.2074222116861 7.21208995787839
"1934" 386.6 54.4097844267716 7.12459664114315
"1935" 386.8 55.0659601589922 7.18881689390192
"1936" 387 55.0246147348054 7.40020433475286
"1937" 387.2 54.9780872449434 7.39252054617108
"1938" 387.4 54.7625945873015 7.38388901500306
"1939" 387.6 54.5281471742772 7.33637480399745
"1940" 387.8 54.4415553524314 6.98917904057592
"1941" 388 54.1632499401119 6.47691093042881
"1942" 388.2 54.2281826058412 6.44999851290005
"1943" 388.4 54.3715064247609 6.29022970725018
"1944" 388.6 54.4379416045831 6.07178543690511
"1945" 388.8 54.156537452549 6.08440724605019
"1946" 389 54.4439093098386 6.2094675774943
"1947" 389.2 54.6896716755002 5.94598168395697
"1948" 389.4 55.1151266542275 5.89757011881486
"1949" 389.6 55.1874333559223 7.03992630481046
"1950" 389.8 55.4740476049618 7.37475303124255
"1951" 390 55.4567330085524 7.8154108592769
"1952" 390.2 55.3892077404228 7.9627845125841
"1953" 390.4 56.1147697905987 7.91544009843822
"1954" 390.6 56.7609833743818 8.70063682770864
"1955" 390.8 57.0260485006104 8.75544067470017
"1956" 391 57.0597453502248 8.73088678778561
"1957" 391.2 57.5734444808481 9.16077332767978
"1958" 391.4 57.7376216094111 9.7331367768486
"1959" 391.6 58.1937268097248 10.1776081894161
"1960" 391.8 58.5285475057695 10.2921199831112
"1961" 392 58.4011302676701 10.4612187232277
"1962" 392.2 58.4651346569691 10.6346203636183
"1963" 392.4 58.5457188026611 10.7879618369843
"1964" 392.6 58.6922069585248 10.9343186321663
"1965" 392.8 58.8542498908378 10.9321666816608
"1966" 393 58.9381309093526 10.936106478411
"1967" 393.2 58.9820640826394 11.0767723363567
"1968" 393.4 59.0088570875181 11.1341931387479
"1969" 393.6 59.1508614418901 11.3311712269112
"1970" 393.8 59.2260652135722 11.4537292888902
"1971" 394 59.1726400316348 11.5303999921393
"1972" 394.2 59.2143358089218 11.6288641520748
"1973" 394.4 59.1761688784695 11.6152313050584
"1974" 394.6 59.1898103332399 11.7126519056822
"1975" 394.8 59.3398629056299 11.7834595632393
"1976" 395 59.3304337550654 11.7579280663952
"1977" 395.2 59.396591091433 11.8484239939312
"1978" 395.4 59.461400929038 12.0849286713795
"1979" 395.6 59.4556504236329 12.3037695840452
"1980" 395.8 59.7176534228192 12.6620230018856
"1981" 396 60.0460961709399 13.1496295337094
"1982" 396.2 60.5271580927906 13.8956326041039
"1983" 396.4 60.8532939793952 14.4930860837104
"1984" 396.6 61.3938846635247 15.3447704505029
"1985" 396.8 62.7557130925988 17.3331498694173
"1986" 397 63.5563857038652 18.4252019195699
"1987" 397.2 65.6039535486575 20.5866981851327
"1988" 397.4 68.384397703884 22.2636804075244
"1989" 397.6 71.3461487529641 23.6160459519468
"1990" 397.8 74.5758878520667 24.1750189249115
"1991" 398 77.598766121932 24.4614780927817
"1992" 398.2 80.8624020825992 24.6991107154639
"1993" 398.4 83.2883209775838 25.6116458568507
"1994" 398.6 86.1152365228458 27.5729328455331
"1995" 398.8 89.0415659140436 30.0945168316237
"1996" 399 91.8026601829703 34.2671126889907
"1997" 399.2 94.1815750889258 38.2142453086683
"1998" 399.4 95.6462049957424 40.1627219881499
"1999" 399.6 98.5827308000798 42.5882903018934
"2000" 399.8 101.54277414848 43.6700045145131
"2001" 400 104.910484305183 44.6541053392061
"2002" 400.2 107.382391938961 45.3561664344839
"2003" 400.4 108.386870095109 45.6062824441528
"2004" 400.6 109.428104778681 46.4157473093077
"2005" 400.8 110.370157433451 47.8326583460186
"2006" 401 109.933537378681 49.3228021260037
"2007" 401.2 110.695851646549 49.5730232661849
"2008" 401.4 112.477874730929 49.8257515373478
"2009" 401.6 114.278416932037 49.1375275313749
"2010" 401.8 114.657140101011 47.7339725896156
"2011" 402 114.01496588835 47.8680263777097
"2012" 402.2 113.111757257269 48.4874698819335
"2013" 402.4 111.760608172488 48.951668015647
"2014" 402.6 110.522098595092 48.853279914019
"2015" 402.8 107.838733268358 49.8159936162138
"2016" 403 106.168778971245 50.5210342912171
"2017" 403.2 104.209509260623 51.799669658577
"2018" 403.4 102.299377673278 54.2582820028804
"2019" 403.6 101.222939317726 56.9641057764513
"2020" 403.8 100.333623866849 59.7518031926189
"2021" 404 99.6708027750935 62.5247114462019
"2022" 404.2 100.266222531358 65.4547857744227
"2023" 404.4 101.812315211619 68.9296290096057
"2024" 404.6 102.818034391849 69.9462038833345
"2025" 404.8 103.12737858261 71.9231543377579
"2026" 405 103.050781827157 73.7784865068991
"2027" 405.2 102.427932436974 74.561117791382
"2028" 405.4 100.867662091665 75.2086323640577
"2029" 405.6 100.225053497491 74.9611495213971
"2030" 405.8 99.2039585425707 74.5522418342137
"2031" 406 97.2880819676417 74.6263346623838
"2032" 406.2 93.7233460726749 74.7674853856876
"2033" 406.4 90.575799111353 75.6007573182907
"2034" 406.6 87.5282993110716 77.110086321388
"2035" 406.8 84.0677151360859 79.5845897495042
"2036" 407 81.1839824379114 82.5340794097324
"2037" 407.2 79.4495128483209 84.1916178519921
"2038" 407.4 77.6568033377541 86.1144339820735
"2039" 407.6 73.7230508292858 88.2322172419044
"2040" 407.8 69.0748238771952 89.6156035249633
"2041" 408 64.0745777403484 90.5693259846608
"2042" 408.2 60.2372121851725 91.7014574380062
"2043" 408.4 56.0873923772551 93.4226705468003
"2044" 408.6 53.2405226859668 95.4869704472939
"2045" 408.8 49.3662293403338 99.1459648894898
"2046" 409 45.1491339856221 102.594762889438
"2047" 409.2 40.8999027223456 105.95946103931
"2048" 409.4 36.2321519131203 107.331042223026
"2049" 409.6 30.6489591184572 106.556100413577
"2050" 409.8 26.33126808924 104.71517620807
"2051" 410 22.1536205527265 102.262111813963
"2052" 410.2 18.7526729022109 98.0829696482925
"2053" 410.4 16.7560432888811 93.9081783549947
"2054" 410.6 15.0432551783089 89.3815949967861
"2055" 410.8 13.6163354961917 84.5537172063022
"2056" 411 12.5398213640932 79.9511044547848
"2057" 411.2 11.5409194663899 76.2688352517208
"2058" 411.4 10.9621066949784 74.0891215990781
"2059" 411.6 11.2947879075579 73.2765118859372
"2060" 411.8 11.1070870762878 74.0273851583179
"2061" 412 10.8313880280728 74.1593682858893
"2062" 412.2 10.2613146751638 74.3096052188747
"2063" 412.4 9.82394501587673 74.6864577620157
"2064" 412.6 9.38843204559109 74.4480155031624
"2065" 412.8 9.5083912344195 74.3428806605059
"2066" 413 9.82688534555249 73.6321025520842
"2067" 413.2 9.72568116876095 72.6868707046936
"2068" 413.4 9.50001765381417 71.8330819769116
"2069" 413.6 9.44222902518763 71.2337726394181
"2070" 413.8 9.36323804345639 70.5802702098461
"2071" 414 9.41699961133422 69.1077168293887
"2072" 414.2 9.60765417047692 68.2526359071856
"2073" 414.4 10.0575208318461 66.8437441944789
"2074" 414.6 9.84272352994763 66.2842804767947
"2075" 414.8 9.8352829363173 65.542874954873
"2076" 415 10.2671294828292 64.6412389234684
"2077" 415.2 10.6714080613523 64.1976916693326
"2078" 415.4 10.9460605715273 63.5244744335495
"2079" 415.6 10.8829564919708 62.2405719200843
"2080" 415.8 11.422207429797 62.1143540429218
"2081" 416 11.6350408573249 61.8360271082892
"2082" 416.2 11.6813180854625 61.028144296521
"2083" 416.4 11.8692004865763 60.5703632627033
"2084" 416.6 12.723382162648 60.2294490784471
"2085" 416.8 13.0592749891861 59.6761811185343
"2086" 417 12.6686678655162 58.8588189514337
"2087" 417.2 12.9312303365372 58.6377133578634
"2088" 417.4 12.8869013693954 58.0148136615641
"2089" 417.6 13.0621526352378 57.936959700812
"2090" 417.8 12.8393048622354 57.8174815914464
"2091" 418 12.6190135448786 57.688755785515
"2092" 418.2 12.3887131969496 57.2810854850217
"2093" 418.4 12.4880038342457 57.3694262041384
"2094" 418.6 12.7592659554467 57.2131392722192
"2095" 418.8 12.7212622154892 56.1749562048573
"2096" 419 13.0304405007485 55.3997034055301
"2097" 419.2 13.719481400331 54.4458784580313
"2098" 419.4 14.3048558136447 53.2093685037984
"2099" 419.6 14.7700430509131 52.1379175444143
"2100" 419.8 14.7579633295767 51.5004606189855
"2101" 420 14.6837357101862 50.2176275237272
"2102" 420.2 14.9677826570503 48.9284808135588
"2103" 420.4 15.5117202798726 47.5841103258519
"2104" 420.6 15.5315578669412 46.0773891376294
"2105" 420.8 15.8482300089162 45.2077194508617
"2106" 421 16.1069884930335 44.8619766651453
"2107" 421.2 16.2075889071817 44.3752527907422
"2108" 421.4 15.8685054522076 43.9683299648136
"2109" 421.6 16.5745878131852 42.8488872264869
"2110" 421.8 16.5968793650046 42.5355787751159
"2111" 422 16.8164741717299 41.6842364272574
"2112" 422.2 17.1138126049752 40.2162105790432
"2113" 422.4 18.0751244337502 38.6254005425184
"2114" 422.6 19.0663302113225 37.5798654411772
"2115" 422.8 20.8997296143225 36.3541695343263
"2116" 423 20.6190845535349 34.997160906165
"2117" 423.2 20.9545126420626 34.6194297234484
"2118" 423.4 21.5410769245883 34.4344156106321
"2119" 423.6 22.4069309994985 33.4180522599702
"2120" 423.8 23.8015867951714 32.534376563208
"2121" 424 24.6415300603114 31.6048345727749
"2122" 424.2 25.6112872871942 31.1003488934507
"2123" 424.4 26.8017213738867 30.4019822042484
"2124" 424.6 26.9037293343494 30.1118707832432
"2125" 424.8 27.8628183787997 29.4205010372549
"2126" 425 27.8797286645809 29.4395071926433
"2127" 425.2 28.1622346003527 28.9961128715531
"2128" 425.4 29.053180228922 28.5460473239215
"2129" 425.6 29.4591532950834 28.0064672714853
"2130" 425.8 29.5717737307977 27.216121800704
"2131" 426 29.4497559825641 27.6575738482384
"2132" 426.2 29.5844910056932 28.0470946215786
"2133" 426.4 29.7024186823662 28.1071793724037
"2134" 426.6 30.2931911972431 28.1478210619635
"2135" 426.8 31.3694809184434 27.7910072265749
"2136" 427 33.0596425126047 27.9092629683688
"2137" 427.2 34.9147994376678 28.7926966816478
"2138" 427.4 37.0560845348336 29.6649865811273
"2139" 427.6 38.3393733897882 30.3391510890636
"2140" 427.8 39.7594696136401 30.8408649821395
"2141" 428 41.3567661252714 32.4569547104135
"2142" 428.2 43.0918512234776 33.9384580115743
"2143" 428.4 45.828165758313 35.6596465534767
"2144" 428.6 48.9003738822755 37.294265138569
"2145" 428.8 52.3063009946864 39.2180199585524
"2146" 429 56.212241467184 41.7515268891663
"2147" 429.2 59.9034941327215 44.5631930548628
"2148" 429.4 63.2943871541619 47.9717695152014
"2149" 429.6 66.5220019327802 51.595882803476
"2150" 429.8 70.4289065159355 55.0429674447979
"2151" 430 74.3710542334246 58.917099409208
"2152" 430.2 77.9458371613404 61.9431799819712
"2153" 430.4 81.3980917482022 65.4811348689576
"2154" 430.6 84.6706870578616 68.892900450841
"2155" 430.8 86.8200615616346 71.9961465851824
"2156" 431 88.4227910096232 73.9461610987662
"2157" 431.2 90.6643349089366 75.1566972563997
"2158" 431.4 92.9768147847105 75.0107370859814
"2159" 431.6 96.4721663435628 74.0821351340474
"2160" 431.8 99.9225018211264 72.188078627732
"2161" 432 101.775473093684 71.1383075588015
"2162" 432.2 102.331850213944 70.8881658813823
"2163" 432.4 102.297194092028 70.7770588640005
"2164" 432.6 102.128497706727 70.7123138882577
"2165" 432.8 102.19470678995 70.6201450966923
"2166" 433 102.046830034744 70.645900865953
"2167" 433.2 102.01896039095 70.9116550461613
"2168" 433.4 102.673222657671 71.3119718557697
"2169" 433.6 102.687887299017 72.2996222334747
"2170" 433.8 102.324545075279 74.3040007337871
"2171" 434 102.839905305427 75.4321902618112
"2172" 434.2 102.587419991889 76.300912012997
"2173" 434.4 102.598960818072 78.0671354016554
"2174" 434.6 102.032211272778 79.488305902461
"2175" 434.8 101.579090602019 80.1431863659374
"2176" 435 100.227214968903 82.057576408413
"2177" 435.2 98.2581967904011 83.9725452588475
"2178" 435.4 96.2074732448402 85.6773765787657
"2179" 435.6 94.9151824211565 87.4588105620404
"2180" 435.8 93.7402448407748 89.7318810546934
"2181" 436 93.3612821478027 91.5794342314064
"2182" 436.2 92.6879429066214 92.6411394010713
"2183" 436.4 92.1468633557703 94.6444700198298
"2184" 436.6 91.5640604478164 96.8146891605776
"2185" 436.8 91.0036614816958 99.5048428166004
"2186" 437 89.8249189848087 102.43427092909
"2187" 437.2 87.2617035971554 105.450263098011
"2188" 437.4 84.5303646161608 108.128553900878
"2189" 437.6 80.6528692319832 110.986142991199
"2190" 437.8 76.8875678597096 112.876347469553
"2191" 438 72.581527201102 115.077490173428
"2192" 438.2 69.4743854116036 116.455970373219
"2193" 438.4 65.1592497119792 117.666246626983
"2194" 438.6 60.8816614819286 117.947472890543
"2195" 438.8 55.7676562521585 118.02918712249
"2196" 439 50.695244939494 117.808521404341
"2197" 439.2 46.923199602016 117.178078878665
"2198" 439.4 42.0805860903507 115.863827889509
"2199" 439.6 37.4226456745572 114.13202206126
"2200" 439.8 33.6075980391092 112.568303373335
"2201" 440 31.1008940125104 111.421905021629
"2202" 440.2 27.89754476024 108.550619364542
"2203" 440.4 25.7879705978869 105.52409209531
"2204" 440.6 24.531097041458 103.752407614079
"2205" 440.8 24.7283381099699 103.74323101813
"2206" 441 24.7682925169732 103.353431796572
"2207" 441.2 24.7233633620488 102.83293194362
"2208" 441.4 25.0420841313556 102.336972743756
"2209" 441.6 24.4356428680987 103.102134300639
"2210" 441.8 25.2662700966483 103.506172330816
"2211" 442 24.8125720238711 103.628921089157
"2212" 442.2 24.133205515073 104.484520622587
"2213" 442.4 23.4217128601821 105.484922636865
"2214" 442.6 23.7764772573937 105.642981687803
"2215" 442.8 23.9635687735593 105.635460822942
"2216" 443 23.7744454005569 106.313912446624
"2217" 443.2 24.3847451713905 107.056374533092
"2218" 443.4 25.0603234502813 107.663283341587
"2219" 443.6 26.4731578721785 108.212350670439
"2220" 443.8 28.6286331525749 109.186986184132
"2221" 444 30.4627710896616 109.676465247969
"2222" 444.2 31.8445711047037 110.367215950926
"2223" 444.4 33.6984131841125 111.558067957018
"2224" 444.6 36.0771620355609 112.903116802277
"2225" 444.8 37.9114604804894 113.965748591566
"2226" 445 40.8147167171868 115.536122469777
"2227" 445.2 42.5886490904249 116.330219233938
"2228" 445.4 45.7609637422619 117.571391991605
"2229" 445.6 48.6930230612603 118.416876201483
"2230" 445.8 51.9850677489196 119.18246014016
"2231" 446 54.9108049549169 119.720594294716
"2232" 446.2 57.938811125221 120.116491322414
"2233" 446.4 60.034129113794 120.561164426117
"2234" 446.6 62.3458426539033 120.724916221729
"2235" 446.8 64.6339418715778 120.812210513352
"2236" 447 66.3259207878414 120.686293050086
"2237" 447.2 68.228766046497 120.707470747285
"2238" 447.4 70.2836173541655 120.754339716727
"2239" 447.6 71.971887888723 120.65482371879
"2240" 447.8 73.7465925428891 120.495987979856
"2241" 448 75.6266304635612 119.746582757506
"2242" 448.2 76.4646563576627 119.78711784143
"2243" 448.4 77.0927129625175 119.757440843228
"2244" 448.6 77.5693361779445 119.754234809545
"2245" 448.8 79.1579291120532 119.52419219756
"2246" 449 80.8911306635426 119.569316781537
"2247" 449.2 82.9778367346957 119.701754305721
"2248" 449.4 85.2167752469181 119.399417130252
"2249" 449.6 87.7353582924959 118.476678713196
"2250" 449.8 90.0736440540623 117.535913698116
"2251" 450 91.9101633413809 116.278993487422
"2252" 450.2 94.5978280033215 114.755479337715
"2253" 450.4 96.5949423329665 113.573307797219
"2254" 450.6 99.1455900619381 111.975780955092
"2255" 450.8 102.14600430938 109.428535564251
"2256" 451 103.984110852201 107.950234609345
"2257" 451.2 105.5964263864 106.626042575381
"2258" 451.4 107.310053527312 105.052137981943
"2259" 451.6 109.157300711133 103.194587505395
"2260" 451.8 110.697333932355 101.249589304739
"2261" 452 112.020682810825 100.058497819202
"2262" 452.2 113.226358113673 98.7362429964468
"2263" 452.4 114.218499084178 97.6673764391016
"2264" 452.6 114.960827593308 96.9148895427527
"2265" 452.8 114.632334908706 97.0223895265042
"2266" 453 114.743623349135 97.0476808142943
"2267" 453.2 114.872658883357 96.8599719681176
"2268" 453.4 114.882041048014 97.3395029694002
"2269" 453.6 115.0112042642 96.9333851637838
"2270" 453.8 114.762469060884 97.0914065478723
"2271" 454 114.632608809337 97.2501121548943
"2272" 454.2 114.102251801418 97.7993342328988
"2273" 454.4 113.705514214404 98.2532861432988
"2274" 454.6 113.304822899222 98.5481932634367
"2275" 454.8 113.383506139445 98.4965443142527
"2276" 455 113.407140514928 98.3179154256169
"2277" 455.2 113.714274008721 97.538130535944
"2278" 455.4 113.982857684031 97.0061075530423
"2279" 455.6 114.467110403982 95.6323599792046
"2280" 455.8 115.181040488407 93.8579031462329
"2281" 456 115.784693723245 91.8463000441801
"2282" 456.2 115.774310017407 91.2740602461836
"2283" 456.4 115.669640141009 91.3776351784534
"2284" 456.6 115.680942732212 91.1998717342994
"2285" 456.8 115.648747827733 90.861023397733
"2286" 457 115.690960951598 90.5018688126615
"2287" 457.2 116.079806424814 90.2170732081228
"2288" 457.4 116.848623083901 89.6177806169396
"2289" 457.6 116.921147221574 89.4260755034272
"2290" 457.8 117.217772120367 88.9333100019908
"2291" 458 117.15935379498 89.1081596940065
"2292" 458.2 116.632143523541 89.4034488316729
"2293" 458.4 116.387522256536 89.4260836691654
"2294" 458.6 116.435913700846 89.3536565376723
"2295" 458.8 116.764110219913 88.9051555736324
"2296" 459 117.272878723766 88.6510148783653
"2297" 459.2 117.36702426704 88.4983905685179
"2298" 459.4 117.39159460955 88.1327992139017
"2299" 459.6 117.551767487444 88.0459245935276
"2300" 459.8 117.763892665587 87.9221121920877
"2301" 460 117.67419710408 87.799547798804
"2302" 460.2 117.820909784154 87.4668917473398
"2303" 460.4 117.705916788518 87.2204665175479
"2304" 460.6 117.95448257528 87.37493636444
"2305" 460.8 117.30904730585 88.6906017348727
"2306" 461 116.419057318506 89.4621468330337
"2307" 461.2 116.176291472163 90.163166907701
"2308" 461.4 115.509610963905 90.6272203864841
"2309" 461.6 115.228368541172 91.1450491746004
"2310" 461.8 114.453974220747 92.2621279576825
"2311" 462 114.142507434399 92.9305189115667
"2312" 462.2 113.607442152997 93.7119891178416
"2313" 462.4 113.498671658325 93.7863084497911
"2314" 462.6 112.939319019038 94.5017520935504
"2315" 462.8 111.646183539941 96.1272591937328
"2316" 463 110.750049231058 97.3648637753111
"2317" 463.2 109.409545881374 98.5240662237811
"2318" 463.4 108.099686519577 100.107313781101
"2319" 463.6 107.201502980844 100.890599299566
"2320" 463.8 106.283529033378 101.530944784494
"2321" 464 104.478861672865 103.091881381649
"2322" 464.2 103.47997713672 104.037048953705
"2323" 464.4 103.206834838306 104.378434179569
"2324" 464.6 101.949391948316 105.769687274528
"2325" 464.8 99.6763347399955 108.148577308056
"2326" 465 97.80704001499 109.485435200013
"2327" 465.2 95.8157504637241 110.992233536304
"2328" 465.4 94.8171636540949 111.286178259238
"2329" 465.6 92.5688926391968 112.536746463317
"2330" 465.8 92.276319446147 112.385860335226
"2331" 466 92.4726645671739 112.399896180504
"2332" 466.2 91.4377746465668 113.281809540815
"2333" 466.4 89.4643805924436 114.815556439351
"2334" 466.6 87.0200073108307 115.315230005077
"2335" 466.8 82.4161305772002 116.120142856167
"2336" 467 78.2576845998648 116.551194920909
"2337" 467.2 73.8298059328091 117.160003659472
"2338" 467.4 71.0340589893182 117.930842043915
"2339" 467.6 65.6885001725951 119.242393297491
"2340" 467.8 64.2666742924347 119.606724673499
"2341" 468 60.4681765949984 119.781939915264
"2342" 468.2 57.0232731657125 119.692166056181
"2343" 468.4 54.2311035818537 119.082019964439
"2344" 468.6 51.5499158057672 118.058091147402
"2345" 468.8 48.5873347102539 116.531239674403
"2346" 469 45.2326474164278 114.849544049141
"2347" 469.2 42.4136051702907 112.045830436144
"2348" 469.4 40.2924071630846 109.309282040356
"2349" 469.6 38.4882456856499 105.956846429188
"2350" 469.8 37.5644878588895 104.450147430411
"2351" 470 37.3538607295972 102.539292481962
"2352" 470.2 37.1558243023687 101.315162169255
"2353" 470.4 37.5858517420091 99.8072694423883
"2354" 470.6 38.0917657473999 99.2840314479645
"2355" 470.8 38.4420997229839 98.958146200858
"2356" 471 39.5327371916967 97.8487136661819
"2357" 471.2 41.2174489366756 96.5869805765275
"2358" 471.4 42.6977358701613 95.5051500200079
"2359" 471.6 44.351652929663 94.8344507893045
"2360" 471.8 47.1712636441305 94.6998716792562
"2361" 472 50.1337444386825 94.275325301393
"2362" 472.2 51.6016128536467 94.012198571411
"2363" 472.4 52.8495111014415 93.4261989478259
"2364" 472.6 54.1433860410201 92.4765063406091
"2365" 472.8 54.5841642220094 91.9282044659754
"2366" 473 55.181731345784 90.8572175669503
"2367" 473.2 56.9739884998812 88.8989289770996
"2368" 473.4 58.6675716925273 87.2927902715267
"2369" 473.6 61.2479727390125 85.6552878386541
"2370" 473.8 63.5174472898202 84.1986645628984
"2371" 474 65.6247997705244 82.4867776325194
"2372" 474.2 67.3904918814989 79.1281732169447
"2373" 474.4 69.0520138834326 76.3018867884285
"2374" 474.6 71.0900845264379 73.4728556067459
"2375" 474.8 72.9049725907992 72.0244373407934
"2376" 475 73.812175193493 71.2565326844169
"2377" 475.2 75.1285828104048 70.9012827310114
"2378" 475.4 76.4617510951344 70.9640090733132
"2379" 475.6 78.1044824948863 70.9687829046999
"2380" 475.8 79.747402681355 71.2214122910355
"2381" 476 82.0553705660094 71.1480035160896
"2382" 476.2 84.3042041472988 70.3834344406569
"2383" 476.4 86.7107128965092 69.0594473664361
"2384" 476.6 89.2221420349513 67.1837058373102
"2385" 476.8 91.6805890185573 64.5840811512853
"2386" 477 93.9501393948163 61.8878736804671
"2387" 477.2 94.4691083121809 60.8171517144944
"2388" 477.4 94.9240009799277 59.367401250995
"2389" 477.6 95.3396440407654 58.1625798964994
"2390" 477.8 95.7457447718618 56.9223312735345
"2391" 478 97.5161063625372 55.3327051316935
"2392" 478.2 100.726300922359 54.5970811957258
"2393" 478.4 103.937308293866 53.8788769840071
"2394" 478.6 107.543164749066 53.6760175491154
"2395" 478.8 110.313364970869 53.3435886036654
"2396" 479 111.166148304887 53.1745531056001
"2397" 479.2 111.350718178879 52.8227623359737
"2398" 479.4 111.522901154778 52.9360419014381
"2399" 479.6 111.904531192907 53.0181095892319
"2400" 479.8 111.885334487376 53.0614305360778
"2401" 480 112.025403843727 53.0545350475657
"2402" 480.2 111.580357364265 53.0552842415647
"2403" 480.4 111.893911888264 53.1735809230202
"2404" 480.6 112.793053465949 53.2007606960718
"2405" 480.8 113.677834573551 53.7618633876952
"2406" 481 114.701607232747 55.120690032176
"2407" 481.2 115.536564724538 57.8662364054801
"2408" 481.4 115.946385808515 60.7145408122767
"2409" 481.6 116.092106939712 64.8919699926186
"2410" 481.8 116.295688917155 68.4263704031389
"2411" 482 116.786207001097 71.3728109705344
"2412" 482.2 117.538243117701 73.6176538545705
"2413" 482.4 118.192574174369 76.3828276137498
"2414" 482.6 117.195976956709 80.1702656659264
"2415" 482.8 116.096678075648 82.571623139834
"2416" 483 114.903292872721 86.6414245259358
"2417" 483.2 114.226133052154 88.7108325290627
"2418" 483.4 113.834346220826 90.1309593183716
"2419" 483.6 113.660302217696 90.6343968075688
"2420" 483.8 113.054625097909 92.4572727712097
"2421" 484 110.723972741633 96.105395707864
"2422" 484.2 107.986329553152 99.6365699210776
"2423" 484.4 105.298416021737 103.402317622007
"2424" 484.6 102.269425156549 106.679604085438
"2425" 484.8 99.3243151256801 109.503870565685
"2426" 485 95.4930465936843 111.732341691013
"2427" 485.2 90.5377436548887 112.421789289797
"2428" 485.4 85.7218455084529 112.607853343493
"2429" 485.6 80.7424271838348 111.403896801775
"2430" 485.8 75.9307668321976 110.488202217712
"2431" 486 71.5471973456979 109.059669703601
"2432" 486.2 67.7686704324544 107.153990389142
"2433" 486.4 64.7670571628673 105.470196054029
"2434" 486.6 61.4861523023745 104.312661636388
"2435" 486.8 58.6865712096796 102.980764068349
"2436" 487 57.4517164078882 102.407263604948
"2437" 487.2 56.3902317410095 101.593388966646
"2438" 487.4 55.6223311026493 100.772331045052
"2439" 487.6 54.6263972824181 98.6925011176635
"2440" 487.8 53.9573893505495 96.6139847688039
"2441" 488 53.397176729599 94.6797733899788
"2442" 488.2 52.9881624367013 92.5549963037949
"2443" 488.4 53.0919500595868 89.9951634268385
"2444" 488.6 54.237513911853 87.4504985124621
"2445" 488.8 56.5898276235164 84.9174712141404
"2446" 489 59.4378872702996 82.8361669227628
"2447" 489.2 61.0333869500511 81.6937443880081
"2448" 489.4 62.6419120117248 80.3256687582876
"2449" 489.6 64.8304879134987 78.3116683484135
"2450" 489.8 66.5384640594404 76.6168204383628
"2451" 490 68.3217299327995 75.5334286028938
"2452" 490.2 72.0787591887891 74.9964239597104
"2453" 490.4 76.0850411812368 75.6358396156943
"2454" 490.6 79.3633020623678 77.3068620301143
"2455" 490.8 81.7923785610105 78.122045500007
"2456" 491 82.2738933511307 78.4364563473167
"2457" 491.2 83.1419761185574 78.4147595206939
"2458" 491.4 84.9547168450948 77.1713717797291
"2459" 491.6 85.4851646130166 75.6171579821399
"2460" 491.8 86.1618543258325 71.911117418652
"2461" 492 87.1004630237857 68.4214961182438
"2462" 492.2 87.8678798679901 64.8400644973572
"2463" 492.4 88.6303019003803 62.1409290698396
"2464" 492.6 89.8376965435727 59.8481780348789
"2465" 492.8 91.8024022203399 56.927955151379
"2466" 493 93.6267770692839 55.7529018889739
"2467" 493.2 96.2801823356723 54.177845652056
"2468" 493.4 99.2466640378098 52.3975083479181
"2469" 493.6 101.216859399342 50.0749269641057
"2470" 493.8 102.513761998497 46.6036150884092
"2471" 494 102.962956775161 42.2516826118135
"2472" 494.2 102.718738141217 36.9094804500892
"2473" 494.4 102.187665303578 32.2182966065445
"2474" 494.6 100.921644716602 27.1905954927989
"2475" 494.8 99.9830760866385 23.6581365241757
"2476" 495 99.5621315035955 22.2583865095931
"2477" 495.2 99.3375635891098 21.3382312202093
"2478" 495.4 100.06182034182 19.2364369484619
"2479" 495.6 100.962533882209 17.937160640826
"2480" 495.8 102.443373086942 16.9910883037309
"2481" 496 104.039523974245 16.6786014598688
"2482" 496.2 105.958803507461 16.9673545109329
"2483" 496.4 107.892875038015 17.5141509091539
"2484" 496.6 108.996446929877 18.0077955014706
"2485" 496.8 108.916255800858 17.9388005640561
"2486" 497 109.202378776322 18.2006068781672
"2487" 497.2 109.024490683193 18.3299452802353
"2488" 497.4 108.887037876417 18.3587568852103
"2489" 497.6 109.049184091856 18.8418058118857
"2490" 497.8 109.452000040338 20.1342634220516
"2491" 498 109.573302604491 20.6390976362122
"2492" 498.2 109.453650615031 20.8267747812829
"2493" 498.4 109.65065346186 20.9349532728517
"2494" 498.6 110.071475179338 21.7029657493648
"2495" 498.8 110.274975148827 21.4221073213629
"2496" 499 110.478060201505 21.0216135842742
"2497" 499.2 110.667850423189 20.5127323910099
"2498" 499.4 111.146426145237 20.1208892408941
"2499" 499.6 111.151844393354 19.8524753975453
"2500" 499.8 111.171107706105 19.4849179255617
"2501" 500 110.999911568825 18.4952068385423
"2502" 500.2 110.230577349929 16.7547922961109
"2503" 500.4 108.986343892899 14.8268175713363
"2504" 500.6 106.950448445759 12.769883426995
"2505" 500.8 104.73304682003 10.8635729587702
"2506" 501 104.293652418834 10.1256106252304
"2507" 501.2 104.515159788474 10.2194599954179
"2508" 501.4 104.617775834947 10.387292312732
"2509" 501.6 103.774853678222 9.77313399531211
"2510" 501.8 102.9535054877 9.34857406891533
"2511" 502 101.374080834548 8.95477875222547
"2512" 502.2 99.9691190602515 9.08112532457111
"2513" 502.4 98.4814185206013 9.47238982419973
"2514" 502.6 97.3415205131013 9.89862234728974
"2515" 502.8 96.6647833670237 9.90136733681789
"2516" 503 95.9899978571102 10.3526359868568
"2517" 503.2 94.4416115451516 11.9536766453888
"2518" 503.4 93.0366697120674 14.4830349271363
"2519" 503.6 92.3889471059452 17.2501412534951
"2520" 503.8 91.9861440833003 20.9624817300727
"2521" 504 92.5641563065947 24.5594034128976
"2522" 504.2 93.7626573919041 28.0593704575114
"2523" 504.4 95.6389157353925 31.2614898228037
"2524" 504.6 97.7358244871092 33.6189752474431
"2525" 504.8 101.137381630075 36.3101126355726
"2526" 505 104.705345783094 38.5219670966895
"2527" 505.2 107.60825031056 40.5817287998688
"2528" 505.4 109.899697362952 43.0808383777458
"2529" 505.6 111.691347423804 46.9758622381548
"2530" 505.8 112.967800701762 51.4969633034115
"2531" 506 114.7112641303 56.0093259439531
"2532" 506.2 115.232748995251 57.8567133398276
"2533" 506.4 115.9154921832 58.9436647426334
"2534" 506.6 116.64235939712 59.1772326460559
"2535" 506.8 117.048365989628 59.3114936216449
"2536" 507 117.988572468263 59.0805636210681
"2537" 507.2 118.039909255099 58.3461033693688
"2538" 507.4 118.083545499175 57.2850447991516
"2539" 507.6 117.939865449456 56.2818470682319
"2540" 507.8 116.880562154934 53.5143697690755
"2541" 508 114.933044128871 50.7759501314761
"2542" 508.2 112.518863394325 48.1694385124912
"2543" 508.4 109.112209354546 44.6832206727872
"2544" 508.6 106.008034723968 41.4908949638539
"2545" 508.8 103.780874788217 37.5067994707713
"2546" 509 102.427616362297 34.5282615297395
"2547" 509.2 101.691410560885 31.4996875099352
"2548" 509.4 101.980249530554 30.7455097293207
"2549" 509.6 102.184750632398 29.4533357679374
"2550" 509.8 101.682998492281 27.8372874576088
"2551" 510 99.2219919631519 25.9962831079527
"2552" 510.2 95.854965389823 24.6156859046128
"2553" 510.4 92.6621393589781 23.7574125484021
"2554" 510.6 88.9850360957752 23.8244788949204
"2555" 510.8 84.3028399324043 24.4759569326714
"2556" 511 80.358349848154 24.9007452759116
"2557" 511.2 75.2921049060358 25.4228454730671
"2558" 511.4 71.0689984698543 26.8119116310454
"2559" 511.6 66.7805249491507 28.8799496560054
"2560" 511.8 62.5562844461048 30.742096566108
"2561" 512 58.3697906135649 32.4387350511965
"2562" 512.2 53.5782725817757 34.4447537941705
"2563" 512.4 49.2271643246906 36.2193688127628
"2564" 512.6 45.6722765271415 37.5815335347817
"2565" 512.8 42.3229848357943 40.7779612632683
"2566" 513 39.0568083230556 44.8327803942565
"2567" 513.2 35.5480622127035 48.6213659676618
"2568" 513.4 33.5442487933783 50.9279035366151
"2569" 513.6 33.0003084320238 51.4602847343159
"2570" 513.8 32.4238397949724 52.1571823510702
"2571" 514 32.2865495493432 52.1560135734671
"2572" 514.2 31.8539750085266 52.287891568746
"2573" 514.4 31.2450376108318 52.1598921063564
"2574" 514.6 30.1891744029621 50.9476712752447
"2575" 514.8 30.5147066175699 49.5496992653149
"2576" 515 31.0861442311566 48.3739270687635
"2577" 515.2 31.1393998579562 47.5385941260089
"2578" 515.4 31.1949919635379 45.5451619184403
"2579" 515.6 31.9308722643437 42.7769467720618
"2580" 515.8 32.7628179135384 38.8797387115005
"2581" 516 33.1167238485842 35.463741040381
"2582" 516.2 33.0122070500274 31.9230772457347
"2583" 516.4 33.5451409077087 27.1226963942857
"2584" 516.6 34.0030017930533 23.6443399401017
"2585" 516.8 34.2274644023098 21.6756976622396
"2586" 517 34.401530516603 22.3399914921091
"2587" 517.2 34.2376427886335 22.1456271493226
"2588" 517.4 34.0167072709473 21.7493343405307
"2589" 517.6 34.1243108313858 21.1082349817303
"2590" 517.8 34.4258696146353 20.7345634847097
"2591" 518 34.864947795075 19.0354983367929
"2592" 518.2 36.0460608377568 17.2013938045082
"2593" 518.4 37.3025665151613 15.6562807072732
"2594" 518.6 38.7612228207816 13.8856542438746
"2595" 518.8 40.9845027565821 11.7060839519175
"2596" 519 43.2340215300471 10.282352236241
"2597" 519.2 46.0933819429303 9.03046693913021
"2598" 519.4 48.9580424355557 7.89789728789642
"2599" 519.6 52.2396255671215 5.99006903706005
"2600" 519.8 53.5836040058924 5.24298808906684
"2601" 520 53.6806869394474 5.34406947963524
"2602" 520.2 54.0305646277071 5.11231950163068
"2603" 520.4 54.8589590020715 4.4528412897578
"2604" 520.6 55.7557742157763 4.06314519603974
"2605" 520.8 58.5170456341463 3.57871768927786
"2606" 521 62.3840207549299 3.93627239548531
"2607" 521.2 65.7043558190285 4.60667265122781
"2608" 521.4 69.9984075046488 5.34347056829566
"2609" 521.6 74.1279825156717 6.10954314622015
"2610" 521.8 76.7618703126665 6.61017713125714
"2611" 522 77.6728774897538 6.64298002468868
"2612" 522.2 77.4960528229092 6.72446959926417
"2613" 522.4 77.8912371091989 6.47304345334022
"2614" 522.6 78.1393866740713 6.32554368521643
"2615" 522.8 79.315537566814 6.22727230265675
"2616" 523 79.8005270509408 6.17698646435633
"2617" 523.2 81.4025840539375 6.46800259756652
"2618" 523.4 84.2698936321857 7.29735797446568
"2619" 523.6 86.6506681357107 9.59731050186422
"2620" 523.8 88.9932526506124 13.1730232442395
"2621" 524 91.3068469501616 16.5423154790467
"2622" 524.2 94.1392261051966 19.6507340649262
"2623" 524.4 97.6936295123954 23.0070732069115
"2624" 524.6 101.022593045878 26.8671587840409
"2625" 524.8 103.47510592253 30.5867701085043
"2626" 525 106.207679205132 34.0479316092749
"2627" 525.2 108.293256397755 37.6708079130121
"2628" 525.4 109.934747130858 42.3479984152269
"2629" 525.6 111.192166437607 47.1634273345403
"2630" 525.8 111.688060472307 52.1776034994715
"2631" 526 112.620443086595 57.3067856787222
"2632" 526.2 112.799096786687 61.3492397698725
"2633" 526.4 112.798246374682 62.8032995476766
"2634" 526.6 113.098984928175 63.8234984298953
"2635" 526.8 113.182072138956 64.138355591469
"2636" 527 113.798639619273 64.2582707241521
"2637" 527.2 114.210060973835 64.0785097903125
"2638" 527.4 114.107044134408 63.8745911593368
"2639" 527.6 114.113967429823 63.7072494144523
"2640" 527.8 114.370284424427 63.4399105213258
"2641" 528 115.217208372088 63.1122917787253
"2642" 528.2 116.109667223147 62.8533889937093
"2643" 528.4 117.209460602517 63.56115119531
"2644" 528.6 118.334834534063 64.5186158854294
"2645" 528.8 118.691882763437 66.7964113210092
"2646" 529 118.170004299274 69.9210774128024
"2647" 529.2 116.193565294628 73.1301532433983
"2648" 529.4 113.747101218383 76.2711741007954
"2649" 529.6 111.175050744494 78.8680376016412
"2650" 529.8 107.94062577021 81.3109697644765
"2651" 530 104.103896884019 82.4959243224417
"2652" 530.2 101.630316205477 82.704437465744
"2653" 530.4 100.603108406856 82.73364958597
"2654" 530.6 98.9921162281131 82.7931638235116
"2655" 530.8 97.6577646487447 82.8656305548693
"2656" 531 96.8808599411384 82.9401280154412
"2657" 531.2 96.4097176744401 83.1404921296081
"2658" 531.4 94.645989380678 82.8402854382608
"2659" 531.6 92.968789998786 82.5602974398996
"2660" 531.8 91.5912327786733 81.905089152014
"2661" 532 90.7271087364121 81.1960059833906
"2662" 532.2 89.4972350943371 79.57876015088
"2663" 532.4 87.3878893451303 80.4770641221934
"2664" 532.6 84.3448666167918 80.8027121726632
"2665" 532.8 84.3942501103804 80.4655412827416
"2666" 533 84.4787144394479 79.9103026149341
"2667" 533.2 84.4855196660649 78.6568124722846
"2668" 533.4 83.651854937017 77.2662739503961
"2669" 533.6 82.8882645844108 76.24664230433
"2670" 533.8 81.5766132086085 75.4481189969806
"2671" 534 78.8741649920612 74.6348144149983
"2672" 534.2 76.1403833618591 74.229643777653
"2673" 534.4 72.0635349728199 73.2662750719286
"2674" 534.6 70.4389577849916 72.5637105463621
"2675" 534.8 66.9640147424935 72.3249146852172
"2676" 535 63.4997546466071 72.5743369779662
"2677" 535.2 60.0852818143306 74.0169444239239
"2678" 535.4 57.5989844577305 76.9156726934614
"2679" 535.6 56.1867156887005 79.6062814388978
"2680" 535.8 56.0683817567741 81.5823880877632
"2681" 536 57.353921581877 85.0429047349365
"2682" 536.2 59.3777348677983 86.738627934615
"2683" 536.4 61.6886861956483 89.8568495875152
"2684" 536.6 64.4284384720653 93.0863686820236
"2685" 536.8 67.1705440941712 97.0315412618998
"2686" 537 68.9232061449315 100.743700681593
"2687" 537.2 70.1565974934548 103.919666060318
"2688" 537.4 70.9821792846247 108.099359202697
"2689" 537.6 71.5416544752321 112.034746935691
"2690" 537.8 70.9756811683746 112.075912779209
"2691" 538 71.3679803054165 112.251350637049
"2692" 538.2 71.731017962973 113.276959283783
"2693" 538.4 72.5845642000621 114.588747796814
"2694" 538.6 74.8670788464695 115.367081116044
"2695" 538.8 76.974865820873 116.04687310584
"2696" 539 80.3107442446098 116.404930980689
"2697" 539.2 84.0079438790566 116.238957854996
"2698" 539.4 84.6500310431307 116.054866052068
"2699" 539.6 86.9334603897523 115.652355637337
"2700" 539.8 88.9700367624687 115.260148846623
"2701" 540 92.3080421796679 113.923143628903
"2702" 540.2 94.4739326646416 113.055109192663
"2703" 540.4 97.8463133444704 111.491991144914
"2704" 540.6 100.16959036975 110.20655497836
"2705" 540.8 102.617424578625 108.215192804177
"2706" 541 104.795921614172 106.266774633017
"2707" 541.2 107.53969669905 103.648971134428
"2708" 541.4 110.160101637852 100.727939669585
"2709" 541.6 111.864382026031 99.2786261976051
"2710" 541.8 114.282169933756 97.0626430988367
"2711" 542 115.233250870681 96.3394363837841
"2712" 542.2 115.657956229366 95.8986986865655
"2713" 542.4 115.764877582733 95.8089656395446
"2714" 542.6 116.240300417997 95.3661691720976
"2715" 542.8 116.393898958582 94.884596299811
"2716" 543 117.562771683399 93.1777029740157
"2717" 543.2 118.250343775801 92.7929811403504
"2718" 543.4 118.327234895299 92.7521509059916
"2719" 543.6 119.139293555321 91.3311209593087
"2720" 543.8 119.554137125451 89.6853910459902
"2721" 544 119.883726010302 88.4765992991379
"2722" 544.2 119.867503120829 87.200322750274
"2723" 544.4 119.830725020705 86.4352552265228
"2724" 544.6 119.72102222287 86.3997590712914
"2725" 544.8 119.73779166565 86.4784439225203
"2726" 545 119.970723885896 85.8917729351929
"2727" 545.2 120.018287244158 85.5551260574347
"2728" 545.4 119.874428115856 84.02061013129
"2729" 545.6 119.668913675484 82.585797515578
"2730" 545.8 119.023806240993 81.9545554330247
"2731" 546 118.988030947439 82.065422867299
"2732" 546.2 118.233852215866 82.3710177443903
"2733" 546.4 117.617719547558 81.9100718087715
"2734" 546.6 117.598966061448 81.7080519957459
"2735" 546.8 117.399699079697 81.7563559235618
"2736" 547 117.111888904943 81.258631142707
"2737" 547.2 116.084382630523 80.9721352806859
"2738" 547.4 115.988858433015 81.1666732432007
"2739" 547.6 115.718514498416 81.3908379422917
"2740" 547.8 115.455635769558 81.3841591584725
"2741" 548 115.315272270536 81.6133222506994
"2742" 548.2 114.839513609784 81.0148701611663
"2743" 548.4 113.832750237131 80.3615021123478
"2744" 548.6 113.332603117599 80.3337932077993
"2745" 548.8 113.289838260519 80.3195041246148
"2746" 549 113.055165815001 80.171889200975
"2747" 549.2 112.83648831474 80.1617337822062
"2748" 549.4 112.688216068853 80.1118799021538
"2749" 549.6 112.470241543613 80.0783336836754
"2750" 549.8 112.596063119531 80.1617297980681
"2751" 550 112.521189134766 80.1191421327184
"2752" 550.2 112.451809663264 80.1605922962639
"2753" 550.4 112.393147660043 80.1824327522933
"2754" 550.6 112.222248206574 80.2025194759721
"2755" 550.8 112.116434215215 80.2328540410301
"2756" 551 111.979832502528 80.2020386007132
"2757" 551.2 111.837890789881 80.2353042375209
"2758" 551.4 111.62052134049 80.2058497720232
"2759" 551.6 111.488155975308 80.1630359005724
"2760" 551.8 111.353789255407 80.2090343908823
"2761" 552 110.520585499976 80.4390309108588
"2762" 552.2 109.166105001684 80.7352970310937
"2763" 552.4 107.655091426788 80.7748343496901
"2764" 552.6 106.087665631023 80.8305977390152
"2765" 552.8 103.324122947433 80.736366252276
"2766" 553 101.962614537309 80.7870551170036
"2767" 553.2 99.5402249472029 80.887560077425
"2768" 553.4 97.4858950685468 81.5999204287722
"2769" 553.6 95.5155871369415 82.197131073802
"2770" 553.8 95.0000627841038 82.65657680702
"2771" 554 94.8399221981351 83.1650370212252
"2772" 554.2 94.5095349633975 84.5659437767889
"2773" 554.4 94.1913544687037 85.3774287434071
"2774" 554.6 93.120436666577 86.6805125905838
"2775" 554.8 93.0617641299587 87.9873619508875
"2776" 555 92.9465895332898 88.2934366520957
"2777" 555.2 92.7023325285898 88.841322161565
"2778" 555.4 92.3617027500004 89.0786275587862
"2779" 555.6 92.477389927374 89.1203681459624
"2780" 555.8 92.2563207439881 89.5082071106903
"2781" 556 92.3213374128099 89.4804114165213
"2782" 556.2 92.229289978552 89.7193967303664
"2783" 556.4 92.182440970917 89.7123719004603
"2784" 556.6 92.0739057369984 89.7873000721361
"2785" 556.8 91.974819703022 89.7884917901315
"2786" 557 91.8240200024636 89.970715589555
"2787" 557.2 91.8110758679479 90.0338874424865
"2788" 557.4 91.9407068967917 90.1909873594049
"2789" 557.6 91.8729586422878 90.3578125468033
"2790" 557.8 91.9138449412594 90.2650933728561
"2791" 558 91.9411383215791 90.3566725762538
"2792" 558.2 92.123967345697 90.2244636547567
"2793" 558.4 92.1055900422996 90.3318433532851
"2794" 558.6 92.1802996170107 90.3677046456893
"2795" 558.8 92.1365952843231 90.4097161384198
"2796" 559 92.1238236993955 90.35836385603
"2797" 559.2 92.0852062440601 90.4023140892906
"2798" 559.4 92.0798557169143 90.4189722734072
"2799" 559.6 92.089285498233 90.469080278744
"2800" 559.8 91.9944900257543 90.6092031089826
"2801" 560 92.004092262567 90.8818252250024
"2802" 560.2 92.066114086771 90.882760955174
"2803" 560.4 92.0758315506917 90.8097204081223
"2804" 560.6 92.004147571711 90.9436738158182
"2805" 560.8 91.8765782193822 91.0563477043631
"2806" 561 91.847781016002 91.0234547562916
"2807" 561.2 91.6561404980186 91.1945777768763
"2808" 561.4 91.474251034971 91.4706307460184
"2809" 561.6 91.3067999009469 91.6583281170527
"2810" 561.8 91.1604516671794 92.0693240334695
"2811" 562 90.1531607987387 93.1248257538113
"2812" 562.2 89.1684284981187 94.097074425199
"2813" 562.4 87.6271540181314 95.5921837254126
"2814" 562.6 86.2065102432104 96.5403690880488
"2815" 562.8 85.0270067473451 96.0323444120557
"2816" 563 84.3405667689418 95.8881050630246
"2817" 563.2 82.9527805260976 95.9100350259556
"2818" 563.4 81.2070190358669 95.4535112120957
"2819" 563.6 79.3699377874109 95.0464913998488
"2820" 563.8 76.8557638560576 94.7734114671348
"2821" 564 74.0495624633676 95.0397677037811
"2822" 564.2 70.4335787623141 96.1808666327385
"2823" 564.4 66.487235179211 97.2466236928454
"2824" 564.6 62.9171001167123 98.681419702137
"2825" 564.8 59.9729071324584 98.955102829468
"2826" 565 55.684635724754 99.5841490730885
"2827" 565.2 51.7946883050176 99.908320997352
"2828" 565.4 46.6447394890665 100.962747929169
"2829" 565.6 42.1702298618268 101.754703183962
"2830" 565.8 37.6012076506194 101.737491597909
"2831" 566 34.1757306561372 101.732949940161
"2832" 566.2 30.2725951346381 100.999534502112
"2833" 566.4 29.1405429756023 100.520562464154
"2834" 566.6 28.1663972470954 99.5472800662146
"2835" 566.8 26.4006585770926 97.8428607377326
"2836" 567 25.9110124938106 96.4260234430507
"2837" 567.2 25.1501191039409 93.6657747324187
"2838" 567.4 25.0594157782455 91.050998940398
"2839" 567.6 25.4084880824962 88.3410316082939
"2840" 567.8 25.5726784360826 87.0923533164149
"2841" 568 26.309962825342 85.3861222058122
"2842" 568.2 27.6098756844853 82.7206459462988
"2843" 568.4 28.2429341672918 80.4609898845431
"2844" 568.6 29.032462130265 77.7936575300835
"2845" 568.8 30.0286154615892 75.0223939422626
"2846" 569 31.4432922084395 72.1854486602545
"2847" 569.2 33.0854675589755 69.8854274357558
"2848" 569.4 35.1295880109437 67.1213584744422
"2849" 569.6 37.0241136970655 64.623407378556
"2850" 569.8 38.5756920913273 61.6562989380022
"2851" 570 39.5872882000993 58.6303955228244
"2852" 570.2 39.5048765839421 55.1666084407476
"2853" 570.4 38.6843832368525 51.9908573413543
"2854" 570.6 38.5483771091542 48.321713433205
"2855" 570.8 38.8015415364897 44.8390278098544
"2856" 571 39.7951295381689 41.5165410764029
"2857" 571.2 41.8275229441394 38.8368413996344
"2858" 571.4 44.6052347207068 37.0370685501157
"2859" 571.6 47.574507107718 36.0642368529348
"2860" 571.8 49.7245803935929 36.2451953234654
"2861" 572 50.8939075488888 36.3149316231952
"2862" 572.2 51.7649280306916 36.7378356874263
"2863" 572.4 53.5082894367768 37.2086448993719
"2864" 572.6 55.663313632114 38.4511593279723
"2865" 572.8 58.3609356171133 40.7166217742004
"2866" 573 60.5786507814237 43.7274276615202
"2867" 573.2 61.3483831879247 45.596219632439
"2868" 573.4 62.5838616703104 47.645226192845
"2869" 573.6 64.5424418027809 48.8842639958795
"2870" 573.8 66.8557732313753 49.129212001228
"2871" 574 68.8114522267748 48.7242766105665
"2872" 574.2 70.513380239846 46.638715187272
"2873" 574.4 71.5679658285423 42.6718254853309
"2874" 574.6 71.9610692253409 38.9053350265181
"2875" 574.8 71.4805708862383 34.8864498714426
"2876" 575 70.4341750217197 30.9828660540774
"2877" 575.2 69.153450597174 28.1766147122603
"2878" 575.4 68.4182183054299 26.7164081233546
"2879" 575.6 67.4337116334059 25.422857018629
"2880" 575.8 64.9187502378923 23.520951621399
"2881" 576 62.7398718823181 21.5128847251592
"2882" 576.2 60.9735107934878 18.7091683716407
"2883" 576.4 59.7745975410014 15.7586115480445
"2884" 576.6 59.187752577028 14.1959758236627
"2885" 576.8 59.4247599418745 12.0096056069886
"2886" 577 60.2498016228671 10.462921424669
"2887" 577.2 62.5001298267079 8.50420832292294
"2888" 577.4 64.2789478186848 7.06381173256756
"2889" 577.6 64.9687857010117 6.4238756450685
"2890" 577.8 65.245779528941 6.10044515971045
"2891" 578 65.3660201774313 5.87795690309879
"2892" 578.2 66.1149696197634 4.94002437974582
"2893" 578.4 66.2190673927286 4.81911752505869
"2894" 578.6 66.526598705739 4.53586138858279
"2895" 578.8 66.6863500603774 4.57601490486682
"2896" 579 66.7618077870895 4.51476806822486
"2897" 579.2 66.753485591856 4.4714927297943
"2898" 579.4 66.7544545773447 4.52681373011487
"2899" 579.6 66.6163868618668 4.67968134332539
"2900" 579.8 66.6576989604953 4.72994118543666
"2901" 580 66.548475138269 4.72322113223882
"2902" 580.2 66.361589663535 4.99241260756738
"2903" 580.4 66.3135147299767 4.98963823564153
"2904" 580.6 66.2254899349774 5.08117202524731
"2905" 580.8 65.9678637103825 5.20537333262963
"2906" 581 66.1168842178861 5.13797466331126
"2907" 581.2 66.9313227435032 4.82401150690188
"2908" 581.4 67.5947066043916 4.36281886285901
"2909" 581.6 68.2255011457933 4.12816064584577
"2910" 581.8 69.0704599097917 3.90537588339684
"2911" 582 71.5853884519355 3.55835088865628
"2912" 582.2 72.9948428700551 3.74424876973274
"2913" 582.4 74.6680832241426 3.52259539523718
"2914" 582.6 77.1666489003328 3.35880878819624
"2915" 582.8 80.3837895510701 3.63834715503129
"2916" 583 83.8697638490709 3.7467021722133
"2917" 583.2 87.09735647057 3.74320307115464
"2918" 583.4 87.1947029797609 3.76044931051596
"2919" 583.6 88.7539827325121 3.75548601254254
"2920" 583.8 90.9609594810907 4.46726582341953
"2921" 584 94.0313998392418 6.12923435189188
"2922" 584.2 96.7707550572005 7.87911589157593
"2923" 584.4 99.1408941014999 10.0885395827776
"2924" 584.6 101.272439690318 12.5616539719128
"2925" 584.8 103.325412323217 15.8380989924689
"2926" 585 104.639748397365 18.9555585305256
"2927" 585.2 105.681123089906 21.2959851301788
"2928" 585.4 106.179750508718 24.2878728302115
"2929" 585.6 106.536506171934 27.2128545797306
"2930" 585.8 107.300406944494 29.4341014151365
"2931" 586 108.89191836733 31.6524053443242
"2932" 586.2 109.369576051133 32.2074337615687
"2933" 586.4 109.153495559008 32.118062886553
"2934" 586.6 109.835329965345 32.7356566751946
"2935" 586.8 111.114414483077 34.2217086468115
"2936" 587 112.736352727015 37.206774490603
"2937" 587.2 113.083830563553 41.2050765869253
"2938" 587.4 112.349306635348 44.7281520329621
"2939" 587.6 111.362409141222 48.5482469076631
"2940" 587.8 110.743948202662 51.4229172221495
"2941" 588 110.828072176395 54.0723052960645
"2942" 588.2 110.927080225992 54.8008136855476
"2943" 588.4 110.681116988571 54.2086987532967
"2944" 588.6 110.858651655017 54.6110599853643
"2945" 588.8 110.85105411865 54.6388035372798
"2946" 589 110.790140955473 55.2326853526381
"2947" 589.2 109.844478976623 58.0116956385748
"2948" 589.4 107.906236291381 60.442867942844
"2949" 589.6 105.781906802569 63.4246203588254
"2950" 589.8 103.847636320897 66.4183315090062
"2951" 590 102.390639414867 69.3425290964244
"2952" 590.2 101.476947919698 71.6719951098594
"2953" 590.4 101.984289487285 75.3550207708978
"2954" 590.6 102.116579325918 75.925436644008
"2955" 590.8 102.597026269047 77.2766503295069
"2956" 591 102.947890655332 79.1083430438228
"2957" 591.2 102.381415338434 81.7713563360812
"2958" 591.4 99.8374988575866 84.5396146323904
"2959" 591.6 96.2671156177684 87.1504035012815
"2960" 591.8 93.1813072733869 88.6882851554285
"2961" 592 90.0713322658645 90.6974052454748
"2962" 592.2 87.0703492929298 92.3245363538617
"2963" 592.4 82.8802838374675 93.9015738661178
"2964" 592.6 78.9710116807881 95.1511955168966
"2965" 592.8 75.621211843297 95.9906466561761
"2966" 593 71.2886472909475 96.3015356069722
"2967" 593.2 67.6743799697887 95.4843613830649
"2968" 593.4 64.7402427556654 94.4633237925176
"2969" 593.6 61.457256768187 92.5103938423748
"2970" 593.8 59.1446490823294 90.5165171545362
"2971" 594 55.913444842506 88.6098892857504
"2972" 594.2 53.9309366358562 88.059373452148
"2973" 594.4 50.8140461556395 88.2429028067723
"2974" 594.6 47.9738287100852 89.98917906047
"2975" 594.8 45.6323482200898 93.3417015095842
"2976" 595 43.476438280827 96.2386643364627
"2977" 595.2 41.7732710327981 99.5506643555745
"2978" 595.4 41.1425493347062 101.469235896794
"2979" 595.6 41.0237878989129 101.87634153962
"2980" 595.8 39.4846495632038 102.553285824952
"2981" 596 38.1671540783713 101.926496047916
"2982" 596.2 36.5536970841575 100.124310767003
"2983" 596.4 35.5535983053635 97.5228880769668
"2984" 596.6 35.1481799360728 93.9461725693661
"2985" 596.8 35.514278148093 90.7828852120486
"2986" 597 35.868730267651 87.9022472098628
"2987" 597.2 35.7331989835991 86.5496926769611
"2988" 597.4 35.859869443976 85.8588320128633
"2989" 597.6 35.5750833274511 84.0419220323253
"2990" 597.8 35.5122324951569 82.3076045245245
"2991" 598 35.7032016177315 80.2264891280306
"2992" 598.2 37.0838692127243 77.6279183431976
"2993" 598.4 39.1416598007291 75.3312536017638
"2994" 598.6 41.5244750962102 73.7185009209942
"2995" 598.8 44.1571777403717 72.7700531643617
"2996" 599 46.8645039529442 72.0971270212101
"2997" 599.2 47.7916330277363 71.7218892357133
"2998" 599.4 50.0506213722612 70.2324313133829
"2999" 599.6 52.6213090451636 67.1697222859865
"3000" 599.8 54.6105431729836 63.2724745843828
"3001" 600 56.1708347150427 59.2845907010017
"3002" 600.2 58.0344237785202 56.2779288646022
"3003" 600.4 61.2193967107001 53.0326761896362
"3004" 600.6 64.6864176484463 51.5908439423179
"3005" 600.8 68.8538709795662 51.4897091964723
"3006" 601 72.4577511247085 52.039745701592
"3007" 601.2 75.4969562080747 54.0369229209457
"3008" 601.4 78.6290601997258 56.8190582368014
"3009" 601.6 80.2869739343419 58.5391890684248
"3010" 601.8 80.1540930302686 58.3578605223016
"3011" 602 80.5253549258308 59.2643710178644
"3012" 602.2 81.41224314418 60.30659812162
"3013" 602.4 83.0541628367977 60.9342411482062
"3014" 602.6 84.8842298601983 60.2098358711722
"3015" 602.8 87.3362576549973 57.7490570958824
"3016" 603 90.1356179479141 53.400060318204
"3017" 603.2 91.9803860633155 48.7901918914558
"3018" 603.4 93.2233692466815 45.6270849738914
"3019" 603.6 93.939417449316 41.7426798984033
"3020" 603.8 93.5856119677584 39.178495607757
"3021" 604 91.0678890999185 34.2471992157799
"3022" 604.2 89.257142209775 31.888145750237
"3023" 604.4 86.4947448201769 28.5311609158102
"3024" 604.6 83.5201346363508 26.1007904363435
"3025" 604.8 80.234750776917 23.73346157605
"3026" 605 76.7070364235494 21.6259727786492
"3027" 605.2 73.5283034725076 19.8351336625282
"3028" 605.4 69.8381629632674 17.8435096045333
"3029" 605.6 67.0048018703685 15.8987534748351
"3030" 605.8 64.5251451080998 13.2039526025357
"3031" 606 63.8358231447133 11.1449556583726
"3032" 606.2 63.8181337077685 10.5022061224225
"3033" 606.4 63.7925564444801 10.5442361404577
"3034" 606.6 63.8369044653612 9.50898918798941
"3035" 606.8 63.9262194724503 9.34429826834295
"3036" 607 64.1641125403527 9.5093941247689
"3037" 607.2 64.4505868590753 9.21159537049329
"3038" 607.4 64.5116765560713 9.24260807605718
"3039" 607.6 64.358691702134 9.14315868115583
"3040" 607.8 64.0145441438753 8.93016898601998
"3041" 608 63.0363622335746 8.16996186572603
"3042" 608.2 61.2468288450421 7.93404914340707
"3043" 608.4 59.7943947877102 8.48587105122294
"3044" 608.6 58.2210501690922 8.83102173043132
"3045" 608.8 56.7883723426797 9.43536178890933
"3046" 609 53.5364571827516 10.9132778423206
"3047" 609.2 50.3495532613565 11.9735042370327
"3048" 609.4 46.9112592259554 12.3777403175696
"3049" 609.6 46.0675417668436 12.6498091078634
"3050" 609.8 44.4051241491173 13.1392030742328
"3051" 610 44.4450374142765 12.8925402236247
"3052" 610.2 44.2952265103719 12.6598542997178
"3053" 610.4 43.3771793878527 12.6454204651389
"3054" 610.6 41.273702456365 12.7789444571275
"3055" 610.8 40.2984491023922 12.9712360359093
"3056" 611 39.6227578707865 13.5219796104769
"3057" 611.2 39.3443900575237 14.5166473032748
"3058" 611.4 38.7402717171008 15.7540118557624
"3059" 611.6 38.0041106512406 17.6155957723337
"3060" 611.8 36.930636012992 20.3039716630975
"3061" 612 35.1711033047292 23.2528960991252
"3062" 612.2 33.3805198615451 25.1934195718583
"3063" 612.4 32.1853686922916 26.3427761976649
"3064" 612.6 30.4843452015616 28.0134424486591
"3065" 612.8 28.3614207923398 30.0803697196678
"3066" 613 26.0461397182792 32.4500819061844
"3067" 613.2 24.3548862540583 34.5508201746857
"3068" 613.4 22.7210015683483 38.2251999390696
"3069" 613.6 22.5752967643219 41.1266720944124
"3070" 613.8 23.0151447277616 44.0971505794761
"3071" 614 23.7430318760081 46.2285277760966
"3072" 614.2 24.7530386277936 48.1035105497269
"3073" 614.4 27.2569586448216 51.1500494971144
"3074" 614.6 30.504154179536 54.6603448341775
"3075" 614.8 34.3382108689548 56.7624452419585
"3076" 615 38.3373583179916 58.4294880486826
"3077" 615.2 40.9627852671175 59.1722974379753
"3078" 615.4 41.4378681506096 59.2043953740842
"3079" 615.6 42.2995689411852 59.4574017554466
"3080" 615.8 44.6422958040163 59.7470574102738
"3081" 616 47.227953887096 60.8754563201391
"3082" 616.2 49.915191420219 63.2693727867485
"3083" 616.4 51.7163697354387 65.8048994643133
"3084" 616.6 52.5480958320277 68.5731560908357
"3085" 616.8 52.7332058707751 71.519320095555
"3086" 617 52.2468361981348 74.7832514943697
"3087" 617.2 52.0441052801056 77.9291217900077
"3088" 617.4 53.171239088852 81.4052481633967
"3089" 617.6 56.1641319483722 83.531456957395
"3090" 617.8 60.6102180791218 84.4942556024543
"3091" 618 65.1114428635919 84.6212454497889
"3092" 618.2 70.0699802537457 84.5075052341372
"3093" 618.4 75.4115184731128 84.8372011406912
"3094" 618.6 79.0410031160637 85.5690450559683
"3095" 618.8 79.185201305852 85.8494909345253
"3096" 619 80.3706780268016 86.2717431099173
"3097" 619.2 81.4978345475654 86.4245210681153
"3098" 619.4 82.1312985568061 86.840800101296
"3099" 619.6 83.4238162224778 87.4791267066003
"3100" 619.8 84.8047413170347 89.15763134989
"3101" 620 86.1020963224436 90.9021534940648
"3102" 620.2 86.4100334795413 91.3460611572442
"3103" 620.4 87.0753041941416 92.9413009871108
"3104" 620.6 86.8811336678053 93.4785588348519
"3105" 620.8 86.8276566974333 93.6860862533523
"3106" 621 87.0689933536867 93.8827500614299
"3107" 621.2 87.6250211892357 93.9445481044519
"3108" 621.4 88.8815686058785 94.1023130069666
"3109" 621.6 90.2668077762395 93.6313479561173
"3110" 621.8 91.9626685175978 92.4501495564531
"3111" 622 94.1425787835887 90.662377543442
"3112" 622.2 96.0218722900822 88.5807363334803
"3113" 622.4 98.2352388736171 86.7315230290687
"3114" 622.6 99.630735133177 85.9802533829458
"3115" 622.8 100.655766257687 85.8726448687591
"3116" 623 101.740969990409 85.6395953063505
"3117" 623.2 103.50771108026 84.2183779779302
"3118" 623.4 104.191111483612 82.2099875806485
"3119" 623.6 104.232579661033 79.1674177476642
"3120" 623.8 103.334125850224 75.6203849915206
"3121" 624 101.208887620801 71.5180683221705
"3122" 624.2 99.4314928983872 68.048120311043
"3123" 624.4 98.8194113618125 64.8598910819937
"3124" 624.6 98.484186070903 60.3274633349448
"3125" 624.8 99.3775429435788 56.1134907214221
"3126" 625 101.558999632733 52.3382883348129
"3127" 625.2 104.384256563158 50.0841599497552
"3128" 625.4 106.906349650714 48.7036079764874
"3129" 625.6 107.688509000484 48.8421536208317
"3130" 625.8 108.275256262077 48.5911467270878
"3131" 626 109.804569698461 47.1866010355923
"3132" 626.2 109.914729453704 45.1506676831637
"3133" 626.4 109.299119392428 42.1777217434257
"3134" 626.6 107.53959578615 38.4762547824108
"3135" 626.8 104.567249016332 35.5919816397112
"3136" 627 100.643887855534 32.7949353710767
"3137" 627.2 97.5061078716172 30.6641418935912
"3138" 627.4 93.0387558389137 29.4010092716943
"3139" 627.6 88.286319180432 29.3783888435148
"3140" 627.8 83.9850492023118 30.5914148274955
"3141" 628 79.2335314749556 31.8010337176168
"3142" 628.2 75.632991156432 32.7858945506013
"3143" 628.4 71.7725117109868 33.9480003432263
"3144" 628.6 67.8351436408661 35.7479599906607
"3145" 628.8 64.3844120138501 37.3682184408259
"3146" 629 60.0582962323759 38.7069333412519
"3147" 629.2 55.8358488848209 39.152900445482
"3148" 629.4 51.7779810181521 39.9048302190468
"3149" 629.6 48.3663081185715 42.5117768395453
"3150" 629.8 46.4144208742369 46.3127879726944
"3151" 630 45.1298341298431 50.5649735820975
"3152" 630.2 44.9679110330022 54.9019420586809
"3153" 630.4 45.3219979392868 59.1675663104799
"3154" 630.6 45.4374182815499 64.0920295887072
"3155" 630.8 45.1418932703369 68.9347831322488
"3156" 631 44.0609996718611 72.8662597977955
"3157" 631.2 41.9514150468522 74.8574598171067
"3158" 631.4 38.3337079654529 76.0878664880088
"3159" 631.6 34.3118628321648 76.3332768103278
"3160" 631.8 29.8917359598836 75.8371598556939
"3161" 632 25.7011112904105 76.3815743031064
"3162" 632.2 21.8613989035317 78.5904225556934
"3163" 632.4 19.4671080989956 79.9109698947598
"3164" 632.6 18.4178968771933 80.9418572686685
"3165" 632.8 17.3423899972447 84.0613825064882
"3166" 633 17.4917436644392 87.8838495715545
"3167" 633.2 18.466381718164 92.6162698219751
"3168" 633.4 19.6355214330053 96.4844415024436
"3169" 633.6 22.6181396182172 101.597598719838
"3170" 633.8 26.3317091404932 105.755842915937
"3171" 634 30.570942322303 108.960513227441
"3172" 634.2 34.8429463990931 111.791347793832
"3173" 634.4 39.3806802397105 114.46397935713
"3174" 634.6 44.5731269634609 116.335108366262
"3175" 634.8 49.721593073219 118.235165200603
"3176" 635 54.3578875008428 119.50463753946
"3177" 635.2 58.5412055331405 120.122367706451
"3178" 635.4 64.137542360869 119.315179475449
"3179" 635.6 69.7702610270595 118.655849324652
"3180" 635.8 74.4574090786287 118.042436139453
"3181" 636 78.8280069705154 117.864739025583
"3182" 636.2 83.5591443198573 117.817394278424
"3183" NA NA NA
"3184" NA NA NA
"3185" NA NA NA
"3186" NA NA NA
"3187" NA NA NA
"3188" NA NA NA
"3189" NA NA NA
"3190" NA NA NA
"3191" NA NA NA
"3192" NA NA NA
"3193" NA NA NA
"3194" NA NA NA
"3195" NA NA NA
"3196" NA NA NA
"3197" NA NA NA
"3198" NA NA NA
"3199" NA NA NA
"3200" NA NA NA
"3201" NA NA NA
"3202" NA NA NA
"3203" NA NA NA
"3204" NA NA NA
"3205" NA NA NA
"3206" NA NA NA
"3207" NA NA NA
"3208" NA NA NA
"3209" NA NA NA
"3210" NA NA NA
"3211" NA NA NA
"3212" NA NA NA
"3213" NA NA NA
"3214" NA NA NA
"3215" NA NA NA
"3216" NA NA NA
"3217" NA NA NA
"3218" NA NA NA
"3219" NA NA NA
"3220" NA NA NA
"3221" NA NA NA
"3222" NA NA NA
"3223" NA NA NA
"3224" NA NA NA
"3225" NA NA NA
"3226" NA NA NA
"3227" NA NA NA
"3228" NA NA NA
"3229" NA NA NA
"3230" NA NA NA
"3231" NA NA NA
"3232" NA NA NA
"3233" NA NA NA
"3234" NA NA NA
"3235" NA NA NA
"3236" NA NA NA
"3237" NA NA NA
"3238" NA NA NA
"3239" NA NA NA
"3240" NA NA NA
"3241" NA NA NA
"3242" NA NA NA
"3243" NA NA NA
"3244" NA NA NA
"3245" NA NA NA
"3246" NA NA NA
"3247" NA NA NA
"3248" NA NA NA
"3249" NA NA NA
"3250" NA NA NA
"3251" NA NA NA
"3252" NA NA NA
"3253" NA NA NA
"3254" NA NA NA
"3255" NA NA NA
"3256" NA NA NA
"3257" NA NA NA
"3258" NA NA NA
"3259" NA NA NA
"3260" NA NA NA
"3261" NA NA NA
"3262" NA NA NA
"3263" NA NA NA
"3264" NA NA NA
"3265" NA NA NA
"3266" NA NA NA
"3267" NA NA NA
"3268" NA NA NA
"3269" NA NA NA
"3270" NA NA NA
"3271" NA NA NA
"3272" NA NA NA
"3273" NA NA NA
"3274" NA NA NA
"3275" NA NA NA
"3276" NA NA NA
"3277" NA NA NA
"3278" NA NA NA
"3279" NA NA NA
"3280" NA NA NA
"3281" NA NA NA
"3282" NA NA NA
"3283" NA NA NA
"3284" NA NA NA
"3285" NA NA NA
"3286" NA NA NA
"3287" NA NA NA
"3288" NA NA NA
"3289" NA NA NA
"3290" NA NA NA
"3291" NA NA NA
"3292" NA NA NA
"3293" NA NA NA
"3294" NA NA NA
"3295" NA NA NA
"3296" NA NA NA
"3297" NA NA NA
"3298" NA NA NA
"3299" NA NA NA
"3300" NA NA NA
"3301" NA NA NA
"3302" NA NA NA
"3303" NA NA NA
"3304" NA NA NA
"3305" NA NA NA
"3306" NA NA NA
"3307" NA NA NA
"3308" NA NA NA
"3309" NA NA NA
"3310" NA NA NA
"3311" NA NA NA
"3312" NA NA NA
"3313" NA NA NA
"3314" NA NA NA
"3315" NA NA NA
"3316" NA NA NA
"3317" NA NA NA
"3318" NA NA NA
"3319" NA NA NA
"3320" NA NA NA
"3321" NA NA NA
"3322" NA NA NA
"3323" NA NA NA
"3324" NA NA NA
"3325" NA NA NA
"3326" NA NA NA
"3327" NA NA NA
"3328" NA NA NA
"3329" NA NA NA
"3330" NA NA NA
"3331" NA NA NA
"3332" NA NA NA
"3333" NA NA NA
"3334" NA NA NA
"3335" NA NA NA
"3336" NA NA NA
"3337" NA NA NA
"3338" NA NA NA
"3339" NA NA NA
"3340" NA NA NA
"3341" NA NA NA
"3342" NA NA NA
"3343" NA NA NA
"3344" NA NA NA
"3345" NA NA NA
"3346" NA NA NA
"3347" NA NA NA
"3348" NA NA NA
"3349" NA NA NA
"3350" NA NA NA
"3351" NA NA NA
"3352" NA NA NA
"3353" NA NA NA
"3354" NA NA NA
"3355" NA NA NA
"3356" NA NA NA
"3357" NA NA NA
"3358" NA NA NA
"3359" NA NA NA
"3360" NA NA NA
"3361" NA NA NA
"3362" NA NA NA
"3363" NA NA NA
"3364" NA NA NA
"3365" NA NA NA
"3366" NA NA NA
"3367" NA NA NA
"3368" NA NA NA
"3369" NA NA NA
"3370" NA NA NA
"3371" NA NA NA
"3372" NA NA NA
"3373" NA NA NA
"3374" NA NA NA
"3375" NA NA NA
"3376" NA NA NA
"3377" NA NA NA
"3378" NA NA NA
"3379" NA NA NA
"3380" NA NA NA
"3381" NA NA NA
"3382" NA NA NA
"3383" NA NA NA
"3384" NA NA NA
"3385" NA NA NA
"3386" NA NA NA
"3387" NA NA NA
"3388" NA NA NA
"3389" NA NA NA
"3390" NA NA NA
"3391" NA NA NA
"3392" NA NA NA
"3393" NA NA NA
"3394" NA NA NA
"3395" NA NA NA
"3396" NA NA NA
"3397" NA NA NA
"3398" NA NA NA
"3399" NA NA NA
"3400" NA NA NA
"3401" NA NA NA
"3402" NA NA NA
"3403" NA NA NA
"3404" NA NA NA
"3405" NA NA NA
"3406" NA NA NA
"3407" NA NA NA
"3408" NA NA NA
"3409" NA NA NA
"3410" NA NA NA
"3411" NA NA NA
"3412" NA NA NA
"3413" NA NA NA
"3414" NA NA NA
"3415" NA NA NA
"3416" NA NA NA
"3417" NA NA NA
"3418" NA NA NA
"3419" NA NA NA
"3420" NA NA NA
"3421" NA NA NA
"3422" NA NA NA
"3423" NA NA NA
"3424" NA NA NA
"3425" NA NA NA
"3426" NA NA NA
"3427" NA NA NA
"3428" NA NA NA
"3429" NA NA NA
"3430" NA NA NA
"3431" NA NA NA
"3432" NA NA NA
"3433" NA NA NA
"3434" NA NA NA
"3435" NA NA NA
"3436" NA NA NA
"3437" NA NA NA
"3438" NA NA NA
"3439" NA NA NA
"3440" NA NA NA
"3441" NA NA NA
"3442" NA NA NA
"3443" NA NA NA
"3444" NA NA NA
"3445" NA NA NA
"3446" NA NA NA
"3447" NA NA NA
"3448" NA NA NA
"3449" NA NA NA
"3450" NA NA NA
"3451" NA NA NA
"3452" NA NA NA
"3453" NA NA NA
"3454" NA NA NA
"3455" NA NA NA
"3456" NA NA NA
"3457" NA NA NA
"3458" NA NA NA
"3459" NA NA NA
"3460" NA NA NA
"3461" NA NA NA
"3462" NA NA NA
"3463" NA NA NA
"3464" NA NA NA
"3465" NA NA NA
"3466" NA NA NA
"3467" NA NA NA
"3468" NA NA NA
"3469" NA NA NA
"3470" NA NA NA
"3471" NA NA NA
"3472" NA NA NA
"3473" NA NA NA
"3474" NA NA NA
"3475" NA NA NA
"3476" NA NA NA
"3477" NA NA NA
"3478" NA NA NA
"3479" NA NA NA
"3480" NA NA NA
"3481" NA NA NA
"3482" NA NA NA
"3483" NA NA NA
"3484" NA NA NA
"3485" NA NA NA
"3486" NA NA NA
"3487" NA NA NA
"3488" NA NA NA
"3489" NA NA NA
"3490" NA NA NA
"3491" NA NA NA
"3492" NA NA NA
"3493" NA NA NA
"3494" NA NA NA
"3495" NA NA NA
"3496" NA NA NA
"3497" NA NA NA
"3498" NA NA NA
"3499" NA NA NA
"3500" NA NA NA
"3501" NA NA NA
"3502" NA NA NA
"3503" NA NA NA
"3504" NA NA NA
"3505" NA NA NA
"3506" NA NA NA
"3507" NA NA NA
"3508" NA NA NA
"3509" NA NA NA
"3510" NA NA NA
"3511" NA NA NA
"3512" NA NA NA
"3513" NA NA NA
"3514" NA NA NA
"3515" NA NA NA
"3516" NA NA NA
"3517" NA NA NA
"3518" NA NA NA
"3519" NA NA NA
"3520" NA NA NA
"3521" NA NA NA
"3522" NA NA NA
"3523" NA NA NA
"3524" NA NA NA
"3525" NA NA NA
"3526" NA NA NA
"3527" NA NA NA
"3528" NA NA NA
"3529" NA NA NA
"3530" NA NA NA
"3531" NA NA NA
"3532" NA NA NA
"3533" NA NA NA
"3534" NA NA NA
"3535" NA NA NA
"3536" NA NA NA
"3537" NA NA NA
"3538" NA NA NA
"3539" NA NA NA
"3540" NA NA NA
"3541" NA NA NA
"3542" NA NA NA
"3543" NA NA NA
"3544" NA NA NA
"3545" NA NA NA
"3546" NA NA NA
"3547" NA NA NA
"3548" NA NA NA
"3549" NA NA NA
"3550" NA NA NA
"3551" NA NA NA
"3552" NA NA NA
"3553" NA NA NA
"3554" NA NA NA
"3555" NA NA NA
"3556" NA NA NA
"3557" NA NA NA
"3558" NA NA NA
"3559" NA NA NA
"3560" NA NA NA
"3561" NA NA NA
"3562" NA NA NA
"3563" NA NA NA
"3564" NA NA NA
"3565" NA NA NA
"3566" NA NA NA
"3567" NA NA NA
"3568" NA NA NA
"3569" NA NA NA
"3570" NA NA NA
"3571" NA NA NA
"3572" NA NA NA
"3573" NA NA NA
"3574" NA NA NA
"3575" NA NA NA
"3576" NA NA NA
"3577" NA NA NA
"3578" NA NA NA
"3579" NA NA NA
"3580" NA NA NA
"3581" NA NA NA
"3582" NA NA NA
"3583" NA NA NA
"3584" NA NA NA
"3585" NA NA NA
"3586" NA NA NA
"3587" NA NA NA
"3588" NA NA NA
"3589" NA NA NA
"3590" NA NA NA
"3591" NA NA NA
"3592" NA NA NA
"3593" NA NA NA
"3594" NA NA NA
"3595" NA NA NA
"3596" NA NA NA
"3597" NA NA NA
"3598" NA NA NA
"3599" NA NA NA
"3600" NA NA NA
"3601" NA NA NA
"3602" NA NA NA
"3603" NA NA NA
"3604" NA NA NA
"3605" NA NA NA
"3606" NA NA NA
"3607" NA NA NA
"3608" NA NA NA
"3609" NA NA NA
"3610" NA NA NA
"3611" NA NA NA
"3612" NA NA NA
"3613" NA NA NA
"3614" NA NA NA
"3615" NA NA NA
"3616" NA NA NA
"3617" NA NA NA
"3618" NA NA NA
"3619" NA NA NA
"3620" NA NA NA
"3621" NA NA NA
"3622" NA NA NA
"3623" NA NA NA
"3624" NA NA NA
"3625" NA NA NA
"3626" NA NA NA
"3627" NA NA NA
"3628" NA NA NA
"3629" NA NA NA
"3630" NA NA NA
"3631" NA NA NA
"3632" NA NA NA
"3633" NA NA NA
"3634" NA NA NA
"3635" NA NA NA
"3636" NA NA NA
"3637" NA NA NA
"3638" NA NA NA
"3639" NA NA NA
"3640" NA NA NA
"3641" NA NA NA
"3642" NA NA NA
"3643" NA NA NA
"3644" NA NA NA
"3645" NA NA NA
"3646" NA NA NA
"3647" NA NA NA
"3648" NA NA NA
"3649" NA NA NA
"3650" NA NA NA
"3651" NA NA NA
"3652" NA NA NA
"3653" NA NA NA
"3654" NA NA NA
"3655" NA NA NA
"3656" NA NA NA
"3657" NA NA NA
"3658" NA NA NA
"3659" NA NA NA
"3660" NA NA NA
"3661" NA NA NA
"3662" NA NA NA
"3663" NA NA NA
"3664" NA NA NA
"3665" NA NA NA
"3666" NA NA NA
"3667" NA NA NA
"3668" NA NA NA
"3669" NA NA NA
"3670" NA NA NA
"3671" NA NA NA
"3672" NA NA NA
"3673" NA NA NA
"3674" NA NA NA
"3675" NA NA NA
"3676" NA NA NA
"3677" NA NA NA
"3678" NA NA NA
"3679" NA NA NA
"3680" NA NA NA
"3681" NA NA NA
"3682" NA NA NA
"3683" NA NA NA
"3684" NA NA NA
"3685" NA NA NA
"3686" NA NA NA
"3687" NA NA NA
"3688" NA NA NA
"3689" NA NA NA
"3690" NA NA NA
"3691" NA NA NA
"3692" NA NA NA
"3693" NA NA NA
"3694" NA NA NA
"3695" NA NA NA
"3696" NA NA NA
"3697" NA NA NA
"3698" NA NA NA
"3699" NA NA NA
"3700" NA NA NA
"3701" NA NA NA
"3702" NA NA NA
"3703" NA NA NA
"3704" NA NA NA
"3705" NA NA NA
"3706" NA NA NA
"3707" NA NA NA
"3708" NA NA NA
"3709" NA NA NA
"3710" NA NA NA
"3711" NA NA NA
"3712" NA NA NA
"3713" NA NA NA
"3714" NA NA NA
"3715" NA NA NA
"3716" NA NA NA
"3717" NA NA NA
"3718" NA NA NA
"3719" NA NA NA
"3720" NA NA NA
"3721" NA NA NA
"3722" NA NA NA
"3723" NA NA NA
"3724" NA NA NA
"3725" NA NA NA
"3726" NA NA NA
"3727" NA NA NA
"3728" NA NA NA
"3729" NA NA NA
"3730" NA NA NA
"3731" NA NA NA
"3732" NA NA NA
"3733" NA NA NA
"3734" NA NA NA
"3735" NA NA NA
"3736" NA NA NA
"3737" NA NA NA
"3738" NA NA NA
"3739" NA NA NA
"3740" NA NA NA
"3741" NA NA NA
"3742" NA NA NA
"3743" NA NA NA
"3744" NA NA NA
"3745" NA NA NA
"3746" NA NA NA
"3747" NA NA NA
"3748" NA NA NA
"3749" NA NA NA
"3750" NA NA NA
"3751" NA NA NA
"3752" NA NA NA
"3753" NA NA NA
"3754" NA NA NA
"3755" NA NA NA
"3756" NA NA NA
"3757" NA NA NA
"3758" NA NA NA
"3759" NA NA NA
"3760" NA NA NA
"3761" NA NA NA
"3762" NA NA NA
"3763" NA NA NA
"3764" NA NA NA
"3765" NA NA NA
"3766" NA NA NA
"3767" NA NA NA
"3768" NA NA NA
"3769" NA NA NA
"3770" NA NA NA
"3771" NA NA NA
"3772" NA NA NA
"3773" NA NA NA
"3774" NA NA NA
"3775" NA NA NA
"3776" NA NA NA
"3777" NA NA NA
"3778" NA NA NA
"3779" NA NA NA
"3780" NA NA NA
"3781" NA NA NA
"3782" NA NA NA
"3783" NA NA NA
"3784" NA NA NA
"3785" NA NA NA
"3786" NA NA NA
"3787" NA NA NA
"3788" NA NA NA
"3789" NA NA NA
"3790" NA NA NA
"3791" NA NA NA
"3792" NA NA NA
"3793" NA NA NA
"3794" NA NA NA
"3795" NA NA NA
"3796" NA NA NA
"3797" NA NA NA
"3798" NA NA NA
"3799" NA NA NA
"3800" NA NA NA
"3801" NA NA NA
"3802" NA NA NA
"3803" NA NA NA
"3804" NA NA NA
"3805" NA NA NA
"3806" NA NA NA
"3807" NA NA NA
"3808" NA NA NA
"3809" NA NA NA
"3810" NA NA NA
"3811" NA NA NA
"3812" NA NA NA
"3813" NA NA NA
"3814" NA NA NA
"3815" NA NA NA
"3816" NA NA NA
"3817" NA NA NA
"3818" NA NA NA
"3819" NA NA NA
"3820" NA NA NA
"3821" NA NA NA
"3822" NA NA NA
"3823" NA NA NA
"3824" NA NA NA
"3825" NA NA NA
"3826" NA NA NA
"3827" NA NA NA
"3828" NA NA NA
"3829" NA NA NA
"3830" NA NA NA
"3831" NA NA NA
"3832" NA NA NA
"3833" NA NA NA
"3834" NA NA NA
"3835" NA NA NA
"3836" NA NA NA
"3837" NA NA NA
"3838" NA NA NA
"3839" NA NA NA
"3840" NA NA NA
"3841" NA NA NA
"3842" NA NA NA
"3843" NA NA NA
"3844" NA NA NA
"3845" NA NA NA
"3846" NA NA NA
"3847" NA NA NA
"3848" NA NA NA
"3849" NA NA NA
"3850" NA NA NA
"3851" NA NA NA
"3852" NA NA NA
"3853" NA NA NA
"3854" NA NA NA
"3855" NA NA NA
"3856" NA NA NA
"3857" NA NA NA
"3858" NA NA NA
"3859" NA NA NA
"3860" NA NA NA
"3861" NA NA NA
"3862" NA NA NA
"3863" NA NA NA
"3864" NA NA NA
"3865" NA NA NA
"3866" NA NA NA
"3867" NA NA NA
"3868" NA NA NA
"3869" NA NA NA
"3870" NA NA NA
"3871" NA NA NA
"3872" NA NA NA
"3873" NA NA NA
"3874" NA NA NA
"3875" NA NA NA
"3876" NA NA NA
"3877" NA NA NA
"3878" NA NA NA
"3879" NA NA NA
"3880" NA NA NA
"3881" NA NA NA
"3882" NA NA NA
"3883" NA NA NA
"3884" NA NA NA
"3885" NA NA NA
"3886" NA NA NA
"3887" NA NA NA
"3888" NA NA NA
"3889" NA NA NA
"3890" NA NA NA
"3891" NA NA NA
"3892" NA NA NA
"3893" NA NA NA
"3894" NA NA NA
"3895" NA NA NA
"3896" NA NA NA
"3897" NA NA NA
"3898" NA NA NA
"3899" NA NA NA
"3900" NA NA NA
"3901" NA NA NA
"3902" NA NA NA
"3903" NA NA NA
"3904" NA NA NA
"3905" NA NA NA
"3906" NA NA NA
"3907" NA NA NA
"3908" NA NA NA
"3909" NA NA NA
"3910" NA NA NA
"3911" NA NA NA
"3912" NA NA NA
"3913" NA NA NA
"3914" NA NA NA
"3915" NA NA NA
"3916" NA NA NA
"3917" NA NA NA
"3918" NA NA NA
"3919" NA NA NA
"3920" NA NA NA
"3921" NA NA NA
"3922" NA NA NA
"3923" NA NA NA
"3924" NA NA NA
"3925" NA NA NA
"3926" NA NA NA
"3927" NA NA NA
"3928" NA NA NA
"3929" NA NA NA
"3930" NA NA NA
"3931" NA NA NA
"3932" NA NA NA
"3933" NA NA NA
"3934" NA NA NA
"3935" NA NA NA
"3936" NA NA NA
"3937" NA NA NA
"3938" NA NA NA
"3939" NA NA NA
"3940" NA NA NA
"3941" NA NA NA
"3942" NA NA NA
"3943" NA NA NA
"3944" NA NA NA
"3945" NA NA NA
"3946" NA NA NA
"3947" NA NA NA
"3948" NA NA NA
"3949" NA NA NA
"3950" NA NA NA
"3951" NA NA NA
"3952" NA NA NA
"3953" NA NA NA
"3954" NA NA NA
"3955" NA NA NA
"3956" NA NA NA
"3957" NA NA NA
"3958" NA NA NA
"3959" NA NA NA
"3960" NA NA NA
"3961" NA NA NA
"3962" NA NA NA
"3963" NA NA NA
"3964" NA NA NA
"3965" NA NA NA
"3966" NA NA NA
"3967" NA NA NA
"3968" NA NA NA
"3969" NA NA NA
"3970" NA NA NA
"3971" NA NA NA
"3972" NA NA NA
"3973" NA NA NA
"3974" NA NA NA
"3975" NA NA NA
"3976" NA NA NA
"3977" NA NA NA
"3978" NA NA NA
"3979" NA NA NA
"3980" NA NA NA
"3981" NA NA NA
"3982" NA NA NA
"3983" NA NA NA
"3984" NA NA NA
"3985" NA NA NA
"3986" NA NA NA
"3987" NA NA NA
"3988" NA NA NA
"3989" NA NA NA
"3990" NA NA NA
"3991" NA NA NA
"3992" NA NA NA
"3993" NA NA NA
"3994" NA NA NA
"3995" NA NA NA
"3996" NA NA NA
"3997" NA NA NA
"3998" NA NA NA
"3999" NA NA NA
"4000" NA NA NA
"4001" NA NA NA
"4002" NA NA NA
"4003" NA NA NA
"4004" NA NA NA
"4005" NA NA NA
"4006" NA NA NA
"4007" NA NA NA
"4008" NA NA NA
"4009" NA NA NA
"4010" NA NA NA
"4011" NA NA NA
"4012" NA NA NA
"4013" NA NA NA
"4014" NA NA NA
"4015" NA NA NA
"4016" NA NA NA
"4017" NA NA NA
"4018" NA NA NA
"4019" NA NA NA
"4020" NA NA NA
"4021" NA NA NA
"4022" NA NA NA
"4023" NA NA NA
"4024" NA NA NA
"4025" NA NA NA
"4026" NA NA NA
"4027" NA NA NA
"4028" NA NA NA
"4029" NA NA NA
"4030" NA NA NA
"4031" NA NA NA
"4032" NA NA NA
"4033" NA NA NA
"4034" NA NA NA
"4035" NA NA NA
"4036" NA NA NA
"4037" NA NA NA
"4038" NA NA NA
"4039" NA NA NA
"4040" NA NA NA
"4041" NA NA NA
"4042" NA NA NA
"4043" NA NA NA
"4044" NA NA NA
"4045" NA NA NA
"4046" NA NA NA
"4047" NA NA NA
"4048" NA NA NA
"4049" NA NA NA
"4050" NA NA NA
"4051" NA NA NA
"4052" NA NA NA
"4053" NA NA NA
"4054" NA NA NA
"4055" NA NA NA
"4056" NA NA NA
"4057" NA NA NA
"4058" NA NA NA
"4059" NA NA NA
"4060" NA NA NA
"4061" NA NA NA
"4062" NA NA NA
"4063" NA NA NA
"4064" NA NA NA
"4065" NA NA NA
"4066" NA NA NA
"4067" NA NA NA
"4068" NA NA NA
"4069" NA NA NA
"4070" NA NA NA
"4071" NA NA NA
"4072" NA NA NA
"4073" NA NA NA
"4074" NA NA NA
"4075" NA NA NA
"4076" NA NA NA
"4077" NA NA NA
"4078" NA NA NA
"4079" NA NA NA
"4080" NA NA NA
"4081" NA NA NA
"4082" NA NA NA
"4083" NA NA NA
"4084" NA NA NA
"4085" NA NA NA
"4086" NA NA NA
"4087" NA NA NA
"4088" NA NA NA
"4089" NA NA NA
"4090" NA NA NA
"4091" NA NA NA
"4092" NA NA NA
"4093" NA NA NA
"4094" NA NA NA
"4095" NA NA NA
"4096" NA NA NA
"4097" NA NA NA
"4098" NA NA NA
"4099" NA NA NA
"4100" NA NA NA
"4101" NA NA NA
"4102" NA NA NA
"4103" NA NA NA
"4104" NA NA NA
"4105" NA NA NA
"4106" NA NA NA
"4107" NA NA NA
"4108" NA NA NA
"4109" NA NA NA
"4110" NA NA NA
"4111" NA NA NA
"4112" NA NA NA
"4113" NA NA NA
"4114" NA NA NA
"4115" NA NA NA
"4116" NA NA NA
"4117" NA NA NA
"4118" NA NA NA
"4119" NA NA NA
"4120" NA NA NA
"4121" NA NA NA
"4122" NA NA NA
"4123" NA NA NA
"4124" NA NA NA
"4125" NA NA NA
"4126" NA NA NA
"4127" NA NA NA
"4128" NA NA NA
"4129" NA NA NA
"4130" NA NA NA
"4131" NA NA NA
"4132" NA NA NA
"4133" NA NA NA
"4134" NA NA NA
"4135" NA NA NA
"4136" NA NA NA
"4137" NA NA NA
"4138" NA NA NA
"4139" NA NA NA
"4140" NA NA NA
"4141" NA NA NA
"4142" NA NA NA
"4143" NA NA NA
"4144" NA NA NA
"4145" NA NA NA
"4146" NA NA NA
"4147" NA NA NA
"4148" NA NA NA
"4149" NA NA NA
"4150" NA NA NA
"4151" NA NA NA
"4152" NA NA NA
"4153" NA NA NA
"4154" NA NA NA
"4155" NA NA NA
"4156" NA NA NA
"4157" NA NA NA
"4158" NA NA NA
"4159" NA NA NA
"4160" NA NA NA
"4161" NA NA NA
"4162" NA NA NA
"4163" NA NA NA
"4164" NA NA NA
"4165" NA NA NA
"4166" NA NA NA
"4167" NA NA NA
"4168" NA NA NA
"4169" NA NA NA
"4170" NA NA NA
"4171" NA NA NA
"4172" NA NA NA
"4173" NA NA NA
"4174" NA NA NA
"4175" NA NA NA
"4176" NA NA NA
"4177" NA NA NA
"4178" NA NA NA
"4179" NA NA NA
"4180" NA NA NA
"4181" NA NA NA
"4182" NA NA NA
"4183" NA NA NA
"4184" NA NA NA
"4185" NA NA NA
"4186" NA NA NA
"4187" NA NA NA
"4188" NA NA NA
"4189" NA NA NA
"4190" NA NA NA
"4191" NA NA NA
"4192" NA NA NA
"4193" NA NA NA
"4194" NA NA NA
"4195" NA NA NA
"4196" NA NA NA
"4197" NA NA NA
"4198" NA NA NA
"4199" NA NA NA
"4200" NA NA NA
"4201" NA NA NA
"4202" NA NA NA
"4203" NA NA NA
"4204" NA NA NA
"4205" NA NA NA
"4206" NA NA NA
"4207" NA NA NA
"4208" NA NA NA
"4209" NA NA NA
"4210" NA NA NA
"4211" NA NA NA
"4212" NA NA NA
"4213" NA NA NA
"4214" NA NA NA
"4215" NA NA NA
"4216" NA NA NA
"4217" NA NA NA
"4218" NA NA NA
"4219" NA NA NA
"4220" NA NA NA
"4221" NA NA NA
"4222" NA NA NA
"4223" NA NA NA
"4224" NA NA NA
"4225" NA NA NA
"4226" NA NA NA
"4227" NA NA NA
"4228" NA NA NA
"4229" NA NA NA
"4230" NA NA NA
"4231" NA NA NA
"4232" NA NA NA
"4233" NA NA NA
"4234" NA NA NA
"4235" NA NA NA
"4236" NA NA NA
"4237" NA NA NA
"4238" NA NA NA
"4239" NA NA NA
"4240" NA NA NA
"4241" NA NA NA
"4242" NA NA NA
"4243" NA NA NA
"4244" NA NA NA
"4245" NA NA NA
"4246" NA NA NA
"4247" NA NA NA
"4248" NA NA NA
"4249" NA NA NA
"4250" NA NA NA
"4251" NA NA NA
"4252" NA NA NA
"4253" NA NA NA
"4254" NA NA NA
"4255" NA NA NA
"4256" NA NA NA
"4257" NA NA NA
"4258" NA NA NA
"4259" NA NA NA
"4260" NA NA NA
"4261" NA NA NA
"4262" NA NA NA
"4263" NA NA NA
"4264" NA NA NA
"4265" NA NA NA
"4266" NA NA NA
"4267" NA NA NA
"4268" NA NA NA
"4269" NA NA NA
"4270" NA NA NA
"4271" NA NA NA
"4272" NA NA NA
"4273" NA NA NA
"4274" NA NA NA
"4275" NA NA NA
"4276" NA NA NA
"4277" NA NA NA
"4278" NA NA NA
"4279" NA NA NA
"4280" NA NA NA
"4281" NA NA NA
"4282" NA NA NA
"4283" NA NA NA
"4284" NA NA NA
"4285" NA NA NA
"4286" NA NA NA
"4287" NA NA NA
"4288" NA NA NA
"4289" NA NA NA
"4290" NA NA NA
"4291" NA NA NA
"4292" NA NA NA
"4293" NA NA NA
"4294" NA NA NA
"4295" NA NA NA
"4296" NA NA NA
"4297" NA NA NA
"4298" NA NA NA
"4299" NA NA NA
"4300" NA NA NA
"4301" NA NA NA
"4302" NA NA NA
"4303" NA NA NA
"4304" NA NA NA
"4305" NA NA NA
"4306" NA NA NA
"4307" NA NA NA
"4308" NA NA NA
"4309" NA NA NA
"4310" NA NA NA
"4311" NA NA NA
"4312" NA NA NA
"4313" NA NA NA
"4314" NA NA NA
"4315" NA NA NA
"4316" NA NA NA
"4317" NA NA NA
"4318" NA NA NA
"4319" NA NA NA
"4320" NA NA NA
"4321" NA NA NA
"4322" NA NA NA
"4323" NA NA NA
"4324" NA NA NA
"4325" NA NA NA
"4326" NA NA NA
"4327" NA NA NA
"4328" NA NA NA
"4329" NA NA NA
"4330" NA NA NA
"4331" NA NA NA
"4332" NA NA NA
"4333" NA NA NA
"4334" NA NA NA
"4335" NA NA NA
"4336" NA NA NA
"4337" NA NA NA
"4338" NA NA NA
"4339" NA NA NA
"4340" NA NA NA
"4341" NA NA NA
"4342" NA NA NA
"4343" NA NA NA
"4344" NA NA NA
"4345" NA NA NA
"4346" NA NA NA
"4347" NA NA NA
"4348" NA NA NA
"4349" NA NA NA
"4350" NA NA NA
"4351" NA NA NA
"4352" NA NA NA
"4353" NA NA NA
"4354" NA NA NA
"4355" NA NA NA
"4356" NA NA NA
"4357" NA NA NA
"4358" NA NA NA
"4359" NA NA NA
"4360" NA NA NA
"4361" NA NA NA
"4362" NA NA NA
"4363" NA NA NA
"4364" NA NA NA
"4365" NA NA NA
"4366" NA NA NA
"4367" NA NA NA
"4368" NA NA NA
"4369" NA NA NA
"4370" NA NA NA
"4371" NA NA NA
"4372" NA NA NA
"4373" NA NA NA
"4374" NA NA NA
"4375" NA NA NA
"4376" NA NA NA
"4377" NA NA NA
"4378" NA NA NA
"4379" NA NA NA
"4380" NA NA NA
"4381" NA NA NA
"4382" NA NA NA
"4383" NA NA NA
"4384" NA NA NA
"4385" NA NA NA
"4386" NA NA NA
"4387" NA NA NA
"4388" NA NA NA
"4389" NA NA NA
"4390" NA NA NA
"4391" NA NA NA
"4392" NA NA NA
"4393" NA NA NA
"4394" NA NA NA
"4395" NA NA NA
"4396" NA NA NA
"4397" NA NA NA
"4398" NA NA NA
"4399" NA NA NA
"4400" NA NA NA
"4401" NA NA NA
"4402" NA NA NA
"4403" NA NA NA
"4404" NA NA NA
"4405" NA NA NA
"4406" NA NA NA
"4407" NA NA NA
"4408" NA NA NA
"4409" NA NA NA
"4410" NA NA NA
"4411" NA NA NA
"4412" NA NA NA
"4413" NA NA NA
"4414" NA NA NA
"4415" NA NA NA
"4416" NA NA NA
"4417" NA NA NA
"4418" NA NA NA
"4419" NA NA NA
"4420" NA NA NA
"4421" NA NA NA
"4422" NA NA NA
"4423" NA NA NA
"4424" NA NA NA
"4425" NA NA NA
"4426" NA NA NA
"4427" NA NA NA
"4428" NA NA NA
"4429" NA NA NA
"4430" NA NA NA
"4431" NA NA NA
"4432" NA NA NA
"4433" NA NA NA
"4434" NA NA NA
"4435" NA NA NA
"4436" NA NA NA
"4437" NA NA NA
"4438" NA NA NA
"4439" NA NA NA
"4440" NA NA NA
"4441" NA NA NA
"4442" NA NA NA
"4443" NA NA NA
"4444" NA NA NA
"4445" NA NA NA
"4446" NA NA NA
"4447" NA NA NA
"4448" NA NA NA
"4449" NA NA NA
"4450" NA NA NA
"4451" NA NA NA
"4452" NA NA NA
"4453" NA NA NA
"4454" NA NA NA
"4455" NA NA NA
"4456" NA NA NA
"4457" NA NA NA
"4458" NA NA NA
"4459" NA NA NA
"4460" NA NA NA
"4461" NA NA NA
"4462" NA NA NA
"4463" NA NA NA
"4464" NA NA NA
"4465" NA NA NA
"4466" NA NA NA
"4467" NA NA NA
"4468" NA NA NA
"4469" NA NA NA
"4470" NA NA NA
"4471" NA NA NA
"4472" NA NA NA
"4473" NA NA NA
"4474" NA NA NA
"4475" NA NA NA
"4476" NA NA NA
"4477" NA NA NA
"4478" NA NA NA
"4479" NA NA NA
"4480" NA NA NA
"4481" NA NA NA
"4482" NA NA NA
"4483" NA NA NA
"4484" NA NA NA
"4485" NA NA NA
"4486" NA NA NA
"4487" NA NA NA
"4488" NA NA NA
"4489" NA NA NA
"4490" NA NA NA
"4491" NA NA NA
"4492" NA NA NA
"4493" NA NA NA
"4494" NA NA NA
"4495" NA NA NA
"4496" NA NA NA
"4497" NA NA NA
"4498" NA NA NA
"4499" NA NA NA
"4500" NA NA NA
"4501" NA NA NA
"4502" NA NA NA
"4503" NA NA NA
"4504" NA NA NA
"4505" NA NA NA
"4506" NA NA NA
"4507" NA NA NA
"4508" NA NA NA
"4509" NA NA NA
"4510" NA NA NA
"4511" NA NA NA
"4512" NA NA NA
"4513" NA NA NA
"4514" NA NA NA
"4515" NA NA NA
"4516" NA NA NA
"4517" NA NA NA
"4518" NA NA NA
"4519" NA NA NA
"4520" NA NA NA
"4521" NA NA NA
"4522" NA NA NA
"4523" NA NA NA
"4524" NA NA NA
"4525" NA NA NA
"4526" NA NA NA
"4527" NA NA NA
"4528" NA NA NA
"4529" NA NA NA
"4530" NA NA NA
"4531" NA NA NA
"4532" NA NA NA
"4533" NA NA NA
"4534" NA NA NA
"4535" NA NA NA
"4536" NA NA NA
"4537" NA NA NA
"4538" NA NA NA
"4539" NA NA NA
"4540" NA NA NA
"4541" NA NA NA
"4542" NA NA NA
"4543" NA NA NA
"4544" NA NA NA
"4545" NA NA NA
"4546" NA NA NA
"4547" NA NA NA
"4548" NA NA NA
"4549" NA NA NA
"4550" NA NA NA
"4551" NA NA NA
"4552" NA NA NA
"4553" NA NA NA
"4554" NA NA NA
"4555" NA NA NA
"4556" NA NA NA
"4557" NA NA NA
"4558" NA NA NA
"4559" NA NA NA
"4560" NA NA NA
"4561" NA NA NA
"4562" NA NA NA
"4563" NA NA NA
"4564" NA NA NA
"4565" NA NA NA
"4566" NA NA NA
"4567" NA NA NA
"4568" NA NA NA
"4569" NA NA NA
"4570" NA NA NA
"4571" NA NA NA
"4572" NA NA NA
"4573" NA NA NA
"4574" NA NA NA
"4575" NA NA NA
"4576" NA NA NA
"4577" NA NA NA
"4578" NA NA NA
"4579" NA NA NA
"4580" NA NA NA
"4581" NA NA NA
"4582" NA NA NA
"4583" NA NA NA
"4584" NA NA NA
"4585" NA NA NA
"4586" NA NA NA
"4587" NA NA NA
"4588" NA NA NA
"4589" NA NA NA
"4590" NA NA NA
"4591" NA NA NA
"4592" NA NA NA
"4593" NA NA NA
"4594" NA NA NA
"4595" NA NA NA
"4596" NA NA NA
"4597" NA NA NA
"4598" NA NA NA
"4599" NA NA NA
"4600" NA NA NA
"4601" NA NA NA
"4602" NA NA NA
"4603" NA NA NA
"4604" NA NA NA
"4605" NA NA NA
"4606" NA NA NA
"4607" NA NA NA
"4608" NA NA NA
"4609" NA NA NA
"4610" NA NA NA
"4611" NA NA NA
"4612" NA NA NA
"4613" NA NA NA
"4614" NA NA NA
"4615" NA NA NA
"4616" NA NA NA
"4617" NA NA NA
"4618" NA NA NA
"4619" NA NA NA
"4620" NA NA NA
"4621" NA NA NA
"4622" NA NA NA
"4623" NA NA NA
"4624" NA NA NA
"4625" NA NA NA
"4626" NA NA NA
"4627" NA NA NA
"4628" NA NA NA
"4629" NA NA NA
"4630" NA NA NA
"4631" NA NA NA
"4632" NA NA NA
"4633" NA NA NA
"4634" NA NA NA
"4635" NA NA NA
"4636" NA NA NA
"4637" NA NA NA
"4638" NA NA NA
"4639" NA NA NA
"4640" NA NA NA
"4641" NA NA NA
"4642" NA NA NA
"4643" NA NA NA
"4644" NA NA NA
"4645" NA NA NA
"4646" NA NA NA
"4647" NA NA NA
"4648" NA NA NA
"4649" NA NA NA
"4650" NA NA NA
"4651" NA NA NA
"4652" NA NA NA
"4653" NA NA NA
"4654" NA NA NA
"4655" NA NA NA
"4656" NA NA NA
"4657" NA NA NA
"4658" NA NA NA
"4659" NA NA NA
"4660" NA NA NA
"4661" NA NA NA
"4662" NA NA NA
"4663" NA NA NA
"4664" NA NA NA
"4665" NA NA NA
"4666" NA NA NA
"4667" NA NA NA
"4668" NA NA NA
"4669" NA NA NA
"4670" NA NA NA
"4671" NA NA NA
"4672" NA NA NA
"4673" NA NA NA
"4674" NA NA NA
"4675" NA NA NA
"4676" NA NA NA
"4677" NA NA NA
"4678" NA NA NA
"4679" NA NA NA
"4680" NA NA NA
"4681" NA NA NA
"4682" NA NA NA
"4683" NA NA NA
"4684" NA NA NA
"4685" NA NA NA
"4686" NA NA NA
"4687" NA NA NA
"4688" NA NA NA
"4689" NA NA NA
"4690" NA NA NA
"4691" NA NA NA
"4692" NA NA NA
"4693" NA NA NA
"4694" NA NA NA
"4695" NA NA NA
"4696" NA NA NA
"4697" NA NA NA
"4698" NA NA NA
"4699" NA NA NA
"4700" NA NA NA
"4701" NA NA NA
"4702" NA NA NA
"4703" NA NA NA
"4704" NA NA NA
"4705" NA NA NA
"4706" NA NA NA
"4707" NA NA NA
"4708" NA NA NA
"4709" NA NA NA
"4710" NA NA NA
"4711" NA NA NA
"4712" NA NA NA
"4713" NA NA NA
"4714" NA NA NA
"4715" NA NA NA
"4716" NA NA NA
"4717" NA NA NA
"4718" NA NA NA
"4719" NA NA NA
"4720" NA NA NA
"4721" NA NA NA
"4722" NA NA NA
"4723" NA NA NA
"4724" NA NA NA
"4725" NA NA NA
"4726" NA NA NA
"4727" NA NA NA
"4728" NA NA NA
"4729" NA NA NA
"4730" NA NA NA
"4731" NA NA NA
"4732" NA NA NA
"4733" NA NA NA
"4734" NA NA NA
"4735" NA NA NA
"4736" NA NA NA
"4737" NA NA NA
"4738" NA NA NA
"4739" NA NA NA
"4740" NA NA NA
"4741" NA NA NA
"4742" NA NA NA
"4743" NA NA NA
"4744" NA NA NA
"4745" NA NA NA
"4746" NA NA NA
"4747" NA NA NA
"4748" NA NA NA
"4749" NA NA NA
"4750" NA NA NA
"4751" NA NA NA
"4752" NA NA NA
"4753" NA NA NA
"4754" NA NA NA
"4755" NA NA NA
"4756" NA NA NA
"4757" NA NA NA
"4758" NA NA NA
"4759" NA NA NA
"4760" NA NA NA
"4761" NA NA NA
"4762" NA NA NA
"4763" NA NA NA
"4764" NA NA NA
"4765" NA NA NA
"4766" NA NA NA
"4767" NA NA NA
"4768" NA NA NA
"4769" NA NA NA
"4770" NA NA NA
"4771" NA NA NA
"4772" NA NA NA
"4773" NA NA NA
"4774" NA NA NA
"4775" NA NA NA
"4776" NA NA NA
"4777" NA NA NA
"4778" NA NA NA
"4779" NA NA NA
"4780" NA NA NA
"4781" NA NA NA
"4782" NA NA NA
"4783" NA NA NA
"4784" NA NA NA
"4785" NA NA NA
"4786" NA NA NA
"4787" NA NA NA
"4788" NA NA NA
"4789" NA NA NA
"4790" NA NA NA
"4791" NA NA NA
"4792" NA NA NA
"4793" NA NA NA
"4794" NA NA NA
"4795" NA NA NA
"4796" NA NA NA
"4797" NA NA NA
"4798" NA NA NA
"4799" NA NA NA
"4800" NA NA NA
"4801" NA NA NA
"4802" NA NA NA
"4803" NA NA NA
"4804" NA NA NA
"4805" NA NA NA
"4806" NA NA NA
"4807" NA NA NA
"4808" NA NA NA
"4809" NA NA NA
"4810" NA NA NA
"4811" NA NA NA
"4812" NA NA NA
"4813" NA NA NA
"4814" NA NA NA
"4815" NA NA NA
"4816" NA NA NA
"4817" NA NA NA
"4818" NA NA NA
"4819" NA NA NA
"4820" NA NA NA
"4821" NA NA NA
"4822" NA NA NA
"4823" NA NA NA
"4824" NA NA NA
"4825" NA NA NA
"4826" NA NA NA
"4827" NA NA NA
"4828" NA NA NA
"4829" NA NA NA
"4830" NA NA NA
"4831" NA NA NA
"4832" NA NA NA
"4833" NA NA NA
"4834" NA NA NA
"4835" NA NA NA
"4836" NA NA NA
"4837" NA NA NA
"4838" NA NA NA
"4839" NA NA NA
"4840" NA NA NA
"4841" NA NA NA
"4842" NA NA NA
"4843" NA NA NA
"4844" NA NA NA
"4845" NA NA NA
"4846" NA NA NA
"4847" NA NA NA
"4848" NA NA NA
"4849" NA NA NA
"4850" NA NA NA
"4851" NA NA NA
"4852" NA NA NA
"4853" NA NA NA
"4854" NA NA NA
"4855" NA NA NA
"4856" NA NA NA
"4857" NA NA NA
"4858" NA NA NA
"4859" NA NA NA
"4860" NA NA NA
"4861" NA NA NA
"4862" NA NA NA
"4863" NA NA NA
"4864" NA NA NA
"4865" NA NA NA
"4866" NA NA NA
"4867" NA NA NA
"4868" NA NA NA
"4869" NA NA NA
"4870" NA NA NA
"4871" NA NA NA
"4872" NA NA NA
"4873" NA NA NA
"4874" NA NA NA
"4875" NA NA NA
"4876" NA NA NA
"4877" NA NA NA
"4878" NA NA NA
"4879" NA NA NA
"4880" NA NA NA
"4881" NA NA NA
"4882" NA NA NA
"4883" NA NA NA
"4884" NA NA NA
"4885" NA NA NA
"4886" NA NA NA
"4887" NA NA NA
"4888" NA NA NA
"4889" NA NA NA
"4890" NA NA NA
"4891" NA NA NA
"4892" NA NA NA
"4893" NA NA NA
"4894" NA NA NA
"4895" NA NA NA
"4896" NA NA NA
"4897" NA NA NA
"4898" NA NA NA
"4899" NA NA NA
"4900" NA NA NA
"4901" NA NA NA
"4902" NA NA NA
"4903" NA NA NA
"4904" NA NA NA
"4905" NA NA NA
"4906" NA NA NA
"4907" NA NA NA
"4908" NA NA NA
"4909" NA NA NA
"4910" NA NA NA
"4911" NA NA NA
"4912" NA NA NA
"4913" NA NA NA
"4914" NA NA NA
"4915" NA NA NA
"4916" NA NA NA
"4917" NA NA NA
"4918" NA NA NA
"4919" NA NA NA
"4920" NA NA NA
"4921" NA NA NA
"4922" NA NA NA
"4923" NA NA NA
"4924" NA NA NA
"4925" NA NA NA
"4926" NA NA NA
"4927" NA NA NA
"4928" NA NA NA
"4929" NA NA NA
"4930" NA NA NA
"4931" NA NA NA
"4932" NA NA NA
"4933" NA NA NA
"4934" NA NA NA
"4935" NA NA NA
"4936" NA NA NA
"4937" NA NA NA
"4938" NA NA NA
"4939" NA NA NA
"4940" NA NA NA
"4941" NA NA NA
"4942" NA NA NA
"4943" NA NA NA
"4944" NA NA NA
"4945" NA NA NA
"4946" NA NA NA
"4947" NA NA NA
"4948" NA NA NA
"4949" NA NA NA
"4950" NA NA NA
"4951" NA NA NA
"4952" NA NA NA
"4953" NA NA NA
"4954" NA NA NA
"4955" NA NA NA
"4956" NA NA NA
"4957" NA NA NA
"4958" NA NA NA
"4959" NA NA NA
"4960" NA NA NA
"4961" NA NA NA
"4962" NA NA NA
"4963" NA NA NA
"4964" NA NA NA
"4965" NA NA NA
"4966" NA NA NA
"4967" NA NA NA
"4968" NA NA NA
"4969" NA NA NA
"4970" NA NA NA
"4971" NA NA NA
"4972" NA NA NA
"4973" NA NA NA
"4974" NA NA NA
"4975" NA NA NA
"4976" NA NA NA
"4977" NA NA NA
"4978" NA NA NA
"4979" NA NA NA
"4980" NA NA NA
"4981" NA NA NA
"4982" NA NA NA
"4983" NA NA NA
"4984" NA NA NA
"4985" NA NA NA
"4986" NA NA NA
"4987" NA NA NA
"4988" NA NA NA
"4989" NA NA NA
"4990" NA NA NA
"4991" NA NA NA
"4992" NA NA NA
"4993" NA NA NA
"4994" NA NA NA
"4995" NA NA NA
"4996" NA NA NA
"4997" NA NA NA
"4998" NA NA NA
"4999" NA NA NA
"5000" NA NA NA
"5001" NA NA NA
"5002" NA NA NA
"5003" NA NA NA
"5004" NA NA NA
"5005" NA NA NA
"5006" NA NA NA
"5007" NA NA NA
"5008" NA NA NA
"5009" NA NA NA
"5010" NA NA NA
"5011" NA NA NA
"5012" NA NA NA
"5013" NA NA NA
"5014" NA NA NA
"5015" NA NA NA
"5016" NA NA NA
"5017" NA NA NA
"5018" NA NA NA
"5019" NA NA NA
"5020" NA NA NA
"5021" NA NA NA
"5022" NA NA NA
"5023" NA NA NA
"5024" NA NA NA
"5025" NA NA NA
"5026" NA NA NA
"5027" NA NA NA
"5028" NA NA NA
"5029" NA NA NA
"5030" NA NA NA
"5031" NA NA NA
"5032" NA NA NA
"5033" NA NA NA
"5034" NA NA NA
"5035" NA NA NA
"5036" NA NA NA
"5037" NA NA NA
"5038" NA NA NA
"5039" NA NA NA
"5040" NA NA NA
"5041" NA NA NA
"5042" NA NA NA
"5043" NA NA NA
"5044" NA NA NA
"5045" NA NA NA
"5046" NA NA NA
"5047" NA NA NA
"5048" NA NA NA
"5049" NA NA NA
"5050" NA NA NA
"5051" NA NA NA
"5052" NA NA NA
"5053" NA NA NA
"5054" NA NA NA
"5055" NA NA NA
"5056" NA NA NA
"5057" NA NA NA
"5058" NA NA NA
"5059" NA NA NA
"5060" NA NA NA
"5061" NA NA NA
"5062" NA NA NA
"5063" NA NA NA
"5064" NA NA NA
"5065" NA NA NA
"5066" NA NA NA
"5067" NA NA NA
"5068" NA NA NA
"5069" NA NA NA
"5070" NA NA NA
"5071" NA NA NA
"5072" NA NA NA
"5073" NA NA NA
"5074" NA NA NA
"5075" NA NA NA
"5076" NA NA NA
"5077" NA NA NA
"5078" NA NA NA
"5079" NA NA NA
"5080" NA NA NA
"5081" NA NA NA
"5082" NA NA NA
"5083" NA NA NA
"5084" NA NA NA
"5085" NA NA NA
"5086" NA NA NA
"5087" NA NA NA
"5088" NA NA NA
"5089" NA NA NA
"5090" NA NA NA
"5091" NA NA NA
"5092" NA NA NA
"5093" NA NA NA
"5094" NA NA NA
"5095" NA NA NA
"5096" NA NA NA
"5097" NA NA NA
"5098" NA NA NA
"5099" NA NA NA
"5100" NA NA NA
"5101" NA NA NA
"5102" NA NA NA
"5103" NA NA NA
"5104" NA NA NA
"5105" NA NA NA
"5106" NA NA NA
"5107" NA NA NA
"5108" NA NA NA
"5109" NA NA NA
"5110" NA NA NA
"5111" NA NA NA
"5112" NA NA NA
"5113" NA NA NA
"5114" NA NA NA
"5115" NA NA NA
"5116" NA NA NA
"5117" NA NA NA
"5118" NA NA NA
"5119" NA NA NA
"5120" NA NA NA
"5121" NA NA NA
"5122" NA NA NA
"5123" NA NA NA
"5124" NA NA NA
"5125" NA NA NA
"5126" NA NA NA
"5127" NA NA NA
"5128" NA NA NA
"5129" NA NA NA
"5130" NA NA NA
"5131" NA NA NA
"5132" NA NA NA
"5133" NA NA NA
"5134" NA NA NA
"5135" NA NA NA
"5136" NA NA NA
"5137" NA NA NA
"5138" NA NA NA
"5139" NA NA NA
"5140" NA NA NA
"5141" NA NA NA
"5142" NA NA NA
"5143" NA NA NA
"5144" NA NA NA
"5145" NA NA NA
"5146" NA NA NA
"5147" NA NA NA
"5148" NA NA NA
"5149" NA NA NA
"5150" NA NA NA
"5151" NA NA NA
"5152" NA NA NA
"5153" NA NA NA
"5154" NA NA NA
"5155" NA NA NA
"5156" NA NA NA
"5157" NA NA NA
"5158" NA NA NA
"5159" NA NA NA
"5160" NA NA NA
"5161" NA NA NA
"5162" NA NA NA
"5163" NA NA NA
"5164" NA NA NA
"5165" NA NA NA
"5166" NA NA NA
"5167" NA NA NA
"5168" NA NA NA
"5169" NA NA NA
"5170" NA NA NA
"5171" NA NA NA
"5172" NA NA NA
"5173" NA NA NA
"5174" NA NA NA
"5175" NA NA NA
"5176" NA NA NA
"5177" NA NA NA
"5178" NA NA NA
"5179" NA NA NA
"5180" NA NA NA
"5181" NA NA NA
"5182" NA NA NA
"5183" NA NA NA
"5184" NA NA NA
"5185" NA NA NA
"5186" NA NA NA
"5187" NA NA NA
"5188" NA NA NA
"5189" NA NA NA
"5190" NA NA NA
"5191" NA NA NA
"5192" NA NA NA
"5193" NA NA NA
"5194" NA NA NA
"5195" NA NA NA
"5196" NA NA NA
"5197" NA NA NA
"5198" NA NA NA
"5199" NA NA NA
"5200" NA NA NA
"5201" NA NA NA
"5202" NA NA NA
"5203" NA NA NA
"5204" NA NA NA
"5205" NA NA NA
"5206" NA NA NA
"5207" NA NA NA
"5208" NA NA NA
"5209" NA NA NA
"5210" NA NA NA
"5211" NA NA NA
"5212" NA NA NA
"5213" NA NA NA
"5214" NA NA NA
"5215" NA NA NA
"5216" NA NA NA
"5217" NA NA NA
"5218" NA NA NA
"5219" NA NA NA
"5220" NA NA NA
"5221" NA NA NA
"5222" NA NA NA
"5223" NA NA NA
"5224" NA NA NA
"5225" NA NA NA
"5226" NA NA NA
"5227" NA NA NA
"5228" NA NA NA
"5229" NA NA NA
"5230" NA NA NA
"5231" NA NA NA
"5232" NA NA NA
"5233" NA NA NA
"5234" NA NA NA
"5235" NA NA NA
"5236" NA NA NA
"5237" NA NA NA
"5238" NA NA NA
"5239" NA NA NA
"5240" NA NA NA
"5241" NA NA NA
"5242" NA NA NA
"5243" NA NA NA
"5244" NA NA NA
"5245" NA NA NA
"5246" NA NA NA
"5247" NA NA NA
"5248" NA NA NA
"5249" NA NA NA
"5250" NA NA NA
"5251" NA NA NA
"5252" NA NA NA
"5253" NA NA NA
"5254" NA NA NA
"5255" NA NA NA
"5256" NA NA NA
"5257" NA NA NA
"5258" NA NA NA
"5259" NA NA NA
"5260" NA NA NA
"5261" NA NA NA
"5262" NA NA NA
"5263" NA NA NA
"5264" NA NA NA
"5265" NA NA NA
"5266" NA NA NA
"5267" NA NA NA
"5268" NA NA NA
"5269" NA NA NA
"5270" NA NA NA
"5271" NA NA NA
"5272" NA NA NA
"5273" NA NA NA
"5274" NA NA NA
"5275" NA NA NA
"5276" NA NA NA
"5277" NA NA NA
"5278" NA NA NA
"5279" NA NA NA
"5280" NA NA NA
"5281" NA NA NA
"5282" NA NA NA
"5283" NA NA NA
"5284" NA NA NA
"5285" NA NA NA
"5286" NA NA NA
"5287" NA NA NA
"5288" NA NA NA
"5289" NA NA NA
"5290" NA NA NA
"5291" NA NA NA
"5292" NA NA NA
"5293" NA NA NA
"5294" NA NA NA
"5295" NA NA NA
"5296" NA NA NA
"5297" NA NA NA
"5298" NA NA NA
"5299" NA NA NA
"5300" NA NA NA
"5301" NA NA NA
"5302" NA NA NA
"5303" NA NA NA
"5304" NA NA NA
"5305" NA NA NA
"5306" NA NA NA
"5307" NA NA NA
"5308" NA NA NA
"5309" NA NA NA
"5310" NA NA NA
"5311" NA NA NA
"5312" NA NA NA
"5313" NA NA NA
"5314" NA NA NA
"5315" NA NA NA
"5316" NA NA NA
"5317" NA NA NA
"5318" NA NA NA
"5319" NA NA NA
"5320" NA NA NA
"5321" NA NA NA
"5322" NA NA NA
"5323" NA NA NA
"5324" NA NA NA
"5325" NA NA NA
"5326" NA NA NA
"5327" NA NA NA
"5328" NA NA NA
"5329" NA NA NA
"5330" NA NA NA
"5331" NA NA NA
"5332" NA NA NA
"5333" NA NA NA
"5334" NA NA NA
"5335" NA NA NA
"5336" NA NA NA
"5337" NA NA NA
"5338" NA NA NA
"5339" NA NA NA
"5340" NA NA NA
"5341" NA NA NA
"5342" NA NA NA
"5343" NA NA NA
"5344" NA NA NA
"5345" NA NA NA
"5346" NA NA NA
"5347" NA NA NA
"5348" NA NA NA
"5349" NA NA NA
"5350" NA NA NA
"5351" NA NA NA
"5352" NA NA NA
"5353" NA NA NA
"5354" NA NA NA
"5355" NA NA NA
"5356" NA NA NA
"5357" NA NA NA
"5358" NA NA NA
"5359" NA NA NA
"5360" NA NA NA
"5361" NA NA NA
"5362" NA NA NA
"5363" NA NA NA
"5364" NA NA NA
"5365" NA NA NA
"5366" NA NA NA
"5367" NA NA NA
"5368" NA NA NA
"5369" NA NA NA
"5370" NA NA NA
"5371" NA NA NA
"5372" NA NA NA
"5373" NA NA NA
"5374" NA NA NA
"5375" NA NA NA
"5376" NA NA NA
"5377" NA NA NA
"5378" NA NA NA
"5379" NA NA NA
"5380" NA NA NA
"5381" NA NA NA
"5382" NA NA NA
"5383" NA NA NA
"5384" NA NA NA
"5385" NA NA NA
"5386" NA NA NA
"5387" NA NA NA
"5388" NA NA NA
"5389" NA NA NA
"5390" NA NA NA
"5391" NA NA NA
"5392" NA NA NA
"5393" NA NA NA
"5394" NA NA NA
"5395" NA NA NA
"5396" NA NA NA
"5397" NA NA NA
"5398" NA NA NA
"5399" NA NA NA
"5400" NA NA NA
"5401" NA NA NA
"5402" NA NA NA
"5403" NA NA NA
"5404" NA NA NA
"5405" NA NA NA
"5406" NA NA NA
"5407" NA NA NA
"5408" NA NA NA
"5409" NA NA NA
"5410" NA NA NA
"5411" NA NA NA
"5412" NA NA NA
"5413" NA NA NA
"5414" NA NA NA
"5415" NA NA NA
"5416" NA NA NA
"5417" NA NA NA
"5418" NA NA NA
"5419" NA NA NA
"5420" NA NA NA
"5421" NA NA NA
"5422" NA NA NA
"5423" NA NA NA
"5424" NA NA NA
"5425" NA NA NA
"5426" NA NA NA
"5427" NA NA NA
"5428" NA NA NA
"5429" NA NA NA
"5430" NA NA NA
"5431" NA NA NA
"5432" NA NA NA
"5433" NA NA NA
"5434" NA NA NA
"5435" NA NA NA
"5436" NA NA NA
"5437" NA NA NA
"5438" NA NA NA
"5439" NA NA NA
"5440" NA NA NA
"5441" NA NA NA
"5442" NA NA NA
"5443" NA NA NA
"5444" NA NA NA
"5445" NA NA NA
"5446" NA NA NA
"5447" NA NA NA
"5448" NA NA NA
"5449" NA NA NA
"5450" NA NA NA
"5451" NA NA NA
"5452" NA NA NA
"5453" NA NA NA
"5454" NA NA NA
"5455" NA NA NA
"5456" NA NA NA
"5457" NA NA NA
"5458" NA NA NA
"5459" NA NA NA
"5460" NA NA NA
"5461" NA NA NA
"5462" NA NA NA
"5463" NA NA NA
"5464" NA NA NA
"5465" NA NA NA
"5466" NA NA NA
"5467" NA NA NA
"5468" NA NA NA
"5469" NA NA NA
"5470" NA NA NA
"5471" NA NA NA
"5472" NA NA NA
"5473" NA NA NA
"5474" NA NA NA
"5475" NA NA NA
"5476" NA NA NA
"5477" NA NA NA
"5478" NA NA NA
"5479" NA NA NA
"5480" NA NA NA
"5481" NA NA NA
"5482" NA NA NA
"5483" NA NA NA
"5484" NA NA NA
"5485" NA NA NA
"5486" NA NA NA
"5487" NA NA NA
"5488" NA NA NA
"5489" NA NA NA
"5490" NA NA NA
"5491" NA NA NA
"5492" NA NA NA
"5493" NA NA NA
"5494" NA NA NA
"5495" NA NA NA
"5496" NA NA NA
"5497" NA NA NA
"5498" NA NA NA
"5499" NA NA NA
"5500" NA NA NA
"5501" NA NA NA
"5502" NA NA NA
"5503" NA NA NA
"5504" NA NA NA
"5505" NA NA NA
"5506" NA NA NA
"5507" NA NA NA
"5508" NA NA NA
"5509" NA NA NA
"5510" NA NA NA
"5511" NA NA NA
"5512" NA NA NA
"5513" NA NA NA
"5514" NA NA NA
"5515" NA NA NA
"5516" NA NA NA
"5517" NA NA NA
"5518" NA NA NA
"5519" NA NA NA
"5520" NA NA NA
"5521" NA NA NA
"5522" NA NA NA
"5523" NA NA NA
"5524" NA NA NA
"5525" NA NA NA
"5526" NA NA NA
"5527" NA NA NA
"5528" NA NA NA
"5529" NA NA NA
"5530" NA NA NA
"5531" NA NA NA
"5532" NA NA NA
"5533" NA NA NA
"5534" NA NA NA
"5535" NA NA NA
"5536" NA NA NA
"5537" NA NA NA
"5538" NA NA NA
"5539" NA NA NA
"5540" NA NA NA
"5541" NA NA NA
"5542" NA NA NA
"5543" NA NA NA
"5544" NA NA NA
"5545" NA NA NA
"5546" NA NA NA
"5547" NA NA NA
"5548" NA NA NA
"5549" NA NA NA
"5550" NA NA NA
"5551" NA NA NA
"5552" NA NA NA
"5553" NA NA NA
"5554" NA NA NA
"5555" NA NA NA
"5556" NA NA NA
"5557" NA NA NA
"5558" NA NA NA
"5559" NA NA NA
"5560" NA NA NA
"5561" NA NA NA
"5562" NA NA NA
"5563" NA NA NA
"5564" NA NA NA
"5565" NA NA NA
"5566" NA NA NA
"5567" NA NA NA
"5568" NA NA NA
"5569" NA NA NA
"5570" NA NA NA
"5571" NA NA NA
"5572" NA NA NA
"5573" NA NA NA
"5574" NA NA NA
"5575" NA NA NA
"5576" NA NA NA
"5577" NA NA NA
"5578" NA NA NA
"5579" NA NA NA
"5580" NA NA NA
"5581" NA NA NA
"5582" NA NA NA
"5583" NA NA NA
"5584" NA NA NA
"5585" NA NA NA
"5586" NA NA NA
"5587" NA NA NA
"5588" NA NA NA
"5589" NA NA NA
"5590" NA NA NA
"5591" NA NA NA
"5592" NA NA NA
"5593" NA NA NA
"5594" NA NA NA
"5595" NA NA NA
"5596" NA NA NA
"5597" NA NA NA
"5598" NA NA NA
"5599" NA NA NA
"5600" NA NA NA
"5601" NA NA NA
"5602" NA NA NA
"5603" NA NA NA
"5604" NA NA NA
"5605" NA NA NA
"5606" NA NA NA
"5607" NA NA NA
"5608" NA NA NA
"5609" NA NA NA
"5610" NA NA NA
"5611" NA NA NA
"5612" NA NA NA
"5613" NA NA NA
"5614" NA NA NA
"5615" NA NA NA
"5616" NA NA NA
"5617" NA NA NA
"5618" NA NA NA
"5619" NA NA NA
"5620" NA NA NA
"5621" NA NA NA
"5622" NA NA NA
"5623" NA NA NA
"5624" NA NA NA
"5625" NA NA NA
"5626" NA NA NA
"5627" NA NA NA
"5628" NA NA NA
"5629" NA NA NA
"5630" NA NA NA
"5631" NA NA NA
"5632" NA NA NA
"5633" NA NA NA
"5634" NA NA NA
"5635" NA NA NA
"5636" NA NA NA
"5637" NA NA NA
"5638" NA NA NA
"5639" NA NA NA
"5640" NA NA NA
"5641" NA NA NA
"5642" NA NA NA
"5643" NA NA NA
"5644" NA NA NA
"5645" NA NA NA
"5646" NA NA NA
"5647" NA NA NA
"5648" NA NA NA
"5649" NA NA NA
"5650" NA NA NA
"5651" NA NA NA
"5652" NA NA NA
"5653" NA NA NA
"5654" NA NA NA
"5655" NA NA NA
"5656" NA NA NA
"5657" NA NA NA
"5658" NA NA NA
"5659" NA NA NA
"5660" NA NA NA
"5661" NA NA NA
"5662" NA NA NA
"5663" NA NA NA
"5664" NA NA NA
"5665" NA NA NA
"5666" NA NA NA
"5667" NA NA NA
"5668" NA NA NA
"5669" NA NA NA
"5670" NA NA NA
"5671" NA NA NA
"5672" NA NA NA
"5673" NA NA NA
"5674" NA NA NA
"5675" NA NA NA
"5676" NA NA NA
"5677" NA NA NA
"5678" NA NA NA
"5679" NA NA NA
"5680" NA NA NA
"5681" NA NA NA
"5682" NA NA NA
"5683" NA NA NA
"5684" NA NA NA
"5685" NA NA NA
"5686" NA NA NA
"5687" NA NA NA
"5688" NA NA NA
"5689" NA NA NA
"5690" NA NA NA
"5691" NA NA NA
"5692" NA NA NA
"5693" NA NA NA
"5694" NA NA NA
"5695" NA NA NA
"5696" NA NA NA
"5697" NA NA NA
"5698" NA NA NA
"5699" NA NA NA
"5700" NA NA NA
"5701" NA NA NA
"5702" NA NA NA
"5703" NA NA NA
"5704" NA NA NA
"5705" NA NA NA
"5706" NA NA NA
"5707" NA NA NA
"5708" NA NA NA
"5709" NA NA NA
"5710" NA NA NA
"5711" NA NA NA
"5712" NA NA NA
"5713" NA NA NA
"5714" NA NA NA
"5715" NA NA NA
"5716" NA NA NA
"5717" NA NA NA
"5718" NA NA NA
"5719" NA NA NA
"5720" NA NA NA
"5721" NA NA NA
"5722" NA NA NA
"5723" NA NA NA
"5724" NA NA NA
"5725" NA NA NA
"5726" NA NA NA
"5727" NA NA NA
"5728" NA NA NA
"5729" NA NA NA
"5730" NA NA NA
"5731" NA NA NA
"5732" NA NA NA
"5733" NA NA NA
"5734" NA NA NA
"5735" NA NA NA
"5736" NA NA NA
"5737" NA NA NA
"5738" NA NA NA
"5739" NA NA NA
"5740" NA NA NA
"5741" NA NA NA
"5742" NA NA NA
"5743" NA NA NA
"5744" NA NA NA
"5745" NA NA NA
"5746" NA NA NA
"5747" NA NA NA
"5748" NA NA NA
"5749" NA NA NA
"5750" NA NA NA
"5751" NA NA NA
"5752" NA NA NA
"5753" NA NA NA
"5754" NA NA NA
"5755" NA NA NA
"5756" NA NA NA
"5757" NA NA NA
"5758" NA NA NA
"5759" NA NA NA
"5760" NA NA NA
"5761" NA NA NA
"5762" NA NA NA
"5763" NA NA NA
"5764" NA NA NA
"5765" NA NA NA
"5766" NA NA NA
"5767" NA NA NA
"5768" NA NA NA
"5769" NA NA NA
"5770" NA NA NA
"5771" NA NA NA
"5772" NA NA NA
"5773" NA NA NA
"5774" NA NA NA
"5775" NA NA NA
"5776" NA NA NA
"5777" NA NA NA
"5778" NA NA NA
"5779" NA NA NA
"5780" NA NA NA
"5781" NA NA NA
"5782" NA NA NA
"5783" NA NA NA
"5784" NA NA NA
"5785" NA NA NA
"5786" NA NA NA
"5787" NA NA NA
"5788" NA NA NA
"5789" NA NA NA
"5790" NA NA NA
"5791" NA NA NA
"5792" NA NA NA
"5793" NA NA NA
"5794" NA NA NA
"5795" NA NA NA
"5796" NA NA NA
"5797" NA NA NA
"5798" NA NA NA
"5799" NA NA NA
"5800" NA NA NA
"5801" NA NA NA
"5802" NA NA NA
"5803" NA NA NA
"5804" NA NA NA
"5805" NA NA NA
"5806" NA NA NA
"5807" NA NA NA
"5808" NA NA NA
"5809" NA NA NA
"5810" NA NA NA
"5811" NA NA NA
"5812" NA NA NA
"5813" NA NA NA
"5814" NA NA NA
"5815" NA NA NA
"5816" NA NA NA
"5817" NA NA NA
"5818" NA NA NA
"5819" NA NA NA
"5820" NA NA NA
"5821" NA NA NA
"5822" NA NA NA
"5823" NA NA NA
"5824" NA NA NA
"5825" NA NA NA
"5826" NA NA NA
"5827" NA NA NA
"5828" NA NA NA
"5829" NA NA NA
"5830" NA NA NA
"5831" NA NA NA
"5832" NA NA NA
"5833" NA NA NA
"5834" NA NA NA
"5835" NA NA NA
"5836" NA NA NA
"5837" NA NA NA
"5838" NA NA NA
"5839" NA NA NA
"5840" NA NA NA
"5841" NA NA NA
"5842" NA NA NA
"5843" NA NA NA
"5844" NA NA NA
"5845" NA NA NA
"5846" NA NA NA
"5847" NA NA NA
"5848" NA NA NA
"5849" NA NA NA
"5850" NA NA NA
"5851" NA NA NA
"5852" NA NA NA
"5853" NA NA NA
"5854" NA NA NA
"5855" NA NA NA
"5856" NA NA NA
"5857" NA NA NA
"5858" NA NA NA
"5859" NA NA NA
"5860" NA NA NA
"5861" NA NA NA
"5862" NA NA NA
"5863" NA NA NA
"5864" NA NA NA
"5865" NA NA NA
"5866" NA NA NA
"5867" NA NA NA
"5868" NA NA NA
"5869" NA NA NA
"5870" NA NA NA
"5871" NA NA NA
"5872" NA NA NA
"5873" NA NA NA
"5874" NA NA NA
"5875" NA NA NA
"5876" NA NA NA
"5877" NA NA NA
"5878" NA NA NA
"5879" NA NA NA
"5880" NA NA NA
"5881" NA NA NA
"5882" NA NA NA
"5883" NA NA NA
"5884" NA NA NA
"5885" NA NA NA
"5886" NA NA NA
"5887" NA NA NA
"5888" NA NA NA
"5889" NA NA NA
"5890" NA NA NA
"5891" NA NA NA
"5892" NA NA NA
"5893" NA NA NA
"5894" NA NA NA
"5895" NA NA NA
"5896" NA NA NA
"5897" NA NA NA
"5898" NA NA NA
"5899" NA NA NA
"5900" NA NA NA
"5901" NA NA NA
"5902" NA NA NA
"5903" NA NA NA
"5904" NA NA NA
"5905" NA NA NA
"5906" NA NA NA
"5907" NA NA NA
"5908" NA NA NA
"5909" NA NA NA
"5910" NA NA NA
"5911" NA NA NA
"5912" NA NA NA
"5913" NA NA NA
"5914" NA NA NA
"5915" NA NA NA
"5916" NA NA NA
"5917" NA NA NA
"5918" NA NA NA
"5919" NA NA NA
"5920" NA NA NA
"5921" NA NA NA
"5922" NA NA NA
"5923" NA NA NA
"5924" NA NA NA
"5925" NA NA NA
"5926" NA NA NA
"5927" NA NA NA
"5928" NA NA NA
"5929" NA NA NA
"5930" NA NA NA
"5931" NA NA NA
"5932" NA NA NA
"5933" NA NA NA
"5934" NA NA NA
"5935" NA NA NA
"5936" NA NA NA
"5937" NA NA NA
"5938" NA NA NA
"5939" NA NA NA
"5940" NA NA NA
"5941" NA NA NA
"5942" NA NA NA
"5943" NA NA NA
"5944" NA NA NA
"5945" NA NA NA
"5946" NA NA NA
"5947" NA NA NA
"5948" NA NA NA
"5949" NA NA NA
"5950" NA NA NA
"5951" NA NA NA
"5952" NA NA NA
"5953" NA NA NA
"5954" NA NA NA
"5955" NA NA NA
"5956" NA NA NA
"5957" NA NA NA
"5958" NA NA NA
"5959" NA NA NA
"5960" NA NA NA
"5961" NA NA NA
"5962" NA NA NA
"5963" NA NA NA
"5964" NA NA NA
"5965" NA NA NA
"5966" NA NA NA
"5967" NA NA NA
"5968" NA NA NA
"5969" NA NA NA
"5970" NA NA NA
"5971" NA NA NA
"5972" NA NA NA
"5973" NA NA NA
"5974" NA NA NA
"5975" NA NA NA
"5976" NA NA NA
"5977" NA NA NA
"5978" NA NA NA
"5979" NA NA NA
"5980" NA NA NA
"5981" NA NA NA
"5982" NA NA NA
"5983" NA NA NA
"5984" NA NA NA
"5985" NA NA NA
"5986" NA NA NA
"5987" NA NA NA
"5988" NA NA NA
"5989" NA NA NA
"5990" NA NA NA
"5991" NA NA NA
"5992" NA NA NA
"5993" NA NA NA
"5994" NA NA NA
"5995" NA NA NA
"5996" NA NA NA
"5997" NA NA NA
"5998" NA NA NA
"5999" NA NA NA
"6000" NA NA NA
"6001" NA NA NA
"6002" NA NA NA
"6003" NA NA NA
"6004" NA NA NA
"6005" NA NA NA
"6006" NA NA NA
"6007" NA NA NA
"6008" NA NA NA
"6009" NA NA NA
"6010" NA NA NA
"6011" NA NA NA
"6012" NA NA NA
"6013" NA NA NA
"6014" NA NA NA
"6015" NA NA NA
"6016" NA NA NA
"6017" NA NA NA
"6018" NA NA NA
"6019" NA NA NA
"6020" NA NA NA
"6021" NA NA NA
"6022" NA NA NA
"6023" NA NA NA
"6024" NA NA NA
"6025" NA NA NA
"6026" NA NA NA
"6027" NA NA NA
"6028" NA NA NA
"6029" NA NA NA
"6030" NA NA NA
"6031" NA NA NA
"6032" NA NA NA
"6033" NA NA NA
"6034" NA NA NA
"6035" NA NA NA
"6036" NA NA NA
"6037" NA NA NA
"6038" NA NA NA
"6039" NA NA NA
"6040" NA NA NA
"6041" NA NA NA
"6042" NA NA NA
"6043" NA NA NA
"6044" NA NA NA
"6045" NA NA NA
"6046" NA NA NA
"6047" NA NA NA
"6048" NA NA NA
"6049" NA NA NA
"6050" NA NA NA
"6051" NA NA NA
"6052" NA NA NA
"6053" NA NA NA
"6054" NA NA NA
"6055" NA NA NA
"6056" NA NA NA
"6057" NA NA NA
"6058" NA NA NA
"6059" NA NA NA
"6060" NA NA NA
"6061" NA NA NA
"6062" NA NA NA
"6063" NA NA NA
"6064" NA NA NA
"6065" NA NA NA
"6066" NA NA NA
"6067" NA NA NA
"6068" NA NA NA
"6069" NA NA NA
"6070" NA NA NA
"6071" NA NA NA
"6072" NA NA NA
"6073" NA NA NA
"6074" NA NA NA
"6075" NA NA NA
"6076" NA NA NA
"6077" NA NA NA
"6078" NA NA NA
"6079" NA NA NA
"6080" NA NA NA
"6081" NA NA NA
"6082" NA NA NA
"6083" NA NA NA
"6084" NA NA NA
"6085" NA NA NA
"6086" NA NA NA
"6087" NA NA NA
"6088" NA NA NA
"6089" NA NA NA
"6090" NA NA NA
"6091" NA NA NA
"6092" NA NA NA
"6093" NA NA NA
"6094" NA NA NA
"6095" NA NA NA
"6096" NA NA NA
"6097" NA NA NA
"6098" NA NA NA
"6099" NA NA NA
"6100" NA NA NA
"6101" NA NA NA
"6102" NA NA NA
"6103" NA NA NA
"6104" NA NA NA
"6105" NA NA NA
"6106" NA NA NA
"6107" NA NA NA
"6108" NA NA NA
"6109" NA NA NA
"6110" NA NA NA
"6111" NA NA NA
"6112" NA NA NA
"6113" NA NA NA
"6114" NA NA NA
"6115" NA NA NA
"6116" NA NA NA
"6117" NA NA NA
"6118" NA NA NA
"6119" NA NA NA
"6120" NA NA NA
"6121" NA NA NA
"6122" NA NA NA
"6123" NA NA NA
"6124" NA NA NA
"6125" NA NA NA
"6126" NA NA NA
"6127" NA NA NA
"6128" NA NA NA
"6129" NA NA NA
"6130" NA NA NA
"6131" NA NA NA
"6132" NA NA NA
"6133" NA NA NA
"6134" NA NA NA
"6135" NA NA NA
"6136" NA NA NA
"6137" NA NA NA
"6138" NA NA NA
"6139" NA NA NA
"6140" NA NA NA
"6141" NA NA NA
"6142" NA NA NA
"6143" NA NA NA
"6144" NA NA NA
"6145" NA NA NA
"6146" NA NA NA
"6147" NA NA NA
"6148" NA NA NA
"6149" NA NA NA
"6150" NA NA NA
"6151" NA NA NA
"6152" NA NA NA
"6153" NA NA NA
"6154" NA NA NA
"6155" NA NA NA
"6156" NA NA NA
"6157" NA NA NA
"6158" NA NA NA
"6159" NA NA NA
"6160" NA NA NA
"6161" NA NA NA
"6162" NA NA NA
"6163" NA NA NA
"6164" NA NA NA
"6165" NA NA NA
"6166" NA NA NA
"6167" NA NA NA
"6168" NA NA NA
"6169" NA NA NA
"6170" NA NA NA
"6171" NA NA NA
"6172" NA NA NA
"6173" NA NA NA
"6174" NA NA NA
"6175" NA NA NA
"6176" NA NA NA
"6177" NA NA NA
"6178" NA NA NA
"6179" NA NA NA
"6180" NA NA NA
"6181" NA NA NA
"6182" NA NA NA
"6183" NA NA NA
"6184" NA NA NA
"6185" NA NA NA
"6186" NA NA NA
"6187" NA NA NA
"6188" NA NA NA
"6189" NA NA NA
"6190" NA NA NA
"6191" NA NA NA
"6192" NA NA NA
"6193" NA NA NA
"6194" NA NA NA
"6195" NA NA NA
"6196" NA NA NA
"6197" NA NA NA
"6198" NA NA NA
"6199" NA NA NA
"6200" NA NA NA
"6201" NA NA NA
"6202" NA NA NA
"6203" NA NA NA
"6204" NA NA NA
"6205" NA NA NA
"6206" NA NA NA
"6207" NA NA NA
"6208" NA NA NA
"6209" NA NA NA
"6210" NA NA NA
"6211" NA NA NA
"6212" NA NA NA
"6213" NA NA NA
"6214" NA NA NA
"6215" NA NA NA
"6216" NA NA NA
"6217" NA NA NA
"6218" NA NA NA
"6219" NA NA NA
"6220" NA NA NA
"6221" NA NA NA
"6222" NA NA NA
"6223" NA NA NA
"6224" NA NA NA
"6225" NA NA NA
"6226" NA NA NA
"6227" NA NA NA
"6228" NA NA NA
"6229" NA NA NA
"6230" NA NA NA
"6231" NA NA NA
"6232" NA NA NA
"6233" NA NA NA
"6234" NA NA NA
"6235" NA NA NA
"6236" NA NA NA
"6237" NA NA NA
"6238" NA NA NA
"6239" NA NA NA
"6240" NA NA NA
"6241" NA NA NA
"6242" NA NA NA
"6243" NA NA NA
"6244" NA NA NA
"6245" NA NA NA
"6246" NA NA NA
"6247" NA NA NA
"6248" NA NA NA
"6249" NA NA NA
"6250" NA NA NA
"6251" NA NA NA
"6252" NA NA NA
"6253" NA NA NA
"6254" NA NA NA
"6255" NA NA NA
"6256" NA NA NA
"6257" NA NA NA
"6258" NA NA NA
"6259" NA NA NA
"6260" NA NA NA
"6261" NA NA NA
"6262" NA NA NA
"6263" NA NA NA
"6264" NA NA NA
"6265" NA NA NA
"6266" NA NA NA
"6267" NA NA NA
"6268" NA NA NA
"6269" NA NA NA
"6270" NA NA NA
"6271" NA NA NA
"6272" NA NA NA
"6273" NA NA NA
"6274" NA NA NA
"6275" NA NA NA
"6276" NA NA NA
"6277" NA NA NA
"6278" NA NA NA
"6279" NA NA NA
"6280" NA NA NA
"6281" NA NA NA
"6282" NA NA NA
"6283" NA NA NA
"6284" NA NA NA
"6285" NA NA NA
"6286" NA NA NA
"6287" NA NA NA
"6288" NA NA NA
"6289" NA NA NA
"6290" NA NA NA
"6291" NA NA NA
"6292" NA NA NA
"6293" NA NA NA
"6294" NA NA NA
"6295" NA NA NA
"6296" NA NA NA
"6297" NA NA NA
"6298" NA NA NA
"6299" NA NA NA
"6300" NA NA NA
"6301" NA NA NA
"6302" NA NA NA
"6303" NA NA NA
"6304" NA NA NA
"6305" NA NA NA
"6306" NA NA NA
"6307" NA NA NA
"6308" NA NA NA
"6309" NA NA NA
"6310" NA NA NA
"6311" NA NA NA
"6312" NA NA NA
"6313" NA NA NA
"6314" NA NA NA
"6315" NA NA NA
"6316" NA NA NA
"6317" NA NA NA
"6318" NA NA NA
"6319" NA NA NA
"6320" NA NA NA
"6321" NA NA NA
"6322" NA NA NA
"6323" NA NA NA
"6324" NA NA NA
"6325" NA NA NA
"6326" NA NA NA
"6327" NA NA NA
"6328" NA NA NA
"6329" NA NA NA
"6330" NA NA NA
"6331" NA NA NA
"6332" NA NA NA
"6333" NA NA NA
"6334" NA NA NA
"6335" NA NA NA
"6336" NA NA NA
"6337" NA NA NA
"6338" NA NA NA
"6339" NA NA NA
"6340" NA NA NA
"6341" NA NA NA
"6342" NA NA NA
"6343" NA NA NA
"6344" NA NA NA
"6345" NA NA NA
"6346" NA NA NA
"6347" NA NA NA
"6348" NA NA NA
"6349" NA NA NA
"6350" NA NA NA
"6351" NA NA NA
"6352" NA NA NA
"6353" NA NA NA
"6354" NA NA NA
"6355" NA NA NA
"6356" NA NA NA
"6357" NA NA NA
"6358" NA NA NA
"6359" NA NA NA
"6360" NA NA NA
"6361" NA NA NA
"6362" NA NA NA
"6363" NA NA NA
"6364" NA NA NA
"6365" NA NA NA
"6366" NA NA NA
"6367" NA NA NA
"6368" NA NA NA
"6369" NA NA NA
"6370" NA NA NA
"6371" NA NA NA
"6372" NA NA NA
"6373" NA NA NA
"6374" NA NA NA
"6375" NA NA NA
"6376" NA NA NA
"6377" NA NA NA
"6378" NA NA NA
"6379" NA NA NA
"6380" NA NA NA
"6381" NA NA NA
"6382" NA NA NA
"6383" NA NA NA
"6384" NA NA NA
"6385" NA NA NA
"6386" NA NA NA
"6387" NA NA NA
"6388" NA NA NA
"6389" NA NA NA
"6390" NA NA NA
"6391" NA NA NA
"6392" NA NA NA
"6393" NA NA NA
"6394" NA NA NA
"6395" NA NA NA
"6396" NA NA NA
"6397" NA NA NA
"6398" NA NA NA
"6399" NA NA NA
"6400" NA NA NA
"6401" NA NA NA
"6402" NA NA NA
"6403" NA NA NA
"6404" NA NA NA
"6405" NA NA NA
"6406" NA NA NA
"6407" NA NA NA
"6408" NA NA NA
"6409" NA NA NA
"6410" NA NA NA
"6411" NA NA NA
"6412" NA NA NA
"6413" NA NA NA
"6414" NA NA NA
"6415" NA NA NA
"6416" NA NA NA
"6417" NA NA NA
"6418" NA NA NA
"6419" NA NA NA
"6420" NA NA NA
"6421" NA NA NA
"6422" NA NA NA
"6423" NA NA NA
"6424" NA NA NA
"6425" NA NA NA
"6426" NA NA NA
"6427" NA NA NA
"6428" NA NA NA
"6429" NA NA NA
"6430" NA NA NA
"6431" NA NA NA
"6432" NA NA NA
"6433" NA NA NA
"6434" NA NA NA
"6435" NA NA NA
"6436" NA NA NA
"6437" NA NA NA
"6438" NA NA NA
"6439" NA NA NA
"6440" NA NA NA
"6441" NA NA NA
"6442" NA NA NA
"6443" NA NA NA
"6444" NA NA NA
"6445" NA NA NA
"6446" NA NA NA
"6447" NA NA NA
"6448" NA NA NA
"6449" NA NA NA
"6450" NA NA NA
"6451" NA NA NA
"6452" NA NA NA
"6453" NA NA NA
"6454" NA NA NA
"6455" NA NA NA
"6456" NA NA NA
"6457" NA NA NA
"6458" NA NA NA
"6459" NA NA NA
"6460" NA NA NA
"6461" NA NA NA
"6462" NA NA NA
"6463" NA NA NA
"6464" NA NA NA
"6465" NA NA NA
"6466" NA NA NA
"6467" NA NA NA
"6468" NA NA NA
"6469" NA NA NA
"6470" NA NA NA
"6471" NA NA NA
"6472" NA NA NA
"6473" NA NA NA
"6474" NA NA NA
"6475" NA NA NA
"6476" NA NA NA
"6477" NA NA NA
"6478" NA NA NA
"6479" NA NA NA
"6480" NA NA NA
"6481" NA NA NA
"6482" NA NA NA
"6483" NA NA NA
"6484" NA NA NA
"6485" NA NA NA
"6486" NA NA NA
"6487" NA NA NA
"6488" NA NA NA
"6489" NA NA NA
"6490" NA NA NA
"6491" NA NA NA
"6492" NA NA NA
"6493" NA NA NA
"6494" NA NA NA
"6495" NA NA NA
"6496" NA NA NA
"6497" NA NA NA
"6498" NA NA NA
"6499" NA NA NA
"6500" NA NA NA
"6501" NA NA NA
"6502" NA NA NA
"6503" NA NA NA
"6504" NA NA NA
"6505" NA NA NA
"6506" NA NA NA
"6507" NA NA NA
"6508" NA NA NA
"6509" NA NA NA
"6510" NA NA NA
"6511" NA NA NA
"6512" NA NA NA
"6513" NA NA NA
"6514" NA NA NA
"6515" NA NA NA
"6516" NA NA NA
"6517" NA NA NA
"6518" NA NA NA
"6519" NA NA NA
"6520" NA NA NA
"6521" NA NA NA
"6522" NA NA NA
"6523" NA NA NA
"6524" NA NA NA
"6525" NA NA NA
"6526" NA NA NA
"6527" NA NA NA
"6528" NA NA NA
"6529" NA NA NA
"6530" NA NA NA
"6531" NA NA NA
"6532" NA NA NA
"6533" NA NA NA
"6534" NA NA NA
"6535" NA NA NA
"6536" NA NA NA
"6537" NA NA NA
"6538" NA NA NA
"6539" NA NA NA
"6540" NA NA NA
"6541" NA NA NA
"6542" NA NA NA
"6543" NA NA NA
"6544" NA NA NA
"6545" NA NA NA
"6546" NA NA NA
"6547" NA NA NA
"6548" NA NA NA
"6549" NA NA NA
"6550" NA NA NA
"6551" NA NA NA
"6552" NA NA NA
"6553" NA NA NA
"6554" NA NA NA
"6555" NA NA NA
"6556" NA NA NA
"6557" NA NA NA
"6558" NA NA NA
"6559" NA NA NA
"6560" NA NA NA
"6561" NA NA NA
"6562" NA NA NA
"6563" NA NA NA
"6564" NA NA NA
"6565" NA NA NA
"6566" NA NA NA
"6567" NA NA NA
"6568" NA NA NA
"6569" NA NA NA
"6570" NA NA NA
"6571" NA NA NA
"6572" NA NA NA
"6573" NA NA NA
"6574" NA NA NA
"6575" NA NA NA
"6576" NA NA NA
"6577" NA NA NA
"6578" NA NA NA
"6579" NA NA NA
"6580" NA NA NA
"6581" NA NA NA
"6582" NA NA NA
"6583" NA NA NA
"6584" NA NA NA
"6585" NA NA NA
"6586" NA NA NA
"6587" NA NA NA
"6588" NA NA NA
"6589" NA NA NA
"6590" NA NA NA
"6591" NA NA NA
"6592" NA NA NA
"6593" NA NA NA
"6594" NA NA NA
"6595" NA NA NA
"6596" NA NA NA
"6597" NA NA NA
"6598" NA NA NA
"6599" NA NA NA
"6600" NA NA NA
"6601" NA NA NA
"6602" NA NA NA
"6603" NA NA NA
"6604" NA NA NA
"6605" NA NA NA
"6606" NA NA NA
"6607" NA NA NA
"6608" NA NA NA
"6609" NA NA NA
"6610" NA NA NA
"6611" NA NA NA
"6612" NA NA NA
"6613" NA NA NA
"6614" NA NA NA
"6615" NA NA NA
"6616" NA NA NA
"6617" NA NA NA
"6618" NA NA NA
"6619" NA NA NA
"6620" NA NA NA
"6621" NA NA NA
"6622" NA NA NA
"6623" NA NA NA
"6624" NA NA NA
"6625" NA NA NA
"6626" NA NA NA
"6627" NA NA NA
"6628" NA NA NA
"6629" NA NA NA
"6630" NA NA NA
"6631" NA NA NA
"6632" NA NA NA
"6633" NA NA NA
"6634" NA NA NA
"6635" NA NA NA
"6636" NA NA NA
"6637" NA NA NA
"6638" NA NA NA
"6639" NA NA NA
"6640" NA NA NA
"6641" NA NA NA
"6642" NA NA NA
"6643" NA NA NA
"6644" NA NA NA
"6645" NA NA NA
"6646" NA NA NA
"6647" NA NA NA
"6648" NA NA NA
"6649" NA NA NA
"6650" NA NA NA
"6651" NA NA NA
"6652" NA NA NA
"6653" NA NA NA
"6654" NA NA NA
"6655" NA NA NA
"6656" NA NA NA
"6657" NA NA NA
"6658" NA NA NA
"6659" NA NA NA
"6660" NA NA NA
"6661" NA NA NA
"6662" NA NA NA
"6663" NA NA NA
"6664" NA NA NA
"6665" NA NA NA
"6666" NA NA NA
"6667" NA NA NA
"6668" NA NA NA
"6669" NA NA NA
"6670" NA NA NA
"6671" NA NA NA
"6672" NA NA NA
"6673" NA NA NA
"6674" NA NA NA
"6675" NA NA NA
"6676" NA NA NA
"6677" NA NA NA
"6678" NA NA NA
"6679" NA NA NA
"6680" NA NA NA
"6681" NA NA NA
"6682" NA NA NA
"6683" NA NA NA
"6684" NA NA NA
"6685" NA NA NA
"6686" NA NA NA
"6687" NA NA NA
"6688" NA NA NA
"6689" NA NA NA
"6690" NA NA NA
"6691" NA NA NA
"6692" NA NA NA
"6693" NA NA NA
"6694" NA NA NA
"6695" NA NA NA
"6696" NA NA NA
"6697" NA NA NA
"6698" NA NA NA
"6699" NA NA NA
"6700" NA NA NA
"6701" NA NA NA
"6702" NA NA NA
"6703" NA NA NA
"6704" NA NA NA
"6705" NA NA NA
"6706" NA NA NA
"6707" NA NA NA
"6708" NA NA NA
"6709" NA NA NA
"6710" NA NA NA
"6711" NA NA NA
"6712" NA NA NA
"6713" NA NA NA
"6714" NA NA NA
"6715" NA NA NA
"6716" NA NA NA
"6717" NA NA NA
"6718" NA NA NA
"6719" NA NA NA
"6720" NA NA NA
"6721" NA NA NA
"6722" NA NA NA
"6723" NA NA NA
"6724" NA NA NA
"6725" NA NA NA
"6726" NA NA NA
"6727" NA NA NA
"6728" NA NA NA
"6729" NA NA NA
"6730" NA NA NA
"6731" NA NA NA
"6732" NA NA NA
"6733" NA NA NA
"6734" NA NA NA
"6735" NA NA NA
"6736" NA NA NA
"6737" NA NA NA
"6738" NA NA NA
"6739" NA NA NA
"6740" NA NA NA
"6741" NA NA NA
"6742" NA NA NA
"6743" NA NA NA
"6744" NA NA NA
"6745" NA NA NA
"6746" NA NA NA
"6747" NA NA NA
"6748" NA NA NA
"6749" NA NA NA
"6750" NA NA NA
"6751" NA NA NA
"6752" NA NA NA
"6753" NA NA NA
"6754" NA NA NA
"6755" NA NA NA
"6756" NA NA NA
"6757" NA NA NA
"6758" NA NA NA
"6759" NA NA NA
"6760" NA NA NA
"6761" NA NA NA
"6762" NA NA NA
"6763" NA NA NA
"6764" NA NA NA
"6765" NA NA NA
"6766" NA NA NA
"6767" NA NA NA
"6768" NA NA NA
"6769" NA NA NA
"6770" NA NA NA
"6771" NA NA NA
"6772" NA NA NA
"6773" NA NA NA
"6774" NA NA NA
"6775" NA NA NA
"6776" NA NA NA
"6777" NA NA NA
"6778" NA NA NA
"6779" NA NA NA
"6780" NA NA NA
"6781" NA NA NA
"6782" NA NA NA
"6783" NA NA NA
"6784" NA NA NA
"6785" NA NA NA
"6786" NA NA NA
"6787" NA NA NA
"6788" NA NA NA
"6789" NA NA NA
"6790" NA NA NA
"6791" NA NA NA
"6792" NA NA NA
"6793" NA NA NA
"6794" NA NA NA
"6795" NA NA NA
"6796" NA NA NA
"6797" NA NA NA
"6798" NA NA NA
"6799" NA NA NA
"6800" NA NA NA
"6801" NA NA NA
"6802" NA NA NA
"6803" NA NA NA
"6804" NA NA NA
"6805" NA NA NA
"6806" NA NA NA
"6807" NA NA NA
"6808" NA NA NA
"6809" NA NA NA
"6810" NA NA NA
"6811" NA NA NA
"6812" NA NA NA
"6813" NA NA NA
"6814" NA NA NA
"6815" NA NA NA
"6816" NA NA NA
"6817" NA NA NA
"6818" NA NA NA
"6819" NA NA NA
"6820" NA NA NA
"6821" NA NA NA
"6822" NA NA NA
"6823" NA NA NA
"6824" NA NA NA
"6825" NA NA NA
"6826" NA NA NA
"6827" NA NA NA
"6828" NA NA NA
"6829" NA NA NA
"6830" NA NA NA
"6831" NA NA NA
"6832" NA NA NA
"6833" NA NA NA
"6834" NA NA NA
"6835" NA NA NA
"6836" NA NA NA
"6837" NA NA NA
"6838" NA NA NA
"6839" NA NA NA
"6840" NA NA NA
"6841" NA NA NA
"6842" NA NA NA
"6843" NA NA NA
"6844" NA NA NA
"6845" NA NA NA
"6846" NA NA NA
"6847" NA NA NA
"6848" NA NA NA
"6849" NA NA NA
"6850" NA NA NA
"6851" NA NA NA
"6852" NA NA NA
"6853" NA NA NA
"6854" NA NA NA
"6855" NA NA NA
"6856" NA NA NA
"6857" NA NA NA
"6858" NA NA NA
"6859" NA NA NA
"6860" NA NA NA
"6861" NA NA NA
"6862" NA NA NA
"6863" NA NA NA
"6864" NA NA NA
"6865" NA NA NA
"6866" NA NA NA
"6867" NA NA NA
"6868" NA NA NA
"6869" NA NA NA
"6870" NA NA NA
"6871" NA NA NA
"6872" NA NA NA
"6873" NA NA NA
"6874" NA NA NA
"6875" NA NA NA
"6876" NA NA NA
"6877" NA NA NA
"6878" NA NA NA
"6879" NA NA NA
"6880" NA NA NA
"6881" NA NA NA
"6882" NA NA NA
"6883" NA NA NA
"6884" NA NA NA
"6885" NA NA NA
"6886" NA NA NA
"6887" NA NA NA
"6888" NA NA NA
"6889" NA NA NA
"6890" NA NA NA
"6891" NA NA NA
"6892" NA NA NA
"6893" NA NA NA
"6894" NA NA NA
"6895" NA NA NA
"6896" NA NA NA
"6897" NA NA NA
"6898" NA NA NA
"6899" NA NA NA
"6900" NA NA NA
"6901" NA NA NA
"6902" NA NA NA
"6903" NA NA NA
"6904" NA NA NA
"6905" NA NA NA
"6906" NA NA NA
"6907" NA NA NA
"6908" NA NA NA
"6909" NA NA NA
"6910" NA NA NA
"6911" NA NA NA
"6912" NA NA NA
"6913" NA NA NA
"6914" NA NA NA
"6915" NA NA NA
"6916" NA NA NA
"6917" NA NA NA
"6918" NA NA NA
"6919" NA NA NA
"6920" NA NA NA
"6921" NA NA NA
"6922" NA NA NA
"6923" NA NA NA
"6924" NA NA NA
"6925" NA NA NA
"6926" NA NA NA
"6927" NA NA NA
"6928" NA NA NA
"6929" NA NA NA
"6930" NA NA NA
"6931" NA NA NA
"6932" NA NA NA
"6933" NA NA NA
"6934" NA NA NA
"6935" NA NA NA
"6936" NA NA NA
"6937" NA NA NA
"6938" NA NA NA
"6939" NA NA NA
"6940" NA NA NA
"6941" NA NA NA
"6942" NA NA NA
"6943" NA NA NA
"6944" NA NA NA
"6945" NA NA NA
"6946" NA NA NA
"6947" NA NA NA
"6948" NA NA NA
"6949" NA NA NA
"6950" NA NA NA
"6951" NA NA NA
"6952" NA NA NA
"6953" NA NA NA
"6954" NA NA NA
"6955" NA NA NA
"6956" NA NA NA
"6957" NA NA NA
"6958" NA NA NA
"6959" NA NA NA
"6960" NA NA NA
"6961" NA NA NA
"6962" NA NA NA
"6963" NA NA NA
"6964" NA NA NA
"6965" NA NA NA
"6966" NA NA NA
"6967" NA NA NA
"6968" NA NA NA
"6969" NA NA NA
"6970" NA NA NA
"6971" NA NA NA
"6972" NA NA NA
"6973" NA NA NA
"6974" NA NA NA
"6975" NA NA NA
"6976" NA NA NA
"6977" NA NA NA
"6978" NA NA NA
"6979" NA NA NA
"6980" NA NA NA
"6981" NA NA NA
"6982" NA NA NA
"6983" NA NA NA
"6984" NA NA NA
"6985" NA NA NA
"6986" NA NA NA
"6987" NA NA NA
"6988" NA NA NA
"6989" NA NA NA
"6990" NA NA NA
"6991" NA NA NA
"6992" NA NA NA
"6993" NA NA NA
"6994" NA NA NA
"6995" NA NA NA
"6996" NA NA NA
"6997" NA NA NA
"6998" NA NA NA
"6999" NA NA NA
"7000" NA NA NA
"7001" NA NA NA
"7002" NA NA NA
"7003" NA NA NA
"7004" NA NA NA
"7005" NA NA NA
"7006" NA NA NA
"7007" NA NA NA
"7008" NA NA NA
"7009" NA NA NA
"7010" NA NA NA
"7011" NA NA NA
"7012" NA NA NA
"7013" NA NA NA
"7014" NA NA NA
"7015" NA NA NA
"7016" NA NA NA
"7017" NA NA NA
"7018" NA NA NA
"7019" NA NA NA
"7020" NA NA NA
"7021" NA NA NA
"7022" NA NA NA
"7023" NA NA NA
"7024" NA NA NA
"7025" NA NA NA
"7026" NA NA NA
"7027" NA NA NA
"7028" NA NA NA
"7029" NA NA NA
"7030" NA NA NA
"7031" NA NA NA
"7032" NA NA NA
"7033" NA NA NA
"7034" NA NA NA
"7035" NA NA NA
"7036" NA NA NA
"7037" NA NA NA
"7038" NA NA NA
"7039" NA NA NA
"7040" NA NA NA
"7041" NA NA NA
"7042" NA NA NA
"7043" NA NA NA
"7044" NA NA NA
"7045" NA NA NA
"7046" NA NA NA
"7047" NA NA NA
"7048" NA NA NA
"7049" NA NA NA
"7050" NA NA NA
"7051" NA NA NA
"7052" NA NA NA
"7053" NA NA NA
"7054" NA NA NA
"7055" NA NA NA
"7056" NA NA NA
"7057" NA NA NA
"7058" NA NA NA
"7059" NA NA NA
"7060" NA NA NA
"7061" NA NA NA
"7062" NA NA NA
"7063" NA NA NA
"7064" NA NA NA
"7065" NA NA NA
"7066" NA NA NA
"7067" NA NA NA
"7068" NA NA NA
"7069" NA NA NA
"7070" NA NA NA
"7071" NA NA NA
"7072" NA NA NA
"7073" NA NA NA
"7074" NA NA NA
"7075" NA NA NA
"7076" NA NA NA
"7077" NA NA NA
"7078" NA NA NA
"7079" NA NA NA
"7080" NA NA NA
"7081" NA NA NA
"7082" NA NA NA
"7083" NA NA NA
"7084" NA NA NA
"7085" NA NA NA
"7086" NA NA NA
"7087" NA NA NA
"7088" NA NA NA
"7089" NA NA NA
"7090" NA NA NA
"7091" NA NA NA
"7092" NA NA NA
"7093" NA NA NA
"7094" NA NA NA
"7095" NA NA NA
"7096" NA NA NA
"7097" NA NA NA
"7098" NA NA NA
"7099" NA NA NA
"7100" NA NA NA
"7101" NA NA NA
"7102" NA NA NA
"7103" NA NA NA
"7104" NA NA NA
"7105" NA NA NA
"7106" NA NA NA
"7107" NA NA NA
"7108" NA NA NA
"7109" NA NA NA
"7110" NA NA NA
"7111" NA NA NA
"7112" NA NA NA
"7113" NA NA NA
"7114" NA NA NA
"7115" NA NA NA
"7116" NA NA NA
"7117" NA NA NA
"7118" NA NA NA
"7119" NA NA NA
"7120" NA NA NA
"7121" NA NA NA
"7122" NA NA NA
"7123" NA NA NA
"7124" NA NA NA
"7125" NA NA NA
"7126" NA NA NA
"7127" NA NA NA
"7128" NA NA NA
"7129" NA NA NA
"7130" NA NA NA
"7131" NA NA NA
"7132" NA NA NA
"7133" NA NA NA
"7134" NA NA NA
"7135" NA NA NA
"7136" NA NA NA
"7137" NA NA NA
"7138" NA NA NA
"7139" NA NA NA
"7140" NA NA NA
"7141" NA NA NA
"7142" NA NA NA
"7143" NA NA NA
"7144" NA NA NA
"7145" NA NA NA
"7146" NA NA NA
"7147" NA NA NA
"7148" NA NA NA
"7149" NA NA NA
"7150" NA NA NA
"7151" NA NA NA
"7152" NA NA NA
"7153" NA NA NA
"7154" NA NA NA
"7155" NA NA NA
"7156" NA NA NA
"7157" NA NA NA
"7158" NA NA NA
"7159" NA NA NA
"7160" NA NA NA
"7161" NA NA NA
"7162" NA NA NA
"7163" NA NA NA
"7164" NA NA NA
"7165" NA NA NA
"7166" NA NA NA
"7167" NA NA NA
"7168" NA NA NA
"7169" NA NA NA
"7170" NA NA NA
"7171" NA NA NA
"7172" NA NA NA
"7173" NA NA NA
"7174" NA NA NA
"7175" NA NA NA
"7176" NA NA NA
"7177" NA NA NA
"7178" NA NA NA
"7179" NA NA NA
"7180" NA NA NA
"7181" NA NA NA
"7182" NA NA NA
"7183" NA NA NA
"7184" NA NA NA
"7185" NA NA NA
"7186" NA NA NA
"7187" NA NA NA
"7188" NA NA NA
"7189" NA NA NA
"7190" NA NA NA
"7191" NA NA NA
"7192" NA NA NA
"7193" NA NA NA
"7194" NA NA NA
"7195" NA NA NA
"7196" NA NA NA
"7197" NA NA NA
"7198" NA NA NA
"7199" NA NA NA
"7200" NA NA NA
"7201" NA NA NA
"7202" NA NA NA
"7203" NA NA NA
"7204" NA NA NA
"7205" NA NA NA
"7206" NA NA NA
"7207" NA NA NA
"7208" NA NA NA
"7209" NA NA NA
"7210" NA NA NA
"7211" NA NA NA
"7212" NA NA NA
"7213" NA NA NA
"7214" NA NA NA
"7215" NA NA NA
"7216" NA NA NA
"7217" NA NA NA
"7218" NA NA NA
"7219" NA NA NA
"7220" NA NA NA
"7221" NA NA NA
"7222" NA NA NA
"7223" NA NA NA
"7224" NA NA NA
"7225" NA NA NA
"7226" NA NA NA
"7227" NA NA NA
"7228" NA NA NA
"7229" NA NA NA
"7230" NA NA NA
"7231" NA NA NA
"7232" NA NA NA
"7233" NA NA NA
"7234" NA NA NA
"7235" NA NA NA
"7236" NA NA NA
"7237" NA NA NA
"7238" NA NA NA
"7239" NA NA NA
"7240" NA NA NA
"7241" NA NA NA
"7242" NA NA NA
"7243" NA NA NA
"7244" NA NA NA
"7245" NA NA NA
"7246" NA NA NA
"7247" NA NA NA
"7248" NA NA NA
"7249" NA NA NA
"7250" NA NA NA
"7251" NA NA NA
"7252" NA NA NA
"7253" NA NA NA
"7254" NA NA NA
"7255" NA NA NA
"7256" NA NA NA
"7257" NA NA NA
"7258" NA NA NA
"7259" NA NA NA
"7260" NA NA NA
"7261" NA NA NA
"7262" NA NA NA
"7263" NA NA NA
"7264" NA NA NA
"7265" NA NA NA
"7266" NA NA NA
"7267" NA NA NA
"7268" NA NA NA
"7269" NA NA NA
"7270" NA NA NA
"7271" NA NA NA
"7272" NA NA NA
"7273" NA NA NA
"7274" NA NA NA
"7275" NA NA NA
"7276" NA NA NA
"7277" NA NA NA
"7278" NA NA NA
"7279" NA NA NA
"7280" NA NA NA
"7281" NA NA NA
"7282" NA NA NA
"7283" NA NA NA
"7284" NA NA NA
"7285" NA NA NA
"7286" NA NA NA
"7287" NA NA NA
"7288" NA NA NA
"7289" NA NA NA
"7290" NA NA NA
"7291" NA NA NA
"7292" NA NA NA
"7293" NA NA NA
"7294" NA NA NA
"7295" NA NA NA
"7296" NA NA NA
"7297" NA NA NA
"7298" NA NA NA
"7299" NA NA NA
"7300" NA NA NA
"7301" NA NA NA
"7302" NA NA NA
"7303" NA NA NA
"7304" NA NA NA
"7305" NA NA NA
"7306" NA NA NA
"7307" NA NA NA
"7308" NA NA NA
"7309" NA NA NA
"7310" NA NA NA
"7311" NA NA NA
"7312" NA NA NA
"7313" NA NA NA
"7314" NA NA NA
"7315" NA NA NA
"7316" NA NA NA
"7317" NA NA NA
"7318" NA NA NA
"7319" NA NA NA
"7320" NA NA NA
"7321" NA NA NA
"7322" NA NA NA
"7323" NA NA NA
"7324" NA NA NA
"7325" NA NA NA
"7326" NA NA NA
"7327" NA NA NA
"7328" NA NA NA
"7329" NA NA NA
"7330" NA NA NA
"7331" NA NA NA
"7332" NA NA NA
"7333" NA NA NA
"7334" NA NA NA
"7335" NA NA NA
"7336" NA NA NA
"7337" NA NA NA
"7338" NA NA NA
"7339" NA NA NA
"7340" NA NA NA
"7341" NA NA NA
"7342" NA NA NA
"7343" NA NA NA
"7344" NA NA NA
"7345" NA NA NA
"7346" NA NA NA
"7347" NA NA NA
"7348" NA NA NA
"7349" NA NA NA
"7350" NA NA NA
"7351" NA NA NA
"7352" NA NA NA
"7353" NA NA NA
"7354" NA NA NA
"7355" NA NA NA
"7356" NA NA NA
"7357" NA NA NA
"7358" NA NA NA
"7359" NA NA NA
"7360" NA NA NA
"7361" NA NA NA
"7362" NA NA NA
"7363" NA NA NA
"7364" NA NA NA
"7365" NA NA NA
"7366" NA NA NA
"7367" NA NA NA
"7368" NA NA NA
"7369" NA NA NA
"7370" NA NA NA
"7371" NA NA NA
"7372" NA NA NA
"7373" NA NA NA
"7374" NA NA NA
"7375" NA NA NA
"7376" NA NA NA
"7377" NA NA NA
"7378" NA NA NA
"7379" NA NA NA
"7380" NA NA NA
"7381" NA NA NA
"7382" NA NA NA
"7383" NA NA NA
"7384" NA NA NA
"7385" NA NA NA
"7386" NA NA NA
"7387" NA NA NA
"7388" NA NA NA
"7389" NA NA NA
"7390" NA NA NA
"7391" NA NA NA
"7392" NA NA NA
"7393" NA NA NA
"7394" NA NA NA
"7395" NA NA NA
"7396" NA NA NA
"7397" NA NA NA
"7398" NA NA NA
"7399" NA NA NA
"7400" NA NA NA
"7401" NA NA NA
"7402" NA NA NA
"7403" NA NA NA
"7404" NA NA NA
"7405" NA NA NA
"7406" NA NA NA
"7407" NA NA NA
"7408" NA NA NA
"7409" NA NA NA
"7410" NA NA NA
"7411" NA NA NA
"7412" NA NA NA
"7413" NA NA NA
"7414" NA NA NA
"7415" NA NA NA
"7416" NA NA NA
"7417" NA NA NA
"7418" NA NA NA
"7419" NA NA NA
"7420" NA NA NA
"7421" NA NA NA
"7422" NA NA NA
"7423" NA NA NA
"7424" NA NA NA
"7425" NA NA NA
"7426" NA NA NA
"7427" NA NA NA
"7428" NA NA NA
"7429" NA NA NA
"7430" NA NA NA
"7431" NA NA NA
"7432" NA NA NA
"7433" NA NA NA
"7434" NA NA NA
"7435" NA NA NA
"7436" NA NA NA
"7437" NA NA NA
"7438" NA NA NA
"7439" NA NA NA
"7440" NA NA NA
"7441" NA NA NA
"7442" NA NA NA
"7443" NA NA NA
"7444" NA NA NA
"7445" NA NA NA
"7446" NA NA NA
"7447" NA NA NA
"7448" NA NA NA
"7449" NA NA NA
"7450" NA NA NA
"7451" NA NA NA
"7452" NA NA NA
"7453" NA NA NA
"7454" NA NA NA
"7455" NA NA NA
"7456" NA NA NA
"7457" NA NA NA
"7458" NA NA NA
"7459" NA NA NA
"7460" NA NA NA
"7461" NA NA NA
"7462" NA NA NA
"7463" NA NA NA
"7464" NA NA NA
"7465" NA NA NA
"7466" NA NA NA
"7467" NA NA NA
"7468" NA NA NA
"7469" NA NA NA
"7470" NA NA NA
"7471" NA NA NA
"7472" NA NA NA
"7473" NA NA NA
"7474" NA NA NA
"7475" NA NA NA
"7476" NA NA NA
"7477" NA NA NA
"7478" NA NA NA
"7479" NA NA NA
"7480" NA NA NA
"7481" NA NA NA
"7482" NA NA NA
"7483" NA NA NA
"7484" NA NA NA
"7485" NA NA NA
"7486" NA NA NA
"7487" NA NA NA
"7488" NA NA NA
"7489" NA NA NA
"7490" NA NA NA
"7491" NA NA NA
"7492" NA NA NA
"7493" NA NA NA
"7494" NA NA NA
"7495" NA NA NA
"7496" NA NA NA
"7497" NA NA NA
"7498" NA NA NA
"7499" NA NA NA
"7500" NA NA NA
"7501" NA NA NA
"7502" NA NA NA
"7503" NA NA NA
"7504" NA NA NA
"7505" NA NA NA
"7506" NA NA NA
"7507" NA NA NA
"7508" NA NA NA
"7509" NA NA NA
"7510" NA NA NA
"7511" NA NA NA
"7512" NA NA NA
"7513" NA NA NA
"7514" NA NA NA
"7515" NA NA NA
"7516" NA NA NA
"7517" NA NA NA
"7518" NA NA NA
"7519" NA NA NA
"7520" NA NA NA
"7521" NA NA NA
"7522" NA NA NA
"7523" NA NA NA
"7524" NA NA NA
"7525" NA NA NA
"7526" NA NA NA
"7527" NA NA NA
"7528" NA NA NA
"7529" NA NA NA
"7530" NA NA NA
"7531" NA NA NA
"7532" NA NA NA
"7533" NA NA NA
"7534" NA NA NA
"7535" NA NA NA
"7536" NA NA NA
"7537" NA NA NA
"7538" NA NA NA
"7539" NA NA NA
"7540" NA NA NA
"7541" NA NA NA
"7542" NA NA NA
"7543" NA NA NA
"7544" NA NA NA
"7545" NA NA NA
"7546" NA NA NA
"7547" NA NA NA
"7548" NA NA NA
"7549" NA NA NA
"7550" NA NA NA
"7551" NA NA NA
"7552" NA NA NA
"7553" NA NA NA
"7554" NA NA NA
"7555" NA NA NA
"7556" NA NA NA
"7557" NA NA NA
"7558" NA NA NA
"7559" NA NA NA
"7560" NA NA NA
"7561" NA NA NA
"7562" NA NA NA
"7563" NA NA NA
"7564" NA NA NA
"7565" NA NA NA
"7566" NA NA NA
"7567" NA NA NA
"7568" NA NA NA
"7569" NA NA NA
"7570" NA NA NA
"7571" NA NA NA
"7572" NA NA NA
"7573" NA NA NA
"7574" NA NA NA
"7575" NA NA NA
"7576" NA NA NA
"7577" NA NA NA
"7578" NA NA NA
"7579" NA NA NA
"7580" NA NA NA
"7581" NA NA NA
"7582" NA NA NA
"7583" NA NA NA
"7584" NA NA NA
"7585" NA NA NA
"7586" NA NA NA
"7587" NA NA NA
"7588" NA NA NA
"7589" NA NA NA
"7590" NA NA NA
"7591" NA NA NA
"7592" NA NA NA
"7593" NA NA NA
"7594" NA NA NA
"7595" NA NA NA
"7596" NA NA NA
"7597" NA NA NA
"7598" NA NA NA
"7599" NA NA NA
"7600" NA NA NA
"7601" NA NA NA
"7602" NA NA NA
"7603" NA NA NA
"7604" NA NA NA
"7605" NA NA NA
"7606" NA NA NA
"7607" NA NA NA
"7608" NA NA NA
"7609" NA NA NA
"7610" NA NA NA
"7611" NA NA NA
"7612" NA NA NA
"7613" NA NA NA
"7614" NA NA NA
"7615" NA NA NA
"7616" NA NA NA
"7617" NA NA NA
"7618" NA NA NA
"7619" NA NA NA
"7620" NA NA NA
"7621" NA NA NA
"7622" NA NA NA
"7623" NA NA NA
"7624" NA NA NA
"7625" NA NA NA
"7626" NA NA NA
"7627" NA NA NA
"7628" NA NA NA
"7629" NA NA NA
"7630" NA NA NA
"7631" NA NA NA
"7632" NA NA NA
"7633" NA NA NA
"7634" NA NA NA
"7635" NA NA NA
"7636" NA NA NA
"7637" NA NA NA
"7638" NA NA NA
"7639" NA NA NA
"7640" NA NA NA
"7641" NA NA NA
"7642" NA NA NA
"7643" NA NA NA
"7644" NA NA NA
"7645" NA NA NA
"7646" NA NA NA
"7647" NA NA NA
"7648" NA NA NA
"7649" NA NA NA
"7650" NA NA NA
"7651" NA NA NA
"7652" NA NA NA
"7653" NA NA NA
"7654" NA NA NA
"7655" NA NA NA
"7656" NA NA NA
"7657" NA NA NA
"7658" NA NA NA
"7659" NA NA NA
"7660" NA NA NA
"7661" NA NA NA
"7662" NA NA NA
"7663" NA NA NA
"7664" NA NA NA
"7665" NA NA NA
"7666" NA NA NA
"7667" NA NA NA
"7668" NA NA NA
"7669" NA NA NA
"7670" NA NA NA
"7671" NA NA NA
"7672" NA NA NA
"7673" NA NA NA
"7674" NA NA NA
"7675" NA NA NA
"7676" NA NA NA
"7677" NA NA NA
"7678" NA NA NA
"7679" NA NA NA
"7680" NA NA NA
"7681" NA NA NA
"7682" NA NA NA
"7683" NA NA NA
"7684" NA NA NA
"7685" NA NA NA
"7686" NA NA NA
"7687" NA NA NA
"7688" NA NA NA
"7689" NA NA NA
"7690" NA NA NA
"7691" NA NA NA
"7692" NA NA NA
"7693" NA NA NA
"7694" NA NA NA
"7695" NA NA NA
"7696" NA NA NA
"7697" NA NA NA
"7698" NA NA NA
"7699" NA NA NA
"7700" NA NA NA
"7701" NA NA NA
"7702" NA NA NA
"7703" NA NA NA
"7704" NA NA NA
"7705" NA NA NA
"7706" NA NA NA
"7707" NA NA NA
"7708" NA NA NA
"7709" NA NA NA
"7710" NA NA NA
"7711" NA NA NA
"7712" NA NA NA
"7713" NA NA NA
"7714" NA NA NA
"7715" NA NA NA
"7716" NA NA NA
"7717" NA NA NA
"7718" NA NA NA
"7719" NA NA NA
"7720" NA NA NA
"7721" NA NA NA
"7722" NA NA NA
"7723" NA NA NA
"7724" NA NA NA
"7725" NA NA NA
"7726" NA NA NA
"7727" NA NA NA
"7728" NA NA NA
"7729" NA NA NA
"7730" NA NA NA
"7731" NA NA NA
"7732" NA NA NA
"7733" NA NA NA
"7734" NA NA NA
"7735" NA NA NA
"7736" NA NA NA
"7737" NA NA NA
"7738" NA NA NA
"7739" NA NA NA
"7740" NA NA NA
"7741" NA NA NA
"7742" NA NA NA
"7743" NA NA NA
"7744" NA NA NA
"7745" NA NA NA
"7746" NA NA NA
"7747" NA NA NA
"7748" NA NA NA
"7749" NA NA NA
"7750" NA NA NA
"7751" NA NA NA
"7752" NA NA NA
"7753" NA NA NA
"7754" NA NA NA
"7755" NA NA NA
"7756" NA NA NA
"7757" NA NA NA
"7758" NA NA NA
"7759" NA NA NA
"7760" NA NA NA
"7761" NA NA NA
"7762" NA NA NA
"7763" NA NA NA
"7764" NA NA NA
"7765" NA NA NA
"7766" NA NA NA
"7767" NA NA NA
"7768" NA NA NA
"7769" NA NA NA
"7770" NA NA NA
"7771" NA NA NA
"7772" NA NA NA
"7773" NA NA NA
"7774" NA NA NA
"7775" NA NA NA
"7776" NA NA NA
"7777" NA NA NA
"7778" NA NA NA
"7779" NA NA NA
"7780" NA NA NA
"7781" NA NA NA
"7782" NA NA NA
"7783" NA NA NA
"7784" NA NA NA
"7785" NA NA NA
"7786" NA NA NA
"7787" NA NA NA
"7788" NA NA NA
"7789" NA NA NA
"7790" NA NA NA
"7791" NA NA NA
"7792" NA NA NA
"7793" NA NA NA
"7794" NA NA NA
"7795" NA NA NA
"7796" NA NA NA
"7797" NA NA NA
"7798" NA NA NA
"7799" NA NA NA
"7800" NA NA NA
"7801" NA NA NA
"7802" NA NA NA
"7803" NA NA NA
"7804" NA NA NA
"7805" NA NA NA
"7806" NA NA NA
"7807" NA NA NA
"7808" NA NA NA
"7809" NA NA NA
"7810" NA NA NA
"7811" NA NA NA
"7812" NA NA NA
"7813" NA NA NA
"7814" NA NA NA
"7815" NA NA NA
"7816" NA NA NA
"7817" NA NA NA
"7818" NA NA NA
"7819" NA NA NA
"7820" NA NA NA
"7821" NA NA NA
"7822" NA NA NA
"7823" NA NA NA
"7824" NA NA NA
"7825" NA NA NA
"7826" NA NA NA
"7827" NA NA NA
"7828" NA NA NA
"7829" NA NA NA
"7830" NA NA NA
"7831" NA NA NA
"7832" NA NA NA
"7833" NA NA NA
"7834" NA NA NA
"7835" NA NA NA
"7836" NA NA NA
"7837" NA NA NA
"7838" NA NA NA
"7839" NA NA NA
"7840" NA NA NA
"7841" NA NA NA
"7842" NA NA NA
"7843" NA NA NA
"7844" NA NA NA
"7845" NA NA NA
"7846" NA NA NA
"7847" NA NA NA
"7848" NA NA NA
"7849" NA NA NA
"7850" NA NA NA
"7851" NA NA NA
"7852" NA NA NA
"7853" NA NA NA
"7854" NA NA NA
"7855" NA NA NA
"7856" NA NA NA
"7857" NA NA NA
"7858" NA NA NA
"7859" NA NA NA
"7860" NA NA NA
"7861" NA NA NA
"7862" NA NA NA
"7863" NA NA NA
"7864" NA NA NA
"7865" NA NA NA
"7866" NA NA NA
"7867" NA NA NA
"7868" NA NA NA
"7869" NA NA NA
"7870" NA NA NA
"7871" NA NA NA
"7872" NA NA NA
"7873" NA NA NA
"7874" NA NA NA
"7875" NA NA NA
"7876" NA NA NA
"7877" NA NA NA
"7878" NA NA NA
"7879" NA NA NA
"7880" NA NA NA
"7881" NA NA NA
"7882" NA NA NA
"7883" NA NA NA
"7884" NA NA NA
"7885" NA NA NA
"7886" NA NA NA
"7887" NA NA NA
"7888" NA NA NA
"7889" NA NA NA
"7890" NA NA NA
"7891" NA NA NA
"7892" NA NA NA
"7893" NA NA NA
"7894" NA NA NA
"7895" NA NA NA
"7896" NA NA NA
"7897" NA NA NA
"7898" NA NA NA
"7899" NA NA NA
"7900" NA NA NA
"7901" NA NA NA
"7902" NA NA NA
"7903" NA NA NA
"7904" NA NA NA
"7905" NA NA NA
"7906" NA NA NA
"7907" NA NA NA
"7908" NA NA NA
"7909" NA NA NA
"7910" NA NA NA
"7911" NA NA NA
"7912" NA NA NA
"7913" NA NA NA
"7914" NA NA NA
"7915" NA NA NA
"7916" NA NA NA
"7917" NA NA NA
"7918" NA NA NA
"7919" NA NA NA
"7920" NA NA NA
"7921" NA NA NA
"7922" NA NA NA
"7923" NA NA NA
"7924" NA NA NA
"7925" NA NA NA
"7926" NA NA NA
"7927" NA NA NA
"7928" NA NA NA
"7929" NA NA NA
"7930" NA NA NA
"7931" NA NA NA
"7932" NA NA NA
"7933" NA NA NA
"7934" NA NA NA
"7935" NA NA NA
"7936" NA NA NA
"7937" NA NA NA
"7938" NA NA NA
"7939" NA NA NA
"7940" NA NA NA
"7941" NA NA NA
"7942" NA NA NA
"7943" NA NA NA
"7944" NA NA NA
"7945" NA NA NA
"7946" NA NA NA
"7947" NA NA NA
"7948" NA NA NA
"7949" NA NA NA
"7950" NA NA NA
"7951" NA NA NA
"7952" NA NA NA
"7953" NA NA NA
"7954" NA NA NA
"7955" NA NA NA
"7956" NA NA NA
"7957" NA NA NA
"7958" NA NA NA
"7959" NA NA NA
"7960" NA NA NA
"7961" NA NA NA
"7962" NA NA NA
"7963" NA NA NA
"7964" NA NA NA
"7965" NA NA NA
"7966" NA NA NA
"7967" NA NA NA
"7968" NA NA NA
"7969" NA NA NA
"7970" NA NA NA
"7971" NA NA NA
"7972" NA NA NA
"7973" NA NA NA
"7974" NA NA NA
"7975" NA NA NA
"7976" NA NA NA
"7977" NA NA NA
"7978" NA NA NA
"7979" NA NA NA
"7980" NA NA NA
"7981" NA NA NA
"7982" NA NA NA
"7983" NA NA NA
"7984" NA NA NA
"7985" NA NA NA
"7986" NA NA NA
"7987" NA NA NA
"7988" NA NA NA
"7989" NA NA NA
"7990" NA NA NA
"7991" NA NA NA
"7992" NA NA NA
"7993" NA NA NA
"7994" NA NA NA
"7995" NA NA NA
"7996" NA NA NA
"7997" NA NA NA
"7998" NA NA NA
"7999" NA NA NA
"8000" NA NA NA
"8001" NA NA NA
"8002" NA NA NA
"8003" NA NA NA
"8004" NA NA NA
"8005" NA NA NA
"8006" NA NA NA
"8007" NA NA NA
"8008" NA NA NA
"8009" NA NA NA
"8010" NA NA NA
"8011" NA NA NA
"8012" NA NA NA
"8013" NA NA NA
"8014" NA NA NA
"8015" NA NA NA
"8016" NA NA NA
"8017" NA NA NA
"8018" NA NA NA
"8019" NA NA NA
"8020" NA NA NA
"8021" NA NA NA
"8022" NA NA NA
"8023" NA NA NA
"8024" NA NA NA
"8025" NA NA NA
"8026" NA NA NA
"8027" NA NA NA
"8028" NA NA NA
"8029" NA NA NA
"8030" NA NA NA
"8031" NA NA NA
"8032" NA NA NA
"8033" NA NA NA
"8034" NA NA NA
"8035" NA NA NA
"8036" NA NA NA
"8037" NA NA NA
"8038" NA NA NA
"8039" NA NA NA
"8040" NA NA NA
"8041" NA NA NA
"8042" NA NA NA
"8043" NA NA NA
"8044" NA NA NA
"8045" NA NA NA
"8046" NA NA NA
"8047" NA NA NA
"8048" NA NA NA
"8049" NA NA NA
"8050" NA NA NA
"8051" NA NA NA
"8052" NA NA NA
"8053" NA NA NA
"8054" NA NA NA
"8055" NA NA NA
"8056" NA NA NA
"8057" NA NA NA
"8058" NA NA NA
"8059" NA NA NA
"8060" NA NA NA
"8061" NA NA NA
"8062" NA NA NA
"8063" NA NA NA
"8064" NA NA NA
"8065" NA NA NA
"8066" NA NA NA
"8067" NA NA NA
"8068" NA NA NA
"8069" NA NA NA
"8070" NA NA NA
"8071" NA NA NA
"8072" NA NA NA
"8073" NA NA NA
"8074" NA NA NA
"8075" NA NA NA
"8076" NA NA NA
"8077" NA NA NA
"8078" NA NA NA
"8079" NA NA NA
"8080" NA NA NA
"8081" NA NA NA
"8082" NA NA NA
"8083" NA NA NA
"8084" NA NA NA
"8085" NA NA NA
"8086" NA NA NA
"8087" NA NA NA
"8088" NA NA NA
"8089" NA NA NA
"8090" NA NA NA
"8091" NA NA NA
"8092" NA NA NA
"8093" NA NA NA
"8094" NA NA NA
"8095" NA NA NA
"8096" NA NA NA
"8097" NA NA NA
"8098" NA NA NA
"8099" NA NA NA
"8100" NA NA NA
"8101" NA NA NA
"8102" NA NA NA
"8103" NA NA NA
"8104" NA NA NA
"8105" NA NA NA
"8106" NA NA NA
"8107" NA NA NA
"8108" NA NA NA
"8109" NA NA NA
"8110" NA NA NA
"8111" NA NA NA
"8112" NA NA NA
"8113" NA NA NA
"8114" NA NA NA
"8115" NA NA NA
"8116" NA NA NA
"8117" NA NA NA
"8118" NA NA NA
"8119" NA NA NA
"8120" NA NA NA
"8121" NA NA NA
"8122" NA NA NA
"8123" NA NA NA
"8124" NA NA NA
"8125" NA NA NA
"8126" NA NA NA
"8127" NA NA NA
"8128" NA NA NA
"8129" NA NA NA
"8130" NA NA NA
"8131" NA NA NA
"8132" NA NA NA
"8133" NA NA NA
"8134" NA NA NA
"8135" NA NA NA
"8136" NA NA NA
"8137" NA NA NA
"8138" NA NA NA
"8139" NA NA NA
"8140" NA NA NA
"8141" NA NA NA
"8142" NA NA NA
"8143" NA NA NA
"8144" NA NA NA
"8145" NA NA NA
"8146" NA NA NA
"8147" NA NA NA
"8148" NA NA NA
"8149" NA NA NA
"8150" NA NA NA
"8151" NA NA NA
"8152" NA NA NA
"8153" NA NA NA
"8154" NA NA NA
"8155" NA NA NA
"8156" NA NA NA
"8157" NA NA NA
"8158" NA NA NA
"8159" NA NA NA
"8160" NA NA NA
"8161" NA NA NA
"8162" NA NA NA
"8163" NA NA NA
"8164" NA NA NA
"8165" NA NA NA
"8166" NA NA NA
"8167" NA NA NA
"8168" NA NA NA
"8169" NA NA NA
"8170" NA NA NA
"8171" NA NA NA
"8172" NA NA NA
"8173" NA NA NA
"8174" NA NA NA
"8175" NA NA NA
"8176" NA NA NA
"8177" NA NA NA
"8178" NA NA NA
"8179" NA NA NA
"8180" NA NA NA
"8181" NA NA NA
"8182" NA NA NA
"8183" NA NA NA
"8184" NA NA NA
"8185" NA NA NA
"8186" NA NA NA
"8187" NA NA NA
"8188" NA NA NA
"8189" NA NA NA
"8190" NA NA NA
"8191" NA NA NA
"8192" NA NA NA
"8193" NA NA NA
"8194" NA NA NA
"8195" NA NA NA
"8196" NA NA NA
"8197" NA NA NA
"8198" NA NA NA
"8199" NA NA NA
"8200" NA NA NA
"8201" NA NA NA
"8202" NA NA NA
"8203" NA NA NA
"8204" NA NA NA
"8205" NA NA NA
"8206" NA NA NA
"8207" NA NA NA
"8208" NA NA NA
"8209" NA NA NA
"8210" NA NA NA
"8211" NA NA NA
"8212" NA NA NA
"8213" NA NA NA
"8214" NA NA NA
"8215" NA NA NA
"8216" NA NA NA
"8217" NA NA NA
"8218" NA NA NA
"8219" NA NA NA
"8220" NA NA NA
"8221" NA NA NA
"8222" NA NA NA
"8223" NA NA NA
"8224" NA NA NA
"8225" NA NA NA
"8226" NA NA NA
"8227" NA NA NA
"8228" NA NA NA
"8229" NA NA NA
"8230" NA NA NA
"8231" NA NA NA
"8232" NA NA NA
"8233" NA NA NA
"8234" NA NA NA
"8235" NA NA NA
"8236" NA NA NA
"8237" NA NA NA
"8238" NA NA NA
"8239" NA NA NA
"8240" NA NA NA
"8241" NA NA NA
"8242" NA NA NA
"8243" NA NA NA
"8244" NA NA NA
"8245" NA NA NA
"8246" NA NA NA
"8247" NA NA NA
"8248" NA NA NA
"8249" NA NA NA
"8250" NA NA NA
"8251" NA NA NA
"8252" NA NA NA
"8253" NA NA NA
"8254" NA NA NA
"8255" NA NA NA
"8256" NA NA NA
"8257" NA NA NA
"8258" NA NA NA
"8259" NA NA NA
"8260" NA NA NA
"8261" NA NA NA
"8262" NA NA NA
"8263" NA NA NA
"8264" NA NA NA
"8265" NA NA NA
"8266" NA NA NA
"8267" NA NA NA
"8268" NA NA NA
"8269" NA NA NA
"8270" NA NA NA
"8271" NA NA NA
"8272" NA NA NA
"8273" NA NA NA
"8274" NA NA NA
"8275" NA NA NA
"8276" NA NA NA
"8277" NA NA NA
"8278" NA NA NA
"8279" NA NA NA
"8280" NA NA NA
"8281" NA NA NA
"8282" NA NA NA
"8283" NA NA NA
"8284" NA NA NA
"8285" NA NA NA
"8286" NA NA NA
"8287" NA NA NA
"8288" NA NA NA
"8289" NA NA NA
"8290" NA NA NA
"8291" NA NA NA
"8292" NA NA NA
"8293" NA NA NA
"8294" NA NA NA
"8295" NA NA NA
"8296" NA NA NA
"8297" NA NA NA
"8298" NA NA NA
"8299" NA NA NA
"8300" NA NA NA
"8301" NA NA NA
"8302" NA NA NA
"8303" NA NA NA
"8304" NA NA NA
"8305" NA NA NA
"8306" NA NA NA
"8307" NA NA NA
"8308" NA NA NA
"8309" NA NA NA
"8310" NA NA NA
"8311" NA NA NA
"8312" NA NA NA
"8313" NA NA NA
"8314" NA NA NA
"8315" NA NA NA
"8316" NA NA NA
"8317" NA NA NA
"8318" NA NA NA
"8319" NA NA NA
"8320" NA NA NA
"8321" NA NA NA
"8322" NA NA NA
"8323" NA NA NA
"8324" NA NA NA
"8325" NA NA NA
"8326" NA NA NA
"8327" NA NA NA
"8328" NA NA NA
"8329" NA NA NA
"8330" NA NA NA
"8331" NA NA NA
"8332" NA NA NA
"8333" NA NA NA
"8334" NA NA NA
"8335" NA NA NA
"8336" NA NA NA
"8337" NA NA NA
"8338" NA NA NA
"8339" NA NA NA
"8340" NA NA NA
"8341" NA NA NA
"8342" NA NA NA
"8343" NA NA NA
"8344" NA NA NA
"8345" NA NA NA
"8346" NA NA NA
"8347" NA NA NA
"8348" NA NA NA
"8349" NA NA NA
"8350" NA NA NA
"8351" NA NA NA
"8352" NA NA NA
"8353" NA NA NA
"8354" NA NA NA
"8355" NA NA NA
"8356" NA NA NA
"8357" NA NA NA
"8358" NA NA NA
"8359" NA NA NA
"8360" NA NA NA
"8361" NA NA NA
"8362" NA NA NA
"8363" NA NA NA
"8364" NA NA NA
"8365" NA NA NA
"8366" NA NA NA
"8367" NA NA NA
"8368" NA NA NA
"8369" NA NA NA
"8370" NA NA NA
"8371" NA NA NA
"8372" NA NA NA
"8373" NA NA NA
"8374" NA NA NA
"8375" NA NA NA
"8376" NA NA NA
"8377" NA NA NA
"8378" NA NA NA
"8379" NA NA NA
"8380" NA NA NA
"8381" NA NA NA
"8382" NA NA NA
"8383" NA NA NA
"8384" NA NA NA
"8385" NA NA NA
"8386" NA NA NA
"8387" NA NA NA
"8388" NA NA NA
"8389" NA NA NA
"8390" NA NA NA
"8391" NA NA NA
"8392" NA NA NA
"8393" NA NA NA
"8394" NA NA NA
"8395" NA NA NA
"8396" NA NA NA
"8397" NA NA NA
"8398" NA NA NA
"8399" NA NA NA
"8400" NA NA NA
"8401" NA NA NA
"8402" NA NA NA
"8403" NA NA NA
"8404" NA NA NA
"8405" NA NA NA
"8406" NA NA NA
"8407" NA NA NA
"8408" NA NA NA
"8409" NA NA NA
"8410" NA NA NA
"8411" NA NA NA
"8412" NA NA NA
"8413" NA NA NA
"8414" NA NA NA
"8415" NA NA NA
"8416" NA NA NA
"8417" NA NA NA
"8418" NA NA NA
"8419" NA NA NA
"8420" NA NA NA
"8421" NA NA NA
"8422" NA NA NA
"8423" NA NA NA
"8424" NA NA NA
"8425" NA NA NA
"8426" NA NA NA
"8427" NA NA NA
"8428" NA NA NA
"8429" NA NA NA
"8430" NA NA NA
"8431" NA NA NA
"8432" NA NA NA
"8433" NA NA NA
"8434" NA NA NA
"8435" NA NA NA
"8436" NA NA NA
"8437" NA NA NA
"8438" NA NA NA
"8439" NA NA NA
"8440" NA NA NA
"8441" NA NA NA
"8442" NA NA NA
"8443" NA NA NA
"8444" NA NA NA
"8445" NA NA NA
"8446" NA NA NA
"8447" NA NA NA
"8448" NA NA NA
"8449" NA NA NA
"8450" NA NA NA
"8451" NA NA NA
"8452" NA NA NA
"8453" NA NA NA
"8454" NA NA NA
"8455" NA NA NA
"8456" NA NA NA
"8457" NA NA NA
"8458" NA NA NA
"8459" NA NA NA
"8460" NA NA NA
"8461" NA NA NA
"8462" NA NA NA
"8463" NA NA NA
"8464" NA NA NA
"8465" NA NA NA
"8466" NA NA NA
"8467" NA NA NA
"8468" NA NA NA
"8469" NA NA NA
"8470" NA NA NA
"8471" NA NA NA
"8472" NA NA NA
"8473" NA NA NA
"8474" NA NA NA
"8475" NA NA NA
"8476" NA NA NA
"8477" NA NA NA
"8478" NA NA NA
"8479" NA NA NA
"8480" NA NA NA
"8481" NA NA NA
"8482" NA NA NA
"8483" NA NA NA
"8484" NA NA NA
"8485" NA NA NA
"8486" NA NA NA
"8487" NA NA NA
"8488" NA NA NA
"8489" NA NA NA
"8490" NA NA NA
"8491" NA NA NA
"8492" NA NA NA
"8493" NA NA NA
"8494" NA NA NA
"8495" NA NA NA
"8496" NA NA NA
"8497" NA NA NA
"8498" NA NA NA
"8499" NA NA NA
"8500" NA NA NA
"8501" NA NA NA
"8502" NA NA NA
"8503" NA NA NA
"8504" NA NA NA
"8505" NA NA NA
"8506" NA NA NA
"8507" NA NA NA
"8508" NA NA NA
"8509" NA NA NA
"8510" NA NA NA
"8511" NA NA NA
"8512" NA NA NA
"8513" NA NA NA
"8514" NA NA NA
"8515" NA NA NA
"8516" NA NA NA
"8517" NA NA NA
"8518" NA NA NA
"8519" NA NA NA
"8520" NA NA NA
"8521" NA NA NA
"8522" NA NA NA
"8523" NA NA NA
"8524" NA NA NA
"8525" NA NA NA
"8526" NA NA NA
"8527" NA NA NA
"8528" NA NA NA
"8529" NA NA NA
"8530" NA NA NA
"8531" NA NA NA
"8532" NA NA NA
"8533" NA NA NA
"8534" NA NA NA
"8535" NA NA NA
"8536" NA NA NA
"8537" NA NA NA
"8538" NA NA NA
"8539" NA NA NA
"8540" NA NA NA
"8541" NA NA NA
"8542" NA NA NA
"8543" NA NA NA
"8544" NA NA NA
"8545" NA NA NA
"8546" NA NA NA
"8547" NA NA NA
"8548" NA NA NA
"8549" NA NA NA
"8550" NA NA NA
"8551" NA NA NA
"8552" NA NA NA
"8553" NA NA NA
"8554" NA NA NA
"8555" NA NA NA
"8556" NA NA NA
"8557" NA NA NA
"8558" NA NA NA
"8559" NA NA NA
"8560" NA NA NA
"8561" NA NA NA
"8562" NA NA NA
"8563" NA NA NA
"8564" NA NA NA
"8565" NA NA NA
"8566" NA NA NA
"8567" NA NA NA
"8568" NA NA NA
"8569" NA NA NA
"8570" NA NA NA
"8571" NA NA NA
"8572" NA NA NA
"8573" NA NA NA
"8574" NA NA NA
"8575" NA NA NA
"8576" NA NA NA
"8577" NA NA NA
"8578" NA NA NA
"8579" NA NA NA
"8580" NA NA NA
"8581" NA NA NA
"8582" NA NA NA
"8583" NA NA NA
"8584" NA NA NA
"8585" NA NA NA
"8586" NA NA NA
"8587" NA NA NA
"8588" NA NA NA
"8589" NA NA NA
"8590" NA NA NA
"8591" NA NA NA
"8592" NA NA NA
"8593" NA NA NA
"8594" NA NA NA
"8595" NA NA NA
"8596" NA NA NA
"8597" NA NA NA
"8598" NA NA NA
"8599" NA NA NA
"8600" NA NA NA
"8601" NA NA NA
"8602" NA NA NA
"8603" NA NA NA
"8604" NA NA NA
"8605" NA NA NA
"8606" NA NA NA
"8607" NA NA NA
"8608" NA NA NA
"8609" NA NA NA
"8610" NA NA NA
"8611" NA NA NA
"8612" NA NA NA
"8613" NA NA NA
"8614" NA NA NA
"8615" NA NA NA
"8616" NA NA NA
"8617" NA NA NA
"8618" NA NA NA
"8619" NA NA NA
"8620" NA NA NA
"8621" NA NA NA
"8622" NA NA NA
"8623" NA NA NA
"8624" NA NA NA
"8625" NA NA NA
"8626" NA NA NA
"8627" NA NA NA
"8628" NA NA NA
"8629" NA NA NA
"8630" NA NA NA
"8631" NA NA NA
"8632" NA NA NA
"8633" NA NA NA
"8634" NA NA NA
"8635" NA NA NA
"8636" NA NA NA
"8637" NA NA NA
"8638" NA NA NA
"8639" NA NA NA
"8640" NA NA NA
"8641" NA NA NA
"8642" NA NA NA
"8643" NA NA NA
"8644" NA NA NA
"8645" NA NA NA
"8646" NA NA NA
"8647" NA NA NA
"8648" NA NA NA
"8649" NA NA NA
"8650" NA NA NA
"8651" NA NA NA
"8652" NA NA NA
"8653" NA NA NA
"8654" NA NA NA
"8655" NA NA NA
"8656" NA NA NA
"8657" NA NA NA
"8658" NA NA NA
"8659" NA NA NA
"8660" NA NA NA
"8661" NA NA NA
"8662" NA NA NA
"8663" NA NA NA
"8664" NA NA NA
"8665" NA NA NA
"8666" NA NA NA
"8667" NA NA NA
"8668" NA NA NA
"8669" NA NA NA
"8670" NA NA NA
"8671" NA NA NA
"8672" NA NA NA
"8673" NA NA NA
"8674" NA NA NA
"8675" NA NA NA
"8676" NA NA NA
"8677" NA NA NA
"8678" NA NA NA
"8679" NA NA NA
"8680" NA NA NA
"8681" NA NA NA
"8682" NA NA NA
"8683" NA NA NA
"8684" NA NA NA
"8685" NA NA NA
"8686" NA NA NA
"8687" NA NA NA
"8688" NA NA NA
"8689" NA NA NA
"8690" NA NA NA
"8691" NA NA NA
"8692" NA NA NA
"8693" NA NA NA
"8694" NA NA NA
"8695" NA NA NA
"8696" NA NA NA
"8697" NA NA NA
"8698" NA NA NA
"8699" NA NA NA
"8700" NA NA NA
"8701" NA NA NA
"8702" NA NA NA
"8703" NA NA NA
"8704" NA NA NA
"8705" NA NA NA
"8706" NA NA NA
"8707" NA NA NA
"8708" NA NA NA
"8709" NA NA NA
"8710" NA NA NA
"8711" NA NA NA
"8712" NA NA NA
"8713" NA NA NA
"8714" NA NA NA
"8715" NA NA NA
"8716" NA NA NA
"8717" NA NA NA
"8718" NA NA NA
"8719" NA NA NA
"8720" NA NA NA
"8721" NA NA NA
"8722" NA NA NA
"8723" NA NA NA
"8724" NA NA NA
"8725" NA NA NA
"8726" NA NA NA
"8727" NA NA NA
"8728" NA NA NA
"8729" NA NA NA
"8730" NA NA NA
"8731" NA NA NA
"8732" NA NA NA
"8733" NA NA NA
"8734" NA NA NA
"8735" NA NA NA
"8736" NA NA NA
"8737" NA NA NA
"8738" NA NA NA
"8739" NA NA NA
"8740" NA NA NA
"8741" NA NA NA
"8742" NA NA NA
"8743" NA NA NA
"8744" NA NA NA
"8745" NA NA NA
"8746" NA NA NA
"8747" NA NA NA
"8748" NA NA NA
"8749" NA NA NA
"8750" NA NA NA
"8751" NA NA NA
"8752" NA NA NA
"8753" NA NA NA
"8754" NA NA NA
"8755" NA NA NA
"8756" NA NA NA
"8757" NA NA NA
"8758" NA NA NA
"8759" NA NA NA
"8760" NA NA NA
"8761" NA NA NA
"8762" NA NA NA
"8763" NA NA NA
"8764" NA NA NA
"8765" NA NA NA
"8766" NA NA NA
"8767" NA NA NA
"8768" NA NA NA
"8769" NA NA NA
"8770" NA NA NA
"8771" NA NA NA
"8772" NA NA NA
"8773" NA NA NA
"8774" NA NA NA
"8775" NA NA NA
"8776" NA NA NA
"8777" NA NA NA
"8778" NA NA NA
"8779" NA NA NA
"8780" NA NA NA
"8781" NA NA NA
"8782" NA NA NA
"8783" NA NA NA
"8784" NA NA NA
"8785" NA NA NA
"8786" NA NA NA
"8787" NA NA NA
"8788" NA NA NA
"8789" NA NA NA
"8790" NA NA NA
"8791" NA NA NA
"8792" NA NA NA
"8793" NA NA NA
"8794" NA NA NA
"8795" NA NA NA
"8796" NA NA NA
"8797" NA NA NA
"8798" NA NA NA
"8799" NA NA NA
"8800" NA NA NA
"8801" NA NA NA
"8802" NA NA NA
"8803" NA NA NA
"8804" NA NA NA
"8805" NA NA NA
"8806" NA NA NA
"8807" NA NA NA
"8808" NA NA NA
"8809" NA NA NA
"8810" NA NA NA
"8811" NA NA NA
"8812" NA NA NA
"8813" NA NA NA
"8814" NA NA NA
"8815" NA NA NA
"8816" NA NA NA
"8817" NA NA NA
"8818" NA NA NA
"8819" NA NA NA
"8820" NA NA NA
"8821" NA NA NA
"8822" NA NA NA
"8823" NA NA NA
"8824" NA NA NA
"8825" NA NA NA
"8826" NA NA NA
"8827" NA NA NA
"8828" NA NA NA
"8829" NA NA NA
"8830" NA NA NA
"8831" NA NA NA
"8832" NA NA NA
"8833" NA NA NA
"8834" NA NA NA
"8835" NA NA NA
"8836" NA NA NA
"8837" NA NA NA
"8838" NA NA NA
"8839" NA NA NA
"8840" NA NA NA
"8841" NA NA NA
"8842" NA NA NA
"8843" NA NA NA
"8844" NA NA NA
"8845" NA NA NA
"8846" NA NA NA
"8847" NA NA NA
"8848" NA NA NA
"8849" NA NA NA
"8850" NA NA NA
"8851" NA NA NA
"8852" NA NA NA
"8853" NA NA NA
"8854" NA NA NA
"8855" NA NA NA
"8856" NA NA NA
"8857" NA NA NA
"8858" NA NA NA
"8859" NA NA NA
"8860" NA NA NA
"8861" NA NA NA
"8862" NA NA NA
"8863" NA NA NA
"8864" NA NA NA
"8865" NA NA NA
"8866" NA NA NA
"8867" NA NA NA
"8868" NA NA NA
"8869" NA NA NA
"8870" NA NA NA
"8871" NA NA NA
"8872" NA NA NA
"8873" NA NA NA
"8874" NA NA NA
"8875" NA NA NA
"8876" NA NA NA
"8877" NA NA NA
"8878" NA NA NA
"8879" NA NA NA
"8880" NA NA NA
"8881" NA NA NA
"8882" NA NA NA
"8883" NA NA NA
"8884" NA NA NA
"8885" NA NA NA
"8886" NA NA NA
"8887" NA NA NA
"8888" NA NA NA
"8889" NA NA NA
"8890" NA NA NA
"8891" NA NA NA
"8892" NA NA NA
"8893" NA NA NA
"8894" NA NA NA
"8895" NA NA NA
"8896" NA NA NA
"8897" NA NA NA
"8898" NA NA NA
"8899" NA NA NA
"8900" NA NA NA
"8901" NA NA NA
"8902" NA NA NA
"8903" NA NA NA
"8904" NA NA NA
"8905" NA NA NA
"8906" NA NA NA
"8907" NA NA NA
"8908" NA NA NA
"8909" NA NA NA
"8910" NA NA NA
"8911" NA NA NA
"8912" NA NA NA
"8913" NA NA NA
"8914" NA NA NA
"8915" NA NA NA
"8916" NA NA NA
"8917" NA NA NA
"8918" NA NA NA
"8919" NA NA NA
"8920" NA NA NA
"8921" NA NA NA
"8922" NA NA NA
"8923" NA NA NA
"8924" NA NA NA
"8925" NA NA NA
"8926" NA NA NA
"8927" NA NA NA
"8928" NA NA NA
"8929" NA NA NA
"8930" NA NA NA
"8931" NA NA NA
"8932" NA NA NA
"8933" NA NA NA
"8934" NA NA NA
"8935" NA NA NA
"8936" NA NA NA
"8937" NA NA NA
"8938" NA NA NA
"8939" NA NA NA
"8940" NA NA NA
"8941" NA NA NA
"8942" NA NA NA
"8943" NA NA NA
"8944" NA NA NA
"8945" NA NA NA
"8946" NA NA NA
"8947" NA NA NA
"8948" NA NA NA
"8949" NA NA NA
"8950" NA NA NA
"8951" NA NA NA
"8952" NA NA NA
"8953" NA NA NA
"8954" NA NA NA
"8955" NA NA NA
"8956" NA NA NA
"8957" NA NA NA
"8958" NA NA NA
"8959" NA NA NA
"8960" NA NA NA
"8961" NA NA NA
"8962" NA NA NA
"8963" NA NA NA
"8964" NA NA NA
"8965" NA NA NA
"8966" NA NA NA
"8967" NA NA NA
"8968" NA NA NA
"8969" NA NA NA
"8970" NA NA NA
"8971" NA NA NA
"8972" NA NA NA
"8973" NA NA NA
"8974" NA NA NA
"8975" NA NA NA
"8976" NA NA NA
"8977" NA NA NA
"8978" NA NA NA
"8979" NA NA NA
"8980" NA NA NA
"8981" NA NA NA
"8982" NA NA NA
"8983" NA NA NA
"8984" NA NA NA
"8985" NA NA NA
"8986" NA NA NA
"8987" NA NA NA
"8988" NA NA NA
"8989" NA NA NA
"8990" NA NA NA
"8991" NA NA NA
"8992" NA NA NA
"8993" NA NA NA
"8994" NA NA NA
"8995" NA NA NA
"8996" NA NA NA
"8997" NA NA NA
"8998" NA NA NA
"8999" NA NA NA
"9000" NA NA NA
"9001" NA NA NA
