# Supplementary material for: Adaptive switch to sexually dimorphic movements by partner-seeking termites
Source: Sci Adv. 2019 Jun 19;5(6):eaau6108. doi: 10.1126/sciadv.aau6108 (PMC6584256; doi:10.1126/sciadv.aau6108)
Supplement: Data file S1 [file aau6108_Data_file_S1.zip › Dataset/CfExperimetns/170702_172_M_01_set2_after-position_5FPS.txt]

"time" "x" "y"
"1" 0 78.3765090863081 18.827507041083
"2" 0.2 79.2667268055864 18.0092636044737
"3" 0.4 79.8819056304214 20.2274974937418
"4" 0.6 79.4099909825484 22.1412413514734
"5" 0.8 77.846529752542 21.6832562006781
"6" 1 77.5556532446338 21.082683868821
"7" 1.2 77.7939648845757 20.2747395371163
"8" 1.4 78.5234575617459 18.8740596193147
"9" 1.6 80.1197878371459 18.0867638897347
"10" 1.8 80.8495388201859 18.7135430142547
"11" 2 81.8422680220644 19.6134915539618
"12" 2.2 81.4239844037309 20.8448720524453
"13" 2.4 80.9421829879546 21.8625666899109
"14" 2.6 80.4542570377059 22.7837854997047
"15" 2.8 80.2519707409025 22.7737483863532
"16" 3 80.9326344437653 22.0913609288576
"17" 3.2 80.9007918485086 22.1753820134744
"18" 3.4 80.3479501946904 21.6812472023229
"19" 3.6 79.3938376404759 20.7505751689447
"20" 3.8 76.7315631134317 20.2471976170923
"21" 4 72.3215705285465 20.4899490399707
"22" 4.2 69.4091718464858 20.7518491102547
"23" 4.4 69.085287631623 23.8021166500853
"24" 4.6 71.1551580852046 26.5363388709734
"25" 4.8 73.4048954555657 26.2045149182882
"26" 5 74.7632387687154 24.6120212735659
"27" 5.2 74.7389109153268 22.3838451369289
"28" 5.4 72.645657791144 20.9032921333312
"29" 5.6 70.0996480370359 21.4516068726761
"30" 5.8 67.7596305619059 23.3226626738347
"31" 6 67.7977159926746 25.8248653982904
"32" 6.2 69.574205991499 29.5222645341784
"33" 6.4 69.118111627099 32.0808750809994
"34" 6.6 67.9192635894458 32.5103274015547
"35" 6.8 66.682018822591 32.6462343179439
"36" 7 66.9424614923558 32.6288039433847
"37" 7.2 67.6395482915428 30.9935173794354
"38" 7.4 68.2917406537059 28.9751402663047
"39" 7.6 69.0701016940043 26.4648053901784
"40" 7.8 70.6891425505006 26.1829606656811
"41" 8 73.6990594098885 27.5027323101152
"42" 8.2 75.3695797922553 30.6344797434853
"43" 8.4 77.8435639528535 33.9015462497988
"44" 8.6 80.9759880590339 36.7385876071874
"45" 8.8 86.0413022990902 38.5898103317571
"46" 9 89.1750537942453 41.3326113395896
"47" 9.2 88.339802816493 43.6145458343618
"48" 9.4 86.2370594207903 44.7369475910789
"49" 9.6 83.5853740861301 44.8232151514181
"50" 9.8 80.6374850459784 44.2298937231383
"51" 10 77.9437471454073 44.4480674343333
"52" 10.2 76.6217018306887 42.6990936692783
"53" 10.4 73.7385627286242 41.038746053893
"54" 10.6 69.4912762122456 39.7660415801163
"55" 10.8 66.7303852912662 36.1308300002926
"56" 11 67.2071143063912 35.3802203322911
"57" 11.2 66.0872845591059 36.0951982478947
"58" 11.4 64.0763065897216 37.896369268619
"59" 11.6 62.8208461270863 40.7756467148411
"60" 11.8 63.7737751325051 43.7722135706681
"61" 12 64.4161576764623 47.6314098355424
"62" 12.2 64.1457931513947 52.7197394456075
"63" 12.4 63.1167588561525 57.5262882589213
"64" 12.6 63.619640678499 63.3199274884784
"65" 12.8 63.8810638136912 68.919342551835
"66" 13 65.4191870399261 74.5637501045843
"67" 13.2 68.5958679834138 75.2166187522335
"68" 13.4 70.6306063753904 73.2110150633592
"69" 13.6 71.5053881553315 69.6825501085395
"70" 13.8 71.3838531287177 65.536097734841
"71" 14 68.5410007718 62.547740255838
"72" 14.2 65.1828626546272 57.6222031155221
"73" 14.4 62.8164600103489 53.1988573321916
"74" 14.6 59.5945048610449 49.3836800525047
"75" 14.8 55.8745715829158 48.6689989775947
"76" 15 53.1461917056205 51.2982668482066
"77" 15.2 52.5653535834359 54.8725471824475
"78" 15.4 54.0428794043774 57.4744092024292
"79" 15.6 57.6906564157086 59.7165022050683
"80" 15.8 61.7474199889608 62.9925580965797
"81" 16 65.5426026354666 66.7256144494021
"82" 16.2 67.304692958575 70.9254737170786
"83" 16.4 70.605801538992 73.69110168209
"84" 16.6 74.5030518401924 74.8104408250525
"85" 16.8 77.1171341194923 74.0948749503252
"86" 17 80.6542570377272 74.6439594243237
"87" 17.2 83.2375833573368 73.3524767364313
"88" 17.4 84.0105261512358 69.4549606392678
"89" 17.6 82.9695900643169 65.969018674856
"90" 17.8 80.1744861105576 62.6404241018699
"91" 18 76.265590416578 58.3984910593205
"92" 18.2 71.9046881604727 54.4090432727415
"93" 18.4 67.1005460513747 51.9846435604213
"94" 18.6 61.4104656588513 52.1438862241714
"95" 18.8 57.7714036707764 56.2250891956668
"96" 19 56.6076700475294 62.4585254056882
"97" 19.2 58.3826869637845 68.1309101799295
"98" 19.4 62.18601073192 71.054092231031
"99" 19.6 67.4171225299969 71.6821625042657
"100" 19.8 71.6238608274666 72.6772069284278
"101" 20 76.8243598702647 73.0606142649951
"102" 20.2 79.6909542853307 71.032994745634
"103" 20.4 81.0524736638698 67.9058767418261
"104" 20.6 80.5213357809385 63.6001764551804
"105" 20.8 80.4973668578845 59.3651823705858
"106" 21 78.9181762647636 54.7377722803658
"107" 21.2 76.5039730704858 50.0666541436991
"108" 21.4 73.0865214628807 48.5443075071308
"109" 21.6 68.6942180997018 49.142496988961
"110" 21.8 63.886903181425 51.2980351021263
"111" 22 60.9109590491995 55.2762376754865
"112" 22.2 59.2124291469698 59.6114418908625
"113" 22.4 60.6510985691277 61.1521432892074
"114" 22.6 60.4094526918073 60.5956635206169
"115" 22.8 60.9524221732358 61.3777779561869
"116" 23 61.6039855509501 63.9202603576832
"117" 23.2 63.065401714524 66.0604354894284
"118" 23.4 65.4451465746974 66.4610266388637
"119" 23.6 67.454481713343 66.9094726457904
"120" 23.8 70.4854854412631 66.7938252463501
"121" 24 73.1575641987686 66.0782642102804
"122" 24.2 73.8059906245086 65.2894163720865
"123" 24.4 75.2412275359245 65.0928186025141
"124" 24.6 76.6246737187223 66.351201067856
"125" 24.8 78.7931823324169 68.8189726068754
"126" 25 80.4440655485898 72.1691913944604
"127" 25.2 80.9265547545253 75.918536548952
"128" 25.4 82.3478222613509 78.9537744064781
"129" 25.6 83.6174533728 79.886408136556
"130" 25.8 84.4986052752522 81.4556746388489
"131" 26 84.2191325295893 83.6812551484529
"132" 26.2 82.8187161478996 85.934521832602
"133" 26.4 82.2336048398376 88.2075812803945
"134" 26.6 81.8859840264666 89.0293869229406
"135" 26.8 81.707314581723 89.5128313175047
"136" 27 80.2730862207358 90.2671386721099
"137" 27.2 77.9974872017743 89.8786811296073
"138" 27.4 74.4979137658157 90.8103244836559
"139" 27.6 70.2119241401496 90.8900058026254
"140" 27.8 67.2337217531306 88.9965498392415
"141" 28 64.8681903157737 86.413621155782
"142" 28.2 61.3356947483619 84.3485515868828
"143" 28.4 57.985253654135 81.9173577087232
"144" 28.6 55.3833038395664 80.1072578490979
"145" 28.8 52.87902767696 78.9929314825995
"146" 29 51.3909656789663 77.1234751339916
"147" 29.2 51.6301297857268 75.6083409830865
"148" 29.4 52.6054524946533 75.0121634355241
"149" 29.6 54.0583225397309 74.8461089881185
"150" 29.8 56.2750580458305 74.4355637594236
"151" 30 58.6270319668631 74.5417046680774
"152" 30.2 61.4283765024521 75.1723838684506
"153" 30.4 64.3926211183897 75.6301375546842
"154" 30.6 66.8520498661385 76.2987905259029
"155" 30.8 69.437420934371 76.1571060702344
"156" 31 72.8128247688512 75.6301375546842
"157" 31.2 74.8323309170136 75.7401102660602
"158" 31.4 78.228723855054 75.0350673935865
"159" 31.6 81.2166147669727 74.5708407420573
"160" 31.8 83.7928742821846 75.7901968474791
"161" 32 85.2543197198532 78.5358883255134
"162" 32.2 85.4275700331602 80.3661468194879
"163" 32.4 84.446254931348 82.2085042737196
"164" 32.6 82.681324590202 84.7614620757165
"165" 32.8 80.6804693575203 87.9841017455047
"166" 33 77.2766399354795 90.9644820875551
"167" 33.2 73.2773653251846 92.2501718759149
"168" 33.4 68.6178736757569 93.3699830317316
"169" 33.6 64.1514173679859 94.7073270090297
"170" 33.8 59.3744171178341 94.4402543129689
"171" 34 53.7824641566087 94.2803947284877
"172" 34.2 48.2245787409249 93.5594684198576
"173" 34.4 43.2446559314666 91.9267867741457
"174" 34.6 37.9462947609795 91.3159482485816
"175" 34.8 32.3219608113199 91.9086974114374
"176" 35 28.4373078079455 93.9418321138031
"177" 35.2 23.8005079240408 97.1720150471388
"178" 35.4 19.6656261048311 100.492992132267
"179" 35.6 17.21943695685 102.961438516851
"180" 35.8 17.5462057997481 102.025420720846
"181" 36 17.7937327846118 101.840506586113
"182" 36.2 18.1677301634199 103.191903527761
"183" 36.4 19.6752883221655 104.167137449098
"184" 36.6 21.3194978441729 104.724894282977
"185" 36.8 23.3608350756644 105.3764338206
"186" 37 26.2635128703461 106.735113483953
"187" 37.2 28.7612819338839 109.205925664009
"188" 37.4 29.7920069334739 112.26178328179
"189" 37.6 32.1096365154404 114.864263386505
"190" 37.8 36.565032753853 115.799814036036
"191" 38 41.4642419857247 117.086583227282
"192" 38.2 45.9066530038687 118.94386137845
"193" 38.4 49.2925904381713 118.204249837158
"194" 38.6 52.3088005034609 115.297403431905
"195" 38.8 54.9174344240011 112.769460762844
"196" 39 57.7136324203384 111.13716842571
"197" 39.2 60.6947417413715 109.078626538801
"198" 39.4 62.986777500785 108.089401731357
"199" 39.6 64.9744018483752 106.767426568685
"200" 39.8 65.8487293204712 106.04623433569
"201" 40 65.2555733504011 105.561168498348
"202" 40.2 63.6304074320982 104.747533130211
"203" 40.4 61.6092247301569 104.223500970873
"204" 40.6 58.7447987566608 103.01979405678
"205" 40.8 55.1067499132606 101.72055816829
"206" 41 50.8191391901681 100.8034060802
"207" 41.2 46.6372190262272 101.591112806625
"208" 41.4 42.7463413463598 104.446371434067
"209" 41.6 40.1271534947319 108.285630461665
"210" 41.8 37.3965249147555 112.807901429418
"211" 42 34.6244353181882 115.752989109909
"212" 42.2 33.4833789199719 115.706083804153
"213" 42.4 33.1674672096882 115.0583877766
"214" 42.6 32.1412643905666 114.935483727457
"215" 42.8 32.4776783848752 113.684301353472
"216" 43 32.5671842829978 113.9755376631
"217" 43.2 32.8482335267725 113.714609033578
"218" 43.4 32.9934668270895 113.782966859968
"219" 43.6 33.0137186719128 113.149342392274
"220" 43.8 32.4986319533084 111.67324587936
"221" 44 32.4133429299263 111.376090751981
"222" 44.2 32.3896622399445 111.215976343615
"223" 44.4 33.1755276855965 110.761545839792
"224" 44.6 33.2256856040859 110.36406570893
"225" 44.8 33.0832373285948 110.614525836992
"226" 45 33.1542570326496 110.967760138332
"227" 45.2 33.1364150334627 110.931103409244
"228" 45.4 33.0483155734858 111.15390932113
"229" 45.6 33.2165967671141 111.486657252426
"230" 45.8 34.1378743328859 111.736737470455
"231" 46 34.7864867895054 111.566417056183
"232" 46.2 34.8547537452779 111.416057538177
"233" 46.4 35.3753656598241 111.428904005169
"234" 46.6 35.7426685443199 110.882929158026
"235" 46.8 36.8205441223998 109.884405921431
"236" 47 38.3267492615747 109.016767489199
"237" 47.2 40.5161278565251 108.091317562348
"238" 47.4 42.8905655773384 107.478670304684
"239" 47.6 46.2127872261627 106.192140956724
"240" 47.8 49.5068020801627 104.657197036871
"241" 48 51.5270850056955 102.553264420593
"242" 48.2 52.2232828101358 101.385964326705
"243" 48.4 52.8974222873411 99.3255318816363
"244" 48.6 53.1756827570533 97.0800426989047
"245" 48.8 54.2859101508111 94.0009378264516
"246" 49 54.5321749266142 90.5905168040723
"247" 49.2 54.0106085767075 86.556326013165
"248" 49.4 52.7705507999591 83.5753548548261
"249" 49.6 50.5002596557359 80.7852351187374
"250" 49.8 47.9445584759083 77.375245663953
"251" 50 45.5443647324185 73.8267365787221
"252" 50.2 42.4978767167177 69.7331552870592
"253" 50.4 40.1187312212181 65.6044478120445
"254" 50.6 37.3809935992876 61.7485983363754
"255" 50.8 34.6254234810376 58.3979130460219
"256" 51 30.8489057206765 56.0265282562589
"257" 51.2 26.4319466688674 53.4368249045836
"258" 51.4 22.3500765025436 50.8503458170944
"259" 51.6 18.1414408304394 48.7884225200445
"260" 51.8 15.096869238785 47.316135959226
"261" 52 14.0955481553897 46.1694281318893
"262" 52.2 14.2599297941739 44.6250019378941
"263" 52.4 14.6428408756043 42.2797810106889
"264" 52.6 14.2285804092164 39.8439622621843
"265" 52.8 13.3370151490692 39.1178363294213
"266" 53 11.9148254779417 37.6784075453282
"267" 53.2 11.8602243452154 37.26693826627
"268" 53.4 11.9579103724546 36.1028418957547
"269" 53.6 12.282964870042 35.4223232469945
"270" 53.8 12.1593162899778 34.0799463801176
"271" 54 12.6471702460606 34.0491040364634
"272" 54.2 12.8158671361614 34.1329762637494
"273" 54.4 12.8389382424123 33.3245257740929
"274" 54.6 12.9020362645025 33.3702377858047
"275" 54.8 12.6364917027304 33.0464327033838
"276" 55 12.9611596080359 34.7078761613047
"277" 55.2 13.5630135025329 35.2732033842175
"278" 55.4 14.2691713316145 35.0796691300289
"279" 55.6 15.3354594235923 34.7926374049007
"280" 55.8 16.0780434746038 34.4316952999481
"281" 56 16.4217947938116 34.328010025232
"282" 56.2 16.5262494144623 33.9557700558349
"283" 56.4 17.0457380269959 34.1078498042947
"284" 56.6 17.2284738736476 33.9652433152988
"285" 56.8 17.5360394687258 33.9205804317247
"286" 57 18.7596500764805 33.8768327450366
"287" 57.2 20.3040121530253 33.2636290130205
"288" 57.4 21.6974254455796 33.2444360814422
"289" 57.6 23.2327499672249 33.3446189660541
"290" 57.8 25.9302873216692 33.0517524583047
"291" 58 28.4781764785907 32.8840853439563
"292" 58.2 35.0854794801336 30.6871436676751
"293" 58.4 39.4801144559774 30.1328523242013
"294" 58.6 43.9727293562471 30.6653311638867
"295" 58.8 48.57146979096 31.3332495601254
"296" 59 54.1021676691661 31.7588501613651
"297" 59.2 56.5350637921025 31.4041216973713
"298" 59.4 59.1898597027523 31.0053267363728
"299" 59.6 62.7083854761759 29.4872646729247
"300" 59.8 65.636539449597 26.8313801396436
"301" 60 68.4480114471493 24.0126488864278
"302" 60.2 71.0104290671803 20.8084687240325
"303" 60.4 71.9341117238378 17.688514994194
"304" 60.6 73.7897720555828 14.9170679164434
"305" 60.8 75.5269760612743 11.7276898498989
"306" 61 75.6376173537947 9.78283974253409
"307" 61.2 76.762983045077 8.84734380804673
"308" 61.4 78.9785153480449 8.41025313751377
"309" 61.6 80.8188401610436 8.72902799712968
"310" 61.8 83.3376196335283 8.66322772663675
"311" 62 85.605365922177 8.82363687382821
"312" 62.2 87.3268985721182 9.78283974253409
"313" 62.4 89.0364326611658 11.2953827661247
"314" 62.6 91.5231702357839 11.9812531683316
"315" 62.8 95.0729469423348 12.4406433905344
"316" 63 97.9337183396564 12.4655752483178
"317" 63.2 98.4303685428032 13.3262412052354
"318" 63.4 98.9493220663993 14.8402714544278
"319" 63.6 100.735216207187 17.0985441156794
"320" 63.8 103.341947141292 19.8907368945802
"321" 64 106.210465156387 23.3808553514103
"322" 64.2 109.277693237618 26.6090838150956
"323" 64.4 112.558654885902 28.437961680588
"324" 64.6 116.758923306803 29.4241185009641
"325" 64.8 116.576104440279 30.3709368320438
"326" 65 117.053398647182 32.3748420216939
"327" 65.2 117.383919089959 34.9597070595493
"328" 65.4 117.977553815762 37.3952218299784
"329" 65.6 118.9008400787 40.7197416969065
"330" 65.8 118.821061668052 44.3113821524257
"331" 66 118.71055395589 48.9007404831683
"332" 66.2 118.664884427966 52.9429612951395
"333" 66.4 119.521531076608 57.071295798425
"334" 66.6 121.204715757658 60.905161331134
"335" 66.8 121.534358082749 65.4288075261457
"336" 67 120.339709204486 67.9229384557993
"337" 67.2 119.10773017421 71.342694270996
"338" 67.4 118.250887203685 75.2652012598182
"339" 67.6 117.042611116705 79.5118283431596
"340" 67.8 115.051346152278 82.8936892000845
"341" 68 111.235537446177 86.5363430194793
"342" 68.2 107.181124668348 88.5474913075995
"343" 68.4 103.33446673871 90.774692149565
"344" 68.6 99.9771629283674 92.288682382452
"345" 68.8 97.0564374278995 91.8024512901138
"346" 69 91.9517668685548 92.8799899868667
"347" 69.2 90.1758822025721 92.3264844521771
"348" 69.4 89.2831532720533 91.1346139938873
"349" 69.6 88.7481730212095 90.5856239996099
"350" 69.8 87.5212525087885 90.3308357376099
"351" 70 85.3478398740136 90.4965971068936
"352" 70.2 83.7769705829924 90.5430621160264
"353" 70.4 81.3709075592011 91.1479072945134
"354" 70.6 79.1478816682613 93.5937619546233
"355" 70.8 76.5611977952442 96.1640896024038
"356" 71 73.5342316567835 97.8723128659809
"357" 71.2 70.1521944278342 99.6124709489145
"358" 71.4 66.2799651020325 100.486000363979
"359" 71.6 62.7014281045155 100.745107071098
"360" 71.8 59.2188927800895 102.48217528809
"361" 72 56.7746472364554 105.331453778992
"362" 72.2 55.2765811940358 108.908587762255
"363" 72.4 53.0798097494736 112.055327219374
"364" 72.6 49.4423741160858 115.90571040743
"365" 72.8 47.5931292545499 117.920669686447
"366" 73 49.1110067067014 119.253869779668
"367" 73.2 51.5830418192824 120.357024290551
"368" 73.4 54.8063443687242 121.272484441226
"369" 73.6 58.5654131575313 122.273390232618
"370" 73.8 63.8344357750547 122.726587786331
"371" 74 68.7156031525902 123.533082914867
"372" 74.2 73.6656036691099 123.776837039536
"373" 74.4 76.6458981086023 125.849332880978
"374" 74.6 75.7602858707559 125.230069037713
"375" 74.8 76.1748936856257 123.805604004657
"376" 75 78.3145389273424 121.312286000644
"377" 75.2 81.5175034661201 118.587119975067
"378" 75.4 84.3082544168858 115.520343161155
"379" 75.6 86.2867393890678 112.312098610841
"380" 75.8 88.7108319621358 108.50411139633
"381" 76 91.0066730842113 104.665423407185
"382" 76.2 92.7808407000109 101.341376380855
"383" 76.4 94.3622613866017 98.9928189682608
"384" 76.6 96.510192180178 96.3731631984634
"385" 76.8 98.810746737367 92.9242790714145
"386" 77 101.063387664636 90.6466390834047
"387" 77.2 102.925772985936 89.7166619271047
"388" 77.4 104.94891985958 87.1715627082862
"389" 77.6 105.789136756195 83.9664488207443
"390" 77.8 107.306046196606 79.8009022718576
"391" 78 109.907850032979 76.0123199476842
"392" 78.2 113.026285512455 73.2436686366266
"393" 78.4 116.330204437672 70.9459533532996
"394" 78.6 119.060111126586 67.5214194536297
"395" 78.8 120.660199241617 64.3211817178945
"396" 79 120.189464444133 62.4366787057355
"397" 79.2 118.769469072812 60.2272957454199
"398" 79.4 117.70975829677 56.8459532175216
"399" 79.6 116.843641052081 52.9221618635564
"400" 79.8 115.442478592532 48.7588949230786
"401" 80 113.694325287749 44.3361179972074
"402" 80.2 111.823681211704 40.3445405189818
"403" 80.4 109.08327314262 37.0855966206118
"404" 80.6 107.248789727814 37.0486556619175
"405" 80.8 105.620379420667 36.1019653306331
"406" 81 104.328444146293 33.9253122137332
"407" 81.2 104.978197625736 32.8599118845635
"408" 81.4 106.416534428501 32.2641569778282
"409" 81.6 107.713164775799 32.5008656044464
"410" 81.8 109.616830299311 32.8596997966651
"411" 82 111.410525337582 32.214046752028
"412" 82.2 114.055335594089 31.5964206058166
"413" 82.4 114.957829945884 31.1077868809371
"414" 82.6 115.00503404945 31.0184511317368
"415" 82.8 115.320943565918 30.7818206695774
"416" 83 114.036738474236 31.9889214225333
"417" 83.2 113.948292502104 33.1625613156462
"418" 83.4 114.736942867995 35.1371488848707
"419" 83.6 116.299735416374 37.4997844356857
"420" 83.8 118.053647990765 40.583850163261
"421" 84 120.280120604617 43.7221985019623
"422" 84.2 121.528288450894 47.3286115708468
"423" 84.4 123.342330436786 50.8869307983047
"424" 84.6 124.966183647969 54.4014712985305
"425" 84.8 126.53295485203 57.1740586526743
"426" 85 126.902733738999 59.357299518952
"427" 85.2 126.252599228341 62.2471348063731
"428" 85.4 125.762497827999 65.981794330952
"429" 85.6 125.624000704939 70.6998169449641
"430" 85.8 124.338587406482 75.317022601242
"431" 86 123.581710238896 80.5858921195414
"432" 86.2 122.525161367236 85.9209645900725
"433" 86.4 121.579922322175 90.1176764959916
"434" 86.6 120.129013438323 93.7567175423829
"435" 86.8 118.412277905065 96.0720754770413
"436" 87 116.412491717633 97.5260274418105
"437" 87.2 114.464981346228 99.8191217998105
"438" 87.4 112.423721819651 102.152814851846
"439" 87.6 109.922387228711 105.24919134928
"440" 87.8 106.685461422016 109.044526621553
"441" 88 104.329650745141 111.451920591862
"442" 88.2 100.768724549284 114.083460648118
"443" 88.4 98.5413015489839 117.195475673465
"444" 88.6 96.9311563757036 117.865217069174
"445" 88.8 94.4490448202282 118.267646593912
"446" 89 91.5311857920426 119.560717610849
"447" 89.2 87.9530878858311 120.763824929243
"448" 89.4 84.1828284666759 121.643669461801
"449" 89.6 80.3762796141149 123.345219446222
"450" 89.8 76.3110543683722 124.980515516368
"451" 90 73.7025986036743 125.546751248282
"452" 90.2 71.007229752054 125.355854422992
"453" 90.4 67.0336803652359 125.456772114898
"454" 90.6 63.0042529401655 126.070965847911
"455" 90.8 60.1101679136438 126.511144419049
"456" 91 57.9030220317666 125.414457343012
"457" 91.2 54.9881112541589 123.93864533312
"458" 91.4 53.119239013814 123.643510492372
"459" 91.6 51.4626187646198 123.169341574657
"460" 91.8 49.9002142485036 121.95921369015
"461" 92 47.796314391724 121.375407515016
"462" 92.2 45.4717589582835 119.975194594481
"463" 92.4 41.9231517474359 119.63198873918
"464" 92.6 39.5572869298264 120.249925507284
"465" 92.8 40.0599745956421 119.332015371341
"466" 93 39.8788433701968 117.976462196169
"467" 93.2 39.1229444869335 116.899606828295
"468" 93.4 37.1181996136453 115.344749912087
"469" 93.6 34.1404181662831 113.509070701615
"470" 93.8 30.8996927360266 111.943086336133
"471" 94 27.4532775716939 109.783085260741
"472" 94.2 22.9801908454546 107.09620719545
"473" 94.4 19.6291032858666 105.414558730866
"474" 94.6 18.1224921015259 103.907395646222
"475" 94.8 17.4123027569025 101.663804860028
"476" 95 15.5209590632597 98.8308020420761
"477" 95.2 12.6133300675086 95.2629391394592
"478" 95.4 9.76752449662817 91.9382195807739
"479" 95.6 7.61861835666664 88.8131435518585
"480" 95.8 6.23316443371204 83.8043609712666
"481" 96 4.85217115095619 78.8700233226064
"482" 96.2 4.31758986157193 74.0876993246194
"483" 96.4 2.62762769541766 69.2015743222501
"484" 96.6 3.46464029278725 67.8177298681402
"485" 96.8 5.07407541571799 66.7252061348797
"486" 97 6.22109844523585 64.7098417785725
"487" 97.2 7.2035050917189 61.3382157521911
"488" 97.4 7.89280024695619 57.6427063419115
"489" 97.6 9.34895870382602 54.4428977959063
"490" 97.8 10.3337442096974 51.0006055613508
"491" 98 11.1957560038465 48.3013936298498
"492" 98.2 13.3458452588177 46.3644391478047
"493" 98.4 15.3605819664303 44.5603967038102
"494" 98.6 16.0894464797764 42.5594863324506
"495" 98.8 15.6885117668722 42.4453324268592
"496" 99 15.4098514193747 42.5043969785047
"497" 99.2 16.353009518597 43.3855397179213
"498" 99.4 18.1598302111891 43.0330230921869
"499" 99.6 18.5411248950196 43.6302856497749
"500" 99.8 19.4956967671247 43.8703451608936
"501" 100 20.6957598709858 44.2949922642269
"502" 100.2 23.0620373246722 44.1199861852774
"503" 100.4 26.1305117539711 43.6546910437106
"504" 100.6 29.212270336217 43.4778804323726
"505" 100.8 33.3034941552453 43.5103298808349
"506" 101 37.19162985604 43.6391240834944
"507" 101.2 41.3512238936644 43.9281313875926
"508" 101.4 45.9682350384641 43.9126560135808
"509" 101.6 50.6433229629212 42.8779910031227
"510" 101.8 55.0257014490271 42.9957743409333
"511" 102 58.3153817330193 44.0016063531439
"512" 102.2 62.1937799234377 43.6088690316698
"513" 102.4 65.1471082215813 42.6016797694501
"514" 102.6 68.383492347105 40.6256311960935
"515" 102.8 69.8055669906298 40.9795278347168
"516" 103 71.71639677643 43.0349997183008
"517" 103.2 73.9415173406145 44.8754120185726
"518" 103.4 77.216168040293 46.5264116857904
"519" 103.6 80.4522661496073 47.9313869591047
"520" 103.8 84.3568975085019 48.8612472400551
"521" 104 88.0563317683585 49.2142218216462
"522" 104.2 92.2564226758644 48.8085865468475
"523" 104.4 95.8947918196751 47.8370914901776
"524" 104.6 99.6729333176109 48.3143043182451
"525" 104.8 102.796264709625 49.6703168472547
"526" 105 106.157811053182 50.8917511167749
"527" 105.2 110.107016873395 51.1288669090357
"528" 105.4 112.930654556705 51.6634811098786
"529" 105.6 115.310454382754 52.4445515392993
"530" 105.8 117.346176809158 53.9798387439742
"531" 106 119.319280689932 55.7877276291221
"532" 106.2 120.788595180943 57.8938276483581
"533" 106.4 122.856091904624 61.1423779888581
"534" 106.6 123.606923641774 63.7367521451714
"535" 106.8 123.934619646111 66.3844268344547
"536" 107 124.870603896415 70.3841125704278
"537" 107.2 125.076197642693 73.1826311013521
"538" 107.4 124.859032667162 75.3278633260749
"539" 107.6 124.580891038662 76.7911426183395
"540" 107.8 123.61297263865 78.4789620575305
"541" 108 122.697333741262 80.2359253677611
"542" 108.2 121.666590874727 82.3400867631654
"543" 108.4 120.530560656826 84.9070435044277
"544" 108.6 119.169984433719 87.872082768246
"545" 108.8 117.24489534412 90.2456107817691
"546" 109 115.643245718605 91.6743546877506
"547" 109.2 113.967057390786 93.9174833968297
"548" 109.4 112.555406350544 96.8069619462996
"549" 109.6 110.346539956244 100.136206309369
"550" 109.8 107.550707270516 101.962908594556
"551" 110 104.284554113211 103.58032823318
"552" 110.2 100.748524706334 105.877756080062
"553" 110.4 96.9576866682022 106.836292055673
"554" 110.6 93.1290794161043 106.44619330911
"555" 110.8 88.6494346438513 107.615863984223
"556" 111 84.4280618133315 107.947315960731
"557" 111.2 82.2203006871054 108.931020207061
"558" 111.4 80.7101766532859 110.551972052155
"559" 111.6 78.4170355433859 113.13488805818
"560" 111.8 77.6340091310579 115.268038005098
"561" 112 77.3748599207319 115.345303625161
"562" 112.2 75.1369569060759 116.445988917001
"563" 112.4 71.9902796395555 117.149004030996
"564" 112.6 69.0903962154536 116.675520265158
"565" 112.8 66.0251252418579 118.092250107434
"566" 113 61.7306784299501 119.993393756052
"567" 113.2 58.3280696796644 121.691982169386
"568" 113.4 55.5834373324642 123.114788799694
"569" 113.6 54.2588150660692 123.226778128576
"570" 113.8 52.6971141775959 122.649573520177
"571" 114 53.344618635908 123.652369997128
"572" 114.2 53.9058849031406 124.2944622741
"573" 114.4 54.2143880964999 124.536025812025
"574" 114.6 54.6701306525747 123.043808871951
"575" 114.8 54.0004383764722 122.59245462435
"576" 115 53.7309280702359 122.696080559266
"577" 115.2 54.0503218828409 122.502558551925
"578" 115.4 54.017597550685 122.403188952378
"579" 115.6 54.218208374082 122.566708537735
"580" 115.8 55.1674457533855 122.500889522749
"581" 116 55.9230095115382 122.573089639109
"582" 116.2 56.6932203479229 122.829800233993
"583" 116.4 56.6478106332591 123.215985602528
"584" 116.6 57.1764235404315 123.208578967005
"585" 116.8 57.1604068487051 123.118423120451
"586" 117 57.2436860981343 123.195640500575
"587" 117.2 57.4109142532824 122.602716181202
"588" 117.4 58.1398402594359 122.33347928252
"589" 117.6 60.0815333278264 121.886990245804
"590" 117.8 61.4358821994999 120.943511317825
"591" 118 63.1355938641639 120.634707944281
"592" 118.2 65.9054154349288 119.389262795489
"593" 118.4 67.9276253194599 118.824692131033
"594" 118.6 70.0439031702759 118.723795979281
"595" 118.8 71.7983461586679 117.668972574601
"596" 119 72.8425987464721 117.291773599261
"597" 119.2 74.9459523084978 116.2686320211
"598" 119.4 77.2235572117483 114.923222653744
"599" 119.6 79.8935311080293 113.631382994761
"600" 119.8 82.0618690123311 112.143488731576
"601" 120 83.3678663053407 110.366428664585
"602" 120.2 85.054969885431 108.413770314407
"603" 120.4 86.9727263221406 106.089234315481
"604" 120.6 89.1640655195907 103.681318903158
"605" 120.8 92.0347546433096 100.909384971062
"606" 121 94.7955258932274 98.4066690393521
"607" 121.2 97.5184999692441 95.3971767568353
"608" 121.4 100.410101964373 92.6997393365531
"609" 121.6 102.480005688143 89.5577939519753
"610" 121.8 103.772467938304 86.4715663426996
"611" 122 104.842158550744 84.556990778767
"612" 122.2 105.688620091864 84.5855211267609
"613" 122.4 107.157315144536 84.8884243622047
"614" 122.6 108.781131332668 85.1792716409454
"615" 122.8 109.278949695922 84.7244965423972
"616" 123 110.107182292793 82.8465679379637
"617" 123.2 111.697631931376 80.5710267341741
"618" 123.4 113.648070489507 77.2668005723097
"619" 123.6 115.768556836765 74.5098034931245
"620" 123.8 117.714080500595 71.8050471085047
"621" 124 119.069613092511 68.5278330885297
"622" 124.2 118.688943937854 64.5576165881403
"623" 124.4 118.374041644871 60.3838863205916
"624" 124.6 118.049407762563 56.0059784139702
"625" 124.8 117.786162866263 51.2945920175047
"626" 125 117.829462570118 46.618069281341
"627" 125.2 117.020689176999 41.1265288774257
"628" 125.4 116.570596054236 36.9128275529912
"629" 125.6 115.265659400536 34.888544201632
"630" 125.8 112.333423101014 33.055998929338
"631" 126 108.705079816319 31.5378855349213
"632" 126.2 105.006674465511 29.3348825921928
"633" 126.4 100.803844869526 26.9456446055327
"634" 126.6 96.9021241974057 24.9420343718726
"635" 126.8 94.395756581717 22.6994169337028
"636" 127 94.0561644307795 20.7793687162231
"637" 127.2 94.2426087706791 18.4702464908758
"638" 127.4 95.0242792189186 16.6041901913508
"639" 127.6 96.5350221895216 14.7543154143904
"640" 127.8 96.4487858601182 14.2004185792694
"641" 128 95.5471044498794 13.2201441128908
"642" 128.2 93.8365334782935 11.437378224447
"643" 128.4 91.6945107639834 10.2007084983299
"644" 128.6 89.0640327640583 8.02225845493458
"645" 128.8 86.8119780364134 6.57925203650467
"646" 129 85.4076670668747 6.09444659353246
"647" 129.2 83.1729454511803 4.91605088178245
"648" 129.4 81.7496341378086 3.78932056760467
"649" 129.6 80.8050733097407 4.46797260332992
"650" 129.8 78.7080565389711 4.06134450615173
"651" 130 75.3332821404955 3.61733849075468
"652" 130.2 71.7362219328241 2.72370613065174
"653" 130.4 68.3146861417914 2.70788594444912
"654" 130.6 64.8053761992947 2.30405487559291
"655" 130.8 60.8339030283649 1.48759628460146
"656" 131 59.1450269526082 1.53363129487702
"657" 131.2 59.2905889837997 1.47264474280255
"658" 131.4 59.8354563828685 1.70837643592304
"659" 131.6 60.0187507388663 2.08860891875468
"660" 131.8 59.6799849971924 2.92359436433077
"661" 132 58.2605250225245 4.48315891200983
"662" 132.2 56.647449856195 5.85778527420876
"663" 132.4 54.7141749789967 7.21899212913511
"664" 132.6 52.2266168332674 8.59476128800994
"665" 132.8 49.9697332249233 10.5762428966297
"666" 133 47.2415854469306 11.4309569413257
"667" 133.2 43.8928926135727 11.1493488622731
"668" 133.4 41.7643285094317 11.0393599630614
"669" 133.6 40.1747900172358 11.767268198953
"670" 133.8 39.8580578197359 12.2388040690153
"671" 134 38.7041077311121 13.9273980462469
"672" 134.2 38.1635405631108 15.5884057381609
"673" 134.4 37.6220632850444 17.6218837321217
"674" 134.6 36.7203873696082 19.72795266376
"675" 134.8 36.1206178892358 20.2661589858172
"676" 135 35.2878889660999 21.0279727971066
"677" 135.2 33.8555027798419 21.6001782098683
"678" 135.4 31.9998340413493 23.0170349601748
"679" 135.6 30.2326642961225 23.5804584879995
"680" 135.8 28.5823915887358 23.8252325206297
"681" 136 26.9087786571459 24.8475704219047
"682" 136.2 25.3276515272258 26.0476231359247
"683" 136.4 24.6400072951476 26.823678206887
"684" 136.6 24.7009218589516 28.1544538644942
"685" 136.8 24.8136049665245 29.0846729521335
"686" 137 25.2536383646875 30.4101735096982
"687" 137.2 25.9978568571359 32.0793105916714
"688" 137.4 27.0827180154044 33.6626717292125
"689" 137.6 28.5548496585185 35.4174060822221
"690" 137.8 29.7226274997359 37.6634200005047
"691" 138 31.6863671242359 39.5981308690981
"692" 138.2 33.4747371320148 40.6618755469889
"693" 138.4 34.9289129961421 40.9040082078172
"694" 138.6 35.479316821308 42.4098363864222
"695" 138.8 36.8155836818087 44.938490665961
"696" 139 38.6237247704494 47.1276907812037
"697" 139.2 41.6265869878175 49.2003884966781
"698" 139.4 43.8449651717719 50.1795650358655
"699" 139.6 45.7302727613858 52.1277496342447
"700" 139.8 48.1002785715864 54.7224134804944
"701" 140 51.2622268280073 57.0637262356475
"702" 140.2 55.2725554390022 58.0988673321308
"703" 140.4 59.9269269828396 58.0332608148349
"704" 140.6 63.9695065749084 56.9157171251684
"705" 140.8 67.6178753072914 56.0754106558658
"706" 141 72.5570249616395 55.796630481835
"707" 141.2 77.1167280525724 56.6047223817835
"708" 141.4 79.2749517821277 59.044975500775
"709" 141.6 79.4652789701208 62.5165493624073
"710" 141.8 79.8091163530467 66.2479085292074
"711" 142 80.5402930200813 71.077742433341
"712" 142.2 82.4635954521854 76.1621404964879
"713" 142.4 85.7582381743641 78.5961342456585
"714" 142.6 88.2885951774686 79.9648608441081
"715" 142.8 90.0151018112095 81.3763693191626
"716" 143 93.0014258863715 82.4716065515555
"717" 143.2 94.8328203441615 83.1799743095295
"718" 143.4 93.6127447022272 84.2520075947308
"719" 143.6 92.3173185451385 86.2930292101065
"720" 143.8 90.5357602583402 87.2862034626351
"721" 144 88.2955369994477 87.2780359686064
"722" 144.2 85.7113780518109 87.7452377498797
"723" 144.4 82.2539465045602 87.5365007446939
"724" 144.6 78.6376464044272 86.6115684558612
"725" 144.8 74.6352531052358 85.0155988481512
"726" 145 70.8344667352358 84.3749706255221
"727" 145.2 66.6664857498291 85.2667201545979
"728" 145.4 62.4927408600253 86.6397584157415
"729" 145.6 59.3476457059025 88.7876647256585
"730" 145.8 56.5108420681284 91.0004999712485
"731" 146 53.6752268906755 91.5785930451857
"732" 146.2 49.9170355403393 90.8438803414012
"733" 146.4 46.996714271082 88.8921932434021
"734" 146.6 44.1899797209282 85.2990254459662
"735" 146.8 41.8436410440634 80.8445392831685
"736" 147 39.2173057812536 76.2108547540622
"737" 147.2 36.9943618823393 71.6194470383409
"738" 147.4 36.2183217196511 66.9284429582759
"739" 147.6 34.6084395811716 61.9992052819909
"740" 147.8 32.1501919015918 58.4265041309454
"741" 148 29.0767200541198 55.065230805585
"742" 148.2 27.6437125306904 51.3119639444592
"743" 148.4 26.8579607356803 47.1259729531158
"744" 148.6 25.7679997766644 43.501711032619
"745" 148.8 25.6172391015018 42.5857123812706
"746" 149 26.2284378969158 41.6674175378347
"747" 149.2 28.0256097257622 39.4026851363678
"748" 149.4 29.6663986377078 34.7877479872575
"749" 149.6 32.1144556943306 32.4067358581889
"750" 149.8 33.846814113499 31.4050156912731
"751" 150 33.6416605568025 31.0389251885047
"752" 150.2 32.6571703898262 30.6014875097697
"753" 150.4 31.887585226177 31.6594095441988
"754" 150.6 30.1977257959858 31.3255619832547
"755" 150.8 28.2119526273119 30.9059921822438
"756" 151 27.2695912390979 30.9686387714012
"757" 151.2 28.4910548620149 31.3988876749349
"758" 151.4 29.1465475264006 32.5316846529282
"759" 151.6 29.8257496105498 33.7186459208186
"760" 151.8 31.2760549592927 34.760860538516
"761" 152 33.3721276671653 36.2141244160694
"762" 152.2 36.7725879856628 37.269786449662
"763" 152.4 41.1029221195729 37.5360258695047
"764" 152.6 45.4765143772711 38.09356253694
"765" 152.8 50.4430188971515 38.7654559771071
"766" 153 55.3061428658025 39.769669633038
"767" 153.2 60.2407855762997 40.5690903926749
"768" 153.4 64.6252612792953 41.9708552219403
"769" 153.6 68.5826800933868 44.6352440941934
"770" 153.8 71.9889111934134 47.815660701785
"771" 154 75.827793415823 51.1122664722203
"772" 154.2 80.0077160012088 54.049059714802
"773" 154.4 84.3392428102629 55.395305801856
"774" 154.6 86.0477928930126 56.9795551133797
"775" 154.8 88.2739677668698 59.0917953032636
"776" 155 92.3883807134722 60.0048761925137
"777" 155.2 96.9682665882448 59.2760618141743
"778" 155.4 100.643967554683 56.7524247877152
"779" 155.6 104.209480022074 53.5257108523155
"780" 155.8 106.905262995788 50.1011101586626
"781" 156 108.728631697672 46.1694281318893
"782" 156.2 110.576439216548 42.166575041835
"783" 156.4 112.408159102363 39.6310802602229
"784" 156.6 113.455578478823 39.3101936755414
"785" 156.8 114.770878460584 39.4469378345047
"786" 157 115.809276460245 39.6397821612478
"787" 157.2 116.416007495456 40.2393527043946
"788" 157.4 117.06492451962 41.5728273955672
"789" 157.6 117.538267526598 43.766257810565
"790" 157.8 119.669698786697 46.9827906605816
"791" 158 120.787659026664 49.2841199333198
"792" 158.2 120.643931810992 52.2548654251265
"793" 158.4 120.893444460115 56.473822377815
"794" 158.6 121.924182325826 61.0810744912483
"795" 158.8 123.383731859745 64.9030150825404
"796" 159 123.047356364158 68.6357026842351
"797" 159.2 122.183090593936 73.0025519399047
"798" 159.4 121.65641019695 77.900628787335
"799" 159.6 119.679529137175 82.5371718139655
"800" 159.8 116.545257478436 86.9171758983797
"801" 160 113.303422911888 92.2431682437674
"802" 160.2 110.469846650082 97.1042149186329
"803" 160.4 106.201106008626 101.425262177284
"804" 160.6 102.430434729748 105.816172911578
"805" 160.8 98.8325794512038 110.046726928609
"806" 161 94.8463147063479 114.097860294409
"807" 161.2 90.4374025171479 116.767022127121
"808" 161.4 86.5862741186471 119.464835310843
"809" 161.6 84.1434498275637 120.60744142339
"810" 161.8 80.7590801045799 121.139188703041
"811" 162 75.9062360673638 122.845250905393
"812" 162.2 70.9632030477681 124.482520277005
"813" 162.4 66.3489585459076 125.747223081321
"814" 162.6 65.1272059220439 125.997491282857
"815" 162.8 65.6390369794697 124.568819527037
"816" 163 64.2526171676749 122.458196463675
"817" 163.2 62.4696715709375 120.777816757763
"818" 163.4 60.7861377695484 118.660210383645
"819" 163.6 59.2435414797475 116.268561481714
"820" 163.8 57.5940224135145 113.941178043849
"821" 164 57.6689650591525 111.803265516644
"822" 164.2 57.8560918976755 110.384602521427
"823" 164.4 57.6388275106631 108.740080070796
"824" 164.6 57.7519469214882 107.100364991636
"825" 164.8 57.9966320587091 104.144957220933
"826" 165 57.7348599186324 100.507164467858
"827" 165.2 56.4856573065456 97.0583969704516
"828" 165.4 54.8020587745086 92.9073058444229
"829" 165.6 53.6966867515872 89.4542988789371
"830" 165.8 52.1484188361813 85.6910073875047
"831" 166 51.6317781668047 81.4309008967249
"832" 166.2 52.4191522434217 77.0868303273985
"833" 166.4 53.8183797920235 73.3427957340268
"834" 166.6 55.7394170143826 69.1099015480827
"835" 166.8 57.763066654062 64.5745993429656
"836" 167 60.7257086002885 61.053652947531
"837" 167.2 64.1208363282272 58.134338981884
"838" 167.4 66.6866520444967 55.2294090028264
"839" 167.6 69.1018560116142 52.8611955203425
"840" 167.8 72.3038778943519 51.3287154454511
"841" 168 74.3921397428304 50.1067278230452
"842" 168.2 75.3810677891604 47.2492274425424
"843" 168.4 74.1284815892359 44.8424539709753
"844" 168.6 72.5233067166226 43.0668540851839
"845" 168.8 70.5228022528959 41.4533953977547
"846" 169 69.9428803998433 41.1828316942991
"847" 169.2 69.0533139069417 38.9336144242988
"848" 169.4 67.9557229846247 38.024370038338
"849" 169.6 67.9509855372262 38.2121947186585
"850" 169.8 69.042095899699 39.1130311121994
"851" 170 70.9462545696476 38.8137140657106
"852" 170.2 73.0143295062653 36.569329228387
"853" 170.4 75.7533485131096 33.3283090378348
"854" 170.6 79.0006223049543 31.3840024948056
"855" 170.8 82.8276411522557 30.9064857453859
"856" 171 86.872294712177 30.8890497402694
"857" 171.2 91.5321470743912 30.7235319515629
"858" 171.4 96.3793709381787 29.8668991833047
"859" 171.6 100.186225790618 28.0601506548282
"860" 171.8 100.794896217217 27.9777912138028
"861" 172 102.324546283909 27.8074027764057
"862" 172.2 105.161965019533 28.6815031009898
"863" 172.4 106.456884513493 30.3000392287047
"864" 172.6 108.9915201806 32.3962084533645
"865" 172.8 112.092907730722 33.8852740582761
"866" 173 115.885769681263 36.0176255513695
"867" 173.2 118.7113808558 38.8393658251201
"868" 173.4 122.492951313253 41.4388206454793
"869" 173.6 124.224336450295 44.0716659514795
"870" 173.8 124.377239471261 46.5658946125894
"871" 174 125.590311665623 49.7936014901579
"872" 174.2 127.466183648236 53.5488203694369
"873" 174.4 125.916123815601 54.3088479344699
"874" 174.6 123.907571277032 56.0870915828233
"875" 174.8 121.811680417078 58.6231070271363
"876" 175 120.533952932687 62.1783348553277
"877" 175.2 119.624921677695 66.223806936856
"878" 175.4 117.826603044322 70.0973068179443
"879" 175.6 117.458577393655 72.2600261477904
"880" 175.8 117.220730564894 74.7954567098731
"881" 176 116.852487710011 76.2861356664297
"882" 176.2 115.886454507636 78.0792080602547
"883" 176.4 115.208647604986 79.4455101152297
"884" 176.6 114.466205860677 81.3574477109454
"885" 176.8 113.214805333616 83.884326984232
"886" 177 111.467147005287 86.0764562966842
"887" 177.2 109.436006983938 88.3125890915543
"888" 177.4 107.900118688051 91.1636023259248
"889" 177.6 106.519985543058 94.8504294841487
"890" 177.8 105.885447479592 97.7459469361996
"891" 178 104.712142579836 100.39547495818
"892" 178.2 102.813048808979 104.365680385633
"893" 178.4 100.649183687647 108.36613533348
"894" 178.6 97.9621931923334 111.660767067944
"895" 178.8 94.6867187596505 113.671108598602
"896" 179 91.2247509906867 116.093303486398
"897" 179.2 87.8756974269572 118.041807162185
"898" 179.4 84.2065984639739 118.764950349981
"899" 179.6 80.4840665109714 119.319899439331
"900" 179.8 75.995369219459 120.058995967943
"901" 180 71.4031115177242 121.293223020691
"902" 180.2 67.2415358698452 122.040135921739
"903" 180.4 63.0778219113398 123.187686329521
"904" 180.6 59.1404193689335 124.860258688691
"905" 180.8 57.1603398941595 124.507318371207
"906" 181 55.921457619358 123.194478089909
"907" 181.2 54.6765637190919 122.423321543521
"908" 181.4 53.7010006185036 122.278200569347
"909" 181.6 51.8714664307589 120.784170658589
"910" 181.8 50.6637818600266 118.32464350297
"911" 182 49.5692266919921 115.6618148789
"912" 182.2 48.6516953757813 112.904920594844
"913" 182.4 47.4803911575552 110.43330281332
"914" 182.6 46.0632546977141 107.259387653331
"915" 182.8 44.302422722135 104.189919855404
"916" 183 41.8281320881859 100.54197820883
"917" 183.2 39.3244274133879 97.3674438584407
"918" 183.4 36.2865252307835 95.1212062750999
"919" 183.6 32.7184505775529 93.9125895978949
"920" 183.8 29.7984355338916 93.0652479868653
"921" 184 26.6156354671168 90.5805154630285
"922" 184.2 23.6682281980839 87.2594839283767
"923" 184.4 19.6841964152202 84.8728982024891
"924" 184.6 16.5218233808062 82.8485258395672
"925" 184.8 15.7411633529501 79.439595387719
"926" 185 15.1438969233787 75.6572029744571
"927" 185.2 14.0830400153067 71.324560582922
"928" 185.4 12.7388531969155 66.9760133302859
"929" 185.6 11.3770832340473 63.9222741993326
"930" 185.8 10.9359582314921 60.0247749452072
"931" 186 11.931473451131 56.3893298854805
"932" 186.2 14.2256856020548 54.0225835813323
"933" 186.4 17.3973762970203 51.4296737253754
"934" 186.6 20.5520991956912 48.0460416770047
"935" 186.8 22.750933507217 43.9934661134952
"936" 187 24.2368258390358 39.5716499837994
"937" 187.2 24.893872670919 39.3069304232076
"938" 187.4 26.8059956895656 39.5485820879621
"939" 187.6 30.5701361797832 39.5515351210099
"940" 187.8 34.7550020145411 39.318202712652
"941" 188 39.6598447671068 38.4565512031821
"942" 188.2 44.000097589623 37.0305588336015
"943" 188.4 48.2731696647752 36.2134171386732
"944" 188.6 52.9354146439568 36.2161634192605
"945" 188.8 57.6166256250976 35.8731258829408
"946" 189 60.7163733355201 36.377409772831
"947" 189.2 63.0659435658994 39.093329826028
"948" 189.4 67.1018076680944 42.3601772075613
"949" 189.6 71.2814110583747 45.2504482467269
"950" 189.8 74.8252924237359 48.9236456905602
"951" 190 78.1340127011912 52.1272036593975
"952" 190.2 82.1614949442088 54.3279495691533
"953" 190.4 84.8460143262629 55.5640169483155
"954" 190.6 85.3204827114623 56.5081367371084
"955" 190.8 84.8940127764748 59.1344042916109
"956" 191 86.3176701582885 63.0114995923731
"957" 191.2 88.2366386150216 67.5578177767725
"958" 191.4 88.8057955625898 71.0395549408144
"959" 191.6 88.5841390831359 75.5249557337047
"960" 191.8 86.9369054188519 80.384814341835
"961" 192 86.362406686854 85.2462860574683
"962" 192.2 84.4035989296718 88.5524755607354
"963" 192.4 81.7787823596205 93.1876620194278
"964" 192.6 78.7349047282615 96.3692487782483
"965" 192.8 76.1104735776596 99.190466828386
"966" 193 73.0095385990762 103.229646447782
"967" 193.2 68.9892462556068 106.862062690061
"968" 193.4 64.9915118156406 107.617963887481
"969" 193.6 60.2721133523871 108.181959473042
"970" 193.8 55.3234889707235 108.953596845728
"971" 194 50.2029400767923 109.820894119739
"972" 194.2 45.5690669946583 109.926642584987
"973" 194.4 41.8408013760858 108.88629378933
"974" 194.6 37.7344438479263 106.422885610957
"975" 194.8 33.1194505096457 103.891660693488
"976" 195 29.7251613573159 100.351523982985
"977" 195.2 26.4898821527932 96.4892263110375
"978" 195.4 23.0395781324859 92.2805715506821
"979" 195.6 19.6424352749799 88.0513658466727
"980" 195.8 17.1483592589859 83.542772484916
"981" 196 14.7095213382359 78.4357562683583
"982" 196.2 14.2314952653703 73.1978182381769
"983" 196.4 15.9891194161358 68.8303941496547
"984" 196.6 17.2912879901266 65.2041041526559
"985" 196.8 19.5560607942189 62.0410426952504
"986" 197 22.1978553102801 60.0205263001595
"987" 197.2 24.7312529206718 56.9815966859919
"988" 197.4 27.5193231585813 53.9108042168592
"989" 197.6 30.0026542836938 51.348168988486
"990" 197.8 31.897138004754 48.6749054327592
"991" 198 32.7433477147501 45.4999789731618
"992" 198.2 31.7882438722977 42.9299196428758
"993" 198.4 31.3743025591201 39.3664783833468
"994" 198.6 32.7145798580148 36.260743568652
"995" 198.8 35.0949446879699 34.9501960615472
"996" 199 37.9535333452032 34.5325707592982
"997" 199.2 41.4681711665875 33.7562000046695
"998" 199.4 45.1979538351699 32.9918352186695
"999" 199.6 46.5553775387413 33.630205809175
"1000" 199.8 49.4793507586777 33.9986167435977
"1001" 200 53.7267513819172 35.1295367355596
"1002" 200.2 58.1707477529941 35.6167142914717
"1003" 200.4 62.8192790079123 36.6817358145635
"1004" 200.6 66.5482333932259 38.3495824486631
"1005" 200.8 69.9367571926073 40.5789256842475
"1006" 201 74.4505419919274 43.7616698975327
"1007" 201.2 78.3507881921704 46.3262209085047
"1008" 201.4 81.5412102265755 49.2863317071179
"1009" 201.6 84.4574704743747 51.6024611674213
"1010" 201.8 86.0445861351808 54.9761655280552
"1011" 202 88.4681150781569 59.6254976894784
"1012" 202.2 89.357414115404 63.020488977956
"1013" 202.4 90.2524128148251 66.3225496851118
"1014" 202.6 91.2165967733141 69.5130605255569
"1015" 202.8 92.5639197514154 72.2035620824021
"1016" 203 95.6110459181333 74.2908659210944
"1017" 203.2 98.3601617095516 75.5430591102152
"1018" 203.4 100.969272954522 75.5734110013886
"1019" 203.6 103.704481717218 74.9284782132011
"1020" 203.8 107.007468049719 73.994908291384
"1021" 204 108.059237381417 73.9784349123754
"1022" 204.2 108.326969571507 73.6133960019369
"1023" 204.4 108.233531910484 73.1500134649914
"1024" 204.6 108.293695185305 72.2116005526525
"1025" 204.8 108.934954640891 70.6253132231097
"1026" 205 110.539578141839 67.4714502039702
"1027" 205.2 112.905471970599 64.18394688231
"1028" 205.4 113.890554383082 60.7282907438637
"1029" 205.6 114.751115968429 56.7575521056811
"1030" 205.8 116.617559793865 53.1824412518926
"1031" 206 119.726996229322 50.3193679801943
"1032" 206.2 122.064557595278 47.1942283773521
"1033" 206.4 122.937725357826 43.2034314409149
"1034" 206.6 122.210613529719 40.5308861732719
"1035" 206.8 120.936627576697 38.6629739514278
"1036" 207 119.697118627524 36.3020301768521
"1037" 207.2 118.645738037857 33.0684454823667
"1038" 207.4 117.771011082761 30.1248722985797
"1039" 207.6 116.179500645149 28.7491541556612
"1040" 207.8 113.57949235639 28.6242273418229
"1041" 208 110.421384408954 28.3080582712501
"1042" 208.2 106.52799021984 27.368460622069
"1043" 208.4 102.531590802028 25.9407562856556
"1044" 208.6 98.8061030299245 22.8905081302028
"1045" 208.8 96.2128602972073 19.6644492063618
"1046" 209 93.8694248988032 17.8499577993028
"1047" 209.2 90.2113059271981 15.9174822050896
"1048" 209.4 87.1081089267863 14.0686244351102
"1049" 209.6 84.3103241520378 11.8692617930789
"1050" 209.8 83.2364326605458 9.46855092758468
"1051" 210 82.7128466624494 8.59776875293186
"1052" 210.2 81.8101337904906 6.46748171402355
"1053" 210.4 81.0861290543184 4.37732045114688
"1054" 210.6 81.8529840534141 5.7808313937027
"1055" 210.8 81.4310591347958 6.05566215809468
"1056" 211 79.6607373055692 6.39877701758801
"1057" 211.2 76.8609058930532 5.6752436838316
"1058" 211.4 73.9319300199461 4.80764019605608
"1059" 211.6 70.9002495762551 4.17223792674506
"1060" 211.8 68.0873637153349 3.27961791080171
"1061" 212 65.6714183197507 2.50390117253438
"1062" 212.2 63.3269340703699 2.61164719371086
"1063" 212.4 60.6581677445907 2.96701199944017
"1064" 212.6 56.907299536593 3.9741720515659
"1065" 212.8 53.1649414042685 4.63095266349381
"1066" 213 50.4411363122025 4.20547472887135
"1067" 213.2 48.8062532574939 3.6779534401821
"1068" 213.4 48.0297485152359 4.39364647653593
"1069" 213.6 46.8855534517671 5.87858431600467
"1070" 213.8 45.2893815424659 8.05447607348468
"1071" 214 42.3919153997358 10.4767162317859
"1072" 214.2 38.4954354721933 12.2266067586004
"1073" 214.4 34.8004205023836 12.1990704063001
"1074" 214.6 32.0157686096359 11.9170661254047
"1075" 214.8 31.2666969625483 12.5866815264734
"1076" 215 29.9798140441059 14.2381871922247
"1077" 215.2 27.8475728905359 16.7758782817447
"1078" 215.4 24.6216064797925 19.8295550020614
"1079" 215.6 21.3330250523559 22.4283558742147
"1080" 215.8 17.1433582242885 24.4452731661152
"1081" 216 15.1789517951622 26.3883689115784
"1082" 216.2 12.8984799731622 29.3291618513994
"1083" 216.4 11.2239939927242 31.198908515807
"1084" 216.6 10.0761817633787 33.248023416175
"1085" 216.8 8.38199496570777 36.5784227949092
"1086" 217 7.36942113574649 38.7394938304408
"1087" 217.2 5.78935863427468 42.3819501923979
"1088" 217.4 4.53383346789939 45.1796737295047
"1089" 217.6 3.53315493131694 48.2095881965317
"1090" 217.8 3.44755163469532 50.5439995699912
"1091" 218 3.63656371363585 51.1151324590525
"1092" 218.2 3.46291310700651 52.9635720089542
"1093" 218.4 2.77249503245603 55.1409597709084
"1094" 218.6 2.6398402535031 55.9829156833581
"1095" 218.8 2.5069966766569 57.8319224240836
"1096" 219 2.00746803849447 59.3797264349357
"1097" 219.2 2.04345444363415 60.8491518425047
"1098" 219.4 1.55386162309179 62.5365842726148
"1099" 219.6 1.47784065828465 63.2230327226022
"1100" 219.8 1.38314833698162 63.7641022975894
"1101" 220 1.32951728774807 65.485055341334
"1102" 220.2 1.66973661561399 66.3345932479164
"1103" 220.4 1.84697311433755 66.4750062208182
"1104" 220.6 2.27489068368804 66.6483542406351
"1105" 220.8 2.31665426514495 66.806143521827
"1106" 221 2.43319609682907 67.6021203967843
"1107" 221.2 1.89404934708202 68.1367494389406
"1108" 221.4 1.52696485151792 68.0452869859149
"1109" 221.6 1.42599921236978 68.0662568531743
"1110" 221.8 1.66015480123585 67.8590955636842
"1111" 222 1.70919720601005 67.6421356664724
"1112" 222.2 1.75034295238841 67.4175068679623
"1113" 222.4 2.28597393629619 67.1189198931857
"1114" 222.6 2.59335600752855 67.2157512185779
"1115" 222.8 2.92176036102576 67.4201197087064
"1116" 223 3.17408147298376 67.7990904849584
"1117" 223.2 2.84790054186085 68.1806840815547
"1118" 223.4 2.62935532558586 68.2953387994547
"1119" 223.6 2.76639993982123 68.3685127454315
"1120" 223.8 3.20580792503585 68.4673208763047
"1121" 224 3.55405091551791 68.159615052197
"1122" 224.2 3.780428189459 68.1169343738518
"1123" 224.4 4.11456091474432 67.6766135750809
"1124" 224.6 4.13710795253247 67.6992854119538
"1125" 224.8 4.26782475421847 67.9012478246438
"1126" 225 4.52892225267934 67.4525989285134
"1127" 225.2 4.83081079936742 67.2389732552941
"1128" 225.4 5.35518015920108 67.2831093455308
"1129" 225.6 5.51230314920883 67.1603259539371
"1130" 225.8 5.99501718702033 67.0760891077633
"1131" 226 6.21100786195267 67.6269705643808
"1132" 226.2 6.39530115386085 67.9131564064547
"1133" 226.4 6.32024939401846 68.2236103648264
"1134" 226.6 6.54099796471084 68.6488575129797
"1135" 226.8 6.74490429790812 68.9038866462358
"1136" 227 6.77833237914264 69.2960304945725
"1137" 227.2 6.91382241267133 69.556129747545
"1138" 227.4 7.0692078005251 69.4782617406534
"1139" 227.6 7.01215642143099 69.5927392726023
"1140" 227.8 7.02142663208952 70.0619225355535
"1141" 228 6.97507557879683 70.3198179714803
"1142" 228.2 6.89981029702157 70.051861210457
"1143" 228.4 7.20571160722797 70.0064827235992
"1144" 228.6 7.41344191130843 69.7133176672466
"1145" 228.8 7.48604765900148 69.690105480575
"1146" 229 10.4679275132028 69.013957511141
"1147" 229.2 10.5042923160435 69.1101712604278
"1148" 229.4 10.4851056540796 69.6214320818328
"1149" 229.6 10.4019634522359 69.7122824526879
"1150" 229.8 10.5905520889152 70.2986844450008
"1151" 230 10.7820420892359 70.2502596460729
"1152" 230.2 10.8540266795768 70.3602818501183
"1153" 230.4 10.9851375441213 70.3570329019474
"1154" 230.6 10.9364490355171 70.5798738642781
"1155" 230.8 10.2327096841968 70.5350868650984
"1156" 231 9.90786122413585 70.8035332478739
"1157" 231.2 9.56579045083586 70.8837327531127
"1158" 231.4 9.49093526889233 70.7596372548787
"1159" 231.6 8.98639498529884 70.2923671908039
"1160" 231.8 8.43012691441631 70.4008381156776
"1161" 232 8.36057335351004 70.2496058638756
"1162" 232.2 8.40061187928273 69.8184948782234
"1163" 232.4 7.8958199395171 69.4243692854422
"1164" 232.6 7.74744598747395 68.9902434521237
"1165" 232.8 7.47034915909632 69.1386583201326
"1166" 233 6.93564628279585 68.9819931655447
"1167" 233.2 6.55927864981064 68.4416414294259
"1168" 233.4 7.17927988305098 68.0945592257652
"1169" 233.6 6.68421947351315 67.9275551548744
"1170" 233.8 6.56252501745618 67.3656855265386
"1171" 234 6.83872623036085 67.0357293291922
"1172" 234.2 6.63785133668321 66.9908899475573
"1173" 234.4 6.66505584475686 66.6300619887232
"1174" 234.6 6.6411853598148 66.1192458933468
"1175" 234.8 6.58861249919453 65.7764620332485
"1176" 235 6.37375297976865 65.2285861491768
"1177" 235.2 6.3498854214094 64.838377977703
"1178" 235.4 6.2364241967278 64.7726856028998
"1179" 235.6 6.2550892176505 64.3571512058949
"1180" 235.8 6.29217006028466 64.2017925095535
"1181" 236 6.29526013050417 64.1769351181388
"1182" 236.2 6.36096738365185 64.2307016557687
"1183" 236.4 6.48163622059876 63.4134724148918
"1184" 236.6 6.1918616270051 62.6101307148662
"1185" 236.8 6.33270883864061 62.4779768031475
"1186" 237 6.43783750269868 61.9483210389014
"1187" 237.2 6.70977097852156 61.4978984255803
"1188" 237.4 7.08547082938101 60.6303216013515
"1189" 237.6 7.2231239427813 59.9079092547857
"1190" 237.8 7.48383904088875 58.7013499644882
"1191" 238 7.48485991326085 58.3968148207547
"1192" 238.2 8.24299217812931 58.0579673165784
"1193" 238.4 9.03108153074868 56.9260659109406
"1194" 238.6 9.57638280629323 56.3882688291276
"1195" 238.8 10.2648859110227 56.2222387731522
"1196" 239 10.4637648566261 56.1013900823096
"1197" 239.2 11.4793764480293 55.2869766848766
"1198" 239.4 11.9577090596172 54.6403073731742
"1199" 239.6 13.1987087561609 53.7819624252797
"1200" 239.8 14.3034544183641 52.872319332197
"1201" 240 16.0580489316596 51.6573414074708
"1202" 240.2 18.0363015919772 49.4166268105219
"1203" 240.4 19.7206771772537 46.4012924499868
"1204" 240.6 20.4794770275501 43.7383001330475
"1205" 240.8 19.8924118427813 41.9793787416562
"1206" 241 20.2452244798481 40.5115887864333
"1207" 241.2 21.4280831033874 40.029862494535
"1208" 241.4 23.0405379270237 39.9294913610198
"1209" 241.6 25.5411353002656 38.7241968734849
"1210" 241.8 28.8398207364912 36.6862799106004
"1211" 242 31.8841631496134 34.4980658271883
"1212" 242.2 33.9344918281933 31.917131538377
"1213" 242.4 34.589520968555 30.8356366815898
"1214" 242.6 35.5665105722908 30.8793325408783
"1215" 242.8 38.135310084638 31.0929292222982
"1216" 243 41.146566166049 30.5391482130431
"1217" 243.2 44.6522315364404 30.0704402607888
"1218" 243.4 48.0882221516974 30.2367621438563
"1219" 243.6 52.1636375109212 30.8070392421901
"1220" 243.8 56.1774112509255 31.7769325680909
"1221" 244 59.969592566448 32.2202162214138
"1222" 244.2 63.3185980016182 31.4023731504753
"1223" 244.4 66.1830281776644 29.3573226593047
"1224" 244.6 68.7060263680359 27.0897071275047
"1225" 244.8 70.4543880982359 24.7581541639198
"1226" 245 72.6118933023829 22.6758751769753
"1227" 245.2 74.0541713428993 20.6024059950431
"1228" 245.4 76.1161255305283 18.9208589349858
"1229" 245.6 79.2437065788609 17.5081985440239
"1230" 245.8 81.4911477574073 16.0209770597618
"1231" 246 83.1852463693386 15.6194729400841
"1232" 246.2 84.9011025653829 16.8045044923576
"1233" 246.4 86.3549974688132 17.3433994352263
"1234" 246.6 87.9111311531753 17.0139894938683
"1235" 246.8 87.9729105811848 17.0463698203006
"1236" 247 88.0170316514933 18.9112561829106
"1237" 247.2 89.1266827061476 21.5293279979753
"1238" 247.4 91.0426081282062 24.6591280142671
"1239" 247.6 93.1236327446517 28.3712164056829
"1240" 247.8 94.8800299172064 32.1967130261223
"1241" 248 96.3074921211134 36.7209634191271
"1242" 248.2 97.4507282677924 41.3326113395896
"1243" 248.4 98.9323901934561 46.0702638930093
"1244" 248.6 100.994039983499 50.4631776888731
"1245" 248.8 104.180480958404 54.013836654425
"1246" 249 107.186733660507 57.9763062273267
"1247" 249.2 110.346119825105 61.0651679776786
"1248" 249.4 113.871819295538 64.1603010232374
"1249" 249.6 117.534563611845 66.5553011362525
"1250" 249.8 119.794596422473 68.7308255788468
"1251" 250 123.301561318031 71.2007416152995
"1252" 250.2 125.642444978261 72.4687812364038
"1253" 250.4 125.353494287614 72.8827325950722
"1254" 250.6 124.99894904771 74.782335807996
"1255" 250.8 124.724419805262 77.1817327399406
"1256" 251 125.09396870696 79.978039547315
"1257" 251.2 124.309598357897 82.2060221767589
"1258" 251.4 123.571935318318 84.8013368988817
"1259" 251.6 122.964730573505 87.4058431682699
"1260" 251.8 121.463454100244 89.5791604931493
"1261" 252 120.306943804744 92.0200796026167
"1262" 252.2 119.130441917108 95.046309725556
"1263" 252.4 118.013793197627 97.2894121837655
"1264" 252.6 115.232805145473 98.7402689247674
"1265" 252.8 112.92350268499 100.395631590308
"1266" 253 110.665471864748 103.650472684578
"1267" 253.2 108.938148579017 107.372632052572
"1268" 253.4 108.160058127834 109.173296059046
"1269" 253.6 106.872832043509 110.674996880315
"1270" 253.8 105.217448227814 112.699616003563
"1271" 254 103.784832442897 113.177318522779
"1272" 254.2 101.096695631212 114.314619353561
"1273" 254.4 98.9333511666768 115.395908185166
"1274" 254.6 97.0417937055216 116.7782085451
"1275" 254.8 95.1017275504118 117.983890866433
"1276" 255 94.9051161635115 118.612860768765
"1277" 255.2 94.4415731889025 119.265427293195
"1278" 255.4 94.1212359094798 119.245378623334
"1279" 255.6 93.4689097258599 120.598018434553
"1280" 255.8 92.5464588738609 121.227998336614
"1281" 256 91.3970156315382 121.248783207551
"1282" 256.2 90.1828448500171 121.881888524637
"1283" 256.4 88.6799188996599 122.563964664145
"1284" 256.6 87.5792111669078 122.814676313953
"1285" 256.8 85.8760787945108 124.65131750058
"1286" 257 84.9946057230033 124.036640818505
"1287" 257.2 83.9631372117626 124.335190423215
"1288" 257.4 81.5095887681414 125.049775246142
"1289" 257.6 80.7256331845239 125.364597240049
"1290" 257.8 79.4961025487437 125.706698254583
"1291" 258 78.6156041856296 125.769000379426
"1292" 258.2 77.1700852458436 126.293476846912
"1293" 258.4 75.151074112593 125.95665236429
"1294" 258.6 73.6117342559917 125.78103762015
"1295" 258.8 72.244914802228 126.091866447528
"1296" 259 70.8743136891149 125.980428688279
"1297" 259.2 69.356050619661 126.367853105465
"1298" 259.4 67.6037983207358 126.612262483158
"1299" 259.6 66.6245880918236 126.660376432535
"1300" 259.8 65.4306067591794 126.575277090287
"1301" 260 63.8835886217799 126.642615162241
"1302" 260.2 62.7261224792359 127.01303097005
"1303" 260.4 62.1607318699672 126.698607734923
"1304" 260.6 60.7307096349859 127.07672803555
"1305" 260.8 59.0689213721025 126.847804642571
"1306" 261 57.123058462108 126.624753164084
"1307" 261.2 55.5802659159373 126.091108856497
"1308" 261.4 54.5671010716359 126.416951158497
"1309" 261.6 53.6652001856419 125.863261929911
"1310" 261.8 51.7299258342653 125.977527873152
"1311" 262 50.9389218420479 125.374758119309
"1312" 262.2 50.1714614697596 125.301482547719
"1313" 262.4 49.6018919682813 124.908132487391
"1314" 262.6 48.6350589371247 125.285103302305
"1315" 262.8 48.4273692431743 124.726529035612
"1316" 263 47.4876208469568 124.300317043133
"1317" 263.2 46.3408276545817 123.986832586836
"1318" 263.4 45.5356558534621 124.528549543315
"1319" 263.6 44.8422708549404 124.21036008805
"1320" 263.8 44.1111083043056 123.781852556505
"1321" 264 43.4715995670961 124.485330441659
"1322" 264.2 43.3957128256589 124.388444611035
"1323" 264.4 43.7752248576545 124.454375062016
"1324" 264.6 44.9545668158722 124.722831933209
"1325" 264.8 45.3634392890086 124.795214962186
"1326" 265 45.5892435829201 124.880507205054
"1327" 265.2 45.7262416243268 125.660915988755
"1328" 265.4 46.5932748430447 125.274986709549
"1329" 265.6 48.0697567928148 124.92361048246
"1330" 265.8 48.8220662892897 124.726529035612
"1331" 266 49.435436172712 124.588682052838
"1332" 266.2 49.7805044415744 124.471987691371
"1333" 266.4 49.9206397343109 124.23728657483
"1334" 266.6 49.9205598858577 124.410258900177
"1335" 266.8 50.8819352617989 125.075063566992
"1336" 267 50.4512172509617 124.615051268126
"1337" 267.2 50.540759838367 124.629754477587
"1338" 267.4 50.5687984263424 124.75506018021
"1339" 267.6 51.0645302475897 125.143989803351
"1340" 267.8 51.3915293277707 125.295768857458
"1341" 268 52.178453022182 125.058733731066
"1342" 268.2 53.2508287392885 125.713837234903
"1343" 268.4 54.2531735256557 126.170249394184
"1344" 268.6 55.2483848841231 126.231076563775
"1345" 268.8 56.7367408025412 126.692468083856
"1346" 269 58.3364121795093 126.775614635005
"1347" 269.2 59.8779141468298 126.653488682354
"1348" 269.4 62.0246765394066 126.649774090968
"1349" 269.6 64.450288727281 126.460960709941
"1350" 269.8 66.6764636011381 126.412110328881
"1351" 270 67.6988179799858 127.008507030739
"1352" 270.2 68.0346508214572 127.109659551024
"1353" 270.4 68.7773999136099 127.275952653321
"1354" 270.6 69.6323575577475 127.70736938383
"1355" 270.8 70.3891507202433 127.933570243646
"1356" 271 71.9634410569914 128.387858137327
"1357" 271.2 73.4395312618271 128.378269998351
"1358" 271.4 74.0637062826795 128.547159336392
"1359" 271.6 74.5291846483986 128.845028600202
"1360" 271.8 74.99138978085 128.874608486324
"1361" 272 75.3739543271471 128.954670698319
"1362" 272.2 75.4369315748745 129.015717316664
"1363" 272.4 76.2466608802854 128.836556878248
"1364" 272.6 76.4656318044727 129.175988261215
"1365" 272.8 76.0422108667622 129.112291195715
"1366" 273 76.5324523521098 128.999659232925
"1367" 273.2 76.8255367760833 129.094619663717
"1368" 273.4 76.7291408690722 129.249377033332
"1369" 273.6 76.2445950817223 129.180609243207
"1370" 273.8 75.3504919948631 128.992272514405
"1371" 274 74.3597832674102 128.782948763376
"1372" 274.2 74.0598069445442 128.852615210047
"1373" 274.4 74.0066615132743 128.910691272822
"1374" 274.6 74.1762902228208 129.00381009608
"1375" 274.8 74.1762902228208 129.09394745292
"1376" 275 74.0053079568747 129.104096251616
"1377" 275.2 73.9812439190466 129.066987450694
"1378" 275.4 73.9188216921296 128.901292812
"1379" 275.6 73.437646833934 128.938911199156
"1380" 275.8 72.968754466082 128.998887209668
"1381" 276 72.8185469595753 129.084487165193
"1382" 276.2 72.7141283582177 129.047862680659
"1383" 276.4 72.7648661284201 128.984897064715
"1384" 276.6 72.7617681423244 129.141425112027
"1385" 276.8 72.9120152171426 128.997454648547
"1386" 277 72.9782436088411 128.961429724794
"1387" 277.2 73.1716169504727 128.669764214347
"1388" 277.4 73.4116666159464 128.575894854663
"1389" 277.6 73.4290531332689 127.907948419224
"1390" 277.8 74.2771624885582 126.862474269777
"1391" 278 74.2453448483134 126.218814424513
"1392" 278.2 74.770995475593 126.047648172148
"1393" 278.4 75.5121274409917 126.081968638261
"1394" 278.6 76.6194431550862 125.775018999788
"1395" 278.8 77.7181131609025 125.88244022766
"1396" 279 79.0076538033225 125.847242444135
"1397" 279.2 80.1813605763398 125.789584061065
"1398" 279.4 82.2873050392124 125.635039055895
"1399" 279.6 83.7451694125429 125.302557301355
"1400" 279.8 85.6140131236175 124.259337429184
"1401" 280 88.0405663022835 123.126682739933
"1402" 280.2 89.0901187686421 123.207583700356
"1403" 280.4 90.0816489129159 123.184628870377
"1404" 280.6 91.1073225386847 123.147891211686
"1405" 280.8 92.246553074353 122.983648704458
"1406" 281 92.7432853108787 123.226778128576
"1407" 281.2 93.1301510663966 123.373508868746
"1408" 281.4 93.5102297033966 123.438343381844
"1409" 281.6 94.2194835885126 123.175592986656
"1410" 281.8 94.2283068425859 122.921942172255
"1411" 282 94.5074946869188 122.442660594041
"1412" 282.2 95.1478940486709 121.718262129161
"1413" 282.4 96.380539533913 121.264063038316
"1414" 282.6 98.270840903794 120.508119655226
"1415" 282.8 99.6585698807475 119.311207354667
"1416" 283 101.371232451221 117.991123810826
"1417" 283.2 103.524153199059 116.847692010689
"1418" 283.4 104.201044965529 116.545244480919
"1419" 283.6 104.517297669374 116.46657405141
"1420" 283.8 104.917093538077 116.647781220505
"1421" 284 105.290322809454 116.442792482441
"1422" 284.2 105.827531926216 116.313835440213
"1423" 284.4 106.075796510149 116.412592055582
"1424" 284.6 105.927127289446 116.407006312915
"1425" 284.8 106.363556715671 116.373606895092
"1426" 285 106.83334335395 116.282398053571
"1427" 285.2 106.724139379595 116.364365063898
"1428" 285.4 106.622671195156 115.710160416345
"1429" 285.6 107.300900407403 115.828212311071
"1430" 285.8 107.40346130945 115.76512188429
"1431" 286 107.861900314793 114.641323657255
"1432" 286.2 108.652291116736 114.454054284685
"1433" 286.4 108.491170824964 114.662094439483
"1434" 286.6 108.426244348415 114.76503006341
"1435" 286.8 108.350915631842 114.72914839908
"1436" 287 108.217455387965 114.225133508945
"1437" 287.2 108.576275389336 113.402170744566
"1438" 287.4 108.64181650863 112.630352128733
"1439" 287.6 108.606622753375 112.1238082429
"1440" 287.8 109.289302912348 111.453158134849
"1441" 288 110.396361636518 109.901029137626
"1442" 288.2 111.280914970228 108.848202944161
"1443" 288.4 112.612465302252 107.635673824279
"1444" 288.6 113.17218626794 107.203289924689
"1445" 288.8 114.412857958767 105.925773616887
"1446" 289 115.825912719656 104.441284027283
"1447" 289.2 117.238329834539 102.820296936062
"1448" 289.4 118.373785220003 100.622478120918
"1449" 289.6 119.791047301075 98.5834989191095
"1450" 289.8 121.15103091039 96.313718003197
"1451" 290 122.508918690441 93.7887009964534
"1452" 290.2 123.544165299193 91.3249030084529
"1453" 290.4 124.626963744492 88.9379244699149
"1454" 290.6 125.559610322797 86.7629823922608
"1455" 290.8 126.476772593188 84.2350744617904
"1456" 291 126.872507099533 83.211559631265
"1457" 291.2 127.227456570451 82.2387317218105
"1458" 291.4 127.546032101387 80.3886281367232
"1459" 291.6 127.680586981928 78.8574555400175
"1460" 291.8 128.273071902195 76.7786392884473
"1461" 292 128.827856678184 74.5379281622177
"1462" 292.2 128.619993796272 71.5366094753261
"1463" 292.4 129.015735014467 68.2968087317355
"1464" 292.6 129.41530486362 65.987381792838
"1465" 292.8 129.401417374961 63.3460768101047
"1466" 293 128.843135201578 60.2758782530047
"1467" 293.2 128.7828846407 56.7918762596743
"1468" 293.4 128.41965678071 53.3768271241943
"1469" 293.6 126.979306055385 50.0027523585212
"1470" 293.8 125.252982381457 46.4412138409118
"1471" 294 124.637850727857 42.5043969785047
"1472" 294.2 123.665397278236 39.7117835278994
"1473" 294.4 121.771338737186 37.1251797970297
"1474" 294.6 119.887350655749 33.9624571691457
"1475" 294.8 119.604557103973 31.9340365826363
"1476" 295 119.700783909529 30.9499689418581
"1477" 295.2 119.96290710746 31.4540543395219
"1478" 295.4 120.047863108218 30.9194931906922
"1479" 295.6 120.337981574318 30.3648944226683
"1480" 295.8 120.883912707463 30.604627014641
"1481" 296 120.883759819838 30.335439013779
"1482" 296.2 121.004846819236 30.6328563959422
"1483" 296.4 121.015917070799 30.8200051769804
"1484" 296.6 121.409560182708 30.6496653437825
"1485" 296.8 121.540576707579 31.0716836793333
"1486" 297 121.510388307284 31.1316879052522
"1487" 297.2 121.474762224981 30.6011526292501
"1488" 297.4 121.584014266093 30.5985054784761
"1489" 297.6 121.381373319441 30.4745810941682
"1490" 297.8 120.966135106208 30.3347187421436
"1491" 298 120.408960820549 29.6170771331911
"1492" 298.2 119.074964774469 28.4987301453754
"1493" 298.4 118.42550974421 27.8344728164278
"1494" 298.6 116.690791862518 26.2273468561201
"1495" 298.8 115.457753198155 24.6279016230452
"1496" 299 114.116755029394 23.4589743940047
"1497" 299.2 113.197250145161 21.6986732474299
"1498" 299.4 113.653040040693 23.2351247066761
"1499" 299.6 111.871670066771 23.8152995623958
"1500" 299.8 108.90375728566 24.6074517871107
"1501" 300 105.583438359572 25.7564834001086
"1502" 300.2 102.588309226418 26.8426397219289
"1503" 300.4 99.9066041122971 28.0243640682088
"1504" 300.6 96.935708579117 28.5036558488017
"1505" 300.8 94.4072605341733 28.7060201645672
"1506" 301 92.0998664753859 28.2872119589047
"1507" 301.2 92.3952912341449 28.5417106887888
"1508" 301.4 92.3533870130444 28.6319892666323
"1509" 301.6 92.2285838282255 28.6512702384222
"1510" 301.8 92.1795212535656 28.6157261860791
"1511" 302 92.0459260223571 28.6338784123532
"1512" 302.2 92.0413033384603 28.6210365797292
"1513" 302.4 91.9344758209685 28.6398792760096
"1514" 302.6 91.9386269298956 28.7734110031954
"1515" 302.8 92.0177856633529 28.8840670152068
"1516" 303 91.8327897127197 28.9636336996337
"1517" 303.2 91.791355837055 28.9979085790791
"1518" 303.4 91.8308108086674 29.0475537723468
"1519" 303.6 91.7311901974959 29.1394786952947
"1520" 303.8 91.4879398698159 29.5484138558047
"1521" 304 91.5012426221109 29.7172110793797
"1522" 304.2 91.3423656649778 29.9622393071498
"1523" 304.4 91.2035789956848 30.2589611211577
"1524" 304.6 91.2358594323874 30.2822812589289
"1525" 304.8 91.2370879693959 30.4350770075647
"1526" 305 91.0848930399133 30.706056652666
"1527" 305.2 90.6494942332668 30.8576840536799
"1528" 305.4 89.615726252448 31.5986872792623
"1529" 305.6 87.7611371236121 32.7114461558908
"1530" 305.8 86.2479469949349 33.6065971880775
"1531" 306 84.6875412233921 33.7420694056609
"1532" 306.2 83.4034038399883 33.5893304645641
"1533" 306.4 81.7389228307659 33.9664423188847
"1534" 306.6 80.402364668695 34.2601767866475
"1535" 306.8 79.0311120887207 33.6833185138077
"1536" 307 77.954084090174 33.0325776715768
"1537" 307.2 77.2092510033349 32.5184629673463
"1538" 307.4 76.6131380511776 31.6214750496794
"1539" 307.6 75.6971222869575 32.6109950318758
"1540" 307.8 75.2341648968722 33.277973551535
"1541" 308 74.8399108328512 33.9052931360047
"1542" 308.2 75.0336047536301 34.4124197728701
"1543" 308.4 75.2623828562859 34.5014976690847
"1544" 308.6 75.0868316838497 34.4937026618611
"1545" 308.8 74.4973814427947 34.6509234909753
"1546" 309 74.2852797068101 35.4321307159601
"1547" 309.2 73.9141693359742 35.9787219129813
"1548" 309.4 72.7534912259711 36.6555076111223
"1549" 309.6 71.2755013800566 36.5733588984575
"1550" 309.8 69.7398402606758 36.3818350426447
"1551" 310 68.1658294967252 36.2390451953877
"1552" 310.2 66.6983168620006 36.7791548559164
"1553" 310.4 65.0601951346589 37.6242218063508
"1554" 310.6 64.1464775080249 38.9770989293487
"1555" 310.8 62.1963158943268 40.6351776381956
"1556" 311 60.0506669756476 41.1817461478282
"1557" 311.2 57.7566589396848 40.839173694719
"1558" 311.4 54.4992590783649 40.8770396921821
"1559" 311.6 51.8635852014967 40.8261177744612
"1560" 311.8 48.8212063828711 40.467589636987
"1561" 312 46.0667050054556 39.3755411237245
"1562" 312.2 44.2157035881312 37.9893119635279
"1563" 312.4 43.2002710516163 38.881972557896
"1564" 312.6 42.2297485146159 41.8661523821947
"1565" 312.8 42.8036672564859 44.9262701863199
"1566" 313 43.3200784480619 47.9961917996569
"1567" 313.2 43.9265339824617 50.8220008863757
"1568" 313.4 45.3269670965692 54.0625190455956
"1569" 313.6 46.4529866449091 57.3943743691482
"1570" 313.8 47.678086972591 61.2741958122897
"1571" 314 49.2045370295995 65.1434921856683
"1572" 314.2 51.2389342241663 68.6556426351742
"1573" 314.4 52.3626449770358 72.4952916728319
"1574" 314.6 54.3944551822867 76.3081057559708
"1575" 314.8 57.1483592632617 79.6353932639357
"1576" 315 59.6299998081367 83.6758638607774
"1577" 315.2 62.6196578750342 85.7937791234374
"1578" 315.4 65.9467888243411 85.9625580351626
"1579" 315.6 69.0500297445748 85.6489025475979
"1580" 315.8 71.2620552018608 86.8916970721797
"1581" 316 72.3296521171532 89.1843439714551
"1582" 316.2 71.5812879167095 91.2527669487941
"1583" 316.4 71.6137876379921 93.8067629094459
"1584" 316.6 72.7795750540006 93.8517255439164
"1585" 316.8 74.2882247844967 92.8660664004351
"1586" 317 76.6870335439562 91.6375063158776
"1587" 317.2 78.5842057235579 89.7525050215894
"1588" 317.4 81.3030119526066 89.0944074906857
"1589" 317.6 82.2043404916461 89.5879611896329
"1590" 317.8 80.8553226255315 90.4633023122699
"1591" 318 79.0280203611828 91.285075334602
"1592" 318.2 77.1437721094359 92.3077477741395
"1593" 318.4 74.7684430549538 94.7359906885047
"1594" 318.6 72.8096294881703 97.8613237547588
"1595" 318.8 70.8057212921014 101.399024901479
"1596" 319 68.7783036170391 104.063956034595
"1597" 319.2 66.9363802341639 103.616890348777
"1598" 319.4 63.9132028160846 103.020891359169
"1599" 319.6 60.3618867702937 103.369311962885
"1600" 319.8 56.7931876577725 105.28484617009
"1601" 320 53.2466343230907 106.32269237736
"1602" 320.2 49.4244718614446 107.12645464707
"1603" 320.4 46.3898931055988 109.441793842811
"1604" 320.6 42.6447688347148 112.257501126127
"1605" 320.8 39.8369423399025 114.645873447648
"1606" 321 39.5402871560145 114.871572885824
"1607" 321.2 39.9274372534739 114.518479316648
"1608" 321.4 39.4938157926109 112.72085713243
"1609" 321.6 37.6671086519053 111.107715788091
"1610" 321.8 35.0075304523073 108.891905197481
"1611" 322 31.1826121053549 106.771702874409
"1612" 322.2 27.0481717247481 105.716743345919
"1613" 322.4 23.6443858048549 104.105525704195
"1614" 322.6 21.4947423820988 101.727257313142
"1615" 322.8 18.4614262037398 99.1727169988433
"1616" 323 16.0096315965454 96.2010231950047
"1617" 323.2 16.052039997219 92.4932116595551
"1618" 323.4 15.0347329803933 88.3121165552448
"1619" 323.6 12.2583805965912 84.5191919511162
"1620" 323.8 9.13503466223586 80.9743173665778
"1621" 324 9.50713264544059 77.8938847082684
"1622" 324.2 10.9300373107226 73.9684925721241
"1623" 324.4 11.5421993632359 69.5357041986572
"1624" 324.6 11.111017716219 64.7609010414459
"1625" 324.8 10.7153616266043 59.9372780627152
"1626" 325 11.9893507008829 54.9526234933618
"1627" 325.2 12.4671694975279 50.3543556878233
"1628" 325.4 14.2159699487402 48.3235393275743
"1629" 325.6 16.9756713565228 48.1872829961569
"1630" 325.8 20.1139728345253 46.2658763201363
"1631" 326 22.8262321051132 42.9190288199669
"1632" 326.2 23.7247198860253 39.7727986116941
"1633" 326.4 24.6393989259807 36.7404625208108
"1634" 326.6 26.1854440553972 36.9812449764402
"1635" 326.8 27.7936936112249 37.8300123256585
"1636" 327 29.9506746819359 39.1496848621713
"1637" 327.2 33.5366400494117 39.7787225493069
"1638" 327.4 37.1995077746148 39.0446405787152
"1639" 327.6 40.7884586498921 37.4126128050984
"1640" 327.8 43.8214551529884 35.6999743732366
"1641" 328 47.1568206566315 34.5793620819003
"1642" 328.2 49.8196537243638 35.1984916983651
"1643" 328.4 52.4295718674641 34.9770654989829
"1644" 328.6 53.4817654082025 34.4997990806714
"1645" 328.8 53.7220890321661 36.1228398116675
"1646" 329 54.8236541516109 38.5696555233001
"1647" 329.2 57.2124483851559 41.4648608695447
"1648" 329.4 59.9305126303585 44.6172166228254
"1649" 329.6 62.6144023950268 47.1218551630229
"1650" 329.8 65.4846806370849 50.5230162429575
"1651" 330 68.5997451195414 52.3774421310047
"1652" 330.2 72.576774115466 52.8233215895047
"1653" 330.4 76.1875368843854 51.9875208421963
"1654" 330.6 78.2811926231247 50.6646988142269
"1655" 330.8 79.6057960570708 51.4170388036115
"1656" 331 81.0696817121474 53.7737043543985
"1657" 331.2 81.842799368346 56.781889678468
"1658" 331.4 83.144220789425 60.6976561191533
"1659" 331.6 84.3827565567934 64.9347830880268
"1660" 331.8 84.8840402117095 69.4080259594257
"1661" 332 86.4079452461589 73.8302871397867
"1662" 332.2 88.055728871873 78.7677564275843
"1663" 332.4 86.7027498299858 79.4133077098936
"1664" 332.6 84.2739139786306 81.2020405083205
"1665" 332.8 81.4033200623411 84.6986741565573
"1666" 333 79.6159357657489 88.5989168994612
"1667" 333.2 79.4603191918969 91.9581508659369
"1668" 333.4 79.5009149668307 91.8092203513064
"1669" 333.6 78.0254188049055 92.0106662431832
"1670" 333.8 75.4603810864154 91.9235202579662
"1671" 334 72.2525752632022 91.4237432825047
"1672" 334.2 68.4102676975636 91.3434528638072
"1673" 334.4 64.0159870490548 92.1255092282719
"1674" 334.6 60.4139774374858 94.1945656317547
"1675" 334.8 57.9628960872527 96.3246704397988
"1676" 335 56.1679028604123 100.143282753051
"1677" 335.2 55.5799592772629 103.670795281613
"1678" 335.4 54.1110067072359 106.609777000941
"1679" 335.6 52.4508232208199 108.420158664001
"1680" 335.8 49.7762255579797 111.123508448959
"1681" 336 48.7451906554711 113.927541835034
"1682" 336.2 48.0012426174609 113.61898575598
"1683" 336.4 46.3452399960518 112.963542951985
"1684" 336.6 43.0762646395801 111.95195001471
"1685" 336.8 39.0303659118888 111.692044240199
"1686" 337 33.9668389462359 111.246270066105
"1687" 337.2 30.3827916336987 111.316178911546
"1688" 337.4 28.0878806739294 110.474302727126
"1689" 337.6 26.6304373483289 108.497519490714
"1690" 337.8 23.863331241417 106.774234516308
"1691" 338 20.9038285607282 103.503646765866
"1692" 338.2 17.5450286301406 101.342286338933
"1693" 338.4 14.1786178452835 99.249382758219
"1694" 338.6 13.9325376662437 98.6583365499969
"1695" 338.8 14.7223885837593 97.5655337700125
"1696" 339 15.0876203990015 96.8340127834109
"1697" 339.2 15.2213605693959 95.8417717455847
"1698" 339.4 15.0710595539188 93.3377624214315
"1699" 339.6 14.8291194160119 90.3169430723767
"1700" 339.8 14.0832089605988 86.5724925842627
"1701" 340 12.4383197268944 83.1306960717974
"1702" 340.2 10.1720771798568 79.5052004298353
"1703" 340.4 9.872345679367 75.3971439170293
"1704" 340.6 8.66980179508831 70.651190430185
"1705" 340.8 8.00933727833422 66.0837975695785
"1706" 341 9.11958431113831 61.5389444542608
"1707" 341.2 9.79641443735451 57.7398713570809
"1708" 341.4 11.0245060473221 53.357059069384
"1709" 341.6 12.3290288222885 49.9033140078994
"1710" 341.8 11.7771570661086 47.0523674552047
"1711" 342 11.0813960599704 47.2901322536817
"1712" 342.2 11.2169068360737 47.9479137652885
"1713" 342.4 11.4853651745256 48.7228974104019
"1714" 342.6 11.7633360247631 48.8833685562138
"1715" 342.8 12.3400220877494 49.2976029369641
"1716" 343 13.7440342258565 49.2354196414271
"1717" 343.2 15.1054365851109 48.8001694346207
"1718" 343.4 16.6345492497081 48.375143182088
"1719" 343.6 19.6703030590799 46.845147460468
"1720" 343.8 22.7061455100268 44.6654646916501
"1721" 344 25.4021543202456 42.3559766317086
"1722" 344.2 28.3302727595259 39.9399531214747
"1723" 344.4 30.5336011482798 36.9354535376475
"1724" 344.6 31.487689654895 33.5535116151751
"1725" 344.8 32.5385434366674 33.1751236167468
"1726" 345 34.0266265969999 33.5295520192912
"1727" 345.2 35.2539234215313 34.678343885482
"1728" 345.4 38.1049984884044 36.2005345861002
"1729" 345.6 41.7563626605765 37.6788192910651
"1730" 345.8 46.1427698703652 37.8147942032223
"1731" 346 50.1090022352947 37.4730781812459
"1732" 346.2 53.2447809763986 36.2739351763419
"1733" 346.4 54.8584946933359 36.8056328517713
"1734" 346.6 56.7429490967842 38.4318942746015
"1735" 346.8 59.5073315221421 40.1277002220359
"1736" 347 61.3946290489762 42.7689847890431
"1737" 347.2 63.387740847347 45.9157287086158
"1738" 347.4 65.8153925912805 49.6054823341565
"1739" 347.6 68.3155819500268 53.7405593327047
"1740" 347.8 70.9919768010196 57.7125017522074
"1741" 348 72.4540811073169 61.5963012053966
"1742" 348.2 73.1936935901278 65.5386330971533
"1743" 348.4 74.6224773527316 69.5751145465467
"1744" 348.6 76.2799570253449 73.5758255294047
"1745" 348.8 76.8727595160967 77.8978098954612
"1746" 349 78.1923993233128 82.4179581756585
"1747" 349.2 80.3552795347978 84.7908257180419
"1748" 349.4 81.3800384092867 85.9371587592674
"1749" 349.6 82.1488737639466 87.1755175090749
"1750" 349.8 81.7633945605516 87.4108281560047
"1751" 350 79.7596466584727 88.1182008307678
"1752" 350.2 77.39409976346 89.7994681122547
"1753" 350.4 74.5524940471794 92.9771297830853
"1754" 350.6 70.9794119781596 95.9354388202081
"1755" 350.8 66.7737975365179 97.7117869280175
"1756" 351 62.8182627548722 98.8620865512237
"1757" 351.2 58.8415722222937 100.687718147538
"1758" 351.4 55.0300493130965 103.337182959382
"1759" 351.6 52.1371529453367 106.669287984782
"1760" 351.8 49.1607889753407 110.927373789795
"1761" 352 47.2358745879536 113.984832933795
"1762" 352.2 47.0192219803549 113.620654012457
"1763" 352.4 45.27958601987 113.394570119114
"1764" 352.6 42.0867007366904 112.529055266191
"1765" 352.8 37.5919587193031 112.302463760597
"1766" 353 33.5961837465169 111.546751760215
"1767" 353.2 29.696191584039 109.557846433828
"1768" 353.4 25.2788747688108 108.233398867955
"1769" 353.6 23.4601690273056 105.653371449784
"1770" 353.8 20.7672087620498 102.998833278249
"1771" 354 16.9636410414039 101.097544014121
"1772" 354.2 15.5554706405351 100.084537983717
"1773" 354.4 15.4129202024439 100.088582496601
"1774" 354.6 16.7245414137597 99.937917704338
"1775" 354.8 17.3866872567768 98.8355755926522
"1776" 355 17.9366423521239 96.5358149712727
"1777" 355.2 17.1156213931938 93.2415183618156
"1778" 355.4 15.502373548752 89.6484444246982
"1779" 355.6 12.8121446503549 86.7465587586475
"1780" 355.8 9.68778343271166 83.4194878420127
"1781" 356 7.98490087006398 80.4031556843562
"1782" 356.2 7.82959123701986 76.7448819321607
"1783" 356.4 7.50038751611391 71.071754061773
"1784" 356.6 6.63918494593586 66.6615090693797
"1785" 356.8 6.28497720775686 61.825483333866
"1786" 357 7.24113854795382 57.1579885596842
"1787" 357.2 8.44868976121847 53.2620005101655
"1788" 357.4 10.9230390029617 51.4826010979321
"1789" 357.6 12.6089746973367 48.2531909572442
"1790" 357.8 13.7514064407984 44.8384394500404
"1791" 358 15.5587060407223 43.120709125775
"1792" 358.2 16.8958784501216 40.5498070257333
"1793" 358.4 16.5170900376319 39.3031464391185
"1794" 358.6 16.2589752484059 39.9246658257547
"1795" 358.8 16.2559581293286 41.2357090347315
"1796" 359 16.6824861723718 41.8661894872814
"1797" 359.2 17.6951705056132 42.38902116175
"1798" 359.4 19.0943618804259 43.2764054123647
"1799" 359.6 21.5145596409586 44.0255585823265
"1800" 359.8 25.2483004158685 44.3568116384536
"1801" 360 29.0068127333858 44.0637011419447
"1802" 360.2 32.7036364173829 42.8416167370341
"1803" 360.4 35.9254074328175 40.9327693828006
"1804" 360.6 39.27993820872 38.3728041615468
"1805" 360.8 41.4803934755622 35.5848841789257
"1806" 361 43.1341704190946 32.8376749294721
"1807" 361.2 44.2649695950569 33.014204714431
"1808" 361.4 45.6014683344025 34.1091237456047
"1809" 361.6 48.5689298374917 34.5185625573303
"1810" 361.8 52.7219097839144 35.0836888477547
"1811" 362 57.2757431132767 36.3777792294945
"1812" 362.2 61.1502181986134 38.0469023336169
"1813" 362.4 65.1755181399025 40.1842796230198
"1814" 362.6 69.242652245622 42.167622394574
"1815" 362.8 72.7782974787502 44.7465336841047
"1816" 363 75.4094873657914 48.4989985872269
"1817" 363.2 78.1615382374025 51.8961754138936
"1818" 363.4 82.0245296696142 54.1420229995858
"1819" 363.6 83.6189299797813 54.9253247510047
"1820" 363.8 83.5793054346395 56.8800649720827
"1821" 364 84.9923959634858 60.27246591021
"1822" 364.2 86.0144769938533 64.5978626190612
"1823" 364.4 87.8818198625924 68.4761830767221
"1824" 364.6 89.8351220452617 71.7084032849874
"1825" 364.8 90.5108454045436 75.6562696841201
"1826" 365 91.1686738147359 79.142721564585
"1827" 365.2 91.9910853482445 83.3748502988926
"1828" 365.4 92.229320609441 87.7227804511457
"1829" 365.6 91.1162491751496 91.8685245157374
"1830" 365.8 88.6641719018212 95.9011809110657
"1831" 366 86.7623384298545 100.317581004352
"1832" 366.2 85.0456996747725 104.675840080432
"1833" 366.4 83.027883821431 109.028990751919
"1834" 366.6 80.4840665109714 110.766594313348
"1835" 366.8 78.5616853056491 110.994008629844
"1836" 367 75.9731299074759 112.196120706841
"1837" 367.2 73.1793586652019 112.158757519674
"1838" 367.4 70.2456563877522 112.277744841529
"1839" 367.6 66.5258703830145 112.866681643857
"1840" 367.8 62.4041979506293 113.21127232607
"1841" 368 58.5473867643199 113.240255850984
"1842" 368.2 55.4477239475325 113.221095018861
"1843" 368.4 51.7651115132932 114.285768726062
"1844" 368.6 47.4824352779559 115.180200831385
"1845" 368.8 43.8396880573407 116.45052579186
"1846" 369 43.7140168951068 116.922089550964
"1847" 369.2 44.2691330580895 115.600663607163
"1848" 369.4 43.2344230450858 113.68268282148
"1849" 369.6 41.2886738094039 111.272768045353
"1850" 369.8 38.8764497696326 108.400853715356
"1851" 370 35.4624329324798 106.077175521432
"1852" 370.2 31.6225139132199 102.629331045265
"1853" 370.4 28.250812569478 98.6254927505984
"1854" 370.6 25.3178053956059 94.9115337824023
"1855" 370.8 21.3775129452768 92.6799329512998
"1856" 371 17.0297810065334 91.1615851120997
"1857" 371.2 13.4635417644484 89.5248685582291
"1858" 371.4 10.8748857257549 86.4524547506574
"1859" 371.6 10.1084067813822 83.0871956368218
"1860" 371.8 9.6897152501266 78.3364050348156
"1861" 372 8.48959928654294 73.0789884185047
"1862" 372.2 7.61163004401635 67.4083960020413
"1863" 372.4 6.81972229851085 62.0753203533797
"1864" 372.6 8.82557172828505 58.8536585282342
"1865" 372.8 10.9536905059455 55.1040874832144
"1866" 373 12.4564425711548 50.6438490240182
"1867" 373.2 13.8740331632088 46.0989773234777
"1868" 373.4 15.3813422929331 42.9111231949083
"1869" 373.6 17.7908316339148 41.9083326958441
"1870" 373.8 21.0907787059811 41.372271776599
"1871" 374 25.4150696137359 39.4947106336297
"1872" 374.2 29.3098754360464 36.7515462207152
"1873" 374.4 33.0050072934195 34.0105882850965
"1874" 374.6 36.1247047563004 31.1991952242789
"1875" 374.8 38.2049200921391 31.5402827363111
"1876" 375 41.1476103381287 32.4857585334332
"1877" 375.2 45.6170754281924 32.9124497454938
"1878" 375.4 50.4554189176628 33.074368495044
"1879" 375.6 54.6996650840529 34.5531388997486
"1880" 375.8 59.8596960918609 35.9316560322234
"1881" 376 64.4107614544537 37.5019700127027
"1882" 376.2 68.1410248557262 40.101057699447
"1883" 376.4 71.2898084686715 42.2811419172473
"1884" 376.6 75.8558902663705 44.113972825947
"1885" 376.8 79.0695038702359 45.641932433419
"1886" 377 80.5682806288059 45.6497580728947
"1887" 377.2 82.0375613170999 45.090621521427
"1888" 377.4 85.4874031407216 43.7273806361047
"1889" 377.6 89.8208023520414 42.1823729251436
"1890" 377.8 93.9552899602656 41.2897380859007
"1891" 378 97.3376424614282 41.8833505898797
"1892" 378.2 98.9826434401182 43.7333756540341
"1893" 378.4 99.8574084218304 46.1368512543155
"1894" 378.6 101.079308362705 49.2889799905224
"1895" 378.8 103.837401126776 53.0938931951684
"1896" 379 106.606952688812 57.0078949094708
"1897" 379.2 109.278594609879 60.9588215726699
"1898" 379.4 112.304213353911 64.6009090004547
"1899" 379.6 116.594624014046 68.1831001771426
"1900" 379.8 120.088759848005 70.962285934197
"1901" 380 123.989290377592 73.4279375599395
"1902" 380.2 124.457227771986 75.2892765913547
"1903" 380.4 123.970115495831 76.5845234715392
"1904" 380.6 122.807697699165 78.0270666570799
"1905" 380.8 122.118410545183 79.7470654332152
"1906" 381 121.583227353801 81.074908745096
"1907" 381.2 120.551419673341 82.8950414597678
"1908" 381.4 119.107674639634 85.7493063966064
"1909" 381.6 117.930582445625 87.8217587821065
"1910" 381.8 116.231316818948 91.358966605725
"1911" 382 114.29535947517 94.500153619546
"1912" 382.2 111.672834756309 97.9457013549193
"1913" 382.4 108.589983143457 101.748933178636
"1914" 382.6 105.210127331647 105.123749225126
"1915" 382.8 101.56115456279 108.833572623133
"1916" 383 96.9049375516128 112.132149253982
"1917" 383.2 92.489602848244 114.345288934808
"1918" 383.4 87.5770903919921 115.578312843454
"1919" 383.6 82.7677293381882 116.608349703767
"1920" 383.8 77.5111814585358 118.125553140105
"1921" 384 73.6991916686573 117.519536100406
"1922" 384.2 70.1557548834501 116.805507287457
"1923" 384.4 67.9763950948028 118.311929750654
"1924" 384.6 64.0522438438506 118.806171948185
"1925" 384.8 61.7305359182752 118.095259417615
"1926" 385 59.6595317277031 117.289972946447
"1927" 385.2 58.2636014023929 115.646526521488
"1928" 385.4 58.4697066728322 114.708819171615
"1929" 385.6 58.652624318846 114.78221292925
"1930" 385.8 58.4577790557835 114.833931450552
"1931" 386 58.0778778597905 115.112628415009
"1932" 386.2 57.6161763595692 115.700491528453
"1933" 386.4 57.667456810593 115.789387433052
"1934" 386.6 58.3991519746794 115.673832541569
"1935" 386.8 58.7737036871256 115.699848513457
"1936" 387 59.4819540038588 115.000011231013
"1937" 387.2 60.3839284854154 114.335087765428
"1938" 387.4 60.7174644703631 114.385956331023
"1939" 387.6 61.5209158610564 114.743402287864
"1940" 387.8 62.1699098397237 114.71201186409
"1941" 388 62.3492923775948 114.325288216889
"1942" 388.2 62.7975902571333 113.632786786838
"1943" 388.4 63.7385918427698 112.17171285503
"1944" 388.6 65.5348218693246 110.089038218053
"1945" 388.8 68.1015203453787 108.452092126171
"1946" 389 71.0373900753291 106.034122730157
"1947" 389.2 73.3640657310678 102.998410041933
"1948" 389.4 75.7032426637483 100.084438502389
"1949" 389.6 77.0457518293674 96.0501617240836
"1950" 389.8 78.3125139182109 91.7103800772547
"1951" 390 78.8161181122359 87.8680820904868
"1952" 390.2 78.2770974997631 83.6550175484319
"1953" 390.4 78.2203191677494 79.4900119839641
"1954" 390.6 78.974759630288 75.1693599419569
"1955" 390.8 80.6173603484532 71.6665752269829
"1956" 391 82.8053732278557 68.9192015459344
"1957" 391.2 85.5254723569053 66.9770254658606
"1958" 391.4 88.3180840372358 65.130265139531
"1959" 391.6 88.3639555968738 65.5671275905736
"1960" 391.8 87.5752030649177 65.3866991630319
"1961" 392 86.6059866907496 63.7418167436515
"1962" 392.2 85.6095957321277 61.3931592127209
"1963" 392.4 84.2512426213358 57.854231635541
"1964" 392.6 84.2399429861818 55.2197084861533
"1965" 392.8 84.8136892648964 53.4684735189726
"1966" 393 85.603236630093 52.1306160021922
"1967" 393.2 87.121169732999 50.7749580621099
"1968" 393.4 88.3714284073411 49.5814762032678
"1969" 393.6 90.5245582484925 49.2078085088233
"1970" 393.8 93.8395900547449 47.9209638029319
"1971" 394 94.9543243098111 47.1413178705666
"1972" 394.2 94.7414130025359 46.3818110747592
"1973" 394.4 93.8771781204601 44.2617216266916
"1974" 394.6 93.1575011380477 40.7221404725344
"1975" 394.8 92.6244118952844 37.2800007712814
"1976" 395 93.5981960826182 34.6734048082106
"1977" 395.2 94.4943618884859 32.1964968596104
"1978" 395.4 96.2739048272553 30.1892187030969
"1979" 395.6 99.2231439960209 28.7065410517851
"1980" 395.8 102.733176563456 26.8594626889084
"1981" 396 106.314448934434 25.6955826750519
"1982" 396.2 108.089412754322 24.3197947363333
"1983" 396.4 109.858241558432 22.4558944372991
"1984" 396.6 108.73221419461 24.1167805377196
"1985" 396.8 107.739357135706 24.4856212144164
"1986" 397 106.442405327322 22.9766966123618
"1987" 397.2 103.95247258614 20.9662142345335
"1988" 397.4 101.043547081698 17.8932930670141
"1989" 397.6 97.9358834516073 15.4604428833618
"1990" 397.8 94.1608615158241 14.9985053411223
"1991" 398 89.9851616232854 14.6467061144849
"1992" 398.2 85.4096562062793 14.5801573508308
"1993" 398.4 82.2407041986746 16.3093037766577
"1994" 398.6 79.8434593785824 19.4258780190294
"1995" 398.8 76.791540818117 22.1806184359007
"1996" 399 73.3088562291746 23.9139534332904
"1997" 399.2 69.2419372462059 24.2246131213147
"1998" 399.4 64.7870769366319 23.5352847398017
"1999" 399.6 60.7416855032161 21.5259891884849
"2000" 399.8 56.8879077693991 18.5828990329741
"2001" 400 54.0832926399546 15.5485950722234
"2002" 400.2 52.4254405779315 13.6828595585699
"2003" 400.4 52.9571965592001 14.245648848469
"2004" 400.6 53.10466213427 14.9655497738115
"2005" 400.8 51.4335638643692 16.978859597138
"2006" 401 51.1942234592471 20.1918159220103
"2007" 401.2 50.9864067495731 23.7019120391675
"2008" 401.4 50.6438449186025 24.5503174495714
"2009" 401.6 50.5399381947633 25.7975666559333
"2010" 401.8 50.6607373024692 26.1809623263713
"2011" 402 50.3477589680507 26.7735809505787
"2012" 402.2 50.0627272712824 27.7370470722372
"2013" 402.4 49.1788234643056 28.3636484375047
"2014" 402.6 47.6705533198293 29.6235903924497
"2015" 402.8 45.9933271864674 30.3027212104099
"2016" 403 44.0034209760271 31.0431249950212
"2017" 403.2 41.2123380157832 31.7389224135784
"2018" 403.4 39.13677222452 32.0595258970842
"2019" 403.6 36.6839968618103 33.3889403284408
"2020" 403.8 36.0352668970674 35.8141936147257
"2021" 404 36.4373500867359 38.9968119049713
"2022" 404.2 37.6996112443516 41.9049740673784
"2023" 404.4 38.6307205544233 44.6263054729734
"2024" 404.6 40.0558538451134 47.8627501211781
"2025" 404.8 42.1182341805368 51.016303867262
"2026" 405 44.8648629417551 53.6317843439278
"2027" 405.2 48.1810042993481 54.8044303205659
"2028" 405.4 51.9725844768419 54.3250281640198
"2029" 405.6 55.0938363140237 52.7654151663229
"2030" 405.8 58.6754373112083 51.7433933597432
"2031" 406 62.6627760397359 51.6914737333124
"2032" 406.2 66.8349236468047 51.6311930241836
"2033" 406.4 70.5177345377358 52.8445539446713
"2034" 406.6 74.2280259941644 55.0447567488172
"2035" 406.8 77.521159924227 57.9202142111949
"2036" 407 80.6998411815779 61.690623602531
"2037" 407.2 83.344011439975 65.5516569389829
"2038" 407.4 85.5210950931589 69.8451374008124
"2039" 407.6 87.7513001048674 72.9415368561099
"2040" 407.8 88.592014586425 72.6658182639101
"2041" 408 89.098972873254 71.7899914384774
"2042" 408.2 88.7845441826449 71.6753367205774
"2043" 408.4 89.3328222850755 70.4469775987877
"2044" 408.6 89.1330274210737 70.5242196292614
"2045" 408.8 88.86970259005 72.175955684602
"2046" 409 89.6178172334055 74.4780489643082
"2047" 409.2 90.9389741167228 77.3129046679134
"2048" 409.4 91.909171848891 79.3817032272029
"2049" 409.6 91.9878088082703 80.6896895204874
"2050" 409.8 93.3224527577359 82.4297176339047
"2051" 410 95.5426935388998 84.8044695414473
"2052" 410.2 97.7598708447109 87.0541245892047
"2053" 410.4 99.0479963279282 87.255668637479
"2054" 410.6 101.358713134305 87.9972804487116
"2055" 410.8 102.14964139241 87.2928501129481
"2056" 411 102.457676138262 85.895508492531
"2057" 411.2 104.609488862492 84.3484692377354
"2058" 411.4 108.117604220617 82.6529812465386
"2059" 411.6 111.737538139688 82.2347492247221
"2060" 411.8 115.583725207288 82.1407341051626
"2061" 412 119.822015888572 83.0190253123064
"2062" 412.2 123.586760318857 83.9019984271685
"2063" 412.4 124.694776920111 83.2450400723047
"2064" 412.6 125.769964937657 81.1395625254138
"2065" 412.8 126.390367845202 78.7307534675301
"2066" 413 127.321690943261 75.9658868251328
"2067" 413.2 127.501316967622 73.6121167986559
"2068" 413.4 128.150953423988 71.1238570030749
"2069" 413.6 128.409938229939 68.5316657085725
"2070" 413.8 127.486013837992 65.4685738100699
"2071" 414 127.794285719492 61.6821134682739
"2072" 414.2 128.191788318872 58.7171426253559
"2073" 414.4 127.836260215841 55.917657981952
"2074" 414.6 127.333982383192 52.9662245712351
"2075" 414.8 126.309422579105 49.6528693901829
"2076" 415 124.783275622353 47.2800710826307
"2077" 415.2 123.327549600903 43.6084794471714
"2078" 415.4 121.722038682097 39.4868177363829
"2079" 415.6 120.682259068505 35.933429112303
"2080" 415.8 120.16800701321 34.2438933262941
"2081" 416 118.536047744668 33.9552178630182
"2082" 416.2 115.426740346693 34.5004057193904
"2083" 416.4 111.585165959978 35.1877711661232
"2084" 416.6 107.008358759614 34.771696910427
"2085" 416.8 103.418900653428 32.5933785754181
"2086" 417 100.11845002183 29.3731868341084
"2087" 417.2 97.6228393486981 25.7604815719764
"2088" 417.4 96.5315833828059 21.4079288849047
"2089" 417.6 96.4033932243268 17.4617991664744
"2090" 417.8 96.8495579085368 15.3434735148154
"2091" 418 97.1269653888829 13.9081614552106
"2092" 418.2 97.4973416855377 11.4683022714858
"2093" 418.4 97.5368541150594 12.7915893658576
"2094" 418.6 96.6940225984134 11.6547770874673
"2095" 418.8 96.3384471272636 10.2701431096436
"2096" 419 95.8078689428241 11.6300546420341
"2097" 419.2 93.5902639425527 12.3952355814651
"2098" 419.4 89.4241128709059 12.5298318955147
"2099" 419.6 84.7344854598073 12.1871936807292
"2100" 419.8 80.4914161821193 10.8982841282717
"2101" 420 77.5319689309155 8.54953214022312
"2102" 420.2 74.9489102328572 6.30838490360176
"2103" 420.4 73.5577486197601 3.29174135497069
"2104" 420.6 74.3703498127813 3.37123619223195
"2105" 420.8 75.3092069770297 4.02217602560777
"2106" 421 75.3515551518897 4.10976580481237
"2107" 421.2 75.4270835989858 3.09006833744912
"2108" 421.4 75.7070748615758 4.79828208512468
"2109" 421.6 75.6219957205243 5.50620147154314
"2110" 421.8 74.1987271459091 5.75434350507894
"2111" 422 71.6138198999934 5.37479843432286
"2112" 422.2 67.8848981460171 5.18587872869217
"2113" 422.4 63.7473438675389 5.51763427817135
"2114" 422.6 59.5008452510763 5.86774226230255
"2115" 422.8 55.8318022945326 5.861085122186
"2116" 423 52.926761690899 7.89476406293626
"2117" 423.2 50.0594468035451 10.4601763365562
"2118" 423.4 46.0165847456315 12.6353730332739
"2119" 423.6 42.9418776699404 13.2674439140047
"2120" 423.8 39.1043063654606 13.3984165318305
"2121" 424 34.6298650130025 13.067859775438
"2122" 424.2 31.9249271197997 14.0724664013877
"2123" 424.4 29.7084068704603 16.9410746712087
"2124" 424.6 26.7947550660459 20.6206331553247
"2125" 424.8 25.3319274118921 23.7973650544734
"2126" 425 24.8565867185522 25.6766722254945
"2127" 425.2 25.0997296456754 25.9655589165926
"2128" 425.4 25.6143791428944 25.8794628830047
"2129" 425.6 26.1323147835585 26.247262067666
"2130" 425.8 25.7930129774943 26.3883237096395
"2131" 426 25.1506670836489 27.3001843874177
"2132" 426.2 24.1494077525259 28.5279868664947
"2133" 426.4 23.1816372270081 29.279372587069
"2134" 426.6 22.4209807590012 30.5007499820353
"2135" 426.8 21.5034269746108 32.3885067637859
"2136" 427 20.8795951567513 34.9631897599274
"2137" 427.2 21.2885015548787 38.0040043099128
"2138" 427.4 22.9759051649472 40.5737848901542
"2139" 427.6 25.3873939848281 43.4579977066697
"2140" 427.8 27.1802425144185 46.1130807277931
"2141" 428 29.4596800150189 48.9762591995896
"2142" 428.2 31.6483592605358 51.2285786950774
"2143" 428.4 34.3397462881981 51.8931040669198
"2144" 428.6 36.4149925198535 51.792927882887
"2145" 428.8 39.0886753360999 51.8066422139513
"2146" 429 41.8786799613379 52.0355578814843
"2147" 429.2 45.1403752033481 52.5503341659332
"2148" 429.4 48.9466392477925 53.0991233164119
"2149" 429.6 53.2881180077116 53.1498463524561
"2150" 429.8 56.9355126567064 52.8682842239753
"2151" 430 60.4914008635414 51.8324783483936
"2152" 430.2 64.4716688121247 51.1211944503102
"2153" 430.4 67.9942427387449 51.0826545086592
"2154" 430.6 72.3906377584245 51.3739128915235
"2155" 430.8 75.4123781755305 52.963227644085
"2156" 431 78.203198508425 54.858184600883
"2157" 431.2 81.4533304093148 57.1144923179257
"2158" 431.4 84.589204436398 58.2117490223425
"2159" 431.6 85.8544834174086 58.2815810386229
"2160" 431.8 85.6643818419656 59.4271578937749
"2161" 432 86.184849885425 62.3227920605587
"2162" 432.2 87.9619743232899 65.9518032517479
"2163" 432.4 89.0653572896426 69.0207296182589
"2164" 432.6 88.4550493118304 71.6707668082614
"2165" 432.8 88.7741784016359 75.1095400891394
"2166" 433 90.3730854813545 78.552617606386
"2167" 433.2 91.9012185381846 80.0660665264278
"2168" 433.4 94.3960936938769 81.5817300337098
"2169" 433.6 98.1351578920564 83.5971705164534
"2170" 433.8 101.890346638472 84.2456630648865
"2171" 434 106.195116068762 84.2963769007678
"2172" 434.2 110.225305643816 84.3164354194038
"2173" 434.4 112.178949974209 83.9627312563277
"2174" 434.6 115.204655182328 82.2577890840005
"2175" 434.8 118.267044604748 80.2379171459193
"2176" 435 121.157501353769 78.5172559123407
"2177" 435.2 121.815262425401 76.480727569422
"2178" 435.4 123.05923738302 72.7692888931426
"2179" 435.6 125.524615277561 68.8367638562047
"2180" 435.8 127.506683830867 65.4040141328489
"2181" 436 127.781291578056 63.9588752453765
"2182" 436.2 126.729781289048 61.5759808577636
"2183" 436.4 126.047675878004 57.7302705282011
"2184" 436.6 125.312404705236 53.3798327933468
"2185" 436.8 124.019487632364 49.0994931448893
"2186" 437 123.413076166278 44.2354584056223
"2187" 437.2 123.216511301779 39.8653616613236
"2188" 437.4 121.922061381252 37.8645132155543
"2189" 437.6 120.102160056361 35.2110829787547
"2190" 437.8 118.324466170479 31.3479944280612
"2191" 438 116.172890581897 27.4032074672699
"2192" 438.2 114.70102005602 24.4350888842344
"2193" 438.4 114.837207118827 25.2992405227229
"2194" 438.6 115.403687958183 25.3497714962152
"2195" 438.8 115.776972736726 25.9479672742028
"2196" 439 116.314947923397 26.0978528218618
"2197" 439.2 116.128366193575 26.6979100831085
"2198" 439.4 116.618533900344 26.9244390656668
"2199" 439.6 116.813801134459 28.55132729121
"2200" 439.8 117.359396935662 29.1545998247569
"2201" 440 118.317147886164 30.090293891594
"2202" 440.2 119.13527082102 31.7413144513155
"2203" 440.4 119.525621853614 33.2321700924777
"2204" 440.6 120.115793311818 34.8408091675656
"2205" 440.8 120.787194950185 36.8892556659662
"2206" 441 121.874518276778 39.2785184748776
"2207" 441.2 123.114605355126 42.4137096310132
"2208" 441.4 124.170039502152 45.3691591176307
"2209" 441.6 124.011540322647 49.0049100022993
"2210" 441.8 124.399114299227 53.1157742032786
"2211" 442 124.746893763518 58.3302224340956
"2212" 442.2 124.995672507736 63.3191824935602
"2213" 442.4 125.955784195114 68.2468736409221
"2214" 442.6 125.678161538523 71.9357645646612
"2215" 442.8 123.773523097382 75.5104591601771
"2216" 443 121.206064921177 78.9177076661853
"2217" 443.2 122.024148618463 79.409318600741
"2218" 443.4 120.830912527727 80.5056344112928
"2219" 443.6 118.896236641792 83.4112063301308
"2220" 443.8 117.266314708744 86.3433531962461
"2221" 444 115.589538375826 90.7443079171713
"2222" 444.2 113.527837666152 94.2692357211433
"2223" 444.4 110.589358556183 97.2235287201363
"2224" 444.6 106.54939701858 100.455151799054
"2225" 444.8 102.313920905589 104.05824356874
"2226" 445 97.9752487390108 107.328900537855
"2227" 445.2 93.4841128713398 111.324744850801
"2228" 445.4 88.7849522842595 114.77899959804
"2229" 445.6 83.8313020785042 116.178597957553
"2230" 445.8 77.9354480996749 117.517789920017
"2231" 446 72.3970122429025 119.286659648362
"2232" 446.2 69.1512613428073 121.167239677409
"2233" 446.4 68.5385445621383 122.2873018977
"2234" 446.6 67.1376081175405 123.810715289309
"2235" 446.8 64.9058385470705 124.27939183978
"2236" 447 62.101707575593 124.036640818505
"2237" 447.2 58.1150909528405 125.020242015993
"2238" 447.4 55.355457728381 125.274624107658
"2239" 447.6 55.0581868026168 124.221665627814
"2240" 447.8 55.355457728381 123.200359990811
"2241" 448 55.2889603455717 122.433030726757
"2242" 448.2 54.1657380309639 121.157533457905
"2243" 448.4 52.9797490317555 119.738342776497
"2244" 448.6 50.4731111816644 118.228075083624
"2245" 448.8 47.807548696682 116.330275847859
"2246" 449 46.0852390598698 113.996390869067
"2247" 449.2 45.1312357791576 111.5498004304
"2248" 449.4 44.5053829721449 108.969389506596
"2249" 449.6 43.533224979202 106.575007981267
"2250" 449.8 42.3060219224477 103.783133212064
"2251" 450 41.0216318926569 99.8652806998205
"2252" 450.2 40.2429273639249 96.1929941531349
"2253" 450.4 39.1077301656583 92.744908278996
"2254" 450.6 38.9373500870031 89.4864739110909
"2255" 450.8 39.4695703633332 86.5838936861949
"2256" 451 38.7571403884255 82.7883980061857
"2257" 451.2 37.8568611701402 79.017770473209
"2258" 451.4 38.0900134458341 75.2765371782547
"2259" 451.6 39.8680598891306 71.5066766437942
"2260" 451.8 41.0470648832712 67.6844670305843
"2261" 452 41.0102781922629 64.2164886024506
"2262" 452.2 39.7576596892075 61.1556188557594
"2263" 452.4 37.5355419007226 59.016029214133
"2264" 452.6 34.987050024499 57.0172704811099
"2265" 452.8 32.9806889691548 55.9703009336668
"2266" 453 32.0630522019769 56.2356643841475
"2267" 453.2 31.420648431112 56.5166240068144
"2268" 453.4 29.8411990403384 55.1000833666073
"2269" 453.6 27.8327002482185 52.7070052090264
"2270" 453.8 25.4510229983169 49.2218550752885
"2271" 454 22.7884547473251 45.8621422884332
"2272" 454.2 21.4636860479434 42.475553024316
"2273" 454.4 22.5761148965522 40.5973848338414
"2274" 454.6 24.7014525810011 39.3962401701271
"2275" 454.8 26.1811043924317 38.4343514942882
"2276" 455 28.2186393536688 37.0592828844222
"2277" 455.2 30.8021841897411 34.848680200831
"2278" 455.4 32.0157686096359 33.349005430638
"2279" 455.6 31.4284566205573 34.6105106468975
"2280" 455.8 31.9338601901893 36.4605823915279
"2281" 456 33.8498916733128 38.4935817552629
"2282" 456.2 37.3624865493238 40.4212929463289
"2283" 456.4 41.1559859311933 41.8376106758238
"2284" 456.6 45.8171478784144 42.081266471969
"2285" 456.8 49.6561315200731 41.9222354263768
"2286" 457 54.2230298844569 41.1365863088205
"2287" 457.2 59.0559073416746 39.9773134003006
"2288" 457.4 63.5054032066698 38.7150224969669
"2289" 457.6 65.6995267822971 38.9399611907292
"2290" 457.8 66.9659435784438 41.1118908337126
"2291" 458 68.9925471866974 44.8158654900143
"2292" 458.2 72.9701466955216 47.0833060298761
"2293" 458.4 77.6396842358073 49.0233366533904
"2294" 458.6 82.4049375500628 50.9013851323989
"2295" 458.8 84.7258363884217 53.2325611430711
"2296" 459 86.5228911892626 55.8466573055582
"2297" 459.2 89.2802650912629 58.6937808693695
"2298" 459.4 92.244400966245 61.4101535203028
"2299" 459.6 95.814456440209 63.2139053991922
"2300" 459.8 98.2334688305516 65.6364891863994
"2301" 460 100.193062669766 69.5030905500873
"2302" 460.2 100.69482656209 72.8427302119229
"2303" 460.4 100.843711261941 73.8433532045047
"2304" 460.6 99.7139460765179 74.0687428208893
"2305" 460.8 97.7086476031152 74.4660469310305
"2306" 461 95.5806677226142 74.659364259829
"2307" 461.2 92.5947949613924 74.4814316345569
"2308" 461.4 88.6707696193169 75.196485460802
"2309" 461.6 85.4117930801755 76.7261945310133
"2310" 461.8 83.0309187118251 79.1870820209154
"2311" 462 81.7387917691669 83.0025519332978
"2312" 462.2 81.0579378694562 85.5420210309115
"2313" 462.4 79.5411420668493 88.7227735975215
"2314" 462.6 77.1540793267104 91.3136229319793
"2315" 462.8 73.8531078109136 91.9638522841824
"2316" 463 69.4977494949392 92.5897234645386
"2317" 463.2 64.9496898725325 93.9208841723606
"2318" 463.4 60.5445329042603 95.6836787361876
"2319" 463.6 56.5654128207443 98.5556553959454
"2320" 463.8 52.9890145708119 101.531703212569
"2321" 464 49.5347373117439 103.995694742561
"2322" 464.2 46.1388572961608 105.27467017548
"2323" 464.4 41.5410460243719 104.849046383809
"2324" 464.6 37.4864289262603 102.954465724968
"2325" 464.8 33.3563189308973 100.442645895268
"2326" 465 29.227921972212 97.9087111891237
"2327" 465.2 25.9462818819839 95.2275113514181
"2328" 465.4 23.0741307358495 92.0172841201183
"2329" 465.6 19.1739370744263 89.4673334135761
"2330" 465.8 14.9475813447439 87.0533026915853
"2331" 466 10.5952237761342 85.814083073386
"2332" 466.2 9.66714475403585 83.8310530749047
"2333" 466.4 8.60111467216442 80.5558106307666
"2334" 466.6 7.58403668260304 76.2767801599344
"2335" 466.8 6.81098048985986 72.1158887881447
"2336" 467 6.18994445859651 67.7816898401194
"2337" 467.2 7.15491233786516 63.6496262739702
"2338" 467.4 8.03844923895853 59.2529783187988
"2339" 467.6 7.64395693246664 55.4038693712996
"2340" 467.8 6.97446860071799 53.8367873995136
"2341" 468 8.66906254794772 54.1901094695555
"2342" 468.2 11.0179529673738 53.6404011883323
"2343" 468.4 13.8358913117402 52.2749729386786
"2344" 468.6 16.6052652432726 50.1690824014221
"2345" 468.8 19.5272442994948 47.1656572359868
"2346" 469 22.243679518768 43.1670802104038
"2347" 469.2 25.0632146378992 40.0788631773859
"2348" 469.4 27.8011188349025 37.5939322926865
"2349" 469.6 30.0900368488359 34.9412085696626
"2350" 469.8 30.4405538140692 32.584640644638
"2351" 470 30.4996771576025 32.9328512693713
"2352" 470.2 31.2443191442467 33.7557435039612
"2353" 470.4 33.1728969045025 35.0348544308714
"2354" 470.6 36.2807242747853 36.0408947496366
"2355" 470.8 40.1949457025313 36.7890330104592
"2356" 471 44.3229141678651 36.8274854779878
"2357" 471.2 48.3561203883119 37.4778676792656
"2358" 471.4 52.7535830036644 38.4277847865047
"2359" 471.6 57.3953818856598 40.0949862400264
"2360" 471.8 61.7321711295554 41.0544678999067
"2361" 472 66.4412048428535 42.14469590274
"2362" 472.2 70.9806508263897 44.2977143610431
"2363" 472.4 74.2232052370863 46.9441419738224
"2364" 472.6 78.2619847723106 49.1515131782523
"2365" 472.8 82.1753989948116 49.5033533270804
"2366" 473 83.6028510455428 48.8879781368314
"2367" 473.2 85.3025544738679 47.2600439253632
"2368" 473.4 88.3743919834581 45.2327546174213
"2369" 473.6 91.6938733858631 42.6398980087501
"2370" 473.8 94.825598644563 42.2686583061869
"2371" 474 98.7394782841216 42.7409860789333
"2372" 474.2 102.764527503572 43.7308550214956
"2373" 474.4 107.067467809245 44.6011407492753
"2374" 474.6 111.713651774754 45.7216778504865
"2375" 474.8 116.06051950661 47.3132484799916
"2376" 475 117.723826106672 49.9814525133508
"2377" 475.2 118.126164272914 52.7202985096525
"2378" 475.4 119.663201715979 56.6124803577098
"2379" 475.6 121.199758940774 60.5420993216329
"2380" 475.8 122.029126535897 64.3373758870894
"2381" 476 123.0817050857 67.4076746938082
"2382" 476.2 123.71540762521 68.6838908990047
"2383" 476.4 122.672605666072 68.8914554745133
"2384" 476.6 120.853488069988 70.8772119774162
"2385" 476.8 118.721153991838 73.5745299958691
"2386" 477 116.563080374973 77.4708471041657
"2387" 477.2 114.576275389977 82.3304380697461
"2388" 477.4 111.599511056185 87.4140669898436
"2389" 477.6 108.30774828726 92.2999663298705
"2390" 477.8 104.052695407956 96.0682310076064
"2391" 478 99.3213605783859 98.6310662438297
"2392" 478.2 93.9201126434533 99.4096936336264
"2393" 478.4 88.5854274852952 100.200982986149
"2394" 478.6 84.8622429848493 101.604568373345
"2395" 478.8 81.1323238231846 102.987210557889
"2396" 479 78.4507998106533 101.52374788198
"2397" 479.2 78.4143206959787 99.9700695564475
"2398" 479.4 78.8503594308845 99.2774193044236
"2399" 479.6 78.7866292524686 98.2898476532978
"2400" 479.8 79.1187733231803 96.625670298338
"2401" 480 79.8976145975177 95.1274381092138
"2402" 480.2 81.0999239573674 94.9103194993468
"2403" 480.4 82.1956506595608 93.9397773697547
"2404" 480.6 83.360819079441 92.8544773691201
"2405" 480.8 83.6051089384359 90.7590782512003
"2406" 481 83.8199359941315 87.3559932909221
"2407" 481.2 84.3769082607764 84.2104810002074
"2408" 481.4 85.8694358271828 82.329155187133
"2409" 481.6 87.8454645147054 81.3640380337134
"2410" 481.8 90.2249192330325 79.3720425676487
"2411" 482 90.6283011438706 77.5056575269916
"2412" 482.2 89.7036434321177 74.8821944363865
"2413" 482.4 88.2832144375111 71.5046774601836
"2414" 482.6 86.7444874373199 67.6212809745421
"2415" 482.8 86.4660644969449 63.434094573341
"2416" 483 87.9710557164967 60.3639463696525
"2417" 483.2 88.6452821682185 59.4134753748873
"2418" 483.4 87.9414923602083 58.6402077361744
"2419" 483.6 86.1506085667764 56.9137061199912
"2420" 483.8 83.0246252019268 54.3833206300229
"2421" 484 78.9819706083813 52.7920521209865
"2422" 484.2 75.324367643348 51.8482207176449
"2423" 484.4 71.666530778398 50.0516384690993
"2424" 484.6 68.7373661854727 47.167692668531
"2425" 484.8 66.6970392867502 43.7201009714761
"2426" 485 64.6111230714601 40.1470102553271
"2427" 485.2 63.0217391969025 39.043523086338
"2428" 485.4 60.0809287328419 39.3388458445653
"2429" 485.6 56.5142122557671 41.1747207361922
"2430" 485.8 53.4737031340843 44.0524286915653
"2431" 486 51.5867888028119 47.4270723666025
"2432" 486.2 48.5528270354636 50.8329459586334
"2433" 486.4 45.0347288556759 53.2895841089647
"2434" 486.6 42.1189928893667 55.5700343018131
"2435" 486.8 38.3239222303904 56.822339174441
"2436" 487 34.733606283488 56.4258060591742
"2437" 487.2 30.3506621999216 55.6223526391904
"2438" 487.4 24.9116321208674 56.0282897272942
"2439" 487.6 20.4548690528872 56.8064335018717
"2440" 487.8 16.6637589968109 59.5274377333797
"2441" 488 13.8350314661139 62.6575270679193
"2442" 488.2 11.4185229813549 66.2239708932666
"2443" 488.4 9.15048501333343 70.3571040586023
"2444" 488.6 8.05565123642482 73.7771483805204
"2445" 488.8 8.49848019701634 77.1121001755291
"2446" 489 10.1343880917878 80.0775123991207
"2447" 489.2 11.6423751280266 84.3904021896209
"2448" 489.4 12.173668594787 88.6882803278826
"2449" 489.6 12.5240691754858 92.3505355855297
"2450" 489.8 14.5538148228236 94.0640109593367
"2451" 490 18.0813475667398 94.93259895367
"2452" 490.2 22.0736696278264 96.4553099053078
"2453" 490.4 26.1893620436574 97.1659547740253
"2454" 490.6 30.7205935384162 97.6545693454309
"2455" 490.8 35.1360639058206 97.5872440780894
"2456" 491 39.0764178401663 96.2890913116525
"2457" 491.2 42.9104592628996 95.106899264602
"2458" 491.4 46.3594029263148 95.0377136303468
"2459" 491.6 49.6767559422358 96.0290411181547
"2460" 491.8 53.1178980105584 97.6003038919563
"2461" 492 56.9166781003631 97.7679710063047
"2462" 492.2 60.6745495562695 95.6984051739584
"2463" 492.4 63.6161399542109 93.3187309811297
"2464" 492.6 66.9861705356109 90.6020511375547
"2465" 492.8 69.5355893061837 86.7544714375916
"2466" 493 71.8480097672359 82.689079018556
"2467" 493.2 73.7868632905037 78.1531421541386
"2468" 493.4 74.7513882443192 73.248847259838
"2469" 493.6 75.201851814097 68.4927997025047
"2470" 493.8 76.302805323425 64.1200822330452
"2471" 494 75.5126308934508 59.7061764615701
"2472" 494.2 74.0029404636813 56.1448340232138
"2473" 494.4 72.3650536788304 52.0073105341804
"2474" 494.6 71.2145453722358 49.0191912888102
"2475" 494.8 71.9566036635216 46.3953777224761
"2476" 495 74.0834081611301 46.3739937076297
"2477" 495.2 75.6926996101567 47.0981536626829
"2478" 495.4 76.4603831938002 47.7679188464552
"2479" 495.6 79.1666760784009 48.8679193473882
"2480" 495.8 81.8929451736644 49.5984301590475
"2481" 496 83.4656237687407 50.9458042025338
"2482" 496.2 85.8813181962826 51.3088792097663
"2483" 496.4 88.884682746097 50.7885542193658
"2484" 496.6 92.6650028176824 50.9680672545532
"2485" 496.8 96.767795217208 52.2995901620602
"2486" 497 101.119823583463 54.1609599650047
"2487" 497.2 105.645597613325 55.171013432219
"2488" 497.4 109.306096111575 55.6493675414129
"2489" 497.6 112.091176523679 55.2659655795482
"2490" 497.8 114.160067825475 54.6868835235135
"2491" 498 114.970264951078 53.8491795917678
"2492" 498.2 114.367547658291 54.0477207374491
"2493" 498.4 113.42024187553 54.8468408667279
"2494" 498.6 112.003893643009 56.0510256176592
"2495" 498.8 110.496376355514 58.6692967120602
"2496" 499 108.909010897867 62.072805995531
"2497" 499.2 105.605220009939 65.7948511146318
"2498" 499.4 102.160948079552 68.569906676531
"2499" 499.6 99.3026990597223 71.7258561622074
"2500" 499.8 96.090370063346 74.8344363592335
"2501" 500 92.8423534267885 75.4190174563468
"2502" 500.2 89.4183116706569 76.2940139876889
"2503" 500.4 86.5194976300037 77.5150340515404
"2504" 500.6 84.6598271561109 77.7709597611386
"2505" 500.8 82.515998649404 77.5569484922392
"2506" 501 80.5898184182358 76.3735421951991
"2507" 501.2 78.0055079218199 74.0496640538233
"2508" 501.4 76.1324324318532 71.0484367478699
"2509" 501.6 73.6968288598996 68.1342923250003
"2510" 501.8 70.8277986889727 64.9659937600836
"2511" 502 67.4748430688966 61.9820496503261
"2512" 502.2 65.3821882345544 58.583114645071
"2513" 502.4 63.2833469116518 54.5177762699737
"2514" 502.6 60.5409608964836 50.6704776509542
"2515" 502.8 58.1161749858113 46.7336417614198
"2516" 503 57.4366947809859 44.8121906593124
"2517" 503.2 56.1619260851071 44.8012753205938
"2518" 503.4 53.3708535720253 44.9101345681257
"2519" 503.6 50.4255250922808 44.8661982835609
"2520" 503.8 48.4540223425847 44.5041885697838
"2521" 504 47.5092060341272 43.2022952613742
"2522" 504.2 46.4798722954692 40.4660908825047
"2523" 504.4 45.7957307488692 36.177155138838
"2524" 504.6 46.4593137074117 33.0716315424827
"2525" 504.8 47.9684455092681 32.999151010666
"2526" 505 50.3969774174206 33.3154029207221
"2527" 505.2 52.6329231189025 32.457246513638
"2528" 505.4 55.5673080111095 31.5538656759152
"2529" 505.6 57.9365808144315 28.9743094350156
"2530" 505.8 60.0156627042662 25.155632593232
"2531" 506 62.6166499915562 21.4546812941454
"2532" 506.2 65.4956051332639 17.851846730972
"2533" 506.4 68.3373145687779 15.3623034793738
"2534" 506.6 70.7964588715359 15.1019194004047
"2535" 506.8 74.6900721394185 14.6528550886297
"2536" 507 79.2304038265659 13.7184191377447
"2537" 507.2 83.3620091369487 12.9401292902968
"2538" 507.4 84.8125043755853 12.4678292956406
"2539" 507.6 86.7350380637116 10.9724943016697
"2540" 507.8 87.9678154894123 8.60631747388703
"2541" 508 88.3692484691397 7.85441829007199
"2542" 508.2 88.4046365981368 8.93667412401953
"2543" 508.4 89.7602515757592 8.36515106921495
"2544" 508.6 91.9590242514882 8.40086904986916
"2545" 508.8 92.2443332582844 9.50684337705807
"2546" 509 93.7324117907264 10.6246166114669
"2547" 509.2 96.0716882320359 11.6240596241047
"2548" 509.4 99.4163802376359 12.799725461619
"2549" 509.6 101.371409726705 14.2029945635359
"2550" 509.8 102.892637925274 15.928021342197
"2551" 510 106.477802760822 17.8977305984278
"2552" 510.2 109.500882529048 20.4324177867324
"2553" 510.4 112.28015882756 22.9855502585317
"2554" 510.6 113.911110241278 25.0235670196896
"2555" 510.8 115.580391184157 28.1960245809257
"2556" 511 118.270947851341 31.7228305233468
"2557" 511.2 120.709579117765 35.2113461897691
"2558" 511.4 123.038429953954 38.3069236878637
"2559" 511.6 122.751154070317 40.0563638125317
"2560" 511.8 122.951916328078 43.2285320389257
"2561" 512 123.153117376192 47.8084239283134
"2562" 512.2 124.368542756686 52.7277759912547
"2563" 512.4 125.258560231661 57.6642985675047
"2564" 512.6 126.604219596468 62.2243259887457
"2565" 512.8 127.819822032227 66.4888346331221
"2566" 513 126.94438077371 67.466089375547
"2567" 513.2 125.769404018772 69.9771688181743
"2568" 513.4 125.340320085354 73.3575281286572
"2569" 513.6 125.033680371436 78.3132255400264
"2570" 513.8 123.629041930349 81.616610745609
"2571" 514 122.264259929973 85.0723901242589
"2572" 514.2 121.375343641858 89.7729722740845
"2573" 514.4 120.301869517174 93.9299127799649
"2574" 514.6 119.446205013723 93.8806300946475
"2575" 514.8 117.24175419836 95.1539697794716
"2576" 515 114.474676851252 98.3993242822999
"2577" 515.2 111.064564401567 102.140260866868
"2578" 515.4 107.554967309913 106.751106511448
"2579" 515.6 104.089750503673 110.240605808446
"2580" 515.8 99.9044494714978 112.264816475386
"2581" 516 96.457328995431 113.270283162041
"2582" 516.2 93.5650232699676 114.155827731188
"2583" 516.4 88.8018204843268 115.595990006711
"2584" 516.6 83.5152721696904 117.011012420463
"2585" 516.8 78.0590509084554 116.9367483957
"2586" 517 72.905239998891 116.842167092806
"2587" 517.2 69.4303745803681 116.802549297009
"2588" 517.4 68.1978582376217 115.663736791284
"2589" 517.6 68.0025693497195 114.52071691848
"2590" 517.8 67.6649974233037 113.272916360284
"2591" 518 68.1451708331014 111.769335380446
"2592" 518.2 68.1513692384477 110.425981415818
"2593" 518.4 66.7534528955833 108.809803330166
"2594" 518.6 64.3453192742603 107.285866178968
"2595" 518.8 62.0675289181532 107.472245256331
"2596" 519 59.9642177170359 106.973980488889
"2597" 519.2 57.8327367207399 106.304396936353
"2598" 519.4 54.6957430718513 106.923362554171
"2599" 519.6 52.9963223012442 107.102856245748
"2600" 519.8 51.6548682883031 105.760400445127
"2601" 520 50.1722885738084 102.963185858247
"2602" 520.2 48.6125357586358 99.8444953416047
"2603" 520.4 47.0895539921306 95.8825378675047
"2604" 520.6 44.8964173126505 92.0265350243096
"2605" 520.8 42.2441070409025 87.9579696160688
"2606" 521 39.3106796117487 84.7633167925303
"2607" 521.2 35.8012680702689 81.42067188886
"2608" 521.4 32.5847348116904 78.4042736631162
"2609" 521.6 28.9915472799326 76.0299377152752
"2610" 521.8 24.5567253585109 74.0153352813547
"2611" 522 20.8984684773859 72.5885210141547
"2612" 522.2 18.921287047431 70.2949605800657
"2613" 522.4 17.4720441144798 66.1530977356023
"2614" 522.6 16.6683881596974 62.0218311509406
"2615" 522.8 16.7183550383121 57.3220617918521
"2616" 523 17.3913741397226 52.752296543018
"2617" 523.2 17.524783293707 49.1154174112643
"2618" 523.4 19.1335914254591 47.1758942643707
"2619" 523.6 22.0945644304904 46.2602075860774
"2620" 523.8 25.5772132524561 44.8115163784496
"2621" 524 29.1892504791459 42.3362367255847
"2622" 524.2 32.3044748066298 39.4083335523835
"2623" 524.4 35.4551468721727 36.5463746202626
"2624" 524.6 37.3360776971421 34.9801811163172
"2625" 524.8 38.5773580646272 33.9094472924503
"2626" 525 40.9349472912359 34.8854060470853
"2627" 525.2 43.4517226853033 36.4538914533698
"2628" 525.4 47.9828252267173 37.6209552901713
"2629" 525.6 52.5641750450266 38.7003489737605
"2630" 525.8 57.1071585159273 41.0691801196855
"2631" 526 61.9883227721182 42.9690108680341
"2632" 526.2 66.1538687055136 45.636169365588
"2633" 526.4 70.8201241451604 48.3344812188915
"2634" 526.6 75.2779315277995 50.5684454708047
"2635" 526.8 79.6157175089434 53.4903380301179
"2636" 527 83.2854356562448 57.6790853862815
"2637" 527.2 84.4264824176872 62.6687458905932
"2638" 527.4 85.2041064323411 68.2212490548468
"2639" 527.6 85.1858288412448 73.6079015516743
"2640" 527.8 86.4445990743244 79.4982997628764
"2641" 528 87.8574802652782 84.0489186311403
"2642" 528.2 87.0365799602712 84.6019566747082
"2643" 528.4 84.4567541675367 87.1385654778056
"2644" 528.6 81.677701899897 90.9341707956039
"2645" 528.8 77.5824202413178 94.6096407716932
"2646" 529 73.9504833294838 98.2145874556452
"2647" 529.2 69.3962491728279 101.488898784553
"2648" 529.4 64.7037674197237 103.784081163432
"2649" 529.6 60.1206107299654 104.427342572201
"2650" 529.8 55.3027787046087 105.502953980564
"2651" 530 50.7112481904484 107.511515510678
"2652" 530.2 47.0951289160555 110.04103804971
"2653" 530.4 46.4546768754647 111.021926842191
"2654" 530.6 46.2370442773858 110.730323835555
"2655" 530.8 45.5482433645747 108.732499593579
"2656" 531 44.2672894027484 107.199204748185
"2657" 531.2 42.9410923835003 105.100187593992
"2658" 531.4 39.7396726705064 102.077860648021
"2659" 531.6 36.9627529084711 98.068578333908
"2660" 531.8 33.9826755561109 93.9302228099297
"2661" 532 31.4206210853578 89.8794778408705
"2662" 532.2 29.1873500859609 84.9202728949547
"2663" 532.4 27.6874200973384 79.8210778129662
"2664" 532.6 26.1467209899609 74.4007025276297
"2665" 532.8 25.8051503201306 69.3845586195047
"2666" 533 25.7170963877805 64.8074694842904
"2667" 533.2 24.3800340397626 60.9242233839868
"2668" 533.4 22.3463477489141 57.9944155330525
"2669" 533.6 20.3855807534341 54.7968323947375
"2670" 533.8 19.9522444582104 50.7634232679115
"2671" 534 20.6218556915692 46.8322587066436
"2672" 534.2 21.9073345292732 43.2580463703084
"2673" 534.4 23.7887715996493 41.3945981065239
"2674" 534.6 24.3037527294641 38.5745649809177
"2675" 534.8 22.6981338624337 37.2588386394168
"2676" 535 21.5328378215216 37.2708380866067
"2677" 535.2 20.2762513073583 37.5828237135455
"2678" 535.4 18.4509204212046 37.3210482734422
"2679" 535.6 18.7784538016533 37.6399201122619
"2680" 535.8 19.9237251395796 37.5280637363172
"2681" 536 21.5913114579831 36.9186543115816
"2682" 536.2 23.2183785665584 35.7114131545369
"2683" 536.4 25.354507633115 33.4832125810981
"2684" 536.6 27.6364180922025 31.017692833338
"2685" 536.8 29.3678874385359 28.801034953938
"2686" 537 29.9506746819359 25.692618157538
"2687" 537.2 31.1226549884606 22.0426093083361
"2688" 537.4 32.8224717457032 17.8910200380156
"2689" 537.6 35.5122136241479 15.4198447537025
"2690" 537.8 38.3337841192671 13.4266865777547
"2691" 538 41.4923959588359 10.8355570027573
"2692" 538.2 45.4258055128103 8.98212218823872
"2693" 538.4 49.4569825807052 7.94418915436181
"2694" 538.6 53.8441429833848 6.94517134895149
"2695" 538.8 58.5215025574233 5.89450858237968
"2696" 539 63.4229333137358 5.03492318315774
"2697" 539.2 68.1366536647653 4.20747306818115
"2698" 539.4 73.060641609093 4.04826863796386
"2699" 539.6 78.0854815090708 4.9577597477571
"2700" 539.8 82.1623006222947 6.43312347447526
"2701" 540 86.1423277580828 7.324117720821
"2702" 540.2 89.404023000093 7.02695141116182
"2703" 540.4 88.4305562869603 7.46061143260671
"2704" 540.6 88.6317411648572 9.95581492611632
"2705" 540.8 89.6998282488296 13.1559740493797
"2706" 541 92.4598755394975 16.6445789848598
"2707" 541.2 96.0184772228559 20.5441966767247
"2708" 541.4 99.2453448509859 24.7917129952355
"2709" 541.6 101.230101284853 29.3137467229065
"2710" 541.8 103.904962756515 33.7178767702066
"2711" 542 105.858009285458 38.852431889838
"2712" 542.2 107.057451345795 43.830794695387
"2713" 542.4 106.808396107506 48.9119774593425
"2714" 542.6 107.139015062014 54.4157482270047
"2715" 542.8 107.047698262271 59.2074292151829
"2716" 543 107.152708130754 64.5007308883501
"2717" 543.2 107.127019021297 69.845393041209
"2718" 543.4 105.966402081936 75.5950225057547
"2719" 543.6 103.989993169536 80.8946183553547
"2720" 543.8 102.365156996361 85.7674438661047
"2721" 544 99.9555765413121 91.2326520860047
"2722" 544.2 97.193854830785 96.2292169780949
"2723" 544.4 93.7658778342359 100.652049845188
"2724" 544.6 90.9599421042522 104.574576772783
"2725" 544.8 86.7763134371471 107.537046109956
"2726" 545 83.0191543730609 108.679278326455
"2727" 545.2 79.4964269330846 109.646456710084
"2728" 545.4 77.2926624184755 110.785545506389
"2729" 545.6 75.1471332050665 110.930455905868
"2730" 545.8 73.6141943939731 109.917484503098
"2731" 546 70.6240099692937 109.146267308315
"2732" 546.2 67.9980121136574 109.105206390058
"2733" 546.4 65.5604830036408 110.343351002091
"2734" 546.6 65.0495410398799 110.872940485598
"2735" 546.8 64.5473326148608 110.71439956918
"2736" 547 62.2546588147605 110.109956186152
"2737" 547.2 58.902489852367 110.745882626964
"2738" 547.4 55.1213824172608 111.33863081108
"2739" 547.6 52.7402312951047 110.015976909185
"2740" 547.8 49.6496074681644 108.515789191671
"2741" 548 46.0759067719077 106.47217500688
"2742" 548.2 42.8021095571539 104.013833753546
"2743" 548.4 39.9121340485773 100.838480280797
"2744" 548.6 36.8919241365879 97.4713974693367
"2745" 548.8 34.7866779896821 93.1798871710005
"2746" 549 32.8548733470788 88.6316008410832
"2747" 549.2 31.4963278057359 83.8119439552547
"2748" 549.4 30.399947122082 79.6871506496072
"2749" 549.6 31.3062884872359 75.9403713782699
"2750" 549.8 33.2366878804201 71.6038984806099
"2751" 550 34.4229333106358 67.2593928887319
"2752" 550.2 36.6239024452634 64.029330103523
"2753" 550.4 38.5959098930943 59.8468244344481
"2754" 550.6 40.3879751501686 56.1012705756201
"2755" 550.8 43.3027510977892 52.8641371848736
"2756" 551 46.0761443210559 52.1086405145947
"2757" 551.2 48.9957817176108 50.3192307020359
"2758" 551.4 52.3986524268569 47.4244924168099
"2759" 551.6 56.1900368516259 45.0344444201647
"2760" 551.8 59.1823416637787 43.8656942640475
"2761" 552 60.9085669458897 41.1814579258124
"2762" 552.2 61.3171440976298 37.7946745597168
"2763" 552.4 60.8351638703316 36.4911229439621
"2764" 552.6 60.8128014494399 36.8145591072088
"2765" 552.8 60.1249593072671 35.9674856315672
"2766" 553 59.5865145715171 34.9762000497234
"2767" 553.2 58.3525225605656 33.9134246762813
"2768" 553.4 57.1307523616425 32.0552783654937
"2769" 553.6 57.8913587419133 30.7923559026982
"2770" 553.8 59.7361705348359 28.7458308305047
"2771" 554 62.2932551426525 25.8476143502547
"2772" 554.2 65.7679816031873 23.9815376983493
"2773" 554.4 69.5759044561132 22.8111872561839
"2774" 554.6 74.0879398679559 21.9085878197347
"2775" 554.8 78.8612759700973 21.877899708772
"2776" 555 83.843343795442 21.7444069917315
"2777" 555.2 88.4102243128722 22.1406381595653
"2778" 555.4 92.9269987713426 22.1003098027086
"2779" 555.6 97.7351780335853 21.8851002998542
"2780" 555.8 102.289628549265 22.3442757477547
"2781" 556 105.330122289625 23.9190087559491
"2782" 556.2 109.176231293909 26.7063341351495
"2783" 556.4 113.477868951918 29.7816522694766
"2784" 556.6 117.389226964697 32.9171719917098
"2785" 556.8 118.217603481236 35.8243713914534
"2786" 557 118.149211750094 39.4334092542215
"2787" 557.2 119.463416791403 44.6594810279213
"2788" 557.4 120.397998575286 49.7144765775383
"2789" 557.6 121.080862546636 55.4777520281592
"2790" 557.8 121.322730770181 61.2278598501138
"2791" 558 120.188988365676 66.5654143584961
"2792" 558.2 118.597682118236 72.073245279031
"2793" 558.4 117.244783160343 77.7129499336297
"2794" 558.6 116.785973948536 83.1199621982319
"2795" 558.8 116.193851440367 88.5573753350047
"2796" 559 114.200430158608 93.0573193516994
"2797" 559.2 111.196262834135 97.7955909103366
"2798" 559.4 107.260214482846 102.594033549456
"2799" 559.6 104.374088897821 107.288973352895
"2800" 559.8 101.360298556873 111.365034272101
"2801" 560 97.3494764116644 115.252512166695
"2802" 560.2 93.2920265151414 118.877680064702
"2803" 560.4 88.456842904712 119.316991584314
"2804" 560.6 84.5267211045169 118.887180531554
"2805" 560.8 80.4766256001129 118.596284896292
"2806" 561 75.5902406049249 117.290104570084
"2807" 561.2 72.8595257131719 115.204660504537
"2808" 561.4 73.1020545356426 113.791129774522
"2809" 561.6 73.7519221988747 112.762260225005
"2810" 561.8 74.4380424916981 112.393297977674
"2811" 562 74.9673938961277 111.951413796613
"2812" 562.2 74.7351042725833 110.830835645691
"2813" 562.4 73.6326318731496 109.093089607151
"2814" 562.6 73.1313212571065 106.572662618832
"2815" 562.8 71.5491445142102 103.790773538043
"2816" 563 70.7625599660737 101.029949376829
"2817" 563.2 71.3696795097869 100.740414066964
"2818" 563.4 71.6505179264417 100.757236821358
"2819" 563.6 72.3796462407966 101.06759805914
"2820" 563.8 72.0919231604508 101.110459635925
"2821" 564 70.9752366007914 99.7609814112824
"2822" 564.2 69.1641211463148 98.085115342952
"2823" 564.4 67.2007839039169 95.2883979979271
"2824" 564.6 66.8540068277449 92.9246777713774
"2825" 564.8 66.3535396463937 90.6459685879784
"2826" 565 65.1198330691916 87.7101479947702
"2827" 565.2 64.4235828226518 84.0371384478852
"2828" 565.4 62.3922115862782 81.6683757594877
"2829" 565.6 58.9601766509608 79.7894742689297
"2830" 565.8 55.9212117410833 77.8886566693945
"2831" 566 53.2388619776912 77.3375922262189
"2832" 566.2 50.7071166130412 75.8083794906374
"2833" 566.4 46.5129532138747 75.0146714645324
"2834" 566.6 42.562463506082 76.0384520771201
"2835" 566.8 40.437757589614 79.1553673055299
"2836" 567 39.3102974311182 82.941863451303
"2837" 567.2 39.648692468846 86.4553721735047
"2838" 567.4 40.9316132681043 88.5339079950836
"2839" 567.6 42.9314523154772 90.6560838207029
"2840" 567.8 45.4969294014572 91.4738655635539
"2841" 568 47.7878802916904 92.6018757832402
"2842" 568.2 50.8299859946718 93.6515073169149
"2843" 568.4 53.7538638500548 93.6937749098926
"2844" 568.6 56.0176306895637 95.1390573652752
"2845" 568.8 57.7634697066993 97.1440504817974
"2846" 569 59.0143352391119 99.3800858276865
"2847" 569.2 62.1747550698279 102.277723243705
"2848" 569.4 64.5478434732439 105.17614519836
"2849" 569.6 66.1251997206993 106.655109871822
"2850" 569.8 68.6551448730826 105.989823841521
"2851" 570 71.3906793747481 105.207166821919
"2852" 570.2 73.3098506787743 104.176222447223
"2853" 570.4 76.9499943125391 103.760089705734
"2854" 570.6 80.8789380651846 103.643780309966
"2855" 570.8 85.4565002495747 103.637787197637
"2856" 571 90.6502465538679 104.778724823497
"2857" 571.2 95.19658034587 106.471786610139
"2858" 571.4 98.8660783478256 106.459517256684
"2859" 571.6 101.186460747093 103.93620213232
"2860" 571.8 104.25357615926 100.742157889066
"2861" 572 107.496218595861 97.2201762430047
"2862" 572.2 110.103935995026 93.3025390800257
"2863" 572.4 114.263282520583 89.9014913781827
"2864" 572.6 118.389775855262 86.243048621838
"2865" 572.8 121.323726353668 81.5291059044115
"2866" 573 123.108385482632 76.4527364394702
"2867" 573.2 124.732284680341 70.9166406686362
"2868" 573.4 124.566445771124 65.9031845223495
"2869" 573.6 122.931228287108 61.6461817902996
"2870" 573.8 121.407861236055 56.3288566425392
"2871" 574 120.096694323749 50.5099343610799
"2872" 574.2 118.134252902946 45.0355172128468
"2873" 574.4 115.693926579013 39.7062758868975
"2874" 574.6 112.858837112722 35.1361958882344
"2875" 574.8 111.824485894774 30.2635359103989
"2876" 575 111.542698656207 28.1962161510475
"2877" 575.2 111.864686519842 27.3199965181585
"2878" 575.4 110.871876555139 27.1762856631357
"2879" 575.6 107.931646968365 27.8906504263661
"2880" 575.8 103.498424799016 29.4414027857647
"2881" 576 98.999469237875 30.8301038809892
"2882" 576.2 94.4569299015086 31.3323177326259
"2883" 576.4 89.6733139247207 29.8537737273835
"2884" 576.6 84.9011025653829 28.0638975410341
"2885" 576.8 79.3090913938893 25.699723638772
"2886" 577 74.7340735508559 22.2716610930847
"2887" 577.2 70.4949790206339 18.2896173987183
"2888" 577.4 67.3420460518585 13.8911944233349
"2889" 577.6 64.5318035119737 10.2563661283785
"2890" 577.8 61.5709815236476 10.0226404597106
"2891" 578 57.9037062977252 10.827981831026
"2892" 578.2 52.6443989231598 11.2983737587656
"2893" 578.4 47.3736127629411 12.2637122608099
"2894" 578.6 42.0040074275167 12.3420472208418
"2895" 578.8 36.7422969001428 12.1386726602605
"2896" 579 32.9083403765262 11.9462434908918
"2897" 579.2 33.0363015935807 11.1566549503667
"2898" 579.4 33.8216403658089 11.6506835660889
"2899" 579.6 33.1466692558674 13.3861216044626
"2900" 579.8 31.7655501736108 16.3686947905359
"2901" 580 29.4619068908464 19.4406953040942
"2902" 580.2 27.0556131183379 22.2760288918618
"2903" 580.4 23.8851571203571 25.0552614597168
"2904" 580.6 21.2479187843596 25.5268306750304
"2905" 580.8 18.0071907945147 27.297947533947
"2906" 581 16.0514818332747 29.2764335703008
"2907" 581.2 15.7908011570279 29.2036929052869
"2908" 581.4 15.6197420223135 29.9146410615241
"2909" 581.6 15.944130516246 30.9960271648006
"2910" 581.8 16.1708797940279 32.7000942036235
"2911" 582 16.895995217752 35.5963474878273
"2912" 582.2 17.4754269281937 38.1877474238836
"2913" 582.4 18.9893651569546 39.7415367624422
"2914" 582.6 20.5963498644438 41.5659689244057
"2915" 582.8 22.7074797194636 43.6017523643463
"2916" 583 25.0700467733523 44.2668885967086
"2917" 583.2 27.5333977970157 45.7336628863304
"2918" 583.4 30.1734327439446 47.9402921799124
"2919" 583.6 31.7985808170644 50.7813756611904
"2920" 583.8 34.0679607854377 54.3660762034496
"2921" 584 36.1959487902629 57.7056155829641
"2922" 584.2 37.2490133442545 61.6099448304393
"2923" 584.4 38.6016867696525 65.8529102101158
"2924" 584.6 41.5145952420589 69.4972967885312
"2925" 584.8 44.8503080909402 71.6333419754177
"2926" 585 49.1699844262359 74.140606176838
"2927" 585.2 53.2284512281002 76.4117484388182
"2928" 585.4 56.9989256365841 76.4981558987368
"2929" 585.6 61.122802251891 75.8267480371426
"2930" 585.8 65.2049413495064 77.7309626283817
"2931" 586 69.7133944529921 79.5471845487736
"2932" 586.2 73.982297498082 82.0553748797355
"2933" 586.4 77.7972518500258 84.4288420055803
"2934" 586.6 79.9953364475436 86.7395590811201
"2935" 586.8 80.5215144312967 89.1705288263829
"2936" 587 79.8049952739881 90.6390856260799
"2937" 587.2 80.3024970676466 89.5879028589868
"2938" 587.4 82.3478222613509 88.4237806047082
"2939" 587.6 85.0025766412626 86.1380242936029
"2940" 587.8 87.1873500921608 83.6749952644297
"2941" 588 90.0348799145325 81.2861933664877
"2942" 588.2 93.4791518449201 80.5918896703731
"2943" 588.4 97.2911071924109 80.4073358042797
"2944" 588.6 101.266309200244 80.2184124490845
"2945" 588.8 105.546131221253 80.7555830365219
"2946" 589 109.079046077578 82.5530887923468
"2947" 589.2 112.379985441159 84.4105330451457
"2948" 589.4 116.427378017105 86.3855823452177
"2949" 589.6 120.662097334084 87.0115840490314
"2950" 589.8 122.854136994219 86.1213640317231
"2951" 590 123.586760318857 84.9266426015047
"2952" 590.2 124.409717942361 83.1303853544047
"2953" 590.4 125.424899244348 81.5331265257288
"2954" 590.6 126.152013445727 79.0999805251742
"2955" 590.8 127.482020258111 75.9612806323797
"2956" 591 127.974047344227 73.5270643275392
"2957" 591.2 128.583483779417 70.304871393453
"2958" 591.4 128.085449703348 66.5390569520822
"2959" 591.6 127.872474605029 62.2131476244185
"2960" 591.8 127.495172696821 61.0402430390047
"2961" 592 126.658936985581 59.0227935042746
"2962" 592.2 125.189167086572 55.4673288719865
"2963" 592.4 123.818078440108 51.1573983379662
"2964" 592.6 122.545706158425 46.4363996163966
"2965" 592.8 121.983136180558 41.4143463271655
"2966" 593 120.408516543943 37.4141228648409
"2967" 593.2 117.882304223882 34.307243583815
"2968" 593.4 116.063824538236 32.2153822939134
"2969" 593.6 114.783199220776 28.4187377914506
"2970" 593.8 115.06838048895 26.048715085619
"2971" 594 114.518645032675 27.1563806913925
"2972" 594.2 112.491085350436 27.2753385755333
"2973" 594.4 108.387803405421 27.8711453537418
"2974" 594.6 104.395018548689 28.1311869819686
"2975" 594.8 99.8087442447207 27.8772344827774
"2976" 595 95.7465516554339 25.5332283388512
"2977" 595.2 92.3536248595006 21.600518835887
"2978" 595.4 89.5179401265888 17.1979275439753
"2979" 595.6 85.6977342033032 14.3331448175624
"2980" 595.8 81.2208464117166 12.5435022657258
"2981" 596 76.9668893591397 10.5186705489662
"2982" 596.2 73.7936504090216 7.32801754115774
"2983" 596.4 72.9696143725006 5.87858431600468
"2984" 596.6 70.8851438868359 3.02677569776182
"2985" 596.8 70.0815490543216 2.69555095716183
"2986" 597 69.4155064904359 2.27333040870468
"2987" 597.2 68.9523465616301 2.62880903193737
"2988" 597.4 66.4581327149216 2.17869476853325
"2989" 597.6 63.4308516186733 1.76216145806718
"2990" 597.8 59.8201879177516 1.20053772659941
"2991" 598 57.0491426876404 2.42677592379681
"2992" 598.2 53.9399713205859 3.95365899659468
"2993" 598.4 50.3143072043004 5.02997502402081
"2994" 598.6 45.8210693246692 5.49215545197135
"2995" 598.8 41.3885895353972 5.88063906005307
"2996" 599 39.4285689599259 7.03404908417468
"2997" 599.2 35.9874610878379 8.72805304204549
"2998" 599.4 32.677706249607 10.4325961638655
"2999" 599.6 30.1736541489758 12.7323885638047
"3000" 599.8 27.6638682159858 15.6958945361922
"3001" 600 24.0610394694234 18.4667168854422
"3002" 600.2 19.9197659871108 20.9628456397234
"3003" 600.4 17.8389660607513 22.9145943187521
"3004" 600.6 15.9151471222681 24.9075689481176
"3005" 600.8 14.3989194413326 27.1184735441821
"3006" 601 13.0305072891727 28.5366362574942
"3007" 601.2 11.8618109443495 30.0052955347092
"3008" 601.4 10.5858724701391 32.1197205579563
"3009" 601.6 9.68878218955046 33.7614379656058
"3010" 601.8 8.70844851269154 35.2139050006439
"3011" 602 8.85955130906144 35.3184791938419
"3012" 602.2 7.29722470662141 36.2237128332999
"3013" 602.4 7.22691630168709 36.3335495598218
"3014" 602.6 6.9577940749766 36.7999708903936
"3015" 602.8 6.92494777301363 36.9981395386158
"3016" 603 6.33031644437378 37.9182082625047
"3017" 603.2 6.26654263009455 39.2558466380047
"3018" 603.4 5.69658992617586 40.5514449502747
"3019" 603.6 5.29905582584697 41.7612645476713
"3020" 603.8 4.65372654217873 42.1913713994761
"3021" 604 4.22659055012158 42.5771936247904
"3022" 604.2 4.15935112188679 43.2110738561273
"3023" 604.4 3.87484378221663 43.7685387399662
"3024" 604.6 3.4796053135414 45.4733879759769
"3025" 604.8 3.71048726505237 46.2981708246148
"3026" 605 3.66574832326264 47.4864174586832
"3027" 605.2 3.31383027449902 49.0048501366363
"3028" 605.4 3.24544005641535 50.5759584580175
"3029" 605.6 2.75371438839374 51.9315626725047
"3030" 605.8 2.72573240853941 53.2225656964779
"3031" 606 2.7485618071904 55.2901352170501
"3032" 606.2 3.49444735371412 56.3028430283829
"3033" 606.4 4.42371722727322 57.0987638738131
"3034" 606.6 5.24325977004495 57.4581517009774
"3035" 606.8 5.89580591807369 57.6126522981804
"3036" 607 7.17129503773585 57.6483743011297
"3037" 607.2 8.1995434931912 57.6244879015672
"3038" 607.4 8.9167822236224 58.7070034716559
"3039" 607.6 9.14802880367176 60.4114386744534
"3040" 607.8 9.60130599560471 62.2463104267506
"3041" 608 9.09177367916269 64.5249385979437
"3042" 608.2 9.33470263953986 67.3859994923767
"3043" 608.4 8.6711921382937 69.156091458951
"3044" 608.6 8.29595395541619 70.5384152978244
"3045" 608.8 9.10781139897965 73.1484761263229
"3046" 609 9.11577734462785 76.8243758699047
"3047" 609.2 7.92993199718785 79.0838381773207
"3048" 609.4 8.86019285214714 79.3911621351498
"3049" 609.6 12.0099884549282 79.9256063307098
"3050" 609.8 16.1836681421935 80.3955140607674
"3051" 610 20.0906921557617 80.5051876755909
"3052" 610.2 23.5460742291837 80.6594931005308
"3053" 610.4 27.623225588873 80.6719041024427
"3054" 610.6 31.3062884872359 80.8468455562297
"3055" 610.8 34.4779791822014 80.1427733374012
"3056" 611 37.4800875647663 80.7458995546003
"3057" 611.2 40.1790486014039 82.7138386622021
"3058" 611.4 43.0436321586596 85.8432325779369
"3059" 611.6 46.343915851123 88.6744957457627
"3060" 611.8 49.2215205126087 92.2334517422504
"3061" 612 52.979966247131 95.2979631857385
"3062" 612.2 55.8624090665319 99.0184717962007
"3063" 612.4 58.7654617619263 101.151195142433
"3064" 612.6 60.8925672697713 102.473930267513
"3065" 612.8 61.9121207316608 101.354115793955
"3066" 613 63.4950171931669 99.2848397454185
"3067" 613.2 65.5756737905145 96.6959807203653
"3068" 613.4 68.7440342317359 94.4493538937547
"3069" 613.6 72.7446055263128 92.2926365862483
"3070" 613.8 76.736864392177 91.0062331052778
"3071" 614 80.1955414413479 91.3743231454788
"3072" 614.2 83.5908559895484 90.5092354135404
"3073" 614.4 84.2839160480253 88.5104406551626
"3074" 614.6 84.8129143849025 84.5215945952483
"3075" 614.8 86.337674297078 80.3907410424783
"3076" 615 87.6306374590098 76.0566877587482
"3077" 615.2 89.8549237433663 72.3777668104786
"3078" 615.4 89.8720338628465 68.2729602729029
"3079" 615.6 88.0140211276359 64.0958822668475
"3080" 615.8 88.0400635527636 59.0479403791991
"3081" 616 86.5272630719115 54.6274979312344
"3082" 616.2 83.9347472329555 51.8267899292523
"3083" 616.4 80.7925270246358 49.8944147049683
"3084" 616.6 77.9714989189025 47.2002861961991
"3085" 616.8 76.6050837335339 44.3454871601681
"3086" 617 77.2083854777258 43.4522093131447
"3087" 617.2 78.130486061177 42.7779196715341
"3088" 617.4 79.3693018710378 40.3210381590888
"3089" 617.6 81.3622759717504 36.6900298927668
"3090" 617.8 83.0955220251247 33.6009627119491
"3091" 618 85.4997650874056 30.9415768431179
"3092" 618.2 88.0841894913897 28.8964988892835
"3093" 618.4 91.5611849305162 25.5847895426075
"3094" 618.6 94.8047594420359 22.0885775276761
"3095" 618.8 97.1842174760396 19.4377250720187
"3096" 619 96.627646395177 18.7229102297694
"3097" 619.2 95.6952293915787 16.2248076693618
"3098" 619.4 94.6502679313329 13.829585977495
"3099" 619.6 92.7240441593523 12.1672780933785
"3100" 619.8 90.5874856076727 11.4734129721066
"3101" 620 87.5579267632358 11.0207309143785
"3102" 620.2 83.4611176086493 10.5590936866874
"3103" 620.4 79.741360046751 8.57895385038347
"3104" 620.6 77.0559481137018 5.72583504242701
"3105" 620.8 75.2985275894123 2.6899841547988
"3106" 621 76.1048905016359 4.21821414197135
"3107" 621.2 74.6960656871559 5.60850875828468
"3108" 621.4 72.0079134009251 7.67014158545613
"3109" 621.6 67.486154933093 9.35644409230468
"3110" 621.8 62.9003251878609 9.25054772091093
"3111" 622 58.8540713647983 8.20750827334843
"3112" 622.2 56.1289499861534 6.18918959416447
"3113" 622.4 56.6099145275117 6.34203537878054
"3114" 622.6 57.0639253485435 7.54940734181237
"3115" 622.8 56.5941871356359 10.4010759665047
"3116" 623 55.4478350166841 14.5260100702633
"3117" 623.2 53.2226833812242 19.2979265570396
"3118" 623.4 50.8886008718011 22.2071885850482
"3119" 623.6 48.4180008863649 23.5432188999886
"3120" 623.8 47.4968121655293 25.1649479743525
"3121" 624 46.0639654572036 27.065050198924
"3122" 624.2 44.4970176050148 29.4820348085994
"3123" 624.4 42.2605548883516 32.5113331446941
"3124" 624.6 41.2178947210025 36.3979716325714
"3125" 624.8 41.6324249303622 40.7262431079152
"3126" 625 42.0435099824859 44.7019457382547
"3127" 625.2 42.9541150502983 48.8064253964109
"3128" 625.4 45.8337386125692 51.9933295238986
"3129" 625.6 48.5067099420594 54.9815280440929
"3130" 625.8 51.801576512893 57.3294339945904
"3131" 626 55.5034101754762 57.7218709151682
"3132" 626.2 59.5108626581277 58.6765654462614
"3133" 626.4 63.8218446759926 58.8797074389371
"3134" 626.6 68.3777766360813 59.1640749279138
"3135" 626.8 73.2521891761525 58.6339094534491
"3136" 627 78.1274607798497 59.0101355751978
"3137" 627.2 82.295565270954 61.217436693941
"3138" 627.4 85.320420352375 64.7839688278264
"3139" 627.6 88.1022766755494 68.4571725302759
"3140" 627.8 90.7263699141562 71.1511657281507
"3141" 628 92.5914006045872 70.482902613802
"3142" 628.2 95.9367774365602 68.289657709829
"3143" 628.4 100.578056482005 66.7778787082739
"3144" 628.6 105.174904990499 64.2083339283468
"3145" 628.8 109.435537279899 62.8600741533364
"3146" 629 114.336502875441 61.9649879363529
"3147" 629.2 118.409354865668 60.1123317334776
"3148" 629.4 121.678319491815 56.5780959768731
"3149" 629.6 123.211858064337 52.6017200338996
"3150" 629.8 123.71540762521 49.1825314246099
"3151" 630 122.744189734321 45.3966755967165
"3152" 630.2 121.214890276525 41.8104342122678
"3153" 630.4 119.120836334107 37.3185772665909
"3154" 630.6 118.179938030722 32.619301029829
"3155" 630.8 115.469951667923 28.943746712594
"3156" 631 111.620359745672 25.869039726832
"3157" 631.2 106.896606770594 23.7879785029634
"3158" 631.4 102.189072710325 21.2194864772671
"3159" 631.6 97.843085031145 18.596765060838
"3160" 631.8 94.6871687698766 16.0336281274173
"3161" 632 92.5029081967046 16.4642403887859
"3162" 632.2 87.9708968207455 18.1145456098412
"3163" 632.4 83.2119770957207 19.870706370838
"3164" 632.6 78.1081284942947 22.0389045219753
"3165" 632.8 73.0381549942056 22.8741195198683
"3166" 633 67.6532085435459 20.9531318372347
"3167" 633.2 62.6194997592854 18.3398745854552
"3168" 633.4 56.9576373322671 17.1609270426922
"3169" 633.6 51.3110940813359 16.4735295441713
"3170" 633.8 45.9013081480359 15.080687045238
"3171" 634 41.3068521941068 16.4543519330531
"3172" 634.2 37.3708399259611 16.5285936740541
"3173" 634.4 33.8511628393228 15.1035810629829
"3174" 634.6 33.4363995297633 12.4505815465486
"3175" 634.8 35.1279582988293 11.4552274021421
"3176" 635 36.3148803037025 11.2248913469713
"3177" 635.2 36.8726014291068 11.0298276453111
"3178" 635.4 36.9220571125729 10.9464373587631
"3179" 635.6 36.7625284761692 11.5688555006714
"3180" 635.8 36.8848620303004 10.6846306451821
"3181" 636 37.8032576884546 9.96315864119217
"3182" 636.2 38.5990473346734 8.69717946437967
"3183" 636.4 39.5928381114996 8.24657522354864
"3184" 636.6 40.4481799140253 7.83441947456784
"3185" 636.8 40.4881881916043 7.46028302668362
"3186" 637 40.6328335028512 7.40241411373545
"3187" 637.2 41.0564690323175 6.77814287367815
"3188" 637.4 41.5876075769934 6.81473815744407
"3189" 637.6 42.3554432072965 5.99246694826226
"3190" 637.8 43.6568850215039 5.57848577029849
"3191" 638 45.5434007648608 4.92710940009843
"3192" 638.2 47.5150586942983 4.50511634116092
"3193" 638.4 49.5780688575411 3.77926313620994
"3194" 638.6 51.3563773776913 3.55206476521755
"3195" 638.8 52.9668524597719 2.99382958671086
"3196" 639 55.0435707856482 2.74166800782427
"3197" 639.2 57.570897804875 2.12702415928818
"3198" 639.4 60.325488339009 1.74878179095828
"3199" 639.6 61.6821731562759 1.68349558217468
"3200" 639.8 63.7322129889417 1.82070655503409
"3201" 640 65.813808930293 1.20321970830468
"3202" 640.2 67.0194718180583 2.17165322377571
"3203" 640.4 68.8492016215854 1.98564230316487
"3204" 640.6 71.266849771823 1.72658752355055
"3205" 640.8 73.5132902056301 2.29439943806237
"3206" 641 76.1768804740022 2.51097403999065
"3207" 641.2 79.0536672603609 2.98159277932199
"3208" 641.4 80.3434711535136 3.38024385806023
"3209" 641.6 81.9919674925532 3.65408679777391
"3210" 641.8 83.699770032934 4.32581811551411
"3211" 642 85.8955267434601 4.97194290706542
"3212" 642.2 88.1350832120136 5.33008180753246
"3213" 642.4 90.1580908967312 6.40423393129907
"3214" 642.6 92.3340092583679 7.30756187976883
"3215" 642.8 95.2742402238396 8.58751234689147
"3216" 643 98.6459900772551 10.0262432349085
"3217" 643.2 100.588661994501 11.31531620074
"3218" 643.4 101.628216499945 12.1561465673688
"3219" 643.6 104.081749527357 13.6361148082623
"3220" 643.8 106.815244371236 15.9485113073229
"3221" 644 109.689172310657 18.9230728349784
"3222" 644.2 112.739803476052 21.6419317886889
"3223" 644.4 115.358951429618 24.6356329130592
"3224" 644.6 117.057876358082 27.259565968838
"3225" 644.8 118.908183518408 30.0866018485703
"3226" 645 119.603895810128 31.7180096058187
"3227" 645.2 120.286562615414 32.5449829236318
"3228" 645.4 121.635221144016 34.6867473786022
"3229" 645.6 122.800390725063 37.0681819056599
"3230" 645.8 124.051810559186 40.6635517855547
"3231" 646 125.413135928703 44.0550550484637
"3232" 646.2 125.70400087669 44.9111984947526
"3233" 646.4 126.241136801707 45.4923684146865
"3234" 646.6 127.24987873287 47.1340861294803
"3235" 646.8 127.823127063853 49.2640403468699
"3236" 647 128.232894002184 52.497148685134
"3237" 647.2 129.206378399459 55.4227935683394
"3238" 647.4 129.3535826918 58.5462579359662
"3239" 647.6 127.989197841031 59.3988186588124
"3240" 647.8 127.185956178583 61.927683510886
"3241" 648 128.031344056297 65.2891142516177
"3242" 648.2 128.300424046397 68.4830832009877
"3243" 648.4 127.443443900723 71.3248692301201
"3244" 648.6 127.151635810719 74.6966742371512
"3245" 648.8 127.240713270354 77.8335964941318
"3246" 649 126.450511324152 80.5427857406223
"3247" 649.2 126.309842710244 82.4554123823606
"3248" 649.4 125.092419797154 84.8675780498592
"3249" 649.6 123.24022456566 88.0650725914793
"3250" 649.8 122.256870564648 92.0243156143618
"3251" 650 120.439519770925 94.8762312864963
"3252" 650.2 118.804716822943 98.5453859227974
"3253" 650.4 117.043862015459 100.870913013604
"3254" 650.6 115.322058166026 103.49330982273
"3255" 650.8 114.282972214873 105.730926091424
"3256" 651 113.440658863203 107.425281507455
"3257" 651.2 112.454597801284 107.967654710689
"3258" 651.4 111.03628029109 109.156384882919
"3259" 651.6 108.988280631844 111.074033200993
"3260" 651.8 106.132737571462 112.822875174432
"3261" 652 102.012792426642 115.295213845278
"3262" 652.2 98.4484057734052 118.401505265803
"3263" 652.4 94.5682660679025 120.569700539148
"3264" 652.6 90.8880003597205 122.098290117597
"3265" 652.8 87.253260554212 123.909246687505
"3266" 653 83.6799369200952 125.473805858848
"3267" 653.2 82.4718363001748 125.580929979024
"3268" 653.4 79.9012281140526 126.394890953428
"3269" 653.6 76.9940617455488 127.308044304642
"3270" 653.8 74.738131533296 127.935092797226
"3271" 654 72.5180963225718 128.883589396395
"3272" 654.2 71.3492189050311 129.187576745158
"3273" 654.4 71.1696541946374 129.326005013489
"3274" 654.6 71.030444782439 129.170226191145
"3275" 654.8 70.2300793944326 128.548690327119
"3276" 655 67.9075619558185 128.305848862095
"3277" 655.2 65.215150271282 128.189689489105
"3278" 655.4 62.9836621021211 127.975416737619
"3279" 655.6 60.681760113554 127.560246669118
"3280" 655.8 58.0738421085149 127.517759514435
"3281" 656 56.1674023178702 127.343184009684
"3282" 656.2 54.5911060381832 127.144866044783
"3283" 656.4 53.3270945184234 126.423290241458
"3284" 656.6 52.1268166573855 124.839123533465
"3285" 656.8 51.7287815493461 124.125917020544
"3286" 657 51.4156398845412 123.500807488879
"3287" 657.2 50.8459217232437 123.051593285891
"3288" 657.4 50.5081125201367 122.206797845959
"3289" 657.6 50.5728763058944 121.600616459871
"3290" 657.8 50.9098271525031 121.458007891022
"3291" 658 50.78859517346 121.352578265367
"3292" 658.2 49.9879136530598 121.246199773081
"3293" 658.4 48.7686213855639 120.698914586305
"3294" 658.6 46.9594470734439 120.396226131049
"3295" 658.8 45.5546764310919 120.912936726385
"3296" 659 44.6687225516821 122.070980962496
"3297" 659.2 44.6591286646312 121.885753862551
"3298" 659.4 44.2579511938206 122.089022069996
"3299" 659.6 43.0604559223929 122.099407752058
"3300" 659.8 42.7175556902905 121.129466938419
"3301" 660 41.7157289873986 120.887339394016
"3302" 660.2 40.286824216021 120.845470479158
"3303" 660.4 39.0243369385746 120.793227338126
"3304" 660.6 37.0774025114439 120.200548745833
"3305" 660.8 35.7691473216875 119.578873605529
"3306" 661 34.5840866527239 119.570712162169
"3307" 661.2 34.3256331795639 119.148782800297
"3308" 661.4 33.3772681471099 118.754298347276
"3309" 661.6 32.3328000816532 118.281836648843
"3310" 661.8 30.8297283500743 117.529740588966
"3311" 662 29.3771014660995 115.944218178846
"3312" 662.2 27.3010658806677 114.794775678687
"3313" 662.4 25.9706807510297 113.984174160894
"3314" 662.6 26.0319185491949 113.017048487005
"3315" 662.8 26.7093029035203 112.592035308582
"3316" 663 25.83441257274 111.969995071472
"3317" 663.2 24.4169639493451 112.08407382174
"3318" 663.4 23.7952106608073 112.286048830552
"3319" 663.6 23.3215719599375 112.508499335029
"3320" 663.8 22.7183211893073 111.985762664624
"3321" 664 22.6001122084546 111.461446715497
"3322" 664.2 21.438750743442 111.066751313566
"3323" 664.4 20.3876658243268 109.652685300141
"3324" 664.6 19.2221089215488 107.97136567255
"3325" 664.8 17.7671093235508 105.760096985276
"3326" 665 16.590572098961 104.184550816718
"3327" 665.2 15.1834107329687 102.139437400741
"3328" 665.4 14.1449778694119 100.372926196993
"3329" 665.6 14.6550748117235 99.1810983007526
"3330" 665.8 15.1494911543995 99.168148318841
"3331" 666 14.576597661908 98.6570149664145
"3332" 666.2 13.0594238410163 98.5298500531632
"3333" 666.4 12.2130957452131 98.5114894799592
"3334" 666.6 11.8813464547128 98.7028479368739
"3335" 666.8 11.5687164774452 98.2674745059931
"3336" 667 10.7359719514177 96.8727377039138
"3337" 667.2 9.42932127093665 94.8122265464259
"3338" 667.4 8.12149163023585 92.0772460003062
"3339" 667.6 6.33804571815894 87.9547030998893
"3340" 667.8 4.81820656557732 83.8577747706754
"3341" 668 3.78921318247976 79.5543388820169
"3342" 668.2 3.5927580402189 75.9356398644877
"3343" 668.4 2.85836880940533 72.3729226416064
"3344" 668.6 1.80346313977685 69.842968648267
"3345" 668.8 1.35925921361085 70.1584779653297
"3346" 669 0.886423290200142 70.1648476718797
"3347" 669.2 0.596665538091629 69.6981441727355
"3348" 669.4 0.550024128810119 69.7377304678215
"3349" 669.6 0.430716761144015 69.7641411322802
"3350" 669.8 0.438778507056083 69.7080538285608
"3351" 670 0.442071458561163 69.9018094887457
"3352" 670.2 0.920001666025317 69.9973914391573
"3353" 670.4 1.51142837806195 69.9750027223134
"3354" 670.6 2.26965027318179 69.9802122590452
"3355" 670.8 2.76167899920808 69.8835189659213
"3356" 671 3.05497168607548 68.4170843227594
"3357" 671.2 3.23748114478584 65.3856568474147
"3358" 671.4 2.86147477889656 62.3608197005315
"3359" 671.6 2.99869260980108 62.2682116843395
"3360" 671.8 3.77822938742676 61.5891959307683
"3361" 672 4.5652776005663 59.8687709213307
"3362" 672.2 4.91697541552944 56.8239648043028
"3363" 672.4 4.75899413893855 53.0677805976398
"3364" 672.6 4.55297553840251 51.0574973848102
"3365" 672.8 5.52487963353491 49.6658520996729
"3366" 673 5.50038329394339 47.8441339976839
"3367" 673.2 5.31712763291153 48.5366812355858
"3368" 673.4 5.48148596242505 49.4284401525858
"3369" 673.6 5.19858600587303 50.4456736047348
"3370" 673.8 4.87748712320954 51.1705503636363
"3371" 674 4.51765509940857 52.4967293627592
"3372" 674.2 3.73331100305403 53.9802919246774
"3373" 674.4 3.0170710566938 56.4594120201028
"3374" 674.6 2.82022090199237 58.7222237423308
"3375" 674.8 3.35537279281107 60.7950375213719
"3376" 675 3.33774326799447 63.2674438809702
"3377" 675.2 2.38697184392005 65.9080398340573
"3378" 675.4 2.34760137946194 66.2063519948177
"3379" 675.6 2.97987229081919 68.6838908990047
"3380" 675.8 4.38242743205638 71.3052701330431
"3381" 676 6.13000521818628 73.0442445645956
"3382" 676.2 7.19205563555518 74.2191123640089
"3383" 676.4 8.83616940921023 75.1434266439406
"3384" 676.6 10.0249748854554 75.1918666887486
"3385" 676.8 10.8437642610564 76.0613176903765
"3386" 677 11.8542964554066 78.0660025710657
"3387" 677.2 13.8042802834455 79.5082825459079
"3388" 677.4 16.368239871698 80.0514083781937
"3389" 677.6 18.067443219696 79.0620030487436
"3390" 677.8 18.5638245278134 78.4262472447029
"3391" 678 19.1115620492528 78.3453322406911
"3392" 678.2 20.0327163534094 77.6177991519014
"3393" 678.4 21.55838932653 76.4865137880257
"3394" 678.6 21.8385638808845 75.5098061613695
"3395" 678.8 21.6342873825253 73.9908621982942
"3396" 679 22.2674435905131 72.4270302186811
"3397" 679.2 22.0810464821569 70.7020821322152
"3398" 679.4 22.6234575557703 70.2060311194012
"3399" 679.6 23.7212409053663 68.5426495798525
"3400" 679.8 25.4339023389926 66.451050521883
"3401" 680 27.4596305575979 64.0383980185736
"3402" 680.2 30.4106249165663 62.7966203842264
"3403" 680.4 33.3148074913824 60.7700796232633
"3404" 680.6 35.7638774141569 58.1604651829784
"3405" 680.8 36.5104421323128 55.483899017697
"3406" 681 37.795779289347 53.6159961823936
"3407" 681.2 39.1929202049859 50.7139687666008
"3408" 681.4 40.3717284529091 49.1150171821779
"3409" 681.6 42.4744577299934 48.5807109843835
"3410" 681.8 45.0139071564315 49.6910876294829
"3411" 682 49.1781581603649 50.6370739220208
"3412" 682.2 52.3124902702977 52.6539005286903
"3413" 682.4 55.2268338984285 54.9796717885414
"3414" 682.6 58.0016298459813 57.4928955548865
"3415" 682.8 61.8538476132004 59.3542437212126
"3416" 683 65.5992966395141 61.8793826410264
"3417" 683.2 69.4041708117885 64.3927201705836
"3418" 683.4 72.9680174034375 66.729622107908
"3419" 683.6 75.845503501999 68.378815480031
"3420" 683.8 79.090048661425 68.771689556856
"3421" 684 80.6206653800793 67.8347813215134
"3422" 684.2 81.7642063227054 68.2269336899829
"3423" 684.4 81.8005616705924 69.8487163663656
"3424" 684.6 81.1001091808747 72.0209093860324
"3425" 684.8 80.3467050558305 75.0863067529101
"3426" 685 79.5929455018937 78.8620114704784
"3427" 685.2 77.9964702689663 81.533527616696
"3428" 685.4 75.3120598009464 83.4515526636099
"3429" 685.6 71.6667078886669 84.8640437612719
"3430" 685.8 67.9952468314923 87.4745252215047
"3431" 686 65.6196589953799 90.8958133667504
"3432" 686.2 63.1030337942608 94.6277056771547
"3433" 686.4 59.2059451304921 96.821674767108
"3434" 686.6 54.9023179678752 98.3750771355129
"3435" 686.8 50.5719138250064 99.123778708685
"3436" 687 46.2852850274666 98.9073318497098
"3437" 687.2 41.4005436215609 99.4814220682547
"3438" 687.4 37.1519607472111 98.7862817790584
"3439" 687.6 33.0310150753031 98.0011343822022
"3440" 687.8 28.7349738821402 98.6486521727829
"3441" 688 26.0069953598834 100.417560088267
"3442" 688.2 22.4417772841335 101.631323416804
"3443" 688.4 21.6206178876858 100.920975748555
"3444" 688.6 21.0684903210039 98.7738750646807
"3445" 688.8 18.9235678135454 96.0645294832189
"3446" 689 15.3791836986644 91.836257611457
"3447" 689.2 12.8971361836862 87.6865246150772
"3448" 689.4 11.8675466765079 83.0554776053767
"3449" 689.6 11.0151995724375 77.9542226418156
"3450" 689.8 11.7111232019025 73.2586468083765
"3451" 690 10.8632554732102 68.5189318319406
"3452" 690.2 10.0004287631471 63.7124376739321
"3453" 690.4 11.2349691316609 60.0497536704797
"3454" 690.6 13.2113780440608 56.1546781151547
"3455" 690.8 15.8023851292619 52.265002963209
"3456" 691 17.644189117254 48.8555734730865
"3457" 691.2 19.476761351581 45.257463066133
"3458" 691.4 21.5303920130467 44.3189025740993
"3459" 691.6 24.4286750558073 42.915698030019
"3460" 691.8 27.1874771352562 40.3750950746475
"3461" 692 28.8523025048663 36.9129024026569
"3462" 692.2 29.9168899142025 34.4658273124047
"3463" 692.4 29.3919899862481 33.9472399840169
"3464" 692.6 29.196196743891 34.2501358699185
"3465" 692.8 29.7233727519653 35.7959719154929
"3466" 693 32.1400093683972 36.9237121430853
"3467" 693.2 35.2440799473172 37.2916068972372
"3468" 693.4 39.8431109070448 37.2053736867968
"3469" 693.6 44.7476576969064 37.17632479374
"3470" 693.8 49.6709971750086 36.6066277774365
"3471" 694 54.9922879424776 37.1958415416695
"3472" 694.2 59.9042053006674 38.1676325610942
"3473" 694.4 64.8520289888558 39.2520248140747
"3474" 694.6 69.5612033012859 41.1400058354947
"3475" 694.8 72.7162286145006 44.212977088387
"3476" 695 77.0801820297839 46.6973788093989
"3477" 695.2 81.0433078823199 49.2658107163458
"3478" 695.4 83.587832636754 52.6634998615229
"3479" 695.6 86.6325179079315 56.5520924151221
"3480" 695.8 90.1284585976832 60.2959931157941
"3481" 696 93.8416567525162 61.5456524652617
"3482" 696.2 97.9609411811238 61.3301745095564
"3483" 696.4 100.816165343993 61.3036390125587
"3484" 696.6 103.344526291262 62.7365964675836
"3485" 696.8 105.657974123564 65.4931496599669
"3486" 697 106.908001657647 68.6634168422368
"3487" 697.2 107.600521785038 72.2520247922719
"3488" 697.4 107.903701453427 75.9868979304612
"3489" 697.6 108.32344046994 80.546500045209
"3490" 697.8 109.222409072236 85.3251575754021
"3491" 698 111.338180151536 89.4873524913047
"3492" 698.2 112.292027216821 93.9273618400386
"3493" 698.4 112.782803825672 98.0776367401201
"3494" 698.6 111.26774750016 100.680330394318
"3495" 698.8 109.821032925511 103.48478263493
"3496" 699 106.824514581894 105.101522908407
"3497" 699.2 103.217166607636 107.58050394658
"3498" 699.4 98.5066436290745 112.086249433085
"3499" 699.6 93.9348016729025 115.561897913409
"3500" 699.8 90.7016280319816 115.536861213733
"3501" 700 86.6235667806109 115.74009803713
"3502" 700.2 81.3115524420473 118.107592656062
"3503" 700.4 78.6395461470154 120.951094779481
"3504" 700.6 79.1616441458722 122.535285192009
"3505" 700.8 80.2647784909654 123.464411443193
"3506" 701 80.7035171558 123.272276032505
"3507" 701.2 79.9781618138834 122.139303637956
"3508" 701.4 79.9347235316993 120.904609500261
"3509" 701.6 77.8180254313334 120.301817758456
"3510" 701.8 74.3356996031935 119.711718032183
"3511" 702 70.0619491803578 118.471692315553
"3512" 702.2 67.4441652931959 116.693643107665
"3513" 702.4 67.3452202316293 115.115919005939
"3514" 702.6 66.8257741022615 113.342066846864
"3515" 702.8 66.4070642339656 111.744828719315
"3516" 703 65.9276857728845 109.964753969937
"3517" 703.2 65.9245417972631 107.256517508877
"3518" 703.4 66.1004515690305 103.919742596487
"3519" 703.6 65.4458752181424 99.3495631896729
"3520" 703.8 63.4788272309417 95.5763637375383
"3521" 704 60.1605916794859 92.5925844344297
"3522" 704.2 56.2916273618884 90.1832699221742
"3523" 704.4 52.2812476052181 88.8228737230622
"3524" 704.6 47.9653284072698 87.7800552136488
"3525" 704.8 43.7521968374201 86.2106413428994
"3526" 705 39.1140055727274 86.967107920064
"3527" 705.2 34.6092727485987 87.2501762651418
"3528" 705.4 30.2445812202441 86.2058481317939
"3529" 705.6 26.8772729651698 84.0454121250832
"3530" 705.8 24.2489883554199 80.6400848816167
"3531" 706 20.9669135327481 77.3202808286266
"3532" 706.2 18.5438132630127 73.1990126410997
"3533" 706.4 17.6141873445773 68.9775188350901
"3534" 706.6 16.3792685127487 64.2593947338893
"3535" 706.8 16.4109752917483 59.7973606287113
"3536" 707 17.4923959562703 56.7901112547805
"3537" 707.2 17.5148636589501 52.2671097139779
"3538" 707.4 15.6650862730664 49.1148568438691
"3539" 707.6 13.6959783062358 48.8070539858731
"3540" 707.8 13.1634197440677 49.4175015032126
"3541" 708 14.3188849613192 50.1161963057547
"3542" 708.2 15.7538815570196 49.9345735919641
"3543" 708.4 17.7594489941625 49.1452543394405
"3544" 708.6 20.494778894754 47.764616460341
"3545" 708.8 24.4965462409858 45.4096909104769
"3546" 709 28.1328163724786 42.4821339264853
"3547" 709.2 32.2254582522256 40.1840038781475
"3548" 709.4 36.5513736778359 38.1515406708626
"3549" 709.6 41.2939104484025 36.6060487132047
"3550" 709.8 46.0904836514518 36.3634208000729
"3551" 710 50.6810287635773 36.6318382567974
"3552" 710.2 55.6059826794359 38.177242995538
"3553" 710.4 60.7176677209711 40.5035597445635
"3554" 710.6 65.9238507451958 42.1986510641047
"3555" 710.8 70.8717293467064 43.3024837403576
"3556" 711 75.0706830000514 44.2000994406503
"3557" 711.2 76.4484722909239 46.624253049835
"3558" 711.4 79.2139574332078 50.7445351154299
"3559" 711.6 83.3874275372449 54.6786433882501
"3560" 711.8 87.2849611966631 58.3406455902683
"3561" 712 88.3424927570432 61.3785971759267
"3562" 712.2 88.7558531816376 65.6127823838261
"3563" 712.4 89.7128680262267 71.1785952349634
"3564" 712.6 91.085836163082 76.5284295040431
"3565" 712.8 93.3042003938121 78.552617606386
"3566" 713 97.5251613645634 80.4524728627633
"3567" 713.2 101.587786015975 81.540174267009
"3568" 713.4 105.789032051336 83.6176679054797
"3569" 713.6 108.488240081108 86.3933083660944
"3570" 713.8 108.606883491962 88.278348366664
"3571" 714 108.2003488719 90.903461369345
"3572" 714.2 108.974391656566 94.4423364204369
"3573" 714.4 107.525161365632 94.8699741711081
"3574" 714.6 105.463143897875 95.3065879307147
"3575" 714.8 102.290647044982 96.6458584393161
"3576" 715 99.0601370405833 98.238249679725
"3577" 715.2 94.6942308269083 100.928882970479
"3578" 715.4 90.4393776266461 103.081939527094
"3579" 715.6 85.5016038810051 104.074960445659
"3580" 715.8 82.8069438007359 103.752420132556
"3581" 716 81.5636357169901 102.422822999691
"3582" 716.2 77.3585688437405 102.187962975257
"3583" 716.4 73.9162710169109 101.91146511708
"3584" 716.6 70.3724745988824 101.887633628781
"3585" 716.8 68.3503813577001 101.947408461183
"3586" 717 66.3462337870098 100.675880518261
"3587" 717.2 65.4159097564666 98.8191359128637
"3588" 717.4 63.0664132699383 96.7174432053807
"3589" 717.6 62.0104789194791 93.9440812255317
"3590" 717.8 62.4971454410432 91.620093869734
"3591" 718 62.6540586398047 88.4329030877432
"3592" 718.2 60.6290219294727 84.963519849952
"3593" 718.4 58.2269010070564 80.9839575728637
"3594" 718.6 56.4864981884859 76.6603010149788
"3595" 718.8 54.4406324278199 72.0508163169826
"3596" 719 51.3897714238409 69.1062185013534
"3597" 719.2 48.163109440499 67.2590881180836
"3598" 719.4 45.041423818823 65.4423530794772
"3599" 719.6 42.2553428008138 64.425537538468
"3600" 719.8 39.5032056409438 62.8344709990622
"3601" 720 37.2551978681376 59.4330295827279
"3602" 720.2 36.0501001546981 55.0190676021179
"3603" 720.4 35.1734963666145 49.9328353356503
"3604" 720.6 35.3215746820774 44.8201952410393
"3605" 720.8 35.467761727042 40.1879036984843
"3606" 721 37.1096397188488 37.7456097624402
"3607" 721.2 38.0756890535937 37.3268312964942
"3608" 721.4 38.4787401854617 36.6976902977627
"3609" 721.6 39.0303310102692 35.183480917038
"3610" 721.8 38.028376939294 33.5764385187721
"3611" 722 36.4181326275617 32.7737756016732
"3612" 722.2 35.0663521461287 32.6813995203261
"3613" 722.4 34.1303136288165 32.2471146889563
"3614" 722.6 31.7640175984617 31.4457645100853
"3615" 722.8 29.4746329280763 30.7787158996536
"3616" 723 28.9046927039941 30.8121356366146
"3617" 723.2 28.0673574936706 30.6359720132764
"3618" 723.4 25.8331561144358 31.0509941061784
"3619" 723.6 24.4082655646614 31.8724080668557
"3620" 723.8 20.8503997085888 32.52643901224
"3621" 724 17.6630490799233 31.7395929090047
"3622" 724.2 16.2361705301859 29.5101956165047
"3623" 724.4 17.4532139990796 29.0882025575672
"3624" 724.6 19.4597925429887 29.0378353554934
"3625" 724.8 21.3117716755113 28.1803568816781
"3626" 725 23.3721469398609 27.5953025849109
"3627" 725.2 25.8676374753183 25.6568514891439
"3628" 725.4 28.8214733120101 22.3309199114402
"3629" 725.6 31.9520134834294 18.948811207795
"3630" 725.8 34.218847607725 19.1912710055047
"3631" 726 37.8669640509063 20.059867353232
"3632" 726.2 42.7956535502841 20.388468863095
"3633" 726.4 48.025328996201 19.7778765389465
"3634" 726.6 53.4310882566025 19.0341515772714
"3635" 726.8 59.1040397490885 18.1975967837047
"3636" 727 64.5838665762556 16.9019606315938
"3637" 727.2 69.578716728677 16.7445543130635
"3638" 727.4 73.9798113740828 17.568945745423
"3639" 727.6 78.0249340107256 20.2715212387802
"3640" 727.8 82.267539270448 22.3992868497774
"3641" 728 87.3717657981746 24.5067261244741
"3642" 728.2 92.9022978018685 26.2616452760047
"3643" 728.4 98.9103765572662 27.5954232232926
"3644" 728.6 103.018184262383 27.9964535893282
"3645" 728.8 106.196685020824 29.1542414269459
"3646" 729 106.021933820488 31.6175564751028
"3647" 729.2 107.337689233092 36.0703366922263
"3648" 729.4 109.533382502509 41.6010567768683
"3649" 729.6 111.394755075089 47.3179183248236
"3650" 729.8 112.736525961787 53.1763544779538
"3651" 730 114.280910204672 59.4698208423138
"3652" 730.2 116.426468375373 65.4143029955872
"3653" 730.4 118.869796388784 71.2810695088264
"3654" 730.6 121.733064711975 76.1011197782778
"3655" 730.8 124.004753204129 81.053633529585
"3656" 731 123.626414853928 83.2901179955816
"3657" 731.2 121.775006162631 86.3145681339783
"3658" 731.4 119.594104490912 89.8536966950452
"3659" 731.6 116.399560667586 93.3633189269797
"3660" 731.8 113.426612241157 98.380133330531
"3661" 732 110.88766886316 104.291630124784
"3662" 732.2 108.536413483504 106.875719220627
"3663" 732.4 105.78253771048 105.757188828379
"3664" 732.6 101.364116551104 104.867176580136
"3665" 732.8 95.799631944499 104.00558995732
"3666" 733 90.7739767686205 100.971770075146
"3667" 733.2 88.1462223926793 98.4957792155829
"3668" 733.4 86.6938163577487 97.466798214556
"3669" 733.6 85.3233265008738 96.4349451769271
"3670" 733.8 85.2206207525255 95.8634882778224
"3671" 734 85.5392072101132 95.4294474204575
"3672" 734.2 86.097439408097 94.9624691436158
"3673" 734.4 84.7750901340706 93.4709115789221
"3674" 734.6 82.2761443249255 92.7416136031943
"3675" 734.8 79.8711639839083 92.5011022696685
"3676" 735 75.7578927830414 93.090483163088
"3677" 735.2 72.6556768708609 94.0098441418047
"3678" 735.4 69.2474717246043 95.2254523497152
"3679" 735.6 66.5800381210746 97.2366141953918
"3680" 735.8 63.1658212945888 100.625025265236
"3681" 736 59.5822999898568 102.793669474255
"3682" 736.2 55.6282311850164 104.5795176887
"3683" 736.4 51.92088144649 106.767426568685
"3684" 736.6 47.5822365716713 108.027102565497
"3685" 736.8 43.9787437092108 108.23658372123
"3686" 737 40.2657228094213 106.760352859666
"3687" 737.2 36.6210547612859 105.04536073968
"3688" 737.4 31.9356987101079 103.179673691185
"3689" 737.6 27.972811916826 100.373703092349
"3690" 737.8 24.0596652181532 98.3251360817196
"3691" 738 18.7165762798309 96.7616626558105
"3692" 738.2 15.8437242549978 95.1303058558856
"3693" 738.4 15.5554706405351 92.609411493859
"3694" 738.6 13.1335855262847 89.1896852291144
"3695" 738.8 10.2560132556278 85.8958571501527
"3696" 739 8.16860881664081 81.682830059265
"3697" 739.2 7.04158566161679 76.6005261825761
"3698" 739.4 5.24513380954942 71.6571403631911
"3699" 739.6 4.07268784456635 66.4361402147504
"3700" 739.8 3.46719533855164 64.0842922744784
"3701" 740 4.90118899674493 63.7711099562592
"3702" 740.2 6.90261875985655 62.8918508395736
"3703" 740.4 9.07647912992492 59.9113597521181
"3704" 740.6 11.2539730635109 57.5241650234047
"3705" 740.8 13.5318284021402 54.5016007935482
"3706" 741 15.1612089938011 50.659836912609
"3707" 741.2 17.361102389873 47.4862966677879
"3708" 741.4 18.6535772256097 43.7616698975327
"3709" 741.6 19.3206403798596 40.9908033428611
"3710" 741.8 22.1505328058398 39.8820960047522
"3711" 742 26.1262476819369 39.1632560582573
"3712" 742.2 30.4501113470464 36.9406259309363
"3713" 742.4 34.8442545231401 34.4379090241217
"3714" 742.6 39.4048871371589 33.4076160638014
"3715" 742.8 44.5923340289611 34.3987704016915
"3716" 743 49.7876122113609 35.4948244523456
"3717" 743.2 54.9651160038651 37.4673189224485
"3718" 743.4 60.6238125183296 39.1722442395359
"3719" 743.6 65.4164830274123 41.4515219546517
"3720" 743.8 68.1460205964561 45.684575239523
"3721" 744 71.2315131685305 50.3596100917725
"3722" 744.2 75.1086237713177 53.9524968415501
"3723" 744.4 79.4895907848148 57.2217715861362
"3724" 744.6 83.1972031155126 61.466785888335
"3725" 744.8 85.7930398749054 66.1199455407482
"3726" 745 87.676907901775 70.7260742076873
"3727" 745.2 87.788688792843 75.5699986585939
"3728" 745.4 86.8188849690692 80.892495119838
"3729" 745.6 86.2359141128011 85.9037001975221
"3730" 745.8 83.7904806245516 88.7317041458468
"3731" 746 80.2699188987608 91.5989102126297
"3732" 746.2 76.354802422631 95.5599430519079
"3733" 746.4 73.1788173197569 100.101531735328
"3734" 746.6 71.2652225238358 104.761908798205
"3735" 746.8 69.1906266302109 107.96905604613
"3736" 747 66.1867334812122 110.815738089528
"3737" 747.2 63.2360351409962 114.218869979042
"3738" 747.4 62.9846168210665 117.516937952972
"3739" 747.6 63.2677345369608 120.972811967955
"3740" 747.8 64.2106769404213 121.45588229373
"3741" 748 64.4572456701621 121.578560618718
"3742" 748.2 65.0421939531863 122.396309776372
"3743" 748.4 65.9645160692847 124.188892340919
"3744" 748.6 67.2118422263296 124.873660069841
"3745" 748.8 68.0343561517124 125.623095856114
"3746" 749 68.8890271932581 125.002005233416
"3747" 749.2 70.6210379621512 125.064613460189
"3748" 749.4 73.3578459568223 126.150617112617
"3749" 749.6 74.9812948493702 126.267939515945
"3750" 749.8 76.7256856087359 125.987363449442
"3751" 750 80.21971559848 125.895391407032
"3752" 750.2 82.8633617234155 124.748256472137
"3753" 750.4 84.2246974466882 124.349059758814
"3754" 750.6 86.2909979732358 123.772752975719
"3755" 750.8 88.4055624536882 123.032653738481
"3756" 751 91.307836465291 122.266163328623
"3757" 751.2 94.5775040903296 121.123495338528
"3758" 751.4 95.3758044186017 120.615642325066
"3759" 751.6 96.9458690971359 119.937489664866
"3760" 751.8 99.0280518317707 118.4935147929
"3761" 752 101.126425097114 116.278027523212
"3762" 752.2 102.989119425436 114.733811796361
"3763" 752.4 105.094170338051 113.593261941066
"3764" 752.6 108.441302582023 111.595149426434
"3765" 752.8 109.711081605522 110.617792353171
"3766" 753 110.636301601876 109.331281488913
"3767" 753.2 112.247712416744 107.376776074182
"3768" 753.4 112.392821117455 106.642681176114
"3769" 753.6 112.821786249979 104.715197616838
"3770" 753.8 112.859828308788 101.22303393811
"3771" 754 113.387304388606 97.0376493578324
"3772" 754.2 115.101643484209 93.0970824086128
"3773" 754.4 116.791216412494 89.5490727513236
"3774" 754.6 118.734038013431 87.2262146271826
"3775" 754.8 120.716620519511 84.3724781316547
"3776" 755 122.93524621242 80.4242658137942
"3777" 755.2 125.189045849367 76.4985150927152
"3778" 755.4 126.957208777818 74.8436740766177
"3779" 755.6 127.436694788469 73.1975967473667
"3780" 755.8 127.329745163159 70.6911650912996
"3781" 756 127.226133982762 66.7629215026099
"3782" 756.2 127.231526402784 62.2250084573047
"3783" 756.4 126.883396404836 57.6037863552797
"3784" 756.6 126.309842710244 52.9723079460979
"3785" 756.8 125.926038910479 48.5428787879047
"3786" 757 125.707514700761 44.9594330284538
"3787" 757.2 124.547952757371 44.2339342485216
"3788" 757.4 122.114540696905 43.3097098780404
"3789" 757.6 118.251755474705 41.3079999221569
"3790" 757.8 114.003031194502 39.6152383378441
"3791" 758 109.964970113041 38.884280422588
"3792" 758.2 106.501472287731 37.3145743894486
"3793" 758.4 102.980216682587 35.1602974805858
"3794" 758.6 101.247997288322 32.545815766619
"3795" 758.8 99.9714384735566 28.7061703934952
"3796" 759 99.6966882324234 24.2432445129734
"3797" 759.2 99.3558779239909 19.5929525001883
"3798" 759.4 98.9049346154203 18.0966709478833
"3799" 759.6 99.5340584310147 16.4976201009951
"3800" 759.8 99.5021801675725 16.8830407111482
"3801" 760 98.749549203216 15.2937673937225
"3802" 760.2 97.4719405563854 12.3012725373084
"3803" 760.4 95.3622081096359 11.398390020619
"3804" 760.6 91.0204431463059 10.9628840842147
"3805" 760.8 86.1382212662064 10.2699349492988
"3806" 761 81.3097181418994 8.34014848275701
"3807" 761.2 77.2176565547592 5.5755767801215
"3808" 761.4 75.0583595124623 4.19241482739147
"3809" 761.6 72.3050513681143 3.81110853580374
"3810" 761.8 68.8910457800094 2.10483364298581
"3811" 762 66.0906550677736 1.25393699441977
"3812" 762.2 63.6800453328829 1.67832487921056
"3813" 762.4 60.8706848319455 3.13550101140791
"3814" 762.6 56.5435099840358 4.13328472130468
"3815" 762.8 52.0560760544446 4.24835941985633
"3816" 763 50.3551758749455 3.46015057105307
"3817" 763.2 49.6043600113787 3.70238457271347
"3818" 763.4 47.3464610779325 3.5690289186058
"3819" 763.6 44.8053451332139 5.32350988807611
"3820" 763.8 40.7314300068848 7.32328797181319
"3821" 764 37.368154912042 9.67570938387202
"3822" 764.2 34.6998477461644 13.3337408597292
"3823" 764.4 32.0264374836569 16.6527753214731
"3824" 764.6 30.1940583705411 20.1406925291678
"3825" 764.8 29.6564016766222 23.390934346766
"3826" 765 29.6607715646947 24.186619695187
"3827" 765.2 29.9538008698592 24.3283979763488
"3828" 765.4 30.2883767352703 24.7790411652288
"3829" 765.6 30.3172202159518 25.7839172847547
"3830" 765.8 30.4226056562109 27.2171012585047
"3831" 766 31.13546662791 28.7458308305047
"3832" 766.2 33.1482080357743 30.7575381519003
"3833" 766.4 35.5483155737531 32.4182961241598
"3834" 766.6 37.6395089217415 33.4221974145159
"3835" 766.8 39.4841094833326 34.9388293923434
"3836" 767 42.2421874518268 36.3590778183342
"3837" 767.2 46.2044871538289 37.1805073643884
"3838" 767.4 49.2005654659945 38.4102131822288
"3839" 767.6 52.6525654257242 38.749232768214
"3840" 767.8 55.3514831378842 37.9812053602519
"3841" 768 55.9824808655076 39.0772179108416
"3842" 768.2 56.3914785292359 41.4990911186569
"3843" 768.4 56.7998608945231 44.95199060176
"3844" 768.6 58.7756081613268 48.9320099516865
"3845" 768.8 60.7216601436287 52.5605711943172
"3846" 769 61.9317238865872 56.5900561655587
"3847" 769.2 63.3452650705228 61.0419047015829
"3848" 769.4 64.3527685506823 65.4762886720404
"3849" 769.6 67.0466745066718 68.7639205454021
"3850" 769.8 69.798183955723 71.1974750991201
"3851" 770 72.0150649793686 74.3269999496286
"3852" 770.2 74.0894991649282 78.4034097910688
"3853" 770.4 75.9589752547876 82.3469114487547
"3854" 770.6 77.7338602984053 86.0926227835386
"3855" 770.8 77.4498894981548 89.2855877324777
"3856" 771 75.6949638812782 91.6472228173945
"3857" 771.2 72.9794322605663 93.2249855173395
"3858" 771.4 71.2145453722358 96.1162784035134
"3859" 771.6 70.4186542092872 99.9820156727611
"3860" 771.8 71.9996258355473 102.090391218283
"3861" 772 73.4040582041846 102.376372032325
"3862" 772.2 74.8160969728407 102.950857393956
"3863" 772.4 76.2321964106955 104.646021233876
"3864" 772.6 78.7418840034468 105.943688416559
"3865" 772.8 81.4706355769977 106.219661640076
"3866" 773 85.0652443689109 106.61867825753
"3867" 773.2 88.9954822531794 107.241162966989
"3868" 773.4 91.1842508080555 107.957830743603
"3869" 773.6 92.765946433864 108.520877937951
"3870" 773.8 90.8899494809358 108.602841847855
"3871" 774 89.2127824216783 108.449461568894
"3872" 774.2 87.2469533329631 109.171535565703
"3873" 774.4 85.5086694454109 108.844890696755
"3874" 774.6 82.2728677849514 109.145804419979
"3875" 774.8 78.7559389947108 108.749345098505
"3876" 775 75.8128738002031 106.33198925207
"3877" 775.2 72.3708863102274 104.971785230971
"3878" 775.4 68.5179529735203 104.16095993197
"3879" 775.6 65.3201054933376 103.60499735092
"3880" 775.8 61.6507780428456 103.429863335773
"3881" 776 57.2814960042108 103.59943735283
"3882" 776.2 53.2026831849138 103.553176009496
"3883" 776.4 49.5975728928609 105.04536073968
"3884" 776.6 45.465828218185 107.089982561666
"3885" 776.8 42.3379151562277 108.609420397242
"3886" 777 39.4921143386574 109.250498870042
"3887" 777.2 38.0573573919818 107.177802744775
"3888" 777.4 35.7936685240746 103.228247840489
"3889" 777.6 32.9338832956794 99.1351976961015
"3890" 777.8 30.1224369949408 94.5751817034719
"3891" 778 28.0008505048014 89.8448914294555
"3892" 778.2 25.6431167959359 85.4776222180797
"3893" 778.4 22.5523173198519 80.8969114497127
"3894" 778.6 19.3018848162279 76.9038698076487
"3895" 778.8 15.7990800976358 73.1645972745367
"3896" 779 11.8824310463568 69.3773670153353
"3897" 779.2 8.3410198085031 67.6197106150478
"3898" 779.4 9.34653847676478 67.485227939141
"3899" 779.6 10.3838644695216 65.9843485992428
"3900" 779.8 11.387477086227 62.7972674032834
"3901" 780 13.324416837572 58.4789786825551
"3902" 780.2 14.7921938101257 53.1148166350132
"3903" 780.4 16.1824637662619 47.7120474987742
"3904" 780.6 18.3417713095661 43.3704433186056
"3905" 780.8 21.658138471082 40.5163135687643
"3906" 781 24.9209673856358 37.5038420890415
"3907" 781.2 27.6095236389411 33.2756979306941
"3908" 781.4 27.5519561728692 31.4805581759713
"3909" 781.6 27.4487087576841 32.7214062979185
"3910" 781.8 28.2408716540402 34.3082463112329
"3911" 782 30.7705149868865 36.1684575475649
"3912" 782.2 34.2488327736875 37.9510841672789
"3913" 782.4 38.7307791349972 39.4860246701524
"3914" 782.6 43.0023447258268 41.0451551143229
"3915" 782.8 47.6965931667544 41.1738360547269
"3916" 783 52.9547674852043 41.3417579092731
"3917" 783.2 58.2330966672771 41.94491347535
"3918" 783.4 62.4265589429087 43.9045418201495
"3919" 783.6 67.4028996126073 45.4745001469618
"3920" 783.8 71.4667129294762 46.1645283576201
"3921" 784 76.4238584558241 45.3407898363576
"3922" 784.2 77.9280497584762 46.0579582672643
"3923" 784.4 78.7863080230594 47.8062409598282
"3924" 784.6 82.7506358545136 50.2789776953658
"3925" 784.8 86.7803346893735 52.1431070551744
"3926" 785 91.0834837754083 52.5268007673495
"3927" 785.2 96.3555267737955 53.1423912937524
"3928" 785.4 101.03637578666 54.4818489553537
"3929" 785.6 105.924970086371 56.2939508880993
"3930" 785.8 109.664122082803 56.8207428352074
"3931" 786 111.451977505352 55.362104628719
"3932" 786.2 114.053408589894 53.2624960937415
"3933" 786.4 116.160511209052 50.8386551276099
"3934" 786.6 116.091217593155 50.7884585781263
"3935" 786.8 115.407620395723 51.585311957479
"3936" 787 115.564971327173 53.4750790632815
"3937" 787.2 116.015509457261 56.2662019603437
"3938" 787.4 116.909499505561 60.9383277342047
"3939" 787.6 117.200783909262 66.0679183124357
"3940" 787.8 117.714080500595 71.7527828496329
"3941" 788 117.735497835484 77.0191874259826
"3942" 788.2 118.236170541089 82.6269588919012
"3943" 788.4 118.030898185867 88.0310364253468
"3944" 788.6 115.338507805961 92.4174175043047
"3945" 788.8 112.038158308011 96.7456331050297
"3946" 789 107.631827885463 101.177423345874
"3947" 789.2 102.624633758159 105.009184072992
"3948" 789.4 97.4048380058493 108.024590252395
"3949" 789.6 91.3302072354609 110.30036864343
"3950" 789.8 85.6036891046609 112.526581082655
"3951" 790 79.6516628844838 114.23466263991
"3952" 790.2 73.9542788806108 114.68272674983
"3953" 790.4 71.1251151047064 113.510031657807
"3954" 790.6 69.4231911404736 111.810981099259
"3955" 790.8 67.3681495657958 110.694908267137
"3956" 791 66.4456954652615 110.202944798376
"3957" 791.2 65.6550900547613 109.470525433318
"3958" 791.4 65.2331383475833 108.644622804378
"3959" 791.6 64.8505840618061 107.263782132877
"3960" 791.8 63.1593303880746 106.180915038021
"3961" 792 60.0750739861609 106.75244209508
"3962" 792.2 57.3648506483822 108.336090966236
"3963" 792.4 54.4819634569479 109.358798621209
"3964" 792.6 52.4179291424177 108.994657763984
"3965" 792.8 51.4006098696129 107.033701186759
"3966" 793 50.5033750543998 104.20179230748
"3967" 793.2 48.640473162723 100.638585424838
"3968" 793.4 46.4054808357487 96.2189890339919
"3969" 793.6 43.542265448135 91.7481165740425
"3970" 793.8 40.6012197075285 87.8567076145047
"3971" 794 38.0405022863897 83.5841044517355
"3972" 794.2 35.7001285925548 78.1231370709443
"3973" 794.4 33.9832216461065 73.1778286925564
"3974" 794.6 32.6070748569686 68.585050624953
"3975" 794.8 31.09774976605 64.0858646752569
"3976" 795 28.9024578093674 59.5148659441362
"3977" 795.2 25.9582793471474 56.2291416757967
"3978" 795.4 22.9112182419201 55.1432357645573
"3979" 795.6 19.1740438530854 55.1062695122923
"3980" 795.8 15.3940887432527 53.7000929616812
"3981" 796 13.3180289613199 50.8738702235299
"3982" 796.2 12.7552836796609 48.1638812481797
"3983" 796.4 13.6226297973411 45.9909731953468
"3984" 796.6 14.2212002415077 42.6565278339707
"3985" 796.8 16.1533420725 40.2581740460613
"3986" 797 18.4196222790569 36.8239597267573
"3987" 797.2 20.2681714043608 33.1887011491297
"3988" 797.4 20.2063575400101 30.1923706405692
"3989" 797.6 19.763001343292 26.8993316283698
"3990" 797.8 21.5134460543277 24.4092306160557
"3991" 798 23.1029245719858 23.8172703874422
"3992" 798.2 26.1079212957671 21.0185805720359
"3993" 798.4 29.0101433193802 17.370979607917
"3994" 798.6 33.0718150591068 14.5763158728273
"3995" 798.8 37.5755425642036 11.851725264666
"3996" 799 42.1875088475348 9.71157164923664
"3997" 799.2 46.8182478597984 7.73774241528593
"3998" 799.4 51.8919617356601 5.91911881223195
"3999" 799.6 57.2602296995216 4.90772904294424
"4000" 799.8 62.1458690934158 3.24662156954468
"4001" 800 65.8561818427653 2.82487205821056
"4002" 800.2 70.4797266740359 2.42256353359039
"4003" 800.4 72.4262812248497 2.69310037698983
"4004" 800.6 75.4279885481216 3.82025914227611
"4005" 800.8 79.3655387162161 4.4640049306928
"4006" 801 83.7837458978259 5.68494523688468
"4007" 801.2 88.4266779335215 6.57535221616794
"4008" 801.4 90.7049778775959 7.34361682250468
"4009" 801.6 91.5341340426205 9.17000768136045
"4010" 801.8 93.8458296510805 11.4548604287571
"4011" 802 97.7157146501182 13.829476844887
"4012" 802.2 101.963283421018 16.5916739362869
"4013" 802.4 106.482832361978 20.1978107732076
"4014" 802.6 111.049710211659 23.4650991118412
"4015" 802.8 114.84286396097 26.6556651767525
"4016" 803 115.083621737552 27.4014875007415
"4017" 803.2 115.393504032981 30.8304620650501
"4018" 803.4 116.784321432723 35.1199684807134
"4019" 803.6 117.450778160973 40.1945402348468
"4020" 803.8 118.053245151722 45.5411976147749
"4021" 804 118.107944938908 51.4037869869332
"4022" 804.2 119.164466050604 56.6384405652415
"4023" 804.4 121.346273391456 60.6936878182335
"4024" 804.6 124.125492470394 64.7179104523468
"4025" 804.8 126.417690856512 67.1485719754012
"4026" 805 125.936367134311 69.2699039016047
"4027" 805.2 126.076820563404 72.5137438708744
"4028" 805.4 126.068267305371 76.0068942089454
"4029" 805.6 125.054534243554 79.4847711825932
"4030" 805.8 124.507224342004 83.6316444103477
"4031" 806 123.904124356021 86.6543597004386
"4032" 806.2 122.911737074954 88.3858832355816
"4033" 806.4 121.459641769492 91.3126817324021
"4034" 806.6 120.336541882511 94.8187968736547
"4035" 806.8 119.071688234494 96.7149926200736
"4036" 807 117.922344653058 98.4811622176487
"4037" 807.2 115.680497365877 100.743113942582
"4038" 807.4 114.482825165841 103.759563211185
"4039" 807.6 112.367887447408 104.938503421177
"4040" 807.8 109.716820307358 105.868994868334
"4041" 808 106.836874862772 108.510092706139
"4042" 808.2 103.165092841622 112.094694916497
"4043" 808.4 99.2960220025858 114.45341731403
"4044" 808.6 93.5441652959858 117.254958086803
"4045" 808.8 87.9653710620998 118.931703201073
"4046" 809 82.4587917692439 120.408455967625
"4047" 809.2 76.6777895203334 120.854894717432
"4048" 809.4 72.0289995943787 120.706194250933
"4049" 809.6 67.1271917759263 121.403828777838
"4050" 809.8 64.5875332399282 121.260102065941
"4051" 810 64.3406445526461 120.476138182864
"4052" 810.2 64.5008363282679 119.888687913145
"4053" 810.4 64.7859739429772 119.405424866548
"4054" 810.6 64.3087097982698 118.856665898691
"4055" 810.8 62.990154697656 119.493273659143
"4056" 811 61.1600281514291 119.952534854093
"4057" 811.2 58.1252218503205 120.122701132243
"4058" 811.4 55.7550677882126 121.151015618644
"4059" 811.6 54.6694299354436 122.892053549212
"4060" 811.8 54.7986298902053 124.396456303008
"4061" 812 55.0974012651644 124.521951793743
"4062" 812.2 55.3363802329239 124.973242469617
"4063" 812.4 55.3042768466544 124.060342052179
"4064" 812.6 54.6555969930866 124.32850647684
"4065" 812.8 53.2144853420985 123.810054310696
"4066" 813 52.7778077959128 123.738734542935
"4067" 813.2 51.8878483304977 122.8294297676
"4068" 813.4 51.6340535559392 122.283352100335
"4069" 813.6 50.164036246082 121.128134812289
"4070" 813.8 48.4279261349501 119.953962239314
"4071" 814 46.7937447586925 118.233687685946
"4072" 814.2 45.4866207245773 116.532815785212
"4073" 814.4 43.1154505133999 114.817485854028
"4074" 814.6 40.0572190255239 113.079726399457
"4075" 814.8 37.2083226065042 110.952331412627
"4076" 815 34.0440907017237 109.153277708992
"4077" 815.2 31.7560482076859 106.532687219105
"4078" 815.4 29.0227515149375 103.342286135174
"4079" 815.6 25.8658240303433 100.112865291951
"4080" 815.8 24.9137589976927 96.6622778072461
"4081" 816 23.1801444052607 92.8829851466865
"4082" 816.2 21.9193043347737 88.3116866537904
"4083" 816.4 20.2341616356129 84.4912052848899
"4084" 816.6 17.7854582857605 80.3467191706358
"4085" 816.8 16.6732609627359 76.2210289117752
"4086" 817 15.2202831811335 72.0046646838511
"4087" 817.2 13.6310868316261 67.2530373056998
"4088" 817.4 14.6778481184859 63.1295067874047
"4089" 817.6 16.1486225022615 59.3988186588124
"4090" 817.8 18.1692114955436 57.0893917199149
"4091" 818 18.9293687695436 55.5704616964534
"4092" 818.2 17.5963090811644 53.1918546113261
"4093" 818.4 14.5271272796755 50.6092994507461
"4094" 818.6 11.9464648225904 49.9916974959138
"4095" 818.8 11.300623958363 50.6792135880979
"4096" 819 10.3210207795414 51.6449258777547
"4097" 819.2 9.72484856951315 52.3544255443114
"4098" 819.4 8.38682954663208 52.8305325780518
"4099" 819.6 8.9213092837489 53.5178965472177
"4100" 819.8 8.92030096901552 54.6370685393352
"4101" 820 7.82693068656086 56.9381520208047
"4102" 820.2 6.0542346533822 60.1376090132608
"4103" 820.4 3.54185559425225 62.1523311497834
"4104" 820.6 3.17134746194785 63.1667058736567
"4105" 820.8 3.26031780238711 64.0832499076391
"4106" 821 2.64202461348585 66.2379235838047
"4107" 821.2 1.90173020610874 67.848271768547
"4108" 821.4 1.70888283162047 69.4760210725303
"4109" 821.6 2.61035139373585 71.7444826855703
"4110" 821.8 2.95977852775199 74.7926449548595
"4111" 822 3.11557787462611 77.0934571319681
"4112" 822.2 3.43181167370358 78.0750985721579
"4113" 822.4 3.56054798623585 79.7856729924402
"4114" 822.6 3.91649464628346 81.2837770936237
"4115" 822.8 4.47454661330727 83.0733613148142
"4116" 823 5.37059460998176 85.0958053000457
"4117" 823.2 6.26634590202156 86.4766045286713
"4118" 823.4 6.78804907876086 87.9044804136297
"4119" 823.6 6.8143919273822 89.0281121849193
"4120" 823.8 7.26387829546664 88.7647991124021
"4121" 824 7.47219062536086 89.4204705725297
"4122" 824.2 8.3788677151335 91.0776726116779
"4123" 824.4 9.30845852119488 93.0370542037752
"4124" 824.6 9.61823541004981 94.8574595110861
"4125" 824.8 10.4336366719858 96.8350985288456
"4126" 825 10.6432832217597 96.5377076840761
"4127" 825.2 10.537705822593 96.7045333318142
"4128" 825.4 11.3141521810359 97.7356324961277
"4129" 825.6 13.1201015835086 98.4448970933001
"4130" 825.8 14.8491827796532 99.4254990540559
"4131" 826 16.1453739669025 99.185685692719
"4132" 826.2 17.8212220492846 98.7504594019681
"4133" 826.4 18.462499074651 97.6648538700802
"4134" 826.6 19.5917219254144 97.1325927779422
"4135" 826.8 21.4903445577576 96.3588811399395
"4136" 827 23.0363015925117 94.9984665273754
"4137" 827.2 23.6981626672876 94.2406910929788
"4138" 827.4 24.1655190505013 95.3098279688498
"4139" 827.6 25.5060968503283 96.6297740308492
"4140" 827.8 26.7173062552604 98.6225558981932
"4141" 828 27.4431941439572 100.884323830537
"4142" 828.2 29.7135780083787 102.89831465329
"4143" 828.4 32.415872895252 104.960397073279
"4144" 828.6 32.3756622794731 106.723994337861
"4145" 828.8 31.4411551003649 109.013379708722
"4146" 829 30.9950171896927 109.68283657566
"4147" 829.2 30.3716688880555 109.279805906275
"4148" 829.4 28.9541624959654 108.769185168087
"4149" 829.6 27.1163015929479 108.221423819641
"4150" 829.8 23.9660198101734 108.442802970786
"4151" 830 22.4317539629977 108.458158513362
"4152" 830.2 20.8541259697359 108.603751805933
"4153" 830.4 20.2116120833787 108.888872003886
"4154" 830.6 19.6398069345748 109.078626538801
"4155" 830.8 17.0783835409335 107.0280430029
"4156" 831 16.4268037215562 104.552305642044
"4157" 831.2 15.4558215785952 102.829499073598
"4158" 831.4 13.1785684568847 100.394818538039
"4159" 831.6 11.8493029019318 97.2329156561047
"4160" 831.8 9.84048364757678 94.0497995738001
"4161" 832 7.74433667505893 91.3414270747816
"4162" 832.2 6.31173258175124 88.5397361476355
"4163" 832.4 5.31841168236085 85.8910559838406
"4164" 832.6 5.03700730688971 84.032923774797
"4165" 832.8 4.34851589221148 81.3471782377974
"4166" 833 3.31973480401447 78.2253223211917
"4167" 833.2 2.77407757582818 75.892438803897
"4168" 833.4 2.16590460046972 74.7094278208998
"4169" 833.6 1.85938957063101 73.3348040525289
"4170" 833.8 1.58030634808459 72.7160757259921
"4171" 834 1.19127274437602 72.1003157485794
"4172" 834.2 1.09003684573585 71.7719246344447
"4173" 834.4 0.912391395833684 71.8659747363742
"4174" 834.6 0.899997527235854 71.8899765291713
"4175" 834.8 0.819129732129461 71.6966265714834
"4176" 835 0 70.0756116886084
"4177" 835.2 0.296343221412311 67.9339783883702
"4178" 835.4 1.87734259380728 66.2713645431922
"4179" 835.6 2.33886665302156 63.5995001349868
"4180" 835.8 2.62035346313057 61.5934017657152
"4181" 836 2.70037001828847 58.633164458531
"4182" 836.2 3.37390222699478 57.071688368835
"4183" 836.4 3.47729266575014 54.381169820019
"4184" 836.6 3.00681273060655 52.5959889591857
"4185" 836.8 3.34482767874937 51.7731807799101
"4186" 837 3.5198252751287 51.5198066419511
"4187" 837.2 4.22297075357873 51.2145157065904
"4188" 837.4 4.55159415187136 48.7621871891215
"4189" 837.6 4.81911026535849 46.2613220115801
"4190" 837.8 4.75399490641585 44.6369747314447
"4191" 838 4.54564975968483 43.7874378692904
"4192" 838.2 4.9296067501236 43.4286543983108
"4193" 838.4 5.19219870062981 42.6047681120198
"4194" 838.6 5.18194727811883 43.2687617645047
"4195" 838.8 4.83008900054513 42.3586160657109
"4196" 839 5.34650889342942 41.0537476803434
"4197" 839.2 5.57661727814889 39.9122033564177
"4198" 839.4 5.38580934764283 39.9491077229814
"4199" 839.6 5.89344444782205 38.9461471126426
"4200" 839.8 6.60554580220136 37.3559169256771
"4201" 840 6.80005543880562 38.7536767495279
"4202" 840.2 7.46931124174723 40.2026166570274
"4203" 840.4 7.63891987764035 39.5027622289878
"4204" 840.6 6.90189864118092 39.8795179057025
"4205" 840.8 6.19279471694862 40.1828422295366
"4206" 841 5.16981710885288 40.7276554280685
"4207" 841.2 4.7526128022813 41.162415621266
"4208" 841.4 4.58172311938044 41.1598516922878
"4209" 841.6 3.82331840193955 41.6315112660973
"4210" 841.8 3.56529896919835 44.9981370928297
"4211" 842 7.18247382117702 48.0066993718429
"4212" 842.2 7.28531862883586 48.0915395809333
"4213" 842.4 6.75926288700576 48.8526832763896
"4214" 842.6 5.85084942815827 50.4280922816512
"4215" 842.8 5.47427726376217 53.3295456363731
"4216" 843 6.48115224949901 56.1925611067415
"4217" 843.2 8.41213999970644 58.5496342510089
"4218" 843.4 10.2610722333479 59.6301217958667
"4219" 843.6 11.4336054669501 59.9073452311832
"4220" 843.8 12.9817892449704 60.5143194804958
"4221" 844 14.1931680078577 61.8383298008576
"4222" 844.2 15.8801216582524 64.2350983325543
"4223" 844.4 18.6110123043641 66.255236119556
"4224" 844.6 21.1961967430358 66.5785644123482
"4225" 844.8 23.3280923705722 65.8175229515047
"4226" 845 25.4323459154177 63.7745843416501
"4227" 845.2 26.2927057391722 62.8017564321956
"4228" 845.4 27.2887906136832 62.0158138842941
"4229" 845.6 29.2325260993937 61.0000133134257
"4230" 845.8 31.6563609160516 58.9583547402941
"4231" 846 33.2241164720982 56.7187769897157
"4232" 846.2 33.8552562271166 53.9242873821836
"4233" 846.4 34.1734836420805 51.2018293007571
"4234" 846.6 35.6605874353912 49.2686542837377
"4235" 846.8 37.4527030170073 47.3963316089047
"4236" 847 40.0709018564559 46.2727153734847
"4237" 847.2 43.2946021626108 45.2831814609422
"4238" 847.4 47.1428983622359 45.2413160509563
"4239" 847.6 50.9505702147902 45.1713654166134
"4240" 847.8 55.2076919410796 44.0172022841297
"4241" 848 58.623979261129 43.2836037991843
"4242" 848.2 62.6277202431193 43.0572627703202
"4243" 848.4 66.1576896018644 44.2187579985333
"4244" 848.6 70.3217191400377 46.5353395763726
"4245" 848.8 74.614331345401 48.3808895534405
"4246" 849 79.0412132273523 50.6452530002717
"4247" 849.2 83.4318807904185 51.7539458552451
"4248" 849.4 84.8681394860051 52.5109609798412
"4249" 849.6 86.8806957373086 52.0172641788138
"4250" 849.8 89.1853543816631 51.6107610880774
"4251" 850 92.7456667559727 50.7816630163731
"4252" 850.2 96.5590414002265 51.3517407865514
"4253" 850.4 100.188988363538 53.393300503203
"4254" 850.6 103.205057907696 55.7657878010976
"4255" 850.8 106.222142309369 58.8908898465135
"4256" 851 109.409114367604 62.2203149893205
"4257" 851.2 113.286583269631 64.2485636539257
"4258" 851.4 116.402440051199 64.4451407220956
"4259" 851.6 120.149669885986 65.0893995993236
"4260" 851.8 122.589638993155 66.1075720890493
"4261" 852 123.619126835471 67.7384048919742
"4262" 852.2 124.189643674098 70.4399531013237
"4263" 852.4 124.26552144192 73.4779331971626
"4264" 852.6 124.08920177613 75.9639581638941
"4265" 852.8 122.066445770857 77.2533426592891
"4266" 853 119.040546606776 79.7688713685401
"4267" 853.2 115.800693174159 83.8584918108124
"4268" 853.4 112.386563725261 88.3917629647047
"4269" 853.6 108.78893095731 92.7724365206121
"4270" 853.8 104.425554550098 96.5963842912116
"4271" 854 101.078330927287 100.906439751556
"4272" 854.2 98.1241128718358 105.96259848288
"4273" 854.4 95.4813402845665 109.281523807037
"4274" 854.6 91.8685011463549 111.9372315671
"4275" 854.8 87.6846196422359 116.184812305407
"4276" 855 83.4518803855666 118.606842148402
"4277" 855.2 79.8265710740164 117.831614486627
"4278" 855.4 74.5538076830216 116.990532096767
"4279" 855.6 70.7236104661108 115.437536976005
"4280" 855.8 68.0891053407069 114.424174570323
"4281" 856 66.1042443705552 114.081699438933
"4282" 856.2 65.0618194023384 113.528258269094
"4283" 856.4 65.2428593999115 112.939579083018
"4284" 856.6 65.5167593764948 112.457424268683
"4285" 856.8 65.0896715989408 111.572900264275
"4286" 857 64.0574713772019 112.0777866737
"4287" 857.2 62.2619368049165 113.015442678631
"4288" 857.4 61.2805242444923 113.678518013351
"4289" 857.6 58.4989064189432 114.186899470456
"4290" 857.8 56.7259477297958 115.458429613489
"4291" 858 56.6967875983014 115.726784306226
"4292" 858.2 56.4674942566358 114.864263386505
"4293" 858.4 55.5988359016461 113.280003039453
"4294" 858.6 53.8914785289686 110.891982594893
"4295" 858.8 51.8698533649255 107.992667889375
"4296" 859 48.7684497371471 105.703187046771
"4297" 859.2 45.0081233510859 103.558034260255
"4298" 859.4 41.2350640291949 101.861708310996
"4299" 859.6 37.6794470724519 100.076352660025
"4300" 859.8 33.4828325569312 98.6762513496687
"4301" 860 30.1905737786229 96.632519445166
"4302" 860.2 27.6575335720359 93.2031845043127
"4303" 860.4 24.4834134425529 89.6930474052608
"4304" 860.6 21.8482986028805 85.8394583996617
"4305" 860.8 19.4630381583159 81.6001270528327
"4306" 861 18.7763627541358 76.7065362987297
"4307" 861.2 18.4054226198834 71.7695438260948
"4308" 861.4 19.3628004703206 66.8086061062335
"4309" 861.6 21.1708581672358 62.3847675837479
"4310" 861.8 23.3040923190467 57.8020219523695
"4311" 862 25.4202058115331 52.8198785048831
"4312" 862.2 26.6860665237037 48.8752722820001
"4313" 862.4 26.6484620534123 45.3557773811812
"4314" 862.6 26.8522419598921 42.1222145855047
"4315" 862.8 28.3187886630746 39.2126970129886
"4316" 863 29.6199625805462 35.9282240782633
"4317" 863.2 31.3780811186692 35.1537556198047
"4318" 863.4 33.6627760366358 35.9067219835573
"4319" 863.6 37.1709427248165 35.5264861901821
"4320" 863.8 42.0582908183692 35.3703256425047
"4321" 864 46.5521394320673 35.1184001699653
"4322" 864.2 51.7916632064518 34.6479430133115
"4323" 864.4 56.349711646049 34.7389547295267
"4324" 864.6 60.120764957622 33.6612261622572
"4325" 864.8 60.663708593207 33.1923759798316
"4326" 865 60.8195791544786 32.174340841495
"4327" 865.2 62.4614472567705 29.5064116324156
"4328" 865.4 64.3589213590583 26.0955566659626
"4329" 865.6 66.3620851037407 22.42683456566
"4330" 865.8 67.7725248184695 19.219845390028
"4331" 866 68.0357058627813 16.1955787128986
"4332" 866.2 69.0309563400594 13.4135724760341
"4333" 866.4 69.091479854448 11.3159974527774
"4334" 866.6 68.2013446314833 9.82977238933973
"4335" 866.8 66.4993123805428 7.46470431335616
"4336" 867 64.6102086600081 5.73542358463339
"4337" 867.2 63.3996631931032 4.78923450194345
"4338" 867.4 61.6690287700796 4.28217661191093
"4339" 867.6 59.532944814644 3.49449415014753
"4340" 867.8 60.1491631981328 3.96701568022633
"4341" 868 61.2941090287207 3.55267631820165
"4342" 868.2 62.4765375076058 4.10271012986468
"4343" 868.4 63.804856992663 3.65166069595128
"4344" 868.6 65.9345340366142 2.99155786077495
"4345" 868.8 67.2976238631525 3.56425760283801
"4346" 869 69.5576977216242 3.88913325082506
"4347" 869.2 72.7016491655465 3.90397528550467
"4348" 869.4 76.6426587220125 4.21936852244642
"4349" 869.6 79.826041347693 5.06508179376183
"4350" 869.8 84.1296927205923 6.1213899617225
"4351" 870 88.8114553448801 5.99862878560084
"4352" 870.2 88.3886140935864 7.47363763661808
"4353" 870.4 89.9600237490758 9.77429684198468
"4354" 870.6 93.7129866323232 12.6162496424367
"4355" 870.8 97.7626796019339 16.0148305504764
"4356" 871 102.261339220514 20.4085927017269
"4357" 871.2 105.095328778019 24.1920915629669
"4358" 871.4 107.46680774895 29.3027251745904
"4359" 871.6 109.313774129207 34.6476089377931
"4360" 871.8 111.560060866174 40.0489596571064
"4361" 872 113.953387895946 45.0221073043205
"4362" 872.2 114.94055642353 49.6839662184332
"4363" 872.4 114.718140715344 55.4331797326939
"4364" 872.6 115.746541502132 61.3908538430177
"4365" 872.8 116.450630230758 66.5074805459472
"4366" 873 115.08028771442 71.9760234422152
"4367" 873.2 112.328008875415 77.1098693839919
"4368" 873.4 108.789449929218 81.8658601323481
"4369" 873.6 105.993393173549 86.6315084068003
"4370" 873.8 103.379086287138 92.5205756786754
"4371" 874 100.824945169287 98.1952313225816
"4372" 874.2 97.3091245813506 102.604144599037
"4373" 874.4 92.6828580621391 105.878867662908
"4374" 874.6 88.6055384685804 110.664539219169
"4375" 874.8 84.5265678778944 114.882906430066
"4376" 875 80.2689993536713 118.429244310456
"4377" 875.2 75.8084092131414 120.535809974489
"4378" 875.4 71.0393528754937 121.541507330872
"4379" 875.6 66.662651219593 123.223744934981
"4380" 875.8 63.1685729951282 125.702564070043
"4381" 876 63.6997622422595 124.104851849276
"4382" 876.2 63.5203484265804 122.113952925429
"4383" 876.4 63.5582413085079 120.763121228329
"4384" 876.6 62.5738866810826 120.001123507472
"4385" 876.8 62.5396305613478 119.026484434537
"4386" 877 61.5492398676987 117.44373132824
"4387" 877.2 60.3521392465454 114.9946907111
"4388" 877.4 59.2046835227686 112.923069210037
"4389" 877.6 57.2474279800408 110.234574235529
"4390" 877.8 54.0471279447148 108.204440790278
"4391" 878 50.9371876615179 108.096041862607
"4392" 878.2 47.5831561167608 108.42130521118
"4393" 878.4 44.0991019442608 108.62513582078
"4394" 878.6 41.3409875837687 110.138149969242
"4395" 878.8 38.23805051449 111.309758288767
"4396" 879 38.0189676407036 111.038329968408
"4397" 879.2 37.3844312805719 109.298601761669
"4398" 879.4 34.1279922883239 105.965018971369
"4399" 879.6 30.8258690900679 102.182942010241
"4400" 879.8 28.0771651078456 98.5143141835291
"4401" 880 26.2270557927813 94.5917510525791
"4402" 880.2 23.6624847875692 90.7807062403142
"4403" 880.4 20.4617867315423 87.173505218416
"4404" 880.6 18.6795777023096 82.5333036814063
"4405" 880.8 16.8722785167555 78.0172664256937
"4406" 881 14.5738502237162 73.5935804594732
"4407" 881.2 12.1229595205719 69.4834164651607
"4408" 881.4 11.3536803592839 64.8605382394327
"4409" 881.6 11.0797703548858 60.3013570792047
"4410" 881.8 10.298305642145 55.7860247682981
"4411" 882 11.139380978723 53.5125565033765
"4412" 882.2 13.5335515382872 52.8298546218637
"4413" 882.4 16.5716882235376 51.5911128396598
"4414" 882.6 19.6309638106631 48.6679566619774
"4415" 882.8 20.9845451098829 45.6405407328282
"4416" 883 20.3638245280058 42.4891096827847
"4417" 883.2 18.7560918934959 40.5170485349047
"4418" 883.4 18.2544618943329 40.8272470597086
"4419" 883.6 18.0855139374711 41.8936545269459
"4420" 883.8 17.1311652254073 42.839261551419
"4421" 884 15.2390019551887 43.4418254896367
"4422" 884.2 14.2373024255995 44.8391839611956
"4423" 884.4 12.708647594029 47.278382215203
"4424" 884.6 9.97356973426127 50.8055281078182
"4425" 884.8 6.54783271213059 52.7462146154784
"4426" 885 5.8652066305904 55.8912038896774
"4427" 885.2 5.04809713449447 59.7190780425133
"4428" 885.4 3.34939318790253 62.4399452219149
"4429" 885.6 4.09732571042005 63.4439691423468
"4430" 885.8 5.04781221797499 67.3096959467829
"4431" 886 6.23979083721945 69.6424795240703
"4432" 886.2 6.88306873801086 72.5725967477797
"4433" 886.4 6.53149599878585 75.3784524830547
"4434" 886.6 5.42324742211188 79.1086263378187
"4435" 886.8 4.82215354602576 81.6122541176727
"4436" 887 5.69459607103094 84.409756578185
"4437" 887.2 6.31159335880728 87.2227701530999
"4438" 887.4 7.73537999899776 90.4561545256237
"4439" 887.6 8.77522688587586 93.5517348467287
"4440" 887.8 10.3211593325587 96.6719802383472
"4441" 888 11.5999713160598 99.4679182903687
"4442" 888.2 13.0353654371644 101.132995980862
"4443" 888.4 14.9717461343056 102.832924642528
"4444" 888.6 17.4349385512839 105.118102788481
"4445" 888.8 19.456084781701 107.984980312505
"4446" 889 19.8066999584684 108.376050668133
"4447" 889.2 19.8737644060454 108.864606455124
"4448" 889.4 19.6659939703334 109.131527491505
"4449" 889.6 19.7123936861492 109.013161291048
"4450" 889.8 19.87998741585 108.892788883804
"4451" 890 20.7996185683056 108.906365771598
"4452" 890.2 23.1095538505382 108.965618855784
"4453" 890.4 24.803380557314 110.037220141583
"4454" 890.6 25.6878679902923 111.275652905997
"4455" 890.8 26.5089934219081 113.156753815538
"4456" 891 26.6789819066168 113.438662396743
"4457" 891.2 28.3169398422597 112.832023677695
"4458" 891.4 30.3471838016812 113.918760070489
"4459" 891.6 32.5584855471196 114.725018638667
"4460" 891.8 34.1120722465529 116.293563392846
"4461" 892 34.1769637211627 117.791221225578
"4462" 892.2 34.9832613618495 118.442880339141
"4463" 892.4 34.8054251453311 118.431299054505
"4464" 892.6 35.948036250913 117.451267038859
"4465" 892.8 38.6276337575833 115.336053515717
"4466" 893 41.4835727047626 112.061592504505
"4467" 893.2 44.756278452425 109.806372077343
"4468" 893.4 47.4976384234359 106.990198315653
"4469" 893.6 48.8272349410841 103.506849118335
"4470" 893.8 48.7195208564581 99.9343789784769
"4471" 894 48.7445753095937 95.8276064532203
"4472" 894.2 48.3533798299091 91.8021416914156
"4473" 894.4 47.8431644570722 87.8103824759592
"4474" 894.6 46.1629906078465 84.6425424155578
"4475" 894.8 44.8089097206583 81.4309915758754
"4476" 895 43.2754890127617 77.6190516732805
"4477" 895.2 41.0695584751734 73.6317879512368
"4478" 895.4 39.7177484163573 69.3607466324019
"4479" 895.6 39.3381389295 64.8368285090896
"4480" 895.8 39.3811666997264 60.5823452662594
"4481" 896 38.7507133292455 55.9542773475432
"4482" 896.2 37.968843418177 52.3849359034164
"4483" 896.4 37.3063648344397 49.0534447808833
"4484" 896.6 38.3526483163241 46.6522000084164
"4485" 896.8 40.6854007113874 44.901722898232
"4486" 897 43.0723787659778 41.9413971092466
"4487" 897.2 45.4509353975262 39.0359890248273
"4488" 897.4 46.1665369360293 36.2731623100264
"4489" 897.6 45.228270022292 33.6927310185496
"4490" 897.8 42.9192935888262 32.2269138318059
"4491" 898 41.212854251623 31.7827425340208
"4492" 898.2 40.4116506171054 31.0056919369395
"4493" 898.4 38.800447699388 30.6692052648416
"4494" 898.6 37.6831633969025 30.6822216217047
"4495" 898.8 38.6089229734156 31.2493402138642
"4496" 899 38.68942522896 31.3068921537116
"4497" 899.2 38.5361359668732 31.1649193839992
"4498" 899.4 38.4501321160101 31.1005675099563
"4499" 899.6 38.3983941180656 31.0999117405791
"4500" 899.8 38.4442488238622 31.1187215123179
"4501" 900 38.472265485955 31.0861612146058
"4502" 900.2 38.4771054386359 31.0771434278047
"4503" 900.4 38.4423716605729 31.0518077410777
"4504" 900.6 38.0505727460025 30.8096157527047
"4505" 900.8 38.09155597277 30.8174331198342
"4506" 901 38.0613224448268 30.8174331198342
"4507" 901.2 38.0421265540692 30.8605734051047
"4508" 901.4 37.8444951529325 31.1162205039429
"4509" 901.6 37.4523328105427 31.1388137684933
"4510" 901.8 36.7934007639255 30.8456375414702
"4511" 902 36.6050318383535 30.9355111292223
"4512" 902.2 36.426673720528 31.2450460296732
"4513" 902.4 36.333692276645 31.2995040928229
"4514" 902.6 36.0749495258754 31.3277839739117
"4515" 902.8 35.8629130558154 31.3385909284706
"4516" 903 35.5504999337359 31.4975440601047
"4517" 903.2 35.2210984483359 31.934930576538
"4518" 903.4 33.820654855082 32.4710592106256
"4519" 903.6 31.457502568623 33.8374865824079
"4520" 903.8 28.7162680845864 35.7748348419686
"4521" 904 25.8331561144359 38.4609072605647
"4522" 904.2 22.513315404332 40.2811244038412
"4523" 904.4 18.7856210799089 41.3137518310816
"4524" 904.6 15.9321076205859 41.3998898627347
"4525" 904.8 16.5724237733277 40.648082498219
"4526" 905 17.2847736212755 39.6588409434948
"4527" 905.2 18.0833527060058 39.1946974551247
"4528" 905.4 19.3478143188885 38.6986649387363
"4529" 905.6 20.6000284539887 37.1881969500328
"4530" 905.8 22.0083647778885 34.6837383259573
"4531" 906 24.3458584985389 32.6371424683229
"4532" 906.2 26.9601718989315 29.7511366903525
"4533" 906.4 27.9209369065149 26.2083175002372
"4534" 906.6 27.9341954636196 22.2531741308186
"4535" 906.8 28.0343071774098 18.9254049929829
"4536" 907 28.4092446541025 17.666787904538
"4537" 907.2 28.5246140669941 17.3643551708344
"4538" 907.4 28.5473647339535 17.4287357342576
"4539" 907.6 30.162051748478 17.4050711897994
"4540" 907.8 32.5273921933422 16.6786250600366
"4541" 908 36.3434226074772 16.0679183454702
"4542" 908.2 40.8673777557692 15.9809389043047
"4543" 908.4 45.1635084409182 15.0232347900811
"4544" 908.6 48.8806063730654 14.5355945816865
"4545" 908.8 53.1672159344606 13.3554746899204
"4546" 909 56.7715571662359 12.0412754031297
"4547" 909.2 60.7996454662064 10.2811756079164
"4548" 909.4 64.0747504155069 7.7293710135701
"4549" 909.6 66.6134011031685 4.86678092940853
"4550" 909.8 68.4580872197872 3.5432236808972
"4551" 910 69.7123298069502 4.1041660627904
"4552" 910.2 72.2682287223349 4.51698070794032
"4553" 910.4 75.8751212803038 4.94291771307749
"4554" 910.6 79.8686435685435 6.10152404525468
"4555" 910.8 83.7714829833113 7.75824866396694
"4556" 911 88.3374758044297 9.02833920797406
"4557" 911.2 92.9022978018685 10.5297700376169
"4558" 911.4 97.6756200801759 12.5909810783947
"4559" 911.6 101.593962085175 13.628393951838
"4560" 911.8 102.179551928626 15.6943021095547
"4561" 912 104.106252517324 19.6971006432988
"4562" 912.2 106.036455791501 24.3282519937694
"4563" 912.4 106.972343541196 28.8987037877047
"4564" 912.6 109.143382820978 33.7558257644849
"4565" 912.8 111.741293857445 37.4491662347319
"4566" 913 115.017736546493 40.260390267312
"4567" 913.2 117.447444137841 44.197397929952
"4568" 913.4 119.756978019882 48.7579832144073
"4569" 913.6 120.962973749058 53.6427465507674
"4570" 913.8 122.964730573505 58.9448865278177
"4571" 914 123.880224333932 63.2917958325481
"4572" 914.2 122.336865528722 67.0412078612019
"4573" 914.4 120.794446145182 71.9836263814243
"4574" 914.6 119.214903836441 77.1098693839919
"4575" 914.8 117.770844381604 82.9419761396099
"4576" 915 115.320049964107 88.2542651612461
"4577" 915.2 111.757313700823 91.8406695294138
"4578" 915.4 107.751669998627 95.3186803659482
"4579" 915.6 102.675141420958 97.7812643069308
"4580" 915.8 96.7155479401846 99.9526170271457
"4581" 916 91.236208448583 101.932179823918
"4582" 916.2 86.3250666465804 103.589347523547
"4583" 916.4 84.0772066138674 102.228777077584
"4584" 916.6 83.5183299222004 100.836253014531
"4585" 916.8 84.3112737331611 100.242512706028
"4586" 917 85.1627142206321 100.343736115354
"4587" 917.2 85.0821851827772 99.2427041668166
"4588" 917.4 85.2632463940583 98.5709112114112
"4589" 917.6 84.8600471523876 98.2211301294332
"4590" 917.8 83.5004206121043 97.5855962503468
"4591" 918 81.2913409713764 96.3857973271576
"4592" 918.2 79.4553412744631 94.7591532577774
"4593" 918.4 78.9794852456832 93.2072611165047
"4594" 918.6 78.5824917940799 91.9987700022478
"4595" 918.8 77.1824467777622 91.5176126421889
"4596" 919 74.8529345064268 91.7051684991683
"4597" 919.2 72.6663772829386 92.7011276771263
"4598" 919.4 70.2557884500737 93.7512684867209
"4599" 919.6 67.4666395082532 93.457618278296
"4600" 919.8 64.8070249874128 92.265897405133
"4601" 920 60.5755108582108 90.8982424921297
"4602" 920.2 57.6077301676359 88.5125104453916
"4603" 920.4 56.2514495577095 84.9065277387152
"4604" 920.6 56.2275914105294 80.6139422034313
"4605" 920.8 58.0169934142626 78.1156063833975
"4606" 921 60.010785910398 76.7871905559912
"4607" 921.2 62.536643748696 75.3314970356551
"4608" 921.4 64.5272158401548 74.476880774883
"4609" 921.6 67.0204602387315 72.1750439759308
"4610" 921.8 70.2263409160358 70.7127809070612
"4611" 922 73.8350875536569 68.5766116307941
"4612" 922.2 76.3968349619402 65.2027077975481
"4613" 922.4 78.783067795975 62.431054617009
"4614" 922.6 80.8883729417924 60.0814637313482
"4615" 922.8 82.7153177007448 57.129698196344
"4616" 923 82.9661659324521 54.0111857839641
"4617" 923.2 81.7664314925131 51.4535193492473
"4618" 923.4 79.9141230635692 49.3447540680325
"4619" 923.6 77.8372363395849 47.5881439042594
"4620" 923.8 75.233525033847 45.6644791724769
"4621" 924 73.6615278352073 42.9884946763047
"4622" 924.2 74.0176253201109 41.0751940713484
"4623" 924.4 75.3570185977207 41.0528759707471
"4624" 924.6 77.7802175133535 38.9710832863576
"4625" 924.8 81.0578782212081 35.8657472630602
"4626" 925 85.15821458453 33.2720693672106
"4627" 925.2 89.6632643113241 32.2004599123282
"4628" 925.4 94.269130103597 32.1359302054491
"4629" 925.6 99.2972628091327 32.1539521701439
"4630" 925.8 104.565523248022 31.9220262519416
"4631" 926 109.647202843001 32.7924679328576
"4632" 926.2 114.480744710731 34.8607491185047
"4633" 926.4 119.365757697173 36.57715754421
"4634" 926.6 121.285913374328 38.5862245460677
"4635" 926.8 122.601177094636 41.4406559846547
"4636" 927 125.395410384581 45.1632003504961
"4637" 927.2 124.888258979888 48.0078234377047
"4638" 927.4 125.288783998982 52.3472130151742
"4639" 927.6 126.226796788453 57.5058867350438
"4640" 927.8 127.776856621088 62.889673488609
"4641" 928 127.822924123315 64.9492313744257
"4642" 928.2 126.709331405862 67.0338599587916
"4643" 928.4 126.036684349785 71.5062909605843
"4644" 928.6 124.214754635917 76.1525056462442
"4645" 928.8 122.135253110313 81.1147026989099
"4646" 929 119.838170655227 86.1928294861394
"4647" 929.2 116.304541008336 89.8472409113797
"4648" 929.4 112.678850694185 93.0798669855047
"4649" 929.6 108.685827467059 97.5418731872526
"4650" 929.8 104.512601295411 101.82228922538
"4651" 930 99.0302203424438 105.243458613385
"4652" 930.2 94.2837983235879 109.022478115369
"4653" 930.4 89.0529027354359 112.51702652283
"4654" 930.6 83.7759872677978 114.920064121571
"4655" 930.8 79.1657904582759 116.409299407273
"4656" 931 78.0151259433515 118.476571348992
"4657" 931.2 78.2429350064375 120.139818730739
"4658" 931.4 79.0305214459282 122.014667303402
"4659" 931.6 80.155442833093 124.033607624909
"4660" 931.8 81.4317773936374 123.984479442032
"4661" 932 81.6148789846904 123.470210715381
"4662" 932.2 83.2835503455454 123.514931520124
"4663" 932.4 86.3428268782813 123.234636857436
"4664" 932.6 90.0238769600919 122.346885064921
"4665" 932.8 93.1112979594025 121.039845546409
"4666" 933 96.1261561941886 119.876771044828
"4667" 933.2 99.3648857126229 118.043979801384
"4668" 933.4 103.192841574868 115.733600936449
"4669" 933.6 106.762540133572 113.122530827473
"4670" 933.8 109.526471981836 110.697495347951
"4671" 934 111.755253109204 108.395698990849
"4672" 934.2 114.830126667318 105.103993366365
"4673" 934.4 117.089433558712 101.399917017243
"4674" 934.6 119.414265632463 97.911209113261
"4675" 934.8 121.870066480699 94.6520969924803
"4676" 935 123.163693477396 91.1302272046807
"4677" 935.2 124.826917592908 87.8679182980327
"4678" 935.4 126.607941564687 83.6537286635289
"4679" 935.6 127.145595580505 79.8087218604612
"4680" 935.8 127.982700770313 76.2899738229406
"4681" 936 128.809565037632 72.8944865736081
"4682" 936.2 128.626423698025 68.4358075912678
"4683" 936.4 129.265004094038 64.1603010232374
"4684" 936.6 128.684384407851 58.9251738127867
"4685" 936.8 127.869002032749 54.8648942016842
"4686" 937 125.115445187463 50.6105176502021
"4687" 937.2 123.278708577984 45.2428169074786
"4688" 937.4 122.784153004838 40.2924741022038
"4689" 937.6 121.358485203227 35.1864349838438
"4690" 937.8 119.455043411469 31.8395314083236
"4691" 938 116.978067746155 31.9995457979371
"4692" 938.2 112.551751748265 31.8437131122258
"4693" 938.4 107.633680369576 31.3370274550447
"4694" 938.6 102.658451011246 30.3051349939447
"4695" 938.8 98.3012504384377 28.3285858326423
"4696" 939 93.83667679603 26.60261192074
"4697" 939.2 88.7503303302947 25.2162640245635
"4698" 939.4 84.0393770048695 24.1974819553958
"4699" 939.6 79.6859888072255 23.6592589814016
"4700" 939.8 75.3764064473858 21.9582715308247
"4701" 940 70.6630587224711 19.2512211847988
"4702" 940.2 67.3051651059501 15.7477296481679
"4703" 940.4 63.5678147743745 13.712062044475
"4704" 940.6 59.0990490258029 13.7855571581232
"4705" 940.8 54.633092747071 15.2644519125926
"4706" 941 50.5679748152014 16.4501007384702
"4707" 941.2 47.7559284219133 18.6159426719563
"4708" 941.4 46.7391518247633 20.4302139278673
"4709" 941.6 44.8718611163316 21.8746792967813
"4710" 941.8 43.1048997932571 22.8748587508025
"4711" 942 42.5566161424359 22.8050178548713
"4712" 942.2 42.3367426943649 23.3377444951498
"4713" 942.4 41.9830429265995 23.2345870041751
"4714" 942.6 40.9096087154359 22.2317442653713
"4715" 942.8 38.5542997044451 20.1467269880047
"4716" 943 37.0629851465168 18.7704409547856
"4717" 943.2 34.1748819896464 16.0131226847678
"4718" 943.4 32.8222343152703 13.5595718350909
"4719" 943.6 33.2226849832674 12.871181117052
"4720" 943.8 34.6567642981815 12.702478637396
"4721" 944 35.0771810318538 12.045748511662
"4722" 944.2 35.8192221981411 11.0688894111152
"4723" 944.4 36.1275033717902 11.5600856148416
"4724" 944.6 35.3972424188165 12.2667835624402
"4725" 944.8 34.3550043627465 12.5315395189728
"4726" 945 33.3507114715201 12.5614122300942
"4727" 945.2 32.1958342334061 12.4908818175898
"4728" 945.4 31.3675914932036 14.0256444678595
"4729" 945.6 30.0014824447513 15.3576270014944
"4730" 945.8 27.4777880499546 16.2771302588797
"4731" 946 24.1333150612997 17.3698059835472
"4732" 946.2 24.6093029032959 17.8803853975147
"4733" 946.4 25.8980862149233 19.6530747303797
"4734" 946.6 26.8692835292141 22.2362676801677
"4735" 946.8 26.7144082099917 23.9818828619465
"4736" 947 26.3177563766109 25.6753427412888
"4737" 947.2 25.3770617500358 28.5326132849363
"4738" 947.4 24.5185797851598 31.0970833787438
"4739" 947.6 23.8969394257186 33.5384858967461
"4740" 947.8 24.3007481552586 34.7825754472092
"4741" 948 24.236008465623 38.020945464924
"4742" 948.2 23.0235847244933 41.509209163069
"4743" 948.4 20.304552805425 44.4256381973695
"4744" 948.6 17.4754623337491 47.8887719312126
"4745" 948.8 16.8801179200412 51.4839921414693
"4746" 949 17.4086304995402 55.6448246473916
"4747" 949.2 18.4067500506185 59.7823644672612
"4748" 949.4 20.4933733651257 63.5600557657335
"4749" 949.6 22.9413645351098 67.4329661756979
"4750" 949.8 24.9957266547317 71.9103315142898
"4751" 950 28.5095431833108 75.6650892778047
"4752" 950.2 32.4948394792104 77.5356237809454
"4753" 950.4 37.1474970137622 78.188163567031
"4754" 950.6 41.9318202075779 79.740360478952
"4755" 950.8 46.6751092705436 81.9443133296329
"4756" 951 51.621169534346 83.8675439361572
"4757" 951.2 56.6670355410608 86.3534568687047
"4758" 951.4 60.9620851894308 87.5760086817928
"4759" 951.6 65.3311793631367 89.3706973696948
"4760" 951.8 70.1286064093787 90.8456522678828
"4761" 952 75.1814165247905 91.8348302262358
"4762" 952.2 79.4380649727813 94.1906174665377
"4763" 952.4 80.7652393276205 95.7159455423509
"4764" 952.6 80.2757478358409 97.3845039666055
"4765" 952.8 79.8711639839083 100.365493408384
"4766" 953 81.5866086728474 102.993446634232
"4767" 953.2 85.1356795766406 105.327902723076
"4768" 953.4 89.3640604462599 107.515150757377
"4769" 953.6 93.8007183759609 107.80344367583
"4770" 953.8 99.2021540967813 107.911281228455
"4771" 954 103.37045452074 106.587856247736
"4772" 954.2 106.784343669041 103.516864205724
"4773" 954.4 109.536523648269 100.34343814062
"4774" 954.6 113.556583109286 96.7807200180005
"4775" 954.8 117.384436751541 94.225334553225
"4776" 955 121.172714883911 90.2803809567797
"4777" 955.2 124.22305363908 86.5430861653407
"4778" 955.4 124.467075747875 82.3862537539164
"4779" 955.6 124.66100149551 78.0033916415843
"4780" 955.8 124.897376308512 73.5138856243322
"4781" 956 126.060229044112 68.6382319405489
"4782" 956.2 128.393444460917 64.6775651241081
"4783" 956.4 127.975158518653 61.360943916609
"4784" 956.6 128.097553946062 56.5030115716948
"4785" 956.8 126.416762986785 52.4445213415755
"4786" 957 123.519700467386 48.1479569818047
"4787" 957.2 121.236759207914 42.8865793715047
"4788" 957.4 120.254519165158 37.4701323534702
"4789" 957.6 118.72118105911 32.9177209860257
"4790" 957.8 117.020574210684 30.175720128453
"4791" 958 117.472151630691 29.1177761951207
"4792" 958.2 118.239096023209 30.5953206252011
"4793" 958.4 118.754917030566 31.3255619832547
"4794" 958.6 119.49480466683 32.6227441144506
"4795" 958.8 119.985697907634 33.7480233902126
"4796" 959 120.519190783069 35.0235305081158
"4797" 959.2 120.987879022941 35.7718446446743
"4798" 959.4 121.880837582607 36.8444577297904
"4799" 959.6 121.996506535772 38.0849787612683
"4800" 959.8 122.819636707614 38.8822719565587
"4801" 960 124.150325194408 40.7779868584012
"4802" 960.2 125.523195443572 43.0908492712116
"4803" 960.4 126.23611096849 45.5305866539865
"4804" 960.6 126.342330437107 47.5781977131599
"4805" 960.8 126.84017177553 50.520592381261
"4806" 961 127.354395813824 53.4624333223366
"4807" 961.2 127.649780955939 56.4540543230047
"4808" 961.4 128.229561927634 59.6702163251148
"4809" 961.6 128.520183229832 62.8692587769332
"4810" 961.8 128.992832840186 65.7474561794547
"4811" 962 128.623089674894 68.2782411660836
"4812" 962.2 127.341733121077 70.7317797393719
"4813" 962.4 126.815092417897 74.730681021296
"4814" 962.6 126.346128903802 78.0980917035666
"4815" 962.8 124.295437541371 81.3492776796398
"4816" 963 122.286806967761 84.6837300635809
"4817" 963.2 120.695630300999 88.7970490390894
"4818" 963.4 120.887367967799 92.9941654791956
"4819" 963.6 119.411183762341 94.4476776551889
"4820" 963.8 118.521666390836 98.2648081172047
"4821" 964 115.862606436295 100.920494006042
"4822" 964.2 113.605774992392 103.957446187365
"4823" 964.4 111.811305361965 106.281866971021
"4824" 964.6 109.117887447061 108.14740782953
"4825" 964.8 106.008410773394 108.672238124478
"4826" 965 103.283267240158 108.243091899661
"4827" 965.2 100.580621115183 108.538139039215
"4828" 965.4 96.625517103093 109.893751199673
"4829" 965.6 94.0883687989631 111.954202410604
"4830" 965.8 91.7205479956599 114.565651543441
"4831" 966 89.9879377211047 117.838185395423
"4832" 966.2 89.832167787908 119.119436204742
"4833" 966.4 88.572491512002 119.184362748239
"4834" 966.6 86.734921840598 120.740443066804
"4835" 966.8 85.1902237786457 120.024769906193
"4836" 967 82.4344667364758 118.977565088233
"4837" 967.2 79.6642274675251 117.721682159513
"4838" 967.4 75.6018323976065 117.204581430996
"4839" 967.6 72.7410907175637 116.744893140037
"4840" 967.8 70.0383965191571 116.274626758048
"4841" 968 69.4880864787443 115.358725352589
"4842" 968.2 69.1531019173206 115.465606869276
"4843" 968.4 68.8567694206765 115.783012585496
"4844" 968.6 68.0388470085417 115.573880281496
"4845" 968.8 67.9421610097724 114.550438819895
"4846" 969 67.0181033719162 113.502608084669
"4847" 969.2 65.7389409432603 111.952841417066
"4848" 969.4 63.0943907631087 110.623550279996
"4849" 969.6 60.9816589914666 109.193591298915
"4850" 969.8 61.0572714524083 107.758745907453
"4851" 970 61.2495745621631 105.995315611977
"4852" 970.2 62.0522957511031 104.698662685381
"4853" 970.4 62.26419800005 104.052672976859
"4854" 970.6 61.8336664466341 103.048175890832
"4855" 970.8 60.8524014792885 101.689028259399
"4856" 971 60.4341331227813 99.5954977219229
"4857" 971.2 60.5060912967588 97.3633485461928
"4858" 971.4 60.8032324278714 94.5954999645981
"4859" 971.6 62.4694316896098 91.9587986327047
"4860" 971.8 64.5464991090779 90.1933841752152
"4861" 972 65.9454210199795 87.9939012940431
"4862" 972.2 66.8722310327049 85.1566284663188
"4863" 972.4 67.7740074494793 82.7897445258612
"4864" 972.6 66.9597761858192 82.0885844608936
"4865" 972.8 66.5008915615841 80.289268743585
"4866" 973 66.472122739398 78.2505015201804
"4867" 973.2 65.7622668715544 75.632507946956
"4868" 973.4 66.1297095529115 75.0587620759371
"4869" 973.6 66.5796975488192 73.3727026649769
"4870" 973.8 66.5656205622636 70.7611229794769
"4871" 974 68.1230128873519 68.4177281610225
"4872" 974.2 69.4508471356306 66.4813134235573
"4873" 974.4 70.7515404871631 63.7884818832138
"4874" 974.6 69.7702465516359 60.9742297165774
"4875" 974.8 66.9265672948086 59.0112019707138
"4876" 975 62.8185740395872 56.796641242856
"4877" 975.2 59.5402033843826 53.8331246095414
"4878" 975.4 57.5460570303113 50.3643744949198
"4879" 975.6 56.7598021568441 47.0236052751129
"4880" 975.8 56.1496103056904 44.0640099762017
"4881" 976 54.5861050034859 42.6954881750047
"4882" 976.2 52.1975073623393 44.2088425932633
"4883" 976.4 49.430038230499 47.078516776831
"4884" 976.6 47.0087529609417 50.7812686072988
"4885" 976.8 45.1810403151467 54.6169300477423
"4886" 977 43.8524691557547 58.7327267039103
"4887" 977.2 41.4393941672542 62.1254306594955
"4888" 977.4 38.0434345926429 63.7780894738144
"4889" 977.6 33.639184948822 65.0762208961168
"4890" 977.8 28.8324433236043 66.2231726844257
"4891" 978 23.6639930361287 66.1416955169957
"4892" 978.2 18.9388601424185 65.6314167427395
"4893" 978.4 14.5859696049962 64.9015486211741
"4894" 978.6 10.255779361082 65.5039373982739
"4895" 978.8 7.59847743744099 65.8991858559919
"4896" 979 7.25852620032602 66.9578048453735
"4897" 979.2 5.74906529928424 69.938312140545
"4898" 979.4 5.20248769807585 72.8374491461287
"4899" 979.6 4.40450212508625 75.2968500219771
"4900" 979.8 5.07468239379683 74.9867932095779
"4901" 980 5.30282845824385 74.9042915274727
"4902" 980.2 6.05732472360173 76.677095825773
"4903" 980.4 7.81248460828466 79.1628349672364
"4904" 980.6 9.13912152930037 83.219150297295
"4905" 980.8 10.4946655588212 87.2477015248461
"4906" 981 13.2847137297897 90.7710933498431
"4907" 981.2 15.908684169701 94.2471527439698
"4908" 981.4 18.5212811072043 97.460419505796
"4909" 981.6 21.5341104062437 100.288583320137
"4910" 981.8 24.5974585922824 102.901065689342
"4911" 982 28.5582596117835 105.373400627005
"4912" 982.2 32.3118508654406 108.152498579253
"4913" 982.4 36.1246082161335 109.696274702158
"4914" 982.6 40.5579587244554 110.604327932822
"4915" 982.8 43.8581537188944 109.669068580846
"4916" 983 47.4530774797876 108.872346328436
"4917" 983.2 51.324837037702 107.961228864352
"4918" 983.4 54.1933570785858 107.07092742258
"4919" 983.6 56.6491589611002 108.346650091191
"4920" 983.8 58.0716674245454 110.4085019951
"4921" 984 57.9656375508108 111.75903144338
"4922" 984.2 58.3915644714818 111.171922015882
"4923" 984.4 60.3167734182531 109.356663671289
"4924" 984.6 63.2983173671785 107.033701186759
"4925" 984.8 66.2546762166739 104.272652164521
"4926" 985 69.5883072696621 101.983881371054
"4927" 985.2 73.1744291265054 99.6888529467742
"4928" 985.4 76.9220595711858 96.6437178002297
"4929" 985.6 81.1384630044138 95.1937458710809
"4930" 985.8 83.00025965921 92.8437485530478
"4931" 986 83.512804126593 88.9805058415404
"4932" 986.2 83.6871259074727 84.6014523197415
"4933" 986.4 85.4074818433674 80.8131531610573
"4934" 986.6 87.8946630995253 77.8328009910836
"4935" 986.8 90.2545191619514 75.6718982744616
"4936" 987 89.6989201863368 73.9906161449267
"4937" 987.2 87.7581467595126 70.3866499535314
"4938" 987.4 86.5500396633341 66.6671963073707
"4939" 987.6 86.362904742398 63.0596121695858
"4940" 987.8 87.1676674484591 59.7026046635047
"4941" 988 88.4017710765753 58.1142686632386
"4942" 988.2 88.0907155668876 57.846290183219
"4943" 988.4 86.6698925646377 56.3558298762056
"4944" 988.6 84.0014766598787 53.9698687685047
"4945" 988.8 81.5837816416631 50.5962405539319
"4946" 989 79.9633925165136 47.5647749598936
"4947" 989.2 78.9513383965532 43.9633047671681
"4948" 989.4 79.7590055001782 42.0964907705912
"4949" 989.6 81.4620501621205 40.196603297697
"4950" 989.8 83.7169397681685 36.4960487808604
"4951" 990 86.238830317177 32.6875551190929
"4952" 990.2 88.8185836285329 29.0750374462572
"4953" 990.4 92.7036067718512 26.7320236058508
"4954" 990.6 96.606722005659 25.2841403092931
"4955" 990.8 100.426303473093 24.5127058489904
"4956" 991 104.303744358118 25.422342765887
"4957" 991.2 107.555642205392 25.4744897968441
"4958" 991.4 109.34186235815 23.8793750263047
"4959" 991.6 109.46171784368 22.4398213460047
"4960" 991.8 109.349101951236 21.4989246927618
"4961" 992 108.063169229386 23.1315714773347
"4962" 992.2 107.384069542256 22.0264403903108
"4963" 992.4 105.656909477522 19.6171313862761
"4964" 992.6 103.329308621325 16.1413798296829
"4965" 992.8 100.74628645875 15.1950531680192
"4966" 993 97.4772339367065 15.2045840824459
"4967" 993.2 93.7503400283207 13.5054065360613
"4968" 993.4 90.3302650566476 10.9893371008282
"4969" 993.6 89.1346886335626 9.61022329188091
"4970" 993.8 88.0700327162464 10.9642921246099
"4971" 994 84.8051242078766 11.7999377350581
"4972" 994.2 80.7811246655259 12.2661260443447
"4973" 994.4 76.9545084616236 10.8729542272496
"4974" 994.6 74.2817799728258 8.83794997913468
"4975" 994.8 71.3226069455006 6.65044287441644
"4976" 995 68.296989358693 3.97313209947611
"4977" 995.2 65.8203524086589 2.48181580386045
"4978" 995.4 62.9311820875142 3.06869005544282
"4979" 995.6 58.4383603555796 4.53696487391093
"4980" 995.8 53.2023129544083 4.87041352067709
"4981" 996 49.2452083231421 6.04180804634843
"4982" 996.2 48.1025295308316 8.88454370491957
"4983" 996.4 48.1279710843482 13.5573013468979
"4984" 996.6 47.4596305597359 18.2227860777888
"4985" 996.8 45.9414043558952 22.173133632208
"4986" 997 44.8311091993594 23.1977448557182
"4987" 997.2 43.7776187637984 24.6413511723484
"4988" 997.4 42.3203063811706 24.919852744059
"4989" 997.6 41.8344667321359 24.851816892938
"4990" 997.8 41.4243818869516 25.1734311990941
"4991" 998 40.7802486179306 26.9153783166626
"4992" 998.2 41.1924199163004 29.4403343188595
"4993" 998.4 40.8436105645149 32.3054598629814
"4994" 998.6 39.2503496693677 34.4491680798893
"4995" 998.8 38.9644686838103 36.6659510599089
"4996" 999 40.7575772606359 38.7590095271047
"4997" 999.2 43.3133181560995 41.3231059455956
"4998" 999.4 47.8374734400476 41.9468603110694
"4999" 999.6 51.8220886933025 43.833542411938
"5000" 999.8 56.4508658162671 44.8452641356297
"5001" 1000 60.4799879795816 43.8081032723832
"5002" 1000.2 65.0729008547312 43.500928638757
"5003" 1000.4 70.5859537802743 43.9890285820816
"5004" 1000.6 75.0451418314123 43.8195540367694
"5005" 1000.8 76.430672190493 45.2051525557047
"5006" 1001 79.0695038702359 46.4011586326223
"5007" 1001.2 81.9786592238774 48.824828440099
"5008" 1001.4 85.8372071157268 51.3362846421956
"5009" 1001.6 90.5985558592359 52.3558306266386
"5010" 1001.8 95.3204337008845 53.2158332363695
"5011" 1002 101.876464442077 53.7770864994693
"5012" 1002.2 107.987994383926 54.3385225812215
"5013" 1002.4 113.541178717439 54.1423581671153
"5014" 1002.6 118.23570246395 52.6834155349243
"5015" 1002.8 121.804664472749 51.6933910362873
"5016" 1003 122.485153089657 49.2831057385573
"5017" 1003.2 122.023713081446 45.7995157618492
"5018" 1003.4 121.529093215098 41.7301481650995
"5019" 1003.6 121.451998156883 37.2823081464206
"5020" 1003.8 119.832400854253 33.1214953469708
"5021" 1004 117.135253109779 29.6782240823926
"5022" 1004.2 113.910045595236 26.7242871201626
"5023" 1004.4 110.670163153172 23.0130949355047
"5024" 1004.6 106.519232971703 20.9021622788411
"5025" 1004.8 102.056266227051 18.5567740229513
"5026" 1005 98.4311567903535 14.9985053411223
"5027" 1005.2 96.4524772963947 11.3833204344953
"5028" 1005.4 93.1605674123469 9.51993322708801
"5029" 1005.6 89.8097134050849 7.08041574053298
"5030" 1005.8 86.2110461563912 6.04864929670856
"5031" 1006 81.7047157534358 5.88090057293195
"5032" 1006.2 76.9533564754537 4.95213887818785
"5033" 1006.4 71.8635475731509 2.73579514086317
"5034" 1006.6 66.4546820677499 0.989388064121495
"5035" 1006.8 64.0295972920243 1.76154898628353
"5036" 1007 60.0270133179315 2.15922957833077
"5037" 1007.2 55.1784616026401 2.50128458779191
"5038" 1007.4 51.8899221722671 2.63799610869218
"5039" 1007.6 49.7440615342046 4.49715420797343
"5040" 1007.8 45.3051848121095 7.0217790178731
"5041" 1008 40.2362168676601 8.15430674705013
"5042" 1008.2 35.6399686163286 9.43576992232942
"5043" 1008.4 33.757407860542 9.97989537013733
"5044" 1008.6 30.6871913259369 11.2403012212366
"5045" 1008.8 28.5881503559631 12.6169617602623
"5046" 1009 25.7397201161733 14.4657449587234
"5047" 1009.2 23.0633330472984 16.7787446496922
"5048" 1009.4 20.1037645368956 19.1242905861129
"5049" 1009.6 17.5900440486864 22.1857330517574
"5050" 1009.8 16.5188540164546 25.4216402247234
"5051" 1010 16.4247480077743 28.8424263803838
"5052" 1010.2 17.3242467133422 30.892557463526
"5053" 1010.4 18.4511843647025 31.4932975890714
"5054" 1010.6 18.392664320593 31.2618649177547
"5055" 1010.8 18.8372570733972 31.8115089506982
"5056" 1011 18.9353418829455 33.4306472608273
"5057" 1011.2 17.9921338331259 36.1678129025647
"5058" 1011.4 17.3519728145216 39.4313385531577
"5059" 1011.6 16.8206746397031 43.0401666883178
"5060" 1011.8 14.9760132561324 45.5750348257116
"5061" 1012 12.2653578318642 47.3138072691772
"5062" 1012.2 9.39175444336742 48.9780303195836
"5063" 1012.4 8.99500569070953 48.7902916002152
"5064" 1012.6 8.66106755240549 48.7148608647547
"5065" 1012.8 7.24188107032158 48.062420922419
"5066" 1013 7.04938302209435 46.7264307728726
"5067" 1013.2 6.7688588338535 46.2999927050635
"5068" 1013.4 6.41113776373585 44.967350177838
"5069" 1013.6 7.11040865413876 43.7437068742522
"5070" 1013.8 7.63707768111821 43.9656825987988
"5071" 1014 7.02069784194339 42.5368464269669
"5072" 1014.2 6.96691312916038 43.1858353962122
"5073" 1014.4 6.20130268289209 42.1500820516609
"5074" 1014.6 5.59332811221337 41.6541485086845
"5075" 1014.8 5.836327479384 40.4519359790602
"5076" 1015 5.88223315441657 40.2251164419384
"5077" 1015.2 6.5104764984063 40.0723272048683
"5078" 1015.4 7.56205004094371 39.7775900172125
"5079" 1015.6 8.58158682239375 37.5561407322942
"5080" 1015.8 10.094051645046 34.5027554845553
"5081" 1016 11.7786927373692 31.5569946545713
"5082" 1016.2 14.3196970951589 28.418245922219
"5083" 1016.4 17.1800324787358 24.9598364998484
"5084" 1016.6 20.0639624875516 21.2470099825889
"5085" 1016.8 23.1683825594692 17.3143308087714
"5086" 1017 26.7933547763306 15.1964592555152
"5087" 1017.2 29.8596626545726 12.674671222821
"5088" 1017.4 31.9070579457197 13.5489438486337
"5089" 1017.6 36.4619434103064 13.2292256747047
"5090" 1017.8 41.8566031802249 12.1103972187135
"5091" 1018 47.1414251892242 10.183320882121
"5092" 1018.2 52.5196884578183 10.7790585529882
"5093" 1018.4 58.9280033277411 12.0344028250099
"5094" 1018.6 64.7692118542674 12.3723325198731
"5095" 1018.8 70.9559351656173 12.7414506205459
"5096" 1019 76.5318071120844 13.3465826923532
"5097" 1019.2 82.6663147050458 12.5756937826747
"5098" 1019.4 88.1374526057903 11.2940962115344
"5099" 1019.6 91.0037340288679 9.80256391708958
"5100" 1019.8 91.7000082358481 11.337032847321
"5101" 1020 95.7831236746242 12.9613269487377
"5102" 1020.2 100.800468581087 15.2710634891879
"5103" 1020.4 105.287251466933 19.4808031214138
"5104" 1020.6 109.951183706484 23.7494096376148
"5105" 1020.8 114.418012327075 28.4321528287028
"5106" 1021 117.050695385183 33.6572098282678
"5107" 1021.2 119.861334368262 39.0054512770736
"5108" 1021.4 121.132604344278 44.6882963670761
"5109" 1021.6 121.524612476672 49.9226552221201
"5110" 1021.8 121.07755751501 56.0369770158612
"5111" 1022 119.445549846928 61.2574663649406
"5112" 1022.2 116.955043411201 65.6956199468409
"5113" 1022.4 113.111662021538 69.3560047625564
"5114" 1022.6 109.386680347549 74.7599431809369
"5115" 1022.8 108.614283253036 79.982592190241
"5116" 1023 109.427584265661 85.055164114195
"5117" 1023.2 110.091160242522 88.6135786280929
"5118" 1023.4 111.740843171314 90.6793184474438
"5119" 1023.6 113.751142662253 94.5200684325725
"5120" 1023.8 112.611705347633 97.0490890836039
"5121" 1024 110.397778302622 100.564004547026
"5122" 1024.2 106.282929936083 104.211442867642
"5123" 1024.4 102.464035997513 106.85556175616
"5124" 1024.6 97.5269384709901 109.357166248954
"5125" 1024.8 91.9545991319223 109.862424327835
"5126" 1025 86.5833661555436 110.588393707556
"5127" 1025.2 82.2879288552527 108.525602465068
"5128" 1025.4 81.6815805320533 107.551840267105
"5129" 1025.6 81.2622652375436 107.174884299992
"5130" 1025.8 80.9439087723641 105.819280085505
"5131" 1026 81.6223061798059 105.103729873065
"5132" 1026.2 81.5470535040136 104.75412360131
"5133" 1026.4 81.9038365968907 104.370594613514
"5134" 1026.6 81.8831874612445 103.660226508818
"5135" 1026.8 81.3968201180846 103.383804051681
"5136" 1027 79.9276085801014 102.401049326824
"5137" 1027.2 78.2541214951333 101.216758788607
"5138" 1027.4 76.8215461499261 99.9771881665489
"5139" 1027.6 76.6741796252171 98.8530832585794
"5140" 1027.8 76.6248484193277 98.9308974307189
"5141" 1028 76.9705816377307 98.6852087495047
"5142" 1028.2 77.5223150751753 98.0714006637774
"5143" 1028.4 78.1883096493341 96.6582771294868
"5144" 1028.6 78.9688282788876 95.62433726271
"5145" 1028.8 80.1447408259228 95.0827242798351
"5146" 1029 80.9148131948011 93.8098907448873
"5147" 1029.2 80.9958853381077 91.2669505058893
"5148" 1029.4 81.5275719601198 87.990926431094
"5149" 1029.6 81.3069906082894 85.1791559683082
"5150" 1029.8 79.3879178316164 83.2896843872392
"5151" 1030 75.731763155342 82.6470768237879
"5152" 1030.2 72.7620083943073 82.3776225339064
"5153" 1030.4 69.5729988451927 80.5842598948323
"5154" 1030.6 68.3082544151755 78.6140437654012
"5155" 1030.8 67.6357518344659 76.7147943696109
"5156" 1031 67.169422735593 73.9900839446743
"5157" 1031.2 66.8788335131247 70.3152435209769
"5158" 1031.4 67.0755238849056 66.1190613533212
"5159" 1031.6 65.5642692061198 62.8556094057547
"5160" 1031.8 62.3593799347622 58.9650596945573
"5161" 1032 59.5262864025456 55.2618481855489
"5162" 1032.2 56.14390437119 51.9152001235689
"5163" 1032.4 53.3546502196059 48.7569009279847
"5164" 1032.6 52.0015702718858 49.5824148968647
"5165" 1032.8 50.3224809384294 51.5575992556982
"5166" 1033 47.822432895054 54.5875372824441
"5167" 1033.2 44.690222627032 58.1256384787959
"5168" 1033.4 41.6726810468288 61.6270452087879
"5169" 1033.6 38.7525247408098 63.8899943607221
"5170" 1033.8 35.9724324682626 66.8071023619511
"5171" 1034 34.3469175832359 71.304107474742
"5172" 1034.2 33.0052724799795 76.1299145301457
"5173" 1034.4 33.3323275026491 80.684733892422
"5174" 1034.6 34.8739173740342 84.7917546980929
"5175" 1034.8 37.3013103498325 89.1499186249921
"5176" 1035 38.4888001659282 94.5204006206585
"5177" 1035.2 38.7336585186109 99.4209098560297
"5178" 1035.4 37.5006279266078 103.858884449786
"5179" 1035.6 36.9326984743014 108.098799659054
"5180" 1035.8 38.4932299868722 110.122253749943
"5181" 1036 41.6426457950249 111.68239591145
"5182" 1036.2 45.1107445830758 112.076879800225
"5183" 1036.4 49.3207052650462 110.681123343582
"5184" 1036.6 53.4367802555141 108.675124170009
"5185" 1036.8 58.4755763887859 106.870281666255
"5186" 1037 63.4924598936749 105.191630952285
"5187" 1037.2 67.7972011669969 105.344652393903
"5188" 1037.4 71.0403426636109 105.04536073968
"5189" 1037.6 73.0583979335499 103.318775448108
"5190" 1037.8 74.6742355295436 99.4691726325816
"5191" 1038 77.4246437801681 95.381598233742
"5192" 1038.2 79.1095121478148 90.7297805162678
"5193" 1038.4 80.8326464363192 85.255744106588
"5194" 1038.6 82.8171244785126 80.4940093112636
"5195" 1038.8 85.5794817152805 75.8566354533439
"5196" 1039 87.1018323988358 70.1466071485774
"5197" 1039.2 88.2204491580065 64.6429256886148
"5198" 1039.4 88.7358281247494 59.781795609802
"5199" 1039.6 86.762577022847 56.4115896126713
"5200" 1039.8 84.9427067838781 52.8057902870735
"5201" 1040 83.2480442372542 48.7385281230368
"5202" 1040.2 81.5268676365 47.3790252363915
"5203" 1040.4 81.0185380712805 46.6742798735582
"5204" 1040.6 79.2415272288781 45.5022496942386
"5205" 1040.8 78.4882071312947 43.1675958369458
"5206" 1041 79.9297485186459 40.2418772119447
"5207" 1041.2 81.6921770767513 36.2042975310098
"5208" 1041.4 83.9721343697207 32.0812408057774
"5209" 1041.6 86.9430936739711 28.7121088546517
"5210" 1041.8 90.9417336576921 25.5399513397086
"5211" 1042 94.9013328818774 22.9301685672122
"5212" 1042.2 97.9442340713547 22.2298102290591
"5213" 1042.4 100.326311073543 22.4379293539601
"5214" 1042.6 103.834235453589 21.090942311887
"5215" 1042.8 107.163649788486 19.2478906192825
"5216" 1043 106.778503436326 20.0550032136847
"5217" 1043.2 107.354594056122 20.8182760499904
"5218" 1043.4 109.920438107495 22.0098661538797
"5219" 1043.6 111.914632750986 23.5580587181158
"5220" 1043.8 113.908914408816 25.8351024266743
"5221" 1044 116.91464277152 28.4407861682019
"5222" 1044.2 118.463473559973 31.4470182522165
"5223" 1044.4 119.049696542465 34.5336269007674
"5224" 1044.6 121.546374788767 38.5912551315932
"5225" 1044.8 123.397106475648 43.3394173329585
"5226" 1045 125.271642648514 48.1640197200612
"5227" 1045.2 126.85614146616 53.0288650613702
"5228" 1045.4 126.808482354645 56.4557159855829
"5229" 1045.6 126.715941469114 61.8029461624264
"5230" 1045.8 127.170193205262 68.0666494235843
"5231" 1046 126.08968263856 72.7656677179371
"5232" 1046.2 124.734771070473 76.6967658166487
"5233" 1046.4 123.797598543279 82.4175321083308
"5234" 1046.6 123.496840665305 87.9043419417482
"5235" 1046.8 121.001570279262 89.9180764411168
"5236" 1047 118.083198861775 93.5074681556438
"5237" 1047.2 113.374528636101 97.3395413321349
"5238" 1047.4 109.019700465836 100.150241256005
"5239" 1047.6 104.745211568592 102.788811223496
"5240" 1047.8 100.3329665705 106.000369263455
"5241" 1048 95.0796510500846 108.885303540832
"5242" 1048.2 90.0135652614185 108.455784709679
"5243" 1048.4 84.7171666056583 108.252947277712
"5244" 1048.6 81.4000140562106 107.35978558558
"5245" 1048.8 81.2571403929686 106.592430673643
"5246" 1049 81.8533536489769 105.84771627546
"5247" 1049.2 82.40836576105 105.006437886823
"5248" 1049.4 81.4347955010579 104.835754209733
"5249" 1049.6 79.3423808403897 104.555138324043
"5250" 1049.8 76.6600356623449 104.678523548823
"5251" 1050 74.1428033929489 106.335503259818
"5252" 1050.2 71.3167513922695 107.738756361832
"5253" 1050.4 67.7474865859432 109.143956187212
"5254" 1050.6 65.3110658975423 111.337295227448
"5255" 1050.8 65.5604830036408 111.688885708025
"5256" 1051 65.6515762306904 112.854384080067
"5257" 1051.2 66.850309092999 114.465318607847
"5258" 1051.4 68.7953146827597 116.092706792576
"5259" 1051.6 70.9110717318405 116.638893257877
"5260" 1051.8 72.6600412909051 117.090149817127
"5261" 1052 75.1400450450015 117.952575796606
"5262" 1052.2 78.3253079038264 118.050119764898
"5263" 1052.4 82.2911227933787 118.897772301099
"5264" 1052.6 86.6244536307639 118.763542948153
"5265" 1052.8 90.7345189488944 118.14233187931
"5266" 1053 94.8989617278729 116.959074943835
"5267" 1053.2 98.4071633039432 114.416830341041
"5268" 1053.4 101.228497094042 111.463661986424
"5269" 1053.6 105.594666634529 109.237171405017
"5270" 1053.8 109.655449486523 106.328856609505
"5271" 1054 111.591565909536 102.17262308563
"5272" 1054.2 111.408673368826 97.6921878309406
"5273" 1054.4 111.859621369315 92.7144469781626
"5274" 1054.6 111.625167064401 87.7747322606438
"5275" 1054.8 111.085803451864 82.2885694462834
"5276" 1055 112.337035778979 77.7531129063454
"5277" 1055.2 114.449302464826 73.4285056497098
"5278" 1055.4 116.790931495975 68.2701369170177
"5279" 1055.6 118.577453843438 63.1422462005047
"5280" 1055.8 120.538531852832 58.6620408371854
"5281" 1056 122.055064105683 53.2021515053731
"5282" 1056.2 123.424371801114 47.5659833053096
"5283" 1056.4 123.250185321849 44.4345786439921
"5284" 1056.6 121.273523097115 42.5406384123236
"5285" 1056.8 118.220852016595 39.2215482181201
"5286" 1057 114.45367322149 35.802307559441
"5287" 1057.2 111.777382132069 32.2845566916158
"5288" 1057.4 111.806246411841 30.1798913693762
"5289" 1057.6 113.595056877722 29.6855086408166
"5290" 1057.8 115.372772470963 29.9861864150592
"5291" 1058 116.644500233652 29.775600056088
"5292" 1058.2 117.218268996413 31.5568359079906
"5293" 1058.4 118.869495931363 33.7072531687229
"5294" 1058.6 119.75740924139 35.6447130015816
"5295" 1058.8 121.884181292973 38.3360178277335
"5296" 1059 122.236825849512 41.318313689884
"5297" 1059.2 124.565241572672 45.2744026987098
"5298" 1059.4 124.631430480611 46.9058642045547
"5299" 1059.6 124.835904939085 50.1277519680799
"5300" 1059.8 125.949036422211 54.6609819291797
"5301" 1060 127.414647561863 58.1512032546318
"5302" 1060.2 126.322671197262 60.295646307815
"5303" 1060.4 126.41518359114 65.1163013434786
"5304" 1060.6 127.32737231994 69.8719796424612
"5305" 1060.8 125.432249320506 72.5625257252614
"5306" 1061 124.344611879541 77.5873251655602
"5307" 1061.2 123.17672474495 82.8005523143954
"5308" 1061.4 122.373129912436 87.8046421870525
"5309" 1061.6 119.887157946024 91.2196967506488
"5310" 1061.8 116.684619645336 93.6945436675797
"5311" 1062 112.377717067331 95.8649662632288
"5312" 1062.2 107.488300290923 98.0505129897011
"5313" 1062.4 102.219460185511 101.220351956405
"5314" 1062.6 97.5406759213641 104.983051943556
"5315" 1062.8 92.8981913099921 109.071577312211
"5316" 1063 88.5579697343588 113.897321047931
"5317" 1063.2 85.1701746807923 119.34155066794
"5318" 1063.4 82.251789571102 120.896927196221
"5319" 1063.6 79.2896059057867 118.902009572437
"5320" 1063.8 75.2521020406949 116.78561749339
"5321" 1064 73.8812261318326 114.619748844747
"5322" 1064.2 73.1620557436408 114.158857867744
"5323" 1064.4 72.2404486851139 112.903636638675
"5324" 1064.6 71.3039756397652 112.581874417664
"5325" 1064.8 70.5542392655833 111.867262474166
"5326" 1065 69.3458254069859 110.48509013338
"5327" 1065.2 67.0650918228392 109.500022911753
"5328" 1065.4 64.3953011600609 109.685691961355
"5329" 1065.6 61.0420342096017 109.314850753188
"5330" 1065.8 57.895550400441 110.101682796812
"5331" 1066 54.9797578775216 110.362647244866
"5332" 1066.2 52.9225068423311 108.397494641457
"5333" 1066.4 51.4041051949432 105.881423564041
"5334" 1066.6 48.4440965375391 102.666797450349
"5335" 1066.8 46.489942755082 98.5676141670431
"5336" 1067 44.1628615127141 93.9029438492699
"5337" 1067.2 42.3777170598479 89.3975176644443
"5338" 1067.4 41.8927891436755 84.4653879892633
"5339" 1067.6 42.0348718316449 79.1174702279047
"5340" 1067.8 41.3444367751466 73.6352002940314
"5341" 1068 42.3001518658807 68.4427945295888
"5342" 1068.2 44.0075571139737 63.550402154194
"5343" 1068.4 44.9389203539717 58.7759926351934
"5344" 1068.6 45.0195257101959 55.0170485253247
"5345" 1068.8 44.0943509612983 51.7364904094109
"5346" 1069 43.4054584317358 49.0930621911609
"5347" 1069.2 43.5881318851777 46.1306857306907
"5348" 1069.4 44.7520811294939 43.6221777408273
"5349" 1069.6 46.7156468447571 42.6345016229302
"5350" 1069.8 50.3796970773326 41.2920979899563
"5351" 1070 54.8752073709912 39.8575806184728
"5352" 1070.2 59.1141572269762 38.1607470888316
"5353" 1070.4 61.1652662099559 35.6480448480847
"5354" 1070.6 60.0590414594627 34.604647514948
"5355" 1070.8 58.5145440470237 31.9692883876259
"5356" 1071 57.8464032042036 30.1389472953111
"5357" 1071.2 57.7932739323649 26.5801306035047
"5358" 1071.4 57.2101094396974 22.4671200883618
"5359" 1071.6 55.1408972074939 19.9474168153111
"5360" 1071.8 52.7402975801827 17.9715399640153
"5361" 1072 50.0695038671359 15.7856012367714
"5362" 1072.2 47.9847929775262 13.0106009079563
"5363" 1072.4 48.3311901928565 11.7189462871943
"5364" 1072.6 48.9546065319359 10.1675200596713
"5365" 1072.8 50.5962588991018 8.97872706059746
"5366" 1073 52.1446815137767 7.15642544634141
"5367" 1073.2 54.1070475547671 4.37772221016093
"5368" 1073.4 55.3962210674008 5.34208429009231
"5369" 1073.6 58.3571377428116 4.0352298447168
"5370" 1073.8 61.3178824011205 3.34540101881237
"5371" 1074 64.5669700111059 3.57147660359468
"5372" 1074.2 69.452023849677 3.07591343400468
"5373" 1074.4 73.316156659177 3.12836984088703
"5374" 1074.6 76.1901202565995 4.18578654498953
"5375" 1074.8 81.346355895693 5.00320464441897
"5376" 1075 86.0518207624134 5.81488725050467
"5377" 1075.2 90.4028718085032 7.14306566578191
"5378" 1075.4 94.8941615868396 8.86513540595751
"5379" 1075.6 95.871685687129 10.9687837929998
"5380" 1075.8 98.627264591293 14.0627472746761
"5381" 1076 101.818184855294 18.1182204405431
"5382" 1076.2 104.944731582226 21.9891345618066
"5383" 1076.4 107.441670272958 26.6296727655602
"5384" 1076.6 110.040483090922 31.3519507675333
"5385" 1076.8 114.170158408758 34.722081170602
"5386" 1077 118.409354865668 37.7460540314236
"5387" 1077.2 122.15785848274 40.4393274096055
"5388" 1077.4 123.857033565799 44.405674093261
"5389" 1077.6 125.16654819748 49.3162361007988
"5390" 1077.8 126.559329356446 54.1609599650047
"5391" 1078 127.612880666025 60.1250167820836
"5392" 1078.2 127.756074134083 65.2021445220979
"5393" 1078.4 127.76553761897 70.6945761435932
"5394" 1078.6 127.399503185604 76.7298360147941
"5395" 1078.8 124.880993608641 80.2449082872547
"5396" 1079 123.259550598049 85.4578113510979
"5397" 1079.2 122.597245246667 89.0614607326685
"5398" 1079.4 122.108727382349 90.0645032934873
"5399" 1079.6 119.776900453544 91.5511374135047
"5400" 1079.8 116.082671412798 93.9347763604799
"5401" 1080 111.162810534815 96.341827234531
"5402" 1080.2 105.858379732473 98.7053236122941
"5403" 1080.4 100.110523853631 100.287692818399
"5404" 1080.6 94.5729988478652 101.27482392966
"5405" 1080.8 89.2813867896324 103.337290981539
"5406" 1081 85.4690912287989 103.897662731345
"5407" 1081.2 83.6326318742186 104.520079594358
"5408" 1081.4 81.9065935868588 105.761848305136
"5409" 1081.6 80.3925098361867 108.27109500016
"5410" 1081.8 79.0225401306065 111.956162878849
"5411" 1082 76.3380053989959 114.752156551225
"5412" 1082.2 75.1924870391426 118.633186363801
"5413" 1082.4 72.7500630657159 122.964491812009
"5414" 1082.6 69.3995962219103 125.266142315365
"5415" 1082.8 66.6826153646481 125.583847401871
"5416" 1083 63.1643552246293 124.247572084587
"5417" 1083.2 58.2176376054468 123.918204087341
"5418" 1083.4 54.7135704000407 123.23809711931
"5419" 1083.6 50.6214658352516 123.710632215552
"5420" 1083.8 48.95851210189 123.699477404129
"5421" 1084 47.186159345309 122.874557769871
"5422" 1084.2 43.987642375712 122.714168410981
"5423" 1084.4 41.7873369811479 120.530754333385
"5424" 1084.6 39.2523074920171 117.525606404427
"5425" 1084.8 36.8530610959546 115.340000844458
"5426" 1085 33.5508473671571 114.508161681741
"5427" 1085.2 30.0626711869719 114.253790710753
"5428" 1085.4 26.6525012067168 112.18704168694
"5429" 1085.6 23.1286590630327 110.0581207412
"5430" 1085.8 21.5948304001099 109.001124050324
"5431" 1086 19.9811328503765 108.863800763075
"5432" 1086.2 20.2692762841196 108.752307752714
"5433" 1086.4 20.3989155091428 107.211727563877
"5434" 1086.6 19.479655549887 104.376467485574
"5435" 1086.8 17.4775073586278 101.748782811793
"5436" 1087 14.8162625827477 99.8197186877803
"5437" 1087.2 12.8487196779234 98.0313185614812
"5438" 1087.4 12.8002891151661 97.1920310280163
"5439" 1087.6 12.5462877027732 96.375001747042
"5440" 1087.8 12.1756637582358 95.0726751775761
"5441" 1088 11.2797641138787 93.1647964061713
"5442" 1088.2 9.88201587681985 90.2313342163447
"5443" 1088.4 7.6582707913921 87.1152339614187
"5444" 1088.6 6.31159335880728 84.3715681735761
"5445" 1088.8 6.67848121179517 80.5283062481657
"5446" 1089 6.0295140916261 75.7511579955778
"5447" 1089.2 3.81710106621086 71.6458044447547
"5448" 1089.4 4.54241779848585 69.7348924797547
"5449" 1089.6 6.13338799054355 66.3858967667355
"5450" 1089.8 7.18916198221023 62.1132936039662
"5451" 1090 6.11346555688187 58.1400536407967
"5452" 1090.2 4.82414275310427 55.7567390796363
"5453" 1090.4 4.67784811741688 56.4013395101771
"5454" 1090.6 5.71314288363772 56.7344404711402
"5455" 1090.8 7.83643265248585 56.1367064431029
"5456" 1091 10.5904058016728 55.010432594824
"5457" 1091.2 13.3491305883178 53.2305651230293
"5458" 1091.4 16.1367782848465 50.0059947455312
"5459" 1091.6 18.9290980582636 46.9702690152269
"5460" 1091.8 21.4622517889358 44.1929482784865
"5461" 1092 24.1868525367636 42.7804175956713
"5462" 1092.2 26.8590132206564 42.311519882972
"5463" 1092.4 29.9035240331534 40.3137432619274
"5464" 1092.6 33.6191074272784 39.2395835574515
"5465" 1092.8 37.6245849689778 38.785310250924
"5466" 1093 41.8452080849206 38.0428329558742
"5467" 1093.2 46.0708816937743 38.2667922033728
"5468" 1093.4 50.6545268672241 38.8219572153635
"5469" 1093.6 55.2259040424359 39.7017260965047
"5470" 1093.8 59.3180840341359 40.6546341963847
"5471" 1094 63.3503728466722 39.4538866052865
"5472" 1094.2 66.1443701563329 37.1686855111843
"5473" 1094.4 65.5060566126782 37.282462551072
"5474" 1094.6 65.2407841684783 36.1964572798986
"5475" 1094.8 65.7257627026182 33.9802308601223
"5476" 1095 66.9340481011679 29.8441413967959
"5477" 1095.2 67.6402705131753 25.4065604270198
"5478" 1095.4 67.7200359621485 20.3823442885435
"5479" 1095.6 68.8689172124644 15.7443498038761
"5480" 1095.8 70.944582975862 11.6726360777944
"5481" 1096 71.6478350184158 9.33478709003468
"5482" 1096.2 70.6064195530359 7.41240965324468
"5483" 1096.4 69.4813867875158 3.46828735748468
"5484" 1096.6 67.9695343676604 2.81151052060845
"5485" 1096.8 67.8311002507064 3.07591343400468
"5486" 1097 68.7915440613609 3.79005553374506
"5487" 1097.2 69.7516011845377 4.10227747055185
"5488" 1097.4 71.047171293557 4.13538847759642
"5489" 1097.6 72.9545383985019 3.63749948855055
"5490" 1097.8 75.8429796153293 3.55393907509346
"5491" 1098 78.8020411256803 3.52533161836579
"5492" 1098.2 81.3032346300805 4.21194750510662
"5493" 1098.4 83.1376122149259 5.71934165225468
"5494" 1098.6 86.8854799439282 6.94306027599506
"5495" 1098.8 91.380853636362 8.24155992062118
"5496" 1099 94.8634767186493 9.5595397357643
"5497" 1099.2 98.4823652108695 11.4227516705641
"5498" 1099.4 102.634379364236 13.869836162019
"5499" 1099.6 106.779046405807 16.7926215103904
"5500" 1099.8 110.815119551093 19.6680890386761
"5501" 1100 111.893517271152 22.6026027356158
"5502" 1100.2 114.983974952741 26.7241931254766
"5503" 1100.4 118.384304637815 30.7673745408468
"5504" 1100.6 119.694932945289 33.5060490290315
"5505" 1100.8 120.628073213862 38.0744045448612
"5506" 1101 122.046669511727 43.2414630221475
"5507" 1101.2 123.167595169599 48.9270904679472
"5508" 1101.4 123.978795452604 54.8817425482941
"5509" 1101.6 125.662420625185 60.9171673531233
"5510" 1101.8 125.793158933584 66.4419816829243
"5511" 1102 125.379144703995 72.4886531150315
"5512" 1102.2 124.553368607156 78.4667455162834
"5513" 1102.4 123.611100330093 84.5854083220404
"5514" 1102.6 123.059156146492 88.0377967924551
"5515" 1102.8 121.410054622318 91.8154012720253
"5516" 1103 118.485647919451 93.6947279152898
"5517" 1103.2 114.696164524769 96.8463475635129
"5518" 1103.4 110.22092074571 99.1775114930301
"5519" 1103.6 105.265693005005 102.435169323556
"5520" 1103.8 100.857537912476 106.126710550397
"5521" 1104 97.5070440258829 110.767310955101
"5522" 1104.2 95.8859401239536 115.772460255892
"5523" 1104.4 95.1441737517439 118.050144033529
"5524" 1104.6 94.9126108159538 117.519941040428
"5525" 1104.8 92.2362930755773 115.67212860748
"5526" 1105 88.4262098563824 115.221186598358
"5527" 1105.2 84.5743094627858 113.98205902933
"5528" 1105.4 80.8139673580051 112.012594761812
"5529" 1105.6 79.3239280944572 109.840548925513
"5530" 1105.8 78.0751244669922 108.654067134984
"5531" 1106 75.9777889359294 107.173356413392
"5532" 1106.2 74.8467751293054 105.395002240522
"5533" 1106.4 75.5694650821611 104.550101172925
"5534" 1106.6 75.3700718034359 103.34419411179
"5535" 1106.8 75.9553476569591 102.186272456808
"5536" 1107 75.2325195348073 100.285597520192
"5537" 1107.2 73.3001050726974 99.1555870793509
"5538" 1107.4 70.5284712223969 97.3831975462335
"5539" 1107.6 67.0138501754793 95.8205024645829
"5540" 1107.8 62.8879486776224 94.0733270995215
"5541" 1108 59.0906810530155 91.8383140138945
"5542" 1108.2 55.9948747341054 89.3965149370264
"5543" 1108.4 54.2758195675279 86.5872758312657
"5544" 1108.6 53.6659573630564 83.2770519308637
"5545" 1108.8 51.3087320107104 79.9938986647335
"5546" 1109 48.9406266280462 76.4033163024443
"5547" 1109.2 48.5040059295456 72.4194701296994
"5548" 1109.4 49.3227263083947 68.0213223578691
"5549" 1109.6 50.623433288097 64.5152718346158
"5550" 1109.8 52.0243749901058 60.9332319689647
"5551" 1110 53.6202255546048 56.6303034848251
"5552" 1110.2 56.1996957307496 53.563142552101
"5553" 1110.4 59.1245894552995 52.3299588639956
"5554" 1110.6 61.9670963916555 52.2875837707457
"5555" 1110.8 65.8036076854904 50.7282671987865
"5556" 1111 70.0363015975358 48.6957517451047
"5557" 1111.2 73.885752241619 46.447662042729
"5558" 1111.4 74.2691223081258 44.4924466742019
"5559" 1111.6 73.7829555555995 44.0833121172623
"5560" 1111.8 72.3945990452073 42.1404137470761
"5561" 1112 70.9783800055562 40.5229853487765
"5562" 1112.2 69.2508057477358 38.3003906555047
"5563" 1112.4 66.9229778496048 35.9034020547474
"5564" 1112.6 64.2956381452941 33.1576256390192
"5565" 1112.8 62.927340581177 30.1509131577106
"5566" 1113 60.9343231905216 28.7021528427333
"5567" 1113.2 58.4185645932359 27.610864936141
"5568" 1113.4 55.4702009634641 24.167950427396
"5569" 1113.6 54.1837877228316 22.171480516877
"5570" 1113.8 52.2808454442902 21.6297608391025
"5571" 1114 48.4056504639172 20.8459947729992
"5572" 1114.2 43.8943276930946 19.2245042570699
"5573" 1114.4 39.8084823453446 16.906484960396
"5574" 1114.6 38.0928037056692 17.5436402445713
"5575" 1114.8 36.4373500867359 20.0428730768634
"5576" 1115 33.8156248648488 22.7870730901821
"5577" 1115.2 31.442030857593 23.2782827184026
"5578" 1115.4 28.6416946384805 24.1311817235366
"5579" 1115.6 25.6011905957719 24.8136862097418
"5580" 1115.8 23.6736889197256 25.8755630626679
"5581" 1116 25.2876806200161 27.4060925517464
"5582" 1116.2 28.1528888066315 30.2031636917245
"5583" 1116.4 29.6132109224177 34.4611947985501
"5584" 1116.6 31.8197989861614 39.1420050741323
"5585" 1116.8 34.0539403005483 43.5593796258484
"5586" 1117 36.7540822842358 47.8586973667106
"5587" 1117.2 38.7389373885692 51.8890979621713
"5588" 1117.4 42.5441904946878 56.391582201072
"5589" 1117.6 47.7588013680675 58.7679605934948
"5590" 1117.8 53.1128562680115 60.1205050371589
"5591" 1118 57.4453329318268 63.0936048050319
"5592" 1118.2 61.1989596675061 64.1269684022885
"5593" 1118.4 63.785735649054 64.0282144751865
"5594" 1118.6 66.5002366641832 63.1355412462415
"5595" 1118.8 69.5905730141449 62.3848301852865
"5596" 1119 72.9858552465566 62.3526429545896
"5597" 1119.2 76.9537327909358 63.0206427118229
"5598" 1119.4 80.1533038624086 62.3292400190319
"5599" 1119.6 83.1938095562537 61.9479262223797
"5600" 1119.8 85.3043631633244 60.8457696974339
"5601" 1120 85.2912759825813 60.2863014091774
"5602" 1120.2 86.5611167529906 62.6086330480141
"5603" 1120.4 88.9344277729115 65.459442150856
"5604" 1120.6 91.5687565905253 69.0057287036362
"5605" 1120.8 94.8177481237484 72.1090801606391
"5606" 1121 97.9309062313608 76.3880509712297
"5607" 1121.2 100.889668106821 80.2011840304284
"5608" 1121.4 105.329770364961 82.5953300042047
"5609" 1121.6 110.335972798183 84.5645750712941
"5610" 1121.8 113.989228644611 85.2897158748547
"5611" 1122 118.873807623749 84.0316171683252
"5612" 1122.2 123.982129475736 82.4838601395797
"5613" 1122.4 126.271216413508 79.9643864107927
"5614" 1122.6 126.436804006361 77.3403221004547
"5615" 1122.8 128.273017246078 73.5047530142152
"5616" 1123 128.03957814371 70.3180500966598
"5617" 1123.2 128.480828357445 66.0268924363656
"5618" 1123.4 128.480857866655 62.7634761502993
"5619" 1123.6 128.078345700749 58.4275359718144
"5620" 1123.8 128.088436284032 53.898843722018
"5621" 1124 126.863300292994 50.3127786285909
"5622" 1124.2 124.74595141979 45.9124531937691
"5623" 1124.4 123.226845004774 41.3153850891714
"5624" 1124.6 122.585704866935 37.214722087779
"5625" 1124.8 120.47085203998 35.5777359219014
"5626" 1125 118.085449702279 31.6649135908323
"5627" 1125.2 116.063824538236 27.7955394749371
"5628" 1125.4 113.423278218025 26.6270652833468
"5629" 1125.6 110.12077675969 27.769142492838
"5630" 1125.8 105.537646707215 28.3716943826205
"5631" 1126 101.058319949476 27.1674175474147
"5632" 1126.2 96.9959542259368 24.8775735256542
"5633" 1126.4 94.7870224389758 20.9034481261447
"5634" 1126.6 91.5759009258073 17.3021980343904
"5635" 1126.8 88.8406921631109 13.5540807087547
"5636" 1127 88.7451827118029 11.2954615666181
"5637" 1127.2 88.2610722416859 9.41886721649468
"5638" 1127.4 88.3895839788497 7.99446208583141
"5639" 1127.6 87.7197424205725 6.2916692457324
"5640" 1127.8 85.3276540065 5.3317510178443
"5641" 1128 82.3874230410283 3.71648958327826
"5642" 1128.2 78.7308668291704 2.26809177154206
"5643" 1128.4 75.6234575614359 2.10225828993325
"5644" 1128.6 71.7595637951038 1.17822161467449
"5645" 1128.8 67.5167709692732 0.471477344635519
"5646" 1129 64.4284811640514 1.03946259233963
"5647" 1129.2 59.8571417999455 1.97662536811759
"5648" 1129.4 55.5046283762359 1.6560852965692
"5649" 1129.6 52.3045655448651 2.49118868666198
"5650" 1129.8 48.8092975564297 4.89452965103529
"5651" 1130 44.2132887993802 6.74473307264901
"5652" 1130.2 39.6798959586421 7.09679069369217
"5653" 1130.4 36.7175111439059 7.98584084373148
"5654" 1130.6 33.4044776976134 9.80050363464753
"5655" 1130.8 29.3007671685976 12.1005678843132
"5656" 1131 25.9407102819273 15.292197442877
"5657" 1131.2 23.1324625184943 17.2760648563137
"5658" 1131.4 21.8836796402908 17.3811543969003
"5659" 1131.6 22.072105238304 17.3324748213683
"5660" 1131.8 22.5324732141727 17.5861049549047
"5661" 1132 21.322072248623 17.7776071002144
"5662" 1132.2 20.538741568821 18.0121976653983
"5663" 1132.4 20.9259186011692 18.227322080938
"5664" 1132.6 19.6336512353692 18.851553322838
"5665" 1132.8 18.23244718952 19.5560814715501
"5666" 1133 17.8134968737359 19.8367346025713
"5667" 1133.2 17.7045979384156 20.0544020278979
"5668" 1133.4 17.4455484060018 20.6630797955685
"5669" 1133.6 17.1442279694533 22.3193508090808
"5670" 1133.8 15.8620178504294 23.954167709666
"5671" 1134 14.8513622788554 25.2729560419395
"5672" 1134.2 13.0908176395231 26.3714210697387
"5673" 1134.4 12.3166095861234 26.4001863934672
"5674" 1134.6 11.8045071549682 26.8725988197441
"5675" 1134.8 11.3968751785006 27.1384166481811
"5676" 1135 11.8136841039501 26.698425153719
"5677" 1135.2 12.2356761746043 26.3990968383994
"5678" 1135.4 12.8169246380974 25.9999973300278
"5679" 1135.6 13.3043821347813 26.0358102255956
"5680" 1135.8 13.3252153221035 25.9131848588576
"5681" 1136 13.4667245251882 25.8885624637904
"5682" 1136.2 13.6358528721342 25.9928220673691
"5683" 1136.4 13.4192030936513 25.8294851854585
"5684" 1136.6 13.5536924575128 25.9764784135354
"5685" 1136.8 13.3191903933657 25.8968348099592
"5686" 1137 13.491779195377 26.0121026546929
"5687" 1137.2 13.8049931090963 25.7150355743884
"5688" 1137.4 14.3100661432711 25.3061892935047
"5689" 1137.6 15.6953503029546 24.5537677072859
"5690" 1137.8 17.4634244449201 22.4619476950731
"5691" 1138 19.8412790524556 19.628050883219
"5692" 1138.2 22.0994900143741 17.6869360543345
"5693" 1138.4 24.4310882535025 15.513827090638
"5694" 1138.6 27.6364180922025 14.6942581812047
"5695" 1138.8 31.4811246602558 12.3310970511547
"5696" 1139 34.0332604556145 10.464154613893
"5697" 1139.2 36.7761158284098 10.4800049389721
"5698" 1139.4 41.3494533410076 9.59516961604815
"5699" 1139.6 46.1253961777671 8.21945147312968
"5700" 1139.8 50.9636139491572 6.8197263512013
"5701" 1140 56.0907569702908 7.81399515235084
"5702" 1140.2 61.4725297817622 8.8562545042731
"5703" 1140.4 66.5525169843529 11.1003884302919
"5704" 1140.6 71.5870976995923 14.4348030054948
"5705" 1140.8 75.9184888994636 18.1544593650888
"5706" 1141 79.9523948707671 20.7120384443172
"5707" 1141.2 84.0328837181182 21.4131745255929
"5708" 1141.4 88.679346900127 24.0423386077423
"5709" 1141.6 93.3671678915005 26.4040269518282
"5710" 1141.8 98.2370294377795 28.2263596167183
"5711" 1142 102.967716939081 30.6975583908736
"5712" 1142.2 107.543728425486 34.1353103169769
"5713" 1142.4 110.177741862533 37.7081801005858
"5714" 1142.6 112.915069623089 42.2177601837547
"5715" 1142.8 115.480600422839 46.6721618676857
"5716" 1143 118.038300847397 51.239531842242
"5717" 1143.2 120.264348785081 56.4573489988064
"5718" 1143.4 122.322238027143 61.8143243265216
"5719" 1143.6 124.4931956656 65.2539658635216
"5720" 1143.8 124.109896023202 67.4952388800979
"5721" 1144 123.27097605116 71.6187632377028
"5722" 1144.2 120.998119763714 76.562597841425
"5723" 1144.4 119.062222674569 82.4440903050944
"5724" 1144.6 117.114630181706 88.4690558744374
"5725" 1144.8 113.483122532387 93.6044310543282
"5726" 1145 108.62750337954 96.2492114097742
"5727" 1145.2 102.828342798457 98.3300835170711
"5728" 1145.4 96.6798140512359 98.4776441739961
"5729" 1145.6 92.3524967253918 98.2013448024038
"5730" 1145.8 88.8930747957743 98.1625661607868
"5731" 1146 88.9437002007934 97.7145331141861
"5732" 1146.2 88.7014966973674 96.9754454123994
"5733" 1146.4 88.2787655575462 96.1746657885909
"5734" 1146.6 87.6339424906358 95.8936156180264
"5735" 1146.8 85.4691467755489 95.3020637401655
"5736" 1147 83.5937732597885 94.2130042559783
"5737" 1147.2 81.8197484028642 93.9130020546109
"5738" 1147.4 78.842330432029 95.515730628246
"5739" 1147.6 75.6168474981837 97.5586015214438
"5740" 1147.8 73.0625139176496 98.7280395349271
"5741" 1148 70.3889647262933 101.626760118578
"5742" 1148.2 67.5142756665664 104.266335100174
"5743" 1148.4 66.6099861469408 106.350785107464
"5744" 1148.6 66.4911749602871 107.599531403325
"5745" 1148.8 66.9812557256496 108.641719022315
"5746" 1149 66.7676253193359 108.86718466968
"5747" 1149.2 67.5362636868887 109.730595760422
"5748" 1149.4 67.6880766272011 110.064274085435
"5749" 1149.6 69.1736189096896 112.087285438488
"5750" 1149.8 71.160248424093 115.103885680528
"5751" 1150 72.2532085440376 119.131966775005
"5752" 1150.2 71.2993563077648 121.859359306868
"5753" 1150.4 69.1161280234207 123.234807170446
"5754" 1150.6 66.3453489753933 124.168047363079
"5755" 1150.8 63.4008357185614 125.535743848412
"5756" 1151 61.6646955244642 124.420829418292
"5757" 1151.2 58.2651474350718 123.106066502216
"5758" 1151.4 55.4032740730359 121.178112509835
"5759" 1151.6 54.0958035617559 118.466969411185
"5760" 1151.8 51.2946863150391 116.140293124882
"5761" 1152 48.1615499780665 115.168365505666
"5762" 1152.2 44.7835031074162 113.107895121406
"5763" 1152.4 41.1296217150651 111.073511195773
"5764" 1152.6 37.8455102828342 108.574961329021
"5765" 1152.8 34.1786860553834 106.864538488218
"5766" 1153 30.0788214136457 105.962337429333
"5767" 1153.2 26.2188424690309 106.015592352947
"5768" 1153.4 22.5123722811633 106.208654082674
"5769" 1153.6 21.2121070115614 103.955770587854
"5770" 1153.8 19.329322303976 100.138705566977
"5771" 1154 17.6571742085181 95.1438573821095
"5772" 1154.2 14.526847884794 91.2844985346674
"5773" 1154.4 10.6157576855484 88.5693185347859
"5774" 1154.6 7.40775617449539 86.0177587464054
"5775" 1154.8 7.39223505843099 81.5398230212608
"5776" 1155 6.9444739156552 76.722049616295
"5777" 1155.2 4.98584287498585 72.1451072485127
"5778" 1155.4 4.07268784456635 69.3510906698352
"5779" 1155.6 3.65229110551171 68.9342862599357
"5780" 1155.8 4.25845100072724 68.1831001771426
"5781" 1156 5.50001467597416 65.6853664230841
"5782" 1156.2 6.85344166431549 62.1817170003985
"5783" 1156.4 8.34637149046084 57.8776837369297
"5784" 1156.6 9.33381142066688 53.2878708775478
"5785" 1156.8 9.52880982669532 49.0669162673155
"5786" 1157 8.63731263759299 47.479592773094
"5787" 1157.2 9.95439421614238 47.6156400101215
"5788" 1157.4 13.0447532272639 46.3655106872243
"5789" 1157.6 16.9944778639173 45.0004200407525
"5790" 1157.8 20.8684685598113 42.753176083382
"5791" 1158 24.3174955905624 39.6887266953822
"5792" 1158.2 27.0633698252154 35.7616076162904
"5793" 1158.4 30.0597940325584 32.5019029509563
"5794" 1158.6 32.4891862860624 32.8211430823924
"5795" 1158.8 36.4019939344568 33.3275755651907
"5796" 1159 41.501584673137 34.0291874282409
"5797" 1159.2 46.5625632390746 33.2868151774402
"5798" 1159.4 51.9543807332471 32.6148907866058
"5799" 1159.6 55.9854854397131 32.4373653083456
"5800" 1159.8 59.0677023340915 35.3729523256181
"5801" 1160 63.2217152117947 38.1692496382988
"5802" 1160.2 66.7318532123241 42.2683431475341
"5803" 1160.4 70.3194069000489 46.3726542833551
"5804" 1160.6 74.0158656967914 48.8104064630047
"5805" 1160.8 78.3445390626247 50.6293115556158
"5806" 1161 82.0001102028937 53.5809814212415
"5807" 1161.2 84.3793930290323 57.9844749675401
"5808" 1161.4 87.1676674484591 62.85219706296
"5809" 1161.6 90.3029391415692 66.0755777296842
"5810" 1161.8 90.8531039372267 66.0243923201928
"5811" 1162 92.4310778590573 66.3123126567279
"5812" 1162.2 95.7014634856247 65.4176469291991
"5813" 1162.4 98.2918717185117 64.1075862104098
"5814" 1162.6 102.210613527581 63.7748239544357
"5815" 1162.8 105.781339983682 65.4489899296832
"5816" 1163 106.961767439992 67.8048713951047
"5817" 1163.2 107.705315529634 70.9348804170979
"5818" 1163.4 109.212663466159 75.1564927086585
"5819" 1163.6 111.821158126846 79.625803882334
"5820" 1163.8 115.136563725555 83.3419035408754
"5821" 1164 116.338503217076 86.0025342120509
"5822" 1164.2 114.686039479111 87.7179390075225
"5823" 1164.4 112.963183025867 90.696255744952
"5824" 1164.6 110.075975502787 94.9540721669962
"5825" 1164.8 107.591644322031 99.5541020532483
"5826" 1165 104.163211080572 104.713413385311
"5827" 1165.2 99.8069651133822 109.230957057163
"5828" 1165.4 94.348465561291 113.542173113607
"5829" 1165.6 89.1616732071627 114.718226211944
"5830" 1165.8 83.6701732474816 115.290709841971
"5831" 1166 77.9952760138409 115.273209252404
"5832" 1166.2 74.3960656871238 114.819236150548
"5833" 1166.4 71.5977140794554 115.644164042139
"5834" 1166.6 68.2087568179608 117.09047582573
"5835" 1166.8 64.6152767798084 117.473788327956
"5836" 1167 61.6153500284684 116.970710529319
"5837" 1167.2 59.021377485252 115.757049675529
"5838" 1167.4 56.7839174471139 114.003576208773
"5839" 1167.6 53.9534131260407 111.924876851724
"5840" 1167.8 51.2323783417605 109.99091576866
"5841" 1168 47.6983979086205 109.046598070838
"5842" 1168.2 45.0021135606718 110.157213571864
"5843" 1168.4 41.6774506394736 111.460125131915
"5844" 1168.6 39.1321699310391 112.766437081759
"5845" 1168.8 38.1037279125912 111.783641673232
"5846" 1169 35.5889068301256 108.787463027465
"5847" 1169.2 31.3217388383334 106.67686008931
"5848" 1169.4 27.0557907528465 104.064936479978
"5849" 1169.6 23.650418799093 100.320100097338
"5850" 1169.8 20.2271458559445 96.1092392344811
"5851" 1170 16.9988321983056 91.6015025350628
"5852" 1170.2 15.0676531772988 86.7683404323393
"5853" 1170.4 14.3189722153681 81.3259159236534
"5854" 1170.6 13.4809198057485 75.3496014592694
"5855" 1170.8 12.2838162159188 69.816455795334
"5856" 1171 11.525956686441 63.6028249818124
"5857" 1171.2 13.2364482027443 58.5042361430809
"5858" 1171.4 15.6602687693402 53.863522363496
"5859" 1171.6 18.7291408628722 49.4740140726683
"5860" 1171.8 21.1238008121787 44.9503642937047
"5861" 1172 23.1035709642256 40.1255065730965
"5862" 1172.2 23.9327629294358 37.0934988881363
"5863" 1172.4 24.9194000510503 36.2161176050201
"5864" 1172.6 27.8972158145522 35.2351318708312
"5865" 1172.8 31.6863671242359 33.9451038019422
"5866" 1173 36.5529410124214 31.8387501965356
"5867" 1173.2 41.7162200450692 30.9455028257713
"5868" 1173.4 47.2818518424294 30.377297604924
"5869" 1173.6 52.6073989125106 30.1023683353289
"5870" 1173.8 56.9338379325954 31.4382843182687
"5871" 1174 61.9946996726379 32.9931774248758
"5872" 1174.2 67.1888145027869 33.2501233194332
"5873" 1174.4 72.2951611048829 32.2491694330047
"5874" 1174.6 78.0404474244807 31.6355977000251
"5875" 1174.8 83.7851461875411 31.2601886791889
"5876" 1175 89.5120684423571 31.9268236772926
"5877" 1175.2 95.0762441827501 32.4766589526475
"5878" 1175.4 100.092843427933 31.9306841055047
"5879" 1175.6 104.633048333881 31.0567841788318
"5880" 1175.8 109.049303950434 29.8621061367918
"5881" 1176 113.263795680337 30.1132724201377
"5882" 1176.2 116.982923787709 31.6330450903501
"5883" 1176.4 117.40630412764 31.9821092593028
"5884" 1176.6 117.119221467763 31.0252758173261
"5885" 1176.8 116.827437072572 30.5247161506501
"5886" 1177 116.530587776657 29.5906550676626
"5887" 1177.2 115.994418874088 27.798683160896
"5888" 1177.4 114.980768599174 26.0096754682303
"5889" 1177.6 114.468851686539 25.3096016362993
"5890" 1177.8 114.129495760647 24.835285987844
"5891" 1178 113.570224508572 24.2382216719439
"5892" 1178.2 113.880987595465 26.2598921457616
"5893" 1178.4 113.810994798927 25.5389731146956
"5894" 1178.6 114.063228803481 27.0850746136501
"5895" 1178.8 115.201860486468 27.5549231951743
"5896" 1179 116.731530251885 29.4103461624776
"5897" 1179.2 117.577412030714 31.2520003279649
"5898" 1179.4 119.7249238878 33.8383295543252
"5899" 1179.6 120.927542689677 36.5838087208437
"5900" 1179.8 123.224119538668 39.7028057077843
"5901" 1180 124.28383031471 43.8290800186488
"5902" 1180.2 126.078896623186 47.9377566656547
"5903" 1180.4 126.075896002367 51.6197822992678
"5904" 1180.6 126.019866710979 55.8909271687171
"5905" 1180.8 127.320762256688 61.1017245544003
"5906" 1181 127.459686577518 65.3406115892996
"5907" 1181.2 126.159246580657 68.8950969582941
"5908" 1181.4 124.627161481427 73.5675172165134
"5909" 1181.6 123.600919652316 79.0812993942814
"5910" 1181.8 122.492951313253 82.8019676031318
"5911" 1182 119.883936940626 85.7752170673182
"5912" 1182.2 116.080207238107 88.4684190883581
"5913" 1182.4 111.839994120097 91.4470065586003
"5914" 1182.6 106.743635352671 94.5410222793221
"5915" 1182.8 101.143301634467 96.702433428556
"5916" 1183 95.1830441975633 98.0831869269029
"5917" 1183.2 91.095581769159 97.1597456936842
"5918" 1183.4 90.3785103325516 94.772867936952
"5919" 1183.6 88.1747210425779 92.5401181673204
"5920" 1183.8 86.904971156082 90.842303402556
"5921" 1184 86.3525345144644 89.6329457838761
"5922" 1184.2 86.7473165728199 88.809345142779
"5923" 1184.4 85.9982937355462 87.8753774440478
"5924" 1184.6 83.4420324634154 86.4292400440688
"5925" 1184.8 79.8973763037014 85.0353669029616
"5926" 1185 75.3920468514748 83.6853953605224
"5927" 1185.2 71.2249111532449 83.8843269842319
"5928" 1185.4 67.5346931140086 83.8356855887592
"5929" 1185.6 63.6701526041739 82.5320838913808
"5930" 1185.8 59.415864948441 80.9741580243252
"5931" 1186 55.1099744522712 80.6380826517348
"5932" 1186.2 51.1981916661562 81.9740299546994
"5933" 1186.4 49.5893815429255 80.7489936849185
"5934" 1186.6 47.2793368473128 78.1943527555816
"5935" 1186.8 44.8540501515416 74.5003278966039
"5936" 1187 41.8175388600678 71.2098274712274
"5937" 1187.2 39.2912738873674 67.487056563031
"5938" 1187.4 38.1369470106792 62.7889077616933
"5939" 1187.6 38.4148879455824 57.8106126189502
"5940" 1187.8 39.2382099491144 52.8661831662897
"5941" 1188 40.8424614895659 48.6919299211747
"5942" 1188.2 41.8091281563359 44.9588572357713
"5943" 1188.4 41.3825954637025 41.3833286257047
"5944" 1188.6 41.7152602505313 36.9757812252206
"5945" 1188.8 42.0457197420033 33.3675713970163
"5946" 1189 41.4146720128426 32.7222453913811
"5947" 1189.2 40.2026346060271 32.3450650151311
"5948" 1189.4 38.3231248626205 30.702940667186
"5949" 1189.6 36.0035646858119 30.1167024575699
"5950" 1189.8 32.740778826881 28.5855607947305
"5951" 1190 31.0571258252025 25.7138505127047
"5952" 1190.2 29.5484247911109 21.1977285687547
"5953" 1190.4 30.3581802388952 17.7381379508014
"5954" 1190.6 31.8544018900674 15.6389862368836
"5955" 1190.8 33.8363068890844 12.6903098962926
"5956" 1191 36.5125739836421 11.1893271520672
"5957" 1191.2 37.8734204007616 9.55003063776241
"5958" 1191.4 39.4564283321843 7.79671965956653
"5959" 1191.6 40.5325110873535 8.13046292573997
"5960" 1191.8 43.0807245787201 8.65108290382047
"5961" 1192 47.2819851098337 8.6355594771025
"5962" 1192.2 52.1527754687793 9.29191619551555
"5963" 1192.4 57.6900805389858 9.98306397416093
"5964" 1192.6 63.2210165378296 10.4249623660672
"5965" 1192.8 68.6806877922358 10.5022418940635
"5966" 1193 73.820798883093 9.81506296390469
"5967" 1193.2 78.5120552026359 8.54112165390468
"5968" 1193.4 81.3282569129787 6.76488348453325
"5969" 1193.6 82.7173026127641 6.34850040299524
"5970" 1193.8 83.0560244609057 7.03564460290273
"5971" 1194 84.9631591452551 8.86499673310084
"5972" 1194.2 87.7805990960237 10.9492567726259
"5973" 1194.4 92.1618981774623 13.5630944444386
"5974" 1194.6 95.8527910910969 17.2485105077547
"5975" 1194.8 98.3774986298359 21.6554374822761
"5976" 1195 100.652008434001 26.4377489276812
"5977" 1195.2 102.857955033059 31.7433397952106
"5978" 1195.4 106.082147712168 35.9405071414464
"5979" 1195.6 110.630107727791 39.2416917345602
"5980" 1195.8 115.29033117171 42.6485534951626
"5981" 1196 117.639840265796 44.4515503773236
"5982" 1196.2 119.238994744678 44.8008734815755
"5983" 1196.4 121.476425868847 44.6984070123936
"5984" 1196.6 123.822671196994 45.140137619884
"5985" 1196.8 122.960465105338 46.3588860702996
"5986" 1197 123.175378539624 49.2604972977361
"5987" 1197.2 123.785241893506 53.511938513829
"5988" 1197.4 124.055391010114 59.0047063806351
"5989" 1197.6 124.545579384973 64.7011480666889
"5990" 1197.8 124.419001472288 69.8205540505995
"5991" 1198 123.634299935209 75.931458824441
"5992" 1198.2 123.079174295744 81.0951021699877
"5993" 1198.4 123.320749700617 85.1630774717504
"5994" 1198.6 122.079118669269 88.44208891067
"5995" 1198.8 119.643417603097 92.0283432976604
"5996" 1199 117.372291977088 96.5456138772178
"5997" 1199.2 113.44410897412 99.7906950102485
"5998" 1199.4 108.353212844998 103.346580887078
"5999" 1199.6 103.102823622723 105.962732300244
"6000" 1199.8 97.7118975045529 109.582067710895
"6001" 1200 92.2075554225359 112.68900859968
"6002" 1200.2 86.2040929405334 115.352783029348
"6003" 1200.4 81.3084370433834 115.429183262496
"6004" 1200.6 76.4184553771609 116.392992958505
"6005" 1200.8 72.3076640968309 116.047660107529
"6006" 1201 70.9632030477681 115.088230487779
"6007" 1201.2 70.7742876177108 113.685867674755
"6008" 1201.4 71.0113998938393 112.536025819953
"6009" 1201.6 69.8539277305384 111.332555502732
"6010" 1201.8 69.7722826871912 109.710488318996
"6011" 1202 69.2917946203535 108.798589888639
"6012" 1202.2 67.0212187705801 107.553719852644
"6013" 1202.4 64.3574241774342 107.146916442455
"6014" 1202.6 62.1586221452028 106.202515322563
"6015" 1202.8 58.8947550694772 106.516653130203
"6016" 1203 55.861860756367 107.444077362849
"6017" 1203.2 52.1615711174617 107.752794235037
"6018" 1203.4 48.3942501589162 108.217840076546
"6019" 1203.6 44.4143663584066 107.416367483895
"6020" 1203.8 41.9243583462835 104.135857640148
"6021" 1204 38.9863898712441 100.801425305786
"6022" 1204.2 37.8709800333148 96.7810017387678
"6023" 1204.4 37.4668674382619 92.7497500199569
"6024" 1204.6 35.9556987105376 88.4255883029357
"6025" 1204.8 35.6378152962899 84.2311395079371
"6026" 1205 35.8972383394201 79.4386375371099
"6027" 1205.2 37.4956724983824 74.6538434517288
"6028" 1205.4 38.092419787854 69.3857167479683
"6029" 1205.6 38.429108328707 63.8955864943989
"6030" 1205.8 38.5978941834689 58.697056813961
"6031" 1206 39.5351754824786 53.7435277396406
"6032" 1206.2 42.4339372952458 50.4129237247423
"6033" 1206.4 45.6417797049934 47.4882098003532
"6034" 1206.6 49.2099927038148 44.2061143704942
"6035" 1206.8 52.37225616096 40.4880553878495
"6036" 1207 55.4112757285516 37.4636123634626
"6037" 1207.2 56.9695147896733 34.8249195191609
"6038" 1207.4 55.9184917809692 33.591054279538
"6039" 1207.6 55.5031019560069 33.4241116893962
"6040" 1207.8 55.2470195222692 33.361744843738
"6041" 1208 56.3394677683832 33.3078817111573
"6042" 1208.2 56.9916026929201 32.4308736935363
"6043" 1208.4 58.1451086761864 31.1108208861978
"6044" 1208.6 60.7550736501782 30.9360299288508
"6045" 1208.8 64.5887514406878 31.2226667236008
"6046" 1209 69.709283443523 30.8875658249403
"6047" 1209.2 71.9785034326058 29.9267744248747
"6048" 1209.4 74.5764780582771 29.9081381081851
"6049" 1209.6 79.3089673338403 29.564793101219
"6050" 1209.8 84.6161181128558 28.2489937196047
"6051" 1210 89.4359623813535 27.4681426342988
"6052" 1210.2 94.4583835709057 25.4212150622717
"6053" 1210.4 99.0104849385 23.3087454659386
"6054" 1210.6 101.639286751508 21.0576568664658
"6055" 1210.8 102.093167065595 18.4417482541843
"6056" 1211 101.574296090971 16.5627920985455
"6057" 1211.2 100.925292426526 14.9605119149947
"6058" 1211.4 99.8958640566205 13.7708957201681
"6059" 1211.6 99.0834595055969 12.2730619470325
"6060" 1211.8 98.8497175424722 11.7456631127865
"6061" 1212 99.6216227016159 13.9324412778247
"6062" 1212.2 100.252553239036 13.3529799733904
"6063" 1212.4 101.1654945988 14.858609223475
"6064" 1212.6 103.126245835648 15.4781067754753
"6065" 1212.8 104.710875651046 16.9478603585947
"6066" 1213 107.387281915812 18.3574185116865
"6067" 1213.2 109.229447565514 20.1856529724769
"6068" 1213.4 111.714847826409 22.4067478696874
"6069" 1213.6 113.459582025458 24.8638485608658
"6070" 1213.8 115.609748290492 28.0321982205666
"6071" 1214 118.125751143961 31.9115749858547
"6072" 1214.2 120.457275901524 36.0202516328606
"6073" 1214.4 122.228828870592 40.9011742282081
"6074" 1214.6 124.34180841188 45.6557823038352
"6075" 1214.8 126.883396404836 50.0206507075047
"6076" 1215 126.475380363749 52.248414741915
"6077" 1215.2 127.032760641131 56.085281838531
"6078" 1215.4 128.418062004616 61.309123572133
"6079" 1215.6 127.523874155638 63.52101625071
"6080" 1215.8 126.699299318714 67.224495300956
"6081" 1216 127.150012038696 72.044052026841
"6082" 1216.2 126.667314661208 76.3275387590047
"6083" 1216.4 124.747942681834 80.0333430339868
"6084" 1216.6 124.615593870736 85.1177337980047
"6085" 1216.8 123.381948803185 88.0812667606742
"6086" 1217 120.964011924352 90.5772566599923
"6087" 1217.2 117.909460631465 94.1314083718945
"6088" 1217.4 114.095449808407 98.334098095773
"6089" 1217.6 110.492505184211 102.901954485605
"6090" 1217.8 106.961100878992 107.912183666219
"6091" 1218 103.450157902187 110.271860322651
"6092" 1218.2 98.3126318757879 111.523479695161
"6093" 1218.4 92.8726398049837 113.217774533748
"6094" 1218.6 86.8520664373787 113.574263992765
"6095" 1218.8 83.1603226987731 110.90241119681
"6096" 1219 81.5078225578752 108.40579863048
"6097" 1219.2 79.6050208293703 107.513943189479
"6098" 1219.4 78.5277825945117 106.948255660229
"6099" 1219.6 76.7075079347924 106.614662572966
"6100" 1219.8 74.4435895190564 107.070355782248
"6101" 1220 72.166312537616 106.717356066852
"6102" 1220.2 69.2715571675721 106.60560937685
"6103" 1220.4 67.0431038025169 108.208183252769
"6104" 1220.6 64.8366404391627 110.122715974163
"6105" 1220.8 62.8559565039962 110.532862932505
"6106" 1221 60.0532117393578 110.647828367797
"6107" 1221.2 57.335444324408 110.131884684111
"6108" 1221.4 54.8901679130859 108.13466841643
"6109" 1221.6 51.4858873076172 106.549097310556
"6110" 1221.8 47.3155684957117 105.820307457529
"6111" 1222 44.4126668197859 107.12825478153
"6112" 1222.2 41.3799966354154 110.0559515703
"6113" 1222.4 38.3377432717359 112.139908568644
"6114" 1222.6 35.391361317431 112.220058374773
"6115" 1222.8 33.3495912397479 110.499230881921
"6116" 1223 30.0591554595796 107.884458381012
"6117" 1223.2 26.236578163787 104.724894282977
"6118" 1223.4 21.9575325554452 101.988568192877
"6119" 1223.6 19.5905821039839 97.7895599353749
"6120" 1223.8 16.6586425536205 93.3140761955739
"6121" 1224 13.7418670655587 88.9500903136385
"6122" 1224.2 10.9346720930705 84.3909853892685
"6123" 1224.4 9.28011844302618 80.294222144416
"6124" 1224.6 6.64408918641328 75.8960425088434
"6125" 1224.8 7.47383763278785 72.1984401850327
"6126" 1225 9.62035012614714 68.0551392201982
"6127" 1225.2 11.4252520903128 63.2108430402739
"6128" 1225.4 12.4601859017528 58.3196226142589
"6129" 1225.6 12.5297541123641 53.120574561838
"6130" 1225.8 14.3079501592626 49.2813097686654
"6131" 1226 17.0415672525721 46.5900282240268
"6132" 1226.2 19.9616198846376 45.1557873299422
"6133" 1226.4 22.0784177331493 42.7579602969374
"6134" 1226.6 23.9849757522965 39.678563527232
"6135" 1226.8 27.796378625144 37.2864373679537
"6136" 1227 30.5906085005444 36.6415564390791
"6137" 1227.2 34.8338933368921 35.3026475104109
"6138" 1227.4 39.8260287211123 34.4141539626395
"6139" 1227.6 44.1921803416552 33.816939141924
"6140" 1227.8 48.9061651370241 33.9255263215165
"6141" 1228 53.0087786599359 35.6718250858713
"6142" 1228.2 57.6267340994859 37.5519501358797
"6143" 1228.4 62.4727367212359 38.2545287683447
"6144" 1228.6 67.0449698297012 38.103623482871
"6145" 1228.8 70.0058953065759 39.4469378345047
"6146" 1229 72.6873500906108 42.3133057820047
"6147" 1229.2 76.6990445827779 44.8760708939439
"6148" 1229.4 81.2794579576981 46.8994944980047
"6149" 1229.6 83.6234090209581 49.3447540680325
"6150" 1229.8 86.6891755929501 52.2636973711832
"6151" 1230 91.5853655314469 55.0217469143762
"6152" 1230.2 96.7572374772914 56.9247048625324
"6153" 1230.4 101.807541627604 60.1920663247152
"6154" 1230.6 106.28941286459 63.2098891019206
"6155" 1230.8 110.765463367749 66.4283614770688
"6156" 1231 114.182123745219 70.7451697071522
"6157" 1231.2 116.820733276877 75.3524836794277
"6158" 1231.4 120.475335555723 79.7786131026329
"6159" 1231.6 124.130665954563 81.2695524615909
"6160" 1231.8 125.189105385495 80.0606417763439
"6161" 1232 126.119803391744 78.0408818598267
"6162" 1232.2 127.063169231417 75.3490200458926
"6163" 1232.4 128.156659838786 71.9388109460547
"6164" 1232.6 128.786956911811 68.6552272195297
"6165" 1232.8 128.609668094595 66.7778787082739
"6166" 1233 128.769786692683 64.1412843857152
"6167" 1233.2 128.934521630492 60.2415798331201
"6168" 1233.4 128.085449703348 56.5133584874357
"6169" 1233.6 127.23105025416 52.573931383903
"6170" 1233.8 125.886891380701 48.5995472116943
"6171" 1234 124.513506633525 44.8890887695377
"6172" 1234.2 124.114283254693 40.2475440543236
"6173" 1234.4 121.932872157911 38.8641096851797
"6174" 1234.6 118.840795480641 36.7303440680452
"6175" 1234.8 115.521348665427 33.1339795792229
"6176" 1235 113.306526789818 30.4726003697865
"6177" 1235.2 109.458574438915 30.1038770036891
"6178" 1235.4 104.911231389693 28.8149876444761
"6179" 1235.6 100.011091516706 27.5093583825635
"6180" 1235.8 94.9854448003106 25.2561841205888
"6181" 1236 89.7559286923019 23.3411949144009
"6182" 1236.2 85.5246905594786 20.2932920804658
"6183" 1236.4 82.6019994376476 16.3398906028282
"6184" 1236.6 78.5704107105389 15.091496244232
"6185" 1236.8 72.8116065680916 14.4911625377451
"6186" 1237 67.3263409157259 13.3935641036947
"6187" 1237.2 62.5354681467601 10.731311238126
"6188" 1237.4 57.7981613197823 9.12056794872117
"6189" 1237.6 54.6987571768235 6.23646989020571
"6190" 1237.8 54.845540702337 6.19277545931367
"6191" 1238 53.5686473038763 8.04356884563951
"6192" 1238.2 50.8623345678253 10.9562461794942
"6193" 1238.4 47.0795519227359 14.3622372272859
"6194" 1238.6 42.6000537009501 17.9433284977496
"6195" 1238.8 38.6288673341188 21.0452621885685
"6196" 1239 36.7540822842359 23.0598061168713
"6197" 1239.2 36.6805186770746 24.1596421145047
"6198" 1239.4 36.9652370825692 25.5482381424047
"6199" 1239.6 37.4635624066359 27.934754863138
"6200" 1239.8 37.3744405193393 30.8456375414702
"6201" 1240 38.0041186903692 34.113370216638
"6202" 1240.2 38.1683604008989 37.7520420046786
"6203" 1240.4 37.4627270689721 41.0050660521201
"6204" 1240.6 35.8858634369711 43.86451667124
"6205" 1240.8 35.6163802308159 46.9033163219347
"6206" 1241 36.3993422230359 49.6639471407047
"6207" 1241.2 37.8373645156854 52.9109781016606
"6208" 1241.4 40.2294190568047 55.4249668702937
"6209" 1241.6 43.3710703645787 56.725221830419
"6210" 1241.8 46.9918414680435 58.9786630152258
"6211" 1242 49.5432147995061 62.8185962460722
"6212" 1242.2 52.9979192703073 66.912884988585
"6213" 1242.4 56.8882479758411 69.5387725675573
"6214" 1242.6 61.1705542605576 72.0155243684177
"6215" 1242.8 65.8705086744169 74.1563474056685
"6216" 1243 70.6149385569686 74.818577241815
"6217" 1243.2 74.8388666607716 74.0480937721832
"6218" 1243.4 79.2878228492269 72.8947219075939
"6219" 1243.6 83.5348910207528 72.3794003092843
"6220" 1243.8 88.1447148343937 73.4377034715836
"6221" 1244 89.729332541575 75.0331036105395
"6222" 1244.2 90.537356756668 76.6643774782589
"6223" 1244.4 93.8849254532962 78.7985456102978
"6224" 1244.6 97.7628699902978 80.0631179896994
"6225" 1244.8 102.096760886392 79.2304632832264
"6226" 1245 105.652268712723 76.6198919570688
"6227" 1245.2 109.768163012544 74.0001459811201
"6228" 1245.4 112.871163987436 72.2215705281221
"6229" 1245.6 113.515061913648 69.5140938283366
"6230" 1245.8 114.012044099516 65.7365521055301
"6231" 1246 115.510376698394 61.499532406031
"6232" 1246.2 118.545705552492 58.3829321269919
"6233" 1246.4 119.596903346523 55.2094690518873
"6234" 1246.6 118.606199286572 51.8726830321265
"6235" 1246.8 117.733003219061 46.8931247914547
"6236" 1247 116.745344852857 41.3973859091254
"6237" 1247.2 117.186939789912 36.668368544856
"6238" 1247.4 116.281956625558 32.4513383800264
"6239" 1247.6 113.339367051776 29.4763741657967
"6240" 1247.8 109.647818188878 25.6743466445597
"6241" 1248 106.583577392493 21.3496915678761
"6242" 1248.2 105.816904484716 18.7097211903247
"6243" 1248.4 105.372212479426 18.3007860298147
"6244" 1248.6 103.676363654787 15.0067637841883
"6245" 1248.8 101.331976568116 14.2572963118747
"6246" 1249 97.2803382976959 14.8955409081847
"6247" 1249.2 92.6448378139934 14.7479181333532
"6248" 1249.4 87.3413228088165 15.4310893969563
"6249" 1249.6 81.4692884035271 15.7071033644658
"6250" 1249.8 76.2201810215259 16.3516558255147
"6251" 1250 70.126873528055 15.9020629636217
"6252" 1250.2 64.5151794978419 15.0760545313835
"6253" 1250.4 58.3506467611946 14.120459255082
"6254" 1250.6 52.1852749464359 13.9511257503713
"6255" 1250.8 47.0837750187025 15.4713623803047
"6256" 1251 42.7004738631068 17.7817165883111
"6257" 1251.2 37.8196360770885 19.2998912645678
"6258" 1251.4 34.4956440064098 20.5330635374503
"6259" 1251.6 29.8136880065171 22.5632344104109
"6260" 1251.8 25.9969425786276 24.0059811523707
"6261" 1252 22.3928314195262 24.1678610906982
"6262" 1252.2 19.2495671877616 25.700191760515
"6263" 1252.4 18.9165085883286 27.2446814311954
"6264" 1252.6 19.2235886170058 28.9025256116347
"6265" 1252.8 18.8890802330812 32.1066718741026
"6266" 1253 18.5602170242056 35.4205112092623
"6267" 1253.2 19.8405829377358 37.8823786631609
"6268" 1253.4 22.0854223875171 39.3633354360359
"6269" 1253.6 24.0730393748441 41.2357090347315
"6270" 1253.8 26.9748972873646 43.3557933985542
"6271" 1254 29.417074085677 43.9432012815635
"6272" 1254.2 32.3900770759091 45.1531858408809
"6273" 1254.4 36.6958035598959 45.7797000865147
"6274" 1254.6 39.9591425636188 45.3504360753132
"6275" 1254.8 43.3727410399062 43.7895377725486
"6276" 1255 46.92838428302 42.595599595016
"6277" 1255.2 51.4546793442025 42.6402840515713
"6278" 1255.4 55.7283626093635 43.8948903658025
"6279" 1255.6 60.2805659967207 44.2917752407168
"6280" 1255.8 64.7811042230157 45.5267935176423
"6281" 1256 68.8678213107588 47.2518736768717
"6282" 1256.2 71.8745000964813 49.9673767981774
"6283" 1256.4 75.6303680821086 53.4452365744774
"6284" 1256.6 80.2258643294722 55.9884866806229
"6285" 1256.8 84.9388394282722 57.4095103055047
"6286" 1257 87.3113892689656 60.7802901500722
"6287" 1257.2 89.5227975741555 62.9750414035672
"6288" 1257.4 91.5487524517359 62.8472282129257
"6289" 1257.6 94.976128230999 61.7275008509784
"6290" 1257.8 99.8796213798256 60.4245047391713
"6291" 1258 104.324352202375 58.8252468221829
"6292" 1258.2 109.308012368857 56.7174502965587
"6293" 1258.4 113.429486399029 53.3241123113667
"6294" 1258.6 115.899011677944 49.2923621355932
"6295" 1258.8 117.123535314278 45.2509280739623
"6296" 1259 118.733956811614 41.8203226112022
"6297" 1259.2 118.779161107074 41.8811986619912
"6298" 1259.4 118.817667026318 43.2131715982501
"6299" 1259.6 119.34450329971 45.3070678605047
"6300" 1259.8 120.306411717056 47.910481255556
"6301" 1260 122.598009772661 51.0175097825797
"6302" 1260.2 124.701680057749 55.7664526672226
"6303" 1260.4 125.076645782575 60.4304128727829
"6304" 1260.6 125.559180399984 66.8610470506525
"6305" 1260.8 125.565790463236 72.514023141896
"6306" 1261 123.571935318318 77.7466258412096
"6307" 1261.2 121.236199033062 83.3580331276264
"6308" 1261.4 118.511788640948 88.7614218668606
"6309" 1261.6 114.157043476984 93.6172775213198
"6310" 1261.8 110.777856939622 98.9646194065719
"6311" 1262 107.502553239811 104.870193809555
"6312" 1262.2 103.817876258309 109.926964016773
"6313" 1262.4 99.1135433881552 113.316013746045
"6314" 1262.6 93.8077682216471 116.789558559843
"6315" 1262.8 88.3576122154838 120.799810738057
"6316" 1263 82.8188212581421 123.371802697348
"6317" 1263.2 79.0974361585193 125.573395217654
"6318" 1263.4 77.3144959562195 123.981297466513
"6319" 1263.6 72.8838507459399 123.022583535745
"6320" 1263.8 68.9742444630895 121.122111675139
"6321" 1264 64.2097903266987 120.35905652443
"6322" 1264.2 61.1076209500108 121.023769620355
"6323" 1264.4 57.9817275464439 121.555003146625
"6324" 1264.6 54.3349290050033 120.70365483304
"6325" 1264.8 50.9263155472117 118.765194962368
"6326" 1265 46.7555504616867 117.763001973849
"6327" 1265.2 42.4762028109714 116.597244705728
"6328" 1265.4 38.5032613878488 115.639929264771
"6329" 1265.6 34.8404067812762 116.27176305965
"6330" 1265.8 34.1323570623488 116.635452756214
"6331" 1266 32.9603907154599 116.467391131009
"6332" 1266.2 31.9676851705193 115.401926805528
"6333" 1266.4 29.2012375746205 113.575622753697
"6334" 1266.6 25.8923439327168 111.399337518161
"6335" 1266.8 22.3744405177359 109.137593878695
"6336" 1267 19.1176598304648 106.48639744326
"6337" 1267.2 17.7079194745692 103.277463852695
"6338" 1267.4 16.2651920385149 99.3281047129233
"6339" 1267.6 13.2042892758311 95.9674672881713
"6340" 1267.8 10.3811779017749 93.7646104396297
"6341" 1268 9.83184549673585 90.6290465605523
"6342" 1268.2 9.11958431113831 85.9364741277242
"6343" 1268.4 8.08379788111188 80.7889654541493
"6344" 1268.6 8.10628848475585 75.6044496714487
"6345" 1268.8 8.42917433637871 71.7474164301951
"6346" 1269 8.67049410590253 65.3112129436842
"6347" 1269.2 7.56836906094318 61.2655131486998
"6348" 1269.4 7.21654249452156 57.515672081338
"6349" 1269.6 8.70648222805325 54.4284876401047
"6350" 1269.8 11.5150508891644 50.1855806092457
"6351" 1270 14.4440171309402 45.8842186626873
"6352" 1270.2 17.5148636589501 43.2619370789154
"6353" 1270.4 19.3732535444434 42.4503145644009
"6354" 1270.6 20.2547711960051 41.1667586030047
"6355" 1270.8 19.3378548114912 38.4182979895153
"6356" 1271 18.4588387261421 37.5758365354422
"6357" 1271.2 17.2702531652965 37.8178371289895
"6358" 1271.4 16.7198012040012 37.9221080828414
"6359" 1271.6 18.151566819278 38.6463662954836
"6360" 1271.8 19.9879467601516 37.7291285522836
"6361" 1272 21.6201607484317 36.8386415028964
"6362" 1272.2 23.4308956539133 33.9607712253111
"6363" 1272.4 25.7668445224486 31.5105545245472
"6364" 1272.6 29.1943051331843 28.5212494243088
"6365" 1272.8 32.0789758261919 25.3271883260871
"6366" 1273 33.6688227422245 21.3931627469933
"6367" 1273.2 35.0989880777252 20.0979377463451
"6368" 1273.4 35.5288694421993 21.2746311234437
"6369" 1273.6 37.0773675616841 23.2810619007116
"6370" 1273.8 36.8591446716993 25.59981722959
"6371" 1274 36.5021870306947 29.7844676867753
"6372" 1274.2 37.6864849330561 34.3712121207294
"6373" 1274.4 40.4535143510358 38.597643627838
"6374" 1274.6 43.5692854304428 41.2919562834702
"6375" 1274.8 47.8631972023931 42.8908735556957
"6376" 1275 52.5821510662696 44.1834229971901
"6377" 1275.2 57.4971618368722 45.1989758705653
"6378" 1275.4 62.2826974027359 46.7721003670047
"6379" 1275.6 67.3547176605659 48.0924230353785
"6380" 1275.8 72.3547812832359 49.8184563527983
"6381" 1276 76.880532460847 52.451755374088
"6382" 1276.2 81.835825448401 54.6991709496423
"6383" 1276.4 86.5037463926887 55.9601016075235
"6384" 1276.6 88.9515484322359 58.3047123071263
"6385" 1276.8 92.558776237097 59.4442776756436
"6386" 1277 98.0100892807359 59.4310540158468
"6387" 1277.2 103.211165365999 57.9392016922942
"6388" 1277.4 108.225536155894 56.9602783698731
"6389" 1277.6 112.909171851136 57.2392654213501
"6390" 1277.8 115.342649688544 59.6797390502483
"6391" 1278 115.524048994933 62.3136490795467
"6392" 1278.2 116.178503437331 66.7004960663668
"6393" 1278.4 116.152291117538 72.1630685456254
"6394" 1278.6 115.843442807538 77.7743721039332
"6395" 1278.8 115.223467184869 83.0367681994221
"6396" 1279 115.845195233767 88.9344845103985
"6397" 1279.2 115.408188889411 94.8952333522547
"6398" 1279.4 112.524941094572 98.8393663534038
"6399" 1279.6 108.636454506861 102.577099451555
"6400" 1279.8 104.160874052675 106.474893784066
"6401" 1280 98.6284711901406 110.083950280409
"6402" 1280.2 92.4387699267108 112.63168124073
"6403" 1280.4 86.2866292532703 113.270738523737
"6404" 1280.6 80.4609962471518 112.610778968395
"6405" 1280.8 75.8926799293109 111.85457704163
"6406" 1281 72.1803189580555 112.841620503333
"6407" 1281.2 70.7936318403516 111.932092685389
"6408" 1281.4 69.6372190286858 110.730323835555
"6409" 1281.6 68.7613105334177 109.487388783058
"6410" 1281.8 68.4482339012011 107.744593126183
"6411" 1282 67.9620140272889 105.03349504739
"6412" 1282.2 67.1278878906461 102.095451640889
"6413" 1282.4 64.3280358306596 101.159677802488
"6414" 1282.6 60.9340312714455 99.138279812174
"6415" 1282.8 56.4081486448937 97.9878935061363
"6416" 1283 52.0806721078769 97.9861742870944
"6417" 1283.2 47.6730080401569 99.3892289471362
"6418" 1283.4 43.9670592188997 100.949398556774
"6419" 1283.6 38.9048684820626 102.160962008678
"6420" 1283.8 33.7375353057317 102.074313771728
"6421" 1284 28.8326619480719 100.520937292931
"6422" 1284.2 24.4347080500454 96.0675626768142
"6423" 1284.4 21.2975510462358 91.5632701878856
"6424" 1284.6 18.6982700942932 86.7216467915785
"6425" 1284.8 17.4832646153588 81.3930217875375
"6426" 1285 17.14368616099 75.9234278680456
"6427" 1285.2 15.100246435656 70.1724752616559
"6428" 1285.4 13.0408834196993 64.6181538157486
"6429" 1285.6 11.0364748958226 59.01404464967
"6430" 1285.8 9.52030563034242 55.3137724291358
"6431" 1286 11.0848165966765 55.4953595066657
"6432" 1286.2 13.643625876897 54.1214783128353
"6433" 1286.4 16.8275663922871 51.1802639512226
"6434" 1286.6 20.1935131006644 47.0323483774761
"6435" 1286.8 23.9137589975859 43.0929578637247
"6436" 1287 28.3548615203277 39.6302293903312
"6437" 1287.2 32.9149041327207 37.7985349879289
"6438" 1287.4 36.9322876524996 36.4566755947684
"6439" 1287.6 41.7484489353411 35.3314369077784
"6440" 1287.8 46.6862147286312 34.0252806314814
"6441" 1288 51.2881754818763 32.4903594450665
"6442" 1288.2 54.9379909943348 31.7738913288893
"6443" 1288.4 58.4734648408025 32.9710695086713
"6444" 1288.6 63.1545272659575 34.3327858127109
"6445" 1288.8 68.6434251807653 35.5913919286517
"6446" 1289 73.9802239648741 36.011362067643
"6447" 1289.2 79.0207758398512 34.4381435877835
"6448" 1289.4 84.6959346266259 32.6020511758747
"6449" 1289.6 90.5755207903268 32.3823542063229
"6450" 1289.8 95.6101081965864 33.3753598178758
"6451" 1290 100.665104613954 35.5657457657862
"6452" 1290.2 104.514453879962 39.7317718821179
"6453" 1290.4 108.151578825384 44.1727062070786
"6454" 1290.6 112.102487709503 48.8828893306426
"6455" 1290.8 115.467034397683 53.8927617944784
"6456" 1291 117.848261528897 59.3884377811233
"6457" 1291.2 119.418018509761 63.9830474651047
"6458" 1291.4 121.516103038917 69.3451002603454
"6459" 1291.6 124.722590797959 73.6795607503618
"6460" 1291.8 125.072976637295 76.453853278725
"6461" 1292 123.420073794354 79.0862007593865
"6462" 1292.2 121.008095354595 82.427757724197
"6463" 1292.4 118.175739747305 87.4988962726525
"6464" 1292.6 113.808904221244 91.5907473533954
"6465" 1292.8 109.545475913686 96.5863904412797
"6466" 1293 104.534772549236 100.112023016705
"6467" 1293.2 98.9939211508465 102.611879176699
"6468" 1293.4 93.1121851644375 103.756351594437
"6469" 1293.6 88.0210477915132 104.05824356874
"6470" 1293.8 84.3469175885807 105.086763832255
"6471" 1294 80.3956252348506 107.729147836316
"6472" 1294.2 77.8423629265334 110.008546591695
"6473" 1294.4 75.4239162770108 113.00112422063
"6474" 1294.6 72.2739771635587 116.03388194356
"6475" 1294.8 69.2523507828456 117.017534917797
"6476" 1295 67.7592850358722 116.758329846579
"6477" 1295.2 67.042875816131 118.231988881811
"6478" 1295.4 65.9547474602036 121.270955329376
"6479" 1295.6 66.5918003238456 123.514635598797
"6480" 1295.8 67.4032981223184 125.150462899633
"6481" 1296 67.5064611088212 123.234989945383
"6482" 1296.2 66.3928866301284 122.535285192009
"6483" 1296.4 64.9708342144213 121.961349329634
"6484" 1296.6 61.4487232033681 121.530871960819
"6485" 1296.8 57.0052120660309 120.648165776742
"6486" 1297 52.7882133406689 119.359169693678
"6487" 1297.2 48.6554164253743 118.405820228305
"6488" 1297.4 44.8274441781239 116.733344442818
"6489" 1297.6 40.4613572435454 114.697437738767
"6490" 1297.8 36.2505047063619 112.822745673757
"6491" 1298 31.3277445393246 111.586946629327
"6492" 1298.2 26.8000761669639 110.272978905265
"6493" 1298.4 24.6120002355584 109.663706200037
"6494" 1298.6 23.9890493840755 107.650449159344
"6495" 1298.8 22.7194349728589 103.450729203759
"6496" 1299 20.5830862859736 99.2584823390047
"6497" 1299.2 18.392810280131 95.4798080340208
"6498" 1299.4 15.8457669223382 91.6795346478984
"6499" 1299.6 14.6307123820075 86.7653311221582
"6500" 1299.8 13.2860895800594 81.8852415412442
"6501" 1300 13.1934653744039 76.6952688766391
"6502" 1300.2 13.0285231388212 71.7211534124803
"6503" 1300.4 13.5927076401602 66.8195473768492
"6504" 1300.6 12.484543091335 61.5692971780749
"6505" 1300.8 10.0682358685285 57.0180063907242
"6506" 1301 10.5533507059562 52.9140089369962
"6507" 1301.2 13.1104229831266 50.1673145389921
"6508" 1301.4 16.2083433442626 47.814002366969
"6509" 1301.6 19.5704641579811 43.9538056764858
"6510" 1301.8 21.1543880929659 39.8940912343147
"6511" 1302 19.9289895071479 37.7460161953289
"6512" 1302.2 19.1355983691068 38.4113468341176
"6513" 1302.4 17.6699977965011 37.8285123947598
"6514" 1302.6 16.6659517581782 36.900280158072
"6515" 1302.8 16.3910813685995 36.3508744083835
"6516" 1303 14.8934303561391 34.6470557374724
"6517" 1303.2 15.8339206393608 34.3551536610984
"6518" 1303.4 17.8451700934858 34.6935443215672
"6519" 1303.6 20.1071397376121 33.9450249689403
"6520" 1303.8 23.8327014107154 32.6144526045455
"6521" 1304 27.9785787186082 30.6648743357813
"6522" 1304.2 31.6945408583649 28.3431009970208
"6523" 1304.4 34.5653535815117 24.9020423951598
"6524" 1304.6 36.9604920309213 20.4108193157519
"6525" 1304.8 38.5570194084666 15.4702424319003
"6526" 1305 41.7901242244858 11.8780516727859
"6527" 1305.2 45.3104230092771 9.75491192060777
"6528" 1305.4 49.582069685299 6.80856147230468
"6529" 1305.6 53.3704411155554 4.93232172440158
"6530" 1305.8 56.9235886210358 3.5821374808731
"6531" 1306 58.8342311175954 3.27702439361704
"6532" 1306.2 61.2031123380656 4.69273469233447
"6533" 1306.4 65.0452689695622 6.82063038997836
"6534" 1306.6 70.1894848057813 9.52089833414104
"6535" 1306.8 74.8738131007997 12.4868160474515
"6536" 1307 79.9183461595359 15.9083242496347
"6537" 1307.2 85.128558155607 18.9115292539274
"6538" 1307.4 90.2743711394417 21.3532243462988
"6539" 1307.6 96.1767687963829 23.92733516974
"6540" 1307.8 101.134193591404 27.1278063068692
"6541" 1308 104.98362732055 31.3082727797618
"6542" 1308.2 108.050203930086 36.7752328815701
"6543" 1308.4 108.995040601888 42.5760561771922
"6544" 1308.6 109.916465713714 48.825361426209
"6545" 1308.8 110.517367260245 55.1164159475047
"6546" 1309 112.18231350197 61.3835307636905
"6547" 1309.2 112.990985388253 67.8871377746148
"6548" 1309.4 112.076392408995 74.1879998267636
"6549" 1309.6 111.583605560501 80.3607467559295
"6550" 1309.8 111.952365195384 86.355672418809
"6551" 1310 112.249818041732 89.9814201645742
"6552" 1310.2 110.082587040183 92.7580291808731
"6553" 1310.4 105.990220343188 96.3156779129047
"6554" 1310.6 100.665928021095 99.7148902380832
"6555" 1310.8 94.7566811187231 102.294709127838
"6556" 1311 89.4969720130155 104.848709545089
"6557" 1311.2 85.3270304156271 103.912799220713
"6558" 1311.4 84.6451117221562 103.900476448673
"6559" 1311.6 82.7167556495833 103.06411209981
"6560" 1311.8 79.4635401972952 102.730512214395
"6561" 1312 75.3359198099663 103.793159515079
"6562" 1312.2 71.0452666515552 104.270210274101
"6563" 1312.4 68.2296174557962 104.987923558203
"6564" 1312.6 66.1824298641863 106.818429096406
"6565" 1312.8 63.9202028638109 109.214333676655
"6566" 1313 60.7102752996633 110.344853852077
"6567" 1313.2 58.155433229159 110.124548410069
"6568" 1313.4 55.4020176147317 109.301035384819
"6569" 1313.6 51.9002159686859 108.28117166708
"6570" 1313.8 47.5736541508359 108.37034755878
"6571" 1314 43.6344801745436 109.079263232633
"6572" 1314.2 41.9678163556257 111.452691742776
"6573" 1314.4 40.8142874064739 113.963404888719
"6574" 1314.6 41.2951320050871 114.408381909455
"6575" 1314.8 41.0369457955155 115.938476609767
"6576" 1315 40.4038507424679 115.550153387809
"6577" 1315.2 38.8656302675692 116.550719025457
"6578" 1315.4 37.6113026510181 114.869400246626
"6579" 1315.6 33.8591001199996 113.87921585389
"6580" 1315.8 29.5751490702749 112.124294303356
"6581" 1316 25.4603170705216 109.431813657433
"6582" 1316.2 21.0019343285692 106.256059963219
"6583" 1316.4 17.6116721711428 103.997247746784
"6584" 1316.6 16.2780998401406 100.693182909552
"6585" 1316.8 13.6507308494501 96.6196039111475
"6586" 1317 10.957234585978 92.6479212600828
"6587" 1317.2 8.08908182398005 88.4077612974349
"6588" 1317.4 6.25940094353817 84.8407256294349
"6589" 1317.6 5.31022033242552 79.978039547315
"6590" 1317.8 4.22568560098585 74.9580518507547
"6591" 1318 2.71966604597037 70.8603012520622
"6592" 1318.2 3.08378267842007 66.8299710452415
"6593" 1318.4 3.44052315349901 63.8864961237152
"6594" 1318.6 3.72199731876682 60.2505121649737
"6595" 1318.8 5.3251988008787 56.3994568382904
"6596" 1319 6.40095708595906 52.0009469759957
"6597" 1319.2 5.53982541665095 47.7936570778537
"6598" 1319.4 4.97276677508906 47.0485105686698
"6599" 1319.6 5.43304549145603 47.1116232574221
"6600" 1319.8 5.75360172172585 45.5962525378747
"6601" 1320 7.31091576153176 43.7562393065965
"6602" 1320.2 10.0141281083583 40.7455780066373
"6603" 1320.4 12.903840305498 37.6399201122619
"6604" 1320.6 15.4822224616418 33.8844812235146
"6605" 1320.8 16.5155687622784 29.583379478994
"6606" 1321 15.9945491109501 27.080607546719
"6607" 1321.2 17.5114343780148 26.6257242924942
"6608" 1321.4 21.1154300326734 26.1183268786297
"6609" 1321.6 24.6859391672461 25.2515918087904
"6610" 1321.8 29.4810756919721 23.8698554648673
"6611" 1322 34.2337026700869 21.1387749017494
"6612" 1322.2 38.9038603994779 18.2780562348626
"6613" 1322.4 43.9671301953025 15.7898477078047
"6614" 1322.6 48.7252115531507 12.0883705738983
"6615" 1322.8 53.2716663838608 8.43044800259843
"6616" 1323 57.6717434117622 7.24304250855731
"6617" 1323.2 61.9926373902885 7.68959246248363
"6618" 1323.4 67.2640310543268 9.51703790592892
"6619" 1323.6 72.93235176103 12.2520377522106
"6620" 1323.8 77.0539353406904 16.2959498464138
"6621" 1324 80.4545153435757 21.317392473359
"6622" 1324.2 83.3281407435527 26.6532876292275
"6623" 1324.4 85.2851332975389 32.0271948108077
"6624" 1324.6 86.9074829102255 37.9339683611851
"6625" 1324.8 89.549685005207 42.6036174074566
"6626" 1325 90.8961646033019 47.4619516046839
"6627" 1325.2 91.5308242141415 52.0409293321367
"6628" 1325.4 92.7968485164791 55.8842238181263
"6629" 1325.6 95.3041311969615 58.9078005718675
"6630" 1325.8 97.8165947018995 62.0790842708865
"6631" 1326 99.0726569485228 67.010596682696
"6632" 1326.2 99.9727077293155 72.1218413634693
"6633" 1326.4 101.166674571075 78.2352118901657
"6634" 1326.6 101.477900776441 83.6918994856585
"6635" 1326.8 103.203946481132 88.9943925930873
"6636" 1327 105.808143350032 91.0804268955725
"6637" 1327.2 107.148081595727 90.594601819725
"6638" 1327.4 110.067405327709 90.3249689026297
"6639" 1327.6 112.812395525917 92.2973030379332
"6640" 1327.8 115.558126690702 94.0957811996657
"6641" 1328 113.797049243695 94.5569502881804
"6642" 1328.2 112.636563725288 97.2289620451426
"6643" 1328.4 110.883256897782 100.792029336127
"6644" 1328.6 109.244580326061 104.239592861105
"6645" 1328.8 106.872832043509 108.22713444581
"6646" 1329 104.265936440138 109.610032276236
"6647" 1329.2 99.7875158478829 110.609941734454
"6648" 1329.4 94.7855511668326 112.416035852851
"6649" 1329.6 89.1156260952031 114.783858893988
"6650" 1329.8 83.3099890555888 115.427366856303
"6651" 1330 78.194464070363 115.183828325284
"6652" 1330.2 75.1629655929714 112.633286827918
"6653" 1330.4 73.0798052378493 111.085261013143
"6654" 1330.6 72.591924364441 110.425067898582
"6655" 1330.8 72.9460147185692 109.389854479366
"6656" 1331 72.7115217583148 108.048677378005
"6657" 1331.2 70.2579067689392 105.89809170892
"6658" 1331.4 66.3287481923384 103.170135463941
"6659" 1331.6 63.6752268917445 100.836632048031
"6660" 1331.8 60.2770758347648 98.1893191982567
"6661" 1332 56.3443613428309 95.6435422663724
"6662" 1332.2 51.9386607043824 94.5833373763581
"6663" 1332.4 47.7512426174341 95.4827838702288
"6664" 1332.6 42.8084987645833 95.7378699560301
"6665" 1332.8 37.5263580075315 94.8667081446612
"6666" 1333 32.6609277319282 94.7555897855816
"6667" 1333.2 28.7995793813073 97.2232094365999
"6668" 1333.4 26.1014099623681 100.412925848439
"6669" 1333.6 22.7454696633787 102.525231841076
"6670" 1333.8 19.8473887535499 102.368057263868
"6671" 1334 16.0307470763787 100.750813587862
"6672" 1334.2 13.5732445797046 98.0343043614265
"6673" 1334.4 10.7643640130963 94.6974761837837
"6674" 1334.6 9.81105994627492 91.6864936776922
"6675" 1334.8 8.96070526073186 87.6416663213767
"6676" 1335 7.08013796626026 83.1617678110657
"6677" 1335.2 5.68836527370308 78.229052796308
"6678" 1335.4 3.39901456551085 73.9739321887797
"6679" 1335.6 4.14032895793077 71.3429734808097
"6680" 1335.8 4.72078803602532 67.5138763800836
"6681" 1336 5.96558339515182 63.7974160170761
"6682" 1336.2 8.01642924277245 60.1220731436266
"6683" 1336.4 10.9612661619676 57.2355085656022
"6684" 1336.6 13.2240473319609 54.4157482270047
"6685" 1336.8 15.9244735624923 51.4023870514278
"6686" 1337 17.6857118147445 48.8499425726254
"6687" 1337.2 16.8668859287547 45.5149846969481
"6688" 1337.4 15.0675158954102 42.6516599189267
"6689" 1337.6 14.3789680993904 42.264664386532
"6690" 1337.8 14.734121897265 42.7752641114076
"6691" 1338 16.5151908753854 43.1080308515607
"6692" 1338.2 19.2303246641368 42.8563074987918
"6693" 1338.4 23.1139004402161 42.0957266968809
"6694" 1338.6 27.9483121797601 41.5619277763493
"6695" 1338.8 33.2226849832674 40.5532552879257
"6696" 1339 38.7825605776754 40.3456964290322
"6697" 1339.2 44.2874357816974 40.1735043618563
"6698" 1339.4 48.8947550684083 40.2728032354702
"6699" 1339.6 53.1219384359518 41.7878049916297
"6700" 1339.8 57.5766699779455 42.1591999783757
"6701" 1340 63.0183941703943 42.1032946650591
"6702" 1340.2 67.7390186050532 41.0124157135239
"6703" 1340.4 70.8717293467064 40.7396135755341
"6704" 1340.6 73.1186286410902 43.3429719379027
"6705" 1340.8 76.8798684520472 46.9788153720235
"6706" 1341 80.2942017005692 51.7263165725602
"6707" 1341.2 83.6112173451019 56.174242213844
"6708" 1341.4 86.6901366008819 61.1366341735224
"6709" 1341.6 88.2508134820146 66.4398376445312
"6710" 1341.8 90.1431168028307 69.2011549998754
"6711" 1342 91.9791833868 70.8544909002739
"6712" 1342.2 92.0538997000564 73.2063825495047
"6713" 1342.4 91.7485373763128 76.4924978260688
"6714" 1342.6 93.3428524585918 80.5866052572674
"6715" 1342.8 96.7088030998206 83.4270625340555
"6716" 1343 100.061869719456 84.3339360089708
"6717" 1343.2 104.231811316845 83.9728482815829
"6718" 1343.4 108.300251067711 84.9266426015047
"6719" 1343.6 110.882410640672 86.6088984339406
"6720" 1343.8 111.675952416441 86.6055152564689
"6721" 1344 114.640257279654 85.4651723370956
"6722" 1344.2 115.847113034683 83.6594062457678
"6723" 1344.4 118.046568094586 80.1270687160797
"6724" 1344.6 120.529748522986 76.3011813525909
"6725" 1344.8 123.109897731851 71.6351882671713
"6726" 1345 124.155926117441 67.0816647129662
"6727" 1345.2 123.96742405228 62.4495406131922
"6728" 1345.4 124.062146030894 57.1010824093994
"6729" 1345.6 125.281557743392 51.3610585206351
"6730" 1345.8 126.082063945161 46.3166663486797
"6731" 1346 123.542892593583 43.6098832392485
"6732" 1346.2 119.997971833499 40.5465503336626
"6733" 1346.4 115.942737538838 37.3736829061064
"6734" 1346.6 112.002804146506 33.7073157702614
"6735" 1346.8 109.911066404622 29.5101956165047
"6736" 1347 109.122206522481 24.6877486939229
"6737" 1347.2 107.961400510226 20.6664236065234
"6738" 1347.4 105.867484180255 19.9519609608028
"6739" 1347.6 101.665994190097 19.6680530007324
"6740" 1347.8 96.470382965542 19.7840436966883
"6741" 1348 91.1984839039123 18.8165823849164
"6742" 1348.2 85.8969831195459 17.0969114918647
"6743" 1348.4 81.2094845788893 14.0034288193364
"6744" 1348.6 76.3711891876878 10.911877434072
"6745" 1348.8 72.4392432025692 10.8643273519592
"6746" 1349 66.6345977963858 13.0419563021347
"6747" 1349.2 61.3614591825787 16.1774898492761
"6748" 1349.4 57.1046157656688 20.0895966302882
"6749" 1349.6 53.4970335243897 22.2277311169223
"6750" 1349.8 50.3223505065018 22.3097167015791
"6751" 1350 46.5785391739631 22.6656563964138
"6752" 1350.2 42.8397091962014 21.4711866602978
"6753" 1350.4 40.8893947954156 19.3802151099092
"6754" 1350.6 40.5737378064273 18.9269959465153
"6755" 1350.8 37.6613667725584 17.711855290666
"6756" 1351 33.2769135942902 14.7047820442003
"6757" 1351.2 30.9057755149133 12.8873162650531
"6758" 1351.4 30.325440391752 14.0133160035692
"6759" 1351.6 27.4104824579859 15.1146588135047
"6760" 1351.8 24.1063897613381 16.893833665766
"6761" 1352 22.2052846408293 18.8762855167684
"6762" 1352.2 20.4524964821843 22.1187093353913
"6763" 1352.4 17.9520672101421 24.4701653088172
"6764" 1352.6 16.9308698167025 24.7541480591714
"6765" 1352.8 18.7003470267358 23.6455158001118
"6766" 1353 20.619891460887 24.7773555171442
"6767" 1353.2 21.721316882891 28.324112327884
"6768" 1353.4 22.0028080726692 32.4402606295047
"6769" 1353.6 22.151350882975 36.6138031385699
"6770" 1353.8 21.2322041928569 40.4526809739784
"6771" 1354 19.1569922297402 44.2159094341134
"6772" 1354.2 17.2467724774948 47.9300220219868
"6773" 1354.4 14.7084476697698 50.9804251351233
"6774" 1354.6 11.6917384991047 54.2330107440129
"6775" 1354.8 10.5904321978557 58.8150571227361
"6776" 1355 8.9884478600871 63.5591724474138
"6777" 1355.2 6.0295140916261 67.6600770901145
"6778" 1355.4 4.4892618731663 69.5529404274351
"6779" 1355.6 4.66651451193257 73.4674360966358
"6780" 1355.8 5.59065054735489 78.4113427589332
"6781" 1356 6.60725834042786 83.1716610528487
"6782" 1356.2 6.78349122518708 87.5522045696754
"6783" 1356.4 8.67540468260795 91.7851870960396
"6784" 1356.6 10.8823828494039 95.3648081191207
"6785" 1356.8 13.3558029382122 100.129677636434
"6786" 1357 15.4884845864624 103.501304061294
"6787" 1357.2 18.4039243747244 106.527241363123
"6788" 1357.4 21.740492562129 109.345471833642
"6789" 1357.6 23.7447240248148 112.179408129414
"6790" 1357.8 25.764683932503 113.943330241031
"6791" 1358 29.6769591363754 115.785648845598
"6792" 1358.2 33.8943048552053 117.616365605818
"6793" 1358.4 37.1648443528687 120.938375741919
"6794" 1358.6 39.2641849494234 121.102594738911
"6795" 1358.8 43.3421119922359 123.328566462481
"6796" 1359 45.7373992358296 124.366074079137
"6797" 1359.2 50.5002596557359 123.806351427851
"6798" 1359.4 55.7394737129188 122.918058204846
"6799" 1359.6 61.5151742636777 122.872317714249
"6800" 1359.8 67.3401003516545 124.14033371583
"6801" 1360 72.3854327862197 122.667153910255
"6802" 1360.2 77.6264410777237 120.211709714578
"6803" 1360.4 84.0115237329603 118.998052471946
"6804" 1360.6 90.377865037752 119.732979409158
"6805" 1360.8 95.2882358157681 119.991877159255
"6806" 1361 98.0085442456261 117.542647311432
"6807" 1361.2 101.141997104519 113.35860519256
"6808" 1361.4 105.26711919126 109.967357277822
"6809" 1361.6 109.797484575175 106.089577198235
"6810" 1361.8 114.339335515814 103.991542801075
"6811" 1362 117.301435967806 100.927766592728
"6812" 1362.2 119.449101211854 97.098180168403
"6813" 1362.4 122.373129912436 93.3601340737047
"6814" 1362.6 123.810630578553 88.4346419648949
"6815" 1362.8 125.789366132059 84.1076803307904
"6816" 1363 126.684218583588 79.3943958307014
"6817" 1363.2 126.712753429758 74.5096357834516
"6818" 1363.4 126.200417178227 68.7487567180001
"6819" 1363.6 127.027127291701 63.1883716617288
"6820" 1363.8 128.02296551121 57.7682253585836
"6821" 1364 127.009450496211 54.7149638540173
"6822" 1364.2 123.852160056762 51.6471223282892
"6823" 1364.4 119.417851808604 49.142301699031
"6824" 1364.6 114.239447080636 46.1899645770873
"6825" 1364.8 109.439120575788 43.3358113071362
"6826" 1365 105.181022464135 39.6888698080551
"6827" 1365.2 100.129480156579 36.2620845595047
"6828" 1365.4 95.773472686082 32.5639799298028
"6829" 1365.6 93.2814638851182 27.4156862274164
"6830" 1365.8 93.0504356940006 21.664215901387
"6831" 1366 94.5223088470888 17.5126659852694
"6832" 1366.2 93.7543602997813 17.3151028944138
"6833" 1366.4 90.8214865982455 16.7475085887258
"6834" 1366.6 86.3875856136616 16.2170595114651
"6835" 1366.8 81.1848910317207 15.6242353375047
"6836" 1367 75.4334182429359 16.1376336854347
"6837" 1367.2 69.8513787222262 17.3942787922643
"6838" 1367.4 64.657229089448 17.8130981337774
"6839" 1367.6 60.239322254293 20.2468223766475
"6840" 1367.8 55.7593477434885 22.9768881824836
"6841" 1368 54.3112631933972 24.262379316924
"6842" 1368.2 54.0817698890051 25.2347925827245
"6843" 1368.4 54.614725382778 25.8495329365649
"6844" 1368.6 54.9856454984045 26.1994830795529
"6845" 1368.8 54.3217024733989 26.8349188655047
"6846" 1369 52.3659144706875 27.7677726634724
"6847" 1369.2 49.7588974791699 28.7248317979223
"6848" 1369.4 46.1131817712146 30.5672958524621
"6849" 1369.6 42.641820584137 31.6352977138453
"6850" 1369.8 39.5920027738359 30.8249030484247
"6851" 1370 36.0384763523018 29.6319900054827
"6852" 1370.2 34.886384035752 28.4746046161176
"6853" 1370.4 34.9930512661359 27.5738048253047
"6854" 1370.6 35.7220335508089 26.2981458416283
"6855" 1370.8 36.4895586907194 23.4666740392849
"6856" 1371 37.5113925272471 19.302919794471
"6857" 1371.2 38.1754180205171 14.9315297501922
"6858" 1371.4 39.141755773082 11.9046066994058
"6859" 1371.6 38.5403126551919 11.593821017186
"6860" 1371.8 37.0570435166272 12.1375133607873
"6861" 1372 34.0068472238148 11.3545204627257
"6862" 1372.2 32.2730102378663 11.9671929465156
"6863" 1372.4 30.1066652892046 14.1631838975984
"6864" 1372.6 27.0343629734546 16.3647137239422
"6865" 1372.8 23.6255326978608 18.8409371452547
"6866" 1373 20.1024148876692 20.4864446706713
"6867" 1373.2 19.1205019826032 23.1924866709945
"6868" 1373.4 17.5963090811644 25.3763860595659
"6869" 1373.6 17.3224051694933 28.4998718647126
"6870" 1373.8 18.7391722638488 31.0923485337627
"6871" 1374 18.9997423039516 34.8889099264099
"6872" 1374.2 18.1994530154317 38.8992744053603
"6873" 1374.4 18.0537352575 42.9262398085141
"6874" 1374.6 17.4351303026683 47.042382509802
"6875" 1374.8 16.4665515285779 51.2409523833994
"6876" 1375 15.4396724040516 55.7835588966889
"6877" 1375.2 15.9212250271333 61.2444003002226
"6878" 1375.4 16.8475945524342 66.5755706731576
"6879" 1375.6 18.5469544087731 71.4270760917361
"6880" 1375.8 21.4844230427608 76.3976055310547
"6881" 1376 24.2295862459501 81.7599884880761
"6882" 1376.2 28.0575210900215 85.6788746131237
"6883" 1376.4 32.4559478355169 89.3201608549179
"6884" 1376.6 37.5665919875747 92.8893022110336
"6885" 1376.8 42.4573559364094 96.7048090766865
"6886" 1377 48.0512045673246 99.8718234374482
"6887" 1377.2 52.7153579521719 102.497860302073
"6888" 1377.4 56.7953120810484 105.836199618528
"6889" 1377.6 59.5640357471698 109.70216897086
"6890" 1377.8 62.2183533815114 111.264125306513
"6891" 1378 65.4728656346047 109.912599704521
"6892" 1378.2 68.3974919450594 106.588997566085
"6893" 1378.4 70.8919576215048 102.908484772992
"6894" 1378.6 72.8963092527668 98.9321053396728
"6895" 1378.8 75.967098907616 95.3971767568353
"6896" 1379 79.6423760187576 92.3077477741395
"6897" 1379.2 83.3208762185924 88.6853233535308
"6898" 1379.4 86.1990615477668 83.276155806956
"6899" 1379.6 87.7765560677049 78.8523100543542
"6900" 1379.8 90.3951804482095 74.8490963439783
"6901" 1380 91.4058025218907 72.0846377676905
"6902" 1380.2 90.1762462625692 69.6074983487547
"6903" 1380.4 88.4334650520394 66.19629300171
"6904" 1380.6 87.0439156541502 61.7554700887618
"6905" 1380.8 86.2945172198747 56.6911489556991
"6906" 1381 84.260487777371 51.9591073494776
"6907" 1381.2 82.8540177603643 49.0751291297157
"6908" 1381.4 84.0495085755435 47.8549504805047
"6909" 1381.6 86.8121120793113 46.4488077138066
"6910" 1381.8 90.2357535239177 44.0609216336319
"6911" 1382 93.8925707132358 42.6353298353658
"6912" 1382.2 96.1843543994323 44.3504744304065
"6913" 1382.4 97.5166844446304 46.2841457826698
"6914" 1382.6 101.108088737038 48.0388306884575
"6915" 1382.8 105.97739806766 48.6265262550518
"6916" 1383 111.119378125371 47.8480643112614
"6917" 1383.2 116.586838731031 46.2674236172739
"6918" 1383.4 120.043082616045 43.6609141329742
"6919" 1383.6 122.380668662261 40.6724483178435
"6920" 1383.8 122.128114933941 40.2386013628618
"6921" 1384 121.565135154813 37.6348661435564
"6922" 1384.2 120.454054896126 33.9603533112674
"6923" 1384.4 118.929286958053 31.2881745752438
"6924" 1384.6 116.981039100252 27.9246124653807
"6925" 1384.8 113.965407189421 24.339492652387
"6926" 1385 111.692920212736 21.7793833510836
"6927" 1385.2 109.032369753736 19.735700640816
"6928" 1385.4 107.314911613647 19.5698816004392
"6929" 1385.6 104.281386791236 17.5950974817988
"6930" 1385.8 100.625924605971 14.2791031895929
"6931" 1386 98.1793970372176 11.9888700901501
"6932" 1386.2 96.1730425352359 12.5667761935047
"6933" 1386.4 91.3315646591644 12.6668715821475
"6934" 1386.6 85.8686883765692 11.5939482840501
"6935" 1386.8 80.1571502842925 9.82780237700468
"6936" 1387 74.1061240223535 7.83445891547527
"6937" 1387.2 67.6154333810522 6.08007503340263
"6938" 1387.4 61.4942364004486 5.87180803244085
"6939" 1387.6 55.0984274961431 7.241176181082
"6940" 1387.8 49.0395652860888 9.35194782885762
"6941" 1388 44.000097589623 11.5065282645369
"6942" 1388.2 38.7708561371544 10.9076898362954
"6943" 1388.4 36.5211308615584 9.50109807331113
"6944" 1388.6 38.4768442162049 9.05358752932942
"6945" 1388.8 39.5548035880869 8.65686057717489
"6946" 1389 41.2833527084859 7.60532867858077
"6947" 1389.2 43.4529682613608 6.18114537712968
"6948" 1389.4 46.168538694875 5.28692394471086
"6949" 1389.6 48.9637715487146 3.98529068827063
"6950" 1389.8 51.9610669423874 3.43300304362589
"6951" 1390 54.7653688967101 2.74954805716447
"6952" 1390.2 57.4201696228554 2.97759839812424
"6953" 1390.4 60.991605537875 3.32873168366963
"6954" 1390.6 65.0551401707592 1.73946565785981
"6955" 1390.8 66.8885594311086 1.56223953203195
"6956" 1391 68.9232141606073 1.94938533273326
"6957" 1391.2 71.5617325887262 2.47814097315853
"6958" 1391.4 74.2946165909434 2.19497099982543
"6959" 1391.6 77.5093715602645 2.76106793881897
"6960" 1391.8 80.7236155708246 4.08256518877571
"6961" 1392 84.9122813488241 4.43603312673997
"6962" 1392.2 89.027076879332 5.99862878560084
"6963" 1392.4 92.8454913309123 7.61339262932821
"6964" 1392.6 95.9018960932639 9.02236191325234
"6965" 1392.8 97.8885325995331 10.2461371585317
"6966" 1393 100.440782659264 11.525784151619
"6967" 1393.2 103.481787394528 13.4981955475141
"6968" 1393.4 107.222383623168 16.0187860927377
"6969" 1393.6 110.440791992712 19.7984766766262
"6970" 1393.8 113.894349132351 23.2667558158144
"6971" 1394 116.573930077367 27.1969863957152
"6972" 1394.2 118.94911714781 31.7833500235655
"6973" 1394.4 122.157752018136 36.3544453044797
"6974" 1394.6 124.045475915236 39.9864894481517
"6975" 1394.8 125.418869309438 43.6477325407568
"6976" 1395 126.557162241411 47.9409415189297
"6977" 1395.2 127.609119204031 52.5979319731201
"6978" 1395.4 128.558909729611 56.1196447291297
"6979" 1395.6 129.553282128604 59.5550956697152
"6980" 1395.8 129.363213305475 64.2143861879472
"6981" 1396 128.703106230052 69.1264178803731
"6982" 1396.2 127.889227696375 74.1225125176525
"6983" 1396.4 127.00805314828 76.7779680078975
"6984" 1396.6 126.488838581664 81.8145859727904
"6985" 1396.8 124.746893763518 85.8543035008774
"6986" 1397 123.301288331866 89.3811550308408
"6987" 1397.2 122.544324995992 93.1837092603534
"6988" 1397.4 121.353513998633 95.0497382177443
"6989" 1397.6 121.173430085647 96.5862877040773
"6990" 1397.8 120.905834737328 96.8481639697064
"6991" 1398 121.127014952557 97.8150613368707
"6992" 1398.2 120.847017554719 98.5232670575555
"6993" 1398.4 119.654154142294 99.3611346346452
"6994" 1398.6 118.468804879253 100.31936794716
"6995" 1398.8 117.412792159719 101.96508551566
"6996" 1399 117.525161366701 100.665308906341
"6997" 1399.2 117.51971897827 99.9256821098352
"6998" 1399.4 118.39261144121 99.9094879406403
"6999" 1399.6 118.451409430663 100.474517225823
"7000" 1399.8 118.626832692165 100.924188786372
"7001" 1400 118.694103247386 100.849781594814
"7002" 1400.2 118.670558553059 100.951245946938
"7003" 1400.4 118.93138211203 101.063611677371
"7004" 1400.6 118.344296360236 102.05796836773
"7005" 1400.8 117.6108633654 102.548833878739
"7006" 1401 116.173764639847 103.549348296777
"7007" 1401.2 115.020964145806 105.046492547042
"7008" 1401.4 113.425081869883 107.274914664308
"7009" 1401.6 111.791866304186 109.465279057844
"7010" 1401.8 109.623436925448 111.685428731867
"7011" 1402 107.716941345994 113.390273480169
"7012" 1402.2 107.470339257772 112.549418811017
"7013" 1402.4 105.925226896261 112.399186951655
"7014" 1402.6 103.13795694211 114.226222192589
"7015" 1402.8 100.893599255141 116.148235730442
"7016" 1403 98.4614326621734 118.283999590536
"7017" 1403.2 94.7499574060033 120.422202683156
"7018" 1403.4 90.227526713593 122.271322146076
"7019" 1403.6 86.7774599437473 123.518312025963
"7020" 1403.8 83.6104958797477 124.944449389804
"7021" 1404 82.370288572732 125.753057927016
"7022" 1404.2 79.4351855891677 126.749556744573
"7023" 1404.4 77.9587978784013 127.14773959661
"7024" 1404.6 76.6672119722743 127.957440188743
"7025" 1404.8 76.4573094719229 128.22703250155
"7026" 1405 75.2687175002358 129.041410250648
"7027" 1405.2 74.1335493043959 129.174191333473
"7028" 1405.4 73.1179550543549 129.308331287028
"7029" 1405.6 71.7765419893384 129.981700265171
"7030" 1405.8 71.0745164007095 130.114681858057
"7031" 1406 68.7455306043225 129.19359536552
"7032" 1406.2 67.0875497783539 128.462332991513
"7033" 1406.4 64.1961467241213 128.104500741963
"7034" 1406.6 60.9017450216359 128.110422029816
"7035" 1406.8 58.0186901938921 127.716141617778
"7036" 1407 55.170619877054 127.143320422209
"7037" 1407.2 52.8402094323809 127.17967769936
"7038" 1407.4 52.7087468873949 126.847997663982
"7039" 1407.6 53.5497968447905 126.142625046598
"7040" 1407.8 53.5276301946312 126.427502765412
"7041" 1408 53.6863876049624 127.089123629262
"7042" 1408.2 53.394704660582 127.351828089066
"7043" 1408.4 53.2880265180292 127.661582909686
"7044" 1408.6 53.1051089351755 128.277986800591
"7045" 1408.8 52.8316348666198 128.314581235389
"7046" 1409 52.8976787506589 128.587306171053
"7047" 1409.2 52.8962455732947 128.585360672446
"7048" 1409.4 52.7299288876418 128.548411180752
"7049" 1409.6 52.4627810794762 128.532183710524
"7050" 1409.8 52.3526631138419 128.684596385899
"7051" 1410 52.4006528407359 128.853223175675
"7052" 1410.2 52.370001337752 128.725566736924
"7053" 1410.4 53.0333719835064 128.810173844799
"7054" 1410.6 52.6075845431025 128.750223665505
"7055" 1410.8 52.62956383802 128.899332705198
"7056" 1411 52.8647023393986 128.828734002051
"7057" 1411.2 52.8470242632591 128.79318215154
"7058" 1411.4 52.6135884626696 128.817757903625
"7059" 1411.6 52.2289305649828 128.909850046517
"7060" 1411.8 49.7448932889249 122.518616635664
"7061" 1412 51.2664499239739 119.298792422743
"7062" 1412.2 50.7882879978374 118.546749985723
"7063" 1412.4 49.8613085612516 117.8906263253
"7064" 1412.6 48.5654499012437 117.066075335678
"7065" 1412.8 47.7722758901713 115.978962032755
"7066" 1413 48.0066132938532 115.105758347879
"7067" 1413.2 48.0446535598241 114.365927521122
"7068" 1413.4 48.4972452387459 114.201813905305
"7069" 1413.6 48.4243063384073 113.921546817105
"7070" 1413.8 48.1483051543001 113.730572495954
"7071" 1414 47.2095788248674 113.194729774978
"7072" 1414.2 46.363249876082 112.339246379761
"7073" 1414.4 46.1192647469527 111.158559770602
"7074" 1414.6 46.1328105905722 111.714153965414
"7075" 1414.8 45.3432097733641 112.172654054607
"7076" 1415 43.7329273138969 113.182229012793
"7077" 1415.2 42.369069142867 114.906031954046
"7078" 1415.4 41.2161436812115 117.418360354358
"7079" 1415.6 41.5815178461324 119.299995240893
"7080" 1415.8 42.274272012093 120.125962158479
"7081" 1416 43.8336803627558 121.038292551289
"7082" 1416.2 46.0695004267713 121.525873024072
"7083" 1416.4 49.0734565184263 121.376530035481
"7084" 1416.6 52.5694077555639 120.894591971521
"7085" 1416.8 55.6655906405391 120.093688042636
"7086" 1417 58.2857414136391 119.766882685956
"7087" 1417.2 61.0122770767004 120.650163761371
"7088" 1417.4 64.9052399980359 121.948357024959
"7089" 1417.6 68.3235535348973 123.244189137481
"7090" 1417.8 71.7110997205746 123.212688455101
"7091" 1418 75.0850128256859 121.87412544478
"7092" 1418.2 79.5361044733822 119.991100365773
"7093" 1418.4 84.1588495217725 117.753935138456
"7094" 1418.6 88.8431079171596 117.246965480717
"7095" 1418.8 91.9942544606785 119.053650710865
"7096" 1419 93.7532085463359 119.893391696443
"7097" 1419.2 94.0494285634263 120.333111438719
"7098" 1419.4 93.8733133956278 119.246621492905
"7099" 1419.6 95.1012616475665 117.637140479803
"7100" 1419.8 97.1464146543822 114.913978169334
"7101" 1420 99.9656551711068 110.871895700489
"7102" 1420.2 102.873807432177 106.655978827242
"7103" 1420.4 107.344187141061 103.82237708208
"7104" 1420.6 111.401526591036 102.099371460305
"7105" 1420.8 115.350398244195 99.3649921862342
"7106" 1421 118.508997102936 95.3984401697047
"7107" 1421.2 120.519368224076 91.0544073564963
"7108" 1421.4 122.276884193067 86.4183867806337
"7109" 1421.6 125.142096244941 81.5026642773326
"7110" 1421.8 126.808232394269 78.3331934180677
"7111" 1422 127.248051560914 74.2920021006351
"7112" 1422.2 128.261771981617 69.2474479869877
"7113" 1422.4 128.473058633973 64.8821818317941
"7114" 1422.6 127.557926767512 59.7322567457202
"7115" 1422.8 127.372035728979 54.3801012453946
"7116" 1423 126.316445771311 48.6830123320047
"7117" 1423.2 124.299963350445 42.8965493469742
"7118" 1423.4 121.8787028308 37.4151647708637
"7119" 1423.6 120.092658090436 32.8800473252177
"7120" 1423.8 118.302065400569 29.9642413654534
"7121" 1424 117.72175376515 28.5580343098064
"7122" 1424.2 118.612387541691 29.0085812256922
"7123" 1424.4 119.173558840963 29.114115681941
"7124" 1424.6 118.90107822321 28.5446822026099
"7125" 1424.8 118.592173732192 27.576020375409
"7126" 1425 117.833266260068 26.8702466497316
"7127" 1425.2 117.488293169079 26.1735771593569
"7128" 1425.4 115.204516315453 24.0931756113742
"7129" 1425.6 112.745840761182 21.5532270559371
"7130" 1425.8 110.150348807614 19.0397752821533
"7131" 1426 107.652825071291 17.0751129405602
"7132" 1426.2 104.532312493333 14.7423711102911
"7133" 1426.4 101.70330622517 11.7495308248254
"7134" 1426.6 99.1484801498086 11.2582034692523
"7135" 1426.8 94.1869453438535 9.48683573226938
"7136" 1427 89.834743982957 7.34361682250468
"7137" 1427.2 86.6021950449543 5.73325605976681
"7138" 1427.4 83.0591113579762 5.07257144871622
"7139" 1427.6 79.2781744944711 3.69040277176938
"7140" 1427.8 75.2315232605294 2.29810798280743
"7141" 1428 71.9062200089386 1.18049534980198
"7142" 1428.2 69.0644926903829 1.5209556585635
"7143" 1428.4 64.7004198436525 1.06237841903245
"7144" 1428.6 60.8018959803646 1.13788291636607
"7145" 1428.8 56.4405209340101 1.38896857027887
"7146" 1429 53.2229383534762 1.5814822818893
"7147" 1429.2 49.897091383975 2.34616661838511
"7148" 1429.4 46.5342217044315 3.25177272353729
"7149" 1429.6 43.0474133389098 4.60602772481989
"7150" 1429.8 39.4067144382984 6.24484244262968
"7151" 1430 35.5025102068419 8.32030516017135
"7152" 1430.2 32.9033496830916 9.99684458929314
"7153" 1430.4 29.3588752646688 12.2647076354634
"7154" 1430.6 25.1010046347411 14.7941619997257
"7155" 1430.8 21.8002356951713 17.1694028618918
"7156" 1431 21.4021463300614 16.6670896191791
"7157" 1431.2 22.01448369093 16.5789419427635
"7158" 1431.4 20.6398263127039 18.0365922862281
"7159" 1431.6 19.2717985914885 20.5108060044942
"7160" 1431.8 16.5279367780006 23.4027711009164
"7161" 1432 14.2564565861598 26.3488825613634
"7162" 1432.2 11.7824789613393 29.3652298812288
"7163" 1432.4 10.127207811031 31.2599463314444
"7164" 1432.6 9.82513822667115 32.3518341150459
"7165" 1432.8 8.78548442981417 34.6074957255529
"7166" 1433 7.38914498821146 36.6318382567974
"7167" 1433.2 5.73630426538892 39.3221435837292
"7168" 1433.4 4.86683767068245 42.5637651172231
"7169" 1433.6 4.00875392609435 45.341920971816
"7170" 1433.8 3.72391511968322 48.2237229649784
"7171" 1434 2.74751020621847 51.2912686923482
"7172" 1434.2 2.51533173448585 54.1280132069874
"7173" 1434.4 3.1565004261818 56.7897550736128
"7174" 1434.6 4.90651453561201 57.3078287514038
"7175" 1434.8 4.88677982598054 56.4662516334196
"7176" 1435 5.42773041654653 56.7898553576309
"7177" 1435.2 5.36130890716788 57.5727726869804
"7178" 1435.4 4.88577792409426 59.1479328718941
"7179" 1435.6 3.97581908962473 61.6630587905602
"7180" 1435.8 2.71704013394638 64.0541199802941
"7181" 1436 2.94502240596151 64.5052506640357
"7182" 1436.2 4.19866166119916 65.4493656004496
"7183" 1436.4 6.02946215767282 68.2069658119417
"7184" 1436.6 8.20002027424413 70.302638637951
"7185" 1436.8 10.4339028334963 71.0685163343198
"7186" 1437 12.198698827145 71.4049663665212
"7187" 1437.2 14.4135497385552 71.9388644730005
"7188" 1437.4 16.4799166126098 72.6303395223742
"7189" 1437.6 18.3869783569969 72.3450629381419
"7190" 1437.8 19.2059003419762 71.5980316456297
"7191" 1438 20.6338149013863 71.8918554986551
"7192" 1438.2 21.8505930050011 72.8862355594264
"7193" 1438.4 22.7700961480555 75.171593652308
"7194" 1438.6 23.5211184395325 78.4975574311233
"7195" 1438.8 25.5315453250746 81.8661013414321
"7196" 1439 28.4285502356644 84.1558545820089
"7197" 1439.2 31.1415877445359 86.4298933473047
"7198" 1439.4 33.1448802678456 90.0845513200413
"7199" 1439.6 34.8726930310859 94.2964809365547
"7200" 1439.8 35.5330250538738 98.645672639884
"7201" 1440 35.2766967282937 102.800776171645
"7202" 1440.2 34.9026628171686 106.354549543488
"7203" 1440.4 36.1844878530293 110.2707047621
"7204" 1440.6 38.1569741638944 112.903636638675
"7205" 1440.8 41.4157816824012 113.885234474253
"7206" 1441 45.9161404850895 114.311186427529
"7207" 1441.2 50.0517668640759 115.167970994809
"7208" 1441.4 54.4702997937749 116.074507631005
"7209" 1441.6 58.9747772327481 116.321527958188
"7210" 1441.8 63.7455582032824 117.995788885737
"7211" 1442 67.369563811887 120.297771206365
"7212" 1442.2 70.9192535081051 121.957176618643
"7213" 1442.4 74.7234313490199 120.374823917041
"7214" 1442.6 78.3952045803516 117.765901609943
"7215" 1442.8 81.9321347064838 114.269406493819
"7216" 1443 86.4052292575801 112.343530335406
"7217" 1443.2 91.6184335351859 111.05836372288
"7218" 1443.4 96.4109779421383 111.294120544578
"7219" 1443.6 100.164889940502 112.84444998694
"7220" 1443.8 100.722747294808 113.383820299642
"7221" 1444 102.614151089438 111.64087071053
"7222" 1444.2 107.022462385193 110.024366019784
"7223" 1444.4 110.343318950846 108.275395746733
"7224" 1444.6 112.730347967826 105.163513575111
"7225" 1444.8 115.627668725285 101.213251299923
"7226" 1445 118.813987033602 96.513294174651
"7227" 1445.2 122.044566065905 92.4976442215129
"7228" 1445.4 123.934744343826 88.522768267922
"7229" 1445.6 125.961319451333 84.665639991651
"7230" 1445.8 126.785209423611 81.2927250147297
"7231" 1446 127.150525119202 77.211740397047
"7232" 1446.2 128.603198553838 72.2012644481403
"7233" 1446.4 128.670839667202 67.8320775993521
"7234" 1446.6 129.385902865626 63.4952790889538
"7235" 1446.8 128.829224277477 58.8130421970392
"7236" 1447 128.392016225544 53.9404701228893
"7237" 1447.2 126.844529606363 48.7359132847081
"7238" 1447.4 126.086402377782 44.8360307374795
"7239" 1447.6 123.501570279529 41.031676895134
"7240" 1447.8 119.75601701195 38.5637432288324
"7241" 1448 116.107166838946 34.2774180976099
"7242" 1448.2 114.839126707902 29.4712696320325
"7243" 1448.4 115.89171345733 27.5560177202217
"7244" 1448.6 115.930283395506 28.6666398842074
"7245" 1448.8 117.15360753282 28.1336625726905
"7246" 1449 117.250330892001 28.2606253576525
"7247" 1449.2 117.617774363846 28.3095341163719
"7248" 1449.4 118.323935004682 28.4114212366297
"7249" 1449.6 118.644904009499 28.5651627901774
"7250" 1449.8 118.738451983791 28.5724332633102
"7251" 1450 118.997889530404 28.4279408026822
"7252" 1450.2 118.871386545509 28.9333165327311
"7253" 1450.4 118.931084431394 29.4565559823994
"7254" 1450.6 118.787721436736 28.5936656184769
"7255" 1450.8 118.612792278117 27.6974589451194
"7256" 1451 118.619766198062 27.3468328964955
"7257" 1451.2 118.201766871361 26.1183268786297
"7258" 1451.4 118.017006422819 25.9820859329769
"7259" 1451.6 117.680046779684 25.6455101097196
"7260" 1451.8 117.207365480862 24.6980207898612
"7261" 1452 116.033818330052 23.981960826531
"7262" 1452.2 115.209459738826 23.3332135210944
"7263" 1452.4 114.620192522262 22.8018888762152
"7264" 1452.6 114.677051132966 23.2265661820452
"7265" 1452.8 113.423278218025 23.1706613606889
"7266" 1453 111.662727049984 22.2201557649813
"7267" 1453.2 109.04996598693 20.316585829338
"7268" 1453.4 106.455294509404 17.826844144514
"7269" 1453.6 105.60002696042 15.3343486924741
"7270" 1453.8 106.104288215294 15.9482864280095
"7271" 1454 106.505847024625 16.1539267242942
"7272" 1454.2 107.122378623357 17.1066397709592
"7273" 1454.4 107.601257334828 18.2592139450251
"7274" 1454.6 108.435377551175 18.5620212069289
"7275" 1454.8 108.860780854508 19.3619544043202
"7276" 1455 109.060045382644 19.9704778261843
"7277" 1455.2 109.324467224764 19.9237872587547
"7278" 1455.4 109.473404398557 20.4027170814292
"7279" 1455.6 109.905853226841 20.2080865465139
"7280" 1455.8 110.181655156093 20.0211527731618
"7281" 1456 110.322827221264 19.6207712185904
"7282" 1456.2 110.42537640876 19.3434018609707
"7283" 1456.4 110.322827221264 19.7190466910761
"7284" 1456.6 110.387744515868 20.0890390796273
"7285" 1456.8 110.470706556501 19.97811710874
"7286" 1457 110.483246858438 19.9776847757162
"7287" 1457.2 110.812200360333 19.7542708747628
"7288" 1457.4 110.668275227421 19.5616333244944
"7289" 1457.6 110.951766870586 19.4511550327447
"7290" 1457.8 111.298838678583 18.7929967222731
"7291" 1458 111.446273437661 18.4960243118557
"7292" 1458.2 111.226823778941 18.797019694831
"7293" 1458.4 110.787004626488 19.866583583427
"7294" 1458.6 110.410154812861 20.2863705546778
"7295" 1458.8 109.940335386569 20.6929775800198
"7296" 1459 108.772218842003 20.0335564735726
"7297" 1459.2 107.169984432436 18.6161774998475
"7298" 1459.4 105.835569732632 16.5046423022374
"7299" 1459.6 103.923887083167 13.8407175035047
"7300" 1459.8 102.089718389096 12.4870060367103
"7301" 1460 99.8280125728019 10.8157078079669
"7302" 1460.2 97.4292143826792 9.06704308527826
"7303" 1460.4 95.1278262834858 8.16460122228245
"7304" 1460.6 92.4172498979648 6.95429083337383
"7305" 1460.8 89.7036434321177 5.4813462529774
"7306" 1461 89.5427818675692 5.42562740578246
"7307" 1461.2 88.0110974458128 5.31878510574506
"7308" 1461.4 85.5982552587038 4.79456544900927
"7309" 1461.6 83.0467130343573 3.75038796869159
"7310" 1461.8 81.8639868013216 2.92486039296182
"7311" 1462 80.4807217724303 2.42124914969912
"7312" 1462.2 78.6057174381823 1.9077547506386
"7313" 1462.4 75.9568109348047 1.26726739985331
"7314" 1462.6 73.1874990242995 0.94032454705922
"7315" 1462.8 70.4173892928642 0.525212359779012
"7316" 1463 67.890584928654 0.162062219495585
"7317" 1463.2 65.2220906000957 0
"7318" 1463.4 62.5373500895259 0.208271545194677
"7319" 1463.6 59.7464034212166 0.611326976581602
"7320" 1463.8 56.6784766837052 0.585228178943448
"7321" 1464 53.7740297713389 1.28779890455622
"7322" 1464.2 51.2836870503685 2.59753547269855
"7323" 1464.4 48.6138693678885 4.76086844033626
"7324" 1464.6 45.1225512811614 6.5467258753983
"7325" 1464.8 41.738791764891 6.17071223709088
"7326" 1465 39.6960242955411 6.53097636580994
"7327" 1465.2 38.2457887627843 6.57925203650468
"7328" 1465.4 35.5555676488959 8.30671645286468
"7329" 1465.6 33.7186243261542 11.1030436271169
"7330" 1465.8 31.6980021845522 14.4178909133414
"7331" 1466 29.0839919668175 16.9059762881781
"7332" 1466.2 25.8503209561068 17.7776071002144
"7333" 1466.4 23.2900845068722 17.7276861595842
"7334" 1466.6 22.1759550073025 18.647722713238
"7335" 1466.8 21.084599185789 20.8582367622068
"7336" 1467 20.041071153473 23.2061561443397
"7337" 1467.2 19.5674014173921 25.3420188928484
"7338" 1467.4 19.7772364982358 26.7672407334109
"7339" 1467.6 19.7527152958488 28.2198163541176
"7340" 1467.8 19.9039293772359 29.7074510451498
"7341" 1468 19.7318937836464 30.9665116824626
"7342" 1468.2 18.8568499949123 32.8299367949164
"7343" 1468.4 17.3163233031147 33.9612693450804
"7344" 1468.6 15.6898536155465 34.7754074190969
"7345" 1468.8 13.7248291598695 35.1672518297225
"7346" 1469 12.0133385070171 35.4340227080047
"7347" 1469.2 10.4484175078692 36.0285286526714
"7348" 1469.4 10.3939617967201 36.2808584314415
"7349" 1469.6 9.28706611703585 38.0540953355713
"7350" 1469.8 9.37690288578131 40.5587411595956
"7351" 1470 10.1262201273535 42.8078947611811
"7352" 1470.2 11.073317306376 44.5081756932056
"7353" 1470.4 11.3399556848322 46.242070656835
"7354" 1470.6 10.8971117683276 48.2616766969084
"7355" 1470.8 9.43509674407794 50.1916270412152
"7356" 1471 7.18463113026217 51.9617349666889
"7357" 1471.2 4.77746642926216 53.8357696832415
"7358" 1471.4 3.66766105666312 56.2177961164229
"7359" 1471.6 3.40712174744687 59.0819965574405
"7360" 1471.8 2.55675056031278 62.4072800601201
"7361" 1472 2.4774920471739 65.546951345841
"7362" 1472.2 3.02638341531693 70.3073052980993
"7363" 1472.4 2.90851653138241 74.3013131409443
"7364" 1472.6 3.16526620375585 76.4911128232087
"7365" 1472.8 3.67006216977822 79.1647572019538
"7366" 1473 4.0285787045251 81.8533907966369
"7367" 1473.2 4.75063027585882 84.6039804172506
"7368" 1473.4 6.0892969824052 87.1919979148515
"7369" 1473.6 7.52856895651585 89.7329683758727
"7370" 1473.8 8.6559772135171 92.1881080685047
"7371" 1474 9.25871104411681 94.5630986535761
"7372" 1474.2 10.8503374693218 97.0579477793094
"7373" 1474.4 12.1152410005589 99.8052971474508
"7374" 1474.6 14.5259663009445 103.400797803292
"7375" 1474.8 17.0763746686449 106.05669642055
"7376" 1475 19.5438548790253 107.552989687836
"7377" 1475.2 22.0740557884939 106.973018868674
"7378" 1475.4 23.4228240914608 107.016784916905
"7379" 1475.6 23.7358697338752 106.858273203087
"7380" 1475.8 24.3527186693342 106.297530183849
"7381" 1476 24.7911071846609 106.723778415605
"7382" 1476.2 25.7370370541698 107.769147280645
"7383" 1476.4 26.7269539414455 109.460286539247
"7384" 1476.6 28.4693815406679 111.593801255473
"7385" 1476.8 29.2860243474897 113.793172731251
"7386" 1477 30.1159646938405 114.455417105621
"7387" 1477.2 33.0010653604162 113.928647473587
"7388" 1477.4 35.4266099945367 111.902631686177
"7389" 1477.6 38.0167524900678 109.569377908135
"7390" 1477.8 40.6048790012095 108.286703254347
"7391" 1478 42.5202052477989 107.070740078269
"7392" 1478.2 45.3291897786569 106.312094223847
"7393" 1478.4 48.5197672538474 105.605552741761
"7394" 1478.6 51.4244679653641 104.398345547428
"7395" 1478.8 54.2134626876445 103.062027980644
"7396" 1479 57.0717873500846 103.21679998079
"7397" 1479.2 58.9766414899879 104.086298766282
"7398" 1479.4 61.7620205707481 104.536017253724
"7399" 1479.6 65.5351736078834 104.69048454771
"7400" 1479.8 68.4198495119417 105.859960564311
"7401" 1480 70.3827339289654 106.222346762275
"7402" 1480.2 71.4093755979249 105.779670145614
"7403" 1480.4 72.4334182426152 103.413068524979
"7404" 1480.6 72.7483140312801 100.457452766602
"7405" 1480.8 72.641567891154 97.2224924999319
"7406" 1481 73.0572480498341 94.4436666557636
"7407" 1481.2 74.4520009052537 91.7820392759422
"7408" 1481.4 75.8574025155893 89.1734797099271
"7409" 1481.6 78.0981917979025 87.1903383138893
"7410" 1481.8 80.2844560944923 84.459530787838
"7411" 1482 81.5262440456272 78.4428352211308
"7412" 1482.2 84.3894836123155 74.1308355355224
"7413" 1482.4 86.2576577419201 70.4372364388204
"7414" 1482.6 88.0373052243169 69.6875500662074
"7415" 1482.8 89.8941899447955 70.3090426343762
"7416" 1483 90.030213972133 70.5644425804486
"7417" 1483.2 90.7330969696783 70.880594122487
"7418" 1483.4 89.9775345148519 69.8406751063886
"7419" 1483.6 88.5511511259623 67.3246195578632
"7420" 1483.8 86.783821649346 64.264249556101
"7421" 1484 86.1545594881589 59.9965911196585
"7422" 1484.2 86.9141899726413 55.9530855105587
"7423" 1484.4 86.2991342131717 52.6409960442203
"7424" 1484.6 86.4067270453993 49.0455956279278
"7425" 1484.8 87.6834244263962 45.7060758934481
"7426" 1485 89.5506755048901 43.3509131200093
"7427" 1485.2 91.5783916115019 42.4658281131561
"7428" 1485.4 94.3097010412641 41.0369608091556
"7429" 1485.6 96.9881797378585 39.0106730274009
"7430" 1485.8 99.4473769420125 38.4302584589513
"7431" 1486 102.465455525569 38.088067103838
"7432" 1486.2 106.63265757503 37.7833203590929
"7433" 1486.4 110.68737236242 37.3987370487183
"7434" 1486.6 114.744107048652 37.6386489194769
"7435" 1486.8 118.898429700161 37.5074514849813
"7436" 1487 121.111535559446 37.7103546803468
"7437" 1487.2 121.196567901616 37.6104330610622
"7438" 1487.4 120.956473174527 37.4352686931683
"7439" 1487.6 120.901492102157 36.785070992031
"7440" 1487.8 120.624768182236 36.4825317948873
"7441" 1488 121.273137621824 35.358549714429
"7442" 1488.2 120.964484486103 34.505623886071
"7443" 1488.4 120.788135315683 34.8238718700573
"7444" 1488.6 121.057151218823 34.4399978601561
"7445" 1488.8 120.865368420337 34.5592107166882
"7446" 1489 121.503251824358 33.3356250407783
"7447" 1489.2 121.060198077051 33.5991761707377
"7448" 1489.4 121.720288959471 32.9685715845341
"7449" 1489.6 121.533337114493 33.208265247819
"7450" 1489.8 121.001327572597 33.1621607051713
"7451" 1490 120.552861413074 32.7983414301533
"7452" 1490.2 119.605619270634 32.3782546365401
"7453" 1490.4 118.324805148082 31.0585242855816
"7454" 1490.6 117.547783738349 28.7358608550351
"7455" 1490.8 117.070870499518 26.8447184140432
"7456" 1491 115.578545564209 24.6714935337011
"7457" 1491.2 113.855259485398 22.8581561275317
"7458" 1491.4 112.05966275721 21.4139633437415
"7459" 1491.6 110.598910081912 19.1878279208831
"7460" 1491.8 109.49237146861 18.1483059704019
"7461" 1492 108.263495079805 17.0454395879267
"7462" 1492.2 106.782091094488 15.7409140743084
"7463" 1492.4 105.236911588927 14.2014691081121
"7464" 1492.6 104.194834230335 13.0271609243463
"7465" 1492.8 104.343440446256 13.6769250493618
"7466" 1493 102.326696658093 14.0903060050557
"7467" 1493.2 99.3441652966059 13.3553458643947
"7468" 1493.4 96.3854394206182 11.3527850627988
"7469" 1493.6 94.079090785097 8.84049786175467
"7470" 1493.8 92.2060444065478 6.97896573193587
"7471" 1494 92.4136252685828 7.60880460540263
"7472" 1494.2 91.0915291408893 8.81558663316805
"7473" 1494.4 88.5477148804233 9.44163891741093
"7474" 1494.6 84.8377561258829 8.98475298068115
"7475" 1494.8 81.2410198162958 7.63025361725468
"7476" 1495 77.93672048153 6.21955096073997
"7477" 1495.2 74.7513882443192 3.74827134761578
"7478" 1495.4 73.0418465116589 1.84239526172584
"7479" 1495.6 72.3834664633868 2.1300721029009
"7480" 1495.8 69.3314284889177 1.18005713903195
"7481" 1496 65.7584632560489 0.221451480056078
"7482" 1496.2 63.2328939952358 0.672122234019237
"7483" 1496.4 59.6842005987562 0.967410571943448
"7484" 1496.6 56.9107938946418 0.899491918752201
"7485" 1496.8 53.5859496210709 1.35477932394798
"7486" 1497 50.3830013528316 1.98086601008978
"7487" 1497.2 47.7376880889095 2.95857673439942
"7488" 1497.4 43.9324172746095 4.72293755621897
"7489" 1497.6 40.4841873638464 5.35626837890468
"7490" 1497.8 37.6601283279934 6.81473815744407
"7491" 1498 34.0244266185086 8.82216082774711
"7492" 1498.2 30.5724732969883 11.6195188431978
"7493" 1498.4 26.719721564337 13.5229478733698
"7494" 1498.6 24.9419930123635 15.1133035567919
"7495" 1498.8 22.9283849142146 17.3779375238238
"7496" 1499 20.071490926881 19.7583803628595
"7497" 1499.2 17.7069913216095 21.7195545284278
"7498" 1499.4 17.1166860392359 23.1675120639895
"7499" 1499.6 16.048846059093 26.2733447370149
"7500" 1499.8 15.1779010727207 29.5719624678986
"7501" 1500 15.5157487500541 32.355331208838
"7502" 1500.2 15.795460301093 32.4493602102904
"7503" 1500.4 16.112192498593 32.7678455377904
"7504" 1500.6 15.8441883314776 34.2223785279992
"7505" 1500.8 15.6462399648848 36.7228718418451
"7506" 1501 15.8397221697111 39.8669600683958
"7507" 1501.2 14.6680797423013 43.1544642264112
"7508" 1501.4 12.7068439940432 45.5688686434772
"7509" 1501.6 10.4327806390196 47.9306983421803
"7510" 1501.8 8.96910062602346 48.1830185523719
"7511" 1502 7.9595450805576 49.6096661631482
"7512" 1502.2 6.24485336004835 52.5264477663707
"7513" 1502.4 4.86748505381479 56.4171770745573
"7514" 1502.6 4.23223868093413 60.7832583264702
"7515" 1502.8 3.92410146510542 65.2658509755221
"7516" 1503 3.93748547747553 69.8572856014799
"7517" 1503.2 4.86412347677305 73.7454387071245
"7518" 1503.4 6.87266182295014 78.0867910442428
"7519" 1503.6 8.40268802021147 82.2917591115535
"7520" 1503.8 9.75040007452156 85.8547998416475
"7521" 1504 10.984147396212 89.4582338327904
"7522" 1504.2 11.7231891903787 93.1799623741475
"7523" 1504.4 12.1062843244978 96.4861433929571
"7524" 1504.6 13.3734873415086 100.222624284982
"7525" 1504.8 15.8604774159205 102.909794124435
"7526" 1505 19.733041307887 104.806052345923
"7527" 1505.2 23.0848952007436 105.461596563851
"7528" 1505.4 26.5489708807859 105.25556105583
"7529" 1505.6 29.2792024232359 104.555138324043
"7530" 1505.8 29.8027915780412 103.606229827514
"7531" 1506 29.8570166751237 103.003512610598
"7532" 1506.2 30.4571037847494 102.73083317991
"7533" 1506.4 32.4330702871916 102.40218618231
"7534" 1506.6 34.7794208598221 101.624059564643
"7535" 1506.8 37.2438194635636 101.190269812866
"7536" 1507 39.8894556201837 101.656261439435
"7537" 1507.2 42.7872845566152 101.881044277177
"7538" 1507.4 46.0351765529261 100.602885004646
"7539" 1507.6 48.2291340297277 98.572433617144
"7540" 1507.8 50.2804750526011 96.285767986496
"7541" 1508 52.4783210839489 93.534054756896
"7542" 1508.2 55.3089331256376 91.1678175729064
"7543" 1508.4 58.2242306008715 89.2763964472589
"7544" 1508.6 60.6340657080564 87.4320605111714
"7545" 1508.8 63.4786344932962 85.5361576248236
"7546" 1509 65.0087235933199 83.2501786591013
"7547" 1509.2 67.41703554221 81.1048186715047
"7548" 1509.4 69.9039293825807 78.9599847245823
"7549" 1509.6 71.4419138425841 75.9453563660047
"7550" 1509.8 72.5312463647001 73.0551020189422
"7551" 1510 73.9778197871818 69.8562612126668
"7552" 1510.2 76.4680051768715 68.0328852973691
"7553" 1510.4 79.2335259010841 67.9809482833082
"7554" 1510.6 81.8929451736644 69.2790034823904
"7555" 1510.8 83.494785227873 71.0666121013808
"7556" 1511 85.4096562062793 73.4046742838438
"7557" 1511.2 86.6470486504255 75.3720827765047
"7558" 1511.4 89.4243843556466 76.2934153310582
"7559" 1511.6 89.6016829428937 76.1699723338205
"7560" 1511.8 90.6893711087845 75.1590076370445
"7561" 1512 91.5706153821828 74.2559749031418
"7562" 1512.2 94.0517489458256 73.0397902243508
"7563" 1512.4 97.2930501714375 71.1231138190341
"7564" 1512.6 100.263412628664 69.501247361345
"7565" 1512.8 101.29166108412 69.6939443662189
"7566" 1513 100.172428553398 68.5306736333425
"7567" 1513.2 98.8769352949464 66.555067920452
"7568" 1513.4 97.7014933231716 63.6015663242019
"7569" 1513.6 97.3423364460065 60.0812807960184
"7570" 1513.8 97.1033302467502 55.5495559929047
"7571" 1514 96.4645482745279 50.6688951794073
"7572" 1514.2 96.3034254980902 45.7919076600387
"7573" 1514.4 96.5001405137449 41.0625270412774
"7574" 1514.6 97.768885530332 37.9733307230335
"7575" 1514.8 99.6636089585256 35.6322575006355
"7576" 1515 102.287766770745 32.6109206917877
"7577" 1515.2 105.509603868208 29.361569130338
"7578" 1515.4 108.033731766324 27.9514909548576
"7579" 1515.6 107.951961035597 27.5391253118658
"7580" 1515.8 109.20858803089 25.2644966688138
"7581" 1516 110.369749256825 22.8309332341682
"7582" 1516.2 109.394175379342 22.2671043030143
"7583" 1516.4 107.867499116264 20.3873603465602
"7584" 1516.6 105.725685611836 17.6589016011904
"7585" 1516.8 102.998150997008 16.2397634159997
"7586" 1517 99.3224362726415 13.9236438717971
"7587" 1517.2 95.4203377835299 12.5405479900635
"7588" 1517.4 91.2896079265086 11.779248838232
"7589" 1517.6 86.0940595375626 11.9676453793958
"7590" 1517.8 81.3471912333567 12.7361683896695
"7591" 1518 75.5750079769392 12.4673807726146
"7592" 1518.2 71.3680386679474 11.5182244998893
"7593" 1518.4 66.8920824416476 9.62172363568115
"7594" 1518.6 62.6437721078859 7.63025361725468
"7595" 1518.8 58.6427135330051 4.27355825895523
"7596" 1519 57.2107591467692 2.90180812163801
"7597" 1519.2 56.1771788722039 3.88364643481319
"7598" 1519.4 53.2888800902467 5.56148370731989
"7599" 1519.6 49.271589606424 7.46470431335616
"7600" 1519.8 44.7301647434776 8.64135703609809
"7601" 1520 39.8913636796791 10.1252742395975
"7602" 1520.2 36.2553124237516 12.0142879622205
"7603" 1520.4 33.1106618060464 15.164275475052
"7604" 1520.6 29.9798916111746 18.4347058601781
"7605" 1520.8 26.9315833753659 21.3467797020247
"7606" 1521 24.0245839070873 24.3753292075839
"7607" 1521.2 21.5087058445692 27.1051488403532
"7608" 1521.4 21.3935305000238 28.8346206793835
"7609" 1521.6 21.4444608740125 30.7461897385472
"7610" 1521.8 22.2988334770423 31.8320563911821
"7611" 1522 23.0079049127359 34.1218631587047
"7612" 1522.2 22.6016614420293 35.5461849320373
"7613" 1522.4 21.0482521553004 37.5319163814079
"7614" 1522.6 18.4342919808359 39.7235650903904
"7615" 1522.8 15.3429857332359 42.0839963462047
"7616" 1523 12.0817752854055 43.3745443911386
"7617" 1523.2 9.08709681612774 45.6100593072074
"7618" 1523.4 7.15772080070014 48.9673742315582
"7619" 1523.6 5.62575403152788 52.5053999528498
"7620" 1523.8 3.7098645936287 56.7338664321654
"7621" 1524 2.86093421193496 61.1738377693011
"7622" 1524.2 2.12966370576527 65.5252658274458
"7623" 1524.4 2.78400801236516 70.614570918815
"7624" 1524.6 4.01603905121205 75.1688588056237
"7625" 1524.8 6.04331972792939 79.2894523047547
"7626" 1525 7.21468984274765 82.820125474733
"7627" 1525.2 8.14018402221945 86.4365763181112
"7628" 1525.4 9.52087206646313 90.3032539939365
"7629" 1525.6 12.6421239036449 93.5141651593683
"7630" 1525.8 15.500864551682 96.0569698314893
"7631" 1526 18.6948603272516 98.0321884402055
"7632" 1526.2 22.4841380105285 99.5396815793827
"7633" 1526.4 26.2855722984778 101.086177170045
"7634" 1526.6 30.3947177724798 102.892322246432
"7635" 1526.8 33.8869904930846 104.347289076051
"7636" 1527 37.2324745953398 105.885525033625
"7637" 1527.2 40.6705881342673 108.727276823843
"7638" 1527.4 43.2864907282846 110.865330542675
"7639" 1527.6 45.2812459749466 113.773516942571
"7640" 1527.8 45.1303875852004 115.585787668275
"7641" 1528 45.9258486584563 114.839185801662
"7642" 1528.2 48.7802427730409 113.7976074422
"7643" 1528.4 52.9205124640706 111.94156828191
"7644" 1528.6 57.0195745819053 111.750664455962
"7645" 1528.8 61.342082624614 111.971667235563
"7646" 1529 65.1332871802359 111.239900359555
"7647" 1529.2 69.2073532313846 109.932741819529
"7648" 1529.4 72.8448000218474 110.153839071678
"7649" 1529.6 74.5845759536359 111.20486697353
"7650" 1529.8 76.0825925549318 112.801497617353
"7651" 1530 77.9921076272199 114.449468095969
"7652" 1530.2 78.120328994502 115.741639095166
"7653" 1530.4 77.7558987563937 114.733516778373
"7654" 1530.6 78.3916969675858 112.21765031498
"7655" 1530.8 79.2420683088738 109.399494456712
"7656" 1531 80.7561716767489 106.707715677348
"7657" 1531.2 82.7318862547737 103.955471832807
"7658" 1531.4 85.0087786633566 102.012831309246
"7659" 1531.6 87.8720413392689 99.4590491320253
"7660" 1531.8 90.2088954078577 97.0376493578324
"7661" 1532 93.8577301715109 94.3028506431047
"7662" 1532.2 96.3531348921615 91.5658772303146
"7663" 1532.4 99.2030251708157 90.3350052049669
"7664" 1532.6 102.533025061036 90.3362606551501
"7665" 1532.8 106.331811017157 90.3710654631889
"7666" 1533 110.121069578363 90.6755726656996
"7667" 1533.2 113.59658993771 91.7334428078668
"7668" 1533.4 116.261716721137 90.1950742669923
"7669" 1533.6 117.07299885027 87.1176020096512
"7670" 1533.8 117.921622703572 82.9135956866512
"7671" 1534 119.810766434661 79.2480492121797
"7672" 1534.2 121.503906594775 74.8170874753656
"7673" 1534.4 123.494361891586 71.1298582142047
"7674" 1534.6 125.162972078723 67.7872322077355
"7675" 1534.8 124.212968195948 64.8329174644538
"7676" 1535 121.716689012261 60.7487479934962
"7677" 1535.2 120.160227625903 56.2564300941457
"7678" 1535.4 117.860264591749 51.8564328003765
"7679" 1535.6 115.006939205525 47.4761205646363
"7680" 1535.8 113.10055658074 43.8166692659737
"7681" 1536 111.198817984636 38.477584310441
"7682" 1536.2 110.384785486362 34.3598304480678
"7683" 1536.4 109.540359470495 29.8960528402066
"7684" 1536.6 107.763631065464 27.8213134226761
"7685" 1536.8 104.07672906362 27.4633149155335
"7686" 1537 99.3726353379056 27.8769067105707
"7687" 1537.2 95.4559608400958 28.4247976203847
"7688" 1537.4 91.5003110568241 28.4310923892106
"7689" 1537.6 87.3578853753411 26.8630796734099
"7690" 1537.8 82.7681602663481 24.9552054631985
"7691" 1538 77.2287308635888 22.6908627217988
"7692" 1538.2 72.4954103789259 21.5531581942447
"7693" 1538.4 66.8250097410006 20.2403991431517
"7694" 1538.6 61.5014246489025 17.7706334234441
"7695" 1538.8 56.0193181971733 15.3057500100047
"7696" 1539 50.664675695337 13.8063640299766
"7697" 1539.2 45.969549539679 13.4151052931183
"7698" 1539.4 41.9563269961637 15.6807090244428
"7699" 1539.6 37.9830032105358 16.876944292338
"7700" 1539.8 33.484588632623 18.0899281955692
"7701" 1540 29.4058953022359 20.0096398252982
"7702" 1540.2 25.6090272686998 21.917768077216
"7703" 1540.4 21.8781242393232 23.8999065076115
"7704" 1540.6 19.1912819328609 26.2395962917931
"7705" 1540.8 15.9764501282359 28.89570627874
"7706" 1541 13.1156431830746 31.470421438666
"7707" 1541.2 12.0220966321753 33.9805714861411
"7708" 1541.4 12.2263409098359 36.6549948793257
"7709" 1541.6 12.43783021082 38.7431167939304
"7710" 1541.8 11.0108272882067 40.00722464366
"7711" 1542 9.03290468834809 40.2386013628618
"7712" 1542.2 7.68711604509301 39.4133393823728
"7713" 1542.4 8.43104021088534 39.2184164036387
"7714" 1542.6 8.94826062412245 40.5383246681232
"7715" 1542.8 9.72083242949329 42.1222145855047
"7716" 1543 11.0495048337914 44.7939526106436
"7717" 1543.2 11.2804470943585 48.3020317704292
"7718" 1543.4 10.6313212504255 51.8909283376167
"7719" 1543.6 8.9696009855251 56.019756149141
"7720" 1543.8 7.14912378391085 60.1962569211297
"7721" 1544 4.65246881626127 64.0847468476487
"7722" 1544.2 3.55706102626338 65.4388468189909
"7723" 1544.4 3.21714360368321 64.4463598046889
"7724" 1544.6 3.48928324179835 64.4730598904154
"7725" 1544.8 2.52660525337992 66.5851265713437
"7726" 1545 3.03483174066575 68.4892279044393
"7727" 1545.2 4.30432256036516 71.6886352301771
"7728" 1545.4 5.41026401963586 75.5695436795547
"7729" 1545.6 4.78421579316269 80.8873164966266
"7730" 1545.8 5.96568560117187 85.1223199867207
"7731" 1546 8.17536104335395 88.8658296285677
"7732" 1546.2 11.4895730904205 92.2322060369278
"7733" 1546.4 13.4549528291139 96.2212198255291
"7734" 1546.6 14.9357586221644 100.3443656461
"7735" 1546.8 16.9822561905259 104.097028131299
"7736" 1547 20.6900011037586 106.233311011255
"7737" 1547.2 25.3853759702202 107.717253584075
"7738" 1547.4 29.3759678505036 109.849749521394
"7739" 1547.6 33.1887252011965 111.014352561481
"7740" 1547.8 37.3127280499051 111.300237028686
"7741" 1548 41.3320602649081 111.849625799143
"7742" 1548.2 44.6893826079432 113.43807055409
"7743" 1548.4 47.2967397153073 115.601329430148
"7744" 1548.6 50.068900567712 116.963233354409
"7745" 1548.8 51.7506864320846 116.911133793832
"7746" 1549 54.4228661016974 114.25669137712
"7747" 1549.2 57.0473664426429 111.895867396036
"7748" 1549.4 59.9843586362615 109.500643819787
"7749" 1549.6 62.6356275656644 107.080374928513
"7750" 1549.8 65.7065724577108 105.411618866305
"7751" 1550 69.0458613846476 104.642757816858
"7752" 1550.2 72.3646109031583 103.656874534306
"7753" 1550.4 74.7986202386832 103.854728486399
"7754" 1550.6 74.5780731332978 104.01546938108
"7755" 1550.8 75.5178085843715 104.515109659674
"7756" 1551 76.8117717957487 105.358701304197
"7757" 1551.2 79.6844012053824 105.78523510222
"7758" 1551.4 83.3365615736047 107.31563901766
"7759" 1551.6 87.4734648439025 109.622904853933
"7760" 1551.8 91.2309817880146 111.344217356988
"7761" 1552 92.2766996717528 109.988738847556
"7762" 1552.2 93.5433668114543 106.370607627227
"7763" 1552.4 95.6509804993565 102.661882442186
"7764" 1552.6 98.6878961833858 99.2043398333297
"7765" 1552.8 102.190954287736 95.6143396969784
"7766" 1553 105.833640720496 91.7930792085131
"7767" 1553.2 110.116904485176 89.3645709064271
"7768" 1553.4 114.888455307849 86.2723100188744
"7769" 1553.6 119.127389414055 84.2512340621512
"7770" 1553.8 123.577686823544 82.434290756556
"7771" 1554 124.743378929727 81.638556151384
"7772" 1554.2 124.084458339544 80.3404538855047
"7773" 1554.4 123.779420869336 77.4879834795683
"7774" 1554.6 123.486925570427 73.1421315964786
"7775" 1554.8 123.965459360078 68.5900215393205
"7776" 1555 123.464992178727 63.5313773642865
"7777" 1555.2 121.669984433986 58.7232622814422
"7778" 1555.4 119.094538539358 54.1028017747656
"7779" 1555.6 116.220881826252 49.2162778473063
"7780" 1555.8 114.471797039858 43.9321727108443
"7781" 1556 111.544344018272 39.016114046032
"7782" 1556.2 108.409463098653 34.9492172650325
"7783" 1556.4 104.893132406979 31.2900736181904
"7784" 1556.6 101.538366439302 27.5740451915896
"7785" 1556.8 98.1850759799487 24.4623608416334
"7786" 1557 94.9233341365562 20.9240785543493
"7787" 1557.2 92.3198735325724 17.0929426747066
"7788" 1557.4 88.9749189633135 15.7590504858445
"7789" 1557.6 84.6363121899328 14.168853901535
"7790" 1557.8 79.3280607661542 13.630127205321
"7791" 1558 73.5546373725888 12.9227303830635
"7792" 1558.2 67.7216226982058 11.1769062242947
"7793" 1558.4 62.6263038472965 9.24680793108044
"7794" 1558.6 58.2245661222671 7.57053761834843
"7795" 1558.8 54.9560751660976 9.0105825792068
"7796" 1559 51.2744198268885 12.0826784957047
"7797" 1559.2 47.0082871782984 15.6839513364109
"7798" 1559.4 42.8435142103649 18.9899060887628
"7799" 1559.6 38.390307338555 20.5126463004515
"7800" 1559.8 34.1171997257084 21.5515622677684
"7801" 1560 30.0434465643004 23.4897955547305
"7802" 1560.2 27.1097501343802 24.0611414977521
"7803" 1560.4 23.1441957371146 24.5495453639289
"7804" 1560.6 19.1624034089712 26.47521778974
"7805" 1560.8 18.7072461439091 28.2198570421185
"7806" 1561 17.9585806545262 28.4499476875369
"7807" 1561.2 16.2335621473829 29.7762245371223
"7808" 1561.4 15.1884482654446 29.2750064515816
"7809" 1561.6 16.129355327029 27.564140442953
"7810" 1561.8 17.656152491752 26.7404006392789
"7811" 1562 18.3356048961411 28.2791660137889
"7812" 1562.2 19.6782576865171 29.7012868130047
"7813" 1562.4 20.7306983711225 32.5243144891335
"7814" 1562.6 21.040164460478 36.2889043765573
"7815" 1562.8 22.0418717103609 39.9246658257547
"7816" 1563 22.1921579061134 43.3701570932598
"7817" 1563.2 22.397105757557 47.6936624981377
"7818" 1563.4 21.0165232055449 51.9825203249047
"7819" 1563.6 20.1136279355807 56.4540543230047
"7820" 1563.8 19.0550870879358 60.9096640547297
"7821" 1564 17.8134968737359 65.5945832222547
"7822" 1564.2 16.6999607016987 69.9773098240749
"7823" 1564.4 15.4417463239524 74.2466007687724
"7824" 1564.6 14.4632875975988 78.6083046527143
"7825" 1564.8 12.0791358504263 82.0724074283856
"7826" 1565 9.71721860621205 84.128912685957
"7827" 1565.2 8.90901456609985 87.3848397532807
"7828" 1565.4 10.4411779147835 91.2569176347666
"7829" 1565.6 13.7153207305107 94.4024320096268
"7830" 1565.8 17.285277350661 97.0571719415283
"7831" 1566 21.8221387483452 99.0405189429969
"7832" 1566.2 25.8494451988787 100.699249296743
"7833" 1566.4 29.6940194302842 102.4176513134
"7834" 1566.6 33.8300106369159 104.130543484969
"7835" 1566.8 38.346938722631 105.280937144827
"7836" 1567 42.8076596791434 105.789304995858
"7837" 1567.2 47.4050975379054 105.44485211787
"7838" 1567.4 51.2907593419333 104.30232644158
"7839" 1567.6 54.4348998065924 102.726372139835
"7840" 1567.8 56.6394959449053 100.51514986853
"7841" 1568 60.362978185346 98.623670906564
"7842" 1568.2 63.6129726322359 96.2189890339919
"7843" 1568.4 67.4592384972615 94.657594300197
"7844" 1568.6 71.6075080308291 92.7257544857759
"7845" 1568.8 75.1598244472111 89.8034162774716
"7846" 1569 78.0727784770412 87.1723869285135
"7847" 1569.2 79.2969013453641 84.9266426015047
"7848" 1569.4 80.5929857402109 82.5157086723297
"7849" 1569.6 80.3577454810022 79.8832637331308
"7850" 1569.8 80.8389095023715 79.0157708453606
"7851" 1570 82.5320655007626 78.7366527720225
"7852" 1570.2 83.8338229252622 79.016225418531
"7853" 1570.4 85.4941664447885 79.3883503801362
"7854" 1570.6 86.8525555990737 80.1682996544236
"7855" 1570.8 86.9779791878134 80.4425888353581
"7856" 1571 86.1596558142726 78.6329050287065
"7857" 1571.2 85.2404561358642 75.2469434088852
"7858" 1571.4 84.9255302773469 71.5962622826991
"7859" 1571.6 85.6849266331548 67.370354115856
"7860" 1571.8 87.1004869877314 63.4466392568764
"7861" 1572 89.251004328054 60.758817822341
"7862" 1572.2 88.6739758518813 58.4691978497319
"7863" 1572.4 87.1709376055631 55.0712489374229
"7864" 1572.6 85.9697410300573 51.014779908344
"7865" 1572.8 86.1253226699282 47.0538373874855
"7866" 1573 87.6737602526073 43.4616728771618
"7867" 1573.2 89.1102105423854 40.2220180147009
"7868" 1573.4 91.3080359816359 36.9900510223618
"7869" 1573.6 94.370383856893 34.074545338619
"7870" 1573.8 98.2754271971321 31.3634196731273
"7871" 1574 102.152242574708 28.6432077805324
"7872" 1574.2 106.04101011068 25.9042339640325
"7873" 1574.4 109.61276010483 23.9117400217479
"7874" 1574.6 109.860522747199 21.547478052257
"7875" 1574.8 108.630777231623 19.7248841579952
"7876" 1575 107.180955774535 17.9856234564531
"7877" 1575.2 105.110649271963 16.2148808539592
"7878" 1575.4 102.787946490296 14.0298784858986
"7879" 1575.6 100.51070565981 11.4681594796334
"7880" 1575.8 98.7948812812081 11.0415853473658
"7881" 1576 96.023640555283 10.267672678382
"7882" 1576.2 92.6292617197787 9.33096526610468
"7883" 1576.4 88.83363624782 7.85067069044527
"7884" 1576.6 84.4624786330532 5.98025463209122
"7885" 1576.8 80.8957936731792 3.89315880268392
"7886" 1577 76.6912975415787 2.75014844187611
"7887" 1577.2 72.4085659960189 1.6289083988726
"7888" 1577.4 68.1597077290583 1.00010345831776
"7889" 1577.6 65.6258380669603 1.18190069046386
"7890" 1577.8 63.2255138275271 0.865068684854191
"7891" 1578 62.2066816753359 1.07200375337468
"7892" 1578.2 61.1292904498596 3.05636284954428
"7893" 1578.4 59.1606228845216 5.71349192174957
"7894" 1578.6 56.5815178477359 9.42571465103592
"7895" 1578.8 54.3091328052465 13.121076189026
"7896" 1579 51.2149727448772 16.4495277513742
"7897" 1579.2 47.3587933703277 18.9611816056373
"7898" 1579.4 42.9838769550634 20.0786370214357
"7899" 1579.6 39.1568782652703 20.6013922486426
"7900" 1579.8 35.1758124830763 20.7728555893025
"7901" 1580 31.2037953716404 20.6255285253024
"7902" 1580.2 27.4694946674148 20.8929883974942
"7903" 1580.4 24.6337968599025 22.2487301495047
"7904" 1580.6 23.7738209539631 23.8778308550198
"7905" 1580.8 22.2573455841147 25.699952971141
"7906" 1581 21.6914279175824 27.0770938472076
"7907" 1581.2 21.4475140458685 29.8533798061373
"7908" 1581.4 21.108859524321 33.4743215013451
"7909" 1581.6 19.9710020778829 37.2587562902694
"7910" 1581.8 18.1643386925051 41.5930389644278
"7911" 1582 17.7748163044836 45.8662491788764
"7912" 1582.2 16.3014449048011 49.7126892430003
"7913" 1582.4 14.4917352321863 53.988819961546
"7914" 1582.6 13.4114385615965 57.9295289713899
"7915" 1582.8 11.5485340071858 61.8077926782797
"7916" 1583 9.31873933678584 65.6328014615547
"7917" 1583.2 6.55556764579585 68.8810970137927
"7918" 1583.4 6.2776390689218 70.7227234170336
"7919" 1583.6 7.38211990669679 73.9956290017156
"7920" 1583.8 8.96982714801986 77.6437749204967
"7921" 1584 11.6942308180359 81.2106537957201
"7922" 1584.2 14.5289590461177 85.0500243189299
"7923" 1584.4 17.2222634384025 89.300507765838
"7924" 1584.6 20.0613056878687 93.3943712464109
"7925" 1584.8 23.526742417212 97.5447279576951
"7926" 1585 26.4798930967597 102.091485156957
"7927" 1585.2 28.7673631920759 106.796647858537
"7928" 1585.4 30.1720855704739 111.212298297838
"7929" 1585.6 30.6043690689052 113.504022826472
"7930" 1585.8 32.0725270194279 112.896278850817
"7931" 1586 35.8456016396993 112.272880331529
"7932" 1586.2 39.922477927702 111.255122878598
"7933" 1586.4 43.8222113231832 109.956236865873
"7934" 1586.6 47.3270821275048 108.923842941807
"7935" 1586.8 50.4986626866728 108.544872165555
"7936" 1587 54.422278004779 108.045382702203
"7937" 1587.2 58.4771993140954 107.781781409339
"7938" 1587.4 62.6164639369081 107.944299833698
"7939" 1587.6 65.7822019263334 106.916112481675
"7940" 1587.8 68.8983396612872 105.816013569325
"7941" 1588 71.5458959788512 104.417944644505
"7942" 1588.2 72.4977168390307 101.151428465018
"7943" 1588.4 72.7552212757894 97.2315507189868
"7944" 1588.6 72.1630894489228 93.1618423393655
"7945" 1588.8 72.0913934558411 88.9931973621099
"7946" 1589 71.7628003972889 84.3787351000357
"7947" 1589.2 71.8377373716413 79.8308773615047
"7948" 1589.4 73.0742158461287 75.6518948856654
"7949" 1589.6 74.9327059515837 72.5572263689308
"7950" 1589.8 77.6254292848199 70.8061869309295
"7951" 1590 79.5562712474464 69.5622399074784
"7952" 1590.2 80.7099012339837 66.7281140443916
"7953" 1590.4 82.3416751244083 65.2014185765823
"7954" 1590.6 84.1237649191916 64.9888974091595
"7955" 1590.8 84.3068969931823 64.9814989668172
"7956" 1591 83.4729694496844 64.2566471969159
"7957" 1591.2 81.7527634301887 61.9596440787688
"7958" 1591.4 79.1459976839717 59.01395525725
"7959" 1591.6 77.5887082019239 55.5231421639084
"7960" 1591.8 76.3025792015094 51.6731689162311
"7961" 1592 74.1390393291525 47.5506200564491
"7962" 1592.2 74.3605428032458 44.0936702959304
"7963" 1592.4 74.9545191603159 44.1859995077047
"7964" 1592.6 74.0651351497359 45.0917717791147
"7965" 1592.8 71.9673934416782 45.5802302760143
"7966" 1593 68.68814031453 46.6746813256517
"7967" 1593.2 64.9037347361071 47.5068239443067
"7968" 1593.4 60.9911338862636 47.3489126823658
"7969" 1593.6 56.2828846329501 47.0398880301271
"7970" 1593.8 52.0894895609941 45.7256485766475
"7971" 1594 48.9192108925451 43.4500028993294
"7972" 1594.2 46.3193946487359 40.4999723003238
"7973" 1594.4 43.3737852119859 37.0499895653634
"7974" 1594.6 41.8912741843326 33.6484501299563
"7975" 1594.8 42.5272464295768 32.037810988391
"7976" 1595 43.092996780719 33.1173103369541
"7977" 1595.2 42.2018760812358 34.6787575027904
"7978" 1595.4 40.7428645392036 36.8579603335369
"7979" 1595.6 38.1517908203004 40.0510325847305
"7980" 1595.8 35.5486900354644 43.2906007583904
"7981" 1596 33.4796472388086 45.895397120032
"7982" 1596.2 30.491834265093 48.5476560678172
"7983" 1596.4 27.0286761908177 50.3495591911774
"7984" 1596.6 23.1946102081043 52.2433430457415
"7985" 1596.8 19.7217429231367 54.8605748414468
"7986" 1597 16.2583417840108 57.2438979352047
"7987" 1597.2 13.6949398400145 60.3917860279309
"7988" 1597.4 11.1501497455429 63.9005923661425
"7989" 1597.6 8.63816102740773 66.8834535319812
"7990" 1597.8 6.48684448411392 70.2266027536754
"7991" 1598 4.86048080353837 71.2323087884626
"7992" 1598.2 4.15736568069868 71.1649179213311
"7993" 1598.4 4.34036450008069 71.8797264266771
"7994" 1598.6 5.45143920531086 73.9166048298297
"7995" 1598.8 7.20322164324385 76.5981238932487
"7996" 1599 10.0667759928343 80.0244763164889
"7997" 1599.2 11.5062864211571 83.7379650799692
"7998" 1599.4 13.2327891406118 87.0362894108647
"7999" 1599.6 16.6986992967083 89.287133053922
"8000" 1599.8 19.8945831812441 90.4902157979637
"8001" 1600 23.8822934710801 91.0666220300293
"8002" 1600.2 26.8633002823048 90.3496789711426
"8003" 1600.4 30.1957978608706 90.0445633425481
"8004" 1600.6 33.8685427470117 90.3233215647288
"8005" 1600.8 37.3135490684925 89.4046026752392
"8006" 1601 41.2922861807231 88.6439380137611
"8007" 1601.2 44.9661836394169 87.5393205122719
"8008" 1601.4 48.4747978594153 85.8216680346842
"8009" 1601.6 51.9038833941306 86.1670591401889
"8010" 1601.8 55.2061485426596 87.6116358540216
"8011" 1602 59.4736288208745 87.4541849821013
"8012" 1602.2 63.185804606581 85.569250164956
"8013" 1602.4 65.8646990111014 82.781282613908
"8014" 1602.6 69.7900489680174 80.7997150804542
"8015" 1602.8 73.7495341386555 78.5114381475761
"8016" 1603 76.7141179980446 74.9799304080351
"8017" 1603.2 80.1285263972615 72.3440222781201
"8018" 1603.4 82.7402633381043 71.9123263767152
"8019" 1603.6 83.9990086167813 73.3221953958683
"8020" 1603.8 84.3045931089148 73.7276466084588
"8021" 1604 83.7087667485268 72.7002804108956
"8022" 1604.2 82.4565043235019 69.5657154112937
"8023" 1604.4 80.712925649717 66.9424371648632
"8024" 1604.6 80.0633664550125 63.2906665473008
"8025" 1604.8 78.7147638090359 59.3459010967047
"8026" 1605 77.336526275343 55.8739560479154
"8027" 1605.2 74.8963506036967 54.0828618238264
"8028" 1605.4 72.4198397886683 51.6251281411804
"8029" 1605.6 70.4852052850196 48.0443201346939
"8030" 1605.8 68.4309218307787 44.0513257120761
"8031" 1606 68.4748118638608 40.8323490091297
"8032" 1606.2 69.2955208815006 40.6009787859164
"8033" 1606.4 69.1203120823659 41.2011550183747
"8034" 1606.6 67.5416700819955 42.2214350144566
"8035" 1606.8 64.6904771177116 43.5544709320872
"8036" 1607 61.4365223319411 44.8417440346415
"8037" 1607.2 57.6258291503501 46.151508957419
"8038" 1607.4 53.8589980457467 46.430074819646
"8039" 1607.6 50.1119184396706 45.4123064904612
"8040" 1607.8 46.547024162104 43.8525348702959
"8041" 1608 42.9046881573727 41.8204916436626
"8042" 1608.2 38.5953521257025 40.0711690764047
"8043" 1608.4 34.496386710146 37.3213166599541
"8044" 1608.6 31.8241978387523 33.7645996177025
"8045" 1608.8 31.4550149104098 31.6662028117982
"8046" 1609 31.9862069378692 32.5676547605047
"8047" 1609.2 30.6566191891079 33.9630648930861
"8048" 1609.4 28.970959954741 36.3776586164944
"8049" 1609.6 26.0406157037983 38.5750842504734
"8050" 1609.8 22.6899774993962 41.3145838682217
"8051" 1610 19.0855618615332 42.5767017555587
"8052" 1610.2 15.6797220695253 44.9785251016099
"8053" 1610.4 11.8544068150573 46.8858451268261
"8054" 1610.6 8.70359404726288 48.6640753665858
"8055" 1610.8 8.68821602647691 49.2198875983618
"8056" 1611 9.71034494884242 51.8271412536522
"8057" 1611.2 10.3045073914666 54.9073589120175
"8058" 1611.4 11.9001067464109 58.2312024504547
"8059" 1611.6 13.8260953171007 61.100497019883
"8060" 1611.8 16.5375185923787 63.5533331442358
"8061" 1612 19.2694674005114 65.8656719144023
"8062" 1612.2 22.0523399779053 67.8709436054199
"8063" 1612.4 24.6149881131602 69.7132140667064
"8064" 1612.6 27.6443134455315 72.0155243684177
"8065" 1612.8 32.0897839231569 73.1996775952415
"8066" 1613 36.0638245296841 73.5731897887633
"8067" 1613.2 40.0415440582876 73.8202904738926
"8068" 1613.4 43.8387028304591 72.4204062591386
"8069" 1613.6 47.1866649931631 71.2479873174956
"8070" 1613.8 51.0441652914427 69.7941966441857
"8071" 1614 54.5210915524201 67.0076523332152
"8072" 1614.2 57.9851415861306 65.1738473422415
"8073" 1614.4 60.6730481323641 62.7927289692995
"8074" 1614.6 61.4410947065216 59.8288613469065
"8075" 1614.8 60.9832393600196 56.6485886041263
"8076" 1615 60.7095941551525 53.184271627338
"8077" 1615.2 61.8631766430283 49.7550459626839
"8078" 1615.4 63.6310716149502 46.8758355879618
"8079" 1615.6 64.3731299062358 43.3830593025981
"8080" 1615.8 63.9085893499025 41.3462685148683
"8081" 1616 63.3104610640113 41.7712307551986
"8082" 1616.2 64.403843331448 42.6974183891107
"8083" 1616.4 66.2170757689091 43.8250074256037
"8084" 1616.6 68.6434251807653 45.3370429501517
"8085" 1616.8 71.3637351176003 46.9691445602804
"8086" 1617 74.8444707035845 49.8394939157157
"8087" 1617.2 78.3904300387959 51.0079552227547
"8088" 1617.4 79.8882267203774 52.3221578854764
"8089" 1617.6 81.2579440725849 55.4481214206745
"8090" 1617.8 82.4845556711376 58.6345413687815
"8091" 1618 84.7056844699228 62.3679114390351
"8092" 1618.2 87.8646568913411 65.6599565263205
"8093" 1618.4 89.2014149435969 66.4934195909769
"8094" 1618.6 88.8576599594055 66.57847539471
"8095" 1618.8 88.2434257335394 67.0425540147814
"8096" 1619 87.3056331852272 69.0232425065822
"8097" 1619.2 87.6312752721306 72.1771720701099
"8098" 1619.4 88.960065600572 75.4973358296727
"8099" 1619.6 90.4653659095179 77.6782431992226
"8100" 1619.8 91.3299676901014 79.4572592798324
"8101" 1620 93.8292242737358 81.5647330766403
"8102" 1620.2 96.3955535580173 82.4408512386307
"8103" 1620.4 98.944043196441 82.7805414715816
"8104" 1620.6 101.655077650884 82.6542067512344
"8105" 1620.8 105.077277954185 81.9573793943509
"8106" 1621 107.227808361826 80.5756430504278
"8107" 1621.2 109.800648366133 78.4458745014021
"8108" 1621.4 112.361225149461 75.1618824603547
"8109" 1621.6 114.285829558371 70.9348804170979
"8110" 1621.8 116.400937764097 67.0205666581655
"8111" 1622 117.392475500056 62.0773619259919
"8112" 1622.2 118.596560942316 57.3080459533808
"8113" 1622.4 118.800390724636 52.0955133802264
"8114" 1622.6 117.746565854185 47.1559160180944
"8115" 1622.8 116.203853509762 42.3971177102941
"8116" 1623 113.406579110862 37.7620119801482
"8117" 1623.2 110.122955752695 33.1598653154236
"8118" 1623.4 107.876149227161 28.1386251593832
"8119" 1623.6 104.51937995646 25.3954842451402
"8120" 1623.8 100.176537511636 24.7056169616475
"8121" 1624 95.263483281283 23.8928355382594
"8122" 1624.2 90.9184240190873 22.2298102290591
"8123" 1624.4 86.2848478334786 20.5715802307086
"8124" 1624.6 81.7300543292359 18.1103511061107
"8125" 1624.8 78.1305557109181 14.5122155398037
"8126" 1625 75.7535614025628 10.6693386077451
"8127" 1625.2 76.3184584976644 9.42222106198427
"8128" 1625.4 76.7156835393411 6.96545740206257
"8129" 1625.6 77.587581103751 4.15490311929256
"8130" 1625.8 79.1535348614093 4.77753504093325
"8131" 1626 79.3804773005086 5.27828772901983
"8132" 1626.2 80.1025381143897 5.36288307416814
"8133" 1626.4 79.9563540232359 7.17761840938347
"8134" 1626.6 79.8632735407052 8.37316939140263
"8135" 1626.8 79.0668916459266 8.59260464292736
"8136" 1627 77.6344874981962 8.32366870158388
"8137" 1627.2 75.4025146528246 7.7293710135701
"8138" 1627.4 71.7590811117839 6.54250372948545
"8139" 1627.6 67.5078378727804 5.73163960054428
"8140" 1627.8 63.2561641158685 4.66054043083121
"8141" 1628 60.0696588873004 3.38207029721436
"8142" 1628.2 58.8699079746733 5.05052246450468
"8143" 1628.4 56.6488234397046 7.18437415875468
"8144" 1628.6 53.7348872227046 10.6319778289422
"8145" 1628.8 49.7979404351924 13.6163930554395
"8146" 1629 45.4591091316552 15.6242353375047
"8147" 1629.2 41.228766946789 16.1704037927494
"8148" 1629.4 35.8925707070359 16.787768400638
"8149" 1629.6 31.0488158621714 17.292687504795
"8150" 1629.8 27.3014599015832 19.4406953040942
"8151" 1630 24.4416029006032 20.0726304016067
"8152" 1630.2 21.5809773837925 21.2834241053294
"8153" 1630.4 20.0884335699543 23.8256963342134
"8154" 1630.6 19.2640010598379 26.6672265910251
"8155" 1630.8 18.1131742606012 29.7380351200239
"8156" 1631 17.5563848545888 33.7741521187988
"8157" 1631.2 17.3383985774859 37.1467660247825
"8158" 1631.4 17.2216601389787 40.2477009436475
"8159" 1631.6 15.8664902709906 43.3192386843349
"8160" 1631.8 14.0993951051569 46.530722013531
"8161" 1632 11.818620190145 50.3849347515212
"8162" 1632.2 9.36538535132678 53.4992474746452
"8163" 1632.4 6.5721880336511 55.7188390415555
"8164" 1632.6 5.4225846115386 55.9263621198258
"8165" 1632.8 5.40246753477432 56.935865459479
"8166" 1633 5.94437452531479 59.9909176968205
"8167" 1633.2 7.89977909198586 62.8524245524797
"8168" 1633.4 10.3283998450746 65.4815722995934
"8169" 1633.6 12.0915317682749 68.8540814958875
"8170" 1633.8 13.5507450059188 72.5880549380657
"8171" 1634 15.9006420940801 75.5161843345211
"8172" 1634.2 19.0677563758359 76.7957121904297
"8173" 1634.4 22.1318700055042 78.8490104006266
"8174" 1634.6 25.4055676478109 80.5633936147547
"8175" 1634.8 29.8274951348745 80.9281797503702
"8176" 1635 33.8531402086718 79.5989547127611
"8177" 1635.2 36.7215681825456 77.5941520880179
"8178" 1635.4 39.1414875453918 74.583174167101
"8179" 1635.6 39.7233026666177 71.8143121362138
"8180" 1635.8 39.8434394106205 68.5221983481201
"8181" 1636 40.4598489949858 65.7184386273936
"8182" 1636.2 40.9813595340378 62.0448908146631
"8183" 1636.4 41.0401023808059 58.7624359767247
"8184" 1636.6 40.7798373178807 54.6985155738505
"8185" 1636.8 41.7956752011431 50.7745087610511
"8186" 1637 43.4971085995231 47.2776111208664
"8187" 1637.2 46.0422539759233 43.8699028201609
"8188" 1637.4 47.9719104617793 39.9246658257547
"8189" 1637.6 51.2416218323018 36.8598570203508
"8190" 1637.8 54.0823986377842 36.019624761795
"8191" 1638 55.7717850993445 36.480870132309
"8192" 1638.2 57.9853566843972 36.8456318692466
"8193" 1638.4 61.7163802336058 35.7665213899147
"8194" 1638.6 64.5897747293259 35.9002852274647
"8195" 1638.8 67.8303836620243 36.6503916703412
"8196" 1639 70.0355259268481 37.8948093404843
"8197" 1639.2 72.999424461677 38.289149996887
"8198" 1639.4 76.9872248688497 36.6505735926532
"8199" 1639.6 80.8846230020628 34.9673192088605
"8200" 1639.8 82.6417694397966 33.0319885090094
"8201" 1640 82.8763812440339 33.0711065666681
"8202" 1640.2 83.3112789152166 32.2736683043508
"8203" 1640.4 82.2624080611878 33.5929325263412
"8204" 1640.6 82.5554776318116 35.3278609321713
"8205" 1640.8 84.2303755589123 38.161755865887
"8206" 1641 86.4798190909762 41.9017247433893
"8207" 1641.2 89.2164517246904 45.471522102341
"8208" 1641.4 92.6326804165136 49.4756869248936
"8209" 1641.6 95.1804212630707 53.7419618368992
"8210" 1641.8 96.7874469395898 58.06902859431
"8211" 1642 96.8214797250268 62.1659439056592
"8212" 1642.2 96.4275204732272 67.2078761398323
"8213" 1642.4 96.2723423593169 72.3731560710722
"8214" 1642.6 97.0531656327137 77.2356447105135
"8215" 1642.8 99.3274804886426 81.6521815902928
"8216" 1643 101.505854559698 86.763687381303
"8217" 1643.2 102.244298657841 91.373456125531
"8218" 1643.4 103.000259661348 94.1253774399185
"8219" 1643.6 101.234315684439 95.7378699560301
"8220" 1643.8 98.2476384288609 97.2106216831797
"8221" 1644 94.0575908497484 98.7430178509669
"8222" 1644.2 89.1382537276043 100.401677040873
"8223" 1644.4 84.9363587285436 101.066499044351
"8224" 1644.6 82.3422258033955 99.0802376094963
"8225" 1644.8 80.5494077585548 97.1927206113237
"8226" 1645 79.850205935425 95.906639459856
"8227" 1645.2 80.5444002163302 94.9246782221556
"8228" 1645.4 81.1423401405414 94.5448994920047
"8229" 1645.6 81.6836756860305 93.0104826820136
"8230" 1645.8 80.114995541288 90.4666256374264
"8231" 1646 76.896065687391 88.135656832384
"8232" 1646.2 73.9864981903565 85.5789884102461
"8233" 1646.4 71.7521340750196 82.8676779977749
"8234" 1646.6 70.067522342718 80.2653823440225
"8235" 1646.8 66.1538687055136 78.9426571703658
"8236" 1647 61.569643891441 79.0534465107867
"8237" 1647.2 56.6294408063141 79.629262302009
"8238" 1647.4 51.6420925357989 80.9570843011013
"8239" 1647.6 46.7140916948513 82.1827690107355
"8240" 1647.8 41.4119087180594 83.4107594964963
"8241" 1648 36.7662007335315 87.0203374501134
"8242" 1648.2 32.5886676283334 91.1782765422852
"8243" 1648.4 27.577898048093 93.9170284177904
"8244" 1648.6 22.4076219860454 96.191923614219
"8245" 1648.8 17.8179859914957 98.8447021891031
"8246" 1649 15.6494057196545 99.4377229186675
"8247" 1649.2 14.1480184985079 98.1960152864647
"8248" 1649.4 12.4188323485746 95.831169266295
"8249" 1649.6 10.5766770192439 93.3562300600127
"8250" 1649.8 9.41984025422785 91.1393995821127
"8251" 1650 8.13046986575554 88.4776286152055
"8252" 1650.2 6.3517504767046 85.6671209879422
"8253" 1650.4 5.39657301496972 82.7876540471337
"8254" 1650.6 4.06731950223585 79.3789315158142
"8255" 1650.8 3.62491614250199 76.1672687232305
"8256" 1651 2.98726270876086 73.4038434525547
"8257" 1651.2 2.79426041163909 72.2098316860369
"8258" 1651.4 3.17423855190799 71.8729210307588
"8259" 1651.6 2.4295822858944 72.2338371104071
"8260" 1651.8 2.77258008026025 72.6936988515778
"8261" 1652 4.29219936246086 73.3305918272297
"8262" 1652.2 4.31128182295485 73.5685609054055
"8263" 1652.4 4.14434877266785 74.3661787181287
"8264" 1652.6 4.33955213479783 75.9564112286121
"8265" 1652.8 4.68209150525225 78.6237657595703
"8266" 1653 4.58737333619553 81.5024116448676
"8267" 1653.2 4.87574073014062 83.2978176408618
"8268" 1653.4 5.80211412098389 85.6278118737015
"8269" 1653.6 6.71104356324367 88.8917849288797
"8270" 1653.8 8.1802029644066 92.6168980704071
"8271" 1654 9.52395233730563 93.3228046306675
"8272" 1654.2 12.5063012717237 94.021340685334
"8273" 1654.4 15.7200478731168 95.5306874104571
"8274" 1654.6 17.3025714928506 97.8801196101522
"8275" 1654.8 18.3775818349978 100.5991539081
"8276" 1655 19.6010542133765 103.865571654622
"8277" 1655.2 21.2163884206265 106.920044998677
"8278" 1655.4 23.5659568797596 107.721092469719
"8279" 1655.6 26.701149652887 109.264846930923
"8280" 1655.8 30.3187071107686 110.369965519095
"8281" 1656 34.8235241280454 110.948410455052
"8282" 1656.2 39.156011742302 110.210692650802
"8283" 1656.4 42.1401821575489 107.644893371487
"8284" 1656.6 44.8996891517064 105.159828113269
"8285" 1656.8 47.8461512075325 102.124850286505
"8286" 1657 50.3237945742716 99.2141218826743
"8287" 1657.2 52.1811246624686 95.8649662632288
"8288" 1657.4 54.9478465132622 92.9457679002415
"8289" 1657.6 57.8651167533937 90.7130181306099
"8290" 1657.8 60.0972452399859 87.1637274708754
"8291" 1658 62.9405258129282 83.6233026458893
"8292" 1658.2 65.8284737470564 81.4478028703508
"8293" 1658.4 68.618415021202 78.3485710745301
"8294" 1658.6 69.5143721835126 74.2528343398618
"8295" 1658.8 70.7133797358376 69.6089075758675
"8296" 1659 73.1051089373134 65.3661523666685
"8297" 1659.2 73.9314037774581 60.5695924994769
"8298" 1659.4 74.8305228636946 56.2138754796974
"8299" 1659.6 74.6605916810359 51.935202504819
"8300" 1659.8 73.4814429572001 48.387275956469
"8301" 1660 73.817725470934 46.0413868608915
"8302" 1660.2 75.5630921308535 45.90282276724
"8303" 1660.4 77.4043974605216 46.5810091705047
"8304" 1660.6 77.5389169266413 46.8564559402344
"8305" 1660.8 76.5682244591216 46.9631915635047
"8306" 1661 75.3916095928659 45.5198160592747
"8307" 1661.2 73.8492652442552 43.3355509205629
"8308" 1661.4 72.1870995316182 40.10638980674
"8309" 1661.6 70.5570093302259 37.2837854901247
"8310" 1661.8 70.5771218247671 35.3344960431609
"8311" 1662 70.7304452135306 32.0607602182099
"8312" 1662.2 71.8518489453874 27.8772344827774
"8313" 1662.4 73.0503251889458 24.6908756407747
"8314" 1662.6 74.4196315707839 23.4099766513124
"8315" 1662.8 74.4989984995189 23.1609202007217
"8316" 1663 74.4893643354783 23.0478387894138
"8317" 1663.2 73.7699676975975 24.082392481877
"8318" 1663.4 71.6598900378116 24.8892630465956
"8319" 1663.6 67.8766270453151 24.4396569370987
"8320" 1663.8 63.4788272309417 23.1105139768576
"8321" 1664 59.4090725563268 20.9825096959289
"8322" 1664.2 55.013171384071 18.7712903538563
"8323" 1664.4 51.0202573514117 15.7390300489552
"8324" 1664.6 49.5669554471025 13.233472145738
"8325" 1664.8 49.7641303415462 14.8598705515047
"8326" 1665 47.7735157262471 17.404890382044
"8327" 1665.2 45.4172079893306 20.285519541252
"8328" 1665.4 42.8788911533921 22.9016250708797
"8329" 1665.6 41.9284861844464 25.0286041870099
"8330" 1665.8 40.8365581405231 27.8960848716004
"8331" 1666 39.6516710329778 30.759479997924
"8332" 1666.2 37.8289283222036 34.0265230348595
"8333" 1666.4 35.4054161529455 37.0798726907627
"8334" 1666.6 32.3439031662459 39.7335746292547
"8335" 1666.8 28.5525111927453 41.8121420779764
"8336" 1667 24.5305229676267 43.9393181449501
"8337" 1667.2 20.1597515367551 45.2200968672258
"8338" 1667.4 16.1605133675377 45.4320583286556
"8339" 1667.6 12.0648074891109 45.319579784085
"8340" 1667.8 11.3127825282899 46.7359479784777
"8341" 1668 10.8242730489025 50.0271837398637
"8342" 1668.2 10.7408669035608 54.0908931929547
"8343" 1668.4 11.0553217703846 58.3475943610501
"8344" 1668.6 10.2025779377441 62.7412679521112
"8345" 1668.8 9.21575028676004 67.3524167556498
"8346" 1669 9.16826558131782 71.8384619625375
"8347" 1669.2 10.5998556351367 76.5533738094138
"8348" 1669.4 12.4487803744408 80.9105948324391
"8349" 1669.6 15.1249561275149 84.3637383017372
"8350" 1669.8 17.1438345133073 88.166093361219
"8351" 1670 20.4366153457586 92.8511366139365
"8352" 1670.2 22.9506397314279 96.8629630996807
"8353" 1670.4 24.6533673046261 101.3946644137
"8354" 1670.6 24.7514896983178 105.542563325546
"8355" 1670.8 25.7559337881882 107.942515602171
"8356" 1671 28.3561543048073 108.148772766648
"8357" 1671.2 31.8954103745859 107.405337016455
"8358" 1671.4 34.5947949551924 106.322209959192
"8359" 1671.6 37.6409324372359 104.627001679992
"8360" 1671.8 39.8470638095747 102.620739837753
"8361" 1672 42.1170469361663 99.7918760266264
"8362" 1672.2 43.9155639708674 97.1330118375836
"8363" 1672.4 47.0206901869173 94.592813213841
"8364" 1672.6 50.7001285941583 92.6460680049443
"8365" 1672.8 54.9622572082855 90.7857197834468
"8366" 1673 59.4353015633619 88.8448150339417
"8367" 1673.2 63.4018178339025 86.2691807512739
"8368" 1673.4 65.4871534974427 82.7554512481685
"8369" 1673.6 66.4955159234659 78.8252528937879
"8370" 1673.8 68.3410198149169 74.7559784015823
"8371" 1674 69.6702619011818 70.3968254982614
"8372" 1674.2 71.0689077636657 66.2389951232243
"8373" 1674.4 71.8247633674193 61.7081856616331
"8374" 1674.6 74.5040755225544 58.251664428133
"8375" 1674.8 77.4370717302004 56.107384453248
"8376" 1675 79.6529579182622 54.683946397531
"8377" 1675.2 79.9668149031533 52.2412823487891
"8378" 1675.4 78.93789087943 49.8437831275726
"8379" 1675.6 76.8411997042947 48.06852299424
"8380" 1675.8 74.4414875255888 45.6442876190341
"8381" 1676 71.7635478479025 43.8384966281436
"8382" 1676.2 68.6349375859303 40.9933610358102
"8383" 1676.4 67.3121538220477 37.4868340763463
"8384" 1676.6 67.9598914126825 37.4024475573882
"8385" 1676.8 69.5502010249516 38.135448780631
"8386" 1677 71.0594112346848 38.2145946080965
"8387" 1677.2 72.9285538410147 37.4110816256393
"8388" 1677.4 75.5137367473585 35.5710314904009
"8389" 1677.6 77.8423928422073 34.1109436617618
"8390" 1677.8 79.9294797761753 35.0692122419592
"8391" 1678 82.3948783477507 36.6013817994948
"8392" 1678.2 83.8734909963991 38.60457664177
"8393" 1678.4 86.9144272887111 41.8005759379304
"8394" 1678.6 89.4688776881525 45.3353776673936
"8395" 1678.8 92.063586241854 49.5400273950956
"8396" 1679 95.0143785691086 53.268042919541
"8397" 1679.2 97.6533488056569 57.4966747109257
"8398" 1679.4 100.795148258753 61.1456726646598
"8399" 1679.6 104.436109068245 63.0813675892303
"8400" 1679.8 107.910633245422 63.3959070808144
"8401" 1680 110.677073673845 63.5418005204592
"8402" 1680.2 113.238022497932 63.8168812072786
"8403" 1680.4 114.848201128988 65.4511332193724
"8404" 1680.6 115.261072244572 68.1139119853064
"8405" 1680.8 115.824637120124 71.7446447188064
"8406" 1681 116.369244871539 75.3516087197368
"8407" 1681.2 115.825470138761 79.4756852504962
"8408" 1681.4 114.327702628549 84.0165302927504
"8409" 1681.6 112.136345289236 88.6338118136047
"8410" 1681.8 110.420135869505 93.1580163263702
"8411" 1682 108.848998481499 97.9376063491626
"8412" 1682.2 106.324309465111 102.45289017383
"8413" 1682.4 102.371798155341 106.541522618513
"8414" 1682.6 98.6077935889213 110.936620138013
"8415" 1682.8 95.4762317007359 115.928004380355
"8416" 1683 94.3005816385193 118.438320778261
"8417" 1683.2 93.7477788515216 119.119834000624
"8418" 1683.4 92.2606457718311 118.837746996267
"8419" 1683.6 89.3357139363004 118.4693118194
"8420" 1683.8 85.8539075406859 117.67011912178
"8421" 1684 81.2243749932272 117.540638362772
"8422" 1684.2 77.1858634626243 116.67936654224
"8423" 1684.4 73.0868999692605 115.281949061915
"8424" 1684.6 71.6780559051627 113.590322076505
"8425" 1684.8 70.3738629632782 111.876978975683
"8426" 1685 69.7071148458291 110.374160074395
"8427" 1685.2 70.4470079305271 110.543994458514
"8428" 1685.4 70.8840422096272 109.519248759766
"8429" 1685.6 69.9216282993641 108.39656135112
"8430" 1685.8 67.4395270454223 106.795248682318
"8431" 1686 63.8663583902359 104.629232471529
"8432" 1686.2 59.029289240723 103.483721017171
"8433" 1686.4 54.4372408706609 103.691798097805
"8434" 1686.6 49.7354672764066 105.642171171675
"8435" 1686.8 46.2141662657648 108.798828769224
"8436" 1687 43.4657397209375 112.295833326021
"8437" 1687.2 40.2905094972673 114.17713756182
"8438" 1687.4 37.8610872761539 113.668638140644
"8439" 1687.6 36.0358153976471 112.280422745658
"8440" 1687.8 32.0308133890171 110.156652139395
"8441" 1688 27.9737589980199 107.564070103681
"8442" 1688.2 23.2398503373666 104.591396653635
"8443" 1688.4 19.6446509271893 100.782767929691
"8444" 1688.6 16.9583199404859 95.5383682393998
"8445" 1688.8 13.7358815752122 90.7496578019377
"8446" 1689 10.9334796711655 86.3090679761844
"8447" 1689.2 8.81078678547314 81.5614942428013
"8448" 1689.4 9.25554740079683 76.2824847370657
"8449" 1689.6 9.80423294618458 70.9655524503765
"8450" 1689.8 10.4178000621109 65.8716654571797
"8451" 1690 12.117274866175 61.6068699781916
"8452" 1690.2 13.5212295076152 57.0273279125047
"8453" 1690.4 14.8128760553148 52.2969826798468
"8454" 1690.6 17.2122815752086 47.7368213772138
"8455" 1690.8 19.6795019915787 44.8084108334475
"8456" 1691 22.8108271009581 41.5489409960047
"8457" 1691.2 24.9817799675559 39.1182609765247
"8458" 1691.4 25.122858618623 36.0401722022789
"8459" 1691.6 24.7742393536777 35.1940477170512
"8460" 1691.8 25.3718788595313 35.6251139045047
"8461" 1692 28.4840024380231 35.7430212385153
"8462" 1692.2 32.1258330482671 34.8050141861922
"8463" 1692.4 36.3671181646815 33.9883762649177
"8464" 1692.6 41.0713857763128 32.7314472146475
"8465" 1692.8 45.5153821473897 31.5849000356475
"8466" 1693 49.7569947656025 32.8861400880047
"8467" 1693.2 54.5079777281025 33.374484256838
"8468" 1693.4 59.304037649725 34.7153536429069
"8469" 1693.6 63.1648799233516 34.848680200831
"8470" 1693.8 65.9686248439721 35.5915154523728
"8471" 1694 67.3149385566159 37.8073753685347
"8472" 1694.2 70.4361150868416 40.578785690697
"8473" 1694.4 73.6401381283631 43.9358437595592
"8474" 1694.6 76.769540836082 45.6390275672451
"8475" 1694.8 78.698035428896 45.9069334288056
"8476" 1695 79.8774697778207 45.9692769754198
"8477" 1695.2 82.6281939467012 46.3829806698413
"8478" 1695.4 86.163142774245 45.3655055352753
"8479" 1695.6 90.7204678748774 44.0583650104198
"8480" 1695.8 94.8718724265872 44.2293823739371
"8481" 1696 98.6987638753001 44.2505147006515
"8482" 1696.2 103.050335630687 44.31046244631
"8483" 1696.4 107.343131367069 46.3793017964213
"8484" 1696.6 110.873785219201 49.1332846915736
"8485" 1696.8 114.457992296911 52.4220300768547
"8486" 1697 118.206681681322 55.4755356098926
"8487" 1697.2 121.560346365621 59.0003036849149
"8488" 1697.4 124.323348532202 63.6785861974038
"8489" 1697.6 126.718590957277 68.2116903390584
"8490" 1697.8 125.922114185423 71.1578394251207
"8491" 1698 125.020460244932 75.2989696230612
"8492" 1698.2 123.999604355598 80.0340490359443
"8493" 1698.4 122.443947983262 85.103034475197
"8494" 1698.6 119.581109629818 89.7195857268325
"8495" 1698.8 117.779135952175 94.5177590032264
"8496" 1699 115.754012540009 99.6101543728996
"8497" 1699.2 112.664747296772 103.641151162797
"8498" 1699.4 109.069151557317 107.071646582997
"8499" 1699.6 104.646015077138 110.9492242387
"8500" 1699.8 100.288964133673 114.068852971942
"8501" 1700 95.2013725734138 115.203261328318
"8502" 1700.2 90.0044833677905 114.997010212084
"8503" 1700.4 84.2440179860871 115.270661192835
"8504" 1700.6 79.5731080642609 117.182836570705
"8505" 1700.8 74.3237132388424 118.771712879964
"8506" 1701 70.0806441051859 118.558693185505
"8507" 1701.2 66.0804186224375 117.646386828021
"8508" 1701.4 63.9432048906129 118.041807162185
"8509" 1701.6 61.5624643553115 119.306999887765
"8510" 1701.8 59.1042535337778 120.685494441207
"8511" 1702 55.4955788848787 121.494824585695
"8512" 1702.2 51.6583117528452 121.481791331966
"8513" 1702.4 51.6374790696168 122.250089790909
"8514" 1702.6 51.861435587431 124.608360821041
"8515" 1702.8 51.2024388325664 124.071188379454
"8516" 1703 51.6165410307905 124.43595183416
"8517" 1703.2 52.1757729805108 124.565326462155
"8518" 1703.4 52.8492702483424 125.234354492742
"8519" 1703.6 53.3165800479326 125.607138958046
"8520" 1703.8 54.5808676994327 126.364843795284
"8521" 1704 56.8430005190554 127.291417187963
"8522" 1704.2 59.4293333286154 127.318202046965
"8523" 1704.4 62.2202964324821 127.597021569214
"8524" 1704.6 64.6835758158465 127.392649567215
"8525" 1704.8 67.4751563205205 127.410625380297
"8526" 1705 70.7496799623666 127.413565244859
"8527" 1705.2 74.5972452415359 127.237173371166
"8528" 1705.4 78.6746935031196 126.720805532133
"8529" 1705.6 82.459528171603 126.035136248567
"8530" 1705.8 85.6517308509534 125.376710379711
"8531" 1706 88.3088138265773 124.459216472553
"8532" 1706.2 90.8763056324282 123.859268989959
"8533" 1706.4 92.4211376697319 123.171965693135
"8534" 1706.6 93.5347358641519 122.864809308161
"8535" 1706.8 95.982526927717 121.403509494302
"8536" 1707 96.7793584561644 120.557567764767
"8537" 1707.2 98.3237314080164 119.223628405846
"8538" 1707.4 100.495332151352 117.903946605249
"8539" 1707.6 102.368429023195 116.676208010067
"8540" 1707.8 102.452647775506 116.719831999513
"8541" 1708 102.767303040564 116.635250650242
"8542" 1708.2 103.375045426082 116.444930565759
"8543" 1708.4 105.525837812381 114.801593693029
"8544" 1708.6 106.748832781437 113.590322076505
"8545" 1708.8 106.875043410124 113.880780695185
"8546" 1709 106.853047891583 113.941683308779
"8547" 1709.2 107.084872806031 114.19136105353
"8548" 1709.4 107.280552763199 114.368584404068
"8549" 1709.6 107.228789051745 114.653942887212
"8550" 1709.8 107.192789150656 115.115229824575
"8551" 1710 107.263840585654 115.169749312882
"8552" 1710.2 106.929267962336 115.186995185038
"8553" 1710.4 107.136107858268 115.468000789939
"8554" 1710.6 107.441342901178 115.41679839654
"8555" 1710.8 107.474921086029 115.167373560263
"8556" 1711 107.463972968525 115.321654362866
"8557" 1711.2 107.482493533969 115.382332852571
"8558" 1711.4 107.473183526952 115.279741972834
"8559" 1711.6 107.464545376111 115.318828808482
"8560" 1711.8 107.109004782983 115.257645263549
"8561" 1712 106.402225585696 115.321608316795
"8562" 1712.2 105.357081046896 115.562527444156
"8563" 1712.4 105.147305077271 115.301834532113
"8564" 1712.6 104.684205175749 115.357507329607
"8565" 1712.8 104.241539837357 115.390277862892
"8566" 1713 103.231339031388 115.617832059708
"8567" 1713.2 101.941988048771 116.849241706737
"8568" 1713.4 99.9981929204282 118.117713501274
"8569" 1713.6 98.0249361024937 119.549978767348
"8570" 1713.8 95.7989968924739 120.308845889957
"8571" 1714 92.9651392474312 121.323543934864
"8572" 1714.2 90.4968025233461 123.054602596072
"8573" 1714.4 88.1386869205719 123.242720594113
"8574" 1714.6 84.8853103157596 123.715122297409
"8575" 1714.8 82.6432176186435 124.288489215943
"8576" 1715 79.8791022677481 125.801515608944
"8577" 1715.2 77.7848970040963 126.640813868481
"8578" 1715.4 76.3222175171513 127.613476035043
"8579" 1715.6 74.5005795724406 127.514400284465
"8580" 1715.8 71.7985686437237 127.221494093505
[truncated: 19,956 more chars]
