# Supplementary material for: Adaptive switch to sexually dimorphic movements by partner-seeking termites
Source: Sci Adv. 2019 Jun 19;5(6):eaau6108. doi: 10.1126/sciadv.aau6108 (PMC6584256; doi:10.1126/sciadv.aau6108)
Supplement: Data file S1 [file aau6108_Data_file_S1.zip › Dataset/CfExperimetns/170702_172_M_01_set2_before-position_5FPS.txt]

"time" "x" "y"
"1" 0 59.2601835557926 67.3794722696358
"2" 0.2 61.3168994060103 67.5181674929019
"3" 0.4 63.4813744464057 68.8078404370224
"4" 0.6 63.9774498650103 70.5725445208293
"5" 0.8 66.4563252292059 70.3524605375449
"6" 1 69.8166668782756 69.9270006234206
"7" 1.2 73.2244244770921 70.8758149578758
"8" 1.4 74.1957365494254 73.5753572576377
"9" 1.6 75.7320599089077 76.0614534852686
"10" 1.8 93.5425554013577 94.491082697592
"11" 2 100.464147586372 96.9262464908984
"12" 2.2 92.6008450681152 77.9665409789503
"13" 2.4 116.84521396835 92.9246227547774
"14" 2.6 116.942835806875 91.7487669865826
"15" 2.8 115.98727809804 89.6949585478193
"16" 3 112.719253418147 92.7521596635022
"17" 3.2 111.534297827211 93.6579753952278
"18" 3.4 48.9922770543428 128.881121291445
"19" 3.6 39.5829403569135 126.009795789319
"20" 3.8 39.5829403569135 126.009795789319
"21" 4 39.5829403569135 126.009795789319
"22" 4.2 39.5829403569135 126.009795789319
"23" 4.4 39.5829403569135 126.009795789319
"24" 4.6 39.5829403569135 126.009795789319
"25" 4.8 39.5829403569135 126.009795789319
"26" 5 39.5829403569135 126.009795789319
"27" 5.2 39.5829403569135 126.009795789319
"28" 5.4 39.5829403569135 126.009795789319
"29" 5.6 39.5829403569135 126.009795789319
"30" 5.8 39.5829403569135 126.009795789319
"31" 6 39.5829403569135 126.009795789319
"32" 6.2 39.5829403569135 126.009795789319
"33" 6.4 39.5829403569135 126.009795789319
"34" 6.6 39.5829403569135 126.009795789319
"35" 6.8 39.5829403569135 126.009795789319
"36" 7 39.5829403569135 126.009795789319
"37" 7.2 39.5829403569135 126.009795789319
"38" 7.4 39.5829403569135 126.009795789319
"39" 7.6 39.5829403569135 126.009795789319
"40" 7.8 39.5829403569135 126.009795789319
"41" 8 39.5829403569135 126.009795789319
"42" 8.2 39.5829403569135 126.009795789319
"43" 8.4 66.6752648284254 112.589212791034
"44" 8.6 83.7885598855048 117.629838556825
"45" 8.8 50.2979905983385 95.6597365052068
"46" 9 49.0256205116123 96.1854822842952
"47" 9.2 48.9698824838741 96.6349721027831
"48" 9.4 48.1988823868201 96.9832507487915
"49" 9.6 47.3428791956635 95.8220747272801
"50" 9.8 46.932528808814 93.9333205538187
"51" 10 46.6380060870454 91.1308751481568
"52" 10.2 46.5827219216636 88.9245465226216
"53" 10.4 46.7779916801223 87.1575807651513
"54" 10.6 46.4571307198723 84.5673079640263
"55" 10.8 47.9348600816105 82.4069701525444
"56" 11 50.8702756688741 79.6513229542041
"57" 11.2 56.9995673976724 77.2999310956417
"58" 11.4 64.3895836719533 75.1199331401025
"59" 11.6 73.1389570587191 75.449365367229
"60" 11.8 82.3515769236999 74.2036695236477
"61" 12 84.5978252147493 74.0418624325853
"62" 12.2 84.9840003511899 77.5761396097568
"63" 12.4 84.3384542486042 78.1979743284003
"64" 12.6 84.4301854629296 75.1486385997843
"65" 12.8 81.0239548405296 70.8560991995068
"66" 13 75.8487769706636 67.0802787057012
"67" 13.2 70.7073495901545 61.3310716503295
"68" 13.4 63.767203259358 57.200156101479
"69" 13.6 59.4947391692804 51.4424837644296
"70" 13.8 56.7093715470794 44.9783780101132
"71" 14 51.0338650705302 43.6510825244568
"72" 14.2 49.4395767316416 45.9963944768117
"73" 14.4 48.5138285318757 48.8082285730295
"74" 14.6 46.6271992089721 53.4200439614163
"75" 14.8 44.1122107811636 59.4429070764737
"76" 15 41.7648732730247 64.1856009513123
"77" 15.2 39.3189968589969 69.7626329084234
"78" 15.4 36.307492562767 75.821175632705
"79" 15.6 31.6469198897229 78.8738323679093
"80" 15.8 27.0436393507675 83.0377807939888
"81" 16 23.7780037016636 87.6768234553551
"82" 16.2 23.5959492284787 91.6473031212189
"83" 16.4 22.5587114341676 95.0260780976128
"84" 16.6 22.0432858199713 93.1770208829875
"85" 16.8 22.7285830402122 90.405743244978
"86" 17 25.14333472778 86.8697269916402
"87" 17.2 28.3689535538478 80.9990187610989
"88" 17.4 30.9672269769937 74.6616984052756
"89" 17.6 33.3929659782041 67.9905920231622
"90" 17.8 35.6858673988735 62.0964787519467
"91" 18 37.896341405226 56.3490925318818
"92" 18.2 38.7493012130936 50.5201740679768
"93" 18.4 40.4179299632899 43.4765105669216
"94" 18.6 41.225423038235 38.6845313316139
"95" 18.8 44.1969271038684 38.2727478926845
"96" 19 49.0810436941392 38.4102122620738
"97" 19.2 52.1572085976636 42.5383606836878
"98" 19.4 57.4392234146955 47.7564261587674
"99" 19.6 60.8210524000482 52.5517674732279
"100" 19.8 64.2720698620397 59.2337222527476
"101" 20 71.3134155426155 65.3291538238145
"102" 20.2 75.4381563003332 74.8929007255693
"103" 20.4 79.0197187422064 86.8067543587853
"104" 20.6 82.1024782479691 87.1590092416456
"105" 20.8 82.2248625165981 85.6853118176166
"106" 21 80.4348201472956 88.5140074043888
"107" 21.2 76.1251977975726 88.9628586642295
"108" 21.4 73.9590401960467 85.374565385925
"109" 21.6 73.0940785924067 79.7523586182155
"110" 21.8 69.4496348277181 72.6888374932113
"111" 22 63.6583649068838 66.9580141039311
"112" 22.2 55.3137736301069 66.1383099425209
"113" 22.4 46.8235638302576 66.9368376792122
"114" 22.6 38.6250394677176 66.6443459361081
"115" 22.8 31.3408647286358 65.831108476729
"116" 23 24.8086673929879 62.3921364284054
"117" 23.2 18.8270663257853 57.8311570798089
"118" 23.4 12.9044496518375 52.7398229400176
"119" 23.6 15.0140545475373 51.1041339224461
"120" 23.8 16.2109835650272 46.8984747364931
"121" 24 20.7196139216916 45.7168914655605
"122" 24.2 27.370747028253 41.9379667102199
"123" 24.4 34.8315847682988 39.2979501304626
"124" 24.6 43.8517865298858 40.4147997669419
"125" 24.8 51.9966327393961 43.5944958290591
"126" 25 60.261713675512 48.4569296057265
"127" 25.2 65.7490174612558 56.3841877597179
"128" 25.4 68.9372499114305 65.897931989349
"129" 25.6 70.2861307506449 76.7879628366539
"130" 25.8 74.7899864818778 86.6074735395782
"131" 26 79.2418426209726 87.3785389259749
"132" 26.2 80.4884756475554 87.1582441117297
"133" 26.4 79.9592570448858 92.3361651764512
"134" 26.6 74.4701280964545 95.8560392797931
"135" 26.8 69.9575580971636 94.5427216020295
"136" 27 68.3854146441181 90.9050400977477
"137" 27.2 63.7726420950726 85.8776044371022
"138" 27.4 56.9657792324363 83.2961360916568
"139" 27.6 49.9323869187757 82.1920933096352
"140" 27.8 42.6789235846262 82.6957168368596
"141" 28 35.6095895482756 83.8272378308947
"142" 28.2 28.03358502192 82.237458197885
"143" 28.4 20.9446902258454 78.7405851377402
"144" 28.6 14.6278461018206 73.0836540149055
"145" 28.8 10.4659052106718 67.3428405622158
"146" 29 9.36835572697933 60.2974724735989
"147" 29.2 13.4458660169004 54.6284336440989
"148" 29.4 18.1383606878921 47.7513536264996
"149" 29.6 23.5270779995665 43.7610372647082
"150" 29.8 29.955281759853 44.5931285984304
"151" 30 38.1917550894328 44.2114767073062
"152" 30.2 46.1302473538064 42.1742205629353
"153" 30.4 53.7995236958117 42.2974019250531
"154" 30.6 60.0319628580073 45.723625793163
"155" 30.8 68.4832530683793 48.1936890377462
"156" 31 73.5792689555001 51.1075590073721
"157" 31.2 74.4797558606926 54.851747679048
"158" 31.4 79.115991407952 59.9308275226895
"159" 31.6 81.7471671392013 65.9436132517473
"160" 31.8 83.1013684166908 74.6310189267295
"161" 32 81.5011390860489 81.3231633160504
"162" 32.2 78.2164227919755 83.5426262038393
"163" 32.4 73.6949980276635 83.0010063548401
"164" 32.6 66.7710059530296 81.1409003825603
"165" 32.8 58.1047354173858 80.4531237348401
"166" 33 49.3866353753214 82.6987246668094
"167" 33.2 42.9033052004535 86.2871147689752
"168" 33.4 37.1917524127786 90.737193461916
"169" 33.6 30.7035349315898 95.4865013713305
"170" 33.8 24.0228001119347 100.276046375909
"171" 34 23.2030129431251 98.4589775452183
"172" 34.2 20.7182109769072 94.033534364908
"173" 34.4 20.62199359086 87.9075761443371
"174" 34.6 21.9130415760449 80.9175365203076
"175" 34.8 22.7588547900618 72.7374173951373
"176" 35 21.6548057984222 64.0262362625326
"177" 35.2 18.0632499096278 56.5106100908282
"178" 35.4 14.9195042410583 51.6849587225725
"179" 35.6 17.4617878067908 49.309698197784
"180" 35.8 21.8812651189424 45.8415266115164
"181" 36 28.6873527629135 42.650242382788
"182" 36.2 35.6727374095954 40.6810620794613
"183" 36.4 43.7527388172539 39.3502259645158
"184" 36.6 50.9696536595672 41.0861628580218
"185" 36.8 57.3123418441736 45.4753664803768
"186" 37 63.660429999683 52.6068899337567
"187" 37.2 66.3837118842072 61.5640578629024
"188" 37.4 67.6663293326069 71.5249183872568
"189" 37.6 69.8942116576635 82.069365040973
"190" 37.8 75.9214876664375 89.259843085035
"191" 38 77.5833176595181 88.445175240984
"192" 38.2 76.4927991055802 89.9439864943401
"193" 38.4 73.6624530679205 94.9940729518944
"194" 38.6 68.8173221861636 96.0645024032477
"195" 38.8 64.466421999453 93.0008868921515
"196" 39 58.8019166989004 86.5171961196778
"197" 39.2 51.9408216450352 80.1916651311727
"198" 39.4 43.5598535096355 77.9595126021119
"199" 39.6 34.5273186080908 77.3931553125022
"200" 39.8 25.6817904459225 78.2915941490335
"201" 40 17.5098735131386 80.5603471284318
"202" 40.2 12.6367420901244 79.6089068304959
"203" 40.4 9.35973605741967 74.0059967678299
"204" 40.6 8.23561447954785 66.3149195669799
"205" 40.8 11.6712786772232 60.2365127518118
"206" 41 18.9151284301402 56.3501343063175
"207" 41.2 25.8647816028847 51.9931932065356
"208" 41.4 33.5508767402699 48.4841990135227
"209" 41.6 41.7599463277302 45.2052909226568
"210" 41.8 50.8029054083532 41.7081023816533
"211" 42 53.1127476609648 39.4929687859977
"212" 42.2 56.507471948495 35.0909126186219
"213" 42.4 61.3593347090302 35.4596399011568
"214" 42.6 65.0286659854295 37.4618961685972
"215" 42.8 65.2517329925249 41.1035783028657
"216" 43 66.1849953883269 46.257364632232
"217" 43.2 69.0856129887518 55.941618656992
"218" 43.4 72.1089466084843 65.2765968111341
"219" 43.6 74.4620035653933 73.4616534869189
"220" 43.8 75.9218690162405 82.071682501776
"221" 44 73.9141424670149 90.8389015722432
"222" 44.2 70.0645550243862 95.4177411832526
"223" 44.4 70.6151277744512 99.3109312163851
"224" 44.6 77.3690915186636 101.928358581696
"225" 44.8 83.9645737489577 104.191878138513
"226" 45 87.1126328485364 102.290601023757
"227" 45.2 91.8583501674288 99.3195483338263
"228" 45.4 93.1667189693559 98.2139888317568
"229" 45.6 92.2904545608877 99.1244175782999
"230" 45.8 91.2119555609793 100.87585567423
"231" 46 88.6974530179202 100.356014043261
"232" 46.2 83.7790663696906 98.4136877398108
"233" 46.4 78.6484633592796 94.3739657401853
"234" 46.6 76.106943592022 88.1678799541247
"235" 46.8 70.7229458111223 82.8343615856191
"236" 47 63.0717409212336 79.3810882321493
"237" 47.2 54.2230063746913 78.124642118229
"238" 47.4 44.6457827138751 78.2094354340548
"239" 47.6 36.0856410197908 77.4939124888386
"240" 47.8 30.4068328113754 74.7961405646296
"241" 48 25.0570509409592 68.8247166975828
"242" 48.2 21.613952363069 60.894394618
"243" 48.4 20.5254076734905 53.0846179250068
"244" 48.6 22.3555311790299 45.5384076553013
"245" 48.8 26.3758607772409 39.7545294598805
"246" 49 32.2294151918096 39.1832701526556
"247" 49.2 39.9782966646165 37.7107691336509
"248" 49.4 45.7331343801341 39.0551519043215
"249" 49.6 49.1700042096756 41.7538308939857
"250" 49.8 53.6663853101471 48.1634946393172
"251" 50 60.2506478090753 53.8058935196391
"252" 50.2 65.5866537716635 59.1144137709295
"253" 50.4 69.7919274984709 68.2097490975182
"254" 50.6 76.9351964374866 76.9278951378541
"255" 50.8 82.5855836374893 85.5061320761329
"256" 51 87.1174047083858 85.991229707479
"257" 51.2 91.0182871730529 84.0134890611727
"258" 51.4 96.8209731908421 80.0967234873996
"259" 51.6 102.915302870358 79.6321393350623
"260" 51.8 102.302250105864 82.5590700480139
"261" 52 100.092364316449 86.8156264500514
"262" 52.2 94.83234746511 88.1771512251139
"263" 52.4 87.300865995785 89.2321072965792
"264" 52.6 80.8253206196075 88.1927140595418
"265" 52.8 78.1159127001372 84.5526445205725
"266" 53 70.6543689316635 80.704373270979
"267" 53.2 63.3933559489755 79.6366520221696
"268" 53.4 55.6836874498287 78.4094608519861
"269" 53.6 48.1817915025554 76.5328849694054
"270" 53.8 40.9644686147363 71.8341386870477
"271" 54 35.2585098211402 64.5938442413082
"272" 54.2 32.1171547867329 56.1865388820538
"273" 54.4 32.2765620249836 48.5442910961668
"274" 54.6 33.5823049060954 39.7864078413022
"275" 54.8 36.6679824231474 35.5484048440471
"276" 55 35.4149792542561 33.1061512884605
"277" 55.2 32.4280692333877 27.7738201908947
"278" 55.4 30.3223462100084 26.8864541749637
"279" 55.6 28.2620775089669 28.9201699361388
"280" 55.8 29.4379699104828 28.6997696391062
"281" 56 31.4380500781251 28.5293991747568
"282" 56.2 35.5157263148988 28.093261620392
"283" 56.4 42.1883295905062 26.2663641060938
"284" 56.6 50.4694784595564 25.4036931748639
"285" 56.8 58.6411691550564 25.3718446421139
"286" 57 67.0904431615331 27.116985983235
"287" 57.2 76.1690679568995 27.3914403641388
"288" 57.4 85.3670903639216 27.7814723411439
"289" 57.6 94.5979752660784 30.2451541731185
"290" 57.8 102.702332881653 35.0144309380831
"291" 58 110.080489027136 41.3006608075068
"292" 58.2 112.944451941864 43.5804366881749
"293" 58.4 111.027166372997 46.6830628422568
"294" 58.6 108.07299122273 50.5337307264454
"295" 58.8 104.305405292719 58.1733057132845
"296" 59 100.791437523789 64.3521738329175
"297" 59.2 96.127485842106 70.2177193173939
"298" 59.4 92.8256227566635 70.3288290462012
"299" 59.6 89.0113060791975 67.4415035960286
"300" 59.8 82.8727792328694 65.1139960889921
"301" 60 76.25866569684 65.8446388991391
"302" 60.2 68.7962067063302 65.894805542229
"303" 60.4 58.8010296652232 65.4187657504724
"304" 60.6 47.4261345161493 64.3562686442711
"305" 60.8 37.7467985605493 58.6963293955568
"306" 61 30.5775756479938 51.3867112845458
"307" 61.2 26.2080809446104 41.8244675269908
"308" 61.4 23.1858811934951 40.0713074433568
"309" 61.6 17.8258984445665 41.8241517390189
"310" 61.8 15.8037324923723 43.920589137514
"311" 62 12.9137757311784 42.7950191906973
"312" 62.2 14.7943268271181 39.0181826270901
"313" 62.4 17.5779709356011 34.3457374682255
"314" 62.6 21.7015740953162 29.7523828323568
"315" 62.8 27.4848380490343 25.3044668473073
"316" 63 33.148908027698 26.1923758060671
"317" 63.2 40.9358393148064 28.6294945633996
"318" 63.4 49.1700042096756 32.8024746049254
"319" 63.6 58.7366001548227 36.181732998234
"320" 63.8 68.7566713398338 40.6006707153631
"321" 64 77.0690294368215 46.7816256699252
"322" 64.2 83.2274189716539 52.7722573153433
"323" 64.4 91.1774201138239 59.2986873055303
"324" 64.6 99.5112873438929 66.0323613355641
"325" 64.8 104.31016103142 73.8679374722703
"326" 65 109.11453805015 82.4492627703455
"327" 65.2 112.569707741874 85.4444034375725
"328" 65.4 116.527463525258 84.6482354225676
"329" 65.6 116.026116076549 84.8082931528099
"330" 65.8 113.110179924123 85.5950836935135
"331" 66 109.395899576418 86.6176485253659
"332" 66.2 102.025385484049 88.0481709286558
"333" 66.4 93.0517754659065 89.4499869785698
"334" 66.6 84.5733093199817 90.547178402484
"335" 66.8 76.2142371985482 91.8026342004683
"336" 67 69.6873186992966 91.0319986024448
"337" 67.2 64.3069394617645 91.4387248188485
"338" 67.4 55.760794747307 91.3701545594263
"339" 67.6 47.3211604164064 90.3119128774425
"340" 67.8 41.0478267703511 91.644091504471
"341" 68 32.1143951398636 95.9845915392568
"342" 68.2 23.454110602307 97.4219296694524
"343" 68.4 15.4617531826892 96.8061203583978
"344" 68.6 12.0112716834652 96.7568526556906
"345" 68.8 10.5764013665103 91.7898315644745
"346" 69 11.1463277501167 90.2279692446943
"347" 69.2 10.5451858758716 87.0277649769088
"348" 69.4 9.15120697449144 83.2691953655928
"349" 69.6 7.71640474843942 77.1126885469809
"350" 69.8 8.15080354401893 70.7147548847402
"351" 70 8.83370487962044 61.5914708450585
"352" 70.2 10.4398203472822 55.2886443524347
"353" 70.4 14.3358649695247 50.0731622172012
"354" 70.6 16.3031238406635 45.1580801564626
"355" 70.8 15.3322178352501 43.2985437657856
"356" 71 12.4878582844921 41.4726428843568
"357" 71.2 12.0065297615001 42.0307271736221
"358" 71.4 13.3387564776538 42.2248866753684
"359" 71.6 14.7803728911443 41.8028876701029
"360" 71.8 17.8284559284259 40.524628737232
"361" 72 22.393717297432 37.8989022620936
"362" 72.2 28.2924932900302 35.4851187273568
"363" 72.4 34.9299580625812 34.5633847207097
"364" 72.6 42.1965270762842 32.3995450165154
"365" 72.8 50.1517530252001 31.2000151648665
"366" 73 58.7627131855256 31.7801459657912
"367" 73.2 66.7981544271011 32.2397532401317
"368" 73.4 75.0050859302899 34.2285366176249
"369" 73.6 83.4856147388388 37.1698732762928
"370" 73.8 92.0705331978236 40.4687771320768
"371" 74 99.8232517724985 44.7072169755334
"372" 74.2 106.351010110877 49.6273514718247
"373" 74.4 111.661420131729 50.6852625745605
"374" 74.6 114.548670641805 48.5182594275115
"375" 74.8 114.890312477832 47.1884722685138
"376" 75 114.63811076543 49.4458486458596
"377" 75.2 114.519163065434 53.5115051392063
"378" 75.4 115.146066327028 59.1218496050839
"379" 75.6 116.520743266458 66.6869179076446
"380" 75.8 115.870030207204 73.3618040328919
"381" 76 111.877610526284 77.4586295061619
"382" 76.2 106.210951660297 80.5983378782121
"383" 76.4 99.3687340802908 84.3627724066658
"384" 76.6 91.5481362267469 87.3748715191734
"385" 76.8 84.0584755298635 90.776487838284
"386" 77 77.1906198108549 95.3082948699046
"387" 77.2 72.1495633398618 96.6764734576188
"388" 77.4 67.6137398356636 97.5334359740462
"389" 77.6 62.6377677949394 96.0010649182654
"390" 77.8 55.3812089659004 95.2235792303883
"391" 78 48.4930302015418 95.1088953605133
"392" 78.2 41.8414019753585 94.1352174171974
"393" 78.4 35.2426170711722 91.5499579101361
"394" 78.6 27.9822068705846 87.7274403641778
"395" 78.8 18.7169565879267 86.0411443669936
"396" 79 12.7679838298571 84.0044063651358
"397" 79.2 9.8847160037214 77.6982695204675
"398" 79.4 4.10440949123498 77.2995123538711
"399" 79.6 3.66473664285869 80.6864207105129
"400" 79.8 4.8327831858343 82.3425444135129
"401" 80 5.09132757345695 84.7828571857485
"402" 80.2 5.90817746206679 85.6071067228777
"403" 80.4 4.59890517548096 84.2815020005655
"404" 80.6 4.46870952791998 82.9789573706286
"405" 80.8 4.60882027035922 81.9352344400611
"406" 81 4.03745927199099 81.815094765155
"407" 81.2 4.59036717711355 80.2323072411068
"408" 81.4 4.42249911243855 78.2672527704318
"409" 81.6 4.00449114038256 75.373589840732
"410" 81.8 3.67216319817617 73.7104235842021
"411" 82 3.94740081618855 72.7351626317568
"412" 82.2 3.7442861428687 70.4584008546542
"413" 82.4 4.0919664406189 70.4978032060693
"414" 82.6 4.77073782853196 70.7739635097831
"415" 82.8 6.05074624774048 68.9362043150132
"416" 83 8.32573104783162 65.8194812346139
"417" 83.2 9.73475337250839 61.3246021051188
"418" 83.4 10.5074614606466 55.8845897788076
"419" 83.6 13.2905241426724 49.7354487686506
"420" 83.8 17.3383856519207 44.4027078973568
"421" 84 19.6707023018249 39.1770828334987
"422" 84.2 19.7827584941287 35.8841882493498
"423" 84.4 20.0031317841863 35.2523349061658
"424" 84.6 24.1008661997603 32.947098878789
"425" 84.8 30.0915321718302 30.2916846535901
"426" 85 37.6060332140905 27.3227334170826
"427" 85.2 45.5661260492057 26.015283673817
"428" 85.4 54.0452415017855 24.3533574170982
"429" 85.6 61.777949096726 21.9725824948505
"430" 85.8 68.6427962814187 18.647254441471
"431" 86 74.6515292641136 15.3173538487468
"432" 86.2 77.123624065601 9.83829151710051
"433" 86.4 75.4686983336636 8.14353834374577
"434" 86.6 76.7609656994636 8.07839467822343
"435" 86.8 79.3577858011484 7.58657612399918
"436" 87 82.8667946316333 8.91070300075676
"437" 87.2 86.3714035051354 11.026304412195
"438" 87.4 92.0789434485146 12.1524770576929
"439" 87.6 93.6565789924577 14.6621733267862
"440" 87.8 96.0215528011152 19.6898902785955
"441" 88 98.673499329453 26.6426250451041
"442" 88.2 101.240356934327 33.8370546530527
"443" 88.4 102.277157535654 41.9837036118247
"444" 88.6 102.869881565607 50.2637904028409
"445" 88.8 102.172741829552 59.1004518888956
"446" 89 99.6704623545284 66.8647033518919
"447" 89.2 95.164916272485 73.7634152605425
"448" 89.4 90.0360759117726 77.9594801312204
"449" 89.6 84.570755431907 79.8947127939567
"450" 89.8 78.9521713461682 80.7516428567935
"451" 90 73.1811880183858 80.5875953175623
"452" 90.2 68.3587869497828 78.6654178674815
"453" 90.4 61.3325626052415 76.8421624146375
"454" 90.6 53.1056931242311 76.1266009840541
"455" 90.8 45.1090207914088 74.6436709339077
"456" 91 36.4375459955866 73.2557636478625
"457" 91.2 28.1620141870601 75.1424724175499
"458" 91.4 19.2036059466193 77.195084598447
"459" 91.6 11.9955659546636 78.8554336143366
"460" 91.8 10.308770681366 76.5454052771204
"461" 92 8.39432086908855 77.6366518219818
"462" 92.2 9.72706511335647 75.0232414727883
"463" 92.4 10.2883274868275 74.7452749446666
"464" 92.6 10.3526453947281 74.1354707007326
"465" 92.8 10.6608016074037 73.7653498170875
"466" 93 12.0558958970445 74.6582073711377
"467" 93.2 13.3026656575172 76.0878032988056
"468" 93.4 15.8596987641635 78.8227821773996
"469" 93.6 19.77491741197 81.3722792391519
"470" 93.8 24.2110441159504 84.9858834915272
"471" 94 29.2036262448385 89.3441724608818
"472" 94.2 34.2737818004586 94.167658851224
"473" 94.4 39.8236568270135 98.5292893059817
"474" 94.6 44.6443208729635 103.695121318032
"475" 94.8 47.7474790350507 107.829163606184
"476" 95 48.9727079272059 106.378009328553
"477" 95.2 50.0359150082533 105.998096887475
"478" 95.4 53.5643303275406 105.896272616732
"479" 95.6 55.5266358796397 106.315648924638
"480" 95.8 56.1098170127462 108.951945377782
"481" 96 56.3520312947229 113.542309780384
"482" 96.2 54.2400860212232 116.469918430105
"483" 96.4 52.0971386981377 117.587780771162
"484" 96.6 48.0202774116071 120.046671717894
"485" 96.8 45.2929468747947 120.904763148396
"486" 97 43.3284949139611 119.214016409658
"487" 97.2 40.0183129199178 117.31231236896
"488" 97.4 34.6086998210538 115.415303690684
"489" 97.6 29.237036383091 112.233507473902
"490" 97.8 24.4104296304422 107.916827071527
"491" 98 19.3521293253578 102.401149649831
"492" 98.2 16.2913384565705 98.5265488508382
"493" 98.4 13.6563443467723 98.7221806369415
"494" 98.6 15.8340460737875 95.8598295184014
"495" 98.8 15.7649408670603 94.1889659985915
"496" 99 15.259216399647 90.6956294146411
"497" 99.2 15.1803628095256 85.2966632384637
"498" 99.4 13.2807471085873 79.5248379695449
"499" 99.6 12.1999779947308 72.4322001185383
"500" 99.8 12.0377969143302 65.7513510400132
"501" 100 10.5569211964322 59.2840269486493
"502" 100.2 13.3050805863442 54.2962003431517
"503" 100.4 18.1424740930544 51.1302761426204
"504" 100.6 22.4797152881487 46.5298114866478
"505" 100.8 24.7850161728904 41.3975197473135
"506" 101 25.4086636604055 40.0195278933374
"507" 101.2 24.6241311435564 37.3787414888639
"508" 101.4 23.0708806560821 34.2265832192451
"509" 101.6 23.1517377656977 34.5313999375522
"510" 101.8 25.6739253732871 33.439318858945
"511" 102 30.1039102117325 33.1024091875499
"512" 102.2 34.1196782432915 33.9288364712102
"513" 102.4 39.2748463102545 33.8365228593704
"514" 102.6 44.7909226329493 35.3631843448282
"515" 102.8 48.2672679794784 39.4381114292753
"516" 103 51.6317210881749 43.4562274104499
"517" 103.2 55.8016505637912 47.7848865497355
"518" 103.4 59.0203428429207 51.8425251477568
"519" 103.6 64.0765199014403 55.7257712480603
"520" 103.8 68.6028741478562 62.0317181207659
"521" 104 68.3970429240963 69.8785942327952
"522" 104.2 68.9256623583925 78.3809847738315
"523" 104.4 70.3879890322277 86.5361934900901
"524" 104.6 67.800445131032 92.2733993545989
"525" 104.8 65.1149490346725 97.0390054628014
"526" 105 67.0387490771251 100.48748409268
"527" 105.2 68.6806823455892 100.120689420525
"528" 105.4 69.5229464383331 100.203552825461
"529" 105.6 67.0662456085564 102.758091986623
"530" 105.8 62.4526720279793 103.309754071757
"531" 106 56.8581812131899 101.965410741994
"532" 106.2 49.8830714196136 102.510355899732
"533" 106.4 42.6272132746547 102.831744235084
"534" 106.6 34.4562474773791 103.839098650567
"535" 106.8 26.7799807328839 104.998266113147
"536" 107 22.1649870470782 101.563522324879
"537" 107.2 19.4264254085534 95.3821684452059
"538" 107.4 15.4005679588619 88.3583156062113
"539" 107.6 11.5121059283996 80.3839062569968
"540" 107.8 9.84828408238151 71.5330846777055
"541" 108 9.00202624731841 62.1276283080488
"542" 108.2 11.5139145784653 55.7302425937912
"543" 108.4 16.0286226028302 47.5889766627012
"544" 108.6 19.1410443302636 41.3821930513468
"545" 108.8 18.2792573337614 37.8845594903655
"546" 109 16.1519097592765 37.2291854756277
"547" 109.2 18.2934281010829 38.1045064402406
"548" 109.4 21.130264882113 36.9803536626669
"549" 109.6 25.8287576661361 36.3284398758667
"550" 109.8 32.0537635477707 36.418735715971
"551" 110 38.712313072566 39.3843112881348
"552" 110.2 45.0624073736636 41.8554957727831
"553" 110.4 51.9779845249318 43.3879048928543
"554" 110.6 59.0080586397593 46.1829731152461
"555" 110.8 66.563998838235 50.6049821608996
"556" 111 72.85117564489 55.9203391711813
"557" 111.2 78.7432219755097 61.9189109324298
"558" 111.4 84.3107095344181 67.4042973136386
"559" 111.6 85.5643108916921 74.6242356028711
"560" 111.8 84.2069213371447 83.2067198336718
"561" 112 84.3618345901358 91.405480274979
"562" 112.2 87.7987069983754 97.5392317819686
"563" 112.4 94.2758037466457 99.717694556596
"564" 112.6 98.3249526400364 98.802376979172
"565" 112.8 100.430529519795 96.9735722930725
"566" 113 102.834360197664 94.4378961282696
"567" 113.2 103.991266224321 93.0243542320725
"568" 113.4 104.691787971524 94.0387846601133
"569" 113.6 103.92458576169 95.8102627284146
"570" 113.8 101.495524638501 96.7024746828649
"571" 114 97.7722509172653 97.450751427447
"572" 114.2 92.1921583616636 99.9773918029673
"573" 114.4 84.8039631020846 103.111957920994
"574" 114.6 77.4553278480669 104.262533706967
"575" 114.8 69.7216472190256 105.71706385755
"576" 115 61.5204676637584 107.117301073283
"577" 115.2 54.7705176441551 106.248455974994
"578" 115.4 47.55868655735 106.549667522019
"579" 115.6 39.8850336713358 106.71942051911
"580" 115.8 32.8179774903101 107.677395959576
"581" 116 26.006367968591 105.708667748249
"582" 116.2 19.3372558659456 101.970482438167
"583" 116.4 14.9713035760538 101.805881891171
"584" 116.6 13.9268598418587 98.7111366600495
"585" 116.8 9.58645213244818 93.3298938401875
"586" 117 9.88568060753757 89.7267310176544
"587" 117.2 10.1444959515643 88.9463089200774
"588" 117.4 10.3884617966399 87.7857259508434
"589" 117.6 10.2478027734982 86.1155588003316
"590" 117.8 13.438457076608 83.6273608322567
"591" 118 18.6952571831381 82.7280446362991
"592" 118.2 19.1137377097412 82.9774033969121
"593" 118.4 20.4450064233559 82.836047287776
"594" 118.6 22.0957426039853 82.068167446322
"595" 118.8 24.2651954090908 80.1969843229658
"596" 119 26.6414775007568 76.8106952124771
"597" 119.2 29.3954962173241 71.7230221047292
"598" 119.4 30.5440882666365 65.7250423421351
"599" 119.6 31.803936084916 59.9017499787859
"600" 119.8 31.7312379843084 54.0213219676633
"601" 120 31.1950722489451 48.0726483391354
"602" 120.2 32.4034617495003 42.8144410682159
"603" 120.4 33.6886563331152 41.3756589652729
"604" 120.6 31.5897375703577 38.9292565278038
"605" 120.8 29.2046820188302 39.6126885717568
"606" 121 26.7434524079273 40.1418641928337
"607" 121.2 21.489613574726 40.5203717551318
"608" 121.4 18.0887016040698 40.7353493511943
"609" 121.6 16.2041450289448 39.529086173288
"610" 121.8 12.3604414461835 39.8305325357668
"611" 122 11.0495006516962 38.7070824666046
"612" 122.2 11.4874608294109 36.6960334672831
"613" 122.4 13.5310836481436 36.2571271612168
"614" 122.6 15.3574986407048 35.6805439509939
"615" 122.8 18.6667378645073 34.6960713284755
"616" 123 23.6635714238571 33.1402448193374
"617" 123.2 28.6852412149302 28.9370603939568
"618" 123.4 32.2967227179027 25.0731410119741
"619" 123.6 34.5896381830732 24.9239917805519
"620" 123.8 38.4036270968713 27.6806564578347
"621" 124 43.590204045537 30.8224935327568
"622" 124.2 50.4066838183099 32.565618105708
"623" 124.4 57.8382324673681 34.7876358601318
"624" 124.6 65.8026984705899 37.311548268641
"625" 124.8 73.607896673351 40.2098485608193
"626" 125 80.8117268653366 44.4781644211029
"627" 125.2 88.2305694913943 50.9679154406991
"628" 125.4 91.5323992181918 58.710991738936
"629" 125.6 91.5610843983428 66.780087923219
"630" 125.8 89.4154727635802 74.2497373003123
"631" 126 85.6779410266462 80.0542324014698
"632" 126.2 80.5064679040817 83.4524834342477
"633" 126.4 74.9739407975687 86.9571798425326
"634" 126.6 70.8000657425135 90.8442383534068
"635" 126.8 66.0934252876635 94.740822523441
"636" 127 59.7522842669456 97.4953552722696
"637" 127.2 54.9931799660482 101.784291015936
"638" 127.4 53.0940690976372 106.186179450651
"639" 127.6 49.9571592118983 107.242355506974
"640" 127.8 43.3815423669308 108.165007978231
"641" 128 36.0793314139592 108.212766452679
"642" 128.2 29.0187627939562 106.395177781098
"643" 128.4 23.3707765905921 104.701989931971
"644" 128.6 22.0043033956635 102.187472441519
"645" 128.8 16.0722158515184 98.9865725939503
"646" 129 12.6770862692842 98.3633474681016
"647" 129.2 13.1687220625691 97.1868109566071
"648" 129.4 11.5943718378302 95.7449692452329
"649" 129.6 11.1498909873385 95.9941460990817
"650" 129.8 10.8385124048582 96.936665376686
"651" 130 10.7793143162636 96.9921633026204
"652" 130.2 11.5505166104841 95.8882293119619
"653" 130.4 11.7185594904093 95.4631392911805
"654" 130.6 10.938680621953 95.9678291535988
"655" 130.8 11.0486459021377 96.3008804162223
"656" 131 10.9962212625515 96.6237586447912
"657" 131.2 11.0437450944841 96.4370040301158
"658" 131.4 10.8972031138415 96.5513874610788
"659" 131.6 11.1736072762733 96.9493690435373
"660" 131.8 11.468360103341 96.9246369413938
"661" 132 11.9036114457119 96.7921059502729
"662" 132.2 11.9311458466975 96.8785096788161
"663" 132.4 12.3756445916636 96.4968444105467
"664" 132.6 12.1774839347661 96.505600869885
"665" 132.8 12.1232972998849 96.5766609841502
"666" 133 12.4239596726381 96.518999122689
"667" 133.2 12.2520417828831 96.6293301290738
"668" 133.4 12.6531623266159 97.7408106308996
"669" 133.6 12.7248225264684 98.7328868775373
"670" 133.8 14.1246790274158 99.8656030079957
"671" 134 13.7641576768329 100.130037656878
"672" 134.2 13.8737878858386 100.083497704182
"673" 134.4 13.753815909566 100.224330362415
"674" 134.6 13.8898288390668 100.318046737305
"675" 134.8 13.8833945566222 100.638688696988
"676" 135 14.0403300948031 101.188493657896
"677" 135.2 14.2730914306403 101.546974817222
"678" 135.4 14.8915382559844 101.714475326846
"679" 135.6 14.8247227263177 102.089452395862
"680" 135.8 14.6647545645045 101.969220375098
"681" 136 15.0913209598468 101.564162734772
"682" 136.2 15.9396127339943 101.032338991418
"683" 136.4 16.2315568708468 101.152806113299
"684" 136.6 17.3705362857817 100.785945933206
"685" 136.8 17.4454538488371 100.458652363096
"686" 137 17.5770357027344 100.527145257631
"687" 137.2 18.5756773577261 100.797701051101
"688" 137.4 19.1302704476399 100.650526975056
"689" 137.6 20.3276023251479 100.430447657827
"690" 137.8 21.1114202484255 100.476751253804
"691" 138 23.255781834566 100.43561818944
"692" 138.2 25.8177590535636 101.035768833407
"693" 138.4 28.3389473456636 101.605730175501
"694" 138.6 31.8451727719886 101.867015538182
"695" 138.8 36.7421985553022 101.404194801337
"696" 139 41.7673188511975 100.198314363774
"697" 139.2 46.8848357100482 98.0735286360388
"698" 139.4 52.1003041689602 96.9011815156889
"699" 139.6 58.5519224471894 96.2942910646188
"700" 139.8 64.1853203622027 93.8194451997828
"701" 140 68.8205987261377 89.7576542739981
"702" 140.2 71.8232484500897 89.7483718830437
"703" 140.4 73.8940868375207 89.88673496523
"704" 140.6 74.8305846587003 86.7438420277751
"705" 140.8 75.042869490358 81.2741081346179
"706" 141 75.1935937964064 74.8462653740425
"707" 141.2 75.2084643119338 68.8961232786486
"708" 141.4 75.2092215718655 62.1761490815645
"709" 141.6 77.4318567981682 56.0815940756191
"710" 141.8 78.5020878365779 53.0909876315568
"711" 142 76.8325099134871 52.3221265821097
"712" 142.2 77.5203473027758 53.1099667571955
"713" 142.4 80.3051118154893 52.7120777483439
"714" 142.6 84.4023913450907 52.7404682458733
"715" 142.8 89.0755135382636 51.6532538674139
"716" 143 92.0667324114536 52.8897049045768
"717" 143.2 92.8342329523237 53.4269123498053
"718" 143.4 93.7441461294136 51.849602599479
"719" 143.6 97.7244140779969 49.0929351536734
"720" 143.8 102.863318570006 46.9469506850425
"721" 144 103.524405878431 44.799979692281
"722" 144.2 104.208785975906 39.7709661284537
"723" 144.4 104.753569156772 33.9518483744498
"724" 144.6 102.572607928786 31.7599220438888
"725" 144.8 98.2244955409804 30.4781509806478
"726" 145 92.16864834288 26.7366879498598
"727" 145.2 87.8445241567962 22.7030675916751
"728" 145.4 86.9555193629969 19.0640152414568
"729" 145.6 87.0003625469728 20.5469091931279
"730" 145.8 85.8902093481797 21.6172401959826
"731" 146 83.4383472273899 24.4380360833778
"732" 146.2 78.5473352933636 28.7395994909068
"733" 146.4 73.041099297341 31.5087780449181
"734" 146.6 66.4418307049136 31.519180186663
"735" 146.8 59.9285759177666 29.3174041087774
"736" 147 53.8597331289444 25.1326994796669
"737" 147.2 49.0445949113227 20.1561303826658
"738" 147.4 47.583158793767 15.9876666228602
"739" 147.6 46.5429462503496 17.2194667307451
"740" 147.8 43.0322312394441 18.5134240216226
"741" 148 38.643776009495 17.3774028307006
"742" 148.2 36.2650816183827 18.0086479067792
"743" 148.4 31.7636559064215 21.8391958109778
"744" 148.6 25.658179937887 25.7646754807142
"745" 148.8 19.8936000315236 29.0759199967468
"746" 149 17.8378056223646 32.5442843135918
"747" 149.2 17.4394005991948 38.828418452788
"748" 149.4 17.4847785774905 42.7032211920741
"749" 149.6 16.8924719652975 47.3348203160335
"750" 149.8 15.3067595041212 51.6546727850957
"751" 150 13.8588782970294 55.7762073391226
"752" 150.2 14.0248553730809 61.1810688375828
"753" 150.4 13.5545325674432 66.6180851211974
"754" 150.6 12.1514956518943 72.3366476578593
"755" 150.8 12.6591458700816 78.0972024898305
"756" 151 12.6331172167281 84.1153625437487
"757" 151.2 12.1105477272014 84.4853977734038
"758" 151.4 14.3710574359136 85.6656669282568
"759" 151.6 18.9902389355829 88.2700550095874
"760" 151.8 24.1644702149157 90.0703992980004
"761" 152 30.4212585107661 91.8442822817568
"762" 152.2 35.3376367304222 94.4097365060326
"763" 152.4 40.4286153242386 96.0419188982067
"764" 152.6 45.8193707095375 99.0147519408996
"765" 152.8 48.7386301567476 102.4543934779
"766" 153 52.7262880869422 104.564899526363
"767" 153.2 55.1643321388867 103.794062338368
"768" 153.4 53.8139616307405 105.743308625475
"769" 153.6 53.9656653571945 105.290563701553
"770" 153.8 52.6253280488839 105.101908795994
"771" 154 50.508124238221 105.131907830732
"772" 154.2 47.1588728714016 105.818205175019
"773" 154.4 43.3316360597214 107.20843561798
"774" 154.6 38.8544563026635 108.080329029994
"775" 154.8 33.3192881063532 109.008444983472
"776" 155 31.7251024752999 109.131981711674
"777" 155.2 30.0493012121636 107.150687121407
"778" 155.4 28.366095819735 104.128716342471
"779" 155.6 24.7566313733092 100.328530785678
"780" 155.8 20.1823391357588 97.0007113936615
"781" 156 16.0528281528831 94.7184181640739
"782" 156.2 14.0593262731109 94.6503056408883
"783" 156.4 14.8956617731173 94.3900238239248
"784" 156.6 15.9209159115795 91.6408798877231
"785" 156.8 16.3758164761554 86.9845094483633
"786" 157 15.2490390873836 81.4264998251008
"787" 157.2 13.4691495227045 75.9795361155027
"788" 157.4 12.2814102188536 69.4829273370543
"789" 157.6 11.7410490102439 63.277285852605
"790" 157.8 11.8666697212462 57.0534989931828
"791" 158 10.8293417607918 52.541559610167
"792" 158.2 11.6118675211207 52.9490341712996
"793" 158.4 14.8920272918015 51.1374645261878
"794" 158.6 19.9229203835207 48.4247226046425
"795" 158.8 25.7890994022946 44.8593478309995
"796" 159 31.9851962478723 42.0275773187348
"797" 159.2 38.8530327871692 39.6427478610938
"798" 159.4 44.6776364078117 40.6695880289419
"799" 159.6 52.0054717774659 41.1280861998149
"800" 159.8 58.7290647466423 40.4949606917674
"801" 160 64.7011097308182 42.4416262848908
"802" 160.2 68.2919193644283 47.2863115214038
"803" 160.4 72.8153874677493 52.0827540804996
"804" 160.6 77.3475776335503 55.7689084116907
"805" 160.8 81.8511509172485 61.0149025797568
"806" 161 83.7761313995207 67.5256526319353
"807" 161.2 84.454594182737 74.1423418402338
"808" 161.4 86.0090933918957 81.6527518017568
"809" 161.6 85.901682571315 85.8392268223256
"810" 161.8 83.0737263339999 86.9060225128113
"811" 162 83.6244044135888 88.949935249411
"812" 162.2 87.4004526880564 90.8148922053728
"813" 162.4 92.5959919134761 90.603326952105
"814" 162.6 98.8782373412375 89.5390023981829
"815" 162.8 104.364420351741 87.3822211805773
"816" 163 110.136379435621 83.9944286673415
"817" 163.2 114.426758626164 80.3620481060989
"818" 163.4 116.761987539935 74.6471542080364
"819" 163.6 119.208013338513 68.6686968749691
"820" 163.8 122.759898654195 63.8931080350045
"821" 164 125.591140571555 61.9961816969189
"822" 164.2 124.713068647518 63.3601127186204
"823" 164.4 124.129420280047 62.6615014879156
"824" 164.6 123.522004888206 57.8145715131399
"825" 164.8 123.486391654655 51.6316658964464
"826" 165 123.119796124628 44.6453204371019
"827" 165.2 120.843477528211 38.811767209035
"828" 165.4 118.797662951664 32.420411296593
"829" 165.6 116.708942514096 28.1058997662973
"830" 165.8 114.454400708854 25.2113611264386
"831" 166 112.590843067083 24.2332595963014
"832" 166.2 108.089039606285 21.8950096729703
"833" 166.4 102.874560822731 17.6519002970645
"834" 166.6 100.203914977238 13.423734691034
"835" 166.8 99.077854833916 11.9805305069898
"836" 167 98.9206791830101 12.4096269551528
"837" 167.2 96.4345599098921 10.6614623439282
"838" 167.4 94.3909310373925 9.32026917892498
"839" 167.6 93.8813967483302 10.4587347138174
"840" 167.8 90.8951889921068 11.7054938334165
"841" 168 85.4050398438064 12.8326223193996
"842" 168.2 78.6973663342846 14.2599155119041
"843" 168.4 71.8123418457236 14.3504323944568
"844" 168.6 65.2647504362452 12.3334453162976
"845" 168.8 58.678626585777 10.8189882826434
"846" 169 51.4853092843152 11.2195427007905
"847" 169.2 44.2547402700386 10.5928845941886
"848" 169.4 42.4590730535668 7.64498066695031
"849" 169.6 44.3625064689441 8.12458799726895
"850" 169.8 44.2245067420954 8.06092624056358
"851" 170 44.1059457486855 7.320376266515
"852" 170.2 45.4818044903532 7.93547896344641
"853" 170.4 46.7900375418454 9.01638222306358
"854" 170.6 46.3396483747449 10.0735447779079
"855" 170.8 44.3952480640359 11.4328357432142
"856" 171 43.040712496004 12.5021332895865
"857" 171.2 40.232929910044 14.8456078427785
"858" 171.4 36.2143401789861 16.2543582296922
"859" 171.6 33.1493175951948 17.6411820408505
"860" 171.8 29.982115594512 20.0789218184234
"861" 172 26.5325942357976 23.8289497433238
"862" 172.2 23.6387669732576 29.02510109043
"863" 172.4 19.7522728322146 33.9423498021445
"864" 172.6 17.1046999404905 39.2047823638433
"865" 172.8 15.7189911861591 42.1763545354205
"866" 173 15.0495311431899 45.1710956559146
"867" 173.2 14.7273811581011 49.2935050801585
"868" 173.4 13.9752798986896 51.9920747798002
"869" 173.6 14.6194421592162 53.4181893995989
"870" 173.8 15.8723680520635 54.9590488434022
"871" 174 15.8607724326297 57.8116959130025
"872" 174.2 15.2327874491118 62.2701740602137
"873" 174.4 14.9855178990636 67.2476604389318
"874" 174.6 13.8301187458525 72.5736629853709
"875" 174.8 14.5681643323743 77.5719282335254
"876" 175 16.6699201597039 82.4695125609906
"877" 175.2 19.1614387937123 87.7863131333177
"878" 175.4 23.3249499663596 92.4455825800768
"879" 175.6 28.8889798447367 95.2777094709031
"880" 175.8 34.8287900724386 98.2872404570818
"881" 176 40.4095092207119 101.868351121813
"882" 176.2 46.6011128234539 105.138476274821
"883" 176.4 50.9613514227123 107.193721480293
"884" 176.6 52.027181695532 106.484549915362
"885" 176.8 52.3500021091853 106.122394929226
"886" 177 52.1913605911331 106.006078548748
"887" 177.2 53.3213292317537 107.490787682609
"888" 177.4 52.4823496145662 109.619709392173
"889" 177.6 50.7569188824004 111.231657533678
"890" 177.8 47.5504851738568 112.779741322395
"891" 178 45.2524466921636 114.654201437307
"892" 178.2 44.011601730193 116.607988485891
"893" 178.4 44.6089802277688 117.738815646073
"894" 178.6 45.9409497968931 117.690671876117
"895" 178.8 47.5093599209611 120.834343414691
"896" 179 49.8507751201308 125.039851334953
"897" 179.2 48.6731544251636 123.636427465576
"898" 179.4 49.0269674652977 122.714055244806
"899" 179.6 49.3219093400429 121.907100747222
"900" 179.8 50.3397824307697 119.116772750969
"901" 180 51.6212865077344 116.143867233739
"902" 180.2 52.7735523333392 113.897239283243
"903" 180.4 54.5912815207521 110.549799286642
"904" 180.6 56.1836999285711 106.767594770328
"905" 180.8 58.0523515868848 103.207162337943
"906" 181 60.7889944853214 99.645496566941
"907" 181.2 62.8189902422363 94.8936345265113
"908" 181.4 64.6771798902707 89.3100490329353
"909" 181.6 67.1703147591635 84.3846481665345
"910" 181.8 71.4178602287951 80.5430818712041
"911" 182 76.01266408937 75.8008030502246
"912" 182.2 79.61189789015 70.6073363355946
"913" 182.4 83.5835396603815 64.9543210922183
"914" 182.6 85.7201651222804 64.5938442413082
"915" 182.8 89.9187908132523 65.8011119874203
"916" 183 90.4521653353975 63.8795173970136
"917" 183.2 89.2993376244969 59.5109440887845
"918" 183.4 87.9288234617296 53.2270349488134
"919" 183.6 88.0228108891181 45.831838421484
"920" 183.8 89.9342654685942 41.2852095391429
"921" 184 94.1352134344901 40.9074289235527
"922" 184.2 100.150774669754 40.2496592267568
"923" 184.4 107.824792701474 40.0904165630068
"924" 184.6 113.379814744245 42.4477870507386
"925" 184.8 115.788131198691 46.252239053784
"926" 185 118.945829199986 52.2376628761127
"927" 185.2 119.749541308044 56.0363850355444
"928" 185.4 120.898461236173 62.6443893280931
"929" 185.6 121.951288399204 69.0923791020811
"930" 185.8 122.469494069824 75.9029541927835
"931" 186 121.021456380427 82.0684589660725
"932" 186.2 119.79171477151 87.3920207291157
"933" 186.4 117.572237001336 92.8447655002137
"934" 186.6 113.112866096534 98.7652979159119
"935" 186.8 107.424540659894 103.554742785218
"936" 187 100.9906454059 107.406481126546
"937" 187.2 93.7193211733933 109.896374952919
"938" 187.4 85.9732854907497 110.098982673843
"939" 187.6 78.3011104372201 109.000394514774
"940" 187.8 70.4334416798537 108.402360779583
"941" 188 64.0086487162618 106.811955226659
"942" 188.2 60.8325034871886 103.625054545982
"943" 188.4 57.6860027599259 100.291975066921
"944" 188.6 53.2129825893302 97.6292824356286
"945" 188.8 47.7589997723791 94.620595757343
"946" 189 44.392911058948 90.3763278915182
"947" 189.2 41.0434889163418 84.896317154522
"948" 189.4 35.6850050355795 79.7257817530173
"949" 189.6 29.8852501765354 75.3679746724234
"950" 189.8 24.5282458807853 69.6389313609307
"951" 190 18.6804784524871 64.1462289089584
"952" 190.2 14.5610967544136 59.3396697571068
"953" 190.4 14.6757756535084 54.2772905652309
"954" 190.6 14.4643650292311 50.9163353845405
"955" 190.8 13.4921255878511 52.2247075407568
"956" 191 12.0622464172951 54.1825541855989
"957" 191.2 10.9743111822027 55.6244691758785
"958" 191.4 11.6089902469456 55.8505404999875
"959" 191.6 12.3128489907679 54.015979800122
"960" 191.8 13.6693067414526 50.8572659511237
"961" 192 14.7631288454402 46.0281580620189
"962" 192.2 17.080877347858 41.626223586729
"963" 192.4 20.1079970777281 36.842893594531
"964" 192.6 24.5298983965983 32.276448288735
"965" 192.8 29.0649402477984 28.5637526482848
"966" 193 34.0731772169244 24.7075752447568
"967" 193.2 37.0494554030283 24.3208965883097
"968" 193.4 40.7702998387611 25.5465122050007
"969" 193.6 47.8328600891455 25.458126209323
"970" 193.8 54.8768824001969 23.2298033251568
"971" 194 60.5918829965424 19.6735768561507
"972" 194.2 66.0568541473336 15.0269346303135
"973" 194.4 70.5808870618436 10.3413390918868
"974" 194.6 75.7332628751047 7.85033420449205
"975" 194.8 81.5768307727242 7.98033980163555
"976" 195 87.7514436742656 9.29158545364451
"977" 195.2 93.007743770226 10.7340315006943
"978" 195.4 98.3076236309936 13.0127940189568
"979" 195.6 100.846548926154 15.8600528468068
"980" 195.8 104.067676591194 20.6751610165731
"981" 196 108.247713212023 25.998832261883
"982" 196.2 112.88532859833 31.3002215240068
"983" 196.4 116.893876207405 37.7359000347032
"984" 196.6 121.154847893058 43.7535822060045
"985" 196.8 124.092323616655 50.2672690235655
"986" 197 125.855269935957 56.7898586938393
"987" 197.2 127.006651083505 64.8581572981493
"988" 197.4 126.685135551354 67.1636423184647
"989" 197.6 125.115636786006 71.6087303155462
"990" 197.8 123.906861620717 77.2086131787302
"991" 198 120.383508299146 83.4780021959119
"992" 198.2 116.387164227532 89.0550213082831
"993" 198.4 110.972115300574 92.8759472533371
"994" 198.6 104.609191690083 96.9195734649889
"995" 198.8 98.2472042338704 99.7701740354378
"996" 199 92.1181607509202 101.617554154668
"997" 199.2 84.5837985031457 102.853637584873
"998" 199.4 78.5519224493273 105.015297911783
"999" 199.6 71.0564811128375 106.035988475157
"1000" 199.8 64.9998657005056 106.390680555678
"1001" 200 62.8412923771346 104.384707854823
"1002" 200.2 58.7106857022999 101.658894589046
"1003" 200.4 54.3088031806808 98.9465050850068
"1004" 200.6 51.3566406639825 95.2630575386792
"1005" 200.8 49.6300190639267 91.4486899802304
"1006" 201 49.8922745815786 88.1498524827568
"1007" 201.2 48.7817483214493 85.8021606400425
"1008" 201.4 44.1502186448636 82.2609203054002
"1009" 201.6 39.2356366168723 79.9046827694263
"1010" 201.8 32.9643110976297 76.253615792172
"1011" 202 25.0132592719136 76.6334230403568
"1012" 202.2 17.8559237422533 76.0147448759619
"1013" 202.4 12.3351444090324 73.5893298379699
"1014" 202.6 10.2593667408476 70.6978756888048
"1015" 202.8 12.0746223111596 67.7963469611488
"1016" 203 12.9984625262434 60.5171019838324
"1017" 203.2 13.9986830956095 54.6176513527838
"1018" 203.4 15.4603899580296 48.8601375452389
"1019" 203.6 18.3156346176989 46.9519433753851
"1020" 203.8 22.8054495422812 44.9520014151391
"1021" 204 27.8121056706141 42.4204047658756
"1022" 204.2 33.1349911774986 40.1130717048598
"1023" 204.4 38.2771398881295 38.8439808040181
"1024" 204.6 42.3267250910705 37.6306729057335
"1025" 204.8 44.266052134235 39.0894626765782
"1026" 205 48.3131975983577 41.9012866663097
"1027" 205.2 54.1475128580829 44.5276363354987
"1028" 205.4 60.5006530414986 46.2201099435196
"1029" 205.6 66.2065878591975 49.3935894256208
"1030" 205.8 71.7439276910636 53.1019071284996
"1031" 206 78.1996337254413 57.0763006963401
"1032" 206.2 84.1682760249969 60.0099044352012
"1033" 206.4 84.9923830379207 63.1769629744425
"1034" 206.6 85.744642574009 66.8935626611749
"1035" 206.8 88.0775455941406 71.6003029877109
"1036" 207 93.0604113948103 74.3737550323256
"1037" 207.2 97.9236096665131 73.5829536628364
"1038" 207.4 101.602381167388 70.3190670438257
"1039" 207.6 101.954178090927 67.0828861879146
"1040" 207.8 100.348440463772 64.7781940711892
"1041" 208 98.2839742935802 59.9037426593679
"1042" 208.2 96.1243737930561 52.93192355771
"1043" 208.4 95.1358286216941 45.7705048834608
"1044" 208.6 96.9654988910459 39.1330871374038
"1045" 208.8 99.8051334607735 32.9206748703268
"1046" 209 103.483814956032 27.2937997876791
"1047" 209.2 102.949874293222 23.7333848312273
"1048" 209.4 100.630671938694 21.2138877127871
"1049" 209.6 99.1942256226842 16.3823031168289
"1050" 209.8 98.0670881507207 15.3677655262996
"1051" 210 95.0427481391635 12.9498463306979
"1052" 210.2 92.4157340304871 9.23293521446264
"1053" 210.4 92.8903462926744 9.88139089022415
"1054" 210.6 90.7416541755615 11.959062563971
"1055" 210.8 86.0594311875698 14.6474199623505
"1056" 211 79.4458098445398 16.1222614886021
"1057" 211.2 71.9461138526017 16.4650436349011
"1058" 211.4 65.2756803413909 14.4349757723022
"1059" 211.6 60.2809095662696 10.8023128246962
"1060" 211.8 54.1299977135207 9.97885379144907
"1061" 212 47.7354878976196 11.5285823960315
"1062" 212.2 41.1463162486186 13.9420554778916
"1063" 212.4 34.2042517666408 14.158472601609
"1064" 212.6 31.0278015329508 14.4171110247248
"1065" 212.8 29.1147779655192 18.411415821932
"1066" 213 24.3329185116835 23.5839590093368
"1067" 213.2 18.5872154592064 28.8606239153568
"1068" 213.4 13.5389155715726 34.0073468077568
"1069" 213.6 10.3719290587412 38.7704031036888
"1070" 213.8 9.782584731757 44.9382394872988
"1071" 214 7.9877724698689 50.9211925932032
"1072" 214.2 5.53422912566355 55.7005905115757
"1073" 214.4 2.96055378369214 58.1430748837853
"1074" 214.6 2.99445131767289 56.464431844411
"1075" 214.8 3.37592543698498 56.9064418550068
"1076" 215 5.16424107194674 57.8458326484205
"1077" 215.2 7.48750281668094 58.8613878783307
"1078" 215.4 9.25962799741563 59.6693678738229
"1079" 215.6 11.5440195397661 60.5216586366542
"1080" 215.8 14.1482237217432 62.1614497587568
"1081" 216 17.10626619861 63.5400362477925
"1082" 216.2 21.1103489690748 63.1972711977287
"1083" 216.4 24.4706703765701 63.1794122074016
"1084" 216.6 27.5718795509908 62.838954909984
"1085" 216.8 30.0976748568726 62.2448350081386
"1086" 217 33.8716014672767 63.1349332126247
"1087" 217.2 39.2396026548236 62.5436321517568
"1088" 217.4 43.084590762608 60.1833020023956
"1089" 217.6 44.9964753652044 57.7156545748792
"1090" 217.8 47.2597369938198 55.4175229489443
"1091" 218 51.8358087677793 53.0453939425673
"1092" 218.2 56.9629278040034 51.7720254830286
"1093" 218.4 61.8640144111402 52.8604875964016
"1094" 218.6 67.5382113885674 54.3340603636606
"1095" 218.8 73.1954661047493 55.4750777974139
"1096" 219 75.9628005617635 53.4476911983568
"1097" 219.2 75.5074100466913 52.7165904354512
"1098" 219.4 76.3973810410503 51.0024449820115
"1099" 219.6 76.598074855035 52.8653180280711
"1100" 219.8 78.4571597736047 55.6755897363744
"1101" 220 80.3799105254871 59.6510360008156
"1102" 220.2 83.1051406733883 64.5667444523164
"1103" 220.4 84.3431759428617 69.9781613438888
"1104" 220.6 83.2551741943662 75.5137319214054
"1105" 220.8 84.2105069846636 81.3378052001179
"1106" 221 86.5234641602533 83.893581900885
"1107" 221.2 87.7112312728214 87.5832838475199
"1108" 221.4 85.3002899792476 91.187018756332
"1109" 221.6 80.9283024837907 93.6234816706381
"1110" 221.8 75.5440587530687 97.164085476274
"1111" 222 69.5141330206636 100.788003581193
"1112" 222.2 64.2630465884267 101.455834217994
"1113" 222.4 59.0848167600324 103.098822805675
"1114" 222.6 53.4209163822653 104.703532233799
"1115" 222.8 48.3905742211331 107.308822010105
"1116" 223 42.0062012843439 109.210608451109
"1117" 223.2 36.5825016489997 110.605476784068
"1118" 223.4 30.9586629097793 108.247592703079
"1119" 223.6 26.3906702378919 103.966786794631
"1120" 223.8 21.8625280310683 98.7842292276615
"1121" 224 17.5618788965345 93.167537448918
"1122" 224.2 13.0354611054956 87.1470058835248
"1123" 224.4 12.5751858760885 81.3565604471818
"1124" 224.6 9.77844057216356 72.6013987942068
"1125" 224.8 7.93328548240756 67.6098419533648
"1126" 225 5.86188312307734 68.1907064759119
"1127" 225.2 5.82584118336183 69.3174856001016
"1128" 225.4 4.33235884109598 70.4351821045135
"1129" 225.6 4.29811752244733 70.5384746431622
"1130" 225.8 5.10414014168986 70.4454207508883
"1131" 226 5.03667163722719 70.0830484500295
"1132" 226.2 3.07408376617264 70.597257487884
"1133" 226.4 3.89162840749834 70.0609936558089
"1134" 226.6 4.59560014385487 70.2504231897307
"1135" 226.8 5.11871942928221 70.4982080602991
"1136" 227 6.18579250337784 70.7974871938576
"1137" 227.2 4.89343539055613 71.2643394829386
"1138" 227.4 5.15415048866355 71.4222660916163
"1139" 227.6 5.16365245458855 71.5312880938068
"1140" 227.8 5.24449704991766 71.596969166265
"1141" 228 5.37484131014742 71.64820303016
"1142" 228.2 5.3595155586555 71.4971793426035
"1143" 228.4 5.36952838296355 71.4484819086568
"1144" 228.6 5.41062631688307 71.3462558864641
"1145" 228.8 5.35204267156438 71.2390712255501
"1146" 229 5.69842309684756 71.2421034164367
"1147" 229.2 6.38209685435588 70.758920343167
"1148" 229.4 8.33414175156356 70.6936716824817
"1149" 229.6 8.62072978130147 70.638650596593
"1150" 229.8 9.07349349772778 68.6410191373256
"1151" 230 9.46403301464521 68.82334468261
"1152" 230.2 9.87512724297935 68.6753128254147
"1153" 230.4 10.4784724120619 68.804297962511
"1154" 230.6 10.6181869624584 68.5736210190901
"1155" 230.8 11.9856508597853 68.1401117153394
"1156" 231 12.4113784806123 67.3617435165004
"1157" 231.2 13.8766331072737 65.9962290241127
"1158" 231.4 16.5763397884201 64.0225118464089
"1159" 231.6 19.2006773577929 60.9193569815068
"1160" 231.8 22.4002186425386 57.449004359355
"1161" 232 25.4538049647999 53.3295620950658
"1162" 232.2 29.3199122087778 49.2946425277568
"1163" 232.4 33.4258583964211 46.1985791016355
"1164" 232.6 37.3878902487848 45.5268645927265
"1165" 232.8 42.049206632911 44.9435419504062
"1166" 233 45.9019217257185 45.0388385910535
"1167" 233.2 49.8565810903681 46.7612365135522
"1168" 233.4 53.4813535265668 49.6275110635955
"1169" 233.6 57.1163298613779 52.8543985311282
"1170" 233.8 61.06873789789 55.505707329719
"1171" 234 66.0050889683608 58.0731500318026
"1172" 234.2 70.7822241306544 59.8964054846467
"1173" 234.4 75.9262003967191 61.3900075210345
"1174" 234.6 78.1465250943453 64.5379293661386
"1175" 234.8 79.132519429069 68.7962738246216
"1176" 235 80.9164921306635 73.2648540185462
"1177" 235.2 83.5747390827726 74.9680343096477
"1178" 235.4 83.8338836079999 73.8979236092477
"1179" 235.6 82.7489318623817 73.2169440726295
"1180" 235.8 81.5282377464064 74.6497144290711
"1181" 236 80.9411580009113 77.594177716801
"1182" 236.2 80.0604591644473 81.2946710011081
"1183" 236.4 77.872529011532 85.4343460061778
"1184" 236.6 74.5681516532041 88.411526914
"1185" 236.8 71.1721572197505 92.1810458976176
"1186" 237 67.768113511756 96.9496823720004
"1187" 237.2 64.4726301804567 101.526236237757
"1188" 237.4 59.0630089693849 104.824908859306
"1189" 237.6 53.6553518918386 107.112468882107
"1190" 237.8 48.3374182958136 107.666633351957
"1191" 238 43.4164736151297 109.79497902868
"1192" 238.2 39.0818537777918 109.143751968321
"1193" 238.4 34.0527961885635 107.637969672482
"1194" 238.6 28.8692183472845 106.112424953757
"1195" 238.8 24.6135734036397 103.382550718042
"1196" 239 21.844429048354 98.9085901650663
"1197" 239.2 18.0397433040294 94.4574155542202
"1198" 239.4 16.3743231445644 89.6217284756328
"1199" 239.6 14.3203802843136 84.3089194331068
"1200" 239.8 10.3323418391516 80.1821139534927
"1201" 240 9.65590155804881 80.2086035790273
"1202" 240.2 9.02220741388479 80.9729406425267
"1203" 240.4 9.28992142008729 80.84628217585
"1204" 240.6 10.7978391573946 78.5374835562946
"1205" 240.8 12.1823842677653 75.9491654113076
"1206" 241 13.5786761035592 72.284298185522
"1207" 241.2 13.7692662606636 67.7604218162067
"1208" 241.4 14.1032747598454 62.3951811395997
"1209" 241.6 13.6189526754093 56.4384303652737
"1210" 241.8 15.2043714387166 51.3791712730576
"1211" 242 17.2673974197191 47.0900163162845
"1212" 242.2 16.9819187153058 44.7528664445825
"1213" 242.4 15.9811612032049 45.0789486698026
"1214" 242.6 16.2489914287272 45.1856027387749
"1215" 242.8 17.9290157878302 45.0446327685623
"1216" 243 20.9149814453832 44.2667414509997
"1217" 243.2 24.5458393319666 42.1760129046053
"1218" 243.4 28.5785621385549 39.3218976205611
"1219" 243.6 33.4052228138567 37.0850731998704
"1220" 243.8 38.7513341918496 37.0529553349195
"1221" 244 44.5312131340009 36.5045787491664
"1222" 244.2 49.2683325105756 34.4427267499656
"1223" 244.4 50.8676560792707 30.8088441615782
"1224" 244.6 52.1778330198263 26.3162964804079
"1225" 244.8 53.022215150836 20.7847145901706
"1226" 245 53.3360703864075 15.0458179192811
"1227" 245.2 51.9686089709704 12.7426605548136
"1228" 245.4 49.6881371489704 10.2237311464045
"1229" 245.6 47.835728417268 6.46781554366885
"1230" 245.8 46.4991881552899 5.93444011607544
"1231" 246 45.5552565952679 6.26202502436116
"1232" 246.2 44.5894206253969 6.46898215659009
"1233" 246.4 44.1338061582658 6.67117208419994
"1234" 246.6 43.1456667204055 6.66281301182128
"1235" 246.8 41.637612773599 6.73678379756321
"1236" 247 40.6240697415991 7.33676905969224
"1237" 247.2 39.7135923883823 7.15107156631926
"1238" 247.4 39.0215830792167 7.24915827090569
"1239" 247.6 37.4841047542962 7.95004725780777
"1240" 247.8 36.4064229310184 8.63125781017612
"1241" 248 35.2107691026236 8.95401700529676
"1242" 248.2 34.102180555684 9.46317754846083
"1243" 248.4 33.6942553409936 9.74131273487676
"1244" 248.6 32.8461424955424 9.82562448702949
"1245" 248.8 32.3542335405051 10.1657243903112
"1246" 249 31.8203059249933 10.4041958982248
"1247" 249.2 30.7210243478517 11.7587816918261
"1248" 249.4 28.9009785216529 12.1850032187993
"1249" 249.6 27.1987114346636 13.3356991428384
"1250" 249.8 25.4807559954236 14.2548867962068
"1251" 250 24.9902545123057 14.8110627523357
"1252" 250.2 23.3464560825698 15.8696074066318
"1253" 250.4 21.6364853598571 17.2570733253052
"1254" 250.6 19.4091877203229 19.3612215492732
"1255" 250.8 17.0446105851267 22.1972403686304
"1256" 251 15.4672120616945 24.7784956888186
"1257" 251.2 13.8444901575698 27.9242770525068
"1258" 251.4 11.736955748045 31.8941802430248
"1259" 251.6 8.49223243101139 35.4460696567676
"1260" 251.8 6.89653345378714 38.187019420341
"1261" 252 5.09013724453724 41.6442897134936
"1262" 252.2 3.76279119250284 45.6730093750425
"1263" 252.4 2.7117321169853 50.5663682876524
"1264" 252.6 2.61107888109992 52.9439053166749
"1265" 252.8 2.70181702210704 54.4912152975046
"1266" 253 1.59396435676447 57.8101804953347
"1267" 253.2 1.43896741528518 60.9908009874054
"1268" 253.4 1.06424447171485 64.2585531459875
"1269" 253.6 1.19802763223748 64.9297796141394
"1270" 253.8 1.19609019990494 65.0442910852654
"1271" 254 1.58915364346911 65.2719897906734
"1272" 254.2 1.91843678252196 65.2189089027568
"1273" 254.4 1.43132896727895 65.7676836209106
"1274" 254.6 0.82455905848965 65.6110612712263
"1275" 254.8 0.891106316906805 64.7093323787568
"1276" 255 1.04055603688479 64.0960367392523
"1277" 255.2 1.71378351581872 64.2436848654464
"1278" 255.4 2.64820828878221 64.4286334460449
"1279" 255.6 2.98136761381354 64.3685530783317
"1280" 255.8 3.16894636813463 64.0155081446328
"1281" 256 3.57665596872551 63.4771041912966
"1282" 256.2 3.54460008675921 63.4708398704263
"1283" 256.4 5.00140860650467 63.140122428682
"1284" 256.6 4.85008757906355 63.1169057412568
"1285" 256.8 5.87171274299975 62.3887823890757
"1286" 257 6.911578314792 62.6628450082889
"1287" 257.2 7.94248600665494 61.8781076398085
"1288" 257.4 8.73540868039631 61.143394936024
"1289" 257.6 10.0578436178153 61.0729124072657
"1290" 257.8 11.8055266361636 61.0149025797568
"1291" 258 12.8449590825679 60.8719995980263
"1292" 258.2 14.6730842099582 61.1855197194889
"1293" 258.4 17.5168868689403 61.748556280605
"1294" 258.6 21.537349641635 62.3834795299282
"1295" 258.8 26.3452621315817 62.7868391291204
"1296" 259 31.2631559582582 63.8829920695676
"1297" 259.2 35.7042549869879 65.7801316960811
"1298" 259.4 38.2244160395284 68.4313068547297
"1299" 259.6 41.8333914749766 71.1709842580872
"1300" 259.8 47.031019801202 73.7608487121157
"1301" 260 51.8404764001635 76.5838063788094
"1302" 260.2 57.3924160383754 78.0414520712907
"1303" 260.4 62.0152251998532 78.7106063108171
"1304" 260.6 66.5385028799766 78.6983157376089
"1305" 260.8 69.8232199582239 82.0283448431533
"1306" 261 72.8556577042886 86.2039071317317
"1307" 261.2 73.0342291328791 87.6194096786792
"1308" 261.4 74.4096758066379 87.5096153115773
"1309" 261.6 77.0301024640419 85.9944815096216
"1310" 261.8 80.8398095986372 84.3917256182567
"1311" 262 85.8192881119653 82.2985082588947
"1312" 262.2 88.9176347198174 80.1076896488593
"1313" 262.4 88.8381310912951 78.8970155995989
"1314" 262.6 89.9182396196118 77.3466105289033
"1315" 262.8 91.6842350922181 73.0189041053477
"1316" 263 93.0094956076016 69.4262973708276
"1317" 263.2 94.2559186801109 65.6614358841252
"1318" 263.4 96.036287032374 60.9478530371252
"1319" 263.6 99.2462783859847 57.3929354974724
"1320" 263.8 104.406503650709 54.2850180775658
"1321" 264 110.638404734944 51.8496687438876
"1322" 264.2 116.113567798336 51.0037531701992
"1323" 264.4 117.032490050981 51.3574474951029
"1324" 264.6 120.596934297462 50.6679278848669
"1325" 264.8 123.710531259552 51.8779124063679
"1326" 265 123.627688816549 52.9789258915444
"1327" 265.2 124.323675830481 55.1425870281828
"1328" 265.4 125.999326864907 58.2166627979654
"1329" 265.6 125.858222857015 60.9632563104324
"1330" 265.8 124.919643854771 63.5093251626407
"1331" 266 124.610829962208 66.9796777847925
"1332" 266.2 124.548852853637 72.2725207875989
"1333" 266.4 124.209579119212 77.3608097069161
"1334" 266.6 123.918358770154 82.2746667867295
"1335" 266.8 123.13503092684 83.8880370582946
"1336" 267 121.163324812991 86.6046495317481
"1337" 267.2 119.229277675036 90.7052923817144
"1338" 267.4 117.875078909715 96.3030768667568
"1339" 267.6 115.919924700092 99.6119119299621
"1340" 267.8 113.105985362589 102.290601023757
"1341" 268 110.547720772075 106.250524473916
"1342" 268.2 109.25312821932 108.772414409037
"1343" 268.4 107.379978090172 109.693843830095
"1344" 268.6 104.345404535005 112.705848026488
"1345" 268.8 101.274517471416 115.963558315725
"1346" 269 98.4862605903836 117.238518778773
"1347" 269.2 95.8243614652522 118.499449449458
"1348" 269.4 94.5121583619116 120.182851934445
"1349" 269.6 94.0189879395023 120.398032950168
"1350" 269.8 92.9219093447036 121.103147136789
"1351" 270 92.3178295238974 121.596976102402
"1352" 270.2 90.4154415585445 122.352143462662
"1353" 270.4 88.5828844831752 123.769844041199
"1354" 270.6 87.5722877971984 123.307669984547
"1355" 270.8 86.4909788066635 124.13819293856
"1356" 271 85.1221018405932 124.316847220327
"1357" 271.2 84.0429132549628 124.71297118315
"1358" 271.4 83.2124378920834 124.833527365062
"1359" 271.6 82.2715120630932 124.848319610593
"1360" 271.8 80.3743644623845 124.940092453873
"1361" 272 77.589295808354 125.330739573185
"1362" 272.2 76.0655160281264 126.207006641906
"1363" 272.4 77.2414088515464 125.851548392218
"1364" 272.6 76.9736871301716 125.347911362733
"1365" 272.8 76.2831525558064 123.598786030304
"1366" 273 74.0849745458354 121.417635473429
"1367" 273.2 71.1284455111474 119.257650003313
"1368" 273.4 68.4312105549255 117.068320219757
"1369" 273.6 65.3872682571718 115.131302900044
"1370" 273.8 61.3590577847045 113.402084203847
"1371" 274 60.3850937153006 112.335217304297
"1372" 274.2 60.0896486910851 111.402966344459
"1373" 274.4 59.9836611978886 110.348279809507
"1374" 274.6 60.3006861730501 109.609875592219
"1375" 274.8 60.6421762303272 108.53407157122
"1376" 275 61.3452452649644 107.323232889102
"1377" 275.2 61.7383575720386 106.648162772516
"1378" 275.4 61.4022695180247 104.778325304118
"1379" 275.6 60.7644060647261 103.283592776998
"1380" 275.8 60.4489241259004 101.211103387388
"1381" 276 59.4687213252162 98.7604426042041
"1382" 276.2 58.4391572794069 95.8848182596683
"1383" 276.4 57.9189803991418 92.6895146465655
"1384" 276.6 57.654271847608 90.0324546408679
"1385" 276.8 56.922206259168 87.1893232826506
"1386" 277 54.9105163430743 84.679499860605
"1387" 277.2 52.1913605911331 82.3672667104089
"1388" 277.4 48.9638983397918 80.3559448785004
"1389" 277.6 45.26381656592 77.8145952908593
"1390" 277.8 43.3008255169592 74.3214965064698
"1391" 278 43.1655998361824 71.027360177502
"1392" 278.2 44.2364672586443 68.4858333967664
"1393" 278.4 44.3094896927493 67.2754141603282
"1394" 278.6 42.3042220354342 65.6431664215916
"1395" 278.8 39.0887820700175 62.7600894362877
"1396" 279 34.1656885932439 60.5849473876318
"1397" 279.2 29.718492028108 58.4210165235623
"1398" 279.4 24.5415545349225 57.247676134471
"1399" 279.6 19.4937839775846 55.4497905413357
"1400" 279.8 15.5397180313046 52.172443281885
"1401" 280 16.4253320159821 49.9721989236063
"1402" 280.2 17.635111136096 49.6630525822703
"1403" 280.4 17.9722153474893 50.1595201143623
"1404" 280.6 17.5677279906819 51.1342605295366
"1405" 280.8 15.7640814969937 52.6537613593134
"1406" 281 12.6192847435867 54.4949362855004
"1407" 281.2 11.1488867145172 57.1185064755129
"1408" 281.4 10.4511194297112 60.3536663759948
"1409" 281.6 9.27582292104881 64.0379026555354
"1410" 281.8 8.15493263078451 67.1883810731358
"1411" 282 8.02926146855065 67.8756929573213
"1412" 282.2 9.46274684088487 68.6648157248879
"1413" 282.4 11.683706560202 70.6707244063209
"1414" 282.6 13.8645476820603 73.228946494889
"1415" 282.8 16.2803840931508 75.7240249359875
"1416" 283 19.050579332366 77.4771722683187
"1417" 283.2 22.3285512724263 79.7515563382737
"1418" 283.4 25.0512671356136 83.4999667012568
"1419" 283.6 28.5819484414504 86.9594483078387
"1420" 283.8 33.2301232480406 89.8038877573797
"1421" 284 36.8069705378076 92.3376646365618
"1422" 284.2 41.4987640848687 93.6049345025004
"1423" 284.4 46.8927860729004 94.5530838040725
"1424" 284.6 51.4175961148527 96.1687965665135
"1425" 284.8 56.398086021032 96.7925385279673
"1426" 285 57.93310446592 99.2396749121157
"1427" 285.2 58.7289956288687 101.839821790988
"1428" 285.4 58.9416122681136 101.491202851732
"1429" 285.6 60.5791177291886 100.902004995857
"1430" 285.8 63.9183440021768 98.6514129275798
"1431" 286 67.6642022535703 95.6315586508076
"1432" 286.2 71.7194480500364 92.0008259173076
"1433" 286.4 76.0456034076814 89.6819943975514
"1434" 286.6 79.6795695488478 85.0756309530989
"1435" 286.8 83.2585983262311 81.1741630393513
"1436" 287 87.3843260303815 77.269087088885
"1437" 287.2 88.2373746128791 74.8723090018085
"1438" 287.4 90.5496756803421 73.0263492168996
"1439" 287.6 94.8178392209388 72.6241310496926
"1440" 287.8 98.3799806574953 73.9055217978596
"1441" 288 102.709970825554 75.9895036145749
"1442" 288.2 106.035022403979 79.2054434957041
"1443" 288.4 107.876288311495 82.4610844736771
"1444" 288.6 109.092321615637 84.103412584941
"1445" 288.8 110.277291419611 87.1295916597046
"1446" 289 111.027166372997 87.6010777646029
"1447" 289.2 114.40919196647 89.4923082833786
"1448" 289.4 115.318215792945 89.4666445459113
"1449" 289.6 116.241721291838 88.6757915556926
"1450" 289.8 117.531865348083 88.7231260722568
"1451" 290 120.65354242242 87.5989589432973
"1452" 290.2 122.3658149835 87.131797660024
"1453" 290.4 121.142041801124 86.4926013980665
"1454" 290.6 122.433333192475 84.0460907218551
"1455" 290.8 125.072127784139 81.3278967677067
"1456" 291 125.226514427074 79.7091746749619
"1457" 291.2 125.976191643524 76.7641404965133
"1458" 291.4 126.896261601587 73.1402106380132
"1459" 291.6 127.969125714055 69.2201923912089
"1460" 291.8 127.569216887298 66.3721027320698
"1461" 292 127.618108562043 61.775972689955
"1462" 292.2 127.909369561887 58.7183958789621
"1463" 292.4 126.649197317799 57.2068509882432
"1464" 292.6 124.288071626145 54.9903183119204
"1465" 292.8 121.90709938712 51.4109226177309
"1466" 293 119.401121138479 47.1121799150988
"1467" 293.2 117.76015099661 41.7749457141351
"1468" 293.4 115.638259281601 36.7599699954353
"1469" 293.6 113.254251887494 32.7261945092096
"1470" 293.8 109.239905667104 29.8828157224448
"1471" 294 105.067774664606 27.3901316603853
"1472" 294.2 100.092110592393 24.5289853414857
"1473" 294.4 96.2364902660519 20.9043038581063
"1474" 294.6 92.8637536231587 16.5333246449606
"1475" 294.8 93.1254207574655 15.6676372558756
"1476" 295 93.2751781337603 16.1557305153697
"1477" 295.2 90.391583808603 16.562071717181
"1478" 295.4 86.2362452520784 15.6978286182887
"1479" 295.6 80.7023811651536 14.4536216405668
"1480" 295.8 75.7860455451393 13.0083414085529
"1481" 296 73.4984947867656 10.2782399988384
"1482" 296.2 70.3756445978636 7.76779565407104
"1483" 296.4 65.7363817195727 5.04641436042343
"1484" 296.6 61.1874457178763 3.73226710127803
"1485" 296.8 57.7826478445657 2.8151707761698
"1486" 297 54.3263020644987 3.73794130795456
"1487" 297.2 51.2773195918614 4.16632157263588
"1488" 297.4 49.8027139699557 3.65319015622866
"1489" 297.6 51.5825192496223 3.82544449321036
"1490" 297.8 52.9459739411152 3.39166048678902
"1491" 298 54.546695222524 4.10527787326838
"1492" 298.2 55.6822516427812 3.63808473183911
"1493" 298.4 56.197303739108 4.23958486409009
"1494" 298.6 56.5069974433302 4.57080960469009
"1495" 298.8 56.6795935393592 4.67207870737632
"1496" 299 57.0600703729407 5.83789516627483
"1497" 299.2 57.4719748717136 6.73067093401926
"1498" 299.4 56.7785523351403 7.19384488646606
"1499" 299.6 54.3268241505386 9.46370934214312
"1500" 299.8 52.321083082457 11.3104207075285
"1501" 300 49.602916682341 14.1379718598535
"1502" 300.2 46.4866580903339 17.2403192584491
"1503" 300.4 42.6023379539603 20.2725795633502
"1504" 300.6 39.1752318899189 22.609637853395
"1505" 300.8 35.1443553618425 25.8541224237568
"1506" 301 31.1703196639894 28.9759943306219
"1507" 301.2 29.2684874905005 31.989811493985
"1508" 301.4 28.950568140836 34.7892831980326
"1509" 301.6 29.6277197354911 36.5332649224119
"1510" 301.8 30.0583507035207 37.4924862486853
"1511" 302 30.6149476542871 38.182876795592
"1512" 302.2 31.3795764416636 39.2517385339234
"1513" 302.4 33.7279194488421 39.9084249472925
"1514" 302.6 35.3531258284817 40.0643586725749
"1515" 302.8 36.8780473902636 41.8760576325234
"1516" 303 39.5405907709557 43.2455683973523
"1517" 303.2 42.2140019561463 43.9309103225499
"1518" 303.4 44.1323325913577 45.2240253536862
"1519" 303.6 47.0303700941302 48.2202853563234
"1520" 303.8 50.515709556707 50.716748750985
"1521" 304 54.789150987212 51.0987078022406
"1522" 304.2 57.8462061450674 49.8875152143337
"1523" 304.4 61.5885188786059 48.8475381256895
"1524" 304.6 65.2661953130165 48.2867301383744
"1525" 304.8 67.9033235590921 49.8078588840711
"1526" 305 70.8718982144749 52.1778361152002
"1527" 305.2 73.8595803658037 53.4676932675231
"1528" 305.4 77.0219043021732 53.8930806794298
"1529" 305.6 76.7112631084712 55.7525450146029
"1530" 305.8 75.8203598763084 58.6503722604483
"1531" 306 75.138349611785 63.0258248905885
"1532" 306.2 75.5419244930856 67.5365470841604
"1533" 306.4 75.0994790862921 72.8334381042425
"1534" 306.6 73.5582145653804 78.3111924718099
"1535" 306.8 72.0579926700583 84.3447909384146
"1536" 307 70.9044496580375 90.0740577483828
"1537" 307.2 71.4663050344723 93.6499556168002
"1538" 307.4 73.9962928575543 94.4606793923786
"1539" 307.6 76.1476422236892 94.2876363840132
"1540" 307.8 77.8695283907136 95.5578212004067
"1541" 308 77.3690915186636 95.4951298780462
"1542" 308.2 75.5989104593024 96.7701886804234
"1543" 308.4 72.6883032593933 98.8509594867568
"1544" 308.6 69.5119486606808 100.699272611524
"1545" 308.8 65.6483759434841 101.457639397988
"1546" 309 61.3310724514072 102.225270700167
"1547" 309.2 57.0823942687886 104.539107435907
"1548" 309.4 52.0986530653526 105.637105675068
"1549" 309.6 47.0522308261929 108.151801588673
"1550" 309.8 41.0298657372002 109.312814098391
"1551" 310 36.4525268445975 109.539432362063
"1552" 310.2 31.5142499744588 107.168692827324
"1553" 310.4 26.0523942654715 104.718223584093
"1554" 310.6 22.6776147445426 100.284143460507
"1555" 310.8 18.7244781441116 95.4877544283568
"1556" 311 16.2629529278099 90.9711664083178
"1557" 311.2 14.6623987051842 85.1081859996245
"1558" 311.4 11.7638106882002 79.5305520097324
"1559" 311.6 11.2581484281764 73.555058192808
"1560" 311.8 11.2071383688206 67.1077111425419
"1561" 312 10.9288936508248 60.241291445539
"1562" 312.2 12.0779163260135 55.2152847659817
"1563" 312.4 15.58595165061 52.0609150866139
"1564" 312.6 19.5863817521069 47.3248408229549
"1565" 312.8 22.0879452963626 42.7629104325043
"1566" 313 22.5706950900165 42.0668990366097
"1567" 313.2 24.641098939851 42.666166649163
"1568" 313.4 28.6798426180244 43.9821759309011
"1569" 313.6 33.3799903206109 45.2368042076936
"1570" 313.8 37.6332414380759 46.6416925832207
"1571" 314 42.2358455559739 49.0793903753774
"1572" 314.2 47.8496507116635 49.1233193860671
"1573" 314.4 53.2175729110331 49.2544856821155
"1574" 314.6 58.6312147145635 47.8143227255368
"1575" 314.8 62.25910256734 44.9520014151391
"1576" 315 62.4242519084694 43.8426684554461
"1577" 315.2 62.6175246172774 44.0588698764597
"1578" 315.4 63.9865227098936 46.4537534064568
"1579" 315.6 65.955768601827 50.0749315801318
"1580" 315.8 69.1762853433302 53.9905317454512
"1581" 316 73.0376293158711 59.4537235592945
"1582" 316.2 77.7212744758838 63.6691417678393
"1583" 316.4 82.2834416146109 68.1288590529673
"1584" 316.6 84.3817135779068 71.4646644063784
"1585" 316.8 82.9956762009813 75.3663872066166
"1586" 317 80.0494721674201 80.4231214938437
"1587" 317.2 76.4010279816892 85.7326305099362
"1588" 317.4 71.2469984317793 88.2382913836163
"1589" 317.6 65.2131282146118 90.1365419911964
"1590" 317.8 59.7321651866131 92.82275485095
"1591" 318 53.5143255388161 94.9514035446212
"1592" 318.2 47.631864605614 98.2382042450873
"1593" 318.4 43.394458974928 102.48011295417
"1594" 318.6 39.7603103875136 106.988259604382
"1595" 318.8 36.1492517961472 108.756375279101
"1596" 319 32.1908367256804 106.64234171716
"1597" 319.2 28.0446929170184 103.825494827902
"1598" 319.4 23.1497745495975 100.695542276112
"1599" 319.6 20.0426407036062 97.4663314727732
"1600" 319.8 18.6025995945136 93.0800053524568
"1601" 320 15.8632461647755 88.0825883815888
"1602" 320.2 12.2509787987276 84.7224407823328
"1603" 320.4 12.1400586596388 80.7778383896824
"1604" 320.6 12.0890279145816 75.8197713446584
"1605" 320.8 11.5812179323603 70.112096590183
"1606" 321 11.9455556076899 64.7327997186778
"1607" 321.2 13.3761934822277 59.2052526163209
"1608" 321.4 14.738029913017 53.6183554048861
"1609" 321.6 16.2840638500175 48.7884481488276
"1610" 321.8 15.4230608061814 47.0959563204085
"1611" 322 15.266334408847 47.7261753369127
"1612" 322.2 17.3525233478522 47.4618496053511
"1613" 322.4 20.5455253888921 47.2454169348139
"1614" 322.6 25.0178718767315 45.7053438077373
"1615" 322.8 30.2054721372675 43.0031383155983
"1616" 323 35.4546463641378 40.6055747886227
"1617" 323.2 40.0427481332842 37.7369198153085
"1618" 323.4 41.2616210036636 34.8068548023085
"1619" 323.6 40.2087594919739 32.3995450165154
"1620" 323.8 37.678022426235 30.4676098821139
"1621" 324 35.2032591150973 29.4088791393712
"1622" 324.2 32.0690214111054 26.9073459951637
"1623" 324.4 31.1415052074987 24.3043938191743
"1624" 324.6 31.375207721698 25.0941505388257
"1625" 324.8 29.0610967559636 26.0069953809568
"1626" 325 25.8081798358831 27.6438546056104
"1627" 325.2 21.5057056137926 29.0430851868535
"1628" 325.4 17.7689604506936 30.7422352302268
"1629" 325.6 16.0424984895778 32.5004562296425
"1630" 325.8 11.987809247786 34.1607397410016
"1631" 326 10.9716806468268 34.9407038083486
"1632" 326.2 10.6902453831484 36.5783919970295
"1633" 326.4 9.73429002342114 38.9795783449689
"1634" 326.6 6.38560527254356 42.4905219910468
"1635" 326.8 5.51422498687407 43.7000286905778
"1636" 327 5.98953165956979 45.3056138008193
"1637" 327.2 6.57662301129722 47.8958297428162
"1638" 327.4 7.18356119264521 51.4393051918393
"1639" 327.6 6.7287619848064 55.8827390166139
"1640" 327.8 6.35773283916356 61.0371965526818
"1641" 328 5.88896918686356 65.3972606861567
"1642" 328.2 3.84025795903425 69.3141909242999
"1643" 328.4 2.86494122673251 68.3115112553085
"1644" 328.6 0.725792415710058 68.5341189629661
"1645" 328.8 0.813788196493899 67.757691941971
"1646" 329 1.0360810825592 67.3458370029307
"1647" 329.2 1.19936673987908 66.9090775890412
"1648" 329.4 1.84957789474688 66.4928502127567
"1649" 329.6 2.48359796026881 66.8683276514936
"1650" 329.8 3.53720577871441 68.0787991825788
"1651" 330 3.62733886994561 68.2437028849619
"1652" 330.2 3.44379662216355 68.2236532339292
"1653" 330.4 3.90815356562878 68.086938512835
"1654" 330.6 4.41712843604616 68.0636752367394
"1655" 330.8 4.57759052236694 68.4545039079008
"1656" 331 4.66980249107063 68.6078182636948
"1657" 331.2 5.67476240320978 68.7259943914626
"1658" 331.4 5.49879806628221 68.9370901499093
"1659" 331.6 5.67795634133582 68.905844929345
"1660" 331.8 5.67917436858729 68.0561273457059
"1661" 332 5.64143079250973 67.9137847508337
"1662" 332.2 5.55134978498787 67.6325112225135
"1663" 332.4 5.69516332331219 67.3708367912703
"1664" 332.6 6.02337380632442 67.0201511375915
"1665" 332.8 6.75518970292904 65.946070092978
"1666" 333 6.81360096627961 66.6896286472478
"1667" 333.2 8.10215537900808 66.5260369191517
"1668" 333.4 8.5525006547812 66.5902692541097
"1669" 333.6 9.06069787069833 65.946717112035
"1670" 333.8 10.8050717114983 65.0293969723435
"1671" 334 12.7301717236551 64.0241874725383
"1672" 334.2 14.9084099916722 62.3887823890757
"1673" 334.4 17.8144689813007 60.0881948303585
"1674" 334.6 21.2708183067162 57.3707599377304
"1675" 334.8 23.7946738173214 54.6619584154147
"1676" 335 27.6107593028131 50.213785229925
"1677" 335.2 30.5390179175289 47.1791649870164
"1678" 335.4 30.9091820889408 44.902698328331
"1679" 335.6 31.5161095442752 44.1469301663781
"1680" 335.8 33.0101137943936 44.0498261544868
"1681" 336 37.3678366692912 43.3166051677461
"1682" 336.2 42.1126666473809 41.8600872088546
"1683" 336.4 45.8319493053672 41.1744462517938
"1684" 336.6 48.9518787589636 43.3623224941901
"1685" 336.8 53.6291236188546 44.7614154167792
"1686" 337 59.5752059415615 45.6184118903282
"1687" 337.2 63.6716421775482 46.4037757089106
"1688" 337.4 68.6044781494436 47.2869110231968
"1689" 337.6 72.1772173372436 47.0193833480968
"1690" 337.8 72.6500953721487 46.4730517253112
"1691" 338 73.8081605991975 45.8574746632034
"1692" 338.2 76.268447132351 46.965718570413
"1693" 338.4 78.5701400115836 49.1519611010368
"1694" 338.6 81.1991147068943 51.2655767275548
"1695" 338.8 85.7630923603334 54.1139865401152
"1696" 339 89.6723777682191 57.8618978375068
"1697" 339.2 92.9488603753272 62.1371290610204
"1698" 339.4 97.6134618294181 67.1402440239295
"1699" 339.6 101.574099453927 71.2935974651778
"1700" 339.8 104.255523796881 76.0330089620785
"1701" 340 106.14743504231 81.1386657509957
"1702" 340.2 108.687571207464 86.661002812635
"1703" 340.4 111.052727217006 88.8639301117831
"1704" 340.6 114.492347417504 89.1408209885001
"1705" 340.8 118.027324999887 88.5593336181139
"1706" 341 121.845140311393 88.6077827374324
"1707" 341.2 120.743386616306 88.4408721031146
"1708" 341.4 121.646570965283 87.6492950122789
"1709" 341.6 122.975251418689 86.176341677524
"1710" 341.8 123.601345893243 84.8194059151853
"1711" 342 124.321687209757 83.2235862136635
"1712" 342.2 125.629654980383 81.134752525294
"1713" 342.4 126.324519378407 78.905611694808
"1714" 342.6 126.966186325189 76.6111290674318
"1715" 342.8 127.55930179242 73.8063811072089
"1716" 343 128.192940136453 70.432010842362
"1717" 343.2 128.202942205848 67.4617161037831
"1718" 343.4 128.15090245349 63.6635927295046
"1719" 343.6 127.836199661374 60.2237179767041
"1720" 343.8 127.576470408035 56.4862103299603
"1721" 344 127.3148796808 53.3191389388931
"1722" 344.2 126.426384165735 50.3445066609085
"1723" 344.4 125.804753720971 47.4555939187055
"1724" 344.6 124.685605285189 43.4938166661878
"1725" 344.8 123.448953156918 40.7435725379289
"1726" 345 122.283341391843 37.8814349966286
"1727" 345.2 121.497195834971 36.1959126480132
"1728" 345.4 120.763026843843 34.6737161083721
"1729" 345.6 119.535080478151 32.4916833004747
"1730" 345.8 118.627282873008 30.9180391310068
"1731" 346 117.356103436555 29.1766990836216
"1732" 346.2 116.218325876638 27.2815899941927
"1733" 346.4 115.39611884742 25.8123714060341
"1734" 346.6 115.359678916982 25.4649912599749
"1735" 346.8 115.704153349646 26.0767852092437
"1736" 347 114.852244887938 25.5260543518895
"1737" 347.2 113.400546306264 23.9640567711022
"1738" 347.4 112.069243837204 21.9806522244324
"1739" 347.6 111.541927530015 22.0873878477027
"1740" 347.8 109.361346973054 20.1700279242295
"1741" 348 107.040090162224 17.3675302203175
"1742" 348.2 105.672034681673 16.5407456623004
"1743" 348.4 103.195988415392 14.1177835008538
"1744" 348.6 102.43235394699 13.6720586468818
"1745" 348.8 101.073807265899 12.7229122793605
"1746" 349 101.435818416858 12.5630803681645
"1747" 349.2 103.210599656512 14.0489329510901
"1748" 349.4 104.347222223369 14.7970612301979
"1749" 349.6 104.986846356184 15.4416021246751
"1750" 349.8 105.790078108802 16.8321784868738
"1751" 350 106.167966576351 18.0711372329755
"1752" 350.2 106.590431433899 19.4694283289332
"1753" 350.4 107.630590616949 20.0376703855282
"1754" 350.6 108.567508983813 20.9929052567194
"1755" 350.8 109.267279932308 22.1251652434577
"1756" 351 110.489214989579 23.4681613160558
"1757" 351.2 111.792849193121 24.9504575132053
"1758" 351.4 113.378927154434 26.5448557395458
"1759" 351.6 114.514991166896 27.447686508855
"1760" 351.8 115.736852689097 28.9927530494559
"1761" 352 116.426375880115 31.0829187032081
"1762" 352.2 117.605002401077 33.3132684388602
"1763" 352.4 119.19084774856 35.7908646417568
"1764" 352.6 120.408165650816 38.4693802265957
"1765" 352.8 122.280092856484 41.2753453071157
"1766" 353 123.236320425498 43.6438819866176
"1767" 353.2 123.2252456704 46.4718567829673
"1768" 353.4 123.901576077092 49.4402358203282
"1769" 353.6 124.777566840464 52.6960658254567
"1770" 353.8 125.576282816768 56.697903201435
"1771" 354 127.265686143808 60.6068095160449
"1772" 354.2 126.392448573146 63.5707473329443
"1773" 354.4 125.352408937214 67.7257662941296
"1774" 354.6 124.523029329018 73.1161868962931
"1775" 354.8 124.057041697843 76.3969272689619
"1776" 355 123.361855131023 78.6050922062952
"1777" 355.2 122.825218928613 82.1698220981685
"1778" 355.4 122.677204354555 86.2595990254865
"1779" 355.6 121.967132263596 90.2583333119347
"1780" 355.8 120.034476221246 92.2285531031338
"1781" 356 117.919120528434 94.1645262086584
"1782" 356.2 114.768829399464 97.2234994632318
"1783" 356.4 111.15839646254 100.420749977013
"1784" 356.6 107.723274923591 104.065899881563
"1785" 356.8 104.435199880621 106.727803383164
"1786" 357 99.8033941178584 108.794179372435
"1787" 357.2 94.5708171648886 111.096720329132
"1788" 357.4 89.2854914082127 113.61197125574
"1789" 357.6 83.6867011319913 115.618810527538
"1790" 357.8 77.4549157270184 117.599471556265
"1791" 358 71.2686696979072 119.276842003395
"1792" 358.2 67.1458740069155 122.070796844143
"1793" 358.4 66.9914244140156 123.105782876109
"1794" 358.6 66.2080521781874 121.599911451042
"1795" 358.8 63.7318700231036 120.448850879973
"1796" 359 60.0326014309861 119.778527619579
"1797" 359.2 58.0762999045436 117.981481350765
"1798" 359.4 56.835574910005 115.903129997196
"1799" 359.6 56.8416777986886 115.373978277457
"1800" 359.8 56.5778477310355 114.242486768484
"1801" 360 56.7748306349004 113.970631350178
"1802" 360.2 56.2038650464008 113.338263248528
"1803" 360.4 55.827968065532 112.418434438257
"1804" 360.6 56.026214210202 111.476044520475
"1805" 360.8 55.3379846837078 109.927484593615
"1806" 361 54.2265256213302 108.108266339423
"1807" 361.2 53.3774610638214 106.286753764599
"1808" 361.4 53.59381535061 104.870332176507
"1809" 361.6 53.7234913583981 102.896004991429
"1810" 361.8 54.551267138767 101.420806612102
"1811" 362 55.4949106513187 99.5626094599292
"1812" 362.2 56.748999203507 96.368435594835
"1813" 362.4 57.7338986280809 94.0155213840176
"1814" 362.6 58.0596759043458 90.8822780028035
"1815" 362.8 57.6437141076913 87.233322484729
"1816" 363 58.1336572261272 83.5497662251931
"1817" 363.2 58.8226617317191 79.4375094127012
"1818" 363.4 58.2898287676365 74.4739203656757
"1819" 363.6 56.0380744289183 70.0178217808982
"1820" 363.8 54.1635630996454 65.6497326912295
"1821" 364 52.1013146804577 61.2472095245215
"1822" 364.2 50.6250165922573 57.5195261104443
"1823" 364.4 50.8121076057274 53.6599243995759
"1824" 364.6 52.1251873205537 51.2881506875809
"1825" 364.8 51.2872508285302 50.3265349888568
"1826" 365 48.4497016001141 48.9614578774491
"1827" 365.2 45.0874675035756 48.717869099493
"1828" 365.4 41.1418136072179 49.3292604981372
"1829" 365.6 37.8979250662136 50.1418134989068
"1830" 365.8 33.3217782767336 49.9774750699168
"1831" 366 28.7295837225802 48.8133758106456
"1832" 366.2 25.7572811320787 46.185504632502
"1833" 366.4 23.4911519001541 43.9284652172379
"1834" 366.6 23.49108159334 43.4569938189921
"1835" 366.8 23.4732236625598 44.8226277970869
"1836" 367 21.7649946242191 46.849382957729
"1837" 367.2 19.814326487235 49.5050703334264
"1838" 367.4 19.339228190985 52.5625294774264
"1839" 367.6 17.5658987657783 56.1593066031174
"1840" 367.8 16.6331641136888 60.5427949178156
"1841" 368 15.3352733224013 64.8555223651502
"1842" 368.2 12.9503976524928 68.9848037020738
"1843" 368.4 10.7919836041635 71.9343995226139
"1844" 368.6 11.1720622411635 72.8595235691615
"1845" 368.8 12.8074139232956 74.3484819067408
"1846" 369 14.5856179568007 76.7675978267164
"1847" 369.2 17.2855128860242 79.9987165271338
"1848" 369.4 21.0432915573953 83.0385513731226
"1849" 369.6 24.3001986985853 83.7398000000524
"1850" 369.8 28.1968309857418 83.9491694849133
"1851" 370 32.7832001800583 83.4396221128883
"1852" 370.2 37.8809215482425 82.4305264962831
"1853" 370.4 42.5274481164548 80.5627011504176
"1854" 370.6 47.0689486464744 79.2322633127568
"1855" 370.8 51.9038228396636 79.4732792362703
"1856" 371 56.2796847126027 78.0203574056785
"1857" 371.2 59.2006478436906 74.4911357887838
"1858" 371.4 61.7409490172908 69.9996632006477
"1859" 371.6 62.4897167294413 65.6789432647012
"1860" 371.8 62.19575612784 61.708076527845
"1861" 372 62.5498254620336 56.9905219814668
"1862" 372.2 62.2106611724283 51.9024753270509
"1863" 372.4 62.1307535722747 47.8083776660901
"1864" 372.6 61.6616109241828 47.4400779668529
"1865" 372.8 63.1310476757518 47.2938052938156
"1866" 373 64.9704097679839 47.9019649403199
"1867" 373.2 66.7695153241962 49.0850970412521
"1868" 373.4 69.1191493390753 49.3995553415215
"1869" 373.6 72.746611333435 49.094451750471
"1870" 373.8 76.2360952007493 50.2846769172425
"1871" 374 77.7238315798636 52.2902245224139
"1872" 374.2 81.3527459121258 54.0310601718228
"1873" 374.4 84.9892955643989 55.1810007571979
"1874" 374.6 85.77384930289 54.9576722001341
"1875" 374.8 87.0682680572013 53.255878903002
"1876" 375 88.3360878262817 50.8905435506477
"1877" 375.2 90.8311148615493 48.0607393732139
"1878" 375.4 94.0387668338805 44.422417932719
"1879" 375.6 97.6411362042617 40.4484893190652
"1880" 375.8 101.269330515899 35.9294994313744
"1881" 376 104.583459944634 31.6759105268344
"1882" 376.2 106.530537768489 28.8204187951146
"1883" 376.4 105.903674473815 28.7277013598039
"1884" 376.6 104.846967075492 27.666758916271
"1885" 376.8 103.789986484978 26.4656142525568
"1886" 377 102.245610936428 23.3924181864921
"1887" 377.2 99.6525590364921 21.5554804605853
"1888" 377.4 96.6010705508636 19.8483991051853
"1889" 377.6 92.992133397635 16.3068422633853
"1890" 377.8 92.2900003870299 14.8881365335191
"1891" 378 93.2532112232885 15.7820239415692
"1892" 378.2 94.5210715785753 16.3445252332273
"1893" 378.4 96.0003248993723 16.9340595813101
"1894" 378.6 96.7873090829936 18.7837481532568
"1895" 378.8 98.8950034912573 22.458272619288
"1896" 379 102.093018697772 25.8314185192221
"1897" 379.2 105.358082347344 28.4720718158068
"1898" 379.4 106.91834241484 30.8674561672273
"1899" 379.6 109.28504061628 35.0336434518876
"1900" 379.8 113.31220370415 39.0893397092703
"1901" 380 114.205336667911 42.0916147355274
"1902" 380.2 115.259231747026 47.2461899965444
"1903" 380.4 116.143780538927 53.3645497654936
"1904" 380.6 117.294469062988 59.338120369027
"1905" 380.8 115.5324419338 62.6443893280931
"1906" 381 111.781344042088 65.9832736887568
"1907" 381.2 106.64158857846 68.8237309655449
"1908" 381.4 102.407605236821 73.1642797045989
"1909" 381.6 99.105041605561 78.4450329135004
"1910" 381.8 95.2875445494348 83.1847202075957
"1911" 382 92.0905856224653 88.5814550127826
"1912" 382.2 90.655738786672 94.0866349096127
"1913" 382.4 88.1358018736808 99.6186189485585
"1914" 382.6 84.990668397453 104.898828232125
"1915" 382.8 81.3723788018193 108.493233303593
"1916" 383 76.0875040484487 110.313272744583
"1917" 383.2 69.8899169837992 111.932609362409
"1918" 383.4 63.5368279601507 112.638924280372
"1919" 383.6 58.8218928206888 114.096504189034
"1920" 383.8 53.3553300482067 114.43148135311
"1921" 384 49.607245990672 113.383606922274
"1922" 384.2 46.7600919522635 113.415293513332
"1923" 384.4 43.9158891711429 114.277230622393
"1924" 384.6 42.622238645361 114.815906340563
"1925" 384.8 41.7640978457992 114.753633636164
"1926" 385 40.2987551232635 113.221017463557
"1927" 385.2 38.1698888976468 110.701825286505
"1928" 385.4 35.8340980673036 108.442208821485
"1929" 385.6 33.4654480015196 106.173574136637
"1930" 385.8 30.3907539714197 104.369300380806
"1931" 386 27.0163972917123 103.75718711722
"1932" 386.2 24.0042409855921 101.222916878233
"1933" 386.4 21.017908837735 97.6710471782091
"1934" 386.6 17.3227481308556 94.0446337123888
"1935" 386.8 16.0909132683385 90.2518556442568
"1936" 387 16.1230314837379 85.8283313351948
"1937" 387.2 14.640666062566 80.593205492708
"1938" 387.4 12.5204364533778 73.6329879359472
"1939" 387.6 9.69380972899156 68.2763680467568
"1940" 387.8 9.62548209629772 63.8237878096104
"1941" 388 12.3756445916636 61.1810688375828
"1942" 388.2 16.3816061550883 57.1017607328453
"1943" 388.4 19.0305399858024 52.0336163442568
"1944" 388.6 21.3109478214999 47.8157124796931
"1945" 388.8 24.1069179067597 47.3702561835164
"1946" 389 26.4570045799354 48.699724304349
"1947" 389.2 30.5397836437207 48.7887058360711
"1948" 389.4 33.7989231502597 47.0615704045548
"1949" 389.6 35.5025247039779 45.1779921802996
"1950" 389.8 39.2240860424264 42.9617095413444
"1951" 390 41.1376823176853 39.8536296456046
"1952" 390.2 40.4219123870356 37.9950793734777
"1953" 390.4 38.7441589727106 37.1667212565568
"1954" 390.6 37.5318383350811 36.2066454868886
"1955" 390.8 36.3948669620774 33.6427360190326
"1956" 391 34.4979488952317 30.6835181171204
"1957" 391.2 31.7763618319383 29.9279347447458
"1958" 391.4 29.432207245349 29.1563500666444
"1959" 391.6 28.8106111963985 27.893963388805
"1960" 391.8 30.1642087070705 26.4451719385126
"1961" 392 32.0003715487636 24.6905893606234
"1962" 392.2 33.4336184373657 23.2764241560759
"1963" 392.4 35.8565027027478 21.3041404607778
"1964" 392.6 38.5847230764055 19.2296276117568
"1965" 392.8 42.4189391005961 17.531993461577
"1966" 393 47.0012354770119 14.470240133386
"1967" 393.2 51.5279672986302 12.6688298652568
"1968" 393.4 55.0640272371916 13.1562197709365
"1969" 393.6 60.5907747801687 12.7890006176949
"1970" 393.8 66.5694833784514 11.9874642858174
"1971" 394 72.0103590524457 11.6301262327964
"1972" 394.2 76.9159208360866 10.7211695932375
"1973" 394.4 80.4422987835493 9.90073739024247
"1974" 394.6 82.650750313956 8.65952023303034
"1975" 394.8 83.2564320387248 9.71276605001186
"1976" 395 85.2641903347626 11.5544465510142
"1977" 395.2 89.6813358505727 13.4351248653628
"1978" 395.4 93.6722722845962 16.9463328022952
"1979" 395.6 97.2084437390992 21.5176766576379
"1980" 395.8 99.7014790053043 26.5108824583296
"1981" 396 101.251991994643 31.9534414304098
"1982" 396.2 103.398943027382 37.5978823639995
"1983" 396.4 105.836632733966 42.5930099850595
"1984" 396.6 107.919671590858 48.6045909848401
"1985" 396.8 108.947291609414 54.8716744848679
"1986" 397 111.443820037565 59.827407287221
"1987" 397.2 114.751339055106 64.6473263857922
"1988" 397.4 116.803917118979 69.4631449513357
"1989" 397.6 116.109470409973 74.3217986269386
"1990" 397.8 114.862121428545 80.5131533935386
"1991" 398 113.817988605884 86.5984510738839
"1992" 398.2 111.84057137875 90.9979421418959
"1993" 398.4 109.295697026664 96.4941680632568
"1994" 398.6 104.973480460449 99.2994710554014
"1995" 398.8 100.054446199771 101.611516606443
"1996" 399 94.0009254466725 102.35884787965
"1997" 399.2 87.2678061963214 103.06167076402
"1998" 399.4 80.9765620301894 102.73538225699
"1999" 399.6 76.3173221869653 100.102936291412
"2000" 399.8 74.5105168958484 98.7289180503366
"2001" 400 72.8601244404072 96.8420520363722
"2002" 400.2 73.0762390561189 95.1280934978014
"2003" 400.4 72.8595098526365 94.0616287780811
"2004" 400.6 71.9302671290264 92.465469593093
"2005" 400.8 70.4091194135994 89.6294944079494
"2006" 401 67.5377241082635 87.5670243334318
"2007" 401.2 63.5258604279296 87.16809954661
"2008" 401.4 59.3017820241278 87.9416995722835
"2009" 401.6 55.77932552292 89.7961766372183
"2010" 401.8 52.1657257659997 91.3165065961853
"2011" 402 49.1992963400189 93.9362834247072
"2012" 402.2 45.0720703898585 95.4696169588584
"2013" 402.4 39.9486220758454 96.2356948470543
"2014" 402.6 34.5364279307958 98.1845091981369
"2015" 402.8 29.4199906820488 97.1154755054289
"2016" 403 24.9924012979319 94.1125192483421
"2017" 403.2 19.1894737049781 91.2134758589019
"2018" 403.4 14.7828092926636 89.1348266175617
"2019" 403.6 15.3917524852765 86.7844750626035
"2020" 403.8 14.8297730322929 81.8866737836792
"2021" 404 14.1864257402977 75.9759450374397
"2022" 404.2 12.7496419704715 70.1719927160368
"2023" 404.4 12.0306992740501 64.2522122616391
"2024" 404.6 12.2740718524653 57.9936848695757
"2025" 404.8 11.5903581515809 53.7913394988394
"2026" 405 12.5366948615788 54.7315649321296
"2027" 405.2 14.1280425551768 54.8391056804824
"2028" 405.4 17.5769008943933 53.6914615895676
"2029" 405.6 21.7282939092707 51.4876414971139
"2030" 405.8 26.1106431797224 47.7134565488744
"2031" 406 27.7652437426447 44.8694992226435
"2032" 406.2 30.0642062567518 41.834592091845
"2033" 406.4 28.6116124548157 41.5942211963328
"2034" 406.6 27.0871666172831 41.174651395322
"2035" 406.8 24.51465095688 39.9081904220145
"2036" 407 23.9354100058757 39.8674768337568
"2037" 407.2 22.905374177939 39.4839945006445
"2038" 407.4 19.4565095989736 38.9438693840068
"2039" 407.6 16.5641111714035 37.4074961641468
"2040" 407.8 17.0698116754368 35.4677826188083
"2041" 408 18.1323412509444 31.7285663970601
"2042" 408.2 20.0499983472593 28.7814769233312
"2043" 408.4 23.269977800723 23.9242905383112
"2044" 408.6 28.2899049408894 20.3227514454987
"2045" 408.8 32.6084973679636 18.1255451430901
"2046" 409 40.8217547158995 16.6430973340377
"2047" 409.2 48.3534412187459 15.5037239686273
"2048" 409.4 55.0405157669932 13.6788833324711
"2049" 409.6 60.618757243603 11.8600701548174
"2050" 409.8 67.2643746238757 12.1109979886052
"2051" 410 73.7001691655819 12.415341543369
"2052" 410.2 80.5897578637688 13.5880790947357
"2053" 410.4 86.800527387313 17.1742480755196
"2054" 410.6 92.295096325851 22.0362795603505
"2055" 410.8 96.8848124244259 28.0261292909053
"2056" 411 101.001703799456 35.1551553147865
"2057" 411.2 102.320849698738 43.5646171461823
"2058" 411.4 101.851892777494 51.4026548463794
"2059" 411.6 99.8535582945247 58.6934984148679
"2060" 411.8 95.6532284277963 65.2459660633231
"2061" 412 91.319004736123 71.085925098
"2062" 412.2 88.329177305609 74.6588140098568
"2063" 412.4 85.6315217085825 78.0891592183784
"2064" 412.6 82.6045891400419 81.6665241402432
"2065" 412.8 77.7098516759739 85.3197259690757
"2066" 413 72.6588312672707 88.2590474521853
"2067" 413.2 66.8029054100635 91.3701545594263
"2068" 413.4 62.4534837901331 94.7267129675133
"2069" 413.6 59.4957325634686 99.4598602484856
"2070" 413.8 56.3912028765023 104.657666167499
"2071" 414 51.8151378243635 107.427769356332
"2072" 414.2 46.8120255621677 109.327810706434
"2073" 414.4 42.9704042972834 109.646822455963
"2074" 414.6 37.9634179553165 107.934898017897
"2075" 414.8 32.8775334227812 105.771993578479
"2076" 415 27.1284447958904 104.153338737538
"2077" 415.2 22.6220620618619 102.385356988963
"2078" 415.4 21.2205753534775 98.3028684580358
"2079" 415.6 19.3468430068831 93.7116938117811
"2080" 415.8 15.9680007413732 89.0898978848938
"2081" 416 12.7794781434761 85.5432491304989
"2082" 416.2 12.7931080126308 80.5437963335437
"2083" 416.4 11.7876596916892 74.3586211729619
"2084" 416.6 9.46988210879259 68.0883589663293
"2085" 416.8 11.0752102468867 63.6080574942444
"2086" 417 14.0096578772277 59.2803824884491
"2087" 417.2 17.2533204331635 54.3434730879146
"2088" 417.4 19.9416959637196 48.6100478985511
"2089" 417.6 22.5347558236262 44.073864355467
"2090" 417.8 21.9809328645859 43.3046446983101
"2091" 418 21.1022500971835 43.3733633188768
"2092" 418.2 19.9589443202693 43.4896349622856
"2093" 418.4 21.3536186093432 43.8537999814558
"2094" 418.6 24.5866023705753 42.7300978950509
"2095" 418.8 28.0462867951736 41.8025936836468
"2096" 419 32.6398371854004 40.1960195926515
"2097" 419.2 37.9549368617636 37.7272554329568
"2098" 419.4 42.4689296153106 36.1640545078626
"2099" 419.6 45.3944300910429 38.2245318339636
"2100" 419.8 47.5736412252707 39.8811262049353
"2101" 420 52.4783603141984 40.7814556573265
"2102" 420.2 57.6179596209249 40.8982111663931
"2103" 420.4 62.9900769446339 42.2803973545785
"2104" 420.6 68.093637104603 43.090934390878
"2105" 420.8 71.1291597209257 44.4326393339606
"2106" 421 74.7618231115794 47.895688285467
"2107" 421.2 80.0900283031682 51.7603737922521
"2108" 421.4 85.7381307372213 54.5251515601606
"2109" 421.6 90.5802177136725 58.4385837698014
"2110" 421.8 93.4762078109879 64.0276016236757
"2111" 422 95.4514167621326 69.8321547793231
"2112" 422.2 96.3797504241857 76.5017448589337
"2113" 422.4 95.4058589798689 83.2497282296496
"2114" 422.6 94.2192444256635 90.3658398667304
"2115" 422.8 92.7740486643273 97.3526692203939
"2116" 423 89.346441387202 103.675603883859
"2117" 423.2 85.2389550612518 109.397908886858
"2118" 423.4 80.8299701645172 113.296211072586
"2119" 423.6 76.9457518985904 117.416323699562
"2120" 423.8 77.2252779803392 119.440605524054
"2121" 424 78.0165136037229 121.043448951469
"2122" 424.2 77.9545352256555 124.512657907063
"2123" 424.4 76.2073995555748 124.574300228515
"2124" 424.6 73.8865105191752 124.913428565989
"2125" 424.8 73.5219540953709 124.96364916783
"2126" 425 74.1746210695921 124.554242012804
"2127" 425.2 74.5850155026386 124.396667605532
"2128" 425.4 75.1958213635097 125.427335123064
"2129" 425.6 75.9893102482098 124.614549038404
"2130" 425.8 77.1356573951517 124.652784979528
"2131" 426 78.5266037313454 124.937803130166
"2132" 426.2 79.7356749068589 124.946851008788
"2133" 426.4 80.2839803137011 125.428440335306
"2134" 426.6 81.1084805703789 125.115709479541
"2135" 426.8 81.6844458895251 125.34207905078
"2136" 427 81.3950013890405 125.871254671857
"2137" 427.2 80.7445517948778 125.819083742019
"2138" 427.4 80.1904444779328 125.333259457095
"2139" 427.6 79.2147533799356 125.325498214653
"2140" 427.8 79.1418020365464 125.436522199819
"2141" 428 78.7759955056232 124.885593951845
"2142" 428.2 79.1265979980244 124.244536982554
"2143" 428.4 79.6897342535172 123.288882421269
"2144" 428.6 80.4426408115691 122.777984736702
"2145" 428.8 81.4263537168831 121.064145889659
"2146" 429 82.8863620557603 119.168268637208
"2147" 429.2 84.6214863238587 116.69235217461
"2148" 429.4 86.9809975452751 113.958218872864
"2149" 429.6 89.7564877628885 111.319660058382
"2150" 429.8 93.3538503247523 109.351728946039
"2151" 430 96.7690716962938 107.769619195673
"2152" 430.2 99.9377931656878 105.693257167886
"2153" 430.4 103.380919559961 103.702464905335
"2154" 430.6 106.705081036872 102.030716996517
"2155" 430.8 110.318510269322 99.99439949183
"2156" 431 110.267701409811 98.2400941864699
"2157" 431.2 110.874989294198 94.8083922780412
"2158" 431.4 111.895163419003 89.7673029674175
"2159" 431.6 112.15962289669 84.0698878136252
"2160" 431.8 113.206506160006 78.4377262325725
"2161" 432 116.232132151914 74.2529099510843
"2162" 432.2 119.599693295842 70.6310002476974
"2163" 432.4 123.441957173953 67.9914074905725
"2164" 432.6 124.698711445086 65.729583652024
"2165" 432.8 124.82891079669 61.9435387452041
"2166" 433 124.715554010216 57.6020808598094
"2167" 433.2 122.884349181354 55.3126059903939
"2168" 433.4 120.636972070003 51.66849566523
"2169" 433.6 117.686172483798 47.66421175874
"2170" 433.8 113.890275948274 43.8911020863143
"2171" 434 111.216451567217 40.0324067354978
"2172" 434.2 109.713104815512 37.6949519211675
"2173" 434.4 108.518419093339 35.7839784725135
"2174" 434.6 108.165733511258 33.7284569534054
"2175" 434.8 106.543781510692 31.8110229915741
"2176" 435 103.03327985815 29.4544948737007
"2177" 435.2 98.8716884822746 26.3849313029234
"2178" 435.4 95.4354960640636 22.7093073042139
"2179" 435.6 91.5524220419606 18.7856401453013
"2180" 435.8 87.2625384397736 16.5861993935068
"2181" 436 81.6069683212136 14.3275014508768
"2182" 436.2 75.9642910662224 12.6088796859626
"2183" 436.4 70.9114092919424 10.1442211730356
"2184" 436.6 67.8558361291982 8.10723704583596
"2185" 436.8 67.8440905247545 6.5519813631507
"2186" 437 67.7327543583605 7.83364352957494
"2187" 437.2 64.60292082884 9.3678231178744
"2188" 437.4 60.8878384652224 11.6496768172568
"2189" 437.6 56.6776105203836 14.7708330267568
"2190" 437.8 53.0358850165345 16.2379202773051
"2191" 438 49.7140516014931 17.8065772620636
"2192" 438.2 44.827890767855 20.0075449648844
"2193" 438.4 40.6563105817747 20.3478649838679
"2194" 438.6 38.9853258699822 21.6039182290754
"2195" 438.8 35.3283934387057 25.1340103358936
"2196" 439 31.0894088800829 28.3321437461116
"2197" 439.2 26.0390837564697 29.7032450961139
"2198" 439.4 22.1682588861341 32.0964348427568
"2199" 439.6 19.9809804864853 35.6508572304597
"2200" 439.8 19.5793780106916 37.5017559150932
"2201" 440 19.429103928832 38.5787846243778
"2202" 440.2 19.6427481311036 40.0789510912168
"2203" 440.4 18.7748531819232 41.5529991823721
"2204" 440.6 16.9937682076016 44.1684379821196
"2205" 440.8 14.8828299866109 47.0015481697568
"2206" 441 13.3644670619075 51.1589468838543
"2207" 441.2 13.5028863612277 55.0175788742183
"2208" 441.4 14.2301662170256 57.3841698462568
"2209" 441.6 13.1453836800417 60.7483383896811
"2210" 441.8 13.3745289434487 64.7040681584675
"2211" 442 14.4723078924914 67.9818996455928
"2212" 442.2 14.494115683139 72.2391608922076
"2213" 442.4 15.0904919988064 76.2925634495131
"2214" 442.6 17.5993699910933 79.2080478994262
"2215" 442.8 20.5879419791507 79.8267692574234
"2216" 443 22.8028839198521 81.6590170868879
"2217" 443.2 27.0805357239997 82.7575479630341
"2218" 443.4 30.5814113039635 82.8687866885749
"2219" 443.6 31.4367564136016 82.9853169596506
"2220" 443.8 32.9350243090501 84.1096386138996
"2221" 444 33.3411687292314 86.9029014547483
"2222" 444.2 34.6392339047483 91.1975951252398
"2223" 444.4 37.5535367402489 95.3491744712202
"2224" 444.6 41.0092737118849 99.5119470680928
"2225" 444.8 45.3781178543974 102.40155720237
"2226" 445 49.0854431161466 102.34242236518
"2227" 445.2 51.1404170303046 101.016659713757
"2228" 445.4 51.6195623464451 101.426676118572
"2229" 445.6 50.4500220531386 102.290601023757
"2230" 445.8 49.3907166794998 104.764902550852
"2231" 446 47.2871780161032 107.057996908852
"2232" 446.2 44.0576777593331 108.156269925018
"2233" 446.4 40.1993499412789 109.610863781988
"2234" 446.6 37.0775886746886 108.819550237507
"2235" 446.8 32.3952487657476 108.749162303782
"2236" 447 29.0274504503931 106.626178334511
"2237" 447.2 26.1534951829136 102.956434411561
"2238" 447.4 22.0178034565406 99.9755781677977
"2239" 447.6 18.6545436749035 97.6004586968608
"2240" 447.8 18.7902504407046 95.2985428173961
"2241" 448 18.4537873849996 90.8094660209289
"2242" 448.2 17.0088345881512 85.8156972065006
"2243" 448.4 15.4010705421835 80.9525936577808
"2244" 448.6 14.6786634514517 75.6188043597313
"2245" 448.8 14.6069683140515 69.7589721575326
"2246" 449 14.6369527849072 63.4814242421433
"2247" 449.2 13.9474952260364 57.3517815078669
"2248" 449.4 15.783246164767 52.4948709564981
"2249" 449.6 19.0948919243421 50.0612822089532
"2250" 449.8 22.8370323187995 48.050385287116
"2251" 450 27.1840930255482 46.5691430904971
"2252" 450.2 30.2279381715536 45.8613706973068
"2253" 450.4 32.4161545425727 43.6082317713022
"2254" 450.6 32.5554447248823 39.7321205695693
"2255" 450.8 31.7554319826969 37.2516506772234
"2256" 451 31.51740715618 37.5799822177787
"2257" 451.2 30.5826373640829 36.8511125707245
"2258" 451.4 30.2815714903302 34.6528104048234
"2259" 451.6 30.5243995084136 31.6259451544045
"2260" 451.8 30.3398210898705 31.0728888936878
"2261" 452 29.5376568931251 31.9690407117568
"2262" 452.2 28.2122544666636 32.5338213591901
"2263" 452.4 25.7642210950184 32.692310616789
"2264" 452.6 22.5308706740073 31.9929271113193
"2265" 452.8 23.7532159644679 32.480001954572
"2266" 453 25.3155945513454 32.7811782968818
"2267" 453.2 27.3507428894636 31.2556335781568
"2268" 453.4 30.3178350317831 27.690259572735
"2269" 453.6 33.557110299476 25.4799021639442
"2270" 453.8 37.4693757266298 24.8535775072511
"2271" 454 42.6959653837707 23.137897559221
"2272" 454.2 48.7144673204896 21.3634793060068
"2273" 454.4 53.9405485792396 18.3974116038111
"2274" 454.6 58.7941593183467 14.986520119836
"2275" 454.8 62.0168955927812 13.3807382443744
"2276" 455 65.5391439420385 14.480215165413
"2277" 455.2 70.7597240626214 15.221405953241
"2278" 455.4 76.4757108048904 17.2727486922722
"2279" 455.6 81.950039301453 20.0006973520199
"2280" 455.8 86.4439587690966 24.5302741346021
"2281" 456 90.5175544659705 29.6078346401528
"2282" 456.2 94.2900433874577 35.7084331452273
"2283" 456.4 97.5478118830272 41.1143951462719
"2284" 456.6 99.5450815260561 47.4313545369624
"2285" 456.8 100.742151625766 54.0641835444483
"2286" 457 101.528271790518 60.7404261338749
"2287" 457.2 103.737880466321 66.6470641608094
"2288" 457.4 104.841317486495 72.8339823782334
"2289" 457.6 103.912873936843 79.9345642913465
"2290" 457.8 100.790153474339 86.9000127651081
"2291" 458 96.4932191769456 92.5171846147311
"2292" 458.2 92.4325499782277 98.530840901167
"2293" 458.4 87.8866774081062 103.794269455232
"2294" 458.6 81.2648975479135 105.844897278657
"2295" 458.8 75.1237530160501 107.564075723807
"2296" 459 70.0875849992951 107.336079106783
"2297" 459.2 66.8450653933274 106.767594770328
"2298" 459.4 64.9424526920025 105.639555213265
"2299" 459.6 62.0274428065364 105.539151364257
"2300" 459.8 57.5767320828206 104.135183813112
"2301" 460 54.9758633932669 101.892625969889
"2302" 460.2 52.6734035509446 99.2931539910543
"2303" 460.4 50.5080168106808 95.8989299684119
"2304" 460.6 49.9253777917082 92.265137893096
"2305" 460.8 47.1089846498174 89.3486639206286
"2306" 461 42.1251329947425 88.9477420400725
"2307" 461.2 36.948694775333 88.6324387247652
"2308" 461.4 32.3443914432789 90.4200812275004
"2309" 461.6 26.8092093603826 91.0904459363353
"2310" 461.8 21.4040699197455 91.9466152722322
"2311" 462 18.1476862654263 93.3449419604856
"2312" 462.2 18.0384968891509 91.8945976108072
"2313" 462.4 17.4899827311356 88.8255509535808
"2314" 462.6 17.2216472134136 84.6578149725229
"2315" 462.8 16.4963304811385 79.7131761572818
"2316" 463 16.5532885932653 73.8050574099008
"2317" 463.2 15.7995196466386 68.0916465568068
"2318" 463.4 15.7104215023853 62.1780663845394
"2319" 463.6 14.7405783329969 56.0889961810901
"2320" 463.8 12.6896225961418 52.028631356522
"2321" 464 13.800113222507 52.0685112584002
"2322" 464.2 16.7804845097528 51.5661253813907
"2323" 464.4 19.7341039692581 51.4018103161892
"2324" 464.6 24.5977811540165 49.8716630034626
"2325" 464.8 29.6186616555626 47.5333310101696
"2326" 465 32.7693589325121 43.7858114690598
"2327" 465.2 34.7716761052119 39.4236521193052
"2328" 465.4 34.5595677045636 37.9183466294568
"2329" 465.6 34.2215280683227 38.2880791414727
"2330" 465.8 32.642136511698 37.8291707377568
"2331" 466 31.7844428158592 36.6424667131155
"2332" 466.2 30.5297376915175 33.4762993628017
"2333" 466.4 29.8411629109493 29.2801145895782
"2334" 466.6 30.9826054207969 25.2723558921901
"2335" 466.8 33.0096914847969 23.2255568541234
"2336" 467 34.2242887144677 22.3396204180248
"2337" 467.2 36.4873679205309 20.2266816778486
"2338" 467.4 38.722538975045 18.411415821932
"2339" 467.6 42.999733422304 15.5137268918017
"2340" 467.8 46.578635054599 13.4105924667245
"2341" 468 48.4366610510302 10.8980514443568
"2342" 468.2 47.9819125084218 10.7852166426139
"2343" 468.4 47.2373017964969 10.6560025954568
"2344" 468.6 46.3293361636635 9.8166168212012
"2345" 468.8 45.5577907657085 9.42027952475676
"2346" 469 44.7085410564567 7.38197342875676
"2347" 469.2 45.2049368625386 8.17818674750676
"2348" 469.4 45.6565532889739 8.21223173079124
"2349" 469.6 46.7145859385819 7.97344617982818
"2350" 469.8 47.9362672717962 7.88765013242002
"2351" 470 50.3915099471793 7.41683919092518
"2352" 470.2 52.9551041760465 6.6514900605759
"2353" 470.4 55.9579949676635 6.16376705106925
"2354" 470.6 59.0050879860615 5.41126421859349
"2355" 470.8 60.5012016086036 4.73472338657676
"2356" 471 60.7472366708517 4.48596427255873
"2357" 471.2 60.3633948790299 4.71678730199438
"2358" 471.4 60.0832702420411 5.18507463906287
"2359" 471.6 61.6528398787136 4.63917778832676
"2360" 471.8 63.7899183967545 3.83346781617493
"2361" 472 65.6409507198064 3.76034027604248
"2362" 472.2 66.4569272862897 4.09830040728012
"2363" 472.4 67.7605614898318 4.06972602275675
"2364" 472.6 69.8546927779755 3.84181909115125
"2365" 472.8 69.2361125361913 4.35990154336786
"2366" 473 69.6431939908598 4.01972084984086
"2367" 473.2 69.5429268567999 4.23649652152039
"2368" 473.4 68.856913710851 5.32376199978801
"2369" 473.6 69.2858349614754 6.64661918743992
"2370" 473.8 69.8766502684952 7.96344565044983
"2371" 474 70.9403328585493 9.38752103392819
"2372" 474.2 72.5458936151336 11.1362784693268
"2373" 474.4 74.2613897220165 13.2795723168156
"2374" 474.6 75.6623232996824 15.4991428700209
"2375" 474.8 76.5861295264436 17.4613970734768
"2376" 475 78.5808273712774 20.4241052558855
"2377" 475.2 80.0486459095136 23.3011440385168
"2378" 475.4 82.2755611962999 26.7806251946659
"2379" 475.6 85.3662563094186 30.5612055701955
"2380" 475.8 88.8895333120033 34.5033181333004
"2381" 476 92.8318946813665 38.1785586019845
"2382" 476.2 96.8481216649135 41.1965406042856
"2383" 476.4 101.245563012366 44.3675884342162
"2384" 476.6 104.147359125482 48.7607453060204
"2385" 476.8 106.74950651154 53.533597683155
"2386" 477 106.932298956591 58.4125879219658
"2387" 477.2 106.403644125127 64.2460809933022
"2388" 477.4 104.282767976501 69.8429715495946
"2389" 477.6 102.587642485927 75.2763402974936
"2390" 477.8 99.9547813715788 80.6228026409601
"2391" 478 95.741762328081 84.743444197322
"2392" 478.2 92.6425036374367 89.0780097228996
"2393" 478.4 92.1119582822966 94.8362912300136
"2394" 478.6 92.2376378566892 99.8864451156542
"2395" 478.8 90.8198390351503 105.32100300719
"2396" 479 88.2871568815184 107.708961079354
"2397" 479.2 84.8398175147783 109.501944209708
"2398" 479.4 79.3690291085921 111.790563364042
"2399" 479.6 73.9167105659136 112.934380668807
"2400" 479.8 68.8157516132834 111.791465801806
"2401" 480 65.6571522285265 109.552066490757
"2402" 480.2 63.8981076958111 107.916827071527
"2403" 480.4 61.9156503508831 106.733859739123
"2404" 480.6 61.22711931992 105.148802680808
"2405" 480.8 61.2041818354723 104.347739295644
"2406" 481 60.3911720641975 102.358616534375
"2407" 481.2 57.2919964583106 99.9075813968156
"2408" 481.4 53.8232199565136 98.1279977933318
"2409" 481.6 51.7385712583592 96.7838512394002
"2410" 481.8 50.9536262471636 95.4607380867826
"2411" 482 49.8884478821257 95.6040149546307
"2412" 482.2 45.996498939172 96.8266883373923
"2413" 482.4 41.7268896799911 97.2266843165068
"2414" 482.6 37.2912127626057 96.3999385200791
"2415" 482.8 32.0886307056468 95.8609442944626
"2416" 483 27.4884435104095 93.5473956232404
"2417" 483.2 24.6618373575445 89.987967801471
"2418" 483.4 23.307736913511 86.1514920041042
"2419" 483.6 22.1563348504636 81.2419057292818
"2420" 483.8 20.4808215256886 76.2607952071818
"2421" 484 21.5761688390429 71.6600000951275
"2422" 484.2 23.0582087607963 67.5627354368187
"2423" 484.4 23.8944241850689 62.1545635895135
"2424" 484.6 25.3383265272425 57.5350313171778
"2425" 484.8 22.7850054608527 53.4435594968108
"2426" 485 19.9402185262919 51.1424211181019
"2427" 485.2 17.5677902578243 49.136537311605
"2428" 485.4 17.6254807652261 46.546569130471
"2429" 485.6 19.7924084531223 44.6967662768026
"2430" 485.8 21.9255816067703 43.8500894727859
"2431" 486 23.582429257382 42.6738582244267
"2432" 486.2 25.8101073054259 40.4565170236281
"2433" 486.4 27.0884886299335 40.5987191456968
"2434" 486.6 30.074770399179 40.8774364908598
"2435" 486.8 32.9949106489136 39.9152496328818
"2436" 487 36.2073838095146 37.7017766067568
"2437" 487.2 37.060321661341 36.2470178204987
"2438" 487.4 36.5106380411636 36.9628906469568
"2439" 487.6 35.7654276798546 38.0710764471837
"2440" 487.8 35.6900137112772 38.0275002371545
"2441" 488 35.4421947615969 38.7039437706234
"2442" 488.2 33.6763957319216 39.7318637265632
"2443" 488.4 30.9954544149082 39.2386377190333
"2444" 488.6 27.4300636484896 38.1338088771046
"2445" 488.8 23.2870687955385 38.5059520586943
"2446" 489 19.7224837770784 38.3238394379163
"2447" 489.2 19.2130592299057 38.188556286262
"2448" 489.4 19.1495694585701 40.1520300796353
"2449" 489.6 18.9613707927726 43.7124633330295
"2450" 489.8 17.5525777508015 47.5923933635326
"2451" 490 16.455992934333 51.7446106503766
"2452" 490.2 14.5870112069363 55.9043975229468
"2453" 490.4 10.7754815905123 58.4231278642021
"2454" 490.6 8.25145797790039 58.2356990376778
"2455" 490.8 8.90702778677279 59.0493931300425
"2456" 491 8.78189292637088 61.9501619317324
"2457" 491.2 8.80712849983021 65.8953110744949
"2458" 491.4 7.52330732596356 70.1331375060818
"2459" 491.6 7.03629989908755 73.3853822763808
"2460" 491.8 8.49451639595625 76.2649122126348
"2461" 492 10.3870731628796 79.9100000896768
"2462" 492.2 10.7191351987385 83.0381629763818
"2463" 492.4 11.1220518941899 84.0866501992831
"2464" 492.6 10.7139784844487 86.1315504238559
"2465" 492.8 9.15911133308505 87.4549754045749
"2466" 493 8.46670576398064 87.854670959708
"2467" 493.2 9.17386215357556 88.1773696150528
"2468" 493.4 10.8407116345482 89.0141726638491
"2469" 493.6 13.6335238903064 89.7058807971139
"2470" 493.8 15.3145203517738 90.0998854801111
"2471" 494 17.0262002720294 90.8189148859031
"2472" 494.2 19.9342519205244 90.7586627306263
"2473" 494.4 23.5847433777653 90.8121738984008
"2474" 494.6 26.5996044305788 90.0899139523076
"2475" 494.8 29.6611012367661 89.6753155385773
"2476" 495 32.9490390892756 88.4990881177395
"2477" 495.2 36.4591019547907 88.1401359812398
"2478" 495.4 41.2958623223122 87.2030042118108
"2479" 495.6 45.8598937995118 86.6484216531139
"2480" 495.8 49.2302782392277 87.8623990589619
"2481" 496 52.8650134423247 90.0607644477568
"2482" 496.2 57.2434641789807 92.440859675708
"2483" 496.4 60.4006221213578 95.7840247462361
"2484" 496.6 60.5696157632636 98.050038124035
"2485" 496.8 61.8204200050272 99.6942875770956
"2486" 497 62.7279426557661 98.8934241970901
"2487" 497.2 65.2932597360846 97.225008077941
"2488" 497.4 68.6400586201677 94.3161566387231
"2489" 497.6 72.1939136487975 91.118590714096
"2490" 497.8 75.6335111939556 88.528652730686
"2491" 498 78.6818000884703 84.8033478314458
"2492" 498.2 82.5254916939636 82.4425954139568
"2493" 498.4 85.9387277956379 80.0064276472952
"2494" 498.6 85.1960206186547 80.8782405805444
"2495" 498.8 86.9470731710636 82.1805274873282
"2496" 499 90.0703280577157 84.7567374979481
"2497" 499.2 93.1359129433669 87.9263729478669
"2498" 499.4 95.6063690239456 92.5237176470901
"2499" 499.6 96.501919602081 97.1992668839655
"2500" 499.8 95.7728992049794 100.262352359151
"2501" 500 94.0633147284328 102.685849481475
"2502" 500.2 91.9290269975867 107.193641809167
"2503" 500.4 89.8591553459319 111.848268022684
"2504" 500.6 87.102812710127 115.225766081147
"2505" 500.8 83.187693742005 117.003069567293
"2506" 501 78.8464939624861 119.322374440837
"2507" 501.2 74.5389191886057 120.360563588658
"2508" 501.4 68.9982396173756 121.564823467533
"2509" 501.6 63.1130272324996 121.938535195035
"2510" 501.8 57.0469504276397 121.408820254542
"2511" 502 52.3364326703953 120.169279798732
"2512" 502.2 48.1329639213958 117.69525984082
"2513" 502.4 43.5919392042865 115.291067670888
"2514" 502.6 39.9252154735668 112.859177036636
"2515" 502.8 36.2433469671758 110.182822797903
"2516" 503 32.3701750940021 106.786510434324
"2517" 503.2 28.3420374158831 102.902714287342
"2518" 503.4 24.9369320046472 98.2526247567322
"2519" 503.6 21.2117127446396 93.9101055100528
"2520" 503.8 17.5762327711026 89.4579727059519
"2521" 504 16.8279943393778 84.3633563369836
"2522" 504.2 16.1764309616636 77.9442870561212
"2523" 504.4 15.537774235557 71.4027453271994
"2524" 504.6 15.3587828013946 64.7628593245551
"2525" 504.8 14.6156162310324 58.2331159815273
"2526" 505 16.2757307857446 52.2247075407568
"2527" 505.2 16.0291932914744 47.418161408973
"2528" 505.4 17.16965532439 47.2310979718417
"2529" 505.6 19.9090900288051 46.7046958078983
"2530" 505.8 24.0351157208106 44.6859724945215
"2531" 506 28.1907166772336 40.9885451865568
"2532" 506.2 28.9532604915124 38.3017140841405
"2533" 506.4 27.6077090983918 38.2501252575828
"2534" 506.6 26.5145698880636 37.8989022620936
"2535" 506.8 24.2030378763732 35.6100471654987
"2536" 507 23.2822489577505 33.2485208970176
"2537" 507.2 24.6689407217281 32.4662887714664
"2538" 507.4 27.7831334248894 30.6457855445955
"2539" 507.6 31.4515913413056 26.5742345116199
"2540" 507.8 35.9088468659135 24.3930709838505
"2541" 508 39.7453933227281 23.8856776254019
"2542" 508.2 45.7627769968995 22.3586564922736
"2543" 508.4 51.4887944429394 20.2619593629636
"2544" 508.6 58.2084262101068 19.2388210026537
"2545" 508.8 64.5253021060786 18.5890514624832
"2546" 509 71.3437272438694 17.7383669018156
"2547" 509.2 77.5258249772202 17.9070926641588
"2548" 509.4 82.6939932230335 20.9583659694268
"2549" 509.6 87.0420928303135 25.4528309111068
"2550" 509.8 91.9042200002999 30.5097988475749
"2551" 510 94.8378037760753 36.4653041588156
"2552" 510.2 95.3080505540992 42.4733805431231
"2553" 510.4 94.1778028297289 48.5457555333736
"2554" 510.6 92.0111685345207 54.7980689869568
"2555" 510.8 89.6501645417278 61.4707164429678
"2556" 511 86.3894060674653 64.9125040531964
"2557" 511.2 82.4095736299065 66.5011844082427
"2558" 511.4 77.8063501276016 68.5435575073497
"2559" 511.6 73.4034922883715 71.0903127456594
"2560" 511.8 70.3104882600921 73.6508079483193
"2561" 512 65.8996597080165 76.7293433272274
"2562" 512.2 60.6767288336908 78.5292793353295
"2563" 512.4 55.3599616320449 80.65519097935
"2564" 512.6 51.2943864044739 85.4152715673257
"2565" 512.8 48.174504247561 91.2628424018081
"2566" 513 45.2749937299517 97.467977437511
"2567" 513.2 41.883567864209 102.521173872426
"2568" 513.4 37.4237537910294 106.80532473944
"2569" 513.6 34.0338961033357 107.475124469781
"2570" 513.8 31.3453070563603 105.924466399822
"2571" 514 25.3743339770636 105.370354140682
"2572" 514.2 24.501963010235 102.320932959709
"2573" 514.4 21.8564950368302 98.6720010646377
"2574" 514.6 18.4787105743111 92.9521935357814
"2575" 514.8 14.9859367184983 87.5023533871782
"2576" 515 11.088281466341 81.8869926232729
"2577" 515.2 10.6310213398603 76.1173723883879
"2578" 515.4 10.0671341816882 69.2725483826092
"2579" 515.6 8.92666654682058 62.4773029761121
"2580" 515.8 11.5260570501341 57.7390534968996
"2581" 516 14.612774112953 52.2180025864936
"2582" 516.2 16.6413485801368 46.7410726697657
"2583" 516.4 16.9579010564299 44.2917440374577
"2584" 516.6 16.9073514174328 44.5002134053145
"2585" 516.8 15.9195259570247 44.2873454342845
"2586" 517 15.5855814441454 44.4420842651204
"2587" 517.2 16.962672063693 44.2925494429038
"2588" 517.4 19.9736651948691 44.659639238196
"2589" 517.6 24.8132655129207 45.323585472871
"2590" 517.8 29.468323867035 44.9450429121853
"2591" 518 34.8770677376939 44.0869248696052
"2592" 518.2 40.1998795937831 41.6648418559089
"2593" 518.4 45.2204175935399 39.8102210445433
"2594" 518.6 49.9865372707969 40.4152715970568
"2595" 518.8 53.850008631531 41.2749517509495
"2596" 519 59.1139145835536 42.1580233091368
"2597" 519.2 63.2989423565779 45.0542378816139
"2598" 519.4 68.0662144035207 48.6867905312711
"2599" 519.6 73.1308561513617 51.067343878936
"2600" 519.8 79.1322340847469 52.9607625198679
"2601" 520 82.1502676439159 54.2463452457848
"2602" 520.2 86.641576002456 56.7351808770115
"2603" 520.4 91.4391053612523 57.1966504478222
"2604" 520.6 97.1663913973529 57.2190522104461
"2605" 520.8 102.752181032907 55.5335118621351
"2606" 521 109.133811681275 55.225547070979
"2607" 521.2 115.886051374645 55.8922560093623
"2608" 521.4 121.940620911471 55.7525450146029
"2609" 521.6 125.85479872515 55.4130039003784
"2610" 521.8 123.372427637009 56.1368654909204
"2611" 522 123.07437387582 57.7281339999568
"2612" 522.2 123.080983939072 61.1112790092959
"2613" 522.4 123.093206857758 65.1661940899292
"2614" 522.6 123.705049955053 70.2718336385267
"2615" 522.8 122.923243793282 75.2390363701386
"2616" 523 121.708079922025 80.6548311089234
"2617" 523.2 119.119763491494 84.5968517613923
"2618" 523.4 116.435011964907 90.267349525054
"2619" 523.6 112.838909444316 95.2502328089055
"2620" 523.8 108.58850152995 99.7280994051174
"2621" 524 104.258097387082 104.809245646478
"2622" 524.2 99.0609394895276 109.402250992701
"2623" 524.4 93.3791252526226 113.405216846413
"2624" 524.6 87.0978270506131 116.569449084916
"2625" 524.8 81.0511033146011 119.551510507608
"2626" 525 75.6708036406397 121.572612708685
"2627" 525.2 71.1756789747619 124.767311431749
"2628" 525.4 69.4640688991232 124.682174291055
"2629" 525.6 66.4137048857755 123.744791837205
"2630" 525.8 62.257996333562 122.396977855491
"2631" 526 58.4067307695854 120.978722881468
"2632" 526.2 53.7804611098511 120.145684696726
"2633" 526.4 48.6540031760124 118.656302875943
"2634" 526.6 44.2720851284731 116.53751134059
"2635" 526.8 41.3189344489254 114.226217821019
"2636" 527 38.7319172885488 110.814521444683
"2637" 527.2 35.967668559735 108.1871293729
"2638" 527.4 34.6562221106394 105.332649587394
"2639" 527.6 32.5826352678702 102.470637357649
"2640" 527.8 28.5944623957476 99.1849676285383
"2641" 528 24.8502580678343 95.2279946880738
"2642" 528.2 19.8302961778652 92.6910785642862
"2643" 528.4 15.0361950506636 90.6829952859468
"2644" 528.6 13.7151152720587 86.9293345180148
"2645" 528.8 13.4683706730386 81.6177184157317
"2646" 529 12.2531399070107 75.4462360807237
"2647" 529.2 11.5800562582822 69.180002687833
"2648" 529.4 13.1583489034517 63.3598182791805
"2649" 529.6 12.9071366694197 57.4758314770982
"2650" 529.8 12.308964129032 52.9421376469147
"2651" 530 13.4579024054941 53.3874488889517
"2652" 530.2 16.6122107782239 52.7913917786533
"2653" 530.4 19.4944147387176 51.9217160940541
"2654" 530.6 24.0182420854277 49.9784846083134
"2655" 530.8 28.5074727790503 48.4173055878511
"2656" 531 32.3315165141498 46.0817391688669
"2657" 531.2 35.9056149047146 42.358162088818
"2658" 531.4 38.2336611955636 38.8525702567901
"2659" 531.6 38.8924641663636 37.4682206999234
"2660" 531.8 38.5597576493375 37.5522269747133
"2661" 532 40.0405172975572 38.4051548406823
"2662" 532.2 42.6197068651392 40.0554608563299
"2663" 532.4 46.1573958278778 42.4290088249353
"2664" 532.6 50.6663575098961 43.4656203709544
"2665" 532.8 55.0617102385678 44.6095200717248
"2666" 533 58.6520817769871 47.9232821764038
"2667" 533.2 62.6774537370561 50.731695949411
"2668" 533.4 67.3568348310247 52.9678399715901
"2669" 533.6 72.2416845214424 55.0947503189587
"2670" 533.8 77.6295157699413 57.4514056376179
"2671" 534 82.2827207447446 59.5068315154865
"2672" 534.2 83.7961870290149 61.8205843812162
"2673" 534.4 84.2575963733184 64.035158127978
"2674" 534.6 86.0114403394206 64.1045079063455
"2675" 534.8 89.437529032119 61.8549470475389
"2676" 535 91.6600482698635 58.5932559622931
"2677" 535.2 93.5072977162388 54.4501589973408
"2678" 535.4 95.1769960981039 48.9744040700136
"2679" 535.6 97.1733812677309 43.7321737886125
"2680" 535.8 100.521310206778 39.0230357368425
"2681" 536 104.118509378984 34.2732665957665
"2682" 536.2 108.325591553178 32.1728713213568
"2683" 536.4 110.752665135164 31.3320700567567
"2684" 536.6 111.513403569159 28.532905435243
"2685" 536.8 110.676171321428 27.2891091446436
"2686" 537 109.094022647847 24.8908668005833
"2687" 537.2 108.284478634645 22.5091499198852
"2688" 537.4 106.466621134277 20.7667700037285
"2689" 537.6 103.789986484978 18.3342288624425
"2690" 537.8 101.412866095284 14.6523564849268
"2691" 538 98.4196006448174 12.944442167901
"2692" 538.2 95.1129428423933 11.3311914897568
"2693" 538.4 91.3088274553024 8.85408338697897
"2694" 538.6 88.0574711329906 6.57712826468199
"2695" 538.8 84.2720435258921 5.74404888732819
"2696" 539 80.930971316835 4.14980233367104
"2697" 539.2 78.2713342644392 5.7627583057661
"2698" 539.4 73.0231418511484 5.46334060733251
"2699" 539.6 67.1457518540513 4.11262404646083
"2700" 539.8 61.8955808226532 3.66390348173613
"2701" 540 56.9842072875636 3.31385417882342
"2702" 540.2 53.7791558947515 2.81818368084467
"2703" 540.4 54.4581147549861 2.89030293898256
"2704" 540.6 54.5774794585601 3.58211400410158
"2705" 540.8 52.9672751876333 5.37069033024161
"2706" 541 50.5001660911388 7.02501759635082
"2707" 541.2 47.1211666574135 9.750708052038
"2708" 541.4 42.3068372554136 11.8463068890176
"2709" 541.6 37.0270492327396 12.0997104322024
"2710" 541.8 31.7480200183472 13.1914057903792
"2711" 542 28.5716485519901 15.5780958364608
"2712" 542.2 24.3086085315348 19.2775580768855
"2713" 542.4 19.6519954051584 22.6430023176227
"2714" 542.6 15.1952075416533 26.0959112846343
"2715" 542.8 12.8744978027261 29.3813474258193
"2716" 543 10.5470440380969 32.3342372206234
"2717" 543.2 11.1021852408904 33.773572010664
"2718" 543.4 10.9291317207509 37.156331832281
"2719" 543.6 10.0131950244282 41.4748910160803
"2720" 543.8 8.17037086485622 45.5417750539861
"2721" 544 6.20535897117707 50.2380477140811
"2722" 544.2 3.20708097982144 54.229488865441
"2723" 544.4 3.48180448586356 56.203044260271
"2724" 544.6 3.37580090270025 57.2526850780228
"2725" 544.8 2.73577402846001 57.6023182033231
"2726" 545 2.45025772895303 57.5786135198883
"2727" 545.2 2.56616049672719 57.5370428034567
"2728" 545.4 2.95387874603053 57.0388031883623
"2729" 545.6 3.52047915418986 57.4344570032304
"2730" 545.8 4.60041523303425 57.6971640474205
"2731" 546 6.0109379246127 58.3363869949178
"2732" 546.2 6.78038859123733 59.432918084142
"2733" 546.4 9.70500354938037 59.5538159091727
"2734" 546.6 10.200235157127 59.4395653988543
"2735" 546.8 10.9105551447661 59.9630843699619
"2736" 547 11.2960935050585 60.5588530015551
"2737" 547.2 11.4634558628636 61.0149025797568
"2738" 547.4 11.7474154395975 61.6876699327237
"2739" 547.6 12.5520010792316 63.0358830739408
"2740" 547.8 12.5227718059861 64.4144766078132
"2741" 548 13.2908739495596 65.8915499144368
"2742" 548.2 13.4155397424956 68.2457934553168
"2743" 548.4 13.5406010644197 71.4674356696104
"2744" 548.6 13.6889244349563 75.4632613395129
"2745" 548.8 13.1106726995809 80.4493510436328
"2746" 549 13.0454553044095 85.5403612256338
"2747" 549.2 15.1085909815207 90.5127102934472
"2748" 549.4 18.5281675281011 94.7006975627724
"2749" 549.6 21.8597943305542 98.9554624848427
"2750" 549.8 25.4064944771174 103.257816464503
"2751" 550 28.5640708460405 107.479461974872
"2752" 550.2 30.3969341118587 110.633363017293
"2753" 550.4 29.3493230556885 111.507566401607
"2754" 550.6 29.0735531146551 111.257434983891
"2755" 550.8 30.7792935149731 111.068663288376
"2756" 551 33.891803530127 110.711042365464
"2757" 551.2 37.8285529897855 110.611612799806
"2758" 551.4 42.1945412944817 110.793369634963
"2759" 551.6 46.2123063008585 111.57957647396
"2760" 551.8 48.8926826034308 111.070912035352
"2761" 552 50.8358332811512 108.54133619522
"2762" 552.2 53.5529243638371 105.764986414666
"2763" 552.4 56.5558597107132 104.018318122691
"2764" 552.6 59.9861788127918 103.636405689705
"2765" 552.8 62.3807730943592 104.759831615052
"2766" 553 63.0257960699095 105.517222866298
"2767" 553.2 63.3301239110494 108.435612413568
"2768" 553.4 66.2251858818236 112.930558844877
"2769" 553.6 67.4839818063652 117.396051895474
"2770" 553.8 67.2197035086042 118.909057451579
"2771" 554 68.1416268314969 119.094493541376
"2772" 554.2 72.0568986937182 119.339518711491
"2773" 554.4 76.851346603695 119.317278028434
"2774" 554.6 81.2994501512772 120.652727814711
"2775" 554.8 84.0115595731089 120.259145094647
"2776" 555 85.4632461722155 118.452330058941
"2777" 555.2 88.6138570474684 115.893808475415
"2778" 555.4 92.3821976801636 112.466207237382
"2779" 555.6 97.0951727789635 109.564805903857
"2780" 555.8 101.709830015465 106.554619458054
"2781" 556 106.405183022588 103.848235146488
"2782" 556.2 111.306030313275 102.315869281145
"2783" 556.4 113.902512230301 102.425682731627
"2784" 556.6 114.642349449672 101.066975042807
"2785" 556.8 117.657427040664 99.0420506832568
"2786" 557 118.593250911596 97.2034000950845
"2787" 557.2 120.304983358228 94.1112445103209
"2788" 557.4 122.533557847054 90.7350211898787
"2789" 557.6 122.89229162926 88.0759852975551
"2790" 557.8 124.168339344055 84.1751555955568
"2791" 558 125.023552837389 80.2288687269514
"2792" 558.2 126.557601790414 75.8085460421318
"2793" 558.4 127.230255084426 72.5516287142144
"2794" 558.6 127.258543914446 68.3893611020785
"2795" 558.8 127.830314385759 63.6901793307568
"2796" 559 127.64759742181 60.7183817576016
"2797" 559.2 126.396014686265 56.9015836042483
"2798" 559.4 126.012603974715 54.7846706386964
"2799" 559.6 126.169188095585 51.0714554074936
"2800" 559.8 125.912468314453 47.946946720862
"2801" 560 124.290936243689 46.5703680340645
"2802" 560.2 121.624497814351 43.632428383846
"2803" 560.4 118.463063809689 39.9491397382439
"2804" 560.6 114.778683290052 37.4328334413123
"2805" 560.8 110.442971430941 34.8247924816734
"2806" 561 106.114298065108 31.848724032479
"2807" 561.2 101.475399788013 29.8093496418794
"2808" 561.4 96.3951638717898 28.6852405388927
"2809" 561.6 91.1659460417636 27.5127940093768
"2810" 561.8 85.7684530808814 25.3357166035488
"2811" 562 81.6691968823694 21.7025725076391
"2812" 562.2 79.1841609280105 17.0327288220629
"2813" 562.4 76.5863553157329 14.4454103950934
"2814" 562.6 72.7122056944499 14.1585990962228
"2815" 562.8 67.4830878041948 13.5844751818192
"2816" 563 62.5534048433723 12.889605131116
"2817" 563.2 57.5896456820575 14.1377227999689
"2818" 563.4 52.115959753338 15.1085756066172
"2819" 563.6 46.794858835338 14.7663890454428
"2820" 563.8 43.7448014320636 14.5797418302568
"2821" 564 42.4060336029822 16.5725500223282
"2822" 564.2 41.3282327235502 19.1127402132104
"2823" 564.4 38.6681432453106 22.4107340005509
"2824" 564.6 36.6723736313763 25.9273062862461
"2825" 564.8 35.6004497262425 28.3121586566304
"2826" 565 33.9665632935023 30.8964643184987
"2827" 565.2 32.0182652852821 32.6033846836434
"2828" 565.4 31.1835358815267 33.0431743847147
"2829" 565.6 29.5081022833918 32.5381601448111
"2830" 565.8 27.7350446224302 31.4806965429234
"2831" 566 25.8271233098375 31.237909177322
"2832" 566.2 25.0927655174084 32.6671085520323
"2833" 566.4 25.18468649221 35.3771620513959
"2834" 566.6 25.0382644454004 38.534531926241
"2835" 566.8 24.5454005687493 41.8803041035568
"2836" 567 23.7353780601308 44.456046748467
"2837" 567.2 23.3830200200753 45.8212790149038
"2838" 567.4 23.5613233572056 48.2064347171586
"2839" 567.6 23.3486556117191 51.6302015960901
"2840" 567.8 22.3417773476901 55.4411275030842
"2841" 568 20.6951436459969 58.8263367395004
"2842" 568.2 17.606557358511 61.5849373354178
"2843" 568.4 14.1099529941089 63.6805444805131
"2844" 568.6 10.5997019338229 64.6574728210045
"2845" 568.8 9.3937268298343 65.7906289052933
"2846" 569 9.73726538648856 67.7699763760318
"2847" 569.2 11.167975374099 70.7975389941277
"2848" 569.4 13.5833138092281 73.7810273523858
"2849" 569.6 16.2196919447367 76.9515976504641
"2850" 569.8 18.2246325054969 80.1209890361615
"2851" 570 20.1813918060851 84.0121753354014
"2852" 570.2 21.4848625917635 87.8600308347318
"2853" 570.4 23.2795399154341 91.8369727824371
"2854" 570.6 24.6185028013709 96.1290751268543
"2855" 570.8 26.3368008247738 100.533163877993
"2856" 571 29.4941469825297 103.130198564284
"2857" 571.2 33.7622542836972 104.005604367135
"2858" 571.4 38.0370828897603 103.594336122458
"2859" 571.6 43.026051099005 104.785661687001
"2860" 571.8 47.5187833582421 106.365107527641
"2861" 572 50.8402414436888 106.52030028074
"2862" 572.2 52.6137217814983 105.787096139881
"2863" 572.4 52.863849052086 104.827501391084
"2864" 572.6 52.4739407951636 105.304910542741
"2865" 572.8 52.1730452075386 106.204785698732
"2866" 573 51.0921294792907 106.967477087248
"2867" 573.2 50.2868216208477 107.342784061046
"2868" 573.4 49.9124706646123 107.216507422423
"2869" 573.6 49.1273161863246 107.722125371731
"2870" 573.8 48.7681740844136 107.255559789962
"2871" 574 48.8406467058754 106.348859824003
"2872" 574.2 49.5096522800995 105.367659264834
"2873" 574.4 50.0591308342239 104.000537764852
"2874" 574.6 51.1372776894115 101.821704978563
"2875" 574.8 52.7682494742565 99.2229954445444
"2876" 575 55.2485148452636 96.3699587855318
"2877" 575.2 58.0036214529807 93.2083316356348
"2878" 575.4 61.590782791522 90.3516289238453
"2879" 575.6 65.4557023084955 88.2333545182021
"2880" 575.8 69.7610767678669 86.2097910132059
"2881" 576 74.7396384026908 84.7275828727113
"2882" 576.2 78.5284910584198 82.9727262851433
"2883" 576.4 82.9680650536299 80.7567107290929
"2884" 576.6 83.8369814276118 80.0218872799033
"2885" 576.8 84.1039428808318 76.1414673868128
"2886" 577 84.5165880109202 72.3450885669249
"2887" 577.2 85.4407615202162 67.8640133595726
"2888" 577.4 86.3213008437171 63.601458418096
"2889" 577.6 87.9222659261771 63.0497655911351
"2890" 577.8 90.7023858469939 62.9599379727032
"2891" 578 94.082279151069 62.1166896586757
"2892" 578.2 98.7870363333933 62.1545635895135
"2893" 578.4 103.664902404441 62.678103734479
"2894" 578.6 107.656825839599 64.3633813441146
"2895" 578.8 111.644651485961 66.0521353811892
"2896" 579 115.637009022927 68.1657363014147
"2897" 579.2 119.369433422977 71.1144877304263
"2898" 579.4 123.388351880298 72.4172311917828
"2899" 579.6 125.24890919738 74.0801289882435
"2900" 579.8 124.577479466043 74.7668793761533
"2901" 580 124.768898380321 76.2317962799936
"2902" 580.2 124.323175909731 77.7634839200509
"2903" 580.4 123.832892758074 79.1179352464747
"2904" 580.6 123.836060751234 79.3659745081039
"2905" 580.8 123.920739705848 80.2589101331685
"2906" 581 124.122012405023 81.6821504473722
"2907" 581.2 123.305207117738 83.3646762398229
"2908" 581.4 123.156999666472 85.7005618424002
"2909" 581.6 122.374300381894 87.2874922113722
"2910" 581.8 121.861031795176 89.4891241163465
"2911" 582 120.834250981589 90.7486927551568
"2912" 582.2 119.699936585585 92.9121774320524
"2913" 582.4 118.583669097218 95.5879568708912
"2914" 582.6 117.343862165139 97.2203146099568
"2915" 582.8 116.403167538564 99.3700905705818
"2916" 583 115.77619748442 100.620560314849
"2917" 583.2 115.236421941117 100.585232530622
"2918" 583.4 115.23934053975 100.149061752636
"2919" 583.6 114.040345345214 99.9592884264568
"2920" 583.8 113.126889687624 100.049483471205
"2921" 584 111.284775226964 100.806459397607
"2922" 584.2 108.808416722817 101.921484695475
"2923" 584.4 105.328825874109 103.446783053
"2924" 584.6 101.476936494092 105.261346515563
"2925" 584.8 97.5849134489341 107.227645707101
"2926" 585 94.2377848469807 110.111357797586
"2927" 585.2 90.6656636732246 113.687714987367
"2928" 585.4 87.2810635323958 115.871617871072
"2929" 585.6 84.6147175986159 118.281597657852
"2930" 585.8 82.6011115061167 118.825961120897
"2931" 586 80.4034898173357 118.564679151913
"2932" 586.2 76.6406074644135 119.227650740207
"2933" 586.4 73.469293066756 119.427787990547
"2934" 586.6 70.6892094733886 118.173464306182
"2935" 586.8 66.4663519073006 117.728920431313
"2936" 587 62.000829909475 118.398649095937
"2937" 587.2 58.585363958354 119.249186414733
"2938" 587.4 54.7694951027588 119.352314996971
"2939" 587.6 52.0275693726403 118.179315548245
"2940" 587.8 50.7605462995676 116.856336385773
"2941" 588 50.1107099151071 114.714610912329
"2942" 588.2 48.1159204912568 112.37632959835
"2943" 588.4 47.2953693660386 110.330080647935
"2944" 588.6 47.3887507553015 109.637728061602
"2945" 588.8 47.3428791956636 109.302817104018
"2946" 589 46.7774729588041 108.345507200459
"2947" 589.2 46.0267391220851 106.981021301484
"2948" 589.4 44.9357144946636 104.507258903157
"2949" 589.6 43.9720178412865 102.105775112388
"2950" 589.8 42.0597861413636 99.2777298256068
"2951" 590 39.4424412026379 96.7865212613209
"2952" 590.2 37.5123707200364 93.6299593383161
"2953" 590.4 35.5541591571429 90.1523618807898
"2954" 590.6 33.5200192921372 86.2355880406252
"2955" 590.8 31.0697644434367 82.3207680853198
"2956" 591 28.620265391947 78.3846409450796
"2957" 591.2 25.4960827437123 74.3788576390495
"2958" 591.4 23.0976948808148 69.5802844464038
"2959" 591.6 22.6014124427766 65.2787287555742
"2960" 591.8 22.2814440684761 60.0116737981318
"2961" 592 21.2822661029556 55.3126059903939
"2962" 592.2 19.2006773577929 51.457048078955
"2963" 592.4 17.409291078319 51.5342099399584
"2964" 592.6 17.0483760700753 50.7730567707063
"2965" 592.8 18.2920899233715 49.6847165925886
"2966" 593 19.907478132214 47.8524007144173
"2967" 593.2 22.6558667733779 45.1161150309568
"2968" 593.4 25.059411677835 42.266126328871
"2969" 593.6 26.9675295832924 39.6323886951073
"2970" 593.8 26.8463468649448 39.9311738992567
"2971" 594 26.000001887202 39.7680814128667
"2972" 594.2 24.7179831265023 39.1442069287245
"2973" 594.4 22.8665906435513 39.1135115686547
"2974" 594.6 20.9597610422061 38.9621653496291
"2975" 594.8 19.9035286163268 37.4443884645323
"2976" 595 17.7489131657224 36.2479847588744
"2977" 595.2 17.7280922013749 36.8349711793341
"2978" 595.4 17.2189323660064 38.2695904477853
"2979" 595.6 17.2686957825567 38.4809834274364
"2980" 595.8 17.1058959921454 39.6995482065295
"2981" 596 16.3748790995662 40.4413141141019
"2982" 596.2 14.8494322721377 42.261607916343
"2983" 596.4 12.6322788850225 44.3752691614491
"2984" 596.6 10.3138020741326 46.2687500710842
"2985" 596.8 9.38744013524975 47.2398630527481
"2986" 597 10.4422010904027 46.7811009343742
"2987" 597.2 11.6221553639267 48.4665806762568
"2988" 597.4 13.6244743989493 51.2692515582568
"2989" 597.6 14.8413648249745 54.4599927972946
"2990" 597.8 15.4853788943908 58.0932603192196
"2991" 598 15.611185809202 62.0863198866286
"2992" 598.2 16.8592841061042 66.316873574172
"2993" 598.4 19.4329447234795 70.5694624047568
"2994" 598.6 21.1712977162385 75.1238025880068
"2995" 598.8 23.7384755234156 78.5433158523088
"2996" 599 27.1861468516222 80.4209242540708
"2997" 599.2 30.8854742135636 82.9521719379567
"2998" 599.4 35.2995400114008 85.1442146801805
"2999" 599.6 40.0787900729998 86.6079442075499
"3000" 599.8 44.9198778847886 88.2549526408317
"3001" 600 49.5699515397379 89.8775695816906
"3002" 600.2 54.9507342271842 90.7145806076824
"3003" 600.4 60.0739429622834 92.3349076127154
"3004" 600.6 65.1675927103559 91.4425007916798
"3005" 600.8 69.4890128808618 90.4923669777826
"3006" 601 72.7753824749222 91.4049921748602
"3007" 601.2 74.386440519833 93.6234816706381
"3008" 601.4 73.4493240101244 95.9264333490176
"3009" 601.6 74.2576003039008 96.4866107842991
"3010" 601.8 76.6121827800226 96.250812607885
"3011" 602 81.0622450003096 93.879206232686
"3012" 602.2 85.4763621061975 90.970876756511
"3013" 602.4 89.5153652258687 87.1698976289106
"3014" 602.6 92.6443208780946 83.1617133189464
"3015" 602.8 95.4076909012388 77.5502098308806
"3016" 603 99.4431413244308 71.689652177343
"3017" 603.2 102.424536276029 66.0563868422002
"3018" 603.4 105.006238123378 62.1580374159621
"3019" 603.6 108.647327587075 57.9349621185215
"3020" 603.8 112.550319977109 53.6313956763366
"3021" 604 114.239995847638 47.6418135005585
"3022" 604.2 114.287622696547 43.0250313663996
"3023" 604.4 113.681219761279 37.2571220918241
"3024" 604.6 111.723977207497 32.7369442236179
"3025" 604.8 109.538525044747 28.6284834988679
"3026" 605 107.812381284035 27.5688699746506
"3027" 605.2 104.633631543462 24.8899007900412
"3028" 605.4 101.972848620464 20.6273232204425
"3029" 605.6 100.411358886789 16.5163776101702
"3030" 605.8 101.161187936957 15.8093721381698
"3031" 606 100.573280142857 16.1591690666343
"3032" 606.2 97.9821413365233 15.8209416579904
"3033" 606.4 93.6837877295126 15.1385934426624
"3034" 606.6 89.0413064609336 12.8637428856868
"3035" 606.8 83.9136836681493 10.7597378164139
"3036" 607 79.8591394115327 8.77021227685021
"3037" 607.2 76.3275298691924 7.01694024569907
"3038" 607.4 73.110803085608 4.10157455550675
"3039" 607.6 71.5782707756918 3.40270958214355
"3040" 607.8 69.0531117109691 3.13550239542342
"3041" 608 66.1275349089328 2.56304543496829
"3042" 608.2 64.5718438108735 2.43398538071676
"3043" 608.4 61.6755219909216 3.17385761765999
"3044" 608.6 57.472975078653 4.31915032134623
"3045" 608.8 52.1643261751355 4.87703265066687
"3046" 609 47.5521359733377 4.09119694371181
"3047" 609.2 48.8156839140386 3.73965941062039
"3048" 609.4 49.8024685362498 3.8984028810671
"3049" 609.6 50.4577765310774 4.21908465910158
"3050" 609.8 50.2774398348263 4.58522785517536
"3051" 610 49.1734620187656 5.94163978438941
"3052" 610.2 45.475899517213 7.6521609813172
"3053" 610.4 41.2932942234135 9.62331392103801
"3054" 610.6 36.4778726414222 10.0923933883085
"3055" 610.8 34.7885291652718 10.1807042860867
"3056" 611 34.6435507161068 11.1184301575712
"3057" 611.2 33.1507428900836 13.4255510033968
"3058" 611.4 30.3571649081336 16.5938430413668
"3059" 611.6 27.7346223128336 19.9646917476268
"3060" 611.8 24.4078483001207 24.1797995591853
"3061" 612 20.602763421726 27.9800119848193
"3062" 612.2 17.0928822546168 31.172529743168
"3063" 612.4 13.4711653688988 33.0781190286979
"3064" 612.6 11.6303923622518 34.636823690345
"3065" 612.8 11.2902277148462 35.3792836031414
"3066" 613 10.194991401603 36.659460989484
"3067" 613.2 8.82959177624866 37.5716719623312
"3068" 613.4 10.1240917963918 35.7700938595285
"3069" 613.6 11.1268147843778 34.7031147539875
"3070" 613.8 12.2276139646214 33.4736324484094
"3071" 614 13.5198813304215 31.9931785471041
"3072" 614.2 14.918644956746 29.9044677846227
"3073" 614.4 16.3819836939187 28.9388803101139
"3074" 614.6 18.3315160168182 27.4025521191073
"3075" 614.8 21.0553995876431 24.3565914144506
"3076" 615 23.5569375556533 20.515268382767
"3077" 615.2 25.1001921516529 17.3485312944376
"3078" 615.4 27.5903076061181 15.8208695004537
"3079" 615.6 31.0499163993676 13.8387759662772
"3080" 615.8 35.0920617141787 11.2810059229992
"3081" 616 39.1423946640272 8.35094090999918
"3082" 616.2 40.3518583087167 8.10296999994824
"3083" 616.4 42.2079392427248 8.45702390158328
"3084" 616.6 45.7729891732723 8.88854749971327
"3085" 616.8 50.1709912043087 9.23124307230515
"3086" 617 54.5897118744636 9.51794835852342
"3087" 617.2 59.5503511173732 8.34359364340192
"3088" 617.4 63.5169186196833 6.15848523994487
"3089" 617.6 66.9256464010948 4.85512837167419
"3090" 617.8 70.5385354422921 4.22623881227104
"3091" 618 73.6551802656921 4.33543378169962
"3092" 618.2 75.5853561331388 4.78111503150923
"3093" 618.4 78.0305745311347 5.73442433072791
"3094" 618.6 80.946712450425 7.18328533453658
"3095" 618.8 84.3521049082518 8.03767851478617
"3096" 619 88.4591087784556 8.87916980001418
"3097" 619.2 93.1351836591258 10.2964146332379
"3098" 619.4 95.5694285361493 11.2656745080996
"3099" 619.6 96.5009002932617 12.827774879168
"3100" 619.8 99.6168628250398 15.2286951015389
"3101" 620 103.993227414399 18.1505243844626
"3102" 620.2 107.890123199267 21.6681435721247
"3103" 620.4 112.329415601991 25.1522965747931
"3104" 620.6 115.800759716557 28.8473208114116
"3105" 620.8 116.811666470042 30.774290348054
"3106" 621 118.169566898994 33.9835953596042
"3107" 621.2 120.347466359431 38.2684608446533
"3108" 621.4 122.889097691134 42.9302886723366
"3109" 621.6 124.793403450339 47.6480733845818
"3110" 621.8 126.090019173426 51.1137875339856
"3111" 622 125.353178557973 53.8853407705178
"3112" 622.2 125.550845876931 57.9130829794264
"3113" 622.4 126.844845128146 63.1267897686619
"3114" 622.6 127.603949228583 66.3688684245514
"3115" 622.8 125.746191488091 67.4147204698113
"3116" 623 124.178776286032 71.5483857271778
"3117" 623.2 122.921347986725 76.5118912941461
"3118" 623.4 120.685061995228 81.4142961206542
"3119" 623.6 118.770754729575 87.1250625263054
"3120" 623.8 115.493430930002 91.2812824124987
"3121" 624 112.317162493907 95.4177411832526
"3122" 624.2 108.478999128978 99.8774824431617
"3123" 624.4 104.323520759024 104.016687077388
"3124" 624.6 99.7625771150242 108.612273721085
"3125" 624.8 96.2848451248796 113.202672708693
"3126" 625 92.7820404062876 116.449694319621
"3127" 625.2 88.0700046888343 119.038268489367
"3128" 625.4 84.918556703591 118.927863583547
"3129" 625.6 81.0816996448796 118.932351144549
"3130" 625.8 75.4561337506222 119.981539727831
"3131" 626 70.681517405735 122.07915603909
"3132" 626.2 68.6793904227361 124.247595924821
"3133" 626.4 68.1429891205184 125.763997032531
"3134" 626.6 67.5434648793432 124.466137217593
"3135" 626.8 64.7872820351159 123.340964574709
"3136" 627 61.1101720469969 122.139819910995
"3137" 627.2 56.7105316173628 120.664091406027
"3138" 627.4 53.3766275580386 118.569182325601
"3139" 627.6 52.014554411073 117.126500216591
"3140" 627.8 51.6413875903064 116.34642014409
"3141" 628 51.6682369076388 115.524850830947
"3142" 628.2 51.6427253412027 114.812890213531
"3143" 628.4 51.0617520663101 114.039414932705
"3144" 628.6 50.0099827346118 112.938993214929
"3145" 628.8 49.6933655034267 111.717766717757
"3146" 629 50.0957852113178 110.770049631065
"3147" 629.2 49.5341151637592 109.728202724052
"3148" 629.4 48.3681333341257 107.448457520883
"3149" 629.6 46.8978298514841 105.125937067552
"3150" 629.8 46.4647664825946 102.603595224921
"3151" 630 46.9302223897779 101.391562442128
"3152" 630.2 47.3149835158838 100.151782127151
"3153" 630.4 47.2981640618988 97.9966694318156
"3154" 630.6 47.7473665524709 95.2114611020412
"3155" 630.8 48.7851418807082 92.121819495721
"3156" 631 48.9599410330817 88.5494068027113
"3157" 631.2 49.2261517213392 85.2714337390811
"3158" 631.4 50.7536718337853 82.456996489635
"3159" 631.6 51.4679528431039 79.2229132847935
"3160" 631.8 50.1512380134969 75.4422879155068
"3161" 632 48.940554882168 71.2222164034205
"3162" 632.2 46.2621338539331 68.1102017889307
"3163" 632.4 44.1921338590374 64.9545958459156
"3164" 632.6 43.3022373751296 61.2041385219218
"3165" 632.8 43.3915666327923 57.8666278176181
"3166" 633 43.2080843264818 55.1779351230295
"3167" 633.2 42.2679244425778 53.0145511529568
"3168" 633.4 43.3351193104655 51.7781974182419
"3169" 633.6 45.4728923016235 51.0437639463868
"3170" 633.8 47.9129971511636 49.816162251538
"3171" 634 50.403512430453 48.6281700739989
"3172" 634.2 53.4907491075502 45.4872653548805
"3173" 634.4 54.8604345527478 43.6718678826725
"3174" 634.6 53.6400911586863 42.5789450992454
"3175" 634.8 51.9460537993302 41.8293464511568
"3176" 635 49.1472085493339 40.318256066526
"3177" 635.2 44.8531505959894 38.7194982600264
"3178" 635.4 40.7723708432699 36.6975313825972
"3179" 635.6 37.0124272529332 35.8252181152848
"3180" 635.8 33.4531165612969 36.9543977048901
"3181" 636 29.0951454671948 37.7694547388505
"3182" 636.2 24.7757101237886 38.111826465913
"3183" 636.4 22.4247566864108 37.2859957616249
"3184" 636.6 22.7670728939728 36.7640507352722
"3185" 636.8 23.1867702663302 35.7638416442719
"3186" 637 23.358333539976 33.1354932237255
"3187" 637.2 24.0567280354636 30.2831917115234
"3188" 637.4 25.2147844832899 28.9409802133721
"3189" 637.6 26.8308933988571 27.0664214123052
"3190" 637.8 28.4670637401579 24.432747456532
"3191" 638 29.3914728019712 21.6375166812073
"3192" 638.2 30.1918307010386 21.6819646335067
"3193" 638.4 30.7921821844817 20.6599162643477
"3194" 638.6 31.1976239026742 21.7680234347674
"3195" 638.8 31.8922406497101 23.3210530748033
"3196" 639 33.4940369049739 24.3034283464119
"3197" 639.2 36.918475230304 24.4456300091051
"3198" 639.4 41.7698160351579 23.9131511694197
"3199" 639.6 47.4777458087926 22.2336634104987
"3200" 639.8 52.9955380735997 20.5238977724482
"3201" 640 58.6350155009336 18.2639800987768
"3202" 640.2 63.2440537109232 16.2811884452471
"3203" 640.4 67.8592889207357 17.1033276314578
"3204" 640.6 73.5344367552675 16.6249852304201
"3205" 640.8 78.8551989893336 15.5963469956368
"3206" 641 83.8591135278145 15.4991428700209
"3207" 641.2 86.2325253335035 16.4791883234668
"3208" 641.4 91.6980561335636 17.6448446221168
"3209" 641.6 96.0704364926053 18.9859708757665
"3210" 641.8 100.181118943221 20.0993375445452
"3211" 642 100.550198291809 20.2809384015626
"3212" 642.2 101.619599063722 21.0805893974626
"3213" 642.4 102.439938970588 23.5790555371247
"3214" 642.6 103.218093436942 27.7209364203337
"3215" 642.8 104.693358679624 32.7825972909152
"3216" 643 105.856716282269 37.8671439883433
"3217" 643.2 106.079647021279 42.802441621026
"3218" 643.4 105.516424541777 47.9810407807473
"3219" 643.6 103.774376112387 52.9310624992478
"3220" 643.8 101.153495190931 58.2341962031016
"3221" 644 97.4565808864267 63.1571354668357
"3222" 644.2 93.912341848086 67.390100256093
"3223" 644.4 91.3310952548317 69.7374547173408
"3224" 644.6 88.6216119352309 69.2869464897856
"3225" 644.8 86.3453411980935 68.2906552390184
"3226" 645 83.8792457872782 67.8135416625733
"3227" 645.2 80.8144339781358 67.073201253979
"3228" 645.4 77.8119354351682 67.6487474197201
"3229" 645.6 75.3788615649181 67.1888854194022
"3230" 645.8 72.7373489128694 65.5748630923156
"3231" 646 70.460995590032 63.4085712517041
"3232" 646.2 67.3396026578273 61.107153502205
"3233" 646.4 65.0498760474793 58.711750790362
"3234" 646.6 63.1409303683592 56.468593765635
"3235" 646.8 60.3511561502852 53.4366733275676
"3236" 647 58.4285061081635 49.7228283569512
"3237" 647.2 57.2390007442191 47.868536005729
"3238" 647.4 56.377891366635 48.5047989155568
"3239" 647.6 55.0685592457044 49.7327223455833
"3240" 647.8 53.5918191392812 51.8612595787862
"3241" 648 51.2440636961918 54.7341315551718
"3242" 648.2 47.9635580707645 56.961665457665
"3243" 648.4 44.9138311791999 59.7502262974658
"3244" 648.6 41.7203366000429 62.7215446450499
"3245" 648.8 36.5354257783592 65.9334238114089
"3246" 649 32.883785962672 70.1127868334601
"3247" 649.2 29.3366537677886 73.4708637382817
"3248" 649.4 25.207225022614 77.1676361153105
"3249" 649.6 20.9958280788236 80.0842752608848
"3250" 649.8 16.6386065842556 83.1906537511888
"3251" 650 14.3957475835927 85.4173988383158
"3252" 650.2 14.9236917741116 85.5173801597728
"3253" 650.4 14.9662605814556 86.4346179029728
"3254" 650.6 13.8690244331045 86.1938008650402
"3255" 650.8 11.9987869600619 84.9531234836805
"3256" 651 10.3295545958136 82.6527957301068
"3257" 651.2 8.07327903677012 79.5444833551256
"3258" 651.4 5.59610239215193 76.5717998328033
"3259" 651.6 4.94949276104817 75.2791254323414
"3260" 651.8 5.24254086936123 75.0164063729195
"3261" 652 6.33628483208874 74.2889697885993
"3262" 652.2 7.03273588301601 73.6425847615846
"3263" 652.4 7.86814950599168 71.8981433804208
"3264" 652.6 8.31448939159268 68.7729042266386
"3265" 652.8 8.95174292053749 65.2317553697483
"3266" 653 9.16254283685682 61.1594253334122
"3267" 653.2 9.8218930885148 56.7477256132857
"3268" 653.4 10.3730453866299 53.1432299306559
"3269" 653.6 12.6543689254636 50.4443745600318
"3270" 653.8 14.2481420968838 47.1230985332797
"3271" 654 14.0684022249691 43.9865537360901
"3272" 654.2 12.5604534702049 43.4765876275916
"3273" 654.4 11.728103210108 43.8697757826734
"3274" 654.6 11.9638927349135 44.4678204532012
"3275" 654.8 11.0575737220672 45.1736177029311
"3276" 655 10.7932018049232 45.8488762729202
"3277" 655.2 9.96041761654537 46.4468046356749
"3278" 655.4 9.25613125024845 47.6637572846718
"3279" 655.6 9.46397074750284 48.563263722105
"3280" 655.8 9.30737341297265 48.9031951070477
"3281" 656 11.0004509777908 47.9442647391568
"3282" 656.2 12.431830129307 47.1898699286263
"3283" 656.4 12.7235131746805 46.8935870417907
"3284" 656.6 13.1559830322299 45.7546640203231
"3285" 656.8 13.8253250566813 43.6983198172789
"3286" 657 14.5351823018908 41.0510841235931
"3287" 657.2 15.8584805634039 37.5400840558721
"3288" 657.4 17.982745276119 33.4674984110439
"3289" 657.6 21.0376367288936 29.9664049724368
"3290" 657.8 23.5936091153962 25.6573552511231
"3291" 658 25.6023811592636 21.794943112841
"3292" 658.2 26.3881355659595 19.9341951525935
"3293" 658.4 27.6402169220878 19.7932501307265
"3294" 658.6 30.9452008565207 19.16203072592
"3295" 658.8 35.1558416092765 18.0995183851439
"3296" 659 40.3218661319603 17.4335103582073
"3297" 659.2 45.6541207062658 15.5699416666658
"3298" 659.4 50.351161173621 12.262252851427
"3299" 659.6 52.0918617442846 10.9932617948936
"3300" 659.8 53.4621452513636 11.6963879986234
"3301" 660 58.1526425813087 12.3503445377568
"3302" 660.2 63.3551029623467 12.6177460800538
"3303" 660.4 68.3375199463863 12.5307144460043
"3304" 660.6 73.6162762387703 11.1605080909412
"3305" 660.8 75.1698015414596 10.6039317904558
"3306" 661 74.7430936630272 10.7318600098249
"3307" 661.2 74.7242144055192 12.6707998775918
"3308" 661.4 75.2064440741336 16.6549922242468
"3309" 661.6 76.0528191863162 21.871379591441
"3310" 661.8 77.5474957768472 27.5973421142772
"3311" 662 79.7200933970141 33.3677494696434
"3312" 662.2 82.28660378088 38.7616432430145
"3313" 662.4 85.5407822141636 44.5053443010115
"3314" 662.6 85.3693742013989 49.3845677966979
"3315" 662.8 84.1753145182747 52.5927350303123
"3316" 663 82.2039657118527 54.5866635911892
"3317" 663.2 79.9570815105999 57.4189137001658
"3318" 663.4 78.0511017831869 59.1361367973455
"3319" 663.6 76.4069104646365 61.0665488490811
"3320" 663.8 74.0328457049969 61.6766443157845
"3321" 664 71.5877118842966 61.2568345533072
"3322" 664.2 67.6753427951773 61.8844551803439
"3323" 664.4 62.9574859524159 62.0702869861146
"3324" 664.6 58.7870818253333 62.0141868183347
"3325" 664.8 55.2420606797296 60.9968751083888
"3326" 665 51.8330238778694 60.3816788109626
"3327" 665.2 47.306681230235 59.0821516208711
"3328" 665.4 43.5420928256636 56.5358678057194
"3329" 665.6 40.33710540015 53.7981972128378
"3330" 665.8 39.4448451188036 50.2908646321768
"3331" 666 38.9698597171982 46.98767356143
"3332" 666.2 37.2535190134817 46.2642063812416
"3333" 666.4 34.7929040069548 43.6348799699315
"3334" 666.6 32.2430560635859 43.8426684554461
"3335" 666.8 31.131063486702 45.0881863176221
"3336" 667 28.9485074238711 46.7010903136247
"3337" 667.2 25.1693629978243 47.9558667046585
"3338" 667.4 20.6509930972545 49.8655998603295
"3339" 667.6 16.0854719716123 52.2541061863721
"3340" 667.8 11.5683701312586 54.0882415231535
"3341" 668 10.3036029899539 56.0033818457406
"3342" 668.2 10.5710192522069 57.6294286260166
"3343" 668.4 10.4721102609032 59.6061972303518
"3344" 668.6 9.7462481193029 63.7058425435846
"3345" 668.8 7.92932783818736 67.0721901894472
"3346" 669 7.06412548804169 66.6705596728072
"3347" 669.2 6.9045126327425 65.3094257853094
"3348" 669.4 7.26390902455339 63.3922066175703
"3349" 669.6 8.05300422006831 61.475948006233
"3350" 669.8 9.68025359093854 57.9351494628318
"3351" 670 11.4161018031718 53.7753656107158
"3352" 670.2 13.9089532810995 49.987143957808
"3353" 670.4 15.7646791049135 46.2938029975345
"3354" 670.6 17.2561233729644 44.4762131835621
"3355" 670.8 20.2365233176542 43.0416147145605
"3356" 671 24.0858673976336 40.7592357507568
"3357" 671.2 27.776747695101 37.8490760707255
"3358" 671.4 30.2692343560456 33.3990040473635
"3359" 671.6 31.5607767220938 30.0092449523033
"3360" 671.8 33.6771304495961 25.7854154767006
"3361" 672 36.0723841025819 24.4852854855629
"3362" 672.2 40.1663406303732 22.7268019821116
"3363" 672.4 45.1645790502765 19.8748172429503
"3364" 672.6 49.3630797771092 15.7636764172676
"3365" 672.8 52.8319218369891 10.8068016947102
"3366" 673 53.1902428418174 8.60131725404247
"3367" 673.2 52.6180365421581 7.87055092017434
"3368" 673.4 53.7282002972636 6.86971492305149
"3369" 673.6 55.5352263388266 5.2038107324198
"3370" 673.8 55.6715588934027 6.27558309539806
"3371" 674 56.0924445535411 7.255879237869
"3372" 674.2 57.9250686152951 8.06856074530412
"3373" 674.4 61.4572577467573 8.843024868663
"3374" 674.6 65.8237325254358 9.79867793366765
"3375" 674.8 70.9267586215136 10.5668267037568
"3376" 675 75.2482527242036 12.0076543253668
"3377" 675.2 79.9384231047836 14.0370428321968
"3378" 675.4 84.4347533804936 16.7276068789168
"3379" 675.6 88.4845988271541 19.8942403895209
"3380" 675.8 92.1257368522849 23.8986843547179
"3381" 676 96.8648898400753 27.3004204992273
"3382" 676.2 101.969867611546 29.6796932399626
"3383" 676.4 107.432204680207 32.763089567116
"3384" 676.6 110.999263774646 36.7190218818996
"3385" 676.8 114.086057505609 42.067607906973
"3386" 677 115.610336837874 47.3803780856252
"3387" 677.2 115.668006427177 52.7618287417297
"3388" 677.4 114.319645555736 58.7252826071477
"3389" 677.6 113.381542374414 64.8136637791447
"3390" 677.8 112.079421118025 71.4506051441734
"3391" 678 110.004492322691 75.7685201834054
"3392" 678.2 105.948449870563 80.9237147999836
"3393" 678.4 100.842340912672 84.5668925483818
"3394" 678.6 95.7384572964549 88.1232658815046
"3395" 678.8 92.3422734535879 91.2297929439921
"3396" 679 90.0695158041805 96.89794268185
"3397" 679.2 87.7819355564739 103.246057006257
"3398" 679.4 87.0410926233741 108.211075638125
"3399" 679.6 87.6246046544114 110.489244184896
"3400" 679.8 86.4972610981842 113.197012619038
"3401" 680 82.7693754860385 114.055449021607
"3402" 680.2 78.0303665456392 115.931094562537
"3403" 680.4 72.4620600100782 117.273393698928
"3404" 680.6 67.3675060950265 117.448447868708
"3405" 680.8 62.0139145838635 118.039700468632
"3406" 681 56.6841614692489 117.646254570147
"3407" 681.2 52.564435708735 115.688217133923
"3408" 681.4 51.0946231608894 115.044397332095
"3409" 681.6 48.8286411402999 112.998025092104
"3410" 681.8 46.6834265177918 111.159192451064
"3411" 682 46.4453825822434 109.388274036614
"3412" 682.2 45.4240951088732 107.795260329386
"3413" 682.4 43.8961831797918 105.354593200116
"3414" 682.6 43.158680165532 102.337535703599
"3415" 682.8 43.9290819833363 99.7925179276931
"3416" 683 42.5361950536032 95.7144281235154
"3417" 683.2 39.8489954028135 92.6086470677568
"3418" 683.4 36.0775976268767 91.2950256185928
"3419" 683.6 32.4152907274886 88.9492506547817
"3420" 683.8 28.0035838424283 86.6082764437651
"3421" 684 24.6780299140796 84.9731524321408
"3422" 684.2 23.7905682847049 81.6116908835006
"3423" 684.4 23.9057612267056 76.5270114721097
"3424" 684.6 22.6609030120462 70.908441570722
"3425" 684.8 20.348025758005 67.1608926070251
"3426" 685 17.7189167634886 62.5436321517568
"3427" 685.2 18.3880954442067 58.599905217093
"3428" 685.4 19.132971863637 54.1795873916771
"3429" 685.6 20.8674015077951 51.2424317412041
"3430" 685.8 23.0897531968257 50.730408814973
"3431" 686 23.202350620382 50.0317969168441
"3432" 686.2 21.4130699603302 48.7496787451456
"3433" 686.4 18.1639981459755 48.9568727675825
"3434" 686.6 15.1882265054636 49.8005792194425
"3435" 686.8 14.9444519313877 50.1391777582654
"3436" 687 15.7496760008214 48.8286482064673
"3437" 687.2 17.3200604319225 46.6762381566675
"3438" 687.4 19.788890079096 44.615490526973
"3439" 687.6 22.8240063227936 40.9541487711868
"3440" 687.8 26.0695457752266 37.8130918668538
"3441" 688 30.1074765137452 37.0817051732159
"3442" 688.2 33.7266599835502 34.4709563772722
"3443" 688.4 36.0190145867831 32.1061278744633
"3444" 688.6 37.4001837873338 29.1677250864695
"3445" 688.8 39.8764455265969 25.5526229803901
"3446" 689 43.6817135494595 22.4768780121445
"3447" 689.2 46.8361076796636 18.2996504554568
"3448" 689.4 50.1314996301744 14.4717337626698
"3449" 689.6 50.7675877564215 13.9018709542515
"3450" 689.8 51.9957099826745 10.7768170295809
"3451" 690 51.3272990644388 9.2871598148354
"3452" 690.2 51.3928282276969 9.64109601849009
"3453" 690.4 50.262206599004 7.28981597228867
"3454" 690.6 50.0974697297976 6.52042136756088
"3455" 690.8 50.7797604876848 6.16359764398016
"3456" 691 51.3579652226955 6.34655730020356
"3457" 691.2 51.6228951514462 6.76577355598502
"3458" 691.4 51.9798385670636 8.18583039536675
"3459" 691.6 53.581829588121 9.46906876641633
"3460" 691.8 56.4734046345045 11.0879845123931
"3461" 692 60.4594705256023 13.0237135158996
"3462" 692.2 65.418619005832 15.0443951606936
"3463" 692.4 70.3718438114936 16.9760254343668
"3464" 692.6 75.640733927253 19.0874825813778
"3465" 692.8 81.1427294145921 20.9286493384608
"3466" 693 86.3009394881636 22.6573259489755
"3467" 693.2 91.8888632876939 23.3988900808477
"3468" 693.4 94.4502726167812 24.284177103492
"3469" 693.6 97.2453943354921 26.0907115241853
"3470" 693.8 99.7507033314371 27.5378882495209
"3471" 694 99.6887570019207 28.9880180463568
"3472" 694.2 98.3825480434952 31.5338825415092
"3473" 694.4 96.2885614493302 35.925979629181
"3474" 694.6 93.3397034772212 41.4317297692087
"3475" 694.8 91.7867411488636 47.616679830871
"3476" 695 89.5171287164921 53.145585116271
"3477" 695.2 88.2928330857746 57.6885002703123
"3478" 695.4 87.3731796797003 60.3592318688302
"3479" 695.6 84.5678458741508 63.6771132660388
"3480" 695.8 81.2223025282498 66.148007478843
"3481" 696 77.8251858830636 67.7213727456176
"3482" 696.2 75.6099664996281 68.3609216735267
"3483" 696.4 74.338923302581 67.7083538479861
"3484" 696.6 71.4350709968527 68.3624451622973
"3485" 696.8 67.3886337381546 67.4642304616318
"3486" 697 63.8496277201109 66.7576959061515
"3487" 697.2 58.794507758608 66.2557555800623
"3488" 697.4 54.0696157625687 65.9074961453171
"3489" 697.6 48.8273372684749 64.1877375405115
"3490" 697.8 43.9656090211779 64.0177642390425
"3491" 698 39.8322654457149 66.5320484069106
"3492" 698.2 35.0114389729969 67.7112607477055
"3493" 698.4 31.4455405026305 70.6010477264923
"3494" 698.6 27.9965624577875 73.9048723800295
"3495" 698.8 23.3282439812136 75.7575883897318
"3496" 699 18.5917693967926 77.6367545591842
"3497" 699.2 13.6045655179636 81.8279187318818
"3498" 699.4 11.1396165038587 82.1934000650251
"3499" 699.6 10.6787580784431 79.7749422487489
"3500" 699.8 10.9587114329276 79.0600264476448
"3501" 700 11.2259852433826 77.7993425500212
"3502" 700.2 11.5933160638386 77.6716852080067
"3503" 700.4 11.9150408197059 78.6082479931127
"3504" 700.6 11.5370583925683 79.8813667421377
"3505" 700.8 11.1921476975904 82.1840785432446
"3506" 701 10.0650077984731 85.2288870505425
"3507" 701.2 8.48941418698913 86.56483248078
"3508" 701.4 7.29779400134355 86.7464787356608
"3509" 701.6 8.24953667643474 84.5709410906805
"3510" 701.8 7.61799358290039 83.4865567927304
"3511" 702 8.60153040671619 82.407059156362
"3512" 702.2 9.03218861415137 81.2550335391226
"3513" 702.4 9.89005096556832 80.051225583471
"3514" 702.6 10.4907017577611 78.9867965725373
"3515" 702.8 10.9161426255836 76.8311387316688
"3516" 703 10.9325817991514 73.4094193738787
"3517" 703.2 9.8438304451958 69.8883147527164
"3518" 703.4 8.76489754016355 65.5724276162818
"3519" 703.6 9.03593722392586 60.8927295196994
"3520" 703.8 9.38252532528855 55.7153067301568
"3521" 704 12.2829424850782 52.3707447153177
"3522" 704.2 14.7183706731722 47.5264998474981
"3523" 704.4 18.3014160685272 44.0425299451658
"3524" 704.6 21.9802317486535 41.1758145591268
"3525" 704.8 25.2865632402718 37.252613794365
"3526" 705 26.9272266939493 36.9413116410935
"3527" 705.2 31.1795350537688 35.513279535262
"3528" 705.4 35.983225550495 33.6523609146332
"3529" 705.6 40.8488474301474 32.9060039978213
"3530" 705.8 44.1142991253229 32.2882260070095
"3531" 706 47.3555484835636 29.6504675275568
"3532" 706.2 50.8142640802635 25.0005817460568
"3533" 706.4 53.1849867846074 20.0312086607455
"3534" 706.6 54.3278799245302 15.0298677597901
"3535" 706.8 53.353133686246 12.809523383559
"3536" 707 52.6858237134911 10.9973310085154
"3537" 707.2 53.7401578274164 8.71603331743091
"3538" 707.4 55.3245305726636 6.50141399580072
"3539" 707.6 56.6047954551899 6.36282038075676
"3540" 707.8 58.6056175818676 6.58121031961389
"3541" 708 61.7592618970736 6.06853993814676
"3542" 708.2 65.8969220467656 5.2669708661343
"3543" 708.4 69.7087437317048 6.07519857983923
"3544" 708.6 73.5284873866921 7.29097762089962
"3545" 708.8 79.17260191384 7.38572031496264
"3546" 709 84.1615859719804 8.48563545474686
"3547" 709.2 89.033979171746 10.3619454209114
"3548" 709.4 94.5713044451924 12.1286297520741
"3549" 709.6 99.2984771201181 13.1880574597871
"3550" 709.8 100.538983331075 15.2429406886979
"3551" 710 103.035801875274 19.0436321804968
"3552" 710.2 106.350975624112 23.8289129206633
"3553" 710.4 108.832363069178 28.9115815677568
"3554" 710.6 110.837525459777 34.485675714719
"3555" 710.8 112.421165104137 40.4077644429085
"3556" 711 113.781982366967 46.89121575273
"3557" 711.2 115.024269636582 53.3609254658919
"3558" 711.4 114.729169019951 59.6556625907394
"3559" 711.6 114.493439088795 66.1341351596778
"3560" 711.8 114.343408047874 73.0000083251515
"3561" 712 111.510638049181 78.3679600274378
"3562" 712.2 106.954026102096 82.951524171189
"3563" 712.4 102.247859542293 88.278344839024
"3564" 712.6 98.4280248127822 94.3133532783415
"3565" 712.8 93.8264965007636 99.4688210221068
"3566" 713 88.8449112055627 104.256110473471
"3567" 713.2 84.5349643577124 109.903177144488
"3568" 713.4 82.6322143394941 115.715567286342
"3569" 713.6 80.1110873998778 121.235928219614
"3570" 713.8 78.2052645200636 123.301460261325
"3571" 714 75.2303950612588 122.640296854209
"3572" 714.2 71.1326345498886 121.683172615232
"3573" 714.4 65.2556175394378 121.914434057878
"3574" 714.6 61.869664266514 122.669649570182
"3575" 714.8 55.7046092096636 123.648028032577
"3576" 715 50.9371661487108 124.436114646489
"3577" 715.2 48.9589615892069 123.081925064993
"3578" 715.4 47.3790771610921 120.67782059809
"3579" 715.6 45.3806846062733 117.789184570781
"3580" 715.8 44.7667906559969 115.245370869019
"3581" 716 43.3165176996392 112.640597374025
"3582" 716.2 41.8059709159771 109.60388783218
"3583" 716.4 42.1609142072796 107.102004364203
"3584" 716.6 42.5319739255284 104.322020950514
"3585" 716.8 42.0015971110972 100.443949815102
"3586" 717 42.966929578522 96.6660937710222
"3587" 717.2 45.2351703904817 93.2433014658295
"3588" 717.4 47.1242498911945 90.5545576280931
"3589" 717.6 46.6701736434512 85.9818974923762
"3590" 717.8 44.3054986350225 82.5118455569619
"3591" 718 40.8022216076375 80.6491076044872
"3592" 718.2 36.5138053631386 78.3723529285068
"3593" 718.4 33.9628227711042 75.5410723475957
"3594" 718.6 32.2289695695679 71.373707092635
"3595" 718.8 32.1063934843478 67.3041496785989
"3596" 719 32.7012913415014 62.6228230980541
"3597" 719.2 32.2109984601011 57.5036018440693
"3598" 719.4 30.2191593640972 53.1649438704382
"3599" 719.6 27.7089070825284 48.7230904805676
"3600" 719.8 25.3546261958858 46.7644535370623
"3601" 720 25.6714863659908 46.8046663309386
"3602" 720.2 27.7571943298472 45.7705048834608
"3603" 720.4 30.4312248910907 43.4419335190966
"3604" 720.6 33.9987321976239 41.3684571891033
"3605" 720.8 37.193228246388 39.0082164195629
"3606" 721 39.0664729573166 37.3273938544302
"3607" 721.2 39.2971696214164 35.1853846708242
"3608" 721.4 38.4912700495302 34.9203380799234
"3609" 721.6 38.8213433911067 33.8538947863249
"3610" 721.8 40.0973801261162 29.8610030914199
"3611" 722 41.6291695757075 24.900766344515
"3612" 722.2 44.6654363527969 20.2445341887234
"3613" 722.4 48.5198969102442 15.7735481223697
"3614" 722.6 53.5846150343969 13.2336105126901
"3615" 722.8 58.5588535894424 12.2535739959395
"3616" 723 64.4356609181069 11.3023475355681
"3617" 723.2 70.5751858822886 10.6476729791991
"3618" 723.4 76.0995505043543 9.79852189308665
"3619" 723.6 78.7554735945779 8.42296547064248
"3620" 723.8 78.3300450537202 7.28582691479449
"3621" 724 77.7342651110753 5.48604900858028
"3622" 724.2 76.9926674839424 4.61360096664137
"3623" 724.4 76.3191713233863 4.20216546587557
"3624" 724.6 76.6849499720635 4.52834489435676
"3625" 724.8 76.8559853587136 4.92581458307676
"3626" 725 76.0352306416447 4.78000839465298
"3627" 725.2 75.3420054546636 4.60553075019793
"3628" 725.4 74.0810527438617 3.88584581480392
"3629" 725.6 72.7031737749207 3.23256459047105
"3630" 725.8 72.0479906006636 3.8549759162139
"3631" 726 69.8634264721121 3.07319436250441
"3632" 726.2 68.0809198269761 2.12127828701568
"3633" 726.4 67.3928990374067 2.47788376200446
"3634" 726.6 65.070583695737 1.97648851247235
"3635" 726.8 63.6058593365289 2.03386981389138
"3636" 727 62.2441975227518 2.13258585431558
"3637" 727.2 60.5202055404536 1.86071179121676
"3638" 727.4 62.3876585769135 1.963741794663
"3639" 727.6 63.0352348024952 2.2193578031825
"3640" 727.8 63.8648975460536 2.75884041476676
"3641" 728 64.7023891876227 3.28586213507308
"3642" 728.2 64.5066283378121 3.59294402752903
"3643" 728.4 65.2180926691181 4.22800357945373
"3644" 728.6 64.9378326640575 4.51753569536282
"3645" 728.8 65.1681833531484 4.59088383139312
"3646" 729 65.5645132685373 4.34430366432957
"3647" 729.2 66.0495218147428 4.11513383182606
"3648" 729.4 66.5480291476047 4.21585458478616
"3649" 729.6 67.6986001602768 4.35816556464355
"3650" 729.8 67.7980203869363 4.52139612357493
"3651" 730 69.3021888585981 5.04125509655115
"3652" 730.2 70.23662484415 4.94426951664865
"3653" 730.4 72.0620675872191 4.98979474664564
"3654" 730.6 73.9941339919691 5.13842123281231
"3655" 730.8 76.1709388629779 5.09251890307104
"3656" 731 78.1950316336828 5.36326642983368
"3657" 731.2 79.4861295267536 6.59977346441676
"3658" 731.4 80.1780536359207 7.0907868436139
"3659" 731.6 81.9669360012072 7.66149841522277
"3660" 731.8 84.7373486597131 8.50833935928151
"3661" 732 87.7504550743694 9.15050371793323
"3662" 732.2 90.0584495777131 9.96517323358844
"3663" 732.4 91.7468136960878 10.1692025979083
"3664" 732.6 91.7345879637218 10.555695177747
"3665" 732.8 91.0291177324436 12.1299526911268
"3666" 733 91.186533634601 14.7748140933505
"3667" 733.2 91.5483516908268 18.4249646822772
"3668" 733.4 90.9238959624109 21.1593134486936
"3669" 733.6 90.5671282708166 23.4362338149812
"3670" 733.8 91.2047375727563 25.2355385505506
"3671" 734 91.3141767101935 28.6249447730068
"3672" 734.2 91.0317055018869 32.8431812914908
"3673" 734.4 91.6220404061635 37.6699280740068
"3674" 734.6 92.5076953433239 42.7783125439643
"3675" 734.8 94.9029078859277 46.9787133726907
"3676" 735 98.0009708050175 52.6610042548895
"3677" 735.2 101.798393647256 57.2235179553939
"3678" 735.4 105.47094173361 61.1973860647027
"3679" 735.6 106.848940800976 64.0518876669889
"3680" 735.8 108.915618389664 68.1241715185709
"3681" 736 112.754732017176 73.492033645345
"3682" 736.2 112.927204675983 76.3664306347147
"3683" 736.4 111.922006167015 78.5298740499459
"3684" 736.6 109.907688052342 81.9021420073584
"3685" 736.8 107.15575848221 86.2068243502778
"3686" 737 103.443130217943 92.3992024795025
"3687" 737.2 100.627971499825 95.8032168442737
"3688" 737.4 97.6002264254178 100.940007312901
"3689" 737.6 94.7592468607455 105.385651878544
"3690" 737.8 94.92742513392 107.801213818552
"3691" 738 93.4084100000636 107.558348340607
"3692" 738.2 91.3933490228839 107.100269274647
"3693" 738.4 88.0779738172951 107.232152315704
"3694" 738.6 83.265183195202 106.7265299955
"3695" 738.8 78.6156206078076 106.365053993197
"3696" 739 73.6235302497661 107.487628265321
"3697" 739.2 69.4577067804367 108.43121224574
"3698" 739.4 66.987604780771 108.430787569145
"3699" 739.6 64.9917480789679 107.794027482957
"3700" 739.8 64.5971386994739 107.03493417824
"3701" 740 64.9553927310809 106.381614291435
"3702" 740.2 64.1982673455975 105.414389343401
"3703" 740.4 63.075740571325 103.891554040103
"3704" 740.6 61.5973483977116 102.214164545157
"3705" 740.8 59.1033289223413 99.8522141857733
"3706" 741 56.1964756810753 98.0609017667736
"3707" 741.2 53.7976059614114 97.4784261971133
"3708" 741.4 52.509476602688 98.7608514428787
"3709" 741.6 51.8111207330782 100.438725363367
"3710" 741.8 50.3395322510189 101.592565413401
"3711" 742 48.9480046791925 103.68035518012
"3712" 742.2 48.2369986122128 105.225887107699
"3713" 742.4 46.3191189960023 105.714831980394
"3714" 742.6 44.4247547843165 104.672134282616
"3715" 742.8 41.6611908528174 103.61027356027
"3716" 743 38.4094861910538 102.122813631708
"3717" 743.2 35.6196340232783 100.15100615147
"3718" 743.4 31.4194233955426 98.6444577098938
"3719" 743.6 26.8186327976636 97.3731875671567
"3720" 743.8 23.4649977653106 97.0492424911853
"3721" 744 21.6070460632059 97.085795044511
"3722" 744.2 20.1018831245996 95.1116869536448
"3723" 744.4 20.4289501379341 91.5268411684453
"3724" 744.6 19.594048624444 87.0561272605129
"3725" 744.8 17.8316121227926 82.290749828781
"3726" 745 16.6642484248998 77.6864809830638
"3727" 745.2 15.8375275103386 72.6268776204068
"3728" 745.4 15.5066202489177 67.3616364176092
"3729" 745.6 14.7398625540195 61.5946538369347
"3730" 745.8 14.2760377766636 56.3055311089882
"3731" 746 16.3042450165839 52.4344005351461
"3732" 746.2 16.7156878312533 49.2325787203465
"3733" 746.4 14.7761412464004 48.2821944340199
"3734" 746.6 15.3238221273122 48.6094686880541
"3735" 746.8 16.956592374453 47.1892868891252
"3736" 747 19.8710692438527 45.3075505359189
"3737" 747.2 23.342573806848 42.3324914267956
"3738" 747.4 27.4573216412821 40.1209517542001
"3739" 747.6 30.6650286041036 37.2278704394367
"3740" 747.8 32.7624157379827 34.4816866572248
"3741" 748 32.7309671509969 33.7695444298901
"3742" 748.2 35.2854909453018 33.9328076885546
"3743" 748.4 39.5795708654508 34.0995042642248
"3744" 748.6 44.3022500996636 34.0710438732568
"3745" 748.8 48.1884473993265 35.1510311972961
"3746" 749 52.0980852541302 37.2219253799901
"3747" 749.2 56.6986610295097 38.8525235922732
"3748" 749.4 59.9894957383688 39.5201602029252
"3749" 749.6 64.0334478031539 41.0568970376125
"3750" 749.8 68.4513205357191 44.1493351257012
"3751" 750 73.5244499213174 45.334399974651
"3752" 750.2 78.5641464638462 46.3927512168048
"3753" 750.4 84.1024454113988 47.4699089454921
"3754" 750.6 88.4658972146047 46.4320214664626
"3755" 750.8 91.5278767798798 42.649489208027
"3756" 751 93.8048284663177 38.4875721811493
"3757" 751.2 94.7097089374358 33.6983214404795
"3758" 751.4 95.4837827839843 29.0197463959643
"3759" 751.6 94.8604655275411 24.0407059671751
"3760" 751.8 94.2179774968736 19.9226516843968
"3761" 752 91.8903312087518 16.7791640331097
"3762" 752.2 90.8455940477207 13.6060866861853
"3763" 752.4 91.9337048885036 11.2509331872268
"3764" 752.6 92.6286843209903 11.4976867896775
"3765" 752.8 93.102912831456 10.7182574632473
"3766" 753 93.6534315679936 10.9601406227665
"3767" 753.2 94.2977940106435 11.9235741989068
"3768" 753.4 94.7296357382064 12.9945948573853
"3769" 753.6 96.2752888620064 13.6679638355282
"3770" 753.8 98.5548209291347 14.6973364127183
"3771" 754 100.641306462174 15.9212020296868
"3772" 754.2 102.143308130391 16.2995625987568
"3773" 754.4 102.359261901414 17.3138158724875
"3774" 754.6 102.260515981016 18.933623601492
"3775" 754.8 103.866500349517 21.8955543347935
"3776" 755 105.636996128439 25.6755325204857
"3777" 755.2 108.013375643888 29.7723849015231
"3778" 755.4 111.018255253067 33.795802425087
"3779" 755.6 113.406822834214 38.2522595030962
"3780" 755.8 115.46598264715 42.9903545855676
"3781" 756 116.72909337861 48.1018726994559
"3782" 756.2 116.200458932164 53.3008526999936
"3783" 756.4 114.813390343112 58.5669584590757
"3784" 756.6 112.43047404192 64.0653492027843
"3785" 756.8 108.688220914535 68.9525368959106
"3786" 757 104.744843965947 73.8704359938541
"3787" 757.2 99.709642907637 78.175906668978
"3788" 757.4 94.803980790279 82.0382007109363
"3789" 757.6 91.6445874439517 86.1774026748161
"3790" 757.8 88.2799696325429 91.0030417270499
"3791" 758 85.1818190569969 96.4370040301158
"3792" 758.2 82.4654502860896 102.22081119547
"3793" 758.4 80.3797144064793 108.45580646873
"3794" 758.6 75.9053175943495 112.157855533939
"3795" 758.8 71.1590970141313 115.525207439418
"3796" 759 66.7061041322026 119.420135310015
"3797" 759.2 63.0009219419943 122.106908566316
"3798" 759.4 59.6644982649194 121.127156486501
"3799" 759.6 55.5829840458236 119.733405440277
"3800" 759.8 51.7802200308831 117.546825004488
"3801" 760 48.2961409384619 115.537535903708
"3802" 760.2 46.4641373869196 113.707153467453
"3803" 760.4 45.0176922398988 111.681368394614
"3804" 760.6 44.6285122924865 109.531773620332
"3805" 760.8 44.0368503617584 106.903147146171
"3806" 761 43.3749892869825 103.684248887886
"3807" 761.2 43.2528294382122 100.535267732013
"3808" 761.4 44.381276350921 99.0212387707667
"3809" 761.6 45.3791395711635 96.9903346787304
"3810" 761.8 45.5621403963858 93.2350015451734
"3811" 762 44.442639506123 89.4651108082162
"3812" 762.2 43.7638053639135 86.2000145332845
"3813" 762.4 45.0485863323181 82.8548891470113
"3814" 762.6 47.2836008761314 79.9031278191237
"3815" 762.8 49.9462496827255 76.9211308477125
"3816" 763 53.4896681871463 73.8839062612912
"3817" 763.2 57.7338426105958 71.6447552392991
"3818" 763.4 61.4920250940669 69.9303506719248
"3819" 763.6 63.9129741596109 65.8357646949673
"3820" 763.8 65.5403833288983 61.9221703474872
"3821" 764 65.6288847313302 57.2603144411179
"3822" 764.2 66.1131847275076 52.2001637173531
"3823" 764.4 68.0295228294726 48.3021264344204
"3824" 764.6 70.4444207321779 47.5984806692996
"3825" 764.8 70.6306880197009 48.3564502359063
"3826" 765 69.1645094026539 47.5833963642279
"3827" 765.2 66.9413895075051 45.5043517984993
"3828" 765.4 63.4927020215247 44.0608669791734
"3829" 765.6 60.0217288223805 41.5416280081247
"3830" 765.8 56.6315356815309 38.6260340265629
"3831" 766 54.3931290775976 36.3158404563172
"3832" 766.2 55.0547973464055 33.9703614148858
"3833" 766.4 56.0973571345636 30.8649582430901
"3834" 766.6 58.1574878360759 26.6815276044784
"3835" 766.8 59.8741847521982 21.9301309233508
"3836" 767 62.3976130174064 17.6062623995853
"3837" 767.2 65.6683529179346 14.4636583931306
"3838" 767.4 68.4173346681778 14.6761973865853
"3839" 767.6 72.6850747922064 13.576968027671
"3840" 767.8 74.7194004492921 12.7980439124139
"3841" 768 74.0198837272774 12.0842043234894
"3842" 768.2 73.1543581182675 11.0019848740043
"3843" 768.4 72.1886196963536 10.7273433088168
"3844" 768.6 72.2603874860459 7.88780306655087
"3845" 768.8 71.8192054016927 7.71715604527131
"3846" 769 70.8507428941136 8.19729586715675
"3847" 769.2 70.0008343776141 8.45157959794487
"3848" 769.4 70.7158703292364 9.36462189470821
"3849" 769.6 71.165921311022 10.7434959231624
"3850" 769.8 71.5412190846636 11.8832327240901
"3851" 770 72.9128634175105 13.6242858477568
"3852" 770.2 75.7081478749735 15.7186453613968
"3853" 770.4 79.3054921534846 19.2041487855568
"3854" 770.6 82.5457625546036 23.8247339169268
"3855" 770.8 86.0728923059636 28.3497734500468
"3856" 771 90.2385541674836 32.7334054977568
"3857" 771.2 94.0039895341587 37.7945393235043
"3858" 771.4 95.5839077223207 43.0414106118139
"3859" 771.6 97.3770046739466 48.9004418205115
"3860" 771.8 100.173809738664 55.4887517620541
"3861" 772 103.389069559772 61.2111584031892
"3862" 772.2 104.814953462031 67.5190157817292
"3863" 772.4 103.807103827952 73.8342069144517
"3864" 772.6 103.149380329231 80.3753674071351
"3865" 772.8 102.924548348816 86.8575577810025
"3866" 773 102.276014589327 92.9998485142789
"3867" 773.2 98.5756102240652 97.0402920838551
"3868" 773.4 93.4258562325816 101.482379241839
"3869" 773.6 88.0809744381136 105.520042244607
"3870" 773.8 82.2087594964636 109.220841750157
"3871" 774 76.2096919789072 111.883700249732
"3872" 774.2 69.7957890905065 113.497073175525
"3873" 774.4 62.9230381623652 114.914948457047
"3874" 774.6 56.7814986811635 115.858075975257
"3875" 774.8 51.4502836257644 115.236628134538
"3876" 775 48.0002283137537 113.765470741453
"3877" 775.2 45.52524506872 112.55404754545
"3878" 775.4 43.7443927453571 111.567770402224
"3879" 775.6 40.4660326702822 110.14801191713
"3880" 775.8 39.6579558773741 106.970659099441
"3881" 776 39.4974824243805 104.032054757898
"3882" 776.2 40.2734165474636 100.998460552185
"3883" 776.4 42.105465317003 100.165807169096
"3884" 776.6 43.5286387146193 97.8024945148099
"3885" 776.8 45.0591023420375 94.2149208934089
"3886" 777 47.9850810305946 91.3852241200499
"3887" 777.2 50.8302673912951 88.5789695555989
"3888" 777.4 54.4116921367918 87.9179298340132
"3889" 777.6 58.4147351430549 86.3918134749567
"3890" 777.8 61.6283573358798 85.2783199083243
"3891" 778 65.9538483870703 85.4842922332737
"3892" 778.2 70.1442338879025 85.0585718880488
"3893" 778.4 73.1814994561414 82.5016702145267
"3894" 778.6 74.3458972225259 78.7565806401237
"3895" 778.8 76.1541973039671 74.5380170749264
"3896" 779 76.2883461769331 69.5093216798263
"3897" 779.2 77.2248024064691 65.3002995975623
"3898" 779.4 76.9208855788051 61.4079014555775
"3899" 779.6 75.2839872203551 58.757526202411
"3900" 779.8 75.3919852142691 53.8270685829678
"3901" 780 75.5251456559903 49.5645667261132
"3902" 780.2 76.0643985051155 50.9789399328048
"3903" 780.4 77.4243756840454 51.7452423568113
"3904" 780.6 79.1593684630374 52.4283000304857
"3905" 780.8 82.0555657216727 52.3439203972889
"3906" 781 84.9231544290385 50.5355978574085
"3907" 781.2 87.2200387376363 47.2876059002749
"3908" 781.4 86.7123838379257 43.9354311721936
"3909" 781.6 85.1367180321102 39.5570309417082
"3910" 781.8 83.2952155731125 35.5490757808792
"3911" 782 81.1957084756441 31.2603335558053
"3912" 782.2 79.2214747705688 26.3771088562831
"3913" 782.4 78.8661359460309 21.6657153821037
"3914" 782.6 79.5601330731341 19.0347895290509
"3915" 782.8 80.6717165683237 19.1009966445334
"3916" 783 83.5256483085598 16.8043317970586
"3917" 783.2 85.4946561659839 16.8561388992422
"3918" 783.4 88.1741841990922 17.2022410126996
"3919" 783.6 89.663173584702 16.8765110189587
"3920" 783.8 88.8683334184871 17.0601804985509
"3921" 784 87.3817881121323 16.7016503247255
"3922" 784.2 85.4083305679363 14.7167870317871
"3923" 784.4 81.8547365647673 12.1784826440492
"3924" 784.6 79.591089704202 10.8056906993818
"3925" 784.8 75.9045683302232 10.8192774587659
"3926" 785 71.0977940081636 9.02367515466242
"3927" 785.2 66.9886419515409 6.3988753234926
"3928" 785.4 67.1683951700878 6.625329499181
"3929" 785.6 66.4532330640236 8.36927794400676
"3930" 785.8 63.8989651449847 12.0219248055458
"3931" 786 59.5994356547976 13.785826859231
"3932" 786.2 55.0212354986939 16.689465848181
"3933" 786.4 49.2568466176993 17.405161664221
"3934" 786.6 44.9384686876853 16.893606970485
"3935" 786.8 42.005774966632 17.4782935582199
"3936" 787 37.1927791738846 18.6771393804725
"3937" 787.2 31.6852918670766 18.5261904536263
"3938" 787.4 26.8308933988571 18.0337665755955
"3939" 787.6 26.1424929065793 18.7616218041883
"3940" 787.8 25.2498768547518 21.6463692145509
"3941" 788 24.5151259067545 25.0820367813325
"3942" 788.2 22.8782257038676 29.6291485097159
"3943" 788.4 22.0243735547131 33.6264257427865
"3944" 788.6 21.9251203462886 35.4962657138193
"3945" 788.8 22.3587738975465 37.445633088044
"3946" 789 22.344790507976 40.2815077595068
"3947" 789.2 23.229890298832 42.6017571822725
"3948" 789.4 23.1986605365276 45.4270556574946
"3949" 789.6 23.9453777803425 48.480021341454
"3950" 789.8 26.375788881159 51.7162997702522
"3951" 790 27.0643401993605 51.6070390268174
"3952" 790.2 27.3688418721778 52.0099574342139
"3953" 790.4 28.3993336711682 54.0748989386446
"3954" 790.6 31.0628442441635 56.7539041455199
"3955" 790.8 34.7899183936545 59.1491576248386
"3956" 791 38.9847013184579 60.1755300343829
"3957" 791.2 43.341089700327 59.8793798928625
"3958" 791.4 48.1534550643676 59.9541514481649
"3959" 791.6 53.8042160246636 61.5394666485803
"3960" 791.8 58.5266090011945 60.811973875509
"3961" 792 63.3130924703363 60.6778871968386
"3962" 792.2 68.2750999104434 60.871145899821
"3963" 792.4 71.2948072466085 61.7371922399219
"3964" 792.6 72.8744001141406 65.7132916313164
"3965" 792.8 72.9628701516724 69.5277617229515
"3966" 793 72.8692319413243 74.780293413346
"3967" 793.2 72.6561164198636 79.9711492725568
"3968" 793.4 70.1541504956118 84.6212546991102
"3969" 793.6 66.5288655188484 88.8371384668072
"3970" 793.8 62.0918629145025 92.8105343770534
"3971" 794 57.8653712247344 96.0823941201426
"3972" 794.2 54.5513791572277 100.673675514911
"3973" 794.4 52.2971216031679 104.929321198035
"3974" 794.6 51.8750773965291 108.440847095984
"3975" 794.8 50.1776323632885 108.657122720482
"3976" 795 47.4313457749653 107.779530909429
"3977" 795.2 43.9737075490364 106.254933642672
"3978" 795.4 39.2840243455229 104.401561585093
"3979" 795.6 35.1834279619619 102.262861979104
"3980" 795.8 30.98723720347 100.318046737305
"3981" 796 26.3682875218904 98.8413246365131
"3982" 796.2 21.8967741454198 98.0705366170173
"3983" 796.4 19.1755388620249 97.759009792471
"3984" 796.6 18.8155253685748 95.4822066194261
"3985" 796.8 19.4055543410538 92.5371820674397
"3986" 797 19.6450477665543 88.7985990658324
"3987" 797.2 19.4546092057886 83.8025277623818
"3988" 797.4 19.6261277432483 79.2074322533246
"3989" 797.6 18.1560071960385 74.6174109172817
"3990" 797.8 16.7141031798587 69.0531615284641
"3991" 798 14.2300605221877 63.930584384418
"3992" 798.2 12.0542772888343 58.898917135586
"3993" 798.4 11.8461333281507 54.2172824102439
"3994" 798.6 15.128819256319 51.5342099399584
"3995" 798.8 17.1266275541636 48.7381313239147
"3996" 799 19.9345916901308 44.8310855453362
"3997" 799.2 23.1749943256539 43.2507709666606
"3998" 799.4 27.0621783320519 42.4029910915237
"3999" 799.6 30.301394185684 40.5252465305527
"4000" 799.8 32.6289838760572 36.9008198895121
"4001" 800 33.2838879631275 36.9886321414681
"4002" 800.2 34.779849839341 37.9277984520793
"4003" 800.4 35.4943408161418 38.3124376042676
"4004" 800.6 38.8921946070465 38.0839589997568
"4005" 800.8 43.5420928256636 36.9856874914515
"4006" 801 46.1007665366017 35.5229429641897
"4007" 801.2 44.535201522341 36.42372580866
"4008" 801.4 43.0780433270008 35.1331554072916
"4009" 801.6 40.924247831495 33.7296562300714
"4010" 801.8 38.2986423818894 30.8430409732406
"4011" 802 35.9900955600549 26.4440126390394
"4012" 802.2 33.9321500151522 22.1973317998249
"4013" 802.4 34.4287466306298 23.9947406690489
"4014" 802.6 32.6422821356969 25.3063276604568
"4015" 802.8 29.1158113729383 25.7701262934271
"4016" 803 25.7269175637274 26.0167532292887
"4017" 803.2 24.3417158374388 25.7467678189815
"4018" 803.4 22.8180112680038 25.4404198333959
"4019" 803.6 21.9065295433918 23.9432104587568
"4020" 803.8 21.5445519172306 21.4412947932413
"4021" 804 22.7782316347723 19.8596746726807
"4022" 804.2 24.0548001003483 17.6247385049198
"4023" 804.4 26.3997706262758 17.0795266661037
"4024" 804.6 29.7992494772951 13.7409520519357
"4025" 804.8 33.5118175952336 10.9375436249668
"4026" 805 37.0807559966635 8.93670180300165
"4027" 805.2 40.8541140114161 7.25720598087016
"4028" 805.4 43.1071574781687 6.57558171294232
"4029" 805.6 44.3807446007831 7.21442245211545
"4030" 805.8 48.0487395215207 7.6521609813172
"4031" 806 53.1360777890951 7.6260337639357
"4032" 806.2 58.6212126451688 7.19959867279886
"4033" 806.4 62.9562085512378 6.0411817331825
"4034" 806.6 65.9667324086636 4.31723462012819
"4035" 806.8 65.7906959873162 4.73753946736728
"4036" 807 67.6559707953302 6.20840325227191
"4037" 807.2 70.410125958746 8.11613135895263
"4038" 807.4 73.4666999684754 10.1013966607964
"4039" 807.6 77.7957103969289 12.0955562757568
"4040" 807.8 82.5485945130753 15.3890692507273
"4041" 808 86.9776215474953 19.4141705118035
"4042" 808.2 91.6667555399283 23.3099866899626
"4043" 808.4 95.3367712357107 27.7506124116624
"4044" 808.6 97.7089433303962 31.1744040530439
"4045" 808.8 98.9357318022972 35.9157361166973
"4046" 809 99.5750066030126 42.2951763113039
"4047" 809.2 99.1925158031363 48.8024379307113
"4048" 809.4 97.3770046739466 54.4456920132851
"4049" 809.6 95.9514816076272 59.5834557987022
"4050" 809.8 94.7013500714158 65.6721163422435
"4051" 810 92.0936194557747 70.5588462271734
"4052" 810.2 87.9905617926454 73.1161868962931
"4053" 810.4 84.4703898133815 75.9036833258593
"4054" 810.6 82.0643733016032 76.0254455324119
"4055" 810.8 79.1359435609338 76.1989057611081
"4056" 811 74.7730186855832 77.6910218171764
"4057" 811.2 71.0591419433839 80.638996810155
"4058" 811.4 69.161358883448 85.4086822157223
"4059" 811.6 66.9254893308257 90.322438879
"4060" 811.8 66.7268896826636 95.4349929652523
"4061" 812 67.2146012080175 100.051620986889
"4062" 812.2 67.5711351506901 100.585999908075
"4063" 812.4 65.3902798092136 101.319220774882
"4064" 812.6 62.1195949853709 103.707472334391
"4065" 812.8 57.6295235970506 104.51588882816
"4066" 813 52.5237871737865 106.469546206232
"4067" 813.2 47.8014864766718 106.756765517162
"4068" 813.4 42.1655054933358 106.796499321059
"4069" 813.6 37.3658149744136 106.526455879507
"4070" 813.8 32.3647402687675 106.494607346757
"4071" 814 27.0284362052876 104.498086525725
"4072" 814.2 22.6772959689115 103.531929436221
"4073" 814.4 22.3680345644055 101.686506273531
"4074" 814.6 21.591043290354 97.7893417284234
"4075" 814.8 20.3604113673275 92.638929279224
"4076" 815 17.8728795121758 87.8577781336348
"4077" 815.2 16.3051672741958 82.9040909272245
"4078" 815.4 15.6424361824074 77.5308673152692
"4079" 815.6 13.9925364982455 70.6227173283715
"4080" 815.8 13.430690463336 64.4644281441619
"4081" 816 13.7713955527476 58.6479410365551
"4082" 816.2 15.6398493564871 53.6795699275551
"4083" 816.4 18.0297347580087 49.1773948319691
"4084" 816.6 16.8329304255726 46.2557134391749
"4085" 816.8 16.0101465579761 46.2189842221853
"4086" 817 17.2284343319314 46.0859028531943
"4087" 817.2 20.294530689159 45.2367303916834
"4088" 817.4 24.5560892132579 43.7445850092851
"4089" 817.6 29.2185579055779 41.8657447742996
"4090" 817.8 34.1113916451011 40.4606557562255
"4091" 818 39.433827108877 38.3373158670264
"4092" 818.2 44.2103629566526 36.7526203340315
"4093" 818.4 47.9341126309969 37.7569807301901
"4094" 818.6 50.7938204566067 39.1740474161545
"4095" 818.8 55.4325074581749 40.1381893621318
"4096" 819 59.6171834140753 41.6060320332862
"4097" 819.2 64.8554548700064 42.7611435236139
"4098" 819.4 67.6197159148617 46.3153024263511
"4099" 819.6 72.1855428692921 50.6959779687568
"4100" 819.8 77.9643090067956 53.6092173418134
"4101" 820 81.3906854777779 55.8390610288425
"4102" 820.2 83.3998967942476 59.0532584386948
"4103" 820.4 85.4482852007343 61.4681100192435
"4104" 820.6 87.0916387954939 61.2469418897925
"4105" 820.8 90.91401781246 61.1129847868099
"4106" 821 95.2673400610272 60.698733509184
"4107" 821.2 100.782639407191 60.1019113075901
"4108" 821.4 106.183803186226 58.4727071977478
"4109" 821.6 111.521411756892 56.4028031930449
"4110" 821.8 116.002774353724 53.2625304182999
"4111" 822 118.49690507369 49.3134747036437
"4112" 822.2 119.849432283362 44.3537270504378
"4113" 822.4 122.124191907354 40.68821070427
"4114" 822.6 120.725449191582 41.7336286986757
"4115" 822.8 118.538816293707 39.4051239962481
"4116" 823 116.683475533351 35.224415737846
"4117" 823.2 114.513140134573 30.5862353261749
"4118" 823.4 111.959702746 25.8263273406295
"4119" 823.6 109.361949266141 21.2223523214357
"4120" 823.8 106.677772209196 18.7462442735698
"4121" 824 105.343617218634 17.1863741708636
"4122" 824.2 104.606842302904 17.7547955567183
"4123" 824.4 101.66058793634 17.5510225915215
"4124" 824.6 96.5922995053943 16.9867559400164
"4125" 824.8 91.0742800175459 15.239193802492
"4126" 825 85.7345116165179 12.6706851195917
"4127" 825.2 81.1040950476443 9.79511225635291
"4128" 825.4 78.523670019739 6.33037093229449
"4129" 825.6 76.1338359484135 4.67838687086786
"4130" 825.8 73.1994052951047 4.61677140881558
"4131" 826 69.8535743191164 5.57682262911524
"4132" 826.2 64.5262343744336 5.70164484086675
"4133" 826.4 58.4743311920572 5.03737931567165
"4134" 826.6 53.060583908794 3.33444033187632
"4135" 826.8 50.5978079486955 4.47630303658654
"4136" 827 48.2778726426836 6.39721679612676
"4137" 827.2 43.5886330669288 7.87205085107308
"4138" 827.4 39.797913912238 9.64796265250143
"4139" 827.6 35.2958769072224 12.2079628619332
"4140" 827.8 29.5528719720003 14.1078635695119
"4141" 828 25.8077019899728 15.3775968259526
"4142" 828.2 24.8790562480244 16.9260265213031
"4143" 828.4 22.4606437656538 21.564774401349
"4144" 828.6 18.6059532295459 25.1946704515215
"4145" 828.8 15.5765029169871 27.9448849266391
"4146" 829 12.3271239145997 30.566350014044
"4147" 829.2 12.6378988511936 32.2709648022268
"4148" 829.4 12.5047279023428 35.5240580655115
"4149" 829.6 12.6842232870497 38.4472214723112
"4150" 829.8 12.0096429412191 41.912860381479
"4151" 830 11.097198267209 45.7484531721022
"4152" 830.2 9.78975243635998 48.791890689346
"4153" 830.4 7.7267488663743 51.7193423929882
"4154" 830.6 5.15415048866355 52.6500931607915
"4155" 830.8 4.91197648986708 53.5843298592169
"4156" 831 5.14405990538037 55.3565738763143
"4157" 831.2 6.30705568756354 58.4001380409818
"4158" 831.4 7.37713142439465 62.1646613755046
"4159" 831.6 9.3468929530698 65.6458782949364
"4160" 831.8 11.4285633978275 69.4166499406256
"4161" 832 13.4297689364682 72.7192383653818
"4162" 832.2 16.0435579422245 73.7232439404885
"4163" 832.4 18.4473209692854 74.320630766303
"4164" 832.6 21.4943108742653 77.0503689165618
"4165" 832.8 25.4497316904197 79.5523022272202
"4166" 833 29.8561207479032 81.785410153046
"4167" 833.2 31.5009460904535 85.497057048992
"4168" 833.4 33.7254716356062 89.7756939742896
"4169" 833.6 37.6882587361308 93.021111672224
"4170" 833.8 42.6094628928568 95.180081543908
"4171" 834 47.223515656771 97.0948155982609
"4172" 834.2 49.6555610716466 97.6979346400788
"4173" 834.4 50.7604457829032 99.9911896014097
"4174" 834.6 50.5199467767405 104.724155577475
"4175" 834.8 49.3532951440057 107.480235623441
"4176" 835 49.7976990162874 106.592782640371
"4177" 835.2 52.1572085976636 106.171222244988
"4178" 835.4 55.5652470427636 103.701491024582
"4179" 835.6 58.6918939355583 100.892618059888
"4180" 835.8 62.7753283161677 98.0834361685832
"4181" 836 67.0207319902602 95.8063468097483
"4182" 836.2 70.586653772198 92.4032789427826
"4183" 836.4 72.8113418127896 88.1305827822693
"4184" 836.6 74.2141024787874 84.0033426259603
"4185" 836.8 75.1869158958877 78.7204903382223
"4186" 837 77.7652751826551 74.2261058089686
"4187" 837.2 80.1354029896983 69.3996519496611
"4188" 837.4 83.6666013489567 65.4165894508602
"4189" 837.6 84.5575353054027 63.6137428521568
"4190" 837.8 83.1324657597181 60.9905818820204
"4191" 838 80.0645115773883 57.0598407512797
"4192" 838.2 77.0266783321771 53.2059866579189
"4193" 838.4 73.345139710425 49.4372304541971
"4194" 838.6 71.0995700765607 45.559732350682
"4195" 838.8 70.8249652835844 43.2566652495686
"4196" 839 72.3358171413043 41.935466999116
"4197" 839.2 75.1746752371164 40.0489533788605
"4198" 839.4 76.9890128816636 38.3278277648139
"4199" 839.6 76.4092969807848 36.2927203093325
"4200" 839.8 74.5053306992873 34.4702541946577
"4201" 840 72.2509452126538 32.8335892318441
"4202" 840.2 69.1195751974921 29.3156029546425
"4203" 840.4 66.6604681732849 24.622233545349
"4204" 840.6 66.0427481360636 19.1773960180468
"4205" 840.8 67.3801498400073 14.735003427413
"4206" 841 69.2426482799493 12.7143277691853
"4207" 841.2 68.6938945875501 11.9458353382928
"4208" 841.4 67.2451787331181 8.91456342896888
"4209" 841.6 65.2139553023723 6.6782136176985
"4210" 841.8 62.7807791279283 4.75165931222734
"4211" 842 60.1065403626737 4.40511057171593
"4212" 842.2 57.6205158084187 4.56890302585879
"4213" 842.4 53.3801282823267 3.85650847718834
"4214" 842.6 51.073135509313 3.71512380244748
"4215" 842.8 49.1918033985698 4.51560548125675
"4216" 843 44.9492887316992 4.66574856422104
"4217" 843.2 40.789523328232 6.24213120401991
"4218" 843.4 37.9774463732752 8.02883877354316
"4219" 843.6 33.4423333162558 9.81359344376646
"4220" 843.8 31.9049792633988 11.8894775344332
"4221" 844 28.6544126143735 14.4345125209168
"4222" 844.2 23.9308188237563 16.6423447450557
"4223" 844.4 23.2099291796958 18.4775912900471
"4224" 844.6 23.0026432821835 22.3800844713868
"4225" 844.8 20.8563891283605 27.5527108370901
"4226" 845 18.8369814206636 32.3924388530215
"4227" 845.2 17.8639801099436 35.8634792964268
"4228" 845.4 16.9506652222191 39.7896248648123
"4229" 845.6 15.7545088049938 42.0670709121237
"4230" 845.8 15.8511713588462 43.5557819149202
"4231" 846 16.2226087399906 45.4347194183923
"4232" 846.2 16.4032005686131 48.9424352244038
"4233" 846.4 14.7534919322338 52.3320976346576
"4234" 846.6 13.3050805863442 56.0529547042525
"4235" 846.8 12.293974801895 60.8569759710791
"4236" 847 11.1890576273709 65.8372365141958
"4237" 847.2 11.6809106896062 70.4347587744371
"4238" 847.4 14.6808369754197 73.8661739411226
"4239" 847.6 17.6333990701635 78.0697918673818
"4240" 847.8 19.2077138616718 82.6457994950437
"4241" 848 21.3596001162361 87.8416408754987
"4242" 848.2 25.4431101113778 91.707788569971
"4243" 848.4 29.7274604308329 94.8257158959664
"4244" 848.6 34.5407182762246 96.7442955643665
"4245" 848.8 37.675797141475 99.6717118389371
"4246" 849 38.5486459050773 103.387728065731
"4247" 849.2 40.8905206021832 106.302011495166
"4248" 849.4 43.6288824356872 106.542756309654
"4249" 849.6 46.4560290426636 105.239309080318
"4250" 849.8 47.9593092539913 105.315944000278
"4251" 850 48.764181661756 106.330814892614
"4252" 850.2 48.0742910265291 108.810183021992
"4253" 850.4 46.6197207270352 112.274693272748
"4254" 850.6 44.2838591978732 113.213620384983
"4255" 850.8 41.6082527206076 113.685751253445
"4256" 851 38.3334951842156 114.743632117269
"4257" 851.2 37.0138621565516 117.103990576437
"4258" 851.4 37.3301826021948 118.500508926858
"4259" 851.6 37.4311409901479 119.235015713405
"4260" 851.8 37.0956028184214 118.84984752046
"4261" 852 36.2074455406559 118.353931221146
"4262" 852.2 36.532735636338 117.204602313385
"4263" 852.4 37.2755070338041 116.074435429145
"4264" 852.6 38.2338759292568 115.414355739316
"4265" 852.8 38.4867379465416 115.110800645854
"4266" 853 39.0645810775904 114.660260426464
"4267" 853.2 40.6281566086635 113.676081150106
"4268" 853.4 43.6814549925636 113.453511752632
"4269" 853.6 46.7727612401636 113.182799224257
"4270" 853.8 50.644223389771 113.797133732013
"4271" 854 53.7630408389886 115.182887080957
"4272" 854.2 57.571820926354 117.42927025759
"4273" 854.4 62.0830717493929 119.031913968253
"4274" 854.6 67.2670014299793 118.7503058892
"4275" 854.8 72.8873309240386 117.584266450307
"4276" 855 78.9590871501136 116.033242905382
"4277" 855.2 84.8851465653385 114.810259247782
"4278" 855.4 90.6929592934969 114.644798537162
"4279" 855.6 94.8375056751836 115.532456576421
"4280" 855.8 97.0621090276148 114.417900860171
"4281" 856 100.843332876148 111.08667579188
"4282" 856.2 105.260065319981 107.072541697147
"4283" 856.4 110.037755317949 103.324920039733
"4284" 856.6 115.527730215159 100.272298964856
"4285" 856.8 116.8272552809 98.5090068193357
"4286" 857 116.077100076295 95.6627537346252
"4287" 857.2 116.33790875372 91.2902379950492
"4288" 857.4 116.835015507155 85.7381497958947
"4289" 857.6 118.924355830664 80.2220177151414
"4290" 857.8 121.539883200432 74.8113711138394
"4291" 858 123.453626254914 69.3504323581188
"4292" 858.2 126.733043885898 64.5243339450437
"4293" 858.4 126.701349480048 63.2002019038337
"4294" 858.6 125.714438837069 59.805756560524
"4295" 858.8 124.228786633006 55.2251745735199
"4296" 859 122.496642543896 49.6927491871318
"4297" 859.2 119.950259143542 44.630774463586
"4298" 859.4 116.571948221435 38.7932636104941
"4299" 859.6 112.751597226052 33.3632987010345
"4300" 859.8 108.775589418137 28.8948191820989
"4301" 860 104.247561675236 25.1071295647113
"4302" 860.2 99.7829741591069 23.4384412604549
"4303" 860.4 94.360416490835 21.5081626404996
"4304" 860.6 89.926029129739 18.0374108386247
"4305" 860.8 89.0527088200436 15.3402847923268
"4306" 861 89.7356501183162 14.8995681486094
"4307" 861.2 89.5875018198694 15.9023926609332
"4308" 861.4 86.4677086860309 15.796485775318
"4309" 861.6 81.5089676530459 15.3890692507273
"4310" 861.8 76.6275655503989 13.7217048891097
"4311" 862 73.2266182931787 12.2113691221204
"4312" 862.2 68.2318475180575 13.346335016484
"4313" 862.4 61.8686568077428 14.3243229042419
"4314" 862.6 56.4059914367048 14.7156726813753
"4315" 862.8 50.5951429872658 15.448338177984
"4316" 863 46.4877022624136 14.6405435745977
"4317" 863.2 45.7046092085946 13.9098244172395
"4318" 863.4 44.6823287366636 15.510803191927
"4319" 863.6 40.6643545740921 17.7064977817787
"4320" 863.8 36.9971386965236 21.3711229538668
"4321" 864 33.035919133432 25.5845832623778
"4322" 864.2 30.0549459443962 28.9342854722914
"4323" 864.4 28.4549713506425 31.9529488215252
"4324" 864.6 28.9575859782274 34.115767344778
"4325" 864.8 28.9259576850302 36.2452370423234
"4326" 865 29.2257974986635 37.8774926495154
"4327" 865.2 28.8784137981797 40.5948562268858
"4328" 865.4 27.9086696433994 43.4777784330398
"4329" 865.6 29.0420928241136 46.4575752303868
"4330" 865.8 30.518810116693 47.3500085869038
"4331" 866 30.9957346498418 48.0661090268261
"4332" 866.2 30.1699030873655 50.6702541538433
"4333" 866.4 29.0783730576454 54.5039043571931
"4334" 866.6 28.8628395209879 58.3120811517838
"4335" 866.8 30.9515599585555 61.9961816969189
"4336" 867 34.5581101758671 63.7747329575267
"4337" 867.2 36.9632771452272 64.8019826558477
"4338" 867.4 39.4114268839277 64.9196528780492
"4339" 867.6 40.9135115978131 65.2546268834109
"4340" 867.8 44.3599406070653 66.1709525424621
"4341" 868 48.2039423024954 67.9077142340399
"4342" 868.2 51.3670451154793 67.542175554941
"4343" 868.4 55.0444726296109 66.714113703441
"4344" 868.6 57.5910545547737 66.1655992340412
"4345" 868.8 60.2859142092171 66.86024578698
"4346" 869 63.8762999051636 68.4083946916113
"4347" 869.2 67.0522112278924 70.2261460178246
"4348" 869.4 70.6751203514998 70.8033843866792
"4349" 869.6 73.8508414805928 70.7622446737922
"4350" 869.8 77.6235789538723 71.4169103196698
"4351" 870 79.7024438466809 74.8366119057307
"4352" 870.2 79.1427918246635 78.5751777949673
"4353" 870.4 78.2963523313446 80.4271324035154
"4354" 870.6 75.4949106534567 83.2111334559723
"4355" 870.8 71.9513604387144 87.0616043128584
"4356" 871 67.6967455150084 92.7854613357826
"4357" 871.2 64.0061601061385 96.2298252414318
"4358" 871.4 59.3416218580294 100.221223188488
"4359" 871.6 54.0249068461474 103.637485747474
"4360" 871.8 49.0485213435231 106.368266059815
"4361" 872 44.1292061673709 108.79391605261
"4362" 872.2 39.7686721175276 111.462978455757
"4363" 872.4 37.1518276117124 110.630255843367
"4364" 872.6 34.4654529944493 108.096133565042
"4365" 872.8 29.8861966002226 105.489497746269
"4366" 873 24.8870856260242 103.722218676224
"4367" 873.2 21.6483567356159 102.733447288662
"4368" 873.4 21.3739290708831 100.155972536025
"4369" 873.6 20.4206424081635 96.306110060352
"4370" 873.8 18.0584332448732 92.2305741628535
"4371" 874 15.7811491791835 89.7305588602048
"4372" 874.2 13.2166059853407 86.7114022161898
"4373" 874.4 11.2718962298156 82.4660359340608
"4374" 874.6 9.25962799741563 77.6287818126493
"4375" 874.8 7.74886055385252 73.1815436419536
"4376" 875 9.3164750743465 68.7952660925372
"4377" 875.2 10.9118706673495 63.7217646524923
"4378" 875.4 13.3945108538736 59.5343472589752
"4379" 875.6 13.5545325674432 54.8773124548839
"4380" 875.8 12.8298063528246 51.0198613526551
"4381" 876 13.3815423637239 50.5345388544723
"4382" 876.2 15.7750395038972 50.6781189784296
"4383" 876.4 19.4088428561498 50.5978026751421
"4384" 876.6 24.2190383464843 49.4881373871058
"4385" 876.8 28.1661843288454 46.8776284241477
"4386" 877 31.1054812707501 43.7689220956318
"4387" 877.2 31.5559015825398 41.1414181437568
"4388" 877.4 30.3312276736745 39.814279284548
"4389" 877.6 30.1725135175647 39.553891280526
"4390" 877.8 31.26594468421 40.9798771322825
"4391" 878 34.143064864851 42.0889119930693
"4392" 878.2 36.8196918823605 43.8321366076052
"4393" 878.4 40.1007286450005 45.3869660312133
"4394" 878.6 44.5556358576636 47.1162028876568
"4395" 878.8 49.9497228907396 48.9803113567024
"4396" 879 55.0761623544259 49.1899523012914
"4397" 879.2 60.5868920649454 49.4556223842022
"4398" 879.4 65.765729283327 49.2627939950068
"4399" 879.6 70.238092329235 47.896946919071
"4400" 879.8 71.4086059776729 49.4994256168409
"4401" 880 72.5402829304921 51.820686153871
"4402" 880.2 75.7416639002363 54.0279135586386
"4403" 880.4 78.7434830185296 58.1144112043103
"4404" 880.6 81.7833381448741 62.0273506734936
"4405" 880.8 84.9227551867728 66.1470661428996
"4406" 881 86.3158121304809 69.1969291151133
"4407" 881.2 85.9405200910084 70.6089985143775
"4408" 881.4 86.3509498351372 74.6192547797041
"4409" 881.6 86.7726442251546 79.6224078389443
"4410" 881.8 85.497439913453 84.1101175392041
"4411" 882 85.7375485881857 87.0405088995355
"4412" 882.2 88.1379862336636 88.9076842363978
"4413" 882.4 90.6846195661678 91.0820585735887
"4414" 882.6 95.2390697491842 92.3159564196741
"4415" 882.8 100.495910278494 93.7562738580364
"4416" 883 105.351183440991 92.9929705385887
"4417" 883.2 107.630889773688 90.6450928998642
"4418" 883.4 110.537287240864 87.3759331369318
"4419" 883.6 112.722687051184 84.1953702014675
"4420" 883.8 113.827651622079 79.2916419331381
"4421" 884 116.328804326977 74.3181731813133
"4422" 884.2 119.332940365439 70.1840951584818
"4423" 884.4 122.343961886455 66.4718024867654
"4424" 884.6 124.310427455843 61.713937042167
"4425" 884.8 126.831290894407 56.752098965526
"4426" 885 125.665290737457 54.3333000538602
"4427" 885.2 124.051122756299 50.2101528929093
"4428" 885.4 122.509982742362 44.6370691693861
"4429" 885.6 120.914767640216 39.2036863617041
"4430" 885.8 117.518615712368 35.3056591689046
"4431" 886 112.763494148318 31.4143689201461
"4432" 886.2 109.437782498439 27.1006799485885
"4433" 886.4 106.985988386433 22.7525653113337
"4434" 886.6 105.922046648721 21.4462854911568
"4435" 886.8 103.415656936605 22.598078310845
"4436" 887 97.9573115486339 24.6773033720439
"4437" 887.2 92.3598401132812 25.209657996345
"4438" 887.4 86.8520535118136 23.1559147291768
"4439" 887.6 82.2400022064305 20.0137817773296
"4440" 887.8 77.71563380534 17.0039772054626
"4441" 888 71.366859577921 13.8097010681231
"4442" 888.2 67.5359679693467 10.3019478175191
"4443" 888.4 67.5060508885136 9.34002122222676
"4444" 888.6 67.014949281232 10.4863672525989
"4445" 888.8 64.0878531087767 13.2601309261247
"4446" 889 59.4941061151982 16.0157637920736
"4447" 889.2 53.8891272095253 19.3488902024802
"4448" 889.4 47.5429205835583 23.5811429285462
"4449" 889.6 41.7604742147261 26.5707144106318
"4450" 889.8 37.481718075257 27.0342680548886
"4451" 890 32.6710264340507 27.7896913173374
"4452" 890.2 30.7163780036329 29.8475384485731
"4453" 890.4 31.3403930770244 31.7405192808908
"4454" 890.6 30.9190105638871 33.6911096119803
"4455" 890.8 31.4207897878443 35.6112849631182
"4456" 891 30.2670545979448 38.4342928600067
"4457" 891.2 28.2282448300325 42.0579137852228
"4458" 891.4 27.1234128367673 45.0533794305964
"4459" 891.6 26.4095957883207 48.2172521627282
"4460" 891.8 23.834189239307 50.9884305825307
"4461" 892 20.3473808737853 53.4942177505481
"4462" 892.2 17.2345698870716 56.8200686341888
"4463" 892.4 14.1300875800555 60.3820085369488
"4464" 892.6 13.5938453512789 64.7321979920132
"4465" 892.8 15.584505215516 67.8096043044863
"4466" 893 17.6587376459635 68.5948533742567
"4467" 893.2 18.5001637667367 70.274280881708
"4468" 893.4 20.5517548061984 74.1542739980126
"4469" 893.6 21.6577303134404 77.8372449361039
"4470" 893.8 23.5773221813275 81.7200159029248
"4471" 894 26.5758935000837 84.8772150166475
"4472" 894.2 30.1020011912434 87.8832882926811
"4473" 894.4 33.8905877647947 90.0607644477568
"4474" 894.6 37.7081873974254 93.3426799178044
"4475" 894.8 40.0960465168636 97.2553479959818
"4476" 895 41.3063361374283 101.901995397261
"4477" 895.2 42.7883775624602 106.646832537189
"4478" 895.4 41.225579063948 109.525709084343
"4479" 895.6 39.1048255635445 110.455958182138
"4480" 895.8 39.3186327989998 110.487754418446
"4481" 896 41.9746610912586 110.60385770455
"4482" 896.2 44.8579953335963 109.953518584244
"4483" 896.4 49.5396048773076 109.47757331246
"4484" 896.6 54.2746412229177 109.448689286093
"4485" 896.8 57.7636439127157 108.236029728774
"4486" 897 60.7766930896291 105.186621053472
"4487" 897.2 64.8613370393885 102.723741069157
"4488" 897.4 68.0870057968867 102.464320293302
"4489" 897.6 69.5821911788041 102.644356627195
"4490" 897.8 70.4117198583246 104.327827508477
"4491" 898 74.0630106761874 107.310536423876
"4492" 898.2 77.5934002224668 111.005612641183
"4493" 898.4 79.010906614557 114.103796138535
"4494" 898.6 77.9030862979198 116.023898914368
"4495" 898.8 75.9003130570364 117.85319762007
"4496" 899 72.8483187875172 119.345878708123
"4497" 899.2 69.3083837851676 122.576842444197
"4498" 899.4 66.3082093090932 125.68434359528
"4499" 899.6 64.543647279431 124.720856042385
"4500" 899.8 62.3621156577603 123.295222058394
"4501" 900 59.11305634147 121.23636852191
"4502" 900.2 54.5067856263908 120.261859458234
"4503" 900.4 50.0610173269363 119.410635037461
"4504" 900.6 44.9134165479596 118.965983195133
"4505" 900.8 40.3218990192698 117.502663989229
"4506" 901 36.3412231448263 115.009275544292
"4507" 901.2 32.8735778532559 112.771218185641
"4508" 901.4 29.5586026733501 109.974178387503
"4509" 901.6 25.4123418407636 107.070820800818
"4510" 901.8 21.2556636561181 104.436034002643
"4511" 902 18.3940326331823 100.057851254125
"4512" 902.2 14.7013638704493 96.1089524766615
"4513" 902.4 11.8669679195884 91.3280008034936
"4514" 902.6 10.194055016688 86.2544763873909
"4515" 902.8 9.89431820539527 80.5869911448543
"4516" 903 9.82413308590127 74.5573163907322
"4517" 903.2 7.87551352958356 68.4628730545408
"4518" 903.4 7.02055290124893 63.8300021574641
"4519" 903.6 9.48640274938389 60.956603570655
"4520" 903.8 12.5334738561805 56.3509818516212
"4521" 904 16.6439613204512 52.6136542238984
"4522" 904.2 21.6312632519413 49.7546768897012
"4523" 904.4 24.8685096975421 46.3490997231399
"4524" 904.6 26.4460066829577 41.5236005367568
"4525" 904.8 26.8495694309077 37.0796192228033
"4526" 905 26.1318998058113 36.5031136468931
"4527" 905.2 27.7523042320331 36.8418662225068
"4528" 905.4 31.2814916321152 36.5100250586922
"4529" 905.6 36.6653212073845 37.1196150546289
"4530" 905.8 42.7473829482999 37.6279459171999
"4531" 906 48.5238378177707 37.2831958906139
"4532" 906.2 51.1922802750473 38.8038839726172
"4533" 906.4 53.9368015957101 38.7016724023963
"4534" 906.6 58.3571580131478 38.2006252039357
"4535" 906.8 58.9183434274655 37.0282274388954
"4536" 907 58.2720791861329 34.2660348900935
"4537" 907.2 58.0572959726936 30.3791619568768
"4538" 907.4 58.8136524603236 25.0553612223868
"4539" 907.6 59.1409902885192 19.4791625075299
"4540" 907.8 59.2005408395698 14.0064682407568
"4541" 908 60.1917511765762 12.2328450965432
"4542" 908.2 59.6596849273566 13.1853436934201
"4543" 908.4 56.2470130978823 11.9124272124442
"4544" 908.6 52.0649431314353 9.89800751600676
"4545" 908.8 48.8631937436635 7.96954635949145
"4546" 909 47.6469421052636 6.99845004490412
"4547" 909.2 44.1320065435073 7.01571530213175
"4548" 909.4 40.5210554119831 7.14294526543717
"4549" 909.6 40.6054852513688 9.25533764988307
"4550" 909.8 37.9522494370575 11.5975610363931
"4551" 910 33.652291556786 13.9362714746955
"4552" 910.2 29.3233510154936 16.5288720345568
"4553" 910.4 24.6133413653998 17.4797082298886
"4554" 910.6 22.1808647483125 19.6782175836823
"4555" 910.8 18.5305914990003 22.7771641780731
"4556" 911 14.8128498722202 26.8706487886434
"4557" 911.2 12.5269380296927 30.3846535097082
"4558" 911.4 10.8839381131152 32.5813544381761
"4559" 911.6 8.9782069792962 36.0482527839812
"4560" 911.8 7.27458920034776 39.5362520931567
"4561" 912 4.86205301763577 44.0608669791734
"4562" 912.2 3.46902308037152 48.6836016516329
"4563" 912.4 2.57096116816798 52.9451044408364
"4564" 912.6 1.96935363380147 57.6213865039809
"4565" 912.8 1.56097009685682 61.0020561127652
"4566" 913 1.68146618991996 63.7097784278337
"4567" 913.2 1.50135934015027 67.856982057978
"4568" 913.4 1.815356255017 72.2662204426447
"4569" 913.6 2.72285381071116 77.2455215078758
"4570" 913.8 4.38786291406679 81.8469251143293
"4571" 914 6.04000305993914 85.4745757317568
"4572" 914.2 8.10344285794262 90.0133619804079
"4573" 914.4 9.76151595092309 94.4456509872911
"4574" 914.6 12.866343130477 98.2035311045851
"4575" 914.8 15.8111991464214 99.9497338666318
"4576" 915 18.5073819776401 103.580466600132
"4577" 915.2 18.9280746477132 107.341093969269
"4578" 915.4 18.9829316172716 106.656652681389
"4579" 915.6 21.134995333602 106.612201929218
"4580" 915.8 24.7031563529659 107.241196207501
"4581" 916 28.3448400377101 109.125444284617
"4582" 916.2 30.8639658875938 111.74739325985
"4583" 916.4 31.6738308703087 114.122844626394
"4584" 916.6 30.3311928679386 116.370837352532
"4585" 916.8 31.1093642856714 115.225086386851
"4586" 917 32.8763202214775 115.107043133199
"4587" 917.2 35.493008142099 113.817715135208
"4588" 917.4 38.9843165036386 112.077655137832
"4589" 917.6 42.2973352894886 110.612622631332
"4590" 917.8 45.0529054077386 109.548881637482
"4591" 918 47.7365320696993 108.907133702569
"4592" 918.2 51.4979761594771 108.230622284452
"4593" 918.4 56.2145480476385 106.379952628857
"4594" 918.6 61.125561295011 105.859795914316
"4595" 918.8 64.897964275561 103.518811107244
"4596" 919 68.6335651591842 100.825042095228
"4597" 919.2 71.582721924336 98.9827465188257
"4598" 919.4 74.0671583597261 99.478830560971
"4599" 919.6 74.3410270057049 100.900846867393
"4600" 919.8 76.7718250890921 102.891173355614
"4601" 920 79.3667848347356 106.415113409013
"4602" 920.2 81.0106996560738 111.067729998039
"4603" 920.4 82.0567280416635 113.899391211132
"4604" 920.6 84.0463130134795 114.300300541389
"4605" 920.8 87.0922507488029 113.292441714052
"4606" 921 91.1724351892245 111.114974975952
"4607" 921.2 96.1072773297855 108.97102496644
"4608" 921.4 101.585971828981 106.954469087928
"4609" 921.6 107.873569459889 105.214296330207
"4610" 921.8 109.772303571473 102.245103119828
"4611" 922 111.173543173875 97.7432783138246
"4612" 922.2 113.408342791125 92.2395307394747
"4613" 922.4 115.810878329239 86.0542190278068
"4614" 922.6 119.377443923358 80.2956804232229
"4615" 922.8 122.607951287589 74.6046715041818
"4616" 923 121.815934480781 70.7653710263786
"4617" 923.2 119.216393653443 66.4723375984432
"4618" 923.4 115.247999966824 61.2742406321496
"4619" 923.6 111.469480108453 55.9660720195989
"4620" 923.8 108.687571207464 50.1011027657394
"4621" 924 105.494910656664 44.4100833470462
"4622" 924.2 100.930447766025 42.3021202262012
"4623" 924.4 94.7912819702393 40.6665854736659
"4624" 924.6 88.963299845435 38.8119254626139
"4625" 924.8 83.5046466588064 36.9998089461445
"4626" 925 79.3169945332886 38.693980896276
"4627" 925.2 74.9155145748616 40.5662525622122
"4628" 925.4 70.9323894161358 42.8789325415623
"4629" 925.6 69.3270538161589 44.0952951438596
"4630" 925.8 68.7564358025665 46.1320523047762
"4631" 926 69.2126039686436 47.5162204589968
"4632" 926.2 68.6235927838092 49.5308782464072
"4633" 926.4 66.6318700234136 52.7945687874621
"4634" 926.6 65.0680417996822 55.8000774042427
"4635" 926.8 64.5285970254203 58.828543845027
"4636" 927 63.4554985570564 63.1442044836139
"4637" 927.2 63.4596081884526 67.9292482586192
"4638" 927.4 64.6744650428635 73.0953405839476
"4639" 927.6 65.1265585795057 78.2566924674673
"4640" 927.8 67.1569786666372 83.0507347656252
"4641" 928 66.8170778338161 88.1401359812398
"4642" 928.2 64.9553367135958 92.5190393315449
"4643" 928.4 60.9758637490406 94.7503303684207
"4644" 928.6 56.6174210181964 97.1937915695682
"4645" 928.8 51.9646354215836 100.028081257197
"4646" 929 48.6264234452046 104.539838385839
"4647" 929.2 45.4267802818619 108.83507968736
"4648" 929.4 42.886997939127 111.046617149562
"4649" 929.6 39.5002809785416 109.726068230659
"4650" 929.8 36.6757541703521 107.218247779404
"4651" 930 31.8295895478716 104.840521949853
"4652" 930.2 26.4787250735172 102.946214722318
"4653" 930.4 21.3242160211915 101.192973191061
"4654" 930.6 18.1944675343064 98.1593913470425
"4655" 930.8 15.8319846968823 93.8736309779208
"4656" 931 12.6666422981167 89.7591986532802
"4657" 931.2 9.2518732938198 85.5731071299521
"4658" 931.4 6.69315742864716 84.0680192198141
"4659" 931.6 6.86300798257694 83.5516265260324
"4660" 931.8 7.36718900409903 80.2041572476438
"4661" 932 8.69439908330065 75.4638627280148
"4662" 932.2 10.1300133113885 71.2287270326818
"4663" 932.4 11.9607254129385 66.6934959690818
"4664" 932.6 14.9482138846913 63.7998798324512
"4665" 932.8 17.8698170318689 59.9502516278282
"4666" 933 20.3006175754267 55.1916498022041
"4667" 933.2 23.4177552544201 51.5999224113307
"4668" 933.4 27.1708157548838 48.2871770147109
"4669" 933.6 29.7696207056918 44.2781981617756
"4670" 933.8 32.254126315149 41.4234168026694
"4671" 934 35.6210922949933 41.9667694818312
"4672" 934.2 40.0211445730152 42.4265589378007
"4673" 934.4 43.8821631850846 41.5115316190831
"4674" 934.6 43.9908603729648 37.7616364996363
"4675" 934.8 43.040712496004 35.7542727105121
"4676" 935 42.7192852268833 35.4590799269546
"4677" 935.2 45.1710012699493 35.3918830226908
"4678" 935.4 48.6604851372636 36.9968624152234
"4679" 935.6 50.8627378774462 39.7123883264524
"4680" 935.8 52.8478891315668 42.0907098941116
"4681" 936 56.1246961242425 43.8166948947568
"4682" 936.2 60.3922457326636 46.3718571793853
"4683" 936.4 66.2237379632064 47.412849221271
"4684" 936.6 72.0479906006636 48.9990881438368
"4685" 936.8 75.9853100732752 48.2581737726305
"4686" 937 77.2579364455786 45.5509376403511
"4687" 937.2 80.8496264445247 41.6474559418956
"4688" 937.4 86.5223614464159 37.926177277876
"4689" 937.6 93.0096859959654 34.2909790239454
"4690" 937.8 99.1268006631541 31.4065836050775
"4691" 938 105.857393060469 29.9944316812567
"4692" 938.2 111.516548670311 31.1409788602568
"4693" 938.4 115.373561659405 34.2860214693193
"4694" 938.6 119.678016033946 39.2076405655004
"4695" 938.8 123.309878565279 45.2441624651927
"4696" 939 125.368038733901 50.5205499850846
"4697" 939.2 125.300174966339 54.9859753301818
"4698" 939.4 126.392625628411 60.6028102603481
"4699" 939.6 127.362101572064 67.2317361725568
"4700" 939.8 126.913855439106 68.7363397763851
"4701" 940 124.623351025681 72.4704903423516
"4702" 940.2 121.621104255092 77.4776500294878
"4703" 940.4 118.896813900446 83.061841668122
"4704" 940.6 115.062977214185 88.4589217223133
"4705" 940.8 110.334360198465 93.8858830535585
"4706" 941 105.072601059997 98.5961712247568
"4707" 941.2 98.6080156956379 102.055411858834
"4708" 941.4 91.4545481254517 104.282483834731
"4709" 941.6 84.3300478463006 106.673370078966
"4710" 941.8 77.4482745680385 108.491510350182
"4711" 942 70.7525559128885 110.243179651432
"4712" 942.2 65.8507762143246 113.36417391924
"4713" 942.4 62.065429374333 113.266500326856
"4714" 942.6 58.5415161562316 112.291549883781
"4715" 942.8 55.0072748508702 111.301893314906
"4716" 943 53.5026660316718 109.081445196897
"4717" 943.2 53.2919361226201 106.564397175044
"4718" 943.4 51.0592036463302 102.52579018868
"4719" 943.6 48.4735332922854 98.748187750824
"4720" 943.8 46.0770520828723 94.4109970776437
"4721" 944 43.7452383040601 89.6950554337654
"4722" 944.2 41.1889103078896 84.6836243445046
"4723" 944.4 40.3877649920995 79.2289967965773
"4724" 944.6 39.0872972694744 73.4719827407838
"4725" 944.8 37.8690672437747 67.7526366193123
"4726" 945 39.4668052178302 62.9293532706179
"4727" 945.2 41.726571569314 57.8906542796985
"4728" 945.4 42.0141767049236 52.1406274142968
"4729" 945.6 41.3973633740207 46.8897533201037
"4730" 945.8 40.0522798859363 44.5965013936053
"4731" 946 38.0968077985447 44.5734917125785
"4732" 946.2 38.707329088341 44.030388275789
"4733" 946.4 40.8729042158227 42.2097916514613
"4734" 946.6 44.3702641715478 39.5201602029252
"4735" 946.8 46.6610886509419 37.3589944604578
"4736" 947 45.9737322873795 36.7810644781658
"4737" 947.2 43.4449616184302 36.2070188030234
"4738" 947.4 39.302754182202 35.6522710267128
"4739" 947.6 34.4284681167288 33.9381108669959
"4740" 947.8 32.2077477875478 34.7046620511252
"4741" 948 29.1682098263908 37.0918289492416
"4742" 948.2 24.6312414581942 39.2890034838078
"4743" 948.4 19.3002022595073 39.5728779058192
"4744" 948.6 18.0620638112461 38.7221664909801
"4745" 948.8 18.1946485241336 37.1132157215368
"4746" 949 17.2790353244457 33.297219127034
"4747" 949.2 17.1208687869363 32.8221953466355
"4748" 949.4 15.9318258982477 31.5679383983112
"4749" 949.6 15.1465404614055 32.2649238547245
"4750" 949.8 14.4399932671341 33.7937742940215
"4751" 950 13.2752802645626 37.3125816927843
"4752" 950.2 9.95891816394657 40.4383467604077
"4753" 950.4 5.92141203625233 43.9595668173736
"4754" 950.6 4.52068609366355 47.5925153885623
"4755" 950.8 3.6470560671679 52.0585412829307
"4756" 951 2.100415232767 56.5044914071964
"4757" 951.2 2.20448038271485 60.1460092760132
"4758" 951.4 2.6223363421958 63.4805954378213
"4759" 951.6 4.22234479795388 66.9818792962729
"4760" 951.8 5.4024276628329 70.8221959227084
"4761" 952 6.43472312717126 74.600016718626
"4762" 952.2 6.85837405456679 78.4720080148535
"4763" 952.4 6.61365245474357 81.9034634515648
"4764" 952.6 5.34418980716355 84.6701434368132
"4765" 952.8 6.62378788506356 84.6592532933568
"4766" 953 8.96729713954161 86.8448394334885
"4767" 953.2 12.3575456089493 88.228715516233
"4768" 953.4 16.8138856835612 89.9524292812371
"4769" 953.6 20.1255407022002 92.6832192420007
"4770" 953.8 24.3401368118484 93.172821076471
"4771" 954 29.1557830129004 92.5851797278357
"4772" 954.2 34.5854571189679 93.1215469169133
"4773" 954.4 40.4320580655157 93.3641496533394
"4774" 954.6 46.3134995537886 92.5831682415568
"4775" 954.8 51.9886618211368 91.7225753887478
"4776" 955 58.1668577710983 91.935119836035
"4777" 955.2 64.1961994246386 93.0800053524568
"4778" 955.4 69.0240316203214 91.3849929147304
"4779" 955.6 71.5237442048015 89.5467950226878
"4780" 955.8 75.6967455158636 90.5459699206089
"4781" 956 77.2423986396636 93.2360631629318
"4782" 956.2 76.300323385561 93.2129525609619
"4783" 956.4 76.4514241788798 91.2624009807027
"4784" 956.6 75.2837952129608 87.7366823281622
"4785" 956.8 73.0830261746368 83.2121924589085
"4786" 957 71.6813660747078 77.959449384447
"4787" 957.2 70.5418845998411 72.4946615620184
"4788" 957.4 69.7220392836379 66.2739936287311
"4789" 957.6 68.1631483782501 59.8610057393529
"4790" 957.8 66.6665033571589 53.4105444984764
"4791" 958 64.543230343673 47.7502891472379
"4792" 958.2 62.3876585769135 45.0481714944234
"4793" 958.4 64.2951244226344 44.1988772877567
"4794" 958.6 67.0686117599663 44.5179469920045
"4795" 958.8 69.7712088625179 45.6571071950286
"4796" 959 74.7336405922956 46.9787133726907
"4797" 959.2 80.1490952635778 46.4482936579853
"4798" 959.4 86.2573524885076 45.6785192129494
"4799" 959.6 92.2280148368522 46.9174199700398
"4800" 959.8 96.0063988427078 50.0127846644559
"4801" 960 98.2394809610742 53.9650023660246
"4802" 960.2 98.0519794347157 56.0432081456002
"4803" 960.4 97.6492507185902 59.5492856965091
"4804" 960.6 96.5921678080149 63.032550168027
"4805" 960.8 92.4670366616368 65.9286762040425
"4806" 961 88.5634830725692 66.4700154156907
"4807" 961.2 83.6234212328689 68.8735280358193
"4808" 961.4 78.714239390481 71.0513445524524
"4809" 961.6 74.4486582309456 74.0809672977055
"4810" 961.8 69.993093904688 76.6284515620738
"4811" 962 64.0273567993559 78.2947731692439
"4812" 962.2 57.9882221774239 81.1252769287733
"4813" 962.4 51.5006089812809 83.4240841101828
"4814" 962.6 45.1454497649408 86.4412723728744
"4815" 962.8 38.7524839854197 88.9670392255129
"4816" 963 32.3484654261472 90.8815167999371
"4817" 963.2 25.2117962835172 91.4123851059275
"4818" 963.4 18.3860406649008 92.5546665037737
"4819" 963.6 14.5244356260415 90.2353044382607
"4820" 963.8 13.9460470220589 86.8166580885707
"4821" 964 11.9710447522765 81.144202649781
"4822" 964.2 9.30764983379955 75.2687771090848
"4823" 964.4 10.2051128712751 69.8303658761452
"4824" 964.6 11.8148728321554 63.5868021260928
"4825" 964.8 12.5640869411005 56.7049129040761
"4826" 965 13.8992076750225 50.3333946728337
"4827" 965.2 17.1933981255284 45.9341919370541
"4828" 965.4 20.5895662468302 43.346044355229
"4829" 965.6 20.8909417317242 40.8982111663931
"4830" 965.8 18.9676334521323 39.6644424374755
"4831" 966 19.4404052361068 40.3179529877052
"4832" 966.2 21.8434034393336 40.2432895202068
"4833" 966.4 26.573165344601 39.943117099038
"4834" 966.6 32.8099799142442 40.4058197744342
"4835" 966.8 38.8489479166201 41.1788055517676
"4836" 967 44.7976334917085 42.2965536911388
"4837" 967.2 51.465906149207 41.4654423465176
"4838" 967.4 58.012229505735 40.5564450932465
"4839" 967.6 63.6419795804111 42.7035422937859
"4840" 967.8 69.043907527452 44.2539997482856
"4841" 968 71.7859946470033 43.4085389410674
"4842" 968.2 72.0077899755963 41.0164738998914
"4843" 968.4 73.8589535181341 38.5710542065215
"4844" 968.6 78.2443184717553 34.8862494363072
"4845" 968.8 80.8119397547897 32.8521417751936
"4846" 969 84.4115101100001 31.2708228783914
"4847" 969.2 89.3859702940934 28.6436967128502
"4848" 969.4 94.8856002411732 28.3089093326414
"4849" 969.6 100.749572426396 29.7970338446082
"4850" 969.8 106.386367823445 32.9661893189477
"4851" 970 110.41481745783 38.1264237100901
"4852" 970.2 113.32783561049 44.5810596807568
"4853" 970.4 113.920547698124 51.024046040624
"4854" 970.6 115.043552905506 58.0814850896252
"4855" 970.8 114.135813474832 64.4816012773231
"4856" 971 111.330428350603 70.7407855464464
"4857" 971.2 106.7825908665 76.2165367289119
"4858" 971.4 100.844731158759 80.4563547454089
"4859" 971.6 94.2334427655515 83.787701721274
"4860" 971.8 87.4545114916898 86.523901073941
"4861" 972 81.5672328273454 87.3646413844113
"4862" 972.2 76.7367482995839 87.8319308461019
"4863" 972.4 71.3612939035627 89.8744906763786
"4864" 972.6 66.7142203947635 92.3188254197318
"4865" 972.8 61.9822413641135 93.8730338179318
"4866" 973 56.8986895942385 94.3252829829817
"4867" 973.2 51.8158707583743 95.7240126349386
"4868" 973.4 46.705327933599 99.5721746477406
"4869" 973.6 41.7116341098716 103.088597860341
"4870" 973.8 36.3116204871439 106.010108407599
"4871" 974 31.139057929187 106.637925744132
"4872" 974.2 26.6316586294619 105.326485355249
"4873" 974.4 26.6982745626136 106.574228678632
"4874" 974.6 27.1616305920294 108.197338658659
"4875" 974.8 27.7191267991713 108.282045000172
"4876" 975 27.0961505326159 106.788827125495
"4877" 975.2 25.4002905669075 105.643241690806
"4878" 975.4 23.5073877121196 103.605308455677
"4879" 975.6 21.1320716517789 101.144053844757
"4880" 975.8 18.4629357779016 97.2160681389234
"4881" 976 15.0331785535445 92.8391697809949
"4882" 976.2 11.4183036638816 88.1268640681402
"4883" 976.4 8.76342436715193 83.7888254866637
"4884" 976.6 5.63620144290747 79.1607983124397
"4885" 976.8 4.38183069827956 79.0477966110688
"4886" 977 4.40596419535647 77.9934306215363
"4887" 977.2 2.48071600807034 73.2576944911127
"4888" 977.4 3.16373867911091 70.8309556210199
"4889" 977.6 4.65190371834211 69.1840512301318
"4890" 977.8 7.55084470379578 67.2877474764344
"4891" 978 11.306876458561 64.5786717315773
"4892" 978.2 14.5562652463161 60.4707784948076
"4893" 978.4 18.5938680582581 57.6751104967838
"4894" 978.6 23.6110532723271 54.3427837935511
"4895" 978.8 29.1932833969733 51.5956285575886
"4896" 979 34.7338626652849 49.5049046857179
"4897" 979.2 40.6991046209035 46.6333791311668
"4898" 979.4 46.1177320998018 45.8739745847355
"4899" 979.6 49.5128630417915 46.9852535716056
"4900" 979.8 51.4517293030214 44.0942800012515
"4901" 980 51.2602806020158 40.8070085498818
"4902" 980.2 50.24455481147 39.6003601074664
"4903" 980.4 50.7029360823338 40.2225540925014
"4904" 980.6 52.8644611529603 41.6033968605699
"4905" 980.8 55.840637353432 43.5632476236094
"4906" 981 58.5027119372921 46.9105523618996
"4907" 981.2 61.7823481550246 50.2961019464512
"4908" 981.4 65.7647086286365 53.7155631819189
"4909" 981.6 70.9281160452171 56.4082398069889
"4910" 981.8 75.8323942707929 59.901302158774
"4911" 982 80.9850690101223 64.2055996222338
"4912" 982.2 85.4651028395397 69.9437655666594
"4913" 982.4 84.9306559810846 72.8189745600462
"4914" 982.6 84.41191617692 73.7771812930132
"4915" 982.8 86.3257272253592 76.5315077355568
"4916" 983 88.991832359361 78.206687031261
"4917" 983.2 91.9600749461503 76.2954340096152
"4918" 983.4 94.6430102623187 71.8346179126188
"4919" 983.6 96.3632777625866 67.459739001885
"4920" 983.8 97.595172779017 62.1186189733343
"4921" 984 98.7571530007545 56.2932128335113
"4922" 984.2 97.3197647008272 51.1962894650477
"4923" 984.4 95.1431462696918 46.0845507928417
"4924" 984.6 94.7435773308319 40.6797720848855
"4925" 984.8 94.9613027169493 36.1584877054996
"4926" 985 96.3657837755779 32.5150155588996
"4927" 985.2 97.0103269418151 27.8113595273022
"4928" 985.4 97.54306936884 22.6655222625509
"4929" 985.6 97.4468377702849 22.7298741236985
"4930" 985.8 94.2699215772636 21.1660184029568
"4931" 986 89.7198373228921 19.0367164990996
"4932" 986.2 84.4334377236732 16.3657095513914
"4933" 986.4 80.044402313081 13.5129705876597
"4934" 986.6 76.6671095462452 13.9362714746955
"4935" 986.8 71.1328498047801 13.1641827726888
"4936" 987 65.8412347455032 10.2531487019549
"4937" 987.2 65.6936662034402 9.17538595254316
"4938" 987.4 65.2369814256236 8.13614668427676
"4939" 987.6 64.2307963262116 5.40368956755484
"4940" 987.8 65.3437169109007 5.70483626084954
"4941" 988 65.7594167884818 7.01523274860524
"4942" 988.2 65.4152457588988 9.25166964549205
"4943" 988.4 62.870752054848 12.8858946224461
"4944" 988.6 60.1339871716251 17.5894281751318
"4945" 988.8 56.1583765620003 21.3810284975221
"4946" 989 51.420806238476 23.7361949958817
"4947" 989.2 46.2557725565023 24.103480494531
"4948" 989.4 42.8749335160359 24.3457217024482
"4949" 989.6 40.3437715292061 25.557321203661
"4950" 989.8 35.9013367210244 25.747741757664
"4951" 990 30.7514464836741 25.5322846191252
"4952" 990.2 27.0883660239216 26.7253339002729
"4953" 990.4 23.9794453792736 29.0912072924668
"4954" 990.6 20.3536413663847 30.4623601239683
"4955" 990.8 17.2162687421352 32.9533406484454
"4956" 991 15.6185173660672 36.2887536308026
"4957" 991.2 12.1692225732929 40.8053612119809
"4958" 991.4 8.34481062558461 44.4570180268883
"4959" 991.6 5.82256464338769 48.5709120766447
"4960" 991.8 4.22465124768335 49.7159260896776
"4961" 992 4.12461709329461 49.0151175412907
"4962" 992.2 7.05454367366355 50.7717258304324
"4963" 992.4 9.59867364925816 53.4160148198378
"4964" 992.6 11.6186284634239 54.3756679509468
"4965" 992.8 13.7375930409135 56.3809410646318
"4966" 993 16.4622752258536 59.4040511712444
"4967" 993.2 19.2386905492001 63.2551749810007
"4968" 993.4 22.2705731752568 67.5120032607568
"4969" 993.6 23.2888861114259 72.6025474298142
"4970" 993.8 25.1816011879077 77.897132695741
"4971" 994 26.4416953064239 83.7184318432609
"4972" 994.2 26.3767527562733 89.3150427053177
"4973" 994.4 25.816328650091 94.807223199531
"4974" 994.6 22.7565423647261 99.3466022776786
"4975" 994.8 21.3485410539596 102.189704872005
"4976" 995 23.4401560243302 103.03373345459
"4977" 995.2 27.7172683347566 104.257803418733
"4978" 995.4 32.6257359072373 105.767834271544
"4979" 995.6 38.0462783406555 106.482278882466
"4980" 995.8 42.9957297849761 108.593624708311
"4981" 996 46.5090632710822 111.738505297222
"4982" 996.2 49.8852539439997 112.378289228908
"4983" 996.4 52.2579131937918 108.986959191705
"4984" 996.6 53.610842683032 104.76137666973
"4985" 996.8 54.7917417690118 98.9021446286764
"4986" 997 56.7531020013877 93.8759990261533
"4987" 997.2 59.5562989685475 88.9483406967032
"4988" 997.4 60.219802647358 83.6273608322567
"4989" 997.6 61.1281661080722 77.259315944835
"4990" 997.8 61.7789568809908 72.0460761958931
"4991" 998 61.3134332080093 66.0404224578035
"4992" 998.2 60.2221152951493 60.5963218636139
"4993" 998.4 60.2984442741732 54.6353964812183
"4994" 998.6 62.5998093884466 48.4641770134077
"4995" 998.8 66.1618170188052 45.0207385399603
"4996" 999 67.9869702089338 45.7585946213513
"4997" 999.2 67.1033485231207 45.1343141925282
"4998" 999.4 65.5432162131493 43.1797242397568
"4999" 999.6 62.3288368830921 42.2188085087853
"5000" 999.8 59.8058386927207 42.3061644843282
"5001" 1000 56.4686056618151 42.581357866878
"5002" 1000.2 51.5485319398592 42.1093365955937
"5003" 1000.4 46.8859761533125 40.6169337959163
"5004" 1000.6 43.1787209419383 38.5543373296029
"5005" 1000.8 40.0478214855023 34.6525364389503
"5006" 1001 40.2174489239932 33.0231921473941
"5007" 1001.2 42.6679119605636 30.4318181976901
"5008" 1001.4 44.7327473313676 27.6558394193282
"5009" 1001.6 48.0758879955921 24.4150887195016
"5010" 1001.8 52.4132899488338 22.4348097374482
"5011" 1002 57.7404759682477 20.7760157761726
"5012" 1002.2 63.298425242786 21.3459301144914
"5013" 1002.4 69.4450278139363 22.7657798540598
"5014" 1002.6 74.7473245940513 22.1804916665527
"5015" 1002.8 80.9396379450963 20.9188247910741
"5016" 1003 88.0001145712224 18.8212170153156
"5017" 1003.2 90.6718438136636 19.6597404698855
"5018" 1003.4 94.3198534766342 20.9644359250803
"5019" 1003.6 98.9367613446541 24.5345115196247
"5020" 1003.8 103.654903797168 28.7687096451399
"5021" 1004 108.393454280888 34.7443278085885
"5022" 1004.2 111.800760770527 39.4285461460386
"5023" 1004.4 115.534229137422 44.6304798177826
"5024" 1004.6 120.337303532053 49.1899202336296
"5025" 1004.8 124.717471811133 52.0556002872169
"5026" 1005 123.296972222096 53.5158642738649
"5027" 1005.2 122.403364711522 58.1806650104293
"5028" 1005.4 121.130111339407 63.5725847482952
"5029" 1005.6 119.589493445414 70.5836173082012
"5030" 1005.8 116.175439750176 77.8983718234626
"5031" 1006 111.243600041289 82.9203234052068
"5032" 1006.2 105.023088900388 85.8699368279637
"5033" 1006.4 98.1133834433478 88.6426666210989
"5034" 1006.6 91.6393167078454 90.6514099642113
"5035" 1006.8 85.0001531184308 93.474048578343
"5036" 1007 79.7632620782277 95.225126527526
"5037" 1007.2 75.3540194345687 94.9764207439292
"5038" 1007.4 70.9377608978478 94.7877572032831
"5039" 1007.6 66.54822023792 94.3692992885004
"5040" 1007.8 64.4017027268988 92.1001410826727
"5041" 1008 62.194691481798 88.0631388305635
"5042" 1008.2 60.1869158942842 82.9343806886275
"5043" 1008.4 58.6764309662067 77.4487454787568
"5044" 1008.6 58.3721981619413 71.2064330597567
"5045" 1008.8 59.0834734229938 65.1978713398393
"5046" 1009 60.2893077684761 59.4725236365782
"5047" 1009.2 62.6471465148654 53.4028110641329
"5048" 1009.4 65.5590116889726 48.9448877317386
"5049" 1009.6 66.4735039246635 48.4028836107568
"5050" 1009.8 64.3550528036924 47.2122384633337
"5051" 1010 60.8100885932116 47.2306126168433
"5052" 1010.2 57.9271642869779 48.2390911566139
"5053" 1010.4 53.4279381740335 48.2538324774868
"5054" 1010.6 48.1526119440549 48.423654392985
"5055" 1010.8 45.1930594051323 46.4760473793817
"5056" 1011 42.8852177899788 42.1342615342676
"5057" 1011.2 42.2383822320829 37.7675284163051
"5058" 1011.4 42.5496652734969 34.2111774173568
"5059" 1011.6 42.3224998366086 35.5850741224491
"5060" 1011.8 40.7793706900507 36.42372580866
"5061" 1012 39.3142077810965 38.3676407760042
"5062" 1012.2 36.2553326940878 41.1684411412416
"5063" 1012.4 34.0437125481824 44.9884805336718
"5064" 1012.6 30.6542887673883 47.9295384451146
"5065" 1012.8 26.5019006001635 51.4938675260725
"5066" 1013 22.3002841733273 54.8802162369464
"5067" 1013.2 17.9594014783221 58.1563025670738
"5068" 1013.4 13.9419363941394 61.7361177407406
"5069" 1013.6 9.41103122306355 65.2252786093068
"5070" 1013.8 7.15766578447751 68.4600526077335
"5071" 1014 7.71077319535887 69.4587448251005
"5072" 1014.2 9.20733282854637 71.5876201861083
"5073" 1014.4 8.69846103044406 75.9510876460251
"5074" 1014.6 10.3802317474136 80.0225050316161
"5075" 1014.8 13.770263842388 83.9488554699379
"5076" 1015 17.7786086007097 87.5677592995721
"5077" 1015.2 22.1897076088343 90.1353366220007
"5078" 1015.4 27.3306395565975 92.1864566005584
"5079" 1015.6 31.9056052752716 94.6683553777648
"5080" 1015.8 37.9611090789456 95.8294320207311
"5081" 1016 43.9453066840462 96.3983455212437
"5082" 1016.2 49.7447206664535 95.2989113635803
"5083" 1016.4 55.9274139279049 95.1510385614206
"5084" 1016.6 61.8011931531555 97.0818248610955
"5085" 1016.8 65.3353114471958 100.838924353571
"5086" 1017 65.4195502329825 103.733669024912
"5087" 1017.2 66.4209727309319 103.253824941074
"5088" 1017.4 69.7057966068431 101.046058359372
"5089" 1017.6 71.3208836429244 97.3155832644437
"5090" 1017.8 72.138651559948 92.2662022936008
"5091" 1018 72.2083907593975 86.7613733302063
"5092" 1018.2 73.4107950828798 80.9606917928108
"5093" 1018.4 73.4988994845157 75.7106464218959
"5094" 1018.6 74.2517493032691 69.8436664841054
"5095" 1018.8 74.0187687184413 63.4601621497845
"5096" 1019 74.6410504605701 56.8823322180652
"5097" 1019.2 76.6573078893726 51.449919598584
"5098" 1019.4 77.9427287208024 49.8891484724234
"5099" 1019.6 76.0844257256036 48.7506695883868
"5100" 1019.8 73.0967260990524 47.7269869712845
"5101" 1020 69.1087158078636 47.3145737487853
"5102" 1020.2 63.9361270980247 46.2796480940901
"5103" 1020.4 58.8731493854232 45.6651347378241
"5104" 1020.6 53.6801087146227 43.6256036982567
"5105" 1020.8 48.6610242558976 43.0076066372355
"5106" 1021 44.2691997834027 40.8381647232241
"5107" 1021.2 39.9623726016737 37.6198803796853
"5108" 1021.4 35.9607370344401 34.1401619656078
"5109" 1021.6 36.5255849538546 33.1757064694309
"5110" 1021.8 38.7804334969557 32.4972253672511
"5111" 1022 41.245617692632 30.7500800267147
"5112" 1022.2 44.2205127583732 26.4458887096922
"5113" 1022.4 47.742961971453 22.6518362676725
"5114" 1022.6 52.3599172040635 20.1294324738725
"5115" 1022.8 57.270081615525 16.897432084836
"5116" 1023 62.4061844224277 13.6314968363039
"5117" 1023.2 66.0863867943858 11.3630400225067
"5118" 1023.4 67.146786081635 9.16549126275676
"5119" 1023.6 66.3844425938814 7.67586285967755
"5120" 1023.8 64.4924879984818 5.18152934784767
"5121" 1024 63.713688941911 3.9948655540248
"5122" 1024.2 64.021861936355 5.06177393650143
"5123" 1024.4 63.8724991187936 6.22141289534675
"5124" 1024.6 62.7474663532736 6.25198748678676
"5125" 1024.8 60.2194827158454 6.03854441093858
"5126" 1025 56.5047747612425 4.89443539712518
"5127" 1025.2 55.0592673572573 3.35313403588176
"5128" 1025.4 55.8446381811899 4.13811655624096
"5129" 1025.6 55.0764792516741 5.31282454314623
"5130" 1025.8 52.7454255358778 6.75670223476696
"5131" 1026 49.0690696720385 8.17022461431925
"5132" 1026.2 44.4622832099793 9.27947548523044
"5133" 1026.4 41.0774591898594 9.31389885866397
"5134" 1026.6 39.7293039723899 9.31568223825149
"5135" 1026.8 39.2579455803483 8.99240141085458
"5136" 1027 40.3928698333778 8.56351899539412
"5137" 1027.2 41.5487016762912 8.17208809229931
"5138" 1027.4 42.9740183036958 7.88333097656321
"5139" 1027.6 43.831470878834 8.5777410674613
"5140" 1027.8 44.1338061582658 8.5299682683363
"5141" 1028 45.5705124989162 8.11281344344097
"5142" 1028.2 47.8179774919136 6.119975318538
"5143" 1028.4 49.2778249840272 5.39385289951434
"5144" 1028.6 50.6705889642912 6.19205803494824
"5145" 1028.8 53.574585181476 6.90026437091301
"5146" 1029 57.7446231184595 6.99459127530777
"5147" 1029.2 62.6124461850422 6.58916140962083
"5148" 1029.4 67.0225064003302 4.57222509503453
"5149" 1029.6 69.3360781636906 3.41898302927027
"5150" 1029.8 70.4683977331315 4.27308913095859
"5151" 1030 72.5361649968103 4.60267761666501
"5152" 1030.2 74.2935572417146 4.59620176821593
"5153" 1030.4 76.3077398530786 5.32083253569072
"5154" 1030.6 79.6644683852518 5.73334349816852
"5155" 1030.8 80.8866820414871 6.05932259808028
"5156" 1031 81.5243743097116 6.9103701553433
"5157" 1031.2 83.7123456643237 8.8525716982616
"5158" 1031.4 86.4245572972849 10.5594056864169
"5159" 1031.6 87.9820565364328 12.0992311064587
"5160" 1031.8 90.1333990779136 13.8012221408123
"5161" 1032 92.6526382487982 16.4281816733241
"5162" 1032.2 95.8336736837779 19.3679412396996
"5163" 1032.4 99.9694278300881 22.6163885660775
"5164" 1032.6 103.594517471664 26.2884205976204
"5165" 1032.8 106.568894328187 30.2685043759311
"5166" 1033 110.439296465425 35.0095891304028
"5167" 1033.2 113.193170067479 38.7209296547568
"5168" 1033.4 115.964940118638 42.6897468128337
"5169" 1033.6 117.573680900308 47.8069381843839
"5170" 1033.8 118.644297887611 53.7500846356252
"5171" 1034 119.26182978269 60.0442269444382
"5172" 1034.2 118.570265476535 66.2021302727824
"5173" 1034.4 116.751848375116 72.3906445905307
"5174" 1034.6 114.085360558416 78.5276497563408
"5175" 1034.8 110.962932728462 83.9362113095131
"5176" 1035 107.267546316622 89.4312875651685
"5177" 1035.2 104.618797188325 94.7700288496381
"5178" 1035.4 101.480909441517 98.3817762238056
"5179" 1035.6 96.9431413241635 101.827447784782
"5180" 1035.8 91.0735529422002 105.677420604001
"5181" 1036 86.0018612164259 109.689902763642
"5182" 1036.2 82.7479643894875 114.566299486917
"5183" 1036.4 79.5472344768559 119.629922207711
"5184" 1036.6 75.8748892434345 122.899276017283
"5185" 1036.8 71.4719339164604 122.023752862327
"5186" 1037 65.1501572119839 121.590811870257
"5187" 1037.2 59.2855153764404 121.822963985013
"5188" 1037.4 55.5021082965078 122.192279242847
"5189" 1037.6 51.6464467547659 121.171013099993
"5190" 1037.8 48.3778625610328 118.227606811857
"5191" 1038 46.9173210636379 115.611454003706
"5192" 1038.2 46.0856960117405 113.514350616475
"5193" 1038.4 45.7160005438318 110.662895689103
"5194" 1038.6 44.3996256182338 108.010702790063
"5195" 1038.8 43.316011567448 104.148798175929
"5196" 1039 43.7954785836635 99.7795956522041
"5197" 1039.2 44.2013442668317 95.0460462821107
"5198" 1039.4 45.6205408676365 89.7061267317297
"5199" 1039.6 47.3981633610454 84.776224268184
"5200" 1039.8 48.5487650530544 79.2206820281204
"5201" 1040 47.9751595450654 74.2162682295511
"5202" 1040.2 45.5965719445825 69.3988136334054
"5203" 1040.4 43.8750820740087 64.5154227280311
"5204" 1040.6 41.5595204759068 59.9200016700811
"5205" 1040.8 42.5954818806824 55.166790868002
"5206" 1041 45.1276734022393 52.3984268103022
"5207" 1041.2 49.3536177914055 50.2685912066922
"5208" 1041.4 53.733685968313 45.8970279205712
"5209" 1041.6 56.007120777888 42.6584482547465
"5210" 1041.8 54.6464357316522 40.5073428099158
"5211" 1042 53.4737128620549 40.8672438183437
"5212" 1042.2 54.6395536883998 40.5912434900974
"5213" 1042.4 56.2514570445309 40.8567312591751
"5214" 1042.6 58.5868722069135 41.2829671782012
"5215" 1042.8 61.3312635417224 41.9207704745803
"5216" 1043 64.3513982014136 42.2181435394202
"5217" 1043.2 67.2029477734514 43.1025156755143
"5218" 1043.4 71.5437278545447 43.4610003903805
"5219" 1043.6 74.8541786682336 42.162952390467
"5220" 1043.8 77.703419949358 39.2128125494512
"5221" 1044 79.8551160729186 34.2894338121139
"5222" 1044.2 81.2612429456347 29.6722715230548
"5223" 1044.4 81.5081478755936 24.4897312807468
"5224" 1044.6 82.5153562636436 19.0130575890568
"5225" 1044.8 82.3907365408454 15.1182715658477
"5226" 1045 79.7979749989207 14.3122141551568
"5227" 1045.2 75.929719643358 12.2017180515901
"5228" 1045.4 71.6240567363174 10.1368715116318
"5229" 1045.6 67.1421607860524 9.76707465914564
"5230" 1045.8 61.5644623704014 7.46855196438782
"5231" 1046 58.8503664393018 4.61860499142697
"5232" 1046.2 58.927359319226 4.623094279288
"5233" 1046.4 57.3129419683372 6.53983117330412
"5234" 1046.6 53.3601241435372 8.44672016574623
"5235" 1046.8 48.1790521970635 8.42258233039886
"5236" 1047 44.0325168734055 7.63676169075676
"5237" 1047.2 43.9671270003732 7.05321438101482
"5238" 1047.4 43.6741201416741 7.73465402299886
"5239" 1047.6 43.0718924499934 9.36511917937531
"5240" 1047.8 42.6646772487593 11.8963335389802
"5241" 1048 40.1015893303198 16.1602252679755
"5242" 1048.2 36.4969238635398 20.7320903526227
"5243" 1048.4 33.4548057996835 25.5789511007968
"5244" 1048.6 31.1103540737885 29.942677815538
"5245" 1048.8 29.5928150141172 34.2030346997052
"5246" 1049 27.398158640218 37.0282274388954
"5247" 1049.2 24.1765327579354 38.9559285371839
"5248" 1049.4 20.2656698686725 41.54066225073
"5249" 1049.6 18.4800380050462 45.6312304302176
"5250" 1049.8 16.4265681843046 50.375859383167
"5251" 1050 14.9271560974259 55.5797677284863
"5252" 1050.2 14.1335082877886 61.2187331893567
"5253" 1050.4 13.1264556696718 66.3748540094535
"5254" 1050.6 13.0754719232826 71.2701301252568
"5255" 1050.8 12.1812532277017 77.3816447532682
"5256" 1051 11.9602098023845 82.99779681278
"5257" 1051.2 13.4327383008198 87.6810818913427
"5258" 1051.4 15.7168009820356 92.3183069552451
"5259" 1051.6 19.5819355491835 96.3285556929568
"5260" 1051.8 25.6011451311758 98.4066336152202
"5261" 1052 30.7175039772119 100.222501139055
"5262" 1052.2 35.7473134451886 100.694989532982
"5263" 1052.4 41.0959457003559 99.442198915244
"5264" 1052.6 46.5794168900375 98.4687770937568
"5265" 1052.8 51.9760691921512 96.74737705917
"5266" 1053 57.0155584067737 94.028335900511
"5267" 1053.2 59.8242751140958 90.9158165812483
"5268" 1053.4 61.5393299073933 86.3525623102703
"5269" 1053.6 62.9261033126636 82.3625191030425
"5270" 1053.8 67.2642422384222 79.1026727312223
"5271" 1054 71.5535520197874 75.8963408912612
"5272" 1054.2 76.5445141366975 72.4188365268161
"5273" 1054.4 80.5753959179712 69.0211337356798
"5274" 1054.6 81.7230280478689 64.232741835105
"5275" 1054.8 82.7761232589418 63.6569460791915
"5276" 1055 85.4220076401011 64.997106621105
"5277" 1055.2 86.5393524513727 67.0916026284568
"5278" 1055.4 88.0588031842885 69.8869938458282
"5279" 1055.6 91.0348017913392 71.5335260988108
"5280" 1055.8 95.2516343322255 73.8006408183022
"5281" 1056 100.473871820506 74.7600588192304
"5282" 1056.2 104.205242119151 73.6693862590901
"5283" 1056.4 105.626838778597 70.5378770830212
"5284" 1056.6 108.458235623104 65.4909709452313
"5285" 1056.8 111.872131721737 60.2286092957977
"5286" 1057 114.781069219977 54.9647609685364
"5287" 1057.2 116.673890216848 49.1102562855199
"5288" 1057.4 115.123569460664 44.4905427982041
"5289" 1057.6 113.494322717635 38.7161672573362
"5290" 1057.8 112.005516938608 32.2379838772012
"5291" 1058 111.377412130232 27.2320827948485
"5292" 1058.2 111.760977727205 25.1458578055366
"5293" 1058.4 109.925642175025 24.1555340104234
"5294" 1058.6 105.847840819592 22.8410237360871
"5295" 1058.8 100.485761072805 19.6202228247285
"5296" 1059 95.3677686558505 16.1281162916166
"5297" 1059.2 91.5411325774952 11.6490461532419
"5298" 1059.4 90.6944227425942 8.93971354543993
"5299" 1059.6 89.7050418438189 9.49077918948491
"5300" 1059.8 86.8710574436636 6.99634795113513
"5301" 1060 84.3395245036452 6.18750735644483
"5302" 1060.2 80.0043034018636 5.74768871964248
"5303" 1060.4 74.0701565528577 4.65969690127131
"5304" 1060.6 68.3619449512673 2.60589534768128
"5305" 1060.8 66.2764261128858 1.55015320964564
"5306" 1061 65.1992659301059 2.82763324550676
"5307" 1061.2 62.5062069136921 3.83677675464248
"5308" 1061.4 57.822800265304 4.73961875655451
"5309" 1061.6 52.6255883321484 6.1697989701507
"5310" 1061.8 47.6930640072815 5.50827772674552
"5311" 1062 46.010468692922 5.13038951793653
"5312" 1062.2 46.9205695989969 4.95723846872342
"5313" 1062.4 45.9102751023559 5.57745656217434
"5314" 1062.6 43.7563924826955 7.4158548465759
"5315" 1062.8 39.9639787884514 9.47046509151433
"5316" 1063 35.4755695200131 11.9397149116208
"5317" 1063.2 30.0704166919969 14.2573960745446
"5318" 1063.4 25.2165809083732 15.5228693484664
"5319" 1063.6 22.79427075884 18.5626818671097
"5320" 1063.8 18.8000805821198 21.8653256036111
"5321" 1064 15.3334842815844 24.9535342105488
"5322" 1064.2 14.7625384320236 27.0083132506168
"5323" 1064.4 12.3638895822718 30.5663919292001
"5324" 1064.6 9.72672919297988 34.1802388426853
"5325" 1064.8 7.14656271209513 38.5868305694936
"5326" 1065 5.16511429550011 42.3688115981991
"5327" 1065.2 4.1645763797176 46.1717647759459
"5328" 1065.4 3.50602188574319 49.1232805108364
"5329" 1065.6 3.2859673576466 53.141297517189
"5330" 1065.8 2.84700648161092 57.4981540687304
"5331" 1066 3.5658543958343 62.1055206280738
"5332" 1066.2 5.29745882720455 65.0309503488223
"5333" 1066.4 6.17484553802646 68.723274877281
"5334" 1066.6 6.21088427486811 72.8973006166659
"5335" 1066.8 6.0008297288099 77.3027083041958
"5336" 1067 4.61029813002943 80.7641000586836
"5337" 1067.2 4.66503289842586 80.7129590320846
"5338" 1067.4 5.56181547834904 81.4955638820551
"5339" 1067.6 5.43030137335887 81.8169707987489
"5340" 1067.8 6.11498928299956 82.0135319807488
"5341" 1068 6.58168993629348 82.8624944945599
"5342" 1068.2 6.785196608073 83.3229189522686
"5343" 1068.4 7.47951348826197 84.0331161550087
"5344" 1068.6 7.92666209654727 84.5531902726637
"5345" 1068.8 9.74827560097307 85.2137210825663
"5346" 1069 11.5883388435921 86.433064907852
"5347" 1069.2 13.3037435889891 87.2877201078498
"5348" 1069.4 16.3534141437781 88.6954105552071
"5349" 1069.6 19.4175739842699 90.5783657989064
"5350" 1069.8 23.2211443032682 93.0411945823149
"5351" 1070 27.5608336006242 95.2698803712449
"5352" 1070.2 31.6222420329789 97.8602251295183
"5353" 1070.4 36.0803890240796 101.293869342813
"5354" 1070.6 41.7871984938901 103.947719993405
"5355" 1070.8 47.3063916465115 105.870885681381
"5356" 1071 52.2903985473815 105.161868745526
"5357" 1071.2 56.5715654395148 104.255208035707
"5358" 1071.4 59.0888293935116 102.238624218309
"5359" 1071.6 59.7497318463064 103.631272592852
"5360" 1071.8 60.4478669966148 106.323712780781
"5361" 1072 60.3963995975488 105.993384536265
"5362" 1072.2 62.3179774934635 105.781200213157
"5363" 1072.4 63.3931490954178 103.544029719443
"5364" 1072.6 64.5709263796808 99.1870164185326
"5365" 1072.8 67.2860136280024 95.3513058384592
"5366" 1073 70.0799563022992 91.0874747747144
"5367" 1073.2 74.0896519516281 87.9841273742877
"5368" 1073.4 78.3717127507498 83.7712283422654
"5369" 1073.6 82.2773483999222 79.2311650874895
"5370" 1073.8 84.5939791809225 74.2001951382568
"5371" 1074 86.1041130511457 69.1226290598282
"5372" 1074.2 88.2062902206027 67.1929640457307
"5373" 1074.4 90.5751571428477 68.5278038316252
"5374" 1074.6 94.1766397406901 71.1004591808718
"5375" 1074.8 98.2866366801679 74.0921870706698
"5376" 1075 102.615814981389 77.9615068560317
"5377" 1075.2 105.114832019664 81.5958982226328
"5378" 1075.4 104.764242242431 82.8487191177826
"5379" 1075.6 105.138170181585 82.0081143777041
"5380" 1075.8 105.694779595086 79.4453190146016
"5381" 1076 106.592915607997 75.5770317079106
"5382" 1076.2 109.108825030139 70.1840951584818
"5383" 1076.4 112.798318259017 64.678582071274
"5384" 1076.6 115.945476205101 59.5247124087315
"5385" 1076.8 119.017708478348 55.3693310901778
"5386" 1077 118.82343099485 53.2352236985195
"5387" 1077.2 117.417035424099 46.802290682808
"5388" 1077.4 115.070874192407 40.6611535437037
"5389" 1077.6 113.20457915581 34.574192253032
"5390" 1077.8 109.538525044747 29.6051718365345
"5391" 1078 105.251086625381 28.6159310373228
"5392" 1078.2 100.075135477135 26.4567946588721
"5393" 1078.4 94.4952091125942 23.950778426935
"5394" 1078.6 89.2367805487289 21.1179181890091
"5395" 1078.8 85.2520686341347 16.9279586487856
"5396" 1079 80.8468110472136 14.2625304440668
"5397" 1079.2 75.0994790862921 14.3304133167282
"5398" 1079.4 68.7489080315035 13.4370164751868
"5399" 1079.6 62.7287547896059 11.5002337020452
"5400" 1079.8 56.8372435479236 11.7095520588268
"5401" 1080 50.6450677837926 14.166738276531
"5402" 1080.2 44.6907749285969 14.0786582483234
"5403" 1080.4 39.2520562952699 14.3520587025121
"5404" 1080.6 35.4297894171948 16.7653473902255
"5405" 1080.8 30.1481216577836 20.8398894275968
"5406" 1081 26.0913669441732 25.365369940401
"5407" 1081.2 22.5050988324654 30.0761562181247
"5408" 1081.4 19.1878232394328 32.2961006442279
"5409" 1081.6 16.6076740305674 34.8501079820645
"5410" 1081.8 16.260486814077 38.5359631760933
"5411" 1082 16.5318748721913 42.5038276002845
"5412" 1082.2 17.9306400555097 45.4189210807952
"5413" 1082.4 19.6354952543608 48.6518281052797
"5414" 1082.6 21.0569097429644 51.2912355012169
"5415" 1082.8 24.0040849598791 54.8242067483171
"5416" 1083 26.2318447265056 55.9291947711515
"5417" 1083.2 27.7639565871251 58.9700634513978
"5418" 1083.4 27.7738746818051 62.722885840509
"5419" 1083.6 27.7849344171551 68.0949933517737
"5420" 1083.8 29.4595240168187 73.4424197038602
"5421" 1084 32.9600701071885 78.0092796551567
"5422" 1084.2 37.0364134890136 82.2929073100318
"5423" 1084.4 42.0217782776636 85.253478479608
"5424" 1084.6 47.8301594995097 85.046662112244
"5425" 1084.8 53.2168217674817 85.5882828900047
"5426" 1085 58.7289956288687 84.3116959718593
"5427" 1085.2 63.6928706499157 82.1645438758611
"5428" 1085.4 69.5903634817568 80.8721928465618
"5429" 1085.6 73.1423549520256 81.6461624501533
"5430" 1085.8 76.138667456511 84.0559665102822
"5431" 1086 76.5226979152602 86.2453637512526
"5432" 1086.2 78.2603103916291 86.3476648192137
"5433" 1086.4 79.7816245619941 83.8648753137822
"5434" 1086.6 82.124786199804 79.7639495619716
"5435" 1086.8 84.4738948120583 73.8515375165725
"5436" 1087 86.1076236296894 68.7837481202223
"5437" 1087.2 87.2052645210256 67.6536743202309
"5438" 1087.4 88.562233030315 69.3177274111696
"5439" 1087.6 90.4184580556635 71.4199043062973
"5440" 1087.8 94.2712209914072 74.3651542053209
"5441" 1088 96.8797948846636 77.8701260659106
"5442" 1088.2 97.4134081123161 82.7377611378161
"5443" 1088.4 99.8781930209969 88.8848186231414
"5444" 1088.6 101.778586205997 94.9213405228337
"5445" 1088.8 100.363849057164 99.4436660792907
"5446" 1089 98.2149429172021 104.632693124449
"5447" 1089.2 95.3100392131514 110.042999971196
"5448" 1089.4 91.4531165674969 115.400063742376
"5449" 1089.6 87.2601855720207 119.685966292447
"5450" 1089.8 84.2399704448961 123.17138789092
"5451" 1090 83.6936000383435 121.864454463645
"5452" 1090.2 79.0699434192385 120.087561124457
"5453" 1090.4 74.0232024149943 119.720525592702
"5454" 1090.6 68.0508302682136 119.224465886932
"5455" 1090.8 61.9042525508931 119.278921656863
"5456" 1091 56.5321997902281 118.249798047579
"5457" 1091.2 50.3201618521635 118.278564464257
"5458" 1091.4 45.1900900407807 116.720972159452
"5459" 1091.6 41.6541612353193 114.038010644658
"5460" 1091.8 39.6789984823849 111.798171210273
"5461" 1092 40.2367661074671 110.060505567159
"5462" 1092.2 39.2921226119363 107.887520035294
"5463" 1092.4 35.9000199030324 105.536018721691
"5464" 1092.6 31.4568281971514 104.428336685415
"5465" 1092.8 26.2675187740136 104.424452718007
"5466" 1093 21.8538556018511 103.299801405272
"5467" 1093.2 20.0137048808156 100.040311093773
"5468" 1093.4 18.7662691161054 95.3313262861056
"5469" 1093.6 15.2866344626403 90.1792706161288
"5470" 1093.8 11.5086883618123 85.4114050882857
"5471" 1094 8.1049972294667 81.2826066494812
"5472" 1094.2 8.51151178216355 77.833961065352
"5473" 1094.4 9.92869204436603 72.6319839140873
"5474" 1094.6 11.3861836771594 67.0255893060295
"5475" 1094.8 11.9244943396148 61.1485110586104
"5476" 1095 11.1921476975904 55.2666308151226
"5477" 1095.2 12.9601352687308 50.3202188092526
"5478" 1095.4 16.1796794970225 47.6319857923978
"5479" 1095.6 20.4022143530363 46.1688538044022
"5480" 1095.8 23.7887606442202 42.95498176337
"5481" 1096 27.22852152384 38.4736351651685
"5482" 1096.2 28.8298822517885 36.2566494332255
"5483" 1096.4 28.2207006585969 36.0541458458234
"5484" 1096.6 27.4075458505976 36.0932507109436
"5485" 1096.8 28.2333699464969 36.6826235587568
"5486" 1097 30.9381947986958 37.5456160590793
"5487" 1097.2 34.4633962918681 39.095873744859
"5488" 1097.4 39.6554822473087 39.5633747145955
"5489" 1097.6 44.754928026877 40.7377648298017
"5490" 1097.8 48.5685260363265 43.4817485278579
"5491" 1098 54.1377544203982 45.7432061411037
"5492" 1098.2 60.4725263688616 45.6443592097964
"5493" 1098.4 66.4870342321296 45.8018170331548
"5494" 1098.6 72.1033418584791 47.6867554374655
"5495" 1098.8 76.6195906550467 49.8494618272521
"5496" 1099 78.2751718407975 52.7365589599532
"5497" 1099.2 82.1926349482272 56.1021216370113
"5498" 1099.4 85.051388924929 59.5538159091727
"5499" 1099.6 86.4227595641251 62.491367892885
"5500" 1099.8 89.3021910677176 65.5494450264324
"5501" 1100 92.2347840031963 64.2795260115511
"5502" 1100.2 95.7200677615098 61.7858003981157
"5503" 1100.4 101.020651614085 58.4737249140199
"5504" 1100.6 106.773957895959 55.1060304514611
"5505" 1100.8 110.442543000916 52.2346775162263
"5506" 1101 110.857101157042 46.6296950306216
"5507" 1101.2 109.342786415318 40.9689287451461
"5508" 1101.4 107.919295748984 34.8446849309315
"5509" 1101.6 107.111132898112 29.2866203646259
"5510" 1101.8 102.943932417339 26.3671420323784
"5511" 1102 99.6036917831636 23.4744962031907
"5512" 1102.2 94.8742227057768 19.4760030537851
"5513" 1102.4 89.295818377858 16.7949842193123
"5514" 1102.6 84.1643292063364 14.2136325285511
"5515" 1102.8 77.9615670410459 12.1180375929921
"5516" 1103 72.0479906006636 9.81716124056445
"5517" 1103.2 69.5867046697995 7.01586990665967
"5518" 1103.4 68.8947456122191 5.64092030509009
"5519" 1103.6 68.7658162026449 5.23413219208386
"5520" 1103.8 66.7409666692191 5.50290999650676
"5521" 1104 62.3124346800073 5.721868659163
"5522" 1104.2 56.4729402177926 6.71623635707934
"5523" 1104.4 50.4734193670829 7.08198079769224
"5524" 1104.6 45.8511727171152 5.29846296369224
"5525" 1104.8 47.7820811761969 5.78530032022342
"5526" 1105 47.7469627992109 8.14902019646202
"5527" 1105.2 46.4847635100656 12.0640360783959
"5528" 1105.4 45.7676644000969 17.0002303192568
"5529" 1105.6 47.0370687980773 20.6441417559636
"5530" 1105.8 47.4255049863157 25.6630312272568
"5531" 1106 46.599247079794 28.7204903712568
"5532" 1106.2 45.4224818718741 31.7880069466515
"5533" 1106.4 43.6909896112924 33.7617519366537
"5534" 1106.6 41.7697261289162 34.7650066394936
"5535" 1106.8 39.8431832037254 37.8357374455403
"5536" 1107 38.4090308122846 42.0023342711462
"5537" 1107.2 37.5433045265975 46.0737343100209
"5538" 1107.4 38.3833555972558 50.7553461074752
"5539" 1107.6 40.6675175031101 54.2914608698927
"5540" 1107.8 42.9508593903302 58.5944140907568
"5541" 1108 45.5554823622041 62.0202832892703
"5542" 1108.2 46.7693059798272 65.323140464484
"5543" 1108.4 44.7102244164434 68.0063859893164
"5544" 1108.6 43.555789353123 72.7661503933513
"5545" 1108.8 41.6871791356892 78.2098437485773
"5546" 1109 38.538247629457 83.1972740346245
"5547" 1109.2 34.8316956322669 87.9319137627816
"5548" 1109.4 32.5070366001593 93.3912110153282
"5549" 1109.6 32.3347305816027 98.9373659408263
"5550" 1109.8 33.5011629318029 103.581249760773
"5551" 1110 35.7932027845008 108.144805741338
"5552" 1110.2 38.2838395563014 111.941458774552
"5553" 1110.4 37.4673317043815 112.557261375885
"5554" 1110.6 35.4907603652136 112.513980036507
"5555" 1110.8 33.9443347238587 112.491453025537
"5556" 1111 31.7596550786636 112.081749949185
"5557" 1111.2 28.0737762035705 111.910339241361
"5558" 1111.4 26.1751925854195 111.339596738332
"5559" 1111.6 24.3390721658064 109.979746787685
"5560" 1111.8 20.9481994746245 108.157697916296
"5561" 1112 18.8311786933811 106.019067422642
"5562" 1112.2 17.0662274606868 102.951272912431
"5563" 1112.4 14.6533010163524 99.3916767983345
"5564" 1112.6 12.0787081565073 96.2025549352646
"5565" 1112.8 9.05141835882509 93.6385796191491
"5566" 1113 8.82221098542545 91.4469339207806
"5567" 1113.2 7.99569077480641 86.9274754638758
"5568" 1113.4 6.69879006943156 82.9460570196688
"5569" 1113.6 3.87291766393775 79.6432121224342
"5570" 1113.8 5.03154447672807 76.9124572821277
"5571" 1114 5.53422912566355 72.3129721645584
"5572" 1114.2 6.98427703489043 67.2358042204374
"5573" 1114.4 8.98417367689433 62.2202470499875
"5574" 1114.6 9.31585186690724 56.9008215256979
"5575" 1114.8 8.48139626174552 53.1143780293797
"5576" 1115 9.75217497529771 51.3484844933909
"5577" 1115.2 12.8169223312314 49.5494307897568
"5578" 1115.4 16.6937602175802 47.2244878990068
"5579" 1115.6 21.0134694646164 43.7986674233888
"5580" 1115.8 24.3461624889316 39.7387693612001
"5581" 1116 26.1245761561853 35.9778016818111
"5582" 1116.2 26.190676788707 35.9030268657894
"5583" 1116.4 28.5370734436742 36.217770506278
"5584" 1116.6 31.9236890167372 37.042009107262
"5585" 1116.8 36.740268884351 37.7376062061005
"5586" 1117 41.8400015382288 37.0495740447894
"5587" 1117.2 46.6203121165317 35.845462126471
"5588" 1117.4 47.9336535988266 35.1843578006915
"5589" 1117.6 47.3828874732425 34.6765012432199
"5590" 1117.8 46.9501312707636 34.7207539413568
"5591" 1118 47.1131613381361 36.3998365866469
"5592" 1118.2 48.6709700651808 38.8966456975154
"5593" 1118.4 50.7635869286636 42.0096368408981
"5594" 1118.6 53.7282002972636 44.4684164491357
"5595" 1118.8 56.8631181320578 47.6899664545837
"5596" 1119 59.9092291314761 51.0610986477835
"5597" 1119.2 62.6003216238064 53.3849040909353
"5598" 1119.4 65.9831151085342 57.2688561931964
"5599" 1119.6 68.7205748967454 61.5569067007386
"5600" 1119.8 69.9608346371377 66.171070209455
"5601" 1120 69.4461795673817 71.2295956290295
"5602" 1120.2 69.1220404037584 76.849114482843
"5603" 1120.4 67.7274385732277 82.2047930360901
"5604" 1120.6 66.678574601689 87.518279884155
"5605" 1120.8 66.4712004177726 93.6220094734386
"5606" 1121 65.2168475302581 97.5357011612973
"5607" 1121.2 62.1565998426718 99.9505170272732
"5608" 1121.4 58.2404938757276 101.630189848653
"5609" 1121.6 52.8603540761136 102.660044003657
"5610" 1121.8 46.7837552503247 102.802283235872
"5611" 1122 41.33633731692 102.679316449116
"5612" 1122.2 35.8328311385135 104.615543914507
"5613" 1122.4 30.3171519051675 106.75039871215
"5614" 1122.6 27.482262163854 108.775568930376
"5615" 1122.8 28.0946110790207 109.342776132685
"5616" 1123 28.6018350695886 109.701754594682
"5617" 1123.2 27.7781755861554 108.853487198634
"5618" 1123.4 25.7188970692947 106.701361756085
"5619" 1123.6 22.9589195071984 104.011903119361
"5620" 1123.8 20.0187884325854 101.099266845577
"5621" 1124 17.9893457302112 97.4708564009234
"5622" 1124.2 15.8705864334526 93.3152863881474
"5623" 1124.4 12.6874278485776 89.403888459788
"5624" 1124.6 11.2746231432112 84.8982689486615
"5625" 1124.8 9.3619502022226 79.5522532953473
"5626" 1125 7.03002247127646 72.9026242717003
"5627" 1125.2 7.94956756079259 67.4133755464342
"5628" 1125.4 9.69037357090746 61.4312638859519
"5629" 1125.6 11.6829206242281 55.59654252416
"5630" 1125.8 15.0713283700501 51.4314382040257
"5631" 1126 17.4814797329556 46.2349286203762
"5632" 1126.2 20.1244550018527 42.4394610461081
"5633" 1126.4 23.3904725423694 41.3962064057568
"5634" 1126.6 26.1250872435502 38.245500011231
"5635" 1126.8 25.3473606544378 36.3661929753052
"5636" 1127 23.9006097135991 36.9949446541116
"5637" 1127.2 23.5590453564353 37.2531277106263
"5638" 1127.4 25.2626858774448 37.9446216689755
"5639" 1127.6 28.3898857196945 37.213213547664
"5640" 1127.8 32.1674477829448 36.1571227683817
"5641" 1128 36.7653715957487 34.8354086592568
"5642" 1128.2 41.4516603221636 32.8905249259901
"5643" 1128.4 45.2904545558636 33.897937730545
"5644" 1128.6 49.0532330621636 34.3229368140977
"5645" 1128.8 51.6799987534302 32.9457290494234
"5646" 1129 52.419929620432 29.6397396007357
"5647" 1129.2 51.0140933030499 26.8530082236431
"5648" 1129.4 48.5123519248943 24.8167702141853
"5649" 1129.6 45.0381470351316 22.8251236707248
"5650" 1129.8 42.1471233600784 20.670265497427
"5651" 1130 38.3567342780207 19.0567355768282
"5652" 1130.2 34.8973255287912 19.8205195385227
"5653" 1130.4 30.2393405306636 21.2437958724094
"5654" 1130.6 25.6620494184055 22.0487364461439
"5655" 1130.8 21.5888969366347 24.3474418359683
"5656" 1131 17.9562222714616 26.8353022211702
"5657" 1131.2 13.5740558042452 29.3873596488384
"5658" 1131.4 11.7151195817315 32.8706943185432
"5659" 1131.6 9.88819925446553 37.2855383569548
"5660" 1131.8 7.66266949286354 42.0412839600022
"5661" 1132 4.64737897266354 46.3291902561456
"5662" 1132.2 3.20374695668986 51.1116851330725
"5663" 1132.4 2.08775334947712 56.3639371869771
"5664" 1132.6 3.43712857590039 60.0560941201252
"5665" 1132.8 4.08863089091998 64.1278924988081
"5666" 1133 5.83894734325839 67.544950018774
"5667" 1133.2 6.47986477451955 71.0922879183808
"5668" 1133.4 7.83279993037784 74.7674023405663
"5669" 1133.6 9.55947138365567 79.4649833000953
"5670" 1133.8 9.04771195903363 84.8576671446308
"5671" 1134 8.18299420057053 89.1453042970823
"5672" 1134.2 8.93312906801601 91.7085344372486
"5673" 1134.4 13.601324537338 93.2752442648498
"5674" 1134.6 18.3121109219493 94.9199405873282
"5675" 1134.8 22.3097967087361 96.5979326377003
"5676" 1135 26.1390006586212 96.3019972554771
"5677" 1135.2 29.815919592953 95.8639023625199
"5678" 1135.4 33.6767183793214 94.4692718757831
"5679" 1135.6 37.7861561788924 92.2275442860364
"5680" 1135.8 41.1242816642434 91.1270212080593
"5681" 1136 44.619505821457 87.8971699088725
"5682" 1136.2 48.9054247033302 84.5697507500388
"5683" 1136.4 52.840913272267 81.0004059930154
"5684" 1136.6 54.9410583764046 77.0563260573728
"5685" 1136.8 58.6052093341372 73.2380342014936
"5686" 1137 60.8256687397688 68.5009840145725
"5687" 1137.2 62.3493173109004 66.482792781362
"5688" 1137.4 64.243272382267 67.0145072146964
"5689" 1137.6 66.9791542647432 70.0993442399161
"5690" 1137.8 71.3959591458101 73.1920243429292
"5691" 1138 77.758999775586 76.7239168023775
"5692" 1138.2 80.8398095986372 79.5909783658357
"5693" 1138.4 80.9274139305773 82.8717818483947
"5694" 1138.6 80.9489774842533 82.5869754290901
"5695" 1138.8 82.0040327734069 80.6719297312258
"5696" 1139 83.0536009580056 76.7480777582567
"5697" 1139.2 83.8656208140524 71.9566429423123
"5698" 1139.4 84.6798214755679 66.7974883521046
"5699" 1139.6 85.2557232364136 62.6528271211853
"5700" 1139.8 82.3930400477363 60.6883103530113
"5701" 1140 78.9103278264984 58.1012001156925
"5702" 1140.2 75.330487920209 54.5351738257113
"5703" 1140.4 72.7430893692311 49.9212839288919
"5704" 1140.6 72.33118644784 45.2292709943744
"5705" 1140.8 72.1529647004064 45.884119649271
"5706" 1141 70.314108056635 46.6011666151853
"5707" 1141.2 67.96028212234 47.5935561902862
"5708" 1141.4 63.6862605866636 48.4028836107568
"5709" 1141.6 59.7866537710436 48.3493780757368
"5710" 1141.8 55.7227081923779 48.1917733365282
"5711" 1142 51.1238698033198 46.5795551108192
"5712" 1142.2 46.728283952855 43.8004318142036
"5713" 1142.4 43.0779968057478 40.3448695772936
"5714" 1142.6 40.8038918924378 38.1291633688213
"5715" 1142.8 37.6821991145537 38.4619415862403
"5716" 1143 33.8520071712393 41.0449074384537
"5717" 1143.2 30.8751084325544 44.7929971896022
"5718" 1143.4 29.0724324346109 49.6734724436252
"5719" 1143.6 26.4188949208187 53.9544123366619
"5720" 1143.8 23.6266164479432 58.1517734660957
"5721" 1144 20.1656596811005 62.026561855345
"5722" 1144.2 18.0799395453275 66.885474747642
"5723" 1144.4 14.9643691665061 71.1261847882607
"5724" 1144.6 13.6576558672588 76.1930033303282
"5725" 1144.8 12.9320797162316 81.4968213854128
"5726" 1145 12.4793024017545 86.5926961211948
"5727" 1145.2 14.4852283443147 90.5614530091288
"5728" 1145.4 18.5389997692556 93.5370954944848
"5729" 1145.6 22.7416955429682 97.1460677179833
"5730" 1145.8 27.8834812104156 98.4972038833187
"5731" 1146 33.5772892056071 100.339621549813
"5732" 1146.2 38.552755463689 100.577257922935
"5733" 1146.4 44.1415664482489 100.864408191342
"5734" 1146.6 47.9993786595727 103.974098672261
"5735" 1146.8 50.4369568499917 107.542623127561
"5736" 1147 50.2925493016123 108.728904413526
"5737" 1147.2 49.3348984806546 108.982205244051
"5738" 1147.4 48.2355409486177 109.629204221454
"5739" 1147.6 47.097341669106 111.686200030429
"5740" 1147.8 47.3363821249456 112.01501969009
"5741" 1148 49.6950051869341 111.600814728642
"5742" 1148.2 52.2402858953685 110.141003293085
"5743" 1148.4 56.4551846692854 108.225668773874
"5744" 1148.6 60.9197865730898 105.924466399822
"5745" 1148.8 65.2249660364539 102.937845398999
"5746" 1149 69.7108403854267 101.941943402073
"5747" 1149.2 73.8283589529267 100.440033647125
"5748" 1149.4 75.816837589403 96.1885292027484
"5749" 1149.6 76.6552046874288 92.0580828668263
"5750" 1149.8 79.8478652382288 87.4453075495741
"5751" 1150 84.2989735639653 84.1138746256447
"5752" 1150.2 88.4241373914049 81.9789247061275
"5753" 1150.4 92.1047066398759 82.7079810638453
"5754" 1150.6 95.7946428340984 85.1422432161046
"5755" 1150.8 98.8987072145345 88.2022484559906
"5756" 1151 101.407454806214 92.0073035849856
"5757" 1151.2 104.106657329994 96.2890419201212
"5758" 1151.4 106.258183329327 99.9097926739207
"5759" 1151.6 107.216443306605 104.040932151362
"5760" 1151.8 107.86190444481 108.91198866183
"5761" 1152 106.360991485237 109.436158715831
"5762" 1152.2 105.77301697642 110.055428666903
"5763" 1152.4 104.990166226728 110.909578350693
"5764" 1152.6 103.680629037859 111.58838205346
"5765" 1152.8 102.927062304249 113.277568029025
"5766" 1153 102.053578501501 112.781359578896
"5767" 1153.2 100.994296955044 113.504317745352
"5768" 1153.4 99.2818510018329 115.152271394636
"5769" 1153.6 97.8234034474556 116.917485568653
"5770" 1153.8 97.0064877636635 117.681025325995
"5771" 1154 97.0357245818944 116.428083048577
"5772" 1154.2 97.3946747449196 116.865508763205
"5773" 1154.4 96.8122945802783 117.461988968831
"5774" 1154.6 96.7842559923029 117.468254253962
"5775" 1154.8 97.2548058065036 116.076684304053
"5776" 1155 97.3048290593732 115.753284028789
"5777" 1155.2 97.540407753735 115.585088551685
"5778" 1155.4 97.5262534210995 115.549390196295
"5779" 1155.6 97.4360075241758 115.520947604196
"5780" 1155.8 97.1518730346472 115.519750578175
"5781" 1156 98.3824555069013 114.407662467396
"5782" 1156.2 100.864285929214 113.364335860932
"5783" 1156.4 102.884448080059 112.182903428617
"5784" 1156.6 104.173684918521 111.165725483423
"5785" 1156.8 106.033102006656 108.824391214485
"5786" 1157 107.479765760997 106.382379183733
"5787" 1157.2 109.542902644225 102.790856025976
"5788" 1157.4 111.332918520984 99.5816922221728
"5789" 1157.6 114.005504803489 95.5928545864318
"5790" 1157.8 117.554618884754 91.5863613771912
"5791" 1158 120.296521447575 88.7200439561842
"5792" 1158.2 123.163776369974 86.7206830299416
"5793" 1158.4 124.520298558752 84.9814371601438
"5794" 1158.6 124.613521405758 82.2523827976706
"5795" 1158.8 125.680599613302 78.7526618784038
"5796" 1159 127.109951842151 75.0127211201226
"5797" 1159.2 127.221647225172 72.836199356343
"5798" 1159.4 127.139733725819 70.2960043132137
"5799" 1159.6 127.442015541894 65.7578840723722
"5800" 1159.8 127.758100907133 61.2212134290753
"5801" 1160 127.765552860879 58.563663783274
"5802" 1160.2 126.69485240933 56.745565933167
"5803" 1160.4 124.98704696281 53.0055457057654
"5804" 1160.6 122.818494848348 48.456523244862
"5805" 1160.8 120.282546440282 43.3988853295279
"5806" 1161 118.151204415228 38.273416938167
"5807" 1161.2 114.556254444964 34.2756636500399
"5808" 1161.4 110.634689656095 32.2951229369769
"5809" 1161.6 106.356874708431 29.1777443057389
"5810" 1161.8 102.260786981827 24.4991121213022
"5811" 1162 98.3453233228257 20.7445848452703
"5812" 1162.2 94.9642915397828 17.1480776364265
"5813" 1162.4 94.7710096743925 15.5494850050184
"5814" 1162.6 95.3569715667824 16.2957786146677
"5815" 1162.8 93.878983550635 17.2932368205568
"5816" 1163 89.8005314665786 18.1527866553794
"5817" 1163.2 84.5232800296948 19.7113366696005
"5818" 1163.4 78.9320679544901 20.4645707183894
"5819" 1163.6 72.4560750319688 21.219658037062
"5820" 1163.8 66.5174585969697 20.5776655081547
"5821" 1164 61.1574205464259 18.2558823728261
"5822" 1164.2 56.0063211173852 15.5233777387464
"5823" 1164.4 52.6720668931742 14.0999809539376
"5824" 1164.6 50.4360723584827 14.5390841288738
"5825" 1164.8 45.1464247565793 14.2035938960936
"5826" 1165 42.7131979258231 11.9817147118844
"5827" 1165.2 43.1501367312573 11.6019040181317
"5828" 1165.4 43.8118260519216 12.4119868592084
"5829" 1165.6 43.1912510068943 13.5528891369765
"5830" 1165.8 42.3747084405921 14.825430511471
"5831" 1166 40.7588086401323 17.473977243913
"5832" 1166.2 38.6970499984514 21.6616973853931
"5833" 1166.4 36.4922471393732 25.9363121856922
"5834" 1166.6 35.8336229690073 27.569962125663
"5835" 1166.8 36.3901253026026 28.7717587410494
"5836" 1167 36.8833125488714 28.3060458281983
"5837" 1167.2 37.3399005218908 29.2503341433704
"5838" 1167.4 37.0847993864189 30.7411781299908
"5839" 1167.6 37.4608346336636 32.5664752571361
"5840" 1167.8 37.9235390613157 33.7054781060394
"5841" 1168 37.7256085156186 35.8209239310938
"5842" 1168.2 36.9930455419712 38.3233479711963
"5843" 1168.4 36.1463960140385 41.7027485334755
"5844" 1168.6 36.92052676734 45.2480054254038
"5845" 1168.8 38.3402322643694 48.5752403762273
"5846" 1169 40.8236256219779 51.0526815355568
"5847" 1169.2 43.6480762917501 53.2720342908048
"5848" 1169.4 47.417327588478 54.718743156932
"5849" 1169.6 50.0148320137736 54.7280022149068
"5850" 1169.8 53.58064035584 54.8700092021097
"5851" 1170 57.5003935954892 56.6461020139036
"5852" 1170.2 62.3559853571636 57.6308512090113
"5853" 1170.4 67.2797313364817 58.5411401814295
"5854" 1170.6 72.2583912747171 60.0696836256407
"5855" 1170.8 74.9051334581118 62.8862784351361
"5856" 1171 79.094318027481 65.5479180932524
"5857" 1171.2 83.3451493736368 67.91124736773
"5858" 1171.4 83.3595344611149 70.7520982385798
"5859" 1171.6 82.4076561047344 74.536718572801
"5860" 1171.8 81.1406410704328 79.9541633884234
"5861" 1172 79.4473196622599 85.2116061952889
"5862" 1172.2 76.5418615440165 90.1603245669416
"5863" 1172.4 71.4982900926057 93.1529674456659
"5864" 1172.6 67.2336611986635 97.3859269802568
"5865" 1172.8 63.5273752548029 102.130836252912
"5866" 1173 60.0287825552046 106.864259169494
"5867" 1173.2 56.4647664836636 110.236937339013
"5868" 1173.4 52.2474139275116 110.842314249525
"5869" 1173.6 46.5523156307036 112.909156630869
"5870" 1173.8 41.6205841608302 114.441574566281
"5871" 1174 37.7181186340943 114.837942972403
"5872" 1174.2 35.7866787325921 116.946992475947
"5873" 1174.4 35.9375035885445 117.517232871852
"5874" 1174.6 36.1186819467573 117.93917853714
"5875" 1174.8 35.9891701511996 117.431138704845
"5876" 1175 36.1180978095078 116.885582736765
"5877" 1175.2 36.8383436376321 115.528556510426
"5878" 1175.4 36.5614119048849 115.52111363639
"5879" 1175.6 36.6692659020603 115.398509544005
"5880" 1175.8 36.7189211342396 115.257285253461
"5881" 1176 36.4118175955436 114.251381195085
"5882" 1176.2 36.2475066770866 113.626718773049
"5883" 1176.4 36.1467643072915 112.796172849943
"5884" 1176.6 35.7592518126328 112.341997959657
"5885" 1176.8 35.0009656949996 111.386541977157
"5886" 1177 34.4870993777756 110.600774977149
"5887" 1177.2 33.1879193317651 109.605810889772
"5888" 1177.4 31.6145868966025 107.956236193268
"5889" 1177.6 29.8855750300713 106.400531680788
"5890" 1177.8 27.3543341836714 104.995970876568
"5891" 1178 24.0962090721752 102.717223229896
"5892" 1178.2 20.3072080862682 100.424128871896
"5893" 1178.4 18.4422843745482 98.218888606026
"5894" 1178.6 18.1718438059136 94.802214760913
"5895" 1178.8 16.7055004243676 90.8832209574928
"5896" 1179 15.3822829152489 86.7516242156836
"5897" 1179.2 13.6395568845445 82.8508632718758
"5898" 1179.4 10.8764455234969 79.0988027945663
"5899" 1179.6 10.1042222610207 74.7461699853996
"5900" 1179.8 10.6573058798484 69.9945830068828
"5901" 1180 10.6297549176392 64.6720462916348
"5902" 1180.2 9.51423956839527 59.8186406179275
"5903" 1180.4 9.0028207814352 58.7187989115757
"5904" 1180.6 10.3887294405172 59.0729188754885
"5905" 1180.8 12.5735367745644 58.1248456409551
"5906" 1181 15.3228645311127 55.7226480868584
"5907" 1181.2 17.5186906526906 52.0387809711892
"5908" 1181.4 19.4337715612162 47.9972338778357
"5909" 1181.6 19.7331301335902 43.5046377114815
"5910" 1181.8 20.5529800193962 42.3371571159152
"5911" 1182 22.1198174912224 42.5614880157862
"5912" 1182.2 25.1902566763988 42.5090316089038
"5913" 1182.4 28.8353765858268 42.5102550819506
"5914" 1182.6 32.8097692509934 42.3982860135196
"5915" 1182.8 36.6806732208741 42.4810680055357
"5916" 1183 41.0082352456636 41.3282628692234
"5917" 1183.2 45.0624073736636 39.0414264685357
"5918" 1183.4 48.2989532928594 36.9925721661382
"5919" 1183.6 50.9002444161242 38.1311950258579
"5920" 1183.8 53.2528931665976 39.7512821868007
"5921" 1184 56.1797075059136 40.8786677485693
"5922" 1184.2 60.3295264856338 40.5776045144795
"5923" 1184.4 63.7774794595436 40.2967950552268
"5924" 1184.6 65.8523398091781 41.9465985251257
"5925" 1184.8 68.1748082998064 45.5601745732996
"5926" 1185 71.9201136760654 48.9172225321773
"5927" 1185.2 75.7387542073214 52.382273965941
"5928" 1185.4 79.1794660791109 56.1672206474936
"5929" 1185.6 83.2603103921636 59.4829341739178
"5930" 1185.8 86.9610760682162 62.2016794843357
"5931" 1186 90.4397603981503 65.215526757686
"5932" 1186.2 95.1181085585687 67.963373845593
"5933" 1186.4 99.4836669504267 69.7112282590725
"5934" 1186.6 103.624789221513 68.5773789580577
"5935" 1186.8 107.332508240768 65.8669573082785
"5936" 1187 111.040320278467 62.1739803290191
"5937" 1187.2 113.811161175638 58.3036941507824
"5938" 1187.4 116.77162393625 54.4104118048559
"5939" 1187.6 118.362359213561 50.1537362829619
"5940" 1187.8 121.000169925048 46.5703680340645
"5941" 1188 123.463455874836 45.3750765489723
"5942" 1188.2 122.585113229137 46.0963793442304
"5943" 1188.4 122.476163151498 44.5677663801307
"5944" 1188.6 121.885381436318 42.2947296128984
"5945" 1188.8 121.88052300733 39.2272396625773
"5946" 1189 121.024735295738 37.9702518415088
"5947" 1189.2 119.999097965231 35.751998635689
"5948" 1189.4 119.466077106388 33.8997207315671
"5949" 1189.6 118.507772465816 31.8913086996212
"5950" 1189.8 116.392627542748 29.0657391716559
"5951" 1190 114.190448864898 25.8541224237568
"5952" 1190.2 112.763494148318 23.1314956417656
"5953" 1190.4 111.3435345105 22.3749447771361
"5954" 1190.6 109.044573641503 20.1793963562657
"5955" 1190.8 108.214739435196 18.7153760737751
"5956" 1191 108.681992071508 19.0730146433714
"5957" 1191.2 107.539935535389 18.0278387299337
"5958" 1191.4 105.820692345521 15.9207925485514
"5959" 1191.6 103.788076036802 13.8755353838956
"5960" 1191.8 101.751494646965 12.9392419357756
"5961" 1192 98.7600592944953 11.0597348367848
"5962" 1192.2 95.1294327405846 8.81683364107255
"5963" 1192.4 92.3078344685766 7.39969782959154
"5964" 1192.6 90.942825804858 6.98917485817342
"5965" 1192.8 88.5434034464636 6.54117216415676
"5966" 1193 85.2775167362415 5.22679198321548
"5967" 1193.2 84.7842795424424 4.84879013156445
"5968" 1193.4 84.2673411733738 5.55559401797171
"5969" 1193.6 83.5131149901682 5.22679198321548
"5970" 1193.8 81.943856204009 4.31293300012039
"5971" 1194 80.1113411239346 3.19463549672871
"5972" 1194.2 79.0448927817999 2.64175362709312
"5973" 1194.4 77.832857195003 2.43230237568336
"5974" 1194.6 76.1137859285718 2.09219510851823
"5975" 1194.8 74.268971853394 1.45759244973067
"5976" 1195 72.0785326339939 0.892834880944256
"5977" 1195.2 69.7576036837853 0.520414755591539
"5978" 1195.4 67.64354992484 0.296076343975239
"5979" 1195.6 66.2817525402311 0.0447601000810815
"5980" 1195.8 64.5923409087975 0.114820723765682
"5981" 1196 62.677202258345 0.193787771624011
"5982" 1196.2 60.2347356668798 0.426942493081082
"5983" 1196.4 58.1243177600695 0.679276278915174
"5984" 1196.6 55.421343055673 0.976211936020905
"5985" 1196.8 53.0440587506636 0.968588890985333
"5986" 1197 51.1006377954371 1.80187012467185
"5987" 1197.2 49.129604003243 2.17310125001844
"5988" 1197.4 47.5901148139063 2.57439102878588
"5989" 1197.6 44.3426839972167 3.48832089298016
"5990" 1197.8 41.2812126859831 4.39280804570521
"5991" 1198 38.4321467059969 5.77217486430222
"5992" 1198.2 34.5594422660695 8.38725186843002
"5993" 1198.4 31.1551490560064 10.5813860330139
"5994" 1198.6 27.4433164980794 12.7047777141033
"5995" 1198.8 23.6297730332336 15.2370955462168
"5996" 1199 20.6499565191535 17.8168266989668
"5997" 1199.2 17.8942373504577 21.0281329905803
"5998" 1199.4 15.5181504357254 24.2859926050557
"5999" 1199.6 13.6185017346535 26.6872800404968
"6000" 1199.8 11.2008560772999 29.5022270842113
"6001" 1200 9.57995506173022 31.8713718779901
"6002" 1200.2 8.16971945475149 34.7199139800535
"6003" 1200.4 6.60090142950227 37.8702656187245
"6004" 1200.6 4.99290500629994 39.5933864306962
"6005" 1200.8 4.89801053764182 39.6126885717568
"6006" 1201 4.72313347763263 40.235212469633
"6007" 1201.2 4.48901287391355 40.0165858734499
"6008" 1201.4 3.97980495639432 40.2398596782183
"6009" 1201.6 4.22269016700158 39.9841052635455
"6010" 1201.8 4.65404701892671 39.6830905915199
"6011" 1202 4.58403253316355 40.7554139268268
"6012" 1202.2 4.77769164820642 41.8766642712425
"6013" 1202.4 4.26387620379868 43.668642256027
"6014" 1202.6 3.83387732855828 44.6380517919936
"6015" 1202.8 3.12706442466354 45.717549428362
"6016" 1203 3.58756549789834 45.8871264672698
"6017" 1203.2 2.96869832591355 48.5346706428257
"6018" 1203.4 2.4801459186193 49.495316468624
"6019" 1203.6 2.28038518451723 51.5784153639763
"6020" 1203.8 1.94969439395666 54.0763153413257
"6021" 1204 1.21400195176355 56.2599166401818
"6022" 1204.2 0.963703667285397 59.4540568402778
"6023" 1204.4 1.44598832431901 63.8218556174206
"6024" 1204.6 1.63443067375598 66.2402030285887
"6025" 1204.8 2.46715977665486 67.0832943155655
"6026" 1205 3.0991490445449 66.9743568434856
"6027" 1205.2 3.78326856717638 67.6197982946799
"6028" 1205.4 5.18988437761229 67.9105182346542
"6029" 1205.6 6.94052008256355 67.9738069856318
"6030" 1205.8 8.41547040614742 68.9020376094906
"6031" 1206 10.2496762806392 69.9076343583421
"6032" 1206.2 12.8491851885816 71.4560002508141
"6033" 1206.4 15.8756730836896 72.7827969590002
"6034" 1206.6 19.5268720558904 73.6461912492441
"6035" 1206.8 23.4442761179563 75.2830452517568
"6036" 1207 26.7306807163743 76.8612584944758
"6037" 1207.2 27.5911503525416 79.428015270147
"6038" 1207.4 29.838312677451 82.9407365592686
"6039" 1207.6 32.1611897677523 86.9509093305229
"6040" 1207.8 34.3610129630488 90.4899364792404
"6041" 1208 35.5604414486636 94.3730557821067
"6042" 1208.2 34.2903453366885 98.7649684483317
"6043" 1208.4 34.3221207281152 103.819330595757
"6044" 1208.6 33.9536049345172 108.511163225269
"6045" 1208.8 34.024021873672 107.909977734392
"6046" 1209 34.9618924140179 107.520782118513
"6047" 1209.2 36.1649759736557 106.771463883418
"6048" 1209.4 37.4228267699635 105.870376104857
"6049" 1209.6 39.7505019065587 105.428195185644
"6050" 1209.8 43.0062442554668 104.464654964265
"6051" 1210 46.1864006078687 103.123562649526
"6052" 1210.2 49.652096460798 101.561564021984
"6053" 1210.4 53.6463867601466 100.697094774977
"6054" 1210.6 58.4746738522059 100.891424805316
"6055" 1210.8 62.9414290641555 100.786528380337
"6056" 1211 66.9106982038357 100.307638279749
"6057" 1211.2 68.2060290449886 97.9432763033818
"6058" 1211.4 69.419379522924 94.9681148385467
"6059" 1211.6 70.2009968935892 92.6760290874592
"6060" 1211.8 71.6384231038963 88.9438693509723
"6061" 1212 73.928553595907 85.4413424801915
"6062" 1212.2 76.5335738252584 81.8570217014637
"6063" 1212.4 80.0170773946222 78.3710368734344
"6064" 1212.6 82.6032252909093 75.0908744439771
"6065" 1212.8 86.0855615938636 72.2224012544818
"6066" 1213 87.1244432016636 72.5261055962696
"6067" 1213.2 86.4203447236813 72.7475638303497
"6068" 1213.4 85.9942093600583 70.4755930450725
"6069" 1213.6 84.7172785006636 67.1935179332567
"6070" 1213.8 82.5968397889793 63.4923831799936
"6071" 1214 79.4677866012288 62.0218701021829
"6072" 1214.2 76.3658208822581 59.4758437538919
"6073" 1214.4 73.0776581808999 56.3105847604658
"6074" 1214.6 69.403965299794 54.4014855182785
"6075" 1214.8 65.5935642923363 51.5298304625749
"6076" 1215 61.2039770989998 49.2856234742346
"6077" 1215.2 56.9360639935436 49.1404956292468
"6078" 1215.4 52.5127243295513 48.6368728309608
"6079" 1215.6 48.1030364696636 47.4413931694199
"6080" 1215.8 44.0111260372806 46.3537354610546
"6081" 1216 40.9528071111011 44.2227636873193
"6082" 1216.2 38.9178027421635 40.7831221503193
"6083" 1216.4 35.5255362677146 37.1090039155731
"6084" 1216.6 32.2289358447554 36.1418484720629
"6085" 1216.8 31.6636352124741 37.0902847779568
"6086" 1217 30.3401777200717 38.7820268400323
"6087" 1217.2 28.9879495465787 39.984054481936
"6088" 1217.4 26.257922729218 41.6068481867172
"6089" 1217.6 22.5015131849466 42.554771899002
"6090" 1217.8 17.9456465639821 43.431130356686
"6091" 1218 14.4318077098603 45.5897705868715
"6092" 1218.2 12.5282991261964 48.4310773938469
"6093" 1218.4 11.6185773878831 51.3919849283665
"6094" 1218.6 10.4539670029916 55.9762099104448
"6095" 1218.8 9.73922610961593 60.4173634414948
"6096" 1219 8.82824397966356 65.4736971647568
"6097" 1219.2 9.14180885518856 71.1809542335568
"6098" 1219.4 10.1162882494969 76.3749949460424
"6099" 1219.6 11.6213800097101 81.97864376478
"6100" 1219.8 13.8594715905116 86.6822720936368
"6101" 1220 16.4337149620943 91.3807636358875
"6102" 1220.2 18.5146747364875 96.7382552182527
"6103" 1220.4 21.2213809949682 102.720556215882
"6104" 1220.6 25.8223660673454 106.008193392029
"6105" 1220.8 30.3852907272716 108.766299490749
"6106" 1221 35.5633428123048 112.796240696986
"6107" 1221.2 39.8891148144969 113.252562676947
"6108" 1221.4 42.6374428466884 110.919710921906
"6109" 1221.6 46.4571027111297 108.949643396706
"6110" 1221.8 51.8623016440249 107.541594406572
"6111" 1222 57.2565969774135 105.771645653332
"6112" 1222.2 63.0444884618931 104.990938915281
"6113" 1222.4 68.1031421666394 101.911500746829
"6114" 1222.6 70.1057243454856 98.2129092204771
"6115" 1222.8 70.8472111899644 93.6187810622346
"6116" 1223 73.4091269160738 88.6626955229363
"6117" 1223.2 74.4400451417828 83.2551128439678
"6118" 1223.4 74.4166949633957 78.7386110551318
"6119" 1223.6 74.1972848399821 74.7497937122612
"6120" 1223.8 75.932464010003 69.9348292567476
"6121" 1224 77.5951727768791 64.5303216601964
"6122" 1224.2 80.4231747257078 59.1581049358895
"6123" 1224.4 83.337353359123 57.9849881127297
"6124" 1224.6 83.4432454370748 59.1789983741306
"6125" 1224.8 82.5476629477886 58.0359273200335
"6126" 1225 80.7045479685981 56.057246864953
"6127" 1225.2 78.2662140672581 53.378140889
"6128" 1225.4 74.7907202244203 49.6355079052973
"6129" 1225.6 71.9956862010764 46.2500396722063
"6130" 1225.8 69.5954076977579 43.3263476735492
"6131" 1226 66.9239674944413 42.9886330432567
"6132" 1226.2 64.4921680669691 42.486133970979
"6133" 1226.4 61.1548630625665 42.3065178661063
"6134" 1226.6 57.6012392398418 40.7781556712023
"6135" 1226.8 53.4047456204697 37.9786638506649
"6136" 1227 51.8343460995668 35.3100545344342
"6137" 1227.2 52.7044140112167 34.4166343350121
"6138" 1227.4 54.5685499869822 32.804802208537
"6139" 1227.6 56.5431332129419 28.8012608769939
"6140" 1227.8 59.3189419086824 26.7482850036058
"6141" 1228 61.4661750901682 26.3470305567848
"6142" 1228.2 63.5342291318636 26.9424322857282
"6143" 1228.4 66.3468110456636 28.6452120211204
"6144" 1228.6 70.1839879234614 30.1557072300759
"6145" 1228.8 75.5617788161941 31.0759818546445
"6146" 1229 80.8015542610553 31.9729807364269
"6147" 1229.2 85.3246590676341 32.1938538841097
"6148" 1229.4 90.8048713366136 32.3741540483368
"6149" 1229.6 95.7504183632922 30.5349467799282
"6150" 1229.8 100.135098025636 28.0056677473123
"6151" 1230 103.481521120123 25.8506793391351
"6152" 1230.2 103.671230591058 24.711081505243
"6153" 1230.4 104.433429778555 23.850247173973
"6154" 1230.6 105.473988896829 21.4011716062338
"6155" 1230.8 105.312180542721 18.8572447672952
"6156" 1231 103.974596108664 17.2994135056962
"6157" 1231.2 102.732031333856 15.8071352846991
"6158" 1231.4 101.862612754612 14.3177301896949
"6159" 1231.6 99.8475158144466 12.4380782317473
"6160" 1231.8 97.7983182574136 11.5837048565603
"6161" 1232 95.8080416109609 9.74392947918919
"6162" 1232.2 94.1416996462756 8.80746982563607
"6163" 1232.4 92.4432817468243 8.01098195056926
"6164" 1232.6 93.1121617914112 8.87736621881283
"6165" 1232.8 93.7197821142212 9.95680480723753
"6166" 1233 94.2085755516425 11.4116509409147
"6167" 1233.2 94.9547669731913 11.6425993655345
"6168" 1233.4 96.0574863870032 12.4561057031153
"6169" 1233.6 97.502295472827 14.0689403626895
"6170" 1233.8 99.4635617806333 14.4542779133628
"6171" 1234 101.367256658844 15.1071535325968
"6172" 1234.2 102.841599790749 16.710863650271
"6173" 1234.4 104.540987803016 18.9448642601097
"6174" 1234.6 108.105262050399 20.9434392231341
"6175" 1234.8 109.84469950233 22.3826323540068
"6176" 1235 111.689525635137 24.0136124785199
"6177" 1235.2 113.304700389107 26.1631916633133
"6178" 1235.4 115.468581318655 28.4850387184264
"6179" 1235.6 116.99311568382 31.6865580734524
"6180" 1235.8 119.342012863977 34.6831834688246
"6181" 1236 119.433154432728 36.5093675405968
"6182" 1236.2 120.365886571554 38.0518428322778
"6183" 1236.4 121.937304129571 40.9583559891265
"6184" 1236.6 122.81166416681 43.8943742429275
"6185" 1236.8 124.378329768103 46.9394046912202
"6186" 1237 124.885255787614 49.2182060491568
"6187" 1237.2 125.748592601206 52.4643812448415
"6188" 1237.4 126.134833161577 55.474919543835
"6189" 1237.6 126.344938743521 59.2003391171937
"6190" 1237.8 127.332155982482 63.2953628090625
"6191" 1238 125.914307775491 65.4890723184981
"6192" 1238.2 124.788732992511 68.3379058896974
"6193" 1238.4 124.878921143664 71.3169164654028
"6194" 1238.6 124.437758440003 73.9067336579175
"6195" 1238.8 124.720555044914 77.6111729957818
"6196" 1239 125.134491261646 80.0811914443343
"6197" 1239.2 124.384163607569 82.7762362501447
"6198" 1239.4 123.395388399244 85.6872417407648
"6199" 1239.6 122.749808070911 88.7992243363497
"6200" 1239.8 120.858739788078 90.6915207549031
"6201" 1240 119.246846795391 93.7309788334262
"6202" 1240.2 117.986402667647 95.8737907614542
"6203" 1240.4 116.308147879314 97.9114277706318
"6204" 1240.6 113.981256617221 101.112727419101
"6205" 1240.8 111.722592585868 103.361964781183
"6206" 1241 109.127465498811 105.567345147347
"6207" 1241.2 107.562897571364 107.415456262174
"6208" 1241.4 106.398719698979 110.07869577245
"6209" 1241.6 104.99403183271 110.885260884943
"6210" 1241.8 102.910988955123 113.919424965604
"6211" 1242 101.043907114275 114.798388431029
"6212" 1242.2 98.7318320089765 115.970396754879
"6213" 1242.4 95.79064481197 118.129595520749
"6214" 1242.6 96.0321591942112 117.944913168781
"6215" 1242.8 93.9709263828236 117.697137650373
"6216" 1243 91.0758644120494 118.170730849434
"6217" 1243.2 87.5414323624667 119.419594574591
"6218" 1243.4 84.4898071951863 121.055177455825
"6219" 1243.6 83.6388687146156 121.188755992821
"6220" 1243.8 81.1790733395587 120.533646057362
"6221" 1244 77.7671266267029 120.614290716489
"6222" 1244.2 74.0035564910345 121.53533378095
"6223" 1244.4 69.8352847371984 123.08250826464
"6224" 1244.6 66.5397297477772 125.800608835575
"6225" 1244.8 66.0243200809363 124.952279735961
"6226" 1245 64.1969912551323 124.334762019999
"6227" 1245.2 60.8284174000605 123.22019253049
"6228" 1245.4 56.3990385990696 122.181326770719
"6229" 1245.6 51.8295887308745 121.074268479718
"6230" 1245.8 47.4609339238226 120.067872940575
"6231" 1246 44.9875887443328 118.13160981708
"6232" 1246.2 43.9130495753756 115.755651093933
"6233" 1246.4 44.0748526245354 114.268915853936
"6234" 1246.6 44.266208159948 112.546926794524
"6235" 1246.8 45.1014808784019 110.395010834196
"6236" 1247 45.8644081673333 108.058399523619
"6237" 1247.2 47.7418047072256 107.059984605823
"6238" 1247.4 48.9197343673495 106.324046609385
"6239" 1247.6 50.8805342015866 104.18191389168
"6240" 1247.8 53.3182138330898 102.28120309606
"6241" 1248 54.7751732149829 99.5318222373114
"6242" 1248.2 56.0946029415418 95.8134402936959
"6243" 1248.4 58.0573273841512 93.661491125608
"6244" 1248.6 58.9720079126131 91.8624814433282
"6245" 1248.8 58.4480859167363 88.8621014878931
"6246" 1249 58.1528634930419 84.9340114461622
"6247" 1249.2 59.4635520599938 80.8883870157568
"6248" 1249.4 59.3606037179493 77.3395505093282
"6249" 1249.6 58.1284440263214 73.2380342014936
"6250" 1249.8 56.4104695355207 68.6790244965246
"6251" 1250 54.9545425189467 65.1072981154205
"6252" 1250.2 54.7615839122013 61.2925256388228
"6253" 1250.4 56.3500257630598 58.6136433935492
"6254" 1250.6 58.8986033697162 55.6911688948094
"6255" 1250.8 62.2216472182239 53.3877280987654
"6256" 1251 64.8098263820056 53.1365813205462
"6257" 1251.2 67.8569449158868 51.38185887048
"6258" 1251.4 71.5871872973981 49.9992560841727
"6259" 1251.6 74.418299191409 48.4897432455295
"6260" 1251.8 74.8352339386635 47.9105225098649
"6261" 1252 76.1495348486375 48.4992600402959
"6262" 1252.2 77.6745752829813 49.1529612044951
"6263" 1252.4 77.0985851013392 48.564708587973
"6264" 1252.6 76.134776737119 46.8400981819548
"6265" 1252.8 74.0510050176536 44.7186453422368
"6266" 1253 71.4618880295888 42.927317176467
"6267" 1253.2 68.7423525467553 40.3034218875458
"6268" 1253.4 66.3099102071198 36.4958612890383
"6269" 1253.6 63.1541504948636 32.788002982471
"6270" 1253.8 60.3640917595524 30.9781974706456
"6271" 1254 59.4593254418454 28.5834451697265
"6272" 1254.2 60.5077598282224 26.322483199492
"6273" 1254.4 62.6234481017191 24.8526630050623
"6274" 1254.6 65.7121843306727 22.5582375666925
"6275" 1254.8 68.8972452640374 20.0320915771212
"6276" 1255 72.6802709500654 17.4461097777568
"6277" 1255.2 74.7965222256358 17.7185916690623
"6278" 1255.4 77.7786908264985 18.8746556156694
"6279" 1255.6 82.1335116046939 20.7004507605749
"6280" 1255.8 87.097568954603 21.6423952443325
"6281" 1256 92.8190921958903 22.0598786664475
"6282" 1256.2 98.4410983052812 23.298746031345
"6283" 1256.4 100.64976406788 25.8851101853513
"6284" 1256.6 104.952946674275 28.8620394057012
"6285" 1256.8 109.396818865865 32.2530478111421
"6286" 1257 114.086688266742 36.1294648320462
"6287" 1257.2 117.087309085164 40.3276332207309
"6288" 1257.4 120.140822202757 44.6199256868246
"6289" 1257.6 123.050774311151 47.8817258021204
"6290" 1257.8 123.131836988714 49.7935136625971
"6291" 1258 123.49913987321 53.3584082527652
"6292" 1258.2 123.709196372896 58.5010649430412
"6293" 1258.4 123.741961772638 64.6456353132568
"6294" 1258.6 124.502119046638 70.7638482770585
"6295" 1258.8 124.824164051892 76.7718292064093
"6296" 1259 123.642055070714 80.1434552327907
"6297" 1259.2 122.742617080526 83.5076542781275
"6298" 1259.4 121.677741588931 88.4068371952912
"6299" 1259.6 120.919768674914 92.8952838625068
"6300" 1259.8 119.180831658883 93.3885477233909
"6301" 1260 117.411493804958 97.0524541079332
"6302" 1260.2 115.182280794834 100.808479060659
"6303" 1260.4 113.439780230083 104.377193604894
"6304" 1260.6 110.600126908848 106.571043825357
"6305" 1260.8 107.493292865265 108.596610508257
"6306" 1261 103.514344634171 111.382361857233
"6307" 1261.2 100.05918284814 114.05332578609
"6308" 1261.4 96.5419472073302 114.744893925804
"6309" 1261.6 93.7793667497755 114.899562533613
"6310" 1261.8 90.3659268619319 115.601734126293
"6311" 1262 85.9594867289075 116.129953693854
"6312" 1262.2 80.9280096651181 117.119909578591
"6313" 1262.4 75.7799438316793 118.194805330883
"6314" 1262.6 70.0548953090782 119.712525231488
"6315" 1262.8 64.9043078721675 120.689523471017
"6316" 1263 59.2429603303064 121.715172807662
"6317" 1263.2 54.5134966307187 121.008510350213
"6318" 1263.4 51.9364858475307 118.515437926585
"6319" 1263.6 51.134395355005 116.406492173342
"6320" 1263.8 51.3622948701326 114.841741381482
"6321" 1264 51.8256758301869 114.173973187411
"6322" 1264.2 52.143131611108 113.656988489646
"6323" 1264.4 52.0094002388302 113.083714900146
"6324" 1264.6 51.6667095615351 111.662835303472
"6325" 1264.8 52.1802436665726 110.542266327166
"6326" 1265 51.8542473652723 110.176851620183
"6327" 1265.2 50.9292622319713 109.859119011629
"6328" 1265.4 50.5231953120995 109.434471908295
"6329" 1265.6 50.4373247358405 107.664829541252
"6330" 1265.8 50.7567998101457 106.323990207025
"6331" 1266 49.5498904407644 105.123246995404
"6332" 1266.2 48.9942553426291 102.524523005679
"6333" 1266.4 49.2300522541592 99.7349639783915
"6334" 1266.6 49.2467916273024 96.214608720229
"6335" 1266.8 50.1150123737828 92.2065958653347
"6336" 1267 51.2655775813051 88.6870711295209
"6337" 1267.2 52.9515178651331 85.1522131915741
"6338" 1267.4 55.0165358150946 81.2738640845585
"6339" 1267.6 57.5983923314114 78.2031402892872
"6340" 1267.8 59.9301893504283 77.439110628513
"6341" 1268 62.3859915653478 76.7748975753094
"6342" 1268.2 62.8963580280288 74.7468821265046
"6343" 1268.4 64.0726738676135 71.9835372588568
"6344" 1268.6 66.1881695276114 68.8911832007133
"6345" 1268.8 68.5299073490933 66.4791632400047
"6346" 1269 72.4776447120549 64.2352046564263
"6347" 1269.2 74.8124941911507 61.6224745891414
"6348" 1269.4 74.6385265739004 57.883688938862
"6349" 1269.6 73.94085747602 53.8329007786281
"6350" 1269.8 73.3424093549749 50.0902549307945
"6351" 1270 71.9733957279813 48.9636559070278
"6352" 1270.2 69.7980608119939 48.7509425758103
"6353" 1270.4 67.4583617765126 48.7850660037568
"6354" 1270.6 63.2094346602454 48.4376274646659
"6355" 1270.8 59.0293747624499 47.8685703622907
"6356" 1271 54.6757094650575 46.4147630815143
"6357" 1271.2 52.7319941855478 44.0138205500936
"6358" 1271.4 51.8365172476948 41.2051152092568
"6359" 1271.6 52.5565665858157 38.8109363777459
"6360" 1271.8 54.0862098521152 37.8291707377568
"6361" 1272 54.8033918229625 37.5165954472619
"6362" 1272.2 56.0885270248151 37.2346647930901
"6363" 1272.4 56.0846878466636 36.2088766341005
"6364" 1272.6 56.9650740772656 32.7490047791037
"6365" 1272.8 58.3377313134161 28.0093159183031
"6366" 1273 60.2727924467493 23.6993416936996
"6367" 1273.2 60.8831806387886 19.7980014269875
"6368" 1273.4 59.899953402835 18.8328858894996
"6369" 1273.6 58.4247798470165 18.3228811499332
"6370" 1273.8 55.8574243317563 17.3515491856743
"6371" 1274 52.1937797379934 14.6447522373135
"6372" 1274.2 50.9164446413701 14.3429549128546
"6373" 1274.4 48.6607605565657 15.5975101594415
"6374" 1274.6 44.664650660524 15.7929487289661
"6375" 1274.8 40.7335117396214 15.5311748401989
"6376" 1275 39.9946922136635 16.629991126038
"6377" 1275.2 39.8466747906735 18.8840237316181
"6378" 1275.4 38.1595650572393 22.8507092747265
"6379" 1275.6 35.6410641898454 26.6493706354537
"6380" 1275.8 32.8959726531996 28.3954383359732
"6381" 1276 29.3498781533543 30.3024102763031
"6382" 1276.2 27.2288166732378 32.6501578477964
"6383" 1276.4 24.6901924304636 35.0685399189868
"6384" 1276.6 21.3797075021936 37.3654561009168
"6385" 1276.8 18.2035170256635 39.6870018148401
"6386" 1277 15.3835082879222 42.2912599985585
"6387" 1277.2 13.6943522104723 43.8765147475741
"6388" 1277.4 12.2685315212363 43.5665391466113
"6389" 1277.6 11.0051687370962 43.0155818017375
"6390" 1277.8 9.13933144493089 42.1593098637271
"6391" 1278 9.23717347029722 43.3285609472617
"6392" 1278.2 9.3764786196999 45.9430187539931
"6393" 1278.4 10.6211744547975 47.9456296762746
"6394" 1278.6 11.7783781620921 49.9043144403996
"6395" 1278.8 12.3920272915342 52.6068899337568
"6396" 1279 14.6749632882255 54.8620819056741
"6397" 1279.2 17.5722949825043 56.5606175215178
"6398" 1279.4 20.980487968069 57.2584972575676
"6399" 1279.6 24.5235425665482 57.2922990787087
"6400" 1279.8 27.745740501 56.3394189121212
"6401" 1280 29.9311686628257 54.0185546286216
"6402" 1280.2 33.7761834027469 52.2459398959234
"6403" 1280.4 38.5596758416239 51.7554935137073
"6404" 1280.6 42.9372365001152 50.5028320282084
"6405" 1280.8 46.1595415835605 47.9497807736949
"6406" 1281 49.5211793410507 47.9179640153374
"6407" 1281.2 53.3771173500965 50.0261737748392
"6408" 1281.4 57.7145746143392 51.8838421632162
"6409" 1281.6 62.7608517313592 53.1087120323915
"6410" 1281.8 68.1453974528957 55.0194162895693
"6411" 1282 73.3628572367717 56.4906893869459
"6412" 1282.2 78.7719272152272 58.1867528715568
"6413" 1282.4 80.6821663633096 61.1298955121638
"6414" 1282.6 82.2845622946551 65.0358467481265
"6415" 1282.8 85.3409132757411 68.6058356269292
"6416" 1283 85.3011674212723 71.4235569699828
"6417" 1283.2 84.6596908283908 73.9048723800295
"6418" 1283.4 85.9994978105429 77.5508804286102
"6419" 1283.6 87.4758782312375 79.9545326467742
"6420" 1283.8 88.7341214768153 78.4724483171496
"6421" 1284 91.8418250092983 76.8571936008959
"6422" 1284.2 95.4118327660024 74.113335503484
"6423" 1284.4 98.3550863434321 70.348365152608
"6424" 1284.6 100.870088250143 66.3301282975299
"6425" 1284.8 103.257033854327 61.621122927274
"6426" 1285 105.811642854164 57.3363970471318
"6427" 1285.2 109.207986571971 52.9760062620388
"6428" 1285.4 112.657427040129 48.9036743326188
"6429" 1285.6 116.104062176403 44.6541728342002
"6430" 1285.8 118.079378747842 41.3908083493585
"6431" 1286 117.374804464433 37.509052152167
"6432" 1286.2 115.813219393307 33.4412737560959
"6433" 1286.4 114.058884349067 29.002744340399
"6434" 1286.6 112.644497990501 24.6697013139189
"6435" 1286.8 110.096216633796 23.3141314755886
"6436" 1287 106.027731175822 20.8428897379717
"6437" 1287.2 102.017755601337 17.3098863505488
"6438" 1287.4 99.1819854859207 13.9482309237282
"6439" 1287.6 97.420032444173 13.8622484698134
"6440" 1287.8 94.6778726476435 14.6523564849268
"6441" 1288 89.5754631300097 15.2044630495837
"6442" 1288.2 84.6161678376155 14.3482274960356
"6443" 1288.4 80.3985418312224 12.7512613617862
"6444" 1288.6 75.94193349934 11.1026314311979
"6445" 1288.8 71.1660605594694 8.49265235728102
"6446" 1289 68.7610142399413 5.63030412750675
"6447" 1289.2 67.8162222047796 4.23693081969426
"6448" 1289.4 66.5528349797383 3.87684892722404
"6449" 1289.6 64.3267634749413 2.52684154731231
"6450" 1289.8 64.7248913174754 2.89290697104389
"6451" 1290 63.6748582275536 4.14234067742675
"6452" 1290.2 60.6652231729831 4.54646900783923
"6453" 1290.4 56.3539102145385 3.52830096600675
"6454" 1290.6 56.2829897442288 3.54214815415893
"6455" 1290.8 57.1318432751329 4.92378667650165
"6456" 1291 56.7390500361378 7.01686447599387
"6457" 1291.2 54.7716889188454 11.1265887945143
"6458" 1291.4 52.8160115684635 15.4426694439252
"6459" 1291.6 50.7840212639861 20.2487806597568
"6460" 1291.8 48.5291852444818 24.7577608115143
"6461" 1292 47.5127015653869 27.2812077422993
"6462" 1292.2 47.6173804334969 29.4848551572568
"6463" 1292.4 47.8566118588614 31.3852676059655
"6464" 1292.6 48.4622316650701 34.0311457113502
"6465" 1292.8 49.5105804330592 36.7148220753831
"6466" 1293 49.6144079909106 39.1675584904979
"6467" 1293.2 50.8640674878705 42.134213785343
"6468" 1293.4 53.2320097250042 44.3752691614491
"6469" 1293.6 55.4983963321423 46.5651555082461
"6470" 1293.8 57.9887008282064 48.0061418884996
"6471" 1294 60.8966926086819 49.6826686882338
"6472" 1294.2 63.9654333908317 51.4704891899692
"6473" 1294.4 66.6125297387874 54.9135128720399
"6474" 1294.6 69.3609998886549 58.8613878783307
"6475" 1294.8 72.0816258782742 62.6214214883851
"6476" 1295 73.9745961054567 67.3439747948688
"6477" 1295.2 75.17764712515 72.9348615398108
"6478" 1295.4 78.2461960655867 78.039984907244
"6479" 1295.6 82.1397337210084 80.8785029883516
"6480" 1295.8 84.9740277864246 81.6054017707656
"6481" 1296 83.9376300145097 82.2799229082183
"6482" 1296.2 83.2263747995743 84.6590258038371
"6483" 1296.4 82.2462350371425 87.9282509271517
"6484" 1296.6 80.7734165517929 92.0243912255843
"6485" 1296.8 78.8435345070256 96.340416525843
"6486" 1297 76.9129971542636 101.559469489322
"6487" 1297.2 74.7660319459325 107.275030216496
"6488" 1297.4 72.3260969204197 112.158985415367
"6489" 1297.6 70.0016472190555 117.082588362429
"6490" 1297.8 67.5021294422588 120.265306269138
"6491" 1298 66.9792369744423 124.115721778109
"6492" 1298.2 68.655321455639 126.317969501708
"6493" 1298.4 70.0139760198432 125.552968397686
"6494" 1298.6 71.9622585772801 125.957173871486
"6495" 1298.8 74.3893910591292 126.333082708589
"6496" 1299 76.1482328664817 125.679005346893
"6497" 1299.2 77.3427783822559 125.988849254318
"6498" 1299.4 78.7443378846025 126.429357662551
"6499" 1299.6 79.6379578860987 125.603726996757
"6500" 1299.8 81.5263857574775 124.892689986524
"6501" 1300 84.0626986258302 124.338885267542
"6502" 1300.2 87.7932637489426 123.446914732385
"6503" 1300.4 90.1530063091873 123.195371282138
"6504" 1300.6 92.0754412999077 122.010610640521
"6505" 1300.8 94.1364067740097 121.470277423234
"6506" 1301 96.8567598157545 120.348719093007
"6507" 1301.2 98.7035830730589 118.845912745338
"6508" 1301.4 101.59316589871 116.74784435896
"6509" 1301.6 104.723147928099 114.587538325245
"6510" 1301.8 106.226054294251 113.767742505146
"6511" 1302 108.14952238696 112.30795984028
"6512" 1302.2 109.526138405002 110.671529878127
"6513" 1302.4 111.649143946968 108.442208821485
"6514" 1302.6 113.743804825304 106.802144741124
"6515" 1302.8 114.956376399032 105.138173115863
"6516" 1303 117.180820495854 102.069177891304
"6517" 1303.2 119.096296166449 99.2058431373996
"6518" 1303.4 120.677270586203 95.662125145163
"6519" 1303.6 122.898186132956 91.9064257602934
"6520" 1303.8 124.392420488304 87.8410491092128
"6521" 1304 125.438223853395 84.1167407257324
"6522" 1304.2 126.38054329968 79.7669009772814
"6523" 1304.4 127.570883060267 75.3356874546493
"6524" 1304.6 128.465713659218 71.3498852744963
"6525" 1304.8 128.733051883769 67.0158366452831
"6526" 1305 128.708944331894 62.223513566167
"6527" 1305.2 127.124552423939 59.7250370033818
"6528" 1305.4 126.452116197681 56.0299148449742
"6529" 1305.6 126.240594173611 50.6560980668785
"6530" 1305.8 125.660886208311 48.5563830964699
"6531" 1306 123.498293616099 45.0710371076798
"6532" 1306.2 121.37197708126 40.6757337153114
"6533" 1306.4 119.9033462593 35.2697068331204
"6534" 1306.6 119.986626893048 34.5299893964747
"6535" 1306.8 120.087331489176 33.2266494408593
"6536" 1307 120.183639360724 34.0150343846274
"6537" 1307.2 120.390223852151 35.0201827914096
"6538" 1307.4 120.62778949789 33.1990899262021
"6539" 1307.6 120.608444100298 33.3268757177811
"6540" 1307.8 120.595600156255 33.0358280870002
"6541" 1308 120.577860328382 33.0469910509875
"6542" 1308.2 120.52684954342 32.330564597027
"6543" 1308.4 120.395281629223 32.3803726093076
"6544" 1308.6 120.17303225674 32.1245047360279
"6545" 1308.8 120.136059519561 31.7959153542439
"6546" 1309 119.744583004189 31.0004060260499
"6547" 1309.2 119.580177792546 30.6169500608912
"6548" 1309.4 118.745238312077 29.7747866278085
"6549" 1309.6 117.365300484953 28.633630736484
"6550" 1309.8 116.007171078305 27.0137356674747
"6551" 1310 114.650433222274 25.1201969433939
"6552" 1310.2 112.602044815787 22.2453736332169
"6553" 1310.4 111.288631097194 21.0153609958611
"6554" 1310.6 109.907859079177 19.3840789033231
"6555" 1310.8 109.468140111969 20.5460336320901
"6556" 1311 108.446512324177 20.7101539990541
"6557" 1311.2 105.831551735149 20.3943739523282
"6558" 1311.4 101.813577572578 19.2369072763853
"6559" 1311.6 97.1118678218972 17.8925845359343
"6560" 1311.8 92.4492703808106 17.247524808845
"6561" 1312 87.8022501043135 15.8180127835768
"6562" 1312.2 83.3164172385779 13.9882690791853
"6563" 1312.4 78.1749989989691 12.1132499050623
"6564" 1312.6 72.9586740675348 10.9830649535587
"6565" 1312.8 67.7187139354064 11.1164413832139
"6566" 1313 61.9579784825692 12.1496386898605
"6567" 1313.2 56.0356454418894 12.0380234424019
"6568" 1313.4 51.9079097067281 11.2284542873374
"6569" 1313.6 51.9191795522696 10.1151566029386
"6570" 1313.8 53.0113638141474 9.49425031049869
"6571" 1314 53.0757319704135 9.18937766231925
"6572" 1314.2 52.9280347456846 8.9294768726936
"6573" 1314.4 52.3364655434827 7.21256633966101
"6574" 1314.6 52.6718167865914 5.3935743119114
"6575" 1314.8 53.3990772577515 5.36746623635017
"6576" 1315 54.6533278732806 5.38296977742697
"6577" 1315.2 55.0788231709666 5.351388189181
"6578" 1315.4 55.1468851227614 5.22042735820241
"6579" 1315.6 55.6546998936939 4.83409080875676
"6580" 1315.8 56.4841582508574 4.5026060801343
"6581" 1316 57.370485788855 3.75666172210782
"6582" 1316.2 58.5440202037224 3.50394620566852
"6583" 1316.4 59.9690915168036 2.99579349842675
"6584" 1316.6 59.8525827961539 4.05502669994907
"6585" 1316.8 59.3905801580698 4.72660201072551
"6586" 1317 58.7892474110004 4.57662056505149
"6587" 1317.2 58.304949191515 3.68375964566765
"6588" 1317.4 58.5610764918594 3.55752281564335
"6589" 1317.6 58.8066651560878 4.10060944845373
"6590" 1317.8 58.7533250851742 4.7446438657142
"6591" 1318 58.4155782633676 5.41126421859349
"6592" 1318.2 56.7140653745991 5.80803948769224
"6593" 1318.4 54.6175025705023 6.35460140456321
"6594" 1318.6 51.1927079704378 7.29978366682128
"6595" 1318.8 47.4772504309666 8.84893614936282
"6596" 1319 45.3693939650866 10.1993436335645
"6597" 1319.2 42.9926722216833 11.9101410553904
"6598" 1319.4 40.1517913836235 13.7542278613768
"6599" 1319.6 36.8445906299839 16.3589307374752
"6600" 1319.8 32.8377627509232 19.4488925103048
"6601" 1320 28.6647290345207 22.3013860969914
"6602" 1320.2 24.1811174075726 23.5764697786052
"6603" 1320.4 22.5818738734577 23.6509533346979
"6604" 1320.6 21.0845618221539 25.269824342151
"6605" 1320.8 17.571282658615 26.9598540073878
"6606" 1321 14.8403969649363 27.8306616683628
"6607" 1321.2 13.7151450307995 28.9932127584946
"6608" 1321.4 13.0989010271198 29.5386575329703
"6609" 1321.6 12.523022022337 30.7483969463588
"6610" 1321.8 11.8740975242821 33.7341717639629
"6611" 1322 11.0363198708064 37.119403436471
"6612" 1322.2 10.6154745931296 39.4791102596402
"6613" 1322.4 11.5021946470193 42.1115734490645
"6614" 1322.6 12.2952433415289 43.5447574228144
"6615" 1322.8 12.9549877567995 45.0782678425237
"6616" 1323 13.9473211176365 46.2750573145946
"6617" 1323.2 15.2262343691636 47.703353337855
"6618" 1323.4 16.9189920024691 48.059627202229
"6619" 1323.6 18.9883401699113 48.7952124389692
"6620" 1323.8 21.2346737568785 49.7173052988315
"6621" 1324 23.577000576327 49.4869586678241
"6622" 1324.2 24.9471979850064 48.2354513242996
"6623" 1324.4 26.705636446123 46.825950854054
"6624" 1324.6 28.6792082206921 44.5628605191853
"6625" 1324.8 31.6575969261358 42.677225167479
"6626" 1325 34.1417320808517 40.9370830029449
"6627" 1325.2 37.1199393613027 40.0460912854681
"6628" 1325.4 40.0930813643763 40.1696990807036
"6629" 1325.6 42.5480410058174 41.4774026650754
"6630" 1325.8 44.8661030226855 43.4051138561414
"6631" 1326 47.3545142559799 45.7900039851445
"6632" 1326.2 49.6770995117848 47.9203300842416
"6633" 1326.4 51.8518120788109 50.1448307283252
"6634" 1326.6 54.940612757512 51.3368090519689
"6635" 1326.8 58.0338984712782 52.1230259866558
"6636" 1327 61.0690524283741 54.3200057479936
"6637" 1327.2 65.0661857282041 56.5595510793784
"6638" 1327.4 68.6374635454403 58.4488207981853
"6639" 1327.6 72.0279864618741 60.726589546441
"6640" 1327.8 74.5651151589088 59.9801257232379
"6641" 1328 76.5383001616813 57.6124646385355
"6642" 1328.2 77.642481415453 55.6844639405462
"6643" 1328.4 77.5659179556814 54.954581776471
"6644" 1328.6 77.3524214030056 54.8731644747041
"6645" 1328.8 77.3207178739545 55.6782466193204
"6646" 1329 77.830112828358 57.6672679151456
"6647" 1329.2 78.3226816704225 60.400680876721
"6648" 1329.4 78.7212296786105 63.7612043772435
"6649" 1329.6 80.4635370588405 67.1602601733939
"6650" 1329.8 82.8006426388687 70.1121501396286
"6651" 1330 84.3055266439136 73.0371745802481
"6652" 1330.2 84.4829527333096 77.012448764624
"6653" 1330.4 83.7790663696906 81.4392805552162
"6654" 1330.6 82.8558677399713 85.6575006378081
"6655" 1330.8 81.3842812223559 88.8260213319106
"6656" 1331 79.0106380457067 90.4857776261792
"6657" 1331.2 76.1176130797611 93.587406854708
"6658" 1331.4 74.0697534344535 97.5406198536139
"6659" 1331.6 71.2688293948136 100.943408088432
"6660" 1331.8 67.5469018601281 103.479278545292
"6661" 1332 65.2348454465065 106.943118915401
"6662" 1332.2 63.6984231030475 109.717169284533
"6663" 1332.4 64.424610070016 111.522498664503
"6664" 1332.6 66.1487868818484 114.009790536841
"6665" 1332.8 66.6885624251509 114.353433528866
"6666" 1333 65.3499381293214 113.920344193204
"6667" 1333.2 63.338121330924 113.444545989211
"6668" 1333.4 60.0913501450386 113.832509292357
"6669" 1333.6 57.3383343187039 114.270786197878
"6670" 1333.8 53.8440629785426 114.865634599886
"6671" 1334 50.114161226073 114.722061381891
"6672" 1334.2 46.7032346602246 115.082836080513
"6673" 1334.4 43.3249050330921 114.993615800614
"6674" 1334.6 39.747109182946 115.751590041329
"6675" 1334.8 35.9433778197763 116.339395906291
"6676" 1335 33.2302670356713 117.592596066564
"6677" 1335.2 31.0669311112281 116.292654341491
"6678" 1335.4 27.887425355844 114.241703072531
"6679" 1335.6 24.9240869763097 112.039191909818
"6680" 1335.8 22.1524366080328 110.345829922372
"6681" 1336 21.6193891525949 108.355923123352
"6682" 1336.2 20.8186127876177 105.523105538596
"6683" 1336.4 20.0849561578998 103.070012360662
"6684" 1336.6 19.564218497758 100.813029724835
"6685" 1336.8 17.667282049431 99.2509178050126
"6686" 1337 15.2976891529196 98.8295572727488
"6687" 1337.2 13.483941121403 99.8401374451097
"6688" 1337.4 13.9378575720887 99.1248067132371
"6689" 1337.6 13.9763009653709 97.4154451325617
"6690" 1337.8 13.3841997150415 94.9328376309615
"6691" 1338 13.367557132127 91.657851846147
"6692" 1338.2 13.4310695671346 88.1435354184097
"6693" 1338.4 14.684861856798 85.818218723782
"6694" 1338.6 15.8057757619446 83.4878589945915
"6695" 1338.8 15.9282804465975 80.1461319549716
"6696" 1339 15.7356675002686 76.4756256041433
"6697" 1339.2 17.3198341946386 71.0854086353068
"6698" 1339.4 18.4313512786551 66.6705596728072
"6699" 1339.6 17.9826166212533 61.5669438140901
"6700" 1339.8 17.9089560819886 56.8745933222568
"6701" 1340 19.2403982195846 53.0896466407041
"6702" 1340.2 21.0763636602852 52.5965606798919
"6703" 1340.4 22.4250632323425 51.8249938453256
"6704" 1340.6 22.0999206628334 50.0794384479737
"6705" 1340.8 20.8808005064183 46.8813650273039
"6706" 1341 19.5099646953516 43.8903263649678
"6707" 1341.2 18.2159600762796 44.2773611720335
"6708" 1341.4 18.157548812929 44.0771200652081
"6709" 1341.6 19.0145882603832 44.3024594316539
"6710" 1341.8 21.1884959785514 43.9345642309156
"6711" 1342 24.2607035706535 43.4115815581768
"6712" 1342.2 28.140989722226 42.1486279919755
"6713" 1342.4 32.6090144817554 40.4940479678588
"6714" 1342.6 37.607683197959 40.1425323438704
"6715" 1342.8 42.3119458392442 39.6250170360471
"6716" 1343 47.2943585185997 38.7548110725759
"6717" 1343.2 52.3725864919636 37.6423260122901
"6718" 1343.4 56.5362664252774 37.6147449727073
"6719" 1343.6 58.6350155009336 39.4101319034668
"6720" 1343.8 60.6963086422636 42.1241728686139
"6721" 1344 64.1231734123738 44.6917854207848
"6722" 1344.2 68.8966589890325 45.9650794146305
"6723" 1344.4 73.4262196768878 46.81700526971
"6724" 1344.6 76.5838347120315 48.87880885487
"6725" 1344.8 79.8008909461358 50.1050107499512
"6726" 1345 80.9245544047817 47.9546878953295
"6727" 1345.2 81.6057478852232 45.0929737117476
"6728" 1345.4 82.6938470389424 41.4427542613145
"6729" 1345.6 82.0880876651784 38.9996831493211
"6730" 1345.8 81.2205550402636 37.3523527045853
"6731" 1346 80.588796126327 36.0738266058048
"6732" 1346.2 80.43953070384 33.9511435146685
"6733" 1346.4 78.7156558326064 32.9481556042996
"6734" 1346.6 75.834568423486 32.1119126343736
"6735" 1346.8 72.2255974403832 29.4437794795044
"6736" 1347 68.4745409855047 25.8184044431025
"6737" 1347.2 65.8689979020064 22.5564343470139
"6738" 1347.4 65.7997819793271 20.0570941635792
"6739" 1347.6 65.6493851971878 16.3366676854558
"6740" 1347.8 64.5781282794259 14.4567623473607
"6741" 1348 63.6401904488454 14.9406918680901
"6742" 1348.2 61.4096671181023 16.311262059767
"6743" 1348.4 57.094144011599 15.5845116699181
"6744" 1348.6 51.9855601809539 13.2421034547568
"6745" 1348.8 49.2721914073918 13.0053165373546
"6746" 1349 47.3894194369288 15.164714880767
"6747" 1349.2 43.2372380855698 17.569522842163
"6748" 1349.4 38.5298058002261 18.8514262853505
"6749" 1349.6 37.3824679043852 20.4917488477464
"6750" 1349.8 37.2222746380997 23.8984869872355
"6751" 1350 37.4527478541529 27.0982480860759
"6752" 1350.2 36.6885471903976 30.9363350966291
"6753" 1350.4 36.2834171168701 33.6680906980285
"6754" 1350.6 34.9308162318151 37.6091263296659
"6755" 1350.8 32.1136498876341 40.114771323345
"6756" 1351 28.3573977649354 42.4141226175334
"6757" 1351.2 24.402654678994 45.6378770805307
"6758" 1351.4 20.2398171172272 47.972059822284
"6759" 1351.6 14.9595405356383 51.6305584423954
"6760" 1351.8 12.0528793999254 56.2831205711853
"6761" 1352 8.53435803903241 60.557536765183
"6762" 1352.2 7.13933044653278 65.7010466908491
"6763" 1352.4 6.80749255961356 69.9834494021568
"6764" 1352.6 7.12504213052646 75.1741438171922
"6765" 1352.8 7.52370324121043 80.2942128266396
"6766" 1353 7.87503089004449 85.911355609471
"6767" 1353.2 7.44970479625879 89.8818060256377
"6768" 1353.4 9.03154185526821 92.9849041523382
"6769" 1353.6 12.276998227862 95.8430965311613
"6770" 1353.8 15.9371221902191 98.5055798427123
"6771" 1354 19.9249927861216 100.913577439818
"6772" 1354.2 23.5216715976403 104.334832428175
"6773" 1354.4 26.768153603687 108.139783116624
"6774" 1354.6 31.4585158508866 110.74271163818
"6775" 1354.8 35.7476013835499 113.915315477507
"6776" 1355 36.632138589057 115.789157838814
"6777" 1355.2 35.461429366756 117.783440215622
"6778" 1355.4 35.2462032054746 117.207751591481
"6779" 1355.6 37.4756814554214 115.789402576515
"6780" 1355.8 40.6821568521718 113.928368154863
"6781" 1356 43.2554233452144 111.848399682596
"6782" 1356.2 44.8090216156636 109.15028500068
"6783" 1356.4 46.2184798945386 106.695253103082
"6784" 1356.6 48.9111028155543 104.493770112816
"6785" 1356.8 52.2563151239781 101.652602996733
"6786" 1357 53.5629487159592 98.2328210076437
"6787" 1357.2 54.7839014769308 94.1263943870843
"6788" 1357.4 56.9955659594739 89.615983214524
"6789" 1357.6 59.8658149768187 86.1730470017223
"6790" 1357.8 63.1729919999456 82.9626247897311
"6791" 1358 66.4298534369408 81.1870673733114
"6792" 1358.2 69.3235613791425 77.9561809249248
"6793" 1358.4 72.4345663083815 75.7436240330644
"6794" 1358.6 76.2591273575131 75.317994084155
"6795" 1358.8 80.38935925911 75.066930208096
"6796" 1359 83.175120352836 72.6879389452654
"6797" 1359.2 82.1438293959761 70.1395072126318
"6798" 1359.4 80.7083538294493 68.9213008349443
"6799" 1359.6 78.75150142846 67.2853995410134
"6800" 1359.8 76.1313133025928 64.1400046251727
"6801" 1360 73.4715578592454 60.2922304184477
"6802" 1360.2 71.0168513354691 55.9155986138956
"6803" 1360.4 68.3354367713957 51.4262193268103
"6804" 1360.6 64.0594909599338 48.6301271957838
"6805" 1360.8 59.9241859296913 46.721988826729
"6806" 1361 55.6049769455956 44.2879294958344
"6807" 1361.2 52.5759619029899 40.9724532963252
"6808" 1361.4 52.0009540468969 37.5573965916234
"6809" 1361.6 53.513567655193 36.8969454497332
"6810" 1361.8 54.4280407440875 37.9219468983763
"6811" 1362 55.8566406644636 37.9616606339968
"6812" 1362.2 56.7143130635121 38.5472103852113
"6813" 1362.4 58.6149256301207 37.9529250364425
"6814" 1362.6 60.2091055313368 39.0526589265686
"6815" 1362.8 62.8412313840131 40.3102642016985
"6816" 1363 65.8228191383431 40.2286330109606
"6817" 1363.2 68.4337243025247 38.664310040979
"6818" 1363.4 71.3703032195975 35.88460749287
"6819" 1363.6 73.038287232847 34.0026717937751
"6820" 1363.8 72.2738863943522 34.9940504072945
"6821" 1364 71.399378144044 36.767091406485
"6822" 1364.2 70.9538248274818 38.632139805878
"6823" 1364.4 70.8145981609871 41.8683140676979
"6824" 1364.6 71.4632542360482 46.0252681466125
"6825" 1364.8 72.9705451104726 49.6328160391386
"6826" 1365 75.1259488485118 52.6512503900871
"6827" 1365.2 76.7390512555284 56.4734739638378
"6828" 1365.4 78.4622380410087 61.2617991699249
"6829" 1365.6 81.6006336772635 65.3717818599568
"6830" 1365.8 85.178881251107 69.1869591396437
"6831" 1366 87.7667210143331 72.7030371552437
"6832" 1366.2 87.9379448457688 76.5905113330725
"6833" 1366.4 87.3801535996452 80.6990489494999
"6834" 1366.6 86.6371628978174 83.1749483413978
"6835" 1366.8 85.60203455649 86.8769640168146
"6836" 1367 83.1259722532239 90.2880970780757
"6837" 1367.2 78.9836135920738 93.2260186256799
"6838" 1367.4 74.9809307495135 97.1629872510068
"6839" 1367.6 71.4748074948652 100.475234657007
"6840" 1367.8 67.7674328364177 103.64703525465
"6841" 1368 66.1064194290995 107.484361749141
"6842" 1368.2 65.8536511612917 107.758020216178
"6843" 1368.4 63.1918493515416 108.278125180757
"6844" 1368.6 59.5935738234476 108.576737023821
"6845" 1368.8 55.0881037039785 109.852997508867
"6846" 1369 50.5625536000024 110.259577697633
"6847" 1369.2 46.0749606175464 111.63316905264
"6848" 1369.4 41.7152632478248 113.518749876168
"6849" 1369.6 37.6736786703836 113.361660584181
"6850" 1369.8 34.5818137770179 111.896319121835
"6851" 1370 30.0538621558076 110.625234650301
"6852" 1370.2 25.5877627501482 108.834739537741
"6853" 1370.4 21.4556334472383 108.342323797954
"6854" 1370.6 21.5663650186478 107.653191766481
"6855" 1370.8 20.8853441513658 105.266372328032
"6856" 1371 19.0767233301559 103.190199579588
"6857" 1371.2 16.7981099725705 100.504120535547
"6858" 1371.4 13.6679119574636 98.9097567779875
"6859" 1371.6 13.1212950474574 98.1361908891613
"6860" 1371.8 12.3187824333722 95.8386399954733
"6861" 1372 11.1411256079194 92.6738254603614
"6862" 1372.2 10.662321360812 89.4098600596786
"6863" 1372.4 9.95858200949168 86.3135855163896
"6864" 1372.6 10.1494697178064 83.2200207747316
"6865" 1372.8 10.6197441116388 79.2364746889882
"6866" 1373 11.6362728681245 76.7231960920458
"6867" 1373.2 11.5589466939776 73.3679219105254
"6868" 1373.4 11.2627743425276 68.9704112724448
"6869" 1373.6 10.4330204469969 65.6283900381139
"6870" 1373.8 12.0018482461842 62.8184244508559
"6871" 1374 14.3601535405898 60.8488725237814
"6872" 1374.2 16.756378537086 57.8783712165154
"6873" 1374.4 19.4502175408652 54.9931211774458
"6874" 1374.6 21.8242661465583 51.4636952318883
"6875" 1374.8 22.7766426772597 48.5315026853241
"6876" 1375 22.5689916563493 45.5419754117282
"6877" 1375.2 23.8138601768522 45.8501936650586
"6878" 1375.4 25.5429233130794 46.8363141978657
"6879" 1375.6 28.2146908681828 47.3702561835164
"6880" 1375.8 32.2391935459065 47.2884826143455
"6881" 1376 35.3417169500126 48.3524066909266
"6882" 1376.2 39.559185442101 49.242888662038
"6883" 1376.4 43.8984165478511 49.3901881260067
"6884" 1376.6 47.3943481777573 49.195115862913
"6885" 1376.8 47.791695458504 48.1182797010759
"6886" 1377 47.5976127502487 45.6869491583738
"6887" 1377.2 46.4073010122789 43.8418937338557
"6888" 1377.4 44.8481077166316 41.7675467450546
"6889" 1377.6 42.6775183436965 40.6374413617787
"6890" 1377.8 42.2724684424933 40.2266198626397
"6891" 1378 43.8177542546965 40.2468593557458
"6892" 1378.2 46.2894003648483 40.5598362413655
"6893" 1378.4 48.2806819195657 41.5360630060937
"6894" 1378.6 51.5646128733087 42.6824761800471
"6895" 1378.8 56.6068160752696 43.0407488241204
"6896" 1379 60.6563884332202 44.3611245300681
"6897" 1379.2 64.383652581159 46.4989841667292
"6898" 1379.4 66.5812520740934 48.9207943302427
"6899" 1379.6 70.801065949453 52.3856264430725
"6900" 1379.8 75.7826763381418 54.856781064722
"6901" 1380 80.3079138368957 57.3398093899264
"6902" 1380.2 82.3306585908527 60.6499356098649
"6903" 1380.4 82.5859230760706 65.2493482083939
"6904" 1380.6 82.7955923948232 70.6690225239416
"6905" 1380.8 82.6161093125025 76.6811418589178
"6906" 1381 80.9498323619793 82.0986312602567
"6907" 1381.2 79.0604414533135 87.9460218731568
"6908" 1381.4 75.7178255074955 91.9138673112946
"6909" 1381.6 71.4886878909319 94.3051640318055
"6910" 1381.8 66.7516102444197 97.3626231758055
"6911" 1382 61.9681815446148 99.6930036209275
"6912" 1382.2 56.3157756579596 102.480163490685
"6913" 1382.4 51.90980833001 104.932775362765
"6914" 1382.6 47.0162491169917 106.95143473839
"6915" 1382.8 42.0186882074441 108.92131018361
"6916" 1383 37.234597349735 110.298232115185
"6917" 1383.2 32.3160902032316 110.264454471309
"6918" 1383.4 29.3332330600555 107.861291584125
"6919" 1383.6 25.3674234563908 103.868551055461
"6920" 1383.8 20.599961559979 99.9739877492645
"6921" 1384 16.8430304173251 96.9753258964952
"6922" 1384.2 14.614867569338 92.8249208250358
"6923" 1384.4 12.2218723186788 87.2658733600163
"6924" 1384.6 10.3974400321596 81.2314483764024
"6925" 1384.8 9.70283353147 75.5594083262648
"6926" 1385 9.61438953653537 69.9488243306542
"6927" 1385.2 9.00647294503644 63.7970608474432
"6928" 1385.4 9.16752321495169 57.1963174835957
"6929" 1385.6 10.9584022164093 51.1396982046974
"6930" 1385.8 13.2429149360908 46.1723281897931
"6931" 1386 12.1051381743392 44.7050107271351
"6932" 1386.2 11.2085004585751 45.074852861093
"6933" 1386.4 13.2351016897446 44.0404953951622
"6934" 1386.6 13.8994143999999 42.9863167863295
"6935" 1386.8 14.5020304797446 43.1831673243784
"6936" 1387 15.6956477285354 43.3855147590645
"6937" 1387.2 16.4098125808741 43.6490710381778
"6938" 1387.4 19.4895692690975 43.8671718145869
"6939" 1387.6 22.5951421491308 44.1881618935605
"6940" 1387.8 26.0283702850893 44.9178342646874
"6941" 1388 30.1540167550105 44.7136535722057
"6942" 1388.2 34.4355622502696 44.4343634086962
"6943" 1388.4 38.9028976975753 43.4794751362274
"6944" 1388.6 44.0750291753701 42.2921194792024
"6945" 1388.8 48.7888305320766 41.9805577457785
"6946" 1389 51.5536380280456 43.7737530528466
"6947" 1389.2 54.164702979344 46.3974110536743
"6948" 1389.4 57.8658406749577 49.5119619276979
"6949" 1389.6 61.1524030066635 52.9098813804595
"6950" 1389.8 64.2989735618273 56.0135847127395
"6951" 1390 66.8095154733157 60.0777248856176
"6952" 1390.2 69.8751516670175 64.0791260138983
"6953" 1390.4 74.0750766646636 66.7770371203721
"6954" 1390.6 77.6054429399913 69.923927438429
"6955" 1390.8 79.3495012588214 74.3342942235199
"6956" 1391 81.1475203217812 76.4659907538996
"6957" 1391.2 83.9680430265773 76.4504587108343
"6958" 1391.4 83.7780037080773 76.4438693592309
"6959" 1391.6 82.6901924366636 78.5920261415773
"6960" 1391.8 81.0137741627528 81.0794782122568
"6961" 1392 78.8016956119713 84.2855638424234
"6962" 1392.2 75.9406293079386 87.9969795255568
"6963" 1392.4 72.5184157989177 91.1415261328797
"6964" 1392.6 68.6555531795065 94.8585748193849
"6965" 1392.8 66.0228095846144 99.6654465538059
"6966" 1393 63.3123620901026 103.828652117537
"6967" 1393.2 59.6404648473578 106.475656153715
"6968" 1393.4 54.4277825384917 107.055937736476
"6969" 1393.6 49.6772204307817 109.022427898883
"6970" 1393.8 45.3979455453901 111.812317049358
"6971" 1394 41.5565620259756 112.331296852653
"6972" 1394.2 37.2252487016388 110.79968669931
"6973" 1394.4 32.1520939965416 109.207170184879
"6974" 1394.6 28.4191201831557 106.646883143968
"6975" 1394.8 24.0072574827112 103.576675108138
"6976" 1395 20.1058593318789 100.982361293872
"6977" 1395.2 17.4306904637636 96.8724306368414
"6978" 1395.4 13.7177972785698 93.0644791927411
"6979" 1395.6 11.5979452267251 88.9436159143721
"6980" 1395.8 10.6143045665416 84.1478124650007
"6981" 1396 10.8618271143815 79.3857895731927
"6982" 1396.2 8.81162852012258 74.7327443744043
"6983" 1396.4 6.37648338525556 71.4010912919248
"6984" 1396.6 6.19785849185403 69.5169442272091
"6985" 1396.8 6.52054889440736 66.3559804852361
"6986" 1397 8.29899469480871 62.4604150177971
"6987" 1397.2 8.8838652436148 58.2246603934641
"6988" 1397.4 8.96782088025677 54.1680078441466
"6989" 1397.6 11.6497567029668 51.2097313495109
"6990" 1397.8 15.0984493101722 48.0635320031792
"6991" 1398 18.2668634651636 44.5532645976295
"6992" 1398.2 20.3898741375493 41.1304986468139
"6993" 1398.4 23.235034220235 40.5018476085323
"6994" 1398.6 26.2000734472518 40.9353394024332
"6995" 1398.8 29.5398341029933 41.8854540790653
"6996" 1399 32.7098516711636 42.724745200471
"6997" 1399.2 37.440400298341 42.6496002752729
"6998" 1399.4 41.6331585476973 43.8038123421837
"6999" 1399.6 45.5791434981242 44.9589478895657
"7000" 1399.8 49.869997792738 46.6546024512887
"7001" 1400 54.4427481348236 46.8397576233868
"7002" 1400.2 58.8668634695035 46.2932368013968
"7003" 1400.4 62.7343205141773 47.273867734188
"7004" 1400.6 63.8437706524473 49.0295250118919
"7005" 1400.8 65.2744463198421 52.3987370232835
"7006" 1401 67.2155622159493 56.7290000296853
"7007" 1401.2 68.5065102166542 60.7577331190465
"7008" 1401.4 70.0087860873679 65.2355255285394
"7009" 1401.6 72.0834216600449 69.9184568031212
"7010" 1401.8 75.7054686321226 73.2635350111502
"7011" 1402 78.1995154314367 77.2881646413618
"7012" 1402.2 77.6725156406383 80.6539389931601
"7013" 1402.4 76.598661849069 84.9271252769189
"7014" 1402.6 74.3061048557812 89.1839930755803
"7015" 1402.8 72.6957767993766 90.4130369143481
"7016" 1403 68.6496404345459 94.2165965195383
"7017" 1403.2 63.5449090274487 95.8661465827485
"7018" 1403.4 58.3587717924115 96.6317323139584
"7019" 1403.6 54.0037573090885 96.7489563252568
"7020" 1403.8 49.0873426834328 96.1462840901414
"7021" 1404 42.6614228131026 97.0767631745372
"7022" 1404.2 37.2644606712136 97.4114058064568
"7023" 1404.4 33.5440920693246 98.3618955770703
"7024" 1404.6 29.2554272848813 99.7324446835148
"7025" 1404.8 23.8761906828886 100.717283505907
"7026" 1405 19.8319840313465 100.286473840952
"7027" 1405.2 19.196594284902 98.9156365071106
"7028" 1405.4 17.4289628335954 96.0280213566431
"7029" 1405.6 14.1854036401482 92.5331905440106
"7030" 1405.8 11.9361786676323 88.5290490758114
"7031" 1406 10.809606297859 83.5981463886816
"7032" 1406.2 9.34963390477894 78.727586563026
"7033" 1406.4 8.75741567723048 73.6148843080323
"7034" 1406.6 6.49649170663974 68.9345710569234
"7035" 1406.8 6.74097879813856 64.7730294442567
"7036" 1407 8.68043562083022 61.6518732347567
"7037" 1407.2 9.90819860146194 56.6906937299261
"7038" 1407.4 12.3356363140846 51.6883111997041
"7039" 1407.6 13.9575935132311 46.5332886612162
"7040" 1407.8 16.9264075578868 43.7074999253282
"7041" 1408 19.4976788644206 43.5345228475885
"7042" 1408.2 20.8323942649136 41.9411701883679
"7043" 1408.4 21.0870469517036 39.5591830367368
"7044" 1408.6 19.9506118270736 38.7757091310868
"7045" 1408.8 18.8722464488388 39.4590276096227
"7046" 1409 18.1434358665502 40.1248917788702
"7047" 1409.2 16.645939866193 40.7479950921391
"7048" 1409.4 15.0977315918921 40.7701552476996
"7049" 1409.6 12.4222580094088 40.2724940238228
"7050" 1409.8 11.2130511137812 40.9615676058744
"7051" 1410 10.6019442856635 43.6054888354673
"7052" 1410.2 7.56243636558392 45.6836389738364
"7053" 1410.4 5.06169892831221 48.0826767409459
"7054" 1410.6 5.50088889434775 52.023558912862
"7055" 1410.8 4.14509216034498 55.644056207332
"7056" 1411 2.26812965178221 59.1428566208246
"7057" 1411.2 2.24426844379155 62.1859094319088
"7058" 1411.4 2.0272850632602 66.0346595567231
"7059" 1411.6 1.51254235125332 69.9782229762696
"7060" 1411.8 2.16296251617577 73.5430278527324
"7061" 1412 2.27771536384756 77.0482183308928
"7062" 1412.2 2.83178023423835 80.3587484238827
"7063" 1412.4 3.93291421240127 83.8737953807486
"7064" 1412.6 5.20012774313936 87.0772760894987
"7065" 1412.8 7.32437049229714 91.1635502840468
"7066" 1413 8.57780456768681 94.7358327900358
"7067" 1413.2 11.0136961424136 98.8191109540068
"7068" 1413.4 13.5007980170683 102.593920383281
"7069" 1413.6 16.0785319187999 105.24093328487
"7070" 1413.8 18.0368158690846 107.506097589885
"7071" 1414 19.7411078753454 109.387033184689
"7072" 1414.2 21.6347031170771 111.419875178351
"7073" 1414.4 25.1423158240292 113.844488143481
"7074" 1414.6 29.5171911203636 114.923199044688
"7075" 1414.8 33.5138641725097 115.593488164718
"7076" 1415 37.171250910235 115.397030548781
"7077" 1415.2 40.7441293209789 116.172641483341
"7078" 1415.4 42.740686707338 118.416327884989
"7079" 1415.6 42.5997490975644 120.925940847724
"7080" 1415.8 42.1183556362455 120.676080241109
"7081" 1416 42.6584099946386 119.718118144557
"7082" 1416.2 43.6318751808604 117.936004655308
"7083" 1416.4 44.6383526960189 115.095290455344
"7084" 1416.6 45.0520415926545 112.116162909248
"7085" 1416.8 43.9221714626636 110.040984507027
"7086" 1417 44.5242762341487 107.368707671341
"7087" 1417.2 46.0092104069046 104.290233901417
"7088" 1417.4 46.5073615022584 100.72892469374
"7089" 1417.6 47.1908477408636 96.1191862080959
"7090" 1417.8 48.5207805571771 91.8924854664595
"7091" 1418 47.8004495936053 87.3595141360674
"7092" 1418.2 46.7605568802599 82.6976174266558
"7093" 1418.4 47.0089783369906 78.8346031281399
"7094" 1418.6 48.1098235881814 75.3740410596139
"7095" 1418.8 48.2428767228994 71.6547161811058
"7096" 1419 48.7752125776913 66.9316522195345
"7097" 1419.2 51.1227438058287 62.6418074453714
"7098" 1419.4 54.0884189694473 58.5668694137838
"7099" 1419.6 56.5580585127454 54.6741492413477
"7100" 1419.8 56.1806300268771 51.0113712056985
"7101" 1420 55.5853688529577 48.9948916312862
"7102" 1420.2 57.2541605758943 48.726268712526
"7103" 1420.4 60.4344766923302 49.3052587053401
"7104" 1420.6 63.3233026089879 50.5410391607838
"7105" 1420.8 65.2642656420653 49.9930353530603
"7106" 1421 65.4017506509608 48.0344735562432
"7107" 1421.2 64.2563785421636 45.4128684184626
"7108" 1421.4 62.0978187358051 43.8960157687756
"7109" 1421.6 59.4026716237176 43.1074194627027
"7110" 1421.8 55.8005513898771 41.6831524095626
"7111" 1422 52.5822427723732 38.9962653572406
"7112" 1422.2 49.2311422113976 38.1408797816929
"7113" 1422.4 47.2824121397772 39.5084570100295
"7114" 1422.6 43.146010877632 39.9908479921989
"7115" 1422.8 38.2876036275502 39.6796689911485
"7116" 1423 33.3527506422593 37.6936450664802
"7117" 1423.2 29.971734143388 35.5178772181853
"7118" 1423.4 28.3271923362718 36.984692116798
"7119" 1423.6 26.174309013035 39.4270571237282
"7120" 1423.8 22.4104310358224 42.99518133971
"7121" 1424 18.8369814206636 46.8450045342059
"7122" 1424.2 14.7346450576718 51.3940135791121
"7123" 1424.4 11.5077484914273 56.0555594013001
"7124" 1424.6 7.52440466586041 59.227372332182
"7125" 1424.8 5.44461708929772 63.612499982586
"7126" 1425 4.42489391685869 68.1210093504153
"7127" 1425.2 3.62456573000503 73.4498126349275
"7128" 1425.4 3.57953899252069 77.145426119233
"7129" 1425.6 5.53116397536517 80.34285247091
"7130" 1425.8 8.01067899486668 85.0326773398505
"7131" 1426 11.0541404076328 88.5085159592645
"7132" 1426.2 14.3299071897817 91.7068571168197
"7133" 1426.4 17.3478208593029 92.34446087806
"7134" 1426.6 19.8983330862485 91.3947973289832
"7135" 1426.8 23.1878816073741 90.3758972981252
"7136" 1427 27.78019926392 89.8288417990132
"7137" 1427.2 32.97460730292 89.2408688867055
"7138" 1427.4 37.602558871189 87.7385205852059
"7139" 1427.6 41.9202055384653 85.5009331381706
"7140" 1427.8 46.1344240421251 82.8156315616542
"7141" 1428 50.7832461685084 80.7730733626964
"7142" 1428.2 55.0616428487386 81.2482754358318
"7143" 1428.4 59.7522842669456 81.0647788894491
"7144" 1428.6 63.1989802828174 78.2163767809363
"7145" 1428.8 64.5945841089856 75.9135382390788
"7146" 1429 67.3936943089793 76.1580417830989
"7147" 1429.2 71.1853773462549 78.9176551979394
"7148" 1429.4 75.2533204393635 81.7578519598318
"7149" 1429.6 76.5407150021251 83.5146660240645
"7150" 1429.8 76.0843629026884 85.4903683926245
"7151" 1430 75.9701466194535 85.0699120215215
"7152" 1430.2 77.6731544282636 82.5434029437046
"7153" 1430.4 79.5008369174897 79.1369946582698
"7154" 1430.6 81.8415685833618 74.2792673574981
"7155" 1430.8 84.7284902598671 69.2977758581373
"7156" 1431 84.7874120586814 64.8879116516764
"7157" 1431.2 83.0599052926544 61.6090224816022
"7158" 1431.4 82.3467880541109 58.4301427113094
"7159" 1431.6 81.6052406910454 56.6962415388568
"7160" 1431.8 79.4813869526105 55.194230912916
"7161" 1432 77.2917303801591 53.5741834240045
"7162" 1432.2 74.5201835050441 49.512227193978
"7163" 1432.4 72.5168726575234 45.6811734849063
"7164" 1432.6 72.5420928287636 43.4803743889168
"7165" 1432.8 74.0021684984466 42.7927345210586
"7166" 1433 76.7150823324744 41.7405148679189
"7167" 1433.2 79.8180887740503 41.2640049490586
"7168" 1433.4 83.5051687448462 41.7771638551894
"7169" 1433.6 87.1531776690656 42.2406850267155
"7170" 1433.8 90.0740502292558 43.3231972416597
"7171" 1434 91.4285458273272 45.1856027387749
"7172" 1434.2 91.8654240947688 48.0776933289936
"7173" 1434.4 92.7899183998545 52.9161102335477
"7174" 1434.6 94.7033922132707 58.346450514346
"7175" 1434.8 97.1044351995291 63.5295984933618
"7176" 1435 100.278659017836 68.7936321476275
"7177" 1435.2 104.30269817992 73.1826753483465
"7178" 1435.4 108.905872783587 77.0404309563209
"7179" 1435.6 113.283301709765 80.3086357585788
"7180" 1435.8 115.568591506227 84.3408750197484
"7181" 1436 118.021928684344 89.4029095089863
"7182" 1436.2 117.394539316739 92.4207407245318
"7183" 1436.4 115.855330054888 95.4739167899895
"7184" 1436.6 113.85983460879 98.6968018828576
"7185" 1436.8 111.649629425563 103.655538141614
"7186" 1437 108.178672024793 107.982492998894
"7187" 1437.2 105.698417328443 111.703723270245
"7188" 1437.4 104.696745518964 111.870639674957
"7189" 1437.6 102.505972255296 112.887754416861
"7190" 1437.8 98.5038579320021 116.118381305922
"7191" 1438 94.3568249739526 120.14269889678
"7192" 1438.2 92.4496309867281 119.51654775341
"7193" 1438.4 89.2076064416144 119.325911295347
"7194" 1438.6 84.522046851057 119.056504034708
"7195" 1438.8 79.4131364719785 117.896883622954
"7196" 1439 74.3252684845375 116.126245973706
"7197" 1439.2 68.7539757466635 115.372765000019
"7198" 1439.4 63.3242809323778 114.672097279519
"7199" 1439.6 59.8293970407127 112.882065537962
"7200" 1439.8 58.2298774419347 110.899421367774
"7201" 1440 58.5243379012533 109.793788688039
"7202" 1440.2 58.316844587689 108.803895873952
"7203" 1440.4 58.1280165874584 107.771815172936
"7204" 1440.6 58.8344741595679 106.929962942261
"7205" 1440.8 58.1980561299825 105.73683191236
"7206" 1441 56.8416511825375 103.180218862925
"7207" 1441.2 55.8446381811899 99.5616846386515
"7208" 1441.4 55.7464527293333 96.4035896673623
"7209" 1441.6 54.9546326134403 92.551774687846
"7210" 1441.8 55.1165630165692 88.8637403489266
"7211" 1442 55.4723389314969 84.9473055784512
"7212" 1442.2 56.1016556429582 80.5437403934978
"7213" 1442.4 56.9818103952581 76.8530918392162
"7214" 1442.6 56.479245669835 71.3957043400996
"7215" 1442.8 57.6016088354046 66.2528487695335
"7216" 1443 57.5666458349663 60.6011638423806
"7217" 1443.2 59.3380215009847 55.5731863051146
"7218" 1443.4 61.5598746985825 51.1883390696487
"7219" 1443.6 60.5659959667207 48.9561381225282
"7220" 1443.8 58.4583865041541 47.6889957445869
"7221" 1444 56.6840426203943 48.0354005405645
"7222" 1444.2 56.8272488874691 46.9944707180345
"7223" 1444.4 58.328961703235 44.5956190100139
"7224" 1444.6 60.5949543390636 43.3799150170425
"7225" 1444.8 62.4239810766269 43.4695751066191
"7226" 1445 64.0663392236635 42.438108405721
"7227" 1445.2 64.957674080345 40.7795286211815
"7228" 1445.4 64.2307963262116 42.1850700631029
"7229" 1445.6 62.5352677331069 42.3059927941247
"7230" 1445.8 59.9813819101121 42.0165086697848
"7231" 1446 56.0148774847656 41.5158008960833
"7232" 1446.2 51.3489080296436 40.0216237322668
"7233" 1446.4 46.3199015875678 38.3441682886078
"7234" 1446.6 41.8519559079401 36.3316120701504
"7235" 1446.8 37.3197745209625 34.155754403664
"7236" 1447 33.6473789757636 33.5147561678901
"7237" 1447.2 31.262026347746 35.3141216566743
"7238" 1447.4 27.3753136296333 37.6554514682113
"7239" 1447.6 22.8615524087103 40.5877894436166
"7240" 1447.8 19.3970973067688 43.6490710381778
"7241" 1448 14.8815867915449 46.1680882618585
"7242" 1448.2 11.3088692575627 49.6136631247147
"7243" 1448.4 8.06908428738797 54.0934891632213
"7244" 1448.6 5.96599845729556 59.0367265135888
"7245" 1448.8 3.36591165556521 63.4301699978141
"7246" 1449 3.01862390958729 64.975996364833
"7247" 1449.2 3.98724239261092 67.2404526130989
"7248" 1449.4 4.87688000757341 68.7995193552076
"7249" 1449.6 5.71080109088403 69.7449114151347
"7250" 1449.8 6.19100501039956 71.4530680973728
"7251" 1450 7.19671049208341 73.7494533083445
"7252" 1450.2 8.64535667852646 76.733694549918
"7253" 1450.4 10.6296583529448 80.1956814284443
"7254" 1450.6 13.5533124896408 83.4623275261886
"7255" 1450.8 15.7088739082112 87.5098486341615
"7256" 1451 17.8374045328053 91.8422760749694
"7257" 1451.2 19.4321433173612 96.2941889041288
"7258" 1451.4 22.1840305030822 100.672991825478
"7259" 1451.6 24.9780945161281 105.402227751017
"7260" 1451.8 29.6522041287307 108.145977537406
"7261" 1452 34.1727124717101 110.307543314129
"7262" 1452.2 38.8767000905796 112.484076452322
"7263" 1452.4 43.4215800871026 113.255817811537
"7264" 1452.6 46.2944956219386 111.759169810332
"7265" 1452.8 48.4058109771042 109.976353723664
"7266" 1453 49.1176265502503 108.601348306517
"7267" 1453.2 50.3898429356136 108.609349921357
"7268" 1453.4 52.0366958591026 110.565005190903
"7269" 1453.6 53.4731797924377 112.695824884789
"7270" 1453.8 52.9429087908168 114.206061760354
"7271" 1454 52.5032964622489 115.517840430269
"7272" 1454.2 51.4223898994636 117.644778662532
"7273" 1454.4 51.1923935960482 118.218133914936
"7274" 1454.6 51.5897082636305 120.041551839129
"7275" 1454.8 51.9940109908161 121.266928486358
"7276" 1455 50.9503497071894 121.297585723903
"7277" 1455.2 49.3995950458813 120.983635003958
"7278" 1455.4 47.2584172763302 121.144932411757
"7279" 1455.6 44.9474998787566 121.319729010106
"7280" 1455.8 44.1983223473589 121.181757277749
"7281" 1456 43.482237922199 121.005501040032
"7282" 1456.2 42.6562897212503 121.143879567699
"7283" 1456.4 42.8687251616872 120.484890378702
"7284" 1456.6 42.438730215268 119.337647016003
"7285" 1456.8 41.9687440492449 118.188203510873
"7286" 1457 40.8181959271636 116.839589848189
"7287" 1457.2 39.3810826728352 115.421703541458
"7288" 1457.4 38.5305720878006 114.008806331708
"7289" 1457.6 37.92367232872 112.822191643765
"7290" 1457.8 37.2458721258521 110.961755645265
"7291" 1458 36.6714405414328 109.133952419782
"7292" 1458.2 36.5771518026386 107.322669198257
"7293" 1458.4 36.6563348520136 105.695209174732
"7294" 1458.6 36.5859984605687 103.5195150978
"7295" 1458.8 37.3499783645386 100.309622286707
"7296" 1459 38.8706989794584 96.8551181010901
"7297" 1459.2 40.9160949700272 93.5067230491039
"7298" 1459.4 43.9445290295459 90.340175104824
"7299" 1459.6 46.6023811615084 86.2652979241706
"7300" 1459.8 49.5778715226379 82.7372351733465
"7301" 1460 52.1628144772653 78.8726285535621
"7302" 1460.2 53.609131414522 74.5164257023762
"7303" 1460.4 55.3278645957951 70.2643869857831
"7304" 1460.6 55.9956604181771 65.4874695032432
"7305" 1460.8 57.7606536460064 61.7064707194711
"7306" 1461 60.8015611878943 59.1562548736286
"7307" 1461.2 64.0663392236636 55.8080757896542
"7308" 1461.4 67.863791570532 54.4976870359673
"7309" 1461.6 71.2912268859225 51.9790188595425
"7310" 1461.8 73.8771190412261 49.9213761543728
"7311" 1462 75.8524315729424 51.019363070526
"7312" 1462.2 75.4237799492908 51.0190958101113
"7313" 1462.4 74.5065172796365 49.1947930737297
"7314" 1462.6 72.3513225898078 47.0505459124491
"7315" 1462.8 69.7606082579908 45.1786539679931
"7316" 1463 65.6774690212122 42.4976583171461
"7317" 1463.2 62.0850033659691 39.4180586493956
"7318" 1463.4 58.7828698538814 37.3195942137568
"7319" 1463.6 57.0072088102558 35.8242592197859
"7320" 1463.8 55.0749839928151 36.6440192766355
"7321" 1464 51.9967309509302 38.2835431383234
"7322" 1464.2 47.7472181711955 39.1207303850227
"7323" 1464.4 42.9265306853049 38.6156910248002
"7324" 1464.6 37.861796712257 38.1805545496359
"7325" 1464.8 33.8128633857563 36.0075659986124
"7326" 1465 30.6504459951738 33.5133695651037
"7327" 1465.2 30.1422991765359 34.3841081739057
"7328" 1465.4 28.4429688673688 35.2236255110936
"7329" 1465.6 26.0318700190736 36.6966369131668
"7330" 1465.8 22.7381659211918 39.0971028906341
"7331" 1466 19.3280564737786 41.8246114480576
"7332" 1466.2 16.7384275787661 44.4961302600901
"7333" 1466.4 13.2871891193839 47.3696956161212
"7334" 1466.6 10.8306094819075 51.5442364507812
"7335" 1466.8 8.47011214060056 55.8990752718827
"7336" 1467 7.31000636410618 60.726699463724
"7337" 1467.2 6.81699452553855 65.4338864988193
"7338" 1467.4 8.05602071718735 70.3298401107329
"7339" 1467.6 9.45455635730065 75.3220853886761
"7340" 1467.8 11.2957386230445 80.1482877785187
"7341" 1468 13.5966846223407 84.7974809410087
"7342" 1468.2 16.7784755226716 88.6084713543568
"7343" 1468.4 20.3183902814116 92.0499184774654
"7344" 1468.6 23.8891036109405 95.4583557827414
"7345" 1468.8 28.2023565854917 98.4389190943036
"7346" 1469 32.6664568661517 101.065811780048
"7347" 1469.2 37.4078728563767 102.14649946574
"7348" 1469.4 42.4588687102135 103.825700302307
"7349" 1469.6 46.9628005586636 105.551479828547
"7350" 1469.8 51.1862343730076 107.794027482957
"7351" 1470 55.3309725834602 107.628199190401
"7352" 1470.2 58.2757294011341 104.943396457521
"7353" 1470.4 60.2840932749807 101.20930449722
"7354" 1470.6 64.0286454745396 98.0171069929386
"7355" 1470.8 66.659456376099 95.3404292800874
"7356" 1471 69.1537852418685 92.6201334238305
"7357" 1471.2 72.5839989348943 92.7556402958337
"7358" 1471.4 75.9628005617636 94.8762625995568
"7359" 1471.6 75.9518491434093 96.3959234368076
"7360" 1471.8 75.5243995132239 96.2877017130154
"7361" 1472 75.5508774984203 94.4920143557838
"7362" 1472.2 76.5179752546123 91.416368662244
"7363" 1472.4 78.2202077827149 87.3299569217055
"7364" 1472.6 80.4805827334263 82.3264292402652
"7365" 1472.8 82.938209852333 78.4884111410703
"7366" 1473 84.6704340748148 73.8292534038744
"7367" 1473.2 88.1071392718201 70.5096425519394
"7368" 1473.4 88.040038797798 69.320143489824
"7369" 1473.6 86.4554574387196 67.6370161930465
"7370" 1473.8 84.8810230706919 65.7777605151624
"7371" 1474 82.7071602329582 61.8714006212121
"7372" 1474.2 80.7761027242041 57.0381398417838
"7373" 1474.4 80.2126428028858 52.1433168459512
"7374" 1474.6 80.2502233294939 49.3583395932568
"7375" 1474.8 81.3582051412311 49.3600611355676
"7376" 1475 84.1454484792311 47.9449533560811
"7377" 1475.2 87.7079278370581 46.7198785773623
"7378" 1475.4 91.7982586833181 46.2070720437022
"7379" 1475.6 97.2526339285779 45.858640823071
"7380" 1475.8 102.205380506345 46.3093358119337
"7381" 1476 107.563086303042 46.7846338385946
"7382" 1476.2 113.069090341745 46.0960169142703
"7383" 1476.4 118.107520163427 46.3008804492568
"7384" 1476.6 121.599879084454 46.2035976583113
"7385" 1476.8 122.681075112316 47.5521123706872
"7386" 1477 123.227429012982 48.7174231023408
"7387" 1477.2 124.241162074799 50.4401100954771
"7388" 1477.4 124.38189523374 52.1528441848081
"7389" 1477.6 125.751813606604 54.2101126840534
"7390" 1477.8 125.670751637414 55.6420551048318
"7391" 1478 125.775273262589 57.3300273405818
"7392" 1478.2 126.320707047655 60.0231234772609
"7393" 1478.4 126.941741096612 62.4358371178337
"7394" 1478.6 126.943088050298 64.0972191151714
"7395" 1478.8 127.152839885715 66.8365947214033
"7396" 1479 126.636378772869 68.4168282424747
"7397" 1479.2 125.983423165715 70.4584008546542
"7398" 1479.4 126.044495630464 73.2447391557568
"7399" 1479.6 125.96718048892 76.5373874646798
"7400" 1479.8 125.668067466248 78.7669508512229
"7401" 1480 124.473291001655 80.0308853440677
"7402" 1480.2 123.339442966907 82.696527244824
"7403" 1480.4 122.384455467218 86.0430318961349
"7404" 1480.6 121.737386214832 89.4283033195178
"7405" 1480.8 120.619527492655 93.1845527674014
"7406" 1481 119.395819495139 94.5059842483059
"7407" 1481.2 117.451810728844 96.1474889526666
"7408" 1481.4 115.648881397981 98.5806353551226
"7409" 1481.6 113.763938564078 102.374494719781
"7410" 1481.8 112.487150978616 104.677724383209
"7411" 1482 110.417392516346 106.037852779513
"7412" 1482.2 108.328776974136 108.628713829269
"7413" 1482.4 106.07690606957 111.334589058108
"7414" 1482.6 104.652890291617 112.521329697911
"7415" 1482.8 103.025919830712 113.994554626989
"7416" 1483 102.148437032453 114.866790393413
"7417" 1483.2 100.615285693948 115.696383424372
"7418" 1483.4 98.8873897365097 116.516605637041
"7419" 1483.6 97.1272419139604 117.966050736647
"7420" 1483.8 94.746171626959 119.902839634507
"7421" 1484 93.8462605898876 119.770094950005
"7422" 1484.2 91.3553723302039 120.524399709144
"7423" 1484.4 88.0980829646872 121.270320335969
"7424" 1484.6 85.6000744815356 121.668777078429
"7425" 1484.8 83.5547988017475 122.70672610936
"7426" 1485 81.8455732433302 124.527954334979
"7427" 1485.2 81.1523357977251 124.686489253557
"7428" 1485.4 81.4721451511596 123.777075716828
"7429" 1485.6 80.5255258243745 123.558454034218
"7430" 1485.8 78.8073090810716 122.631876708789
"7431" 1486 76.2625722609458 121.550744361313
"7432" 1486.2 72.7351727763595 121.286594685429
"7433" 1486.4 68.9547352318482 120.497182253364
"7434" 1486.6 66.4635281074194 119.699460421434
"7435" 1486.8 63.2762544979313 118.495736348993
"7436" 1487 62.0422696567826 116.840830700114
"7437" 1487.2 61.5392514921597 115.786599115497
"7438" 1487.4 61.0599795129668 114.943344346109
"7439" 1487.6 60.4211756026714 114.412102433237
"7440" 1487.8 59.6908739545196 113.924233066677
"7441" 1488 58.8260424253407 113.316713527316
"7442" 1488.2 58.4492754325898 112.108302824265
"7443" 1488.4 58.7135650859136 111.303735792007
"7444" 1488.6 58.2879079131758 110.496647364513
"7445" 1488.8 57.7696033791911 109.028446519245
"7446" 1489 57.7253606297136 107.351332877732
"7447" 1489.2 56.9694087075795 105.11361214516
"7448" 1489.4 55.7217298689879 102.204523908216
"7449" 1489.6 55.3080054145331 99.3826915118002
"7450" 1489.8 53.7294997114072 97.3418290118337
"7451" 1490 50.6558979815135 95.1724539541318
"7452" 1490.2 46.6696890674178 92.9951479058754
"7453" 1490.4 42.9190130928767 90.4084877725355
"7454" 1490.6 38.9842143319619 88.4118323489261
"7455" 1490.8 34.8311848768587 85.5771124713421
"7456" 1491 31.3282959906397 82.8933279822091
"7457" 1491.2 27.3964759287123 80.2638450564641
"7458" 1491.4 23.8523047885959 77.2131142289372
"7459" 1491.6 20.9410967550956 73.7767370468128
"7460" 1491.8 18.9406392307545 69.3123665996824
"7461" 1492 18.6561375530587 65.1850056259584
"7462" 1492.2 19.0316558444928 60.993152362269
"7463" 1492.4 20.717544415907 56.7211664775307
"7464" 1492.6 22.7393405298618 54.4387296795154
"7465" 1492.8 24.1779125284201 52.646769835635
"7466" 1493 24.4601091127082 50.7676371674443
"7467" 1493.2 22.6814936515573 49.3803235362169
"7468" 1493.4 20.6141058585284 48.0826767409459
"7469" 1493.6 19.5747811277812 47.4907844543534
"7470" 1493.8 20.1160286599592 47.2098098795655
"7471" 1494 21.4669898463332 46.6591764426943
"7472" 1494.2 23.2769909528908 45.1022174893931
"7473" 1494.4 25.4417441504183 43.0054586832001
"7474" 1494.6 28.4976209514014 40.7072886293781
"7475" 1494.8 31.2617520641936 39.5935794521068
"7476" 1495 34.127228254976 39.6206507049442
"7477" 1495.2 37.3111066857545 38.9602762039083
"7478" 1495.4 40.7033805055698 38.382538994288
"7479" 1495.6 44.3270378368592 37.0869614528002
"7480" 1495.8 47.9332140999401 36.0348108500546
"7481" 1496 47.8836096276842 35.7199441976949
"7482" 1496.2 47.4062256351636 34.8523945433901
"7483" 1496.4 46.1129618085175 35.120971907959
"7484" 1496.6 51.2982738247822 33.2840072503839
"7485" 1496.8 49.5811200579969 31.9690407117568
"7486" 1497 52.7433371917185 27.9414262624491
"7487" 1497.2 53.4283604836302 26.4443818973901
"7488" 1497.4 53.7633473540184 24.8144219352729
"7489" 1497.6 53.5010072243602 22.2555960716893
"7490" 1497.8 53.8484112150124 19.0681629573498
"7491" 1498 55.4734273582924 17.2451685195815
"7492" 1498.2 57.1185017393036 15.6918925938868
"7493" 1498.4 59.7611494288598 13.813591145224
"7494" 1498.6 62.7413921993551 13.2992522238035
"7495" 1498.8 66.3102650228751 11.9595875397856
"7496" 1499 69.4376392069277 12.0558958387473
"7497" 1499.2 73.2794453845436 11.9503269664168
"7498" 1499.4 76.9996692920467 11.3169042974951
"7499" 1499.6 80.1407970507485 10.3973684728983
"7500" 1499.8 81.691128590835 8.60859691867105
"7501" 1500 82.5158444380397 7.86349986886685
"7502" 1500.2 83.4855421770524 7.78538817692342
"7503" 1500.4 85.1290303574135 7.71815238556231
"7504" 1500.6 86.8891564263779 8.65955457107105
"7505" 1500.8 89.8901726545503 9.11381251150204
"7506" 1501 92.1432373489804 9.59812677694487
"7507" 1501.2 92.3535125000126 9.86014982613411
"7508" 1501.4 93.0559734457545 10.9663810237113
"7509" 1501.6 94.227092657106 12.5961137462346
"7510" 1501.8 96.4148668883333 14.5253947927201
"7511" 1502 98.9684174898921 16.5397915314996
"7512" 1502.2 102.14810710308 19.1446981910901
"7513" 1502.4 105.039533421767 21.7835193888794
"7514" 1502.6 108.396061353764 24.0694358362613
"7515" 1502.8 112.269055567442 26.5711371787656
"7516" 1503 115.166911761374 28.4690545863883
"7517" 1503.2 115.493646028269 30.7319766502041
"7518" 1503.4 117.026056742837 33.6367456993931
"7519" 1503.6 119.291098375137 37.5911448614146
"7520" 1503.8 121.103686278672 41.8383389780509
"7521" 1504 123.442352736019 46.064445579011
"7522" 1504.2 125.218499598032 50.7179064667158
"7523" 1504.4 125.914307775491 52.7485609932309
"7524" 1504.6 125.806570698375 55.8651567757737
"7525" 1504.8 126.460434794231 60.3379863074093
"7526" 1505 126.766645040764 64.9959691735068
"7527" 1505.2 127.029451551305 67.7308598447824
"7528" 1505.4 126.354520557899 70.9195286302778
"7529" 1505.6 125.694779597224 73.9860412111447
"7530" 1505.8 123.995238312639 77.3946029730818
"7531" 1506 122.673218889598 81.4679258903879
"7532" 1506.2 120.542719650237 85.4513124556611
"7533" 1506.4 118.066994537431 88.8384397253171
"7534" 1506.6 115.167256660319 92.0836953900154
"7535" 1506.8 112.449407370035 94.6185263741948
"7536" 1507 110.267701409811 98.1931045479863
"7537" 1507.2 106.920990831854 101.633626331658
"7538" 1507.4 103.223785030655 105.178897469216
"7539" 1507.6 100.00694594681 109.564495186464
"7540" 1507.8 96.3331764147845 113.601967010128
"7541" 1508 91.3716711452826 116.798365989781
"7542" 1508.2 86.6067840163745 119.426106909905
"7543" 1508.4 83.2101400120795 123.380954199069
"7544" 1508.6 81.0612839923778 124.034767699178
"7545" 1508.8 77.7138140033845 124.113511929478
"7546" 1509 74.4318438119275 123.298402802181
"7547" 1509.2 70.2673072225927 122.489090959316
"7548" 1509.4 65.5155821566148 120.862179584415
"7549" 1509.6 61.4596581777817 120.162894189324
"7550" 1509.8 56.6548058021636 119.197472950158
"7551" 1510 54.4476562369077 116.837606439206
"7552" 1510.2 52.7257815180538 115.144979559049
"7553" 1510.4 51.3558761379886 113.631863536032
"7554" 1510.6 51.7068730004908 112.446229521384
"7555" 1510.8 51.3710630407918 111.910491172347
"7556" 1511 51.2059198251722 111.983537232429
"7557" 1511.2 51.8597065692975 112.14885935748
"7558" 1511.4 51.6092618959886 112.157276469707
"7559" 1511.6 50.5959931989628 112.56438598204
"7560" 1511.8 49.3752005025975 112.960122706021
"7561" 1512 49.0485213435231 113.46548785379
"7562" 1512.2 48.6976756275507 112.344463652515
"7563" 1512.4 48.8137526201514 111.233047585171
"7564" 1512.6 49.6766953877688 110.393538250783
"7565" 1512.8 50.3212540321549 110.000142399791
"7566" 1513 50.5818101892288 109.578653092009
"7567" 1513.2 50.3962840441677 108.932224458412
"7568" 1513.4 50.5336233835879 107.278241833244
"7569" 1513.6 51.2251109878778 105.535739021462
"7570" 1513.8 52.0643732983963 102.952830859903
"7571" 1514 52.8573534552951 99.1258626115462
"7572" 1514.2 52.1649203381244 94.8829092498698
"7573" 1514.4 51.7565851694744 91.8305099432703
"7574" 1514.6 51.0614864009068 87.9432674054595
"7575" 1514.8 50.0761403504375 83.4107908095568
"7576" 1515 48.2583729560896 79.0273249281046
"7577" 1515.2 46.014316032096 74.8733181817838
"7578" 1515.4 43.1719292835418 71.4767301724872
"7579" 1515.6 40.6592929941805 67.8650361492059
"7580" 1515.8 37.1102448564308 64.5105536053861
"7581" 1516 34.6036917762153 60.415271583843
"7582" 1516.2 32.5231173842896 56.1994044279568
"7583" 1516.4 30.1879785526906 51.9733623633784
"7584" 1516.6 27.7010762418288 48.0040845919741
"7585" 1516.8 24.2813510857987 45.452160090027
"7586" 1517 21.9709025457454 45.6129521418568
"7587" 1517.2 19.9353738119938 46.6006657208302
"7588" 1517.4 17.4349932407862 47.2563364317568
"7589" 1517.6 15.4691541936809 48.5657265434263
"7590" 1517.8 15.0108564748636 47.6676374832711
"7591" 1518 14.6627844599267 46.203658612441
"7592" 1518.2 15.8568958243627 45.1052921667302
"7593" 1518.4 16.616522015032 44.6313468377304
"7594" 1518.6 17.2964857060972 44.8144276906417
"7595" 1518.8 19.2670704046372 44.0446633397041
"7596" 1519 21.5508139315794 41.670044257439
"7597" 1519.2 23.822284707916 39.3640844908733
"7598" 1519.4 26.0318700190736 38.4661413927568
"7599" 1519.6 28.648495926313 38.8483237857568
"7600" 1519.8 32.8958901619057 39.029357550862
"7601" 1520 37.2335711187563 37.8081572728495
"7602" 1520.2 41.0617858440038 36.2360874294784
"7603" 1520.4 43.5689670727242 34.0806949437871
"7604" 1520.6 43.7033383080272 34.4551564803628
"7605" 1520.8 44.7277729215223 35.4543779696589
"7606" 1521 46.0663107300875 37.4649896893546
"7607" 1521.2 48.4669415476423 40.1493702300121
"7608" 1521.4 52.5317788486201 42.4458232676915
"7609" 1521.6 56.6413686786333 44.7779415195749
"7610" 1521.8 61.0732199572886 46.4066630758907
"7611" 1522 64.8943676828421 48.9659201718728
"7612" 1522.2 69.09638893315 51.7667772860811
"7613" 1522.4 72.7504573672618 54.6440585821585
"7614" 1522.6 77.5608126010441 56.7804569511196
"7615" 1522.8 80.7185345072261 60.0389725404889
"7616" 1523 82.8719691760983 64.6439736506785
"7617" 1523.2 84.8418240427314 70.2131906824686
"7618" 1523.4 87.8910975463815 74.8094004057311
"7619" 1523.6 87.3116795803627 76.1770589321373
"7620" 1523.8 85.4287947586189 77.8172785005782
"7621" 1524 82.378333042202 80.2187511989619
"7622" 1524.2 78.5955637590669 83.4095061628576
"7623" 1524.4 75.1588863354366 87.3726412297652
"7624" 1524.6 71.0230244402291 90.4523447684535
"7625" 1524.8 66.7736206626226 93.7760785305272
"7626" 1525 62.2541242824476 96.5028308641647
"7627" 1525.2 58.4194566168064 99.2513410413282
"7628" 1525.4 53.8969181312489 101.451664063513
"7629" 1525.6 49.1938312571514 102.452174067952
"7630" 1525.8 44.7332054046084 102.040828278725
"7631" 1526 39.7761469973885 102.223719104982
"7632" 1526.2 35.3719727030437 101.709431103823
"7633" 1526.4 31.4147097610501 102.335563658227
"7634" 1526.6 27.7178432315416 104.189084293049
"7635" 1526.8 24.8209394815916 106.014586261149
"7636" 1527 24.2006511460076 105.837253630797
"7637" 1527.2 22.9913293134543 103.700824427385
"7638" 1527.4 21.1323000644214 101.227656243226
"7639" 1527.6 18.2565512540822 98.0540055044544
"7640" 1527.8 15.0448991415872 95.1370802021079
"7641" 1528 13.9305117430272 91.852968245234
"7642" 1528.2 12.0515465291054 87.7558194729196
"7643" 1528.4 9.25151337086811 83.9053116635295
"7644" 1528.6 8.00172376904451 79.4081885412806
"7645" 1528.8 8.19163843890323 74.290213305203
"7646" 1529 7.51187406615138 68.7051580486592
"7647" 1529.2 6.39860150980871 63.3388180984826
"7648" 1529.4 6.52876822581356 60.8906933020318
"7649" 1529.6 8.67706424169717 59.1553764827231
"7650" 1529.8 11.5909661152765 55.618117336668
"7651" 1530 13.4810399609385 51.7023916036568
"7652" 1530.2 16.2150830264432 49.5623861251127
"7653" 1530.4 19.4517173031157 46.9605604928263
"7654" 1530.6 23.2873567338999 45.3662707791022
"7655" 1530.8 27.0194290587202 43.7229520436436
"7656" 1531 30.6532875610596 42.9312426179053
"7657" 1531.2 34.3520782348051 40.7376027851152
"7658" 1531.4 36.5959618168166 37.7524742711343
"7659" 1531.6 38.2558970886125 35.7947644620935
"7660" 1531.8 37.8958135182302 35.6889493369568
"7661" 1532 37.6288693994951 36.3379889096304
"7662" 1532.2 38.8043684202682 37.8973117845707
"7663" 1532.4 40.065373504053 40.3448695772936
"7664" 1532.6 41.4160279499448 42.7736554471943
"7665" 1532.8 44.1755572206636 45.2878916334019
"7666" 1533 47.8349810098846 46.8178324229462
"7667" 1533.2 51.8805527190309 47.7945116382261
"7668" 1533.4 55.6632145066239 49.6175425033607
"7669" 1533.6 59.8645524568287 52.0564070374173
"7670" 1533.8 64.6127022643511 54.5519253267032
"7671" 1534 69.4008942527078 57.1254357483408
"7672" 1534.2 74.494746826351 58.5409540536407
"7673" 1534.4 79.8314813207661 60.0022825641157
"7674" 1534.6 83.8751434814283 63.0221630471937
"7675" 1534.8 85.7535612801764 67.0840896412439
"7676" 1535 85.4016462845475 69.1669895161585
"7677" 1535.2 86.9902346434008 70.0836373289093
"7678" 1535.4 87.8951582155802 69.6600098584512
"7679" 1535.6 87.6791525637717 68.7962738246216
"7680" 1535.8 88.1947795932153 67.5120032607568
"7681" 1536 90.628501512953 66.5833670953094
"7682" 1536.2 93.8380921201975 65.8925863412652
"7683" 1536.4 96.9415170564841 64.5525396021414
"7684" 1536.6 99.4595240243015 63.4826147552481
"7685" 1536.8 105.458236402216 64.6288729275989
"7686" 1537 112.68419470568 68.6520727720788
"7687" 1537.2 114.449305663952 73.3580983401212
"7688" 1537.4 115.863722595874 77.8041080547041
"7689" 1537.6 116.269173713994 83.4632599177483
"7690" 1537.8 115.888095454629 88.7890195882912
"7691" 1538 114.480359459587 95.5779102749106
"7692" 1538.2 111.848095027981 99.6495031859519
"7693" 1538.4 108.382282237744 103.988846979749
"7694" 1538.6 104.354674745664 108.383769094269
"7695" 1538.8 99.3954086900875 112.193711191173
"7696" 1539 94.2028969574055 115.98136061816
"7697" 1539.2 88.9113195670796 119.611107074517
"7698" 1539.4 83.771954711202 121.993573315188
"7699" 1539.6 77.983749939437 123.609212633288
"7700" 1539.8 72.1044085233432 125.314104402061
"7701" 1540 69.4219927450272 126.336243250007
"7702" 1540.2 67.9550542335665 126.282528560443
"7703" 1540.4 64.9773213536159 126.073872004019
"7704" 1540.6 61.1482148123165 125.46475158112
"7705" 1540.8 56.7469460777999 125.52844864662
"7706" 1541 53.1967132851964 123.573774614265
"7707" 1541.2 50.1145295639405 121.987693586064
"7708" 1541.4 46.5967989082191 119.769075796957
"7709" 1541.6 42.5774993150954 117.893486750098
"7710" 1541.8 39.3213808647845 116.304982805781
"7711" 1542 36.7920140863845 113.966421262617
"7712" 1542.2 35.8750967137209 111.748048929224
"7713" 1542.4 36.2400735877059 109.610365499858
"7714" 1542.6 34.5963395401758 107.899049961684
"7715" 1542.8 31.7895825303958 105.973996685426
"7716" 1543 29.0538571628778 102.827476290114
"7717" 1543.2 27.1353649951635 99.2458812928568
"7718" 1543.4 25.8837619566555 94.6038035387406
"7719" 1543.6 23.8986635864255 89.8272085409234
"7720" 1543.8 22.4109466685829 85.083146990539
"7721" 1544 21.3963819198168 80.3459345869826
"7722" 1544.2 19.8656069382588 74.9069292459472
"7723" 1544.4 17.6555703239885 69.4324697855817
"7724" 1544.6 15.8997337139276 64.6288192879648
"7725" 1544.8 14.9166541890265 60.6666234635551
"7726" 1545 13.2474122590683 56.1375272786139
"7727" 1545.2 14.7095158915892 52.5184510328973
"7728" 1545.4 17.1062101067214 52.0825735929468
"7729" 1545.6 18.1340041186016 51.206681874447
"7730" 1545.8 16.8188647640264 50.1920383532081
"7731" 1546 13.7059198211636 49.4133997685195
"7732" 1546.2 12.0400796689068 50.0280195521622
"7733" 1546.4 11.5683979290087 50.1818919179957
"7734" 1546.6 12.1032549018135 48.9029055749318
"7735" 1546.8 13.954936859198 47.9317449711102
"7736" 1547 16.0030617588214 46.2338309066252
"7737" 1547.2 18.4210463084749 42.807156498153
"7738" 1547.4 21.3110118078024 39.9594837061456
"7739" 1547.6 24.737608181218 39.8435116011924
"7740" 1547.8 28.1178811996533 39.2383058194302
"7741" 1548 32.594260745478 38.7340630703238
"7742" 1548.2 37.252791590253 37.6655698537357
"7743" 1548.4 41.6623560883266 36.098272218735
"7744" 1548.6 44.3875738753166 34.4571260865935
"7745" 1548.8 44.1122107811636 33.8636895962036
"7746" 1549 43.2873592710785 34.6117913016504
"7747" 1549.2 43.0730596140465 35.7095492389908
"7748" 1549.4 43.864333409207 37.9177927419307
"7749" 1549.6 45.1326392957179 40.2607369772785
"7750" 1549.8 47.855159097707 43.3140419648328
"7751" 1550 51.2221600667831 46.0142436545068
"7752" 1550.2 55.5494750721125 47.8023112788996
"7753" 1550.4 60.0874979966906 49.0501835196216
"7754" 1550.6 64.7279575917747 50.8976853428401
"7755" 1550.8 70.0893871739609 52.7721579955946
"7756" 1551 75.5907419327003 53.8866750112338
"7757" 1551.2 80.8407026405475 55.7598946760068
"7758" 1551.4 84.075000687994 58.2399260740611
"7759" 1551.6 85.4050398438064 62.2569953570068
"7760" 1551.8 87.8691769947418 66.4385692352002
"7761" 1552 90.1435989283415 69.2415405307737
"7762" 1552.2 90.1748179037405 71.8009390044234
"7763" 1552.4 90.5859129913853 76.0097456859828
"7764" 1552.6 90.7453043905627 81.3765527614374
"7765" 1552.8 89.6935544523418 86.9301921503133
"7766" 1553 87.4427723682266 92.6461159298156
"7767" 1553.2 84.2198531806554 96.9933024453715
"7768" 1553.4 80.7407568468894 103.042637345466
"7769" 1553.6 76.9616472197996 107.310948938205
"7770" 1553.8 71.9591012420103 111.620166375458
"7771" 1554 67.1823807476397 114.942051509495
"7772" 1554.2 61.7214992453974 117.49776172587
"7773" 1554.4 56.8022763133196 117.498402806013
"7774" 1554.6 51.6377677937636 117.413264328311
"7775" 1554.8 46.4509204588329 118.194319958273
"7776" 1555 41.3400499287588 117.984344685519
"7777" 1555.2 38.5001121567104 115.057881589913
"7778" 1555.4 34.6577546857886 111.967578646515
"7779" 1555.6 31.994234862437 107.542623127561
"7780" 1555.8 28.1384334190573 103.804284044851
"7781" 1556 24.3466013426155 101.572098124917
"7782" 1556.2 20.3137755140452 99.1572888857262
"7783" 1556.4 17.7480259606874 95.4264839177329
"7784" 1556.6 14.1022033612915 90.7125483738033
"7785" 1556.8 12.8155781321281 85.5829108982764
"7786" 1557 12.1886704234619 79.9206025689664
"7787" 1557.2 11.9890128747153 74.1705430560412
"7788" 1557.4 10.7992528677128 68.9749473388797
"7789" 1557.6 9.35700351598588 63.3458993238394
"7790" 1557.8 10.2067831630683 57.7511862712806
"7791" 1558 12.8515413724451 54.0681755540509
"7792" 1558.2 15.9372435435515 50.8178809734205
"7793" 1558.4 16.8356824028317 47.7940974980134
"7794" 1558.6 15.0589347981764 46.0085272511927
"7795" 1558.8 14.3751887254462 46.3324520382437
"7796" 1559 15.2977170485993 47.2107550454357
"7797" 1559.2 18.1528398740635 47.4092093889567
"7798" 1559.4 22.2866475260064 48.5885150587853
"7799" 1559.6 27.05169988639 48.9437077517945
"7800" 1559.8 32.3015493730002 48.5618109424993
"7801" 1560 37.1919110697485 47.479877076719
"7802" 1560.2 42.1097964883372 46.1580649234515
"7803" 1560.4 47.3151651283823 44.847791142538
"7804" 1560.6 50.9288385099679 45.8522315531263
"7805" 1560.8 55.6201472903302 47.9859573638477
"7806" 1561 61.0220200438092 48.7256978650383
"7807" 1561.2 66.6355246256924 49.4061123923818
"7808" 1561.4 71.791270819532 49.706997214941
"7809" 1561.6 76.2253363610246 48.8133758106456
"7810" 1561.8 76.9854936350247 46.5592074371179
"7811" 1562 76.9205302443663 44.8633926197297
"7812" 1562.2 77.899767351456 42.6665422214832
"7813" 1562.4 78.8538846987196 38.5232901618035
"7814" 1562.6 78.3677295060753 34.3258321352568
"7815" 1562.8 80.5854173430881 30.0256792982945
"7816" 1563 83.8862197072232 26.0715105739036
"7817" 1563.2 88.4128858767767 24.3398148288511
"7818" 1563.4 93.0311998810786 22.5190402206907
"7819" 1563.6 97.9810483713559 22.0102495095452
"7820" 1563.8 102.281518543845 23.3317186299568
"7821" 1564 106.141399553243 25.5576631843268
"7822" 1564.2 110.011738030297 28.8194483123014
"7823" 1564.4 113.151708497766 33.6022988015004
"7824" 1564.6 115.631442653872 38.7552706813742
"7825" 1564.8 117.842593556125 44.3001392893209
"7826" 1565 120.293256937907 49.6643962250494
"7827" 1565.2 122.023373818724 55.1093537766176
"7828" 1565.4 123.853667005201 61.4067198230004
"7829" 1565.6 125.07540247296 67.651273115833
"7830" 1565.8 123.645276076113 73.8212515790957
"7831" 1566 121.471097432257 79.5896146463246
"7832" 1566.2 119.164405496137 85.8366432619673
"7833" 1566.4 115.488357577784 91.1381234349206
"7834" 1566.6 111.73124093256 96.2735214283648
"7835" 1566.8 106.360130318127 100.911015800245
"7836" 1567 101.066840032103 105.919780170293
"7837" 1567.2 95.2023811667035 110.658866700885
"7838" 1567.4 88.8166980854493 113.561948423662
"7839" 1567.6 82.4357849618974 116.431349564757
"7840" 1567.8 75.893317435937 119.100654715866
"7841" 1568 69.8435345060636 119.64756139508
"7842" 1568.2 63.8071946984363 118.379900704825
"7843" 1568.4 58.9544288733147 116.259515620617
"7844" 1568.6 56.5443178262915 114.630055805501
"7845" 1568.8 55.162077606849 113.512585644023
"7846" 1569 55.3081478727929 112.276763378783
"7847" 1569.2 55.9775747762363 112.064047128384
"7848" 1569.4 54.8745174664556 112.319067016077
"7849" 1569.6 54.168844310566 112.550489330147
"7850" 1569.8 53.3462524210652 113.170268653994
"7851" 1570 52.2078857492636 112.722651623085
"7852" 1570.2 50.7992193008823 112.290045040608
"7853" 1570.4 47.3549451841397 111.299186001614
"7854" 1570.6 43.2374016869115 109.64366392379
"7855" 1570.8 39.8143985012405 106.491667482195
"7856" 1571 35.6677217091071 103.501872640281
"7857" 1571.2 32.8659002172489 99.4382153589275
"7858" 1571.4 30.266926883349 95.43905699441
"7859" 1571.6 28.2735239737209 90.5463240454207
"7860" 1571.8 25.6289557631514 85.1918229044153
"7861" 1572 25.3430333834283 79.7900140879752
"7862" 1572.2 24.4555351850114 73.6834180764176
"7863" 1572.4 24.9449117977162 68.0048173990989
"7864" 1572.6 25.7167534463608 62.238587489454
"7865" 1572.8 24.8035607135687 57.548903636343
"7866" 1573 22.0396112471882 55.7833894952486
"7867" 1573.2 19.8290510833415 53.7501982789178
"7868" 1573.4 18.3402119740583 50.5451164978357
"7869" 1573.6 19.9505451466109 48.0441685576778
"7870" 1573.8 22.6177636518741 46.5523162341252
"7871" 1574 26.1414017717363 44.8277410435113
"7872" 1574.2 29.3761712896262 42.5558501776633
"7873" 1574.4 29.8059798417477 42.5987117544483
"7874" 1574.6 28.555070492193 43.7230227396097
"7875" 1574.8 27.0466799798636 43.3122141359968
"7876" 1575 24.5058901479937 42.3348367483134
"7877" 1575.2 21.0027125220598 40.8025016820398
"7878" 1575.4 18.8479452275001 40.2080111454683
"7879" 1575.6 17.8815543882049 41.5867132255091
"7880" 1575.8 16.0969599739272 43.9382983834386
"7881" 1576 13.3241886683505 45.5946738534959
"7882" 1576.2 10.5178464263273 47.1509068061016
"7883" 1576.4 8.8669847773743 50.2443078679386
"7884" 1576.6 5.93764592458459 52.8817930585462
"7885" 1576.8 4.14394147979512 53.1801635232568
"7886" 1577 4.67825370788204 53.5639517246307
"7887" 1577.2 4.60798706910894 55.1215858473618
"7888" 1577.4 4.19924217752305 56.971981397608
"7889" 1577.6 3.27930880867195 58.6061900188324
"7890" 1577.8 2.57278307903855 59.6103822854818
"7891" 1578 2.16336777128652 61.0744227885027
"7892" 1578.2 1.88547421046355 62.4576411133317
"7893" 1578.4 1.2735156655123 63.6612747800257
"7894" 1578.6 1.49550734876112 63.923217375269
"7895" 1578.8 1.21569784069504 65.3302533794575
"7896" 1579 1.07723861315073 66.2674605963722
"7897" 1579.2 1.09890469219746 68.1273816901635
"7898" 1579.4 1.22885559964631 69.2318240292568
"7899" 1579.6 1.25284745433298 70.8474132360295
"7900" 1579.8 1.4140489430585 72.8818264632441
"7901" 1580 1.52228795733023 75.1374519591853
"7902" 1580.2 1.67451583519843 77.8101892922916
"7903" 1580.4 2.54330262065587 80.9324849841799
"7904" 1580.6 3.24197191957053 83.8628918418963
"7905" 1580.8 4.23151685075515 86.081399684001
"7906" 1581 5.00618094296127 88.7420893207644
"7907" 1581.2 5.95850295301238 90.9910378694777
"7908" 1581.4 7.11547231012919 93.3486999966957
"7909" 1581.6 8.0302679358128 95.2630083644135
"7910" 1581.8 8.82824397966356 96.7730196611123
"7911" 1582 10.3589586893725 97.8384613560478
"7912" 1582.2 11.7090887730442 99.8520491878239
"7913" 1582.4 12.4091809419871 101.36886701711
"7914" 1582.6 13.6123620028251 103.054965809757
"7915" 1582.8 15.4553994297077 104.710152791205
"7916" 1583 18.5610724841747 107.193859576912
"7917" 1583.2 21.0545830921823 110.207236307328
"7918" 1583.4 22.6293837030827 112.154278960742
"7919" 1583.6 24.8544307903935 114.029458759114
"7920" 1583.8 27.7486737048681 116.466093418666
"7921" 1584 29.1151642803819 117.292605661658
"7922" 1584.2 29.9690623887969 117.000376683223
"7923" 1584.4 31.0459196229231 116.399257913436
"7924" 1584.6 31.7804406291245 115.21911478696
"7925" 1584.8 32.1302317497386 114.342085816357
"7926" 1585 32.6350821032291 112.750494550208
"7927" 1585.2 33.6696300780417 111.116123846984
"7928" 1585.4 35.2447309679297 109.610626696136
"7929" 1585.6 37.6202224491797 108.24216715991
"7930" 1585.8 40.344406441647 106.219815047658
"7931" 1586 43.5452867637896 104.310707958185
"7932" 1586.2 46.3272592312209 103.709688105962
"7933" 1586.4 48.9511458249528 102.078979368129
"7934" 1586.6 50.4934483932751 99.6090072084097
"7935" 1586.8 51.5334898087405 97.7044123077568
"7936" 1587 51.4778726430256 94.5579969171102
"7937" 1587.2 50.4462735711682 90.7479915030595
"7938" 1587.4 49.3845405466281 86.0258653782966
"7939" 1587.6 48.8365215586109 81.1867574804673
"7940" 1587.8 49.3918485751272 76.4585456423477
"7941" 1588 49.9536997395421 71.6731480069717
"7942" 1588.2 51.2936048444801 68.1676739716834
"7943" 1588.4 52.6284587457196 64.5009774916072
"7944" 1588.6 53.7245805007207 61.1095382199282
"7945" 1588.8 55.1853946430475 59.0664548440157
"7946" 1589 58.5388162872929 57.2424987867826
"7947" 1589.2 61.1810466140896 57.073438944122
"7948" 1589.4 62.3797402719761 56.5276718048014
"7949" 1589.6 63.302847926532 54.1188571200989
"7950" 1589.8 64.6873605680475 50.1431784360246
"7951" 1590 66.4112886715832 45.734431545346
"7952" 1590.2 65.2101949312064 42.8776181576711
"7953" 1590.4 62.2914765976727 41.7550137288485
"7954" 1590.6 59.4157543916918 41.5848939394077
"7955" 1590.8 56.1188949239936 40.2967950552268
"7956" 1591 53.3781938161581 37.4749870548667
"7957" 1591.2 52.8268709580921 34.9914014727261
"7958" 1591.4 53.5744981671361 35.6480712201963
"7959" 1591.6 53.8802317520636 36.0201740775568
"7960" 1591.8 52.7642206333119 37.0508065967018
"7961" 1592 50.5142880377281 38.4291559998858
"7962" 1592.2 47.5029123059794 39.8942966508094
"7963" 1592.4 43.6870712748285 41.8348624856949
"7964" 1592.6 39.560675024218 43.5064081994498
"7965" 1592.8 35.6126091047224 44.7571633324332
"7966" 1593 31.520748506835 45.3672634606425
"7967" 1593.2 27.1418772459533 45.67045809071
"7968" 1593.4 21.8368878055564 46.594341929596
"7969" 1593.6 16.7006773575256 47.0685399110585
"7970" 1593.8 12.5202762853892 46.4006537288453
"7971" 1594 12.837636728017 45.7045441291447
"7972" 1594.2 13.0967283609252 46.4562536651025
"7973" 1594.4 12.3056301059004 45.8751158535462
"7974" 1594.6 11.6351465575084 46.9762889886102
"7975" 1594.8 10.6372521371882 48.8163924294125
"7976" 1595 8.80898666205555 51.3533316847168
"7977" 1595.2 7.35157991938624 53.9268644171433
"7978" 1595.4 6.58168993629348 57.7347544823552
"7979" 1595.6 5.33354760532755 61.7181181828768
"7980" 1595.8 4.03029727753425 65.538492455524
"7981" 1596 4.08676298308855 69.5726033296818
"7982" 1596.2 4.4175639828496 73.6417348198033
"7983" 1596.4 4.4209279212226 78.1950544036701
"7984" 1596.6 3.96180702259098 81.6866550785551
"7985" 1596.8 3.98250312006025 81.9275441008559
"7986" 1597 4.07284149812868 81.1876150908963
"7987" 1597.2 3.54169566502719 81.0736875699386
"7988" 1597.4 3.89023819578259 80.3272462006377
"7989" 1597.6 3.8047240100124 81.2231669414079
"7990" 1597.8 3.99609839155418 82.8500575798271
"7991" 1598 4.37398907587407 85.0263016467342
"7992" 1598.2 5.16298952673332 87.3914130051754
"7993" 1598.4 6.00781917335403 89.5936526340901
"7994" 1598.6 6.9779386770589 92.1760995531986
"7995" 1598.8 8.1829021272573 94.1781825723427
"7996" 1599 9.29408395014049 96.6313617427952
"7997" 1599.2 9.77465869517848 97.5104690038463
"7998" 1599.4 9.54617029399688 96.7164000473345
"7999" 1599.6 9.55551913239639 96.3419758380545
"8000" 1599.8 9.86194269695901 96.0338119989613
"8001" 1600 9.9894366074906 95.509018711877
"8002" 1600.2 10.0156214270356 95.2928117813847
"8003" 1600.4 10.7286371646636 94.8412292135318
"8004" 1600.6 12.3818753889914 93.7917417433551
"8005" 1600.8 14.1626272156232 92.9487072077648
"8006" 1601 16.6331641136888 91.901020844303
"8007" 1601.2 19.9960642062255 90.1902642668725
"8008" 1601.4 22.5969328957793 87.8561089906162
"8009" 1601.6 25.4356575890837 85.1020281890004
"8010" 1601.8 28.3453893564602 82.6535514580025
"8011" 1602 30.9963824059996 79.3533921586256
"8012" 1602.2 31.8949373053924 75.9815537496974
"8013" 1602.4 32.9032250127951 72.1048969310199
"8014" 1602.6 33.1757002660706 68.2459287411196
"8015" 1602.8 32.5755135322239 64.2173274590326
"8016" 1603 33.1411582983679 60.8852928986524
"8017" 1603.2 34.5457672302439 56.8245456279353
"8018" 1603.4 34.7178142817296 52.8232195901718
"8019" 1603.6 33.3462218661406 49.1111482289769
"8020" 1603.8 32.1397337156636 45.2157554405603
"8021" 1604 30.2508580651181 41.5660652470901
"8022" 1604.2 28.4873590039207 40.6827992721568
"8023" 1604.4 28.0930141099577 39.8824643785803
"8024" 1604.6 29.421345203207 38.5242995829959
"8025" 1604.8 32.0875660596047 36.9673869104038
"8026" 1605 35.1415792772758 36.1145497297057
"8027" 1605.2 37.6988636790575 36.3776497299992
"8028" 1605.4 40.5724674310811 35.732067350526
"8029" 1605.6 42.2855063115003 33.7941566293486
"8030" 1605.8 41.0735820990425 33.8517918688515
"8031" 1606 40.5791142038894 33.5594126052084
"8032" 1606.2 39.2682298542912 33.7173218712248
"8033" 1606.4 37.836826403599 32.9142229740148
"8034" 1606.6 35.1999544939831 30.9525143468702
"8035" 1606.8 33.6757216095192 28.9312816911073
"8036" 1607 31.1507535887758 25.2379508105527
"8037" 1607.2 29.8072511328109 22.4868943927989
"8038" 1607.4 30.4197819037848 20.8548678890598
"8039" 1607.6 31.9132222047242 18.8435847905446
"8040" 1607.8 33.4174448783444 16.6980080723099
"8041" 1608 35.4274139257136 13.8497734596268
"8042" 1608.2 37.8482224752212 11.5774051467856
"8043" 1608.4 40.1586477041341 8.54725503878617
"8044" 1608.6 41.2390420747329 7.88019800048943
"8045" 1608.8 42.364594303193 6.81619361166852
"8046" 1609 43.3755821846921 6.66856629515676
"8047" 1609.2 44.6040772525753 6.83118115649205
"8048" 1609.4 45.7096700030101 6.49525982387557
"8049" 1609.6 48.0346223150036 5.38825527860676
"8050" 1609.8 50.6795310762501 4.36738730961253
"8051" 1610 52.7689542134064 4.13888283672819
"8052" 1610.2 54.4169958679901 3.28586213507308
"8053" 1610.4 56.2177153696136 3.72958369298676
"8054" 1610.6 58.9754782492309 3.28698708324714
"8055" 1610.8 61.2641230908726 2.89885814602039
"8056" 1611 62.8466323249272 2.47150874293857
"8057" 1611.2 64.4464178606635 2.46956048944834
"8058" 1611.4 65.9267241310846 2.52758654223044
"8059" 1611.6 67.1418379193883 2.28854569574758
"8060" 1611.8 68.1929072825207 2.1383400009889
"8061" 1612 69.2265059440149 2.34474062732432
"8062" 1612.2 70.6762522471272 2.58963784622948
"8063" 1612.4 72.4947497002951 2.46053699959886
"8064" 1612.6 73.6539084452852 2.96449585921622
"8065" 1612.8 75.4272352096272 2.95792269766584
"8066" 1613 75.8487769706636 3.22545037276584
"8067" 1613.2 77.6405762593778 3.6670695729889
"8068" 1613.4 78.9533445289626 3.95185668659787
"8069" 1613.6 78.9446902320454 3.83346781617493
"8070" 1613.8 79.9957063850743 4.32223938956032
"8071" 1614 81.3689666985207 4.60478137295676
"8072" 1614.2 82.5754517160598 4.91341168277562
"8073" 1614.4 83.2346294031771 4.89950941656756
"8074" 1614.6 84.2386609577746 5.02164327939564
"8075" 1614.8 85.8806602260963 5.71237534651638
"8076" 1615 87.1709360012966 6.21906370082098
"8077" 1615.2 89.3788660205047 6.87715930217731
"8078" 1615.4 91.2455474166824 7.88433896420958
"8079" 1615.6 93.3906045143662 9.34108857845946
"8080" 1615.8 95.6539556770419 10.7630825271892
"8081" 1616 98.2238410792722 12.0390597480959
"8082" 1616.2 100.355131657232 12.937058792454
"8083" 1616.4 102.21307781026 14.7377595504395
"8084" 1616.6 104.564250816533 16.1602624742053
"8085" 1616.8 106.789993419775 18.3237137913123
"8086" 1617 109.312817685988 20.4312641447027
"8087" 1617.2 111.528231002555 22.1321479477838
"8088" 1617.4 112.930198992976 24.294681766605
"8089" 1617.6 114.725863988324 26.2429514670698
"8090" 1617.8 116.402512230569 28.7501424534723
"8091" 1618 117.638263411907 30.8578213169836
"8092" 1618.2 119.161498911869 33.9942807430388
"8093" 1618.4 121.103263939746 36.596290346013
"8094" 1618.6 121.987156180489 38.8387692259318
"8095" 1618.8 123.380414386311 41.301182914601
"8096" 1619 123.923933643974 43.7653090267904
"8097" 1619.2 125.078155913059 47.2871575924826
"8098" 1619.4 126.23237189981 50.9756236221714
"8099" 1619.6 126.495865853613 54.0708428289771
"8100" 1619.8 126.136347967739 58.1771983117318
"8101" 1620 126.717592156843 62.3182425353721
"8102" 1620.2 127.275349160003 67.0197005172313
"8103" 1620.4 127.200568151339 69.2573028554568
"8104" 1620.6 126.654805809646 72.0257091091188
"8105" 1620.8 126.363501802715 74.9792592470644
"8106" 1621 126.139352862946 77.3246178639363
"8107" 1621.2 125.809458496319 80.6182236000154
"8108" 1621.4 124.611923754035 83.4246883511204
"8109" 1621.6 123.154194555596 87.1735209913954
"8110" 1621.8 122.258541597517 90.6977351027568
"8111" 1622 120.088013954588 93.2595347286643
"8112" 1622.2 117.589445495834 97.2973725233421
"8113" 1622.4 116.101979173277 101.388136717597
"8114" 1622.6 113.463997450622 103.595074811434
"8115" 1622.8 110.855858528543 107.033977659458
"8116" 1623 108.327684248054 109.979035882936
"8117" 1623.2 106.021173384817 112.553668208088
"8118" 1623.4 103.579434986068 114.147354787542
"8119" 1623.6 100.258596511533 117.101638684788
"8120" 1623.8 97.6197964733681 118.597049791757
"8121" 1624 96.5772447258576 119.808244738727
"8122" 1624.2 95.7765922767558 120.323730244234
"8123" 1624.4 95.4614285127339 120.763745285405
"8124" 1624.6 93.4185058388589 121.880434464952
"8125" 1624.8 91.5876238366714 122.11894580704
"8126" 1625 88.2733172635045 123.249830894416
"8127" 1625.2 85.0896201679536 124.27921702407
"8128" 1625.4 81.4146254958227 125.861410579916
"8129" 1625.6 78.7446142049493 126.101170746376
"8130" 1625.8 75.7095115158849 126.610237879085
"8131" 1626 73.1400075801039 127.046893346443
"8132" 1626.2 70.7191885441752 127.342805017617
"8133" 1626.4 67.063777565459 127.529115567552
"8134" 1626.6 63.5207424705507 127.428339711724
"8135" 1626.8 60.1212894294008 127.673649154465
"8136" 1627 57.6350805601815 127.421155498721
"8137" 1627.2 54.0848894796789 127.088358600334
"8138" 1627.4 51.4579038088525 126.500501430725
"8139" 1627.6 48.9553340192999 125.59504103328
"8140" 1627.8 46.0242986934559 124.407202120211
"8141" 1628 42.9176779220207 123.741346129281
"8142" 1628.2 41.4572497138841 123.077388972441
"8143" 1628.4 39.5455083699363 122.392815831325
"8144" 1628.6 37.3812832910356 121.995214169827
"8145" 1628.8 36.2581977524098 121.259967410645
"8146" 1629 35.0238598434871 119.946865547426
"8147" 1629.2 34.9546018167538 119.684210232997
"8148" 1629.4 34.5559479080207 119.919522199281
"8149" 1629.6 34.9546911209448 120.166585296343
"8150" 1629.8 35.5969289978156 120.216483985029
"8151" 1630 36.3447306996159 120.335069721828
"8152" 1630.2 36.8774581210589 120.599804037245
"8153" 1630.4 37.5981739730837 120.320617446463
"8154" 1630.6 38.0450877450851 120.619563226889
"8155" 1630.8 38.1591905032733 120.203458711928
"8156" 1631 37.5773103450023 119.855580521394
"8157" 1631.2 37.6726817428111 119.545196274937
"8158" 1631.4 37.5780255467386 117.972818549857
"8159" 1631.6 37.5605273909095 117.192581708191
"8160" 1631.8 37.2043588054441 115.797486083684
"8161" 1632 36.6024903784386 113.928054890607
"8162" 1632.2 36.3530840762533 111.711233685398
"8163" 1632.4 35.9592124776472 109.263863374724
"8164" 1632.6 34.9918940660437 106.260875965914
"8165" 1632.8 33.6192133687793 102.985478101939
"8166" 1633 31.2508883992147 99.3896260091741
"8167" 1633.2 29.569678170235 95.478048208852
"8168" 1633.4 27.036710704139 91.2073116267568
"8169" 1633.6 25.4791621172684 86.8676921965632
"8170" 1633.8 23.9431198308521 82.2260253912568
"8171" 1634 22.0216725806877 77.7415465056519
"8172" 1634.2 19.3447200578773 73.895324450711
"8173" 1634.4 16.2173625071866 69.8462557226183
"8174" 1634.6 12.7557232286636 65.8839664527804
"8175" 1634.8 11.8317922330294 62.1552354109031
"8176" 1635 11.8269826882523 58.9437205789826
"8177" 1635.2 9.75399981991551 57.7106800009064
"8178" 1635.4 10.0798470181716 58.4228429627164
"8179" 1635.6 11.0468425351752 58.0848375667568
"8180" 1635.8 12.659905084882 56.6374689523702
"8181" 1636 15.3814331459385 54.8649509057318
"8182" 1636.2 17.8212540286808 51.6679073302654
"8183" 1636.4 20.3303877465751 48.33185856427
"8184" 1636.6 23.0806117071682 45.8538322372614
"8185" 1636.8 26.4350989003272 44.2475186832295
"8186" 1637 28.7535785860272 42.5902368517658
"8187" 1637.2 29.3575580928236 40.1630312176768
"8188" 1637.4 28.8388333791092 38.4910663314307
"8189" 1637.6 28.3890676054877 35.8706609655699
"8190" 1637.8 27.8158283614055 36.5922148206277
"8191" 1638 25.8625587004677 36.9255917467464
"8192" 1638.2 23.8996288655036 35.7679336981768
"8193" 1638.4 22.752943135209 35.2195212663628
"8194" 1638.6 22.8501646760459 35.8358272762273
"8195" 1638.8 21.8266721426326 35.7041840990145
"8196" 1639 19.5187719653852 35.5505231368805
"8197" 1639.2 15.9081401590753 34.8691306351097
"8198" 1639.4 14.460541969382 33.9281892894655
"8199" 1639.6 14.7953531420695 34.4740381787469
"8200" 1639.8 14.5720605612501 35.8606864250933
"8201" 1640 14.5162761604277 35.8882129871435
"8202" 1640.2 14.7910976118505 35.8301544204764
"8203" 1640.4 15.4646473323726 35.9784814528658
"8204" 1640.6 16.0928136615236 36.0736796125768
"8205" 1640.8 15.4710597975014 36.5001400738108
"8206" 1641 16.1047180112862 37.0527876375115
"8207" 1641.2 16.5016905644809 37.881843311151
"8208" 1641.4 17.7406007370097 39.2929783006895
"8209" 1641.6 19.0181403971776 40.2270378390091
"8210" 1641.8 20.6642825600866 41.9682550516895
"8211" 1642 23.1749943256539 44.6619059561991
"8212" 1642.2 26.782434832235 46.2553825453282
"8213" 1642.4 31.1006196438654 47.3194491205091
"8214" 1642.6 35.1731232185779 48.7996253330139
"8215" 1642.8 39.856481800209 49.4490596562416
"8216" 1643 44.3774739965698 49.879859317038
"8217" 1643.2 49.2855033403302 50.7461635355143
"8218" 1643.4 54.1953649132266 52.1208132979995
"8219" 1643.6 58.3006180133239 52.8556690386341
"8220" 1643.8 62.8473482797717 54.7140577221892
"8221" 1644 67.3004628984999 55.0667547905204
"8222" 1644.2 71.8138350117975 54.5860487546496
"8223" 1644.4 75.8256417492809 56.3556007103133
"8224" 1644.6 80.541921879707 57.9807067118524
"8225" 1644.8 83.4896681903532 57.9442647325499
"8226" 1645 83.31244507246 57.0747035722789
"8227" 1645.2 83.8159491614921 57.8992061187282
"8228" 1645.4 83.6866148093392 59.6858719158108
"8229" 1645.6 83.9004428334267 62.5369271974936
"8230" 1645.8 85.0908600669456 65.937542462244
"8231" 1646 86.7006773650084 70.3223617196275
"8232" 1646.2 86.9850810347635 74.4642484279658
"8233" 1646.4 86.6710160557688 78.4712510038883
"8234" 1646.6 85.428104034168 83.0394312807833
"8235" 1646.8 83.4346439818619 86.3558062081782
"8236" 1647 80.5322252993165 89.2679728721948
"8237" 1647.2 77.5512779727627 92.9666140474262
"8238" 1647.4 74.2524466952636 97.1571271209807
"8239" 1647.6 70.7222763148076 100.685434973157
"8240" 1647.8 66.9406839159761 104.09103839078
"8241" 1648 62.5578100597566 105.982068168547
"8242" 1648.2 58.5961305326866 109.031710463364
"8243" 1648.4 54.2261930940887 111.122926405292
"8244" 1648.6 48.4023109869864 113.373890420757
"8245" 1648.8 44.6292945082449 113.504247205966
"8246" 1649 40.1520365956474 111.660233884402
"8247" 1649.2 35.509962254687 109.29528769546
"8248" 1649.4 30.7419238523165 108.585555645649
"8249" 1649.6 25.6400943883612 107.890017479338
"8250" 1649.8 22.8262867946155 107.182535654157
"8251" 1650 21.9815382689682 105.404790366718
"8252" 1650.2 20.4523156279136 101.678512034968
"8253" 1650.4 17.6441192368482 98.0307372740875
"8254" 1650.6 14.3424007132826 94.6408867765663
"8255" 1650.8 12.1373413192588 90.1578266428044
"8256" 1651 10.1442151744377 84.7903459636438
"8257" 1651.2 8.08576478180309 79.2678151632684
"8258" 1651.4 7.42245979427956 73.4434740001168
"8259" 1651.6 6.39257338088855 68.0693525838818
"8260" 1651.8 6.36465303843666 62.5275740680173
"8261" 1652 7.35799355320388 56.3948105869584
"8262" 1652.2 8.436647808209 52.5405607581121
"8263" 1652.4 11.1107927341062 51.1126194299781
"8264" 1652.6 14.0090403870355 49.1577728002361
"8265" 1652.8 16.8356824028317 46.1503749936063
"8266" 1653 19.8159718492999 42.6547060029083
"8267" 1653.2 21.7571895623665 38.4888452972914
"8268" 1653.4 22.6048763701539 37.8267208506221
"8269" 1653.6 24.0966554882393 39.014322198878
"8270" 1653.8 28.2691369837656 39.8193790496037
"8271" 1654 33.1344075954721 39.3646765933206
"8272" 1654.2 38.4375958620829 38.3510757260471
"8273" 1654.4 43.3478304111969 37.6253401281568
"8274" 1654.6 48.2268823176748 37.8606614218242
"8275" 1654.8 51.2836945371899 36.1690240621989
"8276" 1655 51.3278273794677 34.8649588442825
"8277" 1655.2 50.5030835931916 34.1633688333635
"8278" 1655.4 50.6437795322179 34.7647879996807
"8279" 1655.6 51.7509176408705 35.8567581577912
"8280" 1655.8 53.8697468241463 37.8247778366878
"8281" 1656 56.7023156317886 39.7798933686943
"8282" 1656.2 60.5238587234694 42.1506765019703
"8283" 1656.4 64.6185289415692 43.2109718567945
"8284" 1656.6 68.4153159354905 43.6439778517664
"8285" 1656.8 72.0516103972064 45.2034710064996
"8286" 1657 76.0684554489296 47.7612379417751
"8287" 1657.2 80.6121924119439 50.2923647873642
"8288" 1657.4 83.1330666745592 53.3612847442872
"8289" 1657.6 85.6141307230583 56.2409751443883
"8290" 1657.8 89.6198404433957 58.3259764575782
"8291" 1658 92.1088077833741 59.5029353934146
"8292" 1658.2 92.1650098875921 62.4344371823282
"8293" 1658.4 92.1212962429008 65.8763921720703
"8294" 1658.6 91.6449761859825 70.638650596593
"8295" 1658.8 90.728029351307 75.6109466672002
"8296" 1659 87.8479537751264 79.7039374506741
"8297" 1659.2 85.0217672686804 83.7499375381349
"8298" 1659.4 83.2067095587405 87.6598750558337
"8299" 1659.6 80.7739626417885 90.7773564346318
"8300" 1659.8 76.7740503738521 93.2466619369453
"8301" 1660 72.3657612643849 94.9445542074863
"8302" 1660.2 68.6149225867855 96.6541875204885
"8303" 1660.4 65.5458188767793 100.209128321385
"8304" 1660.6 62.8326413527455 103.941503655814
"8305" 1660.8 59.1040325389916 106.867617362325
"8306" 1661 55.2978062934995 108.05319491821
"8307" 1661.2 50.5675146159255 108.878697512614
"8308" 1661.4 45.8476938137462 110.202724118509
"8309" 1661.6 40.29273201918 110.41354319629
"8310" 1661.8 35.158555021016 110.407277911158
"8311" 1662 30.4308762217502 109.467805805686
"8312" 1662.2 27.4845305696876 106.962398595789
"8313" 1662.4 24.6206586643147 103.440110856966
"8314" 1662.6 20.7313416114255 99.7032868870187
"8315" 1662.8 17.2874300544328 95.8581773631106
"8316" 1663 13.5706118263916 92.5036743038128
"8317" 1663.2 10.8147109526864 89.9411501110163
"8318" 1663.4 11.4714252536394 87.8077375987003
"8319" 1663.6 12.106297526073 82.9377272490875
"8320" 1663.8 11.8903134090328 77.9455825896568
"8321" 1664 10.4995764394316 72.8197523347408
"8322" 1664.2 10.453443616016 67.267657140642
"8323" 1664.4 10.6747926910885 61.9353251762317
"8324" 1664.6 10.8459838476718 56.6386009156502
"8325" 1664.8 10.0514469087697 51.3859355631992
"8326" 1665 11.8647192107783 49.2048401075436
"8327" 1665.2 13.1877784314072 48.7915990361157
"8328" 1665.4 15.6938963442549 48.0904910460437
"8329" 1665.6 17.8087329652082 45.5842884623818
"8330" 1665.8 21.0898111599726 42.2636446250204
"8331" 1666 24.4198346075409 40.2652830352756
"8332" 1666.2 24.9025662668079 37.5717557926434
"8333" 1666.4 23.0721433758064 36.0596522588117
"8334" 1666.6 22.0387308084353 36.9540284465394
"8335" 1666.8 20.0405637711636 36.3753788898744
"8336" 1667 19.2387788369207 35.361364428671
"8337" 1667.2 18.9153481499419 33.2613688035506
"8338" 1667.4 19.3661105035459 31.5643770015215
"8339" 1667.6 21.0186327970436 30.6963733430668
"8340" 1667.8 23.595882688101 28.2945162457255
"8341" 1668 27.0030273839309 24.7189271970241
"8342" 1668.2 31.3395681640846 21.8351728384199
"8343" 1668.4 36.3288613017288 18.3226367877894
"8344" 1668.6 41.2692993599666 16.1644476113325
"8345" 1668.8 46.574803616726 13.7835285115068
"8346" 1669 51.7420872494508 13.2786953860014
"8347" 1669.2 57.3089411405793 14.0466979663357
"8348" 1669.4 63.6707471729084 14.5563429082363
"8349" 1669.6 69.7078986003106 16.3782472090803
"8350" 1669.8 74.0266352697518 19.349527970345
"8351" 1670 78.8894060666635 25.3643352793296
"8352" 1670.2 81.6078732703493 31.3138708951853
"8353" 1670.4 82.2808769814328 37.7973222050068
"8354" 1670.6 81.1737562421023 42.2099689160221
"8355" 1670.8 79.9758572648805 45.2336541442756
"8356" 1671 77.6614597009712 49.8470920766125
"8357" 1671.2 75.9302223928778 53.8762814533639
"8358" 1671.4 75.0195144899363 57.1270653273295
"8359" 1671.6 73.5716987079225 59.4895853505514
"8360" 1671.8 71.2097814637082 61.1513962915425
"8361" 1672 68.1718438112584 64.810369103343
"8362" 1672.2 64.6206205692885 67.0852329219068
"8363" 1672.4 61.6625085457951 66.5096125984146
"8364" 1672.6 58.8599172047584 66.5005377896275
"8365" 1672.8 54.7200245500064 66.3581764171282
"8366" 1673 50.7299516510529 65.9426879479072
"8367" 1673.2 46.0628030314277 65.4136055935303
"8368" 1673.4 41.6147914185751 63.504161351863
"8369" 1673.6 36.3620618466999 62.3212714867386
"8370" 1673.8 32.2507301317786 59.4388229767656
"8371" 1674 27.7607080517661 56.6639030286798
"8372" 1674.2 23.1380422359456 53.1621976842696
"8373" 1674.4 18.3795986541042 50.3656169171805
"8374" 1674.6 14.3619685989418 47.907708162435
"8375" 1674.8 13.6755774089661 45.8881876971517
"8376" 1675 14.1360088051372 46.6260707310199
"8377" 1675.2 12.4035402714434 48.4730088204815
"8378" 1675.4 10.9082918209504 51.5135976783715
"8379" 1675.6 10.2496762806392 55.7295997302202
"8380" 1675.8 10.8218831236075 59.0917607781808
"8381" 1676 11.6553342715426 62.5806175446277
"8382" 1676.2 12.7588386273275 66.1461711021666
"8383" 1676.4 13.5626114826226 69.9147401085518
"8384" 1676.6 13.5069022671439 73.927852566867
"8385" 1676.8 13.0775640099942 78.1514679433051
"8386" 1677 12.474526838688 83.1473024605616
"8387" 1677.2 13.3153665760573 87.5841021687095
"8388" 1677.4 15.7763481858741 91.0176572061703
"8389" 1677.6 19.4831151035636 93.7620539307337
"8390" 1677.8 23.3888755733064 95.6752057925425
"8391" 1678 27.4199047398029 95.9031428325519
"8392" 1678.2 31.8700004894055 95.3928252533213
"8393" 1678.4 36.2497366039008 94.786223018833
"8394" 1678.6 40.1148320127153 93.1709384045843
"8395" 1678.8 42.3690915149222 90.6702794710757
"8396" 1679 43.3632322906047 89.3253042124879
"8397" 1679.2 45.7317493981149 87.8184022658187
"8398" 1679.4 48.6684427065231 86.2136722603683
"8399" 1679.6 52.7744303158687 85.8142934144234
"8400" 1679.8 57.6548487732865 85.5153000851092
"8401" 1680 62.36735523092 85.6803662510645
"8402" 1680.2 67.5300123678027 84.6603610684089
"8403" 1680.4 70.68417902084 82.4877721562105
"8404" 1680.6 72.0008734142586 80.1524490193187
"8405" 1680.8 72.8548241985057 76.3491329795988
"8406" 1681 74.5685120881372 72.1216593166778
"8407" 1681.2 77.8152707881853 68.3262179241046
"8408" 1681.4 81.754614253279 65.2483075483722
"8409" 1681.6 85.5302244742469 64.7978005252845
"8410" 1681.8 84.9940024205846 65.1753267000462
"8411" 1682 83.7804180006899 64.0555993380989
"8412" 1682.2 82.7143792590181 61.8001136781022
"8413" 1682.4 82.2562973554866 58.1434614146506
"8414" 1682.6 82.4621452544636 53.8889381430022
"8415" 1682.8 82.1662005293432 50.8926349282616
"8416" 1683 82.8852770468051 50.7670030152435
"8417" 1683.2 84.7025730772082 49.0751151413014
"8418" 1683.4 88.0651097988405 45.5584996062169
"8419" 1683.6 91.7416947918858 43.6291424241179
"8420" 1683.8 95.4262820364999 43.0071630986749
"8421" 1684 98.4047164464454 43.2191006075204
"8422" 1684.2 102.139261429096 43.668642256027
"8423" 1684.4 106.435105179769 44.5810596807568
"8424" 1684.6 110.285157941168 47.0510318404758
"8425" 1684.8 113.737659532124 49.9116732318176
"8426" 1685 116.498187197814 53.3011879477068
"8427" 1685.2 118.829336171414 56.9828783336068
"8428" 1685.4 120.314756494265 61.0699627550195
"8429" 1685.6 122.727236297837 65.3357745931782
"8430" 1685.8 125.725009239942 69.7951276432872
"8431" 1686 124.50203644479 71.9922086240761
"8432" 1686.2 123.384818915457 76.3186716787654
"8433" 1686.4 123.168567277164 81.4616606052568
"8434" 1686.6 122.821254039905 85.9819558052223
"8435" 1686.8 121.985213201462 90.0479179807651
"8436" 1687 119.976550927443 91.9004220682991
"8437" 1687.2 117.379554423697 94.640529930261
"8438" 1687.4 114.207973864529 98.1957896701853
"8439" 1687.6 110.203662659497 101.996381245019
"8440" 1687.8 107.143961517196 105.785720650063
"8441" 1688 102.613166892524 109.652311052855
"8442" 1688.2 97.5251367370698 113.075310426226
"8443" 1688.4 92.1652236551045 116.082269583749
"8444" 1688.6 87.3308299884216 119.883319566047
"8445" 1688.8 85.7667344747423 122.642565778552
"8446" 1689 85.7221174417399 122.680469303734
"8447" 1689.2 84.8073492193276 122.707501049804
"8448" 1689.4 82.2763971463813 122.694209424241
"8449" 1689.6 79.0586598347026 122.650770850843
"8450" 1689.8 74.6969356050987 122.158250614062
"8451" 1690 69.6210950414586 121.562618087167
"8452" 1690.2 64.3369552132075 120.513057521997
"8453" 1690.4 59.6504637617246 120.253173494757
"8454" 1690.6 55.0843208740796 119.461291576461
"8455" 1690.8 52.4003771880023 118.767593547773
"8456" 1691 51.1585123874214 117.413677746765
"8457" 1691.2 49.8133903361636 116.332721850434
"8458" 1691.4 48.6170772492127 115.087445904126
"8459" 1691.6 48.2868449908357 113.649562966527
"8460" 1691.8 47.0529887098161 112.347180093799
"8461" 1692 44.7391908949549 111.496080867749
"8462" 1692.2 41.5169863378979 109.349032094476
"8463" 1692.4 38.2332525088571 106.232627480587
"8464" 1692.6 34.5227664397112 103.828430176542
"8465" 1692.8 29.9980207611397 101.738559789423
"8466" 1693 26.7250749793251 98.5099351976183
"8467" 1693.2 24.3903526168302 94.1737749628996
"8468" 1693.4 22.2755053397729 89.1381522646552
"8469" 1693.6 20.4860829448371 84.2143213945088
"8470" 1693.8 18.7082451081313 79.4798599705874
"8471" 1694 15.7544538922383 74.9088876859064
"8472" 1694.2 12.6844584842261 70.1066634132333
"8473" 1694.4 11.7783781620921 64.9780376466643
"8474" 1694.6 12.1018591328076 60.2570154614347
"8475" 1694.8 13.780689389098 57.0709055896994
"8476" 1695 15.0766952332947 52.9420826882732
"8477" 1695.2 14.6261102054793 48.6006797615199
"8478" 1695.4 13.6436655616549 48.590680131455
"8479" 1695.6 14.5350294142653 49.2416555883143
"8480" 1695.8 16.7940587467886 48.8737869164175
"8481" 1696 20.8397034694712 49.3656892546606
"8482" 1696.2 24.7372497855207 49.1417695705568
"8483" 1696.4 29.4720119616258 48.30553526537
"8484" 1696.6 33.3947103472673 47.1553825920964
"8485" 1696.8 37.400624156515 45.0805455805191
"8486" 1697 39.8593891390034 42.6627266984169
"8487" 1697.2 43.0502263542518 39.4178504890509
"8488" 1697.4 45.7315041408823 36.1929523677255
"8489" 1697.6 45.659673803235 35.0693978794608
"8490" 1697.8 45.3852698717603 35.53196689166
"8491" 1698 44.2496860328444 35.8681142743844
"8492" 1698.2 42.9381901024302 35.0519786819568
"8493" 1698.4 41.2008084217436 32.8518820395868
"8494" 1698.6 40.1733958535162 31.1041016118094
"8495" 1698.8 39.3775752869216 31.8169896521761
"8496" 1699 37.9529364478846 32.6931757721778
"8497" 1699.2 33.9801144842951 32.9868527689041
"8498" 1699.4 30.0856917199614 32.0218957235546
"8499" 1699.6 27.7308215264636 29.7714919520068
"8500" 1699.8 25.8994630326738 26.364998887869
"8501" 1700 25.6240999385207 24.5086844075833
"8502" 1700.2 25.7315261585023 25.9897355309503
"8503" 1700.4 24.9796664630878 27.9812183686355
"8504" 1700.6 24.2584804691918 30.0004408383794
"8505" 1700.8 21.3905194478868 32.2510393706694
"8506" 1701 17.5155865331495 34.5264481265979
"8507" 1701.2 14.5020304797446 36.3004411657568
"8508" 1701.4 14.8919059384691 38.0025683049512
"8509" 1701.6 15.3178604691546 41.5270128795514
"8510" 1701.8 15.4499089652742 44.9970635244647
"8511" 1702 14.8002841725256 48.3962942591533
"8512" 1702.2 13.4430320972386 51.8807433870568
"8513" 1702.4 11.6272727017566 54.6540839923847
"8514" 1702.6 10.6029578286956 58.2937639415968
"8515" 1702.8 9.97342883124949 62.9407435444833
"8516" 1703 9.65901695671275 67.6842986018633
"8517" 1703.2 10.6297549176392 72.312586977708
"8518" 1703.4 11.6724991132135 76.7831111442818
"8519" 1703.6 12.8269879731011 81.5900500029052
"8520" 1703.8 12.6280405615464 86.9047739055614
"8521" 1704 13.892989775312 91.5357496207411
"8522" 1704.2 16.6507926714077 96.1993839694312
"8523" 1704.4 20.0239962408328 99.8152350629414
"8524" 1704.6 23.0296318117566 103.783778745245
"8525" 1704.8 26.7465010855322 107.87269568356
"8526" 1705 30.5750304217365 111.080796062757
"8527" 1705.2 35.0370544731226 112.033119402691
"8528" 1705.4 40.3240936990635 112.740104619032
"8529" 1705.6 44.9542311462097 114.773265952049
"8530" 1705.8 47.626476332502 115.67286450788
"8531" 1706 49.6326972136554 113.93776608256
"8532" 1706.2 51.5876229651846 111.241376900152
"8533" 1706.4 54.8494322764136 108.688971253232
"8534" 1706.6 58.8300492411925 106.286144223302
"8535" 1706.8 62.3104387436388 103.396087284501
"8536" 1707 66.2170280964441 100.89547993061
"8537" 1707.2 69.2113061391514 98.7204581818299
"8538" 1707.4 70.4516603252636 96.7139229392318
"8539" 1707.6 71.7217564372386 95.2361510196318
"8540" 1707.8 73.2986767138687 92.8895674591927
"8541" 1708 73.1984071894403 89.9072090219978
"8542" 1708.2 72.1702767708288 86.1625040391568
"8543" 1708.4 72.0303943674691 81.436889524229
"8544" 1708.6 70.9212088007078 76.5660056152789
"8545" 1708.8 70.313449911809 71.5561878557749
"8546" 1709 69.1149943930175 66.6969062986948
"8547" 1709.2 68.1046747417886 61.4312084007032
"8548" 1709.4 66.8782172881358 56.1314608914234
"8549" 1709.6 65.2613612445014 51.5119890240811
"8550" 1709.8 63.8574671799068 46.8156216001892
"8551" 1710 64.5778469220561 43.241635406224
"8552" 1710.2 64.9340659232296 43.2398158109832
"8553" 1710.4 64.0967455146235 43.8549131340568
"8554" 1710.6 61.6960306329181 43.5700135320022
"8555" 1710.8 57.926607395202 43.5263832693048
"8556" 1711 54.0330388775513 42.5570529259914
"8557" 1711.2 49.5841676530244 41.1808183904578
"8558" 1711.4 44.5397992477886 40.357148024788
"8559" 1711.6 40.1333875759372 39.7534926112831
"8560" 1711.8 35.2318317937573 39.9192306994755
"8561" 1712 30.491471903723 39.34402570143
"8562" 1712.2 26.2345119450109 38.1282116978936
"8563" 1712.4 22.4667324040136 36.3832473509068
"8564" 1712.6 22.7770045190695 35.7530248008657
"8565" 1712.8 22.4614426497873 35.9248254805403
"8566" 1713 21.4095136689899 36.1529321719673
"8567" 1713.2 19.4473000012309 38.1611304444971
"8568" 1713.4 17.9960994803981 41.3714040085709
"8569" 1713.6 16.7026936898174 44.3687361290901
"8570" 1713.8 16.6665323620057 47.6988634131252
"8571" 1714 15.8430286485056 51.2658990811252
"8572" 1714.2 14.2446263190603 54.5967652030956
"8573" 1714.4 12.369751899617 57.8448625758033
"8574" 1714.6 11.0139455378447 61.6709321992371
"8575" 1714.8 11.1087158016636 66.1914543418543
"8576" 1715 12.4434105501984 70.0569232265475
"8577" 1715.2 13.8271260006793 74.4484632281977
"8578" 1715.4 16.4896157585516 77.4242858056048
[truncated: 20,036 more chars]
