# Supplementary material for: Adaptive switch to sexually dimorphic movements by partner-seeking termites
Source: Sci Adv. 2019 Jun 19;5(6):eaau6108. doi: 10.1126/sciadv.aau6108 (PMC6584256; doi:10.1126/sciadv.aau6108)
Supplement: Data file S1 [file aau6108_Data_file_S1.zip › Dataset/CfExperimetns/170702_172_M_01_set2_tandem-position_5FPS.txt]

"time" "x" "y"
"1" 0 23.371203969767 34.5152126951324
"2" 0.2 23.5369625003334 34.3852750966826
"3" 0.4 24.1049222505519 34.2972753113999
"4" 0.6 24.4637337841376 33.4630032968588
"5" 0.8 25.5276305224388 33.1927587573802
"6" 1 27.0147188289278 33.0119017122147
"7" 1.2 28.7430157991859 32.697424711208
"8" 1.4 30.6826252859012 32.4860966241145
"9" 1.6 33.3257694645207 32.4873606315645
"10" 1.8 35.6036502254938 32.0013739491156
"11" 2 38.5247803210141 32.1825499779849
"12" 2.2 42.5494989990453 32.8352058829089
"13" 2.4 46.3200572175205 33.0101693621679
"14" 2.6 48.2859642523569 32.6237231727091
"15" 2.8 49.4999509551013 31.5461391256135
"16" 3 50.214745806532 30.7430187386506
"17" 3.2 50.701855708749 30.9853164057091
"18" 3.4 50.6218525977273 31.5510989910045
"19" 3.6 51.4237753312563 32.8733312506746
"20" 3.8 52.5020513081323 34.2220058921811
"21" 4 53.4876619392813 36.1810887217373
"22" 4.2 54.3337634032855 38.9498874549825
"23" 4.4 55.3312096051509 41.8224925766671
"24" 4.6 56.4663218667166 45.2260633707792
"25" 4.8 58.060556162496 47.2292188406004
"26" 5 59.8211500096648 49.9208903097062
"27" 5.2 62.4836832733656 51.2671710377705
"28" 5.4 65.512580182337 51.6720377081571
"29" 5.6 68.3748787907135 51.2483638990535
"30" 5.8 71.1590500323917 49.8014463481621
"31" 6 73.6176395808263 48.2729612391435
"32" 6.2 74.8055416874525 46.8814838447421
"33" 6.4 75.2185895003665 47.084826230081
"34" 6.6 76.3391813498418 47.8683342583864
"35" 6.8 77.4275158602264 48.7818551598248
"36" 7 79.0412547097243 50.4796052510454
"37" 7.2 79.8315320800392 52.8190659461253
"38" 7.4 80.6630305570936 55.3651725863981
"39" 7.6 82.1237973582933 58.4061237666865
"40" 7.8 83.2479849100656 62.2413814100602
"41" 8 84.0761822123561 66.497192186808
"42" 8.2 84.9855048638195 71.1373436062641
"43" 8.4 84.4095353425762 74.7371337387245
"44" 8.6 82.7797318487696 78.6039039884278
"45" 8.8 81.0813728338843 82.4619245048596
"46" 9 80.1841813291047 86.2362788765196
"47" 9.2 79.5618030047826 90.0540446026234
"48" 9.4 77.0285385745024 93.5653469373368
"49" 9.6 74.0716126817506 95.6525174084414
"50" 9.8 70.6090515969277 98.106130198186
"51" 10 66.9962975130841 101.062632962408
"52" 10.2 64.1155547816619 103.579187443025
"53" 10.4 61.2554244698804 106.281176730896
"54" 10.6 58.9666135203039 107.905917096715
"55" 10.8 55.5118821540616 108.429740074632
"56" 11 50.6370497497978 108.694552336541
"57" 11.2 46.0403270160498 108.403773346129
"58" 11.4 41.6744972931397 106.801004837396
"59" 11.6 37.7148732779959 105.349331480271
"60" 11.8 33.6232269757621 104.48017923567
"61" 12 31.9924157241862 104.513118533586
"62" 12.2 30.9010801110424 104.945637135915
"63" 12.4 29.1496704552543 104.095559905295
"64" 12.6 25.6125236387784 102.416386362979
"65" 12.8 23.3489298043998 100.767418916604
"66" 13 20.0054027074275 98.6689134397059
"67" 13.2 16.3215304868948 95.7420818057321
"68" 13.4 14.8747812636901 92.8734751883664
"69" 13.6 13.4673947327765 89.6357077670054
"70" 13.8 11.9760997066471 86.5944772381695
"71" 14 10.9495805381087 82.8674192207956
"72" 14.2 9.80332191891411 78.8763604162498
"73" 14.4 8.56628244566665 74.2790490736654
"74" 14.6 7.37847569967054 69.9253348186446
"75" 14.8 5.30497041213094 66.4468157668652
"76" 15 4.68452604512827 63.480557366561
"77" 15.2 5.31243149443463 62.6035339146316
"78" 15.4 5.81247233195943 62.575570800304
"79" 15.6 6.2948913623451 62.5752828788092
"80" 15.8 6.48377545682143 62.4213355251663
"81" 16 6.63575275654438 62.4039513110098
"82" 16.2 6.67762183044098 62.282540806068
"83" 16.4 6.68929434831629 62.4081515208639
"84" 16.6 6.71668710260654 62.528833495549
"85" 16.8 6.72561160278781 62.4960190540253
"86" 17 6.82093350176221 62.4740623635491
"87" 17.2 6.84045829519527 62.4523409845709
"88" 17.4 6.80041221944645 62.4317550935769
"89" 17.6 6.82018945650628 62.3383936001259
"90" 17.8 6.86663271963687 62.2174571014237
"91" 18 6.79100854117262 62.5547087953263
"92" 18.2 6.85057295413592 62.5003237245715
"93" 18.4 6.87535973674421 62.4074120167785
"94" 18.6 6.85000592734588 62.3528681399199
"95" 18.8 6.8517702522565 62.240866319375
"96" 19 6.89157229798595 62.3020936415669
"97" 19.2 6.96835612412416 62.1668522013946
"98" 19.4 6.9112125212494 62.1792943102859
"99" 19.6 6.92538456440556 62.3404547326867
"100" 19.8 6.88512216638518 62.2578415231301
"101" 20 6.99411376681857 62.1690757532104
"102" 20.2 7.23517700215017 62.0524567365596
"103" 20.4 7.4444028812967 62.452689332288
"104" 20.6 7.48816032107375 62.9899734703223
"105" 20.8 8.03761337003834 63.3824634666846
"106" 21 8.94132664589301 63.1961842054481
"107" 21.2 10.8883954290629 63.2931237404937
"108" 21.4 12.9417653822171 63.1622494449933
"109" 21.6 15.7138796255767 62.8748594349505
"110" 21.8 19.239915505823 62.270352446265
"111" 22 22.1379896043899 61.2977230873759
"112" 22.2 24.5711677138099 60.1503699699402
"113" 22.4 27.3228728831221 59.1840367728564
"114" 22.6 29.9916918969782 57.4288299379771
"115" 22.8 33.0593049531766 55.3772510943632
"116" 23 36.5972171543598 53.559479097164
"117" 23.2 40.1141598635454 51.4497007618742
"118" 23.4 43.1873235932999 50.2332663586816
"119" 23.6 44.5682955784928 50.5224926662456
"120" 23.8 45.7696724730601 50.1040582001979
"121" 24 45.9273458792135 48.8786629640881
"122" 24.2 46.1741155059501 46.3758234678778
"123" 24.4 45.7960051701431 43.8584827676182
"124" 24.6 45.3201254411505 41.3586322436049
"125" 24.8 44.0772544253224 39.6410429765766
"126" 25 43.8254405152671 37.1135022960843
"127" 25.2 45.1286463333653 34.8574620084175
"128" 25.4 46.8836710693194 34.9394904997356
"129" 25.6 47.5184141729938 35.8389935584516
"130" 25.8 48.7307208082493 37.277166951267
"131" 26 51.2341395832864 38.6027473659221
"132" 26.2 53.9845437750676 39.9385475044939
"133" 26.4 57.450598486307 39.720030033699
"134" 26.6 60.8168515491309 38.8277782292767
"135" 26.8 63.0844601562648 38.5630022119757
"136" 27 63.2033571882985 38.987307792894
"137" 27.2 63.5588487265197 40.2155567454001
"138" 27.4 64.9354255238854 42.2116655841765
"139" 27.6 66.6095929614953 44.856769249697
"140" 27.8 68.661090849706 47.7911220080994
"141" 28 71.2893738691834 49.3046039859239
"142" 28.2 74.0097197740563 50.6134995234
"143" 28.4 76.6632323278603 51.8526077788922
"144" 28.6 79.0398492931713 51.9173830178314
"145" 28.8 78.8288864337943 52.651018476956
"146" 29 78.9135563380992 54.9920223219792
"147" 29.2 78.2116319722601 57.466960921537
"148" 29.4 77.2159717548771 61.0063586716158
"149" 29.6 76.5250932915508 64.4637153243196
"150" 29.8 76.9014782075318 67.7955014601499
"151" 30 78.2325075083814 69.8672048088174
"152" 30.2 80.6698005028221 71.7858457379732
"153" 30.4 83.1350126977503 74.5408848146478
"154" 30.6 85.3770385713361 76.4415854316524
"155" 30.8 85.7497023908914 76.2121119727513
"156" 31 86.3190031425091 76.6257626328522
"157" 31.2 85.6313784293962 77.2233696496151
"158" 31.4 85.1124107423747 77.4964462184002
"159" 31.6 83.9561232340896 78.5690578820121
"160" 31.8 82.0065621652272 80.1377221260832
"161" 32 79.4671082406939 82.0571301118365
"162" 32.2 77.0218752711563 84.0154817369809
"163" 32.4 75.0739772418391 86.3578529494361
"164" 32.6 72.4978499156804 88.427601674157
"165" 32.8 70.3785494106347 91.1861343352257
"166" 33 69.6873844874101 93.9261340192632
"167" 33.2 68.8978946775794 96.7390919652793
"168" 33.4 67.8791295843677 100.111159317445
"169" 33.6 65.8102553173326 103.623304692407
"170" 33.8 63.225245236461 106.323748127854
"171" 34 60.2933792569473 107.564500618416
"172" 34.2 56.8185713388794 107.475892389421
"173" 34.4 53.7846683204771 107.962212852901
"174" 34.6 50.4009449006487 109.325256388827
"175" 34.8 48.1762150332813 111.454711899765
"176" 35 45.9926209009656 113.077560299108
"177" 35.2 43.2617176731718 112.815672706714
"178" 35.4 40.2398123022054 111.655623874695
"179" 35.6 36.9810117812893 109.737337498871
"180" 35.8 33.7193155999876 108.32268875916
"181" 36 29.9763835055838 106.392199875509
"182" 36.2 25.8140651756918 103.905192877111
"183" 36.4 22.8180732134967 100.723265031485
"184" 36.6 20.9908968675766 96.3591600971253
"185" 36.8 18.3947690606843 92.7816929670939
"186" 37 15.4218505137972 89.528905661263
"187" 37.2 12.0672793212365 86.5319108620241
"188" 37.4 8.79321843368653 83.6451786853192
"189" 37.6 8.01546932995243 79.7953699911983
"190" 37.8 8.98506128701358 76.0094805107091
"191" 38 10.0935776215388 71.267844742805
"192" 38.2 11.6095223084201 66.6162140873416
"193" 38.4 13.1388370162191 62.157125369676
"194" 38.6 14.4275773654489 57.2974747412826
"195" 38.8 15.1040340557943 53.6412100190243
"196" 39 16.4084625802011 49.1992411139627
"197" 39.2 18.2402558698413 45.5798482889302
"198" 39.4 20.0167619404932 42.0851281446348
"199" 39.6 20.0727130427282 38.9674627500424
"200" 39.8 18.8441504675475 37.2206788787588
"201" 40 19.1365478467205 37.2474206949005
"202" 40.2 20.4179720689603 37.2032984834295
"203" 40.4 23.0432456808594 36.952152239599
"204" 40.6 24.9978372962735 37.1595389500962
"205" 40.8 27.2356819842364 37.6095886680913
"206" 41 30.5754435903818 37.4919482699433
"207" 41.2 33.9258024961259 37.1686112294454
"208" 41.4 37.9213640641488 36.7735761625902
"209" 41.6 41.8871550167217 36.2893422143921
"210" 41.8 46.6867878896706 35.9000080719958
"211" 42 51.2389467519905 34.9101362043049
"212" 42.2 53.5398271778617 33.101623648095
"213" 42.4 54.0722097836103 33.3452671118553
"214" 42.6 56.3661071925438 34.9202979659576
"215" 42.8 58.6752640129317 37.2289274143555
"216" 43 61.0000389293188 40.0678556569345
"217" 43.2 62.795153617751 43.5732095101895
"218" 43.4 63.9053695676748 47.0272945426516
"219" 43.6 64.6593426599632 50.4080940958677
"220" 43.8 64.9015922276676 54.3177874796763
"221" 44 65.2534180497035 58.6505203339858
"222" 44.2 66.7366443111701 62.9471845099774
"223" 44.4 69.5310261654249 66.3417736921004
"224" 44.6 73.3079881223726 69.4896164073193
"225" 44.8 77.3610087695416 72.0716328914154
"226" 45 81.910296694223 73.3910006158515
"227" 45.2 85.2516777643162 72.5502636766507
"228" 45.4 85.9323498799201 72.1194915254703
"229" 45.6 88.0736539312889 73.4250700331379
"230" 45.8 90.1952309164042 76.0105027726252
"231" 46 92.9190426168816 78.912591783957
"232" 46.2 94.3034493553342 83.4069251993283
"233" 46.4 94.7324691081165 87.8189699368768
"234" 46.6 93.9328026672258 92.7662833111427
"235" 46.8 92.4586452930424 96.0164884503333
"236" 47 90.3328104770398 98.3230104669347
"237" 47.2 87.4961106684593 101.393623548488
"238" 47.4 84.1084590294539 104.038056650158
"239" 47.6 80.7165514351616 106.784232497389
"240" 47.8 77.3814959271931 109.750156029914
"241" 48 72.9716787731133 112.337676401931
"242" 48.2 69.3945924265444 114.676565885549
"243" 48.4 65.9327062298244 118.149057615849
"244" 48.6 62.9285824326171 121.279772151594
"245" 48.8 59.9439646909686 122.187340446778
"246" 49 56.5352959223566 122.451289172243
"247" 49.2 51.9315613401261 123.480111604127
"248" 49.4 48.2364400415863 123.677610627004
"249" 49.6 46.0789257949717 123.616171792417
"250" 49.8 46.9492879181622 123.725072438364
"251" 50 47.3636625000879 124.401605337289
"252" 50.2 48.3022057028605 124.786237498864
"253" 50.4 48.7646675264955 125.037472692109
"254" 50.6 49.5343660144446 125.156104698221
"255" 50.8 49.927111917682 124.87983590704
"256" 51 50.5882399013382 124.609991699867
"257" 51.2 51.1379823808252 124.668039909876
"258" 51.4 51.9401388231124 123.744755778047
"259" 51.6 51.6856893235882 123.535642334773
"260" 51.8 51.7850668555136 123.593303232239
"261" 52 52.1084289035138 123.937050697635
"262" 52.2 52.4366489439528 124.024351635851
"263" 52.4 52.870975820379 124.187604494846
"264" 52.6 53.3453957052141 124.410548743369
"265" 52.8 53.8027122076248 124.49340451913
"266" 53 53.7558575437435 125.044498489264
"267" 53.2 53.9442386930057 124.978940170538
"268" 53.4 53.9514203403596 124.987083023942
"269" 53.6 54.1909758192101 124.903230193383
"270" 53.8 54.2743806156981 124.848182357509
"271" 54 54.4697657542072 124.781007233013
"272" 54.2 54.6672132296346 124.592061176535
"273" 54.4 54.5918422564192 125.264534848872
"274" 54.6 54.7384453307035 125.350527639116
"275" 54.8 54.3211225560609 125.696982894001
"276" 55 54.4954184821022 125.667988023262
"277" 55.2 55.0296061807474 125.574050778093
"278" 55.4 55.2993978880606 125.70429724636
"279" 55.6 55.6075399700985 126.170132855066
"280" 55.8 56.1255491768231 126.288215564381
"281" 56 56.9330626932106 126.695453773264
"282" 56.2 57.1514801451792 126.705831000881
"283" 56.4 57.3574155835538 126.577366535715
"284" 56.6 57.2056455202814 126.300880518606
"285" 56.8 57.5518083730697 125.424421860722
"286" 57 58.4627454408395 125.720272168967
"287" 57.2 58.6143714149416 125.319488328271
"288" 57.4 59.6711741717 124.291276417147
"289" 57.6 60.1982606318873 123.104297263737
"290" 57.8 61.2550533631071 121.686394709852
"291" 58 62.4477156506664 119.533047054746
"292" 58.2 63.9245426864764 117.637123470236
"293" 58.4 65.1279387569812 115.603053139715
"294" 58.6 65.8778934567268 113.87124728855
"295" 58.8 67.0353908347603 111.989758578176
"296" 59 67.2812215450673 110.575189220836
"297" 59.2 67.3994483238564 109.30559449416
"298" 59.4 67.8251006488571 107.434136662482
"299" 59.6 68.9652309173486 106.170025138023
"300" 59.8 69.9160429470336 104.260960033261
"301" 60 70.895044793477 101.243602521766
"302" 60.2 72.3894154078246 97.9244715914443
"303" 60.4 74.133281014843 95.4062306324788
"304" 60.6 76.6678694758325 93.3157326800247
"305" 60.8 79.6422820129025 90.6128480984848
"306" 61 83.3301147891377 88.0824732085118
"307" 61.2 84.7873887362135 88.1973854684132
"308" 61.4 85.3427758199007 87.6384983819286
"309" 61.6 85.1380143514622 86.3068518770669
"310" 61.8 84.4846936562396 84.4475978183337
"311" 62 83.1539317388851 81.8726561540394
"312" 62.2 81.5964460531122 78.7393315870006
"313" 62.4 79.9469291031126 74.7882051742114
"314" 62.6 77.8996835281266 71.2039164414742
"315" 62.8 76.0532802643291 67.6917521549948
"316" 63 74.3358131506479 64.4094873118959
"317" 63.2 72.8652158209673 60.6729046829326
"318" 63.4 70.9132174452873 57.0631716937729
"319" 63.6 69.2788970482837 53.014500306093
"320" 63.8 68.1729022843354 48.3089856185574
"321" 64 66.5512351179356 45.4493046990943
"322" 64.2 64.0817891409783 45.2741298760187
"323" 64.4 61.2595543583876 45.4189669856741
"324" 64.6 57.3871223321701 45.1400718016229
"325" 64.8 53.2813788062181 44.7346094981048
"326" 65 49.5994844803935 44.3663069130457
"327" 65.2 45.6039261442221 45.0274473463152
"328" 65.4 41.0632997129604 45.2579931165731
"329" 65.6 36.829641684271 45.1669392775372
"330" 65.8 32.7000950727795 43.9810182714776
"331" 66 29.1294316563543 41.9524911418938
"332" 66.2 25.4254460010525 39.9651198939996
"333" 66.4 21.5119834874188 38.9738111536196
"334" 66.6 19.8471318109405 40.2360772997162
"335" 66.8 19.4742949150087 42.156044062775
"336" 67 18.7964107086583 43.5748504197533
"337" 67.2 17.2884565465694 45.9223998392567
"338" 67.4 15.7538962384928 49.1398951730607
"339" 67.6 13.194229343733 52.2183411302189
"340" 67.8 10.31894269381 53.8094259286645
"341" 68 7.24970376397568 55.3169782144282
"342" 68.2 6.39523790250452 55.6663379493722
"343" 68.4 7.19306101930598 55.0501565636614
"344" 68.6 6.95696875998919 54.2238780079689
"345" 68.8 6.87018294634704 53.7221780590184
"346" 69 7.40292575908248 52.8423324538205
"347" 69.2 7.67366793420925 53.1055584804702
"348" 69.4 8.30239832401627 52.879365516644
"349" 69.6 8.43949813119361 52.8150086527894
"350" 69.8 8.46177275856715 52.9205465673179
"351" 70 9.33381189062396 52.7626991056658
"352" 70.2 9.7898226165094 52.334441214291
"353" 70.4 10.3546376591572 51.1806792023467
"354" 70.6 11.4386706786692 50.4783161192819
"355" 70.8 12.6022338488561 49.7498492311237
"356" 71 13.7745142587233 49.1080550695452
"357" 71.2 15.4972943543711 47.80317676453
"358" 71.4 16.9957576742718 46.9387699559476
"359" 71.6 17.9628258670187 46.5177492819984
"360" 71.8 19.0034261709532 45.5540538958783
"361" 72 18.9944950953552 45.5467100193441
"362" 72.2 19.7318609692676 44.787431117536
"363" 72.4 22.0587466925116 42.2793694907664
"364" 72.6 23.5518780091569 39.4507712291828
"365" 72.8 24.6507991967103 36.7036391467369
"366" 73 26.4794127718916 35.1301737469441
"367" 73.2 29.5435454296833 34.6976879726368
"368" 73.4 33.386488919164 35.0763878711474
"369" 73.6 37.3594585004342 35.6705999782521
"370" 73.8 41.1798122678993 36.0728917500647
"371" 74 46.4008598432062 36.7177201632473
"372" 74.2 50.4500315241818 36.3883658248596
"373" 74.4 54.3491747879137 36.0635706099008
"374" 74.6 58.83547305828 37.5252430269219
"375" 74.8 62.7313502677221 39.6090231005262
"376" 75 67.0714301519301 42.5311222373489
"377" 75.2 70.8331029298968 44.6884439434207
"378" 75.4 74.8360481865558 46.6280983038176
"379" 75.6 78.486407108084 47.7047408329697
"380" 75.8 80.9358145044054 46.941365190231
"381" 76 83.7171183070814 45.1924450246937
"382" 76.2 86.2607344738959 43.3777478844325
"383" 76.4 88.5167066651848 43.213383475648
"384" 76.6 89.6947886450082 43.7976522507422
"385" 76.8 90.6844362619269 45.2589256924415
"386" 77 92.9719592306995 47.3797230885982
"387" 77.2 95.5235669301738 50.5248117531833
"388" 77.4 98.2159388297266 54.1165240710947
"389" 77.6 101.017814062081 57.9498621476487
"390" 77.8 103.251512076734 62.2408795774206
"391" 78 104.657260765851 66.292100146945
"392" 78.2 105.283101099263 70.522784926929
"393" 78.4 104.710601901244 75.4157499673746
"394" 78.6 104.499552634025 80.1536840309216
"395" 78.8 103.005721762701 84.8933511363828
"396" 79 101.445729212367 90.1503192939045
"397" 79.2 98.8393035993466 94.6153376269954
"398" 79.4 96.0554153093158 97.9956827644985
"399" 79.6 92.2051849096375 100.910304152798
"400" 79.8 88.652821969331 104.230360018264
"401" 80 84.3533939953192 106.650698777085
"402" 80.2 80.6180327363234 109.554545188682
"403" 80.4 76.8291484448798 112.455090933306
"404" 80.6 72.5155819932688 115.294510684026
"405" 80.8 68.8321309029375 118.42360432285
"406" 81 67.2075126467862 121.608321844716
"407" 81.2 66.8826700277194 121.545624321871
"408" 81.4 66.0140355774607 120.836243382145
"409" 81.6 64.0360488573463 119.125003152434
"410" 81.8 62.0473334921891 117.56588778842
"411" 82 59.9252540178971 115.312625787185
"412" 82.2 59.048731566015 112.98353443895
"413" 82.4 57.8328896613344 110.426382281161
"414" 82.6 57.605842982812 107.962000277374
"415" 82.8 58.0565593014804 107.13755964878
"416" 83 57.4913564611657 104.171940912767
"417" 83.2 56.4133582030694 101.382407230588
"418" 83.4 55.7060661168623 97.9783175419735
"419" 83.6 54.6061989219269 94.3917368221394
"420" 83.8 52.2889369911173 90.4432513048121
"421" 84 48.7298707833214 87.408966968688
"422" 84.2 43.9728548701418 85.487814313511
"423" 84.4 39.3622401998204 83.7300404087434
"424" 84.6 35.0134163219581 81.9687309936944
"425" 84.8 31.1124329758233 79.0548805426014
"426" 85 27.9910634281041 76.2112760990307
"427" 85.2 24.8661744992064 72.9335514292903
"428" 85.4 20.776123232386 71.8547218928283
"429" 85.6 18.5231672847787 71.9517032456336
"430" 85.8 18.1520757607109 69.6436830872655
"431" 86 18.1326623190725 66.2829218843788
"432" 86.2 19.7643893379266 62.9740514694573
"433" 86.4 22.8844005363323 59.5151188999219
"434" 86.6 26.5997850873892 55.8864744735763
"435" 86.8 29.7984333032532 52.3896370813849
"436" 87 31.8938475929193 49.0168844601984
"437" 87.2 34.9706139847109 45.3223118418548
"438" 87.4 37.0822477275259 41.1189643067434
"439" 87.6 37.186396137363 37.341062600159
"440" 87.8 36.1186549582191 35.7106508108116
"441" 88 35.9094448921184 35.0767961438692
"442" 88.2 37.5438590779588 35.525496880739
"443" 88.4 40.2961952354506 35.4352178266663
"444" 88.6 43.4268481592695 35.7316558260207
"445" 88.8 46.2659773229297 36.4081351745092
"446" 89 48.4020437061915 37.0396771650024
"447" 89.2 52.0968454580158 38.4665592029243
"448" 89.4 56.9103263950791 40.4280782820525
"449" 89.6 61.3131569357326 42.5108640471538
"450" 89.8 65.3455889962926 45.1542259261121
"451" 90 69.1655479156885 47.4952426358557
"452" 90.2 73.713961692753 49.3878922076019
"453" 90.4 78.1329747355277 49.662058840256
"454" 90.6 79.0763089966193 50.0303149689127
"455" 90.8 78.8651603220914 48.6655894459287
"456" 91 79.2705326600244 46.7866510236855
"457" 91.2 79.2666863550654 44.4050617793749
"458" 91.4 79.4661424463564 40.2363198260466
"459" 91.6 79.6004802787082 36.0103464609913
"460" 91.8 80.5259306986525 33.5333682884877
"461" 92 81.5023199592258 32.7352453961004
"462" 92.2 82.8302478885384 31.1652066081685
"463" 92.4 85.6428300320697 28.983617781029
"464" 92.6 89.378331065513 27.200533865321
"465" 92.8 93.4270193603027 26.0644019385819
"466" 93 97.8563965617219 24.9808040767805
"467" 93.2 101.697246479564 25.1636416100305
"468" 93.4 105.378820245977 24.5850710538904
"469" 93.6 106.572203448298 22.4055386395011
"470" 93.8 105.692996884273 21.0171379934133
"471" 94 105.466849272242 20.6766814060532
"472" 94.2 105.362398621436 20.64613326802
"473" 94.4 104.778411282797 20.0796878579312
"474" 94.6 104.083838674693 18.8518335513955
"475" 94.8 103.787350741888 17.8304753450534
"476" 95 102.921436344444 17.0488006212108
"477" 95.2 101.876559603095 15.9876421865144
"478" 95.4 100.107025404346 13.7995319099201
"479" 95.6 99.968646785364 14.5450310879796
"480" 95.8 99.2296262327331 13.871949500533
"481" 96 97.6221946084423 12.1394759528527
"482" 96.2 96.6178134505855 11.6374023005628
"483" 96.4 95.5195873325046 10.888301990762
"484" 96.6 94.0618423074512 9.87878048650586
"485" 96.8 91.8517064362266 8.84791843499706
"486" 97 89.6444766565404 7.46148074084517
"487" 97.2 87.8019569230104 6.60683270561391
"488" 97.4 87.1446875085765 6.7437704088086
"489" 97.6 84.7417405803187 6.45809030907486
"490" 97.8 81.3486005518746 5.37220479683956
"491" 98 78.5280148511553 4.59894892184922
"492" 98.2 75.6337106202764 3.74630177319019
"493" 98.4 72.9256504069649 2.90553752286929
"494" 98.6 70.6005848554724 2.26535291545871
"495" 98.8 69.3019502565629 2.43367374790148
"496" 99 69.2725051494051 2.74752166910845
"497" 99.2 68.8972598256337 3.48341517589781
"498" 99.4 67.4687587125726 4.15686696266288
"499" 99.6 65.6631415271287 5.21010285888878
"500" 99.8 65.0427650395659 5.74585426256236
"501" 100 63.6190067530899 7.43898061944049
"502" 100.2 61.1936647884291 9.89717997009516
"503" 100.4 58.7118384780689 12.4868678676608
"504" 100.6 56.1144702525904 16.2102075037122
"505" 100.8 53.5917499362382 20.1769410600469
"506" 101 51.5490989244366 23.0833173970033
"507" 101.2 49.8376074726717 23.9136855086514
"508" 101.4 48.1691033445069 25.1564319198982
"509" 101.6 46.5460821495639 26.5496181715361
"510" 101.8 45.6483433362286 28.0523394932886
"511" 102 43.6228378522702 29.0417874087358
"512" 102.2 41.170451225947 29.2453916670476
"513" 102.4 38.3362161538463 28.9135127539798
"514" 102.6 36.3114658192235 28.0468942686258
"515" 102.8 33.7612189246014 27.9656124513928
"516" 103 32.1461422073314 29.1994564601313
"517" 103.2 31.0676503612734 31.6468953411544
"518" 103.4 29.6689741797767 34.4450359704599
"519" 103.6 26.3528724123637 37.8375587005081
"520" 103.8 23.3639179405921 39.890462891946
"521" 104 20.0309941613353 41.7777095676225
"522" 104.2 16.2660897885118 42.1271293601203
"523" 104.4 13.3074580446082 41.3883753260495
"524" 104.6 13.2897701492902 42.3543916531263
"525" 104.8 14.5656793770887 44.5763605335736
"526" 105 15.764146341358 46.5078902939841
"527" 105.2 17.1744724868707 49.5482846207876
"528" 105.4 18.6340145259483 52.1727898563145
"529" 105.6 20.4794920243278 55.4623883594231
"530" 105.8 22.7254013778344 59.1599549127221
"531" 106 26.4876151288763 61.8796217802507
"532" 106.2 30.6694494248477 63.7088379697985
"533" 106.4 35.2528667908263 64.9732236174867
"534" 106.6 40.4971673306153 65.7507115491737
"535" 106.8 45.1538283559479 64.7079849226732
"536" 107 50.8867947603606 63.9203107812575
"537" 107.2 56.1435748649799 64.2495144377909
"538" 107.4 61.2262208326009 63.1926536422076
"539" 107.6 66.3728286082926 61.0314111114531
"540" 107.8 71.8272096067083 58.6418098376082
"541" 108 77.1187924979846 56.9230868264999
"542" 108.2 81.1520386624537 58.0130733243037
"543" 108.4 81.3260200652698 59.7872241724038
"544" 108.6 81.7985549180296 61.0824247068237
"545" 108.8 82.6167077431375 61.5860764189096
"546" 109 83.0843513008099 60.2921152642627
"547" 109.2 82.764604654497 58.0645620030985
"548" 109.4 81.7730702431296 56.0537578851068
"549" 109.6 79.6654269742589 54.1565703837368
"550" 109.8 77.3247254818056 51.6815050964038
"551" 110 75.97104804885 48.7069783217101
"552" 110.2 75.7154273895631 46.5853197471841
"553" 110.4 74.9053739542729 44.2330277525829
"554" 110.6 73.0593200464251 42.4135519991872
"555" 110.8 70.4183474355795 40.4044099558608
"556" 111 67.2512498634494 38.7976725756063
"557" 111.2 63.2244012490926 38.1756894609899
"558" 111.4 59.4702352582536 38.0192812640883
"559" 111.6 55.5611804205778 38.1925260403378
"560" 111.8 51.2562920961694 38.3598683544691
"561" 112 47.5806375204544 39.0790722767216
"562" 112.2 43.5634744412448 39.2572703075711
"563" 112.4 39.8005639083193 40.5397571108542
"564" 112.6 37.5038099560329 40.5128942611961
"565" 112.8 36.4990117525639 38.734073756598
"566" 113 35.4158516155801 35.8686066668363
"567" 113.2 36.1305859096338 33.9670564792899
"568" 113.4 36.8227167127787 34.4369033548934
"569" 113.6 36.8207985293028 34.8544148913299
"570" 113.8 37.0249159350063 34.9984239199358
"571" 114 36.527256602135 35.459706069015
"572" 114.2 35.5326365900993 35.8396926948579
"573" 114.4 34.8854055989495 36.0223103141548
"574" 114.6 33.3190488460692 37.4460521444365
"575" 114.8 31.6140651966837 39.5312637654833
"576" 115 30.1702033083253 41.6767143991076
"577" 115.2 28.5078085303381 44.7129368637015
"578" 115.4 26.3176310858644 48.8382459783054
"579" 115.6 24.7764299729827 52.6124336302955
"580" 115.8 24.0272763661914 56.82698238161
"581" 116 23.7487021575428 61.2489248255742
"582" 116.2 25.0179126682894 65.0995817623955
"583" 116.4 26.4711260540798 69.8322122384532
"584" 116.6 27.0685772968662 74.2752537375507
"585" 116.8 26.8469627001252 78.9851258107186
"586" 117 27.0187130693973 83.0971544464919
"587" 117.2 28.1574352620481 87.8112389340413
"588" 117.4 29.099759759531 92.1163161065868
"589" 117.6 30.9857091629608 97.0544417480911
"590" 117.8 33.2532609820719 99.9310744582532
"591" 118 36.8443939611506 103.435843060245
"592" 118.2 40.3968131563048 105.151462116608
"593" 118.4 43.7214281025829 108.460902390617
"594" 118.6 43.5892003540335 111.55499404591
"595" 118.8 41.6587951614032 112.307589780033
"596" 119 40.4594997105556 112.719212520822
"597" 119.2 40.5136586976425 112.402656044236
"598" 119.4 38.6275517712902 112.384081799179
"599" 119.6 36.411351609627 111.498055834265
"600" 119.8 34.8570551514801 111.06498237926
"601" 120 32.6332032038957 109.914593021682
"602" 120.2 30.2591490414783 107.840525153949
"603" 120.4 27.3791529263601 105.721171426178
"604" 120.6 25.2351473354899 103.715622689383
"605" 120.8 23.8917294374346 101.852775120879
"606" 121 21.8909758450446 98.8168632843726
"607" 121.2 19.0330176087861 94.9316903859809
"608" 121.4 15.8845986112203 91.3173633499518
"609" 121.6 12.623548841523 87.3901492554063
"610" 121.8 10.6995317567557 82.3617108262107
"611" 122 9.84068702611024 77.4369783750113
"612" 122.2 10.2308013333722 71.2852701758673
"613" 122.4 10.9441738846926 66.3582154155129
"614" 122.6 11.9903868047035 60.6443161172087
"615" 122.8 13.5571916874546 54.9714064356699
"616" 123 14.9316950115853 49.5537797895724
"617" 123.2 16.2512414030019 45.0339715381777
"618" 123.4 16.5080837615765 41.40565255848
"619" 123.6 17.7594689485193 40.7639672595089
"620" 123.8 20.5578513001749 40.5141771137213
"621" 124 24.3865661395153 40.8181741991926
"622" 124.2 28.4874249019785 41.5792844707986
"623" 124.4 33.1075628888291 41.678161735915
"624" 124.6 38.0932903479353 41.6916084938795
"625" 124.8 42.4101524953114 40.9300029762329
"626" 125 46.7342096920467 39.6138667986887
"627" 125.2 51.5659431739909 39.6066940306957
"628" 125.4 55.5076338903124 40.9195238917518
"629" 125.6 59.4087974479936 44.0690893442584
"630" 125.8 63.0928583180694 46.8427564137265
"631" 126 66.4957632285689 50.8207676806055
"632" 126.2 69.5542785989505 54.762637174318
"633" 126.4 72.8298279912975 59.0038325988779
"634" 126.6 76.6821661016957 63.3752697783088
"635" 126.8 81.1338807481072 66.0595927745251
"636" 127 85.8490288353653 68.6763626306203
"637" 127.2 85.8967586175905 68.9908564856495
"638" 127.4 84.5343277640625 69.3100978081889
"639" 127.6 82.3835443036659 70.758318447521
"640" 127.8 80.6023682104369 74.2996858537167
"641" 128 78.8767222356737 78.7296894617824
"642" 128.2 78.6979383046064 81.4949813685674
"643" 128.4 78.1598813892015 85.4228240901631
"644" 128.6 78.467539477677 90.493869123982
"645" 128.8 77.7174045917488 94.8127969470006
"646" 129 75.9865521291545 97.739155285141
"647" 129.2 75.4715494607572 101.800782954101
"648" 129.4 75.1649594603853 106.127559908588
"649" 129.6 73.240358985848 109.742198554002
"650" 129.8 71.1231498504895 111.217621395468
"651" 130 70.2504242049255 111.760563980422
"652" 130.2 67.4579197987825 112.721117589534
"653" 130.4 63.0618039756129 114.382135492286
"654" 130.6 59.5166211127072 115.693491245014
"655" 130.8 56.0702250263329 116.71477124856
"656" 131 54.7002860047813 118.213756040868
"657" 131.2 56.0306180639192 118.984308758721
"658" 131.4 57.662420193403 119.856803333802
"659" 131.6 60.0320417294742 120.166199652898
"660" 131.8 61.735012976197 121.503602272335
"661" 132 62.6168348380599 123.637711844312
"662" 132.2 63.5339982998571 123.305505944847
"663" 132.4 64.8312432922003 122.87764710782
"664" 132.6 67.5193593280181 122.527009738165
"665" 132.8 70.6379224912326 122.65542704918
"666" 133 74.4352974179189 121.8974522922
"667" 133.2 78.2360225778439 119.963179051375
"668" 133.4 82.8960260002446 118.169986471308
"669" 133.6 86.4502258779691 116.619727446886
"670" 133.8 90.5183022851448 114.450369057171
"671" 134 94.8182250151951 111.981749298694
"672" 134.2 98.1979004977755 108.456343093909
"673" 134.4 101.31050882599 103.969837655161
"674" 134.6 105.669319114969 99.7466893005694
"675" 134.8 109.485010714353 96.8979548436087
"676" 135 113.846136684958 94.1414004193522
"677" 135.2 116.913263183873 90.2900338239708
"678" 135.4 119.374007763915 87.5822953919329
"679" 135.6 121.508837648522 83.9935919957698
"680" 135.8 122.455275988251 80.1417979613791
"681" 136 122.819096784778 76.1948737667014
"682" 136.2 123.608212035534 71.8886934568336
"683" 136.4 124.169495332765 68.9445943243312
"684" 136.6 124.647831083261 66.0048728270754
"685" 136.8 124.515156797777 64.8925544143102
"686" 137 123.440458358813 63.8167762706209
"687" 137.2 122.53900037948 61.7124990996706
"688" 137.4 121.332100093588 59.2717334685713
"689" 137.6 119.075108019663 56.4187162627138
"690" 137.8 116.577547930804 52.4498465175044
"691" 138 114.148531422476 48.4636540912286
"692" 138.2 111.432099762704 44.4185648678275
"693" 138.4 110.19613034757 39.7555435084849
"694" 138.6 108.956152368075 34.8760546013113
"695" 138.8 108.405877937873 29.8330413174084
"696" 139 108.033877419456 27.3057767423386
"697" 139.2 105.551211020094 26.6533412984126
"698" 139.4 102.782997412908 25.1719480410973
"699" 139.6 98.9251176922607 23.0332647433095
"700" 139.8 94.2013590305917 20.5224319191947
"701" 140 88.5308488651054 18.4440465273461
"702" 140.2 83.3252402881336 17.2751483954476
"703" 140.4 77.6646537651811 15.7224919004547
"704" 140.6 71.5015178423005 14.2492945088381
"705" 140.8 65.8709138684512 13.3066995391308
"706" 141 59.1618786346219 12.1132793817743
"707" 141.2 53.3106539374683 11.2017742620529
"708" 141.4 48.5735902614914 9.29544846297815
"709" 141.6 46.7837552415074 6.53071768815803
"710" 141.8 46.6004201781492 5.66097991068797
"711" 142 45.4807400583138 7.18849132967377
"712" 142.2 43.5521840008177 9.22437244345204
"713" 142.4 41.4494100088581 11.4520713808678
"714" 142.6 39.4741614068069 13.6017859607359
"715" 142.8 37.4769095060027 16.2044126207833
"716" 143 35.5922388224266 19.052501654945
"717" 143.2 33.6329402221796 22.1733554150343
"718" 143.4 31.6595260976229 23.8306652977293
"719" 143.6 30.7900832126594 25.3791005515654
"720" 143.8 30.763919671003 27.387603170399
"721" 144 31.3551752305529 27.8702668697299
"722" 144.2 31.0705283034437 28.4321202737692
"723" 144.4 29.5958604139205 29.997367233606
"724" 144.6 27.2760861223862 30.7752425643052
"725" 144.8 25.460979138433 30.459188032726
"726" 145 23.7047329101307 30.3979130352222
"727" 145.2 21.4461660087561 30.6126881481302
"728" 145.4 19.1240241355148 29.6739870317049
"729" 145.6 17.3171965408738 28.8089793521796
"730" 145.8 15.7228129163064 29.6408270744145
"731" 146 12.9015817704625 29.4823897271335
"732" 146.2 12.2429642643452 28.5942333762876
"733" 146.4 12.889181329965 28.1694569556532
"734" 146.6 13.0254205885857 29.5337348982257
"735" 146.8 12.8024784601716 30.1712125206366
"736" 147 13.265328801607 31.2175146916354
"737" 147.2 12.6748318304347 31.3118401653851
"738" 147.4 12.7404407095061 31.6325884833407
"739" 147.6 11.9348418332053 32.156499140923
"740" 147.8 9.51809396634745 32.9615346630035
"741" 148 8.9664194838281 33.5408703197581
"742" 148.2 9.10111620503772 33.5864106533352
"743" 148.4 7.92622007979714 34.4495903541709
"744" 148.6 6.96295530671806 35.2488608780849
"745" 148.8 6.68560764258762 36.2907820842073
"746" 149 6.15121459454885 37.6248362979252
"747" 149.2 4.72611530340128 39.8825040789609
"748" 149.4 3.3112647086457 43.5458674304033
"749" 149.6 2.85200696888767 46.4996365473349
"750" 149.8 2.66302966545006 49.4129621883103
"751" 150 2.86407431921235 52.9630227302295
"752" 150.2 3.28699787478079 56.1097098158126
"753" 150.4 3.44138804971369 58.676292365657
"754" 150.6 4.66448719971224 60.5549432087542
"755" 150.8 5.87907381473732 62.9033184506782
"756" 151 5.51548467044956 65.5162561425721
"757" 151.2 6.08805442107112 69.1128752306757
"758" 151.4 7.26527720856685 72.5319365925983
"759" 151.6 7.76163365488615 75.6417108147238
"760" 151.8 6.47987293525338 78.3359887785493
"761" 152 5.06041494561541 79.1190531308783
"762" 152.2 5.15366614960316 78.6763854488404
"763" 152.4 4.39249173983651 77.8695198299413
"764" 152.6 4.52216244493641 76.3448739037747
"765" 152.8 5.03430254404346 75.4416466769579
"766" 153 4.91746759055294 74.2485809710985
"767" 153.2 4.38481896373161 72.9564983282658
"768" 153.4 4.53366036502031 71.4885680239853
"769" 153.6 5.4741143405932 70.0321229151183
"770" 153.8 6.03610441077172 67.5538564395792
"771" 154 8.25466604301239 64.0359777110446
"772" 154.2 9.99424467741604 62.4807707964724
"773" 154.4 10.6461027119151 61.3731277752764
"774" 154.6 11.6195798659912 61.1338657030998
"775" 154.8 11.7196502282011 61.4706073464812
"776" 155 11.7053954104929 61.507997592753
"777" 155.2 11.975064328668 61.5409279205735
"778" 155.4 12.0967625918177 61.2992625789777
"779" 155.6 12.0659453779217 61.1400914444091
"780" 155.8 12.0912264331439 60.922568995184
"781" 156 11.8388391710425 61.1987252412175
"782" 156.2 11.9329721882147 61.2769586178437
"783" 156.4 12.3981714157828 61.4262327118271
"784" 156.6 12.6463905155019 61.9201926824182
"785" 156.8 12.8274508791016 62.1446393160996
"786" 157 13.2332221725322 62.3872268413685
"787" 157.2 14.1949782386208 62.3305020645528
"788" 157.4 14.9979261362736 62.7463689702384
"789" 157.6 16.3345137787456 63.8104311356273
"790" 157.8 18.5352515895794 64.2225835191165
"791" 158 21.6139202597244 64.4383559479748
"792" 158.2 24.8016306641905 64.8277104696783
"793" 158.4 27.725047184292 65.0776215826572
"794" 158.6 30.3944787819713 65.5781611654192
"795" 158.8 34.187624305603 65.3729306684939
"796" 159 38.219684498892 65.8939666446782
"797" 159.2 43.1245557334698 66.2758390144283
"798" 159.4 48.1500724598671 67.0829484799627
"799" 159.6 53.3344214342592 67.5428215799439
"800" 159.8 57.8484144244154 69.7268555274876
"801" 160 61.0835766968103 73.2605677453643
"802" 160.2 64.4795735496625 77.5584979037173
"803" 160.4 67.6160691829655 81.8252409731558
"804" 160.6 70.3774808354916 86.2375116504165
"805" 160.8 73.4503097269467 88.6389718482776
"806" 161 74.1324633577114 86.9548366366449
"807" 161.2 73.8511377565313 84.6522063816136
"808" 161.4 74.912999539696 81.0993160614147
"809" 161.6 76.8005579908138 77.8599088400702
"810" 161.8 77.2951708914191 75.0367089264568
"811" 162 76.1898611152765 71.6774036803296
"812" 162.2 74.915780682404 66.6970416612833
"813" 162.4 73.105043692398 62.8727555433185
"814" 162.6 70.3487994060632 58.4695957775564
"815" 162.8 67.3867597040856 54.939946001409
"816" 163 64.7756874467355 50.7299380740785
"817" 163.2 62.4862310784159 46.4140430380459
"818" 163.4 59.6378851116721 42.2288021695205
"819" 163.6 59.0327436107461 38.2404571270951
"820" 163.8 59.7007059647941 37.8491660128674
"821" 164 60.3008729345291 37.155280261292
"822" 164.2 60.0319083777582 37.6864466005376
"823" 164.4 59.1095713396188 37.8733193494543
"824" 164.6 57.6553718861998 38.1682141255429
"825" 164.8 54.5776985488897 38.5546510928065
"826" 165 52.0325382245025 39.5430744193289
"827" 165.2 49.3840444303478 40.7603218510749
"828" 165.4 45.31254217652 41.7886513468789
"829" 165.6 41.3849221573499 41.8185702061943
"830" 165.8 37.2954770351071 40.8448794674959
"831" 166 33.3379717717646 38.2769893514739
"832" 166.2 30.4939838902174 35.1537880250973
"833" 166.4 30.1502154348406 33.9537015803013
"834" 166.6 29.8150719951536 35.0066478327796
"835" 166.8 29.4831920284885 35.9582472305101
"836" 167 28.207165544635 38.5455831500596
"837" 167.2 27.5570570380889 41.1962393413896
"838" 167.4 26.41784684752 44.6073073693304
"839" 167.6 24.8872886988706 47.6945699518372
"840" 167.8 23.8678014193485 51.0854877834334
"841" 168 24.2752562362892 55.0350577015382
"842" 168.2 25.5572386066001 59.4496044510389
"843" 168.4 26.9089324145262 64.3008622474026
"844" 168.6 28.3491096887238 68.7382323728815
"845" 168.8 29.9023449889439 73.345126889667
"846" 169 31.9853917652969 77.1768518170268
"847" 169.2 34.9449800690685 82.0066412582871
"848" 169.4 38.0102534910937 86.1038392417253
"849" 169.6 41.9244809407408 88.103217369963
"850" 169.8 46.6442388113016 89.4504966594718
"851" 170 51.755279398348 89.5999765961584
"852" 170.2 56.6079621676651 89.1481375779996
"853" 170.4 62.182116483502 88.138627056551
"854" 170.6 66.9662942419342 86.0512729865732
"855" 170.8 71.2317598881239 83.7889706837035
"856" 171 75.6646991681298 84.1550102636221
"857" 171.2 78.4224567220246 86.3464545184726
"858" 171.4 78.1979391210233 88.606989906746
"859" 171.6 77.6430550430832 89.6283084324361
"860" 171.8 78.2415124531391 89.0106541177775
"861" 172 79.4451657873949 87.8689557311294
"862" 172.2 81.6708319658098 86.4041348807528
"863" 172.4 83.617139239768 84.7609237699556
"864" 172.6 85.1308320079221 82.4601436906127
"865" 172.8 87.2118292887584 79.0462223704896
"866" 173 90.4573551288237 75.8534915989743
"867" 173.2 94.4717142345283 73.9668954168188
"868" 173.4 97.9700708482361 71.7840297727796
"869" 173.6 98.9592961121341 71.6770369548208
"870" 173.8 100.280326615134 71.3016286611726
"871" 174 100.606584705858 71.1548302958353
"872" 174.2 102.772871073963 69.8619998153711
"873" 174.4 105.484114906085 67.2490839865764
"874" 174.6 108.200371467391 63.7804553390536
"875" 174.8 109.652419888771 59.5535566221705
"876" 175 109.202043102726 54.6844162511055
"877" 175.2 108.690711579591 49.6645387221689
"878" 175.4 107.590362468307 44.1826422062906
"879" 175.6 107.20008009026 38.9336636495904
"880" 175.8 105.69524435336 33.7695087519434
"881" 176 104.429469970536 29.3713823110093
"882" 176.2 102.302891146583 28.1490295156821
"883" 176.4 98.7445802620933 26.5719675640205
"884" 176.6 94.1981714214553 24.5315722507483
"885" 176.8 89.3269062193603 22.7807649714537
"886" 177 84.4012079145176 19.9893201268488
"887" 177.2 80.1502287429456 17.5839093320924
"888" 177.4 75.4663893695586 16.2527853559422
"889" 177.6 69.5835375328965 15.1294618218276
"890" 177.8 64.4136192515596 15.1487941789124
"891" 178 58.5219144589415 14.6708028670905
"892" 178.2 52.5420055973169 13.4468148581691
"893" 178.4 47.49479527874 11.6903036836284
"894" 178.6 46.3720436072717 8.98399031031597
"895" 178.8 46.2471221258637 6.46626363739878
"896" 179 46.6567425622453 6.68330786725724
"897" 179.2 48.2436112273649 6.15572167048497
"898" 179.4 51.2220178576315 4.06942926976757
"899" 179.6 52.9731967441912 3.65664304250199
"900" 179.8 53.6924707036117 4.05333434434758
"901" 180 56.0316513148879 5.69836342620491
"902" 180.2 59.7697752928647 7.71117637599404
"903" 180.4 62.1611092881073 8.86315638896387
"904" 180.6 66.3484761625809 9.7552314069483
"905" 180.8 70.0174568496378 9.28340725238338
"906" 181 74.5093658509064 8.79262221401799
"907" 181.2 78.3840661295899 6.7121285887605
"908" 181.4 80.238374849124 5.6910097964198
"909" 181.6 80.6168842668638 6.3029178966644
"910" 181.8 81.3776560857018 6.99703378459204
"911" 182 84.2039971661438 8.11213800351412
"912" 182.2 86.3858127406354 9.20317601526719
"913" 182.4 89.246062855504 10.9135499658081
"914" 182.6 93.0576828207004 12.4634728947832
"915" 182.8 97.3940833983761 13.383654302452
"916" 183 98.910521940379 13.8059285608424
"917" 183.2 98.7972966464891 14.3742400499346
"918" 183.4 100.031338549633 16.3409049510999
"919" 183.6 101.756502823116 19.7630117803691
"920" 183.8 103.512570428682 24.2493067318773
"921" 184 105.913150302914 28.9057196208432
"922" 184.2 109.025222475895 32.9212388460888
"923" 184.4 111.960183052485 36.9198345531498
"924" 184.6 115.626586124018 40.9092629524985
"925" 184.8 120.409552548085 43.6843963199896
"926" 185 121.929818177723 45.4973552394811
"927" 185.2 123.142807431697 47.6237877776086
"928" 185.4 123.537359132397 49.6944083744154
"929" 185.6 123.615236824869 53.0803673242727
"930" 185.8 123.352947581747 56.2576401241677
"931" 186 123.258796229517 61.2687017758251
"932" 186.2 122.891071003585 66.4764068653035
"933" 186.4 123.398591264633 72.0203335413938
"934" 186.6 123.883884431012 75.9010701105235
"935" 186.8 123.617452521433 77.8477002072109
"936" 187 122.86782553978 81.3984303364859
"937" 187.2 122.151902161891 84.5760890251823
"938" 187.4 120.851906000065 87.0698071581046
"939" 187.6 119.124249760826 90.7205932633511
"940" 187.8 117.561239165778 94.7278381681714
"941" 188 114.96867284534 97.5361211496912
"942" 188.2 111.50945140828 100.820417173674
"943" 188.4 107.253432880334 104.691347787774
"944" 188.6 102.809197583785 107.592664728407
"945" 188.8 99.6167481387126 110.326227537372
"946" 189 96.7579823299427 112.511453821758
"947" 189.2 93.8364134604848 113.958108181724
"948" 189.4 91.0184142463437 115.750005272257
"949" 189.6 88.241503447145 118.102310797233
"950" 189.8 86.325415851879 119.999422881234
"951" 190 86.3341151954996 120.007069783478
"952" 190.2 86.2061616296473 119.632104725733
"953" 190.4 86.8266175591113 120.51300316413
"954" 190.6 86.0966458626956 119.769018960149
"955" 190.8 85.664753515971 118.966721610547
"956" 191 84.3616380529324 118.335168724732
"957" 191.2 82.3321692150188 117.334428347316
"958" 191.4 79.7838959706942 115.892030995432
"959" 191.6 76.7563822413156 114.591579436407
"960" 191.8 74.1112481164222 112.837996187784
"961" 192 71.9307706897473 111.509977703358
"962" 192.2 71.2796521289008 110.551583142019
"963" 192.4 71.0361802778926 109.390608111549
"964" 192.6 71.3578436253745 109.195534393417
"965" 192.8 71.5971653805677 109.082611953589
"966" 193 71.1160391369794 109.07423907829
"967" 193.2 70.1517062780392 108.998165677066
"968" 193.4 69.1794771908024 108.88320042183
"969" 193.6 67.5695662606335 107.828467095527
"970" 193.8 66.773361461501 106.624910509734
"971" 194 66.6666158442626 105.262930438293
"972" 194.2 66.9037675197615 104.186960429996
"973" 194.4 67.2154705835737 104.156473142515
"974" 194.6 66.3478647901376 104.163133203235
"975" 194.8 63.9724966068131 104.074758132733
"976" 195 61.8909216963407 104.384440609953
"977" 195.2 58.830891721739 104.320525716778
"978" 195.4 55.24521917874 103.475425702584
"979" 195.6 51.8617326509592 101.526289348415
"980" 195.8 48.1102327448018 98.5419083568341
"981" 196 45.8220195441678 95.8602262471954
"982" 196.2 43.9183182389175 92.4993676720383
"983" 196.4 43.2568724125952 88.7531402854699
"984" 196.6 42.4073598741517 86.2516064834454
"985" 196.8 42.107745636678 82.2689436324672
"986" 197 42.8876899997799 78.5914118840279
"987" 197.2 43.7135397031326 76.4313631255432
"988" 197.4 45.1606359223503 73.619842805536
"989" 197.6 47.0927602526736 70.5568520899907
"990" 197.8 49.3826275540457 68.3610034947636
"991" 198 53.0398355712597 65.5737157771495
"992" 198.2 55.803982247286 64.2013606437368
"993" 198.4 58.9777127471166 63.9600560204818
"994" 198.6 62.4653663071285 62.909940791421
"995" 198.8 65.8489020104882 62.2161687268286
"996" 199 67.2475192358009 62.4041241367236
"997" 199.2 66.5633000649015 60.892401791385
"998" 199.4 65.6732755719991 58.8125800580904
"999" 199.6 65.1042664665056 55.7509671716677
"1000" 199.8 63.8383474258066 51.9795965729183
"1001" 200 62.3192952925156 48.4167912994165
"1002" 200.2 59.8970192903577 44.8492037070685
"1003" 200.4 57.9177314203018 42.5464118601964
"1004" 200.6 55.5688228343691 42.7705597387702
"1005" 200.8 53.315478974919 43.7459371563928
"1006" 201 48.1646825923218 43.4986520680513
"1007" 201.2 44.8627712838401 41.9444905226604
"1008" 201.4 41.4664696966975 40.3538861043674
"1009" 201.6 38.1947032614083 38.9439729312742
"1010" 201.8 35.5287388594372 38.7344787674642
"1011" 202 34.019797014049 39.0381359604056
"1012" 202.2 33.0866467796701 38.164739703554
"1013" 202.4 31.750381895577 36.1454591901226
"1014" 202.6 29.7820746735044 32.9459552069538
"1015" 202.8 29.2313053877389 32.2657617698429
"1016" 203 28.0919611464708 32.7141767961393
"1017" 203.2 27.1710772325569 33.7380480826866
"1018" 203.4 26.260071126024 35.4820700869207
"1019" 203.6 24.0711294450191 38.2145899493202
"1020" 203.8 22.4378191852361 40.6972739469333
"1021" 204 20.9076302149735 42.6302969444492
"1022" 204.2 19.8676632701835 45.4885595004993
"1023" 204.4 18.2319402858382 48.7558734930639
"1024" 204.6 16.980604960945 51.9883032778249
"1025" 204.8 15.223286088414 55.1691128347917
"1026" 205 12.3862999300834 57.7988045121784
"1027" 205.2 9.4194709386128 60.5451454070915
"1028" 205.4 7.23860256519626 63.5036233208814
"1029" 205.6 6.6467424582811 66.43980180884
"1030" 205.8 6.05953213678326 70.7854781946199
"1031" 206 6.97817136540129 74.0047507907738
"1032" 206.2 8.17564411568696 76.9488504151228
"1033" 206.4 9.2086255258751 81.3806781522091
"1034" 206.6 10.6188835939244 84.2966589321732
"1035" 206.8 12.5844892849373 88.1022204595124
"1036" 207 13.9437196118507 92.2145405173906
"1037" 207.2 15.6399630934918 94.002480115129
"1038" 207.4 18.7402199350011 95.0134762696491
"1039" 207.6 22.1178429042123 97.0970081716355
"1040" 207.8 25.6232449574678 97.862402099681
"1041" 208 29.5139065519821 98.664632437896
"1042" 208.2 33.9629149817924 100.033039741035
"1043" 208.4 37.3726151351316 102.439362802437
"1044" 208.6 38.8056100253982 106.320997689037
"1045" 208.8 40.3408454416689 110.29304399533
"1046" 209 42.268531036275 111.738899473193
"1047" 209.2 42.8592765417208 110.959678968995
"1048" 209.4 43.3741530693322 110.564083219252
"1049" 209.6 43.5723187876259 109.50174097115
"1050" 209.8 43.7892563292807 108.620857067966
"1051" 210 42.7484862316822 107.97278766547
"1052" 210.2 41.6900350378379 106.897725735751
"1053" 210.4 40.6007782548061 105.069451008193
"1054" 210.6 40.0082114258794 102.620789683085
"1055" 210.8 40.0303109495182 100.053549182109
"1056" 211 40.2861640543548 98.1067714909883
"1057" 211.2 40.2860194923052 97.2470293907991
"1058" 211.4 40.7527685761516 94.5455568187092
"1059" 211.6 40.5876575161654 91.2705592089582
"1060" 211.8 40.6767602630238 87.0237909390534
"1061" 212 41.6376442317105 82.5117755170186
"1062" 212.2 43.3809427943977 78.2872181464185
"1063" 212.4 45.7365087530832 74.6852135968301
"1064" 212.6 49.0884282639508 72.7276059914084
"1065" 212.8 52.7423347874191 70.8442336860123
"1066" 213 56.3270749721158 68.4297136059124
"1067" 213.2 60.908236213184 67.0244379844671
"1068" 213.4 64.7309578423944 66.768154174562
"1069" 213.6 69.5875815414408 67.629568726913
"1070" 213.8 73.8822101427428 67.90954170707
"1071" 214 77.0158719152606 70.0813085013116
"1072" 214.2 79.5294207106596 72.3509140814661
"1073" 214.4 82.3110996745533 73.8909711070256
"1074" 214.6 82.1669370112902 74.2607455187138
"1075" 214.8 81.6383085244751 74.3905911118353
"1076" 215 81.8129231225168 73.126357553754
"1077" 215.2 82.8610356344517 71.3205221594252
"1078" 215.4 82.2131759912425 68.9390093481981
"1079" 215.6 81.666032624659 65.3210148922473
"1080" 215.8 80.3950082208325 62.8110146205676
"1081" 216 78.0168424708357 59.4601326459007
"1082" 216.2 76.0208397401249 54.7596404476466
"1083" 216.4 74.7551951852391 50.3193874631559
"1084" 216.6 72.9111708552855 47.1436361984696
"1085" 216.8 69.8843159455801 46.631405987762
"1086" 217 66.0677310078368 46.6048525267748
"1087" 217.2 60.8982818809247 46.389601293815
"1088" 217.4 56.1129728002036 46.1119383254922
"1089" 217.6 51.3450277102476 45.1475250859948
"1090" 217.8 47.8252758602773 43.2644260987543
"1091" 218 44.8324335551458 40.0364520844927
"1092" 218.2 42.8357153655039 36.3330510501605
"1093" 218.4 41.6720557492121 33.6523324983866
"1094" 218.6 40.5160076048332 34.3358792313122
"1095" 218.8 39.7051566926762 35.8553147355827
"1096" 219 38.3642483789403 37.9247839438611
"1097" 219.2 37.0190532356125 41.0916386941642
"1098" 219.4 36.2534501206122 44.0584451205308
"1099" 219.6 35.0149614227906 47.876757372668
"1100" 219.8 34.1019439844839 52.4040615414347
"1101" 220 33.0230592299576 56.9576328617313
"1102" 220.2 31.4746385475711 61.9389945603247
"1103" 220.4 29.6991001748464 66.1110565659996
"1104" 220.6 29.350350895446 70.6392045871088
"1105" 220.8 30.507325208967 74.5106741723338
"1106" 221 32.9622662486778 78.2856309816337
"1107" 221.2 35.9300964220258 81.8273263443195
"1108" 221.4 39.9001460399266 84.5168384030186
"1109" 221.6 44.4230791294739 88.0006229274522
"1110" 221.8 49.1354541345793 91.7265354731
"1111" 222 53.8184856825233 93.3485924714922
"1112" 222.2 58.131856026712 93.3328654948183
"1113" 222.4 63.2477857631541 92.790135486898
"1114" 222.6 67.5570174070901 91.2039160421133
"1115" 222.8 70.1299352037186 88.3222895309985
"1116" 223 73.1686813558094 85.342549244141
"1117" 223.2 77.3583058202585 83.0664428450086
"1118" 223.4 80.7499912349129 79.686667085938
"1119" 223.6 85.3578406710374 76.9603791376446
"1120" 223.8 86.051641030839 77.9744452440347
"1121" 224 86.8379782392402 78.8150676561201
"1122" 224.2 87.95691404903 80.847900533088
"1123" 224.4 88.4659551745817 83.9465174768594
"1124" 224.6 89.6787093682931 88.5407147733706
"1125" 224.8 89.6241850780394 93.4150344297436
"1126" 225 88.8457993208942 95.8255760409935
"1127" 225.2 88.1785943701064 95.9222223382136
"1128" 225.4 87.1915587200017 98.1064666117662
"1129" 225.6 85.6777420726705 102.185966539108
"1130" 225.8 84.9313996717308 106.790479769182
"1131" 226 86.5707496948101 110.22291882735
"1132" 226.2 87.6969783116536 111.360350455685
"1133" 226.4 88.1241795649101 113.34049604016
"1134" 226.6 87.6878060552997 114.779867043439
"1135" 226.8 86.3543481404769 114.899514507136
"1136" 227 84.2556985625449 115.958179582128
"1137" 227.2 80.7828188457907 117.449318979413
"1138" 227.4 76.4368893553144 118.690388595454
"1139" 227.6 72.2662713264351 119.325523027885
"1140" 227.8 67.0973884851698 118.87543105033
"1141" 228 62.2933354509538 118.713589502485
"1142" 228.2 57.997861268547 119.390099058891
"1143" 228.4 54.2764496784569 121.581674041389
"1144" 228.6 51.8847876331585 123.686687616933
"1145" 228.8 51.466677922597 123.29034468372
"1146" 229 51.7945820537674 123.039919279623
"1147" 229.2 51.8136974203121 122.988678122358
"1148" 229.4 52.04870839643 123.208003649725
"1149" 229.6 52.1401589686461 122.664351356498
"1150" 229.8 51.9743631801676 122.538969099045
"1151" 230 51.8581054275645 122.516617030643
"1152" 230.2 51.3751059423629 121.651473959826
"1153" 230.4 51.2421447298608 120.314854303877
"1154" 230.6 50.1608629379378 118.750153877782
"1155" 230.8 49.0408817777963 117.159329232123
"1156" 231 48.3106541521089 115.416731669842
"1157" 231.2 47.3258920296157 114.375427581433
"1158" 231.4 46.7073518009176 113.172865104836
"1159" 231.6 46.2897777208758 112.249286506605
"1160" 231.8 45.68206810555 110.496684333666
"1161" 232 45.7315492931964 108.659972664479
"1162" 232.2 46.0320817063538 107.045930499124
"1163" 232.4 46.2626848619228 104.705890384729
"1164" 232.6 47.692506421326 101.847593536783
"1165" 232.8 49.3204473508285 98.6081029911158
"1166" 233 51.4244527009906 95.0635535083328
"1167" 233.2 52.726141107834 91.381987843353
"1168" 233.4 54.5012792699173 87.7503721807761
"1169" 233.6 56.4905556426908 83.775813184923
"1170" 233.8 57.5716835837858 79.2939022085261
"1171" 234 58.7153277918113 74.659945640593
"1172" 234.2 59.5067750393906 69.7655923840866
"1173" 234.4 59.1434814746192 64.3002127005179
"1174" 234.6 58.7552944745841 59.3878700718498
"1175" 234.8 57.3286611248176 53.969966185412
"1176" 235 55.6134956567783 49.0897408397228
"1177" 235.2 55.2526797620748 44.6656325969034
"1178" 235.4 56.9243763256256 42.9552942269508
"1179" 235.6 57.9021456883749 43.0360739697253
"1180" 235.8 57.2657333634448 43.1104556215193
"1181" 236 56.2322156978117 42.9291293835128
"1182" 236.2 55.263591263947 42.5710717604168
"1183" 236.4 54.1561245148244 42.4576672065145
"1184" 236.6 51.9701797511727 41.5222894824426
"1185" 236.8 49.0976449106157 40.4865042246169
"1186" 237 45.5235472741742 40.2349698459491
"1187" 237.2 42.0683096929198 40.2462361520477
"1188" 237.4 37.9468316435277 40.7649784625846
"1189" 237.6 32.8973187910945 41.2914684532654
"1190" 237.8 28.6000894403424 40.436425304572
"1191" 238 25.0913981490265 37.8018055322027
"1192" 238.2 24.186316417981 35.3662093530643
"1193" 238.4 25.569862288814 35.2985060082288
"1194" 238.6 27.2952108552551 34.6227144285758
"1195" 238.8 29.8877174614332 34.3867745690979
"1196" 239 33.5827182213324 33.1934444916306
"1197" 239.2 36.2951922500196 32.7487775648652
"1198" 239.4 38.5851310152619 32.4838121258592
"1199" 239.6 41.5927332301596 31.928565198324
"1200" 239.8 43.6022263241451 32.0670441258423
"1201" 240 46.3205958389876 33.6160676179153
"1202" 240.2 49.9454192717181 34.5627806530336
"1203" 240.4 54.3682572413132 35.2503210099898
"1204" 240.6 57.8377269931635 35.4022809436091
"1205" 240.8 61.6014405507284 37.6743464777656
"1206" 241 65.9954852354511 39.2853437891376
"1207" 241.2 70.3305575398722 40.4282434514834
"1208" 241.4 73.8828147355932 39.9764829603781
"1209" 241.6 76.7452220713725 37.6260114863385
"1210" 241.8 79.5702710201623 34.0601188679808
"1211" 242 82.3897725645129 31.2042719198452
"1212" 242.2 84.7926959543694 29.8446624402387
"1213" 242.4 87.5198456836704 29.5075630131086
"1214" 242.6 90.7908225747478 27.6864953804328
"1215" 242.8 94.9297894095467 26.3046230429262
"1216" 243 99.3395514237944 26.2165880261856
"1217" 243.2 102.119477830276 27.1663782001822
"1218" 243.4 105.054758062863 28.7953677579704
"1219" 243.6 108.578693005337 30.945889089064
"1220" 243.8 111.614401912953 34.1888684112072
"1221" 244 115.002698834837 36.982737989045
"1222" 244.2 116.266760076788 36.7682324626304
"1223" 244.4 116.348698911015 36.3828605216363
"1224" 244.6 116.454226656076 36.0576897881618
"1225" 244.8 116.194545068913 35.2814573321653
"1226" 245 116.150239292945 35.424805954775
"1227" 245.2 115.973681949485 35.4007345954329
"1228" 245.4 116.03081971688 35.750487722168
"1229" 245.6 115.81291700331 35.7291630828705
"1230" 245.8 115.743865898091 35.8334861995283
"1231" 246 115.495837876278 35.8124184240154
"1232" 246.2 114.983159045894 35.1420651662065
"1233" 246.4 114.716358246432 34.3814698346615
"1234" 246.6 113.703700519559 33.7416684021492
"1235" 246.8 113.445115412491 33.5965521981837
"1236" 247 112.508373990195 32.8151815903313
"1237" 247.2 111.265311607471 32.223302957919
"1238" 247.4 109.943331249554 31.3598443819404
"1239" 247.6 108.65383788447 30.4640216813195
"1240" 247.8 107.154551400006 29.558388524468
"1241" 248 105.942768732175 29.0371354480908
"1242" 248.2 104.936371144768 28.722223008085
"1243" 248.4 102.968665706203 28.1494142452565
"1244" 248.6 100.615336403186 27.2768433917342
"1245" 248.8 97.1168471232892 26.7285305061145
"1246" 249 93.3769132147492 26.1527723153788
"1247" 249.2 88.4173321472591 26.1031510615147
"1248" 249.4 83.3376319694906 25.0265246013221
"1249" 249.6 79.6997955454774 24.0959715695865
"1250" 249.8 76.2124967926036 23.2171907178981
"1251" 250 71.814689161378 22.4259059087884
"1252" 250.2 66.9499758503538 21.1528066035614
"1253" 250.4 62.0115238795016 20.447652673023
"1254" 250.6 56.689574641302 19.5965976873681
"1255" 250.8 51.1351443229497 18.9700611325969
"1256" 251 46.539538086473 17.1564872844621
"1257" 251.2 43.3196536999994 14.910624499957
"1258" 251.4 42.2581898170995 16.0874846435802
"1259" 251.6 40.7606084728476 17.4073203613962
"1260" 251.8 39.8078236583064 18.757326683072
"1261" 252 37.8142149728886 21.5208485240497
"1262" 252.2 36.4579010742887 23.0750922759258
"1263" 252.4 36.1468071416895 23.4770198668532
"1264" 252.6 35.2272307337764 23.9348001364169
"1265" 252.8 34.3518432693645 23.9209030864745
"1266" 253 33.3702355517833 23.1684330121505
"1267" 253.2 31.2676352904454 21.670788918126
"1268" 253.4 28.7326079640617 20.9569800250589
"1269" 253.6 27.2327810799081 19.9549391668967
"1270" 253.8 26.8703134674664 18.9924753675525
"1271" 254 26.8391530224298 19.9718104866589
"1272" 254.2 26.8126589264 21.4600851365209
"1273" 254.4 26.2037846805952 22.9408000622661
"1274" 254.6 24.6528976810149 24.6013357084408
"1275" 254.8 22.772910909353 26.4881210222382
"1276" 255 20.7916168712961 28.6348842650236
"1277" 255.2 20.6659680581021 30.8749237978636
"1278" 255.4 19.5790535532927 33.7179937054055
"1279" 255.6 19.0368664994987 35.6896599586878
"1280" 255.8 19.4620292263653 37.8534364636506
"1281" 256 19.5788882575926 41.0381365138515
"1282" 256.2 19.0226750246813 44.2673931818672
"1283" 256.4 18.2069517816759 48.1870032540663
"1284" 256.6 17.2235764791863 51.3523382595413
"1285" 256.8 15.4219125852736 53.5241645267081
"1286" 257 12.7686937071199 55.6938918184605
"1287" 257.2 10.442435982048 57.0532455295178
"1288" 257.4 7.68933533935083 58.2360601281352
"1289" 257.6 6.40884055281365 59.1637115336283
"1290" 257.8 6.67002563540905 58.8116532632471
"1291" 258 6.77070827324123 57.9491795175307
"1292" 258.2 7.44589427932272 56.9139736028348
"1293" 258.4 7.46813115938182 56.1698034413513
"1294" 258.6 8.38544321317381 54.9284844015077
"1295" 258.8 9.64031852033916 53.1422504976275
"1296" 259 10.935007435706 50.8739713365552
"1297" 259.2 12.0533185909719 48.8670922737477
"1298" 259.4 12.4849126457389 48.4304019339039
"1299" 259.6 14.6764870285871 46.6867721278235
"1300" 259.8 17.7863988482791 44.978970401836
"1301" 260 19.4985218013429 44.6757553276179
"1302" 260.2 19.8486949665208 44.6964699357282
"1303" 260.4 20.955289325625 44.5820034727196
"1304" 260.6 24.4536835503072 44.4929489818131
"1305" 260.8 28.9782950594926 45.2536204981646
"1306" 261 33.1922751906491 46.7113579877805
"1307" 261.2 37.7167609730755 48.4647505888982
"1308" 261.4 42.0327109938336 49.9048420585786
"1309" 261.6 46.4920073161431 51.2150531530353
"1310" 261.8 51.1675610666813 53.6036514752367
"1311" 262 56.0725332476053 54.7391871938404
"1312" 262.2 61.3822866582417 56.1574073558412
"1313" 262.4 66.2181617151621 55.762443025311
"1314" 262.6 70.5745563871237 54.1704038499812
"1315" 262.8 73.4105199106456 51.3791048466119
"1316" 263 75.2615727273446 50.4228235841545
"1317" 263.2 75.0967767398699 50.1148919834649
"1318" 263.4 74.9590365915752 49.3107759341771
"1319" 263.6 74.8655047106913 49.3987240671343
"1320" 263.8 75.7589029969138 50.4129658436244
"1321" 264 77.630483330229 51.9771397532578
"1322" 264.2 79.6375817194984 54.3296856794238
"1323" 264.4 81.6527772276513 57.0090557981888
"1324" 264.6 84.2104473302318 61.0232598635924
"1325" 264.8 86.2778314325923 64.6793367310068
"1326" 265 87.7106054285797 67.2804979948229
"1327" 265.2 89.8080513662775 68.4307058455313
"1328" 265.4 91.5425615730542 69.445389343136
"1329" 265.6 95.081212651433 71.5486802340245
"1330" 265.8 96.6144094814488 71.9983244305426
"1331" 266 97.6380625764291 72.4577970958217
"1332" 266.2 100.826956648122 72.6865241071697
"1333" 266.4 105.081842222539 72.1495064675442
"1334" 266.6 108.694457976125 70.6966181375983
"1335" 266.8 111.295038417177 69.620019555601
"1336" 267 112.677162821706 68.231586157043
"1337" 267.2 114.22033649561 67.5351119783707
"1338" 267.4 115.988070206553 67.6434770555387
"1339" 267.6 116.567821716456 68.0476593660421
"1340" 267.8 116.818486072167 69.0362698504381
"1341" 268 116.955056789876 70.8071732913682
"1342" 268.2 116.905002248176 72.3996708344238
"1343" 268.4 115.575402357228 74.5820357016453
"1344" 268.6 114.195821904599 77.4686026861507
"1345" 268.8 112.884293263944 80.6296371346512
"1346" 269 110.90449002025 83.5023374454921
"1347" 269.2 108.58802982091 87.3810053252501
"1348" 269.4 106.004859699824 91.4971075701315
"1349" 269.6 102.991194976893 95.4421459883863
"1350" 269.8 98.8950052204815 99.4900937079034
"1351" 270 94.7997891655664 103.111230557608
"1352" 270.2 90.7364478562756 105.949540191976
"1353" 270.4 86.664775923785 109.974698831171
"1354" 270.6 82.7669152870451 113.563303111529
"1355" 270.8 77.6995677162427 114.172706522528
"1356" 271 72.0259666821 114.786598448899
"1357" 271.2 66.7962972980535 114.798892806918
"1358" 271.4 63.0342874886898 115.651023717607
"1359" 271.6 59.4616822836752 116.509763956924
"1360" 271.8 57.1277504702874 115.458952544503
"1361" 272 54.0767437531859 114.182138369879
"1362" 272.2 52.6747339121322 112.995160906751
"1363" 272.4 52.110030689482 111.638285567728
"1364" 272.6 51.7047746440392 110.503590825021
"1365" 272.8 51.0597363816403 110.274887533876
"1366" 273 49.9665803785991 110.473031243691
"1367" 273.2 46.967262250954 109.935689198556
"1368" 273.4 44.1113885042117 110.355597730658
"1369" 273.6 40.9753683330123 109.756476406053
"1370" 273.8 37.9583957650779 107.567674420417
"1371" 274 35.001058602909 104.902437148503
"1372" 274.2 31.8682296034832 102.488824435178
"1373" 274.4 27.9249059294944 100.169117502908
"1374" 274.6 24.9144573955225 97.4024085858699
"1375" 274.8 22.3149843018834 93.4702751111476
"1376" 275 20.4833813035502 90.0287887178021
"1377" 275.2 19.1469241085052 85.6250634452807
"1378" 275.4 18.9007934409587 81.5629247270215
"1379" 275.6 18.9774251114882 77.6216561969141
"1380" 275.8 19.3721763835163 73.0317189801993
"1381" 276 19.5409835080968 68.6565102144303
"1382" 276.2 17.6995436993831 64.6862077604581
"1383" 276.4 16.892033500296 60.0854740960165
"1384" 276.6 17.8865053501303 55.9388796604295
"1385" 276.8 20.561050638056 52.7651639868085
"1386" 277 23.6229375546497 50.504618500022
"1387" 277.2 26.7831729801322 47.2968489139207
"1388" 277.4 27.4031617119975 45.1149160737702
"1389" 277.6 26.8612414389414 43.7574131182743
"1390" 277.8 28.0972478743291 41.3568834351746
"1391" 278 29.7438530464905 39.2120431990931
"1392" 278.2 31.2721131694987 39.0608066415221
"1393" 278.4 32.7034070845236 39.0709918857611
"1394" 278.6 34.5399520347176 39.7270109463729
"1395" 278.8 36.69191812068 40.508764845498
"1396" 279 40.0998939529884 41.5468186007533
"1397" 279.2 44.0504361822578 42.4316267642401
"1398" 279.4 48.5900124334354 43.6539015034808
"1399" 279.6 52.8816274984473 43.6548017499815
"1400" 279.8 58.2313232439841 42.9597050765152
"1401" 280 62.6424158136258 42.0590445139686
"1402" 280.2 65.0053153912713 40.0519863833472
"1403" 280.4 64.2389693734138 38.8705484038403
"1404" 280.6 64.1315492776075 37.912795156792
"1405" 280.8 63.8010625667845 37.3280008659607
"1406" 281 63.4880009068005 35.0171264645642
"1407" 281.2 63.1295094876444 32.0991941221308
"1408" 281.4 61.8524330330476 29.0146766222029
"1409" 281.6 59.71431540666 25.1263947752644
"1410" 281.8 57.6097069978997 21.3853760191553
"1411" 282 55.3824615470905 16.5677087849912
"1412" 282.2 54.7304644471988 12.414106376659
"1413" 282.4 56.3042806849651 10.9271846045954
"1414" 282.6 56.6519383601655 10.3422480755269
"1415" 282.8 55.8594251253036 10.5188205235616
"1416" 283 53.9557776607299 10.7688316258844
"1417" 283.2 51.3943180308728 10.7001532927035
"1418" 283.4 48.3777630640853 10.9769367380889
"1419" 283.6 43.9938629981517 12.2412987787503
"1420" 283.8 39.3053124120324 13.8863898037606
"1421" 284 35.0851253223562 16.1997639414139
"1422" 284.2 31.5103000145745 18.8457789923639
"1423" 284.4 28.9493432593237 22.0645207359952
"1424" 284.6 27.3738737219749 24.2089061419321
"1425" 284.8 27.993724479524 25.5049628825032
"1426" 285 27.5986372397312 28.2948448493311
"1427" 285.2 25.6714961481457 30.7136982778296
"1428" 285.4 22.1846074626148 32.552727837122
"1429" 285.6 19.8793483887577 32.6136339451199
"1430" 285.8 18.2699846823204 32.7714908670628
"1431" 286 16.7891654569363 31.4344716094631
"1432" 286.2 15.7676562535074 30.5724337150551
"1433" 286.4 15.9563487906917 29.8736716701121
"1434" 286.6 15.9767746086258 28.0862946018105
"1435" 286.8 15.8732172231736 25.6554330083405
"1436" 287 16.2227068050386 23.0678591303885
"1437" 287.2 18.0629685107934 20.6642091663547
"1438" 287.4 20.1962507377007 17.1376269575741
"1439" 287.6 22.8790748685095 15.3938791250458
"1440" 287.8 26.1841094468451 13.3906634344485
"1441" 288 28.9320703509101 10.9572968856398
"1442" 288.2 30.6872579859299 10.1551052416651
"1443" 288.4 32.9801915773103 9.81952557039734
"1444" 288.6 35.3264310025709 9.04326834443642
"1445" 288.8 37.7988087188574 7.47684723530691
"1446" 289 40.1041290601441 5.02112051512841
"1447" 289.2 41.539493737401 5.35563531559417
"1448" 289.4 45.2390951171016 4.4106640104167
"1449" 289.6 48.672866055581 2.95718338537256
"1450" 289.8 51.2829578510735 2.10521420418881
"1451" 290 54.2634494970022 1.87138111698732
"1452" 290.2 56.0815683915593 1.54089616551495
"1453" 290.4 58.1034781241579 0.99327139872861
"1454" 290.6 59.6969028866419 0.839732212363604
"1455" 290.8 61.0197740917866 0.580257203139121
"1456" 291 63.1781717398352 0.600511233300393
"1457" 291.2 63.7632980208607 0.11958513577447
"1458" 291.4 64.7588209113242 0.466231457753505
"1459" 291.6 66.7043557633809 0.706479466792625
"1460" 291.8 67.6131025701679 0.208932536679567
"1461" 292 68.3918186866382 0.418780124782206
"1462" 292.2 69.5639377470584 0.415465062623958
"1463" 292.4 71.0319230997705 0.551526057026958
"1464" 292.6 72.1382882705663 0.185782878152045
"1465" 292.8 72.9367595735281 0.446999725640436
"1466" 293 73.8436983240116 0.0935671275520252
"1467" 293.2 74.8137537855272 0.738201952621015
"1468" 293.4 75.6878795101673 0.936317299059158
"1469" 293.6 76.4034944553236 1.11108721031182
"1470" 293.8 77.9364571177937 1.77731012185076
"1471" 294 79.9279868782858 2.37731743266197
"1472" 294.2 81.5963328870502 3.2245179883279
"1473" 294.4 84.1165136078321 4.15425938678871
"1474" 294.6 87.1401759891404 5.37618460856568
"1475" 294.8 89.8481612648631 6.71760024123625
"1476" 295 92.5748095377817 8.59076580344417
"1477" 295.2 96.1501035017672 11.26251847258
"1478" 295.4 98.8548947291934 12.4945005723906
"1479" 295.6 100.839604496719 13.5845941908239
"1480" 295.8 102.460639569253 14.9197300320063
"1481" 296 104.598303400224 16.6688307681393
"1482" 296.2 106.746427170844 18.7331559840692
"1483" 296.4 109.577182506373 21.1444952343726
"1484" 296.6 112.187799536545 24.0866373669611
"1485" 296.8 114.240341865833 26.3908951238116
"1486" 297 115.630459964031 28.1164694409904
"1487" 297.2 116.86938781045 30.6750459562378
"1488" 297.4 118.418322162167 33.2963144221675
"1489" 297.6 119.886167454734 35.6371423456932
"1490" 297.8 120.749056309903 37.9152089623977
"1491" 298 121.996722409937 40.8177862423091
"1492" 298.2 122.894798733698 43.4365703317827
"1493" 298.4 123.244723819291 44.8586672011362
"1494" 298.6 124.042708550718 47.4517522036145
"1495" 298.8 124.621124996827 50.2735949630964
"1496" 299 125.310983254288 53.7478643216852
"1497" 299.2 125.561179675243 56.9879422641842
"1498" 299.4 125.689301059737 59.4736175380906
"1499" 299.6 125.717847654216 62.1910184001028
"1500" 299.8 126.348481979268 66.4271413390947
"1501" 300 125.247620307895 69.8638296075149
"1502" 300.2 124.489036799346 74.4637259982563
"1503" 300.4 124.697035350307 76.2760971872238
"1504" 300.6 123.79367529155 77.6461978546747
"1505" 300.8 122.864863162138 80.7214620029419
"1506" 301 122.358925845652 84.2345473118861
"1507" 301.2 121.149280119796 87.3842412441002
"1508" 301.4 119.931098205123 90.4098805078145
"1509" 301.6 119.538275766082 92.0064456673088
"1510" 301.8 118.442073180383 93.7632468827864
"1511" 302 117.235459103804 96.0466158759724
"1512" 302.2 115.219301961153 98.4754731775693
"1513" 302.4 113.432753877809 101.428108887523
"1514" 302.6 112.17164001416 103.263549056997
"1515" 302.8 111.212433888841 105.676777581724
"1516" 303 110.661061697163 106.275099736484
"1517" 303.2 109.120738753207 107.706444042548
"1518" 303.4 108.069368568391 109.150228636454
"1519" 303.6 106.448702852601 109.787249756827
"1520" 303.8 104.742517337078 111.304972913178
"1521" 304 104.221247635041 112.350529939308
"1522" 304.2 104.010452099102 113.040063241477
"1523" 304.4 103.767871817699 113.72559987309
"1524" 304.6 102.388774756866 114.657499742006
"1525" 304.8 99.6445549422785 116.710584678817
"1526" 305 96.2740471428563 119.004076950107
"1527" 305.2 92.5859348470581 120.803797680334
"1528" 305.4 89.7381641659132 121.295700770077
"1529" 305.6 85.5024946002372 122.596760141377
"1530" 305.8 82.8947152459763 123.298811691849
"1531" 306 80.5044880604886 123.546988630989
"1532" 306.2 77.2224535813054 123.667571504819
"1533" 306.4 73.2690176702637 123.789522396483
"1534" 306.6 68.8740377271441 122.878469276599
"1535" 306.8 66.1104776258521 122.543486526806
"1536" 307 62.5587199041965 122.218259842891
"1537" 307.2 59.4152060540498 121.982119841097
"1538" 307.4 57.8148575353565 121.024653313313
"1539" 307.6 57.6026545977072 119.887146286073
"1540" 307.8 57.6111043067079 119.826374196353
"1541" 308 57.6272157695159 119.67017891146
"1542" 308.2 57.0479903850523 119.534570566563
"1543" 308.4 56.6115969467401 119.802807145526
"1544" 308.6 55.9412752974654 119.331786299781
"1545" 308.8 54.925356372105 117.97323931926
"1546" 309 54.9261667209385 117.360897346316
"1547" 309.2 54.7590518046145 115.875404380738
"1548" 309.4 55.1995561650369 116.181134671989
"1549" 309.6 55.1416662834166 116.609662116162
"1550" 309.8 55.1499019530786 116.760857154815
"1551" 310 54.076152086386 117.223057414079
"1552" 310.2 53.0034712754712 118.164847400033
"1553" 310.4 52.2819149257691 118.875320311668
"1554" 310.6 52.3297551054849 118.038251612736
"1555" 310.8 51.9496619470437 117.386817963438
"1556" 311 51.2384938137726 115.511180828786
"1557" 311.2 49.3140350119284 113.043631251488
"1558" 311.4 47.5480765707271 110.295062426427
"1559" 311.6 47.4380046516012 108.239368251262
"1560" 311.8 47.9387208994581 106.029006616962
"1561" 312 48.6422309276369 102.89337010232
"1562" 312.2 49.4396974126951 98.7594390329498
"1563" 312.4 50.9341876685077 94.9790087569721
"1564" 312.6 52.935436622903 91.4101559822191
"1565" 312.8 55.6717021363817 88.2391154218899
"1566" 313 58.6409556088986 85.7463601562754
"1567" 313.2 61.5910026740714 83.6357299931667
"1568" 313.4 61.9960310104477 80.3883943707016
"1569" 313.6 61.6766986008146 76.3153975426638
"1570" 313.8 62.5302833265226 71.6055538341631
"1571" 314 61.1712151517631 68.2790550815081
"1572" 314.2 59.4441562099063 63.8370216800804
"1573" 314.4 57.6210058967029 59.9543575804832
"1574" 314.6 56.1541562663233 55.9328408827776
"1575" 314.8 56.5287205127422 52.1403513382069
"1576" 315 58.0569573087189 48.7875969778656
"1577" 315.2 58.981881256595 46.7268110197824
"1578" 315.4 57.3623340153039 46.3094395906776
"1579" 315.6 56.9298119182858 46.4730494008101
"1580" 315.8 55.7484863425618 47.5305286449302
"1581" 316 54.3206113152886 48.618978412585
"1582" 316.2 52.2492002895283 50.6559179064019
"1583" 316.4 49.4178504294609 52.1729191510198
"1584" 316.6 46.3816949055088 53.4199795188081
"1585" 316.8 41.8791688643066 54.2152924298647
"1586" 317 37.7341244020265 55.7961923173032
"1587" 317.2 34.3240644336297 57.7020253791013
"1588" 317.4 30.1407232167962 59.4804779705891
"1589" 317.6 25.9758839550908 60.9491434542005
"1590" 317.8 21.4139076094284 61.7453678674146
"1591" 318 17.076801726034 61.6929751873344
"1592" 318.2 12.9731922563286 61.540320503184
"1593" 318.4 9.65220497708147 62.902971074735
"1594" 318.6 8.51737213473961 65.0239081867992
"1595" 318.8 8.60246449266244 64.796626677353
"1596" 319 8.33260621428272 64.1342668771478
"1597" 319.2 8.07241321400858 62.7226020903313
"1598" 319.4 8.68528510395967 61.2805922862584
"1599" 319.6 9.39526938573685 58.5105961403849
"1600" 319.8 9.36724916923345 55.4909650549416
"1601" 320 9.90532735354972 53.7642199681055
"1602" 320.2 10.726838841807 50.0157194735589
"1603" 320.4 12.8349425417434 46.9830607383801
"1604" 320.6 15.2091918091737 44.3957119287228
"1605" 320.8 18.4332911794781 41.3826813985705
"1606" 321 22.0193346053093 39.5114855992446
"1607" 321.2 26.0545126598878 38.2434104822455
"1608" 321.4 30.4570345561909 37.1853959288496
"1609" 321.6 34.7800707206765 35.7538828752085
"1610" 321.8 39.6284302755052 35.3797921526349
"1611" 322 41.7732707761728 36.9376063598289
"1612" 322.2 44.9709862932894 39.492588283862
"1613" 322.4 48.6842214989626 42.7524585889356
"1614" 322.6 51.8537076841781 45.4126239496544
"1615" 322.8 54.9222776743221 48.9604682589309
"1616" 323 57.8041562517824 51.0579932291998
"1617" 323.2 61.5156646272296 51.7076872212417
"1618" 323.4 65.8565389352169 51.8703953357695
"1619" 323.6 70.2433622472908 50.9824723183318
"1620" 323.8 74.4427869091989 49.9541285717942
"1621" 324 77.4821739984654 50.5148689779679
"1622" 324.2 79.1061676000899 52.8494127743371
"1623" 324.4 80.1459158613671 55.0998461932189
"1624" 324.6 80.5885078447156 59.0499678938346
"1625" 324.8 81.1337608630804 62.9271479178817
"1626" 325 81.6164017080454 68.3697642238955
"1627" 325.2 81.8817035737083 72.9201583160379
"1628" 325.4 82.3779322459387 78.0974437450405
"1629" 325.6 83.5221390155738 82.1294772950319
"1630" 325.8 81.6909135586342 84.6063187740318
"1631" 326 78.2853138080521 86.8344054519086
"1632" 326.2 75.1438099022581 88.446380782424
"1633" 326.4 72.2890138534756 89.8290004414226
"1634" 326.6 68.4860130989191 91.9654562919728
"1635" 326.8 63.7905706552544 93.8177214867759
"1636" 327 59.1026149912737 95.0528202983015
"1637" 327.2 54.4463456844779 95.1463154316395
"1638" 327.4 49.3884182773306 95.6921790633471
"1639" 327.6 44.9192921662259 96.2190182439504
"1640" 327.8 41.0764601194008 98.5315133259131
"1641" 328 37.4158364625854 100.565506865191
"1642" 328.2 35.0364006010722 103.954772267042
"1643" 328.4 33.4877300012097 107.213161933535
"1644" 328.6 32.13874371615 109.720302036157
"1645" 328.8 32.7295342433782 109.0365270914
"1646" 329 32.4111824325754 108.369421803873
"1647" 329.2 31.4136444479408 106.458053855251
"1648" 329.4 30.6062638886401 104.19891129665
"1649" 329.6 29.7785826542434 102.097838954872
"1650" 329.8 29.3082695992042 100.40916759133
"1651" 330 28.8124791530904 98.2746581665771
"1652" 330.2 27.9459286740076 95.4972827329573
"1653" 330.4 27.9361115636297 92.5769387295677
"1654" 330.6 28.1660103595096 91.2275747333038
"1655" 330.8 28.8100951288716 87.8737927048511
"1656" 331 29.730288241629 84.2014570965485
"1657" 331.2 30.9605320905501 80.3352450174044
"1658" 331.4 33.0349731246954 76.5031610805596
"1659" 331.6 35.2348919190955 72.7139269971278
"1660" 331.8 37.5535802122605 68.0182768585163
"1661" 332 39.410801268806 64.632723627653
"1662" 332.2 41.4698475581308 62.2723122675288
"1663" 332.4 42.1372712602943 59.1961864179473
"1664" 332.6 42.7521119279032 55.3441281147306
"1665" 332.8 43.9090047168374 51.273445962379
"1666" 333 44.0124775160038 50.1628974803369
"1667" 333.2 46.036017464103 49.9251920006175
"1668" 333.4 49.8090828093837 49.9859082913477
"1669" 333.6 53.7455646179017 50.3722450293969
"1670" 333.8 57.2764201108355 51.3042877362628
"1671" 334 61.4596072016147 52.6376605219181
"1672" 334.2 65.8629945768422 54.4442893664528
"1673" 334.4 70.679600918388 56.1958385721392
"1674" 334.6 76.0480597278823 57.0155298402677
"1675" 334.8 79.3309898482137 55.9775408882817
"1676" 335 80.3739750348921 54.6067859171315
"1677" 335.2 80.0624278727852 53.1662011811752
"1678" 335.4 79.350871061881 52.0353179000382
"1679" 335.6 78.7179794876752 51.348189489712
"1680" 335.8 77.1099273638655 49.3500062307313
"1681" 336 73.8757400884257 45.8050445878274
"1682" 336.2 71.6530574789245 43.7415448903898
"1683" 336.4 69.2224692516586 41.082898905728
"1684" 336.6 67.4723188405404 38.0260419768283
"1685" 336.8 68.0569609214778 36.7983923016355
"1686" 337 68.1435267560479 36.9789569254029
"1687" 337.2 68.9809943413493 36.375052386282
"1688" 337.4 70.2185377604145 35.7590317453371
"1689" 337.6 71.6016355428206 35.349242181269
"1690" 337.8 74.3180558050876 34.0034257722214
"1691" 338 77.4492939931991 32.4411609043425
"1692" 338.2 77.901877811297 32.1933209701045
"1693" 338.4 78.0270676009123 32.2819400161325
"1694" 338.6 78.1565151820811 32.6315546831314
"1695" 338.8 78.6251303478415 33.1639668011089
"1696" 339 80.5811200808398 33.3989621321229
"1697" 339.2 84.2656103727918 33.9672685796666
"1698" 339.4 88.7354951876355 34.7571627978442
"1699" 339.6 93.2936511968523 34.1122952912029
"1700" 339.8 97.352365990036 32.3880720516358
"1701" 340 100.811477193943 29.7557063594721
"1702" 340.2 102.090260305112 27.1880204977123
"1703" 340.4 101.498899504523 28.2488707301621
"1704" 340.6 102.011760976332 29.2211255452338
"1705" 340.8 103.607297555463 31.3013613663489
"1706" 341 104.530416489324 33.9458543916522
"1707" 341.2 105.905299432995 37.6746314332254
"1708" 341.4 107.180872881924 40.738389846364
"1709" 341.6 107.788737345042 45.6599215190294
"1710" 341.8 107.812101455826 50.4728866527368
"1711" 342 107.861186933992 55.8903645672969
"1712" 342.2 108.854677788266 61.4942240102775
"1713" 342.4 110.5728598186 66.6432239256551
"1714" 342.6 112.082830965346 71.4100337530301
"1715" 342.8 111.299799293602 76.0376554248894
"1716" 343 108.289460126266 80.6792572334838
"1717" 343.2 103.922800982043 84.0570527461988
"1718" 343.4 98.8405351287019 87.3428028040899
"1719" 343.6 93.7313747878814 90.2934722880177
"1720" 343.8 89.1586567555164 93.6278777096339
"1721" 344 84.4262414871142 97.2529948205072
"1722" 344.2 81.3715151006884 100.638211505905
"1723" 344.4 78.3279373754251 102.970671636101
"1724" 344.6 75.7397816023728 104.136496892642
"1725" 344.8 74.3776773292444 104.618840536338
"1726" 345 73.8610563009101 105.211279672909
"1727" 345.2 73.2710194023757 107.977236716681
"1728" 345.4 73.0253778233246 111.490391228305
"1729" 345.6 73.1735632092479 115.084304050999
"1730" 345.8 71.626140122857 116.798819794581
"1731" 346 69.3452592895493 116.505374191187
"1732" 346.2 66.4109218694152 115.730580632512
"1733" 346.4 63.4409200770554 114.664327221993
"1734" 346.6 60.6777493217024 112.963920772878
"1735" 346.8 57.6382485441258 111.560093734782
"1736" 347 55.4706119240442 109.480907390271
"1737" 347.2 55.6699923048617 107.888420475519
"1738" 347.4 55.9865615246747 106.891690488526
"1739" 347.6 56.0571955486736 106.658637946063
"1740" 347.8 55.5403345176584 105.759499465426
"1741" 348 54.3130284512537 103.561074917475
"1742" 348.2 53.7408897328998 99.700357627273
"1743" 348.4 53.6823960219687 96.4824885891607
"1744" 348.6 53.1232334414432 92.6715728845835
"1745" 348.8 53.5009216743881 88.049081775742
"1746" 349 53.1073089566245 83.5047358215682
"1747" 349.2 52.1064138415129 78.8459939407876
"1748" 349.4 51.210760341767 74.1896932628757
"1749" 349.6 49.3194423171179 69.7783915646605
"1750" 349.8 46.2235627437929 65.9138384040783
"1751" 350 43.373575055853 61.8069665856997
"1752" 350.2 41.8745384348864 56.727977997189
"1753" 350.4 40.4513251028512 51.6661011286288
"1754" 350.6 38.6004797164443 46.2971464496109
"1755" 350.8 37.8903301721382 40.9529435180177
"1756" 351 38.73595978646 36.8378426448605
"1757" 351.2 40.12580961795 33.5978005080809
"1758" 351.4 40.9600805639316 33.0204247780731
"1759" 351.6 39.3690643594687 32.5990906499947
"1760" 351.8 37.7338033877589 31.9338625277523
"1761" 352 36.8924131961583 32.0755632681159
"1762" 352.2 35.7447627006014 32.0575197460203
"1763" 352.4 34.1198661134505 33.118974207229
"1764" 352.6 31.0423963916926 34.5874797832625
"1765" 352.8 27.4115817234491 34.9222153147285
"1766" 353 22.7336151217608 34.7078015234293
"1767" 353.2 19.2367870463829 33.9601301810246
"1768" 353.4 18.6175506586381 34.2566705644223
"1769" 353.6 17.5453694824234 33.0847433579805
"1770" 353.8 16.6439241463185 30.7919803011083
"1771" 354 16.3665595113755 29.1270433614609
"1772" 354.2 15.7747325664686 27.4062985238229
"1773" 354.4 14.94826069252 25.0524218713492
"1774" 354.6 15.8691278352994 23.6645411268527
"1775" 354.8 17.4621942029727 21.3029232627235
"1776" 355 19.1847326240863 18.6604771748815
"1777" 355.2 21.0214297034787 16.315631513849
"1778" 355.4 22.3500459815014 15.781204506122
"1779" 355.6 23.9852273270529 15.891609254918
"1780" 355.8 26.3254795484676 15.7260797961944
"1781" 356 30.0012781965159 14.8800929151691
"1782" 356.2 34.2148702031066 12.6396862852313
"1783" 356.4 37.2625864110917 10.0705440306825
"1784" 356.6 39.2983068062927 6.51148386765535
"1785" 356.8 40.1896998561998 6.4604684039119
"1786" 357 40.8513172250999 6.12490509342987
"1787" 357.2 43.5467820043077 5.90155776981034
"1788" 357.4 47.7092406214785 6.09524902807963
"1789" 357.6 52.8341812929652 5.91890205352025
"1790" 357.8 58.6403688907893 5.98442939043691
"1791" 358 63.78875181578 6.12739638341419
"1792" 358.2 69.2163253274116 6.30010181343529
"1793" 358.4 74.4848011725972 5.36704026387487
"1794" 358.6 76.8745413516424 4.28482923992651
"1795" 358.8 77.8524581299922 4.64528704618442
"1796" 359 80.4139382626497 5.17756436327774
"1797" 359.2 83.010844997167 5.12424950075596
"1798" 359.4 83.8435531238268 5.65721907265722
"1799" 359.6 86.1260009521568 7.30881362860562
"1800" 359.8 89.7825584378053 9.43765056742011
"1801" 360 93.6599462954203 12.0030741446803
"1802" 360.2 97.4987101495322 14.5065279832482
"1803" 360.4 101.873748172393 18.4003817404997
"1804" 360.6 106.14165519526 21.4638888812657
"1805" 360.8 109.488019580808 26.0859685244446
"1806" 361 113.289564027152 30.597946845577
"1807" 361.2 117.1516804302 34.3738687380237
"1808" 361.4 117.562958218138 36.2760485210726
"1809" 361.6 118.80771409719 39.232365264316
"1810" 361.8 119.792378512622 43.7252585024373
"1811" 362 121.380431031225 48.7163586492026
"1812" 362.2 122.670081525432 53.2245187117134
"1813" 362.4 123.567813700505 55.4385381170245
"1814" 362.6 124.374607473169 56.8600261834678
"1815" 362.8 124.195919977596 58.6775158733674
"1816" 363 124.278662333745 61.6791618166829
"1817" 363.2 124.470920103713 66.5177144452767
"1818" 363.4 125.10569536089 70.7752025935704
"1819" 363.6 124.200317941697 72.5376316132051
"1820" 363.8 123.46790197607 74.6789812309485
"1821" 364 122.30475351375 78.0620468189166
"1822" 364.2 121.36507774702 81.4271533514487
"1823" 364.4 120.727555020479 84.7968685458078
"1824" 364.6 120.821426200683 86.6150262643984
"1825" 364.8 120.494948812463 85.7920227169248
"1826" 365 119.222814259259 86.023307807181
"1827" 365.2 116.453188099313 87.758929264926
"1828" 365.4 113.063948969527 89.2402423347185
"1829" 365.6 110.382820536983 91.3696808390756
"1830" 365.8 106.985044264287 93.7199958226123
"1831" 366 103.114404894453 97.04844204139
"1832" 366.2 99.7544633893737 99.1497864133056
"1833" 366.4 95.2409653454819 101.678013281298
"1834" 366.6 90.9714487106734 104.305277814405
"1835" 366.8 85.8377592284724 106.721682870746
"1836" 367 81.2758454089835 107.517075978396
"1837" 367.2 76.4585792844335 107.443973647617
"1838" 367.4 72.2421340249815 106.84109971217
"1839" 367.6 69.3478687697085 106.096698831586
"1840" 367.8 69.3842095105827 105.686747212986
"1841" 368 69.3898761558025 105.398635276607
"1842" 368.2 68.5541419217673 105.448468070703
"1843" 368.4 67.459314580558 105.653362966291
"1844" 368.6 66.2123486652156 105.897269271086
"1845" 368.8 64.1100647219513 106.275914755081
"1846" 369 61.1074376520394 105.910370693773
"1847" 369.2 58.7039785461416 104.463579566774
"1848" 369.4 57.6942341564954 102.742518868943
"1849" 369.6 57.7608524641452 101.295049102173
"1850" 369.8 57.7467608444202 100.295966652752
"1851" 370 57.6393482578754 99.695068177716
"1852" 370.2 56.1850921048325 99.8799425164793
"1853" 370.4 53.5342393301788 100.689309519042
"1854" 370.6 51.7981714643521 102.371235071243
"1855" 370.8 49.4685755964516 103.969210451877
"1856" 371 47.4453968816334 106.192782655804
"1857" 371.2 48.2652168803603 107.225882728688
"1858" 371.4 47.0918592656133 109.307967207775
"1859" 371.6 45.5897970080805 110.278664555387
"1860" 371.8 44.6652698352558 109.728212378196
"1861" 372 44.6320184681488 108.907200265867
"1862" 372.2 44.0184042237732 107.305743143102
"1863" 372.4 43.4076772773102 105.429159036482
"1864" 372.6 42.1222749270533 103.175018217891
"1865" 372.8 41.1993277649121 100.30713338987
"1866" 373 40.1853782198063 96.6733736973047
"1867" 373.2 39.2193177018574 92.5135387974403
"1868" 373.4 38.8491518004957 88.0506580883441
"1869" 373.6 37.5505753056994 84.1429457255973
"1870" 373.8 37.0266793051525 79.3622087778295
"1871" 374 35.8663589437033 75.7013924856098
"1872" 374.2 34.5490593934172 71.9792522540826
"1873" 374.4 32.5450474187841 67.9926090161837
"1874" 374.6 31.9122375177227 64.3953588664646
"1875" 374.8 30.6709368258363 60.1253373766044
"1876" 375 30.9909293235236 55.3126964238045
"1877" 375.2 31.5506800007956 51.8379991890983
"1878" 375.4 32.1106097739345 49.2626997103126
"1879" 375.6 31.9294649309119 46.8261822644622
"1880" 375.8 30.7753738020845 44.7022995533876
"1881" 376 29.6948622110466 42.6570379541431
"1882" 376.2 29.9915358057713 39.2065644493955
"1883" 376.4 32.5991655903875 36.26442857152
"1884" 376.6 34.3393466752075 33.7356461703025
"1885" 376.8 35.9510431263199 31.5784283355906
"1886" 377 34.7931832049669 31.7855080859668
"1887" 377.2 33.0704046002527 31.3352896824958
"1888" 377.4 31.8122216653168 31.1763221992606
"1889" 377.6 31.0154004010194 31.7550487421841
"1890" 377.8 29.4253600305056 32.1471125553073
"1891" 378 28.2285424626923 31.4128516055217
"1892" 378.2 26.2240073508448 30.2096985047561
"1893" 378.4 25.6845602271784 28.6545959856057
"1894" 378.6 24.1918973969004 26.1637594922585
"1895" 378.8 24.4574420950385 25.3045206441517
"1896" 379 25.6545758228528 24.6506398332046
"1897" 379.2 27.6106712516832 22.7977949200511
"1898" 379.4 30.5883938135139 19.5996174499737
"1899" 379.6 32.2960983956655 18.7687334388493
"1900" 379.8 35.1358848159288 16.8244000372732
"1901" 380 39.0487071615858 15.5815167154723
"1902" 380.2 44.7399804391914 14.39176174306
"1903" 380.4 50.2767817368993 13.251425846218
"1904" 380.6 54.5402184545004 11.5182852195152
"1905" 380.8 59.064627883268 9.27825316305599
"1906" 381 63.3007929028517 7.40954137251832
"1907" 381.2 65.7409281566675 6.73323357570807
"1908" 381.4 68.1069602155764 5.47913879522971
"1909" 381.6 69.6073442766944 4.5114781074255
"1910" 381.8 69.4965207568927 3.94369426102654
"1911" 382 71.171885193003 3.13091142839053
"1912" 382.2 73.005609347697 3.26637280271515
"1913" 382.4 75.4639042071594 3.25734492514778
"1914" 382.6 77.7110110127859 4.05421831294868
"1915" 382.8 81.0411744357145 4.79569151551907
"1916" 383 84.1848633589818 5.27833396779824
"1917" 383.2 83.7589996768949 5.42875519766829
"1918" 383.4 83.9706884128494 6.80192257792501
"1919" 383.6 85.9387446669905 9.66926287262191
"1920" 383.8 87.8020263249526 12.0737416803095
"1921" 384 88.7669257666693 13.9963608732985
"1922" 384.2 91.5419701525385 17.411944006344
"1923" 384.4 94.0317919951223 21.5393179343863
"1924" 384.6 97.5262293996483 25.2426073084307
"1925" 384.8 99.8855685891286 26.4470835136129
"1926" 385 102.575511114642 27.7345352632246
"1927" 385.2 105.867431516549 29.6213327573091
"1928" 385.4 110.196680365889 32.267254174994
"1929" 385.6 114.543922684472 35.0525553092479
"1930" 385.8 118.136742997322 36.5683857993847
"1931" 386 117.850138181168 37.860994247835
"1932" 386.2 117.962596246701 40.6793120590473
"1933" 386.4 118.710807286729 44.7616755197884
"1934" 386.6 119.149642700216 49.9462920280065
"1935" 386.8 120.413048943963 55.3244828077111
"1936" 387 122.16065875332 61.2194108967006
"1937" 387.2 123.145693320792 66.8259623308647
"1938" 387.4 124.730417527233 71.8817855895417
"1939" 387.6 123.068785378885 73.7148034288716
"1940" 387.8 120.975008141511 77.2707854241905
"1941" 388 119.102281921601 82.069787592696
"1942" 388.2 117.0610233175 87.4743438183044
"1943" 388.4 114.179304550128 92.7265541993342
"1944" 388.6 111.350256686278 97.8846716961146
"1945" 388.8 107.526213456959 102.904695135663
"1946" 389 103.40187564714 107.411239566758
"1947" 389.2 98.9459491658834 111.995284286149
"1948" 389.4 96.0560526516251 117.028505213336
"1949" 389.6 92.6516654594103 117.824390616717
"1950" 389.8 87.963342089695 119.531746595352
"1951" 390 83.2077570412806 121.655702157564
"1952" 390.2 78.6751825912497 124.315426376221
"1953" 390.4 74.4647186842026 124.039891836989
"1954" 390.6 70.6942356872946 125.161654473938
"1955" 390.8 68.6023320359816 126.200859938108
"1956" 391 68.3247894958411 126.390353719531
"1957" 391.2 67.2083436772444 126.578736373608
"1958" 391.4 66.1551462591636 127.150189599725
"1959" 391.6 65.0400329398379 126.848733423795
"1960" 391.8 62.4841769067763 126.400781861172
"1961" 392 59.7318039438342 125.537008672448
"1962" 392.2 56.6442987541722 123.556149710318
"1963" 392.4 54.0695737982668 120.920369064169
"1964" 392.6 53.6725970836478 120.103673214877
"1965" 392.8 53.8745097885197 118.672759697466
"1966" 393 54.0215847116586 118.068073906426
"1967" 393.2 53.0586830266248 118.159566374434
"1968" 393.4 51.3250514064452 117.927754112946
"1969" 393.6 50.9901707688932 117.966344488068
"1970" 393.8 50.2932041452019 118.617708955398
"1971" 394 49.531498838765 119.312853479935
"1972" 394.2 49.5528319262952 119.662821598979
"1973" 394.4 49.568002135398 119.986630247859
"1974" 394.6 49.1976534438842 121.274607604978
"1975" 394.8 49.3897404455127 121.750335423925
"1976" 395 49.4429435263895 122.439604612377
"1977" 395.2 49.3991118931204 122.366426107688
"1978" 395.4 49.5739247222792 122.496105157973
"1979" 395.6 49.8740660901812 122.475852464793
"1980" 395.8 49.9137966083885 122.222973547036
"1981" 396 49.9646713121232 122.069405156618
"1982" 396.2 50.5037576697249 121.894665921031
"1983" 396.4 50.0134157566276 122.578401140629
"1984" 396.6 49.7456638840516 122.86615277436
"1985" 396.8 50.2605097523707 123.06938670417
"1986" 397 50.8494499994285 123.207369756651
"1987" 397.2 51.0329498274455 123.355927006561
"1988" 397.4 51.6941571725316 123.788934947043
"1989" 397.6 52.0156171704046 124.403987467076
"1990" 397.8 51.9878182041132 124.711106410913
"1991" 398 52.4612068636571 124.391799961446
"1992" 398.2 52.746845533442 124.365907652568
"1993" 398.4 52.9832832514709 124.712238046765
"1994" 398.6 53.1078494796637 125.025718907135
"1995" 398.8 53.3784755392134 125.00289200948
"1996" 399 53.0992105592769 125.502575114769
"1997" 399.2 53.3086183301936 125.776986510442
"1998" 399.4 53.5520346698884 125.810220518025
"1999" 399.6 53.3339481847711 126.187324717335
"2000" 399.8 54.3325564798069 126.573286607705
"2001" 400 54.9389605814926 126.598443577706
"2002" 400.2 56.0281672543811 126.455921397385
"2003" 400.4 57.0086803406903 126.39850551183
"2004" 400.6 58.5302007094675 126.029009647867
"2005" 400.8 59.3449226419225 126.019342592616
"2006" 401 59.5626131236412 125.75075472874
"2007" 401.2 60.1272758227937 125.614299398712
"2008" 401.4 61.3361032797782 125.251672485468
"2009" 401.6 63.3201891687304 124.340398307042
"2010" 401.8 64.669924024372 123.430261053229
"2011" 402 66.1580487469275 121.657848700287
"2012" 402.2 68.2851077966039 119.583346469535
"2013" 402.4 71.0248840945687 118.148569095446
"2014" 402.6 74.7677876467341 116.267841606058
"2015" 402.8 79.0703793199728 114.852581224251
"2016" 403 82.0443412549874 113.501870377754
"2017" 403.2 85.0374157140593 110.70347477135
"2018" 403.4 88.8889784536017 107.850745145
"2019" 403.6 93.3360106696674 105.535668598802
"2020" 403.8 95.669406484764 103.042866822514
"2021" 404 97.2554158964471 99.3708586876005
"2022" 404.2 97.8363181917485 95.9886555026101
"2023" 404.4 98.7765197928616 91.4697954462434
"2024" 404.6 98.9592790943574 86.3225719238229
"2025" 404.8 98.7197537208843 80.7320206227231
"2026" 405 99.4234149389946 75.2843128678717
"2027" 405.2 100.503460943521 69.5119948387266
"2028" 405.4 103.025464546176 64.9548826274652
"2029" 405.6 106.605354821904 61.8579359891719
"2030" 405.8 109.67916543236 60.2184652884608
"2031" 406 114.577083122933 58.7410372684968
"2032" 406.2 117.392287755984 57.1319275938677
"2033" 406.4 117.9957814595 53.7758485013514
"2034" 406.6 117.618943673832 49.9355712451787
"2035" 406.8 116.521469592403 44.3844670824555
"2036" 407 114.442338120968 38.9061925559803
"2037" 407.2 112.845364551864 33.8730861480074
"2038" 407.4 110.642965588649 30.6219057075499
"2039" 407.6 108.991146632646 31.1196034941824
"2040" 407.8 104.715731897274 29.4092716948514
"2041" 408 101.579594240248 28.0372112391481
"2042" 408.2 98.2708657221857 25.1164888192576
"2043" 408.4 95.1749382965125 21.8336786373137
"2044" 408.6 92.8586287856534 17.541708693831
"2045" 408.8 89.7433632418928 14.7680340452244
"2046" 409 85.0471214389415 12.3643101887472
"2047" 409.2 80.124570718776 10.5911150614705
"2048" 409.4 75.353281050458 8.49478434828436
"2049" 409.6 71.0730732855881 5.78532404818375
"2050" 409.8 68.6865387435338 3.01427441072697
"2051" 410 66.2290276997308 3.22355631232297
"2052" 410.2 62.8511518280821 2.4540130454992
"2053" 410.4 59.6622558024706 1.71737008645538
"2054" 410.6 56.0372121490403 2.40861188741395
"2055" 410.8 51.216237603237 2.84346793941802
"2056" 411 46.3516054900675 3.44172165127318
"2057" 411.2 43.3360449569927 3.83000747490503
"2058" 411.4 40.520123278628 5.50293695265309
"2059" 411.6 36.6433671134616 6.64857809872632
"2060" 411.8 33.2252566608644 8.54106629651584
"2061" 412 29.8868939380751 10.0590567897497
"2062" 412.2 26.7034437707129 12.6208820932322
"2063" 412.4 23.7937280021881 14.6390697750131
"2064" 412.6 19.9472074387788 17.2436404645832
"2065" 412.8 16.3578803396331 19.7372175788922
"2066" 413 14.3492457054258 22.3479353891763
"2067" 413.2 12.1628599328382 25.3782854429971
"2068" 413.4 10.813822034254 27.6405125546004
"2069" 413.6 9.03424314990959 29.8463009311566
"2070" 413.8 8.16690560008525 31.8426285712138
"2071" 414 8.89782607239228 33.6584322878003
"2072" 414.2 9.97709703540508 33.9508236521235
"2073" 414.4 9.96756409007953 34.3741367796376
"2074" 414.6 9.04081513270333 34.6930180839723
"2075" 414.8 7.07619029694129 35.0024263920689
"2076" 415 6.59269185268409 34.3646428524949
"2077" 415.2 6.04713504208248 33.1886793319571
"2078" 415.4 5.87193969060358 32.8791748867376
"2079" 415.6 5.74908817238487 32.6191760285023
"2080" 415.8 5.81116732495494 32.281175155904
"2081" 416 5.81133111456923 32.1351291546587
"2082" 416.2 6.10526172535659 32.3062795499213
"2083" 416.4 6.61022106311164 31.8146579688484
"2084" 416.6 6.61754134684847 31.464277647551
"2085" 416.8 6.82326699972494 31.0088949248074
"2086" 417 7.64142309893956 30.5961374407066
"2087" 417.2 9.00165316625916 29.2736676487041
"2088" 417.4 9.87264269450907 27.8448715913308
"2089" 417.6 10.7860282515915 26.1206909716242
"2090" 417.8 12.3681446288189 24.3330584136836
"2091" 418 14.0633441616234 21.7779624736475
"2092" 418.2 16.1090691239496 20.2372108691399
"2093" 418.4 18.7083292339268 17.296145823313
"2094" 418.6 20.8404265406388 15.368946316692
"2095" 418.8 23.707364661873 13.9868398204282
"2096" 419 27.1020855003167 11.7048809654122
"2097" 419.2 29.3385314900154 10.099020292782
"2098" 419.4 32.2632974278582 8.21078664065976
"2099" 419.6 34.7058851132532 7.46408392251109
"2100" 419.8 37.6601210348258 5.60723407633767
"2101" 420 41.0101129266825 3.88693915836636
"2102" 420.2 44.4938198111199 3.21493422118882
"2103" 420.4 47.5930076735552 1.9522577413868
"2104" 420.6 51.0434573668319 1.76044757327034
"2105" 420.8 55.1345775287656 1.0891847740189
"2106" 421 57.8720680264584 0.395441019195501
"2107" 421.2 59.0590886410894 0.333395901626374
"2108" 421.4 60.1608030062589 0.286198531717455
"2109" 421.6 59.8006374986145 0.154662087189229
"2110" 421.8 59.7682687290304 0.835798232527769
"2111" 422 60.7623467508375 1.31695990718102
"2112" 422.2 62.840455370371 1.84303645270327
"2113" 422.4 65.3017269532625 2.24686885364727
"2114" 422.6 68.1494844790746 2.01082802781051
"2115" 422.8 69.3751840065801 1.70808500835334
"2116" 423 70.7942966844927 1.39898426528675
"2117" 423.2 72.2259030257634 1.28695159452429
"2118" 423.4 74.9295020801396 1.57459679876769
"2119" 423.6 77.6138322574645 2.21647688063607
"2120" 423.8 79.9179668298551 2.91921724397778
"2121" 424 82.1652650291063 3.30289181212718
"2122" 424.2 82.2603643424462 3.64234149433186
"2123" 424.4 83.3554655998708 4.6572111570684
"2124" 424.6 84.9193584535408 6.42647427695103
"2125" 424.8 88.2554888994444 9.37557712629413
"2126" 425 90.9753717409978 12.3781784181593
"2127" 425.2 93.5287338136795 15.0524624797726
"2128" 425.4 96.6650461107775 17.1165498286554
"2129" 425.6 100.253355080277 18.6864078218528
"2130" 425.8 104.392572614677 19.5287633178087
"2131" 426 106.241918777817 20.2338252680015
"2132" 426.2 107.880193630688 21.0606847252883
"2133" 426.4 109.552461184899 22.4639130816755
"2134" 426.6 112.800542450285 25.1338110851396
"2135" 426.8 114.051499814136 28.2475944948805
"2136" 427 116.220412569295 32.0778199145614
"2137" 427.2 118.84508272814 35.4447988023997
"2138" 427.4 121.2278973489 39.8984566826249
"2139" 427.6 122.762949173729 44.2740679596605
"2140" 427.8 123.79428355446 48.6589920477303
"2141" 428 124.787255340209 53.4800207189416
"2142" 428.2 125.233355543361 58.3416649602305
"2143" 428.4 125.878761300142 63.6757315105662
"2144" 428.6 125.29765047572 68.6069813530649
"2145" 428.8 124.991301974019 73.822001035554
"2146" 429 123.708338242291 78.2311064970631
"2147" 429.2 122.221811819809 82.7300734088674
"2148" 429.4 121.118574927596 87.2179001741738
"2149" 429.6 119.385815163155 91.1832933508831
"2150" 429.8 116.99680562385 95.6420392461294
"2151" 430 115.687558698299 98.0014820092669
"2152" 430.2 115.140035514159 98.150220622443
"2153" 430.4 115.666545032663 97.9561761607896
"2154" 430.6 116.259080529089 98.5696123010063
"2155" 430.8 115.505403282513 98.668165547309
"2156" 431 115.823771755481 99.6072622115415
"2157" 431.2 116.023039522937 99.769617801238
"2158" 431.4 115.825287932473 99.6783717663392
"2159" 431.6 116.069730793613 100.094413705849
"2160" 431.8 115.826511580345 100.265022892814
"2161" 432 115.617433076086 100.474704991219
"2162" 432.2 115.283660094412 100.775124017193
"2163" 432.4 114.949648494489 100.804524199522
"2164" 432.6 114.071332900745 101.4594430015
"2165" 432.8 113.414576696354 102.805635716083
"2166" 433 112.432814226009 103.360580587666
"2167" 433.2 111.476501828954 104.578200088423
"2168" 433.4 110.447449023746 105.890831804821
"2169" 433.6 108.64747662859 107.833725897705
"2170" 433.8 106.972691299124 109.617904249659
"2171" 434 104.643933053293 111.188923758006
"2172" 434.2 101.867115577638 113.625887977791
"2173" 434.4 98.820873248692 116.037471563356
"2174" 434.6 95.1933133794476 118.704384654551
"2175" 434.8 91.489560614745 120.282284541109
"2176" 435 87.6327171454347 121.993139083785
"2177" 435.2 83.743885395487 123.679024491882
"2178" 435.4 80.109041754206 124.721547856852
"2179" 435.6 75.9779837063992 125.581281481952
"2180" 435.8 71.8505356518089 126.349680576941
"2181" 436 69.0716614874448 126.742539165901
"2182" 436.2 66.238975201554 126.812666148915
"2183" 436.4 62.9538483565788 126.978360690263
"2184" 436.6 60.6254780648128 127.201095358643
"2185" 436.8 57.6729462362088 126.581319008136
"2186" 437 53.979698340607 126.137421085733
"2187" 437.2 53.1204379577155 125.969172148741
"2188" 437.4 52.9495853434138 126.183225403893
"2189" 437.6 51.9355368628161 126.809077197029
"2190" 437.8 51.0758086911969 126.870742735857
"2191" 438 51.6246820039271 127.467619354632
"2192" 438.2 51.7709578939869 127.700429842821
"2193" 438.4 52.2311616475312 127.687167521375
"2194" 438.6 52.3105220820043 127.955598034572
"2195" 438.8 52.3387486582706 127.963390846022
"2196" 439 52.2706341918643 127.968843670069
"2197" 439.2 51.7932046922663 127.688142469283
"2198" 439.4 51.8963523364587 127.857713453323
"2199" 439.6 52.0898027788414 127.793258623252
"2200" 439.8 52.1412946003898 128.213893458746
"2201" 440 53.0917233801616 128.177350921698
"2202" 440.2 53.7857223574223 128.367105450942
"2203" 440.4 54.4364667510536 128.412056732681
"2204" 440.6 55.0814949191274 128.703217120056
"2205" 440.8 56.6678635243984 128.609055584783
"2206" 441 57.6443699119758 128.031342587611
"2207" 441.2 59.1016681404451 127.530471371126
"2208" 441.4 60.4854455354522 127.075048842704
"2209" 441.6 62.6938762568486 126.618754385852
"2210" 441.8 64.1746088848592 126.527894155159
"2211" 442 66.4099874524915 126.09773087665
"2212" 442.2 68.9885996110209 124.832981577528
"2213" 442.4 71.4359172551695 123.444423345776
"2214" 442.6 74.5987527053855 121.276410119692
"2215" 442.8 76.9859986333129 118.277114757317
"2216" 443 79.1598738799862 115.253582731099
"2217" 443.2 80.7867363859754 112.171133325074
"2218" 443.4 82.385190431965 109.134023499847
"2219" 443.6 83.6107320712693 105.952148705696
"2220" 443.8 85.6743074116253 103.026252316429
"2221" 444 87.8936994781498 100.03689807831
"2222" 444.2 89.748328572655 97.2803386181319
"2223" 444.4 89.5350846301655 94.1611673870638
"2224" 444.6 89.4287882620869 91.3356133669166
"2225" 444.8 88.8389483274188 88.4350038871934
"2226" 445 87.9923038787247 87.6324754224877
"2227" 445.2 87.3723623371175 87.5634681827517
"2228" 445.4 87.388625395644 87.6843512945842
"2229" 445.6 87.3528468344291 87.3990840220699
"2230" 445.8 87.297155297519 87.0022837882762
"2231" 446 87.7973317385656 86.4836443288986
"2232" 446.2 87.689178520998 84.9054230546683
"2233" 446.4 87.5707698928774 82.738070200247
"2234" 446.6 88.897810221297 80.7974093807019
"2235" 446.8 90.6446691257936 79.8517461721735
"2236" 447 92.114142886209 78.3143160495204
"2237" 447.2 93.6483934806917 75.7175863886078
"2238" 447.4 94.7573979440086 73.090319407854
"2239" 447.6 95.0829047234263 69.8734860221368
"2240" 447.8 95.3119307226338 66.1546959222328
"2241" 448 94.6241817954567 62.479693953206
"2242" 448.2 93.2137328759732 58.646986849477
"2243" 448.4 91.848971254379 54.9305438316249
"2244" 448.6 89.6398515979429 52.8535979891855
"2245" 448.8 88.7530729993991 50.4600274685115
"2246" 449 89.5710037877653 47.8773440304217
"2247" 449.2 90.6403213352991 45.3420365501079
"2248" 449.4 93.1837592485681 43.4631377569053
"2249" 449.6 95.4266586561156 43.8296182833926
"2250" 449.8 98.6543706372914 44.4668739339527
"2251" 450 102.702771774792 45.526203829103
"2252" 450.2 105.645289669473 46.1949705781947
"2253" 450.4 108.691790720204 45.3585350254626
"2254" 450.6 110.492721485455 43.5246342741774
"2255" 450.8 110.9820339871 41.5432010236921
"2256" 451 111.377313804473 38.6061972008889
"2257" 451.2 111.294711440054 34.7912072311582
"2258" 451.4 109.800966877303 33.0276998455733
"2259" 451.6 107.460522328776 32.0835307410828
"2260" 451.8 104.186423778831 31.3848557409634
"2261" 452 100.225090542492 30.1417963462129
"2262" 452.2 97.5815488695642 28.0682933829137
"2263" 452.4 95.6028624366282 25.0032556555099
"2264" 452.6 94.0224588902234 21.6028394349784
"2265" 452.8 92.263948847997 17.5911865098349
"2266" 453 90.0691102600763 14.1769757019314
"2267" 453.2 87.9407737767461 14.2613631849916
"2268" 453.4 84.3488716841556 14.9209256502094
"2269" 453.6 80.0387371875118 15.330890791453
"2270" 453.8 75.8757244454867 16.2579113362195
"2271" 454 72.1170808811712 17.5500930138398
"2272" 454.2 68.2328034782655 19.1573676337803
"2273" 454.4 64.5706778550066 21.4736879185781
"2274" 454.6 62.23536251928 23.9852935487837
"2275" 454.8 60.0142446142274 26.0809206535475
"2276" 455 58.7642923031907 27.0136805832447
"2277" 455.2 57.0769957902502 27.384715441205
"2278" 455.4 56.0703835304524 26.3928584071454
"2279" 455.6 55.4390533987348 25.5741339284432
"2280" 455.8 54.7975097486648 24.5472799869234
"2281" 456 54.2659787826409 22.8122548054816
"2282" 456.2 52.224074696859 20.0882262058814
"2283" 456.4 51.5267826071163 18.4001716382507
"2284" 456.6 50.6860788982036 15.6261503094658
"2285" 456.8 48.4722481873677 13.6117861884875
"2286" 457 45.7959833426364 13.4761560623431
"2287" 457.2 41.8089812816506 13.6847661348586
"2288" 457.4 36.8096083286257 13.3047096174049
"2289" 457.6 32.1680820284972 14.4889889227484
"2290" 457.8 28.3783254586409 16.5938029030389
"2291" 458 24.8676192057745 19.8788352768492
"2292" 458.2 21.9536878877161 23.1816778773853
"2293" 458.4 20.3025993619569 25.1846509012808
"2294" 458.6 17.6479798487039 26.6125595771573
"2295" 458.8 16.2952614323482 27.0447161352159
"2296" 459 16.6893336678168 27.3106715371343
"2297" 459.2 17.7639289798849 27.5642260369578
"2298" 459.4 19.6024792924354 28.2754321719958
"2299" 459.6 21.1300308538647 30.0877142967185
"2300" 459.8 20.880474036809 32.2212454687092
"2301" 460 21.5588276315574 34.0844179387631
"2302" 460.2 21.6000557262135 35.9825711307998
"2303" 460.4 22.0546140808281 39.3882901790941
"2304" 460.6 21.3146977485973 42.3024775415812
"2305" 460.8 19.7081822765011 44.3931636675835
"2306" 461 17.6920926617895 46.5998333737928
"2307" 461.2 16.6932916878954 48.8595218468814
"2308" 461.4 16.4069807435253 51.9969872513264
"2309" 461.6 16.7010748986376 54.9925729337677
"2310" 461.8 17.3905755586654 58.2557470509341
"2311" 462 17.1419084916458 61.443447815906
"2312" 462.2 16.3933351342349 65.4818213975949
"2313" 462.4 15.0901365678205 68.9353267368378
"2314" 462.6 13.9357988527595 72.5816985599699
"2315" 462.8 13.7396041621847 76.4162275271269
"2316" 463 15.0573836479171 79.2065571990701
"2317" 463.2 16.0462770139153 82.428207970231
"2318" 463.4 17.7605660012677 86.4034138447018
"2319" 463.6 20.0328957891451 88.6657696075301
"2320" 463.8 22.2242860100774 93.2749416420827
"2321" 464 22.4920458673529 96.9930812106659
"2322" 464.2 21.1108725976584 99.4987201729092
"2323" 464.4 21.9198944552585 99.4334549288145
"2324" 464.6 23.7947080915387 98.3167020978617
"2325" 464.8 25.337975473287 98.0697698203028
"2326" 465 26.2564352436434 97.3512621377413
"2327" 465.2 26.9492438800415 96.1767730051855
"2328" 465.4 27.5661318973441 94.6696074908369
"2329" 465.6 28.9873419001625 93.1562393697728
"2330" 465.8 31.5071917341031 90.8360610363401
"2331" 466 33.4444786177813 89.5099704739259
"2332" 466.2 36.0111749311379 88.0176953428167
"2333" 466.4 39.6893874413612 86.7237619019207
"2334" 466.6 43.098135201567 84.9390181158906
"2335" 466.8 46.2551783230337 83.1524861391
"2336" 467 49.40441346246 82.1305951985898
"2337" 467.2 53.4287344799205 81.4943533258087
"2338" 467.4 56.4793351149696 80.9150837986183
"2339" 467.6 59.6972563005294 78.7203052854621
"2340" 467.8 63.6202395244912 77.5593821980859
"2341" 468 68.4115689230211 75.3731892384397
"2342" 468.2 73.0272222416596 74.6918308182309
"2343" 468.4 76.5478720485492 75.305557965692
"2344" 468.6 78.6750043096054 74.0621634199402
"2345" 468.8 81.1121712805383 71.3726301847692
"2346" 469 83.3903775522181 67.7024111159192
"2347" 469.2 82.6566057110839 63.9545631116154
"2348" 469.4 81.8265886591585 61.3709388836087
"2349" 469.6 81.1730264840603 57.068268721647
"2350" 469.8 79.1014921675293 53.5179469276419
"2351" 470 76.1654823041245 49.7906480900318
"2352" 470.2 74.3545412751768 47.3247330486909
"2353" 470.4 71.9789380114613 43.6112939308347
"2354" 470.6 71.2170361759496 43.3776738674309
"2355" 470.8 71.4295951990545 42.7213346675913
"2356" 471 71.9115898864363 41.8923691654682
"2357" 471.2 73.7837108438927 42.2001423700808
"2358" 471.4 76.6955100289367 41.4783145963998
"2359" 471.6 79.7184402238509 41.0315713518356
"2360" 471.8 82.4270651831416 40.7403368664992
"2361" 472 85.1090037917335 41.0510734487488
"2362" 472.2 88.2998642293465 40.3984020937086
"2363" 472.4 92.0360924875787 38.4696688750055
"2364" 472.6 95.0439139070829 36.0291153416241
"2365" 472.8 97.499246646916 32.4885535000333
"2366" 473 99.8258920392074 29.2249454581187
"2367" 473.2 102.7615131234 27.279615183804
"2368" 473.4 104.998470610431 28.0916004882599
"2369" 473.6 107.345813090496 29.1924381803203
"2370" 473.8 107.44655847368 30.230036254261
"2371" 474 110.150637051576 32.5172897582275
"2372" 474.2 111.099387103443 33.2717248253963
"2373" 474.4 111.70227067843 34.4286949559817
"2374" 474.6 111.398380438088 35.9742410621522
"2375" 474.8 110.947988156495 39.0593387839093
"2376" 475 110.000223828024 44.1195789551186
"2377" 475.2 109.615411416054 46.8555492725248
"2378" 475.4 108.740178111135 51.4221865059437
"2379" 475.6 107.40158662195 56.7904253701753
"2380" 475.8 106.9407923205 61.8288274755078
"2381" 476 106.900425897078 66.8814545010966
"2382" 476.2 107.933111428648 72.3133887154716
"2383" 476.4 108.99062489059 76.8019482472608
"2384" 476.6 108.468846565768 81.1878663375303
"2385" 476.8 106.195792064517 85.0146780366018
"2386" 477 102.81579113433 89.6705404091974
"2387" 477.2 98.7633432575922 94.2036118252694
"2388" 477.4 95.7271120007496 98.7156333120149
"2389" 477.6 93.4097330994629 103.528951581694
"2390" 477.8 92.0693191046141 108.989993118819
"2391" 478 88.8758038506566 110.912581250457
"2392" 478.2 83.9176466311176 111.403420718956
"2393" 478.4 78.8963944150742 112.20798963338
"2394" 478.6 73.3016578716779 111.050569110266
"2395" 478.8 69.730757024224 110.902084535383
"2396" 479 67.2566578462934 109.807504910773
"2397" 479.2 65.3388955560714 107.589306060732
"2398" 479.4 65.7904398081672 105.841285182327
"2399" 479.6 66.0570389944755 105.052279152593
"2400" 479.8 66.8011280275104 103.85859636582
"2401" 480 65.9444967525707 103.148193581162
"2402" 480.2 63.4383350914318 101.976024030634
"2403" 480.4 60.486939872818 101.527262853345
"2404" 480.6 56.787950029142 100.15157010335
"2405" 480.8 53.3222963457787 99.9544930954565
"2406" 481 49.472464878315 99.0275666722811
"2407" 481.2 46.495222742052 97.0365087084613
"2408" 481.4 44.1118036969697 94.4566574187267
"2409" 481.6 41.764365605511 91.9221751917628
"2410" 481.8 39.2968865152925 88.0966623762637
"2411" 482 37.7410220333929 84.4745485052158
"2412" 482.2 37.2315000018981 80.795054311056
"2413" 482.4 37.8646422054277 77.1206975354982
"2414" 482.6 38.7880181613008 72.9309362136223
"2415" 482.8 38.4829408893286 69.0840160597453
"2416" 483 37.8282897652889 64.7632996883061
"2417" 483.2 37.6023731832996 60.9663595813787
"2418" 483.4 36.4013063486646 56.9825837172541
"2419" 483.6 36.0787022164987 52.3580164712537
"2420" 483.8 35.4350135314671 48.0692504647958
"2421" 484 33.797487598947 44.3289444169857
"2422" 484.2 33.1008100967963 41.4641492602745
"2423" 484.4 31.8599457564401 37.0484652816905
"2424" 484.6 31.4348303975338 33.0596572501115
"2425" 484.8 31.5401724204702 33.0230592035435
"2426" 485 30.9083956840448 33.6078093300463
"2427" 485.2 29.6563287925654 35.105628184393
"2428" 485.4 28.3646589536571 37.145288532946
"2429" 485.6 27.1832486813627 39.4421387816268
"2430" 485.8 25.6197787250369 42.2605858227744
"2431" 486 23.1892417890186 45.6654674890662
"2432" 486.2 20.4186451573925 48.533025701753
"2433" 486.4 17.3067431320856 51.0903797075387
"2434" 486.6 16.0718440812411 52.5591530839052
"2435" 486.8 15.9574285245271 55.0379119062031
"2436" 487 17.4330469341149 58.4112999725278
"2437" 487.2 19.3541173333335 62.2573536362217
"2438" 487.4 21.2357842715207 67.2260559100794
"2439" 487.6 21.6062180814119 71.2245666961571
"2440" 487.8 21.0137584974006 75.006204047963
"2441" 488 20.6488224008297 79.4972363773311
"2442" 488.2 20.1555920955771 83.3181399516108
"2443" 488.4 20.125278823057 87.6430169060501
"2444" 488.6 20.239260860542 91.6966732542921
"2445" 488.8 21.1720039733312 95.355344391232
"2446" 489 23.2285804293291 96.3907549570875
"2447" 489.2 23.5972802032455 96.167131863108
"2448" 489.4 24.0678779352852 95.2753117255436
"2449" 489.6 24.490096587518 94.4001260076036
"2450" 489.8 25.3750651428056 92.3998670483884
"2451" 490 27.1116174425076 90.5424243640438
"2452" 490.2 29.8643351863867 88.3473040841477
"2453" 490.4 32.5031028000327 85.9831458250187
"2454" 490.6 35.5876619909228 83.1805870964836
"2455" 490.8 39.3131722902136 81.3074344631104
"2456" 491 43.2976446745113 79.4846248522504
"2457" 491.2 47.6853476710422 78.0657608043481
"2458" 491.4 51.8449281446211 77.7475854071289
"2459" 491.6 56.1888514521793 78.2322637963269
"2460" 491.8 60.2948288130287 79.5412722190908
"2461" 492 64.5726507648248 79.9602480814901
"2462" 492.2 69.5693015111939 81.4282567491645
"2463" 492.4 72.9650178396051 82.5414899713656
"2464" 492.6 76.4931067300615 80.9988703197103
"2465" 492.8 78.2306559797186 78.7795008020723
"2466" 493 78.9059083381676 77.279973518505
"2467" 493.2 77.9069615720464 75.4411921286442
"2468" 493.4 76.5337992181038 73.2445752406399
"2469" 493.6 74.5644763628988 69.8942893941907
"2470" 493.8 72.5523189732832 67.2512069360549
"2471" 494 70.6157345705875 64.336861622844
"2472" 494.2 69.2182155640377 60.415112030088
"2473" 494.4 68.1850356058879 56.6968091574823
"2474" 494.6 68.1465863661712 52.1424524995365
"2475" 494.8 68.7331969739202 47.7346771598132
"2476" 495 68.5455986458196 46.8875430919696
"2477" 495.2 67.15133820988 46.914630530344
"2478" 495.4 65.3298722694186 47.7988186315877
"2479" 495.6 62.3763266719783 48.6373564900877
"2480" 495.8 58.6929574455529 49.7934106176817
"2481" 496 53.9856062213538 51.2971174506821
"2482" 496.2 50.1138483114577 52.2563763006189
"2483" 496.4 45.659962631931 51.6808515708701
"2484" 496.6 41.7974723007995 50.2369198578667
"2485" 496.8 38.6383232580123 47.1301098747483
"2486" 497 35.9511302810187 44.067219505593
"2487" 497.2 34.5663436766026 40.2819746892109
"2488" 497.4 33.4203709334568 36.076720536673
"2489" 497.6 32.2666803349134 33.9999164326719
"2490" 497.8 30.7522284469962 34.8149157611172
"2491" 498 29.3093641339308 36.3084981424953
"2492" 498.2 26.7455280599284 38.3856965757916
"2493" 498.4 24.2093648359647 41.2933529843752
"2494" 498.6 21.6734271647504 45.0550930982841
"2495" 498.8 19.2468351364778 48.0197790380062
"2496" 499 15.4912840141178 51.4773666726039
"2497" 499.2 12.1537624096916 53.52898730103
"2498" 499.4 8.76439300353859 55.2256257860343
"2499" 499.6 6.29270813325178 56.1238566114485
"2500" 499.8 6.70764208677991 56.9937367827084
"2501" 500 7.50029451664199 58.7992757386011
"2502" 500.2 6.53096704271304 60.5010023112301
"2503" 500.4 6.82904620124255 61.2404606693857
"2504" 500.6 6.61995648721322 63.4134643034505
"2505" 500.8 5.69775792051843 65.8113358063016
"2506" 501 4.82774223993881 68.9205661851101
"2507" 501.2 5.27136788784322 71.9422328298547
"2508" 501.4 6.35933167635526 75.2200492664276
"2509" 501.6 7.72952767567059 78.7052526132713
"2510" 501.8 10.0413486310884 81.0609106429837
"2511" 502 13.0316234027293 81.7692583947447
"2512" 502.2 16.8456591192004 82.9355568931656
"2513" 502.4 20.0197638597103 83.1985199760726
"2514" 502.6 23.5848755822775 83.3389498736
"2515" 502.8 27.3584807434015 82.924692202322
"2516" 503 30.406773356749 81.0897703885044
"2517" 503.2 32.6660659862984 78.4718092681026
"2518" 503.4 35.6239411781795 76.2976773664585
"2519" 503.6 39.0935520365721 73.791308569242
"2520" 503.8 41.6855625006752 71.2029315802535
"2521" 504 42.646378087567 68.8049391785912
"2522" 504.2 45.5418497736152 68.0163604908219
"2523" 504.4 48.6976469567966 69.0984699519305
"2524" 504.6 52.0748262556332 71.8204104853821
"2525" 504.8 54.7719697521274 75.1209613692285
"2526" 505 56.7428074822918 79.4618148261246
"2527" 505.2 57.5242336524916 82.2221057028094
"2528" 505.4 57.6768873608462 84.8378429927415
"2529" 505.6 57.3177707413866 88.2214958689093
"2530" 505.8 57.5350902029687 91.9092638740976
"2531" 506 59.1576346876556 96.5135298520818
"2532" 506.2 61.4951588529869 99.9628987789653
"2533" 506.4 63.7420507348355 100.223005447114
"2534" 506.6 64.704588664885 99.2044159090604
"2535" 506.8 66.847497702021 97.3141951793117
"2536" 507 69.2102090548607 94.7142184303351
"2537" 507.2 69.7528232016308 91.6974472600819
"2538" 507.4 71.4364401889363 87.5123773877086
"2539" 507.6 74.0009115720421 83.6134130726416
"2540" 507.8 76.3426584434933 80.5680441888507
"2541" 508 80.1468701184238 76.679461495997
"2542" 508.2 84.22417302106 74.2156966046784
"2543" 508.4 85.5363809751539 72.6029847033139
"2544" 508.6 83.927721246289 71.8110292055528
"2545" 508.8 82.1450275036533 70.2318130152889
"2546" 509 80.4149215352906 67.3465690091296
"2547" 509.2 77.8884004272941 64.1147200695507
"2548" 509.4 74.5451665483566 60.3182011306531
"2549" 509.6 70.7771042103352 57.2008394729532
"2550" 509.8 67.1417160524264 53.6352428472647
"2551" 510 64.1580665415676 50.2986520424141
"2552" 510.2 61.2812286739306 46.0232705461874
"2553" 510.4 59.9197069507508 42.073242052162
"2554" 510.6 59.2732068714477 38.4659795219951
"2555" 510.8 57.6136846144661 38.7000200807553
"2556" 511 56.2472650547539 39.8669239259315
"2557" 511.2 54.487385570026 41.7592632675399
"2558" 511.4 51.9596383837097 44.9038070135217
"2559" 511.6 49.170908404456 47.8921854968266
"2560" 511.8 45.8374664446894 50.7890942150529
"2561" 512 41.8705150658852 53.1854637262635
"2562" 512.2 37.8886294728295 54.0042008241304
"2563" 512.4 33.6506791150006 53.8347889351508
"2564" 512.6 29.59094686971 52.4412344922303
"2565" 512.8 26.5548229846355 51.0096372171823
"2566" 513 24.0341931822604 48.7423892934247
"2567" 513.2 20.2110101042478 47.0236360057756
"2568" 513.4 16.5722843943018 47.299332513844
"2569" 513.6 13.2558050055486 49.1622852588489
"2570" 513.8 11.2538916051904 51.2771122682286
"2571" 514 9.27679221577801 53.9046481676595
"2572" 514.2 7.56800267377557 56.6117066951915
"2573" 514.4 5.46934543045354 59.5810876608786
"2574" 514.6 3.41064961063745 61.2235366363618
"2575" 514.8 2.06028403066499 60.9496221041866
"2576" 515 1.86396462266108 60.1303239502449
"2577" 515.2 2.08219062589095 59.9371386052544
"2578" 515.4 2.0244220325198 59.3789470921188
"2579" 515.6 2.1754580896073 59.7058160767484
"2580" 515.8 1.93989744652719 60.0592533658356
"2581" 516 2.07360711600688 59.8819783733641
"2582" 516.2 1.88966657343763 59.8045659276298
"2583" 516.4 1.87271633786321 59.8586881380614
"2584" 516.6 1.89977834611043 59.6781153001955
"2585" 516.8 1.80663170662097 59.248421068074
"2586" 517 0.93210682057512 58.9150219723153
"2587" 517.2 1.02005531102166 58.9218226648738
"2588" 517.4 0.890446555032202 58.7688031687527
"2589" 517.6 0.708591353432489 58.413981587161
"2590" 517.8 0.713921779584873 58.1790525665366
"2591" 518 0.512785674341136 57.5020228064488
"2592" 518.2 0.337354576174659 57.0588307605956
"2593" 518.4 0.392576960214628 57.445976065549
"2594" 518.6 0.641346367506717 57.0993376321383
"2595" 518.8 0.452930586177538 56.4103743705801
"2596" 519 0.260540231437965 55.6660358436821
"2597" 519.2 0.0122313439534976 55.139088297479
"2598" 519.4 0.328956798703788 55.0488312291639
"2599" 519.6 0.111228647402263 53.9207641415437
"2600" 519.8 0.344698602049349 52.6336801410743
"2601" 520 0.448838298449682 50.7248832724552
"2602" 520.2 0.841135203909765 48.8731337889646
"2603" 520.4 1.33550037664992 46.6776244879902
"2604" 520.6 2.66556342957664 43.8543434359897
"2605" 520.8 4.34030340025658 40.2922877327497
"2606" 521 4.90574912465742 37.3435465393352
"2607" 521.2 6.08672143182651 35.6970658383484
"2608" 521.4 8.21958190253315 33.6699944085035
"2609" 521.6 10.7090862077533 30.3617937665512
"2610" 521.8 11.8362913679414 27.7845527249374
"2611" 522 11.9488044803606 25.8717442375913
"2612" 522.2 12.5439839522249 26.4632701362855
"2613" 522.4 13.7597442006199 27.0967568955451
"2614" 522.6 16.0008633711331 26.962232435861
"2615" 522.8 18.75445214792 26.45075255104
"2616" 523 22.638364166757 25.2870041797825
"2617" 523.2 26.4795124991907 22.9711802834458
"2618" 523.4 29.8609912344131 21.1100304905879
"2619" 523.6 34.4356361425511 19.5264674045056
"2620" 523.8 38.3002160236531 17.7937191268456
"2621" 524 41.715162767549 14.8766637337964
"2622" 524.2 45.131048967968 13.2126693120763
"2623" 524.4 48.8833761724122 13.6731241927053
"2624" 524.6 53.3567973797973 15.8037911153421
"2625" 524.8 55.9812509027527 18.4049643609159
"2626" 525 59.4935913973733 22.0534213969556
"2627" 525.2 62.7399393666584 25.0798849475171
"2628" 525.4 66.5804675517273 28.3569921451107
"2629" 525.6 70.4815055912635 29.5226357653804
"2630" 525.8 75.2956916884582 30.1411239512184
"2631" 526 78.6187650789137 28.6238094786958
"2632" 526.2 80.9164694051421 25.5252768801801
"2633" 526.4 83.3343368179036 22.6712346861055
"2634" 526.6 86.6658004541815 20.0458692797258
"2635" 526.8 90.039550132818 20.3903313128817
"2636" 527 92.6627270738172 22.8177441387324
"2637" 527.2 95.2950633927394 26.2175357270508
"2638" 527.4 96.9375562864881 30.1489915233186
"2639" 527.6 97.4278489412231 34.5321872384319
"2640" 527.8 98.6507292135551 40.2885965515849
"2641" 528 99.3539441413006 45.0052716903472
"2642" 528.2 98.9266203797436 50.3721918736354
"2643" 528.4 99.4086792454155 56.4022213726317
"2644" 528.6 101.138402551788 61.6499332417205
"2645" 528.8 103.774328503966 66.1356544670718
"2646" 529 106.828291324439 69.3143414917535
"2647" 529.2 110.428328943277 71.2746078990906
"2648" 529.4 113.769994697133 73.9914619161569
"2649" 529.6 113.32049913185 75.453048752751
"2650" 529.8 112.389498722466 76.2844451535699
"2651" 530 112.164621539826 76.3337083752486
"2652" 530.2 110.669710915134 76.7140031092286
"2653" 530.4 108.409667260237 78.3324489675301
"2654" 530.6 105.313445812541 80.3656785649189
"2655" 530.8 100.723564374965 82.4149229740371
"2656" 531 96.6148435195443 84.9520412386016
"2657" 531.2 92.9637851410452 88.5578769200105
"2658" 531.4 91.0843041182254 92.9385156112126
"2659" 531.6 89.1821363525968 97.8934661604159
"2660" 531.8 87.9619623673138 102.70205586857
"2661" 532 88.849887281557 106.603531161011
"2662" 532.2 88.5914098496853 108.606667282453
"2663" 532.4 85.9732613253322 109.679771729921
"2664" 532.6 81.6722571055265 111.041680703514
"2665" 532.8 77.0053853599448 112.326112500496
"2666" 533 71.6742528488165 112.910638589919
"2667" 533.2 67.2961819612499 114.207522753177
"2668" 533.4 63.0368260607069 115.262664441444
"2669" 533.6 59.3112338878571 115.52427625831
"2670" 533.8 57.1520123818627 114.101876649467
"2671" 534 57.0475935198608 112.983259475804
"2672" 534.2 57.7242828097026 112.844710128802
"2673" 534.4 57.2317292136332 112.637536075573
"2674" 534.6 56.4566663299262 113.071412194437
"2675" 534.8 54.871723108627 113.892356073449
"2676" 535 53.6048200249617 114.295699054162
"2677" 535.2 51.3164860735644 113.486395261022
"2678" 535.4 48.5493392710529 112.771222910886
"2679" 535.6 47.5610639783519 111.115682270363
"2680" 535.8 46.5578534474537 108.797854132144
"2681" 536 46.2584649641335 106.116662888915
"2682" 536.2 46.9850525407445 102.342934837925
"2683" 536.4 49.0547581646473 99.5965149754938
"2684" 536.6 50.9304898166817 96.6077193638231
"2685" 536.8 52.9045738791005 92.6716946279812
"2686" 537 53.884801564122 89.0601608981876
"2687" 537.2 54.0432124040681 85.0049103034403
"2688" 537.4 54.9287698241123 80.7941734632277
"2689" 537.6 56.1434567021974 78.2065584556056
"2690" 537.8 57.3074224751423 76.7264040755167
"2691" 538 57.4340182898652 73.7654920714397
"2692" 538.2 56.3521373399269 69.904910469467
"2693" 538.4 54.6049654805996 65.8477300742086
"2694" 538.6 52.5160675468996 61.6119387230786
"2695" 538.8 50.3117401855533 58.2039871966426
"2696" 539 49.2109967378083 54.3909547491158
"2697" 539.2 48.2625118608225 52.4390063292922
"2698" 539.4 48.6371844196914 51.0801490502531
"2699" 539.6 49.7412811858144 51.0060592631557
"2700" 539.8 52.248533088152 49.6742352592364
"2701" 540 55.0654104474907 47.3632288532923
"2702" 540.2 56.2390635212611 47.4177305657571
"2703" 540.4 59.0794138946264 47.2505375992016
"2704" 540.6 63.3952550060003 46.9196727472052
"2705" 540.8 67.0275624780889 47.1341392385371
"2706" 541 71.0825277940409 48.9599683697552
"2707" 541.2 75.352634883001 50.5341608308173
"2708" 541.4 78.9038764290448 52.337629327931
"2709" 541.6 80.942496254747 56.371426976187
"2710" 541.8 82.7018263542399 60.2863587775017
"2711" 542 84.7594426810655 65.4398060785134
"2712" 542.2 86.1449458711673 69.79273810511
"2713" 542.4 85.4745838277211 75.0969543806762
"2714" 542.6 85.3813639157394 80.7588091840001
"2715" 542.8 85.4460770517283 84.9992492063488
"2716" 543 84.8854901973809 88.9298900216156
"2717" 543.2 85.291483920422 93.4122626982882
"2718" 543.4 87.1955003969598 98.3365831650113
"2719" 543.6 89.3693789528627 101.811268217661
"2720" 543.8 90.7866043676747 104.294092963434
"2721" 544 89.6910348683405 106.592866237846
"2722" 544.2 87.2172973804716 108.98211537578
"2723" 544.4 83.389353834499 110.120701950102
"2724" 544.6 78.8040592590332 111.510700020313
"2725" 544.8 73.6278084456083 112.922466547947
"2726" 545 68.5659149118979 115.227237786315
"2727" 545.2 63.9957853200083 117.202535747839
"2728" 545.4 59.4272765501099 116.713920788712
"2729" 545.6 55.9216528256201 115.297391350467
"2730" 545.8 51.9205667415444 113.450221846229
"2731" 546 47.8066581853222 111.524504630765
"2732" 546.2 44.0550961776515 109.935169012379
"2733" 546.4 40.3506396722868 107.850138760639
"2734" 546.6 37.4939127007542 105.525467747357
"2735" 546.8 34.1749043224705 103.802199188598
"2736" 547 29.627085155861 101.436188426634
"2737" 547.2 26.4576143824605 98.5798594139768
"2738" 547.4 23.784112562957 94.4781149152315
"2739" 547.6 21.6742184827998 90.3766585137444
"2740" 547.8 19.7162076134925 86.215591099981
"2741" 548 16.6242947095779 82.429139876588
"2742" 548.2 14.3714979722896 78.251125053154
"2743" 548.4 12.8069634257954 73.2260486651165
"2744" 548.6 10.7631710383501 68.7847989410047
"2745" 548.8 9.48302055435095 63.2245785518662
"2746" 549 9.53195286362184 58.4223132623287
"2747" 549.2 11.0888881953825 53.5197100662868
"2748" 549.4 13.6062368535113 50.5193579438867
"2749" 549.6 16.8661020040984 47.7129884350795
"2750" 549.8 19.8068630074908 44.9577970465276
"2751" 550 22.609496488753 43.3926923247259
"2752" 550.2 24.1519753093297 41.4312608269558
"2753" 550.4 24.2303852962724 38.2225218863093
"2754" 550.6 22.4992853220368 36.0237039452135
"2755" 550.8 21.4958502536592 35.8331335480541
"2756" 551 20.9566500847204 36.5565737941419
"2757" 551.2 20.0555834410358 37.5536222654135
"2758" 551.4 18.0885977988196 38.8469386814338
"2759" 551.6 15.230370105003 39.9541918301874
"2760" 551.8 13.1400967638941 42.2918959908165
"2761" 552 11.9659268181384 45.5627649090298
"2762" 552.2 10.2143718776676 48.7972787837936
"2763" 552.4 7.43747121629043 52.4938304193986
"2764" 552.6 5.14119154555801 54.6707563045702
"2765" 552.8 5.50726606257245 56.38379640264
"2766" 553 6.25533160012266 58.3865529117253
"2767" 553.2 6.35790555960723 61.7144825033876
"2768" 553.4 6.54882952615926 66.1477808398064
"2769" 553.6 6.73646518609761 69.4418735848835
"2770" 553.8 7.52143113610955 73.5104139330852
"2771" 554 7.28342818334253 77.7090214680222
"2772" 554.2 6.79556371677793 82.1667448550447
"2773" 554.4 8.02869548466967 85.5661316352458
"2774" 554.6 9.74554321113454 86.8231003680701
"2775" 554.8 10.7924299281905 86.9902772645838
"2776" 555 13.0792096644529 86.378153902064
"2777" 555.2 15.7074122053204 86.6370846498445
"2778" 555.4 19.2385202027241 87.9860985345314
"2779" 555.6 22.1426025497371 89.5683211557205
"2780" 555.8 26.317134615662 91.1468133344754
"2781" 556 29.6462548269347 91.7687399991415
"2782" 556.2 33.6890241036284 93.0881187696203
"2783" 556.4 37.4939232648702 94.7194402777989
"2784" 556.6 41.4499742096142 95.725881981257
"2785" 556.8 45.2704618229798 96.4242517341482
"2786" 557 48.9115302836122 97.7396657478366
"2787" 557.2 51.014407967796 99.925380934157
"2788" 557.4 53.6351084685997 101.621319116761
"2789" 557.6 56.0210375706189 100.902168661259
"2790" 557.8 57.5348318493441 98.5876105808836
"2791" 558 59.2620823337761 95.636182674839
"2792" 558.2 61.6748607819252 91.9277369540278
"2793" 558.4 64.6582941871377 88.6984860195738
"2794" 558.6 67.0763563727733 86.1108600521615
"2795" 558.8 68.8294476374534 82.2501066641758
"2796" 559 70.6837911561099 77.7224616991668
"2797" 559.2 73.1588138952039 73.860716927562
"2798" 559.4 75.7783015057996 70.2991347131294
"2799" 559.6 78.4491371223148 66.8376007977834
"2800" 559.8 82.4651729848917 66.3211774785338
"2801" 560 85.4372351790559 66.614946247821
"2802" 560.2 84.7631054509883 65.8831316206337
"2803" 560.4 83.9965609940243 64.1226509069337
"2804" 560.6 82.0367495444887 62.2294473725073
"2805" 560.8 79.9247273076991 60.3290197893004
"2806" 561 76.8993788504466 57.4342029101949
"2807" 561.2 74.4474468035048 54.2934841387274
"2808" 561.4 71.2466441124704 50.9806808342302
"2809" 561.6 68.2478062489712 47.5806352482366
"2810" 561.8 65.8065959512005 43.9609073640089
"2811" 562 63.4372793484472 41.6580601894831
"2812" 562.2 61.5613898473027 42.5430899237887
"2813" 562.4 60.3207206717298 44.4432942875288
"2814" 562.6 57.5244291954781 45.8739117784121
"2815" 562.8 53.5106898893011 47.9885465625141
"2816" 563 50.5652285188015 50.7557266311874
"2817" 563.2 48.4452150488657 53.8542557435742
"2818" 563.4 46.7545030634994 57.7419240036323
"2819" 563.6 46.0786482163602 61.5710038214183
"2820" 563.8 45.4647893459005 65.5253276262027
"2821" 564 44.4768144373648 70.0207943914853
"2822" 564.2 44.4920042138574 74.0655649283887
"2823" 564.4 45.2751177777345 78.3579158839561
"2824" 564.6 46.6977837868658 81.9285599188925
"2825" 564.8 48.6357532315361 86.2348766782619
"2826" 565 49.6947939208602 90.7889306907122
"2827" 565.2 50.6626253930931 95.3631887570281
"2828" 565.4 51.6798573736697 99.7279517241207
"2829" 565.6 54.5412805238014 102.584171990046
"2830" 565.8 57.8166270045526 103.843733694018
"2831" 566 61.5324889025741 105.100950530332
"2832" 566.2 63.9529969906497 104.311660933944
"2833" 566.4 65.5711974631505 102.778110175943
"2834" 566.6 68.0626573848459 101.502446969461
"2835" 566.8 70.3903714161008 100.29677796983
"2836" 567 71.1766851527761 100.381137533053
"2837" 567.2 70.9935808440327 100.470696849073
"2838" 567.4 70.5836967039196 101.851487450524
"2839" 567.6 69.6892406069622 103.351162578838
"2840" 567.8 68.4347705666526 105.604529506783
"2841" 568 66.932990805902 109.142541588585
"2842" 568.2 65.3332089215609 111.273144131147
"2843" 568.4 64.336707134384 112.724042452922
"2844" 568.6 62.1798889330056 114.039156556409
"2845" 568.8 59.6572609712252 114.748243127032
"2846" 569 56.6169985577413 113.929652874482
"2847" 569.2 53.0712142287105 112.537764726025
"2848" 569.4 48.8495167327361 111.688215786017
"2849" 569.6 46.4382949235307 111.077298184523
"2850" 569.8 45.0352452227766 110.357089956745
"2851" 570 42.0866998078575 108.754309156618
"2852" 570.2 38.0365758451718 106.409006902408
"2853" 570.4 33.9966410679127 105.611014887323
"2854" 570.6 29.9977202839502 106.248458079526
"2855" 570.8 26.0877108600274 106.360393327123
"2856" 571 22.4634242725305 105.237402835056
"2857" 571.2 19.5769693266728 101.538368756905
"2858" 571.4 17.5787493671703 98.3238967677263
"2859" 571.6 15.7900411698305 93.4767745156539
"2860" 571.8 13.9993135767384 89.5725992645522
"2861" 572 11.0201494336181 85.3493623932833
"2862" 572.2 8.83219231707611 81.2694822096695
"2863" 572.4 7.93514582036263 76.1509978103669
"2864" 572.6 7.05989003556249 71.0468490572641
"2865" 572.8 5.69949357206393 66.2000208824731
"2866" 573 5.16850373836801 61.5783291679979
"2867" 573.2 6.48867006203391 57.4210169156628
"2868" 573.4 9.55957041391379 52.5459273444758
"2869" 573.6 12.1331359036774 48.8614678754795
"2870" 573.8 14.7473813192329 44.5053612283072
"2871" 574 15.7212518103691 40.700726131746
"2872" 574.2 15.2230716594818 39.2746466812126
"2873" 574.4 16.2851145056976 38.7602825157718
"2874" 574.6 16.6580050416898 38.8000284963589
"2875" 574.8 17.7452794944862 38.4759585661722
"2876" 575 20.0392807803318 39.0086682436588
"2877" 575.2 23.6270746531228 38.8088164136258
"2878" 575.4 28.1830346417649 38.4199704674861
"2879" 575.6 32.1908875399408 38.1295568581303
"2880" 575.8 36.7236549653427 37.2358189911605
"2881" 576 40.4218581176109 35.6878574031084
"2882" 576.2 43.7998303970321 34.0287178003032
"2883" 576.4 46.0088607262489 33.747814518363
"2884" 576.6 47.4993094358482 33.1655304858261
"2885" 576.8 47.9565890884587 33.2764303332504
"2886" 577 48.3261263351205 34.0365271703999
"2887" 577.2 49.0739609261929 35.8768361049264
"2888" 577.4 50.5896985289333 37.8807676330382
"2889" 577.6 52.4694365347204 40.498132183162
"2890" 577.8 54.4171491902906 42.6745529047368
"2891" 578 56.8555810358119 44.3499969459633
"2892" 578.2 60.0095820618574 45.0372614951454
"2893" 578.4 63.6996513628796 44.8775530219515
"2894" 578.6 66.5031287756868 43.9286778834195
"2895" 578.8 69.3582605443324 43.5693739985909
"2896" 579 70.9406746949399 45.063700018782
"2897" 579.2 73.401944378237 47.4313421400657
"2898" 579.4 76.3129367752663 50.224226223368
"2899" 579.6 78.4590669160283 53.3228935515891
"2900" 579.8 80.6518742649418 56.0104328760379
"2901" 580 82.4311777506598 58.2322368361833
"2902" 580.2 83.8829188608106 61.4941956637846
"2903" 580.4 84.4759614614004 66.351166007469
"2904" 580.6 84.9597851910644 70.8411696586624
"2905" 580.8 85.7866900207169 75.5693028273431
"2906" 581 85.8646487629468 79.9766524366116
"2907" 581.2 83.4932871543725 83.8545368551092
"2908" 581.4 80.574450351673 87.739792429687
"2909" 581.6 76.8414855255641 91.1398730054591
"2910" 581.8 73.6166601176711 94.887143532232
"2911" 582 69.9627952929463 98.2849089199219
"2912" 582.2 66.0235001974158 100.439550822989
"2913" 582.4 61.460329831355 102.396099746949
"2914" 582.6 57.2465531129089 103.984634029498
"2915" 582.8 53.2121014923586 104.982268975663
"2916" 583 49.0084011740535 106.194917559458
"2917" 583.2 44.5496778208265 107.096593390971
"2918" 583.4 40.6200979610915 106.857941462256
"2919" 583.6 36.5994728606993 106.441528671852
"2920" 583.8 32.5854533437922 104.510469493557
"2921" 584 30.1475848339612 102.072455424919
"2922" 584.2 27.847568492214 98.3862159704777
"2923" 584.4 26.3680668719407 94.9048755091914
"2924" 584.6 24.1277153428885 90.6623432854705
"2925" 584.8 22.3468243866982 86.7822481398779
"2926" 585 20.0825853896486 82.6994522642102
"2927" 585.2 18.0647934006064 79.0251170348521
"2928" 585.4 15.4986262306237 75.0050815327475
"2929" 585.6 14.085172114094 70.3188724042469
"2930" 585.8 13.2372576484053 65.5208651218358
"2931" 586 14.3594835703429 61.2430323471546
"2932" 586.2 16.3662904339965 56.8263960336834
"2933" 586.4 18.6795795867048 52.7191483805597
"2934" 586.6 21.579158052599 49.8329807926498
"2935" 586.8 24.9259185777189 47.1951638463752
"2936" 587 26.8242588679242 44.8454830276749
"2937" 587.2 27.0862094762313 41.587819789831
"2938" 587.4 25.6061025497941 39.2111141792365
"2939" 587.6 23.4806142207827 37.784774282607
"2940" 587.8 21.9874960646593 38.241705192512
"2941" 588 20.5671259420366 39.8204951016068
"2942" 588.2 16.804651752267 40.9305392216906
"2943" 588.4 14.634414305764 41.77019996275
"2944" 588.6 14.9362224979331 43.3488290379867
"2945" 588.8 14.0027011796493 46.8307251545309
"2946" 589 12.4895629864876 50.1249513128765
"2947" 589.2 10.9006008226085 53.3470595431019
"2948" 589.4 9.1941842293342 56.1126384860758
"2949" 589.6 8.10764112386192 58.996860705126
"2950" 589.8 5.98889588159217 62.7300503678914
"2951" 590 4.7761725976464 65.8261251347721
"2952" 590.2 5.27575537381563 69.1429542575094
"2953" 590.4 5.56542020421616 73.3921916619422
"2954" 590.6 5.7345915208392 77.6661484250417
"2955" 590.8 7.80741845360816 81.4204260634839
"2956" 591 8.96826756988538 85.6956892442398
"2957" 591.2 10.1111791172114 90.800959543075
"2958" 591.4 11.062530059173 95.0100251065066
"2959" 591.6 10.9090314365072 98.6464090965501
"2960" 591.8 12.0032711329176 98.5371990202651
"2961" 592 11.8011617091581 99.4925351751518
"2962" 592.2 11.8381151812329 99.7303460810956
"2963" 592.4 11.4892448165622 100.119255873508
"2964" 592.6 11.5826605874661 99.8610370118913
"2965" 592.8 12.5875075148876 99.6671015822464
"2966" 593 14.6182097863856 100.209316896226
"2967" 593.2 16.5551391178644 101.311238259426
"2968" 593.4 18.6109084810983 103.482265117816
"2969" 593.6 21.1710570912209 105.900046216914
"2970" 593.8 24.0300672766308 108.466412622607
"2971" 594 26.7025212366518 111.362084896509
"2972" 594.2 25.4598502462094 112.927438601827
"2973" 594.4 25.6546338007846 112.624693429193
"2974" 594.6 24.8575140384324 113.296695677244
"2975" 594.8 25.0646001234997 112.841412503154
"2976" 595 25.2129114095069 112.859838488711
"2977" 595.2 25.5566196346688 112.381496880931
"2978" 595.4 25.8177491003104 111.944991808988
"2979" 595.6 26.5017565147184 111.71541852873
"2980" 595.8 27.2733000190259 111.618377939573
"2981" 596 28.3042467175741 110.865661515908
"2982" 596.2 29.7722311905224 110.405625247197
"2983" 596.4 31.9271208050218 109.996569602388
"2984" 596.6 34.7136611965324 109.282091088141
"2985" 596.8 37.7266214210959 108.311513491517
"2986" 597 40.4253034474775 108.40942838077
"2987" 597.2 43.5615582630918 109.152900767939
"2988" 597.4 46.9446499097195 109.899513584856
"2989" 597.6 49.5919918781014 111.8654129723
"2990" 597.8 50.8301811647063 111.372192377463
"2991" 598 53.3501833461456 109.504264192956
"2992" 598.2 55.7559929692811 108.807693360603
"2993" 598.4 58.5589172702426 107.122799200467
"2994" 598.6 62.7502194726212 104.732288683717
"2995" 598.8 66.3575312131681 102.536376192463
"2996" 599 68.8371506499758 99.1700604576611
"2997" 599.2 71.3646378884175 95.5482435305085
"2998" 599.4 73.477952530869 92.2639849760751
"2999" 599.6 75.8421838562509 87.660334213117
"3000" 599.8 77.851373288235 83.7690834473934
"3001" 600 79.3339099242085 78.7273312732823
"3002" 600.2 81.1489027601952 74.8024101234242
"3003" 600.4 84.2027396551621 70.515806877505
"3004" 600.6 86.1176960245036 68.2989777997529
"3005" 600.8 85.1233103210315 66.9634640772575
"3006" 601 83.3593269935152 64.0602751951851
"3007" 601.2 80.8334790694673 60.6989462981603
"3008" 601.4 77.5276284628057 57.6326611593797
"3009" 601.6 73.9777702743156 53.9729292856854
"3010" 601.8 71.463547912005 51.1791419771514
"3011" 602 67.926276675713 47.6494637422134
"3012" 602.2 64.2984095270159 45.2232663942144
"3013" 602.4 60.4149340258193 44.847374585099
"3014" 602.6 57.5963387348971 45.7195984197364
"3015" 602.8 53.550107325975 47.2000886595999
"3016" 603 48.6539683586859 48.4688066303387
"3017" 603.2 44.2840485798929 48.8515285782336
"3018" 603.4 40.524400424065 49.3949589955142
"3019" 603.6 35.205146702895 49.9307950846335
"3020" 603.8 31.1036389818356 49.7204652260501
"3021" 604 25.8682478062707 49.0592348921677
"3022" 604.2 22.7909581342851 48.4736496957213
"3023" 604.4 17.8792260075145 47.6106116648678
"3024" 604.6 13.7579779642709 46.0207846550977
"3025" 604.8 12.9240436522501 44.2989221732902
"3026" 605 13.1290637499031 44.5190490179261
"3027" 605.2 13.0387294911699 45.61032077045
"3028" 605.4 12.9840130385355 47.3642883295792
"3029" 605.6 13.5380274906019 49.0962625574402
"3030" 605.8 14.085502862338 51.7293962167853
"3031" 606 14.7273610232586 54.0767602003069
"3032" 606.2 14.9606907085069 57.0581745081938
"3033" 606.4 14.5208981895277 61.0422039426105
"3034" 606.6 14.5339781771809 65.1958671438881
"3035" 606.8 14.6881979763347 68.5707176014333
"3036" 607 14.6878254779534 72.1173297172401
"3037" 607.2 15.7143652044664 76.0238829403367
"3038" 607.4 16.0617014489928 79.3142992632157
"3039" 607.6 16.4782301450188 82.9649648866525
"3040" 607.8 17.355078538003 87.1138048245537
"3041" 608 19.2207855970445 90.4574634627597
"3042" 608.2 21.9835087854964 93.2938528016843
"3043" 608.4 24.0358935441808 96.6939846004586
"3044" 608.6 26.7771638420393 100.943822135372
"3045" 608.8 28.5135091349999 104.152059828505
"3046" 609 30.5119013279059 108.247656130877
"3047" 609.2 32.5809687929611 110.173741906244
"3048" 609.4 36.1593385689664 110.568679050413
"3049" 609.6 40.2812482970447 110.168491479049
"3050" 609.8 44.1148211985766 109.316991487546
"3051" 610 47.9025371153052 108.771460612183
"3052" 610.2 51.9469745483581 108.847544559332
"3053" 610.4 55.512857422836 109.64051922537
"3054" 610.6 57.1742304022032 111.117531868258
"3055" 610.8 56.5631047114926 111.984505096107
"3056" 611 56.1471808974685 112.794343964539
"3057" 611.2 56.3649273538052 114.381976407481
"3058" 611.4 56.2543208651341 117.628807090963
"3059" 611.6 56.6301408396425 120.827393457653
"3060" 611.8 55.8438609318653 122.730343765102
"3061" 612 54.8169395886549 124.361164068025
"3062" 612.2 53.9677974867958 123.469471708808
"3063" 612.4 53.3871496812722 123.601652381292
"3064" 612.6 53.6031682169544 123.515678727897
"3065" 612.8 53.9099229201668 123.202229811517
"3066" 613 55.0095846469746 122.42703404421
"3067" 613.2 55.8792917937847 122.028609944203
"3068" 613.4 56.6907662275597 121.582575973699
"3069" 613.6 57.3369968650109 121.668752431287
"3070" 613.8 58.2406221665238 121.207963070841
"3071" 614 59.5244105658434 120.2638401865
"3072" 614.2 61.2641122578482 119.696147225414
"3073" 614.4 63.5084473158249 119.758068652997
"3074" 614.6 65.3363803485922 119.508627126915
"3075" 614.8 67.6981408642139 118.102889858099
"3076" 615 70.8596293941799 116.473565195976
"3077" 615.2 73.9432293097732 114.057277353597
"3078" 615.4 77.7786854075788 111.68918416435
"3079" 615.6 81.8490723167596 109.810608048379
"3080" 615.8 85.7461338853249 106.924456889523
"3081" 616 89.1966399083476 103.231546327212
"3082" 616.2 92.9913520800243 99.4818463100991
"3083" 616.4 96.749330945042 95.6667978441513
"3084" 616.6 100.681018433655 92.9501350503989
"3085" 616.8 105.451159885649 91.4118565234393
"3086" 617 109.57702311846 91.048668059743
"3087" 617.2 109.354478309188 89.4476455608696
"3088" 617.4 109.699940519535 85.8113717109814
"3089" 617.6 109.909595440412 81.3268983281892
"3090" 617.8 109.898429802545 76.6129990024683
"3091" 618 110.371822370781 70.9534116745485
"3092" 618.2 110.903584417576 64.8917691165692
"3093" 618.4 111.568302747612 59.1850404776175
"3094" 618.6 111.296363510752 52.9660325671263
"3095" 618.8 111.444003044896 47.4485344400354
"3096" 619 113.508027953515 42.4602004696402
"3097" 619.2 116.404302108364 39.0623181236981
"3098" 619.4 117.955079830725 37.1663528045036
"3099" 619.6 116.815631103112 36.5408506906372
"3100" 619.8 115.42883834101 34.4692718942615
"3101" 620 113.848278189716 32.0342196143242
"3102" 620.2 111.693054455164 28.4097170651382
"3103" 620.4 109.381487940052 23.9540874779984
"3104" 620.6 107.678505291834 21.8455777895132
"3105" 620.8 105.641465067931 22.3185933350646
"3106" 621 101.373698262428 22.2263961708902
"3107" 621.2 96.6665270225596 21.8914181420812
"3108" 621.4 92.6221172897416 21.0903860835487
"3109" 621.6 88.2398218370675 19.5670739244952
"3110" 621.8 84.2330819960952 19.3360579914331
"3111" 622 79.2353545034893 18.2862325047233
"3112" 622.2 73.9605873867598 17.9240608175915
"3113" 622.4 68.848485124346 16.690492678453
"3114" 622.6 64.1630696671728 16.0469092436988
"3115" 622.8 58.5670220273073 14.2745188524248
"3116" 623 54.040834357881 11.482069883223
"3117" 623.2 51.305097743712 10.7428812937925
"3118" 623.4 46.8427788860857 12.5756340822951
"3119" 623.6 42.4891339993275 14.7697337666151
"3120" 623.8 37.7853272875899 17.6176232246535
"3121" 624 33.107772032927 19.8607403104827
"3122" 624.2 27.9603462807837 21.3701394765237
"3123" 624.4 23.4528217064458 23.5292079171135
"3124" 624.6 20.0408587313209 25.908279546093
"3125" 624.8 20.0336239145033 26.9147995540151
"3126" 625 20.2931800816416 27.2550689577149
"3127" 625.2 20.1584320631337 27.2386232263645
"3128" 625.4 19.6004033910901 28.0200384404982
"3129" 625.6 18.7796982093462 28.6455352837696
"3130" 625.8 18.8005771261919 28.0199466344935
"3131" 626 17.8870135752594 26.741754045167
"3132" 626.2 18.3540698980338 27.2798171744663
"3133" 626.4 18.953185711639 27.6193723247712
"3134" 626.6 19.6111708847237 27.9015926911485
"3135" 626.8 20.7436903480908 28.3749923323611
"3136" 627 21.9400793858181 29.1881121083055
"3137" 627.2 22.7616485888499 31.6623106281627
"3138" 627.4 23.0611178801163 34.7447098784558
"3139" 627.6 23.2762576195288 37.8873261746697
"3140" 627.8 23.4702349226211 40.1466520772615
"3141" 628 23.4472440134601 42.9717806336467
"3142" 628.2 23.4797829831788 46.6523174471033
"3143" 628.4 23.7400193545332 50.2722363076945
"3144" 628.6 23.5762376784726 53.7138153113065
"3145" 628.8 24.4040139640416 57.3898532266605
"3146" 629 26.2039131544448 60.6235398139002
"3147" 629.2 27.7206819275318 63.9895704633994
"3148" 629.4 29.5944784331776 68.2941793973111
"3149" 629.6 30.7323385562956 72.0194654214891
"3150" 629.8 32.5456723397018 76.1535290953106
"3151" 630 34.243713012988 79.6421999158018
"3152" 630.2 35.705728900765 83.2182310857109
"3153" 630.4 37.977566281887 86.5338527414526
"3154" 630.6 41.1665568527057 89.3889880190501
"3155" 630.8 43.3649069349739 91.9989858432966
"3156" 631 45.7052463686638 94.1193179409893
"3157" 631.2 46.8453141190056 94.3748627422426
"3158" 631.4 47.3888346855007 94.1571278256274
"3159" 631.6 48.3978223970006 93.7030862338716
"3160" 631.8 50.3163488539639 93.251571275507
"3161" 632 52.5363775269053 92.0620004898845
"3162" 632.2 54.7894276036278 90.8049799504235
"3163" 632.4 57.4868378852599 91.6000158607389
"3164" 632.6 59.0904197104299 93.3233087844486
"3165" 632.8 60.8879063827493 93.4028730526402
"3166" 633 61.8407371032636 92.9781339787333
"3167" 633.2 62.0308435077996 91.2596707502853
"3168" 633.4 62.5049667592125 88.7035769788324
"3169" 633.6 63.7730419799185 86.6146915129942
"3170" 633.8 65.6164081158559 85.8284489083671
"3171" 634 67.1012404347169 84.9281205102472
"3172" 634.2 69.0909254371554 82.6025403782645
"3173" 634.4 72.2016976623076 79.9824892542483
"3174" 634.6 76.0390383662173 78.2104895162233
"3175" 634.8 79.5249949908742 78.167729456087
"3176" 635 83.3574733070929 79.31692374893
"3177" 635.2 86.5251153674753 79.1851769228956
"3178" 635.4 89.7304498890468 79.6296116631211
"3179" 635.6 94.3790304709053 80.3957041589611
"3180" 635.8 99.044310025882 81.2118688905457
"3181" 636 104.368930974281 81.1648635936796
"3182" 636.2 110.287481531003 80.5124367838179
"3183" 636.4 115.056489501247 79.6015772128554
"3184" 636.6 119.817255344745 77.5341516267209
"3185" 636.8 121.171747080916 74.8850501706311
"3186" 637 122.838570122642 70.5581603416136
"3187" 637.2 124.194170314264 66.1979746417849
"3188" 637.4 124.287446329316 62.4926477895156
"3189" 637.6 122.728434728341 59.6781127049276
"3190" 637.8 121.492925913737 55.1841011137905
"3191" 638 119.761458561343 50.3993196431863
"3192" 638.2 118.352176380233 45.0455042796504
"3193" 638.4 116.22120407622 39.9166925732235
"3194" 638.6 114.195059613401 36.24293363371
"3195" 638.8 111.58523099285 31.8750869321228
"3196" 639 110.284429094788 28.8911224600097
"3197" 639.2 110.195739199012 25.6521223797206
"3198" 639.4 110.754137287035 26.6018734881913
"3199" 639.6 112.003236252623 27.1012176331299
"3200" 639.8 112.852456829183 28.5613719617834
"3201" 640 114.349230378229 30.2075046409738
"3202" 640.2 115.263421460333 32.0828790891983
"3203" 640.4 116.421718179124 34.0053652113682
"3204" 640.6 118.302061539042 36.6841365620636
"3205" 640.8 119.131311370169 38.985905378207
"3206" 641 120.182766530049 42.5106802082057
"3207" 641.2 120.780925758024 46.0274748077451
"3208" 641.4 121.722405246343 49.7550196057782
"3209" 641.6 124.225740566429 53.8263279242851
"3210" 641.8 124.180768363951 56.8984095572436
"3211" 642 123.638728812234 60.9763267184367
"3212" 642.2 122.895681282864 63.9745687190941
"3213" 642.4 122.719410579609 66.9674193088683
"3214" 642.6 121.888914407938 70.0388925483404
"3215" NA NA NA
"3216" NA NA NA
"3217" NA NA NA
"3218" NA NA NA
"3219" NA NA NA
"3220" NA NA NA
"3221" NA NA NA
"3222" NA NA NA
"3223" NA NA NA
"3224" NA NA NA
"3225" NA NA NA
"3226" NA NA NA
"3227" NA NA NA
"3228" NA NA NA
"3229" NA NA NA
"3230" NA NA NA
"3231" NA NA NA
"3232" NA NA NA
"3233" NA NA NA
"3234" NA NA NA
"3235" NA NA NA
"3236" NA NA NA
"3237" NA NA NA
"3238" NA NA NA
"3239" NA NA NA
"3240" NA NA NA
"3241" NA NA NA
"3242" NA NA NA
"3243" NA NA NA
"3244" NA NA NA
"3245" NA NA NA
"3246" NA NA NA
"3247" NA NA NA
"3248" NA NA NA
"3249" NA NA NA
"3250" NA NA NA
"3251" NA NA NA
"3252" NA NA NA
"3253" NA NA NA
"3254" NA NA NA
"3255" NA NA NA
"3256" NA NA NA
"3257" NA NA NA
"3258" NA NA NA
"3259" NA NA NA
"3260" NA NA NA
"3261" NA NA NA
"3262" NA NA NA
"3263" NA NA NA
"3264" NA NA NA
"3265" NA NA NA
"3266" NA NA NA
"3267" NA NA NA
"3268" NA NA NA
"3269" NA NA NA
"3270" NA NA NA
"3271" NA NA NA
"3272" NA NA NA
"3273" NA NA NA
"3274" NA NA NA
"3275" NA NA NA
"3276" NA NA NA
"3277" NA NA NA
"3278" NA NA NA
"3279" NA NA NA
"3280" NA NA NA
"3281" NA NA NA
"3282" NA NA NA
"3283" NA NA NA
"3284" NA NA NA
"3285" NA NA NA
"3286" NA NA NA
"3287" NA NA NA
"3288" NA NA NA
"3289" NA NA NA
"3290" NA NA NA
"3291" NA NA NA
"3292" NA NA NA
"3293" NA NA NA
"3294" NA NA NA
"3295" NA NA NA
"3296" NA NA NA
"3297" NA NA NA
"3298" NA NA NA
"3299" NA NA NA
"3300" NA NA NA
"3301" NA NA NA
"3302" NA NA NA
"3303" NA NA NA
"3304" NA NA NA
"3305" NA NA NA
"3306" NA NA NA
"3307" NA NA NA
"3308" NA NA NA
"3309" NA NA NA
"3310" NA NA NA
"3311" NA NA NA
"3312" NA NA NA
"3313" NA NA NA
"3314" NA NA NA
"3315" NA NA NA
"3316" NA NA NA
"3317" NA NA NA
"3318" NA NA NA
"3319" NA NA NA
"3320" NA NA NA
"3321" NA NA NA
"3322" NA NA NA
"3323" NA NA NA
"3324" NA NA NA
"3325" NA NA NA
"3326" NA NA NA
"3327" NA NA NA
"3328" NA NA NA
"3329" NA NA NA
"3330" NA NA NA
"3331" NA NA NA
"3332" NA NA NA
"3333" NA NA NA
"3334" NA NA NA
"3335" NA NA NA
"3336" NA NA NA
"3337" NA NA NA
"3338" NA NA NA
"3339" NA NA NA
"3340" NA NA NA
"3341" NA NA NA
"3342" NA NA NA
"3343" NA NA NA
"3344" NA NA NA
"3345" NA NA NA
"3346" NA NA NA
"3347" NA NA NA
"3348" NA NA NA
"3349" NA NA NA
"3350" NA NA NA
"3351" NA NA NA
"3352" NA NA NA
"3353" NA NA NA
"3354" NA NA NA
"3355" NA NA NA
"3356" NA NA NA
"3357" NA NA NA
"3358" NA NA NA
"3359" NA NA NA
"3360" NA NA NA
"3361" NA NA NA
"3362" NA NA NA
"3363" NA NA NA
"3364" NA NA NA
"3365" NA NA NA
"3366" NA NA NA
"3367" NA NA NA
"3368" NA NA NA
"3369" NA NA NA
"3370" NA NA NA
"3371" NA NA NA
"3372" NA NA NA
"3373" NA NA NA
"3374" NA NA NA
"3375" NA NA NA
"3376" NA NA NA
"3377" NA NA NA
"3378" NA NA NA
"3379" NA NA NA
"3380" NA NA NA
"3381" NA NA NA
"3382" NA NA NA
"3383" NA NA NA
"3384" NA NA NA
"3385" NA NA NA
"3386" NA NA NA
"3387" NA NA NA
"3388" NA NA NA
"3389" NA NA NA
"3390" NA NA NA
"3391" NA NA NA
"3392" NA NA NA
"3393" NA NA NA
"3394" NA NA NA
"3395" NA NA NA
"3396" NA NA NA
"3397" NA NA NA
"3398" NA NA NA
"3399" NA NA NA
"3400" NA NA NA
"3401" NA NA NA
"3402" NA NA NA
"3403" NA NA NA
"3404" NA NA NA
"3405" NA NA NA
"3406" NA NA NA
"3407" NA NA NA
"3408" NA NA NA
"3409" NA NA NA
"3410" NA NA NA
"3411" NA NA NA
"3412" NA NA NA
"3413" NA NA NA
"3414" NA NA NA
"3415" NA NA NA
"3416" NA NA NA
"3417" NA NA NA
"3418" NA NA NA
"3419" NA NA NA
"3420" NA NA NA
"3421" NA NA NA
"3422" NA NA NA
"3423" NA NA NA
"3424" NA NA NA
"3425" NA NA NA
"3426" NA NA NA
"3427" NA NA NA
"3428" NA NA NA
"3429" NA NA NA
"3430" NA NA NA
"3431" NA NA NA
"3432" NA NA NA
"3433" NA NA NA
"3434" NA NA NA
"3435" NA NA NA
"3436" NA NA NA
"3437" NA NA NA
"3438" NA NA NA
"3439" NA NA NA
"3440" NA NA NA
"3441" NA NA NA
"3442" NA NA NA
"3443" NA NA NA
"3444" NA NA NA
"3445" NA NA NA
"3446" NA NA NA
"3447" NA NA NA
"3448" NA NA NA
"3449" NA NA NA
"3450" NA NA NA
"3451" NA NA NA
"3452" NA NA NA
"3453" NA NA NA
"3454" NA NA NA
"3455" NA NA NA
"3456" NA NA NA
"3457" NA NA NA
"3458" NA NA NA
"3459" NA NA NA
"3460" NA NA NA
"3461" NA NA NA
"3462" NA NA NA
"3463" NA NA NA
"3464" NA NA NA
"3465" NA NA NA
"3466" NA NA NA
"3467" NA NA NA
"3468" NA NA NA
"3469" NA NA NA
"3470" NA NA NA
"3471" NA NA NA
"3472" NA NA NA
"3473" NA NA NA
"3474" NA NA NA
"3475" NA NA NA
"3476" NA NA NA
"3477" NA NA NA
"3478" NA NA NA
"3479" NA NA NA
"3480" NA NA NA
"3481" NA NA NA
"3482" NA NA NA
"3483" NA NA NA
"3484" NA NA NA
"3485" NA NA NA
"3486" NA NA NA
"3487" NA NA NA
"3488" NA NA NA
"3489" NA NA NA
"3490" NA NA NA
"3491" NA NA NA
"3492" NA NA NA
"3493" NA NA NA
"3494" NA NA NA
"3495" NA NA NA
"3496" NA NA NA
"3497" NA NA NA
"3498" NA NA NA
"3499" NA NA NA
"3500" NA NA NA
"3501" NA NA NA
"3502" NA NA NA
"3503" NA NA NA
"3504" NA NA NA
"3505" NA NA NA
"3506" NA NA NA
"3507" NA NA NA
"3508" NA NA NA
"3509" NA NA NA
"3510" NA NA NA
"3511" NA NA NA
"3512" NA NA NA
"3513" NA NA NA
"3514" NA NA NA
"3515" NA NA NA
"3516" NA NA NA
"3517" NA NA NA
"3518" NA NA NA
"3519" NA NA NA
"3520" NA NA NA
"3521" NA NA NA
"3522" NA NA NA
"3523" NA NA NA
"3524" NA NA NA
"3525" NA NA NA
"3526" NA NA NA
"3527" NA NA NA
"3528" NA NA NA
"3529" NA NA NA
"3530" NA NA NA
"3531" NA NA NA
"3532" NA NA NA
"3533" NA NA NA
"3534" NA NA NA
"3535" NA NA NA
"3536" NA NA NA
"3537" NA NA NA
"3538" NA NA NA
"3539" NA NA NA
"3540" NA NA NA
"3541" NA NA NA
"3542" NA NA NA
"3543" NA NA NA
"3544" NA NA NA
"3545" NA NA NA
"3546" NA NA NA
"3547" NA NA NA
"3548" NA NA NA
"3549" NA NA NA
"3550" NA NA NA
"3551" NA NA NA
"3552" NA NA NA
"3553" NA NA NA
"3554" NA NA NA
"3555" NA NA NA
"3556" NA NA NA
"3557" NA NA NA
"3558" NA NA NA
"3559" NA NA NA
"3560" NA NA NA
"3561" NA NA NA
"3562" NA NA NA
"3563" NA NA NA
"3564" NA NA NA
"3565" NA NA NA
"3566" NA NA NA
"3567" NA NA NA
"3568" NA NA NA
"3569" NA NA NA
"3570" NA NA NA
"3571" NA NA NA
"3572" NA NA NA
"3573" NA NA NA
"3574" NA NA NA
"3575" NA NA NA
"3576" NA NA NA
"3577" NA NA NA
"3578" NA NA NA
"3579" NA NA NA
"3580" NA NA NA
"3581" NA NA NA
"3582" NA NA NA
"3583" NA NA NA
"3584" NA NA NA
"3585" NA NA NA
"3586" NA NA NA
"3587" NA NA NA
"3588" NA NA NA
"3589" NA NA NA
"3590" NA NA NA
"3591" NA NA NA
"3592" NA NA NA
"3593" NA NA NA
"3594" NA NA NA
"3595" NA NA NA
"3596" NA NA NA
"3597" NA NA NA
"3598" NA NA NA
"3599" NA NA NA
"3600" NA NA NA
"3601" NA NA NA
"3602" NA NA NA
"3603" NA NA NA
"3604" NA NA NA
"3605" NA NA NA
"3606" NA NA NA
"3607" NA NA NA
"3608" NA NA NA
"3609" NA NA NA
"3610" NA NA NA
"3611" NA NA NA
"3612" NA NA NA
"3613" NA NA NA
"3614" NA NA NA
"3615" NA NA NA
"3616" NA NA NA
"3617" NA NA NA
"3618" NA NA NA
"3619" NA NA NA
"3620" NA NA NA
"3621" NA NA NA
"3622" NA NA NA
"3623" NA NA NA
"3624" NA NA NA
"3625" NA NA NA
"3626" NA NA NA
"3627" NA NA NA
"3628" NA NA NA
"3629" NA NA NA
"3630" NA NA NA
"3631" NA NA NA
"3632" NA NA NA
"3633" NA NA NA
"3634" NA NA NA
"3635" NA NA NA
"3636" NA NA NA
"3637" NA NA NA
"3638" NA NA NA
"3639" NA NA NA
"3640" NA NA NA
"3641" NA NA NA
"3642" NA NA NA
"3643" NA NA NA
"3644" NA NA NA
"3645" NA NA NA
"3646" NA NA NA
"3647" NA NA NA
"3648" NA NA NA
"3649" NA NA NA
"3650" NA NA NA
"3651" NA NA NA
"3652" NA NA NA
"3653" NA NA NA
"3654" NA NA NA
"3655" NA NA NA
"3656" NA NA NA
"3657" NA NA NA
"3658" NA NA NA
"3659" NA NA NA
"3660" NA NA NA
"3661" NA NA NA
"3662" NA NA NA
"3663" NA NA NA
"3664" NA NA NA
"3665" NA NA NA
"3666" NA NA NA
"3667" NA NA NA
"3668" NA NA NA
"3669" NA NA NA
"3670" NA NA NA
"3671" NA NA NA
"3672" NA NA NA
"3673" NA NA NA
"3674" NA NA NA
"3675" NA NA NA
"3676" NA NA NA
"3677" NA NA NA
"3678" NA NA NA
"3679" NA NA NA
"3680" NA NA NA
"3681" NA NA NA
"3682" NA NA NA
"3683" NA NA NA
"3684" NA NA NA
"3685" NA NA NA
"3686" NA NA NA
"3687" NA NA NA
"3688" NA NA NA
"3689" NA NA NA
"3690" NA NA NA
"3691" NA NA NA
"3692" NA NA NA
"3693" NA NA NA
"3694" NA NA NA
"3695" NA NA NA
"3696" NA NA NA
"3697" NA NA NA
"3698" NA NA NA
"3699" NA NA NA
"3700" NA NA NA
"3701" NA NA NA
"3702" NA NA NA
"3703" NA NA NA
"3704" NA NA NA
"3705" NA NA NA
"3706" NA NA NA
"3707" NA NA NA
"3708" NA NA NA
"3709" NA NA NA
"3710" NA NA NA
"3711" NA NA NA
"3712" NA NA NA
"3713" NA NA NA
"3714" NA NA NA
"3715" NA NA NA
"3716" NA NA NA
"3717" NA NA NA
"3718" NA NA NA
"3719" NA NA NA
"3720" NA NA NA
"3721" NA NA NA
"3722" NA NA NA
"3723" NA NA NA
"3724" NA NA NA
"3725" NA NA NA
"3726" NA NA NA
"3727" NA NA NA
"3728" NA NA NA
"3729" NA NA NA
"3730" NA NA NA
"3731" NA NA NA
"3732" NA NA NA
"3733" NA NA NA
"3734" NA NA NA
"3735" NA NA NA
"3736" NA NA NA
"3737" NA NA NA
"3738" NA NA NA
"3739" NA NA NA
"3740" NA NA NA
"3741" NA NA NA
"3742" NA NA NA
"3743" NA NA NA
"3744" NA NA NA
"3745" NA NA NA
"3746" NA NA NA
"3747" NA NA NA
"3748" NA NA NA
"3749" NA NA NA
"3750" NA NA NA
"3751" NA NA NA
"3752" NA NA NA
"3753" NA NA NA
"3754" NA NA NA
"3755" NA NA NA
"3756" NA NA NA
"3757" NA NA NA
"3758" NA NA NA
"3759" NA NA NA
"3760" NA NA NA
"3761" NA NA NA
"3762" NA NA NA
"3763" NA NA NA
"3764" NA NA NA
"3765" NA NA NA
"3766" NA NA NA
"3767" NA NA NA
"3768" NA NA NA
"3769" NA NA NA
"3770" NA NA NA
"3771" NA NA NA
"3772" NA NA NA
"3773" NA NA NA
"3774" NA NA NA
"3775" NA NA NA
"3776" NA NA NA
"3777" NA NA NA
"3778" NA NA NA
"3779" NA NA NA
"3780" NA NA NA
"3781" NA NA NA
"3782" NA NA NA
"3783" NA NA NA
"3784" NA NA NA
"3785" NA NA NA
"3786" NA NA NA
"3787" NA NA NA
"3788" NA NA NA
"3789" NA NA NA
"3790" NA NA NA
"3791" NA NA NA
"3792" NA NA NA
"3793" NA NA NA
"3794" NA NA NA
"3795" NA NA NA
"3796" NA NA NA
"3797" NA NA NA
"3798" NA NA NA
"3799" NA NA NA
"3800" NA NA NA
"3801" NA NA NA
"3802" NA NA NA
"3803" NA NA NA
"3804" NA NA NA
"3805" NA NA NA
"3806" NA NA NA
"3807" NA NA NA
"3808" NA NA NA
"3809" NA NA NA
"3810" NA NA NA
"3811" NA NA NA
"3812" NA NA NA
"3813" NA NA NA
"3814" NA NA NA
"3815" NA NA NA
"3816" NA NA NA
"3817" NA NA NA
"3818" NA NA NA
"3819" NA NA NA
"3820" NA NA NA
"3821" NA NA NA
"3822" NA NA NA
"3823" NA NA NA
"3824" NA NA NA
"3825" NA NA NA
"3826" NA NA NA
"3827" NA NA NA
"3828" NA NA NA
"3829" NA NA NA
"3830" NA NA NA
"3831" NA NA NA
"3832" NA NA NA
"3833" NA NA NA
"3834" NA NA NA
"3835" NA NA NA
"3836" NA NA NA
"3837" NA NA NA
"3838" NA NA NA
"3839" NA NA NA
"3840" NA NA NA
"3841" NA NA NA
"3842" NA NA NA
"3843" NA NA NA
"3844" NA NA NA
"3845" NA NA NA
"3846" NA NA NA
"3847" NA NA NA
"3848" NA NA NA
"3849" NA NA NA
"3850" NA NA NA
"3851" NA NA NA
"3852" NA NA NA
"3853" NA NA NA
"3854" NA NA NA
"3855" NA NA NA
"3856" NA NA NA
"3857" NA NA NA
"3858" NA NA NA
"3859" NA NA NA
"3860" NA NA NA
"3861" NA NA NA
"3862" NA NA NA
"3863" NA NA NA
"3864" NA NA NA
"3865" NA NA NA
"3866" NA NA NA
"3867" NA NA NA
"3868" NA NA NA
"3869" NA NA NA
"3870" NA NA NA
"3871" NA NA NA
"3872" NA NA NA
"3873" NA NA NA
"3874" NA NA NA
"3875" NA NA NA
"3876" NA NA NA
"3877" NA NA NA
"3878" NA NA NA
"3879" NA NA NA
"3880" NA NA NA
"3881" NA NA NA
"3882" NA NA NA
"3883" NA NA NA
"3884" NA NA NA
"3885" NA NA NA
"3886" NA NA NA
"3887" NA NA NA
"3888" NA NA NA
"3889" NA NA NA
"3890" NA NA NA
"3891" NA NA NA
"3892" NA NA NA
"3893" NA NA NA
"3894" NA NA NA
"3895" NA NA NA
"3896" NA NA NA
"3897" NA NA NA
"3898" NA NA NA
"3899" NA NA NA
"3900" NA NA NA
"3901" NA NA NA
"3902" NA NA NA
"3903" NA NA NA
"3904" NA NA NA
"3905" NA NA NA
"3906" NA NA NA
"3907" NA NA NA
"3908" NA NA NA
"3909" NA NA NA
"3910" NA NA NA
"3911" NA NA NA
"3912" NA NA NA
"3913" NA NA NA
"3914" NA NA NA
"3915" NA NA NA
"3916" NA NA NA
"3917" NA NA NA
"3918" NA NA NA
"3919" NA NA NA
"3920" NA NA NA
"3921" NA NA NA
"3922" NA NA NA
"3923" NA NA NA
"3924" NA NA NA
"3925" NA NA NA
"3926" NA NA NA
"3927" NA NA NA
"3928" NA NA NA
"3929" NA NA NA
"3930" NA NA NA
"3931" NA NA NA
"3932" NA NA NA
"3933" NA NA NA
"3934" NA NA NA
"3935" NA NA NA
"3936" NA NA NA
"3937" NA NA NA
"3938" NA NA NA
"3939" NA NA NA
"3940" NA NA NA
"3941" NA NA NA
"3942" NA NA NA
"3943" NA NA NA
"3944" NA NA NA
"3945" NA NA NA
"3946" NA NA NA
"3947" NA NA NA
"3948" NA NA NA
"3949" NA NA NA
"3950" NA NA NA
"3951" NA NA NA
"3952" NA NA NA
"3953" NA NA NA
"3954" NA NA NA
"3955" NA NA NA
"3956" NA NA NA
"3957" NA NA NA
"3958" NA NA NA
"3959" NA NA NA
"3960" NA NA NA
"3961" NA NA NA
"3962" NA NA NA
"3963" NA NA NA
"3964" NA NA NA
"3965" NA NA NA
"3966" NA NA NA
"3967" NA NA NA
"3968" NA NA NA
"3969" NA NA NA
"3970" NA NA NA
"3971" NA NA NA
"3972" NA NA NA
"3973" NA NA NA
"3974" NA NA NA
"3975" NA NA NA
"3976" NA NA NA
"3977" NA NA NA
"3978" NA NA NA
"3979" NA NA NA
"3980" NA NA NA
"3981" NA NA NA
"3982" NA NA NA
"3983" NA NA NA
"3984" NA NA NA
"3985" NA NA NA
"3986" NA NA NA
"3987" NA NA NA
"3988" NA NA NA
"3989" NA NA NA
"3990" NA NA NA
"3991" NA NA NA
"3992" NA NA NA
"3993" NA NA NA
"3994" NA NA NA
"3995" NA NA NA
"3996" NA NA NA
"3997" NA NA NA
"3998" NA NA NA
"3999" NA NA NA
"4000" NA NA NA
"4001" NA NA NA
"4002" NA NA NA
"4003" NA NA NA
"4004" NA NA NA
"4005" NA NA NA
"4006" NA NA NA
"4007" NA NA NA
"4008" NA NA NA
"4009" NA NA NA
"4010" NA NA NA
"4011" NA NA NA
"4012" NA NA NA
"4013" NA NA NA
"4014" NA NA NA
"4015" NA NA NA
"4016" NA NA NA
"4017" NA NA NA
"4018" NA NA NA
"4019" NA NA NA
"4020" NA NA NA
"4021" NA NA NA
"4022" NA NA NA
"4023" NA NA NA
"4024" NA NA NA
"4025" NA NA NA
"4026" NA NA NA
"4027" NA NA NA
"4028" NA NA NA
"4029" NA NA NA
"4030" NA NA NA
"4031" NA NA NA
"4032" NA NA NA
"4033" NA NA NA
"4034" NA NA NA
"4035" NA NA NA
"4036" NA NA NA
"4037" NA NA NA
"4038" NA NA NA
"4039" NA NA NA
"4040" NA NA NA
"4041" NA NA NA
"4042" NA NA NA
"4043" NA NA NA
"4044" NA NA NA
"4045" NA NA NA
"4046" NA NA NA
"4047" NA NA NA
"4048" NA NA NA
"4049" NA NA NA
"4050" NA NA NA
"4051" NA NA NA
"4052" NA NA NA
"4053" NA NA NA
"4054" NA NA NA
"4055" NA NA NA
"4056" NA NA NA
"4057" NA NA NA
"4058" NA NA NA
"4059" NA NA NA
"4060" NA NA NA
"4061" NA NA NA
"4062" NA NA NA
"4063" NA NA NA
"4064" NA NA NA
"4065" NA NA NA
"4066" NA NA NA
"4067" NA NA NA
"4068" NA NA NA
"4069" NA NA NA
"4070" NA NA NA
"4071" NA NA NA
"4072" NA NA NA
"4073" NA NA NA
"4074" NA NA NA
"4075" NA NA NA
"4076" NA NA NA
"4077" NA NA NA
"4078" NA NA NA
"4079" NA NA NA
"4080" NA NA NA
"4081" NA NA NA
"4082" NA NA NA
"4083" NA NA NA
"4084" NA NA NA
"4085" NA NA NA
"4086" NA NA NA
"4087" NA NA NA
"4088" NA NA NA
"4089" NA NA NA
"4090" NA NA NA
"4091" NA NA NA
"4092" NA NA NA
"4093" NA NA NA
"4094" NA NA NA
"4095" NA NA NA
"4096" NA NA NA
"4097" NA NA NA
"4098" NA NA NA
"4099" NA NA NA
"4100" NA NA NA
"4101" NA NA NA
"4102" NA NA NA
"4103" NA NA NA
"4104" NA NA NA
"4105" NA NA NA
"4106" NA NA NA
"4107" NA NA NA
"4108" NA NA NA
"4109" NA NA NA
"4110" NA NA NA
"4111" NA NA NA
"4112" NA NA NA
"4113" NA NA NA
"4114" NA NA NA
"4115" NA NA NA
"4116" NA NA NA
"4117" NA NA NA
"4118" NA NA NA
"4119" NA NA NA
"4120" NA NA NA
"4121" NA NA NA
"4122" NA NA NA
"4123" NA NA NA
"4124" NA NA NA
"4125" NA NA NA
"4126" NA NA NA
"4127" NA NA NA
"4128" NA NA NA
"4129" NA NA NA
"4130" NA NA NA
"4131" NA NA NA
"4132" NA NA NA
"4133" NA NA NA
"4134" NA NA NA
"4135" NA NA NA
"4136" NA NA NA
"4137" NA NA NA
"4138" NA NA NA
"4139" NA NA NA
"4140" NA NA NA
"4141" NA NA NA
"4142" NA NA NA
"4143" NA NA NA
"4144" NA NA NA
"4145" NA NA NA
"4146" NA NA NA
"4147" NA NA NA
"4148" NA NA NA
"4149" NA NA NA
"4150" NA NA NA
"4151" NA NA NA
"4152" NA NA NA
"4153" NA NA NA
"4154" NA NA NA
"4155" NA NA NA
"4156" NA NA NA
"4157" NA NA NA
"4158" NA NA NA
"4159" NA NA NA
"4160" NA NA NA
"4161" NA NA NA
"4162" NA NA NA
"4163" NA NA NA
"4164" NA NA NA
"4165" NA NA NA
"4166" NA NA NA
"4167" NA NA NA
"4168" NA NA NA
"4169" NA NA NA
"4170" NA NA NA
"4171" NA NA NA
"4172" NA NA NA
"4173" NA NA NA
"4174" NA NA NA
"4175" NA NA NA
"4176" NA NA NA
"4177" NA NA NA
"4178" NA NA NA
"4179" NA NA NA
"4180" NA NA NA
"4181" NA NA NA
"4182" NA NA NA
"4183" NA NA NA
"4184" NA NA NA
"4185" NA NA NA
"4186" NA NA NA
"4187" NA NA NA
"4188" NA NA NA
"4189" NA NA NA
"4190" NA NA NA
"4191" NA NA NA
"4192" NA NA NA
"4193" NA NA NA
"4194" NA NA NA
"4195" NA NA NA
"4196" NA NA NA
"4197" NA NA NA
"4198" NA NA NA
"4199" NA NA NA
"4200" NA NA NA
"4201" NA NA NA
"4202" NA NA NA
"4203" NA NA NA
"4204" NA NA NA
"4205" NA NA NA
"4206" NA NA NA
"4207" NA NA NA
"4208" NA NA NA
"4209" NA NA NA
"4210" NA NA NA
"4211" NA NA NA
"4212" NA NA NA
"4213" NA NA NA
"4214" NA NA NA
"4215" NA NA NA
"4216" NA NA NA
"4217" NA NA NA
"4218" NA NA NA
"4219" NA NA NA
"4220" NA NA NA
"4221" NA NA NA
"4222" NA NA NA
"4223" NA NA NA
"4224" NA NA NA
"4225" NA NA NA
"4226" NA NA NA
"4227" NA NA NA
"4228" NA NA NA
"4229" NA NA NA
"4230" NA NA NA
"4231" NA NA NA
"4232" NA NA NA
"4233" NA NA NA
"4234" NA NA NA
"4235" NA NA NA
"4236" NA NA NA
"4237" NA NA NA
"4238" NA NA NA
"4239" NA NA NA
"4240" NA NA NA
"4241" NA NA NA
"4242" NA NA NA
"4243" NA NA NA
"4244" NA NA NA
"4245" NA NA NA
"4246" NA NA NA
"4247" NA NA NA
"4248" NA NA NA
"4249" NA NA NA
"4250" NA NA NA
"4251" NA NA NA
"4252" NA NA NA
"4253" NA NA NA
"4254" NA NA NA
"4255" NA NA NA
"4256" NA NA NA
"4257" NA NA NA
"4258" NA NA NA
"4259" NA NA NA
"4260" NA NA NA
"4261" NA NA NA
"4262" NA NA NA
"4263" NA NA NA
"4264" NA NA NA
"4265" NA NA NA
"4266" NA NA NA
"4267" NA NA NA
"4268" NA NA NA
"4269" NA NA NA
"4270" NA NA NA
"4271" NA NA NA
"4272" NA NA NA
"4273" NA NA NA
"4274" NA NA NA
"4275" NA NA NA
"4276" NA NA NA
"4277" NA NA NA
"4278" NA NA NA
"4279" NA NA NA
"4280" NA NA NA
"4281" NA NA NA
"4282" NA NA NA
"4283" NA NA NA
"4284" NA NA NA
"4285" NA NA NA
"4286" NA NA NA
"4287" NA NA NA
"4288" NA NA NA
"4289" NA NA NA
"4290" NA NA NA
"4291" NA NA NA
"4292" NA NA NA
"4293" NA NA NA
"4294" NA NA NA
"4295" NA NA NA
"4296" NA NA NA
"4297" NA NA NA
"4298" NA NA NA
"4299" NA NA NA
"4300" NA NA NA
"4301" NA NA NA
"4302" NA NA NA
"4303" NA NA NA
"4304" NA NA NA
"4305" NA NA NA
"4306" NA NA NA
"4307" NA NA NA
"4308" NA NA NA
"4309" NA NA NA
"4310" NA NA NA
"4311" NA NA NA
"4312" NA NA NA
"4313" NA NA NA
"4314" NA NA NA
"4315" NA NA NA
"4316" NA NA NA
"4317" NA NA NA
"4318" NA NA NA
"4319" NA NA NA
"4320" NA NA NA
"4321" NA NA NA
"4322" NA NA NA
"4323" NA NA NA
"4324" NA NA NA
"4325" NA NA NA
"4326" NA NA NA
"4327" NA NA NA
"4328" NA NA NA
"4329" NA NA NA
"4330" NA NA NA
"4331" NA NA NA
"4332" NA NA NA
"4333" NA NA NA
"4334" NA NA NA
"4335" NA NA NA
"4336" NA NA NA
"4337" NA NA NA
"4338" NA NA NA
"4339" NA NA NA
"4340" NA NA NA
"4341" NA NA NA
"4342" NA NA NA
"4343" NA NA NA
"4344" NA NA NA
"4345" NA NA NA
"4346" NA NA NA
"4347" NA NA NA
"4348" NA NA NA
"4349" NA NA NA
"4350" NA NA NA
"4351" NA NA NA
"4352" NA NA NA
"4353" NA NA NA
"4354" NA NA NA
"4355" NA NA NA
"4356" NA NA NA
"4357" NA NA NA
"4358" NA NA NA
"4359" NA NA NA
"4360" NA NA NA
"4361" NA NA NA
"4362" NA NA NA
"4363" NA NA NA
"4364" NA NA NA
"4365" NA NA NA
"4366" NA NA NA
"4367" NA NA NA
"4368" NA NA NA
"4369" NA NA NA
"4370" NA NA NA
"4371" NA NA NA
"4372" NA NA NA
"4373" NA NA NA
"4374" NA NA NA
"4375" NA NA NA
"4376" NA NA NA
"4377" NA NA NA
"4378" NA NA NA
"4379" NA NA NA
"4380" NA NA NA
"4381" NA NA NA
"4382" NA NA NA
"4383" NA NA NA
"4384" NA NA NA
"4385" NA NA NA
"4386" NA NA NA
"4387" NA NA NA
"4388" NA NA NA
"4389" NA NA NA
"4390" NA NA NA
"4391" NA NA NA
"4392" NA NA NA
"4393" NA NA NA
"4394" NA NA NA
"4395" NA NA NA
"4396" NA NA NA
"4397" NA NA NA
"4398" NA NA NA
"4399" NA NA NA
"4400" NA NA NA
"4401" NA NA NA
"4402" NA NA NA
"4403" NA NA NA
"4404" NA NA NA
"4405" NA NA NA
"4406" NA NA NA
"4407" NA NA NA
"4408" NA NA NA
"4409" NA NA NA
"4410" NA NA NA
"4411" NA NA NA
"4412" NA NA NA
"4413" NA NA NA
"4414" NA NA NA
"4415" NA NA NA
"4416" NA NA NA
"4417" NA NA NA
"4418" NA NA NA
"4419" NA NA NA
"4420" NA NA NA
"4421" NA NA NA
"4422" NA NA NA
"4423" NA NA NA
"4424" NA NA NA
"4425" NA NA NA
"4426" NA NA NA
"4427" NA NA NA
"4428" NA NA NA
"4429" NA NA NA
"4430" NA NA NA
"4431" NA NA NA
"4432" NA NA NA
"4433" NA NA NA
"4434" NA NA NA
"4435" NA NA NA
"4436" NA NA NA
"4437" NA NA NA
"4438" NA NA NA
"4439" NA NA NA
"4440" NA NA NA
"4441" NA NA NA
"4442" NA NA NA
"4443" NA NA NA
"4444" NA NA NA
"4445" NA NA NA
"4446" NA NA NA
"4447" NA NA NA
"4448" NA NA NA
"4449" NA NA NA
"4450" NA NA NA
"4451" NA NA NA
"4452" NA NA NA
"4453" NA NA NA
"4454" NA NA NA
"4455" NA NA NA
"4456" NA NA NA
"4457" NA NA NA
"4458" NA NA NA
"4459" NA NA NA
"4460" NA NA NA
"4461" NA NA NA
"4462" NA NA NA
"4463" NA NA NA
"4464" NA NA NA
"4465" NA NA NA
"4466" NA NA NA
"4467" NA NA NA
"4468" NA NA NA
"4469" NA NA NA
"4470" NA NA NA
"4471" NA NA NA
"4472" NA NA NA
"4473" NA NA NA
"4474" NA NA NA
"4475" NA NA NA
"4476" NA NA NA
"4477" NA NA NA
"4478" NA NA NA
"4479" NA NA NA
"4480" NA NA NA
"4481" NA NA NA
"4482" NA NA NA
"4483" NA NA NA
"4484" NA NA NA
"4485" NA NA NA
"4486" NA NA NA
"4487" NA NA NA
"4488" NA NA NA
"4489" NA NA NA
"4490" NA NA NA
"4491" NA NA NA
"4492" NA NA NA
"4493" NA NA NA
"4494" NA NA NA
"4495" NA NA NA
"4496" NA NA NA
"4497" NA NA NA
"4498" NA NA NA
"4499" NA NA NA
"4500" NA NA NA
"4501" NA NA NA
"4502" NA NA NA
"4503" NA NA NA
"4504" NA NA NA
"4505" NA NA NA
"4506" NA NA NA
"4507" NA NA NA
"4508" NA NA NA
"4509" NA NA NA
"4510" NA NA NA
"4511" NA NA NA
"4512" NA NA NA
"4513" NA NA NA
"4514" NA NA NA
"4515" NA NA NA
"4516" NA NA NA
"4517" NA NA NA
"4518" NA NA NA
"4519" NA NA NA
"4520" NA NA NA
"4521" NA NA NA
"4522" NA NA NA
"4523" NA NA NA
"4524" NA NA NA
"4525" NA NA NA
"4526" NA NA NA
"4527" NA NA NA
"4528" NA NA NA
"4529" NA NA NA
"4530" NA NA NA
"4531" NA NA NA
"4532" NA NA NA
"4533" NA NA NA
"4534" NA NA NA
"4535" NA NA NA
"4536" NA NA NA
"4537" NA NA NA
"4538" NA NA NA
"4539" NA NA NA
"4540" NA NA NA
"4541" NA NA NA
"4542" NA NA NA
"4543" NA NA NA
"4544" NA NA NA
"4545" NA NA NA
"4546" NA NA NA
"4547" NA NA NA
"4548" NA NA NA
"4549" NA NA NA
"4550" NA NA NA
"4551" NA NA NA
"4552" NA NA NA
"4553" NA NA NA
"4554" NA NA NA
"4555" NA NA NA
"4556" NA NA NA
"4557" NA NA NA
"4558" NA NA NA
"4559" NA NA NA
"4560" NA NA NA
"4561" NA NA NA
"4562" NA NA NA
"4563" NA NA NA
"4564" NA NA NA
"4565" NA NA NA
"4566" NA NA NA
"4567" NA NA NA
"4568" NA NA NA
"4569" NA NA NA
"4570" NA NA NA
"4571" NA NA NA
"4572" NA NA NA
"4573" NA NA NA
"4574" NA NA NA
"4575" NA NA NA
"4576" NA NA NA
"4577" NA NA NA
"4578" NA NA NA
"4579" NA NA NA
"4580" NA NA NA
"4581" NA NA NA
"4582" NA NA NA
"4583" NA NA NA
"4584" NA NA NA
"4585" NA NA NA
"4586" NA NA NA
"4587" NA NA NA
"4588" NA NA NA
"4589" NA NA NA
"4590" NA NA NA
"4591" NA NA NA
"4592" NA NA NA
"4593" NA NA NA
"4594" NA NA NA
"4595" NA NA NA
"4596" NA NA NA
"4597" NA NA NA
"4598" NA NA NA
"4599" NA NA NA
"4600" NA NA NA
"4601" NA NA NA
"4602" NA NA NA
"4603" NA NA NA
"4604" NA NA NA
"4605" NA NA NA
"4606" NA NA NA
"4607" NA NA NA
"4608" NA NA NA
"4609" NA NA NA
"4610" NA NA NA
"4611" NA NA NA
"4612" NA NA NA
"4613" NA NA NA
"4614" NA NA NA
"4615" NA NA NA
"4616" NA NA NA
"4617" NA NA NA
"4618" NA NA NA
"4619" NA NA NA
"4620" NA NA NA
"4621" NA NA NA
"4622" NA NA NA
"4623" NA NA NA
"4624" NA NA NA
"4625" NA NA NA
"4626" NA NA NA
"4627" NA NA NA
"4628" NA NA NA
"4629" NA NA NA
"4630" NA NA NA
"4631" NA NA NA
"4632" NA NA NA
"4633" NA NA NA
"4634" NA NA NA
"4635" NA NA NA
"4636" NA NA NA
"4637" NA NA NA
"4638" NA NA NA
"4639" NA NA NA
"4640" NA NA NA
"4641" NA NA NA
"4642" NA NA NA
"4643" NA NA NA
"4644" NA NA NA
"4645" NA NA NA
"4646" NA NA NA
"4647" NA NA NA
"4648" NA NA NA
"4649" NA NA NA
"4650" NA NA NA
"4651" NA NA NA
"4652" NA NA NA
"4653" NA NA NA
"4654" NA NA NA
"4655" NA NA NA
"4656" NA NA NA
"4657" NA NA NA
"4658" NA NA NA
"4659" NA NA NA
"4660" NA NA NA
"4661" NA NA NA
"4662" NA NA NA
"4663" NA NA NA
"4664" NA NA NA
"4665" NA NA NA
"4666" NA NA NA
"4667" NA NA NA
"4668" NA NA NA
"4669" NA NA NA
"4670" NA NA NA
"4671" NA NA NA
"4672" NA NA NA
"4673" NA NA NA
"4674" NA NA NA
"4675" NA NA NA
"4676" NA NA NA
"4677" NA NA NA
"4678" NA NA NA
"4679" NA NA NA
"4680" NA NA NA
"4681" NA NA NA
"4682" NA NA NA
"4683" NA NA NA
"4684" NA NA NA
"4685" NA NA NA
"4686" NA NA NA
"4687" NA NA NA
"4688" NA NA NA
"4689" NA NA NA
"4690" NA NA NA
"4691" NA NA NA
"4692" NA NA NA
"4693" NA NA NA
"4694" NA NA NA
"4695" NA NA NA
"4696" NA NA NA
"4697" NA NA NA
"4698" NA NA NA
"4699" NA NA NA
"4700" NA NA NA
"4701" NA NA NA
"4702" NA NA NA
"4703" NA NA NA
"4704" NA NA NA
"4705" NA NA NA
"4706" NA NA NA
"4707" NA NA NA
"4708" NA NA NA
"4709" NA NA NA
"4710" NA NA NA
"4711" NA NA NA
"4712" NA NA NA
"4713" NA NA NA
"4714" NA NA NA
"4715" NA NA NA
"4716" NA NA NA
"4717" NA NA NA
"4718" NA NA NA
"4719" NA NA NA
"4720" NA NA NA
"4721" NA NA NA
"4722" NA NA NA
"4723" NA NA NA
"4724" NA NA NA
"4725" NA NA NA
"4726" NA NA NA
"4727" NA NA NA
"4728" NA NA NA
"4729" NA NA NA
"4730" NA NA NA
"4731" NA NA NA
"4732" NA NA NA
"4733" NA NA NA
"4734" NA NA NA
"4735" NA NA NA
"4736" NA NA NA
"4737" NA NA NA
"4738" NA NA NA
"4739" NA NA NA
"4740" NA NA NA
"4741" NA NA NA
"4742" NA NA NA
"4743" NA NA NA
"4744" NA NA NA
"4745" NA NA NA
"4746" NA NA NA
"4747" NA NA NA
"4748" NA NA NA
"4749" NA NA NA
"4750" NA NA NA
"4751" NA NA NA
"4752" NA NA NA
"4753" NA NA NA
"4754" NA NA NA
"4755" NA NA NA
"4756" NA NA NA
"4757" NA NA NA
"4758" NA NA NA
"4759" NA NA NA
"4760" NA NA NA
"4761" NA NA NA
"4762" NA NA NA
"4763" NA NA NA
"4764" NA NA NA
"4765" NA NA NA
"4766" NA NA NA
"4767" NA NA NA
"4768" NA NA NA
"4769" NA NA NA
"4770" NA NA NA
"4771" NA NA NA
"4772" NA NA NA
"4773" NA NA NA
"4774" NA NA NA
"4775" NA NA NA
"4776" NA NA NA
"4777" NA NA NA
"4778" NA NA NA
"4779" NA NA NA
"4780" NA NA NA
"4781" NA NA NA
"4782" NA NA NA
"4783" NA NA NA
"4784" NA NA NA
"4785" NA NA NA
"4786" NA NA NA
"4787" NA NA NA
"4788" NA NA NA
"4789" NA NA NA
"4790" NA NA NA
"4791" NA NA NA
"4792" NA NA NA
"4793" NA NA NA
"4794" NA NA NA
"4795" NA NA NA
"4796" NA NA NA
"4797" NA NA NA
"4798" NA NA NA
"4799" NA NA NA
"4800" NA NA NA
"4801" NA NA NA
"4802" NA NA NA
"4803" NA NA NA
"4804" NA NA NA
"4805" NA NA NA
"4806" NA NA NA
"4807" NA NA NA
"4808" NA NA NA
"4809" NA NA NA
"4810" NA NA NA
"4811" NA NA NA
"4812" NA NA NA
"4813" NA NA NA
"4814" NA NA NA
"4815" NA NA NA
"4816" NA NA NA
"4817" NA NA NA
"4818" NA NA NA
"4819" NA NA NA
"4820" NA NA NA
"4821" NA NA NA
"4822" NA NA NA
"4823" NA NA NA
"4824" NA NA NA
"4825" NA NA NA
"4826" NA NA NA
"4827" NA NA NA
"4828" NA NA NA
"4829" NA NA NA
"4830" NA NA NA
"4831" NA NA NA
"4832" NA NA NA
"4833" NA NA NA
"4834" NA NA NA
"4835" NA NA NA
"4836" NA NA NA
"4837" NA NA NA
"4838" NA NA NA
"4839" NA NA NA
"4840" NA NA NA
"4841" NA NA NA
"4842" NA NA NA
"4843" NA NA NA
"4844" NA NA NA
"4845" NA NA NA
"4846" NA NA NA
"4847" NA NA NA
"4848" NA NA NA
"4849" NA NA NA
"4850" NA NA NA
"4851" NA NA NA
"4852" NA NA NA
"4853" NA NA NA
"4854" NA NA NA
"4855" NA NA NA
"4856" NA NA NA
"4857" NA NA NA
"4858" NA NA NA
"4859" NA NA NA
"4860" NA NA NA
"4861" NA NA NA
"4862" NA NA NA
"4863" NA NA NA
"4864" NA NA NA
"4865" NA NA NA
"4866" NA NA NA
"4867" NA NA NA
"4868" NA NA NA
"4869" NA NA NA
"4870" NA NA NA
"4871" NA NA NA
"4872" NA NA NA
"4873" NA NA NA
"4874" NA NA NA
"4875" NA NA NA
"4876" NA NA NA
"4877" NA NA NA
"4878" NA NA NA
"4879" NA NA NA
"4880" NA NA NA
"4881" NA NA NA
"4882" NA NA NA
"4883" NA NA NA
"4884" NA NA NA
"4885" NA NA NA
"4886" NA NA NA
"4887" NA NA NA
"4888" NA NA NA
"4889" NA NA NA
"4890" NA NA NA
"4891" NA NA NA
"4892" NA NA NA
"4893" NA NA NA
"4894" NA NA NA
"4895" NA NA NA
"4896" NA NA NA
"4897" NA NA NA
"4898" NA NA NA
"4899" NA NA NA
"4900" NA NA NA
"4901" NA NA NA
"4902" NA NA NA
"4903" NA NA NA
"4904" NA NA NA
"4905" NA NA NA
"4906" NA NA NA
"4907" NA NA NA
"4908" NA NA NA
"4909" NA NA NA
"4910" NA NA NA
"4911" NA NA NA
"4912" NA NA NA
"4913" NA NA NA
"4914" NA NA NA
"4915" NA NA NA
"4916" NA NA NA
"4917" NA NA NA
"4918" NA NA NA
"4919" NA NA NA
"4920" NA NA NA
"4921" NA NA NA
"4922" NA NA NA
"4923" NA NA NA
"4924" NA NA NA
"4925" NA NA NA
"4926" NA NA NA
"4927" NA NA NA
"4928" NA NA NA
"4929" NA NA NA
"4930" NA NA NA
"4931" NA NA NA
"4932" NA NA NA
"4933" NA NA NA
"4934" NA NA NA
"4935" NA NA NA
"4936" NA NA NA
"4937" NA NA NA
"4938" NA NA NA
"4939" NA NA NA
"4940" NA NA NA
"4941" NA NA NA
"4942" NA NA NA
"4943" NA NA NA
"4944" NA NA NA
"4945" NA NA NA
"4946" NA NA NA
"4947" NA NA NA
"4948" NA NA NA
"4949" NA NA NA
"4950" NA NA NA
"4951" NA NA NA
"4952" NA NA NA
"4953" NA NA NA
"4954" NA NA NA
"4955" NA NA NA
"4956" NA NA NA
"4957" NA NA NA
"4958" NA NA NA
"4959" NA NA NA
"4960" NA NA NA
"4961" NA NA NA
"4962" NA NA NA
"4963" NA NA NA
"4964" NA NA NA
"4965" NA NA NA
"4966" NA NA NA
"4967" NA NA NA
"4968" NA NA NA
"4969" NA NA NA
"4970" NA NA NA
"4971" NA NA NA
"4972" NA NA NA
"4973" NA NA NA
"4974" NA NA NA
"4975" NA NA NA
"4976" NA NA NA
"4977" NA NA NA
"4978" NA NA NA
"4979" NA NA NA
"4980" NA NA NA
"4981" NA NA NA
"4982" NA NA NA
"4983" NA NA NA
"4984" NA NA NA
"4985" NA NA NA
"4986" NA NA NA
"4987" NA NA NA
"4988" NA NA NA
"4989" NA NA NA
"4990" NA NA NA
"4991" NA NA NA
"4992" NA NA NA
"4993" NA NA NA
"4994" NA NA NA
"4995" NA NA NA
"4996" NA NA NA
"4997" NA NA NA
"4998" NA NA NA
"4999" NA NA NA
"5000" NA NA NA
"5001" NA NA NA
"5002" NA NA NA
"5003" NA NA NA
"5004" NA NA NA
"5005" NA NA NA
"5006" NA NA NA
"5007" NA NA NA
"5008" NA NA NA
"5009" NA NA NA
"5010" NA NA NA
"5011" NA NA NA
"5012" NA NA NA
"5013" NA NA NA
"5014" NA NA NA
"5015" NA NA NA
"5016" NA NA NA
"5017" NA NA NA
"5018" NA NA NA
"5019" NA NA NA
"5020" NA NA NA
"5021" NA NA NA
"5022" NA NA NA
"5023" NA NA NA
"5024" NA NA NA
"5025" NA NA NA
"5026" NA NA NA
"5027" NA NA NA
"5028" NA NA NA
"5029" NA NA NA
"5030" NA NA NA
"5031" NA NA NA
"5032" NA NA NA
"5033" NA NA NA
"5034" NA NA NA
"5035" NA NA NA
"5036" NA NA NA
"5037" NA NA NA
"5038" NA NA NA
"5039" NA NA NA
"5040" NA NA NA
"5041" NA NA NA
"5042" NA NA NA
"5043" NA NA NA
"5044" NA NA NA
"5045" NA NA NA
"5046" NA NA NA
"5047" NA NA NA
"5048" NA NA NA
"5049" NA NA NA
"5050" NA NA NA
"5051" NA NA NA
"5052" NA NA NA
"5053" NA NA NA
"5054" NA NA NA
"5055" NA NA NA
"5056" NA NA NA
"5057" NA NA NA
"5058" NA NA NA
"5059" NA NA NA
"5060" NA NA NA
"5061" NA NA NA
"5062" NA NA NA
"5063" NA NA NA
"5064" NA NA NA
"5065" NA NA NA
"5066" NA NA NA
"5067" NA NA NA
"5068" NA NA NA
"5069" NA NA NA
"5070" NA NA NA
"5071" NA NA NA
"5072" NA NA NA
"5073" NA NA NA
"5074" NA NA NA
"5075" NA NA NA
"5076" NA NA NA
"5077" NA NA NA
"5078" NA NA NA
"5079" NA NA NA
"5080" NA NA NA
"5081" NA NA NA
"5082" NA NA NA
"5083" NA NA NA
"5084" NA NA NA
"5085" NA NA NA
"5086" NA NA NA
"5087" NA NA NA
"5088" NA NA NA
"5089" NA NA NA
"5090" NA NA NA
"5091" NA NA NA
"5092" NA NA NA
"5093" NA NA NA
"5094" NA NA NA
"5095" NA NA NA
"5096" NA NA NA
"5097" NA NA NA
"5098" NA NA NA
"5099" NA NA NA
"5100" NA NA NA
"5101" NA NA NA
"5102" NA NA NA
"5103" NA NA NA
"5104" NA NA NA
"5105" NA NA NA
"5106" NA NA NA
"5107" NA NA NA
"5108" NA NA NA
"5109" NA NA NA
"5110" NA NA NA
"5111" NA NA NA
"5112" NA NA NA
"5113" NA NA NA
"5114" NA NA NA
"5115" NA NA NA
"5116" NA NA NA
"5117" NA NA NA
"5118" NA NA NA
"5119" NA NA NA
"5120" NA NA NA
"5121" NA NA NA
"5122" NA NA NA
"5123" NA NA NA
"5124" NA NA NA
"5125" NA NA NA
"5126" NA NA NA
"5127" NA NA NA
"5128" NA NA NA
"5129" NA NA NA
"5130" NA NA NA
"5131" NA NA NA
"5132" NA NA NA
"5133" NA NA NA
"5134" NA NA NA
"5135" NA NA NA
"5136" NA NA NA
"5137" NA NA NA
"5138" NA NA NA
"5139" NA NA NA
"5140" NA NA NA
"5141" NA NA NA
"5142" NA NA NA
"5143" NA NA NA
"5144" NA NA NA
"5145" NA NA NA
"5146" NA NA NA
"5147" NA NA NA
"5148" NA NA NA
"5149" NA NA NA
"5150" NA NA NA
"5151" NA NA NA
"5152" NA NA NA
"5153" NA NA NA
"5154" NA NA NA
"5155" NA NA NA
"5156" NA NA NA
"5157" NA NA NA
"5158" NA NA NA
"5159" NA NA NA
"5160" NA NA NA
"5161" NA NA NA
"5162" NA NA NA
"5163" NA NA NA
"5164" NA NA NA
"5165" NA NA NA
"5166" NA NA NA
"5167" NA NA NA
"5168" NA NA NA
"5169" NA NA NA
"5170" NA NA NA
"5171" NA NA NA
"5172" NA NA NA
"5173" NA NA NA
"5174" NA NA NA
"5175" NA NA NA
"5176" NA NA NA
"5177" NA NA NA
"5178" NA NA NA
"5179" NA NA NA
"5180" NA NA NA
"5181" NA NA NA
"5182" NA NA NA
"5183" NA NA NA
"5184" NA NA NA
"5185" NA NA NA
"5186" NA NA NA
"5187" NA NA NA
"5188" NA NA NA
"5189" NA NA NA
"5190" NA NA NA
"5191" NA NA NA
"5192" NA NA NA
"5193" NA NA NA
"5194" NA NA NA
"5195" NA NA NA
"5196" NA NA NA
"5197" NA NA NA
"5198" NA NA NA
"5199" NA NA NA
"5200" NA NA NA
"5201" NA NA NA
"5202" NA NA NA
"5203" NA NA NA
"5204" NA NA NA
"5205" NA NA NA
"5206" NA NA NA
"5207" NA NA NA
"5208" NA NA NA
"5209" NA NA NA
"5210" NA NA NA
"5211" NA NA NA
"5212" NA NA NA
"5213" NA NA NA
"5214" NA NA NA
"5215" NA NA NA
"5216" NA NA NA
"5217" NA NA NA
"5218" NA NA NA
"5219" NA NA NA
"5220" NA NA NA
"5221" NA NA NA
"5222" NA NA NA
"5223" NA NA NA
"5224" NA NA NA
"5225" NA NA NA
"5226" NA NA NA
"5227" NA NA NA
"5228" NA NA NA
"5229" NA NA NA
"5230" NA NA NA
"5231" NA NA NA
"5232" NA NA NA
"5233" NA NA NA
"5234" NA NA NA
"5235" NA NA NA
"5236" NA NA NA
"5237" NA NA NA
"5238" NA NA NA
"5239" NA NA NA
"5240" NA NA NA
"5241" NA NA NA
"5242" NA NA NA
"5243" NA NA NA
"5244" NA NA NA
"5245" NA NA NA
"5246" NA NA NA
"5247" NA NA NA
"5248" NA NA NA
"5249" NA NA NA
"5250" NA NA NA
"5251" NA NA NA
"5252" NA NA NA
"5253" NA NA NA
"5254" NA NA NA
"5255" NA NA NA
"5256" NA NA NA
"5257" NA NA NA
"5258" NA NA NA
"5259" NA NA NA
"5260" NA NA NA
"5261" NA NA NA
"5262" NA NA NA
"5263" NA NA NA
"5264" NA NA NA
"5265" NA NA NA
"5266" NA NA NA
"5267" NA NA NA
"5268" NA NA NA
"5269" NA NA NA
"5270" NA NA NA
"5271" NA NA NA
"5272" NA NA NA
"5273" NA NA NA
"5274" NA NA NA
"5275" NA NA NA
"5276" NA NA NA
"5277" NA NA NA
"5278" NA NA NA
"5279" NA NA NA
"5280" NA NA NA
"5281" NA NA NA
"5282" NA NA NA
"5283" NA NA NA
"5284" NA NA NA
"5285" NA NA NA
"5286" NA NA NA
"5287" NA NA NA
"5288" NA NA NA
"5289" NA NA NA
"5290" NA NA NA
"5291" NA NA NA
"5292" NA NA NA
"5293" NA NA NA
"5294" NA NA NA
"5295" NA NA NA
"5296" NA NA NA
"5297" NA NA NA
"5298" NA NA NA
"5299" NA NA NA
"5300" NA NA NA
"5301" NA NA NA
"5302" NA NA NA
"5303" NA NA NA
"5304" NA NA NA
"5305" NA NA NA
"5306" NA NA NA
"5307" NA NA NA
"5308" NA NA NA
"5309" NA NA NA
"5310" NA NA NA
"5311" NA NA NA
"5312" NA NA NA
"5313" NA NA NA
"5314" NA NA NA
"5315" NA NA NA
"5316" NA NA NA
"5317" NA NA NA
"5318" NA NA NA
"5319" NA NA NA
"5320" NA NA NA
"5321" NA NA NA
"5322" NA NA NA
"5323" NA NA NA
"5324" NA NA NA
"5325" NA NA NA
"5326" NA NA NA
"5327" NA NA NA
"5328" NA NA NA
"5329" NA NA NA
"5330" NA NA NA
"5331" NA NA NA
"5332" NA NA NA
"5333" NA NA NA
"5334" NA NA NA
"5335" NA NA NA
"5336" NA NA NA
"5337" NA NA NA
"5338" NA NA NA
"5339" NA NA NA
"5340" NA NA NA
"5341" NA NA NA
"5342" NA NA NA
"5343" NA NA NA
"5344" NA NA NA
"5345" NA NA NA
"5346" NA NA NA
"5347" NA NA NA
"5348" NA NA NA
"5349" NA NA NA
"5350" NA NA NA
"5351" NA NA NA
"5352" NA NA NA
"5353" NA NA NA
"5354" NA NA NA
"5355" NA NA NA
"5356" NA NA NA
"5357" NA NA NA
"5358" NA NA NA
"5359" NA NA NA
"5360" NA NA NA
"5361" NA NA NA
"5362" NA NA NA
"5363" NA NA NA
"5364" NA NA NA
"5365" NA NA NA
"5366" NA NA NA
"5367" NA NA NA
"5368" NA NA NA
"5369" NA NA NA
"5370" NA NA NA
"5371" NA NA NA
"5372" NA NA NA
"5373" NA NA NA
"5374" NA NA NA
"5375" NA NA NA
"5376" NA NA NA
"5377" NA NA NA
"5378" NA NA NA
"5379" NA NA NA
"5380" NA NA NA
"5381" NA NA NA
"5382" NA NA NA
"5383" NA NA NA
"5384" NA NA NA
"5385" NA NA NA
"5386" NA NA NA
"5387" NA NA NA
"5388" NA NA NA
"5389" NA NA NA
"5390" NA NA NA
"5391" NA NA NA
"5392" NA NA NA
"5393" NA NA NA
"5394" NA NA NA
"5395" NA NA NA
"5396" NA NA NA
"5397" NA NA NA
"5398" NA NA NA
"5399" NA NA NA
"5400" NA NA NA
"5401" NA NA NA
"5402" NA NA NA
"5403" NA NA NA
"5404" NA NA NA
"5405" NA NA NA
"5406" NA NA NA
"5407" NA NA NA
"5408" NA NA NA
"5409" NA NA NA
"5410" NA NA NA
"5411" NA NA NA
"5412" NA NA NA
"5413" NA NA NA
"5414" NA NA NA
"5415" NA NA NA
"5416" NA NA NA
"5417" NA NA NA
"5418" NA NA NA
"5419" NA NA NA
"5420" NA NA NA
"5421" NA NA NA
"5422" NA NA NA
"5423" NA NA NA
"5424" NA NA NA
"5425" NA NA NA
"5426" NA NA NA
"5427" NA NA NA
"5428" NA NA NA
"5429" NA NA NA
"5430" NA NA NA
"5431" NA NA NA
"5432" NA NA NA
"5433" NA NA NA
"5434" NA NA NA
"5435" NA NA NA
"5436" NA NA NA
"5437" NA NA NA
"5438" NA NA NA
"5439" NA NA NA
"5440" NA NA NA
"5441" NA NA NA
"5442" NA NA NA
"5443" NA NA NA
"5444" NA NA NA
"5445" NA NA NA
"5446" NA NA NA
"5447" NA NA NA
"5448" NA NA NA
"5449" NA NA NA
"5450" NA NA NA
"5451" NA NA NA
"5452" NA NA NA
"5453" NA NA NA
"5454" NA NA NA
"5455" NA NA NA
"5456" NA NA NA
"5457" NA NA NA
"5458" NA NA NA
"5459" NA NA NA
"5460" NA NA NA
"5461" NA NA NA
"5462" NA NA NA
"5463" NA NA NA
"5464" NA NA NA
"5465" NA NA NA
"5466" NA NA NA
"5467" NA NA NA
"5468" NA NA NA
"5469" NA NA NA
"5470" NA NA NA
"5471" NA NA NA
"5472" NA NA NA
"5473" NA NA NA
"5474" NA NA NA
"5475" NA NA NA
"5476" NA NA NA
"5477" NA NA NA
"5478" NA NA NA
"5479" NA NA NA
"5480" NA NA NA
"5481" NA NA NA
"5482" NA NA NA
"5483" NA NA NA
"5484" NA NA NA
"5485" NA NA NA
"5486" NA NA NA
"5487" NA NA NA
"5488" NA NA NA
"5489" NA NA NA
"5490" NA NA NA
"5491" NA NA NA
"5492" NA NA NA
"5493" NA NA NA
"5494" NA NA NA
"5495" NA NA NA
"5496" NA NA NA
"5497" NA NA NA
"5498" NA NA NA
"5499" NA NA NA
"5500" NA NA NA
"5501" NA NA NA
"5502" NA NA NA
"5503" NA NA NA
"5504" NA NA NA
"5505" NA NA NA
"5506" NA NA NA
"5507" NA NA NA
"5508" NA NA NA
"5509" NA NA NA
"5510" NA NA NA
"5511" NA NA NA
"5512" NA NA NA
"5513" NA NA NA
"5514" NA NA NA
"5515" NA NA NA
"5516" NA NA NA
"5517" NA NA NA
"5518" NA NA NA
"5519" NA NA NA
"5520" NA NA NA
"5521" NA NA NA
"5522" NA NA NA
"5523" NA NA NA
"5524" NA NA NA
"5525" NA NA NA
"5526" NA NA NA
"5527" NA NA NA
"5528" NA NA NA
"5529" NA NA NA
"5530" NA NA NA
"5531" NA NA NA
"5532" NA NA NA
"5533" NA NA NA
"5534" NA NA NA
"5535" NA NA NA
"5536" NA NA NA
"5537" NA NA NA
"5538" NA NA NA
"5539" NA NA NA
"5540" NA NA NA
"5541" NA NA NA
"5542" NA NA NA
"5543" NA NA NA
"5544" NA NA NA
"5545" NA NA NA
"5546" NA NA NA
"5547" NA NA NA
"5548" NA NA NA
"5549" NA NA NA
"5550" NA NA NA
"5551" NA NA NA
"5552" NA NA NA
"5553" NA NA NA
"5554" NA NA NA
"5555" NA NA NA
"5556" NA NA NA
"5557" NA NA NA
"5558" NA NA NA
"5559" NA NA NA
"5560" NA NA NA
"5561" NA NA NA
"5562" NA NA NA
"5563" NA NA NA
"5564" NA NA NA
"5565" NA NA NA
"5566" NA NA NA
"5567" NA NA NA
"5568" NA NA NA
"5569" NA NA NA
"5570" NA NA NA
"5571" NA NA NA
"5572" NA NA NA
"5573" NA NA NA
"5574" NA NA NA
"5575" NA NA NA
"5576" NA NA NA
"5577" NA NA NA
"5578" NA NA NA
"5579" NA NA NA
"5580" NA NA NA
"5581" NA NA NA
"5582" NA NA NA
"5583" NA NA NA
"5584" NA NA NA
"5585" NA NA NA
"5586" NA NA NA
"5587" NA NA NA
"5588" NA NA NA
"5589" NA NA NA
"5590" NA NA NA
"5591" NA NA NA
"5592" NA NA NA
"5593" NA NA NA
"5594" NA NA NA
"5595" NA NA NA
"5596" NA NA NA
"5597" NA NA NA
"5598" NA NA NA
"5599" NA NA NA
"5600" NA NA NA
"5601" NA NA NA
"5602" NA NA NA
"5603" NA NA NA
"5604" NA NA NA
"5605" NA NA NA
"5606" NA NA NA
"5607" NA NA NA
"5608" NA NA NA
"5609" NA NA NA
"5610" NA NA NA
"5611" NA NA NA
"5612" NA NA NA
"5613" NA NA NA
"5614" NA NA NA
"5615" NA NA NA
"5616" NA NA NA
"5617" NA NA NA
"5618" NA NA NA
"5619" NA NA NA
"5620" NA NA NA
"5621" NA NA NA
"5622" NA NA NA
"5623" NA NA NA
"5624" NA NA NA
"5625" NA NA NA
"5626" NA NA NA
"5627" NA NA NA
"5628" NA NA NA
"5629" NA NA NA
"5630" NA NA NA
"5631" NA NA NA
"5632" NA NA NA
"5633" NA NA NA
"5634" NA NA NA
"5635" NA NA NA
"5636" NA NA NA
"5637" NA NA NA
"5638" NA NA NA
"5639" NA NA NA
"5640" NA NA NA
"5641" NA NA NA
"5642" NA NA NA
"5643" NA NA NA
"5644" NA NA NA
"5645" NA NA NA
"5646" NA NA NA
"5647" NA NA NA
"5648" NA NA NA
"5649" NA NA NA
"5650" NA NA NA
"5651" NA NA NA
"5652" NA NA NA
"5653" NA NA NA
"5654" NA NA NA
"5655" NA NA NA
"5656" NA NA NA
"5657" NA NA NA
"5658" NA NA NA
"5659" NA NA NA
"5660" NA NA NA
"5661" NA NA NA
"5662" NA NA NA
"5663" NA NA NA
"5664" NA NA NA
"5665" NA NA NA
"5666" NA NA NA
"5667" NA NA NA
"5668" NA NA NA
"5669" NA NA NA
"5670" NA NA NA
"5671" NA NA NA
"5672" NA NA NA
"5673" NA NA NA
"5674" NA NA NA
"5675" NA NA NA
"5676" NA NA NA
"5677" NA NA NA
"5678" NA NA NA
"5679" NA NA NA
"5680" NA NA NA
"5681" NA NA NA
"5682" NA NA NA
"5683" NA NA NA
"5684" NA NA NA
"5685" NA NA NA
"5686" NA NA NA
"5687" NA NA NA
"5688" NA NA NA
"5689" NA NA NA
"5690" NA NA NA
"5691" NA NA NA
"5692" NA NA NA
"5693" NA NA NA
"5694" NA NA NA
"5695" NA NA NA
"5696" NA NA NA
"5697" NA NA NA
"5698" NA NA NA
"5699" NA NA NA
"5700" NA NA NA
"5701" NA NA NA
"5702" NA NA NA
"5703" NA NA NA
"5704" NA NA NA
"5705" NA NA NA
"5706" NA NA NA
"5707" NA NA NA
"5708" NA NA NA
"5709" NA NA NA
"5710" NA NA NA
"5711" NA NA NA
"5712" NA NA NA
"5713" NA NA NA
"5714" NA NA NA
"5715" NA NA NA
"5716" NA NA NA
"5717" NA NA NA
"5718" NA NA NA
"5719" NA NA NA
"5720" NA NA NA
"5721" NA NA NA
"5722" NA NA NA
"5723" NA NA NA
"5724" NA NA NA
"5725" NA NA NA
"5726" NA NA NA
"5727" NA NA NA
"5728" NA NA NA
"5729" NA NA NA
"5730" NA NA NA
"5731" NA NA NA
"5732" NA NA NA
"5733" NA NA NA
"5734" NA NA NA
"5735" NA NA NA
"5736" NA NA NA
"5737" NA NA NA
"5738" NA NA NA
"5739" NA NA NA
"5740" NA NA NA
"5741" NA NA NA
"5742" NA NA NA
"5743" NA NA NA
"5744" NA NA NA
"5745" NA NA NA
"5746" NA NA NA
"5747" NA NA NA
"5748" NA NA NA
"5749" NA NA NA
"5750" NA NA NA
"5751" NA NA NA
"5752" NA NA NA
"5753" NA NA NA
"5754" NA NA NA
"5755" NA NA NA
"5756" NA NA NA
"5757" NA NA NA
"5758" NA NA NA
"5759" NA NA NA
"5760" NA NA NA
"5761" NA NA NA
"5762" NA NA NA
"5763" NA NA NA
"5764" NA NA NA
"5765" NA NA NA
"5766" NA NA NA
"5767" NA NA NA
"5768" NA NA NA
"5769" NA NA NA
"5770" NA NA NA
"5771" NA NA NA
"5772" NA NA NA
"5773" NA NA NA
"5774" NA NA NA
"5775" NA NA NA
"5776" NA NA NA
"5777" NA NA NA
"5778" NA NA NA
"5779" NA NA NA
"5780" NA NA NA
"5781" NA NA NA
"5782" NA NA NA
"5783" NA NA NA
"5784" NA NA NA
"5785" NA NA NA
"5786" NA NA NA
"5787" NA NA NA
"5788" NA NA NA
"5789" NA NA NA
"5790" NA NA NA
"5791" NA NA NA
"5792" NA NA NA
"5793" NA NA NA
"5794" NA NA NA
"5795" NA NA NA
"5796" NA NA NA
"5797" NA NA NA
"5798" NA NA NA
"5799" NA NA NA
"5800" NA NA NA
"5801" NA NA NA
"5802" NA NA NA
"5803" NA NA NA
"5804" NA NA NA
"5805" NA NA NA
"5806" NA NA NA
"5807" NA NA NA
"5808" NA NA NA
"5809" NA NA NA
"5810" NA NA NA
"5811" NA NA NA
"5812" NA NA NA
"5813" NA NA NA
"5814" NA NA NA
"5815" NA NA NA
"5816" NA NA NA
"5817" NA NA NA
"5818" NA NA NA
"5819" NA NA NA
"5820" NA NA NA
"5821" NA NA NA
"5822" NA NA NA
"5823" NA NA NA
"5824" NA NA NA
"5825" NA NA NA
"5826" NA NA NA
"5827" NA NA NA
"5828" NA NA NA
"5829" NA NA NA
"5830" NA NA NA
"5831" NA NA NA
"5832" NA NA NA
"5833" NA NA NA
"5834" NA NA NA
"5835" NA NA NA
"5836" NA NA NA
"5837" NA NA NA
"5838" NA NA NA
"5839" NA NA NA
"5840" NA NA NA
"5841" NA NA NA
"5842" NA NA NA
"5843" NA NA NA
"5844" NA NA NA
"5845" NA NA NA
"5846" NA NA NA
"5847" NA NA NA
"5848" NA NA NA
"5849" NA NA NA
"5850" NA NA NA
"5851" NA NA NA
"5852" NA NA NA
"5853" NA NA NA
"5854" NA NA NA
"5855" NA NA NA
"5856" NA NA NA
"5857" NA NA NA
"5858" NA NA NA
"5859" NA NA NA
"5860" NA NA NA
"5861" NA NA NA
"5862" NA NA NA
"5863" NA NA NA
"5864" NA NA NA
"5865" NA NA NA
"5866" NA NA NA
"5867" NA NA NA
"5868" NA NA NA
"5869" NA NA NA
"5870" NA NA NA
"5871" NA NA NA
"5872" NA NA NA
"5873" NA NA NA
"5874" NA NA NA
"5875" NA NA NA
"5876" NA NA NA
"5877" NA NA NA
"5878" NA NA NA
"5879" NA NA NA
"5880" NA NA NA
"5881" NA NA NA
"5882" NA NA NA
"5883" NA NA NA
"5884" NA NA NA
"5885" NA NA NA
"5886" NA NA NA
"5887" NA NA NA
"5888" NA NA NA
"5889" NA NA NA
"5890" NA NA NA
"5891" NA NA NA
"5892" NA NA NA
"5893" NA NA NA
"5894" NA NA NA
"5895" NA NA NA
"5896" NA NA NA
"5897" NA NA NA
"5898" NA NA NA
"5899" NA NA NA
"5900" NA NA NA
"5901" NA NA NA
"5902" NA NA NA
"5903" NA NA NA
"5904" NA NA NA
"5905" NA NA NA
"5906" NA NA NA
"5907" NA NA NA
"5908" NA NA NA
"5909" NA NA NA
"5910" NA NA NA
"5911" NA NA NA
"5912" NA NA NA
"5913" NA NA NA
"5914" NA NA NA
"5915" NA NA NA
"5916" NA NA NA
"5917" NA NA NA
"5918" NA NA NA
"5919" NA NA NA
"5920" NA NA NA
"5921" NA NA NA
"5922" NA NA NA
"5923" NA NA NA
"5924" NA NA NA
"5925" NA NA NA
"5926" NA NA NA
"5927" NA NA NA
"5928" NA NA NA
"5929" NA NA NA
"5930" NA NA NA
"5931" NA NA NA
"5932" NA NA NA
"5933" NA NA NA
"5934" NA NA NA
"5935" NA NA NA
"5936" NA NA NA
"5937" NA NA NA
"5938" NA NA NA
"5939" NA NA NA
"5940" NA NA NA
"5941" NA NA NA
"5942" NA NA NA
"5943" NA NA NA
"5944" NA NA NA
"5945" NA NA NA
"5946" NA NA NA
"5947" NA NA NA
"5948" NA NA NA
"5949" NA NA NA
"5950" NA NA NA
"5951" NA NA NA
"5952" NA NA NA
"5953" NA NA NA
"5954" NA NA NA
"5955" NA NA NA
"5956" NA NA NA
"5957" NA NA NA
"5958" NA NA NA
"5959" NA NA NA
"5960" NA NA NA
"5961" NA NA NA
"5962" NA NA NA
"5963" NA NA NA
"5964" NA NA NA
"5965" NA NA NA
"5966" NA NA NA
"5967" NA NA NA
"5968" NA NA NA
"5969" NA NA NA
"5970" NA NA NA
"5971" NA NA NA
"5972" NA NA NA
"5973" NA NA NA
"5974" NA NA NA
"5975" NA NA NA
"5976" NA NA NA
"5977" NA NA NA
"5978" NA NA NA
"5979" NA NA NA
"5980" NA NA NA
"5981" NA NA NA
"5982" NA NA NA
"5983" NA NA NA
"5984" NA NA NA
"5985" NA NA NA
"5986" NA NA NA
"5987" NA NA NA
"5988" NA NA NA
"5989" NA NA NA
"5990" NA NA NA
"5991" NA NA NA
"5992" NA NA NA
"5993" NA NA NA
"5994" NA NA NA
"5995" NA NA NA
"5996" NA NA NA
"5997" NA NA NA
"5998" NA NA NA
"5999" NA NA NA
"6000" NA NA NA
"6001" NA NA NA
"6002" NA NA NA
"6003" NA NA NA
"6004" NA NA NA
"6005" NA NA NA
"6006" NA NA NA
"6007" NA NA NA
"6008" NA NA NA
"6009" NA NA NA
"6010" NA NA NA
"6011" NA NA NA
"6012" NA NA NA
"6013" NA NA NA
"6014" NA NA NA
"6015" NA NA NA
"6016" NA NA NA
"6017" NA NA NA
"6018" NA NA NA
"6019" NA NA NA
"6020" NA NA NA
"6021" NA NA NA
"6022" NA NA NA
"6023" NA NA NA
"6024" NA NA NA
"6025" NA NA NA
"6026" NA NA NA
"6027" NA NA NA
"6028" NA NA NA
"6029" NA NA NA
"6030" NA NA NA
"6031" NA NA NA
"6032" NA NA NA
"6033" NA NA NA
"6034" NA NA NA
"6035" NA NA NA
"6036" NA NA NA
"6037" NA NA NA
"6038" NA NA NA
"6039" NA NA NA
"6040" NA NA NA
"6041" NA NA NA
"6042" NA NA NA
"6043" NA NA NA
"6044" NA NA NA
"6045" NA NA NA
"6046" NA NA NA
"6047" NA NA NA
"6048" NA NA NA
"6049" NA NA NA
"6050" NA NA NA
"6051" NA NA NA
"6052" NA NA NA
"6053" NA NA NA
"6054" NA NA NA
"6055" NA NA NA
"6056" NA NA NA
"6057" NA NA NA
"6058" NA NA NA
"6059" NA NA NA
"6060" NA NA NA
"6061" NA NA NA
"6062" NA NA NA
"6063" NA NA NA
"6064" NA NA NA
"6065" NA NA NA
"6066" NA NA NA
"6067" NA NA NA
"6068" NA NA NA
"6069" NA NA NA
"6070" NA NA NA
"6071" NA NA NA
"6072" NA NA NA
"6073" NA NA NA
"6074" NA NA NA
"6075" NA NA NA
"6076" NA NA NA
"6077" NA NA NA
"6078" NA NA NA
"6079" NA NA NA
"6080" NA NA NA
"6081" NA NA NA
"6082" NA NA NA
"6083" NA NA NA
"6084" NA NA NA
"6085" NA NA NA
"6086" NA NA NA
"6087" NA NA NA
"6088" NA NA NA
"6089" NA NA NA
"6090" NA NA NA
"6091" NA NA NA
"6092" NA NA NA
"6093" NA NA NA
"6094" NA NA NA
"6095" NA NA NA
"6096" NA NA NA
"6097" NA NA NA
"6098" NA NA NA
"6099" NA NA NA
"6100" NA NA NA
"6101" NA NA NA
"6102" NA NA NA
"6103" NA NA NA
"6104" NA NA NA
"6105" NA NA NA
"6106" NA NA NA
"6107" NA NA NA
"6108" NA NA NA
"6109" NA NA NA
"6110" NA NA NA
"6111" NA NA NA
"6112" NA NA NA
"6113" NA NA NA
"6114" NA NA NA
"6115" NA NA NA
"6116" NA NA NA
"6117" NA NA NA
"6118" NA NA NA
"6119" NA NA NA
"6120" NA NA NA
"6121" NA NA NA
"6122" NA NA NA
"6123" NA NA NA
"6124" NA NA NA
"6125" NA NA NA
"6126" NA NA NA
"6127" NA NA NA
"6128" NA NA NA
"6129" NA NA NA
"6130" NA NA NA
"6131" NA NA NA
"6132" NA NA NA
"6133" NA NA NA
"6134" NA NA NA
"6135" NA NA NA
"6136" NA NA NA
"6137" NA NA NA
"6138" NA NA NA
"6139" NA NA NA
"6140" NA NA NA
"6141" NA NA NA
"6142" NA NA NA
"6143" NA NA NA
"6144" NA NA NA
"6145" NA NA NA
"6146" NA NA NA
"6147" NA NA NA
"6148" NA NA NA
"6149" NA NA NA
"6150" NA NA NA
"6151" NA NA NA
"6152" NA NA NA
"6153" NA NA NA
"6154" NA NA NA
"6155" NA NA NA
"6156" NA NA NA
"6157" NA NA NA
"6158" NA NA NA
"6159" NA NA NA
"6160" NA NA NA
"6161" NA NA NA
"6162" NA NA NA
"6163" NA NA NA
"6164" NA NA NA
"6165" NA NA NA
"6166" NA NA NA
"6167" NA NA NA
"6168" NA NA NA
"6169" NA NA NA
"6170" NA NA NA
"6171" NA NA NA
"6172" NA NA NA
"6173" NA NA NA
"6174" NA NA NA
"6175" NA NA NA
"6176" NA NA NA
"6177" NA NA NA
"6178" NA NA NA
"6179" NA NA NA
"6180" NA NA NA
"6181" NA NA NA
"6182" NA NA NA
"6183" NA NA NA
"6184" NA NA NA
"6185" NA NA NA
"6186" NA NA NA
"6187" NA NA NA
"6188" NA NA NA
"6189" NA NA NA
"6190" NA NA NA
"6191" NA NA NA
"6192" NA NA NA
"6193" NA NA NA
"6194" NA NA NA
"6195" NA NA NA
"6196" NA NA NA
"6197" NA NA NA
"6198" NA NA NA
"6199" NA NA NA
"6200" NA NA NA
"6201" NA NA NA
"6202" NA NA NA
"6203" NA NA NA
"6204" NA NA NA
"6205" NA NA NA
"6206" NA NA NA
"6207" NA NA NA
"6208" NA NA NA
"6209" NA NA NA
"6210" NA NA NA
"6211" NA NA NA
"6212" NA NA NA
"6213" NA NA NA
"6214" NA NA NA
"6215" NA NA NA
"6216" NA NA NA
"6217" NA NA NA
"6218" NA NA NA
"6219" NA NA NA
"6220" NA NA NA
"6221" NA NA NA
"6222" NA NA NA
"6223" NA NA NA
"6224" NA NA NA
"6225" NA NA NA
"6226" NA NA NA
"6227" NA NA NA
"6228" NA NA NA
"6229" NA NA NA
"6230" NA NA NA
"6231" NA NA NA
"6232" NA NA NA
"6233" NA NA NA
"6234" NA NA NA
"6235" NA NA NA
"6236" NA NA NA
"6237" NA NA NA
"6238" NA NA NA
"6239" NA NA NA
"6240" NA NA NA
"6241" NA NA NA
"6242" NA NA NA
"6243" NA NA NA
"6244" NA NA NA
"6245" NA NA NA
"6246" NA NA NA
"6247" NA NA NA
"6248" NA NA NA
"6249" NA NA NA
"6250" NA NA NA
"6251" NA NA NA
"6252" NA NA NA
"6253" NA NA NA
"6254" NA NA NA
"6255" NA NA NA
"6256" NA NA NA
"6257" NA NA NA
"6258" NA NA NA
"6259" NA NA NA
"6260" NA NA NA
"6261" NA NA NA
"6262" NA NA NA
"6263" NA NA NA
"6264" NA NA NA
"6265" NA NA NA
"6266" NA NA NA
"6267" NA NA NA
"6268" NA NA NA
"6269" NA NA NA
"6270" NA NA NA
"6271" NA NA NA
"6272" NA NA NA
"6273" NA NA NA
"6274" NA NA NA
"6275" NA NA NA
"6276" NA NA NA
"6277" NA NA NA
"6278" NA NA NA
"6279" NA NA NA
"6280" NA NA NA
"6281" NA NA NA
"6282" NA NA NA
"6283" NA NA NA
"6284" NA NA NA
"6285" NA NA NA
"6286" NA NA NA
"6287" NA NA NA
"6288" NA NA NA
"6289" NA NA NA
"6290" NA NA NA
"6291" NA NA NA
"6292" NA NA NA
"6293" NA NA NA
"6294" NA NA NA
"6295" NA NA NA
"6296" NA NA NA
"6297" NA NA NA
"6298" NA NA NA
"6299" NA NA NA
"6300" NA NA NA
"6301" NA NA NA
"6302" NA NA NA
"6303" NA NA NA
"6304" NA NA NA
"6305" NA NA NA
"6306" NA NA NA
"6307" NA NA NA
"6308" NA NA NA
"6309" NA NA NA
"6310" NA NA NA
"6311" NA NA NA
"6312" NA NA NA
"6313" NA NA NA
"6314" NA NA NA
"6315" NA NA NA
"6316" NA NA NA
"6317" NA NA NA
"6318" NA NA NA
"6319" NA NA NA
"6320" NA NA NA
"6321" NA NA NA
"6322" NA NA NA
"6323" NA NA NA
"6324" NA NA NA
"6325" NA NA NA
"6326" NA NA NA
"6327" NA NA NA
"6328" NA NA NA
"6329" NA NA NA
"6330" NA NA NA
"6331" NA NA NA
"6332" NA NA NA
"6333" NA NA NA
"6334" NA NA NA
"6335" NA NA NA
"6336" NA NA NA
"6337" NA NA NA
"6338" NA NA NA
"6339" NA NA NA
"6340" NA NA NA
"6341" NA NA NA
"6342" NA NA NA
"6343" NA NA NA
"6344" NA NA NA
"6345" NA NA NA
"6346" NA NA NA
"6347" NA NA NA
"6348" NA NA NA
"6349" NA NA NA
"6350" NA NA NA
"6351" NA NA NA
"6352" NA NA NA
"6353" NA NA NA
"6354" NA NA NA
"6355" NA NA NA
"6356" NA NA NA
"6357" NA NA NA
"6358" NA NA NA
"6359" NA NA NA
"6360" NA NA NA
"6361" NA NA NA
"6362" NA NA NA
"6363" NA NA NA
"6364" NA NA NA
"6365" NA NA NA
"6366" NA NA NA
"6367" NA NA NA
"6368" NA NA NA
"6369" NA NA NA
"6370" NA NA NA
"6371" NA NA NA
"6372" NA NA NA
"6373" NA NA NA
"6374" NA NA NA
"6375" NA NA NA
"6376" NA NA NA
"6377" NA NA NA
"6378" NA NA NA
"6379" NA NA NA
"6380" NA NA NA
"6381" NA NA NA
"6382" NA NA NA
"6383" NA NA NA
"6384" NA NA NA
"6385" NA NA NA
"6386" NA NA NA
"6387" NA NA NA
"6388" NA NA NA
"6389" NA NA NA
"6390" NA NA NA
"6391" NA NA NA
"6392" NA NA NA
"6393" NA NA NA
"6394" NA NA NA
"6395" NA NA NA
"6396" NA NA NA
"6397" NA NA NA
"6398" NA NA NA
"6399" NA NA NA
"6400" NA NA NA
"6401" NA NA NA
"6402" NA NA NA
"6403" NA NA NA
"6404" NA NA NA
"6405" NA NA NA
"6406" NA NA NA
"6407" NA NA NA
"6408" NA NA NA
"6409" NA NA NA
"6410" NA NA NA
"6411" NA NA NA
"6412" NA NA NA
"6413" NA NA NA
"6414" NA NA NA
"6415" NA NA NA
"6416" NA NA NA
"6417" NA NA NA
"6418" NA NA NA
"6419" NA NA NA
"6420" NA NA NA
"6421" NA NA NA
"6422" NA NA NA
"6423" NA NA NA
"6424" NA NA NA
"6425" NA NA NA
"6426" NA NA NA
"6427" NA NA NA
"6428" NA NA NA
"6429" NA NA NA
"6430" NA NA NA
"6431" NA NA NA
"6432" NA NA NA
"6433" NA NA NA
"6434" NA NA NA
"6435" NA NA NA
"6436" NA NA NA
"6437" NA NA NA
"6438" NA NA NA
"6439" NA NA NA
"6440" NA NA NA
"6441" NA NA NA
"6442" NA NA NA
"6443" NA NA NA
"6444" NA NA NA
"6445" NA NA NA
"6446" NA NA NA
"6447" NA NA NA
"6448" NA NA NA
"6449" NA NA NA
"6450" NA NA NA
"6451" NA NA NA
"6452" NA NA NA
"6453" NA NA NA
"6454" NA NA NA
"6455" NA NA NA
"6456" NA NA NA
"6457" NA NA NA
"6458" NA NA NA
"6459" NA NA NA
"6460" NA NA NA
"6461" NA NA NA
"6462" NA NA NA
"6463" NA NA NA
"6464" NA NA NA
"6465" NA NA NA
"6466" NA NA NA
"6467" NA NA NA
"6468" NA NA NA
"6469" NA NA NA
"6470" NA NA NA
"6471" NA NA NA
"6472" NA NA NA
"6473" NA NA NA
"6474" NA NA NA
"6475" NA NA NA
"6476" NA NA NA
"6477" NA NA NA
"6478" NA NA NA
"6479" NA NA NA
"6480" NA NA NA
"6481" NA NA NA
"6482" NA NA NA
"6483" NA NA NA
"6484" NA NA NA
"6485" NA NA NA
"6486" NA NA NA
"6487" NA NA NA
"6488" NA NA NA
"6489" NA NA NA
"6490" NA NA NA
"6491" NA NA NA
"6492" NA NA NA
"6493" NA NA NA
"6494" NA NA NA
"6495" NA NA NA
"6496" NA NA NA
"6497" NA NA NA
"6498" NA NA NA
"6499" NA NA NA
"6500" NA NA NA
"6501" NA NA NA
"6502" NA NA NA
"6503" NA NA NA
"6504" NA NA NA
"6505" NA NA NA
"6506" NA NA NA
"6507" NA NA NA
"6508" NA NA NA
"6509" NA NA NA
"6510" NA NA NA
"6511" NA NA NA
"6512" NA NA NA
"6513" NA NA NA
"6514" NA NA NA
"6515" NA NA NA
"6516" NA NA NA
"6517" NA NA NA
"6518" NA NA NA
"6519" NA NA NA
"6520" NA NA NA
"6521" NA NA NA
"6522" NA NA NA
"6523" NA NA NA
"6524" NA NA NA
"6525" NA NA NA
"6526" NA NA NA
"6527" NA NA NA
"6528" NA NA NA
"6529" NA NA NA
"6530" NA NA NA
"6531" NA NA NA
"6532" NA NA NA
"6533" NA NA NA
"6534" NA NA NA
"6535" NA NA NA
"6536" NA NA NA
"6537" NA NA NA
"6538" NA NA NA
"6539" NA NA NA
"6540" NA NA NA
"6541" NA NA NA
"6542" NA NA NA
"6543" NA NA NA
"6544" NA NA NA
"6545" NA NA NA
"6546" NA NA NA
"6547" NA NA NA
"6548" NA NA NA
"6549" NA NA NA
"6550" NA NA NA
"6551" NA NA NA
"6552" NA NA NA
"6553" NA NA NA
"6554" NA NA NA
"6555" NA NA NA
"6556" NA NA NA
"6557" NA NA NA
"6558" NA NA NA
"6559" NA NA NA
"6560" NA NA NA
"6561" NA NA NA
"6562" NA NA NA
"6563" NA NA NA
"6564" NA NA NA
"6565" NA NA NA
"6566" NA NA NA
"6567" NA NA NA
"6568" NA NA NA
"6569" NA NA NA
"6570" NA NA NA
"6571" NA NA NA
"6572" NA NA NA
"6573" NA NA NA
"6574" NA NA NA
"6575" NA NA NA
"6576" NA NA NA
"6577" NA NA NA
"6578" NA NA NA
"6579" NA NA NA
"6580" NA NA NA
"6581" NA NA NA
"6582" NA NA NA
"6583" NA NA NA
"6584" NA NA NA
"6585" NA NA NA
"6586" NA NA NA
"6587" NA NA NA
"6588" NA NA NA
"6589" NA NA NA
"6590" NA NA NA
"6591" NA NA NA
"6592" NA NA NA
"6593" NA NA NA
"6594" NA NA NA
"6595" NA NA NA
"6596" NA NA NA
"6597" NA NA NA
"6598" NA NA NA
"6599" NA NA NA
"6600" NA NA NA
"6601" NA NA NA
"6602" NA NA NA
"6603" NA NA NA
"6604" NA NA NA
"6605" NA NA NA
"6606" NA NA NA
"6607" NA NA NA
"6608" NA NA NA
"6609" NA NA NA
"6610" NA NA NA
"6611" NA NA NA
"6612" NA NA NA
"6613" NA NA NA
"6614" NA NA NA
"6615" NA NA NA
"6616" NA NA NA
"6617" NA NA NA
"6618" NA NA NA
"6619" NA NA NA
"6620" NA NA NA
"6621" NA NA NA
"6622" NA NA NA
"6623" NA NA NA
"6624" NA NA NA
"6625" NA NA NA
"6626" NA NA NA
"6627" NA NA NA
"6628" NA NA NA
"6629" NA NA NA
"6630" NA NA NA
"6631" NA NA NA
"6632" NA NA NA
"6633" NA NA NA
"6634" NA NA NA
"6635" NA NA NA
"6636" NA NA NA
"6637" NA NA NA
"6638" NA NA NA
"6639" NA NA NA
"6640" NA NA NA
"6641" NA NA NA
"6642" NA NA NA
"6643" NA NA NA
"6644" NA NA NA
"6645" NA NA NA
"6646" NA NA NA
"6647" NA NA NA
"6648" NA NA NA
"6649" NA NA NA
"6650" NA NA NA
"6651" NA NA NA
"6652" NA NA NA
"6653" NA NA NA
"6654" NA NA NA
"6655" NA NA NA
"6656" NA NA NA
"6657" NA NA NA
"6658" NA NA NA
"6659" NA NA NA
"6660" NA NA NA
"6661" NA NA NA
"6662" NA NA NA
"6663" NA NA NA
"6664" NA NA NA
"6665" NA NA NA
"6666" NA NA NA
"6667" NA NA NA
"6668" NA NA NA
"6669" NA NA NA
"6670" NA NA NA
"6671" NA NA NA
"6672" NA NA NA
"6673" NA NA NA
"6674" NA NA NA
"6675" NA NA NA
"6676" NA NA NA
"6677" NA NA NA
"6678" NA NA NA
"6679" NA NA NA
"6680" NA NA NA
"6681" NA NA NA
"6682" NA NA NA
"6683" NA NA NA
"6684" NA NA NA
"6685" NA NA NA
"6686" NA NA NA
"6687" NA NA NA
"6688" NA NA NA
"6689" NA NA NA
"6690" NA NA NA
"6691" NA NA NA
"6692" NA NA NA
"6693" NA NA NA
"6694" NA NA NA
"6695" NA NA NA
"6696" NA NA NA
"6697" NA NA NA
"6698" NA NA NA
"6699" NA NA NA
"6700" NA NA NA
"6701" NA NA NA
"6702" NA NA NA
"6703" NA NA NA
"6704" NA NA NA
"6705" NA NA NA
"6706" NA NA NA
"6707" NA NA NA
"6708" NA NA NA
"6709" NA NA NA
"6710" NA NA NA
"6711" NA NA NA
"6712" NA NA NA
"6713" NA NA NA
"6714" NA NA NA
"6715" NA NA NA
"6716" NA NA NA
"6717" NA NA NA
"6718" NA NA NA
"6719" NA NA NA
"6720" NA NA NA
"6721" NA NA NA
"6722" NA NA NA
"6723" NA NA NA
"6724" NA NA NA
"6725" NA NA NA
"6726" NA NA NA
"6727" NA NA NA
"6728" NA NA NA
"6729" NA NA NA
"6730" NA NA NA
"6731" NA NA NA
"6732" NA NA NA
"6733" NA NA NA
"6734" NA NA NA
"6735" NA NA NA
"6736" NA NA NA
"6737" NA NA NA
"6738" NA NA NA
"6739" NA NA NA
"6740" NA NA NA
"6741" NA NA NA
"6742" NA NA NA
"6743" NA NA NA
"6744" NA NA NA
"6745" NA NA NA
"6746" NA NA NA
"6747" NA NA NA
"6748" NA NA NA
"6749" NA NA NA
"6750" NA NA NA
"6751" NA NA NA
"6752" NA NA NA
"6753" NA NA NA
"6754" NA NA NA
"6755" NA NA NA
"6756" NA NA NA
"6757" NA NA NA
"6758" NA NA NA
"6759" NA NA NA
"6760" NA NA NA
"6761" NA NA NA
"6762" NA NA NA
"6763" NA NA NA
"6764" NA NA NA
"6765" NA NA NA
"6766" NA NA NA
"6767" NA NA NA
"6768" NA NA NA
"6769" NA NA NA
"6770" NA NA NA
"6771" NA NA NA
"6772" NA NA NA
"6773" NA NA NA
"6774" NA NA NA
"6775" NA NA NA
"6776" NA NA NA
"6777" NA NA NA
"6778" NA NA NA
"6779" NA NA NA
"6780" NA NA NA
"6781" NA NA NA
"6782" NA NA NA
"6783" NA NA NA
"6784" NA NA NA
"6785" NA NA NA
"6786" NA NA NA
"6787" NA NA NA
"6788" NA NA NA
"6789" NA NA NA
"6790" NA NA NA
"6791" NA NA NA
"6792" NA NA NA
"6793" NA NA NA
"6794" NA NA NA
"6795" NA NA NA
"6796" NA NA NA
"6797" NA NA NA
"6798" NA NA NA
"6799" NA NA NA
"6800" NA NA NA
"6801" NA NA NA
"6802" NA NA NA
"6803" NA NA NA
"6804" NA NA NA
"6805" NA NA NA
"6806" NA NA NA
"6807" NA NA NA
"6808" NA NA NA
"6809" NA NA NA
"6810" NA NA NA
"6811" NA NA NA
"6812" NA NA NA
"6813" NA NA NA
"6814" NA NA NA
"6815" NA NA NA
"6816" NA NA NA
"6817" NA NA NA
"6818" NA NA NA
"6819" NA NA NA
"6820" NA NA NA
"6821" NA NA NA
"6822" NA NA NA
"6823" NA NA NA
"6824" NA NA NA
"6825" NA NA NA
"6826" NA NA NA
"6827" NA NA NA
"6828" NA NA NA
"6829" NA NA NA
"6830" NA NA NA
"6831" NA NA NA
"6832" NA NA NA
"6833" NA NA NA
"6834" NA NA NA
"6835" NA NA NA
"6836" NA NA NA
"6837" NA NA NA
"6838" NA NA NA
"6839" NA NA NA
"6840" NA NA NA
"6841" NA NA NA
"6842" NA NA NA
"6843" NA NA NA
"6844" NA NA NA
"6845" NA NA NA
"6846" NA NA NA
"6847" NA NA NA
"6848" NA NA NA
"6849" NA NA NA
"6850" NA NA NA
"6851" NA NA NA
"6852" NA NA NA
"6853" NA NA NA
"6854" NA NA NA
"6855" NA NA NA
"6856" NA NA NA
"6857" NA NA NA
"6858" NA NA NA
"6859" NA NA NA
"6860" NA NA NA
"6861" NA NA NA
"6862" NA NA NA
"6863" NA NA NA
"6864" NA NA NA
"6865" NA NA NA
"6866" NA NA NA
"6867" NA NA NA
"6868" NA NA NA
"6869" NA NA NA
"6870" NA NA NA
"6871" NA NA NA
"6872" NA NA NA
"6873" NA NA NA
"6874" NA NA NA
"6875" NA NA NA
"6876" NA NA NA
"6877" NA NA NA
"6878" NA NA NA
"6879" NA NA NA
"6880" NA NA NA
"6881" NA NA NA
"6882" NA NA NA
"6883" NA NA NA
"6884" NA NA NA
"6885" NA NA NA
"6886" NA NA NA
"6887" NA NA NA
"6888" NA NA NA
"6889" NA NA NA
"6890" NA NA NA
"6891" NA NA NA
"6892" NA NA NA
"6893" NA NA NA
"6894" NA NA NA
"6895" NA NA NA
"6896" NA NA NA
"6897" NA NA NA
"6898" NA NA NA
"6899" NA NA NA
"6900" NA NA NA
"6901" NA NA NA
"6902" NA NA NA
"6903" NA NA NA
"6904" NA NA NA
"6905" NA NA NA
"6906" NA NA NA
"6907" NA NA NA
"6908" NA NA NA
"6909" NA NA NA
"6910" NA NA NA
"6911" NA NA NA
"6912" NA NA NA
"6913" NA NA NA
"6914" NA NA NA
"6915" NA NA NA
"6916" NA NA NA
"6917" NA NA NA
"6918" NA NA NA
"6919" NA NA NA
"6920" NA NA NA
"6921" NA NA NA
"6922" NA NA NA
"6923" NA NA NA
"6924" NA NA NA
"6925" NA NA NA
"6926" NA NA NA
"6927" NA NA NA
"6928" NA NA NA
"6929" NA NA NA
"6930" NA NA NA
"6931" NA NA NA
"6932" NA NA NA
"6933" NA NA NA
"6934" NA NA NA
"6935" NA NA NA
"6936" NA NA NA
"6937" NA NA NA
"6938" NA NA NA
"6939" NA NA NA
"6940" NA NA NA
"6941" NA NA NA
"6942" NA NA NA
"6943" NA NA NA
"6944" NA NA NA
"6945" NA NA NA
"6946" NA NA NA
"6947" NA NA NA
"6948" NA NA NA
"6949" NA NA NA
"6950" NA NA NA
"6951" NA NA NA
"6952" NA NA NA
"6953" NA NA NA
"6954" NA NA NA
"6955" NA NA NA
"6956" NA NA NA
"6957" NA NA NA
"6958" NA NA NA
"6959" NA NA NA
"6960" NA NA NA
"6961" NA NA NA
"6962" NA NA NA
"6963" NA NA NA
"6964" NA NA NA
"6965" NA NA NA
"6966" NA NA NA
"6967" NA NA NA
"6968" NA NA NA
"6969" NA NA NA
"6970" NA NA NA
"6971" NA NA NA
"6972" NA NA NA
"6973" NA NA NA
"6974" NA NA NA
"6975" NA NA NA
"6976" NA NA NA
"6977" NA NA NA
"6978" NA NA NA
"6979" NA NA NA
"6980" NA NA NA
"6981" NA NA NA
"6982" NA NA NA
"6983" NA NA NA
"6984" NA NA NA
"6985" NA NA NA
"6986" NA NA NA
"6987" NA NA NA
"6988" NA NA NA
"6989" NA NA NA
"6990" NA NA NA
"6991" NA NA NA
"6992" NA NA NA
"6993" NA NA NA
"6994" NA NA NA
"6995" NA NA NA
"6996" NA NA NA
"6997" NA NA NA
"6998" NA NA NA
"6999" NA NA NA
"7000" NA NA NA
"7001" NA NA NA
"7002" NA NA NA
"7003" NA NA NA
"7004" NA NA NA
"7005" NA NA NA
"7006" NA NA NA
"7007" NA NA NA
"7008" NA NA NA
"7009" NA NA NA
"7010" NA NA NA
"7011" NA NA NA
"7012" NA NA NA
"7013" NA NA NA
"7014" NA NA NA
"7015" NA NA NA
"7016" NA NA NA
"7017" NA NA NA
"7018" NA NA NA
"7019" NA NA NA
"7020" NA NA NA
"7021" NA NA NA
"7022" NA NA NA
"7023" NA NA NA
"7024" NA NA NA
"7025" NA NA NA
"7026" NA NA NA
"7027" NA NA NA
"7028" NA NA NA
"7029" NA NA NA
"7030" NA NA NA
"7031" NA NA NA
"7032" NA NA NA
"7033" NA NA NA
"7034" NA NA NA
"7035" NA NA NA
"7036" NA NA NA
"7037" NA NA NA
"7038" NA NA NA
"7039" NA NA NA
"7040" NA NA NA
"7041" NA NA NA
"7042" NA NA NA
"7043" NA NA NA
"7044" NA NA NA
"7045" NA NA NA
"7046" NA NA NA
"7047" NA NA NA
"7048" NA NA NA
"7049" NA NA NA
"7050" NA NA NA
"7051" NA NA NA
"7052" NA NA NA
"7053" NA NA NA
"7054" NA NA NA
"7055" NA NA NA
"7056" NA NA NA
"7057" NA NA NA
"7058" NA NA NA
"7059" NA NA NA
"7060" NA NA NA
"7061" NA NA NA
"7062" NA NA NA
"7063" NA NA NA
"7064" NA NA NA
"7065" NA NA NA
"7066" NA NA NA
"7067" NA NA NA
"7068" NA NA NA
"7069" NA NA NA
"7070" NA NA NA
"7071" NA NA NA
"7072" NA NA NA
"7073" NA NA NA
"7074" NA NA NA
"7075" NA NA NA
"7076" NA NA NA
"7077" NA NA NA
"7078" NA NA NA
"7079" NA NA NA
"7080" NA NA NA
"7081" NA NA NA
"7082" NA NA NA
"7083" NA NA NA
"7084" NA NA NA
"7085" NA NA NA
"7086" NA NA NA
"7087" NA NA NA
"7088" NA NA NA
"7089" NA NA NA
"7090" NA NA NA
"7091" NA NA NA
"7092" NA NA NA
"7093" NA NA NA
"7094" NA NA NA
"7095" NA NA NA
"7096" NA NA NA
"7097" NA NA NA
"7098" NA NA NA
"7099" NA NA NA
"7100" NA NA NA
"7101" NA NA NA
"7102" NA NA NA
"7103" NA NA NA
"7104" NA NA NA
"7105" NA NA NA
"7106" NA NA NA
"7107" NA NA NA
"7108" NA NA NA
"7109" NA NA NA
"7110" NA NA NA
"7111" NA NA NA
"7112" NA NA NA
"7113" NA NA NA
"7114" NA NA NA
"7115" NA NA NA
"7116" NA NA NA
"7117" NA NA NA
"7118" NA NA NA
"7119" NA NA NA
"7120" NA NA NA
"7121" NA NA NA
"7122" NA NA NA
"7123" NA NA NA
"7124" NA NA NA
"7125" NA NA NA
"7126" NA NA NA
"7127" NA NA NA
"7128" NA NA NA
"7129" NA NA NA
"7130" NA NA NA
"7131" NA NA NA
"7132" NA NA NA
"7133" NA NA NA
"7134" NA NA NA
"7135" NA NA NA
"7136" NA NA NA
"7137" NA NA NA
"7138" NA NA NA
"7139" NA NA NA
"7140" NA NA NA
"7141" NA NA NA
"7142" NA NA NA
"7143" NA NA NA
"7144" NA NA NA
"7145" NA NA NA
"7146" NA NA NA
"7147" NA NA NA
"7148" NA NA NA
"7149" NA NA NA
"7150" NA NA NA
"7151" NA NA NA
"7152" NA NA NA
"7153" NA NA NA
"7154" NA NA NA
"7155" NA NA NA
"7156" NA NA NA
"7157" NA NA NA
"7158" NA NA NA
"7159" NA NA NA
"7160" NA NA NA
"7161" NA NA NA
"7162" NA NA NA
"7163" NA NA NA
"7164" NA NA NA
"7165" NA NA NA
"7166" NA NA NA
"7167" NA NA NA
"7168" NA NA NA
"7169" NA NA NA
"7170" NA NA NA
"7171" NA NA NA
"7172" NA NA NA
"7173" NA NA NA
"7174" NA NA NA
"7175" NA NA NA
"7176" NA NA NA
"7177" NA NA NA
"7178" NA NA NA
"7179" NA NA NA
"7180" NA NA NA
"7181" NA NA NA
"7182" NA NA NA
"7183" NA NA NA
"7184" NA NA NA
"7185" NA NA NA
"7186" NA NA NA
"7187" NA NA NA
"7188" NA NA NA
"7189" NA NA NA
"7190" NA NA NA
"7191" NA NA NA
"7192" NA NA NA
"7193" NA NA NA
"7194" NA NA NA
"7195" NA NA NA
"7196" NA NA NA
"7197" NA NA NA
"7198" NA NA NA
"7199" NA NA NA
"7200" NA NA NA
"7201" NA NA NA
"7202" NA NA NA
"7203" NA NA NA
"7204" NA NA NA
"7205" NA NA NA
"7206" NA NA NA
"7207" NA NA NA
"7208" NA NA NA
"7209" NA NA NA
"7210" NA NA NA
"7211" NA NA NA
"7212" NA NA NA
"7213" NA NA NA
"7214" NA NA NA
"7215" NA NA NA
"7216" NA NA NA
"7217" NA NA NA
"7218" NA NA NA
"7219" NA NA NA
"7220" NA NA NA
"7221" NA NA NA
"7222" NA NA NA
"7223" NA NA NA
"7224" NA NA NA
"7225" NA NA NA
"7226" NA NA NA
"7227" NA NA NA
"7228" NA NA NA
"7229" NA NA NA
"7230" NA NA NA
"7231" NA NA NA
"7232" NA NA NA
"7233" NA NA NA
"7234" NA NA NA
"7235" NA NA NA
"7236" NA NA NA
"7237" NA NA NA
"7238" NA NA NA
"7239" NA NA NA
"7240" NA NA NA
"7241" NA NA NA
"7242" NA NA NA
"7243" NA NA NA
"7244" NA NA NA
"7245" NA NA NA
"7246" NA NA NA
"7247" NA NA NA
"7248" NA NA NA
"7249" NA NA NA
"7250" NA NA NA
"7251" NA NA NA
"7252" NA NA NA
"7253" NA NA NA
"7254" NA NA NA
"7255" NA NA NA
"7256" NA NA NA
"7257" NA NA NA
"7258" NA NA NA
"7259" NA NA NA
"7260" NA NA NA
"7261" NA NA NA
"7262" NA NA NA
"7263" NA NA NA
"7264" NA NA NA
"7265" NA NA NA
"7266" NA NA NA
"7267" NA NA NA
"7268" NA NA NA
"7269" NA NA NA
"7270" NA NA NA
"7271" NA NA NA
"7272" NA NA NA
"7273" NA NA NA
"7274" NA NA NA
"7275" NA NA NA
"7276" NA NA NA
"7277" NA NA NA
"7278" NA NA NA
"7279" NA NA NA
"7280" NA NA NA
"7281" NA NA NA
"7282" NA NA NA
"7283" NA NA NA
"7284" NA NA NA
"7285" NA NA NA
"7286" NA NA NA
"7287" NA NA NA
"7288" NA NA NA
"7289" NA NA NA
"7290" NA NA NA
"7291" NA NA NA
"7292" NA NA NA
"7293" NA NA NA
"7294" NA NA NA
"7295" NA NA NA
"7296" NA NA NA
"7297" NA NA NA
"7298" NA NA NA
"7299" NA NA NA
"7300" NA NA NA
"7301" NA NA NA
"7302" NA NA NA
"7303" NA NA NA
"7304" NA NA NA
"7305" NA NA NA
"7306" NA NA NA
"7307" NA NA NA
"7308" NA NA NA
"7309" NA NA NA
"7310" NA NA NA
"7311" NA NA NA
"7312" NA NA NA
"7313" NA NA NA
"7314" NA NA NA
"7315" NA NA NA
"7316" NA NA NA
"7317" NA NA NA
"7318" NA NA NA
"7319" NA NA NA
"7320" NA NA NA
"7321" NA NA NA
"7322" NA NA NA
"7323" NA NA NA
"7324" NA NA NA
"7325" NA NA NA
"7326" NA NA NA
"7327" NA NA NA
"7328" NA NA NA
"7329" NA NA NA
"7330" NA NA NA
"7331" NA NA NA
"7332" NA NA NA
"7333" NA NA NA
"7334" NA NA NA
"7335" NA NA NA
"7336" NA NA NA
"7337" NA NA NA
"7338" NA NA NA
"7339" NA NA NA
"7340" NA NA NA
"7341" NA NA NA
"7342" NA NA NA
"7343" NA NA NA
"7344" NA NA NA
"7345" NA NA NA
"7346" NA NA NA
"7347" NA NA NA
"7348" NA NA NA
"7349" NA NA NA
"7350" NA NA NA
"7351" NA NA NA
"7352" NA NA NA
"7353" NA NA NA
"7354" NA NA NA
"7355" NA NA NA
"7356" NA NA NA
"7357" NA NA NA
"7358" NA NA NA
"7359" NA NA NA
"7360" NA NA NA
"7361" NA NA NA
"7362" NA NA NA
"7363" NA NA NA
"7364" NA NA NA
"7365" NA NA NA
"7366" NA NA NA
"7367" NA NA NA
"7368" NA NA NA
"7369" NA NA NA
"7370" NA NA NA
"7371" NA NA NA
"7372" NA NA NA
"7373" NA NA NA
"7374" NA NA NA
"7375" NA NA NA
"7376" NA NA NA
"7377" NA NA NA
"7378" NA NA NA
"7379" NA NA NA
"7380" NA NA NA
"7381" NA NA NA
"7382" NA NA NA
"7383" NA NA NA
"7384" NA NA NA
"7385" NA NA NA
"7386" NA NA NA
"7387" NA NA NA
"7388" NA NA NA
"7389" NA NA NA
"7390" NA NA NA
"7391" NA NA NA
"7392" NA NA NA
"7393" NA NA NA
"7394" NA NA NA
"7395" NA NA NA
"7396" NA NA NA
"7397" NA NA NA
"7398" NA NA NA
"7399" NA NA NA
"7400" NA NA NA
"7401" NA NA NA
"7402" NA NA NA
"7403" NA NA NA
"7404" NA NA NA
"7405" NA NA NA
"7406" NA NA NA
"7407" NA NA NA
"7408" NA NA NA
"7409" NA NA NA
"7410" NA NA NA
"7411" NA NA NA
"7412" NA NA NA
"7413" NA NA NA
"7414" NA NA NA
"7415" NA NA NA
"7416" NA NA NA
"7417" NA NA NA
"7418" NA NA NA
"7419" NA NA NA
"7420" NA NA NA
"7421" NA NA NA
"7422" NA NA NA
"7423" NA NA NA
"7424" NA NA NA
"7425" NA NA NA
"7426" NA NA NA
"7427" NA NA NA
"7428" NA NA NA
"7429" NA NA NA
"7430" NA NA NA
"7431" NA NA NA
"7432" NA NA NA
"7433" NA NA NA
"7434" NA NA NA
"7435" NA NA NA
"7436" NA NA NA
"7437" NA NA NA
"7438" NA NA NA
"7439" NA NA NA
"7440" NA NA NA
"7441" NA NA NA
"7442" NA NA NA
"7443" NA NA NA
"7444" NA NA NA
"7445" NA NA NA
"7446" NA NA NA
"7447" NA NA NA
"7448" NA NA NA
"7449" NA NA NA
"7450" NA NA NA
"7451" NA NA NA
"7452" NA NA NA
"7453" NA NA NA
"7454" NA NA NA
"7455" NA NA NA
"7456" NA NA NA
"7457" NA NA NA
"7458" NA NA NA
"7459" NA NA NA
"7460" NA NA NA
"7461" NA NA NA
"7462" NA NA NA
"7463" NA NA NA
"7464" NA NA NA
"7465" NA NA NA
"7466" NA NA NA
"7467" NA NA NA
"7468" NA NA NA
"7469" NA NA NA
"7470" NA NA NA
"7471" NA NA NA
"7472" NA NA NA
"7473" NA NA NA
"7474" NA NA NA
"7475" NA NA NA
"7476" NA NA NA
"7477" NA NA NA
"7478" NA NA NA
"7479" NA NA NA
"7480" NA NA NA
"7481" NA NA NA
"7482" NA NA NA
"7483" NA NA NA
"7484" NA NA NA
"7485" NA NA NA
"7486" NA NA NA
"7487" NA NA NA
"7488" NA NA NA
"7489" NA NA NA
"7490" NA NA NA
"7491" NA NA NA
"7492" NA NA NA
"7493" NA NA NA
"7494" NA NA NA
"7495" NA NA NA
"7496" NA NA NA
"7497" NA NA NA
"7498" NA NA NA
"7499" NA NA NA
"7500" NA NA NA
"7501" NA NA NA
"7502" NA NA NA
"7503" NA NA NA
"7504" NA NA NA
"7505" NA NA NA
"7506" NA NA NA
"7507" NA NA NA
"7508" NA NA NA
"7509" NA NA NA
"7510" NA NA NA
"7511" NA NA NA
"7512" NA NA NA
"7513" NA NA NA
"7514" NA NA NA
"7515" NA NA NA
"7516" NA NA NA
"7517" NA NA NA
"7518" NA NA NA
"7519" NA NA NA
"7520" NA NA NA
"7521" NA NA NA
"7522" NA NA NA
"7523" NA NA NA
"7524" NA NA NA
"7525" NA NA NA
"7526" NA NA NA
"7527" NA NA NA
"7528" NA NA NA
"7529" NA NA NA
"7530" NA NA NA
"7531" NA NA NA
"7532" NA NA NA
"7533" NA NA NA
"7534" NA NA NA
"7535" NA NA NA
"7536" NA NA NA
"7537" NA NA NA
"7538" NA NA NA
"7539" NA NA NA
"7540" NA NA NA
"7541" NA NA NA
"7542" NA NA NA
"7543" NA NA NA
"7544" NA NA NA
"7545" NA NA NA
"7546" NA NA NA
"7547" NA NA NA
"7548" NA NA NA
"7549" NA NA NA
"7550" NA NA NA
"7551" NA NA NA
"7552" NA NA NA
"7553" NA NA NA
"7554" NA NA NA
"7555" NA NA NA
"7556" NA NA NA
"7557" NA NA NA
"7558" NA NA NA
"7559" NA NA NA
"7560" NA NA NA
"7561" NA NA NA
"7562" NA NA NA
"7563" NA NA NA
"7564" NA NA NA
"7565" NA NA NA
"7566" NA NA NA
"7567" NA NA NA
"7568" NA NA NA
"7569" NA NA NA
"7570" NA NA NA
"7571" NA NA NA
"7572" NA NA NA
"7573" NA NA NA
"7574" NA NA NA
"7575" NA NA NA
"7576" NA NA NA
"7577" NA NA NA
"7578" NA NA NA
"7579" NA NA NA
"7580" NA NA NA
"7581" NA NA NA
"7582" NA NA NA
"7583" NA NA NA
"7584" NA NA NA
"7585" NA NA NA
"7586" NA NA NA
"7587" NA NA NA
"7588" NA NA NA
"7589" NA NA NA
"7590" NA NA NA
"7591" NA NA NA
"7592" NA NA NA
"7593" NA NA NA
"7594" NA NA NA
"7595" NA NA NA
"7596" NA NA NA
"7597" NA NA NA
"7598" NA NA NA
"7599" NA NA NA
"7600" NA NA NA
"7601" NA NA NA
"7602" NA NA NA
"7603" NA NA NA
"7604" NA NA NA
"7605" NA NA NA
"7606" NA NA NA
"7607" NA NA NA
"7608" NA NA NA
"7609" NA NA NA
"7610" NA NA NA
"7611" NA NA NA
"7612" NA NA NA
"7613" NA NA NA
"7614" NA NA NA
"7615" NA NA NA
"7616" NA NA NA
"7617" NA NA NA
"7618" NA NA NA
"7619" NA NA NA
"7620" NA NA NA
"7621" NA NA NA
"7622" NA NA NA
"7623" NA NA NA
"7624" NA NA NA
"7625" NA NA NA
"7626" NA NA NA
"7627" NA NA NA
"7628" NA NA NA
"7629" NA NA NA
"7630" NA NA NA
"7631" NA NA NA
"7632" NA NA NA
"7633" NA NA NA
"7634" NA NA NA
"7635" NA NA NA
"7636" NA NA NA
"7637" NA NA NA
"7638" NA NA NA
"7639" NA NA NA
"7640" NA NA NA
"7641" NA NA NA
"7642" NA NA NA
"7643" NA NA NA
"7644" NA NA NA
"7645" NA NA NA
"7646" NA NA NA
"7647" NA NA NA
"7648" NA NA NA
"7649" NA NA NA
"7650" NA NA NA
"7651" NA NA NA
"7652" NA NA NA
"7653" NA NA NA
"7654" NA NA NA
"7655" NA NA NA
"7656" NA NA NA
"7657" NA NA NA
"7658" NA NA NA
"7659" NA NA NA
"7660" NA NA NA
"7661" NA NA NA
"7662" NA NA NA
"7663" NA NA NA
"7664" NA NA NA
"7665" NA NA NA
"7666" NA NA NA
"7667" NA NA NA
"7668" NA NA NA
"7669" NA NA NA
"7670" NA NA NA
"7671" NA NA NA
"7672" NA NA NA
"7673" NA NA NA
"7674" NA NA NA
"7675" NA NA NA
"7676" NA NA NA
"7677" NA NA NA
"7678" NA NA NA
"7679" NA NA NA
"7680" NA NA NA
"7681" NA NA NA
"7682" NA NA NA
"7683" NA NA NA
"7684" NA NA NA
"7685" NA NA NA
"7686" NA NA NA
"7687" NA NA NA
"7688" NA NA NA
"7689" NA NA NA
"7690" NA NA NA
"7691" NA NA NA
"7692" NA NA NA
"7693" NA NA NA
"7694" NA NA NA
"7695" NA NA NA
"7696" NA NA NA
"7697" NA NA NA
"7698" NA NA NA
"7699" NA NA NA
"7700" NA NA NA
"7701" NA NA NA
"7702" NA NA NA
"7703" NA NA NA
"7704" NA NA NA
"7705" NA NA NA
"7706" NA NA NA
"7707" NA NA NA
"7708" NA NA NA
"7709" NA NA NA
"7710" NA NA NA
"7711" NA NA NA
"7712" NA NA NA
"7713" NA NA NA
"7714" NA NA NA
"7715" NA NA NA
"7716" NA NA NA
"7717" NA NA NA
"7718" NA NA NA
"7719" NA NA NA
"7720" NA NA NA
"7721" NA NA NA
"7722" NA NA NA
"7723" NA NA NA
"7724" NA NA NA
"7725" NA NA NA
"7726" NA NA NA
"7727" NA NA NA
"7728" NA NA NA
"7729" NA NA NA
"7730" NA NA NA
"7731" NA NA NA
"7732" NA NA NA
"7733" NA NA NA
"7734" NA NA NA
"7735" NA NA NA
"7736" NA NA NA
"7737" NA NA NA
"7738" NA NA NA
"7739" NA NA NA
"7740" NA NA NA
"7741" NA NA NA
"7742" NA NA NA
"7743" NA NA NA
"7744" NA NA NA
"7745" NA NA NA
"7746" NA NA NA
"7747" NA NA NA
"7748" NA NA NA
"7749" NA NA NA
"7750" NA NA NA
"7751" NA NA NA
"7752" NA NA NA
"7753" NA NA NA
"7754" NA NA NA
"7755" NA NA NA
"7756" NA NA NA
"7757" NA NA NA
"7758" NA NA NA
"7759" NA NA NA
"7760" NA NA NA
"7761" NA NA NA
"7762" NA NA NA
"7763" NA NA NA
"7764" NA NA NA
"7765" NA NA NA
"7766" NA NA NA
"7767" NA NA NA
"7768" NA NA NA
"7769" NA NA NA
"7770" NA NA NA
"7771" NA NA NA
"7772" NA NA NA
"7773" NA NA NA
"7774" NA NA NA
"7775" NA NA NA
"7776" NA NA NA
"7777" NA NA NA
"7778" NA NA NA
"7779" NA NA NA
"7780" NA NA NA
"7781" NA NA NA
"7782" NA NA NA
"7783" NA NA NA
"7784" NA NA NA
"7785" NA NA NA
"7786" NA NA NA
"7787" NA NA NA
"7788" NA NA NA
"7789" NA NA NA
"7790" NA NA NA
"7791" NA NA NA
"7792" NA NA NA
"7793" NA NA NA
"7794" NA NA NA
"7795" NA NA NA
"7796" NA NA NA
"7797" NA NA NA
"7798" NA NA NA
"7799" NA NA NA
"7800" NA NA NA
"7801" NA NA NA
"7802" NA NA NA
"7803" NA NA NA
"7804" NA NA NA
"7805" NA NA NA
"7806" NA NA NA
"7807" NA NA NA
"7808" NA NA NA
"7809" NA NA NA
"7810" NA NA NA
"7811" NA NA NA
"7812" NA NA NA
"7813" NA NA NA
"7814" NA NA NA
"7815" NA NA NA
"7816" NA NA NA
"7817" NA NA NA
"7818" NA NA NA
"7819" NA NA NA
"7820" NA NA NA
"7821" NA NA NA
"7822" NA NA NA
"7823" NA NA NA
"7824" NA NA NA
"7825" NA NA NA
"7826" NA NA NA
"7827" NA NA NA
"7828" NA NA NA
"7829" NA NA NA
"7830" NA NA NA
"7831" NA NA NA
"7832" NA NA NA
"7833" NA NA NA
"7834" NA NA NA
"7835" NA NA NA
"7836" NA NA NA
"7837" NA NA NA
"7838" NA NA NA
"7839" NA NA NA
"7840" NA NA NA
"7841" NA NA NA
"7842" NA NA NA
"7843" NA NA NA
"7844" NA NA NA
"7845" NA NA NA
"7846" NA NA NA
"7847" NA NA NA
"7848" NA NA NA
"7849" NA NA NA
"7850" NA NA NA
"7851" NA NA NA
"7852" NA NA NA
"7853" NA NA NA
"7854" NA NA NA
"7855" NA NA NA
"7856" NA NA NA
"7857" NA NA NA
"7858" NA NA NA
"7859" NA NA NA
"7860" NA NA NA
"7861" NA NA NA
"7862" NA NA NA
"7863" NA NA NA
"7864" NA NA NA
"7865" NA NA NA
"7866" NA NA NA
"7867" NA NA NA
"7868" NA NA NA
"7869" NA NA NA
"7870" NA NA NA
"7871" NA NA NA
"7872" NA NA NA
"7873" NA NA NA
"7874" NA NA NA
"7875" NA NA NA
"7876" NA NA NA
"7877" NA NA NA
"7878" NA NA NA
"7879" NA NA NA
"7880" NA NA NA
"7881" NA NA NA
"7882" NA NA NA
"7883" NA NA NA
"7884" NA NA NA
"7885" NA NA NA
"7886" NA NA NA
"7887" NA NA NA
"7888" NA NA NA
"7889" NA NA NA
"7890" NA NA NA
"7891" NA NA NA
"7892" NA NA NA
"7893" NA NA NA
"7894" NA NA NA
"7895" NA NA NA
"7896" NA NA NA
"7897" NA NA NA
"7898" NA NA NA
"7899" NA NA NA
"7900" NA NA NA
"7901" NA NA NA
"7902" NA NA NA
"7903" NA NA NA
"7904" NA NA NA
"7905" NA NA NA
"7906" NA NA NA
"7907" NA NA NA
"7908" NA NA NA
"7909" NA NA NA
"7910" NA NA NA
"7911" NA NA NA
"7912" NA NA NA
"7913" NA NA NA
"7914" NA NA NA
"7915" NA NA NA
"7916" NA NA NA
"7917" NA NA NA
"7918" NA NA NA
"7919" NA NA NA
"7920" NA NA NA
"7921" NA NA NA
"7922" NA NA NA
"7923" NA NA NA
"7924" NA NA NA
"7925" NA NA NA
"7926" NA NA NA
"7927" NA NA NA
"7928" NA NA NA
"7929" NA NA NA
"7930" NA NA NA
"7931" NA NA NA
"7932" NA NA NA
"7933" NA NA NA
"7934" NA NA NA
"7935" NA NA NA
"7936" NA NA NA
"7937" NA NA NA
"7938" NA NA NA
"7939" NA NA NA
"7940" NA NA NA
"7941" NA NA NA
"7942" NA NA NA
"7943" NA NA NA
"7944" NA NA NA
"7945" NA NA NA
"7946" NA NA NA
"7947" NA NA NA
"7948" NA NA NA
"7949" NA NA NA
"7950" NA NA NA
"7951" NA NA NA
"7952" NA NA NA
"7953" NA NA NA
"7954" NA NA NA
"7955" NA NA NA
"7956" NA NA NA
"7957" NA NA NA
"7958" NA NA NA
"7959" NA NA NA
"7960" NA NA NA
"7961" NA NA NA
"7962" NA NA NA
"7963" NA NA NA
"7964" NA NA NA
"7965" NA NA NA
"7966" NA NA NA
"7967" NA NA NA
"7968" NA NA NA
"7969" NA NA NA
"7970" NA NA NA
"7971" NA NA NA
"7972" NA NA NA
"7973" NA NA NA
"7974" NA NA NA
"7975" NA NA NA
"7976" NA NA NA
"7977" NA NA NA
"7978" NA NA NA
"7979" NA NA NA
"7980" NA NA NA
"7981" NA NA NA
"7982" NA NA NA
"7983" NA NA NA
"7984" NA NA NA
"7985" NA NA NA
"7986" NA NA NA
"7987" NA NA NA
"7988" NA NA NA
"7989" NA NA NA
"7990" NA NA NA
"7991" NA NA NA
"7992" NA NA NA
"7993" NA NA NA
"7994" NA NA NA
"7995" NA NA NA
"7996" NA NA NA
"7997" NA NA NA
"7998" NA NA NA
"7999" NA NA NA
"8000" NA NA NA
"8001" NA NA NA
"8002" NA NA NA
"8003" NA NA NA
"8004" NA NA NA
"8005" NA NA NA
"8006" NA NA NA
"8007" NA NA NA
"8008" NA NA NA
"8009" NA NA NA
"8010" NA NA NA
"8011" NA NA NA
"8012" NA NA NA
"8013" NA NA NA
"8014" NA NA NA
"8015" NA NA NA
"8016" NA NA NA
"8017" NA NA NA
"8018" NA NA NA
"8019" NA NA NA
"8020" NA NA NA
"8021" NA NA NA
"8022" NA NA NA
"8023" NA NA NA
"8024" NA NA NA
"8025" NA NA NA
"8026" NA NA NA
"8027" NA NA NA
"8028" NA NA NA
"8029" NA NA NA
"8030" NA NA NA
"8031" NA NA NA
"8032" NA NA NA
"8033" NA NA NA
"8034" NA NA NA
"8035" NA NA NA
"8036" NA NA NA
"8037" NA NA NA
"8038" NA NA NA
"8039" NA NA NA
"8040" NA NA NA
"8041" NA NA NA
"8042" NA NA NA
"8043" NA NA NA
"8044" NA NA NA
"8045" NA NA NA
"8046" NA NA NA
"8047" NA NA NA
"8048" NA NA NA
"8049" NA NA NA
"8050" NA NA NA
"8051" NA NA NA
"8052" NA NA NA
"8053" NA NA NA
"8054" NA NA NA
"8055" NA NA NA
"8056" NA NA NA
"8057" NA NA NA
"8058" NA NA NA
"8059" NA NA NA
"8060" NA NA NA
"8061" NA NA NA
"8062" NA NA NA
"8063" NA NA NA
"8064" NA NA NA
"8065" NA NA NA
"8066" NA NA NA
"8067" NA NA NA
"8068" NA NA NA
"8069" NA NA NA
"8070" NA NA NA
"8071" NA NA NA
"8072" NA NA NA
"8073" NA NA NA
"8074" NA NA NA
"8075" NA NA NA
"8076" NA NA NA
"8077" NA NA NA
"8078" NA NA NA
"8079" NA NA NA
"8080" NA NA NA
"8081" NA NA NA
"8082" NA NA NA
"8083" NA NA NA
"8084" NA NA NA
"8085" NA NA NA
"8086" NA NA NA
"8087" NA NA NA
"8088" NA NA NA
"8089" NA NA NA
"8090" NA NA NA
"8091" NA NA NA
"8092" NA NA NA
"8093" NA NA NA
"8094" NA NA NA
"8095" NA NA NA
"8096" NA NA NA
"8097" NA NA NA
"8098" NA NA NA
"8099" NA NA NA
"8100" NA NA NA
"8101" NA NA NA
"8102" NA NA NA
"8103" NA NA NA
"8104" NA NA NA
"8105" NA NA NA
"8106" NA NA NA
"8107" NA NA NA
"8108" NA NA NA
"8109" NA NA NA
"8110" NA NA NA
"8111" NA NA NA
"8112" NA NA NA
"8113" NA NA NA
"8114" NA NA NA
"8115" NA NA NA
"8116" NA NA NA
"8117" NA NA NA
"8118" NA NA NA
"8119" NA NA NA
"8120" NA NA NA
"8121" NA NA NA
"8122" NA NA NA
"8123" NA NA NA
"8124" NA NA NA
"8125" NA NA NA
"8126" NA NA NA
"8127" NA NA NA
"8128" NA NA NA
"8129" NA NA NA
"8130" NA NA NA
"8131" NA NA NA
"8132" NA NA NA
"8133" NA NA NA
"8134" NA NA NA
"8135" NA NA NA
"8136" NA NA NA
"8137" NA NA NA
"8138" NA NA NA
"8139" NA NA NA
"8140" NA NA NA
"8141" NA NA NA
"8142" NA NA NA
"8143" NA NA NA
"8144" NA NA NA
"8145" NA NA NA
"8146" NA NA NA
"8147" NA NA NA
"8148" NA NA NA
"8149" NA NA NA
"8150" NA NA NA
"8151" NA NA NA
"8152" NA NA NA
"8153" NA NA NA
"8154" NA NA NA
"8155" NA NA NA
"8156" NA NA NA
"8157" NA NA NA
"8158" NA NA NA
"8159" NA NA NA
"8160" NA NA NA
"8161" NA NA NA
"8162" NA NA NA
"8163" NA NA NA
"8164" NA NA NA
"8165" NA NA NA
"8166" NA NA NA
"8167" NA NA NA
"8168" NA NA NA
"8169" NA NA NA
"8170" NA NA NA
"8171" NA NA NA
"8172" NA NA NA
"8173" NA NA NA
"8174" NA NA NA
"8175" NA NA NA
"8176" NA NA NA
"8177" NA NA NA
"8178" NA NA NA
"8179" NA NA NA
"8180" NA NA NA
"8181" NA NA NA
"8182" NA NA NA
"8183" NA NA NA
"8184" NA NA NA
"8185" NA NA NA
"8186" NA NA NA
"8187" NA NA NA
"8188" NA NA NA
"8189" NA NA NA
"8190" NA NA NA
"8191" NA NA NA
"8192" NA NA NA
"8193" NA NA NA
"8194" NA NA NA
"8195" NA NA NA
"8196" NA NA NA
"8197" NA NA NA
"8198" NA NA NA
"8199" NA NA NA
"8200" NA NA NA
"8201" NA NA NA
"8202" NA NA NA
"8203" NA NA NA
"8204" NA NA NA
"8205" NA NA NA
"8206" NA NA NA
"8207" NA NA NA
"8208" NA NA NA
"8209" NA NA NA
"8210" NA NA NA
"8211" NA NA NA
"8212" NA NA NA
"8213" NA NA NA
"8214" NA NA NA
"8215" NA NA NA
"8216" NA NA NA
"8217" NA NA NA
"8218" NA NA NA
"8219" NA NA NA
"8220" NA NA NA
"8221" NA NA NA
"8222" NA NA NA
"8223" NA NA NA
"8224" NA NA NA
"8225" NA NA NA
"8226" NA NA NA
"8227" NA NA NA
"8228" NA NA NA
"8229" NA NA NA
"8230" NA NA NA
"8231" NA NA NA
"8232" NA NA NA
"8233" NA NA NA
"8234" NA NA NA
"8235" NA NA NA
"8236" NA NA NA
"8237" NA NA NA
"8238" NA NA NA
"8239" NA NA NA
"8240" NA NA NA
"8241" NA NA NA
"8242" NA NA NA
"8243" NA NA NA
"8244" NA NA NA
"8245" NA NA NA
"8246" NA NA NA
"8247" NA NA NA
"8248" NA NA NA
"8249" NA NA NA
"8250" NA NA NA
"8251" NA NA NA
"8252" NA NA NA
"8253" NA NA NA
"8254" NA NA NA
"8255" NA NA NA
"8256" NA NA NA
"8257" NA NA NA
"8258" NA NA NA
"8259" NA NA NA
"8260" NA NA NA
"8261" NA NA NA
"8262" NA NA NA
"8263" NA NA NA
"8264" NA NA NA
"8265" NA NA NA
"8266" NA NA NA
"8267" NA NA NA
"8268" NA NA NA
"8269" NA NA NA
"8270" NA NA NA
"8271" NA NA NA
"8272" NA NA NA
"8273" NA NA NA
"8274" NA NA NA
"8275" NA NA NA
"8276" NA NA NA
"8277" NA NA NA
"8278" NA NA NA
"8279" NA NA NA
"8280" NA NA NA
"8281" NA NA NA
"8282" NA NA NA
"8283" NA NA NA
"8284" NA NA NA
"8285" NA NA NA
"8286" NA NA NA
"8287" NA NA NA
"8288" NA NA NA
"8289" NA NA NA
"8290" NA NA NA
"8291" NA NA NA
"8292" NA NA NA
"8293" NA NA NA
"8294" NA NA NA
"8295" NA NA NA
"8296" NA NA NA
"8297" NA NA NA
"8298" NA NA NA
"8299" NA NA NA
"8300" NA NA NA
"8301" NA NA NA
"8302" NA NA NA
"8303" NA NA NA
"8304" NA NA NA
"8305" NA NA NA
"8306" NA NA NA
"8307" NA NA NA
"8308" NA NA NA
"8309" NA NA NA
"8310" NA NA NA
"8311" NA NA NA
"8312" NA NA NA
"8313" NA NA NA
"8314" NA NA NA
"8315" NA NA NA
"8316" NA NA NA
"8317" NA NA NA
"8318" NA NA NA
"8319" NA NA NA
"8320" NA NA NA
"8321" NA NA NA
"8322" NA NA NA
"8323" NA NA NA
"8324" NA NA NA
"8325" NA NA NA
"8326" NA NA NA
"8327" NA NA NA
"8328" NA NA NA
"8329" NA NA NA
"8330" NA NA NA
"8331" NA NA NA
"8332" NA NA NA
"8333" NA NA NA
"8334" NA NA NA
"8335" NA NA NA
"8336" NA NA NA
"8337" NA NA NA
"8338" NA NA NA
"8339" NA NA NA
"8340" NA NA NA
"8341" NA NA NA
"8342" NA NA NA
"8343" NA NA NA
"8344" NA NA NA
"8345" NA NA NA
"8346" NA NA NA
"8347" NA NA NA
"8348" NA NA NA
"8349" NA NA NA
"8350" NA NA NA
"8351" NA NA NA
"8352" NA NA NA
"8353" NA NA NA
"8354" NA NA NA
"8355" NA NA NA
"8356" NA NA NA
"8357" NA NA NA
"8358" NA NA NA
"8359" NA NA NA
"8360" NA NA NA
"8361" NA NA NA
"8362" NA NA NA
"8363" NA NA NA
"8364" NA NA NA
"8365" NA NA NA
"8366" NA NA NA
"8367" NA NA NA
"8368" NA NA NA
"8369" NA NA NA
"8370" NA NA NA
"8371" NA NA NA
"8372" NA NA NA
"8373" NA NA NA
"8374" NA NA NA
"8375" NA NA NA
"8376" NA NA NA
"8377" NA NA NA
"8378" NA NA NA
"8379" NA NA NA
"8380" NA NA NA
"8381" NA NA NA
"8382" NA NA NA
"8383" NA NA NA
"8384" NA NA NA
"8385" NA NA NA
"8386" NA NA NA
"8387" NA NA NA
"8388" NA NA NA
"8389" NA NA NA
"8390" NA NA NA
"8391" NA NA NA
"8392" NA NA NA
"8393" NA NA NA
"8394" NA NA NA
"8395" NA NA NA
"8396" NA NA NA
"8397" NA NA NA
"8398" NA NA NA
"8399" NA NA NA
"8400" NA NA NA
"8401" NA NA NA
"8402" NA NA NA
"8403" NA NA NA
"8404" NA NA NA
"8405" NA NA NA
"8406" NA NA NA
"8407" NA NA NA
"8408" NA NA NA
"8409" NA NA NA
"8410" NA NA NA
"8411" NA NA NA
"8412" NA NA NA
"8413" NA NA NA
"8414" NA NA NA
"8415" NA NA NA
"8416" NA NA NA
"8417" NA NA NA
"8418" NA NA NA
"8419" NA NA NA
"8420" NA NA NA
"8421" NA NA NA
"8422" NA NA NA
"8423" NA NA NA
"8424" NA NA NA
"8425" NA NA NA
"8426" NA NA NA
"8427" NA NA NA
"8428" NA NA NA
"8429" NA NA NA
"8430" NA NA NA
"8431" NA NA NA
"8432" NA NA NA
"8433" NA NA NA
"8434" NA NA NA
"8435" NA NA NA
"8436" NA NA NA
"8437" NA NA NA
"8438" NA NA NA
"8439" NA NA NA
"8440" NA NA NA
"8441" NA NA NA
"8442" NA NA NA
"8443" NA NA NA
"8444" NA NA NA
"8445" NA NA NA
"8446" NA NA NA
"8447" NA NA NA
"8448" NA NA NA
"8449" NA NA NA
"8450" NA NA NA
"8451" NA NA NA
"8452" NA NA NA
"8453" NA NA NA
"8454" NA NA NA
"8455" NA NA NA
"8456" NA NA NA
"8457" NA NA NA
"8458" NA NA NA
"8459" NA NA NA
"8460" NA NA NA
"8461" NA NA NA
"8462" NA NA NA
"8463" NA NA NA
"8464" NA NA NA
"8465" NA NA NA
"8466" NA NA NA
"8467" NA NA NA
"8468" NA NA NA
"8469" NA NA NA
"8470" NA NA NA
"8471" NA NA NA
"8472" NA NA NA
"8473" NA NA NA
"8474" NA NA NA
"8475" NA NA NA
"8476" NA NA NA
"8477" NA NA NA
"8478" NA NA NA
"8479" NA NA NA
"8480" NA NA NA
"8481" NA NA NA
"8482" NA NA NA
"8483" NA NA NA
"8484" NA NA NA
"8485" NA NA NA
"8486" NA NA NA
"8487" NA NA NA
"8488" NA NA NA
"8489" NA NA NA
"8490" NA NA NA
"8491" NA NA NA
"8492" NA NA NA
"8493" NA NA NA
"8494" NA NA NA
"8495" NA NA NA
"8496" NA NA NA
"8497" NA NA NA
"8498" NA NA NA
"8499" NA NA NA
"8500" NA NA NA
"8501" NA NA NA
"8502" NA NA NA
"8503" NA NA NA
"8504" NA NA NA
"8505" NA NA NA
"8506" NA NA NA
"8507" NA NA NA
"8508" NA NA NA
"8509" NA NA NA
"8510" NA NA NA
"8511" NA NA NA
"8512" NA NA NA
"8513" NA NA NA
"8514" NA NA NA
"8515" NA NA NA
"8516" NA NA NA
"8517" NA NA NA
"8518" NA NA NA
"8519" NA NA NA
"8520" NA NA NA
"8521" NA NA NA
"8522" NA NA NA
"8523" NA NA NA
"8524" NA NA NA
"8525" NA NA NA
"8526" NA NA NA
"8527" NA NA NA
"8528" NA NA NA
"8529" NA NA NA
"8530" NA NA NA
"8531" NA NA NA
"8532" NA NA NA
"8533" NA NA NA
"8534" NA NA NA
"8535" NA NA NA
"8536" NA NA NA
"8537" NA NA NA
"8538" NA NA NA
"8539" NA NA NA
"8540" NA NA NA
"8541" NA NA NA
"8542" NA NA NA
"8543" NA NA NA
"8544" NA NA NA
"8545" NA NA NA
"8546" NA NA NA
"8547" NA NA NA
"8548" NA NA NA
"8549" NA NA NA
"8550" NA NA NA
"8551" NA NA NA
"8552" NA NA NA
"8553" NA NA NA
"8554" NA NA NA
"8555" NA NA NA
"8556" NA NA NA
"8557" NA NA NA
"8558" NA NA NA
"8559" NA NA NA
"8560" NA NA NA
"8561" NA NA NA
"8562" NA NA NA
"8563" NA NA NA
"8564" NA NA NA
"8565" NA NA NA
"8566" NA NA NA
"8567" NA NA NA
"8568" NA NA NA
"8569" NA NA NA
"8570" NA NA NA
"8571" NA NA NA
"8572" NA NA NA
"8573" NA NA NA
"8574" NA NA NA
"8575" NA NA NA
"8576" NA NA NA
"8577" NA NA NA
"8578" NA NA NA
"8579" NA NA NA
"8580" NA NA NA
"8581" NA NA NA
"8582" NA NA NA
"8583" NA NA NA
"8584" NA NA NA
"8585" NA NA NA
"8586" NA NA NA
"8587" NA NA NA
"8588" NA NA NA
"8589" NA NA NA
"8590" NA NA NA
"8591" NA NA NA
"8592" NA NA NA
"8593" NA NA NA
"8594" NA NA NA
"8595" NA NA NA
"8596" NA NA NA
"8597" NA NA NA
"8598" NA NA NA
"8599" NA NA NA
"8600" NA NA NA
"8601" NA NA NA
"8602" NA NA NA
"8603" NA NA NA
"8604" NA NA NA
"8605" NA NA NA
"8606" NA NA NA
"8607" NA NA NA
"8608" NA NA NA
"8609" NA NA NA
"8610" NA NA NA
"8611" NA NA NA
"8612" NA NA NA
"8613" NA NA NA
"8614" NA NA NA
"8615" NA NA NA
"8616" NA NA NA
"8617" NA NA NA
"8618" NA NA NA
"8619" NA NA NA
"8620" NA NA NA
"8621" NA NA NA
"8622" NA NA NA
"8623" NA NA NA
"8624" NA NA NA
"8625" NA NA NA
"8626" NA NA NA
"8627" NA NA NA
"8628" NA NA NA
"8629" NA NA NA
"8630" NA NA NA
"8631" NA NA NA
"8632" NA NA NA
"8633" NA NA NA
"8634" NA NA NA
"8635" NA NA NA
"8636" NA NA NA
"8637" NA NA NA
"8638" NA NA NA
"8639" NA NA NA
"8640" NA NA NA
"8641" NA NA NA
"8642" NA NA NA
"8643" NA NA NA
"8644" NA NA NA
"8645" NA NA NA
"8646" NA NA NA
"8647" NA NA NA
"8648" NA NA NA
"8649" NA NA NA
"8650" NA NA NA
"8651" NA NA NA
"8652" NA NA NA
"8653" NA NA NA
"8654" NA NA NA
"8655" NA NA NA
"8656" NA NA NA
"8657" NA NA NA
"8658" NA NA NA
"8659" NA NA NA
"8660" NA NA NA
"8661" NA NA NA
"8662" NA NA NA
"8663" NA NA NA
"8664" NA NA NA
"8665" NA NA NA
"8666" NA NA NA
"8667" NA NA NA
"8668" NA NA NA
"8669" NA NA NA
"8670" NA NA NA
"8671" NA NA NA
"8672" NA NA NA
"8673" NA NA NA
"8674" NA NA NA
"8675" NA NA NA
"8676" NA NA NA
"8677" NA NA NA
"8678" NA NA NA
"8679" NA NA NA
"8680" NA NA NA
"8681" NA NA NA
"8682" NA NA NA
"8683" NA NA NA
"8684" NA NA NA
"8685" NA NA NA
"8686" NA NA NA
"8687" NA NA NA
"8688" NA NA NA
"8689" NA NA NA
"8690" NA NA NA
"8691" NA NA NA
"8692" NA NA NA
"8693" NA NA NA
"8694" NA NA NA
"8695" NA NA NA
"8696" NA NA NA
"8697" NA NA NA
"8698" NA NA NA
"8699" NA NA NA
"8700" NA NA NA
"8701" NA NA NA
"8702" NA NA NA
"8703" NA NA NA
"8704" NA NA NA
"8705" NA NA NA
"8706" NA NA NA
"8707" NA NA NA
"8708" NA NA NA
"8709" NA NA NA
"8710" NA NA NA
"8711" NA NA NA
"8712" NA NA NA
"8713" NA NA NA
"8714" NA NA NA
"8715" NA NA NA
"8716" NA NA NA
"8717" NA NA NA
"8718" NA NA NA
"8719" NA NA NA
"8720" NA NA NA
"8721" NA NA NA
"8722" NA NA NA
"8723" NA NA NA
"8724" NA NA NA
"8725" NA NA NA
"8726" NA NA NA
"8727" NA NA NA
"8728" NA NA NA
"8729" NA NA NA
"8730" NA NA NA
"8731" NA NA NA
"8732" NA NA NA
"8733" NA NA NA
"8734" NA NA NA
"8735" NA NA NA
"8736" NA NA NA
"8737" NA NA NA
"8738" NA NA NA
"8739" NA NA NA
"8740" NA NA NA
"8741" NA NA NA
"8742" NA NA NA
"8743" NA NA NA
"8744" NA NA NA
"8745" NA NA NA
"8746" NA NA NA
"8747" NA NA NA
"8748" NA NA NA
"8749" NA NA NA
"8750" NA NA NA
"8751" NA NA NA
"8752" NA NA NA
"8753" NA NA NA
"8754" NA NA NA
"8755" NA NA NA
"8756" NA NA NA
"8757" NA NA NA
"8758" NA NA NA
"8759" NA NA NA
"8760" NA NA NA
"8761" NA NA NA
"8762" NA NA NA
"8763" NA NA NA
"8764" NA NA NA
"8765" NA NA NA
"8766" NA NA NA
"8767" NA NA NA
"8768" NA NA NA
"8769" NA NA NA
"8770" NA NA NA
"8771" NA NA NA
"8772" NA NA NA
"8773" NA NA NA
"8774" NA NA NA
"8775" NA NA NA
"8776" NA NA NA
"8777" NA NA NA
"8778" NA NA NA
"8779" NA NA NA
"8780" NA NA NA
"8781" NA NA NA
"8782" NA NA NA
"8783" NA NA NA
"8784" NA NA NA
"8785" NA NA NA
"8786" NA NA NA
"8787" NA NA NA
"8788" NA NA NA
"8789" NA NA NA
"8790" NA NA NA
"8791" NA NA NA
"8792" NA NA NA
"8793" NA NA NA
"8794" NA NA NA
"8795" NA NA NA
"8796" NA NA NA
"8797" NA NA NA
"8798" NA NA NA
"8799" NA NA NA
"8800" NA NA NA
"8801" NA NA NA
"8802" NA NA NA
"8803" NA NA NA
"8804" NA NA NA
"8805" NA NA NA
"8806" NA NA NA
"8807" NA NA NA
"8808" NA NA NA
"8809" NA NA NA
"8810" NA NA NA
"8811" NA NA NA
"8812" NA NA NA
"8813" NA NA NA
"8814" NA NA NA
"8815" NA NA NA
"8816" NA NA NA
"8817" NA NA NA
"8818" NA NA NA
"8819" NA NA NA
"8820" NA NA NA
"8821" NA NA NA
"8822" NA NA NA
"8823" NA NA NA
"8824" NA NA NA
"8825" NA NA NA
"8826" NA NA NA
"8827" NA NA NA
"8828" NA NA NA
"8829" NA NA NA
"8830" NA NA NA
"8831" NA NA NA
"8832" NA NA NA
"8833" NA NA NA
"8834" NA NA NA
"8835" NA NA NA
"8836" NA NA NA
"8837" NA NA NA
"8838" NA NA NA
"8839" NA NA NA
"8840" NA NA NA
"8841" NA NA NA
"8842" NA NA NA
"8843" NA NA NA
"8844" NA NA NA
"8845" NA NA NA
"8846" NA NA NA
"8847" NA NA NA
"8848" NA NA NA
"8849" NA NA NA
"8850" NA NA NA
"8851" NA NA NA
"8852" NA NA NA
"8853" NA NA NA
"8854" NA NA NA
"8855" NA NA NA
"8856" NA NA NA
"8857" NA NA NA
"8858" NA NA NA
"8859" NA NA NA
"8860" NA NA NA
"8861" NA NA NA
"8862" NA NA NA
"8863" NA NA NA
"8864" NA NA NA
"8865" NA NA NA
"8866" NA NA NA
"8867" NA NA NA
"8868" NA NA NA
"8869" NA NA NA
"8870" NA NA NA
"8871" NA NA NA
"8872" NA NA NA
"8873" NA NA NA
"8874" NA NA NA
"8875" NA NA NA
"8876" NA NA NA
"8877" NA NA NA
"8878" NA NA NA
"8879" NA NA NA
"8880" NA NA NA
"8881" NA NA NA
"8882" NA NA NA
"8883" NA NA NA
"8884" NA NA NA
"8885" NA NA NA
"8886" NA NA NA
"8887" NA NA NA
"8888" NA NA NA
"8889" NA NA NA
"8890" NA NA NA
"8891" NA NA NA
"8892" NA NA NA
"8893" NA NA NA
"8894" NA NA NA
"8895" NA NA NA
"8896" NA NA NA
"8897" NA NA NA
"8898" NA NA NA
"8899" NA NA NA
"8900" NA NA NA
"8901" NA NA NA
"8902" NA NA NA
"8903" NA NA NA
"8904" NA NA NA
"8905" NA NA NA
"8906" NA NA NA
"8907" NA NA NA
"8908" NA NA NA
"8909" NA NA NA
"8910" NA NA NA
"8911" NA NA NA
"8912" NA NA NA
"8913" NA NA NA
"8914" NA NA NA
"8915" NA NA NA
"8916" NA NA NA
"8917" NA NA NA
"8918" NA NA NA
"8919" NA NA NA
"8920" NA NA NA
"8921" NA NA NA
"8922" NA NA NA
"8923" NA NA NA
"8924" NA NA NA
"8925" NA NA NA
"8926" NA NA NA
"8927" NA NA NA
"8928" NA NA NA
"8929" NA NA NA
"8930" NA NA NA
"8931" NA NA NA
"8932" NA NA NA
"8933" NA NA NA
"8934" NA NA NA
"8935" NA NA NA
"8936" NA NA NA
"8937" NA NA NA
"8938" NA NA NA
"8939" NA NA NA
"8940" NA NA NA
"8941" NA NA NA
"8942" NA NA NA
"8943" NA NA NA
"8944" NA NA NA
"8945" NA NA NA
"8946" NA NA NA
"8947" NA NA NA
"8948" NA NA NA
"8949" NA NA NA
"8950" NA NA NA
"8951" NA NA NA
"8952" NA NA NA
"8953" NA NA NA
"8954" NA NA NA
"8955" NA NA NA
"8956" NA NA NA
"8957" NA NA NA
"8958" NA NA NA
"8959" NA NA NA
"8960" NA NA NA
"8961" NA NA NA
"8962" NA NA NA
"8963" NA NA NA
"8964" NA NA NA
"8965" NA NA NA
"8966" NA NA NA
"8967" NA NA NA
"8968" NA NA NA
"8969" NA NA NA
"8970" NA NA NA
"8971" NA NA NA
"8972" NA NA NA
"8973" NA NA NA
"8974" NA NA NA
"8975" NA NA NA
"8976" NA NA NA
"8977" NA NA NA
"8978" NA NA NA
"8979" NA NA NA
"8980" NA NA NA
"8981" NA NA NA
"8982" NA NA NA
"8983" NA NA NA
"8984" NA NA NA
"8985" NA NA NA
"8986" NA NA NA
"8987" NA NA NA
"8988" NA NA NA
"8989" NA NA NA
"8990" NA NA NA
"8991" NA NA NA
"8992" NA NA NA
"8993" NA NA NA
"8994" NA NA NA
"8995" NA NA NA
"8996" NA NA NA
"8997" NA NA NA
"8998" NA NA NA
"8999" NA NA NA
"9000" NA NA NA
"9001" NA NA NA
