# Supplementary material for: Adaptive switch to sexually dimorphic movements by partner-seeking termites
Source: Sci Adv. 2019 Jun 19;5(6):eaau6108. doi: 10.1126/sciadv.aau6108 (PMC6584256; doi:10.1126/sciadv.aau6108)
Supplement: Data file S1 [file aau6108_Data_file_S1.zip › Dataset/CfExperimetns/170702_172_M_02_set2_after-position_5FPS.txt]

"time" "x" "y"
"1" 0 71.4061610835189 80.8732904139543
"2" 0.2 71.3989491951664 81.6824457698108
"3" 0.4 71.6413678141636 84.6790570493098
"4" 0.6 74.6813000509361 87.3157068097873
"5" 0.8 76.0722161515541 85.8513274302407
"6" 1 74.4326172511043 82.7891424568896
"7" 1.2 70.0130617397187 81.9464823833038
"8" 1.4 65.3624805437795 83.9919305231539
"9" 1.6 61.4997886168984 86.9792122550397
"10" 1.8 56.7750961711854 91.5167887337974
"11" 2 50.8576117008195 95.4691139687242
"12" 2.2 46.357431197616 96.9301568639022
"13" 2.4 44.9329603449025 101.209160861199
"14" 2.6 47.577122236141 106.403819327289
"15" 2.8 47.9163485150087 113.337147295637
"16" 3 44.222909572224 117.928786264894
"17" 3.2 39.5709370946625 117.474920786807
"18" 3.4 34.2960569799023 115.800581389567
"19" 3.6 26.8375829092591 113.738237394642
"20" 3.8 21.8942441316677 109.159602636854
"21" 4 17.0793518426454 104.725102626392
"22" 4.2 11.8590520234346 98.7725047057359
"23" 4.4 7.68241486279046 91.211397924989
"24" 4.6 4.7626776897923 84.1242244284231
"25" 4.8 2.68650704884391 77.546934758773
"26" 5 3.76081258231552 69.4575949421479
"27" 5.2 3.17944042429566 63.4407433956201
"28" 5.4 3.97931872059083 55.3047860741306
"29" 5.6 7.36962731536922 51.3039031150256
"30" 5.8 11.5797291406 51.4846503436239
"31" 6 11.9922931311897 53.0678218519487
"32" 6.2 13.8397666272774 55.9114822434268
"33" 6.4 16.8490512297913 56.8572362605505
"34" 6.6 21.8709103393707 57.2963420303141
"35" 6.8 27.7497413287579 56.3628770675304
"36" 7 33.4387755137786 55.5831268061229
"37" 7.2 39.6210863592666 56.1982331906239
"38" 7.4 45.8477165085808 57.6103209140481
"39" 7.6 49.6858686252448 60.0336828687994
"40" 7.8 52.2214711145473 66.1387003832146
"41" 8 52.7766335948571 73.5654908653319
"42" 8.2 50.0456363262154 80.3268993697692
"43" 8.4 45.0938515063304 81.8519647627505
"44" 8.6 38.923219750775 78.8082143350212
"45" 8.8 37.2014359832348 72.8490769137331
"46" 9 38.7507446723182 65.7471310542462
"47" 9.2 43.455657497 59.3337465164747
"48" 9.4 48.9179304801714 53.1860697376462
"49" 9.6 53.8872324216625 45.9938748293774
"50" 9.8 58.396474192247 40.5358325293462
"51" 10 62.86120577343 43.2748063458462
"52" 10.2 64.2011291529462 49.731483889125
"53" 10.4 62.5184027385358 56.9036408558553
"54" 10.6 58.6054109779928 64.363084816739
"55" 10.8 50.7267075756796 69.5676021262178
"56" 11 42.6974493442154 69.5931272039744
"57" 11.2 34.3801887764319 66.623260103073
"58" 11.4 26.8310388555917 62.1249263576148
"59" 11.6 22.3582056699781 55.5560287898125
"60" 11.8 16.6003549119451 49.3559031831382
"61" 12 11.4608844930425 48.4697811745895
"62" 12.2 7.61326746729232 51.4214976974872
"63" 12.4 5.58444111649284 56.0096696554533
"64" 12.6 2.56504351944615 63.0306961993846
"65" 12.8 2.80356309868474 71.1093443580665
"66" 13 3.18580667373934 78.2789543735675
"67" 13.2 4.71179656039068 84.9475004538927
"68" 13.4 7.32815182904186 92.182302033009
"69" 13.6 11.2891928391338 98.5648170504552
"70" 13.8 16.2267465726229 104.155586323892
"71" 14 21.0212280097136 110.706836141073
"72" 14.2 27.0781738122541 115.518772830154
"73" 14.4 34.4708288690091 119.609948705278
"74" 14.6 41.0329441244864 123.292797219642
"75" 14.8 47.3071210186 124.804154864687
"76" 15 54.4447608419741 127.244952261098
"77" 15.2 58.1773700368 126.429202120579
"78" 15.4 63.9020386365197 127.614370488686
"79" 15.6 68.6059216086682 127.40704858671
"80" 15.8 71.0129780621639 126.99861237929
"81" 16 72.7579105114286 127.783523060853
"82" 16.2 70.645976416464 126.208385626846
"83" 16.4 69.2802141867026 123.725833330436
"84" 16.6 66.5571092864926 121.663257829102
"85" 16.8 62.3765905475291 117.941810559358
"86" 17 61.4733853046789 112.637558198215
"87" 17.2 64.1507208456517 107.600056698708
"88" 17.4 68.8838928729077 102.963856493615
"89" 17.6 74.1421266435098 101.554488635781
"90" 17.8 79.7654212319115 102.923453436936
"91" 18 85.0977969260286 104.232898029346
"92" 18.2 85.8477445174718 102.114562286949
"93" 18.4 84.0128634622111 99.388382325485
"94" 18.6 79.8854432855237 95.5010019994478
"95" 18.8 75.5429629199421 88.8349705640041
"96" 19 74.4124232046551 80.1431353586443
"97" 19.2 75.6519885922542 71.6527419756125
"98" 19.4 79.4170977988368 64.2344933724777
"99" 19.6 85.6367622077416 61.0919465788019
"100" 19.8 93.3710245750128 59.1055724412131
"101" 20 101.253652746128 60.2642292050406
"102" 20.2 102.202136430972 62.9927121085895
"103" 20.4 100.666750691273 63.060094845
"104" 20.6 98.5543905741 62.6724362336991
"105" 20.8 93.0176681216481 63.0270213686827
"106" 21 86.6020946751664 64.9577383947223
"107" 21.2 79.3076307060167 67.8477187254017
"108" 21.4 70.9096619631135 66.4054488339002
"109" 21.6 63.3144908609478 62.4238058977244
"110" 21.8 58.0624414965643 56.0779165113462
"111" 22 54.5416762431464 47.3842520767637
"112" 22.2 51.5229357853241 38.2097914133289
"113" 22.4 44.8932882713368 32.3081831530251
"114" 22.6 35.9074291271052 30.055318520604
"115" 22.8 26.0749618327856 30.1702842930833
"116" 23 19.5251825521714 31.7802158973319
"117" 23.2 13.840970793466 35.9280323089801
"118" 23.4 8.23820445697499 38.2072148078942
"119" 23.6 8.16816419268247 36.0527411255472
"120" 23.8 11.2823342772631 31.7449669949198
"121" 24 16.9205105058233 26.5292807185743
"122" 24.2 25.4101363931934 26.1353959520769
"123" 24.4 33.6602823817704 28.4044368727552
"124" 24.6 41.3409206452836 31.45835072554
"125" 24.8 46.9421904432196 34.8584853869548
"126" 25 55.1416451812774 38.9598438442333
"127" 25.2 61.9853959998857 43.9918533117604
"128" 25.4 67.7846910927579 51.0927830166883
"129" 25.6 74.9581172796522 58.3161760042635
"130" 25.8 80.5613401409949 67.2366789019218
"131" 26 85.964285723475 75.9227372678712
"132" 26.2 89.5144167854534 85.34122698226
"133" 26.4 90.99716034175 95.2325026741962
"134" 26.6 91.7048537697026 104.554649873026
"135" 26.8 95.27811272316 110.707067766766
"136" 27 98.823486249096 110.86299818311
"137" 27.2 97.8859764193758 110.176493175657
"138" 27.4 96.579914264939 109.576973863668
"139" 27.6 95.5069743595821 107.716900022676
"140" 27.8 94.6269113251 103.304261863899
"141" 28 96.1718315148892 97.1530481623255
"142" 28.2 100.397934390318 91.4493869609231
"143" 28.4 107.055706990184 87.9461784409258
"144" 28.6 114.744731451972 89.2483042931824
"145" 28.8 119.848140442092 93.9609630568298
"146" 29 118.502288219272 96.9338408515593
"147" 29.2 115.247199099116 101.554539162274
"148" 29.4 110.605296564695 105.670631793489
"149" 29.6 105.771249571771 109.184179681749
"150" 29.8 100.606520579298 113.353429012683
"151" 30 94.256334654025 114.252446432496
"152" 30.2 86.332581922728 114.507489482758
"153" 30.4 79.8139586194991 114.881013357006
"154" 30.6 73.0124931376403 115.901789480136
"155" 30.8 66.897007433975 116.007300587021
"156" 31 60.6219393020762 118.218953696989
"157" 31.2 54.2196794089615 121.660415150146
"158" 31.4 48.47903014935 124.201928063596
"159" 31.6 43.2941977349256 121.296304947823
"160" 31.8 37.2561526179333 119.31393658487
"161" 32 30.724535908294 117.12727563198
"162" 32.2 25.3066271609478 112.28365322102
"163" 32.4 19.4700871194971 107.824288457684
"164" 32.6 15.7123301936952 101.163306110965
"165" 32.8 10.5893970177298 96.2493704076324
"166" 33 7.3224615577145 90.0906907769225
"167" 33.2 5.33778729718536 83.0590613049681
"168" 33.4 3.04696373994998 77.2826696162962
"169" 33.6 4.29967950528906 69.4205782904932
"170" 33.8 5.66381589237966 62.5264346847614
"171" 34 4.50159803225788 56.0879739427409
"172" 34.2 5.52586400351891 48.6701199479272
"173" 34.4 12.0898641843611 44.3232713177931
"174" 34.6 18.4455086217923 43.2490825309327
"175" 34.8 25.2402025057176 44.9084487316109
"176" 35 31.9509879111283 48.6758367676763
"177" 35.2 39.8769562913647 50.8472633679344
"178" 35.4 43.1908206518596 48.8862728276827
"179" 35.6 48.7007426876 45.753201258028
"180" 35.8 54.2044304018059 41.9671430599932
"181" 36 59.08322412165 42.1664774061462
"182" 36.2 58.5953310990059 46.8544552941432
"183" 36.4 56.1721355886275 52.7627472216076
"184" 36.6 51.2243278720054 57.9492330031975
"185" 36.8 47.3699068701398 64.4267416186072
"186" 37 42.301099782287 70.7786453412201
"187" 37.2 35.4893754200754 75.9607988750429
"188" 37.4 28.1183421812066 78.4888414254609
"189" 37.6 20.5285724963073 78.9731275911876
"190" 37.8 12.979530950039 78.7773756337974
"191" 38 7.27926605582401 81.2301041594622
"192" 38.2 6.42986156687343 86.1628367603149
"193" 38.4 8.31762928665343 91.0388532023042
"194" 38.6 11.1039269950222 97.9665222744906
"195" 38.8 15.3689979761454 103.459847279869
"196" 39 19.1151190333612 107.900708159182
"197" 39.2 24.6461141240328 112.643762782757
"198" 39.4 31.8037684992304 118.096702807303
"199" 39.6 39.970719420693 121.69033795766
"200" 39.8 46.2028129389582 124.554163328786
"201" 40 53.8646334637752 126.389713039583
"202" 40.2 61.8768021036 127.65621527624
"203" 40.4 66.8692635986301 127.64516154038
"204" 40.6 67.7355752397951 124.589548010968
"205" 40.8 74.2401730518683 123.241034526724
"206" 41 77.1634497083955 125.458497446642
"207" 41.2 77.1766342544158 122.782153998372
"208" 41.4 75.7432303433034 116.485406442219
"209" 41.6 74.658584542712 111.211021377398
"210" 41.8 74.9316770266435 104.450575827098
"211" 42 80.5432503362638 101.692702986217
"212" 42.2 88.315203154919 100.094785222381
"213" 42.4 95.5137614781 102.259333213035
"214" 42.6 99.970183496925 108.252182862396
"215" 42.8 100.594145926 111.930688395021
"216" 43 100.221018579706 110.904179181492
"217" 43.2 99.6174818112535 105.888391068331
"218" 43.4 98.7591902280174 97.6003637818947
"219" 43.6 99.1933158690569 88.5304731583289
"220" 43.8 102.714140101267 80.7940111834359
"221" 44 106.992803120126 72.8268922607146
"222" 44.2 114.394519695739 69.2030507302073
"223" 44.4 122.248221319939 68.5534417685604
"224" 44.6 126.005029369137 64.9753090508218
"225" 44.8 126.116644836548 60.4334779212255
"226" 45 121.758020156357 55.8386221301434
"227" 45.2 115.548614586865 49.9274857001028
"228" 45.4 110.298116608072 44.3258079265962
"229" 45.6 103.793021599166 40.9096021023744
"230" 45.8 98.8826403060545 33.3380641278462
"231" 46 98.2402439455592 24.9651498648768
"232" 46.2 100.102419189381 16.8086756305962
"233" 46.4 100.718386684761 15.0672800495881
"234" 46.6 97.5525328076388 11.2679585592636
"235" 46.8 92.5690928300555 8.7308155963709
"236" 47 85.64311927521 5.50754226958616
"237" 47.2 79.3980509538178 4.33382608482635
"238" 47.4 71.1732152963449 3.21975166724411
"239" 47.6 64.8867177743879 0.922048430664336
"240" 47.8 57.3382160264823 2.72300631682262
"241" 48 48.5944841439226 2.94018067600744
"242" 48.2 41.365085770556 4.72058252452747
"243" 48.4 35.1937304448245 8.14132493220329
"244" 48.6 30.4388691288857 11.7603582046931
"245" 48.8 24.1093963168041 15.59778141604
"246" 49 19.463128897151 19.934381630489
"247" 49.2 15.1548438198812 24.8942218825024
"248" 49.4 11.5826754866233 29.6095638054392
"249" 49.6 8.55719902731428 33.5109561627747
"250" 49.8 6.86564025824836 38.6382199516484
"251" 50 4.03511008015045 42.6892608446443
"252" 50.2 2.63975983270258 48.7331548817692
"253" 50.4 3.60694626512999 52.0955759762862
"254" 50.6 4.80799475805 52.3669254753162
"255" 50.8 6.13860338986315 52.9869325960304
"256" 51 7.32194345706428 57.0231354654622
"257" 51.2 5.41643211711639 61.3689498046003
"258" 51.4 2.37013139790769 63.9126555678462
"259" 51.6 0.650801315284192 65.6291238592146
"260" 51.8 2.3357559873818 69.4681978079098
"261" 52 5.10825688127999 74.4975791243742
"262" 52.2 6.22371286224566 80.5631687998855
"263" 52.4 5.53014416834999 87.5093362195236
"264" 52.6 8.82316923423281 93.1973814314712
"265" 52.8 12.3174715206231 99.9142369884462
"266" 53 17.6311772434235 106.511941564074
"267" 53.2 23.894658010615 113.096368639936
"268" 53.4 31.9225743709409 117.313959026119
"269" 53.6 38.9533093095375 121.786415907838
"270" 53.8 47.4041202540844 123.261401080823
"271" 54 53.1897017412591 127.146469682392
"272" 54.2 56.1663523379415 128.591588028724
"273" 54.4 57.7130835012767 128.593433643312
"274" 54.6 61.6927015138031 126.978722012737
"275" 54.8 67.4597349715333 127.533284589246
"276" 55 74.8714603519409 126.903262705028
"277" 55.2 82.2558152012829 125.071159969627
"278" 55.4 89.3828006951077 122.9098575888
"279" 55.6 95.730735503159 119.371232895382
"280" 55.8 99.9207077433155 113.995022429855
"281" 56 105.809994298369 110.068529184
"282" 56.2 110.029366334259 108.668388809895
"283" 56.4 112.395050770617 104.550303745566
"284" 56.6 117.121077488039 100.577307904432
"285" 56.8 119.474820636092 95.4297476549902
"286" 57 123.0948012364 89.4902122193712
"287" 57.2 124.097327496313 82.3438168859157
"288" 57.4 126.918977060985 74.4602363114103
"289" 57.6 127.770435276126 70.3829364317935
"290" 57.8 128.475753617928 63.6326081246996
"291" 58 127.096330288815 56.7269676442858
"292" 58.2 125.296118038423 49.6095640634479
"293" 58.4 123.967524572804 40.6164403202001
"294" 58.6 121.219972864484 34.5392087915604
"295" 58.8 116.981230548655 27.1845769744975
"296" 59 111.980929948123 22.0338803202131
"297" 59.2 105.358543428629 16.8892336840226
"298" 59.4 100.508289974988 11.7057985823122
"299" 59.6 94.0097360145429 7.08031381258901
"300" 59.8 87.1739590777731 5.99732370553846
"301" 60 79.100761722897 3.61865309198477
"302" 60.2 73.2719216205143 1.29298043287473
"303" 60.4 66.4663538170516 0.256684948813898
"304" 60.6 60.4547101247123 0.766677039025927
"305" 60.8 53.8271366547158 0.397964823804047
"306" 61 48.6133682882896 2.13089493391512
"307" 61.2 42.0667694080945 3.92681909291209
"308" 61.4 36.17208388329 7.57132719178615
"309" 61.6 29.9264416807875 10.7375490751274
"310" 61.8 24.5233005930742 14.4929261307431
"311" 62 20.3916232140255 18.2987803862823
"312" 62.2 16.8954956215895 20.8668491983725
"313" 62.4 15.6678601846206 24.3626879293513
"314" 62.6 11.9785237710886 28.1872877858234
"315" 62.8 10.557448668669 31.4974385799496
"316" 63 7.42944517335862 35.6091939805013
"317" 63.2 6.5380978086294 40.2698036087285
"318" 63.4 4.18931119893333 44.0816358421795
"319" 63.6 2.88198757794782 48.4126670378288
"320" 63.8 3.03462785436315 52.2560925813462
"321" 64 3.74873956565404 56.461820446657
"322" 64.2 3.33494639952308 59.9830366039231
"323" 64.4 1.31443861962498 61.7724341670461
"324" 64.6 1.95988375426955 62.4470691738201
"325" 64.8 2.68973506862678 65.6631874214979
"326" 65 2.90542079398525 71.7755884074363
"327" 65.2 3.73411683859179 76.8097450103134
"328" 65.4 3.581861075088 82.6487652022782
"329" 65.6 7.2601052661238 86.19146252487
"330" 65.8 8.47575360509999 91.5731062612212
"331" 66 10.5574150631308 97.0537487700692
"332" 66.2 14.5456661661448 103.10916770963
"333" 66.4 19.9875292924182 107.646481675914
"334" 66.6 25.8921262251692 111.973561419877
"335" 66.8 29.2593967371109 116.461339779094
"336" 67 35.6426051051308 118.317789143677
"337" 67.2 41.4203216641349 122.673939155148
"338" 67.4 47.7875793981923 125.023620208546
"339" 67.6 56.738596168818 125.915283340485
"340" 67.8 62.4511431550667 127.652185778179
"341" 68 70.9118997815764 126.497279404232
"342" 68.2 79.2347482433661 125.22210848362
"343" 68.4 88.121074931162 121.517965349119
"344" 68.6 95.0001841462859 118.040421426036
"345" 68.8 101.287024912531 111.645918583225
"346" 69 109.44612229787 106.052418552542
"347" 69.2 113.736775456281 104.276254855443
"348" 69.4 117.692740478649 100.132982032895
"349" 69.6 118.975282255021 94.2961558113462
"350" 69.8 116.082926260473 89.3625285562552
"351" 70 111.501251054454 82.0315753814371
"352" 70.2 108.464047686651 74.6627603145385
"353" 70.4 108.999826036078 66.357946454032
"354" 70.6 113.410222816841 58.898158997622
"355" 70.8 119.258674221205 52.2326252414251
"356" 71 122.764744443005 44.6190340729496
"357" 71.2 121.906091528217 37.8810496168114
"358" 71.4 115.592340447759 32.4620885545099
"359" 71.6 107.409491895744 27.5391812802115
"360" 71.8 100.494296884729 21.3958103426184
"361" 72 93.3593553426297 15.8976814611432
"362" 72.2 85.8549669892893 9.34591506825391
"363" 72.4 77.0023805148245 6.78028763468288
"364" 72.6 67.2746496694558 5.31013036427885
"365" 72.8 56.9092627083907 3.46117775413685
"366" 73 47.1023499699837 4.18554670831127
"367" 73.2 38.812234203202 6.39810524168288
"368" 73.4 30.6771431149107 10.3514629177976
"369" 73.6 25.254881716297 15.7074884830886
"370" 73.8 18.7986110192907 19.9144000768049
"371" 74 15.2538226316 25.4683944225236
"372" 74.2 10.1728489144953 31.0494137511601
"373" 74.4 7.65070485649023 35.1277963096998
"374" 74.6 5.64100043747498 38.7284282957837
"375" 74.8 6.76940056635789 38.4874690019514
"376" 75 8.11447006553407 37.210285736044
"377" 75.2 9.4041065977724 35.3544057185013
"378" 75.4 10.9787104829049 31.7021370553705
"379" 75.6 13.5274581265451 26.5805754428242
"380" 75.8 15.4294650320318 22.5240395986416
"381" 76 17.9717182884632 20.6616775979198
"382" 76.2 19.6344152360824 17.2369447239285
"383" 76.4 20.5293710537798 15.9165588649136
"384" 76.6 24.1519756864723 15.1518742992398
"385" 76.8 28.0050882768353 12.6515053851697
"386" 77 29.5235777173347 11.8032562283972
"387" 77.2 28.9568092488954 11.1106835895052
"388" 77.4 29.5741613483553 12.1025466955164
"389" 77.6 32.0949260472428 12.0918429333155
"390" 77.8 37.2957163590947 10.6726367366672
"391" 78 43.2401372511506 9.01580486995852
"392" 78.2 48.5053121827596 6.25596923664402
"393" 78.4 54.544451731475 3.6592126714399
"394" 78.6 59.5158430408235 1.69785825089321
"395" 78.8 66.0688458940412 2.58736903616968
"396" 79 73.6190392255327 4.03863894141346
"397" 79.2 80.9954746742038 5.52528130141219
"398" 79.4 88.0401744015796 7.29116409879513
"399" 79.6 94.46094365361 12.5893820118762
"400" 79.8 97.10249018076 19.6024289234262
"401" 80 96.8717507748812 26.2756519905336
"402" 80.2 92.3713941610849 32.3613757901795
"403" 80.4 86.9583375433212 38.3064352368462
"404" 80.6 82.5091442607468 43.4255755467544
"405" 80.8 79.2302072799611 47.5778969929573
"406" 81 76.9797450338454 52.1275403218825
"407" 81.2 77.0663733465643 57.2074019763729
"408" 81.4 78.3094193485043 61.440101651394
"409" 81.6 80.3479451499482 65.6461257075247
"410" 81.8 80.5611988162991 71.4007247545895
"411" 82 76.9077752095744 76.5214080206667
"412" 82.2 70.7519716798631 81.5332753714251
"413" 82.4 64.7598376184049 84.7213993558218
"414" 82.6 58.246290962976 87.0453914513502
"415" 82.8 52.5696664042891 88.854071232031
"416" 83 45.4739301433304 89.9077049421592
"417" 83.2 37.758532114128 93.6403308249582
"418" 83.4 30.9142985040878 95.9600474491632
"419" 83.6 27.7202039675766 99.5451921152055
"420" 83.8 28.15749235775 104.605525862521
"421" 84 28.0769518846714 108.776622035013
"422" 84.2 23.6759297207484 108.14131015776
"423" 84.4 17.9688114370453 104.373230626776
"424" 84.6 14.7378556647048 96.6940421158139
"425" 84.8 15.763842682959 88.4997228508462
"426" 85 18.0131505894813 80.952160394736
"427" 85.2 20.0747620968522 73.3774856136201
"428" 85.4 22.8833107517186 66.4778119683207
"429" 85.6 26.7003499012514 58.4393829488278
"430" 85.8 30.9685204909585 50.2550432595065
"431" 86 36.6468201998857 44.5050696680747
"432" 86.2 45.0838653355032 40.8337704163623
"433" 86.4 54.5827087103865 38.0359016328124
"434" 86.6 60.4524670093879 42.0935153129371
"435" 86.8 62.1860817788059 49.6557535544638
"436" 87 62.7988447229889 58.9230521036795
"437" 87.2 60.9876895777607 69.0004586746587
"438" 87.4 57.9642278991882 78.7471133263924
"439" 87.6 52.7515212563411 87.5567787919265
"440" 87.8 46.7640031848541 96.0567009331986
"441" 88 40.6598317381645 103.120254127145
"442" 88.2 36.4052511330793 108.571141969722
"443" 88.4 33.1943323633795 111.140769550067
"444" 88.6 35.6721617010609 115.178840628862
"445" 88.8 40.5290519921 114.891540323013
"446" 89 46.3845369766513 111.015818876051
"447" 89.2 54.0803991379109 109.077621893552
"448" 89.4 61.4062285530286 111.879579082941
"449" 89.6 66.6761001470746 111.724320698914
"450" 89.8 73.5812750019846 107.801566955436
"451" 90 81.5067458263059 102.509865644098
"452" 90.2 87.4129329013627 98.8370008536004
"453" 90.4 93.7422085090322 94.3512159866089
"454" 90.6 102.256763725591 92.4227796170872
"455" 90.8 109.147086369146 96.7289554978798
"456" 91 112.9720402043 103.452608976971
"457" 91.2 109.438739283673 107.173236762588
"458" 91.4 103.883216667649 112.350389913188
"459" 91.6 96.7979665697818 117.791687017369
"460" 91.8 90.212424649224 121.154405661814
"461" 92 81.4998943138742 120.956459839169
"462" 92.2 72.9176229979171 122.52949169748
"463" 92.4 66.3920220017955 127.283094010169
"464" 92.6 59.800551638794 126.99556727213
"465" 92.8 52.4996381191074 125.124584810876
"466" 93 47.1651868909985 124.653794088403
"467" 93.2 44.8034284097905 121.737458267465
"468" 93.4 39.7134665835375 117.424162187737
"469" 93.6 32.9348451171581 114.745876491055
"470" 93.8 26.4373485869636 112.924652148937
"471" 94 23.3209180432744 107.010386350567
"472" 94.2 23.2859364265068 99.7114859901258
"473" 94.4 24.8802190627607 93.4396577698908
"474" 94.6 27.8171690724362 87.63432134026
"475" 94.8 33.5235854904718 83.4170236755641
"476" 95 39.8917317268696 80.9014937679853
"477" 95.2 47.3915829379333 80.7874781510769
"478" 95.4 54.2496778585916 84.714297243989
"479" 95.6 59.6570151059949 90.0712739794848
"480" 95.8 66.8768021041345 91.7823181746306
"481" 96 75.9397116726 92.9131737621004
"482" 96.2 80.3414770840103 93.1806405360513
"483" 96.4 83.2901020090174 89.1034602542809
"484" 96.6 86.841796337318 82.5938615983333
"485" 96.8 92.5937660364522 76.0427923891505
"486" 97 100.173118340609 72.4810483251944
"487" 97.2 107.648185093278 74.6569657988809
"488" 97.4 110.150010007998 81.4347466367444
"489" 97.6 109.256604826468 88.4661980795304
"490" 97.8 104.961882929525 94.5987168724712
"491" 98 98.837891852518 98.6881206882806
"492" 98.2 90.4427122949684 100.52505832182
"493" 98.4 82.2477394715496 100.306696555039
"494" 98.6 73.561052869375 99.9843037604961
"495" 98.8 66.2524973362891 96.4880842417873
"496" 99 59.46330275865 90.7928172088461
"497" 99.2 54.2322639524609 83.7229968258722
"498" 99.4 50.2067354318869 75.6107601188027
"499" 99.6 48.60572302835 66.8816465653184
"500" 99.8 48.455035285903 57.4387174561189
"501" 100 47.7694152472915 47.5763911521653
"502" 100.2 46.531127134725 37.3900660899939
"503" 100.4 43.6694180353979 28.6583626986653
"504" 100.6 37.6200980793303 26.5532531060484
"505" 100.8 38.8799562209407 22.7797505454066
"506" 101 45.0238647377209 19.9700799858791
"507" 101.2 51.3968810339595 22.7271349918574
"508" 101.4 57.6207567068637 26.3957839560989
"509" 101.6 59.6196004022326 32.1213201827849
"510" 101.8 60.5945166009939 40.1633012068765
"511" 102 58.9979886649366 49.0340301294699
"512" 102.2 57.5948152573982 58.9618157612774
"513" 102.4 53.4217194419158 67.0338117773461
"514" 102.6 45.9388379254 74.4863684408462
"515" 102.8 38.5455815093951 81.2894238790839
"516" 103 28.8656618641603 85.1435464341565
"517" 103.2 19.6756118019443 85.139441592174
"518" 103.4 11.4530362616 87.644362256989
"519" 103.6 10.0322661185286 92.9403182742747
"520" 103.8 12.4406648410773 97.2870225686871
"521" 104 13.9126597328109 99.195853521604
"522" 104.2 16.238859765825 97.7963095605711
"523" 104.4 21.9553250920956 94.4041638789331
"524" 104.6 28.685397097684 94.3234545537033
"525" 104.8 34.5020907482428 98.600257522989
"526" 105 38.6276370903339 105.379445208346
"527" 105.2 42.2950271225512 112.65178578409
"528" 105.4 42.6677484495047 120.879064480013
"529" 105.6 47.9009334438366 122.433240462403
"530" 105.8 53.5981144808773 119.695226862107
"531" 106 60.3812081173561 115.995104929358
"532" 106.2 68.2627785131948 111.761232236286
"533" 106.4 74.5695122165244 105.548055087611
"534" 106.6 81.346330283925 100.159470690621
"535" 106.8 85.2787867531714 92.310172304864
"536" 107 90.4421904478695 86.2088440429505
"537" 107.2 99.0411579513105 84.0845104685567
"538" 107.4 107.523237348972 84.3340475053152
"539" 107.6 111.785279261264 89.2009258408041
"540" 107.8 113.640845244495 93.0289194556093
"541" 108 116.205111414781 90.5896455344065
"542" 108.2 116.7981651501 83.7731846684902
"543" 108.4 113.53722498575 78.2901542638019
"544" 108.6 106.422715751994 75.3220271900664
"545" 108.8 98.0416429789018 73.5357197840443
"546" 109 89.2424639676 70.6783168493326
"547" 109.2 84.4633882362783 64.580643924307
"548" 109.4 81.3523130032111 56.6653450042906
"549" 109.6 78.0103484137562 47.2518918730024
"550" 109.8 77.4765513787304 37.018646738694
"551" 110 79.8344959850839 27.6053282328462
"552" 110.2 82.4872519038062 18.2911099127224
"553" 110.4 80.1709952743041 10.5670131816523
"554" 110.6 73.045534895444 6.03130746102047
"555" 110.8 64.6204947644437 4.15684599565865
"556" 111 55.8689681937477 3.66681288948251
"557" 111.2 46.6356487599 5.34532707611282
"558" 111.4 38.5708812853582 10.2223290611209
"559" 111.6 31.8394109971588 15.1769066879344
"560" 111.8 24.1248329314812 21.796912656064
"561" 112 17.2834942645592 26.9969562603155
"562" 112.2 12.5291804808706 29.4847663537167
"563" 112.4 12.7109155602428 34.8004967541217
"564" 112.6 13.3486485832415 40.635584537582
"565" 112.8 10.4072441331273 46.7491917367552
"566" 113 6.19861580623157 52.4840610262935
"567" 113.2 2.5045181764421 60.1243564091619
"568" 113.4 3.40470442196841 67.131033614162
"569" 113.6 4.86500655359999 75.4728833230528
"570" 113.8 4.84955620250245 82.7980586951144
"571" 114 9.18246232077187 88.6738945143227
"572" 114.2 12.6053381610762 96.5255531038461
"573" 114.4 16.094049805128 103.589302879534
"574" 114.6 22.8766720383023 106.892128954686
"575" 114.8 29.66513761785 109.980110530142
"576" 115 36.4294898956394 113.292426329555
"577" 115.2 40.2858834017613 119.304445624266
"578" 115.4 45.6610590608463 123.464658297995
"579" 115.6 53.8058898345773 123.336227037028
"580" 115.8 62.152431649516 125.557800331892
"581" 116 70.0514621634516 126.874219014651
"582" 116.2 78.0376260390331 125.552356007366
"583" 116.4 85.888119171219 123.542208456632
"584" 116.6 92.6600305548397 118.779517954648
"585" 116.8 100.415519437096 114.209121899516
"586" 117 105.675275626129 111.473487987485
"587" 117.2 111.415761226132 106.908174780346
"588" 117.4 115.379657379868 99.3839589181587
"589" 117.6 120.241808662919 91.4495559186565
"590" 117.8 125.003491123211 83.6407077658019
"591" 118 126.763560290389 76.9772589496093
"592" 118.2 124.438449603128 70.1938939713184
"593" 118.4 121.939784489517 61.8672720201239
"594" 118.6 117.290921967096 54.2498671005807
"595" 118.8 111.372214952928 48.1113904227772
"596" 119 102.841239047187 44.1089929151827
"597" 119.2 93.470838804225 44.0501956239519
"598" 119.4 84.7411405019529 41.4238445601403
"599" 119.6 75.9210803668647 37.1898631474932
"600" 119.8 68.2076068754485 32.5196533468765
"601" 120 63.0170380146 25.0002482479074
"602" 120.2 61.1036876033386 15.5057811090052
"603" 120.4 64.2460773454598 7.0281995779583
"604" 120.6 61.7619866820062 2.15038843240865
"605" 120.8 56.6679971465318 3.04576650085751
"606" 121 49.354863530263 3.37413368535702
"607" 121.2 41.5201172552452 6.39626016539454
"608" 121.4 32.5907429158105 9.44563010650931
"609" 121.6 26.9584885122832 14.4824714118164
"610" 121.8 19.58545216461 19.6903308738162
"611" 122 14.7588061249918 25.1822130607327
"612" 122.2 11.0870346111556 30.1862389608832
"613" 122.4 8.38182612584137 34.756971173122
"614" 122.6 6.33925096378181 40.8736199979068
"615" 122.8 3.16109469789661 47.0836749404902
"616" 123 3.54344872403119 52.6295093231306
"617" 123.2 3.10924506232565 59.1810346138019
"618" 123.4 1.97324159042499 63.8648827687212
"619" 123.6 3.59140971733683 69.0821753047409
"620" 123.8 3.43051621395482 75.9976326884349
"621" 124 4.31567414856093 82.5380756267055
"622" 124.2 6.53982461257561 90.1744895974071
"623" 124.4 9.80310515277692 95.3427475952538
"624" 124.6 13.8799967249437 102.107008468284
"625" 124.8 18.9518580839858 106.506431871169
"626" 125 23.9683435855846 111.494363496346
"627" 125.2 30.1431152977136 115.843135877301
"628" 125.4 36.3143704647654 119.972778162109
"629" 125.6 41.7173085911081 121.505076500088
"630" 125.8 49.4321961062016 122.828460088752
"631" 126 56.9579741955635 126.808160915131
"632" 126.2 65.4489697445774 127.550334330087
"633" 126.4 73.6483023358662 127.04973679417
"634" 126.6 78.8958788492667 124.051784980632
"635" 126.8 86.2361042569033 120.275160607649
"636" 127 93.4474609515524 120.145031629965
"637" 127.2 96.0433792509689 115.867532517887
"638" 127.4 102.837342818311 111.085333579871
"639" 127.6 106.316513772833 104.895127865493
"640" 127.8 108.606815214755 97.0505047815875
"641" 128 114.362846475989 91.521794736235
"642" 128.2 122.012269140877 90.5594397251655
"643" 128.4 121.770585231548 85.8964514782375
"644" 128.6 125.676196675423 78.804240314563
"645" 128.8 126.539318493212 71.9977899852772
"646" 129 127.893006090164 63.766731381428
"647" 129.2 127.341286657651 55.6418366013846
"648" 129.4 125.486629430995 45.9769029138988
"649" 129.6 122.821888502554 40.4592791753966
"650" 129.8 117.496127738045 34.7000232010825
"651" 130 109.276993660235 30.2218076926154
"652" 130.2 101.438848744996 24.2035265367372
"653" 130.4 96.3065517663879 17.7612362919371
"654" 130.6 89.3929901604713 13.7559464667075
"655" 130.8 80.5045336700387 10.4305194698666
"656" 131 71.792715058996 8.26538555341051
"657" 131.2 62.8696605839265 10.5007162359278
"658" 131.4 53.7483021623045 12.7436447232325
"659" 131.6 45.9048611987591 12.5047807276075
"660" 131.8 39.7482237746842 8.44793291215141
"661" 132 38.066714585729 8.60716476145906
"662" 132.2 31.7050277494085 10.6795271471121
"663" 132.4 27.5184313355708 15.1788346973413
"664" 132.6 20.65347313458 20.3323972940562
"665" 132.8 15.2783438339871 24.7081391246204
"666" 133 13.3003001747613 28.3696930188462
"667" 133.2 9.72061790493708 31.2510906110147
"668" 133.4 8.39750212101177 35.1410657701167
"669" 133.6 5.32602786329443 39.6582285157906
"670" 133.8 3.62204668665405 44.4833290480353
"671" 134 2.53928727481427 50.0297284824414
"672" 134.2 2.63040629123791 53.9528506192341
"673" 134.4 1.62635329378487 59.6283588261487
"674" 134.6 1.9235284063826 64.7102536054114
"675" 134.8 1.38954172882881 71.3101520560835
"676" 135 3.62522623767142 77.5438275848461
"677" 135.2 4.73933539136613 84.3131818522574
"678" 135.4 7.08861621730865 90.3554641291926
"679" 135.6 10.0594145926 95.3819685790555
"680" 135.8 14.1593910691615 101.872186786431
"681" 136 19.2412633958519 107.729429311869
"682" 136.2 24.9106354087111 113.18021249658
"683" 136.4 32.4878644877504 116.352102860004
"684" 136.6 39.0571201577339 120.255970088626
"685" 136.8 45.2676514401113 124.288853006365
"686" 137 53.2823107537628 125.695846448637
"687" 137.2 61.8768021036 126.992865275636
"688" 137.4 69.910678026142 127.028181446945
"689" 137.6 78.3438598764809 125.450087228037
"690" 137.8 84.5827597328835 119.810592181823
"691" 138 92.5466959892613 117.023679730556
"692" 138.2 97.26972478104 118.35377308591
"693" 138.4 99.3459456485478 113.450140350959
"694" 138.6 101.130662726635 105.839725742524
"695" 138.8 105.351950812754 99.1681646930513
"696" 139 112.401492781414 95.7698252080834
"697" 139.2 119.24867215181 95.7444259321883
"698" 139.4 122.528833564867 90.7280219180789
"699" 139.6 125.2232416036 83.5982336606211
"700" 139.8 126.063821313835 76.2820718004201
"701" 140 126.969548854681 67.8136704441435
"702" 140.2 125.958764151128 58.5090211779295
"703" 140.4 125.82255400513 50.5063618864375
"704" 140.6 121.968887129113 42.3575686026462
"705" 140.8 115.021559044123 35.9923033159287
"706" 141 107.369291270677 31.0376201084423
"707" 141.2 99.5381235169235 27.5116560776991
"708" 141.4 91.6841812719637 22.7836533959068
"709" 141.6 88.64954129388 15.7270994584062
"710" 141.8 85.2516382791 9.61030631338389
"711" 142 78.8574870677515 9.22196908672494
"712" 142.2 71.4294451802 10.1705314474176
"713" 142.4 63.3369061744515 10.713623259064
"714" 142.6 54.3862635721618 10.7077134412169
"715" 142.8 45.5883209601667 8.23292737877949
"716" 143 44.5063997147489 6.82111128586743
"717" 143.2 43.9079780309617 9.51265111742062
"718" 143.4 39.7013251826333 14.2629162461128
"719" 143.6 34.6503769680059 18.2513195645689
"720" 143.8 28.8695808629529 19.6282075005226
"721" 144 23.9391703256543 17.9843019047157
"722" 144.2 23.2851062704763 17.8064868782998
"723" 144.4 20.3368945042061 20.8264162923613
"724" 144.6 16.5815122921408 25.3239333358564
"725" 144.8 13.6948334152737 27.0501580198567
"726" 145 13.7684578433241 25.7778813881565
"727" 145.2 12.777131350661 25.3122338748462
"728" 145.4 11.4460941860383 25.7310638945722
"729" 145.6 13.7192328296282 24.1926009488743
"730" 145.8 13.6584308219704 24.7177279301795
"731" 146 13.4405308009125 26.3297944962087
"732" 146.2 13.1307167014105 31.4472670256356
"733" 146.4 10.4194230705505 36.7247298875986
"734" 146.6 6.71549042263031 42.0240276051189
"735" 146.8 4.08772862027566 46.1084649894407
"736" 147 4.258275518389 51.9352697468553
"737" 147.2 5.83338082004348 58.542162114907
"738" 147.4 7.10430318992499 62.6387142578462
"739" 147.6 8.24137177894999 66.2057499258461
"740" 147.8 6.47421046025323 70.403592016701
"741" 148 2.870353866624 73.2898827624942
"742" 148.2 5.39221240492257 77.4708841711284
"743" 148.4 9.43507208488799 82.7894083229021
"744" 148.6 10.562937573241 89.1366935058462
"745" 148.8 10.9341987571238 95.1697155667747
"746" 149 16.6591390278923 97.2125014563923
"747" 149.2 23.2283219912371 100.025809590274
"748" 149.4 27.8211623555297 103.59990844094
"749" 149.6 29.1642712784136 108.660383887236
"750" 149.8 27.6547610477339 114.661662461956
"751" 150 30.6146088694397 117.170209645823
"752" 150.2 34.2750307832818 117.739571236505
"753" 150.4 40.05395369585 121.73800975721
"754" 150.6 46.8636959421 123.718320343223
"755" 150.8 54.8368380958836 125.740640011533
"756" 151 62.3283240934195 127.696885473267
"757" 151.2 69.7686711254031 127.409100389106
"758" 151.4 77.350563573144 126.238960218286
"759" 151.6 85.657562263416 124.36168030387
"760" 151.8 91.2008352497695 119.776061622626
"761" 152 98.9936617857147 117.480843439158
"762" 152.2 102.866102324985 113.721672360469
"763" 152.4 109.069376006807 108.672214999276
"764" 152.6 114.404308524625 103.727068391552
"765" 152.8 115.400018735421 95.6508559008194
"766" 153 116.491435021995 87.2928310834777
"767" 153.2 117.745056710974 79.2797110916027
"768" 153.4 120.369251822087 70.6423890098027
"769" 153.6 118.366794779075 63.0252150959648
"770" 153.8 111.832508142628 57.4615583230406
"771" 154 103.04692006344 54.9351911562762
"772" 154.2 97.5357113443027 50.6636659438462
"773" 154.4 95.6715299689302 42.8169085731009
"774" 154.6 94.708543334765 34.8352735024853
"775" 154.8 96.4192429368353 27.4629465570226
"776" 155 101.817028219749 21.9190257126966
"777" 155.2 102.357220377632 16.3165644310074
"778" 155.4 96.9418787329663 13.0180695693313
"779" 155.6 89.5640689681385 14.1738220173173
"780" 155.8 81.2399291490066 15.7744732759121
"781" 156 73.1075127968903 14.8042728113945
"782" 156.2 65.0851129512176 11.2876388062285
"783" 156.4 57.6223734894387 7.70307738016874
"784" 156.6 50.0377569000255 9.41100686396317
"785" 156.8 42.5284239888187 13.7790839527524
"786" 157 34.587155967 17.9180103134356
"787" 157.2 27.6616379940894 17.42057403641
"788" 157.4 25.9634142968553 14.6517845722291
"789" 157.6 24.7532029876408 17.5320923030604
"790" 157.8 22.3299925498647 23.9633548407285
"791" 158 20.7016164286 30.1725129939068
"792" 158.2 18.8699993779143 36.7740658325319
"793" 158.4 19.3460026233 40.2517436172162
"794" 158.6 19.2908741002757 43.7809397852245
"795" 158.8 20.8108745077376 49.7123005985801
"796" 159 21.1037791454257 56.2760202288186
"797" 159.2 19.0492857713899 61.6420425270815
"798" 159.4 14.1754367875134 65.5105992740115
"799" 159.6 15.1987839218705 71.6910070581658
"800" 159.8 18.9095252208097 78.1766887517494
"801" 160 23.5846519434049 84.898508269651
"802" 160.2 29.28125819448 90.5798142218142
"803" 160.4 35.237850593544 95.6551964008542
"804" 160.6 41.0401181819644 103.491205080219
"805" 160.8 41.0395497692471 111.335388467325
"806" 161 39.0421564318677 114.700783494311
"807" 161.2 42.1670099277428 114.124142343418
"808" 161.4 47.7447873278727 111.868649558912
"809" 161.6 53.9341331509077 108.690059356256
"810" 161.8 60.8999057721372 104.506111062359
"811" 162 69.0016660446508 101.304992238905
"812" 162.2 77.492236274583 98.3673699469478
"813" 162.4 85.6217148467052 98.1649144211883
"814" 162.6 93.45500219435 96.9427688828712
"815" 162.8 101.414562165978 99.779991408384
"816" 163 109.0192223795 103.669178999671
"817" 163.2 115.01615711433 99.9474429996412
"818" 163.4 120.547415433727 93.9981830981597
"819" 163.6 122.368987156046 86.9920501600032
"820" 163.8 123.535472119878 80.2733853134027
"821" 164 125.013831886245 75.2865299248131
"822" 164.2 125.276585973705 74.925542945083
"823" 164.4 124.833417360523 78.3702561782564
"824" 164.6 124.228545446162 84.8031873637305
"825" 164.8 122.145478387893 90.9125237629755
"826" 165 118.227452461508 96.6615115461739
"827" 165.2 113.488313686225 103.962185500971
"828" 165.4 107.95753605348 108.603535875694
"829" 165.6 102.78846659028 114.345444148126
"830" 165.8 96.5776823871827 118.871687405319
"831" 166 88.5848675956476 121.98921333587
"832" 166.2 79.9810165550766 121.831202907018
"833" 166.4 70.9811473006615 120.919569280638
"834" 166.6 64.2277723824629 120.303051231782
"835" 166.8 58.4806155729871 116.166851462378
"836" 167 54.75032765985 111.115475779148
"837" 167.2 52.4185620394938 106.091386745749
"838" 167.4 49.2205083450359 101.787910669
"839" 167.6 45.4646133731431 95.778759922122
"840" 167.8 44.5532179119158 89.4585313104777
"841" 168 45.461336833169 82.0004257193117
"842" 168.2 45.3348210644378 74.3004418712786
"843" 168.4 45.8886343920392 65.9914420419209
"844" 168.6 46.1631588464529 57.5279614730226
"845" 168.8 43.9460334639529 48.216949251405
"846" 169 44.1765808471806 39.6790042611687
"847" 169.2 47.1236347800483 33.2062770957772
"848" 169.4 41.3191421990506 30.452797051022
"849" 169.6 34.4698273442739 31.1155904294222
"850" 169.8 30.1007227884713 34.3900117046184
"851" 170 22.6216900608233 37.0337307630694
"852" 170.2 14.1135867206 41.374223634711
"853" 170.4 11.0729576246 41.8043140908747
"854" 170.6 12.380026732699 38.5145543617471
"855" 170.8 15.0525348799177 37.2313240191546
"856" 171 21.4658605696645 35.1174724737494
"857" 171.2 29.1132149162489 33.0128025167823
"858" 171.4 36.6608323155355 29.6682912574268
"859" 171.6 44.6185802723791 30.6227915450206
"860" 171.8 52.7372367394605 34.2446363158927
"861" 172 60.5465268741 39.1703266876899
"862" 172.2 67.5885393985167 45.3484997004573
"863" 172.4 74.1230055269395 51.9317634863691
"864" 172.6 80.8464926349513 59.0062599820353
"865" 172.8 85.8349763611043 65.6241680234549
"866" 173 93.234942171913 66.1259901220896
"867" 173.2 99.4745809584158 61.6497335040304
"868" 173.4 103.898829654021 54.7805078614251
"869" 173.6 110.032429058724 49.8057284775541
"870" 173.8 116.773530423628 47.1957145999573
"871" 174 122.44233290955 51.0999908425212
"872" 174.2 125.382699882341 58.3874842483548
"873" 174.4 125.146320927064 67.4273686463283
"874" 174.6 122.762844600499 76.8394129781403
"875" 174.8 119.830672907703 86.1053664912821
"876" 175 113.387638094877 88.6965012853372
"877" 175.2 106.839438056074 84.8287603917672
"878" 175.4 100.360620132816 77.89157913163
"879" 175.6 93.5260529305459 71.4805555661705
"880" 175.8 86.7684335804611 65.7138670311517
"881" 176 80.5432809581327 59.8086595906779
"882" 176.2 73.4225871143547 56.6151351581103
"883" 176.4 66.0752633437944 53.9546809946795
"884" 176.6 59.3709739216088 51.10447218474
"885" 176.8 52.2352154548041 48.8203508646829
"886" 177 43.8982907430062 45.7390865673774
"887" 177.2 35.4687893543941 42.3081097047285
"888" 177.4 25.8653110423879 35.7006461936643
"889" 177.6 20.2374940005802 34.7797620657967
"890" 177.8 18.5736680725806 37.0708358497685
"891" 178 20.6056369748121 36.9900292165128
"892" 178.2 23.9042034317752 33.1056026723101
"893" 178.4 30.7568941108653 28.6933781067951
"894" 178.6 39.9951320020285 26.749967638989
"895" 178.8 48.8147662787 28.4885942077795
"896" 179 57.0275229418759 32.2178743552599
"897" 179.2 64.9374353383895 37.127704277383
"898" 179.4 73.0873458267028 42.1496899552387
"899" 179.6 81.589529249627 47.4925850073326
"900" 179.8 90.0815054870151 51.2537651732895
"901" 180 97.4603804432757 55.3703626216029
"902" 180.2 104.924362346129 55.5634402130769
"903" 180.4 110.585607065318 51.4778302537825
"904" 180.6 117.836594283332 47.0590945051051
"905" 180.8 124.55923517527 46.1957717780604
"906" 181 126.612568598736 52.7386788233546
"907" 181.2 126.045121049421 60.8617294562051
"908" 181.4 121.939056369522 68.6833461287427
"909" 181.6 117.173370984062 76.1130934982308
"910" 181.8 114.120944575442 85.2142952618988
"911" 182 113.031488401369 95.1601493408205
"912" 182.2 112.578035821096 104.941988502309
"913" 182.4 107.455337841405 109.224572942797
"914" 182.6 99.7153870829193 109.096891594039
"915" 182.8 91.741481005875 107.089711417021
"916" 183 83.648917300954 104.77911445828
"917" 183.2 75.6677588547466 103.471827919148
"918" 183.4 69.4783748436 102.309657600056
"919" 183.6 61.6346552300274 99.3200050096526
"920" 183.8 52.7964360112386 98.1934527349218
"921" 184 43.8400622323073 96.6902333219681
"922" 184.2 34.6206544231424 93.952839424414
"923" 184.4 26.5502744130609 89.8025268936508
"924" 184.6 18.6735086478339 83.8107969324268
"925" 184.8 13.250307335786 76.5602263873578
"926" 185 8.95010371505669 68.3874998071454
"927" 185.2 8.17003817968696 60.4131941780288
"928" 185.4 12.7418086514276 54.3218543090272
"929" 185.6 20.1111798038264 49.9774202004405
"930" 185.8 27.5828496565714 47.4606135072747
"931" 186 34.9411281925697 45.3787397214522
"932" 186.2 45.420205799451 43.7301726013355
"933" 186.4 55.9023075736786 43.0815680572506
"934" 186.6 65.2721712608 44.381315369389
"935" 186.8 70.0915205693264 51.4484618640631
"936" 187 73.1616823621636 58.8435272825098
"937" 187.2 74.8600192612991 67.7108044823506
"938" 187.4 79.2889516277026 75.2344006459487
"939" 187.6 83.1196845799613 85.128595804468
"940" 187.8 83.576124954325 90.4170045223962
"941" 188 89.41349935425 94.4171802357962
"942" 188.2 95.9994175142667 93.6150871879231
"943" 188.4 100.587332191331 88.9696894349554
"944" 188.6 104.941910477732 84.1367370751106
"945" 188.8 109.617983942426 81.9583111677592
"946" 189 115.421619477835 85.5740889380549
"947" 189.2 117.865309015523 91.5343163815898
"948" 189.4 116.156579416703 99.3151579211282
"949" 189.6 111.851012568503 104.497960011588
"950" 189.8 104.627527427703 106.648486744077
"951" 190 96.2449297035152 108.313828666465
"952" 190.2 87.1568223712891 109.886949314023
"953" 190.4 78.5106500952342 110.209547077602
"954" 190.6 70.8874468636976 111.648168605724
"955" 190.8 63.3402544933086 109.801626519476
"956" 191 55.9481984461328 106.316105335453
"957" 191.2 47.5906717477905 102.540376003203
"958" 191.4 39.96906946692 98.8380113697582
"959" 191.6 32.2276032673016 93.5995975789429
"960" 191.8 24.5163604886593 87.1189000241597
"961" 192 19.2868792797666 79.7398597477985
"962" 192.2 15.063276541584 70.7705364278382
"963" 192.4 12.5309474498661 61.5455904241042
"964" 192.6 10.9123291530107 51.6282215071319
"965" 192.8 12.8093953191294 42.1282591668462
"966" 193 19.2504070873273 37.7389522896643
"967" 193.2 28.2628145148528 37.1682876708791
"968" 193.4 37.2797130480632 39.6541310437409
"969" 193.6 45.7367185882046 40.612861538788
"970" 193.8 55.5476665396435 43.6029847050527
"971" 194 63.6158411502509 49.5772103360726
"972" 194.2 71.4202311526363 55.7686962115552
"973" 194.4 74.7300700974522 64.0057086722288
"974" 194.6 74.9746424377826 74.4475963140201
"975" 194.8 74.5417953297356 83.825006009914
"976" 195 69.816580410422 91.0929491445919
"977" 195.2 63.8519116018564 94.5231786858205
"978" 195.4 56.026758415775 95.1401419292211
"979" 195.6 46.3260633401898 96.9371341424616
"980" 195.8 36.9522957130146 99.8999439883827
"981" 196 28.8853731125762 102.819429813965
"982" 196.2 29.1839090210032 106.908174780346
"983" 196.4 33.1913396182063 108.450446248161
"984" 196.6 38.0864562317186 106.360811861558
"985" 196.8 45.9560943692638 105.326730395519
"986" 197 54.6491777000032 106.593798940943
"987" 197.2 57.9740434163561 106.518224452529
"988" 197.4 63.4102228114965 105.165291281234
"989" 197.6 69.4686292375231 102.839728878795
"990" 197.8 76.5369781021714 98.3347638718293
"991" 198 83.1218872959103 94.1808421582858
"992" 198.2 91.0591110122441 94.4127538295495
"993" 198.4 95.7463958162638 99.8971046742772
"994" 198.6 95.9344468070872 107.154796751897
"995" 198.8 93.3252441650516 113.232676961282
"996" 199 89.2394946032484 115.438605224104
"997" 199.2 82.3382008529622 119.614987020051
"998" 199.4 75.8469365722299 124.065756777901
"999" 199.6 71.3993924507628 125.369954485614
"1000" 199.8 64.7877919745767 124.898892466335
"1001" 200 56.8217562315 123.982908153762
"1002" 200.2 51.3200443022744 122.063632388032
"1003" 200.4 52.4078864948609 120.714929143116
"1004" 200.6 53.0203145535052 114.166345571544
"1005" 200.8 54.9420339899158 108.017844710899
"1006" 201 57.5623959538703 99.3901995090353
"1007" 201.2 60.4175716222607 92.2828735625069
"1008" 201.4 62.6129904545459 82.959799694657
"1009" 201.6 65.0783653972486 76.180366074684
"1010" 201.8 69.317974684866 67.8256422704884
"1011" 202 76.3302511895174 58.8180590813416
"1012" 202.2 78.9767209720572 51.7374164765604
"1013" 202.4 79.0542449480166 45.277725183235
"1014" 202.6 78.3967856895697 36.8510538008765
"1015" 202.8 82.4271323296294 32.7910187417873
"1016" 203 90.4767787491446 34.9538253338957
"1017" 203.2 94.4911689547429 39.2527916385604
"1018" 203.4 97.3312284150272 47.1140022028007
"1019" 203.6 96.3539353072579 54.3882680370304
"1020" 203.8 91.1695293376526 60.7311547699777
"1021" 204 84.4541228484718 65.3499226868205
"1022" 204.2 76.6271582508261 69.0438696095157
"1023" 204.4 68.3177775770464 71.5119429715158
"1024" 204.6 59.1238000842486 71.8730672130353
"1025" 204.8 50.0264931714214 70.2050156811676
"1026" 205 40.8163733426893 67.0895467096586
"1027" 205.2 32.4536897665835 62.0080606671933
"1028" 205.4 25.7145454787622 55.9040407379543
"1029" 205.6 19.9349620838821 48.3607720373077
"1030" 205.8 13.8523527311575 41.7934268048373
"1031" 206 14.7118586492111 40.181959943235
"1032" 206.2 16.4609906296189 39.4169274731103
"1033" 206.4 13.0988254878404 37.3914023920673
"1034" 206.6 8.97486785918243 38.487026917055
"1035" 206.8 9.62186702079587 39.5357229339183
"1036" 207 9.8546435439837 37.2398797214973
"1037" 207.2 14.0115285680722 34.7960191826239
"1038" 207.4 20.2814614727326 32.0550232370604
"1039" 207.6 28.2317559495894 30.6221296754632
"1040" 207.8 36.5166615582383 29.3414120818993
"1041" 208 44.8379576746851 29.1828470465057
"1042" 208.2 53.3250327711 31.787619647153
"1043" 208.4 61.5241518218474 37.0850275891142
"1044" 208.6 69.6472986822666 41.9831714065406
"1045" 208.8 75.911026492449 48.8921664240914
"1046" 209 79.7331178748912 57.2188979273413
"1047" 209.2 81.2228047269 66.6991126513552
"1048" 209.4 81.1962709352604 76.6076009051386
"1049" 209.6 78.7213491309982 86.0115914604302
"1050" 209.8 75.439437227318 94.6375067521026
"1051" 210 72.8230668492 103.726506358621
"1052" 210.2 71.1197763909982 112.223215759103
"1053" 210.4 74.6449722506244 117.427512109627
"1054" 210.6 76.2944517338 125.112796100246
"1055" 210.8 72.9495617705766 123.948135068245
"1056" 211 65.5430991097385 122.974534609154
"1057" 211.2 60.529803414072 119.387194276582
"1058" 211.4 54.922883361048 115.424727225958
"1059" 211.6 47.242177610037 114.129495037997
"1060" 211.8 38.9474679370426 114.013008119067
"1061" 212 30.220812585144 114.427995545014
"1062" 212.2 25.6023273390091 110.874764768301
"1063" 212.4 25.8667876493692 105.002162589615
"1064" 212.6 28.1583973068857 98.4012041933015
"1065" 212.8 28.594694907892 91.5211057807577
"1066" 213 26.5019025099145 85.043643361459
"1067" 213.2 23.2231137277219 78.4107291104315
"1068" 213.4 21.5458715619362 70.0736993170703
"1069" 213.6 20.5170380100569 61.5866144518289
"1070" 213.8 18.3693657777913 52.6997564897418
"1071" 214 16.9536187581833 44.3576564593461
"1072" 214.2 20.1495974558143 36.6646108750808
"1073" 214.4 25.9848400941154 32.7510004520008
"1074" 214.6 32.8856975579617 34.6309790318249
"1075" 214.8 40.0908513642186 39.6539236740214
"1076" 215 47.8227315726698 43.9991753000206
"1077" 215.2 57.3352502267939 47.3306194960502
"1078" 215.4 66.4481115286091 50.5154255005007
"1079" 215.6 74.3151277640071 56.7560365980408
"1080" 215.8 80.9307443005737 63.165053167504
"1081" 216 82.7319790389879 70.4723550890789
"1082" 216.2 77.8302752376776 74.6368253024582
"1083" 216.4 70.1893840179879 77.9216170767772
"1084" 216.6 61.834929033422 81.5513446549478
"1085" 216.8 51.9779399027947 83.6068863150939
"1086" 217 42.6908157804151 82.7841155785016
"1087" 217.2 33.7318193368437 81.6761078004764
"1088" 217.4 24.81280035215 80.2796165480711
"1089" 217.6 16.2580194676082 77.7526704225511
"1090" 217.8 9.1163700174629 78.4910645911526
"1091" 218 6.00833253481952 81.3407941234315
"1092" 218.2 8.14471737287418 83.5457349501849
"1093" 218.4 10.7654208779951 83.1573883250397
"1094" 218.6 15.8112712992 81.8851980143157
"1095" 218.8 22.2400299593143 84.0366461101823
"1096" 219 27.0341834461574 88.2908800131412
"1097" 219.2 30.5061793951785 95.3053068407966
"1098" 219.4 30.973241593525 103.216929834621
"1099" 219.6 28.9203060953419 110.443361915596
"1100" 219.8 31.6459320529846 114.472446297185
"1101" 220 36.0222593367048 113.392946997056
"1102" 220.2 42.3235128959193 112.192890139014
"1103" 220.4 49.4330893296244 111.983743389822
"1104" 220.6 57.504377463552 112.431474723982
"1105" 220.8 65.5745163008542 112.048204082812
"1106" 221 70.9471533052271 107.283879505668
"1107" 221.2 75.9654797157864 100.858033169126
"1108" 221.4 82.8801392205075 95.4700017327033
"1109" 221.6 90.9785858772864 94.6232780290835
"1110" 221.8 99.3578901488105 96.4819709011356
"1111" 222 104.90803845595 102.022609856496
"1112" 222.2 105.499323392454 106.844477714846
"1113" 222.4 105.991475500608 105.560901554602
"1114" 222.6 107.816741706209 101.246890376211
"1115" 222.8 104.913920625332 96.8247018221765
"1116" 223 100.501460082942 93.484856345504
"1117" 223.2 93.914404027715 89.6846010073152
"1118" 223.4 90.2130219156535 82.8852815060604
"1119" 223.6 89.4745473831133 75.2394594099435
"1120" 223.8 88.5485589330771 66.2057499258461
"1121" 224 87.3994411429019 57.1199043564122
"1122" 224.2 87.0343880764572 48.3778512504747
"1123" 224.4 87.2272553610062 38.1670979060649
"1124" 224.6 87.7811907612699 29.0116110187393
"1125" 224.8 87.7023536572562 20.5309728957524
"1126" 225 81.3419944353961 14.2252339691762
"1127" 225.2 73.9802771459301 10.3551734264675
"1128" 225.4 66.8600553442667 11.5112030165128
"1129" 225.6 58.2382964999595 12.3480918021832
"1130" 225.8 48.1772644183253 10.5541137759231
"1131" 226 38.676648533994 11.8200372734825
"1132" 226.2 30.1442793038553 15.4608728297504
"1133" 226.4 21.68728702722 18.8839260245862
"1134" 226.6 18.8950247020904 25.3489821818654
"1135" 226.8 14.5846874260077 31.9614654113122
"1136" 227 8.24994217958822 35.4333228941756
"1137" 227.2 7.31751396918947 39.5253959218883
"1138" 227.4 6.566480078114 45.957226692977
"1139" 227.6 6.30860798220551 51.3707618085709
"1140" 227.8 7.45828645737876 57.3986441614922
"1141" 228 6.52413242989564 62.5667088794549
"1142" 228.2 3.44214806636923 68.2342564733077
"1143" 228.4 5.60335603695245 73.7366226534855
"1144" 228.6 9.702647445336 80.0407525524462
"1145" 228.8 14.756474552881 85.8581371096974
"1146" 229 17.3328320066656 92.3476521355593
"1147" 229.2 17.6398718527666 100.244248451608
"1148" 229.4 21.7755822182769 104.056506155654
"1149" 229.6 28.2948127799058 103.725953615491
"1150" 229.8 36.3087252686902 104.016745692322
"1151" 230 43.433486243175 105.484545366421
"1152" 230.2 50.1917398751702 106.429657156053
"1153" 230.4 53.7418416965496 107.564950405292
"1154" 230.6 60.3891505634672 109.484920133151
"1155" 230.8 68.0747511052052 108.993415556188
"1156" 231 75.290410667725 106.892250513971
"1157" 231.2 82.3377020621 110.487343222727
"1158" 231.4 84.0387857179415 117.5517990667
"1159" 231.6 83.136880742832 123.468902233822
"1160" 231.8 79.6237809808441 123.608341630374
"1161" 232 73.1485091821312 125.975493231112
"1162" 232.2 66.0305186365286 126.951518057679
"1163" 232.4 57.9860734607221 126.284238620877
"1164" 232.6 51.6991408239333 124.153093646713
"1165" 232.8 46.2584938047231 120.707899032208
"1166" 233 39.0920880223895 118.240026410388
"1167" 233.2 32.2223455277387 114.436052061445
"1168" 233.4 28.0141710383812 109.102737740151
"1169" 233.6 24.349357800768 103.49452164607
"1170" 233.8 20.1216005919281 96.7773555659008
"1171" 234 14.7411123868969 91.1103072696977
"1172" 234.2 11.7880918093686 82.7596170474412
"1173" 234.4 11.9514313889058 74.076812102342
"1174" 234.6 11.734927917375 65.3139910088462
"1175" 234.8 11.3456694149898 56.3499785538207
"1176" 235 10.5281782449 47.2286569207007
"1177" 235.2 13.9461711304928 40.5995295948462
"1178" 235.4 22.160543705332 37.345069217341
"1179" 235.6 30.8726346359595 35.6225701174641
"1180" 235.8 40.5747203554605 37.1021163007648
"1181" 236 49.2487961529371 39.9339310452394
"1182" 236.2 56.0737458005381 46.0525237382688
"1183" 236.4 63.0768652074611 52.0791562882906
"1184" 236.6 70.7879185110818 57.9123919977462
"1185" 236.8 74.9261686406 66.5225137110353
"1186" 237 76.7417124662697 76.1880735301673
"1187" 237.2 79.856174149513 84.4109251332722
"1188" 237.4 84.3374836263155 86.0726450102427
"1189" 237.6 86.965159467575 86.9964721050462
"1190" 237.8 91.9452453862667 91.1390679238718
"1191" 238 93.9398460966769 91.1815326342051
"1192" 238.2 90.385948413959 94.7093701080513
"1193" 238.4 85.0483788340956 94.6999398178636
"1194" 238.6 79.0923282241446 91.4366125494354
"1195" 238.8 72.1228202756085 87.5690979277783
"1196" 239 64.8711607568348 84.2015556484114
"1197" 239.2 57.0299585999097 80.8402916471824
"1198" 239.4 49.594089911318 77.6287570055128
"1199" 239.6 41.8702490215138 73.9284700050875
"1200" 239.8 35.0748161843034 67.4300291169817
"1201" 240 28.8196237007949 60.8390022546512
"1202" 240.2 22.4147244881217 54.1952528101766
"1203" 240.4 15.1882138192607 48.7482041884533
"1204" 240.6 8.65881900365505 49.6597066912865
"1205" 240.8 8.4257432581263 51.4347356841093
"1206" 241 9.11140236008275 50.0420704425875
"1207" 241.2 10.6808650076948 48.9152913183979
"1208" 241.4 12.6322545969077 49.1186037909487
"1209" 241.6 16.0565947830818 49.1638895834371
"1210" 241.8 21.741892820389 48.9058606867452
"1211" 242 27.5063264810579 50.5469872070424
"1212" 242.2 32.7850950532239 53.3588115042682
"1213" 242.4 38.1626100022071 58.0161272187033
"1214" 242.6 43.8247486099805 61.7074969816869
"1215" 242.8 47.8380793569545 67.5607602283007
"1216" 243 51.9980625732261 73.8726610619418
"1217" 243.2 58.6461336891 76.4870828260593
"1218" 243.4 66.085937422443 80.9876804980776
"1219" 243.6 73.0680064152667 86.4516172063077
"1220" 243.8 80.11424203565 91.2609906402712
"1221" 244 84.5063536474174 88.4687051493853
"1222" 244.2 85.8817686509684 87.5308569598198
"1223" 244.4 86.8234889134729 92.1909138160072
"1224" 244.6 84.3110235009781 97.4579924996529
"1225" 244.8 78.6906086928541 101.379060652108
"1226" 245 71.4447320895669 102.386735973904
"1227" 245.2 64.4607238051403 100.92886959954
"1228" 245.4 58.1601314975262 97.1813196142396
"1229" 245.6 53.7067356757795 90.9202113398462
"1230" 245.8 48.4291045656763 83.8541555144648
"1231" 246 43.25928353455 76.4418683516961
"1232" 246.2 37.162267261319 69.6485499950197
"1233" 246.4 31.8571998438522 61.8621639462722
"1234" 246.6 29.9087334715636 52.4854020171461
"1235" 246.8 28.3734347252733 43.4526535980343
"1236" 247 25.2764823669956 34.6526035675055
"1237" 247.2 27.914936797471 30.0751305790074
"1238" 247.4 35.0010193717333 28.9514595504128
"1239" 247.6 42.7432979909864 30.7496470116189
"1240" 247.8 49.9356502004901 36.2485300437692
"1241" 248 55.8157608603766 43.5634760256653
"1242" 248.2 59.1358503944654 51.1352692172596
"1243" 248.4 59.2908465172822 59.7015056487153
"1244" 248.6 56.8079351901545 68.505793054628
"1245" 248.8 53.1247210570054 77.4164334538462
"1246" 249 50.0164793900016 87.4983214440511
"1247" 249.2 44.34884229395 93.6942185423712
"1248" 249.4 42.7254259547638 100.088195870777
"1249" 249.6 46.330065535752 104.772539568262
"1250" 249.8 52.6198455479058 108.211069301937
"1251" 250 59.6591779302378 110.872940943949
"1252" 250.2 67.511087818488 112.477336611142
"1253" 250.4 74.2834340349415 108.239598807993
"1254" 250.6 79.2913141988727 102.528869921714
"1255" 250.8 84.2788946488119 99.2677657541851
"1256" 251 89.649908266464 101.867953381462
"1257" 251.2 90.2102272197933 107.022187174897
"1258" 251.4 87.0648003015098 111.093385247953
"1259" 251.6 81.2195637462744 115.776880155893
"1260" 251.8 73.1893788584031 118.724231206445
"1261" 252 65.3634738975669 118.280469871226
"1262" 252.2 58.2707667707405 114.960852556821
"1263" 252.4 53.1915340762859 109.196531340086
"1264" 252.6 49.23918742335 103.634145613646
"1265" 252.8 44.3866877308821 96.8750703350513
"1266" 253 40.5229927674522 88.7445411373766
"1267" 253.2 39.4148333687518 80.3772095519979
"1268" 253.4 39.7354286745906 71.1777265291197
"1269" 253.6 41.2629145176283 62.142357879516
"1270" 253.8 44.5555484911922 53.1855750031568
"1271" 254 49.5994702980062 45.0742484462211
"1272" 254.2 55.7996752011326 37.8162447762592
"1273" 254.4 60.2986495021435 30.795720383107
"1274" 254.6 58.1562545569667 24.4799255523128
"1275" 254.8 59.2084149716722 22.2981150022173
"1276" 255 64.7933238895592 24.1188888518053
"1277" 255.2 67.2058213265375 30.1731161858149
"1278" 255.4 65.12267366358 35.9674789916861
"1279" 255.6 60.2624086850554 42.052579485064
"1280" 255.8 55.9948084397359 48.9889896974966
"1281" 256 53.1422330456857 56.7967833934176
"1282" 256.2 48.5842304863768 64.4415687010158
"1283" 256.4 42.609982529675 71.4575729763212
"1284" 256.6 34.881716910675 77.3240727088711
"1285" 256.8 26.49781564285 81.3338029820961
"1286" 257 21.3460026235138 79.5920177082513
"1287" 257.2 16.1022495344115 76.7345615887396
"1288" 257.4 8.25506278361613 76.8359682601768
"1289" 257.6 6.49873166264032 80.5221790829832
"1290" 257.8 9.58483552946065 82.8432145916085
"1291" 258 14.376474444525 83.3721090780962
"1292" 258.2 21.284403672 83.7734005907461
"1293" 258.4 28.299134996472 86.0761769027022
"1294" 258.6 35.0419938730959 90.1948017839867
"1295" 258.8 37.8591372768261 97.1558771085331
"1296" 259 37.2425528173627 105.638551915465
"1297" 259.2 33.646236884537 111.989395021137
"1298" 259.4 34.149305377176 117.81871773571
"1299" 259.6 38.9862596752451 118.416796195362
"1300" 259.8 44.0748283364205 115.886194499667
"1301" 260 49.4586576097593 111.759861884404
"1302" 260.2 56.2011740536084 110.339787275476
"1303" 260.4 63.685342951325 110.917905053571
"1304" 260.6 70.4431898452154 108.944847618256
"1305" 260.8 78.3956044039846 106.344700739385
"1306" 261 85.8664713683647 106.630369931653
"1307" 261.2 90.4948542305016 111.770036042117
"1308" 261.4 92.3373900117428 118.249999325552
"1309" 261.6 92.7114356545047 119.365500875989
"1310" 261.8 96.055373535825 117.099705260346
"1311" 262 101.504131300383 112.253743294611
"1312" 262.2 107.212848646811 106.965166891583
"1313" 262.4 110.933158596393 101.369824757648
"1314" 262.6 114.753212141626 96.4046920052051
"1315" 262.8 113.728430933249 90.1592896384678
"1316" 263 109.469982306889 83.6654508271093
"1317" 263.2 102.879544693294 78.6974522155684
"1318" 263.4 95.8820677679363 73.1932616421116
"1319" 263.6 90.7291432379894 66.9430575512798
"1320" 263.8 86.8387233984649 58.7755733123867
"1321" 264 82.7340697835429 51.2533187787604
"1322" 264.2 78.2872561952471 43.2860470044638
"1323" 264.4 72.3995506536857 35.8568280893319
"1324" 264.6 66.9099646602364 28.2268571749977
"1325" 264.8 63.2585463151937 19.3127665180649
"1326" 265 60.4079565376937 10.1085405533149
"1327" 265.2 54.5286151216 5.62984063534615
"1328" 265.4 46.5644851002064 5.96323378668658
"1329" 265.6 37.9433655070546 8.34179145436131
"1330" 265.8 29.7033413983732 11.738848886341
"1331" 266 23.4043978472667 16.931244226331
"1332" 266.2 17.3165410678187 22.0955320670961
"1333" 266.4 12.2855894664571 28.597182538489
"1334" 266.6 11.0349497609 33.8476406518462
"1335" 266.8 9.23591087909999 41.7733755162033
"1336" 267 5.91458150531559 48.4430343025617
"1337" 267.2 2.77118049084105 55.3169640681408
"1338" 267.4 5.15345909060892 58.7361315483729
"1339" 267.6 8.0053284068459 65.0435395340183
"1340" 267.8 10.329415810141 71.697272343297
"1341" 268 12.961565425507 78.2311633614043
"1342" 268.2 14.8780025787681 84.6051022745604
"1343" 268.4 16.4541284421259 92.7509528603375
"1344" 268.6 20.583097283729 99.1073390006445
"1345" 268.8 27.1639749743661 102.916834466354
"1346" 269 34.5018700289415 107.012265106895
"1347" 269.2 42.3744064673705 111.152905456699
"1348" 269.4 49.0977802139149 116.674890973114
"1349" 269.6 52.1492610525756 122.768744089846
"1350" 269.8 50.2921288506488 124.182508226553
"1351" 270 49.3278192063479 124.104776656972
"1352" 270.2 52.0976359696601 124.958390582072
"1353" 270.4 57.7894949149385 125.973196461923
"1354" 270.6 65.7982483583619 126.168954110108
"1355" 270.8 73.9116358204828 126.205399826901
"1356" 271 82.8828804744898 125.031745346035
"1357" 271.2 89.5345905233107 120.873624785714
"1358" 271.4 96.8018057479333 116.784253126441
"1359" 271.6 104.770066820649 113.624331223188
"1360" 271.8 110.143621680625 107.366793651946
"1361" 272 112.092661682626 99.7398050244615
"1362" 272.2 116.958459183965 92.174212698907
"1363" 272.4 122.901231132748 90.1548023396576
"1364" 272.6 121.159154380722 87.5414974307157
"1365" 272.8 122.833197561924 80.7183516059813
"1366" 273 126.83776367701 74.398172504
"1367" 273.2 127.118126402557 66.2888330547592
"1368" 273.4 128.115334220772 58.3479481387341
"1369" 273.6 125.853371975468 52.0013043193461
"1370" 273.8 121.899481464965 44.624076359394
"1371" 274 117.011749162927 37.1835630733417
"1372" 274.2 109.751950030182 32.6701725672636
"1373" 274.4 101.28335518776 31.7023234858062
"1374" 274.6 92.1577062967546 33.4286846952585
"1375" 274.8 83.4735476258079 35.7371100403412
"1376" 275 74.5153765783879 36.3105938511795
"1377" 275.2 65.3702908521957 35.57423770391
"1378" 275.4 57.404813034217 33.5169580139313
"1379" 275.6 52.9178056600286 27.5297317155495
"1380" 275.8 47.1923055970062 20.4433894306899
"1381" 276 41.0161642682552 13.3327926597772
"1382" 276.2 41.873694455301 8.12584626385646
"1383" 276.4 46.5159644231425 5.41028904787806
"1384" 276.6 54.7077326401862 2.99629644450133
"1385" 276.8 63.3276399115032 4.56342847423325
"1386" 277 72.4084356088363 4.81336006848251
"1387" 277.2 78.8766829585091 2.90244810348252
"1388" 277.4 78.0040603480706 5.34507728369909
"1389" 277.6 81.31402359978 11.5307367832662
"1390" 277.8 85.0155288227818 19.1895947304219
"1391" 278 89.52752294535 27.1314220655261
"1392" 278.2 95.5032037381833 34.8809486032906
"1393" 278.4 102.104751300095 41.3888969673041
"1394" 278.6 108.933204582705 48.4175062656883
"1395" 278.8 116.779987476156 53.5704676807505
"1396" 279 125.489621503036 53.7178585716667
"1397" 279.2 125.887287038359 52.0320546268289
"1398" 279.4 125.57670408955 47.22830656251
"1399" 279.6 123.9816513894 40.9218921350288
"1400" 279.8 120.9790301571 34.4300138221319
"1401" 280 117.702183964273 27.5588948579957
"1402" 280.2 112.640389032264 22.0511822411172
"1403" 280.4 107.225400263306 16.1735784186991
"1404" 280.6 101.090058052371 11.8484941443033
"1405" 280.8 93.6352959067731 7.97070779247115
"1406" 281 85.4680196813525 5.07927095038081
"1407" 281.2 76.8627597910286 3.41864250441758
"1408" 281.4 68.0095292776937 3.0779769487524
"1409" 281.6 59.0821062433059 1.75181341225791
"1410" 281.8 51.3190621869333 2.45772677344615
"1411" 282 43.4158397350286 6.26611132259341
"1412" 282.2 34.7631923883474 8.06172754659352
"1413" 282.4 30.1157754077584 12.3331684492026
"1414" 282.6 23.2406451465184 17.8596772113462
"1415" 282.8 17.8229452397752 21.5179901175369
"1416" 283 14.8222750125062 26.4070271881274
"1417" 283.2 10.241058599841 31.2567816984968
"1418" 283.4 10.0210228110848 36.9205415086946
"1419" 283.6 7.80231330167766 42.1097066234966
"1420" 283.8 4.24275391780352 46.4743155828196
"1421" 284 6.76891898523887 49.4038795372906
"1422" 284.2 9.59076305789202 52.8902447821205
"1423" 284.4 12.1798533042842 56.2790651392409
"1424" 284.6 14.6129057143059 60.9643913932747
"1425" 284.8 18.7557437485744 63.6350016925897
"1426" 285 23.6592398452552 68.8975000558548
"1427" 285.2 26.5103252338437 75.8984092710058
"1428" 285.4 28.9314612324934 82.0255948819937
"1429" 285.6 28.3719039504305 88.968274146219
"1430" 285.8 24.91795544172 95.3800250778942
"1431" 286 26.53582350655 99.1530570557211
"1432" 286.2 32.2095529377666 101.011646431203
"1433" 286.4 38.5592793733619 104.521051420894
"1434" 286.6 44.976985588032 108.46289275507
"1435" 286.8 50.9981733989149 113.734794926177
"1436" 287 54.5867692299934 119.585979243223
"1437" 287.2 51.8930042057102 124.366687796012
"1438" 287.4 53.0369086430516 125.98647326962
"1439" 287.6 55.5065585016496 127.620249508425
"1440" 287.8 59.8459341626149 127.352080698436
"1441" 288 67.400611628 127.063341794891
"1442" 288.2 75.208060296375 125.294332736921
"1443" 288.4 84.5408613004582 123.265280269728
"1444" 288.6 92.8592440133381 120.869964899227
"1445" 288.8 100.602592117933 116.720556060941
"1446" 289 106.768993373777 111.586826978524
"1447" 289.2 109.379721207927 107.446704515937
"1448" 289.4 109.290785811443 100.190072976437
"1449" 289.6 113.342140375609 94.8998687064833
"1450" 289.8 119.736206649388 91.6631558737311
"1451" 290 120.356935635856 90.080716681718
"1452" 290.2 117.585964506791 88.8969609138734
"1453" 290.4 111.304953151194 85.1742552991763
"1454" 290.6 102.813892540479 81.4765722668375
"1455" 290.8 96.3994804446803 75.9377515761676
"1456" 291 94.5433837190336 67.8900581711028
"1457" 291.2 95.2827332869823 59.873512237905
"1458" 291.4 97.4105690155811 49.9882366832612
"1459" 291.6 101.174740408033 41.4373909948846
"1460" 291.8 106.711462860485 33.3748124348654
"1461" 292 108.615184990135 24.4835413593313
"1462" 292.2 105.947473576328 17.2678510784966
"1463" 292.4 97.9685992727443 14.796308030341
"1464" 292.6 88.9697988584478 12.3097241999548
"1465" 292.8 78.8445983982428 9.70905270757064
"1466" 293 69.8200616990849 6.82850359520979
"1467" 293.2 60.2478936593143 4.52739142476923
"1468" 293.4 51.5974026029182 5.03485213715297
"1469" 293.6 44.1754314158187 10.4747986799399
"1470" 293.8 34.8094815353097 13.2878717036849
"1471" 294 25.4766273509103 14.2772663896048
"1472" 294.2 22.009136140998 19.0414742227102
"1473" 294.4 16.2353590415368 24.6605123204672
"1474" 294.6 14.0508674735703 30.4811561405689
"1475" 294.8 11.8720008317584 35.0559929043016
"1476" 295 6.86503200266794 40.1394265197782
"1477" 295.2 6.25010081728269 45.2665645862885
"1478" 295.4 6.36177640727255 51.1180007650231
"1479" 295.6 8.24554337374635 55.852646401651
"1480" 295.8 9.56238868267692 61.0675199755128
"1481" 296 10.4167534820872 66.9113174206154
"1482" 296.2 8.96487119533771 74.1438661870101
"1483" 296.4 5.512660551048 80.6308421672382
"1484" 296.6 8.22538434421903 85.7425498727747
"1485" 296.8 13.2179655221308 89.1484529640923
"1486" 297 19.3488296544843 90.9718006986809
"1487" 297.2 25.3484180567157 93.7260407540197
"1488" 297.4 31.5354026182098 95.8264389703096
"1489" 297.6 37.032637538722 99.6389413785291
"1490" 297.8 41.5163294272342 105.819110318993
"1491" 298 45.1839935785839 113.198773684483
"1492" 298.2 49.9101724017461 117.844470949269
"1493" 298.4 54.8661328695609 116.301501408299
"1494" 298.6 61.9213425688734 117.663026183362
"1495" 298.8 63.907942339728 122.264263331086
"1496" 299 61.8738327392484 126.453221222362
"1497" 299.2 56.9301070071224 126.790215538577
"1498" 299.4 52.9393647423794 126.680493288787
"1499" 299.6 51.9807840622985 126.199955132883
"1500" 299.8 48.09895151235 123.874756772619
"1501" 300 41.2499948035524 121.685893976346
"1502" 300.2 38.001782441808 120.61629285247
"1503" 300.4 40.11730013535 120.583523794386
"1504" 300.6 42.2892849448205 121.60414104976
"1505" 300.8 46.7974031565767 124.558187232265
"1506" 301 52.6311013202136 126.660055727664
"1507" 301.2 59.2810057827556 127.270003385179
"1508" 301.4 66.0979784811909 127.071191332255
"1509" 301.6 74.2265631102397 127.009282553354
"1510" 301.8 81.266893848792 124.581817362238
"1511" 302 89.3149980586305 122.415735925319
"1512" 302.2 96.0517189335462 120.3492355557
"1513" 302.4 101.220974027338 115.759033691251
"1514" 302.6 106.759797922882 112.634746443201
"1515" 302.8 111.955227678648 107.672539566346
"1516" 303 116.279583280973 102.367329738092
"1517" 303.2 118.855832253859 97.0307367267772
"1518" 303.4 121.947919141584 92.1722241518871
"1519" 303.6 123.010989024138 87.8529526473077
"1520" 303.8 126.122352357794 82.5717862712494
"1521" 304 124.169497946533 80.0378126878846
"1522" 304.2 124.291612070953 73.5594663152944
"1523" 304.4 128.555815159904 67.7876527003505
"1524" 304.6 127.712319803953 61.7151068080962
"1525" 304.8 127.8964613505 54.5810354720962
"1526" 305 125.099716046575 47.9533558068212
"1527" 305.2 124.11715768607 40.5829129690635
"1528" 305.4 120.947932814073 35.7736082868734
"1529" 305.6 112.9340323406 31.7146989156747
"1530" 305.8 105.083993954406 31.3752050414675
"1531" 306 96.1591033305062 30.4955825799087
"1532" 306.2 86.9946870821161 31.0778456746203
"1533" 306.4 78.5804663692562 31.1763449674399
"1534" 306.6 70.5960318256693 30.0573499225887
"1535" 306.8 64.0566648746294 26.7772663813462
"1536" 307 61.6596143110285 21.4085137177747
"1537" 307.2 61.4340300831773 14.8987486717637
"1538" 307.4 58.0187995946968 8.8866099520397
"1539" 307.6 52.4892684564064 10.7728649884591
"1540" 307.8 46.3596786191217 14.947613542944
"1541" 308 39.2665427211349 17.5930383325089
"1542" 308.2 30.7516667649261 17.3694867507592
"1543" 308.4 25.8475830726882 20.4225473761697
"1544" 308.6 21.0312639195903 24.4810799327879
"1545" 308.8 16.7856547140545 29.6783781827552
"1546" 309 13.9200281554611 34.0599642035128
"1547" 309.2 10.863794852666 38.0576561319688
"1548" 309.4 10.5948712887509 42.9034404356669
"1549" 309.6 12.6015604917869 46.6001503447527
"1550" 309.8 15.4234622492441 51.9419256989648
"1551" 310 18.3146800023983 56.9787750091319
"1552" 310.2 20.9662139458035 63.0705014452178
"1553" 310.4 23.8622703573368 69.4040131093725
"1554" 310.6 26.1187587226161 76.6880266886929
"1555" 310.8 29.9374208430958 83.7122728186445
"1556" 311 34.0767646544571 91.5068666657957
"1557" 311.2 40.288335522 97.5892940976962
"1558" 311.4 47.474989083275 102.099046335096
"1559" 311.6 54.4247684994688 106.948899133699
"1560" 311.8 60.3035257783131 112.218003928994
"1561" 312 59.3544620580545 115.699949085433
"1562" 312.2 59.1235495380146 122.691064741675
"1563" 312.4 63.7171828722316 125.561836465756
"1564" 312.6 70.7379742934926 123.552060068887
"1565" 312.8 78.8353955256763 119.882943139312
"1566" 313 85.1860494877593 113.396820098669
"1567" 313.2 92.4455198315487 108.627995548846
"1568" 313.4 97.9056356592206 103.709044576872
"1569" 313.6 97.5475155883631 96.0662637368198
"1570" 313.8 98.7834123169077 87.6765607736154
"1571" 314 99.0676743408897 78.5355968476779
"1572" 314.2 98.6467950133706 68.8214202485801
"1573" 314.4 100.292898413711 59.6343360017628
"1574" 314.6 101.820580356544 50.6041359760891
"1575" 314.8 101.632282281571 41.6486577324932
"1576" 315 98.545165364464 34.3658750294093
"1577" 315.2 92.3916869598857 28.9229475306176
"1578" 315.4 84.1133219571758 25.0497247564219
"1579" 315.6 74.9235830716408 23.5417154419686
"1580" 315.8 66.0576671106 24.3488157591587
"1581" 316 56.7015453137511 24.5834209393578
"1582" 316.2 47.5648754965655 23.168498153191
"1583" 316.4 39.4149809148065 17.9012187758027
"1584" 316.6 33.0606360534979 13.1525940649074
"1585" 316.8 28.4682738291151 16.6301308257855
"1586" 317 21.8954531730231 22.5708101712115
"1587" 317.2 15.2888653428128 27.0279888732079
"1588" 317.4 14.8695208986333 26.9428787516462
"1589" 317.6 15.5698587143802 24.4554733454835
"1590" 317.8 17.5490261837163 21.1704432902415
"1591" 318 21.8115562163609 16.3018685442266
"1592" 318.2 27.2016279259263 12.9134324514146
"1593" 318.4 32.9830689847224 9.45556438568289
"1594" 318.6 37.9088129036909 6.55055276393707
"1595" 318.8 42.159733017167 4.28826223517605
"1596" 319 48.6953515012596 1.519347025527
"1597" 319.2 50.8019575637808 1.02332306865466
"1598" 319.4 49.4712121726814 2.35018242564848
"1599" 319.6 49.9512759285529 5.53766723468144
"1600" 319.8 53.5557948007071 11.0076928797033
"1601" 320 57.1258191411 13.872819975278
"1602" 320.2 59.2290632840494 17.5225837523518
"1603" 320.4 62.2608398930687 24.3806642919087
"1604" 320.6 65.7340357959267 31.5331037173412
"1605" 320.8 70.2604597312731 35.5025394112788
"1606" 321 73.7267304496934 42.4032876178835
"1607" 321.2 76.0831375733547 50.2370157881386
"1608" 321.4 74.8465331166571 56.5783934545604
"1609" 321.6 71.9592517651091 61.5917661267189
"1610" 321.8 70.7464553870454 67.3661946464098
"1611" 322 72.5123358933368 72.847007123504
"1612" 322.2 76.4075007642923 78.7687711521539
"1613" 322.4 82.1423395133899 80.988821816426
"1614" 322.6 83.501276135021 84.5873820382935
"1615" 322.8 80.9254490873647 90.5819210424008
"1616" 323 74.84381826925 95.0828145702712
"1617" 323.2 68.0935665922696 96.8866877708548
"1618" 323.4 60.7889908321862 97.5974209646737
"1619" 323.6 54.1431681422695 101.029691362592
"1620" 323.8 49.1237503166578 106.707607987326
"1621" 324 46.770956754672 112.676071455502
"1622" 324.2 42.2384082768756 115.952656529649
"1623" 324.4 38.823686034222 112.185000182909
"1624" 324.6 36.1031089568705 105.811749882395
"1625" 324.8 33.6297509865569 98.3156602894496
"1626" 325 33.5575500878411 91.4297878638462
"1627" 325.2 34.1310616026 84.2528760236161
"1628" 325.4 33.1320938575646 77.8132718088196
"1629" 325.6 32.8966777723431 70.4588438956535
"1630" 325.8 32.4089353889363 62.5597975395276
"1631" 326 34.4902184797651 54.3545894823599
"1632" 326.2 37.0327372184065 46.2089808469429
"1633" 326.4 41.2864550730783 38.9586377988135
"1634" 326.6 48.0872075095213 33.5871268109248
"1635" 326.8 52.1393526752413 34.6549317211179
"1636" 327 52.2495829914068 32.7517615931302
"1637" 327.2 49.7868850098135 27.6225049696102
"1638" 327.4 44.3472412300945 27.1853475811978
"1639" 327.6 39.1293000225032 29.7217146026849
"1640" 327.8 31.2359945377915 30.2440130526015
"1641" 328 23.1597195036309 28.6139745483925
"1642" 328.2 21.0570945065708 31.6460721743704
"1643" 328.4 20.4745727543525 32.2596286624501
"1644" 328.6 15.2415223520854 34.3250594340403
"1645" 328.8 15.15373525719 32.9138416716162
"1646" 329 18.0717793948121 29.4351712053916
"1647" 329.2 23.7652805935091 24.7717739251492
"1648" 329.4 31.3691568404 21.8768388088795
"1649" 329.6 39.6400174791172 21.0818701454324
"1650" 329.8 49.0152905251172 20.6821161481565
"1651" 330 57.8757592474387 18.4288413127494
"1652" 330.2 62.6256699131347 12.4202000832521
"1653" 330.4 62.3965014643959 8.4572103794788
"1654" 330.6 61.0009687226869 9.70091395208528
"1655" 330.8 61.7139112591714 12.4608259344066
"1656" 331 60.4130950121745 18.827330504261
"1657" 331.2 57.4003203789333 25.8430427540128
"1658" 331.4 54.4230377224333 31.6819404248462
"1659" 331.6 51.2022531495574 37.6721750952717
"1660" 331.8 51.0530071410333 42.8416663004462
"1661" 332 53.3475105399549 48.6417978002333
"1662" 332.2 57.0723129252116 53.979623858516
"1663" 332.4 59.8746021408321 61.0940604194712
"1664" 332.6 62.838983157627 67.872202882711
"1665" 332.8 64.5884555726168 75.6125753804428
"1666" 333 64.3654909180435 84.2613755012288
"1667" 333.2 62.1127129817379 90.428206420122
"1668" 333.4 56.0798303717951 93.8316333092852
"1669" 333.6 47.791721280775 96.8631475509961
"1670" 333.8 40.5093560403227 100.615011762838
"1671" 334 36.0186790350958 107.870053996342
"1672" 334.2 37.296254285516 112.896234206804
"1673" 334.4 41.738814483039 113.117861873114
"1674" 334.6 46.3623853260569 110.038116791984
"1675" 334.8 52.5494669037081 107.97725255536
"1676" 335 61.64242027745 107.503742342771
"1677" 335.2 69.5725823690103 107.360587271205
"1678" 335.4 74.303440930261 103.160844028643
"1679" 335.6 79.7053647232134 99.3592696144092
"1680" 335.8 86.81629533475 94.1846859467211
"1681" 336 95.3403922752579 94.2961558113462
"1682" 336.2 100.517065552558 99.8217424261067
"1683" 336.4 100.590526129457 104.292312939182
"1684" 336.6 98.5574557243984 108.384508379112
"1685" 336.8 98.8223148591984 110.93988576224
"1686" 337 96.3681902250567 117.15638060209
"1687" 337.2 92.77086064775 117.023268781746
"1688" 337.4 85.1589744791702 117.083386177449
"1689" 337.6 78.6707605884629 119.816076892314
"1690" 337.8 72.4576066213154 125.123575603638
"1691" 338 67.16749673064 123.64317740503
"1692" 338.2 59.2701210577181 122.410636178295
"1693" 338.4 51.479812291471 121.440352062564
"1694" 338.6 45.1209322693442 117.385601391544
"1695" 338.8 41.0384411295669 111.710722950235
"1696" 339 34.8912188766 106.773813782807
"1697" 339.2 27.9118716471726 103.111007778927
"1698" 339.4 20.424659902414 98.7031039476834
"1699" 339.6 16.66264744608 92.3286808521822
"1700" 339.8 17.6309811244158 84.5773246068988
"1701" 340 20.2858039026513 78.1285339809744
"1702" 340.2 23.131716909419 71.7144478663289
"1703" 340.4 27.0441086100425 65.2316921454568
"1704" 340.6 32.2306684176 59.5317129517906
"1705" 340.8 36.9465955834835 52.68094582405
"1706" 341 42.4664495328475 45.8895393514204
"1707" 341.2 50.2126110436667 42.2896250661128
"1708" 341.4 57.4852413304369 43.5365182019222
"1709" 341.6 63.3012089581514 47.6109691972667
"1710" 341.8 69.5628367629333 53.4734142775684
"1711" 342 72.4114345140339 60.3396107427235
"1712" 342.2 70.9583270584672 67.6363972907931
"1713" 342.4 66.580275236475 73.1009572662212
"1714" 342.6 65.0812581983069 80.145523242941
"1715" 342.8 68.3059288786169 86.2055488815665
"1716" 343 75.5596330356 88.6598110508639
"1717" 343.2 80.3447256193692 85.6121225481795
"1718" 343.4 82.1371922577322 80.8771318720032
"1719" 343.6 87.6238532203758 77.3450488114755
"1720" 343.8 90.7829596821664 74.9756520944214
"1721" 344 95.8539158885244 77.4496201602411
"1722" 344.2 97.8575797396 82.4468683702564
"1723" 344.4 98.1480996173069 89.8878795886393
"1724" 344.6 97.1532532258373 97.3212266169563
"1725" 344.8 92.4437767150146 102.062537041456
"1726" 345 85.166120585775 104.532274237196
"1727" 345.2 78.5320428890616 104.335793289
"1728" 345.4 72.7626440915231 101.702981248333
"1729" 345.6 67.0795178723705 97.1938501845019
"1730" 345.8 60.5690739118881 93.8006142339817
"1731" 346 53.7313237278931 92.7311848055272
"1732" 346.2 45.3795045703438 92.0709698950776
"1733" 346.4 37.0130491805478 92.1044228706201
"1734" 346.6 28.610419400175 91.6399881799962
"1735" 346.8 20.3939337224571 89.4771248811234
"1736" 347 13.365214830693 87.116163335102
"1737" 347.2 11.9727763400173 80.9212767114367
"1738" 347.4 16.0506266061372 74.4811042205569
"1739" 347.6 21.7673271166588 68.9741635625352
"1740" 347.8 27.6465895522174 63.3144570396722
"1741" 348 32.8794233324793 56.6248326944324
"1742" 348.2 38.2250514925714 49.4079237954176
"1743" 348.4 44.8145763339261 43.802384214444
"1744" 348.6 53.6761923813717 40.6743044108679
"1745" 348.8 60.5336115806097 43.1597805770792
"1746" 349 64.5192535798857 48.6799573325604
"1747" 349.2 67.4942946192606 56.6371650589012
"1748" 349.4 69.6062517681981 65.3056568133602
"1749" 349.6 69.8273561375727 74.9160341008552
"1750" 349.8 70.7781080397696 84.3969493640872
"1751" 350 71.2767098760722 93.1425311806239
"1752" 350.2 69.9377742396261 100.808211455551
"1753" 350.4 71.9533751018598 103.313553769019
"1754" 350.6 76.4115334288759 100.849265980975
"1755" 350.8 77.9809960764879 98.5001621343462
"1756" 351 82.4356011049636 101.072786589706
"1757" 351.2 84.1659353899304 105.457543349524
"1758" 351.4 79.7585970253143 109.371127979679
"1759" 351.6 74.1140880555344 111.669791480018
"1760" 351.8 69.1491728745449 109.055317594563
"1761" 352 64.21428572115 104.605525862521
"1762" 352.2 57.8045309928857 103.313840369989
"1763" 352.4 50.217889913625 102.427086222421
"1764" 352.6 42.0616099695832 100.560414278123
"1765" 352.8 34.8912188766 97.0866939189652
"1766" 353 28.2324768640419 91.3349829291485
"1767" 353.2 22.7869403482693 84.8371415845962
"1768" 353.4 19.0719781866242 77.1780831442332
"1769" 353.6 17.0210258668821 68.7764981591026
"1770" 353.8 16.8887116093043 60.0974782881592
"1771" 354 18.5083953628924 50.7057300437046
"1772" 354.2 20.5045386168222 41.5266757704573
"1773" 354.4 25.9773746320105 34.2472559259304
"1774" 354.6 33.6528981560516 33.1325897230074
"1775" 354.8 41.5054609043931 34.7921143816737
"1776" 355 50.06269113685 38.2199892193819
"1777" 355.2 56.8717665784737 43.1903239221304
"1778" 355.4 62.6542356792818 49.9108824424825
"1779" 355.6 68.5178124700909 56.7588960479643
"1780" 355.8 71.6696108116956 65.1821657776375
"1781" 356 72.5782822591321 74.7224566469196
"1782" 356.2 69.4423329038845 83.2359291449582
"1783" 356.4 63.1546526935138 87.657384070872
"1784" 356.6 56.4300819750661 87.6921736136597
"1785" 356.8 50.78484054715 87.2034875679212
"1786" 357 49.964504155625 91.7196095118712
"1787" 357.2 53.2308115963815 95.829702808468
"1788" 357.4 58.6553291399951 99.0765178399187
"1789" 357.6 65.7679350348541 102.795015091748
"1790" 357.8 71.9005709031254 101.777861979397
"1791" 358 77.3170906648051 100.742625491564
"1792" 358.2 80.4284089641124 104.682988864078
"1793" 358.4 80.4384010570914 110.77612417157
"1794" 358.6 76.00052425452 114.079445202598
"1795" 358.8 69.5247258968927 113.596366657846
"1796" 359 63.9610038097721 109.768277442715
"1797" 359.2 59.8696099627488 104.471367208449
"1798" 359.4 54.82634338725 99.2581572137962
"1799" 359.6 50.4618784105587 92.3489207263503
"1800" 359.8 45.7770608645231 85.5761908702052
"1801" 360 41.0203861404907 78.8916360800478
"1802" 360.2 37.0144167798414 71.2400145508806
"1803" 360.4 32.9252948921172 63.7281537229496
"1804" 360.6 28.8599710315737 56.1550234853725
"1805" 360.8 24.8244632012916 48.2217466664536
"1806" 361 21.7547509852875 39.2061562870337
"1807" 361.2 22.7206157130894 33.2648802653568
"1808" 361.4 29.2296308462875 31.9566340198149
"1809" 361.6 36.8529150675677 33.2106699968462
"1810" 361.8 44.630733949725 36.7646767196302
"1811" 362 53.0902783188353 40.1633920404814
"1812" 362.2 61.6246345463596 44.4911753081827
"1813" 362.4 69.4783748436 49.8503909111229
"1814" 362.6 74.7890148816826 57.7486496330388
"1815" 362.8 79.1441677673069 66.9173998990186
"1816" 363 84.0786369683586 74.7191921975013
"1817" 363.2 81.9089824090553 81.7762700978015
"1818" 363.4 75.5720946302557 85.6375317601003
"1819" 363.6 71.2311341778645 90.9654836343338
"1820" 363.8 67.3106382105407 97.959276883236
"1821" 364 64.119580176476 106.142230728259
"1822" 364.2 63.9298764504718 113.201118200128
"1823" 364.4 69.25666230535 115.330664032142
"1824" 364.6 72.7614678976862 112.670562757562
"1825" 364.8 74.7865917400068 108.323545167982
"1826" 365 79.7813329374843 103.57434407116
"1827" 365.2 84.4057110471929 98.4206817251824
"1828" 365.4 90.2254259598414 97.5743582340617
"1829" 365.6 94.6539114468541 101.839559109248
"1830" 365.8 95.2944853413692 107.657840243538
"1831" 366 92.2052816890961 113.695673893823
"1832" 366.2 85.9337173834837 118.751384982032
"1833" 366.4 78.0360829048031 122.13575450144
"1834" 366.6 69.3744217121128 123.536375392026
"1835" 366.8 61.3494061654372 125.965447981683
"1836" 367 53.8029257632103 125.047787624574
"1837" 367.2 47.9612098357628 119.971998516265
"1838" 367.4 41.2238676631512 116.030898594358
"1839" 367.6 32.4821050543846 112.6673694564
"1840" 367.8 23.9425970541814 110.239679438707
"1841" 368 20.474342943371 105.29338123435
"1842" 368.2 21.6062272655719 99.2484538290518
"1843" 368.4 23.9559055493542 92.0710769639648
"1844" 368.6 24.9796854548327 85.4796033659323
"1845" 368.8 27.0554905477339 78.8075318664622
"1846" 369 31.4607655375231 72.6669189288718
"1847" 369.2 37.3533211976973 67.1189290949612
"1848" 369.4 43.6363910553611 62.6714083268639
"1849" 369.6 51.4073632844182 60.3919450383916
"1850" 369.8 59.1803951694113 59.2543569663745
"1851" 370 67.5508331845285 57.4019055156676
"1852" 370.2 75.659092865843 55.868966324519
"1853" 370.4 78.9315233289853 60.1364130241673
"1854" 370.6 79.7439221744649 65.3553080243056
"1855" 370.8 84.0480559286 66.9178504529744
"1856" 371 89.2562850089454 63.5026780917189
"1857" 371.2 92.4431261739158 58.9007022561356
"1858" 371.4 93.9428860104991 55.0102601932865
"1859" 371.6 99.7106111006747 54.7867115106966
"1860" 371.8 104.252236105968 60.1042415463725
"1861" 372 104.526334113865 67.7412437879877
"1862" 372.2 101.687602927831 75.2637992915641
"1863" 372.4 95.5517693418 79.8670332829007
"1864" 372.6 87.9468915701739 81.8719047136896
"1865" 372.8 79.7156330850392 83.1146419675471
"1866" 373 71.8579976143826 83.2677012794288
"1867" 373.2 63.6430498873059 84.5986790410646
"1868" 373.4 55.6828087226593 86.105145032558
"1869" 373.6 47.2514997546488 88.210755675651
"1870" 373.8 38.2442854962356 89.9431631317529
"1871" 374 29.5958860017864 88.5083597410835
"1872" 374.2 22.98715596576 83.0768094824382
"1873" 374.4 20.5502029878439 74.508118658334
"1874" 374.6 19.7628429645344 65.031008963756
"1875" 374.8 19.4289288713727 55.5776050150552
"1876" 375 21.3267143127226 46.4224028466858
"1877" 375.2 26.0095699723641 38.1477934888084
"1878" 375.4 33.0748430745158 32.7869168874146
"1879" 375.6 41.3316722640066 33.380062193011
"1880" 375.8 49.7393458495121 36.8617017951758
"1881" 376 58.0799340700639 42.7586631140626
"1882" 376.2 63.4389601712697 49.5124437508645
"1883" 376.4 66.4087873752571 57.2444827680747
"1884" 376.6 66.3121840550196 66.9155172271319
"1885" 376.8 64.6315600880103 75.8942369142051
"1886" 377 62.0406291023069 85.1896718953806
"1887" 377.2 59.4629693563368 93.8603337842409
"1888" 377.4 59.3193238173458 102.616719943694
"1889" 377.6 55.0353866376 108.58693463059
"1890" 377.8 47.9175503446909 108.757495367962
"1891" 378 41.7855961198869 105.818015167526
"1892" 378.2 34.2774853398049 103.935296985617
"1893" 378.4 33.6088397355025 105.185246837919
"1894" 378.6 34.4312917864487 110.220957455804
"1895" 378.8 35.9517608798419 111.685454692846
"1896" 379 33.4612508898541 110.548305441543
"1897" 379.2 30.498143297275 106.220246472946
"1898" 379.4 29.7882500459217 99.8776804117244
"1899" 379.6 30.2230735657538 91.991628646718
"1900" 379.8 30.3958060320827 83.7004784330013
"1901" 380 32.682830934031 75.2562243531824
"1902" 380.2 37.5517693356 68.0654767489265
"1903" 380.4 43.7850589824 62.4151954643643
"1904" 380.6 51.064856410299 57.460080990885
"1905" 380.8 59.4282185767731 53.4908356971923
"1906" 381 68.3061697014504 51.6292420208648
"1907" 381.2 76.3916970787621 52.8844555247921
"1908" 381.4 77.9286668701048 58.5695230831859
"1909" 381.6 76.0237998666265 65.4380029947754
"1910" 381.8 74.1682147210174 73.8660144116288
"1911" 382 70.8565730316783 82.0447176218288
"1912" 382.2 64.7142857212034 88.8895928207169
"1913" 382.4 58.2527189595737 90.7090052805567
"1914" 382.6 51.7950552069051 92.7739039070241
"1915" 382.8 46.2603965182905 98.0300171270842
"1916" 383 43.8748957511454 103.91230701373
"1917" 383.2 43.9647910836254 112.446580645007
"1918" 383.4 43.61402359575 118.424604222746
"1919" 383.6 41.1668684325618 117.651584415632
"1920" 383.8 38.6708897667666 114.554855833941
"1921" 384 38.6060744243217 110.711720421985
"1922" 384.2 38.3085024777351 104.062465340576
"1923" 384.4 37.8403475599889 96.1115221780962
"1924" 384.6 38.5254946056286 88.3504897259605
"1925" 384.8 39.8755834583105 80.4236054408724
"1926" 385 41.8023735420495 73.2217771588095
"1927" 385.2 45.8856036698202 66.0584869854242
"1928" 385.4 50.9298202284962 59.0993207126103
"1929" 385.6 56.8221114451794 53.0579612470331
"1930" 385.8 63.8704221240905 47.4247302547424
"1931" 386 70.7945730865444 48.4873495392628
"1932" 386.2 75.7379000069363 53.6444631329081
"1933" 386.4 78.3479975495204 59.9318708195187
"1934" 386.6 78.2749696044378 67.2765492431705
"1935" 386.8 77.9746459680425 73.1932616421116
"1936" 387 76.0063921352316 82.0763766667409
"1937" 387.2 75.0528615196 90.0643841008205
"1938" 387.4 78.4432048435835 96.9540606353916
"1939" 387.6 82.8544756474947 97.6318705572672
"1940" 387.8 87.0354527224992 93.7068241381067
"1941" 388 90.0960303981508 88.6735402668716
"1942" 388.2 96.0613323958119 85.3926015879817
"1943" 388.4 102.063330847832 86.7412288640069
"1944" 388.6 105.067556308145 92.1057137489867
"1945" 388.8 104.880913185703 99.3347570182052
"1946" 389 99.9992926941238 104.687877068632
"1947" 389.2 93.084425523275 107.666169859796
"1948" 389.4 85.0743747131042 110.497156496123
"1949" 389.6 77.0583170920634 112.785394262944
"1950" 389.8 69.709462654896 114.174226436062
"1951" 390 63.4002577973603 110.428358887772
"1952" 390.2 56.8193041112613 105.829434154943
"1953" 390.4 49.3248608866082 103.127075203699
"1954" 390.6 41.476081262625 99.8983127220711
"1955" 390.8 34.0988515486169 96.2556502839309
"1956" 391 26.1649872189197 93.0117723594609
"1957" 391.2 19.3614433179281 87.9811889270102
"1958" 391.4 16.2194565917092 80.349710083594
"1959" 391.6 15.5966386571294 69.6742960135772
"1960" 391.8 16.3273780799684 60.3355624684514
"1961" 392 19.0046292419945 51.5004934465618
"1962" 392.2 23.9980217142792 43.7903920269688
"1963" 392.4 29.8602855201807 36.6790779505236
"1964" 392.6 37.5398918781937 31.8889558877211
"1965" 392.8 45.0417972582196 32.7814071641288
"1966" 393 51.3007009001217 38.3895183657592
"1967" 393.2 55.5835000404316 47.064446495383
"1968" 393.4 57.22083880035 55.3747009082262
"1969" 393.6 56.2741614544889 65.0096605847906
"1970" 393.8 51.1494102282724 72.34702562026
"1971" 394 43.304310868573 74.8651077492245
"1972" 394.2 36.0625521306273 73.5054336321461
"1973" 394.4 28.2038893445189 71.2980720812245
"1974" 394.6 20.860519361583 72.4016390598207
"1975" 394.8 17.7876802116 78.1097916750265
"1976" 395 17.2269084520918 84.882564901797
"1977" 395.2 17.819890265583 91.8670304321089
"1978" 395.4 22.6050996838195 94.6519272259681
"1979" 395.6 28.9540227486242 96.8512300355155
"1980" 395.8 35.4644019823984 99.98574208133
"1981" 396 42.1801462861645 105.601357565572
"1982" 396.2 46.1378080534033 113.348887895166
"1983" 396.4 44.9964842254095 119.423131554299
"1984" 396.6 43.6063032484359 119.009621958698
"1985" 396.8 45.472735888205 117.752198729628
"1986" 397 49.8101038633815 116.734116220544
"1987" 397.2 55.7078334569077 114.053678922974
"1988" 397.4 62.3250999831385 110.568306159462
"1989" 397.6 69.1599305801676 107.529651554549
"1990" 397.8 75.8455041471897 104.241064319795
"1991" 398 81.9564922386803 101.608806420266
"1992" 398.2 88.1501371284907 104.526760961779
"1993" 398.4 89.5597470037043 110.499027611968
"1994" 398.6 86.0881105550173 116.509378913153
"1995" 398.8 81.2056866814168 122.31654354851
"1996" 399 73.4677041595134 123.882188856854
"1997" 399.2 65.5991595485047 123.272254226656
"1998" 399.4 57.3328769060328 122.152688889189
"1999" 399.6 50.2539393568672 118.150463722526
"2000" 399.8 43.91808650535 113.679583791806
"2001" 400 36.9801550075134 110.954192318838
"2002" 400.2 29.7330088030286 107.247892463013
"2003" 400.4 22.330380081024 103.714658704438
"2004" 400.6 16.503792532285 97.9268885448462
"2005" 400.8 17.0782000892 90.6367593983712
"2006" 401 21.7785059001 84.9942250257868
"2007" 401.2 27.6598951536776 80.5903044761737
"2008" 401.4 35.0062885556917 77.2189141131214
"2009" 401.6 42.4894575934684 74.5232456892935
"2010" 401.8 50.7893652928286 71.4507482907319
"2011" 402 59.3173734838018 71.9700421652223
"2012" 402.2 68.2699196900616 74.9567467706923
"2013" 402.4 73.3717020991304 81.1640364553505
"2014" 402.6 78.5580311719333 84.6615663399487
"2015" 402.8 83.2212181919684 81.741128953583
"2016" 403 87.1294844263119 80.6768595184224
"2017" 403.2 87.9667217599304 85.5441790116462
"2018" 403.4 84.627675850025 89.6239760569212
"2019" 403.6 78.419724779025 92.2833285415462
"2020" 403.8 70.6939711740052 93.3769412626651
"2021" 404 63.1153342138241 92.8992132714151
"2022" 404.2 55.392529494781 90.3524288766824
"2023" 404.4 46.6956446439223 88.2902068833338
"2024" 404.6 39.3563703437951 83.6369956553583
"2025" 404.8 32.5793355969967 76.9479178481023
"2026" 405 25.9467016192 70.4702684610711
"2027" 405.2 20.888488425125 62.8966873731211
"2028" 405.4 16.0119029731574 55.9181517405019
"2029" 405.6 13.2857142871345 48.1245691259841
"2030" 405.8 15.8250923405454 42.1838493331007
"2031" 406 22.3667228383143 39.4202239250176
"2032" 406.2 30.5268676310483 38.3635429507427
"2033" 406.4 39.0884313518581 39.6420188682978
"2034" 406.6 48.0659011960891 39.8891688426396
"2035" 406.8 57.2228604952276 39.505837427644
"2036" 407 63.6616811930412 44.3239344834932
"2037" 407.2 68.3381389326 51.328946405735
"2038" 407.4 72.3968358062785 59.0500670854801
"2039" 407.6 74.7175622622465 68.1627873520703
"2040" 407.8 74.0178046024868 77.8767348894405
"2041" 408 73.6151235802339 87.6454997045872
"2042" 408.2 77.22564439445 93.6655548628962
"2043" 408.4 80.7407049820737 94.1318844318988
"2044" 408.6 78.6783139945553 95.0775823113194
"2045" 408.8 74.2012650372783 96.5078287030114
"2046" 409 67.7802253370037 95.6267816658737
"2047" 409.2 60.5731990591526 92.9819847757672
"2048" 409.4 54.1978682250956 88.2438072071559
"2049" 409.6 48.5135063089009 82.426517685386
"2050" 409.8 44.4033654793768 75.3576533010783
"2051" 410 43.4210605954269 67.3780209197596
"2052" 410.2 44.0131061646 58.5469661294897
"2053" 410.4 45.5654273346631 49.8765043133514
"2054" 410.6 46.1147174515412 40.6534847562109
"2055" 410.8 44.6955200810318 32.0308266245166
"2056" 411 38.9496141005667 28.6032489256795
"2057" 411.2 35.2198285315062 29.6436343288461
"2058" 411.4 30.3383620121106 26.4587810538462
"2059" 411.6 30.4102917877579 20.7179992137304
"2060" 411.8 35.8980229256745 18.607778916793
"2061" 412 40.8807339493241 21.7144478993634
"2062" 412.2 44.0686232688809 26.7421972104529
"2063" 412.4 44.6465705596 33.0377779619176
"2064" 412.6 46.1626620116333 40.2470724990795
"2065" 412.8 50.6860776892023 45.4723551055962
"2066" 413 56.7024642236495 51.2173889488858
"2067" 413.2 63.7703470248703 58.4863542041705
"2068" 413.4 69.0749580446789 67.8819884916356
"2069" 413.6 72.2142857220052 77.3186914050617
"2070" 413.8 74.8064496815449 86.664779863048
"2071" 414 77.2044561026172 94.9814483781048
"2072" 414.2 81.780760166016 96.5143424203182
"2073" 414.4 81.1027267858301 96.8209271066957
"2074" 414.6 76.7096985665224 99.4029033040186
"2075" 414.8 70.273372659325 101.009826515046
"2076" 415 62.1054672998439 100.947061601724
"2077" 415.2 53.8081835808458 99.4491404491682
"2078" 415.4 45.5400307758522 99.0966989999418
"2079" 415.6 35.4426444401164 99.1830782136412
"2080" 415.8 27.651480999024 96.8414905487262
"2081" 416 23.7169069488 92.2419254489712
"2082" 416.2 22.5934202658712 84.6735804757275
"2083" 416.4 21.6501887534205 76.5965378927949
"2084" 416.6 21.8418523396 67.8048815176093
"2085" 416.8 23.0119686465905 58.7351657909782
"2086" 417 26.2057181718222 50.3239482611795
"2087" 417.2 31.0646019196194 42.5957832592539
"2088" 417.4 37.9438504558737 36.4277070523093
"2089" 417.6 46.0647134309871 33.5435385326849
"2090" 417.8 54.1701012299617 35.2896337942291
"2091" 418 60.052424646 41.2148432475762
"2092" 418.2 64.2583957648018 48.9724796359838
"2093" 418.4 69.2170707806625 56.2041731947479
"2094" 418.6 71.912272904389 64.4526196827269
"2095" 418.8 73.48186982 73.3434610941605
"2096" 419 72.468551023184 82.8628143995187
"2097" 419.2 66.7186734358174 88.4753517996983
"2098" 419.4 61.9561228626261 91.7986769562201
"2099" 419.6 60.4660597752757 99.0734357238462
"2100" 419.8 63.0170380146 106.580134893021
"2101" 420 66.2399812535512 108.907641202261
"2102" 420.2 68.4246608987463 107.851202067139
"2103" 420.4 69.7837371673436 112.877733098359
"2104" 420.6 65.4520133475756 117.113687543017
"2105" 420.8 58.3633192702299 118.633951901012
"2106" 421 51.2346002676 115.926446408717
"2107" 421.2 45.9888868478479 111.044272661615
"2108" 421.4 41.032656186125 105.414478594371
"2109" 421.6 38.4875932065328 97.9782744128125
"2110" 421.8 36.1690694665138 90.0361399997169
"2111" 422 33.3775143918522 82.5332464198375
"2112" 422.2 31.8305856418105 73.8460453087146
"2113" 422.4 32.1062790454909 64.6700715830643
"2114" 422.6 34.0869453322339 55.8663512580783
"2115" 422.8 35.9892238279333 46.9692361448462
"2116" 423 39.1521004387579 38.234021730804
"2117" 423.2 46.3960711021955 33.3337699436551
"2118" 423.4 53.2574632356333 33.5503876795128
"2119" 423.6 56.4676829749263 39.6983837418777
"2120" 423.8 56.84076016335 47.1174010580744
"2121" 424 56.0952212984654 55.4678946148269
"2122" 424.2 53.0699349471676 63.2550264051164
"2123" 424.4 47.1437538851526 69.2766189783725
"2124" 424.6 38.91371778485 73.2867403739295
"2125" 424.8 30.6570094994947 75.1937411156093
"2126" 425 23.4109748000016 78.2664238033052
"2127" 425.2 20.9024709928683 83.7395323949437
"2128" 425.4 21.880366974816 90.8427557081982
"2129" 425.6 24.4821745238017 97.6635359715184
"2130" 425.8 29.0130561394855 102.545168912167
"2131" 426 35.3225779646238 106.798979810918
"2132" 426.2 41.951179558875 111.194987288496
"2133" 426.4 48.8430285363231 115.583715101446
"2134" 426.6 54.0330824900274 116.43191344462
"2135" 426.8 58.9199698724504 115.332738632342
"2136" 427 64.4924613850016 117.830466082657
"2137" 427.2 63.001712263108 123.20332245608
"2138" 427.4 58.4351451543874 126.139171492681
"2139" 427.6 54.4409779421413 124.524484256184
"2140" 427.8 47.7032726327866 123.849692798406
"2141" 428 41.7882556065512 121.63773278048
"2142" 428.2 37.3722046252063 116.395025126271
"2143" 428.4 33.0726887826461 111.697214151092
"2144" 428.6 28.2030134038093 106.468220630265
"2145" 428.8 22.6697755721349 100.782887202614
"2146" 429 17.7382390880878 94.7855357048218
"2147" 429.2 15.04477938125 86.5792563260212
"2148" 429.4 16.628597426038 79.250487802623
"2149" 429.6 20.7449587293105 71.9016085723988
"2150" 429.8 25.9724770669965 65.8103888296393
"2151" 430 33.0006553115224 61.1714853008117
"2152" 430.2 41.2282309177962 58.1513452883228
"2153" 430.4 48.1366008112981 53.907408958648
"2154" 430.6 55.190520775151 48.2977749395604
"2155" 430.8 62.0613062963184 45.5419271431568
"2156" 431 68.4322868518569 49.4878999274608
"2157" 431.2 72.7260110543946 57.2210513475515
"2158" 431.4 73.6489674550054 66.1541036565218
"2159" 431.6 72.3935062764396 75.3384669208367
"2160" 431.8 68.3314118770779 83.9451008221736
"2161" 432 63.2476840250872 91.4657195418205
"2162" 432.2 61.3083084157795 98.1620777097692
"2163" 432.4 64.9908917764992 102.978761689292
"2164" 432.6 68.402017695121 102.008853431426
"2165" 432.8 73.42485802445 100.191319223371
"2166" 433 79.8795512024781 102.012822258627
"2167" 433.2 82.4600262211345 108.19639301882
"2168" 433.4 79.8277292051902 113.715407075338
"2169" 433.6 73.5712877693107 116.319021391449
"2170" 433.8 68.4189430522772 114.168135592256
"2171" 434 63.7338529878894 108.587765823267
"2172" 434.2 62.7499557291405 101.414733266549
"2173" 434.4 61.4865427888232 94.2279089554533
"2174" 434.6 60.4940398242286 86.2575861452462
"2175" 434.8 60.5430716137636 78.213225836828
"2176" 435 62.5239630260595 70.347780725657
"2177" 435.2 65.8370857587696 62.2269582272926
"2178" 435.4 68.5264021827028 54.2830879834723
"2179" 435.6 69.6361433344302 45.6436160835914
"2180" 435.8 68.66880734679 37.8095981259462
"2181" 436 70.7639349393353 31.8393096454932
"2182" 436.2 77.3032927620433 30.3200052305472
"2183" 436.4 82.38964614249 34.1941526881662
"2184" 436.6 83.7189298625022 40.3087386436505
"2185" 436.8 82.4800747528574 46.464704932965
"2186" 437 79.060540847967 52.945072766892
"2187" 437.2 74.7792945950336 58.8292915264391
"2188" 437.4 70.3275595460865 66.1575467411435
"2189" 437.6 67.1684141618327 73.7505575117944
"2190" 437.8 63.0621320901763 81.5740164918207
"2191" 438 57.813128009675 88.6908140473462
"2192" 438.2 52.0889919144099 95.6180015259784
"2193" 438.4 44.7171862626492 101.106520748904
"2194" 438.6 36.8821069751714 105.919353668299
"2195" 438.8 28.4082515560634 104.122593354944
"2196" 439 22.442085815518 102.973575717986
"2197" 439.2 21.1996168991308 106.872896405608
"2198" 439.4 24.7128925424504 109.055317594563
"2199" 439.6 26.6009322154195 110.217069709215
"2200" 439.8 28.9424123308273 114.38099869196
"2201" 440 33.129878851478 114.854772098212
"2202" 440.2 37.1923151207628 114.991776790428
"2203" 440.4 42.6594414805154 117.415250723285
"2204" 440.6 48.7536145189937 122.025444475114
"2205" 440.8 52.4029901517111 125.500640454624
"2206" 441 58.1568198532772 124.610441920681
"2207" 441.2 65.489069469648 122.81766343615
"2208" 441.4 71.0966784152016 123.742114872018
"2209" 441.6 71.4560197840878 125.944275843066
"2210" 441.8 68.724397710039 126.338886931773
"2211" 442 64.6989608019543 125.729905308051
"2212" 442.2 57.4511894894409 126.73822939896
"2213" 442.4 50.3893507614358 125.503915096466
"2214" 442.6 43.3423791581294 122.380941367537
"2215" 442.8 36.7138006870961 120.174718713736
"2216" 443 30.4057320208279 116.339087360552
"2217" 443.2 26.4830670443405 110.658521850587
"2218" 443.4 21.1236011717308 105.317708052554
"2219" 443.6 14.2226015234604 101.013974230939
"2220" 443.8 10.2959739526078 95.1709951953227
"2221" 444 9.328650066528 86.8711162801422
"2222" 444.2 7.10186279430491 79.4442974079609
"2223" 444.4 3.27558679887272 72.3806803251437
"2224" 444.6 4.5999096891378 66.2025383090982
"2225" 444.8 9.92398427366896 60.7827135562082
"2226" 445 13.4823066855827 55.2015327480875
"2227" 445.2 16.0860437450312 48.3658965718645
"2228" 445.4 16.0230293969571 40.2651200009712
"2229" 445.6 20.79790301664 35.2145796774762
"2230" 445.8 28.5579984420944 35.1587982248349
"2231" 446 35.9474839259372 38.5064143959741
"2232" 446.2 43.0813004738903 42.0501788930074
"2233" 446.4 50.6903967646227 45.7025331377439
"2234" 446.6 57.1638270048 51.7883741289604
"2235" 446.8 61.716401944866 58.1799196728462
"2236" 447 64.5626911384 66.7699239345604
"2237" 447.2 61.2833459861789 74.3388594470567
"2238" 447.4 57.4298820507 78.1266557341712
"2239" 447.6 57.9539721345633 83.9474279862131
"2240" 447.8 62.7993861455487 89.0354315042821
"2241" 448 69.6403755741246 92.8551402311822
"2242" 448.2 72.9189127663565 98.5483503491157
"2243" 448.4 69.6982550468231 102.042455966987
"2244" 448.6 63.7460413019607 102.873331155887
"2245" 448.8 56.495522068075 100.481140871396
"2246" 449 49.3061684946246 96.5735869565183
"2247" 449.2 42.6111767658295 91.8620925378954
"2248" 449.4 35.7954382146242 86.3689532726687
"2249" 449.6 30.5483531390754 79.362848701256
"2250" 449.8 26.2170513389644 71.5271539232953
"2251" 450 21.1011862777538 64.4875624154359
"2252" 450.2 16.2130687154571 56.6608249510899
"2253" 450.4 11.4770642214103 49.5248063417168
"2254" 450.6 5.53101590834312 47.3490810308553
"2255" 450.8 5.32041609162703 49.9853782733867
"2256" 451 6.28602127751891 50.5259425589813
"2257" 451.2 7.81482040005132 50.4686289114302
"2258" 451.4 8.81121431514781 48.7649395044201
"2259" 451.6 12.0616356990392 43.9213017956873
"2260" 451.8 17.0449577374624 39.8562023717636
"2261" 452 23.4658246976909 36.8471933726643
"2262" 452.2 30.4096323106549 34.4090147895495
"2263" 452.4 37.979357802225 34.0068833155962
"2264" 452.6 46.1079581871349 36.0177848601601
"2265" 452.8 54.0562710183717 38.4559848688896
"2266" 453 61.7356300384286 41.9644667127033
"2267" 453.2 66.0400708774055 48.1405544048739
"2268" 453.4 69.0910566135143 55.6356768851604
"2269" 453.6 71.0816156396727 64.3226330439734
"2270" 453.8 71.2612891771636 73.0676610728916
"2271" 454 70.4268593701676 81.9854067467381
"2272" 454.2 67.1166896376257 90.959409534
"2273" 454.4 63.4750815002154 98.9754402384616
"2274" 454.6 60.2696979455764 106.265687056681
"2275" 454.8 56.8257570592579 113.51925968382
"2276" 455 59.6426813348927 117.253510369724
"2277" 455.2 63.9125263184409 119.798144580619
"2278" 455.4 64.5470981686769 125.862134911821
"2279" 455.6 60.9490510998992 125.741942548775
"2280" 455.8 56.9773509235219 123.204670881862
"2281" 456 53.724875497224 117.944073560614
"2282" 456.2 50.8545216306 112.198297733026
"2283" 456.4 47.9730707671898 106.155242800974
"2284" 456.6 44.7310324789333 100.370242647103
"2285" 456.8 40.9044955237707 93.7694898307486
"2286" 457 35.5644090048458 88.3755675536851
"2287" 457.2 31.4833951651932 81.5934494948546
"2288" 457.4 30.1402359141 75.3847167094496
"2289" 457.6 29.8639602661966 66.6104136360814
"2290" 457.8 30.4558664343913 57.6814208993679
"2291" 458 31.9680686320364 48.9936446992825
"2292" 458.2 36.0798961825118 41.1016123464344
"2293" 458.4 43.3387730989548 35.6352679739429
"2294" 458.6 51.0487840450667 34.5737871985462
"2295" 458.8 56.5044546278022 38.7959722346214
"2296" 459 58.3988782316968 46.0117254182978
"2297" 459.2 58.4941022343 54.2281537292262
"2298" 459.4 56.7801285712572 61.8816291364747
"2299" 459.6 51.7948886031776 67.2534568307944
"2300" 459.8 46.47728266115 73.1455452120711
"2301" 460 41.0842649030117 75.9690648394596
"2302" 460.2 41.7059621575474 78.1036912658198
"2303" 460.4 44.1164608816789 84.2923640507146
"2304" 460.6 47.2420625131676 91.8877181185218
"2305" 460.8 50.6085883948941 99.523062068552
"2306" 461 56.750301447744 103.369165821166
"2307" 461.2 62.8799604733869 107.515907438067
"2308" 461.4 64.9240992458631 112.580566086978
"2309" 461.6 60.8078309370375 117.125582193206
"2310" 461.8 55.0265475995302 122.448777435242
"2311" 462 49.9000384369308 123.949773890771
"2312" 462.2 43.1867230674864 121.077876532937
"2313" 462.4 36.1056164728683 119.593212336627
"2314" 462.6 32.3157606497642 117.281289432145
"2315" 462.8 31.7492354774 110.851023134796
"2316" 463 33.5168273767339 104.29432019965
"2317" 463.2 34.787864159521 98.0643401072409
"2318" 463.4 36.8016141309947 91.1012451049514
"2319" 463.6 38.0379960604108 83.8481155270353
"2320" 463.8 41.4938238715646 76.7648068368727
"2321" 464 44.4254556292698 69.8833540849027
"2322" 464.2 48.871658552666 62.9139336540631
"2323" 464.4 55.0833577277068 56.6289270488267
"2324" 464.6 62.4486635390862 53.4184179325342
"2325" 464.8 70.6493241798121 51.7870505535734
"2326" 465 76.1977467105633 56.7037840081397
"2327" 465.2 77.8261570177101 64.3158755237636
"2328" 465.4 77.0086828391625 72.6516654649265
"2329" 465.6 73.6209125930874 80.4010959515604
"2330" 465.8 68.0397300853686 86.6477701530858
"2331" 466 62.0088633249305 88.3852840552021
"2332" 466.2 54.5870887580616 89.5874727386154
"2333" 466.4 48.2738196247513 93.5815710849386
"2334" 466.6 46.798220210516 100.155750567888
"2335" 466.8 47.4272608176517 107.270589118536
"2336" 467 50.7429112371952 112.983661551608
"2337" 467.2 56.6893225814203 114.799644035807
"2338" 467.4 62.4973992530766 117.033022394901
"2339" 467.6 65.6648127210958 123.748287197955
"2340" 467.8 65.4782029591082 125.675836390699
"2341" 468 61.6653297792541 125.877927166733
"2342" 468.2 56.9567290388126 126.304683552641
"2343" 468.4 50.3128347542457 125.456058081571
"2344" 468.6 45.4619773597804 123.2946040742
"2345" 468.8 38.34233290056 120.200478408886
"2346" 469 31.2447501486902 116.63083738723
"2347" 469.2 26.2335497711954 111.52791385909
"2348" 469.4 20.5768726708154 108.145857760754
"2349" 469.6 17.234285716128 103.818612315334
"2350" 469.8 18.2457236972154 98.086947837641
"2351" 470 20.2793068319333 89.8977917756667
"2352" 470.2 22.8344635046348 84.5637980904722
"2353" 470.4 25.766083053241 77.5699597142821
"2354" 470.6 28.3524586215444 70.4663758626239
"2355" 470.8 31.1353508909727 63.0301616785552
"2356" 471 35.6513761506 56.0649297310015
"2357" 471.2 38.3746580351243 48.2802825415452
"2358" 471.4 41.3152930941294 40.5957827086403
"2359" 471.6 46.246068156975 33.3988658721871
"2360" 471.8 49.3029064889647 33.630321251905
"2361" 472 53.8140103434202 37.4175391093068
"2362" 472.2 58.6902842378424 42.9273678067553
"2363" 472.4 61.8981149243663 49.9254943436592
"2364" 472.6 64.79960682213 57.9162138216762
"2365" 472.8 64.2716338694761 67.2068648668019
"2366" 473 64.1572739256 75.9737809973867
"2367" 473.2 60.5415693266609 84.0220960899592
"2368" 473.4 55.7425821343131 92.0657143046576
"2369" 473.6 53.7151134774947 100.018834274951
"2370" 473.8 57.040301447775 105.634233470346
"2371" 474 62.600471828448 106.921933346494
"2372" 474.2 66.9640084757539 108.0047442618
"2373" 474.4 65.5935002795734 112.321297966156
"2374" 474.6 60.6326384402953 116.226856409666
"2375" 474.8 54.0041655294605 120.0786540678
"2376" 475 45.7877810312077 121.786829326292
"2377" 475.2 41.3525557056 117.679045237037
"2378" 475.4 40.8733261198174 111.024112986698
"2379" 475.6 40.5994369248778 104.009958300096
"2380" 475.8 42.5600621718212 96.6721127235807
"2381" 476 44.7532592998105 88.7779784527672
"2382" 476.2 47.4371774253611 80.7489737302709
"2383" 476.4 52.1393892353256 73.1662044815453
"2384" 476.6 58.4003030110404 67.2400967692865
"2385" 476.8 65.5011233921357 61.3226873867122
"2386" 477 73.0962931901377 58.1654976957518
"2387" 477.2 81.4860443754889 56.4105567422906
"2388" 477.4 86.8030501701273 52.530569027228
"2389" 477.6 86.1556570932729 47.4073767075377
"2390" 477.8 89.1596745615208 41.7271568534006
"2391" 478 95.8181933960854 38.2804616761568
"2392" 478.2 102.72282310232 40.4066524993134
"2393" 478.4 105.492553329518 46.7908843614461
"2394" 478.6 102.829387206151 52.768645603734
"2395" 478.8 96.5245015702991 56.5598721839347
"2396" 479 89.4360889336189 58.554891077299
"2397" 479.2 82.8098123187509 56.9179966770914
"2398" 479.4 75.477163142666 54.1850320177141
"2399" 479.6 67.8280333934684 54.2977511544777
"2400" 479.8 59.9415393188752 53.7760565021306
"2401" 480 51.6589599108524 52.948102448283
"2402" 480.2 43.8851950848404 49.2500810671731
"2403" 480.4 36.0314547876 44.7309212631762
"2404" 480.6 29.4626209703576 38.8970807533007
"2405" 480.8 24.4984436461312 32.1556873495024
"2406" 481 17.8268635762392 32.223037146207
"2407" 481.2 12.9535550472562 33.2504806627836
"2408" 481.4 12.0104849292 32.1673791134988
"2409" 481.6 14.4936653576 27.2948050385337
"2410" 481.8 20.0801545168737 23.2001732819514
"2411" 482 28.0286879307667 21.9660147005795
"2412" 482.2 36.0869718918809 22.9804918591271
"2413" 482.4 42.8150322001435 28.1038270063244
"2414" 482.6 46.9609253608674 34.5823788957531
"2415" 482.8 50.3628981762196 42.3858168664766
"2416" 483 54.3682273279723 50.4874825711866
"2417" 483.2 57.8733071272 58.598500388989
"2418" 483.4 60.5105734895189 67.644959297684
"2419" 483.6 61.9709808809097 76.8121568678638
"2420" 483.8 63.3394261441982 86.5569623530962
"2421" 484 62.0144167825138 95.5613113192082
"2422" 484.2 57.5565749297 104.252007148996
"2423" 484.4 56.4343315368101 112.289238641451
"2424" 484.6 59.8866265634031 116.404053056815
"2425" 484.8 65.3064179296547 117.585395384784
"2426" 485 72.6933257204797 122.383688145019
"2427" 485.2 78.8660314040887 125.579077776718
"2428" 485.4 82.3191854105538 124.0946230071
"2429" 485.6 87.8824950945844 122.894147687549
"2430" 485.8 90.3708224211937 121.541580312323
"2431" 486 90.5274917403143 120.600010669251
"2432" 486.2 88.4108389157026 121.008091869103
"2433" 486.4 83.8519836158619 123.317752130584
"2434" 486.6 78.3121380035516 124.331376938645
"2435" 486.8 71.2561620166645 123.952276661717
"2436" 487 64.4625339332693 121.562010707224
"2437" 487.2 59.5215607136656 117.509037222248
"2438" 487.4 54.9340323344 111.210911554871
"2439" 487.6 50.2029582528857 105.262221197048
"2440" 487.8 45.3921525466354 99.3643001999346
"2441" 488 41.3853211053414 92.3259396819151
"2442" 488.2 37.0956749712 85.294929624907
"2443" 488.4 33.3142259353631 77.3627938197409
"2444" 488.6 29.8511845136924 69.4173666737453
"2445" 488.8 27.3226964528609 60.2204413189505
"2446" 489 26.0866449460954 50.9289729873049
"2447" 489.2 23.2445234999571 41.8708710246217
"2448" 489.4 23.94115334463 33.0017436220062
"2449" 489.6 31.1762567149548 31.6696119605558
"2450" 489.8 38.7902278157123 34.6263193851495
"2451" 490 46.385465129611 38.6214207255824
"2452" 490.2 52.5015290576 44.7186064971795
"2453" 490.4 58.2770188589365 51.7710149286923
"2454" 490.6 61.8318837192273 60.6675796127371
"2455" 490.8 65.9049569439482 69.0311697598104
"2456" 491 69.7070947313522 77.9756147722178
"2457" 491.2 71.0674655259143 87.0729085836462
"2458" 491.4 70.3409880980087 96.2220227395505
"2459" 491.6 65.5268134771041 102.841564606896
"2460" 491.8 60.031140242328 108.031791015766
"2461" 492 60.4409494749333 114.08307756859
"2462" 492.2 65.1560207089577 117.45166641789
"2463" 492.4 71.4292472225765 118.048194376307
"2464" 492.6 77.9429832856601 121.004383268027
"2465" 492.8 82.1238482926601 123.492879150267
"2466" 493 83.0968847754923 121.578098942423
"2467" 493.2 87.0675695447667 120.40285308556
"2468" 493.4 91.9649531674444 120.178396759513
"2469" 493.6 90.1471139465752 120.169272111011
"2470" 493.8 86.7146393818381 122.304665469775
"2471" 494 80.8208790501354 123.668527833996
"2472" 494.2 72.9266689292855 124.947800153161
"2473" 494.4 64.70458716288 125.14133238559
"2474" 494.6 56.5924829891806 124.858418787056
"2475" 494.8 48.550479040414 123.832336950986
"2476" 495 41.3466169768969 121.974521304393
"2477" 495.2 35.4047602410962 119.031525422419
"2478" 495.4 30.0326942842512 113.306026545335
"2479" 495.6 22.9532944144636 108.894365095483
"2480" 495.8 15.9815700993442 103.991441711288
"2481" 496 12.9100043701 97.9511540936081
"2482" 496.2 8.40062178150697 90.7750412835903
"2483" 496.4 4.44305484642203 82.8436393567021
"2484" 496.6 4.13408609783077 74.8130200587949
"2485" 496.8 5.64850198952103 66.5678174560567
"2486" 497 8.19826256481239 58.2407982841205
"2487" 497.2 11.1610918012957 50.7522879480201
"2488" 497.4 16.5358615814807 44.537060120892
"2489" 497.6 23.7582358879689 40.8629757104093
"2490" 497.8 32.16605504931 41.6161347602262
"2491" 498 40.1754189560563 44.2098545306617
"2492" 498.2 48.2969091357875 47.6738849319399
"2493" 498.4 55.2197812238673 52.8634220276481
"2494" 498.6 61.2143793362571 59.3264668518462
"2495" 498.8 63.7669228930054 67.2111306353597
"2496" 499 63.723378844423 75.2225486845895
"2497" 499.2 59.9280938376254 80.767546865914
"2498" 499.4 59.6496123335159 87.7008306835471
"2499" 499.6 64.0982962060655 95.2483171180444
"2500" 499.8 68.7636970646256 101.987168155949
"2501" 500 72.6668122984333 102.889193266656
"2502" 500.2 74.2560575450628 103.707002422449
"2503" 500.4 72.4191527722525 108.715444062499
"2504" 500.6 66.0546019603016 110.945746835427
"2505" 500.8 59.581004530108 108.806758281056
"2506" 501 52.2366257651454 107.222448731615
"2507" 501.2 44.18414155125 107.261693493871
"2508" 501.4 36.3284910333227 106.858394720754
"2509" 501.6 28.162306687152 104.271116268646
"2510" 501.8 19.6910661417732 100.575081504216
"2511" 502 13.1524354806677 95.3263241413499
"2512" 502.2 13.43958060432 90.0447588716142
"2513" 502.4 18.5413404148821 84.1650558806667
"2514" 502.6 25.0091743146 78.7641292607409
"2515" 502.8 32.4943265711946 76.0323134359543
"2516" 503 40.9287512077062 76.3082172523152
"2517" 503.2 49.3647491159303 78.0363423948729
"2518" 503.4 57.6833725135587 81.5404236284495
"2519" 503.6 65.0668638261128 86.6084099829231
"2520" 503.8 69.4686292375231 93.6706179629744
"2521" 504 69.6684141621 102.259387224113
"2522" 504.2 65.9000735294049 107.002943585114
"2523" 504.4 66.3443365910491 111.889501224702
"2524" 504.6 70.7472987970488 111.550035734697
"2525" 504.8 74.625273052975 107.713942658921
"2526" 505 78.3144178674099 103.151100759904
"2527" 505.2 83.0052760783692 96.4765553611539
"2528" 505.4 89.2749493211898 90.3126393304616
"2529" 505.6 92.3873624241929 83.8301078897665
"2530" 505.8 96.6721750630435 78.5053763301331
"2531" 506 103.298876465882 78.8439010242821
"2532" 506.2 107.925998950046 85.0842967271767
"2533" 506.4 108.936538605837 93.2904126718725
"2534" 506.6 103.977820355908 100.141586514538
"2535" 506.8 96.1064264713881 104.644229926897
"2536" 507 87.1618610840224 106.865343994924
"2537" 507.2 78.3119266138759 107.293651849148
"2538" 507.4 69.9519154405181 106.005973721461
"2539" 507.6 61.4811464732803 104.013613049756
"2540" 507.8 53.3811099470508 101.310142515666
"2541" 508 45.2255884280876 98.3090709378462
"2542" 508.2 36.5707116571898 97.7145649931795
"2543" 508.4 28.2665424680628 98.8175946177883
"2544" 508.6 19.6724964032803 97.920623259715
"2545" 508.8 15.1271297526 92.4204046265021
"2546" 509 15.8222285211676 84.2922734432245
"2547" 509.2 20.1665652521089 76.5383239080247
"2548" 509.4 25.9747795004919 69.4043755393326
"2549" 509.6 33.5020819112814 64.1798450284391
"2550" 509.8 41.3274561729679 59.0091833557707
"2551" 510 49.6691278617386 55.0051570220838
"2552" 510.2 58.7232783629465 51.3876682328957
"2553" 510.4 69.1233957392321 52.2885420298084
"2554" 510.6 76.9496349080571 51.0968059892462
"2555" 510.8 84.6852104074543 49.7125388881277
"2556" 511 88.1719672560495 52.3104396188829
"2557" 511.2 86.400754532086 57.4619882616966
"2558" 511.4 84.0713023284165 64.4701509851581
"2559" 511.6 79.8330389281304 70.9846915009244
"2560" 511.8 74.2829586395231 77.4915633259744
"2561" 512 66.6690979614261 81.9151079407244
"2562" 512.2 59.7049241778857 87.5630012993756
"2563" 512.4 52.9025486663355 93.8144796548792
"2564" 512.6 44.5801589698016 98.897755107709
"2565" 512.8 36.6534016481454 102.28566294435
"2566" 513 28.9643676308812 105.815372000362
"2567" 513.2 24.2022381314308 110.438952118754
"2568" 513.4 27.6881156753903 113.728897648967
"2569" 513.6 31.3304821720737 116.898077707147
"2570" 513.8 33.8795810006752 116.820491807816
"2571" 514 36.7541800746227 118.45761088396
"2572" 514.2 41.4250897966305 121.091225952632
"2573" 514.4 44.4541134380656 122.768744089846
"2574" 514.6 46.6977886005524 123.545241650227
"2575" 514.8 50.1772386458707 123.777360781147
"2576" 515 54.8550573572715 126.38692338708
"2577" 515.2 58.4615631279669 126.420098175486
"2578" 515.4 62.3539220947277 127.113697110974
"2579" 515.6 61.545373532136 125.72224962295
"2580" 515.8 58.9495835686403 125.887845555298
"2581" 516 54.7605605462308 125.688029599454
"2582" 516.2 49.4834231400889 124.781571359646
"2583" 516.4 44.9574553934538 123.048031223192
"2584" 516.6 39.6881790935758 121.187618544612
"2585" 516.8 34.2960569799023 118.757310290451
"2586" 517 28.8634532335111 115.541250391113
"2587" 517.2 23.196709769503 111.351758125824
"2588" 517.4 18.906631718928 106.090304459326
"2589" 517.6 14.4785828720048 100.890318687394
"2590" 517.8 10.3429653217905 95.0665869845366
"2591" 518 7.52263333077692 88.8662259661846
"2592" 518.2 6.78110546740164 81.0729608667635
"2593" 518.4 4.60954386315737 74.2347128214117
"2594" 518.6 2.76924584490839 66.5807887227153
"2595" 518.8 6.47455695550434 59.9678686070549
"2596" 519 12.7629117902441 55.9030194840411
"2597" 519.2 19.0025744262964 51.9455693870337
"2598" 519.4 26.0982457936962 48.7392795996058
"2599" 519.6 33.3709043286 49.2307973021036
"2600" 519.8 40.7526276609235 52.6270343157285
"2601" 520 48.9392234010118 54.1145481394638
"2602" 520.2 56.1902409577154 57.5184501465
"2603" 520.4 61.4152780443857 63.5407102032301
"2604" 520.6 60.7541624257944 71.1528886796795
"2605" 520.8 59.5559679484672 78.4152936314214
"2606" 521 59.6804184756265 86.9078599041913
"2607" 521.2 59.1600661069565 95.460981278707
"2608" 521.4 55.6698980811868 103.267966450326
"2609" 521.6 55.5388241304684 106.160572380004
"2610" 521.8 59.827418092896 107.826941253118
"2611" 522 65.866030823037 106.832701786771
"2612" 522.2 71.3662034455587 103.501697831168
"2613" 522.4 78.0086614705304 101.775299076098
"2614" 522.6 83.7406699270918 104.846895972199
"2615" 522.8 85.5774199679571 111.893607603319
"2616" 523 83.4414332452525 119.118578353312
"2617" 523.2 78.9387696676781 124.512451257909
"2618" 523.4 71.5386423759095 125.959663752037
"2619" 523.6 62.8240293317484 125.653026837018
"2620" 523.8 53.6236659858857 124.898045993703
"2621" 524 45.3372510935032 121.97355814312
"2622" 524.2 36.8793225162923 118.320729008238
"2623" 524.4 28.3144507578444 114.301280849379
"2624" 524.6 21.8786029457221 107.898639837014
"2625" 524.8 15.3598910884372 101.402081932358
"2626" 525 9.85163827104 93.6739628755422
"2627" 525.2 5.20019401300156 85.1132457937123
"2628" 525.4 3.46036811251303 76.1757253954114
"2629" 525.6 6.04858476531052 67.9356281257409
"2630" 525.8 10.4207647170522 60.9349562276027
"2631" 526 15.3205626303589 53.5015977013908
"2632" 526.2 22.3663845395719 47.9431464173508
"2633" 526.4 30.4698959563959 46.2074712390706
"2634" 526.6 39.3999948645412 46.9579954862285
"2635" 526.8 48.0404778758885 50.2422853566923
"2636" 527 55.6785966386769 55.6810347955385
"2637" 527.2 61.5069041443768 62.4248741093819
"2638" 527.4 69.0816260909421 66.9332374633988
"2639" 527.6 75.3877713910435 72.6995272816896
"2640" 527.8 81.2124389458909 73.8841416397552
"2641" 528 83.5042856072283 70.0952167572621
"2642" 528.2 83.2318398585823 71.7930535828019
"2643" 528.4 81.6072559499894 76.8662711889966
"2644" 528.6 76.4283842058857 82.2413523481067
"2645" 528.8 70.0796467857393 86.9877007058626
"2646" 529 62.4193075085487 89.6528030622051
"2647" 529.2 54.151703806575 91.3597210917961
"2648" 529.4 45.375591448083 90.8079317667614
"2649" 529.6 36.755256713713 88.4653818242288
"2650" 529.8 29.0518289081454 85.7602226123172
"2651" 530 22.7223146163479 87.4088436954764
"2652" 530.2 18.0657865313561 92.5763350428462
"2653" 530.4 14.5027148489571 99.1128672405842
"2654" 530.6 16.8536885222279 105.078735806102
"2655" 530.8 19.9011477840091 107.336682311892
"2656" 531 22.5591289468615 109.898017039431
"2657" 531.2 23.7681599771227 111.329330190278
"2658" 531.4 27.0003325472418 112.960346705316
"2659" 531.6 31.2903257156889 116.515107748091
"2660" 531.8 34.0681914521188 117.25727168553
"2661" 532 37.4546063757654 119.627951942861
"2662" 532.2 43.0872003120586 122.656675568591
"2663" 532.4 47.9405854136 125.017527445759
"2664" 532.6 50.3674578957778 123.799221060602
"2665" 532.8 54.6189769544162 126.135321345831
"2666" 533 58.8388878550071 126.997319280968
"2667" 533.2 63.1973672949285 127.279612188248
"2668" 533.4 63.0343143162818 127.488117579164
"2669" 533.6 62.0212948085752 127.831871164053
"2670" 533.8 60.9769578091641 127.864509329846
"2671" 534 59.7125526747322 127.822395567532
"2672" 534.2 58.6877047900219 127.086210810768
"2673" 534.4 53.600209704288 125.566319206606
"2674" 534.6 46.7955138965313 124.218703244968
"2675" 534.8 41.0889527799387 121.412613017911
"2676" 535 34.2703270573786 119.407872969724
"2677" 535.2 27.9597106966445 115.654489618668
"2678" 535.4 22.4380541231294 110.479894056103
"2679" 535.6 16.8988809373846 105.491160061685
"2680" 535.8 12.8497480008195 98.5793950694803
"2681" 536 8.10143373532726 92.9469361512098
"2682" 536.2 5.24822633636032 85.479113248871
"2683" 536.4 3.01249729137164 77.3101044941139
"2684" 536.6 1.45079589131796 69.7433869482308
"2685" 536.8 2.63835117577698 61.5451540182886
"2686" 537 5.7925379062789 53.9689008288737
"2687" 537.2 8.74723834581428 47.4003287845694
"2688" 537.4 12.5219305514155 40.8221601150403
"2689" 537.6 16.4714819686555 36.6715438890128
"2690" 537.8 22.5290652287212 33.461597830634
"2691" 538 28.2902613238041 28.7557752321829
"2692" 538.2 29.5447793828 24.0340460938128
"2693" 538.4 28.9535459474667 22.0934088315795
"2694" 538.6 32.5851237757011 23.328320778599
"2695" 538.8 38.1303334830333 26.8069916785795
"2696" 539 43.2136304109103 31.567724997053
"2697" 539.2 45.3037028550725 37.9032538112637
"2698" 539.4 48.1229674701824 44.7867366917802
"2699" 539.6 53.0762184056412 50.3274505053307
"2700" 539.8 58.7768946880679 54.9015661182131
"2701" 540 62.3101627925159 61.2552378071732
"2702" 540.2 63.5121863306917 69.7540855379196
"2703" 540.4 60.315312369925 77.6330034765462
"2704" 540.6 54.4193971224621 82.0827926143548
"2705" 540.8 53.2356980487282 87.2159819923077
"2706" 541 55.9641005245304 94.3543140015853
"2707" 541.2 59.5994456802639 101.363397439281
"2708" 541.4 60.3031431854947 109.751075387925
"2709" 541.6 55.007116325757 112.579319297962
"2710" 541.8 50.2750574791082 111.578944845617
"2711" 542 47.9164534366476 109.334729656537
"2712" 542.2 45.81847969035 104.538643943746
"2713" 542.4 43.7411533467466 97.2745427361048
"2714" 542.6 43.1520430577681 89.2449221481116
"2715" 542.8 44.7223600497161 80.4556934362747
"2716" 543 48.3445683673924 72.5658418244499
"2717" 543.2 53.7637216652075 65.4985339088929
"2718" 543.4 60.2077611324261 59.0938340908896
"2719" 543.6 67.8267604028182 54.4762248461371
"2720" 543.8 75.2727812340905 52.2993585126292
"2721" 544 79.5680549572944 48.9367677236239
"2722" 544.2 81.970292713 43.565992930989
"2723" 544.4 82.8213277636673 38.2586624377212
"2724" 544.6 87.9870527120546 36.9823083600886
"2725" 544.8 94.0242152007143 40.0717539092747
"2726" 545 97.9279646723778 46.1907164554017
"2727" 545.2 97.3225285631089 53.8906047799801
"2728" 545.4 93.3171808867892 61.1788463782786
"2729" 545.6 87.6560487870783 67.3290338287505
"2730" 545.8 81.1980169897043 70.924871648107
"2731" 546 73.1824745427842 72.1798641743198
"2732" 546.2 65.009057299591 72.6107173513908
"2733" 546.4 56.1077513634214 72.6414284365426
"2734" 546.6 47.8433813943672 70.3372733812082
"2735" 546.8 40.2767399025661 66.0114198955072
"2736" 547 33.1575268481789 59.8695681471619
"2737" 547.2 28.8727259641046 51.665287689415
"2738" 547.4 26.7195281811 42.1048602448257
"2739" 547.6 25.178557185437 33.3796056923027
"2740" 547.8 24.0420853382333 31.9239892737462
"2741" 548 18.7999304591204 31.3101575527441
"2742" 548.2 14.1436273001567 32.2703174422482
"2743" 548.4 13.6272495399226 30.0011597932655
"2744" 548.6 17.4735335830592 26.2130923726319
"2745" 548.8 24.5789754177758 24.1320882437143
"2746" 549 32.0870831547333 25.9874227691462
"2747" 549.2 38.2950342257333 30.7519632685462
"2748" 549.4 43.6330275276 36.0889373961429
"2749" 549.6 48.8893423142932 41.7200188834143
"2750" 549.8 55.3883168005285 47.4086159027849
"2751" 550 61.6867627851 52.1032196241461
"2752" 550.2 65.0054123655722 59.2769246897906
"2753" 550.4 65.8020390007593 67.4672900372532
"2754" 550.6 63.9395925244091 76.3926478919916
"2755" 550.8 58.1087811333414 81.2228822301048
"2756" 551 50.7540049662694 82.8891168665569
"2757" 551.2 46.525490375278 87.1836767009394
"2758" 551.4 48.0139339224947 92.9350500959251
"2759" 551.6 51.4213630461259 100.187036144829
"2760" 551.8 53.9143143553563 108.43851016072
"2761" 552 55.5476665396435 116.052303948516
"2762" 552.2 51.9349026381354 120.602040759452
"2763" 552.4 47.3061538973862 123.013807609022
"2764" 552.6 41.6840528626827 122.395182352327
"2765" 552.8 37.5762905379871 117.874343766588
"2766" 553 31.5305235599684 112.386601338651
"2767" 553.2 24.3118646892378 108.131459368964
"2768" 553.4 17.093363331411 102.455900367405
"2769" 553.6 11.5717484868047 97.099328245043
"2770" 553.8 11.8602633726714 90.498597430108
"2771" 554 16.3361730030569 84.6427557122944
"2772" 554.2 21.2214941044965 79.0385121735617
"2773" 554.4 27.3569166918212 74.8065448408816
"2774" 554.6 34.7995927766089 72.4605742684265
"2775" 554.8 42.9128785311789 73.6046669552409
"2776" 555 49.4316631433692 77.9423425587436
"2777" 555.2 55.2125419345068 84.1326952246174
"2778" 555.4 60.2989966693311 91.6449661859554
"2779" 555.6 63.5318718047182 100.035840477128
"2780" 555.8 61.8428113311854 107.54669902231
"2781" 556 56.406710359896 110.792676622798
"2782" 556.2 50.4624720129071 115.70890240498
"2783" 556.4 45.92870249508 120.903694012006
"2784" 556.6 47.7008112872281 124.319583387061
"2785" 556.8 53.0315897057691 125.396248041721
"2786" 557 60.052424646 126.785905687379
"2787" 557.2 67.2008723859516 127.408677204862
"2788" 557.4 73.5089762034139 126.869057515521
"2789" 557.6 77.3952720824444 126.25085033718
"2790" 557.8 77.6608807848683 126.789427151163
"2791" 558 77.4423481444605 126.131356617404
"2792" 558.2 78.7201330863462 123.841794654808
"2793" 558.4 85.298025829285 123.445838880594
"2794" 558.6 89.1885945544819 121.748587938452
"2795" 558.8 94.6533472407968 119.834666663271
"2796" 559 97.1607689051 116.693257318584
"2797" 559.2 100.551265259262 115.666031309169
"2798" 559.4 100.886969951173 115.306941078128
"2799" 559.6 99.404246406432 115.400267552806
"2800" 559.8 97.7482560456242 116.13294818558
"2801" 560 95.0643034073619 119.653654267537
"2802" 560.2 90.0293455207641 121.870018306307
"2803" 560.4 83.7328201036866 123.909272648484
"2804" 560.6 76.8089078998377 123.175987623371
"2805" 560.8 69.5370861777707 123.371535831651
"2806" 561 61.8593939217527 124.936389265411
"2807" 561.2 55.6678612444828 125.772458834831
"2808" 561.4 48.9938381539433 124.842226177242
"2809" 561.6 42.4582390132364 122.817964549551
"2810" 561.8 36.5275879702488 117.858721437793
"2811" 562 28.9435820804203 114.692155237776
"2812" 562.2 22.9959452842406 110.712083910674
"2813" 562.4 20.5340548789548 103.98632874354
"2814" 562.6 17.6115462090878 96.0874415801632
"2815" 562.8 14.9602659607464 88.0895758925047
"2816" 563 13.8016454302891 79.4343993104428
"2817" 563.2 14.1333175788049 70.9924277660429
"2818" 563.4 14.9370904341 61.6530859811619
"2819" 563.6 18.2465138814919 53.4009182180353
"2820" 563.8 24.0856187480579 46.6894452963882
"2821" 564 32.0312212120455 42.9796555868957
"2822" 564.2 40.5156148685697 42.8694613835734
"2823" 564.4 48.2765969622522 47.4829668252918
"2824" 564.6 54.6515448457782 53.6504907181828
"2825" 564.8 57.5728640141429 61.9034681303605
"2826" 565 58.0502476904136 71.6307966061428
"2827" 565.2 55.5039318539017 80.3893292522686
"2828" 565.4 50.1571872718066 87.099440253904
"2829" 565.6 45.0502699028542 92.9423232666512
"2830" 565.8 45.1264338535115 101.0012584142
"2831" 566 49.667554739641 105.877535376272
"2832" 566.2 55.96277851188 107.603746735606
"2833" 566.4 63.0515906179636 111.034007432051
"2834" 566.6 63.9782286172611 114.79976741597
"2835" 566.8 60.730484934408 120.946498440022
"2836" 567 55.9240999211735 126.520313903486
"2837" 567.2 51.2492186767154 124.444466889923
"2838" 567.4 44.3219200571625 122.583624493237
"2839" 567.6 36.4352883394125 120.003893340487
"2840" 567.8 29.5758767258273 116.679883692278
"2841" 568 23.3945766938558 110.509280971753
"2842" 568.2 18.9488653388126 102.928362065838
"2843" 568.4 17.73066841605 95.0477811842461
"2844" 568.6 18.6073280548696 87.2291048660027
"2845" 568.8 20.8385817031946 79.3755486035489
"2846" 569 23.2013220151304 71.8055528145853
"2847" 569.2 29.1266928821 66.3197341483198
"2848" 569.4 36.5405509435816 62.6433892718278
"2849" 569.6 44.0338377266182 63.3741258322552
"2850" 569.8 51.991363982341 65.7928564476944
"2851" 570 60.3237221558586 68.9930456541048
"2852" 570.2 67.4642829210359 74.0878534669487
"2853" 570.4 72.8457382064947 80.8292551737935
"2854" 570.6 74.4193971246 85.8143886684514
"2855" 570.8 80.041393630225 88.8468718578212
"2856" 571 84.6613391570336 87.959707021209
"2857" 571.2 86.95565750165 85.3817514946212
"2858" 571.4 87.2929226829879 87.7825817513375
"2859" 571.6 83.8660788842182 92.3296536800916
"2860" 571.8 77.6033892152579 95.5734495984777
"2861" 572 70.3002542894205 96.7411431716923
"2862" 572.2 62.2311126974136 97.6289158316597
"2863" 572.4 53.857456977476 98.7165215882346
"2864" 572.6 45.4615139434378 98.6086192999272
"2865" 572.8 37.3915709018231 99.5756423394412
"2866" 573 28.0297992718105 100.323909693925
"2867" 573.2 19.4439578492585 98.7937900704315
"2868" 573.4 11.9540490103727 94.2469353516416
"2869" 573.6 7.79835538915644 88.8531388271687
"2870" 573.8 10.5661861086 83.5504608614961
"2871" 574 15.4561053795832 77.4721014774764
"2872" 574.2 22.055229820021 73.5577322753988
"2873" 574.4 29.197013241545 69.8873234363966
"2874" 574.6 37.5346486762757 67.2249029738462
"2875" 574.8 46.0581310433256 67.2745077682178
"2876" 575 54.5662805721135 68.5952506532516
"2877" 575.2 61.880050638959 72.3337342785641
"2878" 575.4 67.7068218745322 78.7853805564563
"2879" 575.6 72.9519630826174 85.906421453707
"2880" 575.8 74.7699869018328 92.7015327233117
"2881" 576 71.0666709364293 96.8269489747486
"2882" 576.2 69.4884654268832 101.166983522669
"2883" 576.4 73.0247537388339 106.37496869979
"2884" 576.6 78.6999548888459 106.604308451486
"2885" 576.8 80.5554124083712 103.332502222109
"2886" 577 83.7037373784145 99.0765178399187
"2887" 577.2 88.9074794061763 96.5439064956004
"2888" 577.4 93.8688309835426 99.9349124293789
"2889" 577.6 96.505831140778 107.358372683965
"2890" 577.8 95.3171120963478 115.178269432351
"2891" 578 90.0731196984629 121.076662365999
"2892" 578.2 82.049475762375 122.975759552721
"2893" 578.4 73.2851942078381 120.272425760965
"2894" 578.6 65.680629102696 116.604906455542
"2895" 578.8 60.4620649547667 111.621757627346
"2896" 579 55.0386076429983 105.955957631685
"2897" 579.2 50.2262924785339 99.5093131637966
"2898" 579.4 46.9989491507622 91.4848772177921
"2899" 579.6 47.1004115844421 82.592658145004
"2900" 579.8 46.9053236023429 73.5436518714462
"2901" 580 48.9613680386857 64.5277872289604
"2902" 580.2 53.1194800388449 56.3704030366012
"2903" 580.4 59.133781751666 48.6361763306669
"2904" 580.6 65.7831658727667 42.4715155753739
"2905" 580.8 67.7473236255802 36.1041564969848
"2906" 581 69.7004009780852 33.1261610188561
"2907" 581.2 75.1104491918727 35.785575614331
"2908" 581.4 78.20878113549 42.7932565306662
"2909" 581.6 79.1778326093941 53.2265361086697
"2910" 581.8 77.1347336934378 61.2718096630624
"2911" 582 71.3655479020956 67.8906757802027
"2912" 582.2 65.6931654669197 74.7829252703871
"2913" 582.4 58.3602762268185 80.6034278066781
"2914" 582.6 49.9481802654462 84.6158351134359
"2915" 582.8 40.8717724724718 85.6905189364872
"2916" 583 31.8505897806 84.0892501776048
"2917" 583.2 22.9202868462098 82.425197823895
"2918" 583.4 14.3579229872429 78.0534041088462
"2919" 583.6 7.808335518528 71.5318437546942
"2920" 583.8 2.95452278531681 63.3782766466603
"2921" 584 2.24113034904735 63.5539405147672
"2922" 584.2 1.60006875379671 65.1155903130265
"2923" 584.4 3.90789944042725 64.7326105201007
"2924" 584.6 7.72716394179131 62.4437458486635
"2925" 584.8 13.2437043638946 60.0328218103372
"2926" 585 19.8467149146522 57.6747742490549
"2927" 585.2 27.090726476114 54.9117244429863
"2928" 585.4 34.4351245122 52.8766839909319
"2929" 585.6 42.05950197042 51.2509528877562
"2930" 585.8 50.0266275698079 53.3666919114996
"2931" 586 55.9113774009714 59.566695784589
"2932" 586.2 57.4543917945813 67.3165791241919
"2933" 586.4 57.1175565620348 75.9364459841418
"2934" 586.6 55.0659286709303 84.5743911894087
"2935" 586.8 49.6305395792441 90.2119863403885
"2936" 587 43.1763201331403 91.996897221201
"2937" 587.2 41.8099384721593 95.9771105737783
"2938" 587.4 43.3053735301862 101.903562237527
"2939" 587.6 45.3859764137638 109.675702453794
"2940" 587.8 47.8269986944965 116.930578569191
"2941" 588 46.3776937505262 122.370898484018
"2942" 588.2 42.9301836988619 122.004379303846
"2943" 588.4 36.4228790555552 120.475649731846
"2944" 588.6 30.9506977135853 115.928803321008
"2945" 588.8 23.8138124944168 110.836484644274
"2946" 589 17.9385511209435 105.535527330678
"2947" 589.2 13.9958720771197 97.5838271842005
"2948" 589.4 8.55506135219055 90.5570879113265
"2949" 589.6 5.16539128284194 83.5334064858945
"2950" 589.8 5.3084316301 74.5850988923712
"2951" 590 6.60757047408304 66.6559478294648
"2952" 590.2 11.2691634106619 60.4831604660585
"2953" 590.4 18.0108456498385 56.3531579595159
"2954" 590.6 25.3364642520167 52.6772009588184
"2955" 590.8 33.758661321903 52.0958848105431
"2956" 591 41.9372920702154 55.0122156077885
"2957" 591.2 48.5529343287666 60.8233478910961
"2958" 591.4 54.3026224185189 67.6725039746569
"2959" 591.6 54.3924498778149 75.1709630700518
"2960" 591.8 51.1679198049684 82.3915095171093
"2961" 592 45.88182612985 88.5315713835962
"2962" 592.2 44.364678903825 94.1528374139712
"2963" 592.4 45.9200524295483 101.560915954148
"2964" 592.6 47.1739310688821 110.280852735667
"2965" 592.8 43.7441274368769 117.747455418738
"2966" 593 42.590978597825 120.886495804321
"2967" 593.2 46.4462079904346 122.470822381917
"2968" 593.4 51.5537502681343 124.773013585961
"2969" 593.6 56.6478414612364 125.30504542521
"2970" 593.8 61.4428116031957 127.097434030421
"2971" 594 62.1048492858 126.386737410246
"2972" 594.2 61.3446920118 126.740256123771
"2973" 594.4 58.1103085429534 126.696889437448
"2974" 594.6 54.0150216813462 127.157961880223
"2975" 594.8 48.8244190694809 125.616912875775
"2976" 595 42.8555939519182 123.77631585321
"2977" 595.2 37.5338128645606 120.123560440657
"2978" 595.4 31.1244693994657 118.239597522055
"2979" 595.6 25.7059851491 112.860955083437
"2980" 595.8 19.8257396745685 108.42035314635
"2981" 596 14.6355994852015 103.056178556162
"2982" 596.2 9.87977543580896 96.326856287585
"2983" 596.4 6.37956233437273 88.3549567928916
"2984" 596.6 3.17610873918871 80.0845186006768
"2985" 596.8 3.06290956782413 71.8462348983979
"2986" 597 2.50400959664236 62.8794675732106
"2987" 597.2 4.56494447175789 54.3212184943988
"2988" 597.4 9.78950367646956 48.4625169151766
"2989" 597.6 16.5549927402486 44.8964992026299
"2990" 597.8 24.1016396099265 43.2670067051727
"2991" 598 31.8544289587515 44.1858674039068
"2992" 598.2 39.2565880763184 46.6031326227491
"2993" 598.4 46.1524059214286 51.7592554704462
"2994" 598.6 52.1793671652857 58.5184240780747
"2995" 598.8 56.1721355886275 66.2653563541122
"2996" 599 53.8389651889565 73.4705387180027
"2997" 599.2 48.3007701274512 78.0660382375404
"2998" 599.4 45.9762949504956 80.6588910315592
"2999" 599.6 48.2881499489097 86.9552099351824
"3000" 599.8 53.366905841278 91.9641954472784
"3001" 600 58.4688701231042 99.3143069799386
"3002" 600.2 61.7436121538821 107.295256947615
"3003" 600.4 64.9480827025839 111.756343362516
"3004" 600.6 67.9059527405274 109.854677745733
"3005" 600.8 73.231651383975 109.596190944446
"3006" 601 77.983014425112 113.434321323214
"3007" 601.2 78.7346002705396 120.10005669045
"3008" 601.4 74.90589777996 125.651928062638
"3009" 601.6 67.7252989597628 126.264676056823
"3010" 601.8 60.6563933551078 125.503736839752
"3011" 602 51.5645910222046 122.955391305032
"3012" 602.2 43.620865011216 121.282818945862
"3013" 602.4 34.8626415354722 117.921062157583
"3014" 602.6 28.3172661551555 113.381212125491
"3015" 602.8 20.5524003711111 108.888445772224
"3016" 603 14.3432175637875 99.8527295095727
"3017" 603.2 9.9659031819095 91.9029660647033
"3018" 603.4 6.52239864281311 85.1989618009199
"3019" 603.6 4.67033212977073 76.4873884497242
"3020" 603.8 5.53342070832413 67.2864035888117
"3021" 604 11.7764365053631 59.9198553041356
"3022" 604.2 16.9351673809458 55.6296558541359
"3023" 604.4 24.4224509817553 52.0167647721374
"3024" 604.6 32.7881170852 52.050442055589
"3025" 604.8 40.9799295908941 54.0396104153461
"3026" 605 49.4884964302931 56.1025124079254
"3027" 605.2 53.6502923739173 62.2406075984712
"3028" 605.4 51.4465025165469 68.268858419032
"3029" 605.6 51.5935634247666 72.4551397965684
"3030" 605.8 57.9559909008631 74.3321544927935
"3031" 606 64.7864797364319 78.3392379994092
"3032" 606.2 70.3457337844462 80.9279383467949
"3033" 606.4 76.4758940355107 80.6297229188015
"3034" 606.6 79.9423097082637 77.7963610834656
"3035" 606.8 81.0984153547909 76.0973251337643
"3036" 607 81.8557182832957 79.4392306991157
"3037" 607.2 79.8707101682389 84.8406803104573
"3038" 607.4 74.7382766590322 88.404717058236
"3039" 607.6 67.885976416169 89.5056971956393
"3040" 607.8 61.157820015275 87.5410820150712
"3041" 608 53.1911789902435 86.3451003743679
"3042" 608.2 46.2244727798727 82.5322027309453
"3043" 608.4 41.4815109574393 76.1254304298729
"3044" 608.6 39.6974860044818 67.8456598303552
"3045" 608.8 38.2528852679301 59.3598614298753
"3046" 609 37.732928312114 50.3112485347247
"3047" 609.2 38.4663335558812 41.5589666439399
"3048" 609.4 40.6782226399548 32.9846481515236
"3049" 609.6 42.9259044820186 25.9832750532531
"3050" 609.8 40.7133325433727 22.4067790916984
"3051" 610 35.7954059498842 19.853060113783
"3052" 610.2 31.4265020382631 15.0858376326777
"3053" 610.4 34.2015916589505 11.242405777908
"3054" 610.6 39.6767544424636 11.2713739138348
"3055" 610.8 45.4897335129448 14.4793398387772
"3056" 611 47.6915683755655 20.2691834476737
"3057" 611.2 50.0358907201385 28.0337084975275
"3058" 611.4 48.4272012443045 35.0578848963462
"3059" 611.6 47.4338138976 42.4322678885507
"3060" 611.8 47.0890002887752 50.1501493951761
"3061" 612 45.4167629131247 58.2177595137372
"3062" 612.2 43.1631121218545 66.8832550770734
"3063" 612.4 38.1552275224158 73.8158730145304
"3064" 612.6 30.5813986177607 76.258511798864
"3065" 612.8 23.9060192462341 73.433036479651
"3066" 613 16.934060977682 68.5771603479855
"3067" 613.2 8.93635737705763 65.5223559858207
"3068" 613.4 2.47594083531428 66.1238536987747
"3069" 613.6 3.02429513804627 69.8191107323916
"3070" 613.8 2.56957100573385 75.9198031904446
"3071" 614 3.93522740854214 82.8354218196065
"3072" 614.2 6.62102878346045 89.2522370200089
"3073" 614.4 8.66579292359999 95.7382971849321
"3074" 614.6 13.1173199902818 100.59058401121
"3075" 614.8 16.9164230283231 105.547017488354
"3076" 615 20.2071360128015 109.877218594622
"3077" 615.2 23.2664433790222 112.078961008602
"3078" 615.4 24.8291370654947 112.57338220741
"3079" 615.6 27.2749144064837 114.72513791159
"3080" 615.8 26.5983220015843 112.970430140177
"3081" 616 24.5386007640286 111.694554273632
"3082" 616.2 20.8342019996465 109.584932858451
"3083" 616.4 16.4833194346227 105.185458690687
"3084" 616.6 12.6463064010186 99.8289125472183
"3085" 616.8 8.60937500092031 93.6631662229399
"3086" 617 5.6006426252129 86.7203145049429
"3087" 617.2 3.21902084336613 79.8749347077413
"3088" 617.4 2.16778184015262 71.5931806762935
"3089" 617.6 1.77149695158261 63.962505445194
"3090" 617.8 5.42833739058213 56.9821873519265
"3091" 618 9.42934375685892 50.5908692975604
"3092" 618.2 13.2992970346636 43.9835809655916
"3093" 618.4 16.4609242287389 37.4712959336239
"3094" 618.6 21.14757536268 35.7725659712562
"3095" 618.8 28.9856959683742 35.6393774620397
"3096" 619 35.7422645203174 37.9450236260744
"3097" 619.2 41.9662243382562 42.6895895565649
"3098" 619.4 45.98191350426 49.4202992252862
"3099" 619.6 51.0520134713941 56.6699245318756
"3100" 619.8 55.9927545251377 63.0689699078273
"3101" 620 56.6662695163636 70.5348341229189
"3102" 620.2 53.706763923913 77.3721224517592
"3103" 620.4 47.7846557163692 80.2419699491026
"3104" 620.6 42.768348628425 80.6235807017712
"3105" 620.8 42.2894162055737 83.7727300953198
"3106" 621 44.5365477962579 89.3244322252146
"3107" 621.2 47.0604033068631 97.0317771507146
"3108" 621.4 50.046854526975 105.086438707046
"3109" 621.6 52.2806882593431 112.467350781277
"3110" 621.8 50.2421727154333 120.220861469846
"3111" 622 46.1837115055922 123.56893847519
"3112" 622.2 40.1032808413623 121.515687063617
"3113" 622.4 33.3270491012538 118.4383235907
"3114" 622.6 26.5780703425173 114.538891657124
"3115" 622.8 20.5691647823727 108.442694994664
"3116" 623 13.7939308412769 102.704168457346
"3117" 623.2 9.93069462753601 95.6307367277022
"3118" 623.4 6.69629453187272 87.9332927477222
"3119" 623.6 3.83550221400944 80.1569119254367
"3120" 623.8 2.23112827965263 71.5596559049777
"3121" 624 4.7383136746 63.2070880730769
"3122" 624.2 8.47412933742051 55.4752442762308
"3123" 624.4 13.3631750526769 50.1736885169231
"3124" 624.6 19.3707600391046 46.4514783463783
"3125" 624.8 26.0450749134824 44.3988722076109
"3126" 625 33.2090886712634 46.4117291557174
"3127" 625.2 41.47418086944 48.0635517301362
"3128" 625.4 48.4461728840019 52.1007193655004
"3129" 625.6 53.6127069688294 58.1764134123599
"3130" 625.8 56.3848401469486 64.9470024112865
"3131" 626 57.5841492621882 73.1075143170815
"3132" 626.2 54.0901475925391 78.9806118275157
"3133" 626.4 50.5702889107565 80.8483205654809
"3134" 626.6 52.7549148156 85.9474473297772
"3135" 626.8 55.9502661886088 93.3981962950497
"3136" 627 57.6219394858566 100.960672673351
"3137" 627.2 59.2258334589781 109.090468360544
"3138" 627.4 56.1333915889333 114.187839408918
"3139" 627.6 49.9556054891238 115.531544171608
"3140" 627.8 42.57514198795 113.233293384496
"3141" 628 36.013211013024 108.404801031334
"3142" 628.2 29.8919587399306 102.426778010814
"3143" 628.4 23.4674037145113 96.8882154283865
"3144" 628.6 17.384030806414 90.8135557883113
"3145" 628.8 12.2312925183143 83.4828206443223
"3146" 629 7.42601260767142 76.2274215645128
"3147" 629.2 2.58767587736032 69.0136850281354
"3148" 629.4 5.16703332764463 66.5162731201587
"3149" 629.6 10.537680210825 61.7055522482712
"3150" 629.8 16.9189290413143 58.248166528739
"3151" 630 24.0382461600818 54.097516838528
"3152" 630.2 31.5420110852138 51.3536123760937
"3153" 630.4 39.5274256170356 50.6422233673412
"3154" 630.6 48.0173689766303 52.3738356418159
"3155" 630.8 56.1234548925412 54.9575975357873
"3156" 631 64.3576790251091 57.0264237230643
"3157" 631.2 70.1358081616541 62.8625147582516
"3158" 631.4 72.3561130951714 70.7475781855158
"3159" 631.6 75.1228760053631 78.579743018504
"3160" 631.8 73.0643341579044 86.7704859944027
"3161" 632 66.7106227177539 92.0863576159231
"3162" 632.2 58.8776942032386 94.2078363507789
"3163" 632.4 50.4029752157026 94.8824954655641
"3164" 632.6 42.0784435942967 96.6362398078298
"3165" 632.8 38.1525387940839 101.881243465967
"3166" 633 34.0167290044781 109.376824465212
"3167" 633.2 30.901913502648 116.387826856318
"3168" 633.4 34.611480999768 118.531105716262
"3169" 633.6 38.7943341104077 120.749057136069
"3170" 633.8 42.6448230714 122.763082128468
"3171" 634 44.5092393472488 124.029070759892
"3172" 634.2 48.1573710065556 124.753261552757
"3173" 634.4 52.8956846811556 126.392399371624
"3174" 634.6 57.6635899785574 127.468774369718
"3175" 634.8 62.6810264659478 127.368779993998
"3176" 635 65.8963387682763 127.72886665799
"3177" 635.2 65.6366569280769 127.613640887262
"3178" 635.4 64.8605690413087 127.204467296791
"3179" 635.6 63.131370612722 127.423290632236
"3180" 635.8 59.6226434180077 127.942905718154
"3181" 636 56.0086182990091 126.822193712573
"3182" 636.2 50.6833411757679 125.899138805029
"3183" 636.4 44.7239402566992 123.854025389052
"3184" 636.6 38.6800342659071 121.98632344276
"3185" 636.8 33.6366736010887 119.257263757169
"3186" 637 27.7507709535485 115.186919852243
"3187" 637.2 22.2143103522992 111.09350301647
"3188" 637.4 16.785922563693 105.63867745166
"3189" 637.6 12.1547960366859 99.6437235134008
"3190" 637.8 8.03030144253601 92.7750698872061
"3191" 638 6.53475372811282 85.360600802359
"3192" 638.2 6.00212706593607 77.2921719654117
"3193" 638.4 2.9908256883931 69.4608896179496
"3194" 638.6 2.50118415331052 62.9404371996883
"3195" 638.8 7.35885585602103 56.962970474083
"3196" 639 12.7753931861625 51.9694557865961
"3197" 639.2 16.8700128718162 46.0086155354137
"3198" 639.4 23.42804718468 43.0607842057662
"3199" 639.6 30.4048004555412 41.4725540808167
"3200" 639.8 36.9428678457122 42.0970606041523
"3201" 640 42.9465589689367 46.0826769882951
"3202" 640.2 49.7488383229636 51.0342670522098
"3203" 640.4 55.6895604455135 56.2543083850385
"3204" 640.6 59.4080030290324 63.6716396443327
"3205" 640.8 63.7149410290914 69.4213535083289
"3206" 641 69.3181764098231 72.9428990520362
"3207" 641.2 72.9501855866168 77.4175039927621
"3208" 641.4 72.7057092349684 85.2142952618988
"3209" 641.6 67.726147906922 90.5941687333885
"3210" 641.8 62.089012675925 90.6399442516462
"3211" 642 57.0111673208479 88.2902068833338
"3212" 642.2 52.5194678723256 86.8909491788373
"3213" 642.4 45.7729660720538 85.4818736467369
"3214" 642.6 37.9918603889684 82.6865275046882
"3215" 642.8 30.2722971354305 80.0226150829478
"3216" 643 22.3164138016169 77.0914704586682
"3217" 643.2 14.0794347271304 73.7962245833418
"3218" 643.4 6.26614390186271 71.1676433671682
"3219" 643.6 2.55452852341579 71.2478755317409
"3220" 643.8 3.43358136425322 73.5966642678945
"3221" 644 4.0288335522 77.9705979236961
"3222" 644.2 4.44632618002968 83.7114950052133
"3223" 644.4 5.65462728783254 88.9263450569857
"3224" 644.6 8.01253276625624 93.8960586186743
"3225" 644.8 10.7518733816381 97.6876598713652
"3226" 645 13.0452064723164 101.309487933637
"3227" 645.2 15.0350794577016 103.271470446956
"3228" 645.4 17.4462033111703 104.277685028526
"3229" 645.6 18.2474527563581 106.501335458766
"3230" 645.8 18.7331650854595 105.782158060474
"3231" 646 17.5410643020962 105.071657097953
"3232" 646.2 15.9210036798822 102.836699448467
"3233" 646.4 12.6803735269125 99.6437235134008
"3234" 646.6 9.70237102450909 94.8231042623007
"3235" 646.8 7.04971053005669 89.2420193621847
"3236" 647 4.734259502472 83.2786017859422
"3237" 647.2 3.15001758177073 76.3258154055291
"3238" 647.4 2.70780347873513 69.4904526548732
"3239" 647.6 5.57684874662541 63.1612461172021
"3240" 647.8 9.34473681362565 58.085190703641
"3241" 648 11.3461735723565 52.5468835325418
"3242" 648.2 11.1539002972944 46.4738145242906
"3243" 648.4 14.548131455114 40.6352475755004
"3244" 648.6 21.4178190302939 39.8702631918768
"3245" 648.8 28.36906946568 41.5626292252062
"3246" 649 32.7736378990286 46.2113710594074
"3247" 649.2 34.9932770291278 53.0133799156239
"3248" 649.4 38.5687364994649 59.6811045678732
"3249" 649.6 41.848310449513 66.8338583804288
"3250" 649.8 41.4577560426268 73.4672153928462
"3251" 650 36.9006781052609 78.4455564773157
"3252" 650.2 31.799912629 79.1426239288962
"3253" 650.4 26.6283711096244 82.2853749971876
"3254" 650.6 22.107598378478 86.9772076266998
"3255" 650.8 18.2814831651827 93.0668526023658
"3256" 651 14.4792684395318 99.4643040803234
"3257" 651.2 17.1475477703368 105.013067350395
"3258" 651.4 20.8254515734872 110.214196157387
"3259" 651.6 25.7468084101111 112.495115169868
"3260" 651.8 30.5617516957353 117.254398133703
"3261" 652 37.0688122705398 121.199784792267
"3262" 652.2 43.7634194687606 124.183097909197
"3263" 652.4 50.5425167793313 125.934583315443
"3264" 652.6 57.8169991809778 127.437031245824
"3265" 652.8 64.6594216138993 127.949128789124
"3266" 653 68.8313707516076 128.230159660045
"3267" 653.2 69.2926221262692 127.788839131733
"3268" 653.4 68.7375436019898 128.051282081228
"3269" 653.6 66.9947575432034 127.737115198846
"3270" 653.8 65.237179894219 127.179007577322
"3271" 654 61.6570691415844 126.951849813229
"3272" 654.2 55.5119031377194 126.413737360398
"3273" 654.4 49.4278085379806 125.161662207212
"3274" 654.6 42.885032769984 122.866582782454
"3275" 654.8 37.690247598693 121.485914817218
"3276" 655 32.9211929642107 117.31608078819
"3277" 655.2 27.6338118315213 113.178072542673
"3278" 655.4 21.2756326265308 109.512894781869
"3279" 655.6 16.2467412414372 103.627035243544
"3280" 655.8 11.0634318442241 97.8895323710943
"3281" 656 8.4371277273561 90.3236339458949
"3282" 656.2 8.90631143607656 82.2783110314633
"3283" 656.4 8.86829383675573 74.9708838243216
"3284" 656.6 5.71459409512941 68.2419149440142
"3285" 656.8 2.75995564098463 62.0964725720513
"3286" 657 5.83746000322162 54.595668581738
"3287" 657.2 12.0556834698162 50.064569219684
"3288" 657.4 18.1247310783736 45.6255886122235
"3289" 657.6 25.139593454747 43.915523887052
"3290" 657.8 31.9711916558019 45.3988584915577
"3291" 658 37.8456445703938 47.6364136556503
"3292" 658.2 45.331251224834 48.7229383311653
"3293" 658.4 52.6821338000043 47.5276019105057
"3294" 658.6 60.682781479817 47.7672522107329
"3295" 658.8 66.5473179672757 51.8894040691435
"3296" 659 68.0620440736472 58.6738723883273
"3297" 659.2 66.2796599428301 64.2373414946426
"3298" 659.4 63.881716913775 67.1930544410962
"3299" 659.6 66.4279161276776 71.2498985782858
"3300" 659.8 71.4075134717344 75.924102204989
"3301" 660 75.3567096955068 83.6695419856428
"3302" 660.2 77.78309306205 88.2958922412462
"3303" 660.4 82.5321101005655 87.7595190207254
"3304" 660.6 88.6164520948941 88.7031252448798
"3305" 660.8 90.24967235565 88.9010143634961
"3306" 661 89.7073815860732 92.883445894364
"3307" 661.2 84.6878026151207 96.7266463188957
"3308" 661.4 77.4437835438051 98.9362420443077
"3309" 661.6 70.3164170841984 101.372795366977
"3310" 661.8 61.9595611616564 103.101761430709
"3311" 662 53.9963006864468 103.755170038096
"3312" 662.2 45.9625417543742 101.548374930128
"3313" 662.4 37.8664246006574 98.155571452133
"3314" 662.6 31.8326333095606 91.9473892149958
"3315" 662.8 28.8160909851968 83.8940140663865
"3316" 663 26.241262562875 75.3144302923461
"3317" 663.2 25.1906533034378 65.9819494254407
"3318" 663.4 25.8272483332857 56.4619188205033
"3319" 663.6 29.540597287765 47.4788126688461
"3320" 663.8 35.1236941594252 40.491924843419
"3321" 664 43.2315961581843 35.6955712487113
"3322" 664.2 52.5471974209605 34.6534825967764
"3323" 664.4 59.9407765463812 39.4768688154087
"3324" 664.6 64.0094655667667 47.3974219740406
"3325" 664.8 66.5050163028212 55.9544682162621
"3326" 665 68.3874083855444 65.3387620898739
"3327" 665.2 68.8801029149889 74.5748365873739
"3328" 665.4 66.2915616564462 82.169214495
"3329" 665.6 66.2063935337739 89.6086056780722
"3330" 665.8 67.2726193348564 97.8484921565385
"3331" 666 67.5449313423391 105.809815816116
"3332" 666.2 71.0975716386244 110.206439903675
"3333" 666.4 72.902249898575 115.144205349496
"3334" 666.6 73.4896179795421 123.533108875846
"3335" 666.8 71.3845267958273 126.793240500983
"3336" 667 65.5266748971441 126.913736955104
"3337" 667.2 58.2894445066846 126.384777500538
"3338" 667.4 51.0797534154889 124.008713631579
"3339" 667.6 43.2408829021238 122.201536887537
"3340" 667.8 35.6970998964045 119.441171074102
"3341" 668 28.1930214477304 115.316187426346
"3342" 668.2 21.4335114449769 109.618729906085
"3343" 668.4 17.4165096676547 101.578521877963
"3344" 668.6 13.7187763534837 93.5036458103578
"3345" 668.8 13.5264733788927 85.1470821837974
"3346" 669 16.8518563406672 78.5158769205436
"3347" 669.2 23.3442280728743 74.4953874943683
"3348" 669.4 30.2960339139513 72.6684197606299
"3349" 669.6 38.2773740062363 72.5395544934734
"3350" 669.8 44.581627151037 76.8843756126109
"3351" 670 48.3478873138562 84.1999077185817
"3352" 670.2 51.4813179793368 91.9226020021883
"3353" 670.4 48.8349512458627 98.8888221950241
"3354" 670.6 46.1576148969415 102.898366827773
"3355" 670.8 45.6107248421593 109.95267858899
"3356" 671 49.1227117120113 115.812408114032
"3357" 671.2 53.7772968856698 120.780803115404
"3358" 671.4 59.1518834883339 120.836257312338
"3359" 671.6 65.7582112147818 122.004379303846
"3360" 671.8 71.3987721673895 126.403787151087
"3361" 672 77.0707521327048 125.043345751411
"3362" 672.2 83.8453473222 123.527229146723
"3363" 672.4 90.087758856288 122.120562751318
"3364" 672.6 94.5882854473561 119.47203255348
"3365" 672.8 94.8054331091454 118.451030608598
"3366" 673 93.7444806911349 119.847567039474
"3367" 673.2 90.4574694465344 121.061453891608
"3368" 673.4 85.919056365672 123.453614938102
"3369" 673.6 79.2518255093143 125.155867449299
"3370" 673.8 71.6870207814425 126.364869756263
"3371" 674 64.1305496464359 126.635355019026
"3372" 674.2 56.5644722310692 125.937918087185
"3373" 674.4 49.8865088519906 125.458949840573
"3374" 674.6 43.1021240346476 123.090262610941
"3375" 674.8 36.5213339197333 120.116115184357
"3376" 675 29.348174228965 116.12937113116
"3377" 675.2 22.6544014056677 110.740056141741
"3378" 675.4 17.3482142875687 104.334415227487
"3379" 675.6 12.3546181447163 97.239552768288
"3380" 675.8 9.3517885123317 89.5996624209437
"3381" 676 8.43065952952373 81.5513446549478
"3382" 676.2 8.776649192725 72.6805566339212
"3383" 676.4 11.8883399997026 65.4577177207436
"3384" 676.6 17.1788816868478 60.9228393252621
"3385" 676.8 23.3299177911273 58.3501645570007
"3386" 677 31.8022161358909 56.1717249169007
"3387" 677.2 40.4242867267731 52.7264709111923
"3388" 677.4 48.59305374045 53.2650540988662
"3389" 677.6 57.5668537859207 56.2473747422046
"3390" 677.8 65.0245442700272 59.7746625672734
"3391" 678 70.2745740573155 67.0986070681134
"3392" 678.2 72.4813384890865 75.5778262659002
"3393" 678.4 73.6962386559717 84.8007835250851
"3394" 678.6 77.5939883631492 90.8220552061249
"3395" 678.8 83.8239069888308 91.2599290225128
"3396" 679 86.2465500053647 89.1816561403167
"3397" 679.2 85.5315143663454 92.583283813628
"3398" 679.4 81.2256792712134 96.5426817265016
"3399" 679.6 75.556465713625 100.302789087996
"3400" 679.8 68.4876780684689 100.830848203133
"3401" 680 61.9453408742066 96.6393724503954
"3402" 680.2 55.6196397490215 91.4392634603668
"3403" 680.4 49.1297950425328 85.4658155629974
"3404" 680.6 43.4218727292667 79.4482065174872
"3405" 680.8 41.048492796 71.0378647034288
"3406" 681 43.3870942918941 62.5225607854638
"3407" 681.2 47.3058282341204 54.2995984377951
"3408" 681.4 52.4574619692522 46.2824156124983
"3409" 681.6 59.3331989175231 39.9049865921827
"3410" 681.8 61.4544925069333 33.9402909289371
"3411" 682 61.9151938851152 25.4820927161795
"3412" 682.2 63.8694473849592 19.2084471128559
"3413" 682.4 69.6373873345898 17.9961709231319
"3414" 682.6 73.7820935514485 22.4748191389371
"3415" 682.8 75.1957279576213 30.3659861567504
"3416" 683 74.17614679692 38.6847958059162
"3417" 683.2 71.2671853094807 46.6618539755526
"3418" 683.4 67.1521528152944 54.6695036186239
"3419" 683.6 62.0453587165304 61.8854272223679
"3420" 683.8 54.5059913932071 66.3251819236586
"3421" 684 46.0142039457282 68.4269809278974
"3422" 684.2 36.562195226654 69.5317696703326
"3423" 684.4 27.7342023995196 69.4099398100158
"3424" 684.6 18.9178255393168 68.3365013204479
"3425" 684.8 10.7577959999802 64.6580691608048
"3426" 685 3.860965487525 58.7882266483711
"3427" 685.2 3.69900259941356 58.3321448632784
"3428" 685.4 4.86840011285892 56.6307160440783
"3429" 685.6 7.97011327551963 53.9725010070515
"3430" 685.8 13.85386631865 49.7464282006462
"3431" 686 20.9452565805231 46.6115526231923
"3432" 686.2 28.3809610349168 47.3879970507075
"3433" 686.4 36.12647444685 50.0622186522981
"3434" 686.6 43.7187315339824 53.3651708982873
"3435" 686.8 51.2704567427887 57.8013427741197
"3436" 687 55.3314094221865 64.9416081643846
"3437" 687.2 56.3554811893232 74.1326222378015
"3438" 687.4 52.8793653427593 82.3081426079081
"3439" 687.6 46.5589777245052 88.0527451670789
"3440" 687.8 40.1219732333459 88.8015007513298
"3441" 688 32.89960681872 90.9405944008062
"3442" 688.2 25.9532406065032 95.3194183474429
"3443" 688.4 19.1994008633143 98.4000667457033
"3444" 688.6 13.203165799414 99.4882073131485
"3445" 688.8 15.1780064205449 101.164906299712
"3446" 689 17.4679315169809 104.784939263679
"3447" 689.2 20.718846660144 109.407647630566
"3448" 689.4 24.9247123952667 113.590704696468
"3449" 689.6 28.6312669970552 116.876290179861
"3450" 689.8 30.3650915962946 116.849293132617
"3451" 690 30.7474347122341 115.842853406944
"3452" 690.2 29.503224118488 115.177073035294
"3453" 690.4 26.3219074531616 113.175966025546
"3454" 690.6 21.6557112635308 110.371335233838
"3455" 690.8 17.1475477703368 105.906741968613
"3456" 691 13.5603933863405 99.7765346300523
"3457" 691.2 8.98900940230865 93.8583011799957
"3458" 691.4 5.45623998893332 86.9254953749176
"3459" 691.6 3.02542595052 79.2519280932942
"3460" 691.8 2.7712400269684 71.0098496553988
"3461" 692 3.70163542121739 62.8026649655679
"3462" 692.2 7.03349092005534 55.5490033781765
"3463" 692.4 12.0865006566 49.8717564808732
"3464" 692.6 17.5854365331963 45.2558435205709
"3465" 692.8 24.7314245414077 41.1544290308365
"3466" 693 31.5025177656631 40.643782292983
"3467" 693.2 38.35753604604 42.7321073477862
"3468" 693.4 44.4979003444469 47.4125157231217
"3469" 693.6 48.3913196946577 54.9644428086635
"3470" 693.8 50.9762943977942 62.0648222502345
"3471" 694 48.1396742234571 66.9496406550783
"3472" 694.2 44.19681083915 68.7345234261962
"3473" 694.4 43.2832206404496 73.2575223984568
"3474" 694.6 46.7653997428759 75.5066197141134
"3475" 694.8 53.4695925945744 78.2787937252308
"3476" 695 60.6737705917043 81.4066391917766
"3477" 695.2 67.4159809280754 86.2985193414363
"3478" 695.4 71.882291009241 93.1055106639231
"3479" 695.6 75.227064228225 93.8980491519712
"3480" 695.8 78.7736313344421 90.4709794042146
"3481" 696 81.998034084781 86.9424394218979
"3482" 696.2 87.4612479823373 87.9383249854224
"3483" 696.4 91.8782938648439 93.0082322186754
"3484" 696.6 92.5960989999529 100.036920748216
"3485" 696.8 91.068774028439 106.328423523168
"3486" 697 86.4088695763073 110.557550557407
"3487" 697.2 80.1236418298984 112.144689987661
"3488" 697.4 72.9918576769701 115.32672001198
"3489" 697.6 65.6316112191242 115.032632747669
"3490" 697.8 59.282614581219 110.702699967989
"3491" 698 53.2826273033355 105.845328703945
"3492" 698.2 46.8668113407639 101.238091736658
"3493" 698.4 42.8896878924053 94.3350504796603
"3494" 698.6 41.6863638998348 86.3085437976462
"3495" 698.8 40.5684295085459 77.3716733537651
"3496" 699 40.1235163747402 67.8594924301359
"3497" 699.2 41.2880140502604 59.0308163214122
"3498" 699.4 44.6965167907442 50.7016391944327
"3499" 699.6 49.4540144790456 42.5145957162918
"3500" 699.8 55.9515761941579 35.8765598118777
"3501" 700 63.2187123934163 36.3019275837645
"3502" 700.2 68.1868454945708 42.5401256292054
"3503" 700.4 69.8690112205167 50.4867296507906
"3504" 700.6 66.6190676661688 59.0214221895434
"3505" 700.8 61.4702832135913 65.8767407353505
"3506" 701 52.321019734423 69.8009701361028
"3507" 701.2 43.9403954688261 68.6051906888548
"3508" 701.4 36.371525147021 66.732088835504
"3509" 701.6 27.8748999670248 65.6138745384568
"3510" 701.8 19.0187313721487 63.1618193621293
"3511" 702 11.8207819634761 63.8044269255807
"3512" 702.2 4.37447771439487 66.2710802494359
"3513" 702.4 3.74657843324754 70.8671220634199
"3514" 702.6 3.33856170500323 76.7835722869429
"3515" 702.8 3.76570218812308 82.7130894388846
"3516" 703 6.64775635095712 88.0174450692033
"3517" 703.2 8.37647933424179 93.9881282110178
"3518" 703.4 11.5263847704947 98.8378044740266
"3519" 703.6 15.3273238438443 104.065146215625
"3520" 703.8 18.8882064142567 108.08039092604
"3521" 704 20.6706470581778 109.689613307179
"3522" 704.2 22.1451171838205 109.470602399555
"3523" 704.4 24.225446272414 111.744707777032
"3524" 704.6 27.6925866465022 115.153831748117
"3525" 704.8 31.1625642187314 117.164332210014
"3526" 705 34.8939730696217 119.464804996737
"3527" 705.2 35.8076988158177 117.47058656108
"3528" 705.4 36.6371085506244 119.65846298909
"3529" 705.6 37.686635948729 120.198259285314
"3530" 705.8 37.138243778544 120.420615467254
"3531" 706 36.1562134241725 120.420218697747
"3532" 706.2 33.1146391869864 119.725761551642
"3533" 706.4 29.6098276669433 116.947592865122
"3534" 706.6 24.8470819547029 113.587936163883
"3535" 706.8 20.7482927524421 108.406732058162
"3536" 707 16.1612972067628 104.19586485173
"3537" 707.2 12.9343683852923 97.7063987027308
"3538" 707.4 8.94509313412273 92.0580725553689
"3539" 707.6 6.984325033512 85.6236729493902
"3540" 707.8 8.33080836217626 78.2639283083801
"3541" 708 9.2862631771641 71.1773875510257
"3542" 708.2 7.93757503086048 64.1053525727201
"3543" 708.4 9.49359131096439 57.0528054968801
"3544" 708.6 10.5761881779947 49.4232494051619
"3545" 708.8 14.286772399233 43.316881471681
"3546" 709 20.8166742472836 42.7171320376931
"3547" 709.2 26.8180670869889 46.2544135209017
"3548" 709.4 33.6402804499689 49.7830385528558
"3549" 709.6 41.0477401650356 52.3109603506382
"3550" 709.8 47.4660847252698 55.8111099351009
"3551" 710 54.3249592787215 57.4548446655658
"3552" 710.2 61.5873844258844 59.2493291211489
"3553" 710.4 67.8093338724261 64.0223252980114
"3554" 710.6 68.8287859003636 71.0942101708552
"3555" 710.8 64.6662487960174 76.8536837273418
"3556" 711 59.9244323528564 78.105668367718
"3557" 711.2 54.3804297006268 78.0363423948729
"3558" 711.4 50.3819021080696 75.7935430024114
"3559" 711.6 49.6663766477092 78.4227400348546
"3560" 711.8 48.6440642943631 84.6913088293725
"3561" 712 49.6713203084609 90.9645223419331
"3562" 712.2 51.864816127241 95.9800449018718
"3563" 712.4 53.1130054322777 100.611640892367
"3564" 712.6 56.9294975310793 105.178878415326
"3565" 712.8 56.793250333725 111.443405843946
"3566" 713 51.6332193259171 115.643994275627
"3567" 713.2 44.1277330551238 117.885302401513
"3568" 713.4 36.1870775366079 119.037199465279
"3569" 713.6 30.0324524200254 116.006397419674
"3570" 713.8 23.6759297207484 110.186583120299
"3571" 714 17.988361731936 103.093994498206
"3572" 714.2 12.5549696742977 95.4619602427066
"3573" 714.4 8.5217308595758 87.66035990708
"3574" 714.6 5.55108070343898 79.4007589858631
"3575" 714.8 5.45026038402478 69.8686130375187
"3576" 715 8.69223317660869 61.5331547557766
"3577" 715.2 15.1644589044482 55.2589542406319
"3578" 715.4 22.674917779817 51.7224794288556
"3579" 715.6 31.330287957134 52.3803946217879
"3580" 715.8 40.0741093811454 54.3893652113643
"3581" 716 46.8706064627727 59.7260211718007
"3582" 716.2 50.9556434698018 66.9841397537911
"3583" 716.4 55.7647267248162 74.2453525173326
"3584" 716.6 57.0986706670285 81.9844230082747
"3585" 716.8 53.3010782351546 87.3510345940142
"3586" 717 48.385663005913 88.1496659343592
"3587" 717.2 46.6216800578564 91.5996467051795
"3588" 717.4 42.714757540608 98.2968411012702
"3589" 717.6 36.5132867604898 102.913315514933
"3590" 717.8 29.5879341447094 103.719340438752
"3591" 718 20.9638412246697 102.939699466986
"3592" 718.2 14.8151249013313 102.784027464839
"3593" 718.4 15.8959911175237 101.261502859342
"3594" 718.6 14.7380728800803 96.0611162325627
"3595" 718.8 12.384482308008 89.0938890778302
"3596" 719 12.3575132499391 81.0477200748722
"3597" 719.2 15.2538226316 73.7775344298974
"3598" 719.4 20.5323464345262 68.3171510150429
"3599" 719.6 26.609688941967 65.6272169456168
"3600" 719.8 33.8192022081385 63.5925369822564
"3601" 720 41.5024949844165 63.9722619961122
"3602" 720.2 49.2770271106619 66.0366426723063
"3603" 720.4 57.0524706322052 69.279971455504
"3604" 720.6 63.907055489575 74.8685508338462
"3605" 720.8 66.1753905822372 83.4648362221205
"3606" 721 63.2964120554718 91.3448584431795
"3607" 721.2 56.8878707507092 94.7505995811739
"3608" 721.4 49.749126261325 97.0000962418212
"3609" 721.6 46.7841068258051 101.738912926308
"3610" 721.8 47.6631716957896 109.135375622312
"3611" 722 50.1861074758759 116.064078833338
"3612" 722.2 54.4461174329488 120.386770105567
"3613" 722.4 56.485766716392 125.78339880583
"3614" 722.6 58.7425715522194 125.478246129772
"3615" 722.8 63.5199992184496 126.081949346455
"3616" 723 69.1789189477818 127.21595739021
"3617" 723.2 73.8844716354889 126.148935032379
"3618" 723.4 76.7490877629022 125.853698370033
"3619" 723.6 75.461446054375 125.676515129921
"3620" 723.8 72.7404670824189 126.611633191114
"3621" 724 68.2763375282098 126.957214543212
"3622" 724.2 61.2548552430545 126.602149304483
"3623" 724.4 55.2754363030737 126.395166495606
"3624" 724.6 48.7473209519382 125.073079106464
"3625" 724.8 42.4323245607136 122.236004996573
"3626" 725 36.6475499975758 120.068810410266
"3627" 725.2 30.1694727323308 116.692044041146
"3628" 725.4 23.6946166227203 111.929706598147
"3629" 725.6 18.0809692385764 106.163370510523
"3630" 725.8 12.8466579306 99.2215684343113
"3631" 726 9.4651646601476 91.5693147692271
"3632" 726.2 6.72248763442257 82.5532935748139
"3633" 726.4 5.57181945749473 73.9197998056093
"3634" 726.6 8.54860201052499 65.2502939433462
"3635" 726.8 11.5880368703705 57.3466367504035
"3636" 727 13.7237624775231 49.4387223765385
"3637" 727.2 12.5897529259611 42.8076945321795
"3638" 727.4 13.6584763785611 37.4196236647393
"3639" 727.6 18.488217307247 37.227332009552
"3640" 727.8 25.1826884749696 37.7248533344548
"3641" 728 32.3519701102596 39.3594697026653
"3642" 728.2 39.2388530814673 43.1656113764176
"3643" 728.4 44.5174412790808 49.0185667329519
"3644" 728.6 49.420759643501 55.6332983808759
"3645" 728.8 51.8866617824532 63.6321547289471
"3646" 729 53.8455752522087 72.0913587780461
"3647" 729.2 50.6852429099193 79.0490053006949
"3648" 729.4 44.865115775875 82.9994812449212
"3649" 729.6 39.4131800962923 83.9298667157436
"3650" 729.8 38.6726792142102 83.7634681669733
"3651" 730 39.2469873271752 87.5538496127134
"3652" 730.2 43.4945242954729 92.4046768493801
"3653" 730.4 45.9196296501968 99.60355968833
"3654" 730.6 46.8393319269077 107.546778693436
"3655" 730.8 45.9134993496 115.588065144944
"3656" 731 41.0971903713656 120.65181192862
"3657" 731.2 35.1004094442511 119.106903487148
"3658" 731.4 29.1036578131909 115.562289724869
"3659" 731.6 22.3070527546781 110.849430708159
"3660" 731.8 17.6581079489864 104.085236650233
"3661" 732 13.1367942947221 96.2843794818004
"3662" 732.2 8.64467744376667 88.5846522715128
"3663" 732.4 4.1951958408541 80.9824249076576
"3664" 732.6 4.09174311970344 73.2003466529065
"3665" 732.8 5.35666790971926 64.5227448924517
"3666" 733 8.80304354251665 57.3730901765128
"3667" 733.2 14.0445843490018 50.270109074864
"3668" 733.4 19.6337764484571 43.2711665135319
"3669" 733.6 26.9509622026396 39.0367441660442
"3670" 733.8 35.1826124983 37.3764580805462
"3671" 734 42.8306392939333 39.5548977206462
"3672" 734.2 49.5918159365667 45.8439213210128
"3673" 734.4 55.28623853802 54.7058817204761
"3674" 734.6 56.3269501540722 64.1851374591517
"3675" 734.8 53.4390563622 69.7085346408201
"3676" 735 45.9300245077304 70.841788519194
"3677" 735.2 39.7168601427964 70.9147829824533
"3678" 735.4 31.8947060509661 72.3718533557658
"3679" 735.6 26.1010951446254 75.018616801719
"3680" 735.8 21.3134503320634 79.2683091142364
"3681" 736 12.4726122878381 83.7012105831795
"3682" 736.2 6.382280472504 86.2382222373342
"3683" 736.4 8.14001747575 88.9838205486462
"3684" 736.6 10.1393285624308 94.4490287685462
"3685" 736.8 12.3551276632015 99.662513848395
"3686" 737 16.3779855654134 105.5306069011
"3687" 737.2 20.2849156312641 109.23709873769
"3688" 737.4 25.0689009575571 113.569067915489
"3689" 737.6 30.6240948881532 117.626900121612
"3690" 737.8 36.5478975157374 120.58067695435
"3691" 738 42.3187097981267 123.323054430839
"3692" 738.2 48.9278153091923 124.956003323631
"3693" 738.4 55.0742267902861 127.232188095686
"3694" 738.6 61.2143793362571 127.685247588368
"3695" 738.8 66.3590151727929 127.892718030282
"3696" 739 65.0079261131714 127.458061388084
"3697" 739.2 62.5634988007008 127.216833285686
"3698" 739.4 60.985897778472 127.147025584054
"3699" 739.6 58.3537655067923 126.370078177731
"3700" 739.8 53.3338038165692 125.870301202269
"3701" 740 47.47942333404 124.80501187975
"3702" 740.2 41.2641653249023 122.893175566637
"3703" 740.4 35.6369792325318 120.307721104619
"3704" 740.6 29.9164118278667 117.647500023646
"3705" 740.8 25.0373282877111 113.669972155757
"3706" 741 20.0766612568164 108.799121993473
"3707" 741.2 16.0981118955609 103.328200645916
"3708" 741.4 10.8667134029721 98.6438508634973
"3709" 741.6 7.94983083994882 92.1971153040555
"3710" 741.8 5.0053432811077 85.3207493049692
"3711" 742 2.92309217296132 78.5383582377789
"3712" 742.2 1.88335517713447 70.459176385872
"3713" 742.4 2.72662020337569 62.5875184855751
"3714" 742.6 8.7444298829793 57.2244636903462
"3715" 742.8 13.2946077527785 51.5258512232926
"3716" 743 17.4427940409889 46.3004169570961
"3717" 743.2 22.1987851621673 41.7130032975289
"3718" 743.4 27.7324561991243 40.6626082422345
"3719" 743.6 32.2463417634557 41.0762725799286
"3720" 743.8 38.7468619570948 42.8217035087843
"3721" 744 44.5508770020574 44.9458378726866
"3722" 744.2 51.0489804681349 45.2079382174159
"3723" 744.4 57.7335686448178 44.1829625272323
"3724" 744.6 61.5790085323423 44.1258516745884
"3725" 744.8 65.3223747941607 48.921819087276
"3726" 745 65.7639699820091 55.7999656800734
"3727" 745.2 62.7267961463454 61.7481134693098
"3728" 745.4 57.7581913561086 67.1447325293375
"3729" 745.6 51.9783748417293 69.7607051159065
"3730" 745.8 46.9062909617638 70.7787599386393
"3731" 746 43.9620031545832 74.4949327521739
"3732" 746.2 39.1663182564099 80.6181322337718
"3733" 746.4 35.8040306851328 85.7878986032478
"3734" 746.6 35.1192660588 93.1014204175766
"3735" 746.8 37.3739906182935 99.853211090209
"3736" 747 39.5593641874462 107.514113531641
"3737" 747.2 39.2465462087803 116.074286927215
"3738" 747.4 37.4419028545922 119.030522558315
"3739" 747.6 39.9892984456165 118.909017773764
"3740" 747.8 45.1767315301846 121.478143547331
"3741" 748 50.2858325421564 125.064711999673
"3742" 748.2 56.7627589505328 125.355605511122
"3743" 748.4 62.5592160200318 127.305712346142
"3744" 748.6 69.9861134808137 126.713099779434
"3745" 748.8 75.698111298693 126.649821104032
"3746" 749 78.1309226025773 124.332217515755
"3747" 749.2 83.5178949580154 124.100502736223
"3748" 749.4 88.8207708812934 122.71016138727
"3749" 749.6 90.4821050605846 122.427719800708
"3750" 749.8 89.2866591579488 122.422113547358
"3751" 750 87.5535661531887 122.972163750636
"3752" 750.2 85.5010648846312 124.23775766294
"3753" 750.4 81.973460034975 125.14842664626
"3754" 750.6 77.4837811354125 126.05312402969
"3755" 750.8 70.275019666752 126.309281778598
"3756" 751 63.5479875609435 127.527060753839
"3757" 751.2 56.5876161856534 126.963998144304
"3758" 751.4 49.9726204181859 125.891890832643
"3759" 751.6 42.9477342275545 124.199032742437
"3760" 751.8 36.8002502124409 121.309502225664
"3761" 752 30.4970723322906 118.141312669566
"3762" 752.2 24.4289015863557 112.948698785739
"3763" 752.4 19.2495211231385 107.111025435092
"3764" 752.6 13.7133523983046 101.965861561778
"3765" 752.8 9.73363290374285 94.9270600791557
"3766" 753 6.85501177496585 87.7167150212852
"3767" 753.2 2.9344483974095 79.6154988103938
"3768" 753.4 2.53538663198791 71.9944953094755
"3769" 753.6 1.53413558934545 63.2837918120916
"3770" 753.8 3.05784020409055 55.6128077500537
"3771" 754 8.62167665323392 50.5874569547658
"3772" 754.2 13.2476583274349 45.6660759974608
"3773" 754.4 14.407563400998 39.6310868320015
"3774" 754.6 13.6652888410615 36.4396212402692
"3775" 754.8 15.31336828473 32.1647641813362
"3776" 755 20.8732648453097 31.1723639008462
"3777" 755.2 27.025243606513 33.8697961528896
"3778" 755.4 33.3124306921385 37.1304894122308
"3779" 755.6 37.2565626272505 42.3360476523607
"3780" 755.8 40.2421298837765 47.5275221895226
"3781" 756 46.0215609228647 51.0271139058167
"3782" 756.2 52.5595472919084 55.3117658263134
"3783" 756.4 57.8810188676609 60.7687899697766
"3784" 756.6 61.2150580481089 68.041590349364
"3785" 756.8 61.9507997143434 76.6126103086869
"3786" 757 58.23438183235 83.6364518999212
"3787" 757.2 53.184839831223 86.7120281600921
"3788" 757.4 53.8951507266 91.9832933985358
"3789" 757.6 58.9869480040959 96.4013175050197
"3790" 757.8 65.2737549217875 101.315771482776
"3791" 758 70.3806989360198 105.016226063854
"3792" 758.2 75.8213265233705 104.677733273658
"3793" 758.4 80.7132416728881 102.030491018838
"3794" 758.6 86.13215378815 102.484413581371
"3795" 758.8 91.0674696543521 107.194021942053
"3796" 759 92.9381879501366 114.050014051163
"3797" 759.2 89.984377467024 121.450979198782
"3798" 759.4 83.037529393719 123.578606779775
"3799" 759.6 74.3757815433049 122.73741766419
"3800" 759.8 66.063748368792 120.552086210446
"3801" 760 58.3273580580677 118.595558927572
"3802" 760.2 50.6460914103097 115.877132551556
"3803" 760.4 43.947142103633 112.689867924036
"3804" 760.6 36.6395806068 111.666345573196
"3805" 760.8 28.3526302921122 108.752282505919
"3806" 761 21.1828602749507 102.995083413212
"3807" 761.2 16.5910263779203 95.5352627886508
"3808" 761.4 14.30996068305 87.1047571163962
"3809" 761.6 15.1638040070473 78.3048398937146
"3810" 761.8 18.7542595039707 70.3537467602169
"3811" 762 24.3140755460324 62.6524865963326
"3812" 762.2 31.010232427233 56.6511901008462
"3813" 762.4 38.2324556218636 50.7412605509098
"3814" 762.6 45.8969741914696 45.700833710107
"3815" 762.8 54.8907915039587 43.2498814071722
"3816" 763 63.9314846362931 44.3759457157768
"3817" 763.2 69.279455183114 49.84691478622
"3818" 763.4 70.2159531886693 57.7523294707769
"3819" 763.6 68.7469027497509 66.8258949409028
"3820" 763.8 67.2080836993768 75.2723447312122
"3821" 764 65.6114878410783 84.1384124704375
"3822" 764.2 66.322069640687 90.9113491394288
"3823" 764.4 71.4370058842693 95.9635806066123
"3824" 764.6 76.9980340842465 95.7886439495272
"3825" 764.8 82.6585211266645 97.1717701070639
"3826" 765 89.194954137975 102.032164416321
"3827" 765.2 93.2125290582807 109.106526444283
"3828" 765.4 92.8207652817951 117.020472325212
"3829" 765.6 88.9739957240048 122.368362535275
"3830" 765.8 81.2970105560286 124.291407274656
"3831" 766 72.3274195859903 123.626324093651
"3832" 766.2 63.5105272126403 124.217338643959
"3833" 766.4 54.6437904661455 124.972083491914
"3834" 766.6 45.8082468039692 123.300859575485
"3835" 766.8 37.7533261885546 118.984559334914
"3836" 767 31.6881134166916 112.627782272533
"3837" 767.2 27.040314550728 104.766424649974
"3838" 767.4 23.2925896507721 96.987095775174
"3839" 767.6 17.9621425367803 89.6034572481166
"3840" 767.8 13.7293198892529 81.4109238093338
"3841" 768 14.0596045373739 72.7261138829418
"3842" 768.2 18.2192949349729 64.709408692236
"3843" 768.4 24.2096985609103 58.5917541480617
"3844" 768.6 30.8275743838149 52.3578888262106
"3845" 768.8 37.79121887691 46.4583856795362
"3846" 769 46.2329271402702 42.7259273771759
"3847" 769.2 54.9577361633742 40.62007703533
"3848" 769.4 61.2347275129398 44.5252477676034
"3849" 769.6 64.4083350436184 52.2052518042957
"3850" 769.8 66.9918790875252 60.9230605870891
"3851" 770 65.4017791971929 69.6081878670674
"3852" 770.2 60.2598573936508 76.0388494609987
"3853" 770.4 54.4246619901128 82.0679524934359
"3854" 770.6 52.7581913555741 88.8862981449151
"3855" 770.8 50.5856855215024 96.565946364895
"3856" 771 47.948759147729 105.484237154814
"3857" 771.2 48.0103738638966 113.71296467605
"3858" 771.4 45.749305378416 120.02008831939
"3859" 771.6 45.542542599888 121.937115202678
"3860" 771.8 49.9221412242094 123.867518469721
"3861" 772 55.7393350990859 126.415625375163
"3862" 772.2 61.446046315 126.154596993757
"3863" 772.4 67.7778748676889 127.264341423802
"3864" 772.6 72.3913439393862 125.187287630281
"3865" 772.8 78.3692912675769 125.673330276646
"3866" 773 79.6395396546469 124.440792059221
"3867" 773.2 81.5670630031468 123.549605957558
"3868" 773.4 80.7082612947933 123.870328634376
"3869" 773.6 78.033160673219 124.740319926751
"3870" 773.8 72.9462241129721 127.111995160683
"3871" 774 66.5212478723955 127.131993076596
"3872" 774.2 59.24792486435 127.048028762983
"3873" 774.4 52.5229550591956 125.486173310662
"3874" 774.6 45.113495121721 124.195763831451
"3875" 774.8 37.5545847329111 121.701464370135
"3876" 775 30.8275209682241 117.107846990523
"3877" 775.2 24.2259819716909 113.182335732096
"3878" 775.4 18.1126329394168 106.641230589816
"3879" 775.6 12.2619215659846 100.081809268454
"3880" 775.8 9.47723064862379 92.8917871767509
"3881" 776 5.14430676412273 85.6680987572553
"3882" 776.2 3.41946157353442 77.7839968482068
"3883" 776.4 3.69528178283275 68.7129982109582
"3884" 776.6 4.4509923240107 60.8517840810515
"3885" 776.8 5.21584837236924 52.4729075927596
"3886" 777 7.73021474021538 45.1710189880385
"3887" 777.2 13.9536830869107 39.7386915834287
"3888" 777.4 19.7022819437776 34.6346268255938
"3889" 777.6 22.3329505097443 28.3736330435163
"3890" 777.8 28.6156982701333 23.0870830533795
"3891" 778 35.1459107467546 21.3879693034235
"3892" 778.2 41.7155521566674 25.252115296172
"3893" 778.4 47.3878703260945 31.2465604826374
"3894" 778.6 50.5093927533241 38.2229701165358
"3895" 778.8 52.8542535502704 45.4115533612552
"3896" 779 55.2739466331638 49.3775273234313
"3897" 779.2 60.2534755885626 52.0792885771078
"3898" 779.4 66.2035901587339 56.0335560550158
"3899" 779.6 70.220771433628 62.5875184855751
"3900" 779.8 68.266055053169 69.8134199287341
"3901" 780 62.1738383493227 72.8281036600142
"3902" 780.2 55.9211351133913 71.8819892931853
"3903" 780.4 49.1008254633894 69.4710626520041
"3904" 780.6 46.7763805795459 65.0867474238191
"3905" 780.8 46.1476892168424 58.079548539331
"3906" 781 46.9230832291312 49.7002478281587
"3907" 781.2 48.5391000488759 41.1662138327427
"3908" 781.4 53.1552104013766 35.5173169219738
"3909" 781.6 58.8792747087031 35.8439198180317
"3910" 781.8 62.8722461528857 36.7340276770747
"3911" 782 68.5430832956882 39.9175963053756
"3912" 782.2 73.9281634145151 44.4538029733084
"3913" 782.4 78.6741663110166 50.055005095735
"3914" 782.6 82.1295637608857 56.9275898672122
"3915" 782.8 83.9574049893155 64.7725659520962
"3916" 783 85.0484928007034 73.5561716394927
"3917" 783.2 86.3132372307207 82.820799993941
"3918" 783.4 84.1028420384378 91.7465516490353
"3919" 783.6 80.358125827725 100.624459268771
"3920" 783.8 75.1856846991968 107.176318878661
"3921" 784 68.53577982384 112.633267027486
"3922" 784.2 64.4002750213869 119.683091162756
"3923" 784.4 59.6510385702591 126.587672698687
"3924" 784.6 55.7282992296692 125.570435016992
"3925" 784.8 48.298420262684 124.317895621777
"3926" 785 41.358636963792 122.579181622918
"3927" 785.2 35.8399647872794 120.431888389136
"3928" 785.4 35.0871969238031 118.260186172424
"3929" 785.6 32.978465410722 113.487615570407
"3930" 785.8 33.5409395083105 106.971871845846
"3931" 786 36.2769923141575 102.002373355156
"3932" 786.2 40.3356786504684 96.6026600778725
"3933" 786.4 44.5978425292154 92.8997201446154
"3934" 786.6 49.0941574171263 89.0528815775567
"3935" 786.8 54.6393383099697 85.8544211894932
"3936" 787 60.880733951462 84.9952860230789
"3937" 787.2 67.682503283775 87.2735543399712
"3938" 787.4 73.7804718296431 88.8467620352944
"3939" 787.6 77.6202246543769 85.7160031618875
"3940" 787.8 83.2245522151 79.766519923083
"3941" 788 88.8726577261946 74.0077796784407
"3942" 788.2 96.4041308777389 72.5436079430961
"3943" 788.4 101.965435290905 76.4663755277444
"3944" 788.6 104.789332736713 83.5701238686723
"3945" 788.8 103.429824063759 91.8660845779789
"3946" 789 98.6634295273377 99.1611497156822
"3947" 789.2 93.9685237407885 105.266670075986
"3948" 789.4 88.0620571437463 110.178475338334
"3949" 789.6 81.0958172132977 114.894009201521
"3950" 789.8 72.4090638379884 118.631066942491
"3951" 790 64.1482244342428 121.145985516394
"3952" 790.2 55.0108654352129 121.335560116096
"3953" 790.4 46.9190617278047 119.326093242665
"3954" 790.6 39.6684674359659 114.627948401553
"3955" 790.8 33.9240268978927 108.668388809895
"3956" 791 28.0256714336476 103.113649592703
"3957" 791.2 21.9529682252803 97.0622791967478
"3958" 791.4 17.556465707425 89.1812814516962
"3959" 791.6 15.5198776775 80.2509528685962
"3960" 791.8 17.0898309108787 71.6032930663298
"3961" 792 20.7300131083759 64.0049064902944
"3962" 792.2 25.2695985658778 56.2194655457906
"3963" 792.4 31.7322634124774 49.7755125211197
"3964" 792.6 40.3643512494 45.3968285850747
"3965" 792.8 49.6630391618022 43.3692783980484
"3966" 793 58.0876507939163 46.8236428522747
"3967" 793.2 64.8516483585808 53.0204573673462
"3968" 793.4 69.0751609852174 61.5497713815592
"3969" 793.6 67.8489942519391 69.7085346408201
"3970" 793.8 64.1280371073692 76.4658772456154
"3971" 794 57.9246022928439 81.4526523847974
"3972" 794.2 51.0773263488414 84.6460503880962
"3973" 794.4 48.6065351621898 85.0666143462051
"3974" 794.6 47.6906237874649 91.7706532413867
"3975" 794.8 51.2825093394907 98.0168138137873
"3976" 795 56.1947861773563 103.701375457569
"3977" 795.2 61.0089060033638 108.348129702004
"3978" 795.4 65.1767096496465 109.516791811637
"3979" 795.6 67.2921373944099 113.091001510078
"3980" 795.8 64.2553587351484 117.837358373717
"3981" 796 57.9483330664828 120.024793940104
"3982" 796.2 50.4477187144359 119.373889552026
"3983" 796.4 42.1806945244293 118.030303851432
"3984" 796.6 33.3798124216547 115.277372027057
"3985" 796.8 26.4431073541909 109.959843282028
"3986" 797 22.5047801948326 101.873143951637
"3987" 797.2 20.9423328987 93.1496086323462
"3988" 797.4 20.3667852483857 84.7567619543223
"3989" 797.6 19.5790344433623 76.3962361916576
"3990" 797.8 20.565421583675 67.6070853668462
"3991" 798 24.8768255035018 59.8826787273729
"3992" 798.2 32.4887034555633 54.4492585154884
"3993" 798.4 41.1625163871 50.9987125083762
"3994" 798.6 50.466269259471 49.5171187648462
"3995" 798.8 59.6397678401143 49.3096483229319
"3996" 799 67.5989034184349 51.7213878571948
"3997" 799.2 75.2576062615553 55.142934585614
"3998" 799.4 77.8509642472286 60.9825905548462
"3999" 799.6 80.2990483874087 66.8405050307418
"4000" 799.8 86.1084257150491 72.7579107821089
"4001" 800 87.6238532203758 80.2707209234065
"4002" 800.2 83.835845356275 87.4073181775212
"4003" 800.4 77.5908729644852 91.2355640247806
"4004" 800.6 68.9487570707312 94.9602760352478
"4005" 800.8 59.7187284867356 97.4216304659648
"4006" 801 50.5124508573 96.1847738034212
"4007" 801.2 42.033529930225 91.7164246585962
"4008" 801.4 34.7892465593561 85.9860191440413
"4009" 801.6 29.1963216131207 79.2568048669701
"4010" 801.8 25.3433813919621 70.8347694272686
"4011" 802 23.4055091883105 61.4016501962935
"4012" 802.2 23.2064160088294 52.0825326872774
"4013" 802.4 24.6102799034911 42.9683036346283
"4014" 802.6 27.1035659705687 33.4893446584086
"4015" 802.8 32.2663007898187 28.4373711509399
"4016" 803 40.5923984316 28.3781859609128
"4017" 803.2 48.5999642611227 31.0015399524598
"4018" 803.4 56.585595010982 35.3735074343855
"4019" 803.6 62.5549816323647 40.7681394741109
"4020" 803.8 66.5420810597176 49.1536708028756
"4021" 804 69.2177494925143 57.7649787890176
"4022" 804.2 69.2626545361135 65.8270106174678
"4023" 804.4 67.3012577386789 74.1343583420304
"4024" 804.6 63.5001888243458 82.3319036101428
"4025" 804.8 58.9758600280359 90.1460470053077
"4026" 805 56.4623485379158 98.3291858006356
"4027" 805.2 56.0950974136424 106.574574894931
"4028" 805.4 58.012136971079 112.928350374283
"4029" 805.6 59.042935786128 117.830947572286
"4030" 805.8 56.2773758844898 124.559283647602
"4031" 806 51.5278892945764 123.647462662728
"4032" 806.2 43.8170338518619 121.494802779846
"4033" 806.4 35.7751896459864 119.366741727914
"4034" 806.6 31.2670044718205 113.521133903319
"4035" 806.8 29.2125863593881 106.114660489795
"4036" 807 29.3014416807207 98.5825290293892
"4037" 807.2 30.9323467018301 91.1118662271913
"4038" 807.4 31.9472764514158 83.4710071534777
"4039" 807.6 35.3557594329334 76.8872578327692
"4040" 807.8 41.160863871287 71.2572041637592
"4041" 808 47.8522490942972 67.3522971048462
"4042" 808.2 55.3294097341472 64.3056544436669
"4043" 808.4 63.3795204184055 62.7731858405684
"4044" 808.6 72.0998517978617 61.9767410163882
"4045" 808.8 79.5988323688091 63.1691370941916
"4046" 809 84.6525312750152 68.8000558308716
"4047" 809.2 85.4518582753768 76.5622103075872
"4048" 809.4 81.0933203098881 81.2760437786343
"4049" 809.6 73.8086724771128 86.0923004265641
"4050" 809.8 66.0969855902896 88.3723287198462
"4051" 810 58.478265624425 87.2130421277461
"4052" 810.2 52.034285719848 82.6457077431342
"4053" 810.4 46.7702867855491 76.0226552918038
"4054" 810.6 43.6330275276 68.6360379633846
"4055" 810.8 41.6551425816582 60.2058574066131
"4056" 811 41.8721127414991 51.3953056319746
"4057" 811.2 44.3394363074788 43.1358309302098
"4058" 811.4 48.1699662050526 35.2690909556356
"4059" 811.6 54.5726822099478 31.285910843694
"4060" 811.8 61.9512504964144 31.8250946545266
"4061" 812 67.8469052225151 35.285031035582
"4062" 812.2 73.068826433901 40.7293973982928
"4063" 812.4 77.9378393642572 46.1502738741319
"4064" 812.6 82.6090160576943 53.3377408634216
"4065" 812.8 85.7199494568321 61.5410773255694
"4066" 813 85.9279043224108 69.5111111626029
"4067" 813.2 84.4086433534462 79.0562245759487
"4068" 813.4 80.436776554079 86.8725036985772
"4069" 813.6 74.694954136425 94.1018797615712
"4070" 813.8 68.6017418582613 99.9086891795155
"4071" 814 64.1325533638439 105.71346640548
"4072" 814.2 61.5278774532393 112.340176989051
"4073" 814.4 61.2870249082552 119.675043512027
"4074" 814.6 62.8374733042063 126.497279404232
"4075" 814.8 66.1629196562308 125.932038358062
"4076" 815 71.5432796774507 126.273984097286
"4077" 815.2 75.1096870020926 126.197144968228
"4078" 815.4 74.5849152407129 125.431692376556
"4079" 815.6 71.466946272384 126.251190054862
"4080" 815.8 67.8931688209903 126.348208453553
"4081" 816 61.7310576638481 126.231374041463
"4082" 816.2 55.38379205485 124.980769455392
"4083" 816.4 48.3412884727628 121.77625492973
"4084" 816.6 41.7933191669949 120.054927937871
"4085" 816.8 34.3968308750887 118.30611810241
"4086" 817 31.5113460384843 112.585636362309
"4087" 817.2 32.0455866465391 104.915841349011
"4088" 817.4 32.7155963337724 97.4129191197772
"4089" 817.6 32.7211972568051 91.0149403090513
"4090" 817.8 34.7411878356789 84.4029957960567
"4091" 818 39.9331469904319 80.5866307668727
"4092" 818.2 46.8046080867681 76.8426245948882
"4093" 818.4 54.3578551542522 76.1856953708809
"4094" 818.6 62.2260635538162 77.0101494684948
"4095" 818.8 70.165305958178 77.3837083559746
"4096" 819 77.33966798555 78.7508869760711
"4097" 819.2 78.3537246373297 82.7015683480353
"4098" 819.4 76.4090261635043 87.9303264740288
"4099" 819.6 76.1842840129304 89.8844416660636
"4100" 819.8 81.3045384514938 89.0656684593594
"4101" 820 86.4133568956696 85.6106455147766
"4102" 820.2 90.3795587328397 80.3717667242346
"4103" 820.4 91.0817730859393 74.7331945696587
"4104" 820.6 93.193281378521 69.5045874233198
"4105" 820.8 98.6910855224947 65.3173434859777
"4106" 821 105.388634745062 64.947432424365
"4107" 821.2 112.253891621758 69.3235536582146
"4108" 821.4 117.602177651446 76.3874808573077
"4109" 821.6 119.998827356416 84.8321128688988
"4110" 821.8 120.316287995945 93.6361685696529
"4111" 822 116.461702094395 99.1862108562068
"4112" 822.2 108.857688958775 102.535371233771
"4113" 822.4 100.331424903232 103.726673982478
"4114" 822.6 91.8534389522087 101.80188567735
"4115" 822.8 86.8514238148364 96.0159765798462
"4116" 823 84.3283499086885 88.1558714353152
"4117" 823.2 83.4286685201555 80.0315518652073
"4118" 823.4 84.9349060816 71.9315996516029
"4119" 823.6 88.5825092433545 64.4338133764825
"4120" 823.8 90.9839151771273 56.1578273753371
"4121" 824 96.6859509028301 49.4945711310408
"4122" 824.2 105.376627760251 47.1492241831397
"4123" 824.4 114.33450227333 48.253506708711
"4124" 824.6 120.82147619219 53.639462183359
"4125" 824.8 124.507863709247 61.35928182151
"4126" 825 124.723138133863 70.721536622083
"4127" 825.2 123.700779718668 80.7416361952021
"4128" 825.4 119.806584192117 89.9561184671089
"4129" 825.6 114.994349323682 98.6317331221003
"4130" 825.8 108.177290610873 104.885134923185
"4131" 826 99.0807826687062 107.177055313474
"4132" 826.2 89.3736415502814 105.770082964023
"4133" 826.4 81.8069760101546 101.475725051275
"4134" 826.6 76.5773642619471 95.182124086028
"4135" 826.8 70.7120199111508 88.8192877896258
"4136" 827 65.5295932521133 83.9078972263948
"4137" 827.2 61.3744372964348 78.256126943394
"4138" 827.4 58.7094801286 71.4216296322176
"4139" 827.6 57.6274544593027 64.3258257224408
"4140" 827.8 57.5538516248243 57.4691318578275
"4141" 828 57.0072797642138 48.9280785749749
"4142" 828.2 59.1026198871464 40.9226116177946
"4143" 828.4 57.3805526956851 36.7411137336015
"4144" 828.6 60.0244188516947 34.0461072980356
"4145" 828.8 66.2849306255072 35.1819956734544
"4146" 829 70.3935156394835 40.3101099185937
"4147" 829.2 70.8864756987714 47.7299610985319
"4148" 829.4 67.9824690154073 54.5789901534792
"4149" 829.6 64.7801805806833 61.6266386615684
"4150" 829.8 60.8762532130359 68.168926149718
"4151" 830 56.3544830836588 74.7101110742831
"4152" 830.2 52.217006914083 82.5327113081597
"4153" 830.4 46.3469223567053 89.280850022504
"4154" 830.6 39.2963925874033 94.7190625576986
"4155" 830.8 31.2712763742048 97.0638960445236
"4156" 831 22.740865008984 99.7766513269662
"4157" 831.2 17.2906543016769 103.891873740208
"4158" 831.4 19.2114668517905 105.998216701775
"4159" 831.6 20.7603277627707 106.01796945031
"4160" 831.8 19.98580166225 103.933521821496
"4161" 832 18.7102904514145 99.6004775722574
"4162" 832.2 17.1154750188892 93.242785331466
"4163" 832.4 16.4374008433105 85.6601747203988
"4164" 832.6 19.0982962012552 79.0648695799755
"4165" 832.8 22.6833720129578 71.994585988626
"4166" 833 27.8949565584889 65.3316846381517
"4167" 833.2 33.8546407756909 59.2535047586371
"4168" 833.4 39.1864764830854 52.873892274885
"4169" 833.6 46.1092974353273 47.8030886386643
"4170" 833.8 53.6121134437277 44.5799185602398
"4171" 834 61.8690453967224 42.7171320376931
"4172" 834.2 66.8917285640166 47.7052911239573
"4173" 834.4 69.4342585732339 55.4500454371319
"4174" 834.6 67.1426188562182 63.5235244040643
"4175" 834.8 64.6018301885196 71.5597157706408
"4176" 835 60.4498967121508 79.6663433606597
"4177" 835.2 54.5978171143311 85.3373508930814
"4178" 835.4 46.5650627273143 87.8456235731907
"4179" 835.6 39.6520314590224 90.6225922924237
"4180" 835.8 36.7545312189659 94.7793213569681
"4181" 836 37.2554368389559 101.622397955126
"4182" 836.2 37.3204171217739 108.711078677759
"4183" 836.4 39.2234973243561 116.094534495017
"4184" 836.6 44.4410687243716 118.823538442421
"4185" 836.8 50.6031310360488 122.15183550272
"4186" 837 55.8241212527278 125.702640505282
"4187" 837.2 61.4456681273015 125.563809352085
"4188" 837.4 68.8210959976601 126.673901022831
"4189" 837.6 74.9445439436611 126.958163298609
"4190" 837.8 79.9491126328331 125.044597136884
"4191" 838 84.4300836868154 123.965268966392
"4192" 838.2 87.907627794456 123.135639187126
"4193" 838.4 91.0708725622591 121.558499845346
"4194" 838.6 94.402411543512 120.176018735734
"4195" 838.8 97.4662622181726 118.315086364967
"4196" 839 98.2345683063805 117.980589068602
"4197" 839.2 99.738715606992 116.803641299902
"4198" 839.4 103.259022483307 113.428579265797
"4199" 839.6 108.027119680869 110.350756181908
"4200" 839.8 111.706318013148 106.692818035084
"4201" 840 112.891455225526 105.940188227584
"4202" 840.2 111.965512397831 105.794792189168
"4203" 840.4 110.903905647504 106.405222751158
"4204" 840.6 109.306106593642 107.957556944177
"4205" 840.8 107.227094018373 109.962159538955
"4206" 841 105.692138536744 109.651467041965
"4207" 841.2 102.879317645124 111.617648139249
"4208" 841.4 98.1109654976 115.314633839383
"4209" 841.6 92.0167387431827 118.339039503263
"4210" 841.8 85.2884200826806 121.936572750249
"4211" 842 77.9328799579701 124.47201365235
"4212" 842.2 71.1649737952875 126.835403615362
"4213" 842.4 64.1038253672719 127.101139810495
"4214" 842.6 56.5613740010776 126.80732818304
"4215" 842.8 49.7920290771682 124.69992330296
"4216" 843 43.1721447709228 121.586085188673
"4217" 843.2 36.545321104824 119.37802189915
"4218" 843.4 31.5885658717591 116.731999473142
"4219" 843.6 29.2319377540252 111.583138146689
"4220" 843.8 26.0937889616488 104.119486181017
"4221" 844 23.1897814948623 98.7820999652478
"4222" 844.2 18.5086230230524 94.4326495231319
"4223" 844.4 13.866381103039 89.0434782880413
"4224" 844.6 15.3638453949421 82.5457234651619
"4225" 844.8 20.6677588488672 76.7520071671651
"4226" 845 26.7326343409965 70.7886439660444
"4227" 845.2 34.0515906148636 68.0958155785007
"4228" 845.4 40.8676277894276 70.2845585683806
"4229" 845.6 47.8733831038696 73.3508990123679
"4230" 845.8 54.8054230925244 77.867130337468
"4231" 846 62.2858697891847 82.3934414530834
"4232" 846.2 69.5095288302393 86.8874561437642
"4233" 846.4 74.7098637252342 92.4085476507974
"4234" 846.6 73.397116652669 96.4146323518548
"4235" 846.8 69.958794240768 99.5228822180141
"4236" 847 65.8032596358339 102.796631939524
"4237" 847.2 60.0083482998605 108.046692917476
"4238" 847.4 52.4255133302 111.182247875396
"4239" 847.6 43.8184317407707 112.188816868993
"4240" 847.8 36.818977723464 115.611232233742
"4241" 848 35.432450855688 117.999107825206
"4242" 848.2 39.0066605116574 119.87104971669
"4243" 848.4 43.9699154103954 122.146250040642
"4244" 848.6 49.2141822498631 125.0675855515
"4245" 848.8 54.3403857013714 125.378503859189
"4246" 849 60.2498467869453 127.000245549033
"4247" 849.2 64.6094842747314 126.886271185233
"4248" 849.4 67.8842320711468 126.983748467321
"4249" 849.6 70.3475252561515 126.61866966639
"4250" 849.8 71.5602981238836 127.272221690943
"4251" 850 70.9954954534739 127.827040467787
"4252" 850.2 69.7899147099934 127.502167006428
"4253" 850.4 68.4618854655767 127.037928805451
"4254" 850.6 64.7002434070286 127.711253232403
"4255" 850.8 58.7143157346687 127.588326633632
"4256" 851 52.1682717019696 126.557334768281
"4257" 851.2 45.7539243493328 124.539619758174
"4258" 851.4 39.5658868371827 121.5499734665
"4259" 851.6 33.2287375101801 117.794538135151
"4260" 851.8 28.0265925014702 113.298789527419
"4261" 852 25.727458518422 106.308990520134
"4262" 852.2 24.8941046355083 100.279589331112
"4263" 852.4 24.6156415665557 93.344081973917
"4264" 852.6 22.9485826958231 85.8739297705652
"4265" 852.8 17.912346004536 79.9245691049742
"4266" 853 11.0548586418857 74.4924348280366
"4267" 853.2 8.19449541371999 67.4531932565982
"4268" 853.4 10.4876574645917 60.3024532934743
"4269" 853.6 13.5642201849362 53.2214325912513
"4270" 853.8 19.4425358700425 47.8812879322709
"4271" 854 27.2317293919143 45.4623455667319
"4272" 854.2 33.8184735646934 47.6966923508368
"4273" 854.4 40.0582338606811 52.0133551155218
"4274" 854.6 47.5794515061701 54.3116623679957
"4275" 854.8 54.3848015832757 57.8046234490894
"4276" 855 61.9027903864718 62.9033020683846
"4277" 855.2 69.6165852570545 68.6308709287007
"4278" 855.4 76.7435948074938 73.9170406872621
"4279" 855.6 83.0235910966862 77.2725659438375
"4280" 855.8 82.4112291793768 82.5986447113104
"4281" 856 78.5515341012154 89.188957764718
"4282" 856.2 72.5032982107983 94.8820635295404
"4283" 856.4 64.5781874574843 97.4088892683834
"4284" 856.6 55.6379503304049 99.3468670294071
"4285" 856.8 46.54062910065 98.3186254976711
"4286" 857 37.9193863779443 95.8029568853871
"4287" 857.2 30.9770219455597 90.967470452959
"4288" 857.4 22.9299205945412 87.6079639338462
"4289" 857.6 13.722359110248 86.6723814357822
"4290" 857.8 8.20737746828702 87.7013214649607
"4291" 858 9.64692614934417 91.0416801624276
"4292" 858.2 10.8744388614425 94.0177946195942
"4293" 858.4 11.9338461220672 94.3932677308789
"4294" 858.6 11.8723293611476 92.1486547459176
"4295" 858.8 10.1475057350297 88.5275903170024
"4296" 859 7.95052682719841 83.2956224443265
"4297" 859.2 6.45878167849915 76.5214629200982
"4298" 859.4 6.16388398265216 69.5357217326809
"4299" 859.6 7.52555701259999 61.7199650588546
"4300" 859.8 10.2348355019846 54.0771753514103
"4301" 860 13.5649716849303 47.4647876269012
"4302" 860.2 19.5408357264108 41.8803570740894
"4303" 860.4 26.4384283558187 37.4505059191899
"4304" 860.6 34.2292841717123 35.8286909586327
"4305" 860.8 42.667884022409 36.5415255343405
"4306" 861 49.949165776173 40.6639423577113
"4307" 861.2 56.5634578924775 46.6988486014992
"4308" 861.4 62.1245319295018 52.1161865267658
"4309" 861.6 65.77260813285 59.9748119828283
"4310" 861.8 63.7738017293411 67.8095510393283
"4311" 862 60.1158873174991 76.0162667663416
"4312" 862.2 59.8530500627316 84.0442807429777
"4313" 862.4 62.9650614488564 91.093336697359
"4314" 862.6 65.0157273988241 99.122855860872
"4315" 862.8 64.2989981631254 106.224780840321
"4316" 863 58.9857121434689 111.607138628707
"4317" 863.2 52.0890406143442 116.547170250311
"4318" 863.4 44.5179434381725 122.033553532319
"4319" 863.6 43.748571433248 121.588564860262
"4320" 863.8 39.1716282885286 117.763974657703
"4321" 864 32.9407378092046 112.826076563428
"4322" 864.2 28.0677598816394 106.196472922515
"4323" 864.4 25.3132372242 98.9480798989422
"4324" 864.6 21.700969858152 91.6162928716302
"4325" 864.8 17.413781715039 83.7985686995535
"4326" 865 13.30908693895 75.9099978547711
"4327" 865.2 9.17151739101322 67.2701752683338
"4328" 865.4 6.6398085368087 58.7083283727331
"4329" 865.6 4.41765736137876 49.6366212240143
"4330" 865.8 3.5991794408087 49.1870017992983
"4331" 866 7.14185857905715 46.9692361448462
"4332" 866.2 13.8838818745626 44.3213431790144
"4333" 866.4 21.4771304152061 42.4448142802401
"4334" 866.6 29.0426618909265 42.674234013989
"4335" 866.8 36.9872961123327 45.318157753965
"4336" 867 43.5112547604058 49.5604080326617
"4337" 867.2 51.3393158104469 53.3207435332747
"4338" 867.4 58.8983012463404 57.7646638035288
"4339" 867.6 67.1910547578703 64.4050166687381
"4340" 867.8 72.3807935261454 71.448597480728
"4341" 868 76.1197489217053 80.1989894730567
"4342" 868.2 74.0073791063395 88.0736483622915
"4343" 868.4 67.7884384245421 91.4139952029784
"4344" 868.6 60.07142857785 94.8630596942962
"4345" 868.8 52.6041398191041 97.2604382562263
"4346" 869 42.94255133705 101.933433964796
"4347" 869.2 36.4973576329548 105.752381253128
"4348" 869.4 30.0028228684154 111.038684489308
"4349" 869.6 27.797431195632 113.648343463294
"4350" 869.8 30.5052320655048 116.098751373918
"4351" 870 35.3148179682183 119.734624328625
"4352" 870.2 40.3380600955624 122.340584867613
"4353" 870.4 44.9590796611333 124.056840303291
"4354" 870.6 49.9070398855071 126.115569902832
"4355" 870.8 55.0791366965353 126.945255276659
"4356" 871 60.7892778283883 127.307508713284
"4357" 871.2 64.4106596836 128.092192457591
"4358" 871.4 65.2919612433591 127.684111801277
"4359" 871.6 67.8983336526429 128.061970232896
"4360" 871.8 70.1050693901038 128.203902854419
"4361" 872 69.1045270039279 128.213276868813
"4362" 872.2 68.4246608987463 126.932357151797
"4363" 872.4 67.0124988084293 126.997607804261
"4364" 872.6 63.8642361978366 127.322841154526
"4365" 872.8 58.7776993711385 127.507805763046
"4366" 873 52.9624962250385 126.046693075962
"4367" 873.2 46.8578485784538 125.338185716631
"4368" 873.4 42.0954366779182 123.087229417346
"4369" 873.6 36.8640079924571 120.172330372322
"4370" 873.8 31.3697327171227 118.04357995821
"4371" 874 25.4563256522471 114.29328749214
"4372" 874.2 21.2142353082461 108.745590131308
"4373" 874.4 16.4117366187395 103.532230308846
"4374" 874.6 11.734786096988 98.5914295714805
"4375" 874.8 7.70682528563076 92.2852884512538
"4376" 875 5.11235931736188 85.8032137446795
"4377" 875.2 3.08015727424801 77.7079112255742
"4378" 875.4 1.81092334655574 68.5698693303329
"4379" 875.6 4.48492791659999 60.4093169653461
"4380" 875.8 8.78351639523717 53.2081664187754
"4381" 876 9.20823525019222 46.413896680584
"4382" 876.2 9.37326603009504 40.557905769866
"4383" 876.4 14.3481567044911 39.0178242455986
"4384" 876.6 21.0338620398551 39.924860676591
"4385" 876.8 28.6717502711455 41.2403606780583
"4386" 877 36.0353731240639 42.2661600302998
"4387" 877.2 42.9133041511532 44.5758527901015
"4388" 877.4 49.7262882028737 48.287430152983
"4389" 877.6 56.6606752853429 52.4726626040462
"4390" 877.8 62.4572858401091 57.7907885090643
"4391" 878 62.9453250642226 64.626543434016
"4392" 878.2 59.8574277800609 70.2602066168027
"4393" 878.4 60.9806533906734 75.0695764350572
"4394" 878.6 65.4187418156431 80.8802359467254
"4395" 878.8 70.2722487708822 85.3734297812252
"4396" 879 75.3523174154182 90.2327041700693
"4397" 879.2 74.6094364431 94.7478259121643
"4398" 879.4 69.4720925520793 99.1113381099288
"4399" 879.6 62.1428571495 102.178667666971
"4400" 879.8 53.8448923944347 103.318502965102
"4401" 880 46.0163075055098 104.420856583281
"4402" 880.2 38.3496443369359 106.795854000724
"4403" 880.4 30.6205715144031 110.298162699358
"4404" 880.6 26.2020364984154 112.690888372892
"4405" 880.8 28.6199213661 114.454760445299
"4406" 881 31.877524487159 116.765170278547
"4407" 881.2 36.020438015513 119.464804996737
"4408" 881.4 39.5750450874496 121.777368709508
"4409" 881.6 45.022780711745 124.525032643938
"4410" 881.8 50.3061224543571 126.279362356975
"4411" 882 56.585779351118 127.159717338918
"4412" 882.2 61.1877386753698 127.891087961494
"4413" 882.4 63.6903201715714 127.674328091425
"4414" 882.6 64.3677790168615 127.5342645441
"4415" 882.8 63.0858711535843 127.646835893413
"4416" 883 61.642673663208 127.12868082919
"4417" 883.2 58.503604200225 127.05143502317
"4418" 883.4 53.3454985438615 126.511191676685
"4419" 883.6 47.3118483648313 125.001944192227
"4420" 883.8 41.4110293420615 123.224423096885
"4421" 884 35.578401052296 119.845813148182
"4422" 884.2 30.1749146218555 117.119697769956
"4423" 884.4 24.8279060415692 113.352357899238
"4424" 884.6 19.0603677688273 108.486124812051
"4425" 884.8 16.6445206187769 104.703276359192
"4426" 885 13.9523412382364 100.01731042171
"4427" 885.2 9.31905308094374 94.1617948138071
"4428" 885.4 6.02008928635781 87.5751201344477
"4429" 885.6 3.92253513664879 80.0886030309193
"4430" 885.8 1.64078014989661 71.2648083823377
"4431" 886 3.28249731954544 62.9815202830825
"4432" 886.2 6.19702526308623 54.9611725464792
"4433" 886.4 8.91233041787026 47.9057551619272
"4434" 886.6 8.24216360944373 40.8821853230024
"4435" 886.8 9.53842244732448 38.6535192468155
"4436" 887 16.0175997021429 34.9978276631604
"4437" 887.2 23.1760867215687 34.4209142413461
"4438" 887.4 30.5346185858258 33.6791516398784
"4439" 887.6 37.9360246609187 33.7412455534286
"4440" 887.8 45.5207514247 36.5696285842128
"4441" 888 51.1821756280138 41.0168551963979
"4442" 888.2 58.1830281653767 45.3341386576423
"4443" 888.4 62.838983157627 51.1147100292786
"4444" 888.6 65.1356244912111 56.9838303317906
"4445" 888.8 64.0572532316526 63.6679247372409
"4446" 889 65.8613969947721 68.6993334080429
"4447" 889.2 71.9619921439966 71.9944953094755
"4448" 889.4 79.0770274394158 75.3110778152146
"4449" 889.6 85.869266064225 75.2689323884176
"4450" 889.8 92.4697983589684 73.4672153928462
"4451" 890 97.8652914800609 75.7171065238114
"4452" 890.2 100.88939541793 82.5066598185853
"4453" 890.4 99.8099494903436 90.061117584641
"4454" 890.6 96.6296333739077 98.0804148052821
"4455" 890.8 91.4883831862364 105.175719883152
"4456" 891 83.7514091875268 109.992044902724
"4457" 891.2 74.2494432625269 113.080575785993
"4458" 891.4 65.827780838221 114.536412059983
"4459" 891.6 57.2104585014403 112.160773971535
"4460" 891.8 49.603429450475 107.678909272896
"4461" 892 43.4062579206504 102.108413550611
"4462" 892.2 38.8913907610918 95.5429475524445
"4463" 892.4 34.9960681557724 87.2554336230617
"4464" 892.6 33.8857381187182 78.3417780962916
"4465" 892.8 36.3635955784919 69.5937451935218
"4466" 893 41.3358855899421 61.612856255583
"4467" 893.2 48.1469138165429 55.8103888362462
"4468" 893.4 56.3176721402061 50.7640370773613
"4469" 893.6 64.9868686428981 47.342843932875
"4470" 893.8 72.8990825766 49.941014280386
"4471" 894 80.3348028204545 55.6401439520916
"4472" 894.2 88.2042862091278 60.2429968498739
"4473" 894.4 95.9157030455469 64.7886311411824
"4474" 894.6 102.853211020169 68.7723023753893
"4475" 894.8 108.576898980209 75.7303998244375
"4476" 895 110.197241919016 85.11870516174
"4477" 895.2 108.20707733791 94.7178743139668
"4478" 895.4 104.046683936038 102.920527911235
"4479" 895.6 97.6501712360758 110.560482326354
"4480" 895.8 88.6629998161082 114.708454768625
"4481" 896 79.857688955675 117.542399865571
"4482" 896.2 70.0005967106976 118.968670377334
"4483" 896.4 60.5168332305844 117.788429781065
"4484" 896.6 51.405186742474 114.387815235476
"4485" 896.8 44.3770797746085 109.98506692738
"4486" 897 37.8654850359809 104.672711100656
"4487" 897.2 34.258819127642 97.5158016011151
"4488" 897.4 34.1910740189684 89.0998162573988
"4489" 897.6 37.3099011120545 81.5868540514007
"4490" 897.8 41.4332803718655 74.2518730492709
"4491" 898 48.9607964918631 68.4485571268725
"4492" 898.2 56.9290527670779 64.4233594735364
"4493" 898.4 65.9696859446278 63.0032030215406
"4494" 898.6 75.7816258678301 62.4448046071205
"4495" 898.8 84.1080683449684 66.2560370828198
"4496" 899 91.7808462932785 72.1568757597033
"4497" 899.2 94.5024808189393 80.8310511436854
"4498" 899.4 92.8278724433 90.7418595564461
"4499" 899.6 87.1765526664871 97.7635363929994
"4500" 899.8 80.1865407405669 103.47642957378
"4501" 900 72.4695628160878 108.276884895114
"4502" 900.2 64.2106734035256 110.78211449121
"4503" 900.4 55.4814293355669 110.305176133003
"4504" 900.6 47.45281782945 107.898664148871
"4505" 900.8 39.688932819059 104.276755025264
"4506" 901 32.380860782221 99.4032221436123
"4507" 901.2 26.4609500919934 92.4854884084445
"4508" 901.4 20.8901107119902 85.0507597920657
"4509" 901.6 17.694218251682 76.7909491549199
"4510" 901.8 15.1920212272098 67.9364458030901
"4511" 902 14.0518645487795 59.0292138795128
"4512" 902.2 14.164948698573 49.499903341738
"4513" 902.4 16.8700128718162 40.1106115785759
"4514" 902.6 22.9552140035394 34.3649380322704
"4515" 902.8 31.8684758341059 34.0035111180109
"4516" 903 41.6203383816682 34.8624507181075
"4517" 903.2 50.5398328666323 38.3434206297171
"4518" 903.4 57.9061933638766 44.4132219845696
"4519" 903.6 64.2171011184611 51.7535935090684
"4520" 903.8 68.9902004474532 59.6946242029012
"4521" 904 70.5349237152605 69.3613843634608
"4522" 904.2 68.9082568881 78.5395132929251
"4523" 904.4 64.5051425086169 87.4686940787699
"4524" 904.6 58.19764089744 94.5973155370302
"4525" 904.8 49.9027544652198 98.9881553551602
"4526" 905 40.231166669162 100.737982179309
"4527" 905.2 30.9302340728231 100.422128961954
"4528" 905.4 21.6385544639953 98.8986391254973
"4529" 905.6 13.6520626613857 98.9915394967747
"4530" 905.8 15.1031877912142 101.264213535689
"4531" 906 17.2666046608742 104.044888948919
"4532" 906.2 19.5124309961682 107.301938457983
"4533" 906.4 20.8609723154672 108.263727955518
"4534" 906.6 21.0273981174571 107.351021045251
"4535" 906.8 17.6036738873381 104.824370780418
"4536" 907 14.0541385235308 101.019626063585
"4537" 907.2 10.6908994113656 95.6845527859165
"4538" 907.4 8.29174728083809 88.6362165626319
"4539" 907.6 4.75339616019524 82.2968419485842
"4540" 907.8 3.14666784178487 74.8514222111907
"4541" 908 2.01974498129158 67.4130176719583
"4542" 908.2 4.10154424797391 59.223443771994
"4543" 908.4 6.93033952446791 51.6215255891952
"4544" 908.6 10.9288299457376 43.6429636969012
"4545" 908.8 13.8151275344942 36.3844987797404
"4546" 909 18.6144492054866 32.0536160853925
"4547" 909.2 26.4054632021052 31.853587253983
"4548" 909.4 34.232146346483 34.0942973735696
"4549" 909.6 42.20773263885 35.9612250979825
"4550" 909.8 49.7268157845561 39.0959988619451
"4551" 910 55.7751095762774 43.9980762508784
"4552" 910.2 59.9310784389578 51.6793127313599
"4553" 910.4 64.0446580331555 59.6520296310684
"4554" 910.6 62.5393244983707 67.9413488665342
"4555" 910.8 56.2119778964869 73.3874555890896
"4556" 911 49.0118189530018 72.8086332334801
"4557" 911.2 42.4600262168586 68.488960256441
"4558" 911.4 37.608949307538 61.8867506704391
"4559" 911.6 33.1993644127858 53.6478452779789
"4560" 911.8 28.4682386072972 45.7186699047544
"4561" 912 24.9739092864247 37.7587718077018
"4562" 912.2 22.4062115278727 31.3036184600583
"4563" 912.4 18.4592754730951 31.8278870991957
"4564" 912.6 13.1307167014105 31.4754278335409
"4565" 912.8 12.3517638720062 31.7177700241899
"4566" 913 10.3085772546333 34.5822801406128
"4567" 913.2 7.12647444374999 38.4937046094162
"4568" 913.4 5.82928013265554 42.9704759217906
"4569" 913.6 4.34453851014052 45.960412350711
"4570" 913.8 3.89993731878261 47.3857595644635
"4571" 914 3.4080384451 50.4821293071711
"4572" 914.2 3.12431027490251 54.1108012532579
"4573" 914.4 2.02441884549471 56.8523387287409
"4574" 914.6 0.991245085295991 61.5461821903901
"4575" 914.8 1.31127129764998 63.8043705564961
"4576" 915 1.14218503221539 66.6826612880513
"4577" 915.2 2.22269986917599 70.3547219842542
"4578" 915.4 2.40982116459194 72.5610732675074
"4579" 915.6 3.76527082523114 74.7829252703871
"4580" 915.8 3.85146352159999 78.3415575003938
"4581" 916 3.7364653698923 81.4371882191769
"4582" 916.2 4.67803238539838 84.7323496381284
"4583" 916.4 5.01411432657693 87.8901909317538
"4584" 916.6 6.96790065175573 92.1565609390593
"4585" 916.8 9.27863289643719 95.2930889527764
"4586" 917 11.378567928142 99.2368114032965
"4587" 917.2 13.5223532852667 102.334118838727
"4588" 917.4 15.9196968328558 104.598785824195
"4589" 917.6 19.4217190761827 109.127541038909
"4590" 917.8 18.7703225414049 108.081132937724
"4591" 918 18.7677176888231 106.521254589086
"4592" 918.2 17.447261954113 104.630035385551
"4593" 918.4 15.0493183780961 102.290388307445
"4594" 918.6 12.0417855228353 98.9273071618167
"4595" 918.8 9.4810761067832 94.8023286753576
"4596" 919 6.95242255998095 90.0375520036319
"4597" 919.2 4.44844036744799 84.4190340466542
"4598" 919.4 3.24887386181848 77.5556035129218
"4599" 919.6 1.55680209715199 71.1741210348462
"4600" 919.8 2.65018467799091 65.1286904546643
"4601" 920 4.11867032094544 58.8504760532916
"4602" 920.2 3.16775884699655 53.0599934769668
"4603" 920.4 4.4168006137415 48.1674620751009
"4604" 920.6 6.88391888347096 42.5350984884268
"4605" 920.8 7.9937026508561 37.309032406334
"4606" 921 12.514089123225 34.2641214647308
"4607" 921.2 16.5808325807134 29.244378495609
"4608" 921.4 18.2710410869152 22.8072775381179
"4609" 921.6 21.1661569849333 17.950397274331
"4610" 921.8 26.684623000151 15.97996380904
"4611" 922 30.5456531269 18.6919855338795
"4612" 922.2 33.6229129900891 24.7805018498027
"4613" 922.4 36.7489065967685 31.2124429532956
"4614" 922.6 39.4648318085 37.8775416624795
"4615" 922.8 41.1222050165091 43.4639673282401
"4616" 923 44.0848191149774 49.2130554144405
"4617" 923.2 48.6072605632893 53.4935472227588
"4618" 923.4 53.2628703771981 56.1475665736218
"4619" 923.6 59.2263422278832 58.3828483770939
"4620" 923.8 64.5013106228845 62.4893556215013
"4621" 924 68.4372898813826 67.4287335834461
"4622" 924.2 71.6703800862983 73.2168200319151
"4623" 924.4 76.25010922615 79.5216214686211
"4624" 924.6 76.5821454749628 86.2449594703152
"4625" 924.8 71.6520477097488 91.1960564830032
"4626" 925 64.5660980057344 96.0802089148041
"4627" 925.2 56.9728606652342 99.0920787674071
"4628" 925.4 49.7819268329644 100.825644830736
"4629" 925.6 42.879050394039 104.290380746993
"4630" 925.8 38.973896902375 110.589865166246
"4631" 926 37.3984603055496 117.678331544426
"4632" 926.2 40.6828933451714 120.65764134756
"4633" 926.4 43.2945199915219 121.502764913034
"4634" 926.6 47.6805813708761 122.674624545301
"4635" 926.8 52.5990552306432 124.39645615212
"4636" 927 58.8645370849881 126.544934301279
"4637" 927.2 63.7147943183463 126.901447727585
"4638" 927.4 70.33355177685 127.161031444692
"4639" 927.6 75.1075698082591 126.283663976983
"4640" 927.8 79.6566571667912 125.179865363331
"4641" 928 80.3091871310436 124.337703387425
"4642" 928.2 83.7256509156224 123.55877784254
"4643" 928.4 85.887484119194 123.492879150267
"4644" 928.6 88.3036130060552 123.056806938301
"4645" 928.8 91.8503881537846 121.983800251915
"4646" 929 95.0202485192046 120.102355301474
"4647" 929.2 97.8243982712904 118.240186052156
"4648" 929.4 101.963032318624 115.000735292441
"4649" 929.6 106.889420849137 111.650710838937
"4650" 929.8 111.57432845023 108.047198683893
"4651" 930 112.690148548525 107.083341710471
"4652" 930.2 114.637466007827 104.247350304712
"4653" 930.4 118.094449607185 99.694870509212
"4654" 930.6 120.498342469129 94.8694294008462
"4655" 930.8 123.024368585024 89.2986351977953
"4656" 931 125.36590417323 83.8600071890478
"4657" 931.2 126.860586014405 77.4606975163123
"4658" 931.4 128.184141560229 70.5448379567168
"4659" 931.6 128.763855097082 63.6601422010426
"4660" 931.8 128.748654195278 59.0453574883999
"4661" 932 127.92813457025 53.2433970965962
"4662" 932.2 126.067496736936 46.2894347044237
"4663" 932.4 124.216195642318 39.0708000228462
"4664" 932.6 120.513433826775 33.7871284396212
"4665" 932.8 118.1284403796 28.2580822315099
"4666" 933 112.687886175686 24.8463353386176
"4667" 933.2 104.923422591257 21.6141642435319
"4668" 933.4 97.73342071818 18.5743582862562
"4669" 933.6 93.304314451903 12.7851443265128
"4670" 933.8 91.2224926765429 7.54985218113187
"4671" 934 85.9484491136 6.03679410937393
"4672" 934.2 78.2341313344899 4.97241679417643
"4673" 934.4 70.8232684822154 2.15712562202885
"4674" 934.6 65.4535421191579 1.77382143860404
"4675" 934.8 58.0467789153692 2.88526707682418
"4676" 935 50.5264537544526 4.36863873844615
"4677" 935.2 42.4725746678234 6.1217988220802
"4678" 935.4 34.9222457041102 9.36586851793799
"4679" 935.6 28.33106160198 13.7321073669462
"4680" 935.8 21.9873609927089 19.0232523187471
"4681" 936 17.8162882810516 22.7725702310397
"4682" 936.2 16.6052133409333 28.8368048325128
"4683" 936.4 17.0163441541588 32.7235747900814
"4684" 936.6 18.2265338955588 34.0945488645059
"4685" 936.8 19.9144123602067 34.1625474925203
"4686" 937 20.7604381224214 34.4800615164533
"4687" 937.2 20.5461890821979 38.3970558042585
"4688" 937.4 17.6980390236283 41.3026009781952
"4689" 937.6 13.6707222320602 44.1203426135453
"4690" 937.8 8.76785107612776 45.4298903952628
"4691" 938 6.47249510091193 44.0707274762223
"4692" 938.2 6.9039330735813 45.8179265684256
"4693" 938.4 4.35936622401963 50.0858425639533
"4694" 938.6 5.49162268487026 55.5356306834407
"4695" 938.8 4.68633710885641 61.2602444301026
"4696" 939 2.11700437281238 67.687129466855
"4697" 939.2 3.23434659485805 73.4209836517574
"4698" 939.4 3.88365597446065 80.2775803304035
"4699" 939.6 6.69546526939201 86.3666355213822
"4700" 939.8 8.07652371894883 93.2547828567764
"4701" 940 11.8397331833239 99.0163935756372
"4702" 940.2 13.4327333861267 101.742877629151
"4703" 940.4 13.6315357663561 101.518781604261
"4704" 940.6 12.5999402188632 101.20561117953
"4705" 940.8 12.6677973955412 100.663186014056
"4706" 941 12.2121959538756 99.3472829503265
"4707" 941.2 11.0026826682797 96.5355057703305
"4708" 941.4 7.98283912274062 92.5405054435024
"4709" 941.6 5.72909157990468 87.2795259398618
"4710" 941.8 3.60599606853749 82.4425300284555
"4711" 942 3.00544826348429 76.6225890342263
"4712" 942.2 1.14765207952683 71.4817312536022
"4713" 942.4 1.95657872264346 66.0827868950549
"4714" 942.6 1.86985695262564 59.9863031201026
"4715" 942.8 2.38608659369734 52.9883269891736
"4716" 943 4.34994671841308 46.1465319904443
"4717" 943.2 6.95543905709999 38.9894846200802
"4718" 943.4 10.5923984283931 33.1535622829496
"4719" 943.6 14.2271734397034 27.3768973772599
"4720" 943.8 19.1311264829762 22.7315567260739
"4721" 944 22.016055048225 16.9559750945649
"4722" 944.2 27.1915613270516 15.1289223710397
"4723" 944.4 33.545107037225 15.6382420520337
"4724" 944.6 39.4606087125333 11.8296883440128
"4725" 944.8 42.001856710475 5.43078730565865
"4726" 945 44.4812030122737 7.11632899548826
"4727" 945.2 49.6215836130146 10.2206901122364
"4728" 945.4 56.0386174585186 14.0911810571136
"4729" 945.6 63.7531903220526 16.2645685921409
"4730" 945.8 71.2320049905505 15.8787615406976
"4731" 946 78.15937091268 12.2071996188762
"4732" 946.2 81.8215226590455 5.9268833863412
"4733" 946.4 80.46644823927 6.22604516842615
"4734" 946.6 82.4082880946857 6.91652135844615
"4735" 946.8 88.2885411139529 9.79637809628733
"4736" 947 92.0193650297633 15.8707688396115
"4737" 947.2 93.2712975198 22.8220138615093
"4738" 947.4 91.17453037235 30.9175756388461
"4739" 947.6 87.8291618513767 38.5513288090597
"4740" 947.8 84.3705468933273 46.0682122001371
"4741" 948 78.7073752020273 50.7099910823916
"4742" 948.2 71.7588466656 51.7920139612747
"4743" 948.4 65.8078005992389 52.2242440485961
"4744" 948.6 59.8114691327321 52.4724222377612
"4745" 948.8 56.089069987699 49.2383652702818
"4746" 949 55.1264471443812 44.8393655171899
"4747" 949.2 53.455284438836 39.7192218356888
"4748" 949.4 50.1239260283667 35.9878620526462
"4749" 949.6 43.6286588076345 35.1171890607772
"4750" 949.8 36.052111235263 35.2406677799548
"4751" 950 28.8554048694587 34.2436702329983
"4752" 950.2 21.7266769950545 33.6353171001795
"4753" 950.4 15.8517656586561 34.2810188171172
"4754" 950.6 13.7480833705646 37.7382348649523
"4755" 950.8 9.08771508026971 41.6899766060663
"4756" 951 6.97695294221319 40.7978317798933
"4757" 951.2 8.39303060763528 38.7695503718932
"4758" 951.4 11.7472906902452 33.6791516398784
"4759" 951.6 16.9288486760712 28.8033230416731
"4760" 951.8 23.5780618956918 25.9401049490604
"4761" 952 31.8996321853742 23.4917306479752
"4762" 952.2 40.1336828352207 25.3429841823289
"4763" 952.4 48.3509601738391 26.8326551339548
"4764" 952.6 56.3910004429 29.8219861122462
"4765" 952.8 63.9672346071 33.9075158934162
"4766" 953 71.2520751496 39.8464054674638
"4767" 953.2 76.3304467199832 47.7502693218181
"4768" 953.4 80.1693941192147 56.4022456063232
"4769" 953.6 81.0673180117636 65.7367078980734
"4770" 953.8 79.5487466581676 74.9511848647651
"4771" 954 75.9069462728586 82.8339786971479
"4772" 954.2 72.6814307075487 90.5510950115641
"4773" 954.4 72.8362596613934 97.566815877061
"4774" 954.6 75.1115728537707 103.799447266553
"4775" 954.8 80.6122657100047 108.303443834156
"4776" 955 87.3481037768381 111.912944212489
"4777" 955.2 92.2318126125762 119.134978162751
"4778" 955.4 87.3768871462946 122.905862963671
"4779" 955.6 79.7159768402129 124.143367858217
"4780" 955.8 71.1525307446714 123.384482389679
"4781" 956 63.418401055272 121.233899599558
"4782" 956.2 57.1033735523008 117.252678527886
"4783" 956.4 49.7703628955508 114.529894142387
"4784" 956.6 42.486710358408 111.81081051775
"4785" 956.8 36.0529108396887 108.171842370104
"4786" 957 28.8865894420597 104.981852234983
"4787" 957.2 21.3779614903385 101.445906425008
"4788" 957.4 18.619921365031 96.3223814294065
"4789" 957.6 21.4191878609193 89.5317223658378
"4790" 957.8 26.7053930251785 83.6692743134247
"4791" 958 33.7717145276182 80.964939066428
"4792" 958.2 41.9011909555304 80.6057178290549
"4793" 958.4 49.3666924361898 82.8976476030256
"4794" 958.6 56.9164537902102 85.2662870682614
"4795" 958.8 64.078217569104 89.5769676225821
"4796" 959 67.9748779344053 96.8446021221913
"4797" 959.2 68.931192667919 104.697447317389
"4798" 959.4 66.0852534632855 107.909862503935
"4799" 959.6 61.4039483662299 111.360449193287
"4800" 959.8 56.2825196652562 117.671983583198
"4801" 960 52.4995494813656 122.682155891432
"4802" 960.2 56.0413090452992 124.446898356854
"4803" 960.4 62.2716124707163 125.592153551311
"4804" 960.6 69.4982296977716 127.05831363516
"4805" 960.8 74.4162817259361 124.845686110822
"4806" 961 80.9734360601854 121.034941038675
"4807" 961.2 88.2495453577628 121.868097210218
"4808" 961.4 92.2408621039333 120.00853791818
"4809" 961.6 96.536933168904 115.406382471094
"4810" 961.8 103.192292289228 113.248928118755
"4811" 962 106.919235986764 110.388540670699
"4812" 962.2 111.448075183515 105.269324857821
"4813" 962.4 117.555155102125 99.8951278687962
"4814" 962.6 120.817979887185 94.2249014668885
"4815" 962.8 122.860730950116 88.2971452982724
"4816" 963 125.590959959722 81.968443256651
"4817" 963.2 126.85427933997 75.4327248425604
"4818" 963.4 128.715417114497 68.7013682869744
"4819" 963.6 126.638165615087 62.0660043591913
"4820" 963.8 126.284026048108 53.6131639598801
"4821" 964 126.347640904725 50.7337327158961
"4822" 964.2 122.962260993754 45.620164962718
"4823" 964.4 119.164406930007 38.4823067805276
"4824" 964.6 116.319547607211 31.3422227421795
"4825" 964.8 110.650136386735 25.9526476144678
"4826" 965 103.711536001629 20.2314561796697
"4827" 965.2 97.5937331016826 14.4533451489654
"4828" 965.4 89.3365428381446 10.9822861293907
"4829" 965.6 80.5202469989196 9.89097731606265
"4830" 965.8 71.6519495489437 8.02644272478365
"4831" 966 63.4335071593979 5.5281963818887
"4832" 966.2 54.6806465764 3.03524683397948
"4833" 966.4 48.3687199702207 3.37847883750133
"4834" 966.6 40.6903568431979 7.24328073775337
"4835" 966.8 32.9252948921172 9.59004094901857
"4836" 967 27.6920823404823 14.2401851364638
"4837" 967.2 21.36802097214 17.7985280284662
"4838" 967.4 17.47221494289 22.1668727804562
"4839" 967.6 15.20694626637 24.8612586511062
"4840" 967.8 13.2671704651532 26.3449394899738
"4841" 968 13.9475753619103 25.5055215218806
"4842" 968.2 14.0436872011517 24.7279780326737
"4843" 968.4 13.3832395357765 25.0424580680226
"4844" 968.6 14.0271374619882 24.309567126152
"4845" 968.8 15.6780302489258 23.2939673050709
"4846" 969 17.5891947011667 21.1421993201128
"4847" 969.2 20.9953768403473 17.7693813712418
"4848" 969.4 25.4525993911 14.0139668817837
"4849" 969.6 30.3524157357262 11.0416175303995
"4850" 969.8 36.0908420746312 7.32577500428365
"4851" 970 42.4739758424911 4.06516321449962
"4852" 970.2 49.3255689317591 2.99799370173251
"4853" 970.4 56.6203954216851 0.872889573537639
"4854" 970.6 64.0244309068427 0.0139857634480919
"4855" 970.8 70.9738244340392 0.348937195621852
"4856" 971 77.1943401830854 2.31079063011799
"4857" 971.2 85.008914793095 3.39918201481645
"4858" 971.4 87.8217816836679 5.72816911509857
"4859" 971.6 93.0805129490706 10.3733985719932
"4860" 971.8 100.757036770429 12.5546216132747
"4861" 972 103.6854521736 13.8149135520961
"4862" 972.2 109.189421115062 18.1264837875914
"4863" 972.4 114.1376146911 24.0701410975962
"4864" 972.6 118.891991212859 31.3964410776944
"4865" 972.8 123.381322055062 38.0647130395641
"4866" 973 125.720589682319 45.5047300603751
"4867" 973.2 125.57929228079 53.8507156693806
"4868" 973.4 123.536993019388 61.6736755309789
"4869" 973.6 118.224316071816 66.0267095255218
"4870" 973.8 112.050458727574 70.5184805503031
"4871" 974 107.621520770329 76.359494011058
"4872" 974.2 106.610700254796 83.1650936152212
"4873" 974.4 108.967570667292 90.4824981717949
"4874" 974.6 114.442923760166 93.7824024305921
"4875" 974.8 118.607531098508 95.6755452045688
"4876" 975 118.161205779341 98.4177952393031
"4877" 975.2 113.793659230344 102.791028092119
"4878" 975.4 109.440476202175 109.013362795121
"4879" 975.6 103.056975687222 113.695673893823
"4880" 975.8 95.7896250049548 118.105502472032
"4881" 976 87.393761477232 120.497051945854
"4882" 976.2 79.7051418903209 124.901855120544
"4883" 976.4 73.9754884874931 126.8589709218
"4884" 976.6 67.1350328711188 125.415285322575
"4885" 976.8 62.5411672007951 125.543450406505
"4886" 977 57.9691186169437 125.23800064462
"4887" 977.2 54.9007131048047 125.94657564109
"4888" 977.4 53.8592377845213 123.184028894838
"4889" 977.6 53.847640896975 119.685806119646
"4890" 977.8 54.9257485692346 118.164181220337
"4891" 978 55.7812013215245 117.825611440761
"4892" 978.2 55.1881285197589 117.589636894986
"4893" 978.4 52.3592591852803 115.786083811182
"4894" 978.6 48.2188943609115 115.441493128969
"4895" 978.8 43.7325719325286 116.884348515084
"4896" 979 39.8907147940615 116.074672483223
"4897" 979.2 37.1992770512855 118.000710525564
"4898" 979.4 38.0759100366242 118.805142820507
"4899" 979.6 40.0098188814443 118.633655903289
"4900" 979.8 44.3230164378461 120.575605126938
"4901" 980 49.6388502649282 124.061162411213
"4902" 980.2 56.3699484682691 125.360687837861
"4903" 980.4 62.165433248991 126.639418400906
"4904" 980.6 68.4308410391854 122.939638655822
"4905" 980.8 76.073499352824 120.08123750227
"4906" 981 82.4515276955766 121.290773116916
"4907" 981.2 88.3206984542457 120.987232462634
"4908" 981.4 95.50615990536 117.564948626758
"4909" 981.6 103.220911617267 112.136233925615
"4910" 981.8 110.872676891297 108.230149943018
"4911" 982 113.657515360153 101.064807140004
"4912" 982.2 115.104931942924 91.8154133414678
"4913" 982.4 119.815039331287 83.8475621741497
"4914" 982.6 124.032765412997 76.2314483904927
"4915" 982.8 123.008378593939 67.3352353908729
"4916" 983 118.935273977442 58.9945716158198
"4917" 983.2 113.130739705363 51.0659631996356
"4918" 983.4 105.060974859886 45.4405065728462
"4919" 983.6 95.9215157440077 41.3676048895161
"4920" 983.8 86.5487027539106 36.6626798960792
"4921" 984 79.2467876481464 30.1269440217121
"4922" 984.2 74.6609054251937 20.9728712876586
"4923" 984.4 74.0069713695574 11.7406931532079
"4924" 984.6 74.71965924783 8.20574996416616
"4925" 984.8 69.6222881139204 3.49444289581702
"4926" 985 63.4011174793579 3.07324157480405
"4927" 985.2 55.4246237959735 3.49100061668953
"4928" 985.4 46.728607751841 3.81332311681001
"4929" 985.6 37.6245503511957 6.82924282614402
"4930" 985.8 32.60314548186 10.6899355186662
"4931" 986 25.1507722381882 16.0574249463167
"4932" 986.2 20.8358356172435 19.0156843505689
"4933" 986.4 18.2253465208727 21.5560372244522
"4934" 986.6 18.5518808753553 20.5959405144206
"4935" 986.8 20.2393962546659 19.10911965
"4936" 987 22.2845656583528 17.1017537016327
"4937" 987.2 25.0171759701158 13.4927404997514
"4938" 987.4 29.1743659757443 11.4157668633925
"4939" 987.6 33.6354688700412 8.29762361393439
"4940" 987.8 39.3441009473353 5.69353770084615
"4941" 988 44.3417158195062 4.0015843985024
"4942" 988.2 50.3276799555505 1.40880638394516
"4943" 988.4 53.3039172912667 2.11376261974615
"4944" 988.6 59.6958746865286 2.68157646077472
"4945" 988.8 66.9768368755898 1.21914383449921
"4946" 989 71.8190571427485 2.22236296310358
"4947" 989.2 77.1020880867262 6.36266609765197
"4948" 989.4 81.98676278727 11.5957077900762
"4949" 989.6 86.891880552367 16.9005107201762
"4950" 989.8 86.9108277136962 23.9010988853077
"4951" 990 83.956268230549 31.723538508438
"4952" 990.2 81.015105188903 39.1402877306643
"4953" 990.4 80.3563662044055 46.6542895432073
"4954" 990.6 81.5503963140286 53.4117393411319
"4955" 990.8 84.3740021536636 58.0200979448643
"4956" 991 88.7356924516 61.5506995174137
"4957" 991.2 92.6663927059983 65.3280259554817
"4958" 991.4 95.8624423146522 72.1677952566462
"4959" 991.6 94.4280585889304 80.4229349454461
"4960" 991.8 90.0492975654421 88.4427307396093
"4961" 992 84.9933797180615 94.8922950141026
"4962" 992.2 77.8595960697539 98.6585881690513
"4963" 992.4 73.0375858087271 96.7803413658462
"4964" 992.6 72.2488654042116 94.2851009487387
"4965" 992.8 71.9388839147052 91.8991346622672
"4966" 993 71.4258253836571 89.6899480176176
"4967" 993.2 70.33355177685 88.655426788735
"4968" 993.4 68.4505100078869 86.0227378341853
"4969" 993.6 68.2838419844571 82.2130499755158
"4970" 993.8 68.2220037935166 81.8999991198739
"4971" 994 68.0859372201981 81.9788101827433
"4972" 994.2 68.4499267670118 81.2794731321109
"4973" 994.4 68.944869967811 80.3850673321948
"4974" 994.6 69.2531430587111 79.3096517895406
"4975" 994.8 70.3166791270766 76.4746693639303
"4976" 995 69.5660852982923 71.5526285971442
"4977" 995.2 68.6905754869091 65.1599599231825
"4978" 995.4 68.8484296952389 59.8714306344573
"4979" 995.6 71.9087859444165 57.2332293415618
"4980" 995.8 76.2794279764672 57.0063153332798
"4981" 996 82.627700899811 55.5046429218462
"4982" 996.2 90.283240048357 56.004694651005
"4983" 996.4 97.8541556077351 56.5444544775759
"4984" 996.6 105.228901942983 53.8130704171766
"4985" 996.8 112.147202881547 49.8054317981619
"4986" 997 120.068841842179 48.9572550838725
"4987" 997.2 126.42844822178 51.0066501426923
"4988" 997.4 125.909871760323 50.5703952407926
"4989" 997.6 125.103216770863 47.0228757789514
"4990" 997.8 124.129682016442 40.9917694192409
"4991" 998 120.418914270995 34.923785811083
"4992" 998.2 117.346970284834 27.9625080393882
"4993" 998.4 113.98941889227 24.7933073228829
"4994" 998.6 107.8663171806 21.3411768199604
"4995" 998.8 102.335381181756 16.6733193664086
"4996" 999 99.6300848297603 11.1895128052141
"4997" 999.2 95.0368703580906 10.4684139504971
"4998" 999.4 89.7455092224529 6.30802703861086
"4999" 999.6 85.1397459700766 6.42456570490222
"5000" 999.8 78.5551042737386 5.37063772524219
"5001" 1000 73.3068032962909 2.41255976336433
"5002" 1000.2 68.0194871460243 4.00653057214919
"5003" 1000.4 60.5465268741 5.63390640548445
"5004" 1000.6 53.3250327711 4.19665666159615
"5005" 1000.8 46.3156755817744 3.92779579210197
"5006" 1001 40.4657055526 8.21265390416874
"5007" 1001.2 34.00943643876 14.2289444778462
"5008" 1001.4 26.5721507504265 16.7560280560502
"5009" 1001.6 20.6476778761544 18.8908128756283
"5010" 1001.8 19.1052861532 23.0336988461033
"5011" 1002 14.0621177385062 27.2430511728149
"5012" 1002.2 14.1475456366206 31.3325915707637
"5013" 1002.4 15.1534718363525 35.5857506767768
"5014" 1002.6 14.0080093214333 39.7006932261239
"5015" 1002.8 10.8869864260679 43.7165951671122
"5016" 1003 6.0819249966263 49.8624239093988
"5017" 1003.2 4.01149663191578 51.9912468879514
"5018" 1003.4 5.72270613267079 55.5993429838285
"5019" 1003.6 7.37035823582498 61.0813210063711
"5020" 1003.8 7.14238830538048 66.5226816663828
"5021" 1004 4.96309136314838 71.4669220617413
"5022" 1004.2 3.34768475077322 74.1112077716021
"5023" 1004.4 5.84662697041888 77.1536203646966
"5024" 1004.6 11.0719105760132 79.9643160738461
"5025" 1004.8 16.31170817125 83.0408843374962
"5026" 1005 22.0522913589559 83.4622566199478
"5027" 1005.2 27.8421974324067 84.9808614340646
"5028" 1005.4 33.9261496417826 84.2480822006027
"5029" 1005.6 39.9610813735322 82.484128800575
"5030" 1005.8 45.2591030876348 79.5655170550636
"5031" 1006 48.5672626900821 75.1187893054533
"5032" 1006.2 51.8313904081526 69.6554488942409
"5033" 1006.4 56.3981911198162 65.2795601626299
"5034" 1006.6 61.9039505776714 64.6906697250247
"5035" 1006.8 66.9980340831776 67.5697457077599
"5036" 1007 70.6681862289913 71.9850123730374
"5037" 1007.2 70.6919592634947 76.6185438965304
"5038" 1007.4 73.5889732118269 81.9619416910394
"5039" 1007.6 78.1547601226574 84.4753213682724
"5040" 1007.8 82.9955304722923 82.0614194610769
"5041" 1008 88.8190430298894 79.025622477004
"5042" 1008.2 92.7909030458213 74.0718154080019
"5043" 1008.4 97.9640914520336 68.1843047922621
"5044" 1008.6 104.869804354966 65.3356025132122
"5045" 1008.8 111.231799812497 68.3322519586923
"5046" 1009 116.374470931805 75.0617304587232
"5047" 1009.2 121.673711699516 80.1248969112411
"5048" 1009.4 123.498689397212 84.9326871828462
"5049" 1009.6 120.122242721151 87.4103950696682
"5050" 1009.8 114.262123210117 89.4958131682341
"5051" 1010 104.924101303109 91.9109281978908
"5052" 1010.2 96.5753604297207 93.5943898655789
"5053" 1010.4 88.7616807344718 93.4419618304103
"5054" 1010.6 82.4572340392435 89.721598733394
"5055" 1010.8 77.4245951612186 85.4670947662784
"5056" 1011 71.9005709031254 82.4096356222783
"5057" 1011.2 65.7042606586526 81.4662258287935
"5058" 1011.4 60.3304992727282 80.1276418828205
"5059" 1011.6 54.9541732536256 76.1686242732821
"5060" 1011.8 51.2688415862486 69.9277244018191
"5061" 1012 47.760076090423 62.8743370311116
"5062" 1012.2 47.56304063418 55.8868253148462
"5063" 1012.4 48.4956830793216 47.5024528168668
"5064" 1012.6 51.0900051339587 39.4155950078353
"5065" 1012.8 54.0246280644791 36.9582973450549
"5066" 1013 58.04180865627 31.8360873233561
"5067" 1013.2 62.8399139895903 27.3864082213219
"5068" 1013.4 63.7262569145691 20.8757660963101
"5069" 1013.6 61.7047665100105 13.6657283197409
"5070" 1013.8 60.2093603412774 7.78526714210422
"5071" 1014 64.0119497408647 7.49204307966968
"5072" 1014.2 70.3805817092061 7.45003253736131
"5073" 1014.4 77.2428384280285 11.20268389654
"5074" 1014.6 83.3795488223872 17.3717847947504
"5075" 1014.8 88.902976252998 24.7111314703219
"5076" 1015 92.9993951102539 32.0775971970865
"5077" 1015.2 98.4557163125711 39.2141184202212
"5078" 1015.4 105.374690560267 45.2918800866795
"5079" 1015.6 113.650847313889 49.956293269083
"5080" 1015.8 122.322879623636 51.6623449350783
"5081" 1016 125.934925080417 50.2770524506375
"5082" 1016.2 124.099130240836 48.2952932357098
"5083" 1016.4 124.0830056926 49.2165992763333
"5084" 1016.6 124.128485187626 55.0701962699744
"5085" 1016.8 121.916006623096 62.2144364128636
"5086" 1017 118.308113917091 70.034522626628
"5087" 1017.2 113.1240716591 76.3526924599962
"5088" 1017.4 106.994005554698 82.8808063023954
"5089" 1017.6 99.5722282799644 88.8905421340834
"5090" 1017.8 92.083551779175 94.0764009353712
"5091" 1018 85.7562254351172 93.2385648789927
"5092" 1018.2 79.400079785113 89.8113285126201
"5093" 1018.4 74.8494861085737 85.3651567328198
"5094" 1018.6 71.3476140419607 82.2448798615839
"5095" 1018.8 68.0385854305576 78.5586621877275
"5096" 1019 67.4294054641363 74.0231170553916
"5097" 1019.2 68.1135470107363 69.4404027247825
"5098" 1019.4 67.2956375282572 63.6469478089033
"5099" 1019.6 66.7192854787111 57.443864693735
"5100" 1019.8 66.6560087272634 50.8238546036184
"5101" 1020 67.8971042877792 45.8274962915443
"5102" 1020.2 65.3518067847429 39.7878469887604
"5103" 1020.4 60.83158585185 34.9355865305862
"5104" 1020.6 53.820787515013 34.0691956622809
"5105" 1020.8 49.449883189513 31.5974725771179
"5106" 1021 49.5631180798841 25.6640153956757
"5107" 1021.2 52.5840929562741 21.043814788981
"5108" 1021.4 59.358781133475 18.9106787920962
"5109" 1021.6 66.1462291231048 18.2956619800597
"5110" 1021.8 74.60563565673 15.8111795848662
"5111" 1022 82.5179957745231 12.6524421067212
"5112" 1022.2 87.7583473850286 8.27053897936044
"5113" 1022.4 85.8857298665703 6.49069701561843
"5114" 1022.6 81.4164638419429 4.65982532358901
"5115" 1022.8 75.4708296157402 1.50262797075269
"5116" 1023 69.6647595598212 1.06937573425961
"5117" 1023.2 62.70537353226 0.428338266616152
"5118" 1023.4 58.6521349307368 3.42324018734089
"5119" 1023.6 51.6666896654526 4.52955764076194
"5120" 1023.8 45.4538693699721 3.61227311881127
"5121" 1024 42.7382590696625 7.8472947280649
"5122" 1024.2 38.6232676207596 13.749183601527
"5123" 1024.4 31.6065392873684 17.6122643990356
"5124" 1024.6 24.6686872022875 19.6949489110649
"5125" 1024.8 20.0451169646909 22.0849158895128
"5126" 1025 19.1121966738727 27.8022100716643
"5127" 1025.2 17.9448281095904 33.8341662726058
"5128" 1025.4 13.8640401407515 37.6076977304522
"5129" 1025.6 9.92120417914545 39.4298198465734
"5130" 1025.8 8.62778505990001 40.9778901639162
"5131" 1026 9.63997506115338 45.6087162992151
"5132" 1026.2 7.90877679536032 51.5596362370776
"5133" 1026.4 6.63766839337868 58.1830523154117
"5134" 1026.6 2.73525557041033 63.4777583620186
"5135" 1026.8 4.11435124552498 69.1644786183212
"5136" 1027 5.66842481067317 75.9001325775535
"5137" 1027.2 5.03884096897209 82.6721820211485
"5138" 1027.4 8.67182591783809 86.3249230430604
"5139" 1027.6 12.0586900246244 92.159973736651
"5140" 1027.8 12.9115494052098 98.7658255050901
"5141" 1028 16.5121132707591 102.964747361664
"5142" 1028.2 21.8866821275538 105.279489813254
"5143" 1028.4 28.6410368459333 107.387419368394
"5144" 1028.6 33.65596330635 111.876545889346
"5145" 1028.8 39.1634206103209 116.330896493032
"5146" 1029 46.1498507709277 117.080970829317
"5147" 1029.2 52.733630411928 114.070272825166
"5148" 1029.4 57.5767598968627 110.39963765877
"5149" 1029.6 62.3347657071984 105.680178894641
"5150" 1029.8 65.3741923686263 99.7238162873725
"5151" 1030 68.7854881248212 94.2674075782444
"5152" 1030.2 72.0686586638269 89.6730335027453
"5153" 1030.4 77.4005356513304 87.9535897501244
"5154" 1030.6 80.64635212745 90.2927952446711
"5155" 1030.8 81.9402451983345 88.490703797324
"5156" 1031 81.8037820720286 83.1787429863997
"5157" 1031.2 81.3091862353091 76.340532111128
"5158" 1031.4 80.5732157836636 69.0651691025643
"5159" 1031.6 81.3258710960324 61.7056383253867
"5160" 1031.8 83.7486000327818 54.4102115237098
"5161" 1032 84.4233537022415 47.0930247815726
"5162" 1032.2 85.8911936778981 40.1805988948269
"5163" 1032.4 91.7222003177359 37.4196236647393
"5164" 1032.6 99.1171283618912 38.7220122078753
"5165" 1032.8 106.894606702987 39.6657065779877
"5166" 1033 114.032037291933 37.6269998715128
"5167" 1033.2 118.588367469751 32.4998321566445
"5168" 1033.4 116.597853436005 29.454264674657
"5169" 1033.6 113.375647518829 25.0356066189604
"5170" 1033.8 111.018101349685 22.525186801365
"5171" 1034 112.9213630527 24.1587379250643
"5172" 1034.2 115.640001001506 27.1257974944594
"5173" 1034.4 118.398496253258 31.0986094039514
"5174" 1034.6 122.063372150894 37.0250001544344
"5175" 1034.8 124.356619725398 44.0937686165604
"5176" 1035 126.824271776124 51.0170819201687
"5177" 1035.2 127.657771966464 58.3541948440542
"5178" 1035.4 127.814003612303 66.6559478294648
"5179" 1035.6 123.694337707871 74.0469666500241
"5180" 1035.8 117.133149711524 80.1359742673122
"5181" 1036 111.173668127126 86.4915890490304
"5182" 1036.2 103.916804387426 90.4560535929853
"5183" 1036.4 96.1293589286257 92.9193192416923
"5184" 1036.6 88.048411612423 92.4038456442355
"5185" 1036.8 82.1309926279421 88.8450279953988
"5186" 1037 76.8493015731128 86.1282321045385
"5187" 1037.2 72.4036229247964 86.7071054360604
"5188" 1037.4 68.6521169370783 86.2919271718635
"5189" 1037.6 64.5373525626 85.8963094557949
"5190" 1037.8 61.3034076081259 83.1239101676996
"5191" 1038 58.7247706484793 77.4636571403375
"5192" 1038.2 55.7065164831135 71.5597465124678
"5193" 1038.4 54.3838232598857 65.8781650175604
"5194" 1038.6 53.3542695893308 59.8152193352019
"5195" 1038.8 51.6072987368912 53.3859424713316
"5196" 1039 52.7229081935368 47.217319452583
"5197" 1039.2 56.6732512795175 42.3922408197431
"5198" 1039.4 55.6881303837522 37.1931213094114
"5199" 1039.6 50.7696104457383 33.541352634761
"5200" 1039.8 46.1365889843609 33.2134394344766
"5201" 1040 46.1236604782941 29.4667812999285
"5202" 1040.2 50.2182102046112 26.6649018950147
"5203" 1040.4 53.4159211408174 26.973896453107
"5204" 1040.6 56.5557011856 27.0635531922198
"5205" 1040.8 55.1446592457375 28.0209515852337
"5206" 1041 55.868812082588 29.4978217692678
"5207" 1041.2 56.101259337013 29.2877615933353
"5208" 1041.4 56.0071786072023 29.2426323483121
"5209" 1041.6 56.0417312105659 29.2773762022212
"5210" 1041.8 56.267509691611 29.3146494850549
"5211" 1042 56.2781156641955 29.073939226172
"5212" 1042.2 56.0404834776667 28.4121577291795
"5213" 1042.4 55.7869057607591 27.201430931153
"5214" 1042.6 55.1561174987647 25.8517854884932
"5215" 1042.8 54.3393390132145 23.4381587670028
"5216" 1043 53.7096361537786 20.9580844688819
"5217" 1043.2 54.0091743177 18.9637596800128
"5218" 1043.4 55.2502136932956 17.5439613214766
"5219" 1043.6 57.1743398181638 16.887958148293
"5220" 1043.8 59.097237121903 17.1783116319068
"5221" 1044 60.65294889246 17.5080694097862
"5222" 1044.2 61.861445390994 17.3018453346946
"5223" 1044.4 62.2380649664911 17.3696512718065
"5224" 1044.6 63.2778762948941 16.907968115052
"5225" 1044.8 65.05045872255 16.2506893368161
"5226" 1045 67.4793073970712 16.768252492875
"5227" 1045.2 72.5151255861612 17.8557773910094
"5228" 1045.4 78.2593668592392 20.072001063609
"5229" 1045.6 83.8807721272019 23.7983463375258
"5230" 1045.8 88.232647196747 29.0066636738461
"5231" 1046 92.4134057391429 35.3800100561604
"5232" 1046.2 93.3057788806825 42.9871845449286
"5233" 1046.4 91.091495174627 51.0217467444948
"5234" 1046.6 89.3314913960865 58.6412930121434
"5235" 1046.8 87.0865006646172 65.645655039553
"5236" 1047 87.7289365381178 72.7164999780247
"5237" 1047.2 89.9332155774522 80.0407525524462
"5238" 1047.4 90.7030967461537 88.4891944102676
"5239" 1047.6 89.1716018488373 96.7058481875495
"5240" 1047.8 84.3139032812557 101.137847174559
"5241" 1048 76.84556575745 104.156461550746
"5242" 1048.2 71.1180529304926 103.650148843326
"5243" 1048.4 66.0817990875524 100.492970326418
"5244" 1048.6 63.5761619599388 96.2212811711272
"5245" 1048.8 61.9726480207565 91.2038017532027
"5246" 1049 62.8800727400054 86.8677007401975
"5247" 1049.2 65.4742130625737 82.9882504465304
"5248" 1049.4 68.6499983270616 80.1537740122564
"5249" 1049.6 72.7569662166783 77.7044549674114
"5250" 1049.8 74.7234600342 73.6513578185643
"5251" 1050 73.8338705757081 67.4211587972786
"5252" 1050.2 70.6998241385744 60.9760575224872
"5253" 1050.4 67.4970389859055 54.8853658961517
"5254" 1050.6 67.7328285107111 48.2148676479573
"5255" 1050.8 71.9381290415434 42.867385492931
"5256" 1051 77.7736833482214 40.8370021497199
"5257" 1051.2 81.9775323060857 40.0280759215033
"5258" 1051.4 83.0945940557134 34.7604130337534
"5259" 1051.6 79.6840507202733 30.4395323155887
"5260" 1051.8 73.4878318378353 28.2647802050814
"5261" 1052 68.2959079729333 29.7440054623613
"5262" 1052.2 62.9472988151505 33.1347010196443
"5263" 1052.4 57.55530800091 37.5841105140762
"5264" 1052.6 51.1416023032276 40.652384606644
"5265" 1052.8 44.0280112091882 43.8480799353462
"5266" 1053 37.57457405382 44.0429929557761
"5267" 1053.2 31.4522381322058 40.4010887369423
"5268" 1053.4 27.5430318946 34.1780691791274
"5269" 1053.6 27.4525369810286 27.9413127541648
"5270" 1053.8 25.0725207541 23.6985748821795
"5271" 1054 20.7068408772186 24.1499265971657
"5272" 1054.2 18.8627597848286 27.3214213123319
"5273" 1054.4 17.881720286734 28.0899512672688
"5274" 1054.6 18.431813480621 28.0277403514251
"5275" 1054.8 21.0830011777546 26.3484603630833
"5276" 1055 24.9383753528059 21.9287956309344
"5277" 1055.2 31.3651428085901 17.9940086465095
"5278" 1055.4 39.0640822280842 16.795600969783
"5279" 1055.6 46.2854912070894 14.5745349396015
"5280" 1055.8 53.155649900263 9.9418550259331
"5281" 1056 59.5730601609673 4.58468878510125
"5282" 1056.2 66.0725721551882 5.15398608719909
"5283" 1056.4 70.4285714361 9.98834622360148
"5284" 1056.6 73.548383581475 17.5013812179087
"5285" 1056.8 73.2911636968737 26.0243000175935
"5286" 1057 71.2259913215706 34.0836944828167
"5287" 1057.2 69.6370484493378 41.2785526814384
"5288" 1057.4 68.8365439377226 48.5532499623745
"5289" 1057.6 69.3516819646 54.7439179681605
"5290" 1057.8 71.5191574350594 59.9668805914678
"5291" 1058 74.6794509288631 66.1789301087935
"5292" 1058.2 73.5058747865474 72.9911636401619
"5293" 1058.4 71.0511140311862 78.7452860272082
"5294" 1058.6 66.2869707511041 83.7545546821106
"5295" 1058.8 59.69134994085 85.2325026808031
"5296" 1059 52.5275173404718 85.9518402308462
"5297" 1059.2 45.7994757585 83.1873875881462
"5298" 1059.4 40.4454772778017 77.3211554903251
"5299" 1059.6 36.1087589171593 70.3061135659987
"5300" 1059.8 35.7667571654035 62.5511307927837
"5301" 1060 39.2172048177273 55.5602330881007
"5302" 1060.2 43.8212218041728 48.5103340790792
"5303" 1060.4 49.7223724991106 42.795045469527
"5304" 1060.6 53.6140509013187 36.8732512630962
"5305" 1060.8 52.7506917196333 30.8326462181795
"5306" 1061 50.1066249577935 27.6792990185881
"5307" 1061.2 48.6221057282207 27.4515766954324
"5308" 1061.4 52.3335232832739 28.0041272516288
"5309" 1061.6 57.8859764151 30.4759426513795
"5310" 1061.8 64.038259402903 35.1215819618462
"5311" 1062 70.286041947225 39.9895076983269
"5312" 1062.2 77.1943401830854 45.0298769467102
"5313" 1062.4 83.3934760537666 51.3006365988462
"5314" 1062.6 87.5355036603589 58.1628579588729
"5315" 1062.8 92.3030972023895 66.6549818614777
"5316" 1063 91.1494102325483 73.8955232470703
"5317" 1063.2 87.7003416289525 81.6026881356412
"5318" 1063.4 83.7926267370677 89.0688869522494
"5319" 1063.6 79.4954886732942 96.9951215536478
"5320" 1063.8 75.420579875722 103.516694439212
"5321" 1064 68.6202285459984 109.159467939112
"5322" 1064.2 60.627103545144 112.061522167558
"5323" 1064.4 53.0731920482098 114.283052095675
"5324" 1064.6 45.4318729851572 114.772088065319
"5325" 1064.8 42.8577877680047 112.164699280894
"5326" 1065 40.40869375705 106.334901190846
"5327" 1065.2 37.5926042304843 99.1997770107883
"5328" 1065.4 37.2383711612316 91.6309364917409
"5329" 1065.6 39.8224115376776 84.3989497029669
"5330" 1065.8 44.3031661770474 79.7732248773462
"5331" 1066 49.3678423602106 74.9283020634302
"5332" 1066.2 55.9145250501391 71.7224696856722
"5333" 1066.4 62.3998162963949 70.4326218621026
"5334" 1066.6 69.1762610552154 71.6346998161539
"5335" 1066.8 75.4962865961 68.9715435593988
"5336" 1067 75.8295954319738 63.5661911555004
"5337" 1067.2 73.8441429713027 57.9767776801705
"5338" 1067.4 72.8474214026388 50.8665070844675
"5339" 1067.6 69.9526013998569 44.5966665491581
"5340" 1067.8 66.3182924616857 39.5184993975033
"5341" 1068 62.4487651010272 32.7369617233219
"5342" 1068.2 64.9246024946377 26.6751107102612
"5343" 1068.4 70.6148475997782 26.0955185812917
"5344" 1068.6 76.323516570747 29.5874310357579
"5345" 1068.8 81.8789202729939 35.2682782339068
"5346" 1069 84.6146546374611 42.4573606719295
"5347" 1069.2 82.0071488232545 49.0388117093643
"5348" 1069.4 77.4942675392486 55.1465621211975
"5349" 1069.6 74.8067153546857 62.063620752189
"5350" 1069.8 73.7764603648149 68.9453190420237
"5351" 1070 73.8285185712807 76.8458362116361
"5352" 1070.2 72.1157900812174 84.6867611212635
"5353" 1070.4 66.4901703871862 89.7132617711479
"5354" 1070.6 58.4880337518605 90.9062943339386
"5355" 1070.8 50.73416339555 87.5761154010962
"5356" 1071 45.6477806564761 81.7974387022178
"5357" 1071.2 44.6020568453568 73.6944589778732
"5358" 1071.4 45.9987506326654 65.5021057069583
"5359" 1071.6 49.444909598231 57.7086850717685
"5360" 1071.8 54.0569663839366 50.3054487834105
"5361" 1072 59.2011990253129 42.6239610825194
"5362" 1072.2 58.4640126755375 36.7259517991274
"5363" 1072.4 54.6764234804333 31.4908492283462
"5364" 1072.6 54.4061453385667 27.8218982555462
"5365" 1072.8 59.2451706713283 29.0011247985853
"5366" 1073 64.3659445498353 33.5216615519344
"5367" 1073.2 69.5912694882535 40.4633061676382
"5368" 1073.4 72.4574673983714 48.1485418146747
"5369" 1073.6 76.3059692682545 56.3002771763643
"5370" 1073.8 77.0543653676481 65.0114299477212
"5371" 1074 74.4755826622435 72.7859337357592
"5372" 1074.2 70.5568885827795 78.1481330780513
"5373" 1074.4 63.9911891430454 82.1417922289218
"5374" 1074.6 56.4543468824 86.4072742491712
"5375" 1074.8 48.5412844088586 88.6754388936048
"5376" 1075 41.2104124755025 92.9150170008706
"5377" 1075.2 33.4731103486336 96.179769033989
"5378" 1075.4 25.7029686519809 97.7691624778938
"5379" 1075.6 22.6864715329333 102.167293190989
"5380" 1075.8 23.5367436893716 103.789024777634
"5381" 1076 22.6906946289 101.834703513271
"5382" 1076.2 22.1263744831169 96.7349976921004
"5383" 1076.4 21.9191040950878 89.7021991605291
"5384" 1076.6 22.5943643536603 82.5275738475875
"5385" 1076.8 23.1214504175 75.3558333849212
"5386" 1077 24.074814331975 67.6134550733962
"5387" 1077.2 24.4374320914205 59.5257243387949
"5388" 1077.4 27.5073275377909 51.8947565006916
"5389" 1077.6 31.6057314279173 44.6124447213462
"5390" 1077.8 36.47614679289 37.4350593808062
"5391" 1078 43.137272783687 35.1575846510418
"5392" 1078.2 52.0319391473935 36.7153933181614
"5393" 1078.4 58.8753563722392 41.0999127279492
"5394" 1078.6 61.0562585040953 48.2967544258275
"5395" 1078.8 62.5765730520953 56.7762030331359
"5396" 1079 61.957002182967 65.2064656872682
"5397" 1079.2 61.5004135504544 74.1573700054481
"5398" 1079.4 61.3677682147607 83.5541006938104
"5399" 1079.6 57.8086722855407 91.7083275739987
"5400" 1079.8 53.6037571049 100.092588771846
"5401" 1080 53.4403557763436 107.514113531641
"5402" 1080.2 54.4470910081565 115.081893002811
"5403" 1080.4 57.8365961197417 118.065192276783
"5404" 1080.6 57.1176978027026 117.663179301308
"5405" 1080.8 51.099733654471 118.774321659782
"5406" 1081 45.3071834286714 116.098751373918
"5407" 1081.2 39.9892984456165 111.268528445937
"5408" 1081.4 35.082778509648 104.723620221958
"5409" 1081.6 32.1558988496656 98.2495507291003
"5410" 1081.8 30.4809960714103 91.2749381011651
"5411" 1082 29.4361558160508 83.6075793776085
"5412" 1082.2 28.3893818649689 74.967751181756
"5413" 1082.4 27.596876368175 66.3522531764961
"5414" 1082.6 28.6969643330595 57.9285744954678
"5415" 1082.8 32.6253654637154 50.4150023996827
"5416" 1083 36.5357175337188 41.8520283283412
"5417" 1083.2 43.5885502402915 36.4971675253036
"5418" 1083.4 49.5701179607379 37.0676371353979
"5419" 1083.6 53.6261062981618 41.6258396164978
"5420" 1083.8 55.4027959867 48.1624945052128
"5421" 1084 56.9171485168647 55.9317879493167
"5422" 1084.2 56.0919355092606 63.9196680888186
"5423" 1084.4 51.6973046952522 71.2439108631331
"5424" 1084.6 45.8349707055917 76.3477967351272
"5425" 1084.8 40.1478996866339 81.2209836033716
"5426" 1085 39.8098835907176 87.389573994989
"5427" 1085.2 44.0256707476413 93.6218091922924
"5428" 1085.4 48.9108674625268 100.390877468822
"5429" 1085.6 54.0177567385355 105.968129378209
"5430" 1085.8 60.7862687835923 110.368395369277
"5431" 1086 66.2698040242744 113.783013873032
"5432" 1086.2 64.8759100039613 119.875077399989
"5433" 1086.4 59.8909648839256 123.533108875846
"5434" 1086.6 55.4920702712046 123.100561361288
"5435" 1086.8 50.1346757271909 119.844469719164
"5436" 1087 44.5159794381692 115.110396907038
"5437" 1087.2 40.3462819371492 109.595982101608
"5438" 1087.4 35.5061428502829 104.187844007407
"5439" 1087.6 30.749259556852 98.5949554050509
"5440" 1087.8 27.919943209625 91.5890305275962
"5441" 1088 27.122944980021 83.2799159569777
"5442" 1088.2 28.8197903045224 75.3254125450186
"5443" 1088.4 32.6780176098212 68.1335726162001
"5444" 1088.6 36.1841966697589 59.9336725229676
"5445" 1088.8 40.5853599383222 53.685737829235
"5446" 1089 47.8510741403935 50.4490345274875
"5447" 1089.2 56.7718243321294 48.4192811065226
"5448" 1089.4 64.8352520348433 50.2057356891705
"5449" 1089.6 67.7457641199784 56.3688571618732
"5450" 1089.8 65.8744149106178 63.2881968364265
"5451" 1090 67.4101991972216 68.6021368224948
"5452" 1090.2 73.161205774531 72.1328716931479
"5453" 1090.4 79.4754890846917 72.3206682138461
"5454" 1090.6 80.1979378181044 68.7897087599347
"5455" 1090.8 80.9214566647071 68.2360938886587
"5456" 1091 84.5772509630071 71.0016316362355
"5457" 1091.2 83.9771544091596 76.3914366383691
"5458" 1091.4 81.3775034002052 83.4006051337146
"5459" 1091.6 76.6935866550793 89.0293034119453
"5460" 1091.8 71.3944737574016 93.8839673626974
"5461" 1092 64.5822437401984 98.7785233260981
"5462" 1092.2 56.839202464018 100.467461665526
"5463" 1092.4 48.0510356158051 100.370242647103
"5464" 1092.6 40.1620614624347 98.5238511256478
"5465" 1092.8 31.6251194027186 97.010298568414
"5466" 1093 23.3990774114031 96.0340324409328
"5467" 1093.2 17.7700021354605 91.6549495837531
"5468" 1093.4 17.269123311507 84.402372079381
"5469" 1093.6 19.4521625184621 76.9529823910703
"5470" 1093.8 22.9366087555744 69.2795416507436
"5471" 1094 28.9917374240348 64.0821451508288
"5472" 1094.2 36.3427572902857 60.382018222989
"5473" 1094.4 44.7981283961607 59.2336001021452
"5474" 1094.6 52.8452305313228 58.2139755296481
"5475" 1094.8 59.8708315194333 61.4390861909295
"5476" 1095 66.9401105547652 65.8468308089418
"5477" 1095.2 75.0689860678363 67.6128760091643
"5478" 1095.4 78.9563718455459 67.2283460584678
"5479" 1095.6 81.4008415621263 71.3149250743725
"5480" 1095.8 80.4013554925189 78.1876844090894
"5481" 1096 75.258737447975 83.6523761662962
"5482" 1096.2 68.195609443725 86.8467840011212
"5483" 1096.4 59.7372215004879 88.0263877606651
"5484" 1096.6 51.2086119847282 89.9957872610513
"5485" 1096.8 44.2263210097464 92.0854015624071
"5486" 1097 35.883288539278 93.8006142339817
"5487" 1097.2 27.8829396187464 95.8171174485291
"5488" 1097.4 22.0338712343344 97.8283571466508
"5489" 1097.6 22.8708457226976 101.114848993773
"5490" 1097.8 27.0173063258362 102.949427237106
"5491" 1098 32.1582724867428 106.847510908441
"5492" 1098.2 34.7745018148441 113.55122700513
"5493" 1098.4 34.9760056494692 114.322513204546
"5494" 1098.6 38.714941026419 111.748053533079
"5495" 1098.8 45.3928874350538 109.610750273703
"5496" 1099 51.8888339870262 111.412914789641
"5497" 1099.2 57.3637423823716 113.304463570279
"5498" 1099.4 63.0578729094843 111.312747896367
"5499" 1099.6 69.864950551318 108.905649424103
"5500" 1099.8 74.9477991321366 111.216271429895
"5501" 1100 77.0860778841968 115.975760265878
"5502" 1100.2 76.1312473636866 121.288163480744
"5503" 1100.4 72.9221176455091 124.873642572505
"5504" 1100.6 68.6260772939636 125.516403869823
"5505" 1100.8 62.3700339226076 126.462201414564
"5506" 1101 55.0501183677163 124.62040297066
"5507" 1101.2 48.2276878248822 122.423547089717
"5508" 1101.4 45.4346601218835 120.319165602429
"5509" 1101.6 41.8037059576488 115.662637319188
"5510" 1101.8 38.7757513869559 109.159164298439
"5511" 1102 35.9500093653857 103.089384043941
"5512" 1102.2 32.7571707918049 96.7427496550593
"5513" 1102.4 32.2721315416363 89.3069383900007
"5514" 1102.6 34.621996508725 81.8720431855712
"5515" 1102.8 38.4883916910643 75.4497865565337
"5516" 1103 43.1184077801575 68.2079798077577
"5517" 1103.2 48.5883923986755 61.8863677860914
"5518" 1103.4 55.2546627743308 56.7467356990962
"5519" 1103.6 62.6692302052698 55.6596791756103
"5520" 1103.8 70.9154340711143 56.1925712292462
"5521" 1104 75.4480503164807 53.106360749259
"5522" 1104.2 77.0053527109177 48.4824879252293
"5523" 1104.4 77.9621484566367 45.7607450305893
"5524" 1104.6 80.3402551578661 49.2038928280755
"5525" 1104.8 80.7621773145358 55.09090418447
"5526" 1105 79.2823675426446 62.4487605089444
"5527" 1105.2 73.7774155612638 69.7288934982915
"5528" 1105.4 67.2544436452859 74.2126289858048
"5529" 1105.6 60.6632176837052 79.3541652358988
"5530" 1105.8 53.2702756793288 82.9602373749055
"5531" 1106 45.15967671955 82.5886351724462
"5532" 1106.2 39.4263944774136 78.6428718675411
"5533" 1106.4 33.665465272275 72.9162357762712
"5534" 1106.6 27.321856190583 66.8535166936428
"5535" 1106.8 20.5424650434099 60.0813560413255
"5536" 1107 15.9266055062897 52.0682960606479
"5537" 1107.2 9.96891967902855 46.8543539374265
"5538" 1107.4 6.918825977389 48.1099395563691
"5539" 1107.6 7.49766133282017 48.9339107706352
"5540" 1107.8 9.87993301401666 47.9459244825128
"5541" 1108 12.0097875372055 47.4753064083599
"5542" 1108.2 17.0486384174333 45.8757698537628
"5543" 1108.4 23.5547917750592 46.6910489608257
"5544" 1108.6 30.2406340446283 48.8020290672518
"5545" 1108.8 36.4882800724558 50.8265834382981
"5546" 1109 43.5218724545151 52.4003123522895
"5547" 1109.2 50.7187792602428 53.9174160447951
"5548" 1109.4 57.7071158800412 56.1528542354638
"5549" 1109.6 64.3127606407363 59.7572906403189
"5550" 1109.8 71.971821763919 63.0725132384065
"5551" 1110 76.0408335118018 69.3298280190847
"5552" 1110.2 74.9046760986268 76.9170939582301
"5553" 1110.4 72.2363813633692 85.3442682214615
"5554" 1110.6 67.8952373803934 92.7911152306478
"5555" 1110.8 61.7459553597148 95.3612542836412
"5556" 1111 54.491114029416 98.8777583386302
"5557" 1111.2 50.2189803031574 103.484196456174
"5558" 1111.4 51.6382235989274 109.480296106687
"5559" 1111.6 55.434312149162 115.162998615929
"5560" 1111.8 60.2483113281462 116.944872393438
"5561" 1112 66.5271760151294 119.005933617589
"5562" 1112.2 71.0016357376232 125.198120541474
"5563" 1112.4 74.4221513176217 125.665575851281
"5564" 1112.6 76.8198937793368 125.145171450831
"5565" 1112.8 79.7935322710186 124.217481998195
"5566" 1113 82.9354447806902 123.87218799144
"5567" 1113.2 83.4540070959556 122.797053896735
"5568" 1113.4 82.6453847682428 123.812162686608
"5569" 1113.6 80.450808937977 122.674764812879
"5570" 1113.8 76.6814780448097 124.695066635209
"5571" 1114 71.5191047561077 125.649811360154
"5572" 1114.2 65.4030872357667 126.396443629751
"5573" 1114.4 58.9599195405767 126.714999496637
"5574" 1114.6 53.6741747748558 125.491423308195
"5575" 1114.8 47.9191450802308 122.654089371946
"5576" 1115 41.802568811808 121.894310774662
"5577" 1115.2 36.0611484311156 118.110896175159
"5578" 1115.4 29.4239338674462 115.407323227754
"5579" 1115.6 24.9382641211298 111.477250851883
"5580" 1115.8 22.7470933943903 105.761627601346
"5581" 1116 19.9559976816984 98.5534170579609
"5582" 1116.2 19.507536044025 92.0922373450462
"5583" 1116.4 21.2457727285672 85.2678799373626
"5584" 1116.6 21.6893724144319 79.0206975990939
"5585" 1116.8 23.01376147035 72.1394610447513
"5586" 1117 27.0562645173895 66.1521102917409
"5587" 1117.2 33.3395216888477 63.6286484684608
"5588" 1117.4 40.7118517175143 63.0791339678747
"5589" 1117.6 46.6669295680779 66.0332605272355
"5590" 1117.8 51.6675594106174 69.9179041256809
"5591" 1118 58.8361730076 70.8952311804948
"5592" 1118.2 66.9718217633845 70.6008474453461
"5593" 1118.4 74.8667463168212 69.0602803655984
"5594" 1118.6 80.0503100408269 70.9332497787537
"5595" 1118.8 80.9350309017428 76.1868526001765
"5596" 1119 78.2036583364696 81.4631357194375
"5597" 1119.2 73.2568036467176 85.5557408319386
"5598" 1119.4 67.3700753956257 87.1931163790513
"5599" 1119.6 60.81258192 88.8627961241961
"5600" 1119.8 52.6435124564793 90.6818964568548
"5601" 1120 43.6777426613647 90.6943276285772
"5602" 1120.2 36.7947532073603 92.9964198219288
"5603" 1120.4 33.446920056 97.9714764906962
"5604" 1120.6 30.6086005337102 104.637650248704
"5605" 1120.8 31.418820448968 110.184242253142
"5606" 1121 35.3502369228231 111.952982367946
"5607" 1121.2 39.6945748796315 113.629469069838
"5608" 1121.4 44.0275030826682 119.155383283301
"5609" 1121.6 48.4832847609582 119.411813667749
"5610" 1121.8 53.2363477558 117.099705260346
"5611" 1122 60.0854237214605 119.225409655521
"5612" 1122.2 63.1977311371082 125.478479909067
"5613" 1122.4 61.2733184662259 126.745191430755
"5614" 1122.6 57.5363620963328 126.546806677136
"5615" 1122.8 52.270387087516 125.884551690793
"5616" 1123 46.1194961681267 124.244960050594
"5617" 1123.2 40.903119653089 122.986336985131
"5618" 1123.4 35.7827268560338 120.264887382765
"5619" 1123.6 30.6740228234162 116.018728589949
"5620" 1123.8 25.04084753435 114.027769510551
"5621" 1124 24.6115535866615 110.056769725754
"5622" 1124.2 22.7162408979443 104.850028614764
"5623" 1124.4 19.77929226948 100.72752112075
"5624" 1124.6 16.7639200119387 95.8495423119268
"5625" 1124.8 14.117640892728 90.1120229727822
"5626" 1125 11.8653073514607 83.7704767910183
"5627" 1125.2 6.95246969274843 78.4266291020102
"5628" 1125.4 6.29357798232413 73.0059607806048
"5629" 1125.6 11.2346002633241 68.7097035351565
"5630" 1125.8 18.70620358435 65.7662401738962
"5631" 1126 26.7310957917913 65.0226461701244
"5632" 1126.2 34.7539682576833 63.7392580006517
"5633" 1126.4 42.7581295329962 63.1987677016763
"5634" 1126.6 49.1256683614141 67.1358398203152
"5635" 1126.8 52.2781495077842 73.3297638304514
"5636" 1127 50.3040629149448 77.4208263549151
"5637" 1127.2 49.142515248287 82.1344474010549
"5638" 1127.4 49.1769331638414 86.7447588737944
"5639" 1127.6 54.5026534660672 89.1178976504527
"5640" 1127.8 62.0935411610628 91.360300156028
"5641" 1128 70.2289503032218 92.2519617513083
"5642" 1128.2 76.2581559360324 90.7273986010353
"5643" 1128.4 77.534109344761 88.2362976986089
"5644" 1128.6 79.8011828669949 90.0841204464764
"5645" 1128.8 83.11686326795 94.9235719065211
"5646" 1129 81.4841921404158 101.091626957057
"5647" 1129.2 75.0497714493805 105.353034229968
"5648" 1129.4 67.781703808032 106.163683478782
"5649" 1129.6 60.1605095083969 105.624280803862
"5650" 1129.8 52.4869905305016 105.276068003682
"5651" 1130 43.8153416705512 105.812895971139
"5652" 1130.2 35.4551060347721 104.737253482404
"5653" 1130.4 28.013315861448 103.81555485619
"5654" 1130.6 21.9656658349864 100.923545944505
"5655" 1130.8 14.0442072868619 99.95002867287
"5656" 1131 13.569121455476 97.1877920162346
"5657" 1131.2 16.2210146103073 91.1283919929437
"5658" 1131.4 21.1499143081385 85.2822044140513
"5659" 1131.6 24.4202236338432 79.1173172569272
"5660" 1131.8 27.147116647725 72.6619024933104
"5661" 1132 28.9671085825904 65.5700042144135
"5662" 1132.2 30.9226500452216 58.3038707192245
"5663" 1132.4 35.9047619086 51.846611445989
"5664" 1132.6 41.48178244218 45.0634199450862
"5665" 1132.8 46.8389082049043 39.8517814346288
"5666" 1133 52.6953844266723 39.945675380316
"5667" 1133.2 56.8620911072633 44.9166307076115
"5668" 1133.4 62.3287875097621 50.6705521130894
"5669" 1133.6 68.0589661284318 57.3208548248639
"5670" 1133.8 69.8978956033075 64.626543434016
"5671" 1134 68.572294521466 73.4603907072569
"5672" 1134.2 64.8311948701966 81.8366886378714
"5673" 1134.4 59.5166363738419 87.0038691836204
"5674" 1134.6 52.5318934666165 91.9604212690032
"5675" 1134.8 49.218250888261 95.8346018848631
"5676" 1135 51.7129751038241 99.9366407838979
"5677" 1135.2 55.8018262031207 105.839011639598
"5678" 1135.4 60.7219477834846 109.806881238023
"5679" 1135.6 64.5882292305449 108.269887637295
"5680" 1135.8 68.108323942786 109.952301980404
"5681" 1136 73.0636835611276 115.362831734153
"5682" 1136.2 73.8100647065524 123.044764707013
"5683" 1136.4 70.0163322990462 126.029053888592
"5684" 1136.6 64.3732276966227 125.46428808896
"5685" 1136.8 57.5292872326846 123.574266979708
"5686" 1137 49.3431853181197 121.574047947949
"5687" 1137.2 42.1331787523615 119.443757270746
"5688" 1137.4 35.9750368649203 117.21217039162
"5689" 1137.6 28.3834602293405 113.87643925119
"5690" 1137.8 22.8124993574504 107.580755605823
"5691" 1138 19.596221059325 98.2740375518211
"5692" 1138.2 18.2450106040878 91.2961793849925
"5693" 1138.4 16.2798272582557 83.5543244539937
"5694" 1138.6 15.4154652703241 75.3023498144065
"5695" 1138.8 17.233398865975 67.2886000393462
"5696" 1139 21.9108547111982 60.3945301465694
"5697" 1139.2 29.4553772379962 57.8049482683933
"5698" 1139.4 37.3451246397553 56.7884789216326
"5699" 1139.6 45.6265772412765 54.8526847220226
"5700" 1139.8 53.6197876324469 52.1390979712441
"5701" 1140 61.8422495002363 49.1604151980461
"5702" 1140.2 67.5101104734214 51.9523940726229
"5703" 1140.4 67.8947138561 56.6936548111795
"5704" 1140.6 69.3957490529478 62.5766788549244
"5705" 1140.8 70.4474041613568 70.5956828184137
"5706" 1141 68.8857098503119 78.2509729730241
"5707" 1141.2 65.6478431889652 85.4710658582027
"5708" 1141.4 68.43315859185 89.1235148026392
"5709" 1141.6 74.3154439931128 93.1414423418974
"5710" 1141.8 79.7830930622638 91.8416223390617
"5711" 1142 83.2538299812554 89.9620790100562
"5712" 1142.2 89.9227727884487 90.79709936451
"5713" 1142.4 94.0578404181868 95.4853431746891
"5714" 1142.6 94.4842441265739 103.134539065116
"5715" 1142.8 91.4494752127008 110.529272663602
"5716" 1143 87.6603480152098 118.008553633944
"5717" 1143.2 80.9910793643419 123.755021233072
"5718" 1143.4 72.7883510051905 125.058829137665
"5719" 1143.6 63.8091102886534 122.503258610739
"5720" 1143.8 56.0217811955286 118.379712957537
"5721" 1144 49.9761886459361 112.65857456746
"5722" 1144.2 43.1932671211537 107.509875159408
"5723" 1144.4 37.05133246355 102.079937215446
"5724" 1144.6 31.3511476047074 94.9831365590941
"5725" 1144.8 28.4173174645587 86.5656483165734
"5726" 1145 28.7998701013168 78.1548684609701
"5727" 1145.2 33.5658164501385 70.4032232164872
"5728" 1145.4 39.5366244399333 63.2827623645684
"5729" 1145.6 46.41520315044 56.3721969539562
"5730" 1145.8 54.2752293636 50.9407172578656
"5731" 1146 63.0100640946551 47.7207446423966
"5732" 1146.2 71.1324207638778 48.0874735169573
"5733" 1146.4 75.2458066380771 53.8181316279654
"5734" 1146.6 79.6698639596177 59.6071848927223
"5735" 1146.8 86.4598699095633 63.821492795204
"5736" 1147 92.1922778140513 63.9025091326338
"5737" 1147.2 96.2840994298768 60.2341500352212
"5738" 1147.4 102.417339338002 59.0800127853321
"5739" 1147.6 111.024425128036 60.2784484489552
"5740" 1147.8 117.781127142341 65.0394346920358
"5741" 1148 120.115800710354 73.0494058276173
"5742" 1148.2 117.27407558019 81.3656515148462
"5743" 1148.4 110.579748145617 88.345742118594
"5744" 1148.6 102.824590303472 93.9319392573334
"5745" 1148.8 93.8001025799739 96.1854661628288
"5746" 1149 84.1962413495732 95.3846931628372
"5747" 1149.2 76.0298998237525 92.4824088615156
"5748" 1149.4 68.4508741215407 87.9966239945241
"5749" 1149.6 62.9116380564403 81.8077840871403
"5750" 1149.8 57.0291324702842 75.8206543392146
"5751" 1150 50.7363459199361 72.1536641429554
"5752" 1150.2 42.8794803168522 68.3094147499244
"5753" 1150.4 34.8449484338348 63.2779004629505
"5754" 1150.6 29.0466763269421 56.6511901008462
"5755" 1150.8 24.7291163715474 48.6957618676093
"5756" 1151 21.8008634669823 40.4271728293756
"5757" 1151.2 23.0500060826412 34.0551486178049
"5758" 1151.4 28.2801540996909 32.3343527926946
"5759" 1151.6 33.5015563600687 27.7526276968149
"5760" 1151.8 33.6600945958826 21.3034729047918
"5761" 1152 28.9712061669636 16.7922688106946
"5762" 1152.2 26.3315312391625 16.8166377637836
"5763" 1152.4 22.0900136489814 18.7048125030833
"5764" 1152.6 18.8533908996588 21.8426172481991
"5765" 1152.8 17.4154382475278 22.3887355696297
"5766" 1153 19.7233384247752 21.4234295254544
"5767" 1153.2 22.554499783975 17.4376841524086
"5768" 1153.4 27.2896461366 13.7483784985293
"5769" 1153.6 33.8826933843624 10.4941521818957
"5770" 1153.8 41.7043306143128 7.92293499334615
"5771" 1154 50.2379496194667 6.64474721231282
"5772" 1154.2 58.7195579712477 8.42672087502797
"5773" 1154.4 65.9589928490712 13.1154707751635
"5774" 1154.6 71.60048056685 20.4632947636587
"5775" 1154.8 75.5351118332129 29.355970162072
"5776" 1155 77.45242464786 38.5892502076662
"5777" 1155.2 78.6524297876588 47.7823104515226
"5778" 1155.4 78.5440765939565 56.8439429599244
"5779" 1155.6 77.0970682429243 65.1074059315489
"5780" 1155.8 73.9136992770661 73.2502135256343
"5781" 1156 71.1253822706 81.2818395865567
"5782" 1156.2 67.03953692285 89.1239540927461
"5783" 1156.4 61.3165137680224 96.2400145343634
"5784" 1156.6 55.8384560157774 102.694922109128
"5785" 1156.8 51.2008836143177 109.907073718967
"5786" 1157 48.7405305338975 117.162349481788
"5787" 1157.2 50.2891945822891 120.125583506325
"5788" 1157.4 46.6706872592484 119.439577150823
"5789" 1157.6 40.2806151746859 116.913590397088
"5790" 1157.8 34.7070269217461 111.220956092123
"5791" 1158 30.1788376506703 103.946261234596
"5792" 1158.2 27.901637162278 96.4175919758801
"5793" 1158.4 27.2376695708564 88.2384015564872
"5794" 1158.6 28.1531581276789 79.9944883680304
"5795" 1158.8 29.9235244105474 71.7742144413988
"5796" 1159 31.6896555829514 63.0759860047921
"5797" 1159.2 35.030354806216 54.9723174458819
"5798" 1159.4 39.09488860182 46.7106260589162
"5799" 1159.6 44.9090058089571 39.3281881650706
"5800" 1159.8 49.0930819257935 33.2435459016204
"5801" 1160 48.8217415046225 29.4303565140259
"5802" 1160.2 54.9457051614539 26.7336088420709
"5803" 1160.4 61.5487342274526 29.7777334141093
"5804" 1160.6 65.0980626310455 36.5582345876778
"5805" 1160.8 67.2947155046094 44.7206095495537
"5806" 1161 64.9510664772106 52.6027624511028
"5807" 1161.2 61.9853959998857 61.5410773255694
"5808" 1161.4 59.3575198105646 70.196681109386
"5809" 1161.6 54.7409112972216 77.9845424164137
"5810" 1161.8 47.7165170160297 84.3862611168214
"5811" 1162 39.9898347387951 88.5059371986998
"5812" 1162.2 32.4421637881887 93.7259643379187
"5813" 1162.4 25.2259133720628 99.0165821447222
"5814" 1162.6 19.6938321638273 104.334234269914
"5815" 1162.8 22.0882550255291 107.324964240429
"5816" 1163 24.6736361428734 111.643653493612
"5817" 1163.2 29.0482189346597 115.726890893451
"5818" 1163.4 33.0405282825923 118.397165486838
"5819" 1163.6 37.8419056997221 120.767392016579
"5820" 1163.8 43.3919328698015 124.200502009891
"5821" 1164 47.4971603371 124.850480003233
"5822" 1164.2 52.0111638137007 125.776711988709
"5823" 1164.4 56.7224982852906 127.789355957602
"5824" 1164.6 61.5573157130783 127.839584391172
"5825" 1164.8 66.0719557811639 127.136542866989
"5826" 1165 66.8121935899778 126.497145657113
"5827" 1165.2 66.8264625354409 126.732438756642
"5828" 1165.4 65.37986020795 127.173396169171
"5829" 1165.6 64.2468859619659 127.358039979773
"5830" 1165.8 62.5327442674548 126.957339832483
"5831" 1166 59.4077641361116 126.877945478148
"5832" 1166.2 54.6437904661455 126.474755173483
"5833" 1166.4 49.4359604184898 125.492169803744
"5834" 1166.6 44.6153846201538 123.618364948131
"5835" 1166.8 39.017352559872 121.790357163766
"5836" 1167 33.6460358792642 118.901286441279
"5837" 1167.2 28.2965708838761 115.581433415518
"5838" 1167.4 23.3373998586226 111.432582132064
"5839" 1167.6 18.2017957414657 107.090709654615
"5840" 1167.8 13.6039138409588 101.836235160266
"5841" 1168 10.3673757446308 96.1600299433616
"5842" 1168.2 7.00973600524284 89.9617221637509
"5843" 1168.4 4.02642035450475 83.0035760562747
"5844" 1168.6 3.33180798400678 76.1554474792021
"5845" 1168.8 1.77327444758319 69.3242297880562
"5846" 1169 2.20117955462585 61.64591861626
"5847" 1169.2 3.10550458748791 54.6084911037772
"5848" 1169.4 4.10484927959999 48.0721053360747
"5849" 1169.6 7.26589932989703 41.4130861740046
"5850" 1169.8 8.77569518008193 35.3456728428823
"5851" 1170 12.4141546540138 31.5194030852944
"5852" 1170.2 19.1649544123419 29.9600649122978
"5853" 1170.4 26.6561817416 28.5488410155649
"5854" 1170.6 33.9990342865895 27.0461350472988
"5855" 1170.8 42.4355754776968 25.2957959224591
"5856" 1171 50.9839989684791 26.1353959520769
"5857" 1171.2 59.2880442760333 29.9918449535795
"5858" 1171.4 65.7754304989663 36.0322607992917
"5859" 1171.6 69.48977720271 43.8175053439062
"5860" 1171.8 71.4066637083798 51.7564504620572
"5861" 1172 73.874505627308 59.5530705715895
"5862" 1172.2 72.9024165997316 67.281895085083
"5863" 1172.4 70.9882285116826 74.9608823599838
"5864" 1172.6 70.7360896060364 82.9244924269007
"5865" 1172.8 70.6219742823611 91.3350878018638
"5866" 1173 71.9685452239448 98.8493977693289
"5867" 1173.2 69.1562743037695 102.713884958863
"5868" 1173.4 62.1384955913705 103.653359154715
"5869" 1173.6 54.4071574855339 102.642577079962
"5870" 1173.8 45.4120510638101 100.79486230072
"5871" 1174 36.4501854893797 98.7851795121767
"5872" 1174.2 27.613184149914 96.35709805459
"5873" 1174.4 19.1284300492063 93.0247222598304
"5874" 1174.6 11.9841717927923 87.8166943177154
"5875" 1174.8 6.2332896468 83.7983698404222
"5876" 1175 6.32546619813542 86.1514578061926
"5877" 1175.2 8.22340631332131 89.1554893612396
"5878" 1175.4 10.1918229398256 94.7889699496883
"5879" 1175.6 12.3808472702165 98.8895284069138
"5880" 1175.8 14.9813853128481 103.51882040032
"5881" 1176 18.2068845906441 107.147038775971
"5882" 1176.2 21.2247942167007 110.599396813458
"5883" 1176.4 23.2253015876584 112.235016236065
"5884" 1176.6 25.8525604872131 114.240776386189
"5885" 1176.8 26.5596538337905 113.596366657846
"5886" 1177 25.53494976245 111.437036137396
"5887" 1177.2 23.4888597666 110.343078519086
"5888" 1177.4 21.0628890913734 108.502591951143
"5889" 1177.6 17.3524756654168 105.170849474762
"5890" 1177.8 13.4138522042769 101.151919968854
"5891" 1178 10.0335001400773 95.9638607989825
"5892" 1178.2 7.67509614846885 90.2393836889281
"5893" 1178.4 4.74920134388906 85.3268127756274
"5894" 1178.6 3.56323722187499 79.4420001367461
"5895" 1178.8 2.66505986655763 72.5992079239987
"5896" 1179 2.13319135016249 66.8745691135962
"5897" 1179.2 2.24668705426667 61.0511873946154
"5898" 1179.4 3.34831180214286 55.7339523576462
"5899" 1179.6 7.35218780975788 50.0903923543461
"5900" 1179.8 8.14676080640646 43.29535378633
"5901" 1180 8.31162873912272 38.3846089081416
"5902" 1180.2 12.69842726217 36.9496877416962
"5903" 1180.4 19.2147679241094 34.7622343659122
"5904" 1180.6 23.3919009306306 30.4950951023666
"5905" 1180.8 27.2090233954182 27.184541557725
"5906" 1181 33.5918802803442 26.7209759513694
"5907" 1181.2 40.2297946744621 29.7227065480875
"5908" 1181.4 47.4691700498791 31.8715502942415
"5909" 1181.6 54.8218593134427 33.6000093634978
"5910" 1181.8 61.4656966390898 37.4250758407441
"5911" 1182 66.7396773751233 42.517585155977
"5912" 1182.2 71.8327508450166 48.239638728985
"5913" 1182.4 76.126357431841 55.8219908017479
"5914" 1182.6 79.3009288363304 63.3543369415505
"5915" 1182.8 81.4576390276178 71.3686245741408
"5916" 1183 82.8609755917513 80.5648884057033
"5917" 1183.2 81.8180465245068 89.9140136272021
"5918" 1183.4 78.5230103761122 98.9180770275047
"5919" 1183.6 72.555491488752 105.261733031302
"5920" 1183.8 64.8661507485762 109.274065784632
"5921" 1184 57.1751994364583 113.927390777767
"5922" 1184.2 48.5066165020355 115.827818694395
"5923" 1184.4 39.6349484299969 117.31608078819
"5924" 1184.6 38.2091184536902 120.174916045551
"5925" 1184.8 40.0069547246081 119.449305079677
"5926" 1185 38.188250227719 117.91866753106
"5927" 1185.2 35.5541467318326 113.009761124404
"5928" 1185.4 32.4002902886578 107.01398560816
"5929" 1185.6 27.8838960690524 101.633451118227
"5930" 1185.8 23.7162838690672 95.4239071349527
"5931" 1186 20.5895822298149 88.1670241285652
"5932" 1186.2 19.9609503667538 80.1995052387692
"5933" 1186.4 21.0576671057897 71.6716170809065
"5934" 1186.6 25.2834919395652 63.7863692118983
"5935" 1186.8 31.5858921584035 57.4326166008194
"5936" 1187 37.5155713701714 51.4462298914176
"5937" 1187.2 42.2021432471294 44.3539095731403
"5938" 1187.4 45.9303917334667 36.6885297731462
"5939" 1187.6 44.3087228822667 31.6097504172795
"5940" 1187.8 42.1957186589448 29.3185596497427
"5941" 1188 46.1639040986823 29.507247670952
"5942" 1188.2 52.0834425569 32.8667058431462
"5943" 1188.4 57.6632421600839 38.5530045226526
"5944" 1188.6 60.8878937980722 46.6401346397628
"5945" 1188.8 61.8664363225909 54.9174717907825
"5946" 1189 60.5707136964545 63.2247272604462
"5947" 1189.2 56.5766229454349 70.5044252819746
"5948" 1189.4 50.134024736113 74.7433722529505
"5949" 1189.6 42.5415196469846 75.7897083964615
"5950" 1189.8 34.4408736008269 75.3684925076025
"5951" 1190 26.342616866075 73.8685069054962
"5952" 1190.2 18.2635769923815 71.4599549254092
"5953" 1190.4 10.516339729977 70.425419461674
"5954" 1190.6 3.39220183522499 70.6422505379212
"5955" 1190.8 3.715268676675 74.0818920749212
"5956" 1191 4.70211570917142 79.3971088715366
"5957" 1191.2 5.17654641999345 85.4119814953789
"5958" 1191.4 8.12503063518538 91.0600341665535
"5959" 1191.6 10.5009487306074 97.034178925376
"5960" 1191.8 13.7721929321496 101.912088154297
"5961" 1192 16.6503236842136 105.197039975323
"5962" 1192.2 19.7858877517103 108.481866986817
"5963" 1192.4 21.160878114975 110.18482676739
"5964" 1192.6 22.6351446742615 110.982827062638
"5965" 1192.8 24.6204575267591 110.359397601983
"5966" 1193 26.2751055228756 113.1419608205
"5967" 1193.2 25.5852309988031 112.58119467644
"5968" 1193.4 23.3865309027923 111.038684489308
"5969" 1193.6 20.6927773905302 108.619107586218
"5970" 1193.8 16.9167913661905 105.287661247823
"5971" 1194 13.0339430560783 100.24213840389
"5972" 1194.2 10.1950155646547 95.1918957949399
"5973" 1194.4 6.76247605677692 89.0367381107538
"5974" 1194.6 4.10175920938048 82.279160649334
"5975" 1194.8 3.66959793722903 74.8695782058704
"5976" 1195 2.05502346808719 67.9272039524359
"5977" 1195.2 3.12701060440909 61.4145724717825
"5978" 1195.4 5.16759342965824 54.3729377775258
"5979" 1195.6 5.99820397132221 46.9196939827906
"5980" 1195.8 9.04587156059999 40.4357371407033
"5981" 1196 15.4438619501 36.3318262063462
"5982" 1196.2 22.0005144497495 33.5666592040331
"5983" 1196.4 28.4053608452129 32.8736919729107
"5984" 1196.6 34.8737439967379 34.6910776570875
"5985" 1196.8 41.902017213437 36.9023303582157
"5986" 1197 48.7971394433609 39.585915422107
"5987" 1197.2 56.2001437509871 43.4145289411365
"5988" 1197.4 62.3030585189271 48.1788850896686
"5989" 1197.6 64.2908150683297 55.9591300919002
"5990" 1197.8 64.2514218448569 64.0669310292407
"5991" 1198 66.0234257919513 70.984751380657
"5992" 1198.2 71.9390563641776 75.5626292027427
"5993" 1198.4 78.6577530178689 76.974300881552
"5994" 1198.6 80.8168269261398 75.9395634395984
"5995" 1198.8 83.0727391962983 80.8406998371048
"5996" 1199 82.6934166839077 87.5361005778974
"5997" 1199.2 77.6799064238231 93.2838462497222
"5998" 1199.4 72.0910162307092 99.5776595532663
"5999" 1199.6 64.787570998625 102.888889947296
"6000" 1199.8 57.20816951245 105.449511980396
"6001" 1200 49.0263747980876 106.944497900342
"6002" 1200.2 40.3805513224524 108.756433894035
"6003" 1200.4 31.9772826596 109.385990628296
"6004" 1200.6 23.3990774114031 107.466401818941
"6005" 1200.8 23.1394326325839 102.895259653846
"6006" 1201 24.183052979633 95.096843717342
"6007" 1201.2 27.3476242337695 87.837921136414
"6008" 1201.4 32.0570117989707 81.578707216691
"6009" 1201.6 37.1072130726803 75.8251442639444
"6010" 1201.8 40.9478423421278 69.1499698422906
"6011" 1202 44.9792873726747 62.7661083888462
"6012" 1202.2 50.6840190644691 57.1476700319396
"6013" 1202.4 56.33905636251 51.3961821970962
"6014" 1202.6 63.9654585387028 48.0074387825284
"6015" 1202.8 70.0397753991688 46.4444658254058
"6016" 1203 70.2385321176 41.4116671799712
"6017" 1203.2 68.0156479678727 35.3763702238462
"6018" 1203.4 68.2348165846776 27.7574590883122
"6019" 1203.6 73.1271297588 22.2074569107604
"6020" 1203.8 80.49685453023 20.2865354068961
"6021" 1204 87.4240485278353 22.9779237685814
"6022" 1204.2 92.94823067835 29.14140746625
"6023" 1204.4 94.469524810466 36.9313666269802
"6024" 1204.6 94.3716805251728 46.1022139523122
"6025" 1204.8 90.9444090146973 54.0909062822532
"6026" 1205 85.8251497938589 61.2885639587658
"6027" 1205.2 79.5587213031652 68.3825279033679
"6028" 1205.4 73.6656277268521 74.7358040082663
"6029" 1205.6 69.7896461411431 81.4897509700444
"6030" 1205.8 64.7420102902154 87.8627521958462
"6031" 1206 59.5388393953311 94.5739606600394
"6032" 1206.2 52.1257090047681 99.3078837464428
"6033" 1206.4 44.4666453784992 98.9321245869386
"6034" 1206.6 37.820991703475 93.7865792873462
"6035" 1206.8 33.2604541263949 85.9355076499487
"6036" 1207 30.0623509475016 77.2733761100183
"6037" 1207.2 27.9490988144718 68.1297279555641
"6038" 1207.4 29.1010118931135 58.6585084352516
"6039" 1207.6 31.8577610756377 48.9210103782801
"6040" 1207.8 35.9034282993474 40.221370174404
"6041" 1208 40.6341653147868 32.3385101769231
"6042" 1208.2 46.0361053615355 32.0682323059429
"6043" 1208.4 51.4054221269258 31.1222650852844
"6044" 1208.6 59.3674657259871 31.5833127105236
"6045" 1208.8 63.5299596703573 37.6719382542927
"6046" 1209 66.9481370601429 45.4732650636747
"6047" 1209.2 67.6885499893636 54.0731961407916
"6048" 1209.4 67.3293320829925 63.4554654154723
"6049" 1209.6 64.3489950079805 72.2327324420054
"6050" 1209.8 58.2868156499193 78.9430219480142
"6051" 1210 49.6627496332271 83.0412082208801
"6052" 1210.2 40.7562254303069 84.0398300405789
"6053" 1210.4 32.1963990322967 81.825105757797
"6054" 1210.6 23.9801809315024 79.2745234620901
"6055" 1210.8 15.2711918166242 76.6633697601123
"6056" 1211 7.78512291103902 72.4294193012852
"6057" 1211.2 3.30699825647602 72.2859243599371
"6058" 1211.4 4.22946522615737 75.4752392773789
"6059" 1211.6 4.87113685419676 80.6978596991204
"6060" 1211.8 5.90212035378604 86.8643377273113
"6061" 1212 7.84126749333386 92.2003168819913
"6062" 1212.2 10.513961563058 97.6643204885866
"6063" 1212.4 13.0214386176876 101.260523286707
"6064" 1212.6 14.1967880142716 103.086350850346
"6065" 1212.8 16.4084554606682 105.173877406051
"6066" 1213 19.1467492772364 108.358730681051
"6067" 1213.2 22.8496366043727 112.571422967528
"6068" 1213.4 26.7874984483007 115.680237078072
"6069" 1213.6 30.6600493441147 117.811613639464
"6070" 1213.8 33.7397213763556 119.912284574757
"6071" 1214 36.615754781794 120.330192253913
"6072" 1214.2 40.4945840764897 122.543930917493
"6073" 1214.4 44.4246198768406 124.191152244245
"6074" 1214.6 47.8388612041839 125.709037828693
"6075" 1214.8 49.8877998799696 125.831742109107
"6076" 1215 51.6761622135265 126.728266087912
"6077" 1215.2 55.7025750363626 127.591390977055
"6078" 1215.4 59.3682830994 128.181579167002
"6079" 1215.6 62.6960827211333 128.592071366891
"6080" 1215.8 64.1157028246781 129.032952375112
"6081" 1216 64.3840950476806 129.099410502927
"6082" 1216.2 65.7882083754134 128.250494532727
"6083" 1216.4 68.8276341469182 127.696580702619
"6084" 1216.6 73.5721989413634 127.147795783686
"6085" 1216.8 77.9424337214077 125.682149870331
"6086" 1217 79.3489884691489 125.533100947485
"6087" 1217.2 77.8284101303077 125.696849193138
"6088" 1217.4 76.164591532825 126.784844069621
"6089" 1217.6 74.9272071068213 127.245290316051
"6090" 1217.8 72.8844641674846 126.308341021938
"6091" 1218 68.0408193536564 126.519679350177
"6092" 1218.2 62.8006855596923 126.502372083
"6093" 1218.4 57.7606912347556 124.809881166535
"6094" 1218.6 52.1894319654293 124.468368227822
"6095" 1218.8 47.3215179366682 123.547585481642
"6096" 1219 43.762736903719 119.850811851227
"6097" 1219.2 38.0575191348339 116.727796587588
"6098" 1219.4 31.6910147803328 114.500767740518
"6099" 1219.6 26.2213948159409 109.797705297119
"6100" 1219.8 22.5730797435921 103.265404806122
"6101" 1220 20.7665871357795 96.3360951654359
"6102" 1220.2 22.6152919315597 90.0058502383139
"6103" 1220.4 27.4993446949448 85.5026660965444
"6104" 1220.6 31.3197903047897 79.1604151782254
"6105" 1220.8 33.9163875576278 71.5881519605962
"6106" 1221 33.9375670237636 63.8501166308098
"6107" 1221.2 32.6630514541872 55.3328361580205
"6108" 1221.4 33.5125700023909 46.9055390793462
"6109" 1221.6 36.0575386156294 39.9063556467579
"6110" 1221.8 36.6848483995213 33.7159523366551
"6111" 1222 32.1821477405362 30.2684076734313
"6112" 1222.2 30.1423242582593 28.9786649637363
"6113" 1222.4 33.1662466009846 27.3575396483736
"6114" 1222.6 39.9239842768759 26.1073489683289
"6115" 1222.8 47.3885664408143 27.3141416477033
"6116" 1223 53.455284438836 32.2043995014192
"6117" 1223.2 60.1862439994437 36.1128675436899
"6118" 1223.4 67.688684174231 40.221057710516
"6119" 1223.6 75.1107782642857 45.324031938789
"6120" 1223.8 80.8598121937651 51.9457885283141
"6121" 1224 84.3319837199303 60.2205006640426
"6122" 1224.2 87.1243893814091 68.8740779060643
"6123" 1224.4 88.0162972343217 78.2295403421418
"6124" 1224.6 87.8594887590202 88.7673575798377
"6125" 1224.8 84.8393495881169 97.6904536746004
"6126" 1225 82.3917782909415 106.835156193066
"6127" 1225.2 81.5642367125748 116.637767718107
"6128" 1225.4 78.324632585684 125.181452784587
"6129" 1225.6 72.17059852235 125.939120759051
"6130" 1225.8 63.9233793797539 126.675824092131
"6131" 1226 57.0587464404529 126.545605385376
"6132" 1226.2 51.0270188581615 124.973642511
"6133" 1226.4 44.5457711157241 123.976663623926
"6134" 1226.6 41.644456098816 120.292202183206
"6135" 1226.8 39.0241748117092 115.125096229846
"6136" 1227 35.2712975136 110.98581434437
"6137" 1227.2 31.9311149155576 105.97215180088
"6138" 1227.4 28.8590030893742 100.001152661693
"6139" 1227.6 29.3557146249077 92.991182597641
"6140" 1227.8 33.0641742004947 85.5126657266093
"6141" 1228 38.5432788234261 81.0543667251853
"6142" 1228.2 45.675950201475 80.5205279493729
"6143" 1228.4 51.9287934806331 84.0798834959866
"6144" 1228.6 59.3735255633586 88.5139997793203
"6145" 1228.8 65.7785468615531 93.9169592182915
"6146" 1229 70.2416732633603 99.916763814185
"6147" 1229.2 69.1310616063414 101.498317113915
"6148" 1229.4 72.7614162986315 102.967483098193
"6149" 1229.6 78.8128484878881 101.492844601566
"6150" 1229.8 81.9762547308353 95.5406573011571
"6151" 1230 84.8833319892637 89.1265470706338
"6152" 1230.2 90.7365661958069 83.6115221863548
"6153" 1230.4 98.4724470147468 80.7427059017911
"6154" 1230.6 106.542595031048 82.4221442219324
"6155" 1230.8 112.506443873975 88.8500567110962
"6156" 1231 115.536995127327 96.9382679745238
"6157" 1231.2 113.112030600352 104.502952530185
"6158" 1231.4 106.397538718973 108.430426684668
"6159" 1231.6 97.8711913712281 110.456785677334
"6160" 1231.8 88.8039116941385 111.388201720513
"6161" 1232 79.6570661466732 113.711332093139
"6162" 1232.2 70.4159021482 113.408460314621
"6163" 1232.4 62.2012594766488 111.868777954529
"6164" 1232.6 54.542804724048 107.872803140278
"6165" 1232.8 48.7059779305339 102.702589191259
"6166" 1233 44.5098756112052 95.6840813438198
"6167" 1233.2 43.9681877802273 87.3543338003098
"6168" 1233.4 48.1435182551841 80.9755774500143
"6169" 1233.6 54.9258144179243 75.3195949192786
"6170" 1233.8 62.1473085209243 72.5065947834137
"6171" 1234 69.9615256533458 73.885024958075
"6172" 1234.2 77.5777496922372 75.8144240719789
"6173" 1234.4 82.0624910602386 79.1646235036193
"6174" 1234.6 83.0118891682071 86.6593326369354
"6175" 1234.8 82.3377020621 95.690786298083
"6176" 1235 82.2000151729388 104.803013086673
"6177" 1235.2 84.1592984565025 111.526988822578
"6178" 1235.4 88.7635030835756 119.646034293383
"6179" 1235.6 92.99764090116 119.234321319382
"6180" 1235.8 98.9360142462098 116.59168232331
"6181" 1236 100.0113586826 114.801711128077
"6182" 1236.2 105.956500558319 111.745466804144
"6183" 1236.4 110.203329626286 107.032936801202
"6184" 1236.6 115.569862237844 101.419352038602
"6185" 1236.8 119.183538675912 96.7772839067022
"6186" 1237 122.1446046439 91.2227724009712
"6187" 1237.2 124.382461588418 85.1000893880445
"6188" 1237.4 126.568699037608 77.8417824532181
"6189" 1237.6 128.262778519609 71.4212217199754
"6190" 1237.8 127.75076453965 67.8172856829961
"6191" 1238 126.758846671479 63.0889866174151
"6192" 1238.2 127.538553967325 56.5015019969211
"6193" 1238.4 126.860902834608 51.9052366140019
"6194" 1238.6 125.13989102531 45.9199108026619
"6195" 1238.8 123.951906104765 40.9318621104983
"6196" 1239 120.838566312991 36.681329235307
"6197" 1239.2 117.642600730565 31.1313762239157
"6198" 1239.4 116.375284864789 27.4021862401705
"6199" 1239.6 114.510654834822 24.576178895735
"6200" 1239.8 112.714112626109 22.9434241371009
"6201" 1240 109.352390409951 21.2700525290624
"6202" 1240.2 105.823394506725 17.1835083621923
"6203" 1240.4 100.534120561969 12.7150569405258
"6204" 1240.6 94.7670413276303 11.5227843011492
"6205" 1240.8 87.9021866687053 13.508832389983
"6206" 1241 79.3949720089636 14.9701466945734
"6207" 1241.2 70.6953943176303 16.4988762665734
"6208" 1241.4 62.1120888788857 19.4921420043033
"6209" 1241.6 53.4117898512848 22.4874074918027
"6210" 1241.8 46.0115841591484 24.0095261481687
"6211" 1242 39.3967343860375 25.9571666630337
"6212" 1242.2 33.6686978998577 29.0631373607843
"6213" 1242.4 27.3015235940062 29.4764295319086
"6214" 1242.6 22.1474057536588 30.4642024079344
"6215" 1242.8 17.71926605694 31.5953124157662
"6216" 1243 14.3309650287789 29.3070456248356
"6217" 1243.2 15.4227464702667 25.8472892250462
"6218" 1243.4 18.5164907938886 22.1799142621142
"6219" 1243.6 22.4088343327485 17.6875059352917
"6220" 1243.8 27.0362603786 15.5778235119638
"6221" 1244 33.9969162013059 12.4941361645226
"6222" 1244.2 40.4872702979617 7.56108145103764
"6223" 1244.4 44.3204037860043 4.66218734243126
"6224" 1244.6 42.4167758892 5.72438049045668
"6225" 1244.8 39.8122370188105 6.82265199876194
"6226" 1245 35.755793358567 8.24422019185715
"6227" 1245.2 34.6972204056312 11.5258002606899
"6228" 1245.4 29.6524030243423 13.9767828989596
"6229" 1245.6 24.2810236626631 16.067442936804
"6230" 1245.8 19.7625217894144 19.6622384979183
"6231" 1246 15.6856126477836 24.2085847195502
"6232" 1246.2 12.8711791329871 29.6518533050397
"6233" 1246.4 9.18633540470869 32.8811069188244
"6234" 1246.6 8.26145394806807 36.0987220517504
"6235" 1246.8 6.207951071 39.7842071564462
"6236" 1247 4.02267011484324 44.0563865549543
"6237" 1247.2 2.96461336859999 47.3773483167223
"6238" 1247.4 2.14875491503966 51.6070414484065
"6239" 1247.6 1.53372908812941 57.3416877016445
"6240" 1247.8 1.47404410523477 63.3742768924896
"6241" 1248 1.31867961006609 69.4575391001851
"6242" 1248.2 1.61679604816153 75.2311341297692
"6243" 1248.4 3.33272102490708 78.9712437140824
"6244" 1248.6 4.33167040168063 83.9772312003462
"6245" 1248.8 5.98148754978749 89.2382107039868
"6246" 1249 8.19577201372213 92.8389030991057
"6247" 1249.2 10.409010732397 98.6251616388236
"6248" 1249.4 13.870601124309 103.169061965249
"6249" 1249.6 17.5482605977417 107.842565591578
"6250" 1249.8 22.0859224447323 112.031104945339
"6251" 1250 27.2286116109503 115.708133603109
"6252" 1250.2 32.2857522780348 119.448188370955
"6253" 1250.4 37.9148295261672 122.457864382107
"6254" 1250.6 43.7975391764507 124.434374817548
"6255" 1250.8 49.5270828088388 125.732083689301
"6256" 1251 55.6913742110889 127.318130056891
"6257" 1251.2 61.6546022850462 127.593061835331
"6258" 1251.4 66.1076044497679 128.127666549357
"6259" 1251.6 68.9053332062769 126.567049103354
"6260" 1251.8 73.3885777909182 127.08856325921
"6261" 1252 76.831324715788 126.699762989275
"6262" 1252.2 77.1504460404629 127.129938332548
"6263" 1252.4 76.2548196024205 127.312468095513
"6264" 1252.6 75.4033390166467 127.751402391108
"6265" 1252.8 73.8349365790245 128.202223960139
"6266" 1253 73.2298380316992 127.2965843489
"6267" 1253.2 69.5480075709893 127.465794874045
"6268" 1253.4 64.3444768363612 128.065107551048
"6269" 1253.6 58.9898812799162 127.961928371199
"6270" 1253.8 54.1392888291985 126.900219447751
"6271" 1254 48.8954398325338 124.657174737611
"6272" 1254.2 43.1541882998835 122.543045826263
"6273" 1254.4 37.2558302441954 120.878254084777
"6274" 1254.6 31.6171129035857 118.278100972096
"6275" 1254.8 27.465503416406 115.390342219018
"6276" 1255 22.6504510085118 111.396007733442
"6277" 1255.2 19.7026918057154 107.969465887062
"6278" 1255.4 16.6357495733077 102.707108321908
"6279" 1255.6 12.2696042335489 98.1556400501454
"6280" 1255.8 10.2489776220812 91.6999017355905
"6281" 1256 10.0698850784678 84.4431146959453
"6282" 1256.2 11.9868078993541 79.3816445566494
"6283" 1256.4 15.0394192979077 77.2433080963334
"6284" 1256.6 15.8671058600336 74.6915519084745
"6285" 1256.8 15.3794770443787 70.234328265174
"6286" 1257 16.1309271785231 65.3760548162564
"6287" 1257.2 18.608016603125 60.9539268753712
"6288" 1257.4 21.9923001334125 58.200393729614
"6289" 1257.6 26.8269417089478 55.3152133879244
"6290" 1257.8 30.6136065801818 51.7036653041916
"6291" 1258 35.3849658910205 48.5932136652574
"6292" 1258.2 41.1348023198187 48.9000534428149
"6293" 1258.4 46.0225959954055 52.2950185658184
"6294" 1258.6 49.9640516810571 57.146207295589
"6295" 1258.8 56.1145384819393 60.7050533408819
"6296" 1259 63.7505231035474 62.3001140675567
"6297" 1259.2 70.7464248095203 61.007392952032
"6298" 1259.4 74.1445188246268 58.2618158999176
"6299" 1259.6 73.7280159849143 55.6138378912747
"6300" 1259.8 74.0876921323091 51.0991222461734
"6301" 1260 77.0836021858788 51.8775850190481
"6302" 1260.2 81.4208457009158 56.5640256954251
"6303" 1260.4 83.1278655442842 63.8087287767672
"6304" 1260.6 83.1477516645557 71.6340927644745
"6305" 1260.8 82.4725162794974 79.8009902648718
"6306" 1261 80.4773171546789 87.8761621043725
"6307" 1261.2 78.5320428890616 96.2185005829744
"6308" 1261.4 73.6314292186244 102.699507696456
"6309" 1261.6 67.4941847937496 107.839556281397
"6310" 1261.8 60.9204752105032 113.238841193427
"6311" 1262 54.0256254825851 117.432451124898
"6312" 1262.2 45.9966415514437 120.463706532065
"6313" 1262.4 44.8951207115313 122.482836650808
"6314" 1262.6 47.8261531357935 121.807123875201
"6315" 1262.8 50.4958990456887 122.183142036056
"6316" 1263 52.5221534797628 123.690129548939
"6317" 1263.2 55.2521722305556 124.764585475513
"6318" 1263.4 59.2370371950609 122.75381509012
"6319" 1263.6 65.39252949585 125.191106021949
"6320" 1263.8 70.3292971652418 126.576307482794
"6321" 1264 75.732948894072 125.606066175478
"6322" 1264.2 81.7266232509834 124.70551802129
"6323" 1264.4 87.0547672459701 122.880088566547
"6324" 1264.6 92.6483248788422 120.917548123752
"6325" 1264.8 95.7408816392342 117.259724717578
"6326" 1265 100.55372985055 115.425156786334
"6327" 1265.2 103.982771752544 112.930629586169
"6328" 1265.4 106.864291683055 106.758144502102
"6329" 1265.6 112.670900976523 104.378257999333
"6330" 1265.8 114.793250339925 102.337910330721
"6331" 1266 118.619921375721 96.8725922882944
"6332" 1266.2 122.615820416439 91.8212166050639
"6333" 1266.4 124.668305852608 86.4582582226726
"6334" 1266.6 125.628863159753 80.7194345116284
"6335" 1266.8 127.559334689551 75.7043806201632
"6336" 1267 126.164388704743 71.9180117640783
"6337" 1267.2 127.76474444354 65.9224078068979
"6338" 1267.4 128.607302636063 61.4837443263834
"6339" 1267.6 128.159211364774 57.0200791932201
"6340" 1267.8 127.556945727701 51.3263295328293
"6341" 1268 123.244883569985 46.8026438196923
"6342" 1268.2 119.020946464698 40.7837961057569
"6343" 1268.4 119.205880689704 34.9432301784462
"6344" 1268.6 117.946961390762 30.5250639919813
"6345" 1268.8 113.156035458848 27.3493712173507
"6346" 1269 106.085377281514 22.7534317579033
"6347" 1269.2 99.8330046296388 19.5906295058559
"6348" 1269.4 91.8653828783822 19.5870659480244
"6349" 1269.6 84.9705384538187 21.4028264797836
"6350" 1269.8 76.7838863295158 22.5725895629198
"6351" 1270 69.4156434180757 20.5182566733316
"6352" 1270.2 64.364247440798 16.0112009838164
"6353" 1270.4 59.2049621801347 12.3861442264501
"6354" 1270.6 51.8653690694298 12.3830848350589
"6355" 1270.8 44.8172725439368 16.2323848116777
"6356" 1271 37.7943727209191 22.1449989371121
"6357" 1271.2 35.0683429016097 26.7036746260597
"6358" 1271.4 30.0168083154866 29.3231789890111
"6359" 1271.6 26.4519217938245 29.0365622964278
"6360" 1271.8 23.8320375650563 29.6906341053316
"6361" 1272 21.1604168544932 32.6479095152442
"6362" 1272.2 17.2157861877028 35.681163658762
"6363" 1272.4 15.4346479225364 40.4084383983462
"6364" 1272.6 15.6195794648869 45.089341881307
"6365" 1272.8 14.4736612188105 49.6545703272409
"6366" 1273 14.0577559603627 54.2414977246428
"6367" 1273.2 12.8174211123692 59.2644030444359
"6368" 1273.4 10.96526867745 64.3266864935961
"6369" 1273.6 6.57373615242051 66.9407160662308
"6370" 1273.8 5.29890163477697 66.6589573653329
"6371" 1274 6.71386365222711 66.6041264880411
"6372" 1274.2 9.00295945642257 68.2985067391284
"6373" 1274.4 11.931428572704 71.6969465484702
"6374" 1274.6 15.0637833131 76.0909278527271
"6375" 1274.8 16.927182177432 81.1628400582942
"6376" 1275 19.0755499733355 86.688831071342
"6377" 1275.2 18.6075192550463 93.0185295471437
"6378" 1275.4 17.5961445205134 99.1245939969249
"6379" 1275.6 21.0108667631669 101.685516961043
"6380" 1275.8 26.1140540733209 102.815267990195
"6381" 1276 32.1712811305687 106.104994595057
"6382" 1276.2 38.1761842392428 107.711971083084
"6383" 1276.4 44.5583009307885 108.383649428731
"6384" 1276.6 50.331134655059 107.024082555272
"6385" 1276.8 56.2981272332529 105.81374338221
"6386" 1277 62.1596513218325 105.869764479986
"6387" 1277.2 65.467785065976 106.457199556606
"6388" 1277.4 69.0829704551081 106.667769726685
"6389" 1277.6 71.0765743581984 110.325887819387
"6390" 1277.8 68.4946419007765 114.50846581425
"6391" 1278 63.2704237726 117.672978849846
"6392" 1278.2 57.3947978688231 121.680994202077
"6393" 1278.4 53.3250327711 123.805269064801
"6394" 1278.6 54.9246550661905 125.416937049216
"6395" 1278.8 57.7621629197136 126.054933605414
"6396" 1279 62.3562859225846 125.682149870331
"6397" 1279.2 66.5542662056584 125.764830878766
"6398" 1279.4 72.192769776175 124.536337657471
"6399" 1279.6 78.4609966768214 124.627142443594
"6400" 1279.8 85.0401429085113 121.498912267943
"6401" 1280 92.4882148676952 121.291578808965
"6402" 1280.2 96.596831090039 117.669871675919
"6403" 1280.4 100.76619272639 112.559014448275
"6404" 1280.6 106.349307664226 107.750637707524
"6405" 1280.8 113.241262572175 104.640559248546
"6406" 1281 115.281244161359 99.3873712609533
"6407" 1281.2 117.757863708525 92.0794979319462
"6408" 1281.4 121.795865824337 84.9025148886619
"6409" 1281.6 125.68567061195 80.9548054423711
"6410" 1281.8 123.267910798503 77.6340181200674
"6411" 1282 120.765021915546 70.5853535645489
"6412" 1282.2 117.90644754737 63.7300197340231
"6413" 1282.4 117.609225812984 56.2314719371051
"6414" 1282.6 119.602078603758 49.9395308834251
"6415" 1282.8 119.785193412677 41.5533523192564
"6416" 1283 120.12301234191 34.5049041772709
"6417" 1283.2 115.651261192837 29.4022559753725
"6418" 1283.4 109.383112481961 23.9604405959017
"6419" 1283.6 103.889205669724 17.7907267796193
"6420" 1283.8 96.0998827446316 14.2450363680777
"6421" 1284 87.3614625497939 14.6657243555604
"6422" 1284.2 78.3825087458187 13.8626863512211
"6423" 1284.4 69.6860466761876 13.1887779649389
"6424" 1284.6 61.304724979868 10.438640745207
"6425" 1284.8 53.0589777252 12.7044613768795
"6426" 1285 44.7154253851435 15.3837999697375
"6427" 1285.2 35.9883530864969 17.0421220922998
"6428" 1285.4 30.589932915303 14.5467991413313
"6429" 1285.6 31.325532694435 14.5244463281039
"6430" 1285.8 27.95478375135 17.7044156141899
"6431" 1286 23.6642806759846 22.0930821799615
"6432" 1286.2 20.1650348234235 26.4700217124638
"6433" 1286.4 18.5155666579302 31.4487851284877
"6434" 1286.6 19.4745054005714 34.775797891989
"6435" 1286.8 18.3808870562635 39.0743718209116
"6436" 1287 18.0494324804774 43.2531733802046
"6437" 1287.2 19.2937862124224 46.3108347014536
"6438" 1287.4 21.9685452186 47.600416157528
"6439" 1287.6 23.3553186238703 51.975481184684
"6440" 1287.8 26.1692404153565 56.7641831561679
"6441" 1288 27.2455298662339 62.4385234805604
"6442" 1288.2 25.9336028639136 68.3530967610919
"6443" 1288.4 20.2411959658927 72.2025956046267
"6444" 1288.6 12.6018615203288 73.0040621538716
"6445" 1288.8 7.81135257685581 71.1563451095903
"6446" 1289 8.09874011839838 67.3338044084107
"6447" 1289.2 9.09459959098461 60.767000487
"6448" 1289.4 10.7351099472667 53.1102865622821
"6449" 1289.6 11.9987902019077 44.8990815160962
"6450" 1289.8 16.2034272013009 40.335216538005
"6451" 1290 22.6826323547818 38.109553398028
"6452" 1290.2 28.8218381420062 32.5498129422837
"6453" 1290.4 31.9328748463423 25.2137332580936
"6454" 1290.6 34.2710905741263 17.4754833320672
"6455" 1290.8 36.8110038287939 14.3888371116523
"6456" 1291 40.2613621993742 16.6042285977816
"6457" 1291.2 46.8352992623241 19.5136044638117
"6458" 1291.4 54.5186505131393 23.4142044624192
"6459" 1291.6 63.3854815912837 24.9729495055502
"6460" 1291.8 72.8710767822947 24.9783271525409
"6461" 1292 81.9378276627562 25.9213370636899
"6462" 1292.2 91.475425959975 26.1164093267836
"6463" 1292.4 100.796116515629 24.1953707652054
"6464" 1292.6 109.027668571433 20.181081376235
"6465" 1292.8 107.020104366147 20.9351638267141
"6466" 1293 105.275577083498 16.3855451240604
"6467" 1293.2 100.102380751008 11.6501409522636
"6468" 1293.4 96.2703995054611 9.6922979239017
"6469" 1293.6 91.0691684372633 8.49620858284615
"6470" 1293.8 84.1486998044411 6.14953725386484
"6471" 1294 76.4101060253228 5.06791899811348
"6472" 1294.2 68.0702739884286 5.11116453056044
"6473" 1294.4 59.0027243204427 4.0817872344866
"6474" 1294.6 52.3830987576652 2.68038955893311
"6475" 1294.8 46.0575291488842 5.56748456069878
"6476" 1295 37.84823067246 7.84267669081615
"6477" 1295.2 30.4942307230706 10.8867219821991
"6478" 1295.4 25.1258321140752 17.90697701246
"6479" 1295.6 19.0981596787562 21.7810278061899
"6480" 1295.8 17.5156631478647 24.1656866958462
"6481" 1296 18.7278747347052 27.6696957937725
"6482" 1296.2 19.8719824145032 31.9819330559107
"6483" 1296.4 20.7203324220886 35.0882857685166
"6484" 1296.6 21.0768222625615 39.5007552149712
"6485" 1296.8 22.2887966627389 43.9507029853184
"6486" 1297 24.2659848368946 48.8301004155247
"6487" 1297.2 24.8847237874407 54.7943924569789
"6488" 1297.4 27.5217295521133 59.81011359697
"6489" 1297.6 31.2047924504761 60.8687250041293
"6490" 1297.8 35.5258784874396 59.9213734069876
"6491" 1298 38.8447471287589 58.4120865470985
"6492" 1298.2 44.0273147117775 58.1370580960611
"6493" 1298.4 50.767969069699 60.2497589695887
"6494" 1298.6 57.7443107413091 61.3833030032643
"6495" 1298.8 62.5427518521897 66.1044879242821
"6496" 1299 67.3234942233913 71.9052525692809
"6497" 1299.2 69.2073622502609 79.3461775947331
"6498" 1299.4 67.03953692285 86.1779648133711
"6499" 1299.6 65.605504594169 93.103483171122
"6500" 1299.8 61.539292273944 100.403430451486
"6501" 1300 55.9451811702614 105.730029844445
"6502" 1300.2 50.8545216306 112.1067581182
"6503" 1300.4 49.8399315500132 116.382192034921
"6504" 1300.6 52.8226807741349 115.803544043776
"6505" 1300.8 56.318152037475 114.859360034713
"6506" 1301 62.191040346789 115.672790682807
"6507" 1301.2 68.7467949107278 119.992893024899
"6508" 1301.4 72.9163588782818 126.124421313233
"6509" 1301.6 71.692332904125 125.787984994546
"6510" 1301.8 67.9029343864168 127.967591603785
"6511" 1302 63.0890226049409 127.103039865005
"6512" 1302.2 56.4102023323734 126.578624820065
"6513" 1302.4 49.8130463103165 124.917391559153
"6514" 1302.6 43.1514011631572 123.433916499037
"6515" 1302.8 39.2636195746866 121.2791355502
"6516" 1303 38.6539973829 116.179282663871
"6517" 1303.2 35.481100921224 110.963894334862
"6518" 1303.4 30.5682106395025 109.07542859431
"6519" 1303.6 24.1563149340146 108.137062068407
"6520" 1303.8 19.4247118213559 106.346938431571
"6521" 1304 17.6718750018891 99.9721615073852
"6522" 1304.2 18.1003255420355 92.2280559266445
"6523" 1304.4 16.17234600435 86.094644942209
"6524" 1304.6 13.3349127950538 80.1495275412231
"6525" 1304.8 9.29127666480473 73.9908353643579
"6526" 1305 8.04413888172711 66.808173019897
"6527" 1305.2 11.6064013256526 60.0003147552935
"6528" 1305.4 16.0459285446522 53.4242413738635
"6529" 1305.6 20.0319540681714 46.0774772278462
"6530" 1305.8 25.8115625482667 40.5879483102098
"6531" 1306 33.4335546533802 37.9368522633956
"6532" 1306.2 39.9939767478128 40.0262560053462
"6533" 1306.4 46.3720724877196 45.426659384694
"6534" 1306.6 51.8258337029333 52.1923955158462
"6535" 1306.8 56.2213727549055 59.609564920735
"6536" 1307 60.7913232843712 66.79845651838
"6537" 1307.2 64.560690724521 73.8158730145304
"6538" 1307.4 70.098339177723 78.1223222452888
"6539" 1307.6 75.7935275814462 83.1295702517693
"6540" 1307.8 74.0167714498119 87.8897424778377
"6541" 1308 68.9986034493541 90.0044354965101
"6542" 1308.2 61.6416687095237 91.9382847765665
"6543" 1308.4 53.7759735268627 93.564179363736
"6544" 1308.6 46.0185617370634 94.8041787483828
"6545" 1308.8 37.7622261015421 96.0128180476726
"6546" 1309 30.8770037335154 99.6790478235231
"6547" 1309.2 24.5459534757562 104.346358427268
"6548" 1309.4 22.3702543471366 108.211634242651
"6549" 1309.6 25.5614760839906 110.876302907666
"6550" 1309.8 30.1318518265191 112.744886767559
"6551" 1310 35.1912809584421 116.263022753365
"6552" 1310.2 40.5033175010531 120.93844872337
"6553" 1310.4 45.6724738724781 122.426954957895
"6554" 1310.6 50.4865089820762 119.031849580513
"6555" 1310.8 57.5433070927653 118.320983642177
"6556" 1311 63.4999950796601 122.337711315786
"6557" 1311.2 67.6168218112861 126.456664699671
"6558" 1311.4 74.3584684881343 126.494293065884
"6559" 1311.6 81.3855712271725 124.440427381365
"6560" 1311.8 88.3077520603111 123.589728489624
"6561" 1312 92.5153633417666 121.200583001108
"6562" 1312.2 95.700633474625 118.631619685621
"6563" 1312.4 99.7765133459171 116.355537104871
"6564" 1312.6 102.903487108952 113.865773918486
"6565" 1312.8 104.765003260205 112.180043672023
"6566" 1313 103.792251129451 107.955228195879
"6567" 1313.2 106.703910015775 101.984391617196
"6568" 1313.4 111.63656151727 99.2235788068104
"6569" 1313.6 115.515798992491 100.316331405283
"6570" 1313.8 114.480911524519 101.458993564024
"6571" 1314 112.401492781414 104.679857099126
"6572" 1314.2 110.128972816491 108.717569547206
"6573" 1314.4 105.271607115411 112.913253246736
"6574" 1314.6 99.1098901204846 116.383358262185
"6575" 1314.8 92.4626577739937 120.081430098122
"6576" 1315 84.2347103228519 122.243607977327
"6577" 1315.2 76.3736597227181 123.695611625626
"6578" 1315.4 68.7211189332412 125.855377462319
"6579" 1315.6 62.5538171757562 126.874219014651
"6580" 1315.8 56.0863616565773 124.966292849596
"6581" 1316 50.0472228202279 124.931481662637
"6582" 1316.2 45.1621811136698 122.694677734614
"6583" 1316.4 39.87785059404 120.044547992542
"6584" 1316.6 35.3361171261116 119.145417991869
"6585" 1316.8 33.4544064533955 116.662511765323
"6586" 1317 30.1416865959206 111.743803149793
"6587" 1317.2 25.8336525887077 107.863630762846
"6588" 1317.4 20.4047102159817 104.604869442381
"6589" 1317.6 18.6281793113073 99.6016552914072
"6590" 1317.8 19.8781127151 93.1825553903634
"6591" 1318 20.0298247760874 87.3799391447453
"6592" 1318.2 19.3676765290463 81.132972978061
"6593" 1318.4 16.4960570468797 76.3821658479309
"6594" 1318.6 12.7843012792172 71.2457802335337
"6595" 1318.8 8.59222931643871 65.8081569524832
"6596" 1319 8.54608311667086 59.4257740878225
"6597" 1319.2 12.5756453372609 56.3620608122288
"6598" 1319.4 20.2634217920587 53.8356629303966
"6599" 1319.6 26.3112955709889 51.4138758264017
"6600" 1319.8 31.6476351686097 50.6401660556034
"6601" 1320 37.1896189361943 52.3606519152801
"6602" 1320.2 43.3625211102757 55.1259036134678
"6603" 1320.4 48.0362026807698 60.4297480995631
"6604" 1320.6 50.6422254549784 67.5244513359272
"6605" 1320.8 50.2897318802916 74.6744831389583
"6606" 1321 47.1537559545474 80.3867281924251
"6607" 1321.2 42.7692124435091 86.2213683096561
"6608" 1321.4 40.880624731325 93.2515239371461
"6609" 1321.6 39.429991266775 101.153144912421
"6610" 1321.8 39.7055482786 108.960463159017
"6611" 1322 42.4363736939203 114.507035641166
"6612" 1322.2 46.9270423816 116.301269950939
"6613" 1322.4 52.9627703202094 116.725485000534
"6614" 1322.6 58.1731786934346 118.820483879455
"6615" 1322.8 59.6643118264293 125.64598714609
"6616" 1323 57.2404230049282 126.470953683106
"6617" 1323.2 53.1406242472222 125.81771029178
"6618" 1323.4 48.5430804381778 124.758923514135
"6619" 1323.6 43.5387444548558 122.087333621707
"6620" 1323.8 37.2732384260427 120.53691561164
"6621" 1324 32.0934971801864 117.349225343997
"6622" 1324.2 25.5092777843368 113.400965133606
"6623" 1324.4 21.4986842264031 108.537716243413
"6624" 1324.6 19.2271906399228 101.342455600397
"6625" 1324.8 15.4924766594837 95.328640803288
"6626" 1325 12.5942392938137 88.1593568519912
"6627" 1325.2 9.97661530947401 80.8249787856414
"6628" 1325.4 9.98144974398463 73.4541493281282
"6629" 1325.6 13.692332897925 68.3427864733711
"6630" 1325.8 18.9380968003768 66.1545647839265
"6631" 1326 23.7555816171263 62.9840194023988
"6632" 1326.2 28.4001367629652 58.2929127281679
"6633" 1326.4 32.0921350826187 52.4471837778461
"6634" 1326.6 35.8794233328 46.8636810077319
"6635" 1326.8 39.4288923999673 40.1744491781421
"6636" 1327 41.5257026402333 34.2935201103462
"6637" 1327.2 39.8322411576 32.1551186257033
"6638" 1327.4 42.8608677703263 32.5817452869619
"6639" 1327.6 48.3206640506 34.9856948887795
"6640" 1327.8 51.5555555610667 40.7524025520462
"6641" 1328 55.5184032387875 46.8259177474712
"6642" 1328.2 59.8752870793982 52.489258903681
"6643" 1328.4 65.9686396821135 56.9266368705759
"6644" 1328.6 72.3956450837316 60.298685220004
"6645" 1328.8 74.5392417398703 66.7566434653056
"6646" 1329 74.4193971246 74.3646615478372
"6647" 1329.2 71.2185695948231 81.7078258336478
"6648" 1329.4 66.5433231467667 88.1478723937985
"6649" 1329.6 61.778615122375 95.6306093335712
"6650" 1329.8 58.9995401410474 103.77360866232
"6651" 1330 59.7606015569136 110.095187277905
"6652" 1330.2 63.0286434691649 110.573916588014
"6653" 1330.4 62.8302197014983 110.386682323414
"6654" 1330.6 58.7136683229471 113.192074539631
"6655" 1330.8 53.1227328514064 115.051125444104
"6656" 1331 46.4051883800048 118.228053277775
"6657" 1331.2 41.9959959178441 119.795545630917
"6658" 1331.4 42.147553521325 121.322820702996
"6659" 1331.6 45.398554099471 122.516010571895
"6660" 1331.8 50.2133202658901 124.729252243251
"6661" 1332 56.0186335463609 126.35793525889
"6662" 1332.2 61.9482454564195 126.291718629831
"6663" 1332.4 66.5765046150762 125.343925452203
"6664" 1332.6 72.5190039396 125.888905032698
"6665" 1332.8 78.9569513140154 125.735067432438
"6666" 1333 83.0115685169386 124.529190545791
"6667" 1333.2 85.3622581809134 124.377332669339
"6668" 1333.4 84.5692243626682 123.666293649164
"6669" 1333.6 86.4532715083846 124.3621506822
"6670" 1333.8 86.8677577727901 124.720716973102
"6671" 1334 86.6271609653857 123.624104683703
"6672" 1334.2 89.221179563928 122.034953895286
"6673" 1334.4 93.7221942276256 120.220861469846
"6674" 1334.6 97.09108782165 118.032867269921
"6675" 1334.8 98.326657506476 115.51043715502
"6676" 1335 103.069356963624 113.624105702499
"6677" 1335.2 105.133682842169 110.064474198398
"6678" 1335.4 108.21391046401 104.972763944
"6679" 1335.6 113.429592097396 103.003488296112
"6680" 1335.8 114.803550790381 100.765957749989
"6681" 1336 119.08497161605 96.1752192435962
"6682" 1336.2 121.4224552336 90.3747031378718
"6683" 1336.4 124.6024464965 84.8084779051212
"6684" 1336.6 126.456830162284 77.496892905004
"6685" 1336.8 126.668839838344 73.1078986131026
"6686" 1337 125.844373063476 66.5372001427842
"6687" 1337.2 128.757536055703 60.1336624232686
"6688" 1337.4 127.380269081959 54.6684147798974
"6689" 1337.6 125.678036553856 47.1390949861795
"6690" 1337.8 123.155393482878 40.7524025520462
"6691" 1338 117.466579304824 34.8470256450358
"6692" 1338.2 113.655207190292 28.9576659311538
"6693" 1338.4 106.810543188933 26.2039927918462
"6694" 1338.6 98.7933509052831 23.0683313100046
"6695" 1338.8 91.9818986720151 18.4365562951197
"6696" 1339 87.1391161706097 11.6761145129529
"6697" 1339.2 80.8881141213087 8.09176313782673
"6698" 1339.4 73.1057272724446 9.05649539200148
"6699" 1339.6 64.679882051475 10.3513856155336
"6700" 1339.8 55.7542310162739 10.253416759357
"6701" 1340 47.0787953905121 9.36556853175824
"6702" 1340.2 39.5175523936323 11.57421516733
"6703" 1340.4 32.54233289994 16.1283909710562
"6704" 1340.6 24.576411510095 19.4811143935293
"6705" 1340.8 22.3063928959333 19.2938262921492
"6706" 1341 21.7124922420947 18.436973773404
"6707" 1341.2 18.6268637368574 21.4790579925788
"6708" 1341.4 16.6164174730898 23.8809998112645
"6709" 1341.6 15.3034548934763 25.2728336281451
"6710" 1341.8 13.9789755366625 28.0790751575024
"6711" 1342 11.7755272263273 32.6354661932401
"6712" 1342.2 9.38147291029147 36.6597983308355
"6713" 1342.4 6.78332797619434 39.3556340704594
"6714" 1342.6 5.7800106797111 43.6003691250684
"6715" 1342.8 3.42878019962654 47.5904234561824
"6716" 1343 3.82937944177432 52.0124074775526
"6717" 1343.2 2.98836828341249 57.3165969458015
"6718" 1343.4 1.76369263320503 63.0390958124176
"6719" 1343.6 1.12864029156609 65.2340997741512
"6720" 1343.8 1.05088409107368 64.3183053007672
"6721" 1344 0.81322485727924 64.521984100082
"6722" 1344.2 0.347090679826402 63.8189127167329
"6723" 1344.4 0.773168975086481 63.003681227738
"6724" 1344.6 2.30286931310892 62.1587113713997
"6725" 1344.8 2.16362119971569 55.9689471513586
"6726" 1345 2.6931286278857 49.457971489739
"6727" 1345.2 4.74068176579625 43.1497934135564
"6728" 1345.4 8.62901112001936 37.9530192605236
"6729" 1345.6 13.7757390432667 35.9824574531492
"6730" 1345.8 18.581705878996 34.2764921819452
"6731" 1346 23.2141494646099 31.6125673832125
"6732" 1346.2 27.2582994448886 28.1175314399596
"6733" 1346.4 30.2534508272489 22.8443114008993
"6734" 1346.6 30.7737003091 16.8644105629086
"6735" 1346.8 31.8667633396213 16.5301703761227
"6736" 1347 37.3828454969333 17.7789942617128
"6737" 1347.2 42.5446205216454 22.0636835343462
"6738" 1347.4 49.3466009511978 25.0463678623244
"6739" 1347.6 56.6052766599913 25.2000716508135
"6740" 1347.8 63.8802072556374 22.0654694333789
"6741" 1348 70.1950945590857 16.940619551989
"6742" 1348.2 75.150033727765 10.3700154611471
"6743" 1348.4 78.2611723672176 4.28845537364027
"6744" 1348.6 75.8809366256412 3.27173587028945
"6745" 1348.8 74.6903442717683 3.48242966477684
"6746" 1349 71.6476915925151 1.86570461372351
"6747" 1349.2 67.3292029143818 0.682315838691604
"6748" 1349.4 63.1682937987122 0.677068807693087
"6749" 1349.6 60.9686142025579 1.31922553956194
"6750" 1349.8 61.7941763129478 2.88394322477006
"6751" 1350 64.2626422606099 2.43426607209368
"6752" 1350.2 68.7325601596754 1.14100026473295
"6753" 1350.4 74.9274230255406 1.07203180001447
"6754" 1350.6 81.7083818266934 2.87062662980877
"6755" 1350.8 88.2994386701377 6.07692192527068
"6756" 1351 94.40519878685 11.6633682285406
"6757" 1351.2 100.919106630074 15.7576740498462
"6758" 1351.4 106.722391185746 21.7278824997199
"6759" 1351.6 109.048784051267 29.1572203741189
"6760" 1351.8 105.55163828127 37.2057499450062
"6761" 1352 99.7640639283981 41.7571012659519
"6762" 1352.2 91.9290982546294 43.3235158665226
"6763" 1352.4 84.9007964603308 44.2706854660673
"6764" 1352.6 77.84390564397 43.8213271678362
"6765" 1352.8 71.8400285103961 43.3972531319529
"6766" 1353 67.2083639015174 45.6590634764884
"6767" 1353.2 65.9261014285616 49.4117736180577
"6768" 1353.4 67.2089732731631 51.5381091537199
"6769" 1353.6 68.308618261765 52.3061844483898
"6770" 1353.8 68.9917321027682 54.7117037513228
"6771" 1354 70.2318050620779 57.2633583586603
"6772" 1354.2 68.8801029149889 60.1120639930128
"6773" 1354.4 64.9670066739913 62.9355979718288
"6774" 1354.6 59.7660082445464 63.5065867752837
"6775" 1354.8 54.5551054508454 63.346330749128
"6776" 1355 50.4778365528589 61.5513143539533
"6777" 1355.2 46.5599882461794 58.0334759521639
"6778" 1355.4 41.0617129225043 55.1457238049418
"6779" 1355.6 35.7147225901 51.5889496321619
"6780" 1355.8 31.0764846667101 47.9100827086535
"6781" 1356 29.4445562660196 42.6059871580962
"6782" 1356.2 27.9657860276842 36.2909259853409
"6783" 1356.4 23.8301548692122 32.1603183861523
"6784" 1356.6 19.4272351163059 33.9113377173462
"6785" 1356.8 17.5212699520205 36.7884210590424
"6786" 1357 14.7113172266513 40.5537983683333
"6787" 1357.2 12.3777758737402 40.6995399406779
"6788" 1357.4 11.9706671672286 40.4138981468176
"6789" 1357.6 12.23093053866 37.2592554800261
"6790" 1357.8 14.0533153509786 33.230459376419
"6791" 1358 18.2832729441588 27.5828469156109
"6792" 1358.2 22.5480710611544 22.5915493147768
"6793" 1358.4 28.2605400806198 22.2926145717372
"6794" 1358.6 36.0652395553333 21.7706770330462
"6795" 1358.8 44.5853593933416 20.3739220551832
"6796" 1359 53.8863116885302 19.499506316195
"6797" 1359.2 62.8547127633812 19.2490694525649
"6798" 1359.4 72.2069393744842 20.0622546867935
"6799" 1359.6 80.3764712074812 23.0040035804897
"6800" 1359.8 88.0081491860554 28.6686277618858
"6801" 1360 92.5937342573019 36.8879505859039
"6802" 1360.2 91.0962437348547 44.882856791865
"6803" 1360.4 85.6420826971091 51.4291888583098
"6804" 1360.6 79.2360300334909 55.8659790025007
"6805" 1360.8 73.8410165900348 59.7684690976635
"6806" 1361 70.6186107546 64.9295930657418
"6807" 1361.2 70.4319649953589 70.7305164715426
"6808" 1361.4 73.2986524257539 76.0412301422821
"6809" 1361.6 76.7785059059793 80.5474736907513
"6810" 1361.8 79.845019667775 81.9038917183211
"6811" 1362 83.75032766295 84.2001709295961
"6812" 1362.2 83.8066841505052 89.8483434790186
"6813" 1362.4 79.2825344390017 94.5091755058052
"6814" 1362.6 73.3877551098857 96.7578600486109
"6815" 1362.8 66.922346009775 95.0637054506212
"6816" 1363 61.3361730078672 91.8416223390617
"6817" 1363.2 55.5505345422942 88.4765602815734
"6818" 1363.4 50.9417527931902 84.1902508948052
"6819" 1363.6 48.2780593656265 78.5066115483329
"6820" 1363.8 49.1900393237379 72.1921758575789
"6821" 1364 50.997051119475 64.9452829950865
"6822" 1364.2 55.3971922632058 58.6502980026923
"6823" 1364.4 60.4843016105204 52.5148266792621
"6824" 1364.6 66.3444537185182 48.364780943528
"6825" 1364.8 71.5273442230636 44.6888811999462
"6826" 1365 75.4068563285706 37.9879499093461
"6827" 1365.2 76.8627597910286 30.1909091161013
"6828" 1365.4 79.563128012 22.6551562854176
"6829" 1365.6 85.8664713683647 17.9795775699344
"6830" 1365.8 93.3436934506572 18.5494254349033
"6831" 1366 99.7706422125 22.9566005798098
"6832" 1366.2 103.646378668862 29.7912686488835
"6833" 1366.4 102.86625355793 36.5810487053413
"6834" 1366.6 99.849144435656 43.8820120169676
"6835" 1366.8 96.2756005159805 51.8958941313063
"6836" 1367 92.0125286101424 59.0382106401767
"6837" 1367.2 86.9974232049813 66.0276140647021
"6838" 1367.4 81.03910005235 73.7952552801712
"6839" 1367.6 74.5996068231776 78.4883013146737
"6840" 1367.8 68.681862221713 79.7017733864809
"6841" 1368 63.2940444788542 77.5611013653207
"6842" 1368.2 60.7433533111178 73.9108199561497
"6843" 1368.4 61.1202304771189 72.3242737081197
"6844" 1368.6 62.6853330223091 68.9018729891916
"6845" 1368.8 64.8414154722 63.9540586604212
"6846" 1369 65.5141901810579 57.7263013185377
"6847" 1369.2 63.6686013923143 52.0431623909605
"6848" 1369.4 62.0611966898673 45.7495319401234
"6849" 1369.6 57.7862528123228 42.4044900053511
"6850" 1369.8 51.9613440350506 41.7460767738462
"6851" 1370 45.5654273346631 39.7184986046672
"6852" 1370.2 40.893294019225 34.5721947719086
"6853" 1370.4 41.6491005762264 29.9152218169121
"6854" 1370.6 46.8779999768258 25.8177009107494
"6855" 1370.8 54.2710980740674 24.6974187208896
"6856" 1371 61.5159193573576 25.4396280058462
"6857" 1371.2 69.83184797601 27.2613640791462
"6858" 1371.4 78.6002621316 28.7240079456899
"6859" 1371.6 86.8092154385706 31.0112477939932
"6860" 1371.8 95.1676898770421 33.2334668413409
"6861" 1372 103.815871313747 35.1103413032285
"6862" 1372.2 112.0471821876 36.3361551331277
"6863" 1372.4 118.796854534324 40.1613377132168
"6864" 1372.6 124.756257933898 44.6708775665569
"6865" 1372.8 124.373065705047 44.7096665581619
"6866" 1373 123.733712241151 42.7104622515097
"6867" 1373.2 123.00555563314 39.8858969849081
"6868" 1373.4 121.360790557981 36.1790659873152
"6869" 1373.6 118.936506725491 30.9903722851319
"6870" 1373.8 117.251592295995 27.7796570436883
"6871" 1374 115.963482653159 26.0840924332579
"6872" 1374.2 112.974040618179 23.3778545699251
"6873" 1374.4 111.569369043943 22.6624359500462
"6874" 1374.6 111.701656153964 22.9635493505916
"6875" 1374.8 110.02129133944 25.2653624492895
"6876" 1375 114.86488054459 26.8887362459712
"6877" 1375.2 119.805812215617 30.8870431611685
"6878" 1375.4 122.8794233421 37.6089523696212
"6879" 1375.6 124.656849909247 45.0411955571907
"6880" 1375.8 125.795977180567 53.0315122299536
"6881" 1376 123.96512623127 60.4796606811592
"6882" 1376.2 119.396433815642 67.0504051305436
"6883" 1376.4 112.698745565314 72.0749795326319
"6884" 1376.6 105.209130249361 75.0534414310497
"6885" 1376.8 96.9960681624 75.1155846704809
"6886" 1377 89.0720838889448 74.5379850284065
"6887" 1377.2 83.0752749533217 74.5904992957505
"6888" 1377.4 79.252786517246 72.7332899124833
"6889" 1377.6 77.686678618811 70.083674023626
"6890" 1377.8 78.2920902637621 67.4831343204678
"6891" 1378 79.4573021954235 64.3360537091109
"6892" 1378.2 77.0440911084113 60.0547766951103
"6893" 1378.4 72.5970558025553 57.5964090549622
"6894" 1378.6 67.1253425545364 57.2453100026916
"6895" 1378.8 61.7049404590435 56.3421208612896
"6896" 1379 56.5557011856 54.3129287327643
"6897" 1379.2 51.778077197142 51.3720725601546
"6898" 1379.4 49.123511316437 46.8847682971179
"6899" 1379.6 50.3098728621154 43.3102665678771
"6900" 1379.8 51.8452884146899 40.4277622272057
"6901" 1380 48.9195758422364 39.2575482376075
"6902" 1380.2 44.5198776806 36.3615515035795
"6903" 1380.4 38.8720424957053 36.3432246285935
"6904" 1380.6 32.6516157252452 36.4448371290075
"6905" 1380.8 26.7943921550546 36.3800815589977
"6906" 1381 22.491153344475 39.8351648088462
"6907" 1381.2 18.9475753624448 44.1149486752858
"6908" 1381.4 13.0933756423368 46.7110954057146
"6909" 1381.6 10.5856773207539 49.441988892718
"6910" 1381.8 10.9615904970919 54.9097945198381
"6911" 1382 11.6144675106484 62.1373567100397
"6912" 1382.2 10.0726969105597 68.7546599178704
"6913" 1382.4 7.78592584267087 74.0028726050824
"6914" 1382.6 10.754705112552 79.7258342606142
"6915" 1382.8 15.1452287353143 85.8062469382747
"6916" 1383 17.3546397973131 93.0712925682068
"6917" 1383.2 19.9671936456469 99.8318289099555
"6918" 1383.4 25.8758687823046 103.115304061937
"6919" 1383.6 32.5658558770016 105.847392941508
"6920" 1383.8 37.9348407177732 111.035443693728
"6921" 1384 43.9811911645466 115.116343961304
"6922" 1384.2 50.4149524243304 114.480371149481
"6923" 1384.4 57.0124343376252 111.672608225855
"6924" 1384.6 62.9748070549333 107.517380047821
"6925" 1384.8 68.5617146014235 103.833051744233
"6926" 1385 75.0067913817818 105.112549239681
"6927" 1385.2 79.0485600111385 111.068083134923
"6928" 1385.4 79.7307524365231 119.436897586769
"6929" 1385.6 77.9418581934898 124.899335698067
"6930" 1385.8 72.7649371753059 125.955470807949
"6931" 1386 68.7873227763273 126.497917742755
"6932" 1386.2 62.1669384677221 127.104034440976
"6933" 1386.4 55.6236035758143 126.760426861179
"6934" 1386.6 50.4454293571878 125.061838447846
"6935" 1386.8 44.6633969575922 123.321117079729
"6936" 1387 40.4696958794976 122.224058947067
"6937" 1387.2 37.8361029724397 118.698939217823
"6938" 1387.4 32.8239618997464 117.219331456529
"6939" 1387.6 29.8813417700565 116.291029472259
"6940" 1387.8 28.937667106632 111.823040354326
"6941" 1388 26.634234943663 107.120331148114
"6942" 1388.2 23.1533215948734 104.334415227487
"6943" 1388.4 18.4623934509256 101.105816511428
"6944" 1388.6 14.5914283665921 97.1113654857674
"6945" 1388.8 14.2610489240262 90.0545577775593
"6946" 1389 14.2579335253623 83.3507026872314
"6947" 1389.2 13.8870426742525 77.2372179814224
"6948" 1389.4 11.2951893959606 72.0481283106412
"6949" 1389.6 10.094255134325 66.3267743502961
"6950" 1389.8 12.1376036666168 59.8788649324848
"6951" 1390 12.8304152538051 52.995958496
"6952" 1390.2 13.9389559954919 46.6077122595759
"6953" 1390.4 18.8292418610712 43.5063206800673
"6954" 1390.6 25.9367056672789 45.9816394412223
"6955" 1390.8 31.9940156813547 49.764696038299
"6956" 1391 38.2101198318321 54.0339231773551
"6957" 1391.2 44.1284871794035 59.8792663845783
"6958" 1391.4 49.3844654147653 66.3478838736561
"6959" 1391.6 53.6222737564462 73.1960945499487
"6960" 1391.8 53.518320624959 80.513090792
"6961" 1392 49.3084390394136 85.1950327238038
"6962" 1392.2 46.8336897339158 90.1793138937672
"6963" 1392.4 50.3604194025 96.6083592889962
"6964" 1392.6 57.616880740104 100.813129976782
"6965" 1392.8 64.330589784072 103.155143681086
"6966" 1393 67.6944573699387 100.608329527991
"6967" 1393.2 70.4801075224729 97.3438984538292
"6968" 1393.4 76.2206393608174 94.9026626524114
"6969" 1393.6 81.9769938239554 96.2655006215569
"6970" 1393.8 83.8883127333391 99.8544171356288
"6971" 1394 83.8537219362356 105.959196465524
"6972" 1394.2 82.5895172472198 113.41317179178
"6973" 1394.4 78.7220060700141 119.439577150823
"6974" 1394.6 74.4484107610122 125.458607955083
"6975" 1394.8 70.2475816089571 125.565348584656
"6976" 1395 63.9614758398727 126.616625910278
"6977" 1395.2 56.1557676944283 126.157047693458
"6978" 1395.4 50.7537432041227 124.725981193392
"6979" 1395.6 45.2691472853109 121.861060906471
"6980" 1395.8 39.2492633985925 119.831974122583
"6981" 1396 34.1085384241111 117.596542371246
"6982" 1396.2 31.2132271431692 112.673249185523
"6983" 1396.4 29.3607526077102 107.050683469261
"6984" 1396.6 27.5930702585748 102.259359537762
"6985" 1396.8 25.6927028311403 96.9899252587816
"6986" 1397 26.0746939123436 91.8968996775128
"6987" 1397.2 30.0758158061339 88.7642276143631
"6988" 1397.4 34.767774532959 86.1020999751026
"6989" 1397.6 39.670791825069 85.7342555646249
"6990" 1397.8 44.1258413535407 86.869509818558
"6991" 1398 49.2894919488353 87.611175550594
"6992" 1398.2 52.644058546475 87.4582758299212
"6993" 1398.4 57.5359039862842 85.3919765498725
"6994" 1398.6 63.3702084295115 85.3554553166957
"6995" 1398.8 68.53451289505 87.7703914508712
"6996" 1399 71.3691862142218 91.2563605594596
"6997" 1399.2 71.6563906851913 89.422499469307
"6998" 1399.4 72.5224591999363 84.6443131954007
"6999" 1399.6 72.3253789735811 79.2251897477612
"7000" 1399.8 73.0317515347981 72.504548421799
"7001" 1400 72.3239193294584 65.6646067145187
"7002" 1400.2 72.738682417866 59.5578800439379
"7003" 1400.4 76.0230622508895 54.9045495152935
"7004" 1400.6 81.8450075326555 54.5527256652073
"7005" 1400.8 87.5506095037858 56.3129755937665
"7006" 1401 93.2779075830522 60.6325336383592
"7007" 1401.2 98.4076935563105 66.2795044227409
"7008" 1401.4 104.97899711465 71.3989342071991
"7009" 1401.6 111.92733757233 73.8011946011435
"7010" 1401.8 118.998620416942 72.8570645548988
"7011" 1402 126.896921215653 69.9102371562409
"7012" 1402.2 127.408969185652 66.950174760907
"7013" 1402.4 127.682382870344 61.1132512020256
"7014" 1402.6 126.882509631794 54.5707617518542
"7015" 1402.8 125.266892091323 49.0107538575941
"7016" 1403 123.941022293721 40.6687177866824
"7017" 1403.2 120.241419920888 35.6376361535241
"7018" 1403.4 114.963421911491 29.446752490028
"7019" 1403.6 109.642385577796 25.38724163422
"7020" 1403.8 101.201769991224 22.2358548104006
"7021" 1404 92.403514017897 17.4339790013214
"7022" 1404.2 85.1859237484037 11.9108475333882
"7023" 1404.4 78.9916302330653 9.2378694643115
"7024" 1404.6 71.1964854169775 7.55635188169309
"7025" 1404.8 62.8063013445802 9.20381360750952
"7026" 1405 53.3741440556562 7.33248466708211
"7027" 1405.2 47.4055101693128 6.61375700881423
"7028" 1405.4 42.4007725781684 11.9358501198462
"7029" 1405.6 36.3872730860681 18.1361495807504
"7030" 1405.8 28.8899772397579 20.4082303267725
"7031" 1406 21.2009354223059 22.5095629928461
"7032" 1406.2 18.6548499173767 27.267671943885
"7033" 1406.4 16.4186932690722 32.9275719279573
"7034" 1406.6 13.9108781142 38.657348161328
"7035" 1406.8 14.7433610317456 41.638472022419
"7036" 1407 17.2473723452765 42.2331719806109
"7037" 1407.2 19.4769185982667 42.4139308545431
"7038" 1407.4 21.79370904558 43.4353229509062
"7039" 1407.6 21.8707031932337 47.2858294803016
"7040" 1407.8 21.7630973067081 52.867240101684
"7041" 1408 20.7027181058087 58.2098295992548
"7042" 1408.2 17.62931411285 63.4508518429712
"7043" 1408.4 14.315281783968 68.4652122332622
"7044" 1408.6 10.7083293386976 73.8027901769437
"7045" 1408.8 7.60617975378182 76.3972804058462
"7046" 1409 8.93124467007619 81.5658422921318
"7047" 1409.2 13.433499346128 85.4341104824622
"7048" 1409.4 19.025216253672 90.0111268210302
"7049" 1409.6 23.7241465418857 96.3283955201557
"7050" 1409.8 29.1104879789721 101.98572481159
"7051" 1410 34.7162620436952 107.566377790513
"7052" 1410.2 38.95045871976 113.908227490534
"7053" 1410.4 43.3560710014139 119.335027861265
"7054" 1410.6 49.5906829108195 118.763596898163
"7055" 1410.8 57.6867416457048 116.968201641249
"7056" 1411 62.082678031975 113.261957063971
"7057" 1411.2 65.4972121712949 107.649867729473
"7058" 1411.4 67.814751957059 100.642889649199
"7059" 1411.6 71.8393718005576 94.3058723128631
"7060" 1411.8 77.4435010624696 91.8319102077853
"7061" 1412 84.8894265865744 93.3406998288462
"7062" 1412.2 91.5934342464629 98.037844723459
"7063" 1412.4 96.8777533608822 104.374675368685
"7064" 1412.6 103.625122231219 109.69567969437
"7065" 1412.8 108.857688958775 108.013318866771
"7066" 1413 112.54067138564 102.513077260846
"7067" 1413.2 118.33748362995 95.7420791981961
"7068" 1413.4 123.657447560574 88.6565156274616
"7069" 1413.6 124.784861818742 81.8346422979966
"7070" 1413.8 126.315266950025 73.5179475689081
"7071" 1414 127.532950243831 66.3984743804359
"7072" 1414.2 124.381238487414 59.0119273602621
"7073" 1414.4 120.660094605183 50.3900455059592
"7074" 1414.6 121.519402827965 41.7859566757244
"7075" 1414.8 119.700731493344 33.7104469723077
"7076" 1415 113.386017746762 28.5762780961435
"7077" 1415.2 105.74547838614 25.3963140013062
"7078" 1415.4 98.17811272347 20.6152122648762
"7079" 1415.6 93.1821252241962 14.3502138910096
"7080" 1415.8 86.02699869858 10.6670045750862
"7081" 1416 77.6218418779366 11.9926098811828
"7082" 1416.2 68.9959673427923 15.5702576840481
"7083" 1416.4 61.2746973321149 19.2881312049848
"7084" 1416.6 53.0056049804298 22.4255370766547
"7085" 1416.8 44.0373665031319 22.3767478349951
"7086" 1417 37.7085027941567 19.6385983498977
"7087" 1417.2 33.3118629869301 14.8671519690695
"7088" 1417.4 27.5728419837765 16.4695824289638
"7089" 1417.6 21.4773115085151 21.1514934831292
"7090" 1417.8 19.311721020747 27.2718553605226
"7091" 1418 17.2211479036189 33.1722113912612
"7092" 1418.2 16.6889074246363 38.695566400628
"7093" 1418.4 16.9687835118818 42.2359651139643
"7094" 1418.6 18.8355605659458 45.6143340786966
"7095" 1418.8 21.3535088787273 49.8518178908371
"7096" 1419 25.0804390590375 52.0035792145426
"7097" 1419.2 29.4864309192606 52.7697597425801
"7098" 1419.4 34.7734954049628 54.7910103119081
"7099" 1419.6 40.130620648329 53.9437671672574
"7100" 1419.8 44.9961941776096 54.8505230569038
"7101" 1420 47.9107753244235 59.3264668518462
"7102" 1420.2 49.5898963474909 66.2474425505371
"7103" 1420.4 49.6837436862696 73.1771662553015
"7104" 1420.6 48.6240601555737 80.5409421404777
"7105" 1420.8 48.5599728220444 88.1387728130128
"7106" 1421 46.1270972613025 95.7222330877056
"7107" 1421.2 43.9875546595916 103.527948153182
"7108" 1421.4 44.2579025748712 110.934045242202
"7109" 1421.6 47.759161210872 115.687668712342
"7110" 1421.8 53.3339408641547 117.501792986315
"7111" 1422 59.2648331245173 117.558994627372
"7112" 1422.2 65.9132961554604 116.837510362823
"7113" 1422.4 72.5720381680186 118.943957505637
"7114" 1422.6 78.9832871146233 123.444229249567
"7115" 1422.8 84.4677260902875 123.28230168044
"7116" 1423 91.6135699261154 120.831373343792
"7117" 1423.2 97.7868674350418 117.361900157869
"7118" 1423.4 103.272453339694 114.700783494311
"7119" 1423.6 106.907212495045 111.043507704604
"7120" 1423.8 110.834961686259 107.936013791823
"7121" 1424 114.641892252789 103.581382375137
"7122" 1424.2 115.78715597568 102.672065136334
"7123" 1424.4 116.691557727527 99.0796500716998
"7124" 1424.6 121.00989124301 93.5366907996154
"7125" 1424.8 123.977253785336 87.892231829466
"7126" 1425 127.026178727831 80.519623824359
"7127" 1425.2 126.873583053732 74.2852198129514
"7128" 1425.4 128.294717661443 67.7311561726896
"7129" 1425.6 128.337683072583 62.3905726461592
"7130" 1425.8 127.28964614729 55.3135517253462
"7131" 1426 126.620287404465 48.5668274092786
"7132" 1426.2 123.707221729464 41.201952688897
"7133" 1426.4 120.590966674785 34.0927940636024
"7134" 1426.6 114.503350738025 28.214656765082
"7135" 1426.8 107.174936040914 22.5787198068176
"7136" 1427 100.513257395562 16.1986537340769
"7137" 1427.2 93.5686531593353 10.984141023552
"7138" 1427.4 83.83394496309 9.90646161301615
"7139" 1427.6 74.1848805187915 10.5941459742079
"7140" 1427.8 65.4268149399093 9.74125637859873
"7141" 1428 57.1960510631543 8.54605846019398
"7142" 1428.2 48.6063969266425 9.37848070285679
"7143" 1428.4 39.2281161661579 11.4893001659198
"7144" 1428.6 33.02503276893 16.2621548086062
"7145" 1428.8 26.8911170803281 20.9078600836714
"7146" 1429 21.0244789266968 21.8191689925881
"7147" 1429.2 21.5132426846937 19.7068921108461
"7148" 1429.4 23.6207237835184 17.3644000285808
"7149" 1429.6 27.70393185093 14.1907262385462
"7150" 1429.8 32.6146254080388 11.467871679438
"7151" 1430 37.4362552400412 7.15857020734615
"7152" 1430.2 41.4309224348783 6.22675437286677
"7153" 1430.4 45.1145585412122 4.43649561230533
"7154" 1430.6 44.6932468834421 5.13300352444615
"7155" 1430.8 43.2489055008447 7.20735944900573
"7156" 1431 39.6887420803653 6.91288152613186
"7157" 1431.2 35.237429120204 8.43944882150952
"7158" 1431.4 29.6200272745697 11.7659912785128
"7159" 1431.6 24.2924545991143 15.5793222664462
"7160" 1431.8 18.8926510944247 19.5637378811657
"7161" 1432 14.7066172180468 24.7267629749313
"7162" 1432.2 12.5562607697461 28.5199894655315
"7163" 1432.4 10.0509684006667 31.9027569185795
"7164" 1432.6 9.53326651863528 33.2031762244344
"7165" 1432.8 8.4798848946326 36.7403182568353
"7166" 1433 5.71652888457116 40.5370574729135
"7167" 1433.2 3.8387942337 45.6860298071371
"7168" 1433.4 3.00757877973912 48.7948494308288
"7169" 1433.6 2.19445402520525 51.2671118275304
"7170" 1433.8 2.07339449563447 55.2213008028979
"7171" 1434 1.34848067681848 59.4838360724932
"7172" 1434.2 2.90289119677949 63.3312156878974
"7173" 1434.4 1.33435871898842 68.8494413551106
"7174" 1434.6 1.65509873691932 74.0549412577117
"7175" 1434.8 3.27832906898094 79.8126563940842
"7176" 1435 5.64036697308 85.7765459065902
"7177" 1435.2 7.28534731401599 91.3778110583982
"7178" 1435.4 10.4159224614139 96.0041259630089
"7179" 1435.6 13.9404720233405 101.780804126167
"7180" 1435.8 18.8570059291298 106.634372468943
"7181" 1436 23.4631401595849 112.349245164899
"7182" 1436.2 30.2432343233633 113.485504589648
"7183" 1436.4 36.437645697371 116.796779521365
"7184" 1436.6 38.5200649108143 121.382574616822
"7185" 1436.8 42.8190008404819 120.436528699492
"7186" 1437 49.1237503166578 119.329102552846
"7187" 1437.2 54.5919615611 119.517160555751
"7188" 1437.4 58.5362672080922 123.948135068245
"7189" 1437.6 60.9983981425333 126.027202862757
"7190" 1437.8 65.8736607863381 125.228664095584
"7191" 1438 72.6837046823 121.456584540546
"7192" 1438.2 79.8950015535756 118.903419724871
"7193" 1438.4 87.7741259853436 117.895101950051
"7194" 1438.6 92.48580167 120.023400566796
"7195" 1438.8 96.7633120413345 116.041657544032
"7196" 1439 100.816684722156 109.997205513333
"7197" 1439.2 106.057550095591 106.925236494319
"7198" 1439.4 111.079709293418 107.162436620317
"7199" 1439.6 114.891641664503 102.158633912499
"7200" 1439.8 119.320783845673 95.9604984905397
"7201" 1440 123.06632151484 89.5788880101437
"7202" 1440.2 124.786484573363 82.4116243798988
"7203" 1440.4 126.129582968754 74.8554847691282
"7204" 1440.6 128.786884892395 68.652370544282
"7205" 1440.8 128.508739289264 61.8379511487033
"7206" 1441 126.948885989979 54.6216698069841
"7207" 1441.2 126.064220196962 47.3799723947944
"7208" 1441.4 121.80366505702 43.3567025729176
"7209" 1441.6 116.998476864195 36.433397202684
"7210" 1441.8 113.053485626514 29.272371432789
"7211" 1442 107.252343997754 24.9116773283365
"7212" 1442.2 99.0642980524514 21.4828419766679
"7213" 1442.4 93.0086977342364 16.070368735028
"7214" 1442.6 86.3383679742116 11.557378235516
"7215" 1442.8 78.1702741786303 11.2564147545128
"7216" 1443 69.1862773725722 10.6689862615684
"7217" 1443.2 60.1566523959402 11.8806897744647
"7218" 1443.4 51.3519084888963 14.6441549788832
"7219" 1443.6 42.9066550213333 13.2904743794795
"7220" 1443.8 35.6682685344667 13.2055449588128
"7221" 1444 31.8544289587515 18.9348064684219
"7222" 1444.2 28.7331362792489 25.3406942658142
"7223" 1444.4 25.2275173613872 31.7402164634951
"7224" 1444.6 22.8506145082415 36.579403479799
"7225" 1444.8 18.9996290729774 38.0324176720537
"7226" 1445 15.96710354037 36.2044320753462
"7227" 1445.2 16.1675470316606 36.4843131207249
"7228" 1445.4 16.4236596825532 39.9494623469396
"7229" 1445.6 16.6874525781789 45.5813106123725
"7230" 1445.8 13.793687201125 50.2496350180961
"7231" 1446 10.1459365587463 55.7283594445779
"7232" 1446.2 4.63564875541033 58.6411742850875
"7233" 1446.4 4.94835713188946 61.1334520257672
"7234" 1446.6 9.15356050774998 64.7821205119211
"7235" 1446.8 12.8742442832855 69.7532655253865
"7236" 1447 16.7079113564864 75.5142074523234
"7237" 1447.2 19.2176481983459 81.7718508341822
"7238" 1447.4 17.0551092902855 87.4292012016365
"7239" 1447.6 13.7354572048154 90.7594987438154
"7240" 1447.8 15.2926478687129 94.0773255701929
"7241" 1448 20.6658563417855 97.5416240357736
"7242" 1448.2 27.5581143801952 100.71439345887
"7243" 1448.4 32.8701658068381 105.461341435418
"7244" 1448.6 38.0346561285098 109.492604896945
"7245" 1448.8 43.15792923135 114.282557772551
"7246" 1449 49.6997789013939 116.2132949519
"7247" 1449.2 56.3521945138205 116.542481325145
"7248" 1449.4 60.4187955288787 113.881437131313
"7249" 1449.6 66.8886865033627 109.800453398558
"7250" 1449.8 72.3934127378087 104.198003115203
"7251" 1450 77.0799475836 98.3026477043504
"7252" 1450.2 84.0935354236257 93.2231052463846
"7253" 1450.4 90.8309977581385 94.0625999045128
"7254" 1450.6 97.11642639745 99.3314088391212
"7255" 1450.8 101.634866623979 105.71847797633
"7256" 1451 104.797182186825 111.003896091996
"7257" 1451.2 108.127032278707 108.688007660144
"7258" 1451.4 112.823176071475 105.627863763796
"7259" 1451.6 117.276328596648 100.16450481354
"7260" 1451.8 120.34402072699 93.3127352635047
"7261" 1452 123.494256431365 85.860844422989
"7262" 1452.2 125.948145206922 79.4492006745853
"7263" 1452.4 125.964970822473 71.142851566328
"7264" 1452.6 128.663953475389 63.396374089583
"7265" 1452.8 127.191854031138 55.5340415674615
"7266" 1453 122.667753532063 48.2618204984071
"7267" 1453.2 118.941942023705 40.3782661041619
"7268" 1453.4 119.183425007535 33.0451766864817
"7269" 1453.6 117.716979102848 29.5372777607636
"7270" 1453.8 111.466698451091 25.2080023131189
"7271" 1454 103.859202407657 22.5641604775604
"7272" 1454.2 96.1414671058727 22.2972394411795
"7273" 1454.4 87.928025347975 22.0995131336899
"7274" 1454.6 78.8954295837383 22.0799466148993
"7275" 1454.8 70.3326109881446 24.6576046274303
"7276" 1455 62.3202271801 26.8489255800336
"7277" 1455.2 55.8083555510494 24.2988064057675
"7278" 1455.4 51.6923293788258 17.8781699077816
"7279" 1455.6 49.9465559977667 11.4347665379128
"7280" 1455.8 46.3940585458069 9.04532121646684
"7281" 1456 40.3483479383684 10.7893029408462
"7282" 1456.2 34.0350821488121 15.1824702462401
"7283" 1456.4 27.5205350282355 19.3723336920518
"7284" 1456.6 22.9746357283059 24.1956617854932
"7285" 1456.8 21.6327475878524 30.0320009029627
"7286" 1457 20.4627098567714 34.9832683339033
"7287" 1457.2 20.0010793329529 39.0370780469932
"7288" 1457.4 19.1667265936354 43.2139277345718
"7289" 1457.6 16.8887116093043 47.8310851354375
"7290" 1457.8 13.3234232384158 49.4802415163988
"7291" 1458 10.0496689865231 49.6183807664103
"7292" 1458.2 9.78718196003802 53.205231499499
"7293" 1458.4 11.2876913178203 58.209069177397
"7294" 1458.6 13.20773263575 64.2184014822462
"7295" 1458.8 15.76566186276 70.2079639453421
"7296" 1459 19.734804376559 75.8260952447232
"7297" 1459.2 23.9045707758187 81.8991144384087
"7298" 1459.4 28.1299762480922 88.5843205159633
"7299" 1459.6 30.510812585175 95.1719904619712
"7300" 1459.8 31.6002940928195 103.196655524749
"7301" 1460 34.3003153706391 109.798429127409
"7302" 1460.2 39.7447627411476 113.475038914037
"7303" 1460.4 46.68885976908 114.238433078086
"7304" 1460.6 53.6612561807539 111.972908116641
"7305" 1460.8 59.1297296784537 108.997749246139
"7306" 1461 63.8965588274926 104.322916196292
"7307" 1461.2 67.5779816586 99.2521984560558
"7308" 1461.4 71.7978290899077 93.7228822218462
"7309" 1461.6 74.7234600342 89.8080051874636
"7310" 1461.8 78.7088560278857 88.7448762626024
"7311" 1462 85.4138669656244 91.3023937328462
"7312" 1462.2 90.3548892466244 96.5131244081388
"7313" 1462.4 95.3931015933381 102.889193266656
"7314" 1462.6 102.056985167917 106.067684233139
"7315" 1462.8 109.0065530916 103.712446396602
"7316" 1463 114.361644782015 97.7528868049437
"7317" 1463.2 119.563237234275 91.5062243424461
"7318" 1463.4 123.756771529175 84.2638679950961
"7319" 1463.6 124.939849637416 75.7636622279777
"7320" 1463.8 125.6033202406 66.4907104820304
"7321" 1464 128.393757516726 58.8736288903924
"7322" 1464.2 125.126769044361 51.9422822678278
"7323" 1464.4 119.071968925837 45.648360155004
"7324" 1464.6 111.935599468481 41.7355579923874
"7325" 1464.8 104.646405708657 37.6466297847801
"7326" 1465 97.1201315665528 33.1974498511763
"7327" 1465.2 91.4973535736481 26.8666872617596
"7328" 1465.4 88.4421060685327 19.2671373701827
"7329" 1465.6 84.47627785962 12.0772576052562
"7330" 1465.8 77.0873277513087 10.603777507351
"7331" 1466 69.5149208663885 13.901884545375
"7332" 1466.2 62.3786535077942 19.7909969740306
"7333" 1466.4 55.509505349734 24.4178482747328
"7334" 1466.6 49.5916797076645 28.6121528165558
"7335" 1466.8 44.7692626108421 33.5311668106251
"7336" 1467 44.2704510750687 37.0603613930024
"7337" 1467.2 45.7925652378273 39.9393963705734
"7338" 1467.4 47.8846048391581 39.8396087901601
"7339" 1467.6 49.7638611939913 43.312193753857
"7340" 1467.8 52.2317958313419 45.8391269182333
"7341" 1468 52.8995099492413 48.7499845412157
"7342" 1468.2 51.1131318372186 52.1871421496193
"7343" 1468.4 46.8919196032634 53.6429227500046
"7344" 1468.6 42.0605453235412 53.0654200018167
"7345" 1468.8 37.1145107266619 50.2386430466161
"7346" 1469 31.4636628798703 47.1827073913867
"7347" 1469.2 26.1745097582321 43.397393151148
"7348" 1469.4 19.4241298986833 42.3051954599017
"7349" 1469.6 16.5061761346354 45.8824401954302
"7350" 1469.8 15.0674479831537 52.2481962509123
"7351" 1470 12.279707297075 59.5430368745462
"7352" 1470.2 9.65337430006722 67.089155129338
"7353" 1470.4 9.56500335747805 72.3828116923827
"7354" 1470.6 14.1784295326866 76.9128755502084
"7355" 1470.8 20.4976717941122 81.2941865145291
"7356" 1471 26.6407313905024 85.2869050105047
"7357" 1471.2 31.1275133492341 91.1314991668706
"7358" 1471.4 33.826998693 98.3855074164461
"7359" 1471.6 36.617409352975 106.452740762021
"7360" 1471.8 38.7414463701122 113.99408492048
"7361" 1472 42.836382704448 115.207647626734
"7362" 1472.2 47.7567125626619 112.710244649297
"7363" 1472.4 53.8758246942102 108.174558811389
"7364" 1472.6 59.5687439289145 103.591817886249
"7365" 1472.8 64.0985625914293 97.8647450663096
"7366" 1473 69.677916128025 93.7356216349461
"7367" 1473.2 74.0747495469813 90.2476135126173
"7368" 1473.4 76.6998689466 87.4926502807858
"7369" 1473.6 82.7474918609894 87.2088708154922
"7370" 1473.8 89.5838905398203 89.5706972402699
"7371" 1474 94.3608562792 95.2611663536711
"7372" 1474.2 98.9827842920745 102.354374402736
"7373" 1474.4 105.888039029002 107.973273252641
"7374" 1474.6 111.22522350921 107.002943585114
"7375" 1474.8 114.951616438675 101.376084641671
"7376" 1475 120.022391553803 95.1317749418038
"7377" 1475.2 123.072711195959 87.9280825194359
"7378" 1475.4 125.9200524381 80.2191043358461
"7379" 1475.6 126.683664972436 73.5575494130098
"7380" 1475.8 125.13841245853 65.9232672875418
"7381" 1476 127.075424224025 57.567751415032
"7382" 1476.2 126.053906218956 51.3737497522896
"7383" 1476.4 121.346224772507 44.9719552774733
"7384" 1476.6 118.114866142564 36.9722092041408
"7385" 1476.8 116.958099230026 28.1350860053214
"7386" 1477 112.520487660091 25.4276096916009
"7387" 1477.2 104.756582877873 23.0229999450583
"7388" 1477.4 96.20170381107 21.7502939720862
"7389" 1477.6 88.1581219738059 20.0066430073167
"7390" 1477.8 80.2851468110845 18.9018137365884
"7391" 1478 72.414288396753 17.8791763130298
"7392" 1478.2 64.3300369424182 16.0935313043007
"7393" 1478.4 57.3608139973097 13.5097840609107
"7394" 1478.6 49.9320835902404 13.0437496411271
"7395" 1478.8 43.3038872646309 17.5228051020523
"7396" 1479 37.8198247953789 22.3271882368883
"7397" 1479.2 31.56553080285 23.6561101718461
"7398" 1479.4 28.5673572992808 20.6203351352504
"7399" 1479.6 29.3523645728187 18.8987355923149
"7400" 1479.8 27.0132253096909 20.146980927028
"7401" 1480 25.9733738042526 24.6041907046567
"7402" 1480.2 26.4526644572489 30.5814719740802
"7403" 1480.4 26.1574118811158 36.3070178755725
"7404" 1480.6 26.618443437217 41.0548958503355
"7405" 1480.8 27.2896461366 45.550369401415
"7406" 1481 28.5627250663573 50.4026935007296
"7407" 1481.2 29.2311289039784 55.5976062066299
"7408" 1481.4 26.7991172973949 61.6162946936667
"7409" 1481.6 23.1363674822855 67.8762568371849
"7410" 1481.8 17.9716865358619 73.0213359343461
"7411" 1482 11.2738121888683 75.9187756211144
"7412" 1482.2 6.33363040696801 74.1398564045262
"7413" 1482.4 4.731218873376 75.4973682644622
"7414" 1482.6 5.27880184388224 80.0475332078058
"7415" 1482.8 7.58695433088462 85.9880985604385
"7416" 1483 10.3979070174092 92.7980591792431
"7417" 1483.2 14.8017594042591 99.9796712466416
"7418" 1483.4 19.9052611891714 106.182602944012
"7419" 1483.6 25.4596378843778 113.200029361402
"7420" 1483.8 31.3517365695375 115.062394430995
"7421" 1484 39.4581012493031 117.755585981666
"7422" 1484.2 45.8438666222107 122.684138827274
"7423" 1484.4 52.4930828656667 125.121289042313
"7424" 1484.6 60.7768775631909 126.665846369983
"7425" 1484.8 67.4710845419437 125.978479031057
"7426" 1485 74.849322140223 121.28700415633
"7427" 1485.2 82.6821150566924 116.788713705258
"7428" 1485.4 91.413473142144 114.427995545014
"7429" 1485.6 98.72922674712 116.559044568382
"7430" 1485.8 100.993747727961 113.107674417617
"7431" 1486 105.804873725685 104.854754126431
"7432" 1486.2 108.735540498261 96.8036046419418
"7433" 1486.4 114.464348957995 90.5246190383198
"7434" 1486.6 122.727711281113 88.4558307552915
"7435" 1486.8 122.94164860568 85.5313268603771
"7436" 1487 122.17379908993 78.7280391156201
"7437" 1487.2 118.834300705457 71.0000915523194
"7438" 1487.4 114.795713812572 63.5977089662073
"7439" 1487.6 110.153516058122 56.769565178324
"7440" 1487.8 105.334784240582 49.4668623645434
"7441" 1488 99.0408214902605 43.5132320589104
"7442" 1488.2 90.6867627882 41.3409634372662
"7443" 1488.4 82.1783761688121 39.2445192923916
"7444" 1488.6 73.70865007341 37.3891974936462
"7445" 1488.8 65.7658895710849 35.8859467478462
"7446" 1489 58.7460512689299 34.4452110601451
"7447" 1489.2 53.589435301187 30.1850593855962
"7448" 1489.4 52.7459717888471 23.8284669373167
"7449" 1489.6 56.8949111519548 18.4124033603623
"7450" 1489.8 63.6554225214058 12.6000311717588
"7451" 1490 70.4285714361 7.67522418306837
"7452" 1490.2 70.0427340318727 2.54728870796737
"7453" 1490.4 65.5460227915615 1.42215948164423
"7454" 1490.6 58.8020086357348 1.2519198526102
"7455" 1490.8 51.725535173725 3.0540905491899
"7456" 1491 44.79606815682 6.83753699722615
"7457" 1491.2 37.4381375781464 11.1123849637946
"7458" 1491.4 31.3992463991625 17.1590094908461
"7459" 1491.6 25.6684943991918 23.506617058938
"7460" 1491.8 24.2374995061455 31.3460831703916
"7461" 1492 22.8702211340362 38.1316071208993
"7462" 1492.2 22.7356130132727 45.2065646231916
"7463" 1492.4 25.3572837204504 49.4933067777433
"7464" 1492.6 26.7548452225912 56.37047205997
"7465" 1492.8 25.7267365689362 63.3130245719324
"7466" 1493 24.7792107695244 70.4547188833167
"7467" 1493.2 21.2696909505677 77.4708841711284
"7468" 1493.4 15.7615687082077 82.5572766171231
"7469" 1493.6 10.3556810173384 87.8196341822769
"7470" 1493.8 11.1647351432457 92.77795882498
"7471" 1494 15.7468231824913 97.7773389128027
"7472" 1494.2 22.0734923049358 102.79258378707
"7473" 1494.4 29.1840538312535 106.497403940626
"7474" 1494.6 36.3157655790567 110.448628208413
"7475" 1494.8 43.4257119074182 114.705274661778
"7476" 1495 50.7298083278344 118.675212364823
"7477" 1495.2 56.9892283809281 116.462734605346
"7478" 1495.4 63.6766786242694 112.566685169268
"7479" 1495.6 70.4455668223073 107.817023153944
"7480" 1495.8 78.7622628621246 104.486642077158
"7481" 1496 87.4805740147271 104.874187129465
"7482" 1496.2 96.1875372436909 107.329838825516
"7483" 1496.4 105.409711356088 109.112714681432
"7484" 1496.6 111.612372226872 105.215871144142
"7485" 1496.8 116.624230858592 97.6645430038885
"7486" 1497 122.271611637476 89.3483151614743
"7487" 1497.2 125.229738674318 82.9956430884103
"7488" 1497.4 125.566126000894 73.7231724083416
"7489" 1497.6 127.12476597502 64.3255490459979
"7490" 1497.8 127.727036466549 55.2584915500834
"7491" 1498 124.708758347139 46.312325538907
"7492" 1498.2 119.812122061047 37.5118981566619
"7493" 1498.4 114.790658894673 29.3077770743916
"7494" 1498.6 109.670802672151 22.822690623248
"7495" 1498.8 101.650687753297 20.4210713300886
"7496" 1499 92.8552114329789 17.865711670183
"7497" 1499.2 83.5331976330894 17.4002451857185
"7498" 1499.4 73.6747532643551 17.7465824215808
"7499" 1499.6 64.1925389537752 17.282463597176
"7500" 1499.8 54.2881865898614 16.9997668270962
"7501" 1500 44.0558116294315 17.234873411554
"7502" 1500.2 34.86841415838 17.6876951344962
"7503" 1500.4 29.99200524567 23.2675580722962
"7504" 1500.6 28.6529716823609 30.3512256434222
"7505" 1500.8 29.266055049 37.316783987604
"7506" 1501 30.4316295358 42.9435816052462
"7507" 1501.2 32.6505648165714 46.8163631876462
"7508" 1501.4 36.2350683431357 51.6998807058194
"7509" 1501.6 38.4517668628358 56.4709153871669
"7510" 1501.8 39.7251280871727 62.4812087867916
"7511" 1502 39.0755080154648 69.2804244929543
"7512" 1502.2 36.081301166223 76.0265843689199
"7513" 1502.4 31.133001313944 81.6948379493502
"7514" 1502.6 24.858981949979 85.6045884866687
"7515" 1502.8 17.5960703202198 87.4342446643007
"7516" 1503 12.1508688128661 86.4429240584107
"7517" 1503.2 9.66052998137343 90.3996868827133
"7518" 1503.4 12.0330520982719 95.0515631975102
"7519" 1503.6 16.3921243001725 99.6423331790752
"7520" 1503.8 22.1371515312541 104.745827030478
"7521" 1504 27.3241987399636 110.672092287164
"7522" 1504.2 33.2499702168273 115.49569733821
"7523" 1504.4 40.0976929040762 120.414985859941
"7524" 1504.6 47.499654291411 119.891843556712
"7525" 1504.8 55.9179421167356 117.24653239438
"7526" 1505 64.20161643325 114.555007493621
"7527" 1505.2 72.4730266851242 115.223723944169
"7528" 1505.4 79.9726071338977 120.916180581793
"7529" 1505.6 86.5100876244425 122.419664108838
"7530" 1505.8 94.27470512148 119.436113622886
"7531" 1506 102.281093819939 114.781779842914
"7532" 1506.2 107.532508986365 107.225552332794
"7533" 1506.4 112.4906072641 98.5790251678223
"7534" 1506.6 118.387287037557 91.26505407376
"7535" 1506.8 123.890819037168 86.3739682411936
"7536" 1507 124.043414167912 79.4661140258283
"7537" 1507.2 123.249136198091 71.1081077124189
"7538" 1507.4 125.443287130284 62.6554766435041
"7539" 1507.6 127.701040387582 55.5655215331205
"7540" 1507.8 124.706468018205 48.9505501296093
"7541" 1508 118.452333478956 42.8593907012809
"7542" 1508.2 110.942802751789 38.9410022289971
"7543" 1508.4 103.528718715043 35.0874350813719
"7544" 1508.6 96.1743743471715 30.2878846484747
"7545" 1508.8 88.8810166363353 26.7060755434344
"7546" 1509 80.0779147917735 26.3690851861013
"7547" 1509.2 71.7516070725143 28.4133710066176
"7548" 1509.4 63.4239908986606 28.6013187115734
"7549" 1509.6 57.0026068356989 27.8069189456374
"7550" 1509.8 50.5957446862596 31.1872717246866
"7551" 1510 46.5639432026103 37.0850275891142
"7552" 1510.2 43.5076407607546 42.1203791175059
"7553" 1510.4 41.8642000246385 46.4608845644135
"7554" 1510.6 38.6501617269303 50.5678281572223
"7555" 1510.8 34.5387823222909 53.9237975689825
"7556" 1511 30.1510511598683 57.4279835825535
"7557" 1511.2 27.1045643655391 63.427450094994
"7558" 1511.4 23.0464731563213 69.5169531176576
"7559" 1511.6 17.5775554366732 75.4526995320901
"7560" 1511.8 11.7812406489307 80.6564574154997
"7561" 1512 11.6226251547496 83.9185496518146
"7562" 1512.2 14.8922844159171 86.5422032769437
"7563" 1512.4 19.1225905464293 90.1807039452608
"7564" 1512.6 24.6889505810646 94.454144595854
"7565" 1512.8 29.7616304501116 99.2956347895438
"7566" 1513 33.9974402067797 105.621295003916
"7567" 1513.2 39.5501515442016 112.184083283713
"7568" 1513.4 46.1640057239864 116.850707640664
"7569" 1513.6 53.326553085648 117.051295490566
"7570" 1513.8 60.5097450705193 116.687729078645
"7571" 1514 65.5673366552336 121.5084174198
"7572" 1514.2 67.070196599568 126.19615579027
"7573" 1514.4 62.6579085938126 127.156318333893
"7574" 1514.6 58.5159492740646 126.416028029342
"7575" 1514.8 53.6705588047364 125.55983368721
"7576" 1515 46.6103101841 124.267009847911
"7577" 1515.2 41.5425950241 122.647140601164
"7578" 1515.4 37.2575149069548 119.677381669048
"7579" 1515.6 31.3051334160504 118.369270436075
"7580" 1515.8 26.5238580679778 114.652322454802
"7581" 1516 21.3592588539435 110.107128932442
"7582" 1516.2 17.5873286820186 104.184014234893
"7583" 1516.4 12.4126875465627 100.482376784607
"7584" 1516.6 9.63380570220937 94.2483830122212
"7585" 1516.8 6.5870551473923 88.8074286749539
"7586" 1517 4.75427498219055 81.7939766639564
"7587" 1517.2 2.99016487360839 74.8706919116781
"7588" 1517.4 1.7724008918564 68.0937962775897
"7589" 1517.6 3.10186398751665 62.0229759580128
"7590" 1517.8 7.49012595321865 56.6220405962953
"7591" 1518 9.66186107573791 51.0930720233375
"7592" 1518.2 12.5174826824839 46.6598503981319
"7593" 1518.4 17.1198784942542 45.2785850605471
"7594" 1518.6 20.6523469756555 42.5175190115684
"7595" 1518.8 22.3712027845307 37.9091169074897
"7596" 1519 23.1797848310176 34.0394318160989
"7597" 1519.2 19.6803166897224 30.1441112720604
"7598" 1519.4 17.1779707314125 31.0370076366587
"7599" 1519.6 16.7963410862289 30.773108067609
"7600" 1519.8 19.4078133915394 30.0065145807855
"7601" 1520 24.8837875477546 27.7747492936606
"7602" 1520.2 31.9598077797379 26.5378532730875
"7603" 1520.4 39.1051341998609 27.5513241990527
"7604" 1520.6 46.0429766874791 30.0832140775714
"7605" 1520.8 53.2645657152136 31.9830538253916
"7606" 1521 60.4524670093879 35.6118563447856
"7607" 1521.2 67.4150908141714 39.0453211966462
"7608" 1521.4 74.2001209878692 43.6606635695481
"7609" 1521.6 81.2318542182571 46.5360960994462
"7610" 1521.8 88.4435949805722 44.8106133695684
"7611" 1522 94.1586212910392 39.8958853759583
"7612" 1522.2 97.9233166107792 33.096496011516
"7613" 1522.4 97.991950974903 26.231015789331
"7614" 1522.6 95.1931901024485 18.7070412039068
"7615" 1522.8 91.0030168993641 14.1099631668179
"7616" 1523 86.1077201614857 10.9967733827604
"7617" 1523.2 80.2895005182667 7.52338067339161
"7618" 1523.4 74.283142518883 6.04086698253483
"7619" 1523.6 70.8708124670019 2.51701862133213
"7620" 1523.8 73.1500082786971 3.61317917325392
"7621" 1524 78.0106074237308 3.99574302041624
"7622" 1524.2 84.9938621738079 5.88904354545011
"7623" 1524.4 91.8885352404286 9.23145471033187
"7624" 1524.6 99.1543186187765 13.2659947229344
"7625" 1524.8 106.850337747081 17.8523275499423
"7626" 1525 112.909397614128 22.7997385134573
"7627" 1525.2 115.59580100036 30.7840567900096
"7628" 1525.4 115.015250816536 39.7865234133734
"7629" 1525.6 111.949447680943 47.4278550164462
"7630" 1525.8 107.681323153742 55.5993429838285
"7631" 1526 103.616046509452 63.892715616907
"7632" 1526.2 96.6657697362637 68.9960196092532
"7633" 1526.4 88.0479311084571 70.4063439060515
"7634" 1526.6 80.6008578663545 70.7780411002825
"7635" 1526.8 75.2291298729913 69.854760947707
"7636" 1527 69.8846658003931 68.2056181374927
"7637" 1527.2 65.5626067010622 66.4851605829134
"7638" 1527.4 62.5362547814718 63.3606143335128
"7639" 1527.6 61.0687069834919 58.954613712711
"7640" 1527.8 56.7493951063788 54.4940644788173
"7641" 1528 51.1903192613476 54.6957520318073
"7642" 1528.2 44.7553352010056 55.306340736799
"7643" 1528.4 39.0887539992579 58.2670840782672
"7644" 1528.6 33.8094566020615 62.677912452
"7645" 1528.8 26.8456604721398 64.4977666650939
"7646" 1529 19.919985785278 61.4155146779902
"7647" 1529.2 13.274246397225 58.1544408466462
"7648" 1529.4 7.77668039776071 57.8455100789712
"7649" 1529.6 7.0187854966 60.7310688090256
"7650" 1529.8 7.82259325832267 59.5609148744428
"7651" 1530 6.38865512473157 54.1770619777409
"7652" 1530.2 6.84282316465555 47.5035837498739
"7653" 1530.4 10.1012355429495 40.8110285890306
"7654" 1530.6 14.6203582366 33.9131576335033
"7655" 1530.8 19.1753258014019 27.9442446945631
"7656" 1531 24.9263849085208 21.6077134516085
"7657" 1531.2 31.1413708806309 15.4188319282173
"7658" 1531.4 36.5744242690285 7.93073463401962
"7659" 1531.6 41.3565148580687 7.5765821996899
"7660" 1531.8 49.4854211639871 6.85241334413648
"7661" 1532 58.1568835287064 4.69877927367594
"7662" 1532.2 66.3893043526882 2.62858478443439
"7663" 1532.4 74.3366077185208 2.38507427893526
"7664" 1532.6 80.9409444307485 4.54951317790556
"7665" 1532.8 85.1289045525687 10.9963184037211
"7666" 1533 87.3140649882947 19.1772007240567
"7667" 1533.2 90.8335774773941 27.5603655983756
"7668" 1533.4 94.9549329870653 37.8372212097967
"7669" 1533.6 97.5056550757111 47.0718591948184
"7670" 1533.8 95.7343428299303 53.3070941620962
"7671" 1534 90.1293141206 59.6952393363198
"7672" 1534.2 83.6926431618478 63.5879696410497
"7673" 1534.4 77.3977719610914 66.2749381176824
"7674" 1534.6 72.2097874213627 67.9968250388038
"7675" 1534.8 67.1595757640874 69.2439393693587
"7676" 1535 63.1291923665016 72.1609034430019
"7677" 1535.2 59.7656090022807 77.4977944114596
"7678" 1535.4 55.7078334569077 82.4958661129487
"7679" 1535.6 53.0116345967316 88.7746259756356
"7680" 1535.8 52.0481570195256 93.8966014913916
"7681" 1536 53.0569415896446 102.004638184444
"7682" 1536.2 50.3747502363541 107.143122972764
"7683" 1536.4 45.3867761991118 107.812472489767
"7684" 1536.6 39.0937143751366 107.739343805773
"7685" 1536.8 31.790259838219 105.649399438322
"7686" 1537 25.8112300210252 99.2118639921769
"7687" 1537.2 20.2643216526968 93.39309580208
"7688" 1537.4 16.0555661177908 88.2585492288004
"7689" 1537.6 11.648650066776 81.3707472800862
"7690" 1537.8 8.7743868198857 72.9437218629386
"7691" 1538 7.98481869897499 61.6864431286212
"7692" 1538.2 7.91230369586314 53.9189212386093
"7693" 1538.4 11.0773263445655 44.9386176257168
"7694" 1538.6 15.2376980833636 37.7088409496098
"7695" 1538.8 17.8856386231979 32.0969563567637
"7696" 1539 15.6259829636625 26.2756519905336
"7697" 1539.2 12.9777195295655 28.0314396365358
"7698" 1539.4 11.6944195363263 31.7530129400356
"7699" 1539.6 9.2672360414901 34.9465900236593
"7700" 1539.8 7.02853110267691 39.125922483375
"7701" 1540 6.62287024972499 41.801199234375
"7702" 1540.2 6.79098195455191 41.6725801598077
"7703" 1540.4 7.79921363124 42.0327135685962
"7704" 1540.6 6.79674643031132 40.4892089040833
"7705" 1540.8 7.39335574755652 37.8079364633679
"7706" 1541 9.32188104699285 33.7156967304533
"7707" 1541.2 12.1324442281055 28.7266765727473
"7708" 1541.4 15.6545858202735 24.2904809466217
"7709" 1541.6 19.4764832275484 19.7489190406606
"7710" 1541.8 22.8093252337818 16.166879440331
"7711" 1542 28.2072097148121 12.2832886589371
"7712" 1542.2 34.2786649567747 8.9451801319044
"7713" 1542.4 39.50917431615 6.25279793593615
"7714" 1542.6 46.6323437282739 3.34920874668311
"7715" 1542.8 53.6208671741258 1.71542612559873
"7716" 1543 60.4235602562471 4.21126951779909
"7717" 1543.2 67.145218854095 7.9626668262818
"7718" 1543.4 73.7297699069505 11.9594902678668
"7719" 1543.6 80.8807339536 14.457504536405
"7720" 1543.8 88.6947035789823 14.933359084552
"7721" 1544 95.8920640467028 16.7613493062293
"7722" 1544.2 99.7541337464485 23.0654646553916
"7723" 1544.4 98.8444505865474 30.5300292824356
"7724" 1544.6 94.2425275902699 36.62928531805
"7725" 1544.8 87.7519595087765 40.509604325905
"7726" 1545 80.1839231191 43.1934156510406
"7727" 1545.2 74.121017633871 47.1644944390891
"7728" 1545.4 68.7448897546526 52.313084692583
"7729" 1545.6 67.6589243312944 57.6738818747073
"7730" 1545.8 68.6694001299853 62.73455204447
"7731" 1546 70.8103621390324 65.1005197623056
"7732" 1546.2 72.3967177694348 68.8245301491853
"7733" 1546.4 68.8272836132609 73.0185664967157
"7734" 1546.6 63.3248702991124 76.073004436028
"7735" 1546.8 57.5828558492281 78.3250378757718
"7736" 1547 51.6689758527428 80.4653282865184
"7737" 1547.2 45.631607693825 83.0568086038711
"7738" 1547.4 39.6570744814174 82.2640570821592
"7739" 1547.6 33.9778040876806 78.8794112162978
"7740" 1547.8 28.2571190307818 73.9473122832263
"7741" 1548 23.2846852921785 68.2651129030032
"7742" 1548.2 17.8553213249644 62.5555841893122
"7743" 1548.4 11.7284100399223 57.494518191185
"7744" 1548.6 5.74967234661724 55.5935991684927
"7745" 1548.8 4.54441848586956 58.382642507394
"7746" 1549 5.67804433361738 57.9373169364201
"7747" 1549.2 7.23244552135423 54.4066782504309
"7748" 1549.4 9.36201173530091 48.0217259747901
"7749" 1549.6 13.7268400373368 41.6488549370304
"7750" 1549.8 18.1037852166297 35.313303822361
"7751" 1550 23.4215541746312 29.1420199380336
"7752" 1550.2 29.22171254135 22.8200861871586
"7753" 1550.4 36.50655308385 17.3182521545961
"7754" 1550.6 41.3103247459333 10.2160293513462
"7755" 1550.8 46.9217079445895 4.89162517097247
"7756" 1551 55.019550027725 2.62811642365865
"7757" 1551.2 63.7894558897936 2.34019541387842
"7758" 1551.4 71.7551920633212 5.48284740726923
"7759" 1551.6 78.87011796387 11.4390130089461
"7760" 1551.8 84.76133683737 18.7043002998762
"7761" 1552 87.4483293262774 27.280678673201
"7762" 1552.2 86.1704881798886 36.1197215449389
"7763" 1552.4 83.5412844126 44.0847525181673
"7764" 1552.6 80.2242344896909 52.2282974982189
"7765" 1552.8 77.2770253953777 60.2076095912628
"7766" 1553 75.7796785622842 67.2047881110567
"7767" 1553.2 71.9377072006588 72.9726264136697
"7768" 1553.4 67.156029951422 76.369210512575
"7769" 1553.6 63.6985583292207 82.1453914545875
"7770" 1553.8 62.9970338758105 87.7856452218198
"7771" 1554 64.0305810466 94.8969740778191
"7772" 1554.2 64.0143383698051 102.228890353231
"7773" 1554.4 59.7715227783422 108.85491634469
"7774" 1554.6 54.9941377932744 114.008175592939
"7775" 1554.8 51.1264478099171 112.499534261675
"7776" 1555 45.4413704177016 108.374202553495
"7777" 1555.2 39.4644231217935 103.323673787935
"7778" 1555.4 33.7077219825268 97.2961322376998
"7779" 1555.6 30.4314251924468 90.4835782295639
"7780" 1555.8 25.1977172605134 84.5655513407517
"7781" 1556 21.3057634631702 77.0868932637387
"7782" 1556.2 16.7056821562693 70.0830519451526
"7783" 1556.4 13.2360827635918 61.6195612098462
"7784" 1556.6 12.2700979643034 53.0334127027021
"7785" 1556.8 14.1009174327 43.7368996028371
"7786" 1557 18.8391127027402 38.2242838813415
"7787" 1557.2 25.9082850687935 37.0283844387494
"7788" 1557.4 34.5030534600894 37.8754636021866
"7789" 1557.6 44.1524683315 39.9625589398462
"7790" 1557.8 51.2015499513391 42.5436748114114
"7791" 1558 58.8671998351102 43.8402802946727
"7792" 1558.2 66.8476344737765 43.1923748493167
"7793" 1558.4 75.8155275634812 44.3986496203115
"7794" 1558.6 83.5551054539454 49.3167625406371
"7795" 1558.8 87.5064291121135 57.5360628486029
"7796" 1559 87.2207011338101 66.7067621385184
"7797" 1559.2 83.8066841505052 75.1112586179065
"7798" 1559.4 79.2499692033949 81.8686950064872
"7799" 1559.6 72.0695196384522 86.5677631598548
"7800" 1559.8 63.7908918160594 85.989714161684
"7801" 1560 56.1660407342218 84.2100734145688
"7802" 1560.2 49.3924449382693 80.075272252459
"7803" 1560.4 44.0578212983647 74.1288084429134
"7804" 1560.6 39.9946383934091 67.0812950443552
"7805" 1560.8 34.9879055474158 59.7824037417409
"7806" 1561 31.3780595832486 52.0615583002245
"7807" 1561.2 28.8360445126294 43.2673125734344
"7808" 1561.4 26.2294267807579 34.0581762157093
"7809" 1561.6 21.2538321294587 29.1382119612918
"7810" 1561.8 16.9189290413143 29.5669378622237
"7811" 1562 18.5478374856 28.3224127228049
"7812" 1562.2 22.5367815966891 23.9083757777867
"7813" 1562.4 28.3329992577765 19.8755019901109
"7814" 1562.6 35.7313927057579 16.5139928907304
"7815" 1562.8 44.0381662945121 13.7417669219341
"7816" 1563 50.9536725793826 8.80361615982441
"7817" 1563.2 55.3820517680506 4.06121290143956
"7818" 1563.4 53.7828547656682 4.13585491725524
"7819" 1563.6 50.5472240091957 3.69046827937806
"7820" 1563.8 46.2150834854804 4.22988991316137
"7821" 1564 41.2773318086937 5.2277529093774
"7822" 1564.2 36.05045871945 7.60190178322615
"7823" 1564.4 30.6689591665604 10.6076717045689
"7824" 1564.6 26.0227173466 13.6835383545024
"7825" 1564.8 21.6696484263961 17.6908490668656
"7826" 1565 17.9719607628727 21.1082275518462
"7827" 1565.2 18.2157687816947 20.8145505551198
"7828" 1565.4 16.4162624492289 23.2713010957327
"7829" 1565.6 14.2011934986319 26.2310979261015
"7830" 1565.8 13.7028790359297 28.3444941797473
"7831" 1566 11.4243017941979 32.4476185524029
"7832" 1566.2 7.8929663617 35.3806166948795
"7833" 1566.4 7.72482154073591 38.7925118726034
"7834" 1566.6 5.23046678148461 42.6537599572212
"7835" 1566.8 5.98105564224545 45.6756066509643
"7836" 1567 4.94033745462703 50.6085765899002
"7837" 1567.2 3.50805913904736 53.2517782894251
"7838" 1567.4 2.82079983027567 55.2326392367381
"7839" 1567.6 3.87396038796447 58.9835742375658
"7840" 1567.8 2.2344623027842 62.4107458128988
"7841" 1568 2.37631773915653 64.6637270532201
"7842" 1568.2 5.4235568984087 64.9661496424635
"7843" 1568.4 9.1608533331378 67.3041228536277
"7844" 1568.6 13.141598952912 70.2049064861982
"7845" 1568.8 15.5321315789115 74.3192941706822
"7846" 1569 19.1703284816315 77.4996910355233
"7847" 1569.2 24.0009996249305 80.1618849380241
"7848" 1569.4 27.5949552056656 85.433909993338
"7849" 1569.6 30.951379346722 90.8891396005779
"7850" 1569.8 34.7790645246984 96.5203320329035
"7851" 1570 37.031497758723 103.023697999035
"7852" 1570.2 40.4391409166806 108.513957254161
"7853" 1570.4 45.675950201475 112.942476469823
"7854" 1570.6 50.9597741762308 114.369551037531
"7855" 1570.8 55.150930543248 115.317716155918
"7856" 1571 56.1112024406339 119.4748500756
"7857" 1571.2 53.0444985390286 122.920403769608
"7858" 1571.4 48.6431550153273 122.490793258573
"7859" 1571.6 42.526238536656 120.885349257142
"7860" 1571.8 36.1523888993727 118.020417388937
"7861" 1572 31.9283331381682 112.513516544346
"7862" 1572.2 28.4388602831197 106.686990482035
"7863" 1572.4 24.1501347935756 101.972428997578
"7864" 1572.6 19.1165047592794 98.0173286531133
"7865" 1572.8 14.8519982019358 92.556370290973
"7866" 1573 14.5781272769333 85.9306078756795
"7867" 1573.2 17.4171833889781 81.0594773848798
"7868" 1573.4 21.7513574260285 76.1007411261235
"7869" 1573.6 26.9192305157949 73.2793630301851
"7870" 1573.8 32.3618460002814 71.3195532728904
"7871" 1574 38.1669813666763 68.0680793832614
"7872" 1574.2 41.5745485378301 63.6961982833152
"7873" 1574.4 43.7797905656495 57.6728658049056
"7874" 1574.6 47.2456561565109 51.9401299099056
"7875" 1574.8 51.6786921487263 47.6558234613935
"7876" 1575 58.2272715177122 44.5422479552849
"7877" 1575.2 62.7711047788941 46.0437552519932
"7878" 1575.4 65.6345607033736 49.721430107016
"7879" 1575.6 69.6684141621 52.6064264415961
"7880" 1575.8 73.2045029099036 57.8352730505872
"7881" 1576 72.2509127581446 63.3189079215783
"7882" 1576.2 69.3919933351909 68.8671291352825
"7883" 1576.4 66.3760235757795 75.5871843933334
"7884" 1576.6 63.8620062241289 82.5543124561602
"7885" 1576.8 60.9090388514067 89.65055218551
"7886" 1577 55.1126383930878 95.5592220126023
"7887" 1577.2 48.02293578495 99.7613640312462
"7888" 1577.4 41.2667314972451 101.511389537257
"7889" 1577.6 34.604602199518 102.72296431274
"7890" 1577.8 29.4540634129511 107.571888478113
"7891" 1578 30.774207080616 111.495892225918
"7892" 1578.2 34.5620169075449 110.8488664625
"7893" 1578.4 41.5352291590419 112.043935852172
"7894" 1578.6 48.4058182807475 114.467241291076
"7895" 1578.8 53.8322805761188 117.211294856297
"7896" 1579 57.9764713286714 117.178568293822
"7897" 1579.2 63.4662218583273 113.965914922152
"7898" 1579.4 69.3946287032441 110.169680456202
"7899" 1579.6 74.4392273143565 104.370816023342
"7900" 1579.8 80.5262068216084 98.8486225514932
"7901" 1580 84.90323286185 92.2674042751712
"7902" 1580.2 90.9364351342293 87.5914905548375
"7903" 1580.4 98.3479685557293 88.3657393682427
"7904" 1580.6 102.615482901373 93.3567579125856
"7905" 1580.8 105.268589636807 100.56110437759
"7906" 1581 106.062501354182 107.255898105125
"7907" 1581.2 102.775031252414 112.512035217242
"7908" 1581.4 98.3316882477328 116.64486840201
"7909" 1581.6 90.9884502063187 121.56248091194
"7910" 1581.8 86.211258308881 120.039772291896
"7911" 1582 80.856408920832 116.005644463318
"7912" 1582.2 74.5584502844781 112.726357958334
"7913" 1582.4 68.3195985112829 109.541504683334
"7914" 1582.6 62.456422025025 110.659931938296
"7915" 1582.8 56.257719534192 111.90253429207
"7916" 1583 49.9687185261868 113.580573996978
"7917" 1583.2 44.0131061646 113.536180454224
"7918" 1583.4 39.5410518792532 109.759132147483
"7919" 1583.6 36.597011799456 104.494310786158
"7920" 1583.8 35.0309058970359 98.5475266189487
"7921" 1584 34.8912188766 92.1002264685156
"7922" 1584.2 34.134310137959 85.857111261641
"7923" 1584.4 33.8534389460087 79.0337850300201
"7924" 1584.6 35.4889789147909 73.359509445728
"7925" 1584.8 39.4966762348432 67.8928613904407
"7926" 1585 45.3765075138385 63.9161618283324
"7927" 1585.2 51.3504337569714 59.2391108763033
"7928" 1585.4 57.2674848148909 53.103842616728
"7929" 1585.6 63.1608515529243 46.9038175370353
"7930" 1585.8 68.0375312833363 43.4832694693007
"7931" 1586 67.5265126765062 36.3437694061274
"7932" 1586.2 62.9685966196882 31.1611232422285
"7933" 1586.4 56.8696791900783 25.7234953629657
"7934" 1586.6 53.42005243035 18.3113473121643
"7935" 1586.8 55.2954404418631 10.3950516301725
"7936" 1587 60.1684486509789 7.6151775926672
"7937" 1587.2 66.8488512121102 9.67785414487676
"7938" 1587.4 73.7107088326937 14.3045847431274
"7939" 1587.6 80.2951025843449 20.5934512673972
"7940" 1587.8 83.0543086589437 27.9118703605649
"7941" 1588 82.8271972764182 36.7352409545128
"7942" 1588.2 79.7331888380423 45.1526448345289
"7943" 1588.4 75.983827942966 51.5224388804979
"7944" 1588.6 73.1651376225 58.8018346578189
"7945" 1588.8 70.4496869159333 66.1338865698974
"7946" 1589 67.4426994318712 72.9587184801258
"7947" 1589.2 63.1301192619719 77.1153200533007
"7948" 1589.4 57.5734324119471 79.2410122061024
"7949" 1589.6 52.1376930973949 77.8835452675128
"7950" 1589.8 47.5908711856165 75.018054690061
"7951" 1590 42.4251505032356 71.387884068219
"7952" 1590.2 36.040878224881 67.6112967430775
"7953" 1590.4 32.7881170852 62.7406295626462
"7954" 1590.6 30.3198143526826 55.9955193899196
"7955" 1590.8 29.9900143575714 48.8328302897605
"7956" 1591 32.848296202725 42.4075463001923
"7957" 1591.2 36.4774654330592 35.2996737572237
"7958" 1591.4 37.287366805513 29.8942684344005
"7959" 1591.6 33.0276074951806 24.897175577072
"7960" 1591.8 27.6077554306109 24.6309522177592
"7961" 1592 26.8845073696879 26.744367896967
"7962" 1592.2 26.9178300786652 26.2386107622266
"7963" 1592.4 28.0787224373283 21.8227424604983
"7964" 1592.6 32.1414662885082 16.7365289543666
"7965" 1592.8 38.9167829351484 13.99470365633
"7966" 1593 47.6065769144182 12.535181599778
"7967" 1593.2 55.7583623058065 10.0332464677375
"7968" 1593.4 64.4933434572631 9.11574635676194
"7969" 1593.6 71.69043251094 13.3346376782262
"7970" 1593.8 77.1097576727765 20.3700909692873
"7971" 1594 78.5513411189168 28.3810449711135
"7972" 1594.2 79.1601629194387 37.0324939268462
"7973" 1594.4 78.8014802335412 45.0433366350226
"7974" 1594.6 79.0680512232923 53.6635527401827
"7975" 1594.8 82.1579351391946 60.2526566150624
"7976" 1595 86.7097275635204 67.7750652386957
"7977" 1595.2 90.4444220504205 76.2764193072051
"7978" 1595.4 92.3773005890103 85.2103410581026
"7979" 1595.6 91.3853211106862 93.772302358872
"7980" 1595.8 85.7706532245832 100.277792004308
"7981" 1596 77.9034512971 104.054546245946
"7982" 1596.2 70.1075806544319 103.682105757081
"7983" 1596.4 63.7434786353177 100.361760242185
"7984" 1596.6 58.2847474440836 96.0347724352396
"7985" 1596.8 52.1162580894934 91.739919477838
"7986" 1597 45.8177071727951 87.8441091522852
"7987" 1597.2 38.8706746913436 83.6391467757692
"7988" 1597.4 32.765819138496 78.9003202917342
"7989" 1597.6 27.5544550230344 72.5618816913954
"7990" 1597.8 23.2894742521082 65.8016390348871
"7991" 1598 20.1363712761385 58.7515600042564
"7992" 1598.2 15.8453885941748 53.2687254572871
"7993" 1598.4 9.62439833550265 51.1450579255895
"7994" 1598.6 7.33389342642051 52.9926919798205
"7995" 1598.8 8.73286562424706 53.1794323963672
"7996" 1599 9.03217503314054 47.9401860081434
"7997" 1599.2 12.1516569943714 41.0472289695033
"7998" 1599.4 19.4346876386 35.8048777553916
"7999" 1599.6 28.2294010083033 33.1826712867363
"8000" 1599.8 36.6245445288528 30.1882092404835
"8001" 1600 45.7469480367573 29.2585891463855
"8002" 1600.2 55.6075929372593 29.436443874033
"8003" 1600.4 65.237889658247 28.9354728359344
"8004" 1600.6 74.3030465214367 27.195847097489
"8005" 1600.8 82.8668311449823 24.0720145406991
"8006" 1601 91.6749672444 21.5362718320062
"8007" 1601.2 100.290828268629 20.5649290519932
"8008" 1601.4 106.733185543189 24.0978225326032
"8009" 1601.6 109.364912949343 31.7874955619604
"8010" 1601.8 107.127673791713 39.3556340704594
"8011" 1602 102.456188834113 46.4527734516029
"8012" 1602.2 96.6470868684273 53.2011254076734
"8013" 1602.4 90.1156175931405 59.6948769063597
"8014" 1602.6 83.2546149321508 65.9498820525665
"8015" 1602.8 76.6413953101385 70.8017381903846
"8016" 1603 70.8797082530609 73.065093048907
"8017" 1603.2 65.6584248448437 77.2858277060982
"8018" 1603.4 64.3538663240483 82.3595453816996
"8019" 1603.6 66.3890177172154 86.8795308258205
"8020" 1603.8 69.3059021847933 90.3282033193167
"8021" 1604 73.1162703691714 95.2773047278293
"8022" 1604.2 71.2113939499211 98.3371210217361
"8023" 1604.4 66.1137442865508 101.548223350649
"8024" 1604.6 58.8797885888951 103.38081925151
"8025" 1604.8 49.9790946060344 103.716012006026
"8026" 1605 41.6195530952281 103.448002784218
"8027" 1605.2 33.7231723336244 101.38206595148
"8028" 1605.4 26.866998692256 98.3427029884302
"8029" 1605.6 22.2417267389437 92.9316452363383
"8030" 1605.8 17.4134489382461 86.1703701632538
"8031" 1606 12.0397217474308 80.1642268640308
"8032" 1606.2 6.24849279227999 76.5552491282861
"8033" 1606.4 4.46909130672499 79.6267216266962
"8034" 1606.6 6.11204142045124 82.7217146613586
"8035" 1606.8 6.79630044079513 87.5116415421145
"8036" 1607 7.89969692089687 89.7965552937602
"8037" 1607.2 7.81884603957637 88.8417811080981
"8038" 1607.4 9.62865880399998 88.0188100063211
"8039" 1607.6 8.32343201393586 86.4643341776935
"8040" 1607.8 6.2060970288683 81.8286204299437
"8041" 1608 6.10353866382413 75.045365101872
"8042" 1608.2 6.96384787650265 68.1335726162001
"8043" 1608.4 6.24770642268619 61.3164510360875
"8044" 1608.6 5.6520720496885 54.5914637527311
"8045" 1608.8 4.55219847182123 48.594920542209
"8046" 1609 5.2881129608264 49.3500641968367
"8047" 1609.2 9.46779371726971 48.5271845542315
"8048" 1609.4 14.2297218596833 45.468816379735
"8049" 1609.6 18.0736109293431 40.8449678288829
"8050" 1609.8 21.5462356219333 34.8667936998462
"8051" 1610 23.9855962030752 28.1956297507471
"8052" 1610.2 28.3692312012702 23.3728615188781
"8053" 1610.4 33.9693260123872 19.9860749936759
"8054" 1610.6 40.5374981840333 21.6815011413462
"8055" 1610.8 47.1957426634352 25.5180243941538
"8056" 1611 52.1594582843 31.4271521628462
"8057" 1611.2 57.540802959049 36.7582065631625
"8058" 1611.4 63.2052322911728 40.948317409817
"8059" 1611.6 68.9301845017731 45.1122216968077
"8060" 1611.8 75.7531916007389 49.449882973485
"8061" 1612 83.3442066008222 51.5341925056795
"8062" 1612.2 91.3311204027028 52.565053114005
"8063" 1612.4 99.3376367372635 55.8546791322574
"8064" 1612.6 102.945476066166 63.3072516001736
"8065" 1612.8 101.132103381446 71.8829550457949
"8066" 1613 95.2857142959 76.8973023700212
"8067" 1613.2 88.1193487159243 79.5063858191705
"8068" 1613.4 79.9725814581133 79.916966042855
"8069" 1613.6 72.1689315107842 80.1889320416619
"8070" 1613.8 64.8027523005052 80.8670572435186
"8071" 1614 58.552671729182 83.8049358592396
"8072" 1614.2 54.1894051552451 88.4154783448623
"8073" 1614.4 49.7890552875344 93.9108407757806
"8074" 1614.6 46.6736566236 100.004804580737
"8075" 1614.8 45.3589583874197 106.259717769272
"8076" 1615 45.9197816411207 111.296955235499
"8077" 1615.2 44.9995007225286 111.054550425037
"8078" 1615.4 39.859606819464 107.863630762846
"8079" 1615.6 34.186234307971 104.239062261491
"8080" 1615.8 27.8410717001164 100.091544557658
"8081" 1616 21.567182177928 95.7897246031902
"8082" 1616.2 16.723460028 90.3155791950231
"8083" 1616.4 16.6945614870049 83.4513355934495
"8084" 1616.6 19.5747166101263 74.7947963369514
"8085" 1616.8 22.6396750641135 66.2091930104678
"8086" 1617 25.4171486313798 58.1413508074975
"8087" 1617.2 29.7548290719084 50.8863080232574
"8088" 1617.4 35.6409152706826 45.1997433527911
"8089" 1617.6 43.163994315983 43.1406359312823
"8090" 1617.8 51.2554837091934 42.9850196962088
"8091" 1618 59.7550444377099 44.0097724862308
"8092" 1618.2 65.7543015929945 43.183643573204
"8093" 1618.4 71.1887287101 39.2281692434932
"8094" 1618.6 79.2275763868427 37.241519248584
"8095" 1618.8 83.8770820433475 42.2618374789626
"8096" 1619 84.2165697579495 50.0687477204384
"8097" 1619.2 79.8397978666811 55.8902683994678
"8098" 1619.4 74.5560920729947 61.5022245102409
"8099" 1619.6 67.9290712470152 65.6778200100919
"8100" 1619.8 60.8675176557681 69.3980969732579
"8101" 1620 53.6761223595152 73.1854368488546
"8102" 1620.2 45.9234144444783 74.9261551365592
"8103" 1620.4 38.4849981318053 73.1908156264801
"8104" 1620.6 31.5777914040435 69.0536251769107
"8105" 1620.8 27.2225734359529 62.0884572550394
"8106" 1621 25.1692074249158 54.4486126253988
"8107" 1621.2 24.3431317507143 47.3186600470176
"8108" 1621.4 23.8996518288121 39.2445192923916
"8109" 1621.6 20.1372572403273 34.8706541280583
"8110" 1621.8 16.8561149248353 37.452145181905
"8111" 1622 16.7213484800166 40.3588962362906
"8112" 1622.2 15.1932303851217 44.8068592430027
"8113" 1622.4 10.2327837954421 48.7728688416356
"8114" 1622.6 7.73492236348983 50.9346483750411
"8115" 1622.8 10.0894773096508 52.861754509236
"8116" 1623 13.217614680312 56.7490287934542
"8117" 1623.2 14.306793361075 62.8202508945211
"8118" 1623.4 11.9350872158439 68.7412038501389
"8119" 1623.6 7.43360250364838 71.9723890976445
"8120" 1623.8 8.09717134068661 75.7211887184918
"8121" 1624 12.0425246159554 78.7388055905073
"8122" 1624.2 17.3390628039934 82.846347234174
"8123" 1624.4 21.541349395195 86.9762574991354
"8124" 1624.6 23.9462425331593 92.1131818038716
"8125" 1624.8 24.105708702059 97.6480833565101
"8126" 1625 25.447024904424 104.283346105222
"8127" 1625.2 29.8616068381037 108.464203094703
"8128" 1625.4 37.010157277875 109.264966203846
"8129" 1625.6 43.458824818975 110.268194985471
"8130" 1625.8 50.2083879477 109.800021554046
"8131" 1626 56.941959963039 109.20282272531
"8132" 1626.2 63.912061901729 108.652652477427
"8133" 1626.4 67.930694633736 112.822829494414
"8134" 1626.6 67.4101991972216 117.734954373035
"8135" 1626.8 67.7448454504537 123.685360398261
"8136" 1627 71.2373434194837 125.186269924637
"8137" 1627.2 77.1215186845219 124.879704651182
"8138" 1627.4 84.9119617019386 123.259261649366
"8139" 1627.6 92.7958975738381 120.220861469846
"8140" 1627.8 100.271132316852 117.209435499233
"8141" 1628 101.826580184239 112.639304866972
"8142" 1628.2 107.035893267827 107.176344778796
"8143" 1628.4 114.13128004715 103.347508818896
"8144" 1628.6 116.471930986675 96.9618780025212
"8145" 1628.8 119.722838051761 88.6800179345495
"8146" 1629 124.388368016344 83.9494658128205
"8147" 1629.2 125.538261735168 79.0966587491975
"8148" 1629.4 127.899628672475 72.6041201553212
"8149" 1629.6 128.268165373464 65.1466512604987
"8150" 1629.8 128.269331599557 56.6215380186306
"8151" 1630 126.707822262651 50.1410233551282
"8152" 1630.2 123.398438287583 42.9215285035772
"8153" 1630.4 121.465401972244 35.5728594767445
"8154" 1630.6 116.213970208044 30.0895137873462
"8155" 1630.8 109.897129505747 24.615313040552
"8156" 1631 102.828412109776 19.9691741452579
"8157" 1631.2 98.5580451763788 13.710793348875
"8158" 1631.4 94.0307443664411 9.48202484890222
"8159" 1631.6 87.5592585751714 10.4266196495298
"8160" 1631.8 81.5242334281247 14.4635514913709
"8161" 1632 75.799488486134 19.1490789741374
"8162" 1632.2 68.5915246906 22.831795206552
"8163" 1632.4 61.1331699877304 23.5924131063462
"8164" 1632.6 54.5732455676114 20.4480943275734
"8165" 1632.8 49.9918712410045 14.8988372116439
"8166" 1633 50.0770880549182 8.29208844113024
"8167" 1633.2 51.0945712960737 4.03473201614089
"8168" 1633.4 52.6334463852186 3.88243969415543
"8169" 1633.6 55.5327235775043 2.34469836360147
"8170" 1633.8 61.5876118363174 1.62938797818311
"8171" 1634 68.3008763211294 1.7330789812285
"8172" 1634.2 74.483335586899 0.945427472547083
"8173" 1634.4 72.0813376303273 2.25389616384615
"8174" 1634.6 73.2719899185623 1.76114527978955
"8175" 1634.8 75.1475851674504 2.29913893934147
"8176" 1635 77.4138484422729 2.65989054394895
"8177" 1635.2 81.6788990913 4.79286119467615
"8178" 1635.4 87.9253597799762 7.53507662421249
"8179" 1635.6 93.8863338596727 8.30164300095524
"8180" 1635.8 95.696122440297 10.6966526637553
"8181" 1636 101.075840088631 15.1942505220214
"8182" 1636.2 108.147721556071 18.6350664894519
"8183" 1636.4 113.198074508983 22.7726854503321
"8184" 1636.6 117.867342881139 29.0077714488983
"8185" 1636.8 122.052671093241 36.4118558527436
"8186" 1637 125.585520414625 44.6361337126478
"8187" 1637.2 126.640201434521 52.0013043193461
"8188" 1637.4 123.230396858249 59.2266173978191
"8189" 1637.6 118.285714298359 66.1925712226393
"8190" 1637.8 115.545941783555 73.8801088709979
"8191" 1638 112.59581743753 82.2773503827853
"8192" 1638.2 110.783501932959 89.9794546801539
"8193" 1638.4 109.429597139739 98.3157175881592
"8194" 1638.6 104.56697909639 104.147790185527
"8195" 1638.8 97.2403580213949 105.861256344821
"8196" 1639 89.3828533740594 104.823387041954
"8197" 1639.2 82.9565480479846 103.130448818769
"8198" 1639.4 77.7921957857092 103.980786114636
"8199" 1639.6 72.8831128859697 103.765607792527
"8200" 1639.8 70.3886472095244 102.118048400855
"8201" 1640 69.5883149452116 99.5282643568379
"8202" 1640.2 69.2068901028857 97.5158016011151
"8203" 1640.4 69.8276362938162 96.5530977808191
"8204" 1640.6 67.549475760825 97.4109423142962
"8205" 1640.8 63.9545653192 99.2135692679462
"8206" 1641 62.4577353048683 103.637874222358
"8207" 1641.2 60.0351202527707 109.134464898919
"8208" 1641.4 60.4896775053179 112.031705407872
"8209" 1641.6 63.8254592425047 113.290014104727
"8210" 1641.8 68.2679705688462 115.163314469146
"8211" 1642 73.761350529197 118.556181444615
"8212" 1642.2 80.0399539384182 123.243576759937
"8213" 1642.4 85.5948875908093 122.866511678753
"8214" 1642.6 92.1903179632299 120.803664541586
"8215" 1642.8 98.4048514382311 117.668801993092
"8216" 1643 101.99442433949 112.955077557728
"8217" 1643.2 108.317257936363 108.032050122473
"8218" 1643.4 114.142405598289 103.749549708787
"8219" 1643.6 118.721105372888 97.3600926230241
"8220" 1643.8 120.7889908386 90.1579876316781
"8221" 1644 122.937261395557 81.8785513640027
"8222" 1644.2 127.678344150708 75.1130098419813
"8223" 1644.4 125.984561197591 68.3130124780755
"8224" 1644.6 121.879496834478 60.683750116706
"8225" 1644.8 116.900494013908 53.2311476609231
"8226" 1645 115.827423766411 44.9033853718732
"8227" 1645.2 116.618782241983 36.3705206853882
"8228" 1645.4 111.930234914677 29.1671312811635
"8229" 1645.6 103.644861251202 25.5571274470597
"8230" 1645.8 94.8311712728755 23.8693003502543
"8231" 1646 85.8403875403353 22.5545256273167
"8232" 1646.2 77.5176138928727 21.0464607004522
"8233" 1646.4 69.4279562488959 16.9159206898564
"8234" 1646.6 64.4908123213347 10.5982117443462
"8235" 1646.8 61.1009714837443 7.20782051572244
"8236" 1647 54.0591846646737 7.29736276059352
"8237" 1647.2 47.2049493419871 10.2550694882655
"8238" 1647.4 39.3041318935579 14.2450363680777
"8239" 1647.6 30.7848022624144 16.9987818209286
"8240" 1647.8 24.708278726975 17.1391041578774
"8241" 1648 26.0438328264333 16.6876512061462
"8242" 1648.2 25.8218956554191 21.2261348858568
"8243" 1648.4 26.3782747812129 28.2505178640397
"8244" 1648.6 25.6480298959404 34.2203362478568
"8245" 1648.8 25.854655364253 38.4000309249278
"8246" 1649 27.155274901297 42.1437008796946
"8247" 1649.2 29.1793829112168 45.6286212709583
"8248" 1649.4 30.7615183015039 48.4967407732789
"8249" 1649.6 34.03604194335 51.1095454023461
"8250" 1649.8 35.6711719129437 49.6206264962836
"8251" 1650 35.3826336799939 48.8531251123613
"8252" 1650.2 36.522235940231 47.5493123335743
"8253" 1650.4 37.2052270489235 46.2048713588461
"8254" 1650.6 39.4521625206 47.261493268905
"8255" 1650.8 44.3298383621 50.5044232800961
"8256" 1651 48.0389876497165 53.8720191070889
"8257" 1651.2 49.0858388643624 59.1296996792125
"8258" 1651.4 50.1837946241294 63.2344691645815
"8259" 1651.6 46.8636959421 67.3984225660703
"8260" 1651.8 41.9750983006862 71.1148168704151
"8261" 1652 35.299567825443 75.1128106552676
"8262" 1652.2 29.6791569118377 80.487467382297
"8263" 1652.4 26.5444525884661 87.1565674066808
"8264" 1652.6 23.6574430330113 94.3670444810155
"8265" 1652.8 21.655360421712 99.7063297666542
"8266" 1653 20.0534203034837 98.0839092179392
"8267" 1653.2 17.3303498191122 93.9465987445779
"8268" 1653.4 14.4580657056496 87.1941962191106
"8269" 1653.6 13.2018133782885 79.7857554476085
"8270" 1653.8 11.7898539155268 72.1653095175047
"8271" 1654 10.1273961374293 64.0089779595779
"8272" 1654.2 8.24348332693334 54.6096174886667
"8273" 1654.4 8.81712052907222 47.5354322826239
"8274" 1654.6 14.9048196064302 44.5042798931386
"8275" 1654.8 22.1378871855802 41.4887658557867
"8276" 1655 29.0485206801638 36.9850599418993
"8277" 1655.2 35.9984044713391 31.7179431140418
"8278" 1655.4 43.9003355799956 29.4406436805495
"8279" 1655.6 53.2815297945759 30.3957201624606
"8280" 1655.8 63.1782834969636 32.8400688884825
"8281" 1656 72.5704729216937 33.3500073276274
"8282" 1656.2 81.6957102617827 32.3568843304327
"8283" 1656.4 90.3863196751429 29.4398037192462
"8284" 1656.6 99.6685426570705 27.9725230810226
"8285" 1656.8 108.696859387378 29.9550422046239
"8286" 1657 114.813493658635 36.2426503146461
"8287" 1657.2 118.368831996164 44.4082874601282
"8288" 1657.4 119.765445737205 52.5075283662146
"8289" 1657.6 117.931959050303 61.464097185575
"8290" 1657.8 113.570801767226 70.0907170338201
"8291" 1658 107.941086748534 78.2350973776494
"8292" 1658.2 102.28549586065 86.1524859871711
"8293" 1658.4 94.255570128031 89.5880640906824
"8294" 1658.6 85.7688757285826 89.721598733394
"8295" 1658.8 79.9581794437909 87.118075593728
"8296" 1659 75.0067913817818 83.2870919204247
"8297" 1659.2 69.4357798239362 79.2889075344927
"8298" 1659.4 62.9098363477539 78.4127208885897
"8299" 1659.6 56.7657446428895 78.110396220083
"8300" 1659.8 50.82284841085 76.0469465455962
"8301" 1660 47.7102347245091 70.8405800373189
"8302" 1660.2 46.4352436603909 64.0029895880098
"8303" 1660.4 45.3842309672355 56.3047256885004
"8304" 1660.6 41.6855769875429 50.0558139473604
"8305" 1660.8 36.7497685419303 45.8519078032315
"8306" 1661 29.7441726615252 42.8069007992761
"8307" 1661.2 22.7920489321 42.0433297461795
"8308" 1661.4 17.1542158166 44.3408940736883
"8309" 1661.6 12.7850235570324 42.8995101220894
"8310" 1661.8 14.0974621723636 39.1229158037098
"8311" 1662 17.7991977460545 33.9788952110583
"8312" 1662.2 24.2063551527735 29.7580290587237
"8313" 1662.4 31.5929809266333 27.9110741472462
"8314" 1662.6 40.7780182310651 27.4942286999973
"8315" 1662.8 49.4756316917163 29.9206424974159
"8316" 1663 57.6881803897224 31.9497280879686
"8317" 1663.2 66.2163407163378 34.6330316536423
"8318" 1663.4 75.074838855753 36.7192083597951
"8319" 1663.6 83.96697248604 35.6579112533561
"8320" 1663.8 90.209594756798 30.8482025972125
"8321" 1664 95.7683424519396 24.4613372262801
"8322" 1664.2 98.4947703957471 17.7285361941403
"8323" 1664.4 96.5637767025394 14.7616835711189
"8324" 1664.6 93.6348821782132 11.7267314519782
"8325" 1664.8 91.9694359359786 7.96931635171993
"8326" 1665 94.1089610256588 10.4558300685226
"8327" 1665.2 97.767592274142 10.9714646421826
"8328" 1665.4 103.546215445194 13.6310749917669
"8329" 1665.6 106.466423586897 18.637285941658
"8330" 1665.8 111.4010485047 24.0510319779461
"8331" 1666 117.224469567276 28.6244812808461
"8332" 1666.2 119.694234422626 34.39641537
"8333" 1666.4 122.837707394137 41.8548278612852
"8334" 1666.6 124.324031169722 49.5077972430657
"8335" 1666.8 123.274120388215 57.4384205001026
"8336" 1667 121.005702342153 65.1530721065304
"8337" 1667.2 119.566129136948 73.1448528526635
"8338" 1667.4 116.94386196095 81.3338029820961
"8339" 1667.6 111.765290531825 87.3245119923712
"8340" 1667.8 104.656409363919 91.625696485468
"8341" 1668 96.7019203476783 93.1878268716462
"8342" 1668.2 89.5874092852134 96.0866321482999
"8343" 1668.4 85.4265951120047 101.92463770337
"8344" 1668.6 83.7570917742864 108.13893163916
"8345" 1668.8 81.5100444837148 115.381972920223
"8346" 1669 76.5770743100308 121.780949597169
"8347" 1669.2 69.1679289339893 125.158113401808
"8348" 1669.4 63.0872063783539 123.353777137592
"8349" 1669.6 58.0377132352977 118.816563374637
"8350" 1669.8 54.2991713249858 115.787144469689
"8351" 1670 48.9132935507157 112.073954150193
"8352" 1670.2 43.9314363748314 107.952069663706
"8353" 1670.4 39.8755021406732 103.100333133017
"8354" 1670.6 35.703066845232 99.2049064670382
"8355" 1670.8 31.8060493153266 94.8276282016118
"8356" 1671 25.4294238644537 91.3552156896023
"8357" 1671.2 20.3445728605091 89.4051687405982
"8358" 1671.4 16.2932801161227 86.8522851113234
"8359" 1671.6 12.2252595240762 82.5880285337271
"8360" 1671.8 13.3983849843097 77.5171159122171
"8361" 1672 17.4792557438705 71.1052028984035
"8362" 1672.2 21.2457170964482 68.3487012008819
"8363" 1672.4 26.006880736725 63.6806162578104
"8364" 1672.6 30.656537425423 59.5902741673683
"8365" 1672.8 37.1998446717111 57.1607666248461
"8366" 1673 44.1297639640752 55.4932909695788
"8367" 1673.2 52.5948817052842 55.1988970074461
"8368" 1673.4 61.5485523716454 57.0854882747098
"8369" 1673.6 71.0767412545553 58.5996378365872
"8370" 1673.8 77.2649416104584 63.134762201563
"8371" 1674 84.6952168510594 67.6621747207921
"8372" 1674.2 92.9107458586459 67.1349089546994
"8373" 1674.4 99.0641222040953 63.537616770977
"8374" 1674.6 103.576858277314 59.1694990832926
"8375" 1674.8 110.975722410914 57.5429490178462
"8376" 1675 118.692005255152 60.2061452909065
"8377" 1675.2 125.618225285188 65.8813766343083
"8378" 1675.4 126.381104349939 73.1481761778201
"8379" 1675.6 121.998034089057 80.0335042656824
"8380" 1675.8 114.881389265229 84.5537994656479
"8381" 1676 106.001116461989 87.8627521958461
"8382" 1676.2 95.6761587139091 86.5343788480552
"8383" 1676.4 90.1587249675107 80.6740833751319
"8384" 1676.6 86.1715631217504 72.8753400054568
"8385" 1676.8 86.3109315174055 64.864572824485
"8386" 1677 89.6126275097217 57.4354948377853
"8387" 1677.2 93.2594418558936 49.2634992563416
"8388" 1677.4 98.6982521142729 42.135402762977
"8389" 1677.6 106.703723702718 40.2623098363167
"8390" 1677.8 115.448059730843 41.7228134977505
"8391" 1678 122.534661746591 43.8294781374568
"8392" 1678.2 123.20380079954 40.2964194210875
"8393" 1678.4 120.498148055504 34.9797867551679
"8394" 1678.6 117.358368010722 28.3796629943157
"8395" 1678.8 113.450017884164 24.0788270610734
"8396" 1679 110.544302439462 21.8024671281214
"8397" 1679.2 105.516034996702 15.4729871652645
"8398" 1679.4 100.320638357806 12.3105387404344
"8399" 1679.6 93.304314451903 11.4687383061795
"8400" 1679.8 85.4877477354182 10.434143545331
"8401" 1680 77.4376686537176 7.70561559340497
"8402" 1680.2 69.8228211083812 5.84481823140865
"8403" 1680.4 61.0366282744421 6.32380340158299
"8404" 1680.6 51.9947575416 7.01367688252747
"8405" 1680.8 43.8068932870787 6.96341324070785
"8406" 1681 38.3364478119871 8.05238386839454
"8407" 1681.2 32.7113561055706 12.4416797576403
"8408" 1681.4 26.3484990354572 17.5339122192176
"8409" 1681.6 20.5271149160151 22.1393989140914
"8410" 1681.8 16.7549412888424 24.2930808268462
"8411" 1682 14.3496961769182 27.5662413971984
"8412" 1682.2 11.468872871475 31.1206100351274
"8413" 1682.4 10.1941942511106 33.8096934638887
"8414" 1682.6 9.64735522886212 37.2897558612927
"8415" 1682.8 9.30448176721855 40.0282260176812
"8416" 1683 10.2705693909333 40.7964114336643
"8417" 1683.2 10.3303965837944 43.748995611235
"8418" 1683.4 9.31333430515555 45.9217732899573
"8419" 1683.6 5.71121936805281 46.4764852607895
"8420" 1683.8 4.72119301527567 46.9175898755218
"8421" 1684 4.75498379025789 50.0535151058988
"8422" 1684.2 4.76319977583213 54.5014141402212
"8423" 1684.4 4.36148357295897 60.0810320893077
"8424" 1684.6 2.00243231457297 65.2141415548191
"8425" 1684.8 1.78802210971304 64.3147779117853
"8426" 1685 0.886385225003658 63.7583801064517
"8427" 1685.2 0.208083455812123 64.5071615125128
"8428" 1685.4 1.58602305812541 61.7944582371512
"8429" 1685.6 2.72422175203591 60.2410913821026
"8430" 1685.8 2.87207248306956 55.7937722104636
"8431" 1686 3.19652575727796 49.9500428879902
"8432" 1686.2 3.85975184078691 44.7035255720144
"8433" 1686.4 6.45142173412173 39.7396192105962
"8434" 1686.6 8.49037201421538 33.8966383945385
"8435" 1686.8 11.9467016177034 28.6069096765703
"8436" 1687 15.8956404032374 22.8301482236044
"8437" 1687.2 20.816179138334 17.9694530050802
"8438" 1687.4 25.7813340718737 13.3277986248777
"8439" 1687.6 31.5599414111294 11.5686552716697
"8440" 1687.8 37.7865237878647 7.47330864864027
"8441" 1688 41.495085194475 5.9204584966899
"8442" 1688.2 47.6665151039265 6.12901763844819
"8443" 1688.4 54.6953162781789 4.96806164957247
"8444" 1688.6 60.4441980102923 1.10454911383517
"8445" 1688.8 63.1437308936 2.81365825460373
"8446" 1689 68.9064469898286 2.43224794724615
"8447" 1689.2 74.319937294357 1.51691516301437
"8448" 1689.4 77.6120576754 2.4213284503033
"8449" 1689.6 82.1737849866928 3.86667959547502
"8450" 1689.8 87.6892579990904 5.36892765550961
"8451" 1690 91.8456440662981 6.99271747076124
"8452" 1690.2 97.551509814095 10.8157908294699
"8453" 1690.4 102.343541883784 16.3426471003564
"8454" 1690.6 108.557698320286 20.9007571099319
"8455" 1690.8 113.271105137939 22.8122701481581
"8456" 1691 116.089513859619 28.3732648169116
"8457" 1691.2 117.267161266398 36.0168471393324
"8458" 1691.4 118.008415546863 44.5051654531356
"8459" 1691.6 119.146278085464 51.9581198681597
"8460" 1691.8 120.572279335047 60.211520814583
"8461" 1692 118.565197409837 67.0472216858725
"8462" 1692.2 112.108904359421 71.9450188532051
"8463" 1692.4 104.269144366136 74.5489280587479
"8464" 1692.6 96.9512383744462 77.3805017758718
"8465" 1692.8 89.409567506281 80.9065933531393
"8466" 1693 82.8795403571089 82.4723880279087
"8467" 1693.2 77.8334947943478 83.3607543838114
"8468" 1693.4 75.3613311380348 81.778851609307
"8469" 1693.6 75.7265834649364 79.9178826989957
"8470" 1693.8 76.6998689466 78.1347948036517
"8471" 1694 76.5555798344055 75.8133906387628
"8472" 1694.2 78.1003388793297 73.7357759933326
"8473" 1694.4 77.3001800648523 72.3206682138461
"8474" 1694.6 74.3384544519055 68.6970129320684
"8475" 1694.8 70.0321100992293 66.3638943643289
"8476" 1695 66.4344407159739 63.3111337145157
"8477" 1695.2 64.318723258131 59.5057205405984
"8478" 1695.4 64.5705633172893 55.4675378351471
"8479" 1695.6 67.5916781860595 51.7379083457921
"8480" 1695.8 71.7045497174571 48.4206192801676
"8481" 1696 76.4225142655459 43.8325860545489
"8482" 1696.2 78.80170380921 37.5344268029862
"8483" 1696.4 78.6903838702701 30.083603750341
"8484" 1696.6 75.9013198910849 24.5169856631492
"8485" 1696.8 70.6330899407714 19.9325617143319
"8486" 1697 65.5041545324446 13.164028489584
"8487" 1697.2 62.2064621458959 8.13352529152982
"8488" 1697.4 57.1581662591425 9.08981102303764
"8489" 1697.6 51.6065921250894 13.5133689335057
"8490" 1697.8 45.8909204206693 18.5956621166778
"8491" 1698 39.8284019794485 23.2584860659977
"8492" 1698.2 34.6771940130466 29.2379520476034
"8493" 1698.4 29.1900393216 32.0573465342823
"8494" 1698.6 24.4370129255677 30.9915464245881
"8495" 1698.8 23.1126994660639 30.7888681662895
"8496" 1699 22.1182731665091 34.639028435331
"8497" 1699.2 19.8816983626189 39.5863857039688
"8498" 1699.4 15.5369536742348 43.0986701125505
"8499" 1699.6 12.0055579839055 44.6902966902906
"8500" 1699.8 12.5338498488212 48.7538813605364
"8501" 1700 13.9779857485453 53.8893251514321
"8502" 1700.2 12.3388479483787 60.422891749797
"8503" 1700.4 10.6321501695669 66.4994934179867
"8504" 1700.6 10.654364352384 73.2807103850622
"8505" 1700.8 12.9573895020094 80.0034371062005
"8506" 1701 15.063276541584 86.5623129065982
"8507" 1701.2 15.7833592742953 93.0271908345883
"8508" 1701.4 17.7002017951476 96.8197728825842
"8509" 1701.6 23.3785143558581 98.8299485541123
"8510" 1701.8 29.8910040209852 99.9662388550347
"8511" 1702 35.831913503175 102.439825635521
"8512" 1702.2 41.7326343426 106.64428693756
"8513" 1702.4 48.0437075244139 111.439554393474
"8514" 1702.6 50.6771516 116.854471558171
"8515" 1702.8 52.4496548079307 120.749496958326
"8516" 1703 55.988599727219 118.686065510656
"8517" 1703.2 61.7919911680711 115.096669440284
"8518" 1703.4 68.024574057075 110.099397761896
"8519" 1703.6 73.121331949083 104.226420361668
"8520" 1703.8 79.5536797294983 98.3803252823038
"8521" 1704 85.1086883492548 91.581984392032
"8522" 1704.2 90.4686307008783 83.9755695377679
"8523" 1704.4 97.2110091847034 80.0730403753031
"8524" 1704.6 105.083368516464 81.904377543397
"8525" 1704.8 110.536782734478 88.0964927318548
"8526" 1705 113.337533190524 95.3800764637621
"8527" 1705.2 115.703800798738 99.6763613955617
"8528" 1705.4 116.591743131729 98.1311584445531
"8529" 1705.6 120.329729152225 94.2165344794712
"8530" 1705.8 123.421954944914 88.5603378002736
"8531" 1706 126.181356501037 82.5440472265961
"8532" 1706.2 126.8702490306 76.0667146004065
"8533" 1706.4 128.190694640178 68.3044584115444
"8534" 1706.6 126.950973696865 62.6139118606603
"8535" 1706.8 123.246617957507 55.919213653236
"8536" 1707 119.538304725395 48.7298883655898
"8537" 1707.2 113.755854290219 43.8396245726692
"8538" 1707.4 106.277875329741 42.0633602699216
"8539" 1707.6 98.5579762216188 43.8552909238933
"8540" 1707.8 90.7979709819889 47.2240244068461
"8541" 1708 83.4507894990286 49.3642458076462
"8542" 1708.2 76.6108415181135 53.0979267713326
"8543" 1708.4 71.617955446712 57.0103097632341
"8544" 1708.6 66.6406690876932 60.7483149071597
"8545" 1708.8 62.0406291023069 63.2372470284927
"8546" 1709 57.085810863521 63.0812412392146
"8547" 1709.2 52.8428959815722 61.7328004374017
"8548" 1709.4 46.5814045272407 62.4210310825452
"8549" 1709.6 40.4006470471676 62.1119223107381
"8550" 1709.8 35.9437443329077 58.869154586718
"8551" 1710 33.7756176920722 53.1230804173184
"8552" 1710.2 34.8390512205412 46.9842236896697
"8553" 1710.4 38.78322411948 42.2620230043961
"8554" 1710.6 44.1991020933447 37.6843724056866
"8555" 1710.8 47.8138925346 30.6713757452282
"8556" 1711 47.2629920382741 23.8264461447563
"8557" 1711.2 42.3853780887522 19.6667352652048
"8558" 1711.4 35.8994274715895 17.9823778743619
"8559" 1711.6 29.5061443266297 19.4092186958363
"8560" 1711.8 25.8190615037215 21.8082999726686
"8561" 1712 24.7259081606094 24.3711998694405
"8562" 1712.2 24.3338889692505 27.994931643186
"8563" 1712.4 22.4526076336472 34.0735849596575
"8564" 1712.6 19.4370122785816 39.6598517845342
"8565" 1712.8 13.8203832006286 42.1719371546176
"8566" 1713 11.4112153112505 41.4529465889238
"8567" 1713.2 12.0827743954529 38.7298333781109
"8568" 1713.4 14.197228621299 34.3176384167005
"8569" 1713.6 16.7470765646679 30.1358951457199
"8570" 1713.8 21.8098716128621 27.534828568118
"8571" 1714 26.7439886874416 22.527221585262
"8572" 1714.2 30.3716699356396 15.057636993361
"8573" 1714.4 34.1901029442699 11.902455541817
"8574" 1714.6 42.7514018232186 7.87368468496986
"8575" 1714.8 51.7399795541604 4.47279394005495
"8576" 1715 60.006302743982 2.00769627022817
"8577" 1715.2 64.1739806788747 1.67572280007692
"8578" 1715.4 66.7433759917856 7.56242273603172
"8579" 1715.6 68.4581637653368 15.1864119466251
"8580" 1715.8 71.0140461042061 22.6871426906037
"8581" 1716 74.1216035533423 30.2687849098358
"8582" 1716.2 76.5098296281 38.5014262536829
"8583" 1716.4 78.1514073602857 47.4569736749604
"8584" 1716.6 79.3923886367495 55.4974993257153
"8585" 1716.8 81.538167271654 61.7813861870624
"8586" 1717 85.1232333341676 69.0084208078462
"8587" 1717.2 87.0359897563434 77.9620861919346
"8588" 1717.4 83.7925228336678 86.3707294073546
"8589" 1717.6 76.7123305412557 91.4705122171986
"8590" 1717.8 68.7248856158631 92.465703297504
"8591" 1718 61.411205773275 90.3564923101711
"8592" 1718.2 54.1141790936847 89.7067282615072
"8593" 1718.4 46.9465335937538 90.1852451994615
"8594" 1718.6 40.6047587124781 88.2542561106267
"8595" 1718.8 34.0723502684293 86.0077693615291
"8596" 1719 26.650001601161 84.6250769640901
"8597" 1719.2 20.1194324846238 81.4384481611319
"8598" 1719.4 15.668361731688 76.2403308364542
"8599" 1719.6 14.385819353162 69.8001595393503
"8600" 1719.8 16.27370030755 63.1164422490962
"8601" 1720 19.6946264765483 55.7056181457513
"8602" 1720.2 24.9387893818222 50.3664129715128
"8603" 1720.4 30.9637396276 45.8333051434295
"8604" 1720.6 37.1790708663087 41.1969214907005
"8605" 1720.8 45.0470835319226 39.6296904040074
"8606" 1721 53.2770008554352 38.1342431696703
"8607" 1721.2 60.870937427903 37.4223971762704
"8608" 1721.4 67.3842877378212 32.9044341050192
"8609" 1721.6 71.8303466072138 26.0463267881333
"8610" 1721.8 75.6473434902923 19.10911965
[truncated: 18,459 more chars]
