# Supplementary material for: Adaptive switch to sexually dimorphic movements by partner-seeking termites
Source: Sci Adv. 2019 Jun 19;5(6):eaau6108. doi: 10.1126/sciadv.aau6108 (PMC6584256; doi:10.1126/sciadv.aau6108)
Supplement: Data file S1 [file aau6108_Data_file_S1.zip › Dataset/CfExperimetns/170702_172_M_02_set2_before-position_5FPS.txt]

"time" "x" "y"
"1" 0 74.5139089005497 102.01062884324
"2" 0.2 71.6130855671399 105.587761929857
"3" 0.4 67.8596408503768 107.33210325012
"4" 0.6 62.5397793192366 107.640341658387
"5" 0.8 56.9872981786679 107.521575029701
"6" 1 51.4477797739174 107.042171779568
"7" 1.2 45.829539417741 110.554897820657
"8" 1.4 40.6972896457142 115.674576353519
"9" 1.6 36.2147724946409 115.686517145882
"10" 1.8 30.2027216604498 113.552042732891
"11" 2 28.8017706513423 112.844531526015
"12" 2.2 29.1104571070702 107.541633070844
"13" 2.4 31.8428242264991 100.810040205613
"14" 2.6 34.9323650042752 95.138205844104
"15" 2.8 36.1384807609688 87.5319013603506
"16" 3 36.4642816190927 79.9244140939336
"17" 3.2 38.1160240324796 72.6384349077867
"18" 3.4 41.5978205750603 65.5606493435021
"19" 3.6 45.4766637333557 61.231352094495
"20" 3.8 52.392961254212 59.8576403808802
"21" 4 59.9227844555947 60.5113477648253
"22" 4.2 66.9518602500987 61.1520590980092
"23" 4.4 72.6235810391382 62.6636674718973
"24" 4.6 78.1233905120126 66.6684130976133
"25" 4.8 82.5115056055702 71.3281750955279
"26" 5 84.1943763084181 76.5844968078835
"27" 5.2 83.8966889505381 81.5373283314231
"28" 5.4 81.3134416381846 86.6184764846804
"29" 5.6 78.2171113626243 94.1006852303959
"30" 5.8 74.729895616465 100.762924310791
"31" 6 70.9971575134582 106.254969539934
"32" 6.2 64.7651672808018 108.972302686745
"33" 6.4 57.1839890042506 113.452459092492
"34" 6.6 50.1164298393058 117.642619848474
"35" 6.8 47.9971604017986 121.633121826894
"36" 7 49.7298898654768 121.34545766012
"37" 7.2 50.62559227733 121.989777976524
"38" 7.4 52.0877793442756 123.037606752624
"39" 7.6 56.1013234784172 125.043317301108
"40" 7.8 57.914973095627 124.418214130874
"41" 8 62.7397958572695 124.614362326062
"42" 8.2 66.3275797775719 125.658049925488
"43" 8.4 68.7116504616518 123.896525133395
"44" 8.6 74.506752336005 122.754065600724
"45" 8.8 80.2705657721304 121.88081632968
"46" 9 85.0659735103837 120.841934989453
"47" 9.2 87.1293841061249 118.553402955703
"48" 9.4 92.1063643129949 117.509356801646
"49" 9.6 95.6071529043459 116.98220867337
"50" 9.8 99.1856899018628 114.792756998217
"51" 10 101.214815033706 114.258757671152
"52" 10.2 99.5680563557813 111.453065268099
"53" 10.4 96.0692656157694 108.4674604041
"54" 10.6 91.2066379327281 104.705437417528
"55" 10.8 88.7931756324796 101.142871719037
"56" 11 91.0008720900226 96.8347066725775
"57" 11.2 92.3358412580927 90.0036061129609
"58" 11.4 93.9183504921473 83.6593783891609
"59" 11.6 97.2815985254796 76.7008921963422
"60" 11.8 98.3424000123447 70.2940795780272
"61" 12 99.8380187521551 62.6694472905849
"62" 12.2 102.711494439573 55.32344926937
"63" 12.4 108.14551289973 49.4703966950922
"64" 12.6 114.828036024492 46.457055871641
"65" 12.8 117.826039478959 42.4066368654541
"66" 13 116.408770408721 36.6662182349926
"67" 13.2 116.361634084046 29.8565662691513
"68" 13.4 111.740583307111 28.0649656635821
"69" 13.6 105.850693379894 25.3980779200431
"70" 13.8 98.027756159004 22.1463777246557
"71" 14 92.2917421622534 17.6266065673803
"72" 14.2 88.1526727442018 14.4087008632033
"73" 14.4 82.2019466093534 11.8473067444609
"74" 14.6 78.5347963128827 13.642529068253
"75" 14.8 70.3436547845597 15.47456509257
"76" 15 63.5915305198837 17.51924089512
"77" 15.2 55.3451097752483 17.5525707549747
"78" 15.4 48.1161779450921 19.0176755213334
"79" 15.6 41.8031644866287 20.8027469422968
"80" 15.8 36.7197325901674 21.6606483778872
"81" 16 32.0012102329925 22.7298089857305
"82" 16.2 26.4900224747825 24.9913176270797
"83" 16.4 21.6402590657869 27.701962206487
"84" 16.6 17.4024565295794 30.7922794111965
"85" 16.8 13.4899296746546 34.8274161554643
"86" 17 9.31712383731613 39.8032042812557
"87" 17.2 4.55944425121184 43.06431204324
"88" 17.4 3.60352871847286 47.3357181957345
"89" 17.6 3.32655981374313 52.6493412718654
"90" 17.8 2.9020617046613 58.6460259292349
"91" 18 2.49772880028516 64.3118129565922
"92" 18.2 2.19494790196075 68.9091233824414
"93" 18.4 2.92954036287683 73.68094354647
"94" 18.6 3.42525221361986 80.9129621733536
"95" 18.8 4.79399360513573 86.8908726559237
"96" 19 7.54024161338731 92.0879571551361
"97" 19.2 11.3309837216403 96.3032013475085
"98" 19.4 15.2324414350443 100.692812663063
"99" 19.6 17.6296303188002 106.223924775929
"100" 19.8 21.0434547379018 109.288583115824
"101" 20 26.2175329893414 111.287987283091
"102" 20.2 30.1715293525507 113.41517300537
"103" 20.4 32.3454980109231 117.170167227304
"104" 20.6 32.9733629960578 115.939615105266
"105" 20.8 36.8945879429336 116.230272583077
"106" 21 42.3671023016897 117.538392806272
"107" 21.2 47.1204226249967 117.632245393088
"108" 21.4 51.3956328072103 115.547405282701
"109" 21.6 52.9808698218165 113.48646696859
"110" 21.8 54.1935202722449 113.008829656491
"111" 22 55.4810201220826 112.269794579865
"112" 22.2 58.0364417966492 112.935768775554
"113" 22.4 60.9327076910518 114.12221043242
"114" 22.6 62.0975552514969 113.786913256485
"115" 22.8 63.0222352454161 114.922670222203
"116" 23 63.0312847367733 118.064523517412
"117" 23.2 62.9946342967768 121.66394298762
"118" 23.4 64.6187451290415 120.623152386836
"119" 23.6 66.3244167135677 122.746016307638
"120" 23.8 66.9645556602418 121.149525486642
"121" 24 66.6082152679387 118.500880813975
"122" 24.2 67.4831664073484 116.072878152094
"123" 24.4 67.8555173557301 111.905672736162
"124" 24.6 69.2927100748836 107.476290243843
"125" 24.8 72.8692130284072 103.616061946754
"126" 25 76.6598187206304 97.6308126849503
"127" 25.2 81.3892221268172 92.7381255892162
"128" 25.4 85.1747980649027 87.0041075102952
"129" 25.6 88.7374961231572 80.3063483165486
"130" 25.8 90.8972904406691 73.5812903804448
"131" 26 91.9511967413625 66.2372589742361
"132" 26.2 95.7484338842477 60.0159945534526
"133" 26.4 100.072459780585 56.0151874947064
"134" 26.6 99.6854878880236 53.2826205173106
"135" 26.8 102.875095711361 52.4326740350896
"136" 27 110.855298644231 53.5362209267001
"137" 27.2 115.045270371936 56.4396088574893
"138" 27.4 116.66309526488 60.9140042145932
"139" 27.6 114.633809095184 66.2571382189572
"140" 27.8 109.968482658674 70.3984214377033
"141" 28 103.105709006176 73.1333684282234
"142" 28.2 95.610975966828 76.8637728025663
"143" 28.4 92.8008671444943 77.8409628393323
"144" 28.6 88.3341517330397 77.3729631862349
"145" 28.8 81.2790081817291 77.1136363126882
"146" 29 75.0973859792112 77.5531298291924
"147" 29.2 67.41236974005 78.3647252663968
"148" 29.4 60.9818310620603 78.7711803619172
"149" 29.6 53.064556861156 77.2036834569939
"150" 29.8 44.9983388513099 76.8737159160997
"151" 30 36.5920951230667 75.0729826589916
"152" 30.2 28.1163726464382 73.2535941433882
"153" 30.4 18.2872059078 71.9256344129057
"154" 30.6 10.3566349749497 68.5447445170657
"155" 30.8 5.6106651066388 64.1029389192103
"156" 31 6.95935494400715 59.3538388120691
"157" 31.2 11.0494047014585 54.1859211438921
"158" 31.4 16.1719940187679 48.1713504620021
"159" 31.6 22.0856703688334 42.0543447825805
"160" 31.8 26.9469060273053 35.3752855151976
"161" 32 32.5730575655062 29.7989273484678
"162" 32.2 36.1992076964981 30.0144819107033
"163" 32.4 40.1650735875512 33.2059862849122
"164" 32.6 45.4243814231077 37.8659570589229
"165" 32.8 50.7052387207195 41.6113445103229
"166" 33 57.7168201124352 43.2507321216033
"167" 33.2 64.7144901292018 43.9129581043279
"168" 33.4 71.7290107170038 41.6960612364591
"169" 33.6 71.6703378730083 40.2827228351765
"170" 33.8 71.1717400911373 39.4279493110474
"171" 34 72.8025635245618 42.6515550588
"172" 34.2 72.7278147259518 48.6113709923075
"173" 34.4 70.5496021562876 55.73111048857
"174" 34.6 68.0266039659161 63.1090505896272
"175" 34.8 64.0345329345688 69.0551340869755
"176" 35 59.6411190371036 75.2083081813521
"177" 35.2 56.945543310523 82.0703730118929
"178" 35.4 55.2725366205702 90.3735976800279
"179" 35.6 52.9078655598473 98.8980327136882
"180" 35.8 50.8944085782852 107.477191010426
"181" 36 47.8543351528071 115.624455435081
"182" 36.2 43.0373385323018 117.272030321395
"183" 36.4 38.4485639935707 115.343836611575
"184" 36.6 31.3248835184637 112.129098920989
"185" 36.8 26.5243122862506 105.933098189565
"186" 37 23.1527287464839 98.3532669017546
"187" 37.2 20.0696230032691 90.451042718975
"188" 37.4 17.8945511394287 83.3019838381515
"189" 37.6 15.4860440586366 74.6729561056917
"190" 37.8 14.0724053082108 65.5036052733878
"191" 38 13.5617033987188 56.600629413209
"192" 38.2 14.3468994316641 48.3984966012379
"193" 38.4 18.916859412629 41.3026738420302
"194" 38.6 25.6655414669844 35.3530345163048
"195" 38.8 33.4375539193297 32.6576632411026
"196" 39 40.4645891847949 32.0666137263467
"197" 39.2 47.8485006123268 33.8814245954325
"198" 39.4 51.6315423471657 38.2756587510929
"199" 39.6 57.8811614427125 44.7416048560934
"200" 39.8 61.8229114790842 51.50162533937
"201" 40 64.2089855419918 60.28927249575
"202" 40.2 65.2626804710288 69.5842422799662
"203" 40.4 67.7447534441927 78.0169765143245
"204" 40.6 69.3870164923211 86.1551664783608
"205" 40.8 66.9747807846355 92.3906318636089
"206" 41 61.8431397538825 96.0360442435717
"207" 41.2 55.5351119549329 101.505427565244
"208" 41.4 48.7288298083195 106.265043585631
"209" 41.6 40.7601125609209 111.669557557453
"210" 41.8 34.3050318472268 113.28777887437
"211" 42 32.3986105333067 111.93062043041
"212" 42.2 30.9577580749749 111.288012179345
"213" 42.4 30.4243704079245 113.789861625958
"214" 42.6 32.4918941782284 115.017182387237
"215" 42.8 33.271916389689 113.297578422908
"216" 43 34.9295975757256 112.301990955918
"217" 43.2 37.6830353425639 110.979309362629
"218" 43.4 43.0133335657545 110.635969463291
"219" 43.6 48.3582247166086 112.256750102294
"220" 43.8 54.5120486996481 113.469920896378
"221" 44 59.9481814152099 114.023377243693
"222" 44.2 62.947457869465 111.69535223687
"223" 44.4 68.0617372853027 107.925449444294
"224" 44.6 73.3776618208225 105.065366298534
"225" 44.8 75.0512082008841 99.7375676135195
"226" 45 77.0129979521284 93.0063994684709
"227" 45.2 81.3565047349875 87.6906581241557
"228" 45.4 86.4515329052655 84.03808639677
"229" 45.6 88.6954861999174 79.4525566159303
"230" 45.8 90.7303400113327 74.3706577529027
"231" 46 89.3911844398467 70.3380977370429
"232" 46.2 87.9696719189796 63.7031521084811
"233" 46.4 84.7796316389444 58.4061349739641
"234" 46.6 79.5527601176818 52.69148652291
"235" 46.8 75.1648076047746 45.6847845811855
"236" 47 72.6842640487956 39.2678076967763
"237" 47.2 73.990026227904 35.0569403866679
"238" 47.4 73.8536537188836 29.4754696215859
"239" 47.6 71.055802125465 24.4498168692332
"240" 47.8 66.9048402125317 19.9157609007102
"241" 48 61.8243088270143 17.6267296931513
"242" 48.2 56.0867050693018 15.847192925745
"243" 48.4 49.8069613668685 12.9578232601478
"244" 48.6 44.3137692882269 10.095347911095
"245" 48.8 42.2684978137861 7.12409451472955
"246" 49 42.9739920928018 8.84370057402
"247" 49.2 43.3201842007199 9.40937656173145
"248" 49.4 44.0836363086287 10.8240578762846
"249" 49.6 44.3500495217587 14.3749221163473
"250" 49.8 43.7916246728848 19.0083539995529
"251" 50 43.1314532424161 21.53215602162
"252" 50.2 41.7408480705352 24.5318159765552
"253" 50.4 40.27013034726 30.897846640777
"254" 50.6 36.6404998962473 35.9855992478018
"255" 50.8 31.8039032609685 39.56479526467
"256" 51 26.7894158352811 43.7923884218254
"257" 51.2 20.3243158514593 46.7022721863502
"258" 51.4 15.1268972886018 45.6524148103129
"259" 51.6 11.7453491727473 42.87704267067
"260" 51.8 9.94861379783821 44.2362994441579
"261" 52 8.04691674101314 48.3119647386719
"262" 52.2 3.85615800289627 53.3417627871478
"263" 52.4 4.04783125733575 58.4195816317093
"264" 52.6 3.94642192344508 66.1347349812619
"265" 52.8 2.82954348338039 70.2638234719146
"266" 53 5.16454232533743 72.6199015808191
"267" 53.2 6.92629462840698 78.6594408556264
"268" 53.4 9.86669068986312 84.915873054241
"269" 53.6 11.5858313205518 91.59255836507
"270" 53.8 13.3187365195138 96.14562460701
"271" 54 16.6391776540311 102.975068611224
"272" 54.2 19.2545928250707 108.022850935829
"273" 54.4 23.0584700630365 108.471879481213
"274" 54.6 27.0562987752418 113.349947210298
"275" 54.8 30.706501609059 114.819541639965
"276" 55 36.5767935337956 117.286760267792
"277" 55.2 42.7393086169399 121.274177610632
"278" 55.4 47.3555861299675 123.19267255962
"279" 55.6 53.3779714130129 122.775130771992
"280" 55.8 61.249587205853 124.03332569151
"281" 56 67.8055984191784 125.876906710456
"282" 56.2 72.0841504805239 122.734377571404
"283" 56.4 77.6275819728237 117.698399208152
"284" 56.6 84.3239709940832 113.821106846523
"285" 56.8 92.2941458476472 113.208558994588
"286" 57 100.170397266488 111.956028462908
"287" 57.2 105.38945736815 107.935028921836
"288" 57.4 109.385934336606 101.800100767957
"289" 57.6 113.018412620791 94.2935414317896
"290" 57.8 113.100612167285 85.9157343386755
"291" 58 110.753274659146 79.4929469007589
"292" 58.2 105.329119575419 73.3629389515398
"293" 58.4 100.846147466556 67.2463818025064
"294" 58.6 95.3524480679447 61.3655709110843
"295" 58.8 90.9088892546916 55.1739561564618
"296" 59 86.991526358027 50.3859990659525
"297" 59.2 82.0172933223377 50.0594743030011
"298" 59.4 75.5169211945254 50.99204881537
"299" 59.6 69.5288195312018 49.9316800191053
"300" 59.8 63.5597750320304 46.81352131857
"301" 60 57.3705262431685 41.2379048518033
"302" 60.2 54.195928331744 33.5052857493098
"303" 60.4 52.7182581488893 31.08671584662
"304" 60.6 47.6780241648489 29.9525333920994
"305" 60.8 42.4798898647018 32.7389555822115
"306" 61 36.6991589670739 36.5905867039514
"307" 61.2 29.0432462316678 38.5349295283814
"308" 61.4 21.9007432191352 37.33539797217
"309" 61.6 16.3974831926348 34.0525694170401
"310" 61.8 15.9949478531051 35.1705196427894
"311" 62 14.2236515865548 38.2601294877818
"312" 62.2 11.4389392938622 42.8460354199172
"313" 62.4 7.04183712928292 49.0294905810457
"314" 62.6 3.31261197385321 55.6822565924618
"315" 62.8 2.41583497985048 56.6042767486132
"316" 63 3.28566420552221 54.30429622137
"317" 63.2 3.32123251378517 51.8873464582311
"318" 63.4 4.68051590247366 49.9333170082244
"319" 63.6 5.96411705153846 46.3200897933502
"320" 63.8 8.80729811798308 41.24639779387
"321" 64 10.2479402831569 35.0921161507857
"322" 64.2 10.4516354188995 32.2888127920444
"323" 64.4 13.199530780976 32.4048341536603
"324" 64.6 18.106336419638 30.5317382227423
"325" 64.8 23.841732616976 28.4145212116926
"326" 65 28.8056970835428 24.7459625082109
"327" 65.2 33.757298672876 21.43661042337
"328" 65.4 39.0721393579632 17.9274811785518
"329" 65.6 41.0817434500233 12.5872681092629
"330" 65.8 41.0986284765799 9.73343982796756
"331" 66 41.8916729264875 10.6126590787629
"332" 66.2 46.4751870665783 10.4792164028876
"333" 66.4 52.0930983176043 10.8706654851871
"334" 66.6 57.1509252529018 14.3710134327825
"335" 66.8 61.1059274376846 20.2373484315424
"336" 67 65.2498697146535 25.5378795439507
"337" 67.2 70.4156696842018 30.0696860341367
"338" 67.4 77.1332393021906 33.2413227644599
"339" 67.6 81.9081505328719 38.5638976643081
"340" 67.8 87.296536016414 43.5452827941882
"341" 68 94.3787227979161 51.2759557358843
"342" 68.2 98.4996453025321 59.0973543060581
"343" 68.4 101.128237604114 68.1259410167583
"344" 68.6 99.4882918554429 75.2902044084236
"345" 68.8 94.5106548561229 81.1609905224489
"346" 69 91.2883214994518 82.5468673188978
"347" 69.2 86.0158615974965 82.3435169649503
"348" 69.4 79.5303173791161 82.0179794623414
"349" 69.6 72.3618130755074 83.1130634566756
"350" 69.8 64.7320863623963 84.4436243804533
"351" 70 55.7146464402385 85.657277489315
"352" 70.2 48.5465296475865 85.4276623795239
"353" 70.4 40.0093787242018 86.5551262271595
"354" 70.6 32.1340205253459 89.3387618576497
"355" 70.8 23.6094567095159 92.8668155282873
"356" 71 15.9155604603768 94.774226786795
"357" 71.2 14.2777557247845 91.5475190226928
"358" 71.4 11.6312122944231 85.8155477884766
"359" 71.6 9.48068955906623 80.3153707822429
"360" 71.8 11.7335285452808 73.4536455969489
"361" 72 16.27519547372 66.2214381121882
"362" 72.2 22.4352665086304 60.59756629277
"363" 72.4 29.5133609793557 56.6708871934085
"364" 72.6 36.7901126688118 52.19082758808
"365" 72.8 44.2372197425164 46.4330565992464
"366" 73 51.1599357371893 39.9867883236075
"367" 73.2 57.6600635589491 35.8125481292931
"368" 73.4 60.2997305763557 37.5932660922821
"369" 73.6 59.2973253798722 37.0220924060403
"370" 73.8 58.7162376165466 32.4759708096803
"371" 74 56.9205884403585 32.7409209633098
"372" 74.2 57.0178977299518 31.2869066239057
"373" 74.4 59.3098554448282 32.5996961441832
"374" 74.6 63.0905177711109 35.1560897357223
"375" 74.8 68.7890965925244 39.9375258350474
"376" 75 73.0102881347426 46.6801474630537
"377" 75.2 77.2679445398304 54.2351394073986
"378" 75.4 81.7212163111924 61.7388254135021
"379" 75.6 84.5318613051177 69.9880615266317
"380" 75.8 85.5400601313099 79.555878836343
"381" 76 83.8902836237584 87.09554554077
"382" 76.2 79.4151587670662 92.1241589591751
"383" 76.4 72.6928649662277 97.6325776898441
"384" 76.6 65.1009566424539 103.066273304723
"385" 76.8 56.6338266702943 108.561349560378
"386" 77 47.0136850346304 111.975298163395
"387" 77.2 38.0124576313923 114.470724376513
"388" 77.4 33.6778248444214 115.714481711224
"389" 77.6 34.5832154187384 117.171746282907
"390" 77.8 35.2488937957768 117.05864515197
"391" 78 38.1829831499452 118.331684556618
"392" 78.2 41.3472555264418 119.816473299858
"393" 78.4 44.983064013069 122.183472178104
"394" 78.6 49.8621864679711 123.638062040693
"395" 78.8 54.3045585713685 125.068702798275
"396" 79 58.5503576479312 125.395968423024
"397" 79.2 62.2100960094344 126.190137955882
"398" 79.4 64.6773395857357 125.533898910723
"399" 79.6 66.8020432490882 126.085098397552
"400" 79.8 71.1700681909746 126.322514732597
"401" 80 75.7310118349746 126.25013170362
"402" 80.2 79.7696660634995 124.894259435324
"403" 80.4 84.4664167368178 123.73919338161
"404" 80.6 89.5059830426109 122.390668598552
"405" 80.8 94.0731693838573 120.001128416395
"406" 81 99.1440525150067 116.749170628858
"407" 81.2 103.336814292352 113.58078537567
"408" 81.4 107.93351464559 110.027120827205
"409" 81.6 112.342704903431 105.836266425059
"410" 81.8 116.367491012078 101.59699845599
"411" 82 117.689913377177 99.0575385884526
"412" 82.2 119.200276330644 95.0625264695381
"413" 82.4 120.487636549693 90.3693472179503
"414" 82.6 123.529222803433 84.1700536504213
"415" 82.8 124.763490643337 78.9877698737754
"416" 83 126.522676266476 71.7899862373877
"417" 83.2 127.407103878648 65.7561186401914
"418" 83.4 124.880583152622 59.8477268189027
"419" 83.6 121.273114996625 52.8637625862162
"420" 83.8 115.826186463716 46.0605862863793
"421" 84 107.920601046353 41.2560488644003
"422" 84.2 99.4520068756744 38.7818113364469
"423" 84.4 89.9100255819438 36.8965046434345
"424" 84.6 82.2381157087808 32.6647268324542
"425" 84.8 75.0902450856554 27.0393255042566
"426" 85 68.0608346506149 21.0876612819352
"427" 85.2 60.5692574944206 15.6322153296825
"428" 85.4 54.8637461608371 8.83358398126412
"429" 85.6 53.8621271645077 8.50086048618177
"430" 85.8 48.2398911135232 7.25036397844143
"431" 86 41.6957046308915 6.33381654826655
"432" 86.2 42.8193983101119 7.99581390550483
"433" 86.4 36.8823681197928 10.8831647984836
"434" 86.6 29.9016624714831 13.5262311015887
"435" 86.8 25.225495245841 16.46823931437
"436" 87 19.8884810838345 21.3898125793292
"437" 87.2 15.7397740907643 24.9678164920262
"438" 87.4 12.6392453468254 28.7565273151818
"439" 87.6 9.56085680453518 33.7089117097033
"440" 87.8 6.5666817641685 38.1337345264367
"441" 88 5.95743553175284 42.4410427570231
"442" 88.2 4.01630080868727 45.9296781533991
"443" 88.4 3.23765862865042 49.8181178512018
"444" 88.6 4.33829479242406 54.9129570694811
"445" 88.8 5.61048600730464 56.59739057937
"446" 89 6.92615460533114 59.65484972337
"447" 89.2 7.45812223887139 63.2606575181961
"448" 89.4 6.22390122684048 65.7826144783616
"449" 89.6 6.40725989142682 68.54059036062
"450" 89.8 10.1474376765154 71.7130281059039
"451" 90 13.7934547371268 77.12695479002
"452" 90.2 17.7716630610379 83.1841280333946
"453" 90.4 20.0666201554582 91.1701978230623
"454" 90.6 19.723859403987 99.0543800562791
"455" 90.8 22.6199957950118 103.501593356643
"456" 91 28.3536338562018 105.724917536468
"457" 91.2 35.1060501923258 109.730218802891
"458" 91.4 43.1627430091425 111.56687849459
"459" 91.6 50.9575760730408 113.238116755506
"460" 91.8 57.9797634034123 111.876386001975
"461" 92 63.9577264144608 108.795998309022
"462" 92.2 70.954389839254 105.071411312396
"463" 92.4 76.1365084790467 100.311149116646
"464" 92.6 81.4746244116492 95.9655295355016
"465" 92.8 83.6437056659454 89.9583203204726
"466" 93 87.3062332508829 83.5906694228959
"467" 93.2 92.2080289178 76.9959293309868
"468" 93.4 97.1215724047301 74.8267696266153
"469" 93.6 104.049235499443 72.5432684587361
"470" 93.8 111.24697468763 70.5415881753986
"471" 94 117.032993224104 69.0456170942271
"472" 94.2 119.975831773018 70.2122000474342
"473" 94.4 123.267145018391 74.7734342969105
"474" 94.6 121.699377457113 76.437053564662
"475" 94.8 121.164576543104 80.3501954115735
"476" 95 120.14966318498 86.2023711334255
"477" 95.2 118.130157036817 92.5094694566521
"478" 95.4 117.2976908463 96.7879640146736
"479" 95.6 113.889265995927 96.4255309330691
"480" 95.8 108.05000782715 100.973378952792
"481" 96 101.652384556975 106.152636999454
"482" 96.2 94.2729133605095 111.471595878575
"483" 96.4 86.3377972525268 115.902543413145
"484" 96.6 77.8694340653685 119.724215683465
"485" 96.8 69.7466056372514 122.023226022362
"486" 97 61.3534641656481 123.447724032634
"487" 97.2 54.2652969760534 125.145385723854
"488" 97.4 49.4566133254738 123.185793276546
"489" 97.6 42.8026550564399 121.547165034203
"490" 97.8 37.9575720984457 119.449304771272
"491" 98 32.0485128976628 115.64457029787
"492" 98.2 27.3308206135433 110.606287775516
"493" 98.4 24.2859616673248 105.006116145181
"494" 98.6 21.0833318408002 99.9938880402635
"495" 98.8 18.4330746589858 93.65379540465
"496" 99 13.5502978714067 87.6700721872962
"497" 99.2 8.07342702021003 81.9185404369028
"498" 99.4 6.16002246431948 76.8145180073952
"499" 99.6 6.98086456271444 70.9179896582523
"500" 99.8 8.10611137812287 63.0609664890542
"501" 100 10.3827362503557 55.4279777871136
"502" 100.2 12.7992035753382 47.42501314737
"503" 100.4 17.0593363194665 42.5990237141935
"504" 100.6 23.9020461709176 39.0089545562542
"505" 100.8 31.2806762330984 35.7618608092666
"506" 101 39.6506528196176 30.60898785537
"507" 101.2 39.3224896211898 27.6021793899604
"508" 101.4 37.357877756559 27.8154165541557
"509" 101.6 35.2352202350555 28.0735339310773
"510" 101.8 34.3906258615633 28.1271046044423
"511" 102 36.9553350880724 27.62796518997
"512" 102.2 42.3696201366833 27.8204718768144
"513" 102.4 49.6052464301077 27.5919950823935
"514" 102.6 56.0129250985901 30.4021597368053
"515" 102.8 61.549753723161 35.9127435133292
"516" 103 67.595086114886 40.7307868110332
"517" 103.2 74.4369016636618 45.01344224754
"518" 103.4 81.0352925912711 50.0208262324987
"519" 103.6 84.2885399347018 55.83302579337
"520" 103.8 85.7686538576345 63.3370300866969
"521" 104 88.4990441014679 70.9835773544067
"522" 104.2 88.7333484396185 79.52833415937
"523" 104.4 88.7199877599009 86.7492138855204
"524" 104.6 92.8601394569584 90.1264180835178
"525" 104.8 100.635314884961 92.5430095781378
"526" 105 107.353311958965 92.5661177240805
"527" 105.2 114.572062131423 89.2418548026974
"528" 105.4 118.329122640529 84.9532948529275
"529" 105.6 118.222227367912 80.3530435337384
"530" 105.8 118.417565401746 75.9863223385307
"531" 106 119.808296261007 68.47689329512
"532" 106.2 119.895906979965 61.6194013224753
"533" 106.4 116.911956277202 57.2449774119533
"534" 106.6 109.531800064052 52.3362354873233
"535" 106.8 101.721738641998 47.4601115304006
"536" 107 93.216509550763 42.3708459909618
"537" 107.2 85.1561107365497 37.2930255764243
"538" 107.4 77.5039403474286 32.326838611535
"539" 107.6 69.3126153789953 27.6013785887178
"540" 107.8 61.2377708075913 23.5285561534753
"541" 108 52.4750530686661 19.8851318994057
"542" 108.2 44.5004228487535 14.8867949295424
"543" 108.4 36.7916675359632 11.8169058722905
"544" 108.6 29.7235006103893 13.7571329640263
"545" 108.8 26.8862240269051 16.7076282858096
"546" 109 22.5218430857379 20.8062064761535
"547" 109.2 16.1004320430229 25.4032613654542
"548" 109.4 11.9680215055352 29.1934975109255
"549" 109.6 8.230855802046 34.381177708357
"550" 109.8 5.32240412526246 40.0554556904306
"551" 110 3.18792871352892 45.7284090662952
"552" 110.2 2.43537837398485 51.6037810104549
"553" 110.4 1.97124327435227 58.4203667725293
"554" 110.6 1.13978501100356 64.1553768685252
"555" 110.8 1.34065757428292 68.1695979926403
"556" 111 1.64060001595813 73.159698148286
"557" 111.2 2.9746473965208 78.8726936748269
"558" 111.4 3.48198261832279 83.1559847767974
"559" 111.6 3.38976835087131 81.3388422753615
"560" 111.8 3.37438527336561 79.3471269902752
"561" 112 2.13041125761922 76.7101544266396
"562" 112.2 2.76486623632787 76.0629996883868
"563" 112.4 2.66588012139696 74.1467089181017
"564" 112.6 2.83768802560183 71.824174087145
"565" 112.8 1.62793345791979 67.6545478469341
"566" 113 1.33201870948623 64.388301379792
"567" 113.2 1.88295838513761 63.7676932737278
"568" 113.4 2.25147665033696 61.1181606875592
"569" 113.6 3.05376976922959 57.0043440533978
"570" 113.8 2.31939897514728 51.5769036895064
"571" 114 4.00452944119183 49.68753291393
"572" 114.2 7.2435896909444 45.7487081958947
"573" 114.4 8.90358133653162 40.0009168748381
"574" 114.6 8.59096824769621 35.19517657137
"575" 114.8 8.6216188787841 36.036945386332
"576" 115 8.95695408130184 34.31615706747
"577" 115.2 10.7048346993031 33.0859167821548
"578" 115.4 14.8201671604966 32.6244971068753
"579" 115.6 19.8443275216084 32.7298901461942
"580" 115.8 24.5444012942685 32.2863439135367
"581" 116 29.2620487545635 30.2430685429232
"582" 116.2 33.2134074430605 26.3592858114678
"583" 116.4 33.3715768137375 24.1164369647629
"584" 116.6 35.0122084627359 21.4105525329382
"585" 116.8 37.801073732012 22.6315351204713
"586" 117 38.6673726725722 24.8337872500367
"587" 117.2 40.0234557107574 29.6134263131107
"588" 117.4 41.8568495673411 34.8468584410409
"589" 117.6 43.7711826698941 39.7764655131008
"590" 117.8 47.4886273051673 45.5272798855769
"591" 118 53.5401782014018 49.5567416061033
"592" 118.2 61.1091727725161 51.2395574127414
"593" 118.4 68.4008838997164 52.6716724066127
"594" 118.6 73.5817616312504 56.2337607297195
"595" 118.8 76.899147016328 62.2373637576224
"596" 119 81.7622374346422 68.0277997645076
"597" 119.2 88.6424764639072 71.8062024150932
"598" 119.4 89.3289405749174 76.9652577439296
"599" 119.6 87.6863118878829 81.7127042159131
"600" 119.8 85.5339761827286 88.6700005062182
"601" 120 81.4089611086171 94.8836453899886
"602" 120.2 74.3753413860625 97.9420071598126
"603" 120.4 67.189958817141 99.9468439210396
"604" 120.6 61.6050536937449 100.475882906732
"605" 120.8 53.9477247062859 99.4146650623616
"606" 121 45.7852745924583 98.0592804456008
"607" 121.2 37.2474739620018 99.857252613695
"608" 121.4 29.2000733495208 102.34396408631
"609" 121.6 24.4669895020861 104.243848417428
"610" 121.8 26.3496830135844 105.549970134935
"611" 122 27.6799985483482 106.905643628663
"612" 122.2 28.7085923534001 105.602398454215
"613" 122.4 27.4129392296268 103.589900651995
"614" 122.6 22.8116325337916 101.103673524883
"615" 122.8 18.409264571468 96.4244944692571
"616" 123 15.6318147624701 89.9373668142481
"617" 123.2 14.7721572274018 83.0244722240309
"618" 123.4 12.9952895994268 75.80205582762
"619" 123.6 10.1510344658768 68.734866410395
"620" 123.8 7.94456280274728 61.3067620501386
"621" 124 10.186089741295 55.3795890559124
"622" 124.2 14.6228650780937 49.0053889886943
"623" 124.4 20.6519737417918 42.44899839051
"624" 124.6 27.4915714403975 38.8342176177613
"625" 124.8 34.8206647471794 35.0277033879206
"626" 125 43.0500078202018 28.2557749186958
"627" 125.2 42.2799783738122 28.2116619356427
"628" 125.4 41.1965379237203 25.9520246221478
"629" 125.6 41.8434791236786 26.8360477198235
"630" 125.8 44.6196832301499 28.4052348359934
"631" 126 49.0533011635864 32.1426172016392
"632" 126.2 54.2762329276896 35.7544678781993
"633" 126.4 60.3931612780931 39.9890731096526
"634" 126.6 66.7234772104875 43.8644771799312
"635" 126.8 74.4102961590718 47.9256720822
"636" 127 81.9829685800698 52.159027128587
"637" 127.2 84.4574637733685 57.0468087637311
"638" 127.4 84.6220051539565 64.6484592922851
"639" 127.6 86.4515329052655 72.6976924808427
"640" 127.8 88.275941491337 81.1328115930457
"641" 128 86.0157114400072 87.337707127839
"642" 128.2 83.2083164400702 93.2835478302384
"643" 128.4 78.1481938873699 98.0625744114961
"644" 128.6 72.1196889067518 103.79691611487
"645" 128.8 65.0757218916399 108.479440062163
"646" 129 57.1839890042506 112.162981912858
"647" 129.2 49.5515155620555 115.282584535394
"648" 129.4 43.9752812233904 115.437815888542
"649" 129.6 40.9785792485518 112.800496323295
"650" 129.8 35.4609996632432 107.778245919634
"651" 130 29.5260622200625 102.252523330042
"652" 130.2 25.135208871185 94.4848333543364
"653" 130.4 22.3586578835208 86.4537426945941
"654" 130.6 19.6735746756388 77.7041358465633
"655" 130.8 16.9415291401249 68.4548443109085
"656" 131 13.9106456502018 59.3477972024982
"657" 131.2 11.7579978936215 50.4210501210664
"658" 131.4 14.0851471627867 43.3003276983889
"659" 131.6 21.1677721254206 39.829138086495
"660" 131.8 30.5843334757375 38.41187837912
"661" 132 39.7008443012254 36.9037566812524
"662" 132.2 49.358386173336 36.6539947300163
"663" 132.4 58.1710908672132 39.1255750448359
"664" 132.6 66.6736583611606 41.9523188805968
"665" 132.8 73.3818503873874 42.8467044807102
"666" 133 77.4393677618243 42.8466240720435
"667" 133.2 77.8368010510806 47.3516650113397
"668" 133.4 79.0357055680076 53.2579327764574
"669" 133.6 78.4201257794218 61.29441218934
"670" 133.8 77.2464287398186 69.9487717479121
"671" 134 75.5310399638257 78.8305883226085
"672" 134.2 75.0324046877615 87.7785650834893
"673" 134.4 76.5305631538125 96.4864095443434
"674" 134.6 74.3691372160737 101.858238762344
"675" 134.8 69.1614101821018 104.583574873795
"676" 135 62.9523073576564 106.09474827113
"677" 135.2 55.1345593555865 106.307233798806
"678" 135.4 47.0159103193904 106.628824994149
"679" 135.6 39.7401563563268 106.851190405595
"680" 135.8 32.2350429673837 109.736535867238
"681" 136 29.9420857508909 109.91986344474
"682" 136.2 31.5445765374561 110.637333182802
"683" 136.4 34.1859129990366 111.196299575866
"684" 136.6 39.0062203544149 112.3114386081
"685" 136.8 45.4531821943042 114.656011903378
"686" 137 52.0328419483238 116.572061715029
"687" 137.2 57.2008694704911 115.301869557039
"688" 137.4 64.1570414616018 113.679515827195
"689" 137.6 68.4308145798685 110.426310701139
"690" 137.8 69.9388437577837 104.873975586052
"691" 138 72.1882778102105 99.7938850157752
"692" 138.2 77.2570851502018 96.1942163684057
"693" 138.4 81.5346368280176 94.1987740871595
"694" 138.6 84.2159794676382 90.7610221281791
"695" 138.8 90.3867659229965 87.5029792704503
"696" 139 91.6442819966422 83.0801760319296
"697" 139.2 90.0570250816706 78.19069578387
"698" 139.4 88.5990579346971 71.4417833392578
"699" 139.6 86.5439122240697 63.5704165044832
"700" 139.8 85.5326117619956 55.4744835483906
"701" 140 82.6247994859471 49.2385767669832
"702" 140.2 78.2288325932534 43.22100682437
"703" 140.4 72.4688779912946 37.7995328783081
"704" 140.6 65.6065114201202 32.7928872439414
"705" 140.8 59.2789569333954 27.6337184733055
"706" 141 52.5282188303893 25.210661554245
"707" 141.2 45.2535589656661 21.2682681788343
"708" 141.4 38.4335470719209 15.5192246081565
"709" 141.6 38.4208449336634 13.9938533084085
"710" 141.8 40.3010669805042 8.93124700590488
"711" 142 43.777114777941 6.71843413642435
"712" 142.2 47.9276836617018 5.67795641867
"713" 142.4 53.8799028102759 4.65361323940704
"714" 142.6 60.2455655236334 5.01483644204368
"715" 142.8 67.362646719604 6.22408951939174
"716" 143 74.0911109717869 8.12934476072106
"717" 143.2 81.9667552173757 11.6701886196417
"718" 143.4 87.5770464026583 15.1970674420004
"719" 143.6 94.9074716500692 18.0671656524312
"720" 143.8 101.741750945742 22.12071690684
"721" 144 106.977667229016 27.7761101175659
"722" 144.2 112.44203470161 35.1543609760011
"723" 144.4 117.514603485418 42.7596334850727
"724" 144.6 121.959667298412 50.3751930231595
"725" 144.8 124.147929566373 58.2316752884843
"726" 145 122.388029734693 66.2406713170307
"727" 145.2 117.691343720336 73.8809068342361
"728" 145.4 111.340803624333 80.3094613310279
"729" 145.6 103.835917555149 84.9660520667911
"730" 145.8 96.7459449163742 90.0712967248872
"731" 146 90.7080036935239 94.2099679514802
"732" 146.2 86.4913435134888 97.8099458453961
"733" 146.4 83.3280709466072 96.9296838370457
"734" 146.6 79.242317316675 96.0235992286736
"735" 146.8 74.2615501297781 94.439925154048
"736" 147 70.43640124622 93.8323788137427
"737" 147.2 65.5980062590702 94.1585443615805
"738" 147.4 59.0824157809291 93.6378132318518
"739" 147.6 51.8562940971215 93.2937249929593
"740" 147.8 46.4273732524913 89.6360527110805
"741" 148 40.274475588664 84.2205062280507
"742" 148.2 33.0593693619161 77.7940611155045
"743" 148.4 29.8310016655578 70.6604071082344
"744" 148.6 29.1370375300183 62.4247955074985
"745" 148.8 27.2716081869045 55.3441077770997
"746" 149 22.379577331048 47.9541887684469
"747" 149.2 21.1211229811149 39.68581968912
"748" 149.4 24.3228723688866 35.4236551758809
"749" 149.6 30.3988189029161 33.79384113037
"750" 149.8 33.7037367585512 33.1921724634784
"751" 150 37.7936930335087 28.5938443286427
"752" 150.2 36.3302175180418 29.61531363357
"753" 150.4 34.0309653398606 29.23313124057
"754" 150.6 30.7924717769518 28.5024349034771
"755" 150.8 31.5526290509518 29.4098905973325
"756" 151 35.9964554405274 29.937946676963
"757" 151.2 42.034974283743 31.1305544152288
"758" 151.4 48.5725962084187 34.311091999611
"759" 151.6 54.0027617132628 39.0449650667115
"760" 151.8 59.7273977103837 45.3094984871276
"761" 152 64.533500302059 51.19587942497
"762" 152.2 69.7604865099447 56.2443268448843
"763" 152.4 77.376739535924 60.9747944695644
"764" 152.6 83.3780037217149 66.4842829200222
"765" 152.8 89.8240888910092 70.6364575662691
"766" 153 94.8348171623161 70.4869906906843
"767" 153.2 100.890443281499 68.3865123238024
"768" 153.4 107.051795030665 65.9747567494336
"769" 153.6 114.06543461967 67.827942916792
"770" 153.8 121.14760739404 71.1995124596673
"771" 154 123.623315336441 75.3987350279275
"772" 154.2 121.030035432662 79.1867375072195
"773" 154.4 117.131406442613 84.5308286963164
"774" 154.6 112.321006425018 91.3257011853963
"775" 154.8 106.426510037253 96.7168253428531
"776" 155 99.1982913791229 101.326140468896
"777" 155.2 90.7498767637018 105.895624600568
"778" 155.4 82.9215904507545 107.984160052212
"779" 155.6 75.875273834329 110.99360490509
"780" 155.8 70.2412073590215 114.488625191173
"781" 156 62.8679663573199 117.132674182425
"782" 156.2 53.9475749904362 118.2690884498
"783" 156.4 44.9441187136812 116.859025918601
"784" 156.6 37.9812541939805 111.208748425018
"785" 156.8 32.2388821455352 103.599291886011
"786" 157 27.6274673546165 96.1144285807846
"787" 157.2 23.7873669819917 87.7340149502523
"788" 157.4 22.6954393851483 78.6854854890932
"789" 157.6 23.1074469883931 68.7807006031787
"790" 157.8 23.4196500684796 59.0886535855922
"791" 158 23.3597203732892 48.9982688234088
"792" 158.2 23.6617742372352 39.99793531007
"793" 158.4 20.3046768872331 31.9267208979012
"794" 158.6 20.4849043930931 32.9103905262613
"795" 158.8 23.6531856937524 30.0335671737745
"796" 159 29.9113803911791 24.0858292839382
"797" 159.2 37.4393231787733 21.2910171307986
"798" 159.4 45.979981110493 22.9992042580409
"799" 159.6 54.0869067023172 24.4058736305238
"800" 159.8 60.4781080179209 27.0920510029318
"801" 160 66.5792509419831 32.9936467450262
"802" 160.2 72.5555124105118 39.89219818134
"803" 160.4 75.8820947869371 48.9687302641935
"804" 160.6 76.4891711693243 58.2392149411353
"805" 160.8 75.4739124794168 68.0128571964541
"806" 161 73.5343506431572 77.2625385437271
"807" 161.2 71.6778176108433 86.6203413955115
"808" 161.4 69.3576129379586 95.7487058118295
"809" 161.6 67.2126433523927 106.062215389743
"810" 161.8 63.6004665379949 113.700711574853
"811" 162 58.9489424179357 114.948012065467
"812" 162.2 53.4063905211778 117.281839669482
"813" 162.4 48.1207394773209 121.171049028394
"814" 162.6 50.5936024630323 122.115760308158
"815" 162.8 55.8236906524978 121.901660436066
"816" 163 63.7922838239228 121.796521763486
"817" 163.2 72.0690117551518 122.093898179745
"818" 163.4 81.2919999605938 122.384738980818
"819" 163.6 87.2950594094326 121.055554349191
"820" 163.8 94.209848818706 118.987876603577
"821" 164 98.1118347108105 115.852278120153
"822" 164.2 102.969071540939 112.060772244212
"823" 164.4 106.409116608102 109.405442732145
"824" 164.6 109.607495156096 106.443444632768
"825" 164.8 113.816102080099 102.736931614626
"826" 165 115.561985095924 99.5688226662607
"827" 165.2 118.780676242452 95.3274812985664
"828" 165.4 121.545909376897 90.7379380760903
"829" 165.6 123.176919143752 86.92356346392
"830" 165.8 124.171028776515 82.6894359862175
"831" 166 124.696648136429 80.1545994252103
"832" 166.2 125.832492382505 76.6414921551021
"833" 166.4 126.404952794839 71.4179502796001
"834" 166.6 127.185291235405 66.4428148804585
"835" 166.8 127.358657894745 62.8506852510424
"836" 167 126.843526237356 58.1330689221518
"837" 167.2 125.930488848123 53.4561195070805
"838" 167.4 123.824980761767 47.049477404683
"839" 167.6 121.600723986621 39.5970987764593
"840" 167.8 119.557801312746 35.4613393093521
"841" 168 115.484627328468 30.931563820104
"842" 168.2 112.324928805172 23.7709205296347
"843" 168.4 109.13853280034 20.7857651600433
"844" 168.6 102.788454461724 16.4474685321417
"845" 168.8 96.0785792544418 11.60687927541
"846" 169 89.2179271553855 8.80119253234959
"847" 169.2 81.5543007603651 7.7794396041251
"848" 169.4 72.9091526104546 7.043873491381
"849" 169.6 65.0945687662019 6.8403313533397
"850" 169.8 56.7168354411702 8.73206308553842
"851" 170 48.1539209456304 10.54441222287
"852" 170.2 39.8193394057018 11.3234763316777
"853" 170.4 35.5188200129796 10.2306451965182
"854" 170.6 33.2043537659997 13.7848310230934
"855" 170.8 27.0083383369235 18.1624499225143
"856" 171 21.3175114393176 21.6820117494016
"857" 171.2 18.3891774214542 27.2361354744282
"858" 171.4 15.0145043979246 32.4404361544987
"859" 171.6 10.2127188453305 36.9509451887165
"860" 171.8 6.39737400768669 39.3219743301276
"861" 172 5.7438277577403 40.6549250427986
"862" 172.2 5.17969638883041 46.4604575840843
"863" 172.4 2.34607229325789 52.3183764969962
"864" 172.6 3.64628009936113 56.1881510258036
"865" 172.8 1.98097023301264 62.9808694678565
"866" 173 1.72163893695637 68.1427732333609
"867" 173.2 4.01688998173964 72.5109515652103
"868" 173.4 3.87316276606738 79.685703380017
"869" 173.6 5.4528742601857 84.3672563933216
"870" 173.8 8.50023663716906 89.7626774210995
"871" 174 10.5321688768685 95.4344013727986
"872" 174.2 13.3682417619831 99.6794979902841
"873" 174.4 16.6242303376204 104.630903274789
"874" 174.6 21.9035359116293 107.110190892894
"875" 174.8 27.1161685264344 112.250849901114
"876" 175 32.2830926814362 116.525381281737
"877" 175.2 39.6475438617778 117.587585583882
"878" 175.4 46.381634622655 120.914507201347
"879" 175.6 52.2546541662583 123.37143529183
"880" 175.8 58.7409208843518 120.19254077457
"881" 176 61.9293760832859 115.870989278597
"882" 176.2 66.6082732509497 111.365789158848
"883" 176.4 72.6194589741755 106.887900030186
"884" 176.6 77.3983533161664 102.946306629565
"885" 176.8 78.9354855029717 97.457085179662
"886" 177 82.545135751941 90.7146466362222
"887" 177.2 86.3256280680966 86.4880766845279
"888" 177.4 88.4894090804913 81.7074442948963
"889" 177.6 93.2306602997964 78.9843267891538
"890" 177.8 99.2325408894745 80.1467747589518
"891" 178 103.677686619499 82.4618422569916
"892" 178.2 108.95497077045 84.7706590191045
"893" 178.4 111.113829127837 88.5445153090135
"894" 178.6 112.791161169728 94.1929361528441
"895" 178.8 114.083537753527 99.09607268097
"896" 179 111.974268019333 100.880261010396
"897" 179.2 109.868487512797 105.371771148094
"898" 179.4 108.445341174849 105.798674714272
"899" 179.6 107.451165537877 106.545444491195
"900" 179.8 103.36628871007 108.517342448246
"901" 180 97.963518002301 111.470570030519
"902" 180.2 90.656467607151 113.205728417116
"903" 180.4 82.5040243829336 114.828937142077
"904" 180.6 75.1066402303334 114.910377806054
"905" 180.8 70.0815683016776 113.900092600789
"906" 181 66.8239265645518 110.864105532095
"907" 181.2 63.3081991723018 107.94359507892
"908" 181.4 60.5336251222018 103.861720955422
"909" 181.6 58.0834753372554 98.7432364360039
"910" 181.8 55.7045902967465 92.3075579253075
"911" 182 54.2940008314518 84.8187293217311
"912" 182.2 52.2643466685532 77.0252116394511
"913" 182.4 49.8670145663945 68.9254024489847
"914" 182.6 47.7087934895682 60.6992293319641
"915" 182.8 44.7897492101812 52.3264038369783
"916" 183 41.3047487727528 44.3987525660639
"917" 183.2 36.3230246320083 38.2690736677571
"918" 183.4 34.5118127247375 31.3187551566557
"919" 183.6 38.1313431060842 29.7142314294053
"920" 183.8 39.5681380076846 31.0307063579907
"921" 184 38.3261733317733 29.8400732789771
"922" 184.2 35.555042502775 29.308635566992
"923" 184.4 30.1448090420639 29.3042962378872
"924" 184.6 25.2726933896109 30.9216825405518
"925" 184.8 21.2723105980529 30.4788832109445
"926" 185 20.0309899431699 28.8444436153487
"927" 185.2 21.8965201231685 27.5048175300033
"928" 185.4 25.8557685713723 25.6970755089723
"929" 185.6 32.1755357060352 23.13095236567
"930" 185.8 38.3974789624669 23.7204955670809
"931" 186 46.441099036033 24.6380083907077
"932" 186.2 54.5311637207994 26.59607272887
"933" 186.4 61.7908083061249 30.8189781811942
"934" 186.6 63.3552958729736 36.2420239956743
"935" 186.8 65.9404300465842 43.2659694588406
"936" 187 70.2332319384418 47.8110173643
"937" 187.2 76.0046355463733 51.8364899122843
"938" 187.4 82.930369025422 56.7271222173608
"939" 187.6 87.4267567888505 63.6384986305862
"940" 187.8 92.1803545429564 71.5441965310609
"941" 188 96.2114415258105 77.9896346119004
"942" 188.2 101.522627348932 81.3993662224918
"943" 188.4 104.266213071529 86.823621077078
"944" 188.6 101.750674531132 92.5657387484048
"945" 188.8 95.7102250770917 98.5240946250056
"946" 189 88.3118509767916 104.164399185062
"947" 189.2 81.2510262373658 109.513988797042
"948" 189.4 74.1944680338795 114.594358350163
"949" 189.6 66.9581801476212 119.225989174209
"950" 189.8 58.7952326677264 119.84857662087
"951" 190 53.202264538194 117.194200469487
"952" 190.2 48.1347573168741 113.003015522723
"953" 190.4 42.1044463330311 108.216871025785
"954" 190.6 37.3361589773018 103.13446663367
"955" 190.8 31.8518231846233 97.3803580042956
"956" 191 25.1183303363726 91.3231663856139
"957" 191.2 17.9893389805889 84.8603949649345
"958" 191.4 11.8233804686768 77.283012600495
"959" 191.6 7.37430663683384 69.016789622298
"960" 191.8 6.53912050628077 64.6768604664753
"961" 192 12.0735989047018 59.2240848227853
"962" 192.2 19.6525064048807 53.8695199210764
"963" 192.4 28.1050289615603 49.4152459863889
"964" 192.6 36.7476834821916 46.1926699209618
"965" 192.8 43.8101650942019 41.1673014378096
"966" 193 53.0483117299901 35.3300644747818
"967" 193.2 59.4651818426352 32.2056609639033
"968" 193.4 63.4569959152976 35.8538313337743
"969" 193.6 67.5080681111518 39.7087506327
"970" 193.8 73.9455089070335 42.5928654655779
"971" 194 77.9733871968557 49.0933862860431
"972" 194.2 79.8714578308747 58.0868303726504
"973" 194.4 81.2099029750018 67.2429074171154
"974" 194.6 81.1823220473611 77.400964909839
"975" 194.8 81.9962957655381 88.0276647222815
"976" 195 79.6115545829452 95.8945341569541
"977" 195.2 72.1871076173625 97.6512867417182
"978" 195.4 64.4218632139894 96.4289130781399
"979" 195.6 54.989144654386 94.8625645592121
"980" 195.8 45.6656398948291 91.9284156195245
"981" 196 36.7510977591506 88.6092491383444
"982" 196.2 25.989434566341 86.3212107793004
"983" 196.4 17.4937801511506 85.3198673456008
"984" 196.6 10.5084783385189 84.9472454877603
"985" 196.8 11.1663144163793 81.5686949994184
"986" 197 11.7390668812266 75.8075832589237
"987" 197.2 12.3079807308518 68.384532550145
"988" 197.4 14.2614874689711 60.1448271502931
"989" 197.6 16.338355142391 50.8680977689916
"990" 197.8 20.7877319267941 42.0818806627098
"991" 198 26.2221305842348 34.4098127527876
"992" 198.2 31.7854794247183 26.8837594752491
"993" 198.4 35.4484350802018 28.1649078606293
"994" 198.6 40.8080249741006 30.8266866868257
"995" 198.8 48.5771754691055 33.6848654279483
"996" 199 56.934056854143 36.4406415462053
"997" 199.2 65.9421441267118 40.85147598777
"998" 199.4 73.6463380987018 45.59053766097
"999" 199.6 78.1344629384168 51.2004037025195
"1000" 199.8 79.939776112328 59.27266733037
"1001" 200 80.4808430440291 68.5874945633973
"1002" 200.2 82.0996942126929 78.3510758952182
"1003" 200.4 81.9693875434496 87.7773859870426
"1004" 200.6 78.1064782781062 94.81562987937
"1005" 200.8 73.6528911786501 97.4283077901373
"1006" 201 65.3512030595608 102.305751478934
"1007" 201.2 58.6552199575242 107.301307561428
"1008" 201.4 50.0630717029115 111.924456198265
"1009" 201.6 43.9337679029823 115.487658014565
"1010" 201.8 40.3511548628995 115.542358727649
"1011" 202 41.433006601386 116.730772888502
"1012" 202.2 43.4956172566846 116.751581367249
"1013" 202.4 45.247047746275 115.055760838736
"1014" 202.6 50.7288846897611 114.436485275929
"1015" 202.8 58.302594423714 115.534265623468
"1016" 203 61.7787103123743 113.997232397008
"1017" 203.2 66.8282607946229 111.742286916712
"1018" 203.4 71.7020896863557 107.30352123355
"1019" 203.6 77.4619971110192 103.765344525883
"1020" 203.8 83.8970914239454 104.909164873985
"1021" 204 91.3199947192019 107.290455168832
"1022" 204.2 96.9401739089395 111.302727701985
"1023" 204.4 97.4012529112018 112.31958347877
"1024" 204.6 97.3812487724123 111.232710392712
"1025" 204.8 101.672136542754 110.10292559937
"1026" 205 102.735237850795 107.07785479376
"1027" 205.2 106.023036729465 102.579966916107
"1028" 205.4 111.573734699878 98.0108124082349
"1029" 205.6 116.775082720425 93.1538189383789
"1030" 205.8 120.354697554376 89.9104019483439
"1031" 206 122.53231451284 83.4292303086114
"1032" 206.2 124.80115609385 78.7846278810997
"1033" 206.4 123.672009343844 75.7380665737462
"1034" 206.6 122.71302829449 69.0954897966104
"1035" 206.8 121.245085203 62.3792141211773
"1036" 207 118.55663906422 54.8302352943058
"1037" 207.2 114.598939495459 47.4355319288287
"1038" 207.4 111.226613332077 39.1676685601488
"1039" 207.6 108.078359928151 30.0981113912578
"1040" 207.8 103.459476034293 22.9460378543094
"1041" 208 95.9710601018719 18.0206090343906
"1042" 208.2 87.6390157456475 15.3756961691635
"1043" 208.4 78.449885128021 16.6227385796253
"1044" 208.6 69.18623164411 18.9758237908904
"1045" 208.8 60.0801222030541 20.8068780712677
"1046" 209 51.4728999137191 21.4453962255079
"1047" 209.2 44.8480721413941 19.8294844630623
"1048" 209.4 38.2216014316463 17.5062655669626
"1049" 209.6 30.9212762039352 15.3131991933033
"1050" 209.8 24.858797311021 16.2568192671785
"1051" 210 20.285723497755 19.0418718119125
"1052" 210.2 17.2380740107513 23.0451363191832
"1053" 210.4 16.4829381485501 24.1462406478981
"1054" 210.6 15.5535662101373 24.0132594600474
"1055" 210.8 16.7612354277018 22.9058894009033
"1056" 211 17.1139599203723 21.0804859208018
"1057" 211.2 18.4642234291437 20.196739636777
"1058" 211.4 20.7333451227132 17.2586619908018
"1059" 211.6 24.9043180537502 15.0956702900474
"1060" 211.8 30.2041177252321 11.9940030165215
"1061" 212 34.2273313740954 8.89777531685936
"1062" 212.2 38.4250509320755 7.12689703493842
"1063" 212.4 43.5624733981793 5.20888836553854
"1064" 212.6 47.615222010685 3.52127397847112
"1065" 212.8 52.4183197190041 2.30649174078759
"1066" 213 55.4358204034393 3.7272337877325
"1067" 213.2 61.536385781521 2.73813355733808
"1068" 213.4 66.8286775475143 1.87763024827625
"1069" 213.6 70.5410147666167 1.70136217207213
"1070" 213.8 71.7071196765889 3.17404532130549
"1071" 214 73.9080903675792 2.79981052320962
"1072" 214.2 73.592041150559 2.92026346455367
"1073" 214.4 71.5559055952018 3.49458539285388
"1074" 214.6 68.4498866261696 2.52474620201517
"1075" 214.8 64.0658776725823 1.48004285845696
"1076" 215 60.5033915942587 2.19285833947228
"1077" 215.2 55.2304102577077 1.59909609494647
"1078" 215.4 52.3347859526304 3.49223711394143
"1079" 215.6 47.4326429678314 4.08741710162926
"1080" 215.8 42.1865683078866 5.0900048097287
"1081" 216 37.6387851635317 7.86716545953495
"1082" 216.2 33.3518722761051 8.69719732337001
"1083" 216.4 30.5826366961081 10.464790890995
"1084" 216.6 26.3227470058318 13.42988929002
"1085" 216.8 23.7724193515618 17.64536108481
"1086" 217 18.8464434825833 21.6611918295659
"1087" 217.2 15.3422751829018 24.2944854288033
"1088" 217.4 12.9701373366842 28.2484495456641
"1089" 217.6 10.4323502449291 31.9857130665177
"1090" 217.8 8.35800257402942 36.3680811567838
"1091" 218 5.35000781617183 40.75975221345
"1092" 218.2 3.14544101905619 45.7552842459137
"1093" 218.4 2.60893041604295 50.6896365791644
"1094" 218.6 1.58809615588603 56.2554379119489
"1095" 218.8 1.84742909028291 62.07533821237
"1096" 219 0.650508232683648 68.59791771957
"1097" 219.2 2.35538134140872 72.0296520346458
"1098" 219.4 2.89045927437538 78.530237992527
"1099" 219.6 5.05430663658583 83.897443276146
"1100" 219.8 6.05877722242135 88.865391809492
"1101" 220 7.48947973405551 92.0844239976871
"1102" 220.2 10.4938970696706 97.4102900318466
"1103" 220.4 13.2284532248172 101.988899409524
"1104" 220.6 16.1881009750828 105.286214170132
"1105" 220.8 19.9639715539184 109.702687345283
"1106" 221 23.9374820739161 112.775328798543
"1107" 221.2 28.8014784517367 115.88010130751
"1108" 221.4 34.2094385784853 119.133865452858
"1109" 221.6 40.5840576233458 121.418581891314
"1110" 221.8 45.3509454149634 123.117706013301
"1111" 222 51.86252877576 124.957673804812
"1112" 222.2 58.0355276290164 124.835440426305
"1113" 222.4 65.8760104438738 124.155007825194
"1114" 222.6 72.1913042326293 126.040806614324
"1115" 222.8 77.4325060595865 125.12269364427
"1116" 223 82.8727470118768 122.90603576487
"1117" 223.2 89.4591297124498 120.92633096913
"1118" 223.4 95.5998718081094 118.719693333983
"1119" 223.6 100.058713299982 116.078021060663
"1120" 223.8 105.213282417144 113.602579247668
"1121" 224 108.278300083885 110.224105382516
"1122" 224.2 111.714380916227 106.946736003845
"1123" 224.4 111.356960813356 105.784591210088
"1124" 224.6 113.824482755353 102.91853893432
"1125" 224.8 116.955298577912 98.7380281233173
"1126" 225 119.962970035415 94.1358464426405
"1127" 225.2 122.626129973638 88.0441418392931
"1128" 225.4 124.908639012727 82.592270971048
"1129" 225.6 126.127532416899 76.3681032794372
"1130" 225.8 126.930695787597 72.2098765811332
"1131" 226 128.421517054048 66.1780825338059
"1132" 226.2 127.67624397842 61.5727104591518
"1133" 226.4 127.257430054491 57.4288049080016
"1134" 226.6 126.935984238081 53.3784923210855
"1135" 226.8 126.598825322905 54.3593855753159
"1136" 227 125.739776607523 52.3232590466452
"1137" 227.2 124.797456808532 46.9370481277361
"1138" 227.4 122.316764990255 40.3341648201021
"1139" 227.6 120.059274113412 34.9973804206068
"1140" 227.8 115.896022813523 29.5381560561153
"1141" 228 112.448747139859 23.0781747971129
"1142" 228.2 107.44887628536 19.0678363835878
"1143" 228.4 100.965990443486 13.3021599113068
"1144" 228.6 93.8137759803345 9.53825857599245
"1145" 228.8 87.3075736535996 9.85822110816546
"1146" 229 79.0476778400685 10.0773004092033
"1147" 229.2 70.7037292827703 10.4418264226437
"1148" 229.4 62.3059019127074 10.8299754715722
"1149" 229.6 54.487316689926 9.13648743026656
"1150" 229.8 46.539404463503 9.52909634749049
"1151" 230 37.9405415978041 9.87993601685863
"1152" 230.2 31.3576918118719 13.3043995042772
"1153" 230.4 24.0460759702018 16.733427097268
"1154" 230.6 20.8996517896761 21.1371685484422
"1155" 230.8 19.1430615529018 25.70940957711
"1156" 231 17.5614690205692 29.1582546901047
"1157" 231.2 14.8427432599875 33.0892735895333
"1158" 231.4 14.6330646198189 36.4189733829977
"1159" 231.6 13.6476981654848 39.7489158389077
"1160" 231.8 10.4840176892112 42.1566110008747
"1161" 232 8.06297745385807 40.9040260668075
"1162" 232.2 9.19900416065447 40.5698679087174
"1163" 232.4 9.88722422098822 41.7071192870496
"1164" 232.6 10.4230722310629 42.8777504158422
"1165" 232.8 11.1802365009121 44.817600559613
"1166" 233 12.6870591609124 48.658724731791
"1167" 233.2 13.147064244337 53.7740611896403
"1168" 233.4 12.6404683248429 58.4560382854982
"1169" 233.6 11.6542559456977 63.6124905368328
"1170" 233.8 12.4898007179456 69.6610796491882
"1171" 234 10.8092877361688 75.5454250885188
"1172" 234.2 8.31143841244574 78.1487489358578
"1173" 234.4 10.1308002519374 77.9174827508576
"1174" 234.6 12.4388048993845 81.4658327256222
"1175" 234.8 16.6180824502491 85.730522442622
"1176" 235 21.0301674359579 89.6515068129798
"1177" 235.2 24.6633236766898 94.485424291818
"1178" 235.4 28.1156984492994 99.4670692478334
"1179" 235.6 34.3112892394214 102.440634695809
"1180" 235.8 40.6030552729043 105.387237064254
"1181" 236 46.2933455226018 109.647491581045
"1182" 236.2 51.270740920476 115.151431726257
"1183" 236.4 53.128759746965 113.847642555344
"1184" 236.6 54.9623869815608 111.18740897096
"1185" 236.8 59.2215275666453 107.690191535735
"1186" 237 64.744496337386 104.702084940396
"1187" 237.2 70.6733501160662 104.208248012421
"1188" 237.4 73.4001132425584 102.904603310344
"1189" 237.6 75.5946542422801 99.9966937983874
"1190" 237.8 80.6744588600702 95.8247254959753
"1191" 238 83.6141526186089 90.4086948521222
"1192" 238.2 87.0432837950453 84.0114997955178
"1193" 238.4 89.665948798924 77.3590952065089
"1194" 238.6 90.0002772296185 70.3594954532311
"1195" 238.8 93.039065985633 63.8763873488012
"1196" 239 100.032566551971 58.9750060435142
"1197" 239.2 108.123090271145 58.0387641758272
"1198" 239.4 114.433323798304 61.3795702661392
"1199" 239.6 118.49228324157 67.1610460209753
"1200" 239.8 120.386347433507 74.1389146513022
"1201" 240 121.834879575488 82.1183023405039
"1202" 240.2 121.726285679202 85.1115204223265
"1203" 240.4 119.333442781915 90.7013533355961
"1204" 240.6 114.75708515421 96.9637585020941
"1205" 240.8 108.346229254642 102.689234941938
"1206" 241 101.965237184298 108.155324124642
"1207" 241.2 93.7261123716151 112.566580694742
"1208" 241.4 85.1690554437518 115.819737227995
"1209" 241.6 75.7303827259497 117.862191662294
"1210" 241.8 67.9482739423658 118.614315450034
"1211" 242 61.0182253843768 118.272074249745
"1212" 242.2 55.1144393946534 116.945223280499
"1213" 242.4 49.9035858025858 115.367870245338
"1214" 242.6 46.1802489525677 111.693798649907
"1215" 242.8 42.2118856975865 107.195726199626
"1216" 243 36.4905861816534 102.505509480459
"1217" 243.2 28.8624823046445 98.8254123633044
"1218" 243.4 20.807554691301 96.2622376148576
"1219" 243.6 17.1923999030083 92.2790483516361
"1220" 243.8 17.4108048496934 86.7088287803954
"1221" 244 18.2031721776764 78.6473713551666
"1222" 244.2 20.6675991968685 70.5944124084726
"1223" 244.4 25.2100667960143 62.8488025791557
"1224" 244.6 30.7844794691644 55.8365975914354
"1225" 244.8 35.8931270854918 47.8874538429
"1226" 245 38.7050179472246 39.7857082691086
"1227" 245.2 40.9374777215274 31.084493855963
"1228" 245.4 41.7037051782982 31.3595388199363
"1229" 245.6 44.27724968425 32.1239036059363
"1230" 245.8 49.3167805850233 29.5033887899057
"1231" 246 55.4002173582759 31.5290565792589
"1232" 246.2 60.3890299885605 36.8443766802939
"1233" 246.4 65.489700022489 43.1037033176076
"1234" 246.6 70.1167728919979 50.1448160024088
"1235" 246.8 74.1118472550275 58.2207891844985
"1236" 247 79.9963906420937 65.4943212416403
"1237" 247.2 85.5515446089806 73.7414839432372
"1238" 247.4 88.7453750824801 81.5356225539091
"1239" 247.6 85.5093009806595 84.5647207789886
"1240" 247.8 84.9382934141447 88.2530122167129
"1241" 248 86.2208866334319 88.7649723477151
"1242" 248.2 91.7885399355036 89.0664206053614
"1243" 248.4 97.8152671407911 87.9636455477271
"1244" 248.6 105.953022243702 86.9037838488437
"1245" 248.8 113.573427708959 85.615707770397
"1246" 249 120.362670218386 88.3554064468174
"1247" 249.2 119.330432842398 92.0379828445307
"1248" 249.4 116.968515598184 97.060951438245
"1249" 249.6 112.984477028202 102.724862114167
"1250" 249.8 107.960022851275 108.903556463614
"1251" 250 101.681969085549 112.590349987709
"1252" 250.2 93.7433761087138 117.190115895162
"1253" 250.4 85.9715281393378 121.959752159802
"1254" 250.6 78.4126468126938 123.238904300709
"1255" 250.8 70.2240597928217 123.28348035961
"1256" 251 62.5792516075189 122.879624786492
"1257" 251.2 55.4914528813551 122.406732961112
"1258" 251.4 48.2073825561095 120.768754228632
"1259" 251.6 43.0165609001458 116.991381050802
"1260" 251.8 37.9189462207018 111.54884898622
"1261" 252 34.9977223602195 105.85495139045
"1262" 252.2 33.9281205322018 98.660921149291
"1263" 252.4 30.8005242904476 90.9776117801751
"1264" 252.6 28.3694704660768 83.2136643775843
"1265" 252.8 27.1394937657852 73.5868134385644
"1266" 253 27.4812628893733 64.3611529057414
"1267" 253.2 29.296134152314 55.518707563613
"1268" 253.4 31.7666632328988 45.8383771521882
"1269" 253.6 33.4400650096905 36.3373807686314
"1270" 253.8 33.0593693619161 27.7198709559057
"1271" 254 32.4490193303826 29.2183964977074
"1272" 254.2 35.8760235468268 27.3039787522677
"1273" 254.4 39.2099029705122 24.2876032171286
"1274" 254.6 39.4890329711661 18.69763660687
"1275" 254.8 35.7783934573777 15.6912751088206
"1276" 255 30.9081478838649 15.7578785621635
"1277" 255.2 28.8316115360655 15.6300438388132
"1278" 255.4 27.895904744976 18.1325819935636
"1279" 255.6 25.9345916977956 20.7399237694637
"1280" 255.8 23.2521339284685 21.2157939296367
"1281" 256 23.5773123179018 19.51295904527
"1282" 256.2 25.6541009728942 15.9180646607107
"1283" 256.4 30.8287163892431 13.8244827607308
"1284" 256.6 38.0553273786842 12.4620685830406
"1285" 256.8 46.4881904330639 11.5350114139217
"1286" 257 54.7057526882018 12.2736695936663
"1287" 257.2 63.2955298844018 14.8588267927367
"1288" 257.4 69.4831056057895 13.1861987641741
"1289" 257.6 75.8047846740861 13.8975598498753
"1290" 257.8 83.2464561991909 16.338045312359
"1291" 258 91.096905084441 21.0128864659135
"1292" 258.2 98.20748032302 26.4899109530367
"1293" 258.4 105.456705965289 32.441979138302
"1294" 258.6 110.99690984389 39.3465889870764
"1295" 258.8 114.009331924398 47.6911758853521
"1296" 259 117.330154895494 56.5906262892284
"1297" 259.2 118.536339975809 66.4181131423521
"1298" 259.4 116.068831985096 75.0131704898567
"1299" 259.6 110.042998880984 82.1903176097439
"1300" 259.8 101.271778480651 86.7196744166452
"1301" 260 92.3923594450233 90.8368381808164
"1302" 260.2 87.3409413778655 91.6668528184585
"1303" 260.4 80.7998364822385 90.1137345673241
"1304" 260.6 78.1665590315947 86.7215527704771
"1305" 260.8 75.8309185214587 82.2982799434985
"1306" 261 72.4912295453845 77.6074522189004
"1307" 261.2 66.5707670438358 72.9629866224771
"1308" 261.4 60.5864138217852 68.0451687400644
"1309" 261.6 54.4732886900367 62.6737400020214
"1310" 261.8 51.1148013990456 55.5822185979638
"1311" 262 46.4666286861373 48.6825165049829
"1312" 262.2 41.0673295694596 41.7868378444525
"1313" 262.4 35.4740583591007 34.3749873908869
"1314" 262.6 30.3536731258086 28.8354897844824
"1315" 262.8 31.7583045159107 26.9419719832941
"1316" 263 35.2824237215122 26.02279913937
"1317" 263.2 38.9189150156661 20.2764138731914
"1318" 263.4 42.4652714555865 13.4317792029524
"1319" 263.6 39.4437855143804 11.3315259608343
"1320" 263.8 35.9595753161674 12.0401950368528
"1321" 264 30.5227695118079 14.8854637474003
"1322" 264.2 27.7255606475423 19.4972380674019
"1323" 264.4 28.7793808565623 22.8586844438351
"1324" 264.6 29.1749018130136 28.8239712668876
"1325" 264.8 27.3073958876857 35.104767833241
"1326" 265 23.1072817368118 40.34317340508
"1327" 265.2 17.6021739410642 46.8850490324893
"1328" 265.4 10.7668683695293 49.8060432772107
"1329" 265.6 5.74999699461468 47.9790023041957
"1330" 265.8 5.89053393493397 49.3086263700129
"1331" 266 4.15645628719267 51.8954952673241
"1332" 266.2 2.88044687226433 55.25975220387
"1333" 266.4 5.72830378345847 55.1498324890691
"1334" 266.6 8.29234928707098 58.3189972469027
"1335" 266.8 10.9302475950379 64.7172001093372
"1336" 267 13.2979505796281 72.07577749587
"1337" 267.2 15.0488544751378 79.020795941466
"1338" 267.4 17.4240554897872 87.0383735405164
"1339" 267.6 19.1174139700799 96.3474666252968
"1340" 267.8 21.3644100313685 102.96885426337
"1341" 268 25.267116000879 105.164647592181
"1342" 268.2 31.4330881893147 107.14101205362
"1343" 268.4 38.8345902098382 109.114305029048
"1344" 268.6 47.1041799482018 111.796335389492
"1345" 268.8 55.7245309631357 113.962651915453
"1346" 269 62.9885592693822 113.276292518296
"1347" 269.2 66.7202832723615 110.828750984395
"1348" 269.4 71.8448910051522 106.145284785907
"1349" 269.6 75.254885187434 99.9204947001557
"1350" 269.8 78.8087823379541 92.5470793447737
"1351" 270 83.8327819230779 86.9047925587771
"1352" 270.2 88.5848493875196 85.2717854485663
"1353" 270.4 92.1297274675931 87.0656356143613
"1354" 270.6 96.837803001965 89.3913218804753
"1355" 270.8 104.067764933627 89.1200975801488
"1356" 271 110.527072047598 87.1522139645596
"1357" 271.2 117.488742278965 86.0354922717647
"1358" 271.4 122.621949249871 84.5365851702483
"1359" 271.6 119.46654541922 84.6044112154882
"1360" 271.8 122.438933123577 81.7975421178075
"1361" 272 122.341811259476 80.9319243637505
"1362" 272.2 120.776089086702 80.440524210587
"1363" 272.4 117.137948980283 77.2696706475862
"1364" 272.6 112.495301745396 71.4034195822589
"1365" 272.8 107.591663159824 65.1496229963134
"1366" 273 101.216518467373 58.9050442666272
"1367" 273.2 94.4812256904038 52.4668808704085
"1368" 273.4 89.2653121865088 46.2633300320136
"1369" 273.6 83.6531559506261 39.5342978817942
"1370" 273.8 78.11807961361 33.0541752065027
"1371" 274 72.4845513371503 25.4593756115453
"1372" 274.2 67.3382587846212 17.0928815050797
"1373" 274.4 62.4946691535316 9.73938973548702
"1374" 274.6 55.2304102577077 7.48470494714647
"1375" 274.8 51.3434090904715 4.70646881519023
"1376" 275 53.5683638081906 4.45740613211157
"1377" 275.2 58.6588552161007 3.63292276743741
"1378" 275.4 65.3893236275487 2.79546921377816
"1379" 275.6 73.0762201432018 2.57737926110077
"1380" 275.8 79.3475176537018 3.62223112516592
"1381" 276 85.1183155729048 6.69420841220168
"1382" 276.2 93.2643970095387 9.90274809988579
"1383" 276.4 99.9497801929808 14.1872138740437
"1384" 276.6 107.970362701625 18.8201309636008
"1385" 276.8 109.764772420538 22.7081018462354
"1386" 277 110.730347289954 29.3300012332512
"1387" 277.2 111.272278119775 38.1932675766516
"1388" 277.4 109.477713754749 46.7003087983794
"1389" 277.6 106.568890405507 56.3567572208144
"1390" 277.8 103.400331938445 65.0260617330997
"1391" 278 99.3276343790736 73.4036163228316
"1392" 278.2 97.2804802601924 82.2357570929588
"1393" 278.4 94.2172608205439 91.5134399047647
"1394" 278.6 93.020167907925 100.012627955611
"1395" 278.8 89.6929914309913 109.328503381975
"1396" 279 84.8372018381131 116.670914950039
"1397" 279.2 79.5624801615133 123.927277241247
"1398" 279.4 76.5251981880448 120.087045799973
"1399" 279.6 70.1468335751043 116.295523235541
"1400" 279.8 65.9855727840871 112.972426189436
"1401" 280 60.9538746720555 109.969317120516
"1402" 280.2 57.2038763792531 105.987115213216
"1403" 280.4 55.0869625116215 100.585901545111
"1404" 280.6 52.3770703016266 95.1031122103877
"1405" 280.8 47.7431527292453 89.5980093836309
"1406" 281 42.9111964919062 83.7888370100309
"1407" 281.2 41.3880275984109 76.9016988038427
"1408" 281.4 43.8430565147115 71.40695830812
"1409" 281.6 46.8001170386018 67.4368112113129
"1410" 281.8 49.9682068492321 60.5813524942791
"1411" 282 50.1366353100728 53.2399388043055
"1412" 282.2 46.0906369162019 45.9844795122162
"1413" 282.4 41.5544810093975 38.8965299644461
"1414" 282.6 37.9971977047901 31.4992480178876
"1415" 282.8 39.0202584158645 29.5775558549845
"1416" 283 40.0784839309291 31.3994105318018
"1417" 283.2 38.3352228231304 31.4143007549057
"1418" 283.4 34.5966925924669 31.875254820129
"1419" 283.6 29.121243652496 33.6214843648994
"1420" 283.8 22.1702039875889 33.0952281539184
"1421" 284 18.7055832850079 33.9277349619312
"1422" 284.2 17.4202820386538 37.9072016293892
"1423" 284.4 14.6097599915927 40.7194493429155
"1424" 284.6 10.5114757066318 40.72917762201
"1425" 284.8 12.1271051205902 39.3509462816613
"1426" 285 13.665870087862 35.1654925020108
"1427" 285.2 16.4197154930062 30.0398684223156
"1428" 285.4 20.5155677420685 23.92079597787
"1429" 285.6 24.7490171052986 16.9449399335958
"1430" 285.8 30.1695651218685 12.9861330670367
"1431" 286 38.149708250309 11.81835353287
"1432" 286.2 46.8595316301329 9.05741521102517
"1433" 286.4 54.2688806916501 6.27670883437
"1434" 286.6 61.9619206317703 4.27863246394895
"1435" 286.8 70.4722771407763 4.22620542795511
"1436" 287 79.63839416161 4.78047776517612
"1437" 287.2 87.3534293692338 8.28384402597638
"1438" 287.4 94.4966519589702 14.8107746205174
"1439" 287.6 100.81020563481 21.8739531617514
"1440" 287.8 105.160231955414 30.3426183087336
"1441" 288 108.670769002445 39.6737605359428
"1442" 288.2 110.271137869618 49.3713123709811
"1443" 288.4 110.646825234264 59.472213889547
"1444" 288.6 108.373080467786 69.0403022948302
"1445" 288.8 104.832445572547 78.4575645238097
"1446" 289 99.2781014018744 87.6691573447771
"1447" 289.2 93.3210925003301 95.8151838302931
"1448" 289.4 86.8627088852928 103.833239234866
"1449" 289.6 80.4107954935737 109.935523394172
"1450" 289.8 76.0866842680113 115.944856463799
"1451" 290 69.324476177976 121.614629130459
"1452" 290.2 62.2439789887018 122.808973569822
"1453" 290.4 57.6351628446217 122.15771680453
"1454" 290.6 53.9406075055798 118.926223050362
"1455" 290.8 50.9464691578742 113.694122223249
"1456" 291 49.2512908449387 107.953987758028
"1457" 291.2 46.3812852856724 102.452854505874
"1458" 291.4 42.4965599803597 94.7653427223963
"1459" 291.6 38.4318842042638 87.2937392419187
"1460" 291.8 37.7518426820208 79.2878228258441
"1461" 292 39.2562599434796 70.4939670359533
"1462" 292.2 40.220931927815 62.434685808304
"1463" 292.4 39.3594442549318 53.63547703362
"1464" 292.6 35.5586578849318 46.50395358024
"1465" 292.8 30.8561447444905 40.049286964937
"1466" 293 30.1011218424087 33.4380161437838
"1467" 293.2 34.0175507997312 30.07393250517
"1468" 293.4 38.0263597485497 30.6172961682613
"1469" 293.6 41.4044908976607 32.13771742737
"1470" 293.8 46.7983695506156 32.4847566118183
"1471" 294 54.5954553582489 32.97851869197
"1472" 294.2 61.8599411992331 35.0558392405887
"1473" 294.4 68.6918786941715 38.1754271511276
"1474" 294.6 75.3749649765961 40.975685265495
"1475" 294.8 83.290372252095 41.9371708245836
"1476" 295 90.7802830546618 43.14457034577
"1477" 295.2 96.9131127009371 40.7405681560759
"1478" 295.4 103.610458367142 36.1373886095581
"1479" 295.6 109.086731822232 30.8039788722067
"1480" 295.8 115.433060555029 28.3783656193027
"1481" 296 111.612393148632 29.0076436287
"1482" 296.2 107.908234462885 25.7582113288315
"1483" 296.4 103.709022614141 20.6529434963094
"1484" 296.6 99.7354314971258 14.1128326096852
"1485" 296.8 95.1321834483118 10.57498681431
"1486" 297 90.7318730387913 9.17056709434894
"1487" 297.2 83.6151397408866 8.79135820280479
"1488" 297.4 74.629229627718 8.13419745411194
"1489" 297.6 66.4908576537071 9.86251837430684
"1490" 297.8 58.1027925207293 13.0621962295019
"1491" 298 49.3063022266097 13.5415267785016
"1492" 298.2 40.4431155217195 12.9341762449818
"1493" 298.4 33.8699452306202 15.0370052507884
"1494" 298.6 26.2856791215567 18.1818958507248
"1495" 298.8 20.1063361200083 19.6078882203055
"1496" 299 18.4266337564922 24.329690043499
"1497" 299.2 15.5111990215685 28.57068175937
"1498" 299.4 12.7460457240095 33.0894985791681
"1499" 299.6 7.73947638278249 36.8677382267571
"1500" 299.8 8.8978307377685 37.5179962266033
"1501" 300 10.3325316129897 41.0360044563094
"1502" 300.2 8.8465161377207 47.3276648019832
"1503" 300.4 5.46331233958022 53.1026596884241
"1504" 300.6 4.22377660449913 54.4971089601808
"1505" 300.8 7.16925087814919 56.8789986584226
"1506" 301 10.1732057197018 62.7894158413963
"1507" 301.2 10.2238828713018 69.50878575622
"1508" 301.4 8.32756962647301 76.1307974622768
"1509" 301.6 4.75869564515098 79.6060661715056
"1510" 301.8 5.47195267232331 78.4353639513513
"1511" 302 7.02445080455528 77.7360305232321
"1512" 302.2 10.2163238844035 76.7631321394288
"1513" 302.4 14.6874730398597 76.6384988719489
"1514" 302.6 20.8339069583877 77.7121222563523
"1515" 302.8 25.9876443408768 81.416952151445
"1516" 303 30.1496917290842 87.3711022577398
"1517" 303.2 31.5299252385647 94.4199189060868
"1518" 303.4 29.2114069550051 100.961874593026
"1519" 303.6 26.2836356880244 103.78458765058
"1520" 303.8 27.4861097355917 106.809031585124
"1521" 304 32.0035953702494 109.123204068108
"1522" 304.2 38.3791240745903 110.608290747139
"1523" 304.4 45.8946588689987 112.700571551792
"1524" 304.6 52.5037097912971 115.77803081606
"1525" 304.8 57.3194168061546 116.181732165197
"1526" 305 63.6909450278071 114.055496137502
"1527" 305.2 69.6994884508465 112.007520500023
"1528" 305.4 72.451132136896 109.613353112469
"1529" 305.6 76.5507723497768 106.86074496542
"1530" 305.8 82.6815407852808 104.165688599344
"1531" 306 90.4522045568478 101.796377305494
"1532" 306.2 98.3514495037018 102.284948928528
"1533" 306.4 105.80885448484 102.568002040827
"1534" 306.6 110.62525017331 104.111958357748
"1535" 306.8 109.091149772671 101.625123125083
"1536" 307 111.98966250875 96.5437589607613
"1537" 307.2 116.310977235792 90.4417647150367
"1538" 307.4 120.929773057315 83.4864144207874
"1539" 307.6 123.089901140018 81.7275591576858
"1540" 307.8 121.889683971744 80.3712785028092
"1541" 308 122.34790961822 74.7921299246223
"1542" 308.2 122.586645502956 67.7327957572336
"1543" 308.4 123.436639545702 60.03703211637
"1544" 308.6 126.005563904711 54.6967156427539
"1545" 308.8 123.562771836742 50.3708615040337
"1546" 309 120.270448757121 43.02991562787
"1547" 309.2 116.631177464283 34.9472744786132
"1548" 309.4 112.85394497105 26.9686040513397
"1549" 309.6 108.408330238722 19.80469160526
"1550" 309.8 101.57036290881 17.078943138236
"1551" 310 93.3732030262946 14.0372440929164
"1552" 310.2 84.7166504873667 11.8190535006228
"1553" 310.4 76.1896302547976 9.54423276884872
"1554" 310.6 66.6386382290143 8.31899599696375
"1555" 310.8 57.1424790609685 7.51667837610334
"1556" 311 48.0244436077513 7.74944098615023
"1557" 311.2 39.1553196692959 10.7624810000524
"1558" 311.4 31.3820023510083 15.4449767782732
"1559" 311.6 23.505964222886 18.7653566449279
"1560" 311.8 18.2023669263268 21.5451849668359
"1561" 312 17.7505181211699 26.7952954656466
"1562" 312.2 16.7493579702956 30.8757193171512
"1563" 312.4 15.1403118287312 36.5665369227229
"1564" 312.6 11.6105940196291 41.5915200760336
"1565" 312.8 7.67759504656975 45.51410118237
"1566" 313 9.70644248128077 49.8421491592384
"1567" 313.2 11.5001469260702 55.7659762507384
"1568" 313.4 11.0203301394561 62.5082623355141
"1569" 313.6 10.8492472297756 69.0559100626569
"1570" 313.8 10.5782075460133 76.9595672555995
"1571" 314 9.91827492659209 82.8561174350042
"1572" 314.2 11.6843248168067 85.8836575010313
"1573" 314.4 16.4040030475707 87.4445219225749
"1574" 314.6 21.9182586827346 92.1278225581077
"1575" 314.8 27.1183782859518 98.61834468972
"1576" 315 31.9597458023726 105.327199273833
"1577" 315.2 35.3393961269641 112.894110125296
"1578" 315.4 35.2536048545127 114.997429523168
"1579" 315.6 37.4765346872338 115.104928758954
"1580" 315.8 43.2581461214161 115.483811037322
"1581" 316 50.2553968962103 115.003281197751
"1582" 316.2 56.2536091664192 113.293317749631
"1583" 316.4 63.1446001068105 112.116860644222
"1584" 316.6 68.9184903575844 107.906207670909
"1585" 316.8 75.0847391473484 104.258170727111
"1586" 317 78.7254231324583 104.043538086421
"1587" 317.2 84.8396539583518 105.93076780912
"1588" 317.4 93.6475559298567 105.30366174391
"1589" 317.6 100.386260743251 101.235051212199
"1590" 317.8 104.793953607445 95.3734095880727
"1591" 318 110.306491769339 89.1635379755535
"1592" 318.2 116.398336497472 83.7736574978295
"1593" 318.4 122.767221766121 82.07621677937
"1594" 318.6 121.810747598535 84.8984867584469
"1595" 318.8 120.966128405202 90.1762679608657
"1596" 319 116.864584157228 96.031966886657
"1597" 319.2 111.8474621226 101.717584790243
"1598" 319.4 106.741272286524 108.544286100961
"1599" 319.6 102.847999659615 111.148399748816
"1600" 319.8 94.7723756719518 113.68270068047
"1601" 320 86.6386928401518 113.98844659487
"1602" 320.2 77.6826432822275 113.993346369139
"1603" 320.4 71.6386646532583 115.148349610185
"1604" 320.6 67.4221577746068 116.085185536081
"1605" 320.8 61.2010802896165 115.055760838736
"1606" 321 54.7037092546696 113.43469307383
"1607" 321.2 49.6234990011035 110.090395029108
"1608" 321.4 44.4262603041776 105.99446487462
"1609" 321.6 38.0631139795639 102.851344159775
"1610" 321.8 30.1037894678744 101.678002228016
"1611" 322 23.1746761682994 100.974048602346
"1612" 322.2 20.1846047758069 96.8132554965633
"1613" 322.4 18.0527698594911 89.8377831738493
"1614" 322.6 15.4309601982018 81.98067118112
"1615" 322.8 13.0176651966051 73.2870491123942
"1616" 323 10.565350345178 64.9629385150367
"1617" 323.2 10.059820916227 55.9871833972692
"1618" 323.4 12.6713589428927 47.6300018854336
"1619" 323.6 16.7887253920131 39.5145587111247
"1620" 323.8 22.3211036945865 33.162470217392
"1621" 324 27.189987304517 28.519447163207
"1622" 324.2 32.9145775002018 30.57841326393
"1623" 324.4 39.4980824625233 35.2361246849057
"1624" 324.6 46.2399535235947 39.9133092087629
"1625" 324.8 53.3628081708018 43.85797747937
"1626" 325 61.2264768042331 45.7131545120575
"1627" 325.2 68.3885836202018 46.5519886613994
"1628" 325.4 76.4789996386075 49.5378327916907
"1629" 325.6 79.4904996171447 56.0186572413986
"1630" 325.8 78.9294311530018 62.3920036237129
"1631" 326 77.8415456957773 70.9112028455021
"1632" 326.2 75.6112729390415 79.8708561153606
"1633" 326.4 76.1987627385553 88.4437268788355
"1634" 326.6 77.0534715946661 96.2419891675307
"1635" 326.8 77.5571472320439 98.1546971024226
"1636" 327 81.9171797429844 98.2353314654309
"1637" 327.2 85.8024124719052 100.069018366201
"1638" 327.4 87.4899715309711 104.317925445498
"1639" 327.6 85.717111363426 107.645097451284
"1640" 327.8 80.5500353581598 112.315729538673
"1641" 328 74.2103257536051 113.53023867208
"1642" 328.2 67.0703494494498 115.263967170957
"1643" 328.4 60.0705040939245 116.510101011429
"1644" 328.6 52.9715805604498 114.572930867898
"1645" 328.8 46.7488218729579 110.444714731321
"1646" 329 41.0019807844663 104.80606714432
"1647" 329.2 34.6528467468205 99.4374457675988
"1648" 329.4 27.5664764604477 94.6339366105667
"1649" 329.6 21.6852623224945 88.8405344180773
"1650" 329.8 15.2388439472592 82.5262730946241
"1651" 330 8.96754643675921 75.7660304381159
"1652" 330.2 7.82431974304183 68.33803369233
"1653" 330.4 11.686733149184 62.8829260071021
"1654" 330.6 18.0281642177018 57.0503474895922
"1655" 330.8 25.0885773745447 52.2987486161986
"1656" 331 32.8142267049543 46.9936389612116
"1657" 331.2 40.8798814089438 41.94706551437
"1658" 331.4 47.9552579941901 35.5189075395582
"1659" 331.6 53.9264441650507 30.5423281356607
"1660" 331.8 52.589054587836 31.3500488369188
"1661" 332 56.2422721393297 32.3065887173002
"1662" 332.2 60.5969715617018 36.18885079317
"1663" 332.4 66.3077490620806 41.3486991414912
"1664" 332.6 71.7875725739447 47.1265468975986
"1665" 332.8 76.8212151536422 54.0869080712232
"1666" 333 81.4037088385532 61.7551313425592
"1667" 333.2 84.1379427389094 70.5434424295964
"1668" 333.4 84.8086475432281 79.679195630291
"1669" 333.6 82.8249037799387 87.7016734061595
"1670" 333.8 79.0384971966627 89.7442356905178
"1671" 334 73.9072395359645 92.8561354067852
"1672" 334.2 66.1687040446801 97.4809366549004
"1673" 334.4 58.4528556348967 102.022035171107
"1674" 334.6 50.9923407175122 108.063521278103
"1675" 334.8 46.4675744074415 113.460445299858
"1676" 335 45.2435124964476 117.519855090641
"1677" 335.2 47.5027990065189 117.23699693537
"1678" 335.4 49.2832974670018 115.711452216645
"1679" 335.6 50.9748250084915 113.042515407211
"1680" 335.8 56.0084153671506 109.064173454293
"1681" 336 63.7225775887384 107.903046459175
"1682" 336.2 70.133887246426 107.108065295603
"1683" 336.4 73.351098443175 102.923356359441
"1684" 336.6 78.5044341316291 98.4567857690427
"1685" 336.8 81.3437713798921 92.2621103509187
"1686" 337 85.4026236459083 84.1951668665535
"1687" 337.2 89.2662364701492 80.0077383891858
"1688" 337.4 95.2797230646745 80.0494919680064
"1689" 337.6 98.860368356634 82.6149428079209
"1690" 337.8 102.803567213176 83.2782947334213
"1691" 338 109.495286657905 82.3998667338024
"1692" 338.2 115.028683751526 79.5042325670187
"1693" 338.4 118.321960646072 76.6850289424821
"1694" 338.6 123.425675738865 75.945374224995
"1695" 338.8 121.633930122548 76.3780082656691
"1696" 339 120.110951471952 74.2145289643892
"1697" 339.2 116.866962544473 67.952136629342
"1698" 339.4 115.247352617007 60.5324537369256
"1699" 339.6 114.618459953622 53.854249665127
"1700" 339.8 113.580275972688 46.2681367145051
"1701" 340 115.104548691468 39.9531720511957
"1702" 340.2 114.243953295908 38.2488888291641
"1703" 340.4 110.890318263555 32.4636965272818
"1704" 340.6 105.98956826649 29.1243562517931
"1705" 340.8 98.670877294372 26.1163118525509
"1706" 341 90.4183188037656 24.7054896145615
"1707" 341.2 81.5788781911456 26.4736884794262
"1708" 341.4 72.9045717264922 29.0021780095313
"1709" 341.6 65.3201099354106 27.6271252286667
"1710" 341.8 59.4905204184352 26.1077285600367
"1711" 342 53.4763625290166 24.5365342777033
"1712" 342.2 46.5217017118238 24.7876975034554
"1713" 342.4 40.7447482610062 27.6719992482939
"1714" 342.6 35.6469205906352 32.0060768253367
"1715" 342.8 29.6369101144599 35.9020085240152
"1716" 343 23.621988227865 38.7756221478963
"1717" 343.2 16.4563806876081 39.0448679675263
"1718" 343.4 12.7848889253733 38.9041656996271
"1719" 343.6 11.7983083031364 42.2566213467064
"1720" 343.8 7.9389596778775 47.4628870782078
"1721" 344 8.08277321620183 50.7888771409303
"1722" 344.2 8.79841677595859 50.7785775688295
"1723" 344.4 8.64756296651023 48.8001554025569
"1724" 344.6 10.0746668138129 47.2445381284533
"1725" 344.8 11.2363986637424 46.7398393076673
"1726" 345 12.6871544187161 44.2983971893986
"1727" 345.2 14.6744227207447 38.9260046935129
"1728" 345.4 17.2395656851508 33.7132448434108
"1729" 345.6 21.3110771183874 29.2417992948442
"1730" 345.8 23.912421944004 23.5071150359964
"1731" 346 25.1740512800083 16.4476918738861
"1732" 346.2 27.7668457850439 15.8406555953384
"1733" 346.4 29.4111859935387 13.0446896676016
"1734" 346.6 30.3937810417482 12.953737308638
"1735" 346.8 30.0505097568508 13.0773870190296
"1736" 347 28.7992432926846 14.3332893948528
"1737" 347.2 26.6022092212348 15.0865029704469
"1738" 347.4 23.506191542645 16.4986401865405
"1739" 347.6 20.0345938340388 18.9233457737504
"1740" 347.8 17.1024888275889 22.6242524833377
"1741" 348 13.6867233524344 26.4760852333933
"1742" 348.2 12.439373506976 29.8733894860474
"1743" 348.4 9.01442938738476 33.8342343914188
"1744" 348.6 8.4345481249146 37.2727851120402
"1745" 348.8 6.95006361484539 41.934452234073
"1746" 349 4.32773705250739 47.2622317577589
"1747" 349.2 3.85928256766911 53.0541668984728
"1748" 349.4 2.71121938178589 58.9851849993523
"1749" 349.6 1.42298824929918 63.7641559843877
"1750" 349.8 4.39435792148878 67.2287077550831
"1751" 350 7.75295291136713 72.6332584245022
"1752" 350.2 7.92123979547683 78.95506056987
"1753" 350.4 6.12440193403233 85.1250390331327
"1754" 350.6 8.60578740899672 86.0287013565495
"1755" 350.8 12.4630237376936 87.0654721721405
"1756" 351 17.9488480875716 88.5979398554372
"1757" 351.2 23.5351505893166 91.5545489686077
"1758" 351.4 26.8998867531001 96.7977961888276
"1759" 351.6 31.5487664631774 102.825924262736
"1760" 351.8 36.6473823253726 109.198737986663
"1761" 352 40.2235500196542 115.847794268751
"1762" 352.2 44.2552144383813 116.132914466703
"1763" 352.4 51.1716881687281 115.540643506791
"1764" 352.6 58.8751001607473 115.421893779634
"1765" 352.8 64.9709659574214 114.244788443833
"1766" 353 67.5374935540164 116.257911396314
"1767" 353.2 69.6171851526892 122.197874271958
"1768" 353.4 68.2839242853757 123.814965195179
"1769" 353.6 66.1134350284119 124.93096012442
"1770" 353.8 64.4438741396578 125.662335183186
"1771" 354 62.0204927501458 126.264654634554
"1772" 354.2 60.5637900933923 125.769370518775
"1773" 354.4 58.0660376635249 125.563673328501
"1774" 354.6 54.5839326122403 125.469597662532
"1775" 354.8 51.8921572313698 124.460753739594
"1776" 355 50.6123660976542 124.455997692037
"1777" 355.2 49.1985106941326 124.828707188116
"1778" 355.4 50.4780013401546 124.893685139488
"1779" 355.6 51.8336895413798 124.279301312599
"1780" 355.8 54.1335912991696 125.479602685475
"1781" 356 58.5274957750289 127.054007827242
"1782" 356.2 63.5600721795078 127.181344773131
"1783" 356.4 68.6950036066204 126.770818180905
"1784" 356.6 75.0802711382928 125.853472704825
"1785" 356.8 80.1919780840289 125.327003179174
"1786" 357 83.6365588881557 124.934542312332
"1787" 357.2 84.1623538272178 124.628913992514
"1788" 357.4 85.3521470882422 124.598117488717
"1789" 357.6 87.1702836988412 123.100259603936
"1790" 357.8 91.9065727731546 120.463980552905
"1791" 358 97.6445032388818 118.061491751202
"1792" 358.2 101.037338538502 114.82287815292
"1793" 358.4 106.196461040127 111.565325995725
"1794" 358.6 110.286541785235 106.747865411641
"1795" 358.8 114.977411098732 102.123621898561
"1796" 359 118.94553941192 96.357425516088
"1797" 359.2 122.14369346805 88.8883904450753
"1798" 359.4 124.750532075331 82.2859778054131
"1799" 359.6 126.334318711857 75.5813708617505
"1800" 359.8 126.73517914538 68.4518694479593
"1801" 360 125.373074670417 60.3994464545597
"1802" 360.2 121.080807304297 52.3406694435424
"1803" 360.4 115.850202680627 45.4261654105293
"1804" 360.6 111.924642367336 37.9219009521969
"1805" 360.8 107.630165355513 29.84462306937
"1806" 361 103.568335311557 21.3503111733377
"1807" 361.2 98.1918164761618 15.58157616261
"1808" 361.4 90.5598374452018 12.7724961738133
"1809" 361.6 81.8368445683108 11.3674287622512
"1810" 361.8 72.9284117843685 11.0115240365367
"1811" 362 63.5116038934216 9.14797655613924
"1812" 362.2 54.5851654901175 6.95051634652663
"1813" 362.4 45.5560208114106 7.99722957062275
"1814" 362.6 37.1923252970254 9.30569164320529
"1815" 362.8 31.7446900643295 12.2113779795721
"1816" 363 25.7266197475254 17.4049608658406
"1817" 363.2 20.3538834964875 20.2666643223496
"1818" 363.4 19.5203973543771 21.7872726190092
"1819" 363.6 18.2916854060218 25.10173957224
"1820" 363.8 16.9205240474154 29.1322054047486
"1821" 364 16.4713774772625 33.9945833974003
"1822" 364.2 15.7527601108618 38.94056402277
"1823" 364.4 14.853803749424 44.0561461275922
"1824" 364.6 12.3409993617063 49.1938750193966
"1825" 364.8 8.0662480580714 53.7459775950744
"1826" 365 5.973014680312 57.4653980482175
"1827" 365.2 7.40745492367504 59.9960840028343
"1828" 365.4 9.70293893154928 64.3155316176666
"1829" 365.6 12.4206955112184 69.7526770822213
"1830" 365.8 15.2345862357518 75.493125059945
"1831" 366 17.5124927887142 82.0456843016923
"1832" 366.2 19.8147317692253 88.9992915859012
"1833" 366.4 21.9444646832606 94.972999100017
"1834" 366.6 25.9373472679138 101.25158137749
"1835" 366.8 27.3210868923518 108.00729214442
"1836" 367 28.4573823555404 109.546203215866
"1837" 367.2 32.1385836163268 108.551902054445
"1838" 367.4 38.0627150964366 107.882944394813
"1839" 367.6 45.3815826522186 108.233764652093
"1840" 367.8 52.4797273927142 109.935523394172
"1841" 368 58.1304507480995 113.503446104016
"1842" 368.2 57.8572380533268 116.494926122295
"1843" 368.4 55.7034591103268 119.087396688145
"1844" 368.6 55.1048352570518 121.074745131745
"1845" 368.8 58.3608921264381 119.154930624126
"1846" 369 62.6208903037268 117.061830005245
"1847" 369.2 68.875863924048 115.427346971934
"1848" 369.4 76.5185583677384 112.799952567858
"1849" 369.6 84.4480372198715 109.785577719468
"1850" 369.8 92.4537886194052 106.588790884073
"1851" 370 100.753153304745 104.307590864137
"1852" 370.2 108.107874855168 105.74021641826
"1853" 370.4 108.469012879228 104.154599636524
"1854" 370.6 111.173319697106 99.6975945343004
"1855" 370.8 115.813951325869 93.4240939869085
"1856" 371 122.133512790273 87.2231671612896
"1857" 371.2 122.839128535283 82.8233661422619
"1858" 371.4 125.392530938759 75.8451781772726
"1859" 371.6 126.269794523339 69.5950982018563
"1860" 371.8 124.446114457734 61.9830066862324
"1861" 372 120.881289423729 54.7615501558521
"1862" 372.2 115.55942419058 47.9827928560727
"1863" 372.4 109.788864410318 41.5141728362147
"1864" 372.6 102.699549110982 35.0079071988
"1865" 372.8 96.5596502149875 28.4601868498292
"1866" 373 92.6242645682755 22.2049981819279
"1867" 373.2 86.6561131110143 15.3654838679012
"1868" 373.4 81.4265477980918 9.67303636683
"1869" 373.6 75.3246853431387 9.32746302410685
"1870" 373.8 66.3803667083933 7.21048070946574
"1871" 374 58.1634718240558 7.39462811876326
"1872" 374.2 48.9942609221204 6.68259246104442
"1873" 374.4 41.7503840936857 8.96431404966033
"1874" 374.6 33.768087421886 12.7067599727384
"1875" 374.8 25.7384261117913 16.2872055492647
"1876" 375 19.6159120722664 19.0243409105635
"1877" 375.2 18.8530015404545 23.1343048428016
"1878" 375.4 16.1665962698148 24.8680329841765
"1879" 375.6 15.7261128393887 24.8804517668865
"1880" 375.8 12.9582646977191 27.9776401150597
"1881" 376 10.4181452857685 32.9318075106033
"1882" 376.2 8.69813862848754 35.0495832787986
"1883" 376.4 7.32649429564061 39.4420809180741
"1884" 376.6 4.05174690263453 45.8705597604565
"1885" 376.8 3.75809467087751 50.8095653304241
"1886" 377 4.14408220799828 57.7574663386532
"1887" 377.2 4.53755696418458 64.0334738638614
"1888" 377.4 5.26068933647683 69.90370756232
"1889" 377.6 5.46023062090184 75.550452418895
"1890" 377.8 7.81084703688477 81.0912426445651
"1891" 378 9.06970009715141 87.6858406990339
"1892" 378.2 11.4541577673011 93.7449356944005
"1893" 378.4 15.5030776831711 95.2948278029008
"1894" 378.6 21.33657598977 99.5697472225973
"1895" 378.8 27.5188912582744 104.031156936386
"1896" 379 33.6216055023631 109.236850982975
"1897" 379.2 41.0279894713618 112.692593494338
"1898" 379.4 49.1584144862733 116.02675269087
"1899" 379.6 55.7395239950002 115.055238624631
"1900" 379.8 62.1956639077272 111.971732724463
"1901" 380 68.3220698587268 107.45949738112
"1902" 380.2 73.5963277517281 102.117325071949
"1903" 380.4 77.5760797205411 95.8905178596825
"1904" 380.6 81.4517711985473 89.0412013596791
"1905" 380.8 84.701147824418 83.5360846589376
"1906" 381 88.0439186799275 81.2261709849098
"1907" 381.2 91.2293337599174 83.1432887206819
"1908" 381.4 95.7363066694761 83.5632332288302
"1909" 381.6 100.86305022658 79.9587197370727
"1910" 381.8 102.491001615376 74.9155588421178
"1911" 382 100.016884985829 70.4289188205791
"1912" 382.2 97.9127606095943 64.9625416485849
"1913" 382.4 94.9234325661442 57.8174343724085
"1914" 382.6 91.5940898901153 50.4273498308412
"1915" 382.8 88.9885845231709 42.2241805828339
"1916" 383 86.4647966465567 33.4157682254668
"1917" 383.2 82.1387201441706 28.4552308281512
"1918" 383.4 77.0748025385794 25.508022854921
"1919" 383.6 72.191955559161 19.1747146280639
"1920" 383.8 69.1823532906712 12.4865227505639
"1921" 384 68.0300697285635 13.5571478953487
"1922" 384.2 65.9535464858218 16.95743277741
"1923" 384.4 62.2323439283855 21.6355012605435
"1924" 384.6 59.8645283549831 25.592843947245
"1925" 384.8 61.7076458009352 29.90832013487
"1926" 385 60.6786035713668 35.384297755535
"1927" 385.2 59.6083831876867 40.3102439524306
"1928" 385.4 57.6772765774746 44.5103898472185
"1929" 385.6 54.9015507739291 48.8958362961882
"1930" 385.8 50.2752281843489 54.6115408902524
"1931" 386 47.2344926237447 61.4929650420843
"1932" 386.2 47.1186591343733 69.2967655239129
"1933" 386.4 43.5513184362449 77.7195571442235
"1934" 386.6 38.5110521965242 83.2648777206841
"1935" 386.8 32.7442690399067 89.2144649721241
"1936" 387 28.2425179705215 94.5744164018208
"1937" 387.2 28.9621750618904 99.2671149650503
"1938" 387.4 32.46125454253 101.211213362229
"1939" 387.6 38.585694338151 102.87384847076
"1940" 387.8 46.2965128445768 104.583574873795
"1941" 388 53.851597471718 107.603329464507
"1942" 388.2 61.3765414542583 110.774826903193
"1943" 388.4 64.5180087999052 109.176619121421
"1944" 388.6 67.6262790092696 104.185576175548
"1945" 388.8 73.8872808060858 99.5587863639236
"1946" 389 79.2140189588878 96.2085425679072
"1947" 389.2 81.7769392118234 90.2122257402619
"1948" 389.4 84.3903467124697 83.4184049452628
"1949" 389.6 87.7681094035204 78.2634119028921
"1950" 389.8 91.960127160465 74.1375509317911
"1951" 390 96.4959747030745 71.7352877275609
"1952" 390.2 101.20859236115 65.4501844586027
"1953" 390.4 103.056682259896 57.1848190723144
"1954" 390.6 102.83456752203 49.0956961796272
"1955" 390.8 102.75998537742 40.5305941370136
"1956" 391 103.531432115885 34.707042623875
"1957" 391.2 107.938086412192 31.9901420478948
"1958" 391.4 112.710820409562 30.71599892541
"1959" 391.6 117.583777231899 32.8074131802416
"1960" 391.8 119.172423960412 37.6625997402121
"1961" 392 122.047386596667 44.2192935922924
"1962" 392.2 123.288831186869 51.4983588231905
"1963" 392.4 121.925042397633 57.74393775837
"1964" 392.6 121.17689928572 65.5890999710427
"1965" 392.8 118.629471045558 74.0548176265787
"1966" 393 113.813441641659 81.7555350013355
"1967" 393.2 108.681213816066 89.9347072840225
"1968" 393.4 103.382659935854 97.0666193974632
"1969" 393.6 96.0452096385154 102.961296984412
"1970" 393.8 88.2575578325543 109.247714178968
"1971" 394 80.6902544778576 112.872181627337
"1972" 394.2 73.5259798636518 115.469403367745
"1973" 394.4 66.4755211473018 116.864369102195
"1974" 394.6 61.1856299385189 116.006556060346
"1975" 394.8 55.4953027101298 115.924327809546
"1976" 395 49.7325379543412 113.959208597591
"1977" 395.2 42.5040218416542 111.404165651727
"1978" 395.4 35.3462290601682 111.194875293656
"1979" 395.6 28.3928483187494 108.577229220965
"1980" 395.8 25.710883223177 102.677216459345
"1981" 396 24.1836906491156 95.2999472222235
"1982" 396.2 22.0287355122788 87.3614399577803
"1983" 396.4 19.1684001287018 79.13978205982
"1984" 396.6 15.8369759600365 71.2587497817007
"1985" 396.8 10.1527882722597 64.5537331245518
"1986" 397 4.36183529935309 59.8668164287313
"1987" 397.2 5.50097779009372 58.9249157835862
"1988" 397.4 8.54503101795858 53.822264374343
"1989" 397.6 14.0776498997927 48.6688431173155
"1990" 397.8 20.241703952683 42.8748793741059
"1991" 398 25.1539647631593 38.5413053951891
"1992" 398.2 31.9441935808282 33.4564566735458
"1993" 398.4 37.7160952627524 28.1398319455385
"1994" 398.6 40.9260389663783 29.9435408652053
"1995" 398.8 45.1060958685512 33.4546350707194
"1996" 399 52.2039499330091 36.7791614291049
"1997" 399.2 59.3743852793518 39.99920925138
"1998" 399.4 65.8260408600509 44.0322430359266
"1999" 399.6 71.15737653893 48.4082979448943
"2000" 399.8 76.0339229911291 54.8185052592245
"2001" 400 81.9469250276192 60.7382537243961
"2002" 400.2 85.5984538086483 66.0734665200932
"2003" 400.4 83.9500889579447 69.5806724444272
"2004" 400.6 85.0453036494429 68.9603085243611
"2005" 400.8 87.4980928693685 68.0876334503978
"2006" 401 86.5807841038656 65.5431642916266
"2007" 401.2 83.850926458156 63.3434357548929
"2008" 401.4 79.3980785733028 58.1296264118563
"2009" 401.6 74.8706298621153 51.3093091993027
"2010" 401.8 73.4716554928079 43.0665896958852
"2011" 402 70.3253539684791 38.9224008991423
"2012" 402.2 64.4313703281712 37.3283782955639
"2013" 402.4 57.9530912183597 33.9158712979595
"2014" 402.6 51.0361307105783 29.9885034996759
"2015" 402.8 44.2505001004823 30.0963041574432
"2016" 403 37.3138785054777 29.2559743261286
"2017" 403.2 29.5617409523804 28.6116298729057
"2018" 403.4 23.8660387210966 32.21415390597
"2019" 403.6 17.5808607877631 32.3015098815129
"2020" 403.8 17.0606307049176 29.2089934052226
"2021" 404 18.9964597929161 25.901004750392
"2022" 404.2 21.8350808882986 19.6613115655636
"2023" 404.4 26.4519345590472 14.5809674973906
"2024" 404.6 33.45883976611 11.5232671273904
"2025" 404.8 41.088963788872 8.03583204754021
"2026" 405 47.7738423086304 6.01492089484254
"2027" 405.2 52.722353823857 6.24156562581828
"2028" 405.4 59.7645248214489 9.19778132047588
"2029" 405.6 64.5838380977331 12.9569385786825
"2030" 405.8 70.9699510298268 19.1793456647138
"2031" 406 77.7434223308793 25.1639161271442
"2032" 406.2 84.6092312846706 32.3327896904637
"2033" 406.4 90.7402788183231 39.750481861673
"2034" 406.6 96.4696876244371 48.5940416436053
"2035" 406.8 99.8595596917982 57.8701631358746
"2036" 407 100.913703763478 67.0678702772493
"2037" 407.2 100.173790825746 76.6380798123075
"2038" 407.4 97.9374352741125 86.3427827202718
"2039" 407.6 92.3822657815865 94.6751696836521
"2040" 407.8 88.1515515682815 100.903491006804
"2041" 408 83.4211024002583 107.082451848241
"2042" 408.2 77.5168055521518 110.284462236045
"2043" 408.4 71.188602710706 111.740850140799
"2044" 408.6 65.5611693693482 110.292463208907
"2045" 408.8 60.772352199987 108.33414758218
"2046" 409 54.3278033432859 107.639615553731
"2047" 409.2 48.3646667274052 107.291617827133
"2048" 409.4 41.9938876731281 106.052418762083
"2049" 409.6 34.5337742952262 103.671075570833
"2050" 409.8 26.9493657267817 104.016911862101
"2051" 410 22.7673617961088 100.533552503324
"2052" 410.2 21.1905286452627 94.732546750457
"2053" 410.4 21.0021703342277 85.6926725843959
"2054" 410.6 20.7186602662837 77.2421885721518
"2055" 410.8 21.3581324562829 68.8582149169646
"2056" 411 23.9075426352205 60.5692300281177
"2057" 411.2 28.9421798668291 53.3835840927791
"2058" 411.4 35.4636382256818 47.17659459192
"2059" 411.6 42.8154912143933 41.1433982836998
"2060" 411.8 48.2562012432949 34.9018738046491
"2061" 412 48.6743175385052 29.9047416480442
"2062" 412.2 48.6432104896905 31.5861587465632
"2063" 412.4 51.6492869823268 33.24604636707
"2064" 412.6 56.591910718258 36.0368366728082
"2065" 412.8 62.8378518590143 39.255864496995
"2066" 413 69.6327076919818 42.83882443137
"2067" 413.2 75.9233546603654 47.8801576335791
"2068" 413.4 81.7062409597901 53.3900559871347
"2069" 413.6 84.598233638924 58.8550976787589
"2070" 413.8 86.7008408334991 66.3895232432619
"2071" 414 87.1904916901748 73.9952971724241
"2072" 414.2 85.222493850407 81.3151185095495
"2073" 414.4 81.156167719426 85.9331839179217
"2074" 414.6 75.9169803007794 89.7385344689131
"2075" 414.8 69.917415336538 92.5353819883616
"2076" 415 63.6061935994623 97.6643339347566
"2077" 415.2 57.7185711522262 103.453573395955
"2078" 415.4 54.0315655820947 111.242648092781
"2079" 415.6 50.8122642116165 117.777645198638
"2080" 415.8 48.4293465938712 116.01442422658
"2081" 416 45.4429829187538 112.964707358154
"2082" 416.2 39.0622472820002 109.018020741822
"2083" 416.4 32.1354162943518 105.75878573227
"2084" 416.6 24.7636644368578 102.003716326914
"2085" 416.8 20.8509433632262 96.6395409744188
"2086" 417 20.7773996920018 89.4451364264309
"2087" 417.2 22.4929960224604 81.1987347908441
"2088" 417.4 23.2998665360918 73.7991045248563
"2089" 417.6 26.9475691365858 66.5580191969325
"2090" 417.8 31.4222923502107 59.5736782416709
"2091" 418 35.090075222459 51.6981762843414
"2092" 418.2 38.6183692795111 43.6819897107721
"2093" 418.4 42.3363046018352 36.1421396118033
"2094" 418.6 43.2183970897588 30.6186633589903
"2095" 418.8 42.5273996943268 32.109053747895
"2096" 419 45.5809860165882 32.9672269394496
"2097" 419.2 50.4569061363726 36.1180072276383
"2098" 419.4 56.3704381913414 39.4391787261956
"2099" 419.6 61.8582556194692 43.9929395785482
"2100" 419.8 66.6148833142018 48.996604296155
"2101" 420 71.5594248418407 55.0721997332311
"2102" 420.2 77.2780069100367 61.0889102622416
"2103" 420.4 82.4201002634319 68.0019837580957
"2104" 420.6 87.1866395418268 72.5978659434503
"2105" 420.8 89.5920446195074 71.0106210116756
"2106" 421 90.4120290863685 69.0466281587589
"2107" 421.2 92.4218740705046 70.3314129039663
"2108" 421.4 93.9838792013334 75.5958784840279
"2109" 421.6 95.6230278595232 81.5382040654146
"2110" 421.8 93.8895861881506 86.9955901456777
"2111" 422 90.1056756840408 90.3460391815734
"2112" 422.2 85.7476021403754 93.2805832430229
"2113" 422.4 79.5745557775735 93.3646896439983
"2114" 422.6 73.5495908092837 92.1473018991518
"2115" 422.8 67.8509949174181 89.3686700079646
"2116" 423 61.3684987094583 87.1687155031905
"2117" 423.2 54.1231916820858 84.7731050347361
"2118" 423.4 47.2274792679429 82.5038970762986
"2119" 423.6 41.5296932722018 77.5328685676001
"2120" 423.8 36.9653861004408 71.4653003105912
"2121" 424 31.5800075968374 65.397302119887
"2122" 424.2 25.5424215951478 58.7871923987214
"2123" 424.4 20.5917329595912 52.0213482985824
"2124" 424.6 17.5477403358301 44.2221217653258
"2125" 424.8 18.3375872106441 39.3183366189277
"2126" 425 21.1371572929642 38.9224008991423
"2127" 425.2 21.3348483596018 37.0593773550033
"2128" 425.4 18.452918764665 35.0181657788226
"2129" 425.6 19.0389530566801 36.9814638430004
"2130" 425.8 19.8142725891709 38.7727189718236
"2131" 426 19.7799596801364 41.6315566852578
"2132" 426.2 17.717243620156 45.808627063214
"2133" 426.4 13.257690043048 51.5898212762162
"2134" 426.6 8.52619829270184 55.180130871995
"2135" 426.8 6.61160676781389 57.6549815117235
"2136" 427 8.60010247211849 58.9506432770089
"2137" 427.2 13.4137892290801 61.8947708788657
"2138" 427.4 18.3383993444839 66.7170577034213
"2139" 427.6 21.6570102519161 72.5944536006557
"2140" 427.8 24.2680688024319 79.1833553621488
"2141" 428 24.5998112258311 86.4240906123786
"2142" 428.2 21.9603551853423 93.4606195769154
"2143" 428.4 17.6029829157778 98.82090135801
"2144" 428.6 19.5067628177384 100.399221425882
"2145" 428.8 24.8185935250799 102.409562956541
"2146" 429 31.4256558779717 103.673467819786
"2147" 429.2 39.0184594205947 103.404496693486
"2148" 429.4 46.1621046940993 103.582959305114
"2149" 429.6 53.7238828759518 104.44025647642
"2150" 429.8 61.3230192144326 104.869966679832
"2151" 430 68.1160342334455 105.089591855899
"2152" 430.2 72.4490903921518 102.36373214112
"2153" 430.4 74.4527211528775 98.4618564936673
"2154" 430.6 79.5408620038279 92.8149881351439
"2155" 430.8 84.7907867050233 87.8203271503521
"2156" 431 85.8212869614822 84.5181360567625
"2157" 431.2 85.1275814541169 78.9514550755964
"2158" 431.4 86.1578357766745 72.1070469643882
"2159" 431.6 88.3802714560337 66.1079825184496
"2160" 431.8 91.4501117300667 61.6552818885322
"2161" 432 97.5138688036463 58.5755383357311
"2162" 432.2 105.249172915924 58.7029324667311
"2163" 432.4 111.928296969615 58.3576344855912
"2164" 432.6 117.223032542604 59.65484972337
"2165" 432.8 119.942839767125 64.502359733729
"2166" 433 120.284726164094 70.6933790202889
"2167" 433.2 118.022185980018 77.0240337420805
"2168" 433.4 112.652713472176 83.0878125484124
"2169" 433.6 105.808462420227 87.2667109885751
"2170" 433.8 98.3981258275439 90.2998431831332
"2171" 434 90.4484350860811 93.6756720519735
"2172" 434.2 86.0054468811501 94.1566947190252
"2173" 434.4 79.7755192492801 90.2194711879004
"2174" 434.6 75.3152288411655 85.3896223138336
"2175" 434.8 71.2848930018627 80.9341007005787
"2176" 435 66.9709930281478 77.262784478343
"2177" 435.2 62.138778651675 72.9732236508611
"2178" 435.4 56.856107499337 67.5567289299916
"2179" 435.6 51.6842470456358 62.6401989818983
"2180" 435.8 49.6736699004206 55.6299913970888
"2181" 436 48.8229800066352 47.3698090239367
"2182" 436.2 45.1448598427367 40.2257634187653
"2183" 436.4 43.1882182336564 32.5720156012336
"2184" 436.6 45.1511166899097 31.2617038524037
"2185" 436.8 44.8901446359214 32.9673328658334
"2186" 437 40.8992098861195 32.1062435832406
"2187" 437.2 34.1477215224685 31.61540149027
"2188" 437.4 27.3841579125497 33.8243049443048
"2189" 437.6 20.3432480117998 36.0541019494525
"2190" 437.8 14.0229712955008 35.3015572374628
"2191" 438 14.2280446523281 32.8135768170963
"2192" 438.2 16.103607957841 29.5136609970813
"2193" 438.4 19.8050004860533 24.0286395244096
"2194" 438.6 24.8929903243866 19.90788085137
"2195" 438.8 32.5441385387779 16.0445153569135
"2196" 439 40.2776695267901 13.1724782076759
"2197" 439.2 47.9418434540607 10.5646454083818
"2198" 439.4 55.7567277071791 11.9906251418359
"2199" 439.6 61.4312576478827 17.3383141239658
"2200" 439.8 65.5569324689441 25.6839570177411
"2201" 440 69.5786880048508 32.8045037300509
"2202" 440.2 70.7385321822986 39.8923214659829
"2203" 440.4 70.5927937092115 48.152272846671
"2204" 440.6 69.7131000824746 55.45084340037
"2205" 440.8 67.1086303286224 62.5980113292765
"2206" 441 62.7969762848775 70.1872455809105
"2207" 441.2 57.4533356466888 77.534339065457
"2208" 441.4 52.723513661016 85.6331060121576
"2209" 441.6 47.1019765937844 92.4693623188657
"2210" 441.8 39.6486261195917 98.2876597547598
"2211" 442 32.4643466078878 101.334840285585
"2212" 442.2 25.0180803533494 101.272006207018
"2213" 442.4 18.8838603840625 99.7777357032389
"2214" 442.6 19.2276597011373 101.318894792515
"2215" 442.8 21.7307636064768 101.698097806645
"2216" 443 21.5963254275212 100.74748601274
"2217" 443.2 18.7888282632178 96.705139630362
"2218" 443.4 16.2894311463058 90.697232412402
"2219" 443.6 15.467606898739 84.9483753691882
"2220" 443.8 14.2373799170966 77.8420381621858
"2221" 444 11.2480182587592 71.2487598585585
"2222" 444.2 8.5594292117838 64.1783855880585
"2223" 444.4 7.92172294628658 56.0759383312937
"2224" 444.6 9.83887728900739 48.41231766262
"2225" 444.8 14.996584613059 42.8024261082272
"2226" 445 22.4195028785244 38.9060443227571
"2227" 445.2 29.7100739194083 35.755987691533
"2228" 445.4 38.1133542591673 31.751142133301
"2229" 445.6 45.9463032565816 30.5025573155472
"2230" 445.8 52.7115129261648 34.0675025969626
"2231" 446 60.1775514517492 38.5221748767489
"2232" 446.2 67.5362860705655 42.4450607537336
"2233" 446.4 74.0873031192989 47.7441168929816
"2234" 446.6 80.1815791071185 54.2936800437867
"2235" 446.8 84.065450299941 62.4763527812569
"2236" 447 86.1783753797852 71.3857259529533
"2237" 447.2 86.7754337750725 79.8676857669476
"2238" 447.4 83.4096080866393 85.0153813731557
"2239" 447.6 78.0074968181249 89.08289398437
"2240" 447.8 72.6003233624203 94.5972399405128
"2241" 448 68.8755249464453 102.150208499813
"2242" 448.2 64.8733754610625 109.673753567886
"2243" 448.4 59.3646437680674 112.206534569244
"2244" 448.6 53.6503365860239 110.449480820141
"2245" 448.8 46.3397640900338 108.57419602737
"2246" 449 38.1623850171275 106.653808465849
"2247" 449.2 30.6849905230461 105.635777300862
"2248" 449.4 23.9878381145325 102.681190096596
"2249" 449.6 21.3916558117986 98.6559465058055
"2250" 449.8 21.7027812329952 92.0992922101138
"2251" 450 22.809153388386 84.3089665490016
"2252" 450.2 24.8936849659894 76.1394247984319
"2253" 450.4 29.3605668249497 69.05653659117
"2254" 450.6 34.6502699425018 62.52121767087
"2255" 450.8 40.8405787340897 56.1794902057158
"2256" 451 47.8616416290316 51.6412167807849
"2257" 451.2 54.486531302067 46.673530913943
"2258" 451.4 61.9801379931144 42.9278766394477
"2259" 451.6 69.4617468305548 43.3558947277818
"2260" 451.8 74.6830872521028 46.1271066048056
"2261" 452 79.6938509911551 49.7288228995663
"2262" 452.2 80.4694805533076 54.68647861437
"2263" 452.4 83.397621661734 61.6428994190673
"2264" 452.6 85.0029470023963 69.8994610912867
"2265" 452.8 84.044203668059 78.0030169301646
"2266" 453 80.7652446049894 84.5000874134408
"2267" 453.2 79.1929997031457 91.5260038611177
"2268" 453.4 78.8554515611572 96.1908040256111
"2269" 453.6 78.1428041167822 94.4470968575486
"2270" 453.8 81.4312231016797 94.1662580257771
"2271" 454 85.4321694049608 92.1778888991111
"2272" 454.2 91.9720261740553 91.7120452741459
"2273" 454.4 98.7948745802019 90.7488172359085
"2274" 454.6 106.132789166607 91.1694032650727
"2275" 454.8 112.633887250969 94.4894569749993
"2276" 455 113.849834639229 98.4702490124325
"2277" 455.2 110.928747356776 102.947806537379
"2278" 455.4 107.650706822302 108.233416726945
"2279" 455.6 102.139774279046 112.267581612181
"2280" 455.8 95.4663071228382 117.048537849015
"2281" 456 87.9771719528002 120.3372688611
"2282" 456.2 80.1291309797905 121.500590835773
"2283" 456.4 71.7353027118658 122.293015206498
"2284" 456.6 63.0535165580601 123.542504868173
"2285" 456.8 56.4685653249128 125.282732521339
"2286" 457 50.7930051693181 124.015549766254
"2287" 457.2 48.0699695104249 122.262205425893
"2288" 457.4 42.2346778408308 121.781063398378
"2289" 457.6 40.1964015455828 118.595867666037
"2290" 457.8 36.9442284258147 112.938472386144
"2291" 458 34.3580455478248 107.578015691518
"2292" 458.2 30.7700687678604 101.166693385809
"2293" 458.4 26.2179538959161 96.1472018676795
"2294" 458.6 20.1057294756784 90.8445159521044
"2295" 458.8 15.9155604603768 84.818375449145
"2296" 459 13.456298773788 77.6437796007838
"2297" 459.2 14.2613315392738 69.949314661218
"2298" 459.4 14.8160628630553 61.94794408137
"2299" 459.6 15.1056676710397 53.2748139195051
"2300" 459.8 16.2422595517982 44.3570352219113
"2301" 460 18.82581224161 36.1116343505027
"2302" 460.2 23.9637909044596 33.6822070980504
"2303" 460.4 31.2719387931673 32.9899402347493
"2304" 460.6 40.0283826560518 33.0215142111825
"2305" 460.8 49.1745661100879 33.4680991751548
"2306" 461 57.7953313056337 34.383038986245
"2307" 461.2 64.1928928507656 35.3293469859338
"2308" 461.4 65.9660622065958 40.4144755141579
"2309" 461.6 66.8248315136876 47.5378479491129
"2310" 461.8 69.0797497224692 56.0487128864492
"2311" 462 71.3566410670659 64.4896425202535
"2312" 462.2 72.7310111059266 73.6974229707553
"2313" 462.4 73.9173200898963 82.6070256585367
"2314" 462.6 73.5434727795138 92.2560597244159
"2315" 462.8 70.6203274118172 98.0821460588572
"2316" 463 64.0620218023518 101.035648325445
"2317" 463.2 57.4188343409336 105.992134494175
"2318" 463.4 54.2815058915505 111.473873449489
"2319" 463.6 52.6818339461768 117.940849509145
"2320" 463.8 50.6667837056818 116.288165447682
"2321" 464 48.4894938874313 113.410996148616
"2322" 464.2 44.4528996998604 108.686054288736
"2323" 464.4 39.1713364836035 102.261921257739
"2324" 464.6 35.4851093346492 94.7720476766595
"2325" 464.8 32.6398893997151 86.9318497193434
"2326" 465 32.5892849730397 78.099454041397
"2327" 465.2 34.2489208496697 69.6021107228287
"2328" 465.4 37.4730123743206 61.4219702929839
"2329" 465.6 41.8269825031226 53.8842739874789
"2330" 465.8 47.9825839092685 46.8602324999367
"2331" 466 54.5572162093742 39.3596467847493
"2332" 466.2 60.8275003569956 34.2416906012051
"2333" 466.4 63.5029894737643 36.899073073495
"2334" 466.6 67.8252308184348 40.0744954722923
"2335" 466.8 74.4445032364018 42.02095411035
"2336" 467 78.0812160561721 46.5055050137165
"2337" 467.2 79.7656041544018 52.8483632956557
"2338" 467.4 81.1893005815943 60.7871097101083
"2339" 467.6 84.5595219258963 68.6149036037033
"2340" 467.8 86.1016177571478 75.296783159397
"2341" 468 88.0371916244054 85.027702044485
"2342" 468.2 91.5214039114583 90.7128855579341
"2343" 468.4 97.4706585753497 95.7062810213178
"2344" 468.6 103.398422909175 96.8652097922727
"2345" 468.8 109.798151121352 97.500461190195
"2346" 469 116.064424603891 94.6047706280597
"2347" 469.2 120.014361239822 90.3178800642295
"2348" 469.4 119.98783904388 89.2590302176657
"2349" 469.6 122.380681941167 85.5934025700222
"2350" 469.8 123.425071935011 81.4890960017178
"2351" 470 125.247014106149 76.6552612576068
"2352" 470.2 125.504136269383 73.7857142369648
"2353" 470.4 126.912845486759 69.9670100442284
"2354" 470.6 127.024646849689 66.801987124088
"2355" 470.8 126.100583563961 62.6577113826557
"2356" 471 126.162720804185 59.6350816685596
"2357" 471.2 126.229019081499 55.0239009072889
"2358" 471.4 125.191507126445 50.4962446298565
"2359" 471.6 124.037299534532 45.13191878937
"2360" 471.8 120.998893804943 41.8141802570338
"2361" 472 116.765259259412 36.0366483313963
"2362" 472.2 110.644178013341 31.1468741862589
"2363" 472.4 105.159973549192 25.3576547823219
"2364" 472.6 100.381069425282 19.08618870642
"2365" 472.8 94.1085308416814 15.0487047117986
"2366" 473 86.8491728138719 11.8347703023288
"2367" 473.2 79.0738610350618 8.83223510223
"2368" 473.4 71.8615358393874 5.45193033676176
"2369" 473.6 64.2824007313492 4.14185139698053
"2370" 473.8 58.1743565096043 3.0172833851261
"2371" 474 50.5320052586737 3.49980305751607
"2372" 474.2 44.6071041717825 5.12194267917646
"2373" 474.4 40.4943066403742 9.49670531792173
"2374" 474.6 36.9019226151029 15.9810617584579
"2375" 474.8 31.6759524384891 19.9404070124764
"2376" 475 25.9068776305143 22.7025896001825
"2377" 475.2 21.520999084786 25.5800730009443
"2378" 475.4 16.6441404940806 28.5745421875821
"2379" 475.6 11.8202131467018 30.7278890443033
"2380" 475.8 11.1665040133049 33.4182254451535
"2381" 476 6.8043268917473 39.0363026424306
"2382" 476.2 4.46410785976432 44.1366521409325
"2383" 476.4 3.01625327204146 48.6076152691058
"2384" 476.6 1.58719506855319 55.1719535460186
"2385" 476.8 1.45998705467087 60.767575451662
"2386" 477 0.633231931001824 66.4854914018973
"2387" 477.2 0.777163349275604 69.9393152661487
"2388" 477.4 1.40513147183598 75.2497556621261
"2389" 477.6 2.33150577880647 79.1076372616491
"2390" 477.8 3.76203927078583 83.402134894818
"2391" 478 5.60335398264715 86.0552928398231
"2392" 478.2 7.34892907860953 91.4318457690392
"2393" 478.4 9.70117257375022 96.9422899694506
"2394" 478.6 13.6853064074003 102.059590809286
"2395" 478.8 18.282539763819 106.245272070026
"2396" 479 22.0667433759788 110.843771468878
"2397" 479.2 25.0119901003221 113.637394346663
"2398" 479.4 29.6597554073313 117.229664899053
"2399" 479.6 35.4200710028138 119.831463976407
"2400" 479.8 40.08009102876 122.934180979858
"2401" 480 43.2354861950578 121.189272455514
"2402" 480.2 49.8461758294161 122.299397045822
"2403" 480.4 56.0133005691789 125.839504437859
"2404" 480.6 61.1329798959326 125.102114592339
"2405" 480.8 67.3402242245072 126.037889191477
"2406" 481 70.7365557465871 123.601482414427
"2407" 481.2 77.4003934887428 122.655424359624
"2408" 481.4 83.0121091787768 122.737238541295
"2409" 481.6 85.9216420457141 121.239036953126
"2410" 481.8 89.6783105224119 120.518198712807
"2411" 482 92.0683666091088 119.544904564417
"2412" 482.2 90.8651465142674 118.855528927583
"2413" 482.4 89.9791617497851 116.348776744231
"2414" 482.6 88.26208932152 109.83539792427
"2415" 482.8 86.6851468957852 103.619979821814
"2416" 483 88.5772650954451 96.3030424359105
"2417" 483.2 89.7256825604585 91.0073345296532
"2418" 483.4 92.4432628339072 86.1243927814146
"2419" 483.6 93.6350191445655 79.8861958546336
"2420" 483.8 94.0963786675733 72.7291273962843
"2421" 484 93.8051242688172 64.9502807648412
"2422" 484.2 91.7658561972211 57.3985036723892
"2423" 484.4 90.461163183673 49.5380408009758
"2424" 484.6 87.6408335130418 41.24894567649
"2425" 484.8 83.1915803041523 34.5329793557759
"2426" 485 76.8690882082643 29.1001636163387
"2427" 485.2 70.7501388847618 22.45703741268
"2428" 485.4 66.7686229875951 14.55732734937
"2429" 485.6 68.9969603163899 8.11320244561752
"2430" 485.8 74.7219975422503 5.80794790573893
"2431" 486 81.0692738793118 7.24235634735
"2432" 486.2 88.083448800006 10.5739624078958
"2433" 486.4 95.41165759711 14.881012437319
"2434" 486.6 100.96496052743 21.576617834667
"2435" 486.8 105.107160963319 29.2825901384876
"2436" 487 106.320185587212 39.1171842354574
"2437" 487.2 105.236720197048 48.1820282719662
"2438" 487.4 101.749491996881 57.6738125486452
"2439" 487.6 97.219930992633 66.5516640998012
"2440" 487.8 95.634220651465 74.4459788278963
"2441" 488 96.0099558821835 82.9294068310214
"2442" 488.2 97.5159318102967 92.2490774298269
"2443" 488.4 97.4190135951738 101.877074654706
"2444" 488.6 94.7829334118685 111.092680001755
"2445" 488.8 89.4070369511605 117.275952165511
"2446" 489 81.9014606901287 121.602576302565
"2447" 489.2 74.893181432275 125.281470231931
"2448" 489.4 69.1906470003326 124.046703214747
"2449" 489.6 63.3485825274831 120.46663720955
"2450" 489.8 58.5450536934178 117.39496565781
"2451" 490 53.5323353088923 114.12190711306
"2452" 490.2 51.6199548266453 110.986930091005
"2453" 490.4 50.6317503704453 106.736397215813
"2454" 490.6 49.8678785918744 99.5743079939806
"2455" 490.8 51.1446555487424 94.5091953480457
"2456" 491 53.1910440198036 89.9757802830603
"2457" 491.2 54.3785652531144 85.2313859850108
"2458" 491.4 52.576608471674 78.7356595664811
"2459" 491.6 51.4294985181738 71.0846035327158
"2460" 491.8 52.0936436241136 63.47667365337
"2461" 492 51.1308101459844 56.2650580637178
"2462" 492.2 46.1357947740632 50.9857421752215
"2463" 492.4 41.5890805592331 44.415326802495
"2464" 492.6 36.5886709912018 39.1471051457955
"2465" 492.8 30.9748658355122 33.4204445395079
"2466" 493 31.9272467879949 29.8973378821976
"2467" 493.2 35.8104147344875 30.0948615409771
"2468" 493.4 38.9004434068371 32.6682765141229
"2469" 493.6 46.3160323869809 35.6573506280212
"2470" 493.8 53.922971685809 38.1434407459414
"2471" 494 62.91570212439 39.6489258442512
"2472" 494.2 70.3336919389665 42.9624716761641
"2473" 494.4 75.1200392289565 49.8731437591342
"2474" 494.6 80.0662118036655 57.8412205493155
"2475" 494.8 83.267958409424 66.47043573187
"2476" 495 87.7023371470291 74.7788493299973
"2477" 495.2 92.2701913117018 78.0644391004682
"2478" 495.4 99.1319681332554 80.1698546047628
"2479" 495.6 105.564681027637 85.5468760178309
"2480" 495.8 110.397924179945 93.070443022839
"2481" 496 111.348486373289 102.671970549387
"2482" 496.2 106.080753588923 108.502145248362
"2483" 496.4 98.4018018017659 111.955040273139
"2484" 496.6 88.7708466193225 112.125856541629
"2485" 496.8 80.3683483291841 109.954111216255
"2486" 497 74.679160481854 109.753976457935
"2487" 497.2 69.1383562319887 108.552267529411
"2488" 497.4 63.6009264032545 104.125458873765
"2489" 497.6 58.0792190086934 98.8382615073869
"2490" 497.8 52.8573360689454 93.152973144011
"2491" 498 48.7097242511655 85.0387093893518
"2492" 498.2 46.9857753883887 76.9316369658092
"2493" 498.4 45.1180827568195 67.4858418936641
"2494" 498.6 45.2924717785018 58.14140744709
"2495" 498.8 47.7201229875954 49.14483391587
"2496" 499 52.3184314501777 39.6109948230206
"2497" 499.2 58.0219714488307 33.1187835702257
"2498" 499.4 62.0624807631681 35.0835277824037
"2499" 499.6 65.6727735012125 36.3254606698168
"2500" 499.8 69.0180888627331 33.1489083421825
"2501" 500 68.7012724279465 28.1939203932211
"2502" 500.2 67.2005146834569 21.0583278507067
"2503" 500.4 66.0811558664997 13.8946068168274
"2504" 500.6 65.7390499332888 6.81813389112
"2505" 500.8 63.941938986604 3.02954321268522
"2506" 501 62.5786134408431 5.21047534665261
"2507" 501.2 57.7289069043398 4.33943946295621
"2508" 501.4 55.0520465574685 3.93690329500333
"2509" 501.6 56.6772174882506 3.58589621373586
"2510" 501.8 60.3314556344359 3.62447144748702
"2511" 502 65.01394602502 2.80618387167303
"2512" 502.2 71.1758269582018 2.184172375995
"2513" 502.4 77.0898505499218 4.13903531619
"2514" 502.6 83.634404596286 7.54126320840158
"2515" 502.8 90.1157455640755 12.0429695006858
"2516" 503 96.3264068732341 17.9147791244345
"2517" 503.2 99.9714876544791 24.6075890900433
"2518" 503.4 103.146287693548 32.0715704747354
"2519" 503.6 106.236288397692 40.1238872433606
"2520" 503.8 109.278710317452 48.3627755005644
"2521" 504 110.37186441531 57.0002314800997
"2522" 504.2 107.707101971096 65.9219645395558
"2523" 504.4 102.485210747997 73.9589240733444
"2524" 504.6 95.521404517391 81.2808642317754
"2525" 504.8 91.4828855636304 88.1342626874593
"2526" 505 89.2604233016121 94.8123633631905
"2527" 505.2 86.1022485182808 103.180060322659
"2528" 505.4 84.2349391012788 112.500548475114
"2529" 505.6 82.9379033496483 121.506975219066
"2530" 505.8 80.8725439203423 121.511543810246
"2531" 506 76.1807280017228 120.94213212353
"2532" 506.2 68.4905559374458 120.626923689541
"2533" 506.4 62.6210411285828 118.996249220608
"2534" 506.6 57.2845658059115 116.929812700136
"2535" 506.8 53.3596408488268 112.85463882897
"2536" 507 49.2104490615768 108.02003155752
"2537" 507.2 44.2643268553628 104.52889256248
"2538" 507.4 39.0032882144959 100.760332479731
"2539" 507.6 35.2831834988975 94.5364705662222
"2540" 507.8 31.462566939141 86.796446276683
"2541" 508 30.02642832937 79.2408518283523
"2542" 508.2 29.8902208840734 70.8082643300948
"2543" 508.4 28.1785673324927 61.6352493961882
"2544" 508.6 29.0297238927345 52.4291022370242
"2545" 508.8 31.2067574912818 43.4159198448
"2546" 509 30.9134058887246 36.0941737912677
"2547" 509.2 29.8035634714241 33.7796862269255
"2548" 509.4 33.7231343010108 33.66644699937
"2549" 509.6 38.3497020093018 36.1548790249033
"2550" 509.8 44.3414113709178 39.7118775795518
"2551" 510 50.3981948022018 43.8140484686803
"2552" 510.2 56.7328387522018 48.7528014611947
"2553" 510.4 63.9332173753685 54.2229055265644
"2554" 510.6 70.9013257203685 60.0759581008422
"2555" 510.8 77.808703703016 66.865583014308
"2556" 511 83.6878799458715 74.7851776748164
"2557" 511.2 87.5919190449757 80.2461723931787
"2558" 511.4 88.7374961231572 78.9584729126646
"2559" 511.6 94.6140095732018 75.3794171903159
"2560" 511.8 99.8129023158832 71.4213324246709
"2561" 512 107.300265269496 72.2156835504504
"2562" 512.2 114.104168148013 77.6587392098295
"2563" 512.4 117.420912153185 85.5246441185079
"2564" 512.6 116.542524100622 93.9517049741851
"2565" 512.8 110.906713812602 99.73304333597
"2566" 513 102.937316337013 103.919089174927
"2567" 513.2 93.3018333264161 107.04546645537
"2568" 513.4 84.4946842801933 108.120759289912
"2569" 513.6 75.8435695580531 109.717584674196
"2570" 513.8 69.0282281556409 107.797402545663
"2571" 514 62.6128788422606 105.108861556387
"2572" 514.2 56.8039103672506 101.539554257029
"2573" 514.4 50.0589155669137 97.0180368898785
"2574" 514.6 42.7142716908518 91.94926193187
"2575" 514.8 36.7043470981149 85.1580469745178
"2576" 515 32.648197600766 76.6342008243444
"2577" 515.2 29.727764313048 67.7754089455751
"2578" 515.4 27.361583366175 58.8256504242718
"2579" 515.6 26.3949619468618 49.43529253455
"2580" 515.8 28.1973793054352 40.52025124717
"2581" 516 32.39052968252 32.42435422212
"2582" 516.2 36.1594057070607 27.16934631837
"2583" 516.4 33.8744623716842 24.11188717437
"2584" 516.6 29.7301733392692 20.7023049267071
"2585" 516.8 27.0867050662018 19.655892460381
"2586" 517 29.1555421925996 18.6049863297791
"2587" 517.2 33.4050015479438 18.724348279499
"2588" 517.4 40.9533102842238 18.4211493445348
"2589" 517.6 50.0416869333879 19.7567854866956
"2590" 517.8 58.1264604212018 23.4409447511033
"2591" 518 66.2148005384123 27.2739436048753
"2592" 518.2 75.0008736667338 30.5805274644019
"2593" 518.4 84.2434790653668 34.3086710205968
"2594" 518.6 91.6963470950548 40.8866967181053
"2595" 518.8 93.786851257423 49.2991768053508
"2596" 519 92.3998443046971 58.4082921985382
"2597" 519.2 90.8782817086342 66.1416211505051
"2598" 519.4 85.1825509895584 72.6623443859961
"2599" 519.6 77.6720333869266 75.3488716597737
"2600" 519.8 69.3897937170779 77.184507625308
"2601" 520 60.5641671555322 76.9451906638253
"2602" 520.2 51.4117378342018 75.6569680673145
"2603" 520.4 42.1594314060548 75.2980996329288
"2604" 520.6 32.7750005996086 72.9373072970395
"2605" 520.8 24.0460759702019 68.7847624450367
"2606" 521 14.809206909664 66.6690207007818
"2607" 521.2 7.06190084409441 62.9649914412543
"2608" 521.4 7.71547033170603 58.5596884123364
"2609" 521.6 11.8493182675532 54.1837882596132
"2610" 521.8 18.5243779937852 50.9708164602033
"2611" 522 26.971190970643 47.0503245267818
"2612" 522.2 35.11442658102 43.4526325170973
"2613" 522.4 44.3300427700984 42.0217448325424
"2614" 522.6 54.0204593881564 42.3654394218586
"2615" 522.8 62.5789967563668 44.5724352862154
"2616" 523 71.1722748214074 49.089471045856
"2617" 523.2 76.6412169883963 55.2491360262867
"2618" 523.4 80.674368751337 63.913945400316
"2619" 523.6 80.0100871695532 73.1827292017213
"2620" 523.8 76.7155571806709 82.0345036568302
"2621" 524 72.3388026167147 89.8145936085752
"2622" 524.2 70.485684169965 99.46551566087
"2623" 524.4 66.4072773360085 107.067947772605
"2624" 524.6 59.7674348539637 108.838083870156
"2625" 524.8 55.22210601858 106.54124262595
"2626" 525 48.553295192301 102.550875172403
"2627" 525.2 41.1856565749174 98.1498417907148
"2628" 525.4 33.3708865982951 94.5403290030564
"2629" 525.6 25.2138982338873 89.75171317212
"2630" 525.8 18.3916273951609 83.2060565313536
"2631" 526 11.8222565802341 76.6218987029264
"2632" 526.2 6.17318458030666 71.3021663616523
"2633" 526.4 8.61488330800182 69.919631828695
"2634" 526.6 13.1593017938714 66.3314099628222
"2635" 526.8 20.0499220765102 61.9050825045849
"2636" 527 28.4649341424261 58.5011589482391
"2637" 527.2 37.2918164696518 56.5247759247
"2638" 527.4 46.4903072355214 55.5414639677824
"2639" 527.6 55.3037430770818 55.71837107547
"2640" 527.8 64.3965397309422 57.7108642820527
"2641" 528 73.0099679037248 59.2937048932874
"2642" 528.2 81.2534459644834 61.0722640352729
"2643" 528.4 85.9181691349363 67.8903729707594
"2644" 528.6 85.7972868720105 75.1548382533874
"2645" 528.8 82.0980867372544 80.8089804236332
"2646" 529 77.7606893442268 88.84084513547
"2647" 529.2 74.9564321616355 95.380448106193
"2648" 529.4 71.1981845250842 102.562049475303
"2649" 529.6 64.8922688465083 106.441371705144
"2650" 529.8 58.2787048052102 109.650087637916
"2651" 530 52.34465812502 115.232381849221
"2652" 530.2 52.2275962877622 118.247364181232
"2653" 530.4 55.1243459604178 119.101027860162
"2654" 530.6 58.9129698140338 118.046204455482
"2655" 530.8 63.6700220637451 116.843780405039
"2656" 531 69.2267837076658 118.00645748661
"2657" 531.2 76.527828578397 119.104408465394
"2658" 531.4 84.0170551939875 122.099206268537
"2659" 531.6 87.9562987817518 120.15432253527
"2660" 531.8 92.7931677308297 118.039876226091
"2661" 532 96.9956227691934 115.861354428353
"2662" 532.2 102.373686649805 112.907702169486
"2663" 532.4 106.658646495871 109.537960322761
"2664" 532.6 110.106274700151 106.016513858832
"2665" 532.8 112.649877886228 103.566626724216
"2666" 533 116.213463678821 98.8572932389718
"2667" 533.2 119.482488111649 93.7830669228437
"2668" 533.4 122.414196600714 87.6615545062708
"2669" 533.6 123.768795224124 82.8782459171439
"2670" 533.8 125.437053424649 76.6720236432647
"2671" 534 126.261461280015 71.1429933502429
"2672" 534.2 127.472944729228 64.1365099216264
"2673" 534.4 125.639059504746 57.8019475858789
"2674" 534.6 123.072252228578 50.1669088476085
"2675" 534.8 120.915225016318 41.6206180536825
"2676" 535 119.099670812791 36.3826718639057
"2677" 535.2 114.349808054318 30.6535139594088
"2678" 535.4 108.113984803552 24.7383510969164
"2679" 535.6 101.128350565865 20.2978628850435
"2680" 535.8 93.6004665412018 16.1348461630296
"2681" 536 85.5588027478334 11.8498668179068
"2682" 536.2 78.8998694812352 8.87979557780334
"2683" 536.4 69.7195256543282 8.58321310089632
"2684" 536.6 60.5666754384627 8.3385551502287
"2685" 536.8 51.8575090751277 6.34276505044407
"2686" 537 45.8491286156081 8.56582212577625
"2687" 537.2 38.1308291390294 12.5497715608528
"2688" 537.4 29.546539840494 14.3125588504824
"2689" 537.6 24.7790847701304 16.7685254802986
"2690" 537.8 21.7884088664218 22.27358986404
"2691" 538 16.4445032302018 24.6968602248802
"2692" 538.2 14.8934752569897 26.3934002477336
"2693" 538.4 12.0433653767587 29.5883871467905
"2694" 538.6 10.5532843567018 31.73005620817
"2695" 538.8 12.029403714353 30.3867887896723
"2696" 539 13.019375978167 29.3380091995793
"2697" 539.2 14.5229945653685 26.96551570877
"2698" 539.4 16.6199241395865 22.2975707592491
"2699" 539.6 19.9632957727502 18.7448957199829
"2700" 539.8 23.6417369946699 15.0614828465189
"2701" 540 28.0571186074784 12.7643227183806
"2702" 540.2 34.6692738743518 9.12269372091
"2703" 540.4 39.9391468021475 6.15762301626131
"2704" 540.6 45.762982918788 6.36456685574931
"2705" 540.8 53.0942810687262 7.93904688522366
"2706" 541 61.7688806924518 7.54095711266348
"2707" 541.2 68.8646417109897 7.8942282552488
"2708" 541.4 77.3916963341393 10.13038129712
"2709" 541.6 82.2757579054277 16.6819326954023
"2710" 541.8 85.0567839882125 25.2259081922636
"2711" 542 87.0031015684334 34.4790874560647
"2712" 542.2 89.2034783876724 43.2734632312524
"2713" 542.4 92.6977797783268 51.2688860615815
"2714" 542.6 95.9362225285836 59.1823333102064
"2715" 542.8 100.338224197111 67.9933746615518
"2716" 543 103.452504895018 76.8899346568174
"2717" 543.2 107.198107433874 86.1638112240424
"2718" 543.4 106.981183684817 93.5220894722931
"2719" 543.6 102.745289609021 101.302846532965
"2720" 543.8 95.5528362919454 106.052445536806
"2721" 544 86.661508770131 108.033052816043
"2722" 544.2 79.0941318957018 108.698405305095
"2723" 544.4 72.9880418994178 112.769029972938
"2724" 544.6 66.8233135344922 116.606190512515
"2725" 544.8 60.0288331824362 118.890134838425
"2726" 545 51.9347260387138 121.794649366026
"2727" 545.2 45.1534964600873 120.879885597401
"2728" 545.4 39.4711873742098 115.572720007986
"2729" 545.6 34.3867278132101 110.497742121064
"2730" 545.8 29.3611438939637 107.49134591387
"2731" 546 23.2550179940067 108.89734211576
"2732" 546.2 21.9267574902898 107.005719486498
"2733" 546.4 19.0458611145871 100.698732617518
"2734" 546.6 18.6535072743044 92.77732378337
"2735" 546.8 19.4851323262018 84.915129095189
"2736" 547 19.5266535218405 76.5254725000843
"2737" 547.2 17.9128412124583 68.6149036037033
"2738" 547.4 15.6450274765122 60.2050605822579
"2739" 547.6 13.1071460754913 51.5820847905279
"2740" 547.8 11.5729183924999 43.6583116778989
"2741" 548 15.5813339891644 40.1742630745663
"2742" 548.2 23.1513075122643 37.7669455909325
"2743" 548.4 31.4981795832917 36.8827909584374
"2744" 548.6 40.6473678648804 36.5919622219771
"2745" 548.8 49.0617394322628 37.1340531017115
"2746" 549 57.8534829808822 40.5536101227102
"2747" 549.2 65.0341824406971 45.4426652210616
"2748" 549.4 72.0674132935943 51.7040272297438
"2749" 549.6 78.1985643427707 58.6310216613883
"2750" 549.8 80.4590683845509 67.5292492168794
"2751" 550 80.5398882449983 77.3569970239187
"2752" 550.2 81.8146352349429 86.9843031656646
"2753" 550.4 79.0762649512275 94.7339669748828
"2754" 550.6 73.3454425110768 96.67558419197
"2755" 550.8 65.9127041373713 100.195332885921
"2756" 551 58.1549663189768 103.895646566395
"2757" 551.2 49.5798834198084 107.703321394141
"2758" 551.4 41.9774130225662 112.123957914895
"2759" 551.6 39.6635694725051 115.9421713416
"2760" 551.8 42.1247344170133 116.427730939263
"2761" 552 45.8694436110625 117.796695740419
"2762" 552.2 50.4600680686902 119.778954246951
"2763" 552.4 55.2720887667168 124.066843480922
"2764" 552.6 56.4904263931703 123.407085910024
"2765" 552.8 60.3346777106471 120.89957820162
"2766" 553 68.0409383602258 121.32380065785
"2767" 553.2 74.5130325664064 124.174186432552
"2768" 553.4 80.5827732239518 122.941865364214
"2769" 553.6 86.5690117567018 121.70216122692
"2770" 553.8 93.763806120739 119.101583761825
"2771" 554 99.7694351878942 116.208044338832
"2772" 554.2 104.203349897512 112.175276678654
"2773" 554.4 107.935765800052 107.95633449202
"2774" 554.6 113.396228884952 103.48480049392
"2775" 554.8 116.531877640202 98.71389028797
"2776" 555 120.258851637219 93.6790526758396
"2777" 555.2 122.012955159651 89.1962531687344
"2778" 555.4 123.828285793393 84.4235921149265
"2779" 555.6 124.707937055667 78.9484712182665
"2780" 555.8 126.360689900101 74.2034735913532
"2781" 556 127.034822014161 68.8082759623287
"2782" 556.2 127.705971132004 63.1570901006028
"2783" 556.4 127.321704222167 57.3019355125526
"2784" 556.6 125.669601538077 51.91565626512
"2785" 556.8 123.721698523452 44.9169411933075
"2786" 557 121.336026364425 38.4266651978968
"2787" 557.2 116.69197136912 32.5511692888882
"2788" 557.4 113.08608220839 25.7427843167759
"2789" 557.6 110.276416739577 22.3001956383219
"2790" 557.8 104.642138781396 17.4158956561965
"2791" 558 99.1812251419048 11.0457901146769
"2792" 558.2 93.3253620039447 9.11213820719858
"2793" 558.4 87.5832215933281 6.73264572426474
"2794" 558.6 79.9009288559271 6.24591025324912
"2795" 558.8 71.2866832273268 5.56409791408875
"2796" 559 62.1865252412483 5.20274668349791
"2797" 559.2 52.6816476331195 3.86970913571118
"2798" 559.4 44.9378709402458 5.00696733088649
"2799" 559.6 36.249461024847 8.49994189472484
"2800" 559.8 28.4385311462534 11.8584104503494
"2801" 560 23.3906342390488 16.8777204497271
"2802" 560.2 17.7909520187231 22.1481201975721
"2803" 560.4 14.030377382004 25.1408397709085
"2804" 560.6 11.9100767004111 29.3202332743235
"2805" 560.8 9.05888426122456 34.0225715019382
"2806" 561 8.08690450573444 38.1861692122396
"2807" 561.2 7.99075417777025 44.0899688968753
"2808" 561.4 5.95859541315509 49.471653438856
"2809" 561.6 2.75818533822936 54.2832586584526
"2810" 561.8 3.58910012742307 57.7574663386532
"2811" 562 6.2216985108915 62.3202424469648
"2812" 562.2 7.99532149441422 68.0763909496532
"2813" 562.4 7.63526127263731 74.2794904877652
"2814" 562.6 4.6775158342994 79.3201535062725
"2815" 562.8 6.76663314262333 82.0425257695188
"2816" 563 11.8650191648848 82.7349376518578
"2817" 563.2 17.1870642710074 82.3486986706756
"2818" 563.4 23.7755115167442 84.2343597274124
"2819" 563.6 28.4137037557277 87.9132840747579
"2820" 563.8 34.1929294186363 93.0770132554766
"2821" 564 39.6483040190518 98.93683001722
"2822" 564.2 44.8585486679268 104.94983300042
"2823" 564.4 50.8771556862262 111.004006038151
"2824" 564.6 55.4530427166784 114.671199515698
"2825" 564.8 55.5147914666979 113.349971284779
"2826" 565 56.0229398103671 115.955685716965
"2827" 565.2 52.7002971157384 117.557035849833
"2828" 565.4 48.5066406552716 119.3167801903
"2829" 565.6 48.7009290430366 120.838776457279
"2830" 565.8 52.0641562819656 121.080889140031
"2831" 566 58.1102437326898 119.648313046938
"2832" 566.2 65.6661598947135 118.881270021533
"2833" 566.4 73.9877908579579 119.887416294955
"2834" 566.6 82.9150037221287 121.068142387151
"2835" 566.8 89.1377098784268 120.667083912545
"2836" 567 97.1351978653018 117.456751811345
"2837" 567.2 102.463644840992 112.720393248908
"2838" 567.4 109.152017438452 108.271634966245
"2839" 567.6 113.968943006005 102.453012454239
"2840" 567.8 117.838532163448 96.9824097176497
"2841" 568 121.742255369832 91.9155399560171
"2842" 568.2 123.592688091787 87.2683044111017
"2843" 568.4 124.948832755304 81.6287040627803
"2844" 568.6 125.772609575759 75.4460850589187
"2845" 568.8 127.592278094494 69.6457062625027
"2846" 569 127.002292521626 65.7827233467259
"2847" 569.2 127.130737175491 60.2214183586068
"2848" 569.4 126.637562675567 54.6964485898396
"2849" 569.6 125.507241859445 49.7978673091265
"2850" 569.8 123.719970893284 42.9847486177882
"2851" 570 120.526037351833 36.3350187961068
"2852" 570.2 117.109550675642 29.2450525262232
"2853" 570.4 111.729500396598 23.8018146668417
"2854" 570.6 106.450048153625 17.3795973284469
"2855" 570.8 99.072781540589 15.1121082424345
"2856" 571 91.5258706475768 12.7459420492137
"2857" 571.2 82.9156028173753 10.5054140195027
"2858" 571.4 74.7769760643231 6.62800780167303
"2859" 571.6 66.7285150716554 4.21476259034938
"2860" 571.8 59.0902312507375 2.43668574279857
"2861" 572 52.233864451191 4.33810249306565
"2862" 572.2 43.5687033718724 6.27970634333471
"2863" 572.4 35.4157401436857 9.14924101401517
"2864" 572.6 28.003851342441 13.2778471641091
"2865" 572.8 22.9058400592018 17.2129039770195
"2866" 573 19.5120065732625 22.1237666451276
"2867" 573.2 15.2434547372818 27.31075380378
"2868" 573.4 15.255746642138 30.1292269790509
"2869" 573.6 15.990156353788 33.0119047400941
"2870" 573.8 17.5454206615122 35.5378228547493
"2871" 574 19.9299051992869 39.0861185937211
"2872" 574.2 21.5511043233602 45.2946301052017
"2873" 574.4 19.3400113920746 50.6422940193518
"2874" 574.6 14.8495303785054 54.5056244462539
"2875" 574.8 9.08047963832683 58.282177961845
"2876" 575 6.3003354702708 62.2609382825338
"2877" 575.2 8.78515853737784 66.268133851842
"2878" 575.4 11.5720197198084 71.0294748789684
"2879" 575.6 14.637462692886 77.0240337420805
"2880" 575.8 14.8026881343084 84.5812866176405
"2881" 576 12.3748807511043 91.0559494279066
"2882" 576.2 15.5298424452262 92.6343937827359
"2883" 576.4 20.1882778046518 92.80280260957
"2884" 576.6 26.9365899742774 94.4944682045801
"2885" 576.8 32.4959842279858 98.383684700418
"2886" 577 39.3708466140418 103.98800731137
"2887" 577.2 45.6831926173378 109.00224030753
"2888" 577.4 50.6036714883111 113.94080761311
"2889" 577.6 56.7328387522018 115.709294735394
"2890" 577.8 59.917529912226 114.787742029693
"2891" 578 61.2845121855433 119.868773251394
"2892" 578.2 58.6569868520143 124.291446939495
"2893" 578.4 55.6662614917832 124.225898215114
"2894" 578.6 51.1970369247515 124.334114248637
"2895" 578.8 49.2054276974701 122.662122611614
"2896" 579 43.5049504311564 121.996904920915
"2897" 579.2 38.9143902699875 120.87379605606
"2898" 579.4 35.0593782076822 119.982490923929
"2899" 579.6 30.968295555879 117.677359325205
"2900" 579.8 27.0364005407165 115.349503009157
"2901" 580 21.6698591480415 111.325325772401
"2902" 580.2 17.7025929821321 106.091491799975
"2903" 580.4 14.1235312255707 100.41366214405
"2904" 580.6 10.6549332945042 93.639456158277
"2905" 580.8 6.82091214136183 86.924327828706
"2906" 581 3.30765827674944 80.7294788230843
"2907" 581.2 1.65734932928056 75.089601642244
"2908" 581.4 0.759706374003555 68.0529783419648
"2909" 581.6 1.37779623527876 61.3534381367033
"2910" 581.8 2.91438246485362 54.0244841122093
"2911" 582 7.2067824528304 46.6388093674843
"2912" 582.2 9.15247907085131 40.3999491605762
"2913" 582.4 9.6361380804627 36.4663484437396
"2914" 582.6 7.98633535308244 33.3127856804745
"2915" 582.8 7.60523851843259 32.5541982402546
"2916" 583 10.330799300897 28.7213796948212
"2917" 583.2 12.2956930480091 26.5293059252736
"2918" 583.4 16.5698483126167 25.1730531804657
"2919" 583.6 22.4657490058334 23.2348791567489
"2920" 583.8 27.1720288418549 18.5078453504822
"2921" 584 32.7149402363231 14.2214700949155
"2922" 584.2 39.6890877379659 11.508456573752
"2923" 584.4 45.2184564649808 7.07459839168579
"2924" 584.6 45.4360570413685 5.63973817937
"2925" 584.8 46.7977599617832 7.62916048091651
"2926" 585 49.7821506780643 11.44254084642
"2927" 585.2 53.7837948699368 17.7989707791531
"2928" 585.4 56.096321516744 25.1617376033339
"2929" 585.6 57.6167425591786 29.7246355738933
"2930" 585.8 60.1004172133631 34.0815052971442
"2931" 586 62.5115853759773 38.502224216921
"2932" 586.2 65.7019493331724 43.9628902931347
"2933" 586.4 70.766789948859 49.03017919797
"2934" 586.6 77.048546429016 52.6368987014674
"2935" 586.8 80.3302924150876 57.87133188937
"2936" 587 79.1933348103905 64.9873757540021
"2937" 587.2 78.1290302586136 72.9975115025171
"2938" 587.4 80.8478280629123 80.8425051949489
"2939" 587.6 82.286339971934 88.3014674843968
"2940" 587.8 78.5027210193615 92.6702698917734
"2941" 588 73.5929937285966 93.2500230589226
"2942" 588.2 67.473336787426 94.2818923994907
"2943" 588.4 60.5116371018795 98.1036618720394
"2944" 588.6 53.1501302886773 104.04439487755
"2945" 588.8 45.9619006036696 109.933409215378
"2946" 589 40.4161816403659 116.098411889558
"2947" 589.2 41.9844882224583 118.465207018857
"2948" 589.4 44.8372478231942 117.317712300813
"2949" 589.6 49.5290227253414 119.518240676533
"2950" 589.8 55.9240314126658 120.95690556057
"2951" 590 63.1549611186542 121.865650361703
"2952" 590.2 71.7205065797294 123.705007617953
"2953" 590.4 78.6427261654065 124.060106219323
"2954" 590.6 86.8244744471445 121.900457501321
"2955" 590.8 94.8673953312018 118.548224332492
"2956" 591 100.702597105309 114.414322016271
"2957" 591.2 107.529230708908 109.084843090286
"2958" 591.4 112.636883744792 104.298326348421
"2959" 591.6 117.008284747185 98.7006244528411
"2960" 591.8 119.538354742732 92.5457987974657
"2961" 592 122.949953486129 85.9757200575408
"2962" 592.2 123.546478784835 78.9427886581682
"2963" 592.4 125.382440355476 71.1981108499983
"2964" 592.6 125.49568940945 63.1611102096085
"2965" 592.8 126.210546791176 54.7200033856858
"2966" 593 123.838581113149 47.8443991361488
"2967" 593.2 120.969462428333 38.9063687560279
"2968" 593.4 117.600704837584 30.87651553047
"2969" 593.6 110.18539323422 26.8157383098934
"2970" 593.8 101.902809268171 24.414448235495
"2971" 594 94.5962725701418 20.71810752453
"2972" 594.2 86.8094696699059 16.3746436262884
"2973" 594.4 78.2904239445456 13.8049057631513
"2974" 594.6 67.9815490514997 12.2073122094338
"2975" 594.8 57.7509065298804 11.30877700887
"2976" 595 48.0039873274632 11.2827191184382
"2977" 595.2 38.4458734219973 11.1828305384496
"2978" 595.4 30.7459727947656 14.5532615792317
"2979" 595.6 23.2360093802321 17.2712083824912
"2980" 595.8 22.6263704731724 19.5819017514582
"2981" 596 19.3546002690503 24.4824882827336
"2982" 596.2 14.3120620352439 27.7526773392647
"2983" 596.4 12.5797036160755 29.9291054930858
"2984" 596.6 11.9400069085286 33.110201338271
"2985" 596.8 10.6465763857837 38.6695619622791
"2986" 597 8.572968093828 44.6461542524728
"2987" 597.2 7.38244313506294 50.5921727930644
"2988" 597.4 5.85611783837881 55.5387791722107
"2989" 597.6 4.40321882524494 58.7224564714821
"2990" 597.8 4.99816807955721 63.9378193507089
"2991" 598 3.75621139835184 70.77635735967
"2992" 598.2 3.65066978813403 75.4506423560903
"2993" 598.4 7.18047271210429 77.8939606738578
"2994" 598.6 12.3439800489092 82.6976515647359
"2995" 598.8 17.6527206860311 88.427280285809
"2996" 599 22.1219278703893 93.9915490944637
"2997" 599.2 26.4392829811425 99.9394650126412
"2998" 599.4 30.5608122771275 107.658221697039
"2999" 599.6 34.9193656174978 114.10819707801
"3000" 599.8 40.6407490220283 115.652466628304
"3001" 600 47.7473899492788 114.796909349293
"3002" 600.2 57.1063073259497 113.349814277292
"3003" 600.4 64.5128832000105 111.498722165109
"3004" 600.6 69.5747877439364 106.74783768914
"3005" 600.8 75.843972269048 101.525054112037
"3006" 601 80.1859264117901 96.8100438798154
"3007" 601.2 80.3717118569452 90.5541270901665
"3008" 601.4 82.6244565109671 83.1407886045091
"3009" 601.6 85.0941048334762 76.7820323618833
"3010" 601.8 86.8523431042836 71.3322590222155
"3011" 602 90.7408272723447 64.2628774332557
"3012" 602.2 97.0578485286492 60.1141390903963
"3013" 602.4 102.398066551761 54.1395019785168
"3014" 602.6 103.81725926056 48.5890916288012
"3015" 602.8 108.497437563619 41.4233340869255
"3016" 603 115.51600996822 36.636249631214
"3017" 603.2 119.893163049423 38.7126074449983
"3018" 603.4 122.671524724263 43.762708824883
"3019" 603.6 125.938823905952 51.29779472977
"3020" 603.8 125.981148296945 58.0990629908036
"3021" 604 126.981855797719 68.7876910457493
"3022" 604.2 125.725373946767 74.8092124371091
"3023" 604.4 122.38553712037 83.0322364527151
"3024" 604.6 120.136290047752 91.96837105152
"3025" 604.8 116.058156440463 97.637132937257
"3026" 605 111.760494976846 105.10216615198
"3027" 605.2 106.31268343326 109.332243749023
"3028" 605.4 100.58093516708 114.981188664492
"3029" 605.6 93.9192421722341 118.991748352693
"3030" 605.8 86.4163572221691 122.96242333105
"3031" 606 78.8230091346418 123.879836502234
"3032" 606.2 70.2181485027688 124.29784172363
"3033" 606.4 62.5913946178346 124.249645740261
"3034" 606.6 54.9978232947515 123.038778504423
"3035" 606.8 50.9743457519399 119.21160596587
"3036" 607 47.6706332336481 115.058662579676
"3037" 607.2 44.9537645329629 109.835736138777
"3038" 607.4 42.3403034626178 103.977860876158
"3039" 607.6 37.5951192219778 99.673932459186
"3040" 607.8 32.9957908841762 94.3354520009854
"3041" 608 30.7607985572018 87.190625062931
"3042" 608.2 27.0834285262277 80.3717711646114
"3043" 608.4 25.2629944132281 72.8200274190805
"3044" 608.6 27.8075438605122 65.4040589973786
"3045" 608.8 29.6949511256147 56.5658342349939
"3046" 609 31.8156834760334 47.2077726292437
"3047" 609.2 34.0965644735996 38.0528585553927
"3048" 609.4 34.4915312176371 30.0559474513818
"3049" 609.6 32.237888475896 30.5730177477935
"3050" 609.8 34.107483484494 30.0850973840666
"3051" 610 40.2671332021674 28.4037515187493
"3052" 610.2 47.3682506478042 28.9329108547435
"3053" 610.4 53.8189025352018 30.6939172760367
"3054" 610.6 60.7649773360279 32.6652952959678
"3055" 610.8 67.7590783776706 36.2023864195887
"3056" 611 75.1186629198079 39.623087730673
"3057" 611.2 81.8399564078749 43.3826993752546
"3058" 611.4 89.3413500501136 44.49494813437
"3059" 611.6 97.4304897294326 43.7795810910623
"3060" 611.8 105.560028313212 41.0577802698166
"3061" 612 112.682545400678 36.1881364335569
"3062" 612.2 117.383535326813 32.7994591633978
"3063" 612.4 116.44138272663 30.6381065138843
"3064" 612.6 114.467528964731 26.1914090186347
"3065" 612.8 112.794437709702 24.1830780122818
"3066" 613 111.664958741258 24.0938597030021
"3067" 613.2 111.906369355942 25.7030888683027
"3068" 613.4 115.460417863516 28.0538255707414
"3069" 613.6 119.262685059375 32.1307686565882
"3070" 613.8 122.285033760945 38.1350411329085
"3071" 614 123.711517845675 46.0225402587718
"3072" 614.2 126.224975063693 54.0374274814303
"3073" 614.4 125.61300287148 61.1636393444309
"3074" 614.6 122.532713395967 68.4915713145613
"3075" 614.8 118.120496175141 76.5340181933439
"3076" 615 111.694924509809 82.4731859911468
"3077" 615.2 104.153640948715 85.8601667785322
"3078" 615.4 94.9045294509087 88.9082761668786
"3079" 615.6 88.6394401214123 90.2495560261595
"3080" 615.8 84.1590441159009 86.6883352742461
"3081" 616 81.3740431297417 81.7774606314496
"3082" 616.2 81.0832100960018 76.8057395882843
"3083" 616.4 80.2692971518467 71.2667652340522
"3084" 616.6 79.9755523538876 64.9435260760272
"3085" 616.8 81.8252683872876 58.7521713094272
"3086" 617 82.0714145522018 56.6386063276347
"3087" 617.2 77.8000546316304 53.5581305969414
"3088" 617.4 73.5005797864542 48.8795325459719
"3089" 617.6 69.6404597909147 43.361014235667
"3090" 617.8 67.4954615424989 37.5374627225284
"3091" 618 64.1899816101418 33.9377964984
"3092" 618.2 59.5618776791503 32.326838611535
"3093" 618.4 55.0858313252018 34.11232645787
"3094" 618.6 49.2416114229438 36.0047457264345
"3095" 618.8 43.0286550877861 34.2676327861116
"3096" 619 38.9502831963816 29.3937337293138
"3097" 619.2 35.9371076134876 28.6728770512711
"3098" 619.4 32.1037430746018 28.2352105477367
"3099" 619.6 26.6176718545848 28.8200489945189
"3100" 619.8 24.1562987749318 31.18226144487
"3101" 620 18.8738718378307 31.4206329374112
"3102" 620.2 18.2459176034831 29.46244067637
"3103" 620.4 19.1990516316857 24.5926972816926
"3104" 620.6 21.814646552976 19.3530999583055
"3105" 620.8 25.4896069551715 15.4297841253094
"3106" 621 32.4280229329784 11.5730520678594
"3107" 621.2 39.6567284424492 6.90185941535969
"3108" 621.4 46.5702599581304 3.65602956808428
"3109" 621.6 53.1575935514106 1.98310663901836
"3110" 621.8 60.4008265622862 1.49866148734591
"3111" 622 68.3792483554334 1.7964583957279
"3112" 622.2 71.9834940618268 2.58227903537
"3113" 622.4 76.3608997324334 6.85333490100158
"3114" 622.6 81.7365833719875 12.8921040655843
"3115" 622.8 87.4377629269875 18.0281674490639
"3116" 623 93.7051820840487 23.8077011881047
"3117" 623.2 101.377173555114 26.8396203322524
"3118" 623.4 107.942617557794 28.1793997855843
"3119" 623.6 114.455381353392 27.58210330281
"3120" 623.8 112.784641868542 27.8746107343185
"3121" 624 113.435354626996 32.0140701825759
"3122" 624.2 112.685580235998 38.8574486285642
"3123" 624.4 111.634197659912 45.5442734765542
"3124" 624.6 109.454197075526 54.3180685598565
"3125" 624.8 103.873050620119 61.036316354948
"3126" 625 97.103800064854 66.6238625765961
"3127" 625.2 92.6291544688685 72.0839437863187
"3128" 625.4 87.7520493160126 75.4827097289646
"3129" 625.6 82.8232835070149 75.3350432305663
"3130" 625.8 80.8256012420351 73.4841903885922
"3131" 626 77.657708578391 70.8035577281808
"3132" 626.2 76.6447362350352 67.3763495523144
"3133" 626.4 72.6374020804836 63.2716849153064
"3134" 626.6 66.48358342142 60.2211745420882
"3135" 626.8 59.8183862325746 55.9581036674427
"3136" 627 54.5380709365842 50.1377587604288
"3137" 627.2 50.939916077926 43.4011157681976
"3138" 627.4 46.3702349939949 38.6436039105079
"3139" 627.6 39.5515567296337 36.1462895721314
"3140" 627.8 32.5539900753557 32.3015098815129
"3141" 628 26.3222772457187 30.5832227502239
"3142" 628.2 24.3869712425627 33.705847246071
"3143" 628.4 22.3316787139465 34.7398103158806
"3144" 628.6 16.4057196958141 36.2793266249822
"3145" 628.8 15.3605752654241 39.1267010030644
"3146" 629 12.3317655260603 40.9675729033794
"3147" 629.2 6.68648432869656 41.7566448132963
"3148" 629.4 6.87343209847458 41.3795825671882
"3149" 629.6 5.51926411132949 40.5172696824019
"3150" 629.8 3.87764787066991 41.3222921697849
"3151" 630 3.25034483148754 42.6711321568904
"3152" 630.2 3.62203212195637 44.9234556659154
"3153" 630.4 3.23586564531613 46.5259745657414
"3154" 630.6 3.35144949354666 48.3574063992579
"3155" 630.8 4.3660426986153 47.6675519736969
"3156" 631 4.02251008440375 46.6973966683892
"3157" 631.2 2.90090902660777 44.9313676326472
"3158" 631.4 2.94230372964738 44.0951071489542
"3159" 631.6 3.89802985576306 41.5323846185639
"3160" 631.8 5.36792580905899 38.4164281695129
"3161" 632 8.05776804271499 33.6312459894884
"3162" 632.2 11.7107965693837 29.0846012651086
"3163" 632.4 15.0053290653816 22.969634179561
"3164" 632.6 19.5695942455352 19.0894700704003
"3165" 632.8 25.7470219496474 15.4844034512017
"3166" 633 32.1531141140472 10.3493810016999
"3167" 633.2 38.1938967240635 7.05191567407213
"3168" 633.4 45.9567455781678 4.35566324531319
"3169" 633.6 53.6967889168886 3.65361763100856
"3170" 633.8 62.0337227214252 2.18925458866787
"3171" 634 68.049373653847 2.22475357095065
"3172" 634.2 74.9805724806706 4.75992246215125
"3173" 634.4 83.0809984317331 6.98135762146375
"3174" 634.6 92.0607602260079 8.20452002082918
"3175" 634.8 99.0751345852624 12.5113003969458
"3176" 635 106.283284748668 17.2214725743603
"3177" 635.2 111.179103502452 23.0902842392354
"3178" 635.4 113.443581916459 32.1528533637264
"3179" 635.6 113.174516346702 41.2888625042033
"3180" 635.8 109.875365294905 50.4170536835592
"3181" 636 103.539345291912 58.236845891398
"3182" 636.2 95.5244044205293 63.0911091152992
"3183" 636.4 90.8532314807808 65.4378727753437
"3184" 636.6 85.6832927901215 68.63613595887
"3185" 636.8 79.655280443839 71.4416252950957
"3186" 637 73.5213572856343 71.9466618225592
"3187" 637.2 67.0731089606785 71.9382632703513
"3188" 637.4 61.9019082154018 69.1296497446135
"3189" 637.6 56.7819868518139 65.5292566778441
"3190" 637.8 49.7447262684124 64.1538740339489
"3191" 638 42.8655036274834 63.4729631447001
"3192" 638.2 34.6277343065027 63.2365413533434
"3193" 638.4 26.5552391754815 61.4847908423954
"3194" 638.6 18.9416865557545 56.91587590687
"3195" 638.8 14.4047478783018 51.033451907945
"3196" 639 11.6426168788179 43.8318161846111
"3197" 639.2 12.9435954178349 44.0800406434984
"3198" 639.4 12.4959085013685 45.2805452755367
"3199" 639.6 9.56288713913453 47.2559709350815
"3200" 639.8 9.08772690047302 51.24683707737
"3201" 640 7.86469530972643 55.6983221630503
"3202" 640.2 8.56186393510939 59.3979203835381
"3203" 640.4 10.2713927009268 64.862084827995
"3204" 640.6 10.9223689835407 71.7615035446014
"3205" 640.8 10.3568030274052 79.2174061108276
"3206" 641 8.37467360941784 86.459594038818
"3207" 641.2 10.443417875694 89.1933685823466
"3208" 641.4 14.8487532275301 90.9879711036753
"3209" 641.6 20.7839837313829 94.6290526481417
"3210" 641.8 26.5298456678065 99.1825821838816
"3211" 642 32.4137914745483 103.067158395953
"3212" 642.2 38.5207373959518 107.150566613445
"3213" 642.4 45.094893710177 111.167350941858
"3214" 642.6 49.6984146033503 116.898606274901
"3215" 642.8 48.2003954520917 120.622657908387
"3216" 643 46.0725379334875 120.870762862465
"3217" 643.2 46.4985261851775 122.363833914638
"3218" 643.4 49.396717758678 123.075894606203
"3219" 643.6 54.4945978898685 125.526108392437
"3220" 643.8 60.0996770720837 125.462444763716
"3221" 644 67.2763942244003 126.431741275866
"3222" 644.2 72.5528810968711 125.69596723377
"3223" 644.4 78.3770115157133 124.66961787608
"3224" 644.6 84.7748610253514 123.103145581732
"3225" 644.8 90.0870567016165 121.69579152037
"3226" 645 96.462235102143 118.485245311387
"3227" 645.2 102.35463547308 114.94390257737
"3228" 645.4 106.900077690442 110.115559728064
"3229" 645.6 111.172768858502 104.72689327117
"3230" 645.8 115.755050250544 99.4554582294753
"3231" 646 118.804041732431 94.8845480158126
"3232" 646.2 122.502412643832 90.0913416432103
"3233" 646.4 124.877364977407 83.8401355162931
"3234" 646.6 126.91960153821 76.5828939926286
"3235" 646.8 126.376256751688 70.0598514499106
"3236" 647 126.67386104015 61.8029783460941
"3237" 647.2 125.757960940837 53.6685161657251
"3238" 647.4 121.617691782916 45.5205244158658
"3239" 647.6 117.935865090211 37.5542842517973
"3240" 647.8 112.736902870156 30.1742115550764
"3241" 648 107.144422586606 22.9873889795815
"3242" 648.2 101.303124025085 16.1023200019232
"3243" 648.4 93.1243680380123 14.1630760386963
"3244" 648.6 82.6649431483866 14.5116316284678
"3245" 648.8 73.623860329847 16.5134436834345
"3246" 649 64.3184081811702 17.1521446492121
"3247" 649.2 54.7175380722949 16.3926916320328
"3248" 649.4 46.6804141115467 12.4926638469562
"3249" 649.6 42.5388675842363 7.41007731016311
"3250" 649.8 44.3378036726254 8.10518930284059
"3251" 650 40.8657004726235 9.61197927609289
"3252" 650.2 34.7367984832657 12.4227980267636
"3253" 650.4 28.3574730343534 15.9663836467943
"3254" 650.6 23.8617954189291 19.6260695918852
"3255" 650.8 17.4715242280529 20.9527837769125
"3256" 651 17.9028484352127 22.4252996574352
"3257" 651.2 18.2536775423218 23.63415918312
"3258" 651.4 20.0061389971456 25.657793483134
"3259" 651.6 22.1898779755507 28.1514661887537
"3260" 651.8 24.3570494004746 30.1529747728132
"3261" 652 25.3827570194265 33.2499111328419
"3262" 652.2 26.7459449088915 37.5980934560941
"3263" 652.4 27.1987282434229 42.5371014895279
"3264" 652.6 28.4669906426755 47.6583455557279
"3265" 652.8 29.6051700534261 54.1542807026223
"3266" 653 28.678926383364 59.5102401692619
"3267" 653.2 24.0052410753175 63.4514053959816
"3268" 653.4 19.5910558807756 67.3141607961979
"3269" 653.6 14.9150667949138 71.988639910266
"3270" 653.8 9.69056618065422 75.0604399935843
"3271" 654 10.6134634742268 77.85310133672
"3272" 654.2 14.5258662706258 81.475935634098
"3273" 654.4 20.5770531562272 85.270786555887
"3274" 654.6 27.3572695196595 87.735539107353
"3275" 654.8 33.6265705392101 90.6274162172378
"3276" 655 40.0430953774841 94.2454384059426
"3277" 655.2 46.9210608289749 97.237188907286
"3278" 655.4 54.7422574160493 100.078734867717
"3279" 655.6 62.2903665388869 103.509526992575
"3280" 655.8 69.7173856766902 106.485524809812
"3281" 656 69.1297369623518 109.188872709445
"3282" 656.2 66.4913577571768 113.53619742982
"3283" 656.4 64.030987370227 120.007551649891
"3284" 656.6 66.7708857398361 125.715361564161
"3285" 656.8 71.3954279484685 125.970572360592
"3286" 657 77.9286526667056 125.562634428994
"3287" 657.2 82.7161178316293 122.964595970249
"3288" 657.4 90.0750127271388 121.255429130535
"3289" 657.6 95.6862639393726 117.939218242833
"3290" 657.8 102.587071602473 112.198451093192
"3291" 658 108.806779343177 108.25571069987
"3292" 658.2 113.203872013787 104.239688399443
"3293" 658.4 117.003395485524 98.4613175760744
"3294" 658.6 121.36875407999 92.3735491647768
"3295" 658.8 123.312250173593 86.6820936792518
"3296" 659 124.836653974651 80.0963483581407
"3297" 659.2 125.249449392611 72.8983004721091
"3298" 659.4 127.214087753781 66.4201485748963
"3299" 659.6 127.544944085638 58.1921334737973
"3300" 659.8 125.014644601104 51.4993504441736
"3301" 660 121.989417043279 44.0180367721649
"3302" 660.2 117.565424810991 36.8948824770805
"3303" 660.4 113.680092646862 29.9023109777474
"3304" 660.6 109.523568670135 22.1973003786681
"3305" 660.8 103.438960426046 16.9579105054013
"3306" 661 94.926863417263 14.3389374105129
"3307" 661.2 86.1309211172124 12.0148086927805
"3308" 661.4 76.6891024679434 10.4907349204824
"3309" 661.6 67.2456521160316 10.2557425430509
"3310" 661.8 58.7613019127127 9.88805550445695
"3311" 662 49.6878097306661 7.80543840637
"3312" 662.2 40.8920057812352 7.38928424510334
"3313" 662.4 35.4484350802018 10.3325502441417
"3314" 662.6 30.5034944627379 16.353978598937
"3315" 662.8 25.9695042241109 21.4134478540973
"3316" 663 22.8235549934596 25.0377929718442
"3317" 663.2 19.4515959758783 28.1547773905171
"3318" 663.4 15.4924250602909 30.5635800463007
"3319" 663.6 11.8459693913337 30.0420139756447
"3320" 663.8 11.7596209002236 31.3276569204678
"3321" 664 8.25359507552766 35.8264216474486
"3322" 664.2 8.05926319741832 38.4535769735453
"3323" 664.4 8.48819042900185 42.3256080750557
"3324" 664.6 7.36445946187155 48.3541721762232
"3325" 664.8 4.6171470988291 54.0159222339245
"3326" 665 2.73545997840872 60.03703211637
"3327" 665.2 2.47904972197107 62.8037713203957
"3328" 665.4 4.03587035175103 62.7499005781569
"3329" 665.6 6.95811429852152 66.0924301956241
"3330" 665.8 9.53974132470183 71.722258782345
"3331" 666 10.0143203878412 77.6926056159438
"3332" 666.2 11.1956486646894 84.6672660057419
"3333" 666.4 13.6206377318659 91.6327671376669
"3334" 666.6 14.2630434901094 97.7092965692271
"3335" 666.8 12.8662019160067 98.183806416053
"3336" 667 10.9857360342333 97.3946087045747
"3337" 667.2 12.0490777023147 96.1501861387974
"3338" 667.4 12.8431023746936 95.3544444006487
"3339" 667.6 12.0142116176706 92.6389817192372
"3340" 667.8 9.40205443554068 87.6962983601799
"3341" 668 7.44312868076283 81.3429237326383
"3342" 668.2 5.29765917028586 74.5792327508574
"3343" 668.4 5.04536512560013 68.7818834816242
"3344" 668.6 6.60246694578078 61.4417200345016
"3345" 668.8 6.58579683012287 53.9623435539489
"3346" 669 5.371058325298 47.0942783841969
"3347" 669.2 9.09144344516338 43.0997374112065
"3348" 669.4 15.0295570172117 39.4748625761522
"3349" 669.6 21.0912710825567 35.3472276309506
"3350" 669.8 27.5778179117636 32.7303148457296
"3351" 670 34.7425747543447 30.8683259077629
"3352" 670.2 41.8354086976149 30.2766553397178
"3353" 670.4 47.9628761280907 33.0530678501107
"3354" 670.6 55.5210586271783 35.0917625120876
"3355" 670.8 63.2750433763082 35.6627401372743
"3356" 671 68.106239489859 39.7886449519986
"3357" 671.2 71.0288154099282 45.9287330238323
"3358" 671.4 76.4278226694746 52.8207336594518
"3359" 671.6 80.3867416746883 59.7237114158024
"3360" 671.8 86.7099029755898 66.7351080212752
"3361" 672 89.4370363340642 72.0845431470856
"3362" 672.2 88.5772650954451 77.3591908477484
"3363" 672.4 85.6221201958279 80.2295557673961
"3364" 672.6 81.5855840079374 87.3299086280477
"3365" 672.8 77.2108147074366 94.7225767749874
"3366" 673 74.6361950707149 102.6021807211
"3367" 673.2 71.8401660884203 102.953866718546
"3368" 673.4 66.1060177010283 102.54771664023
"3369" 673.6 58.8169366117518 100.513332388345
"3370" 673.8 50.9147119242788 99.2972900776264
"3371" 674 42.4925591526018 99.55469155257
"3372" 674.2 34.8735262175127 101.495792715
"3373" 674.4 28.0832137615295 102.218406483278
"3374" 674.6 22.8898703685716 104.521135691521
"3375" 674.8 24.0677064617384 106.383638408955
"3376" 675 26.8717425583904 107.599944189477
"3377" 675.2 31.1167452172494 109.347660394156
"3378" 675.4 36.4137141582971 113.03299061237
"3379" 675.6 41.1466452708503 118.570654244276
"3380" 675.8 45.3572039213659 118.493023445698
"3381" 676 51.2280331596518 116.367531991295
"3382" 676.2 58.4743466053412 115.895181703116
"3383" 676.4 64.9091645530311 116.873457585931
"3384" 676.6 70.1276413421003 122.341719575206
"3385" 676.8 71.6102025433447 124.72355729549
"3386" 677 76.1139255573787 124.393607233008
"3387" 677.2 81.5544258685405 123.58718341691
"3388" 677.4 86.4902149661043 122.239546957565
"3389" 677.6 91.2286579924809 120.321119967254
"3390" 677.8 96.9269147722259 117.431655167538
"3391" 678 101.480145600958 114.350432357346
"3392" 678.2 107.762388192109 110.404817573673
"3393" 678.4 112.502426073958 104.839372967321
"3394" 678.6 116.095968242965 99.5799544565141
"3395" 678.8 120.215973200597 94.0546175705016
"3396" 679 122.740902379668 88.2051700140056
"3397" 679.2 124.883605584807 82.9512133107121
"3398" 679.4 125.446347382936 77.7188865464939
"3399" 679.6 127.050553919177 71.047069888045
"3400" 679.8 128.052340281473 65.5041836365734
"3401" 680 127.337446609649 59.1016909966595
"3402" 680.2 127.090728897912 52.1888831513437
"3403" 680.4 123.877861267784 48.1860546082135
"3404" 680.6 120.921210020829 41.4907628996973
"3405" 680.8 120.107557912693 34.5468314403879
"3406" 681 117.604698991734 28.9224765614893
"3407" 681.2 112.937419673145 25.3239513350271
"3408" 681.4 105.997737377467 21.7101331163994
"3409" 681.6 101.299080635329 15.6510195165721
"3410" 681.8 97.2425793054639 11.5258417660593
"3411" 682 90.4014713464518 9.3899029106825
"3412" 682.2 83.6446203021144 5.24766109658359
"3413" 682.4 77.2570851502018 4.92867093797204
"3414" 682.6 70.6292376802304 2.26925345634144
"3415" 682.8 63.8358137103309 1.93708940417646
"3416" 683 55.9000821879884 1.68765732890933
"3417" 683.2 49.6994247994699 3.44645777967928
"3418" 683.4 42.6208867784276 6.51505914398291
"3419" 683.6 34.6255844227791 10.0499391267721
"3420" 683.8 28.257654402414 14.5380252083094
"3421" 684 24.8292683131109 19.3365374759761
"3422" 684.2 22.2635071626718 22.52583024342
"3423" 684.4 18.2285458120386 25.1492393839414
"3424" 684.6 16.2187139408949 27.9715509452611
"3425" 684.8 16.4633190043108 30.2684292873502
"3426" 685 15.835639394231 33.8148673461661
"3427" 685.2 14.6293613282672 37.5061299196971
"3428" 685.4 12.5170239812018 39.32274641577
"3429" 685.6 9.70780330704877 39.8203634907373
"3430" 685.8 10.4838469134038 40.9646607733892
"3431" 686 11.9660294791358 45.1860012034738
"3432" 686.2 12.9945586789711 50.6653971974213
"3433" 686.4 13.4251585378738 55.502820205818
"3434" 686.6 12.0260890750768 60.734514983595
"3435" 686.8 10.1387891502097 66.3746393577716
"3436" 687 8.20231407783893 72.0264636387087
"3437" 687.2 10.3840305886628 75.085463840745
"3438" 687.4 14.4985006087618 78.467395836402
"3439" 687.6 19.7910492779335 81.9084293873212
"3440" 687.8 24.3184656600518 86.34392016787
"3441" 688 29.157052113275 90.8353400791017
"3442" 688.2 33.0994244875953 93.8225821860831
"3443" 688.4 36.1078877580736 99.4475498218828
"3444" 688.6 38.011443234131 106.795187720131
"3445" 688.8 39.0211742680018 112.392835104095
"3446" 689 42.9356752220799 113.011240394882
"3447" 689.2 48.0804603687312 111.332974813815
"3448" 689.4 55.3615150299058 110.735819642178
"3449" 689.6 62.0172654157545 109.995646331159
"3450" 689.8 67.9264661517182 108.364308975477
"3451" 690 70.5839012120543 108.232737987722
"3452" 690.2 72.8420917028098 111.64694246709
"3453" 690.4 76.3578747163238 117.29603323998
"3454" 690.6 82.2844889396109 122.150356942347
"3455" 690.8 87.1669403441775 120.953176951858
"3456" 691 94.9383433434418 118.789167027474
"3457" 691.2 100.749714291714 114.281663664982
"3458" 691.4 107.902921469656 109.004552671588
"3459" 691.6 113.274943628836 103.521931222346
"3460" 691.8 117.877989479577 96.838011708995
"3461" 692 122.34227519434 90.3381654648269
"3462" 692.2 124.272812547102 84.60499027972
"3463" 692.4 126.017600888407 78.0649349109597
"3464" 692.6 125.045186634434 73.6829909521468
"3465" 692.8 127.296403635236 66.4122297927062
"3466" 693 127.083741945089 61.7119879952569
"3467" 693.2 125.21486459738 57.6279181033521
"3468" 693.4 124.603575195665 50.5077405487584
"3469" 693.6 123.355194123488 43.8147544706379
"3470" 693.8 118.951711629102 37.45005269007
"3471" 694 113.536666746107 31.6653976775304
"3472" 694.2 108.199105998545 25.4440658013986
"3473" 694.4 101.722341104668 20.0451696721564
"3474" 694.6 93.1854827232528 17.1780066156557
"3475" 694.8 85.3854995652514 12.2793689277264
"3476" 695 79.5963320191606 8.46604920939062
"3477" 695.2 71.7578223711081 7.5426880111825
"3478" 695.4 62.9596589753933 8.55625062524234
"3479" 695.6 54.0390314124643 7.77358987362
"3480" 695.8 44.7066549227779 7.65311933669608
"3481" 696 39.2150570783367 11.2035694961902
"3482" 696.2 32.6398539941597 15.1124975623595
"3483" 696.4 25.4396976392018 18.17532066977
"3484" 696.6 21.2127624943837 22.5445533202488
"3485" 696.8 18.4163963568157 25.9963112507462
"3486" 697 16.233766560182 28.8872750948254
"3487" 697.2 15.0461006978433 33.1941272495304
"3488" 697.4 13.1716038560352 37.7359817396478
"3489" 697.6 10.087150179249 41.4362871589455
"3490" 697.8 8.94047279527263 45.5445404880072
"3491" 698 8.06294302644531 50.0305000700831
"3492" 698.2 7.56016509032683 56.3017963847841
"3493" 698.4 8.82709388032682 61.76322259142
"3494" 698.6 9.92034348599523 68.4071423762874
"3495" 698.8 10.963203878425 73.8871956974031
"3496" 699 8.98198365007988 79.5531915507847
"3497" 699.2 7.66897792591956 81.1464450974749
"3498" 699.4 10.4766555992422 82.7368169909264
"3499" 699.6 15.2495359954738 84.181786976538
"3500" 699.8 20.8564560484978 87.269820711978
"3501" 700 26.3043765383768 90.38231412057
"3502" 700.2 31.9204470867583 93.1697798966119
"3503" 700.4 36.9558656066086 96.0625809073785
"3504" 700.6 42.2740139363268 100.09611660932
"3505" 700.8 48.541062600275 103.975578615663
"3506" 701 55.4301498753873 104.823260767039
"3507" 701.2 62.7649488445898 105.216921385413
"3508" 701.4 67.9758100466857 106.737254848112
"3509" 701.6 66.6347135039584 108.740362285196
"3510" 701.8 64.1943825206755 111.098611307449
"3511" 702 62.7068952773557 111.82437962596
"3512" 702.2 60.0436063835903 112.746617028634
"3513" 702.4 57.1895461466615 113.884682020426
"3514" 702.6 55.5088567008459 117.328763894141
"3515" 702.8 57.9526260058297 117.953959254021
"3516" 703 62.4581502841542 117.334059130418
"3517" 703.2 69.7863591540871 116.991606601067
"3518" 703.4 77.833141834405 116.949364873972
"3519" 703.6 86.277000120958 117.768323676858
"3520" 703.8 94.0856075656653 115.95373410359
"3521" 704 99.9667837109518 110.685753748695
"3522" 704.2 103.633231942012 102.607538150448
"3523" 704.4 105.630781660158 93.97482861477
"3524" 704.6 104.192215460786 85.5620809656709
"3525" 704.8 98.9996193221572 77.7880393341021
"3526" 705 95.3073011610629 69.1881771932033
"3527" 705.2 94.6065570509077 59.8309533750465
"3528" 705.4 94.9092278855886 50.7817283160775
"3529" 705.6 94.4835904330548 41.5798706661935
"3530" 705.8 96.0467173431699 31.9547577711466
"3531" 706 97.073738341021 23.0588527085509
"3532" 706.2 94.3798197059594 15.8505708004306
"3533" 706.4 88.7176195617835 12.1862365846353
"3534" 706.6 80.3497250070545 9.60102515804368
"3535" 706.8 71.7165573902224 9.62441646240093
"3536" 707 62.2237620399252 11.0973569616785
"3537" 707.2 52.2845110006463 11.37247407437
"3538" 707.4 42.8810839815352 12.9691471829033
"3539" 707.6 34.7280534775158 14.752862527184
"3540" 707.8 26.9098367895781 17.1682763708551
"3541" 708 23.5431436323534 21.9577682320064
"3542" 708.2 19.2542434345663 25.9370759857999
"3543" 708.4 16.9020736281436 30.5904353120205
"3544" 708.6 14.9424616935961 35.2282500476873
"3545" 708.8 12.9956415240907 40.5032653630367
"3546" 709 11.2343987283169 45.9267228810072
"3547" 709.2 6.82886892778125 49.2144839781457
"3548" 709.4 6.81472325028147 49.9041254842638
"3549" 709.6 8.67910349149494 52.5976541560769
"3550" 709.8 10.8765136249198 58.0803889248572
"3551" 710 13.1473983059823 65.3440851833944
"3552" 710.2 14.7943284812268 72.002525870545
"3553" 710.4 14.4844282757556 79.7083704932626
"3554" 710.6 13.0391212486938 87.2212958765313
"3555" 710.8 14.3406033734223 92.9649041179921
"3556" 711 18.1625822722506 94.6758070526627
"3557" 711.2 24.5890454516304 95.9348783160128
"3558" 711.4 31.7897919402994 98.9388496802724
"3559" 711.6 38.3229793936472 102.687302528471
"3560" 711.8 45.5869554704214 104.830051445541
"3561" 712 53.4134853224018 105.959431488595
"3562" 712.2 60.1353027106258 108.36017388729
"3563" 712.4 67.1956434715378 109.18568785617
"3564" 712.6 68.6144274479844 106.161461963735
"3565" 712.8 72.9115194005018 101.52293087652
"3566" 713 77.0910003676472 96.0842184947902
"3567" 713.2 82.3735283405865 91.4380521497803
"3568" 713.4 85.2322394564839 89.2788849551392
"3569" 713.6 89.5867050728829 89.7648918753269
"3570" 713.8 93.2298113414828 93.1921443421634
"3571" 714 98.6274196444801 97.9628188025961
"3572" 714.2 106.139840556804 100.431767756167
"3573" 714.4 113.570977683573 100.775698404689
"3574" 714.6 117.133402653941 97.2789399250087
"3575" 714.8 119.75979186168 91.6784109316135
"3576" 715 123.795602702869 84.75149353037
"3577" 715.2 125.520630038405 77.5137795115225
"3578" 715.4 127.216310435869 69.6111910384469
"3579" 715.6 126.763183652418 63.1736822066673
"3580" 715.8 125.756429847392 55.1345545234045
"3581" 716 125.118839439091 48.1292195937311
"3582" 716.2 123.299480733219 41.7554204303439
"3583" 716.4 121.988885464765 38.5722791713336
"3584" 716.6 119.182426029807 33.1836902924226
"3585" 716.8 116.73858707436 29.0702008519753
"3586" 717 115.831481158183 27.6056111254738
"3587" 717.2 116.662089765841 29.4447470470644
"3588" 717.4 117.552524945791 31.0090292386971
"3589" 717.6 120.024649212633 34.4062679619663
"3590" 717.8 120.710500295361 38.9290647295293
"3591" 718 124.343493837491 45.0581642924753
"3592" 718.2 125.821960646874 51.210595643551
"3593" 718.4 125.91706578108 57.660854629457
"3594" 718.6 126.657305890807 65.474750023791
"3595" 718.8 125.785107087165 72.3229688601498
"3596" 719 124.1278445006 79.8699308115204
"3597" 719.2 123.391545470126 86.2974968828446
"3598" 719.4 120.511333454945 92.4506721654213
"3599" 719.6 116.906633046992 98.0818441119834
"3600" 719.8 113.467116567249 103.845447212394
"3601" 720 110.20650390086 108.698482984443
"3602" 720.2 108.797481720605 110.167650036894
"3603" 720.4 104.122310142152 112.386465397545
"3604" 720.6 99.0644770267138 115.505455906818
"3605" 720.8 92.877390109836 119.825272816419
"3606" 721 86.4151704036304 122.887836603299
"3607" 721.2 79.001855586194 123.819361404835
"3608" 721.4 71.5926873987825 125.026531622805
"3609" 721.6 68.0869339082971 125.987760457632
"3610" 721.8 63.8423717063181 126.290868198998
"3611" 722 59.494347599155 125.48576691762
"3612" 722.2 55.8516193938241 124.835349104348
"3613" 722.4 52.062028627194 123.616656151854
"3614" 722.6 48.1090848293609 122.680200714461
"3615" 722.8 45.975655143664 119.888721830219
"3616" 723 42.1461987778869 116.551877317472
"3617" 723.2 40.6650143730268 114.35788957477
"3618" 723.4 38.0809469512264 111.935521500231
"3619" 723.6 33.7425007327367 109.29708365444
"3620" 723.8 28.7358065903754 107.683489954428
"3621" 724 24.9457933687253 104.316445305354
"3622" 724.2 24.0205244651934 99.051752369849
"3623" 724.4 25.2905812417948 92.9453036552195
"3624" 724.6 26.1531785893597 86.8333818290805
"3625" 724.8 25.7899661870254 80.0743090065128
"3626" 725 26.4232344630176 73.6782615647647
"3627" 725.2 28.056438411071 67.0841896994448
"3628" 725.4 30.590038589854 61.1603160192744
"3629" 725.6 30.8644563672928 54.7443850375518
"3630" 725.8 31.9363622902307 47.5499573912354
"3631" 726 34.9481274865998 41.7039767133802
"3632" 726.2 40.4567629531706 39.5663876913075
"3633" 726.4 46.6823502488041 38.9735706839836
"3634" 726.6 53.3249426586513 38.617641371606
"3635" 726.8 59.6621316818079 35.9981456394912
"3636" 727 62.7817498261593 34.7438760860189
"3637" 727.2 64.9182436253255 37.1336687090607
"3638" 727.4 66.2348046772018 37.5877975942137
"3639" 727.6 69.1922915713581 33.9451216609325
"3640" 727.8 67.8805059920472 28.737476137071
"3641" 728 64.2314735280143 23.3435413217762
"3642" 728.2 61.4876225010718 17.46191353617
"3643" 728.4 59.7525844066084 11.0714879406887
"3644" 728.6 60.8566919636518 8.61056931429
"3645" 728.8 66.5122620822118 8.61056931429
"3646" 729 73.6600522763255 11.1216258370401
"3647" 729.2 80.3817316291176 15.6395069674437
"3648" 729.4 86.0102961603118 22.69399049634
"3649" 729.6 91.0368749181712 30.5582901909924
"3650" 729.8 93.5073860586712 39.7735656466965
"3651" 730 91.9851323339518 49.0705206727867
"3652" 730.2 88.8494835787018 55.7480963727033
"3653" 730.4 85.8645556622622 61.4636267385166
"3654" 730.6 82.4661986126572 67.6909170047539
"3655" 730.8 77.3227350965927 71.6692744051336
"3656" 731 71.4746922112275 72.5902537941392
"3657" 731.2 64.9095747393434 74.776420334901
"3658" 731.4 57.7950228002465 77.1840546594503
"3659" 731.6 49.8126682533099 79.2494443050186
"3660" 731.8 42.931832109538 83.3405232391263
"3661" 732 34.9150474131514 87.4289113592019
"3662" 732.2 26.7218295746818 89.391697357914
"3663" 732.4 19.5194017115051 88.4939571820422
"3664" 732.6 14.4977589919092 88.9275352880286
"3665" 732.8 13.9755124042498 91.510516544706
"3666" 733 14.7974958032018 91.2952018202725
"3667" 733.2 12.7116984050311 88.1383131106139
"3668" 733.4 13.61646049049 84.6586469603191
"3669" 733.6 14.2305451696768 78.582432736695
"3670" 733.8 14.8253064351774 70.9773915127359
"3671" 734 15.2884307093268 63.518076745945
"3672" 734.2 15.0642176537281 55.5011305573437
"3673" 734.4 15.2136063599174 47.0498432753425
"3674" 734.6 13.921824433643 38.8146686462524
"3675" 734.8 12.9152016009161 36.400221055421
"3676" 735 16.2487051444746 34.9789925914912
"3677" 735.2 21.2846883217936 31.4942470718088
"3678" 735.4 24.3724478432779 26.6043810417613
"3679" 735.6 24.08366616507 22.1673767572381
"3680" 735.8 26.0159458952986 15.7203124807571
"3681" 736 31.639647054686 14.5010057335595
"3682" 736.2 38.9662740204352 11.3257628930033
"3683" 736.4 45.1641952385143 9.4695242425575
"3684" 736.6 52.4717349218352 7.23641128790334
"3685" 736.8 59.7411207301593 3.02273746701894
"3686" 737 63.1825405208855 2.52638161054347
"3687" 737.2 67.1438587368307 2.17382981123598
"3688" 737.4 73.3780472961136 3.21175591795824
"3689" 737.6 80.6851730509105 4.13450849561271
"3690" 737.8 86.2820136022324 8.02902810567612
"3691" 738 92.3680903545655 13.6848705734306
"3692" 738.2 98.0967968169118 18.97535581245
"3693" 738.4 105.217819627687 23.1390592649155
"3694" 738.6 112.933538654171 25.1953939586484
"3695" 738.8 113.34610524593 26.8910581681273
"3696" 739 115.292844529982 32.2429052419572
"3697" 739.2 120.331590341736 37.481793261692
"3698" 739.4 122.595036849488 43.5293220321683
"3699" 739.6 125.577330381367 50.7509475261221
"3700" 739.8 126.290563346333 57.36175536537
"3701" 740 127.253002909022 64.8237099565667
"3702" 740.2 125.364645281253 72.2766682409085
"3703" 740.4 124.438812703945 81.5862393524469
"3704" 740.6 121.991382543664 86.5264470530423
"3705" 740.8 117.042736023266 92.3252800927249
"3706" 741 110.866458172016 98.3723918271281
"3707" 741.2 104.020702453194 102.99433308957
"3708" 741.4 95.361172705766 106.885407162575
"3709" 741.6 86.2308061898798 108.92399008198
"3710" 741.8 78.1929090211346 111.320128346824
"3711" 742 73.2270449991542 116.184478757822
"3712" 742.2 66.6687527273199 119.606327151291
"3713" 742.4 60.3720168828475 121.07787982985
"3714" 742.6 54.9244958621003 118.621412843347
"3715" 742.8 50.2158806592506 114.275860183102
"3716" 743 46.4417265046171 109.681877200302
"3717" 743.2 42.6730965051768 103.640858304395
"3718" 743.4 38.4605582784268 98.436808053045
"3719" 743.6 32.4794601534723 94.2799480006569
"3720" 743.8 28.4874787525647 89.236999787999
"3721" 744 28.8513558808447 83.5344246002807
"3722" 744.2 32.0180643310069 76.846579740692
"3723" 744.4 35.8627550358505 71.6815443066943
"3724" 744.6 41.0468906792559 66.4893726972889
"3725" 744.8 47.6797275985161 63.11997008657
"3726" 745 53.526805064174 58.5755383357311
"3727" 745.2 59.6045440095352 53.1152843320367
"3728" 745.4 63.1527124571655 45.4133440060336
"3729" 745.6 67.6977488648999 39.1828532379549
"3730" 745.8 70.6301695090434 40.6100578028849
"3731" 746 72.6347146557776 42.008832365764
"3732" 746.2 80.7299605392606 42.6514801210759
"3733" 746.4 85.5623678418751 39.0548403422611
"3734" 746.6 85.4210191388243 32.3522075458904
"3735" 746.8 82.3430858803668 24.9826326264628
"3736" 747 79.3871961927293 17.7617797214469
"3737" 747.2 78.4808548275755 10.1769291526777
"3738" 747.4 76.139884308111 7.00632976646091
"3739" 747.6 71.1131335747792 6.20841507342155
"3740" 747.8 64.7729637656634 3.92761705615023
"3741" 748 59.8652109674777 3.23682129464586
"3742" 748.2 55.9289942785467 5.50795114730103
"3743" 748.4 50.701700820026 7.95103169894143
"3744" 748.6 43.591729095926 12.13683886037
"3745" 748.8 36.3183928493352 14.3874685080367
"3746" 749 28.6607263781257 13.8261958149352
"3747" 749.2 26.9135999443999 17.3688275275779
"3748" 749.4 21.425959408755 21.8106612760934
"3749" 749.6 17.0011840621715 25.8490798698246
"3750" 749.8 15.4868541154077 30.6689380346641
"3751" 750 13.3214042412679 34.4884996937474
"3752" 750.2 10.1337635969943 39.3198620203511
"3753" 750.4 8.50469537287155 43.9432964845351
"3754" 750.6 7.92940815214919 50.8545972529753
"3755" 750.8 5.94646915306389 57.5363731828614
"3756" 751 3.18471634634096 63.17092773897
"3757" 751.2 4.03741450587139 65.2878858636744
"3758" 751.4 5.67457004898052 66.6876322830831
"3759" 751.6 5.81854407099671 73.4297484522674
"3760" 751.8 7.03999336597107 79.2702793811905
"3761" 752 10.5686101081938 84.3179425361603
"3762" 752.2 13.3827586543685 90.7147521386081
"3763" 752.4 15.0261609994458 97.6835514138334
"3764" 752.6 18.4137295541861 101.378935384354
"3765" 752.8 25.0305419480051 102.619042510214
"3766" 753 30.8205975960898 106.323906097386
"3767" 753.2 35.3359318036498 111.720321486546
"3768" 753.4 39.2103157629499 116.92804109011
"3769" 753.6 43.8614455452256 115.665802653037
"3770" 753.8 48.6255961734105 113.512657209961
"3771" 754 56.3137776908941 111.223340648934
"3772" 754.2 63.0842354795903 110.131352388932
"3773" 754.4 68.1545238945917 108.075415616167
"3774" 754.6 71.6224193566768 108.647447652695
"3775" 754.8 74.4781495419723 112.696753643665
"3776" 755 79.10149776076 118.392432076998
"3777" 755.2 83.8390818639637 121.346974256918
"3778" 755.4 89.6111858878116 120.471564993199
"3779" 755.6 94.3912753181857 116.889745191193
"3780" 755.8 99.5259548000051 111.453094545132
"3781" 756 105.860283056274 106.458434299722
"3782" 756.2 113.274367514049 101.957258494328
"3783" 756.4 114.758177334202 97.2916491434213
"3784" 756.6 118.578023694848 89.6274193407682
"3785" 756.8 124.000089454939 83.0417301932647
"3786" 757 122.835979556871 82.0944159409414
"3787" 757.2 120.161854860836 76.3992158166825
"3788" 757.4 119.958093759245 68.7740539528657
"3789" 757.6 121.971609163084 61.8610844465973
"3790" 757.8 125.946811065715 56.75026353657
"3791" 758 124.522056422519 52.1434957686392
"3792" 758.2 121.366751833391 45.6173937210186
"3793" 758.4 115.435079287716 41.87062903577
"3794" 758.6 106.789587078748 39.9941266195556
"3795" 758.8 96.9467258813874 39.1155011181226
"3796" 759 88.2492603846276 36.3568596867264
"3797" 759.2 81.2341966610781 31.4915533814731
"3798" 759.4 74.5845322079281 25.8538342919384
"3799" 759.6 67.6426469754773 19.775286959921
"3800" 759.8 61.9195684348988 12.8819015053094
"3801" 760 56.5876401717749 7.91851859006663
"3802" 760.2 50.0312223250984 7.97676154805966
"3803" 760.4 41.8371726189884 9.90243168631383
"3804" 760.6 33.0283425344059 12.3422293981047
"3805" 760.8 26.5381379612534 15.0064901617618
"3806" 761 19.9525853625122 18.1814707312666
"3807" 761.2 17.9143991834977 23.1135331681659
"3808" 761.4 18.4169113148439 27.5354368211384
"3809" 761.6 17.6825811665682 32.379892409073
"3810" 761.8 17.3749040603581 35.5972642973387
"3811" 762 16.6150057963327 38.1597689656691
"3812" 762.2 14.5061021815018 40.77503950917
"3813" 762.4 9.95392958297108 42.1259072751969
"3814" 762.6 9.23046164949594 43.3671353863994
"3815" 762.8 10.3461243788775 46.6055590074241
"3816" 763 12.0039178212518 52.52714809392
"3817" 763.2 12.3409423527611 58.9779334510225
"3818" 763.4 11.1736606443671 65.712914432246
"3819" 763.6 9.64293471808087 72.2514581120071
"3820" 763.8 8.50958283316086 78.6950512369274
"3821" 764 10.5374477468268 81.002921225695
"3822" 764.2 14.7604149605677 83.2072280887359
"3823" 764.4 20.3308072935268 86.87897551807
"3824" 764.6 25.1492310385677 91.5002752994432
"3825" 764.8 28.9870982512018 97.1624192843204
"3826" 765 32.0611742672578 104.290695766626
"3827" 765.2 37.1014755014399 109.15353600406
"3828" 765.4 42.7633911431199 114.682849030239
"3829" 765.6 44.5542173412103 118.659924601963
"3830" 765.8 42.3366294553711 119.689823934547
"3831" 766 39.3270328247058 119.350535785898
"3832" 766.2 36.7105282641331 119.006900129416
"3833" 766.4 38.2145629383685 118.774826088156
"3834" 766.6 40.7791990143968 119.838860119353
"3835" 766.8 44.480540013005 121.848263236213
"3836" 767 48.5684014658049 124.465398276767
"3837" 767.2 54.398069982059 124.91033816425
"3838" 767.4 59.1733436845176 125.413209733987
"3839" 767.6 65.1671028572324 126.192512602385
"3840" 767.8 71.0213234472262 125.64500958137
"3841" 768 77.971265169726 124.927903908483
"3842" 768.2 84.415731604564 123.003838345756
"3843" 768.4 90.1767181791058 120.736768502202
"3844" 768.6 96.4804119857872 118.439473245053
"3845" 768.8 101.230784724336 115.906317062824
"3846" 769 104.800720344226 112.611376702632
"3847" 769.2 108.018933544815 109.773139179604
"3848" 769.4 110.00515093817 107.732778339555
"3849" 769.6 113.977079088466 104.303860528725
"3850" 769.8 116.478533270097 102.26818654287
"3851" 770 116.723541226381 99.6762059544469
"3852" 770.2 119.835555510397 94.3783873111073
"3853" 770.4 122.378317134055 88.736953025189
"3854" 770.6 125.379944834879 82.3268955532732
"3855" 770.8 126.643969798281 76.7725979572121
"3856" 771 126.768213793034 70.937685679547
"3857" 771.2 128.344321595386 64.3818424788963
"3858" 771.4 127.651440145291 57.3788170793432
"3859" 771.6 124.932999557756 50.8935592351011
"3860" 771.8 123.128876755565 42.7779458200957
"3861" 772 121.049815444541 36.8501315208746
"3862" 772.2 116.533029393647 30.9564263944609
"3863" 772.4 111.934736030773 25.1019215638557
"3864" 772.6 106.370363492172 19.1734911550171
"3865" 772.8 100.356558231549 13.0168983163598
"3866" 773 93.4556746794876 8.68991765874143
"3867" 773.2 87.1429688903534 7.19549074885485
"3868" 773.4 79.909798936274 9.92385833732876
"3869" 773.6 72.6920981164465 13.6791209994977
"3870" 773.8 65.4706882507331 15.8073822598075
"3871" 774 57.6718565612606 15.6903857380288
"3872" 774.2 50.4287758419604 12.2203039806803
"3873" 774.4 43.3489460740221 10.361909394752
"3874" 774.6 36.2299450866176 10.7140324984149
"3875" 774.8 31.0794503437776 14.109517676764
"3876" 775 28.7172424189318 19.18173430467
"3877" 775.2 26.5893681262976 23.1889573529764
"3878" 775.4 23.2984487611579 25.632217133337
"3879" 775.6 21.4425373067518 27.10819713549
"3880" 775.8 21.4584698960806 29.1960711297336
"3881" 776 21.8027857539953 31.959088700207
"3882" 776.2 22.1164459669711 34.8801910826338
"3883" 776.4 20.6137331768855 39.4654798400945
"3884" 776.6 19.3679118119869 44.4854233395289
"3885" 776.8 18.9924377967574 50.1462933345644
"3886" 777 18.0937140116192 56.2883213398135
"3887" 777.2 14.4392607660294 61.697548720439
"3888" 777.4 9.43485623634938 65.1056477874684
"3889" 777.6 6.70498815707683 65.938565234945
"3890" 777.8 7.61160135215226 64.6642817506262
"3891" 778 7.42941489805308 64.9517081784196
"3892" 778.2 9.48354690256474 66.34304160087
"3893" 778.4 12.8248480856471 68.5614909602372
"3894" 778.6 17.4558989252696 71.8296261241073
"3895" 778.8 22.3357221037018 76.32437176472
"3896" 779 26.990912889397 80.6438095991017
"3897" 779.2 31.149394362538 85.8520075359834
"3898" 779.4 36.783667857141 89.7209724144222
"3899" 779.6 42.2259717836808 95.5832062821179
"3900" 779.8 44.9377317173018 102.61852040312
"3901" 780 45.3534154220208 110.251186010448
"3902" 780.2 45.2544639148018 116.577732307445
"3903" 780.4 48.4309636416664 116.214834577189
"3904" 780.6 51.2525596016121 114.143606113396
"3905" 780.8 55.9695403324415 112.872958315577
"3906" 781 62.7400138200408 111.926389050717
"3907" 781.2 66.3995054199018 108.12831656887
"3908" 781.4 71.846372195836 102.856996002004
"3909" 781.6 77.1427252063257 97.7242746402549
"3910" 781.8 81.6947600470667 92.5466371137213
"3911" 782 84.5102524729518 85.939443801945
"3912" 782.2 88.4515379972275 79.6524617741905
"3913" 782.4 93.6665671737236 74.9521154188396
"3914" 782.6 101.195542210484 72.7372470222162
"3915" 782.8 108.410313257697 75.17145487917
"3916" 783 114.540222635583 80.0789359119971
"3917" 783.2 119.949336837843 84.0622586164982
"3918" 783.4 122.148959335866 83.6499735873269
"3919" 783.6 123.492533462908 79.9040933188742
"3920" 783.8 125.378207916377 74.61092070277
"3921" 784 126.477268641702 69.1121267574245
"3922" 784.2 127.287778213766 63.0291609367803
"3923" 784.4 126.733988422833 59.59115265787
"3924" 784.6 126.619370114094 60.8358277485862
"3925" 784.8 127.050810729067 62.8879061830727
"3926" 785 127.218247635853 66.3763510754893
"3927" 785.2 126.05051368086 68.7400627499489
"3928" 785.4 125.860880243437 72.6158178338048
"3929" 785.6 124.849093939959 78.7088800194241
"3930" 785.8 123.577950833817 83.8238029353957
"3931" 786 119.894997700929 89.2787229791303
"3932" 786.2 115.713566257808 95.6645760146405
"3933" 786.4 112.898959334877 102.61852040312
"3934" 786.6 107.41424893637 107.042254838622
"3935" 786.8 99.9567409827384 110.509965383785
"3936" 787 92.7231183541268 112.603035420245
"3937" 787.2 84.9756051631249 114.316731470908
"3938" 787.4 78.4565136358166 114.285003424411
"3939" 787.6 74.3640899049374 114.098468798915
"3940" 787.8 69.9511291278685 113.463704102894
"3941" 788 66.4912805054214 111.013327559931
"3942" 788.2 64.0315846106896 107.980725807346
"3943" 788.4 62.390292446308 105.652022686202
"3944" 788.6 59.0977724935352 101.69491295337
"3945" 788.8 53.8791335760379 98.6875760904192
"3946" 789 49.2332383294457 95.1822764027359
"3947" 789.2 46.2413577550122 90.0647073732838
"3948" 789.4 41.3789724333915 86.21652603687
"3949" 789.6 35.606028661397 82.0606809097359
"3950" 789.8 30.6217453973238 76.4491247978822
"3951" 790 25.0070878084701 70.9680699909554
"3952" 790.2 19.7211488991776 65.1934123057974
"3953" 790.4 15.8712698760379 59.7112372895503
"3954" 790.6 15.6220916966932 55.6452292726717
"3955" 790.8 16.6345425487018 52.2559326939753
"3956" 791 17.8156280328373 47.3678643783233
"3957" 791.2 22.1131046163161 42.2637309257129
"3958" 791.4 27.6074127988918 38.92527672705
"3959" 791.6 34.3466340875501 34.6455209949206
"3960" 791.8 41.749966118645 32.6849331264382
"3961" 792 47.2225194505645 30.3024019796667
"3962" 792.2 47.9211305817535 32.1025742188183
"3963" 792.4 52.9276328631669 35.0218613001258
"3964" 792.6 60.0595944625726 37.857570769797
"3965" 792.8 66.6038130626387 42.5197206857583
"3966" 793 70.994505039633 48.5154601585902
"3967" 793.2 76.1304234762375 55.1505572344414
"3968" 793.4 82.1175822962442 61.7115092111242
"3969" 793.6 87.515784217337 68.0181022692889
"3970" 793.8 91.874976799777 74.7628917546178
"3971" 794 99.2328387567449 78.7409066427579
"3972" 794.2 107.776732896676 79.8904016895805
"3973" 794.4 116.460976120761 79.5353466803425
"3974" 794.6 122.656823031857 81.3469952019217
"3975" 794.8 121.905330987541 84.6167294909651
"3976" 795 120.65426901074 89.3540148272674
"3977" 795.2 118.027955289611 95.3905651314483
"3978" 795.4 115.113561596482 100.146750378336
"3979" 795.6 113.754136268127 101.844601057295
"3980" 795.8 113.870253512736 100.48358909759
"3981" 796 114.888118748561 99.0294357509085
"3982" 796.2 117.694147095376 96.6667219915526
"3983" 796.4 120.516644104054 92.0938265761787
"3984" 796.6 122.92877584971 86.8754611972148
"3985" 796.8 124.563769296805 80.9120979960941
"3986" 797 123.136377422472 75.66447016614
"3987" 797.2 123.072252228578 68.5291950140397
"3988" 797.4 126.503940826754 62.0820431666332
"3989" 797.6 126.095446524716 56.7727036036819
"3990" 797.8 123.963031640308 50.316747182901
"3991" 798 120.11351957085 43.6858232482889
"3992" 798.2 118.201594168155 37.062822605087
"3993" 798.4 117.137699952511 30.9043106135973
"3994" 798.6 111.40785453398 25.4424480981478
"3995" 798.8 104.503506657496 21.43661042337
"3996" 799 95.8283742963827 18.3344278078487
"3997" 799.2 87.4006892043309 16.1435897547248
"3998" 799.4 79.0119163040103 15.4395994693806
"3999" 799.6 71.3698254291706 11.5516220710887
"4000" 799.8 64.5680014878581 8.1955829325575
"4001" 800 56.3151699203337 8.87078932605132
"4002" 800.2 47.7182677852371 9.78679183204059
"4003" 800.4 39.8548412564106 11.7056587246777
"4004" 800.6 32.3651440963753 14.5378282476863
"4005" 800.8 25.7027230727779 16.0112821053483
"4006" 801 22.9020008810503 16.8040965688246
"4007" 801.2 21.0712297152211 21.6313764505719
"4008" 801.4 16.1884502536966 24.3492425552858
"4009" 801.6 14.8013349813534 26.246703975673
"4010" 801.8 14.4673633973461 30.4362708123796
"4011" 802 11.550538304259 34.0195107338557
"4012" 802.2 7.51077368329094 38.4683228084492
"4013" 802.4 6.49119392376433 39.04884903412
"4014" 802.6 8.86644050898535 40.0847471869679
"4015" 802.8 11.6525313950842 42.9250028141053
"4016" 803 14.5924836899109 47.3138328148609
"4017" 803.2 14.8848702025122 52.0935687584131
"4018" 803.4 14.0760793269126 56.5247443393783
"4019" 803.6 13.3658662705018 61.59761022112
"4020" 803.8 13.3701574809196 67.5080814763055
"4021" 804 10.5517879841152 72.6249766039212
"4022" 804.2 8.81252419924184 74.489641490058
"4023" 804.4 11.4629807665707 75.3744501174192
"4024" 804.6 15.8758816472884 77.8100180459606
"4025" 804.8 21.9556434667018 80.3898639605395
"4026" 805 28.4491903496849 82.3687914361581
"4027" 805.2 34.2036775440268 85.43942183777
"4028" 805.4 39.6390456932788 89.331149214011
"4029" 805.6 43.4236985809497 95.229928439849
"4030" 805.8 46.9458138494518 101.653509860795
"4031" 806 48.9005039825947 108.05210757979
"4032" 806.2 50.2529615018848 110.951184081394
"4033" 806.4 55.8040982117905 110.750169974612
"4034" 806.6 60.7735108193248 108.70889965769
"4035" 806.8 67.2341493693139 105.170795924189
"4036" 807 72.9628633567281 100.239937878265
"4037" 807.2 76.2749350439717 93.6555541200868
"4038" 807.4 79.6984911698505 87.6746723741268
"4039" 807.6 83.8363774182708 82.58579330337
"4040" 807.8 86.0989144951492 76.2529640018174
"4041" 808 90.6800332534839 71.1562531913444
"4042" 808.2 95.1852587151215 64.8927959131468
"4043" 808.4 98.8978125443893 58.5526630007003
"4044" 808.6 100.033649397091 52.4181553373978
"4045" 808.8 98.3791251326096 45.8369154366515
"4046" 809 99.3820473463364 39.3477352645431
"4047" 809.2 104.716825884746 36.2168522754294
"4048" 809.4 111.650746538365 35.8379378686882
"4049" 809.6 118.748452184098 38.0133563041004
"4050" 809.8 122.818612518311 43.6385170015969
"4051" 810 125.872598082838 50.8836058774113
"4052" 810.2 126.95156845342 57.1016144087902
"4053" 810.4 125.91364775692 64.8682095458316
"4054" 810.6 123.036901668857 72.8467316334735
"4055" 810.8 120.338172396245 81.5788257809439
"4056" 811 118.598971981781 91.0306831978174
"4057" 811.2 117.089981615797 95.4745650397148
"4058" 811.4 111.267788517752 99.545136992745
"4059" 811.6 104.003941299417 102.958325822791
"4060" 811.8 95.6957718477403 107.022600842114
"4061" 812 88.3849430223685 110.855157610989
"4062" 812.2 81.8623713018518 116.37071684457
"4063" 812.4 76.2103606498923 122.13560459168
"4064" 812.6 71.0294032209969 124.851406798091
"4065" 812.8 64.4475646742095 123.394704091797
"4066" 813 60.3720168828475 123.482318664551
"4067" 813.2 55.0656756399064 122.628084933597
"4068" 813.4 51.0286898328503 121.490766590792
"4069" 813.6 48.04447865953 118.185486051331
"4070" 813.8 46.1128081700268 114.029849687445
"4071" 814 45.195197415473 109.895640233675
"4072" 814.2 42.724686274973 106.200130823395
"4073" 814.4 36.7608433652275 103.28570633278
"4074" 814.6 31.0577666655778 101.263811214066
"4075" 814.8 24.9241886832708 100.462704203525
"4076" 815 22.5574346419518 102.175825797895
"4077" 815.2 22.7127355904034 99.9627637205797
"4078" 815.4 22.0918383116268 95.544961279345
"4079" 815.6 21.5245786710799 89.7291861611505
"4080" 815.8 21.5375569660018 83.4731211201613
"4081" 816 21.2294217852911 76.3036702184325
"4082" 816.2 20.5883694318301 69.4495418483965
"4083" 816.4 21.0948771417312 62.5581512634708
"4084" 816.6 22.726979524143 56.1590048932818
"4085" 816.8 25.3270817467574 49.7145687795089
"4086" 817 29.5812017517552 43.948266523671
"4087" 817.2 35.2051847525218 39.15458616285
"4088" 817.4 41.1496146352019 35.1573783127217
"4089" 817.6 47.7551192230639 34.04862939237
"4090" 817.8 53.4596909606254 34.6196548501465
"4091" 818 58.305717367021 38.3095564973062
"4092" 818.2 64.1294671291136 41.4787047386347
"4093" 818.4 71.1990970788345 43.088412932921
"4094" 818.6 74.8076894895352 46.7349616044533
"4095" 818.8 76.8700325932569 49.2517748607003
"4096" 819 80.9098762987151 50.6752545604054
"4097" 819.2 82.5056256011382 46.8656370994336
"4098" 819.4 82.5217387458751 40.719793341469
"4099" 819.6 80.8031379656167 35.5123066421572
"4100" 819.8 79.8931144068148 27.7734410685958
"4101" 820 81.7705189645768 20.146744846995
"4102" 820.2 85.1399160815818 14.15985766065
"4103" 820.4 91.1005678772224 11.0940456643494
"4104" 820.6 96.7845947144365 12.2915317337271
"4105" 820.8 102.749502303273 16.5033376974006
"4106" 821 108.592457222869 21.91433841462
"4107" 821.2 113.073039040707 29.3770989769622
"4108" 821.4 114.877490045493 37.9595055304477
"4109" 821.6 114.546635095872 47.1725623923608
"4110" 821.8 111.881239922574 56.2185903314408
"4111" 822 107.97735411468 64.0748721815439
"4112" 822.2 101.704404088367 70.6284693902048
"4113" 822.4 94.1409453369358 74.2794622114709
"4114" 822.6 87.0028751064849 74.7546597411436
"4115" 822.8 80.6531581567296 74.8076738606478
"4116" 823 74.111255717175 75.7030978865753
"4117" 823.2 70.4321948423323 73.7258084360831
"4118" 823.4 65.0806209263119 70.2297313498654
"4119" 823.6 58.095643234418 67.6290337070457
"4120" 823.8 51.6404888657296 64.97355469262
"4121" 824 47.2377833478746 60.6137800912609
"4122" 824.2 44.8287758413618 54.61768578363
"4123" 824.4 46.4707155532019 48.7800234498246
"4124" 824.6 49.1611598375839 42.3793467229318
"4125" 824.8 48.1046168203053 36.0649709830252
"4126" 825 42.9790041187843 33.8344392600294
"4127" 825.2 36.3449249087779 33.9115422296635
"4128" 825.4 28.6194134827997 34.7589901445765
"4129" 825.6 22.4235897455889 35.9513223811765
"4130" 825.8 17.5014838207161 38.5547417974557
"4131" 826 17.2525983503099 42.0641303915051
"4132" 826.2 14.5911994338567 43.2582104201488
"4133" 826.4 9.39421572044507 44.4983912189916
"4134" 826.6 10.2140552928373 42.7638166719962
"4135" 826.8 11.5262856674218 38.29849760253
"4136" 827 14.1932682264326 33.0711244256585
"4137" 827.2 16.3954608254276 28.352878890241
"4138" 827.4 18.148979592006 22.1182346912978
"4139" 827.6 21.1836087352956 18.9802923350262
"4140" 827.8 26.1203349146805 14.2279999681679
"4141" 828 32.2759419672835 11.7689558086047
"4142" 828.2 39.4675644969891 8.68635526966787
"4143" 828.4 44.6600038443479 4.7365281045273
"4144" 828.6 50.7075921488124 4.19817301279105
"4145" 828.8 58.8923764624291 3.76067474712
"4146" 829 67.5041935231047 3.01393487730203
"4147" 829.2 73.7646644668245 2.45007757867189
"4148" 829.4 79.8054219163733 6.08015788939857
"4149" 829.6 86.3433400659831 10.4926583571512
"4150" 829.8 92.7190075745423 15.0330224555509
"4151" 830 98.0615915532625 21.660515259673
"4152" 830.2 99.9937892983176 29.1929015149911
"4153" 830.4 101.854134981937 37.6418932638112
"4154" 830.6 104.061678550059 45.8671649168557
"4155" 830.8 106.463313006341 54.7714080350367
"4156" 831 112.214229170919 61.3290115334142
"4157" 831.2 118.850469443494 65.9388752649098
"4158" 831.4 125.998776786193 70.7483761487539
"4159" 831.6 123.893058763638 70.9569957043957
"4160" 831.8 122.589797670281 76.2294966618963
"4161" 832 119.662525360754 84.0005386528963
"4162" 832.2 113.984683967676 90.3467778629753
"4163" 832.4 106.536134340638 95.6093933109854
"4164" 832.6 98.5577314989967 100.460169837524
"4165" 832.8 89.4884088736587 103.042435356275
"4166" 833 83.1578059896268 105.19188184932
"4167" 833.2 78.0236844349984 107.826025410565
"4168" 833.4 72.7347935709815 107.097287796794
"4169" 833.6 68.9243441847866 104.285980024556
"4170" 833.8 67.2938272042275 102.361282253985
"4171" 834 67.2878665888899 100.257346154012
"4172" 834.2 65.423111316829 96.6455709983954
"4173" 834.4 62.0056245892272 93.6399331958192
"4174" 834.6 56.7615841953363 90.3065199653196
"4175" 834.8 52.0418682060702 85.7505317155805
"4176" 835 47.3822600809222 80.2441164377853
"4177" 835.2 42.5056579078883 73.9737341255141
"4178" 835.4 41.3694640428783 67.0174811179288
"4179" 835.6 43.1181351230603 59.3952541356719
"4180" 835.8 46.5059805813771 51.4044380641741
"4181" 836 47.908024421857 44.5256984418528
"4182" 836.2 48.4640168494685 36.1676184380033
"4183" 836.4 51.5203317304875 34.4399113661557
"4184" 836.6 50.7330259824161 35.8184978551914
"4185" 836.8 48.1698906362606 34.0621181827112
"4186" 837 43.4428980966513 33.66644699937
"4187" 837.2 38.8647740932363 34.8261728815769
"4188" 837.4 32.4415907519352 34.87669124387
"4189" 837.6 24.3857207096486 34.8170599485083
"4190" 837.8 18.7132200428101 33.8752683068855
"4191" 838 20.1442048563189 32.5849521425828
"4192" 838.2 23.2261310454378 30.8494621700666
"4193" 838.4 28.8049772376393 27.36043751487
"4194" 838.6 33.4352713105975 25.388628355381
"4195" 838.8 40.1825256588352 23.3390294463033
"4196" 839 47.8009907827018 22.1654233588584
"4197" 839.2 55.8255542638793 18.3133994698216
"4198" 839.4 62.6222815573046 12.9857362005849
"4199" 839.6 69.2079431741084 7.33515166108962
"4200" 839.8 75.1068254538407 4.11100860737
"4201" 840 81.6354419979959 5.05147704504647
"4202" 840.2 87.7441528486508 9.92044096899245
"4203" 840.4 93.0303485857018 16.75105428519
"4204" 840.6 97.4051312646406 23.8934972355129
"4205" 840.8 100.641146535338 31.6516407916127
"4206" 841 103.482511103202 40.5743044578934
"4207" 841.2 103.606767580683 50.00474430012
"4208" 841.4 101.804428064372 59.5538958837096
"4209" 841.6 97.5214487194839 68.3372497284469
"4210" 841.8 91.0590932819391 74.3235281801242
"4211" 842 83.8270158754875 76.6995019826111
"4212" 842.2 77.3411733442284 78.1010689394939
"4213" 842.4 71.6241248377403 79.7798559051905
"4214" 842.6 65.4449021185671 82.7187263096309
"4215" 842.8 58.5342198552943 85.1550867016893
"4216" 843 51.1783562149913 86.6724629267647
"4217" 843.2 43.475416936844 88.1537349555168
"4218" 843.4 35.8700349128405 86.7737415426305
"4219" 843.6 31.6078017563228 81.7751967762813
"4220" 843.8 27.1639568216897 75.1876121835895
"4221" 844 24.8062332442018 67.6016077571286
"4222" 844.2 22.0961073108105 59.9207157358917
"4223" 844.4 17.9843089903557 52.6383729698316
"4224" 844.6 13.1425700712643 45.9304070033164
"4225" 844.8 11.2408811636382 44.4717855650973
"4226" 845 11.496442455924 46.1687654666756
"4227" 845.2 9.52420351878673 48.0812131051624
"4228" 845.4 9.42322912347862 49.9808579005575
"4229" 845.6 9.39791257077705 47.7801383798036
"4230" 845.8 9.61384470675844 47.4033801817285
"4231" 846 12.174834803342 45.2605035197251
"4232" 846.2 15.3464982788685 41.9010620781755
"4233" 846.4 19.8576093904618 37.01436476205
"4234" 846.6 23.7860221659387 33.4129997282226
"4235" 846.8 29.4271893045702 30.8704810716332
"4236" 847 36.3695668357548 30.8742673987465
"4237" 847.2 42.8346299259018 29.4794265605033
"4238" 847.4 48.1280351912832 30.8578508089514
"4239" 847.6 54.6358531687536 34.0574151945079
"4240" 847.8 60.8522769087776 37.0018569746427
"4241" 848 67.3675880659077 40.8117589939876
"4242" 848.2 73.4710591156193 45.1764448934088
"4243" 848.4 80.4007262132392 49.33592511237
"4244" 848.6 85.1799971014836 53.7379714026518
"4245" 848.8 88.5135212120679 59.0576897343075
"4246" 849 93.4861065973257 65.2387712352549
"4247" 849.2 96.9471766634584 72.5949367642372
"4248" 849.4 100.441882007202 79.6380038895352
"4249" 849.6 104.147648717952 87.1522139645596
"4250" 849.8 106.87045343646 95.5009224461286
"4251" 850 109.799355227227 103.596349321849
"4252" 850.2 111.274123161702 103.226827378645
"4253" 850.4 114.278798873121 101.295515137262
"4254" 850.6 116.614550112092 98.3524364315395
"4255" 850.8 117.174844001127 96.793423763145
"4256" 851 116.097816819976 96.9126480531352
"4257" 851.2 115.831790265728 99.4149972985769
"4258" 851.4 113.70920324282 102.206648699929
"4259" 851.6 110.919383100502 105.95624663532
"4260" 851.8 107.039809596374 109.750601205823
"4261" 852 102.498045125399 113.79004589905
"4262" 852.2 97.8520438527599 116.64446609351
"4263" 852.4 92.3180874001043 118.939728247272
"4264" 852.6 86.2912619835095 122.174009489047
"4265" 852.8 80.3218462231542 124.219408591608
"4266" 853 74.2772686361218 123.12770155281
"4267" 853.2 68.5924799723425 121.395220992542
"4268" 853.4 64.0861343180325 122.209477532467
"4269" 853.6 58.7514786242685 121.608031119014
"4270" 853.8 53.1298168762506 121.736184781419
"4271" 854 49.6449660450221 119.400706629073
"4272" 854.2 48.2689027181682 115.607636705269
"4273" 854.4 47.0141613236492 111.728877008186
"4274" 854.6 45.0344891992284 106.125522996113
"4275" 854.8 44.9790861853528 100.360880072144
"4276" 855 44.4778708078505 94.43344748637
"4277" 855.2 40.7534309712103 88.9339076277768
"4278" 855.4 35.5565875378848 84.5184554858578
"4279" 855.6 31.6759190220448 78.3470431264609
"4280" 855.8 29.5867050664691 71.538745340189
"4281" 856 29.1137911302018 64.4786112782619
"4282" 856.2 30.9473186290629 56.9689567947867
"4283" 856.4 33.949839311459 49.4924379018843
"4284" 856.6 38.6120307940548 44.6935331032818
"4285" 856.8 40.7654926084465 37.8867164029232
"4286" 857 38.6115339592352 31.8107391578033
"4287" 857.2 36.8390757402842 32.1017473197935
"4288" 857.4 38.8254556135467 30.4552363179562
"4289" 857.6 44.008466991767 28.88916708687
"4290" 857.8 49.4239702498915 30.2048409570252
"4291" 858 54.8550692955947 33.1477708945843
"4292" 858.2 60.8936996204123 36.3175859150226
"4293" 858.4 66.2421138817595 40.4832579514373
"4294" 858.6 71.8482737775095 44.1176655156392
"4295" 858.8 76.425885140314 50.1252924848279
"4296" 859 79.1891515549518 56.6717038224533
"4297" 859.2 81.2928292230745 63.7337781722973
"4298" 859.4 83.61751614637 71.154142964078
"4299" 859.6 82.0779116229198 78.76396937337
"4300" 859.8 77.807877073312 85.5104602599717
"4301" 860 73.056560903357 92.0876383155424
"4302" 860.2 68.1815489154945 99.1563518551505
"4303" 860.4 65.7535760803551 106.589313276628
"4304" 860.6 64.3727387497144 110.045116497908
"4305" 860.8 59.7442310299711 109.420223717857
"4306" 861 54.3718417952442 107.414693513014
"4307" 861.2 47.0839516734035 105.285500477521
"4308" 861.4 39.7675105006564 105.421980918163
"4309" 861.6 32.3539615106268 105.003975506095
"4310" 861.8 25.8155176920338 104.845508983059
"4311" 862 25.2230936847825 106.700269455241
"4312" 862.2 26.9071403558081 109.443886669709
"4313" 862.4 30.5600390720172 111.320029527847
"4314" 862.6 34.4477592937253 116.089454489722
"4315" 862.8 38.6069180171321 118.534639479044
"4316" 863 44.4061975022246 120.51739580862
"4317" 863.2 48.1796405526454 123.531033287257
"4318" 863.4 53.7068280653172 124.499442357224
"4319" 863.6 58.3227860275911 125.617780301462
"4320" 863.8 64.1005169463557 126.222202990285
"4321" 864 70.4097769921553 126.412337021579
"4322" 864.2 76.1867837084098 124.726752685122
"4323" 864.4 82.5183311647373 124.177469316386
"4324" 864.6 83.9530017629753 124.022724944417
"4325" 864.8 85.9924517904052 120.493104554828
"4326" 865 92.630610708857 119.739852319413
"4327" 865.2 97.5143341585737 116.410514349957
"4328" 865.4 102.273169985475 113.207762725973
"4329" 865.6 107.92603207886 109.27020298698
"4330" 865.8 111.483326108958 104.331650303395
"4331" 866 115.992896070219 100.104645538429
"4332" 866.2 119.180362110726 94.7094681035367
"4333" 866.4 121.092821284202 93.041666605195
"4334" 866.6 121.593412659763 91.3511309509554
"4335" 866.8 123.256263243397 88.6845174221751
"4336" 867 123.423172192422 86.202984141055
"4337" 867.2 124.584996795099 81.3412506389854
"4338" 867.4 125.517326443125 75.4811206129854
"4339" 867.6 127.194083614991 69.6050018498963
"4340" 867.8 127.275433779402 62.6491656893961
"4341" 868 126.590625428176 56.6040955336331
"4342" 868.2 125.995617265504 49.52701630887
"4343" 868.4 122.944573453157 42.4975901519057
"4344" 868.6 120.528869796264 36.2504058334585
"4345" 868.8 117.186263795037 31.667878522214
"4346" 869 110.33883161379 25.7080606980759
"4347" 869.2 104.389431415251 19.8624730423007
"4348" 869.4 97.0098848097365 14.6670628879542
"4349" 869.6 90.9475176549418 12.33684764604
"4350" 869.8 81.9170076059206 11.2331367435887
"4351" 870 71.3678254449338 10.8812843321638
"4352" 870.2 63.4906369180618 9.65774907111
"4353" 870.4 56.4210888589322 9.55889695103292
"4354" 870.6 47.6511950845901 10.5781341987229
"4355" 870.8 39.2708168273041 12.216460192245
"4356" 871 30.8670571008793 12.1614957889507
"4357" 871.2 30.3846790726706 13.7491708308387
"4358" 871.4 25.3744316106261 17.4256255109761
"4359" 871.6 21.7838771595961 20.7163436057931
"4360" 871.8 17.6351577359059 22.1970753890333
"4361" 872 18.6529601525597 22.7963751479384
"4362" 872.2 18.3528147201393 25.25843435337
"4363" 872.4 16.7880358444134 28.3930649421104
"4364" 872.6 13.6823475910137 31.5663358299146
"4365" 872.8 11.0523986107843 32.1209182013041
"4366" 873 10.0854952650095 30.7412817606392
"4367" 873.2 9.09631624820184 31.00645754409
"4368" 873.4 7.85272562012288 31.7102765930937
"4369" 873.6 7.25351073547456 33.5882733280746
"4370" 873.8 6.68620520117857 36.0484209836491
"4371" 874 7.26214888631548 35.4123256583018
"4372" 874.2 7.03870177962352 35.3056871428399
"4373" 874.4 5.67889923933171 36.2474190040453
"4374" 874.6 5.02159932901264 36.5069918122078
"4375" 874.8 5.19668158799304 37.1690856341173
"4376" 875 5.56005347171832 38.0132467439305
"4377" 875.2 7.06078399226851 37.6878550679367
"4378" 875.4 7.10481807156137 36.8570258532913
"4379" 875.6 6.51434744832842 36.2691574732181
"4380" 875.8 6.72326116847106 34.7443973386008
"4381" 876 8.26559585172081 32.7714629144966
"4382" 876.2 9.71357574007392 30.8134109958119
"4383" 876.4 11.5081732780537 27.6128666262959
"4384" 876.6 14.1764252767997 24.2614368064135
"4385" 876.8 17.117903424017 21.6484724020983
"4386" 877 21.0343659009301 18.1132852668483
"4387" 877.2 24.7062125502545 14.7584759772647
"4388" 877.4 29.0715601705352 11.3300093640367
"4389" 877.6 32.6282515936618 10.65524511684
"4390" 877.8 36.3007326298382 7.49274372118819
"4391" 878 40.9518186098243 4.76877830416592
"4392" 878.2 44.9095323345567 4.44387714320871
"4393" 878.4 50.8476211203387 2.08611241989632
"4394" 878.6 55.1498738794216 2.79366929669968
"4395" 878.8 60.2033186876661 2.58682882576285
"4396" 879 64.9665831027222 1.36423515019653
"4397" 879.2 66.7217804308581 2.7972566314325
"4398" 879.4 72.5938126423942 3.80109788484116
"4399" 879.6 79.6211742723418 3.53136531132
"4400" 879.8 83.572237888048 5.32615262613924
"4401" 880 88.8161777187585 9.58895624037
"4402" 880.2 92.6012907429029 15.2389516172978
"4403" 880.4 96.4154239464831 21.9740544135263
"4404" 880.6 98.2001937195896 29.2011527138088
"4405" 880.8 99.6279762390806 36.7007435740973
"4406" 881 101.980295537916 43.5704307265414
"4407" 881.2 106.713179517702 50.3220921800218
"4408" 881.4 113.056383797364 55.6126683775862
"4409" 881.6 120.195510251284 58.8238659881315
"4410" 881.8 126.083615767666 59.5354177255575
"4411" 882 125.507241859445 61.8482443266744
"4412" 882.2 124.66600894237 68.2488803482638
"4413" 882.4 119.911082533529 74.1942540363786
"4414" 882.6 113.16595601704 78.1648726492079
"4415" 882.8 106.302558847371 81.4187720676021
"4416" 883 98.2212373780629 83.25461249112
"4417" 883.2 93.1758741899586 83.4018043586943
"4418" 883.4 89.2028900306492 82.7098349572384
"4419" 883.6 86.3293969638105 80.6316781113352
"4420" 883.8 86.7625703218407 78.6578075975367
"4421" 884 86.185347472183 76.8206079599077
"4422" 884.2 84.3600226141376 73.4028970899113
"4423" 884.4 83.5758924903268 70.3661937557539
"4424" 884.6 82.0180701820966 67.529818505449
"4425" 884.8 79.2507051706924 64.0391307600492
"4426" 885 76.2424109317822 60.6341921054325
"4427" 885.2 71.7376823346366 58.2989330595091
"4428" 885.4 66.4959021756627 55.9892220757265
"4429" 885.6 61.4443795919943 53.6480962635775
"4430" 885.8 57.6332192126678 49.6142132626127
"4431" 886 56.9688875899176 44.0095094457174
"4432" 886.2 57.6772765774746 40.2368958164003
"4433" 886.4 55.485189313354 38.5143475714461
"4434" 886.6 50.4037031882453 39.0751586916091
"4435" 886.8 46.416418605059 41.7000768930435
"4436" 887 40.610523507212 42.573636648472
"4437" 887.2 33.939299315643 43.8804587966053
"4438" 887.4 27.0498042276581 43.6217417607195
"4439" 887.6 21.1510844827719 41.445823185856
"4440" 887.8 14.8800724118358 43.2414808811379
"4441" 888 13.360148273308 47.8511634262904
"4442" 888.2 13.2943599506595 49.3100144416581
"4443" 888.4 9.69056618065422 53.8948150860129
"4444" 888.6 6.60397986384048 57.1819048274876
"4445" 888.8 5.35515005655477 55.45084340037
"4446" 889 6.1018548962442 52.9958073504208
"4447" 889.2 6.12364060548364 49.3984640494064
"4448" 889.4 7.0356938338783 44.1464877172229
"4449" 889.6 9.26524008686851 38.8510020882488
"4450" 889.8 11.4745619224736 32.7691492071091
"4451" 890 13.7261147177453 27.3770541406526
"4452" 890.2 17.1576404666348 22.5004170842978
"4453" 890.4 20.7722168014973 16.9112234517109
"4454" 890.6 26.5747624122835 14.2960393868088
"4455" 890.8 33.8932153512528 11.6558610188394
"4456" 891 40.911054639638 6.35666898042319
"4457" 891.2 46.5542493195755 5.1833592045788
"4458" 891.4 54.1254175650406 5.16714704824097
"4459" 891.6 61.7055342529518 5.2336693868075
"4460" 891.8 67.9717995696598 1.56669778543542
"4461" 892 67.6957319381706 4.01546300912
"4462" 892.2 72.9721986214966 6.08092416988579
"4463" 892.4 80.2375037690533 7.60614857767693
"4464" 892.6 87.2644747946167 10.7070430284019
"4465" 892.8 94.1857876421818 15.09238269957
"4466" 893 100.315189128202 20.4444803728549
"4467" 893.2 105.996050013928 26.5023298777568
"4468" 893.4 110.537951432755 33.6256314040011
"4469" 893.6 111.659432238661 41.7448711596636
"4470" 893.8 108.85839813104 49.3944575509376
"4471" 894 104.591649671175 56.7780586196973
"4472" 894.2 99.3638407822564 63.8623304317609
"4473" 894.4 95.0467834784585 69.5036561695293
"4474" 894.6 93.664373568662 76.670421574547
"4475" 894.8 91.1413252744583 82.4812647856264
"4476" 895 89.5596305057281 82.7668270684753
"4477" 895.2 85.6501978039541 82.0843980538379
"4478" 895.4 80.8331293696279 81.6851721859526
"4479" 895.6 75.7967830185702 81.6001650266858
"4480" 895.8 71.3451056788825 80.960715228933
"4481" 896 66.2081324921492 79.6490233361069
"4482" 896.2 62.6404403255725 76.6586715360683
"4483" 896.4 57.8730746632018 75.1011062616974
"4484" 896.6 52.5653098377282 72.0925398815279
"4485" 896.8 50.620763373418 67.5946028608295
"4486" 897 49.8572162088718 61.46639426619
"4487" 897.2 51.6273593686538 58.3098616864662
"4488" 897.4 50.7996111872439 54.0790097581279
"4489" 897.6 49.6771236291699 48.4780476131891
"4490" 897.8 48.170393053494 42.4952896960891
"4491" 898 49.2392428977132 37.1408323902791
"4492" 898.2 47.9910301012018 36.7284024068171
"4493" 898.4 43.4008496389711 37.2950798296118
"4494" 898.6 37.6648487049546 37.8232172962689
"4495" 898.8 30.503534445763 39.7345674433292
"4496" 899 22.9020392728318 40.13679491286
"4497" 899.2 17.4851068771339 37.8110851836515
"4498" 899.4 16.5091165984918 35.21810751495
"4499" 899.6 18.3953150099059 33.5572520299414
"4500" 899.8 19.9083126643049 28.8162766304731
"4501" 900 22.7390708613345 24.6227636384822
"4502" 900.2 26.7834508345529 19.0459375820509
"4503" 900.4 30.0713225735913 12.6705532197174
"4504" 900.6 33.9433236776818 10.21955718882
"4505" 900.8 40.0407254159132 6.12173453067928
"4506" 901 46.1856565754518 3.78144552934826
"4507" 901.2 53.2501616762127 1.72513808875043
"4508" 901.4 61.4191691630472 0.444158981060721
"4509" 901.6 67.3896589973172 0.762012894350773
"4510" 901.8 74.3614345033668 2.24869027996794
"4511" 902 82.6195807712414 3.81838050447891
"4512" 902.2 89.5716329890018 6.1531365273
"4513" 902.4 96.5008724507358 9.51103555830203
"4514" 902.6 101.895584835315 12.64641538437
"4515" 902.8 106.205792987726 18.0934421117875
"4516" 903 112.268600760454 24.2788600645156
"4517" 903.2 117.437294853055 28.8199788950338
"4518" 903.4 119.79990421133 33.8657044863187
"4519" 903.6 122.812224642059 40.0961037286641
"4520" 903.8 125.307026522518 47.5691696640279
"4521" 904 125.627274598956 55.7426917732064
"4522" 904.2 127.22132088871 63.7584521973615
"4523" 904.4 127.027895385048 70.3200250493956
"4524" 904.6 123.763373812597 75.0460722344489
"4525" 904.8 118.67904651995 81.8313984928396
"4526" 905 113.389894241002 88.96823926647
"4527" 905.2 108.979032930586 96.6416124237034
"4528" 905.4 105.73021752546 104.258170727111
"4529" 905.6 103.430086463616 111.70743271481
"4530" 905.8 97.4766404094498 114.518553577998
"4531" 906 89.6293000925467 116.576963549758
"4532" 906.2 80.7164449479815 115.783840152946
"4533" 906.4 74.0248197666388 115.302533114219
"4534" 906.6 68.3669531286653 116.332809322663
"4535" 906.8 65.6882453149043 116.593709216023
"4536" 907 62.7254119289018 114.762365940695
"4537" 907.2 61.6011503374279 110.900523636935
"4538" 907.4 61.2063306744142 107.038702165228
"4539" 907.6 62.6693050824876 101.709472282627
"4540" 907.8 61.5672969293701 98.5660178480616
"4541" 908 58.9733022966229 93.3606548042647
"4542" 908.2 54.2639245807648 89.8568936206137
"4543" 908.4 49.7303730162866 85.7533727978954
"4544" 908.6 46.473992093176 80.2630468631545
"4545" 908.8 41.3444448608909 76.120808789849
"4546" 909 34.5594375902696 75.4150151838615
"4547" 909.2 28.3099833684791 76.3520451956977
"4548" 909.4 21.6850790132442 74.8449804282005
"4549" 909.6 16.1434809496978 70.790115925818
"4550" 909.8 11.7539203611786 65.0616936553468
"4551" 910 12.3903311022018 59.22170967797
"4552" 910.2 16.3827810583813 54.4741550627033
"4553" 910.4 22.1562405251185 51.6360969220922
"4554" 910.6 28.9018469681364 50.9789522224635
"4555" 910.8 36.931118079984 50.0246102165878
"4556" 911 43.5682968706564 48.6564897470367
"4557" 911.2 49.9716621095685 46.8814648551033
"4558" 911.4 56.8633708093533 47.7878933993094
"4559" 911.6 62.7864548615109 50.3504456465155
"4560" 911.8 69.4877299488235 54.2457637828024
"4561" 912 75.1716979383434 58.0483308147417
"4562" 912.2 77.5447122268505 64.2754692855862
"4563" 912.4 77.0903839936229 71.4153395009489
"4564" 912.6 79.7595498044319 78.1010689394939
"4565" 912.8 83.322100665407 85.0356804379854
"4566" 913 79.6078236109749 89.9339724225633
"4567" 913.2 74.1050536950811 93.0694517044562
"4568" 913.4 67.6349234169198 95.6943227316521
"4569" 913.6 60.1597772825297 98.4964848939192
"4570" 913.8 51.9501825699518 99.72667362942
"4571" 914 44.0614567550283 101.976022316816
"4572" 914.2 38.1619473164887 107.515362840206
"4573" 914.4 34.0994674587182 110.958137019772
"4574" 914.6 31.3889397219917 108.163109083639
"4575" 914.8 32.6653799365489 106.622223144114
"4576" 915 31.858105476144 108.950061356023
"4577" 915.2 34.1131145590602 110.014989827529
"4578" 915.4 39.1195120740828 112.189762792894
"4579" 915.6 43.6093105299336 116.584490410736
"4580" 915.8 46.1931978182495 118.968950478251
"4581" 916 50.3343495718396 118.342416875228
"4582" 916.2 55.2577716609875 119.687817360322
"4583" 916.4 59.3498687565835 124.684204990317
"4584" 916.6 62.4688346708965 124.147399186408
"4585" 916.8 69.1165949398287 125.478636649094
"4586" 917 73.2632900973503 124.14812854212
"4587" 917.2 79.1754348062412 124.008947946244
"4588" 917.4 85.0665133948112 122.753759967659
"4589" 917.6 89.9603638226165 120.881711951541
"4590" 917.8 95.1399447179581 118.074158367656
"4591" 918 99.2377928851858 115.594122221994
"4592" 918.2 104.53079250525 112.411430537733
"4593" 918.4 107.908385479508 109.575450726387
"4594" 918.6 111.592949456375 105.447249175552
"4595" 918.8 115.161291040111 101.199023402122
"4596" 919 118.269222598315 96.0053802854048
"4597" 919.2 121.477053786087 91.2788764228372
"4598" 919.4 123.871890888073 85.9853673314264
"4599" 919.6 125.737196824129 79.5345485072237
"4600" 919.8 126.411737842219 73.3738797617493
"4601" 920 127.680850992202 67.4740948990727
"4602" 920.2 126.721604908345 60.3100195399414
"4603" 920.4 126.621037517437 53.7160676686657
"4604" 920.6 125.416075633087 46.2886124035824
"4605" 920.8 122.224319755271 40.6544543748269
"4606" 921 119.376708650475 32.9437748380609
"4607" 921.2 115.112917395402 28.6285881825518
"4608" 921.4 108.388012016258 24.7048056532298
"4609" 921.6 102.175040591922 19.39957826868
"4610" 921.8 94.7038016136581 14.2975917424768
"4611" 922 87.3217165084077 10.0310888126641
"4612" 922.2 79.6335364259897 8.52347805382455
"4613" 922.4 70.8610143497776 6.62028694524879
"4614" 922.6 61.8233301601119 5.60395331111157
"4615" 922.8 53.00276468676 6.57593690950954
"4616" 923 44.7791567841359 9.45036262532605
"4617" 923.2 37.4608514424229 12.9079086006332
"4618" 923.4 30.2104763640456 14.23884202187
"4619" 923.6 28.6688928806902 13.3618963759165
"4620" 923.8 26.1405518634571 16.4763708546466
"4621" 924 21.423917292717 20.5101076524609
"4622" 924.2 17.9934258476535 21.7078366377571
"4623" 924.4 15.7490401922869 24.766476166636
"4624" 924.6 12.9842039725143 27.7943737735887
"4625" 924.8 10.285594563976 31.0404841055313
"4626" 925 8.56107442231419 33.7823899725273
"4627" 925.2 6.08842800857262 38.4458740039655
"4628" 925.4 4.800940369798 42.74327883312
"4629" 925.6 3.03809312511091 48.3908922860427
"4630" 925.8 1.90476773478365 54.18964150347
"4631" 926 1.94721807605897 59.5149436687896
"4632" 926.2 0.947963714622877 64.5729336753963
"4633" 926.4 0.874385273098387 66.5407221489735
"4634" 926.6 2.48839261705308 70.1917130543452
"4635" 926.8 3.06386596860349 75.5749392416159
"4636" 927 4.45503077849453 80.457379163492
"4637" 927.2 7.04675241534698 84.5244443130232
"4638" 927.4 8.85825624169378 90.1893736544264
"4639" 927.6 11.8250859497403 95.4065426562392
"4640" 927.8 14.0332843570738 101.11399571601
"4641" 928 17.4639389542483 104.547948956928
"4642" 928.2 20.9770827968138 109.044793750094
"4643" 928.4 25.6556514102246 113.646798698097
"4644" 928.6 30.5759984179086 116.50232551825
"4645" 928.8 36.7730374942242 118.627874649198
"4646" 929 42.6944503855889 122.520771255797
"4647" 929.2 47.9562137375072 124.144481763561
"4648" 929.4 54.2930692661651 126.191118245877
"4649" 929.6 61.8967642939988 126.835617888385
"4650" 929.8 68.6449858753209 126.909851310584
"4651" 930 76.1255533301255 126.002880117309
"4652" 930.2 81.9415543512268 123.63855201812
"4653" 930.4 88.3453296841688 121.151471142461
"4654" 930.6 95.5793883702101 117.654976026337
"4655" 930.8 102.03213102441 114.181576097466
"4656" 931 107.351279018031 109.378954074419
"4657" 931.2 113.398825050505 103.815711970263
"4658" 931.4 116.759495355015 97.1443514095988
"4659" 931.6 119.04963019321 88.694233923692
"4660" 931.8 123.353880487645 82.0988189639022
"4661" 932 124.521377248644 76.1461890885735
"4662" 932.2 126.207212768044 68.0829772321595
"4663" 932.4 127.087394874781 61.9546490356332
"4664" 932.6 124.799965091463 58.1593534029352
"4665" 932.8 126.04804190509 54.4657353356545
"4666" 933 123.881195808621 50.3971637215039
"4667" 933.2 121.966677295766 42.8126923019341
"4668" 933.4 120.808854486443 35.8343436769045
"4669" 933.6 118.917008797028 35.4111927065439
"4670" 933.8 117.479770725811 31.4706354323155
"4671" 934 113.206503162687 24.2783824742908
"4672" 934.2 108.474210535802 19.0488804251986
"4673" 934.4 98.1735403544678 13.370122468987
"4674" 934.6 90.1618305706075 6.31156194568132
"4675" 934.8 83.1483040237018 5.35437532593
"4676" 935 74.2202568405718 5.90089614792
"4677" 935.2 65.7617280758295 4.29938929044447
"4678" 935.4 56.6747090783077 4.51267480864059
"4679" 935.6 47.1513214845739 4.35839023384675
"4680" 935.8 40.7653593098832 6.06111876652385
"4681" 936 35.6772996358147 11.1752186457248
"4682" 936.2 29.164743701104 15.32169213537
"4683" 936.4 23.519813242048 16.3590443449414
"4684" 936.6 20.4986753582018 19.9160998275636
"4685" 936.8 16.2278584071118 24.64312070064
"4686" 937 14.2012130139953 27.1776546312613
"4687" 937.2 11.8875604139597 31.9969133878437
"4688" 937.4 11.0758924825768 36.1745189534325
"4689" 937.6 11.8245182445319 39.78136528737
"4690" 937.8 13.6560055072612 41.1435995594492
"4691" 938 15.5673986832788 42.5191141603027
"4692" 938.2 19.4773756193243 44.1296649628292
"4693" 938.4 22.3117365586484 47.7255643496321
"4694" 938.6 23.7239140778876 50.94109116297
"4695" 938.8 24.9399646164796 54.8209501970922
"4696" 939 27.1100432281229 59.20897026487
"4697" 939.2 26.3756958918139 63.8983921559907
"4698" 939.4 23.2021725558459 67.3632742601497
"4699" 939.6 20.9556004955789 74.3030863599929
"4700" 939.8 22.1171768874268 80.563411473745
"4701" 940 25.096529526005 86.9613303066928
"4702" 940.2 25.6972372620871 94.0356018805421
"4703" 940.4 26.3878507981696 100.406588435031
"4704" 940.6 31.2911408413879 103.842837255114
"4705" 940.8 37.7752579554945 106.048063624858
"4706" 941 45.1958061094065 108.769801189142
"4707" 941.2 52.685935887751 111.33405412764
"4708" 941.4 59.2109514654418 111.928228708338
"4709" 941.6 62.3733334828069 109.508776501009
"4710" 941.8 66.1849582985789 106.158928609313
"4711" 942 71.304667174134 101.643091611946
"4712" 942.2 75.1424658243473 95.3645827711336
"4713" 942.4 76.6784068650397 89.0691216458835
"4714" 942.6 77.2129688798358 84.0599253906557
"4715" 942.8 77.8324335456606 77.5087281192966
"4716" 943 76.5435412939471 71.9495851962945
"4717" 943.2 77.0119877113887 65.0696955905476
"4718" 943.4 78.5753759181748 58.25351428237
"4719" 943.6 81.4242536297424 57.0587639186673
"4720" 943.8 85.3337561864518 57.5563852877311
"4721" 944 91.4265588230336 56.4259442722298
"4722" 944.2 97.2677117684721 58.1915387591808
"4723" 944.4 105.766346452963 59.4079531332019
"4724" 944.6 114.274029546595 57.6108563893789
"4725" 944.8 122.361934434185 53.7474960108786
"4726" 945 124.503783411125 49.6364446008828
"4727" 945.2 123.287435122086 43.7958596799568
"4728" 945.4 120.239906723791 36.8979356258968
"4729" 945.6 115.573984751314 30.3268158082018
"4730" 945.8 110.524929694538 23.0241372866008
"4731" 946 104.357483798796 17.6386728929325
"4732" 946.2 97.7361736903405 14.5005675880334
"4733" 946.4 91.248494777588 9.48300468587496
"4734" 946.6 83.2195687681393 7.80543840637
"4735" 946.8 74.1498443343152 6.19265497474113
"4736" 947 65.4706882507331 4.78380886171375
"4737" 947.2 56.2767443878018 4.27662097767
"4738" 947.4 47.3811364743879 3.54958563470721
"4739" 947.6 42.8538382011051 6.77806638217646
"4740" 947.8 35.3130047612708 10.2918204114045
"4741" 948 27.2787878182341 12.8354518368216
"4742" 948.2 22.4132891724773 16.7529261989516
"4743" 948.4 19.2413082949188 22.3884609115964
"4744" 948.6 14.8671768866518 26.62282549638
"4745" 948.8 10.4913614326962 31.4162944832801
"4746" 949 8.22213538310183 35.1017542086367
"4747" 949.2 6.96862113323124 40.2871949251641
"4748" 949.4 7.59305651083644 45.1649922656873
"4749" 949.6 9.97958075368296 48.9753756850115
"4750" 949.8 12.4712737748963 52.1315185426478
"4751" 950 15.0166402425532 56.7695448104511
"4752" 950.2 18.1582506559608 61.6749566577986
"4753" 950.4 19.7177666643656 66.5440168247752
"4754" 950.6 24.4768317588018 71.187203432145
"4755" 950.8 28.9269191336768 77.187467002245
"4756" 951 33.2590564852514 83.5301944232626
"4757" 951.2 34.7940388182366 90.9140461456135
"4758" 951.4 33.6922096540639 98.4858987224907
"4759" 951.6 31.6822013135655 106.701186448453
"4760" 951.8 33.1853714400491 110.021237759645
"4761" 952 38.0139658799518 109.628382461395
"4762" 952.2 45.1548130452691 109.126594108009
"4763" 952.4 52.8912174873175 108.668951992577
"4764" 952.6 61.8221844037384 108.847627332931
"4765" 952.8 67.3945318003557 106.349698509139
"4766" 953 72.2780550055018 101.40827615862
"4767" 953.2 77.3848702091932 96.021481222801
"4768" 953.4 81.2845850931492 89.6461101424753
"4769" 953.6 83.3988868419009 82.1156751385293
"4770" 953.8 84.9461096119894 74.2860092996355
"4771" 954 84.7251167474721 67.0402662367484
"4772" 954.2 84.2512424983607 59.6834241078934
"4773" 954.4 82.8650378697113 53.3019688133134
"4774" 954.6 82.1794761254665 45.06822172387
"4775" 954.8 83.6103604059371 37.5107522466053
"4776" 955 90.5450771097843 32.5495838897292
"4777" 955.2 97.5988938024418 30.192409047
"4778" 955.4 105.762982925202 27.4118851446969
"4779" 955.6 113.19804502423 28.0902238938843
"4780" 955.8 115.096025011535 30.4922099019533
"4781" 956 116.536362343883 36.5953846306797
"4782" 956.2 118.46285186496 44.713494962551
"4783" 956.4 121.819694835753 53.3067353989632
"4784" 956.6 126.585862537988 60.0677432015218
"4785" 956.8 125.029037973133 65.6445703309045
"4786" 957 124.611578288776 73.4765590493439
"4787" 957.2 125.070310880176 80.4670277562121
"4788" 957.4 120.347695368727 83.547726953548
"4789" 957.6 114.636992841245 88.6508617140222
"4790" 957.8 108.561438022405 95.4683838780337
"4791" 958 101.8737299759 101.372034724801
"4792" 958.2 95.5595710603726 106.821749932638
"4793" 958.4 88.8681759706855 112.840855201681
"4794" 958.6 81.9283742049438 117.999306977322
"4795" 958.8 74.1159393898713 120.993544533783
"4796" 959 67.2230091334018 121.305455902986
"4797" 959.2 61.5131773817872 119.654378250443
"4798" 959.4 55.9958923873316 117.326464569355
"4799" 959.6 51.461178957714 114.328682139858
"4800" 959.8 45.7451108825655 112.358117571287
"4801" 960 39.9151192222258 110.598233980698
"4802" 960.2 35.8898167231696 107.264296696523
"4803" 960.4 34.0465056814313 100.95874195046
"4804" 960.6 30.4365506804391 94.1484301085395
"4805" 960.8 27.2103814480828 87.7543551896557
"4806" 961 22.4649488402818 82.503241906482
"4807" 961.2 15.9187277823518 80.041095536645
"4808" 961.4 10.0044508048738 77.84673163017
"4809" 961.6 9.90960279404054 73.0774652194587
"4810" 961.8 11.8513495322188 66.1875775765988
"4811" 962 16.0879692875293 58.7044669584762
"4812" 962.2 21.1125599446291 52.2335625283882
"4813" 962.4 24.9341805081424 44.9540715371819
"4814" 962.6 28.8334494404997 38.3136222674445
"4815" 962.8 35.4732228173975 35.6272088417178
"4816" 963 43.4658585642136 35.0467998776171
"4817" 963.2 54.0154949336501 33.3633368256114
"4818" 963.4 59.9473336076805 35.4187939289764
"4819" 963.6 62.2633707558957 41.0566065374822
"4820" 963.8 65.9026971303086 47.8739846964283
"4821" 964 68.7877857106358 55.3354675836153
"4822" 964.2 72.9898386347927 62.3231777035882
"4823" 964.4 78.2906323209913 68.7367102728174
"4824" 964.6 82.9949389596492 76.47087501537
"4825" 964.8 86.6050536964174 79.9764100684045
"4826" 965 87.1716150657916 79.0612223457034
"4827" 965.2 85.1520519257808 82.6997775258437
"4828" 965.4 80.4091166053225 85.1358723739045
"4829" 965.6 73.8721113061506 86.6493394306521
"4830" 965.8 67.1620654898829 89.17843958262
"4831" 966 60.667587264751 93.008095119034
"4832" 966.2 56.773338934833 99.2765128927471
"4833" 966.4 52.2924078467628 107.17286058637
"4834" 966.6 49.9887988047721 114.114261459783
"4835" 966.8 48.6204403240738 117.80772264225
"4836" 967 45.8291428139458 115.78979960721
"4837" 967.2 40.3894573612019 112.237554087102
"4838" 967.4 35.8157379646976 107.042254838622
"4839" 967.6 31.8915325022768 99.82858893422
"4840" 967.8 27.2937397709092 92.8487887836871
"4841" 968 22.9272961112905 85.4583254830152
"4842" 968.2 18.5847821123248 78.4225113337225
"4843" 968.4 13.9472678105378 71.8189987005731
"4844" 968.6 7.71731298831722 65.2376525257315
"4845" 968.8 8.01479167137258 59.3130605914188
"4846" 969 10.3344995950674 57.2268674619582
"4847" 969.2 13.7871737766001 54.2686690491412
"4848" 969.4 19.7501412841101 49.7496638497462
"4849" 969.6 27.1969278709318 46.64918288958
"4850" 969.8 35.3008317260271 44.3044753559816
"4851" 970 43.5096377998297 43.5231975537188
"4852" 970.2 52.1628456168447 44.8634811561914
"4853" 970.4 60.029439175161 48.2595746994312
"4854" 970.6 66.9914098144074 53.3684851282298
"4855" 970.8 73.3918211542822 58.2353151207986
"4856" 971 76.0062809084382 63.9457156811427
"4857" 971.2 75.8171718523365 70.5837962308892
"4858" 971.4 73.6296679830439 77.6744143056068
"4859" 971.6 70.3289850827808 84.4832953598437
"4860" 971.8 69.3433049583804 92.2904962113343
"4861" 972 68.1319768568035 100.218004722794
"4862" 972.2 70.4346736160518 103.23638193847
"4863" 972.4 72.7871004962531 101.603450500344
"4864" 972.6 77.7867029230707 98.6249232391077
"4865" 972.8 81.7293437789018 95.59273407847
"4866" 973 85.8722009222019 91.9443621576008
"4867" 973.2 92.8601394569584 88.2620326707091
"4868" 973.4 99.8514026961483 86.8409847682896
"4869" 973.6 107.418803769871 88.6109818121439
"4870" 973.8 114.369509349473 91.764648403048
"4871" 974 119.363900357848 91.316684177939
"4872" 974.2 121.885463911792 86.1332298742931
"4873" 974.4 124.39333320892 79.91051655237
"4874" 974.6 125.863034415836 73.270097473995
"4875" 974.8 126.405405033866 67.0640495607734
"4876" 975 123.926032834936 59.7664605107063
"4877" 975.2 119.786574014512 52.3505534709476
"4878" 975.4 116.264795354742 44.9700938121538
"4879" 975.6 111.203738228924 37.9518440171756
"4880" 975.8 104.814667910113 32.0506857933205
"4881" 976 96.6370948094439 29.0601434205805
"4882" 976.2 87.7213778369678 28.2793015661253
"4883" 976.4 78.1628044553933 27.6450414245509
"4884" 976.6 69.741715812408 26.6532030865865
"4885" 976.8 63.2063057504678 23.0913788696572
"4886" 977 56.8121958302568 17.9045731430074
"4887" 977.2 50.9387510859352 11.41069231367
"4888" 977.4 48.0342208554064 9.77136147339273
"4889" 977.6 41.6549939217623 10.9370941321612
"4890" 977.8 34.5903193946039 14.3445660171844
"4891" 978 27.4902937219853 16.5706799557927
"4892" 978.2 24.8062332442018 16.5536204872743
"4893" 978.4 21.2312361635088 20.2105995784987
"4894" 978.6 17.4049169903631 23.002325388241
"4895" 978.8 16.5671092421373 22.96533999537
"4896" 979 18.192081293109 23.0638406121226
"4897" 979.2 18.0180287873818 25.0711649808
"4898" 979.4 19.1050536892018 27.7570031162087
"4899" 979.6 21.3127444956061 32.5239655905083
"4900" 979.8 23.1796601525244 37.0238987744345
"4901" 980 25.4616749753549 39.4147821757169
"4902" 980.2 28.4283826548118 42.3840273837
"4903" 980.4 31.4858330528652 45.3665258028948
"4904" 980.6 35.4633401247901 46.8255113544288
"4905" 980.8 39.7497210414989 48.2120818379047
"4906" 981 43.3667400177018 51.7826418048112
"4907" 981.2 48.2420254275226 57.4014158023794
"4908" 981.4 52.6855148879316 62.357671151343
"4909" 981.6 58.0631139817018 65.5856255856518
"4910" 981.8 63.5982231412559 64.8435782481538
"4911" 982 70.7499981148963 65.1681846149811
"4912" 982.2 76.9761574619844 68.4284281365874
"4913" 982.4 79.202808814844 74.4442564543241
"4914" 982.6 78.7843736181468 81.1482265040122
"4915" 982.8 78.1563783538179 88.9020398162539
"4916" 983 80.3662530168084 94.6527324659602
"4917" 983.2 81.1583881845324 92.5983402935353
"4918" 983.4 84.274634618714 90.5619087735408
"4919" 983.6 88.8094753011229 90.9435187923963
"4920" 983.8 92.0086842153044 92.0423576429854
"4921" 984 91.4659177673358 95.4810367243253
"4922" 984.2 88.6658862709985 100.975891841116
"4923" 984.4 84.3937683176729 106.966503151031
"4924" 984.6 81.0961987777144 113.462276717673
"4925" 984.8 75.4814052679675 120.920478801237
"4926" 985 70.9526061713923 124.622823339775
"4927" 985.2 64.1629474454349 122.985058440114
"4928" 985.4 60.9229739698604 118.423937375419
"4929" 985.6 57.4421193582569 113.003900613953
"4930" 985.8 52.5056226919092 109.089986899224
"4931" 986 47.6325819557384 106.231386886541
"4932" 986.2 43.7038719160578 101.134594699226
"4933" 986.4 39.5664771719952 95.3115194306179
"4934" 986.6 34.3652109647518 90.379129267295
"4935" 986.8 27.7417999527384 87.3304478896383
"4936" 987 20.6405713826818 83.026067420106
"4937" 987.2 15.0823013951938 76.458645178794
"4938" 987.4 11.6425341090799 69.5511986803212
"4939" 987.6 13.9013754395433 64.6107921366627
"4940" 987.8 19.549039353662 58.5556525753611
"4941" 988 26.1998549132018 53.2391397371756
"4942" 988.2 33.6059586398876 49.5033573988272
"4943" 988.4 42.0918929227643 47.67980140937
"4944" 988.6 50.3510532658297 46.282909949684
"4945" 988.8 58.6627936089685 46.1086071270367
"4946" 989 67.3135040469733 46.2165888190272
"4947" 989.2 74.6252198713528 49.7794009080209
"4948" 989.4 76.3713973171927 56.0293763805994
"4949" 989.6 77.7268049751735 63.2351055370398
"4950" 989.8 77.3204315897018 71.1380151426756
"4951" 990 75.3735096040071 79.744791443901
"4952" 990.2 76.0442887721382 88.4227607600973
"4953" 990.4 76.2933143206661 96.6412332745039
"4954" 990.6 78.724437920915 98.2145470630176
"4955" 990.8 82.2741231586018 96.551374914245
"4956" 991 89.0870327268268 96.65647507232
"4957" 991.2 96.1524231039161 99.1288311717986
"4958" 991.4 103.297262691891 102.430373188639
"4959" 991.6 109.707831359226 105.125308142152
"4960" 991.8 111.840964577228 101.793753227422
"4961" 992 116.062186966836 97.1025098895164
"4962" 992.2 120.046274224899 92.9753734828238
"4963" 992.4 122.385926288871 88.0784807531799
"4964" 992.6 123.073837210384 86.9824700889568
"4965" 992.8 124.02930453899 84.0173578602005
"4966" 993 125.053531452284 79.1712129068946
"4967" 993.2 126.42041927292 74.6187603416008
"4968" 993.4 125.467059632833 70.9661075653174
"4969" 993.6 127.120847174101 65.4935689710507
"4970" 993.8 125.423717332123 62.5513899650542
"4971" 994 124.235477388954 57.0844194695647
"4972" 994.2 125.725373946767 51.2268971264309
"4973" 994.4 122.733331640484 48.8100160074726
"4974" 994.6 118.475613125912 43.8278051851858
"4975" 994.8 113.817194769265 37.2311664104427
"4976" 995 107.619095103949 32.8130300052923
"4977" 995.2 100.084608088422 32.10714283593
"4978" 995.4 92.7136163882018 35.3688958409155
"4979" 995.6 85.0284017475028 39.7553917266807
"4980" 995.8 78.7401370867312 40.1260788183112
"4981" 996 73.6606806887773 41.2307739853511
"4982" 996.2 69.9567068017867 42.8207969600021
"4983" 996.4 68.0511420097884 44.8783554709373
"4984" 996.6 66.5154234839588 45.5855371436784
"4985" 996.8 64.4173377402745 47.0497795251518
"4986" 997 60.4560580534263 47.3977144050129
"4987" 997.2 56.2071980840103 47.7462089882955
"4988" 997.4 51.8331293665279 47.3086967668917
"4989" 997.6 46.882800812265 47.4893807082963
"4990" 997.8 42.5096999538783 45.7838769891935
"4991" 998 39.2275026709447 42.6823116418557
"4992" 998.2 35.5333070088523 44.137502465836
"4993" 998.4 32.3972482442852 47.9770543817033
"4994" 998.6 30.4628990849586 53.0441272498565
"4995" 998.8 27.8038969290627 56.514307450457
"4996" 999 22.1923591090439 61.1802268182384
"4997" 999.2 17.6449182587268 65.613710200895
"4998" 999.4 12.8005747103923 70.5834462470129
"4999" 999.6 12.6072293110498 75.69122293365
"5000" 999.8 14.1760023888947 77.5271428889369
"5001" 1000 13.8774641818923 82.9224777924414
"5002" 1000.2 12.7060735115846 87.0824080210106
"5003" 1000.4 12.6097260877872 85.0311391837846
"5004" 1000.6 12.7908440745244 82.4008663390152
"5005" 1000.8 10.9289434746669 78.352160438277
"5006" 1001 7.67597030003777 72.7266818839481
"5007" 1001.2 7.8535194351542 67.8657047856795
"5008" 1001.4 8.93038221198944 61.6401688799275
"5009" 1001.6 8.08591436196216 54.5285520056923
"5010" 1001.8 8.2516970548685 48.8511196693978
"5011" 1002 13.7022536249308 42.8888296042859
"5012" 1002.2 20.1768754455418 36.98379017061
"5013" 1002.4 25.0517006972643 30.4577073248075
"5014" 1002.6 29.5593514799434 28.4103655495722
"5015" 1002.8 36.4861778756063 26.6755151364037
"5016" 1003 44.7780397628414 27.9737069361956
"5017" 1003.2 51.3233474535042 29.746855480463
"5018" 1003.4 57.7379355922685 31.4795144172033
"5019" 1003.6 63.9543328552018 34.0801495897308
"5020" 1003.8 70.4529322956724 37.9079221844288
"5021" 1004 76.1843398382953 43.6817687748092
"5022" 1004.2 80.1369117459326 48.7810256763796
"5023" 1004.4 85.6323894012375 53.5672301777271
"5024" 1004.6 93.4669253984721 56.1670050016673
"5025" 1004.8 101.034935742521 55.4113072907493
"5026" 1005 108.668856868084 53.9881271507973
"5027" 1005.2 115.648514447174 54.774135126526
"5028" 1005.4 123.088770962685 58.9714557833446
"5029" 1005.6 125.847138269833 63.98625017737
"5030" 1005.8 124.760472764405 71.0263953320395
"5031" 1006 123.322615954602 79.378646055445
"5032" 1006.2 120.352668148991 87.0177680713174
"5033" 1006.4 116.167249354299 93.8741561795407
"5034" 1006.6 109.865883083586 97.4353758553187
"5035" 1006.8 101.17489080713 97.7877804535039
"5036" 1007 93.082773225288 94.4103847557579
"5037" 1007.2 89.7182347489875 88.9907607289146
"5038" 1007.4 87.6244086862286 83.1044694081557
"5039" 1007.6 84.0985006162018 78.4561941719275
"5040" 1007.8 80.5879561144564 74.0666003248609
"5041" 1008 77.1837366413071 69.3837383592121
"5042" 1008.2 73.0795836709629 64.5927815267328
"5043" 1008.4 69.1487408942018 58.8055555167033
"5044" 1008.6 66.287109076789 52.5862285831131
"5045" 1008.8 61.3697981236018 47.5232886198557
"5046" 1009 56.6101050256706 41.0115148648388
"5047" 1009.2 51.0791690268268 34.7521924340291
"5048" 1009.4 44.8399130293297 33.7375507003932
"5049" 1009.6 39.0326174957825 35.8115997858861
"5050" 1009.8 30.8199219007352 36.6177443675367
"5051" 1010 23.2669147643518 34.85885606553
"5052" 1010.2 21.416552338712 32.5276994610435
"5053" 1010.4 24.1668068313665 31.0945843076524
"5054" 1010.6 29.1214694865049 26.3509355374003
"5055" 1010.8 34.4669133253117 23.087134384348
"5056" 1011 40.6895194430439 18.6889201663279
"5057" 1011.2 47.4572117908086 14.9867457684711
"5058" 1011.4 54.6550755366018 10.4977010415033
"5059" 1011.6 60.859406811059 5.31475315130877
"5060" 1011.8 64.5521264396096 3.74861559394281
"5061" 1012 66.9678134771304 3.04895753566592
"5062" 1012.2 70.3586578886518 5.58368476173
"5063" 1012.4 76.6679632628518 8.5608856032
"5064" 1012.6 83.6557285957792 11.6417090934937
"5065" 1012.8 91.6292743944077 13.9128629219582
"5066" 1013 100.144088435944 15.3098720613597
"5067" 1013.2 104.123653854505 17.3252543774609
"5068" 1013.4 109.377249223341 21.56400455437
"5069" 1013.6 115.100590520688 26.2810304859916
"5070" 1013.8 119.529559997558 32.6624085092853
"5071" 1014 120.822765410544 39.1108698610542
"5072" 1014.2 122.446434675623 47.61610434387
"5073" 1014.4 123.087102942032 56.8942644025039
"5074" 1014.6 124.121117445078 66.4529613156709
"5075" 1014.8 125.565079912902 74.359317294045
"5076" 1015 122.87643668508 82.4428903216396
"5077" 1015.2 117.503189712535 89.6447347672418
"5078" 1015.4 110.260580129702 94.7619902452647
"5079" 1015.6 101.685472635281 99.0330461108963
"5080" 1015.8 93.3588911363289 102.222842869124
"5081" 1016 86.841676865854 105.849069399022
"5082" 1016.2 80.1343746666647 107.696124083122
"5083" 1016.4 76.280188818739 104.562860166957
"5084" 1016.6 74.6355171155095 100.479768934601
"5085" 1016.8 73.0321038728357 97.5318547439057
"5086" 1017 71.9931642041399 95.9249734625912
"5087" 1017.2 68.7413577574174 94.4400368379735
"5088" 1017.4 64.1836906533915 93.19135470912
"5089" 1017.6 59.4094942381934 89.0472668121412
"5090" 1017.8 56.5273908403099 83.8425191902619
"5091" 1018 55.5926028412018 78.0829898367518
"5092" 1018.2 53.5901515036741 72.10762602862
"5093" 1018.4 52.3492651388018 65.3402677982843
"5094" 1018.6 55.3887424813564 60.5269204564882
"5095" 1018.8 59.1305310884168 58.1618381320242
"5096" 1019 63.6468146852655 54.9296855917336
"5097" 1019.2 67.724302038418 49.2773926738024
"5098" 1019.4 72.8359817594377 46.0657418062285
"5099" 1019.6 73.7467362292301 46.9959593288134
"5100" 1019.8 76.4237017167798 50.026658428159
"5101" 1020 80.8542579646661 51.1683531930932
"5102" 1020.2 84.2706116971075 47.338481284804
"5103" 1020.4 85.5154928162795 42.0447755760108
"5104" 1020.6 83.2168749118204 36.1998828622463
"5105" 1020.8 79.1386625610929 29.9165187670631
"5106" 1021 74.6547099927835 22.4973615549618
"5107" 1021.2 72.6605091339831 14.42993321837
"5108" 1021.4 69.6291703264494 7.86345949573634
"5109" 1021.6 63.5096408499118 6.44741696991
"5110" 1021.8 57.048131257895 4.74653160179046
"5111" 1022 50.2586902837524 4.22552018579697
"5112" 1022.2 43.7525774219291 6.73223936340031
"5113" 1022.4 37.9962149545975 10.8530980018315
"5114" 1022.6 32.3062008040137 16.5060791552611
"5115" 1022.8 26.9399420281523 20.5889979874096
"5116" 1023 20.1888422778751 22.2766548911522
"5117" 1023.2 16.9713449052513 24.842196103568
"5118" 1023.4 16.9717090815244 30.0007836170474
"5119" 1023.6 17.4130907244922 34.0198629756926
"5120" 1023.8 17.0202659179345 40.0197562849839
"5121" 1024 15.0462322812385 44.9671245465168
"5122" 1024.2 13.8930188148627 49.7314008059961
"5123" 1024.4 15.6942610510801 55.2680605167613
"5124" 1024.6 17.6217379465735 61.8295690038921
"5125" 1024.8 18.6260928051774 68.9856930256383
"5126" 1025 18.918290910676 76.4412229331545
"5127" 1025.2 17.2695519788116 83.3812298286383
"5128" 1025.4 13.6762139449656 86.9974420288661
"5129" 1025.6 13.5546989901542 86.2498911664176
"5130" 1025.8 14.8487762542256 88.1122720338938
"5131" 1026 18.1107679748098 92.846626190634
"5132" 1026.2 22.7143043681152 97.1899756122598
"5133" 1026.4 27.8746729721775 101.738413388346
"5134" 1026.6 31.1915543458018 107.965889051845
"5135" 1026.8 35.9733055789161 112.696306123299
"5136" 1027 41.7981615157971 114.704280283346
"5137" 1027.2 48.1886709924418 116.636715790098
"5138" 1027.4 54.4843063114623 116.644988914841
"5139" 1027.6 59.7857284493954 113.212780716604
"5140" 1027.8 64.4452677613268 108.94363900727
"5141" 1028 70.954389839254 104.988328183483
"5142" 1028.2 74.5601793433149 99.7540910619613
"5143" 1028.4 79.7538086104949 94.6212440070683
"5144" 1028.6 84.7694220362975 89.2889401440744
"5145" 1028.8 88.4694049417018 83.3402740619648
"5146" 1029 94.3368689003893 78.8902260567718
"5147" 1029.2 99.8668912486634 73.7204683922418
"5148" 1029.4 106.691696812132 68.6876474987961
"5149" 1029.6 114.66768242063 67.2402602663414
"5150" 1029.8 121.23441920779 69.048828710975
"5151" 1030 124.308951171603 74.5505651226733
"5152" 1030.2 122.221634066767 81.1071860124192
"5153" 1030.4 118.05868925892 88.3544608763444
"5154" 1030.6 112.38999505751 95.3611380813444
"5155" 1030.8 105.871108744348 102.324196031499
"5156" 1031 98.6903529550268 109.31308198717
"5157" 1031.2 90.2272686378268 112.813235736395
"5158" 1031.4 81.2130702969768 115.017154202695
"5159" 1031.6 72.1809936015076 117.4086105168
"5160" 1031.8 64.0692403501088 119.693037274882
"5161" 1032 57.6960914810873 122.341514443912
"5162" 1032.2 51.5668099180978 123.06655236993
"5163" 1032.4 46.722106147753 120.102863331173
"5164" 1032.6 43.593426036739 114.87546771361
"5165" 1032.8 39.2004934198172 109.237298811806
"5166" 1033 33.5299429124875 104.779670839727
"5167" 1033.2 27.0284672105325 101.183281685322
"5168" 1033.4 20.7457264722518 98.29348965567
"5169" 1033.6 17.6096623305133 93.8758371096979
"5170" 1033.8 17.9236425925268 88.219798746845
"5171" 1034 18.1857181826121 81.0341981181136
"5172" 1034.2 17.9817855744965 73.50896146962
"5173" 1034.4 17.4158153025352 65.6717725259854
"5174" 1034.6 17.6158364842291 57.0803301487064
"5175" 1034.8 19.4885875865382 48.72443328357
"5176" 1035 19.918959457323 39.9164802747942
"5177" 1035.2 18.2088682714334 33.5819645756542
"5178" 1035.4 21.553087060847 31.3692431532732
"5179" 1035.6 28.8779267278082 28.6940101202317
"5180" 1035.8 35.7061895581674 27.5910648209907
"5181" 1036 42.6931047098482 30.6975423122846
"5182" 1036.2 48.9493134732125 35.3334127560721
"5183" 1036.4 55.3012092195018 39.0339863855033
"5184" 1036.6 62.0241295810254 42.20185377637
"5185" 1036.8 69.8068058482309 45.3805228702535
"5186" 1037 77.0378090134711 47.1236770298123
"5187" 1037.2 84.3759580212118 47.63903528745
"5188" 1037.4 93.1742101258747 48.1965215295008
"5189" 1037.6 102.248127272945 51.320468547581
"5190" 1037.8 110.890589264365 55.3952532341155
"5191" 1038 118.705837749768 60.7405182910957
"5192" 1038.2 124.83632043935 67.8501695593526
"5193" 1038.4 125.183667666649 76.0551678510542
"5194" 1038.6 121.434673621504 83.6400895599217
"5195" 1038.8 115.300990789917 89.9922245056459
"5196" 1039 108.346878869177 96.8261019635549
"5197" 1039.2 100.33185924386 101.778724881659
"5198" 1039.4 90.6801956802518 104.48484442227
"5199" 1039.6 81.8852993494231 104.870747174848
"5200" 1039.8 75.4736392381249 105.075757199139
"5201" 1040 67.9779239434432 102.340669410508
"5202" 1040.2 62.7952500696399 98.2047349015931
"5203" 1040.4 58.5192083461018 93.30600942702
"5204" 1040.6 52.6048542512192 87.5242544859613
"5205" 1040.8 48.9005039825947 80.0333608929771
"5206" 1041 46.1891758220907 74.4254914676478
"5207" 1041.2 43.9740522129083 66.6147767885535
"5208" 1041.4 43.2787930191727 57.6882801283215
"5209" 1041.6 44.6595244972936 49.1799322989006
"5210" 1041.8 44.8152619342685 41.00434894497
"5211" 1042 44.8506303629893 32.472127021245
"5212" 1042.2 43.7207348266724 28.7969936862053
"5213" 1042.4 41.063790426847 29.2240903667571
"5214" 1042.6 36.9812796931579 29.8824213280184
"5215" 1042.8 33.1266503628757 27.9627901994896
"5216" 1043 30.9501417609821 23.607910392392
"5217" 1043.2 34.8052250791249 20.4874541506447
"5218" 1043.4 41.1700489705244 18.6133921008861
"5219" 1043.6 48.5179573024973 19.9599966322336
"5220" 1043.8 55.8324143621661 22.86979439712
"5221" 1044 63.4292757690369 25.6642568943906
"5222" 1044.2 71.8657523101475 27.5806078064896
"5223" 1044.4 81.0108514826348 30.4474468438958
"5224" 1044.6 89.5640314162618 33.47153397894
"5225" 1044.8 97.6293000934018 37.76853801757
"5226" 1045 105.098701343418 43.2933116014241
"5227" 1045.2 110.294437709435 49.9717975421028
"5228" 1045.4 114.779109201167 58.119473501057
"5229" 1045.6 117.165342035202 66.7235623312918
"5230" 1045.8 115.088245624228 74.1811331345016
"5231" 1046 109.580011971997 78.1073996212931
"5232" 1046.2 101.01878708122 79.8388573536825
"5233" 1046.4 92.7287265480826 80.2120549541865
"5234" 1046.6 85.332089174886 77.5872499001858
"5235" 1046.8 78.3391108194991 76.9356914392889
"5236" 1047 72.1626978051492 77.3324616381858
"5237" 1047.2 66.201464445886 74.6471274557911
"5238" 1047.4 62.3921747875321 69.5319855131039
"5239" 1047.6 59.0578242884451 63.0772758372619
"5240" 1047.8 58.7130484509718 56.54770686828
"5241" 1048 61.3616535813804 50.3630402935575
"5242" 1048.2 64.7539322519094 44.6812320051719
"5243" 1048.4 64.7440108000368 38.9984479580205
"5244" 1048.6 60.5061967669544 36.3535438243803
"5245" 1048.8 54.7572651774656 33.9730328750733
"5246" 1049 49.7243557534546 29.1516549941502
"5247" 1049.2 51.0408177185753 27.2844614969845
"5248" 1049.4 56.0756194423893 25.0315135575263
"5249" 1049.6 62.6380605228545 23.2751088823279
"5250" 1049.8 70.1674550641202 22.4076656872169
"5251" 1050 78.519093828396 20.327168331069
"5252" 1050.2 87.7036029354692 19.177571922172
"5253" 1050.4 96.0554642679467 18.1178633168088
"5254" 1050.6 104.568998520081 17.0704661154609
"5255" 1050.8 107.803599296668 20.7650083541176
"5256" 1051 112.523216546406 26.6832696826127
"5257" 1051.2 116.021681992337 34.2965314851268
"5258" 1051.4 117.846178550176 42.8089145049613
"5259" 1051.6 121.286194625833 50.7204981677121
"5260" 1051.8 122.605217527264 59.8425285770753
"5261" 1052 120.067760717747 68.6986748959064
"5262" 1052.2 114.972044212514 75.3067965339388
"5263" 1052.4 106.360249354773 79.2143986222628
"5264" 1052.6 95.9768460566504 79.7426420432952
"5265" 1052.8 90.9433713425382 77.0580461464336
"5266" 1053 85.8190351604786 72.6183400002182
"5267" 1053.2 80.6058861140397 68.9718367094781
"5268" 1053.4 76.1956042720937 65.0191755638565
"5269" 1053.6 72.0223657406109 60.7423323507245
"5270" 1053.8 68.4412788884585 55.2411504059806
"5271" 1054 67.1110970902852 49.0599044952033
"5272" 1054.2 64.454065877924 43.5748794104811
"5273" 1054.4 59.4007693789106 41.7182508130593
"5274" 1054.6 52.485146732103 39.667970511425
"5275" 1054.8 45.5739007917411 38.8495273179206
"5276" 1055 38.8349784413367 38.3428135833812
"5277" 1055.2 32.7259152782127 35.780912630207
"5278" 1055.4 27.2411120124831 33.6744091325575
"5279" 1055.6 23.7952240697818 37.09080124065
"5280" 1055.8 19.9093272335679 40.9961593222629
"5281" 1056 14.1508112816975 44.9956624579526
"5282" 1056.2 10.8597441586072 47.3423791164511
"5283" 1056.4 10.7785161415907 44.8523594463422
"5284" 1056.6 11.6433212024377 41.5949289069832
"5285" 1056.8 13.6146108042216 36.0654929118651
"5286" 1057 16.8130643327473 31.1262852357942
"5287" 1057.2 19.7435857993618 25.46481284559
"5288" 1057.4 23.4442847949518 19.4381149933075
"5289" 1057.6 27.3876006538268 14.6449108144325
"5290" 1057.8 33.3364517261503 12.5636748662978
"5291" 1058 41.0989374836018 8.93075323020333
"5292" 1058.2 48.643773847354 4.5167312202287
"5293" 1058.4 54.1892355661249 3.06245691375462
"5294" 1058.6 62.3835997124977 1.44613137726795
"5295" 1058.8 68.4348752490672 1.8644621049277
"5296" 1059 74.4258871398957 4.88967273460469
"5297" 1059.2 81.9178474261413 9.21835513200637
"5298" 1059.4 89.0246178526136 14.23884202187
"5299" 1059.6 97.600341721059 17.2944812497129
"5300" 1059.8 106.415643210959 18.1436651584306
"5301" 1060 108.935322439964 21.9739361640235
"5302" 1060.2 115.407034321978 28.0301496521364
"5303" 1060.4 120.007810474304 35.3062381214726
"5304" 1060.6 122.977923949323 44.3642593275683
"5305" 1060.8 125.064643040852 53.95396236112
"5306" 1061 126.680644052728 63.4900835618963
"5307" 1061.2 126.469147303304 71.37510977537
"5308" 1061.4 124.351102249253 80.0117785539341
"5309" 1061.6 119.71554708346 87.2028031800958
"5310" 1061.8 113.864992537252 95.181888005995
"5311" 1062 109.010927641384 103.049923255825
"5312" 1062.2 103.826676798123 111.095997959134
"5313" 1062.4 96.3772393933341 116.419989946477
"5314" 1062.6 87.9903802132514 119.423754043527
"5315" 1062.8 80.7720523851778 119.85622026873
"5316" 1063 74.8162676532175 117.442021864948
"5317" 1063.2 70.5727269722184 118.899437702717
"5318" 1063.4 64.6439916723389 119.679060236878
"5319" 1063.6 60.0239072601786 118.152457086044
"5320" 1063.8 54.8114963509892 115.733344948213
"5321" 1064 52.8687059427018 111.14755747357
"5322" 1064.2 51.7918164712018 106.351503689133
"5323" 1064.4 51.0680145450888 100.867404989396
"5324" 1064.6 51.2671061404762 94.7513691230249
"5325" 1064.8 53.6455333323597 89.9545380385805
"5326" 1065 57.0342804298225 84.97443325962
"5327" 1065.2 60.0868660225702 78.5862880853963
"5328" 1065.4 64.301071260886 73.3195465116858
"5329" 1065.6 70.1389457642808 70.2822022304752
"5330" 1065.8 74.9800068874608 65.3432251620396
"5331" 1066 74.9659569178186 59.1762287826036
"5332" 1066.2 71.7790710334404 52.7685541283975
"5333" 1066.4 66.3982029697439 47.4785901183513
"5334" 1066.6 59.9269611439134 41.6886024216681
"5335" 1066.8 52.0298877053667 37.1312873754689
"5336" 1067 46.3919187626043 36.0760603796261
"5337" 1067.2 39.5160851740529 38.293293416753
"5338" 1067.4 32.1089091919979 41.4510941888263
"5339" 1067.6 26.1487128336055 45.9418649616911
"5340" 1067.8 19.1803845902289 49.1603277966673
"5341" 1068 11.98030687562 47.1887549407882
"5342" 1068.2 9.54677981797961 44.2153887913422
"5343" 1068.4 11.9885336859447 41.5685229536843
"5344" 1068.6 16.9795653890853 37.5550600854283
"5345" 1068.8 23.8340320990334 33.3446091947384
"5346" 1069 31.4322708159018 30.9189802408033
"5347" 1069.2 39.7761486514973 30.3093221154041
"5348" 1069.4 47.2439789870984 34.0574151945079
"5349" 1069.6 53.8245965971794 38.7593494499093
"5350" 1069.8 60.9752403004304 43.0863330287414
"5351" 1070 66.9085804427927 47.5639885630064
"5352" 1070.2 73.9180765634728 53.3291953495102
"5353" 1070.4 80.9857876407708 58.6565629554476
"5354" 1070.6 83.4307949025532 63.1530236989376
"5355" 1070.8 82.2146325893323 70.0867673896917
"5356" 1071 79.8416198818018 78.1358609187874
"5357" 1071.2 77.3680815663169 86.4482029742196
"5358" 1071.4 73.0665571270069 94.057742761048
"5359" 1071.6 67.462271750792 100.542100489239
"5360" 1071.8 61.2597916237872 107.676222762516
"5361" 1072 56.9976476386363 114.065718444821
"5362" 1072.2 58.5158092688604 117.174853456833
"5363" 1072.4 61.0811960399137 117.675319114912
"5364" 1072.6 61.4885334333423 121.394678119825
"5365" 1072.8 59.7458814955164 123.618004577636
"5366" 1073 56.0510182965148 123.925675050011
"5367" 1073.2 51.6380441982171 121.73177306882
"5368" 1073.4 45.656261331059 119.46639422787
"5369" 1073.6 37.9918184405778 117.554045486956
"5370" 1073.8 30.5315447761542 116.254242210513
"5371" 1074 27.472722431905 113.844132930847
"5372" 1074.2 25.3130047602018 107.610972110053
"5373" 1074.4 22.4679894693778 101.57261458761
"5374" 1074.6 20.0537299671538 95.45769629961
"5375" 1074.8 18.8803115386279 89.1693004384396
"5376" 1075 16.9132668825018 82.276862535695
"5377" 1075.2 14.8276113236199 76.0542335541487
"5378" 1075.4 14.1545294422768 68.696648171095
"5379" 1075.6 14.1640314082018 60.804581755645
"5380" 1075.8 14.7425581831045 53.2592133944939
"5381" 1076 18.2066860017473 46.35490244697
"5382" 1076.2 25.4918652952607 41.9283310833406
"5383" 1076.4 32.8250662269953 39.6608947504461
"5384" 1076.6 42.4681590425722 37.5354539408515
"5385" 1076.8 49.8955999745205 39.7351674156887
"5386" 1077 56.6932472275143 44.30385693787
"5387" 1077.2 60.9350165799682 50.6003416275289
"5388" 1077.4 63.5571335588775 58.8147370756943
"5389" 1077.6 64.3692810919266 67.7437926651223
"5390" 1077.8 66.2511873770725 76.507116449189
"5391" 1078 67.6944344008069 85.1229705342103
"5392" 1078.2 68.7773996971329 94.5586451668355
"5393" 1078.4 67.7585127844607 103.718432230593
"5394" 1078.6 62.8326373655189 108.049083633736
"5395" 1078.8 57.1394345034111 110.834701189068
"5396" 1079 51.7674914384338 114.49037947101
"5397" 1079.2 51.6822442515261 118.669320137965
"5398" 1079.4 56.5544941609941 119.980870526139
"5399" 1079.6 62.7814339363346 119.311132630714
"5400" 1079.8 70.4904883135326 119.907258169402
"5401" 1080 78.2464962052494 122.65731389006
"5402" 1080.2 82.7988768896857 121.750242237652
"5403" 1080.4 89.8781090962971 119.527058099775
"5404" 1080.6 94.6312398047458 118.140985688946
"5405" 1080.8 99.3078768935297 114.228615858231
"5406" 1081 103.928013112144 111.46875775796
"5407" 1081.2 108.581899482952 107.85441918722
"5408" 1081.4 113.789349435967 103.258970309597
"5409" 1081.6 115.509958219508 97.2824435069155
"5410" 1081.8 119.529559997558 91.2691068256836
"5411" 1082 122.957614817251 86.3254953968576
"5412" 1082.2 124.549262906151 82.1350140706008
"5413" 1082.4 125.677792888012 78.0028992631717
"5414" 1082.6 126.836231798868 72.5053243734726
"5415" 1082.8 126.644568212689 67.948534303088
"5416" 1083 127.134071198623 62.6284969390805
"5417" 1083.2 126.524778471327 56.8908520597093
"5418" 1083.4 126.149889983782 50.0906550481263
"5419" 1083.6 123.25309729792 44.7105382022162
"5420" 1083.8 121.987383177663 37.94688980097
"5421" 1084 118.641540312836 36.0277882132629
"5422" 1084.2 114.390050855598 30.2484384280115
"5423" 1084.4 108.050694340288 26.7143672790843
"5424" 1084.6 103.106391618671 19.9277861843387
"5425" 1084.8 99.1038500708243 12.8453062215435
"5426" 1085 93.6787180252901 12.1743077224288
"5427" 1085.2 85.6910301052318 10.29599366742
"5428" 1085.4 77.3331008776018 8.46534000495
"5429" 1085.6 68.4077795109594 7.91739082452152
"5430" 1085.8 59.3286949751167 8.11308168016787
"5431" 1086 50.2140481757483 9.5800682777421
"5432" 1086.2 41.9688952527352 9.04540794810334
"5433" 1086.4 33.2407442737976 10.8046215117211
"5434" 1086.6 26.9460759705118 13.86175539411
"5435" 1086.8 21.6705844889518 17.63771743695
"5436" 1087 20.8382122739218 22.24683709653
"5437" 1087.2 15.8743852747018 27.2200439827476
"5438" 1087.4 11.3554503221597 30.0980703405174
"5439" 1087.6 9.5369871316801 33.9697004199026
"5440" 1087.8 5.95282758707312 39.331071180766
"5441" 1088 3.93059338935276 44.071903472936
"5442" 1088.2 2.40780598099494 48.8186610114993
"5443" 1088.4 2.86594165879476 53.4384670832461
"5444" 1088.6 1.55262904774494 59.6251976411545
"5445" 1088.8 1.32823286723041 65.0236023869414
"5446" 1089 1.94031592163403 71.2466360330903
"5447" 1089.2 3.09348698129706 77.3899326747271
"5448" 1089.4 3.61378408115345 82.1573791692813
"5449" 1089.6 3.65501952191979 83.6604771264213
"5450" 1089.8 6.07785840602684 84.831114862245
"5451" 1090 6.83479847896561 89.052800882559
"5452" 1090.2 8.87239395043438 94.786003337277
"5453" 1090.4 12.1572162048418 99.933816486426
"5454" 1090.6 15.8640730636204 104.971608508858
"5455" 1090.8 20.3859486233436 109.729771136913
"5456" 1091 24.4627547722463 113.375539275726
"5457" 1091.2 29.5876805249346 116.559182360507
"5458" 1091.4 35.7656435667206 119.327026964257
"5459" 1091.6 41.7021904997634 122.520913507308
"5460" 1091.8 47.2994584459086 122.973564232806
"5461" 1092 54.2666796571637 124.768810252889
"5462" 1092.2 60.95977389702 127.17373915337
"5463" 1092.4 64.7986296747972 125.743229483897
"5464" 1092.6 70.7957483212018 125.185798178928
"5465" 1092.8 75.6053148330138 125.235049520708
"5466" 1093 77.9853274241484 125.010956349217
"5467" 1093.2 76.3883339799161 124.813914536275
"5468" 1093.4 74.5271552574637 125.481217127227
"5469" 1093.6 69.9405713879518 126.193401504659
"5470" 1093.8 65.4931878245189 124.775000881858
"5471" 1094 60.2971982535168 125.131420643795
"5472" 1094.2 56.6022773883469 125.387303896523
"5473" 1094.4 51.7614101802418 124.41183439329
"5474" 1094.6 46.8568271844399 123.74016400356
"5475" 1094.8 43.5844040992921 122.033912785355
"5476" 1095 38.3870918589579 120.934533908297
"5477" 1095.2 33.6804935414291 118.728087332302
"5478" 1095.4 28.8776816738837 116.12229828912
"5479" 1095.6 23.8617094671794 112.795314994833
"5480" 1095.8 19.8453561090302 109.486870398713
"5481" 1096 15.8149073200568 105.111215107591
"5482" 1096.2 12.4665373452093 100.163309829543
"5483" 1096.4 9.9861357655534 95.1142098739013
"5484" 1096.6 7.04646505750652 90.3220009616747
"5485" 1096.8 4.79075352565064 85.7576062342519
"5486" 1097 2.83649092753255 80.3017268759133
"5487" 1097.2 2.07517367478323 76.1716469402305
"5488" 1097.4 1.92685672050539 70.6835416356557
"5489" 1097.6 1.43806511496498 65.5049223179753
"5490" 1097.8 1.20500240231488 61.7153113204135
"5491" 1098 2.58676885462661 56.1543295750957
"5492" 1098.2 3.25290600828673 49.0294580991153
"5493" 1098.4 6.02113454883821 44.4409021394003
"5494" 1098.6 9.43334390690086 40.8870968710011
"5495" 1098.8 11.3828790739999 36.7827034346008
"5496" 1099 11.6356822142453 32.5697496977178
"5497" 1099.2 10.7771084429352 32.3203156818033
"5498" 1099.4 12.7843459558918 33.10846070559
"5499" 1099.6 18.256595317717 33.635563573673
"5500" 1099.8 24.0293692169271 33.5740512560074
"5501" 1100 29.0884525544018 34.7832688811367
"5502" 1100.2 36.0818994752018 36.5243220048033
"5503" 1100.4 42.773998333809 37.1470366499057
"5504" 1100.6 49.8642748121304 41.4329391999771
"5505" 1100.8 55.4645763529492 44.1905432108226
"5506" 1101 61.9247129336218 47.43647861916
"5507" 1101.2 68.0119291150667 49.8007415362889
"5508" 1101.4 75.0142787787153 51.3398003621538
"5509" 1101.6 77.2899765707115 50.2142096501296
"5510" 1101.8 76.9378190951218 49.40853976704
"5511" 1102 76.873420865683 52.2383480026059
"5512" 1102.2 75.3811006850092 56.1801455815076
"5513" 1102.4 72.3434559241207 60.346909732316
"5514" 1102.6 67.6891551642349 65.5739390166097
"5515" 1102.8 62.6191848226634 69.6340566517033
"5516" 1103 57.4259233255548 74.8875479586557
"5517" 1103.2 52.5906258099815 80.7299415136327
"5518" 1103.4 46.794717014251 85.1827539902307
"5519" 1103.6 38.7306395810747 88.137154503387
"5520" 1103.8 32.4616504577768 93.392000465445
"5521" 1104 29.716604022218 99.7716725240797
"5522" 1104.2 30.2831040953986 107.214629153911
"5523" 1104.4 33.3229183948249 113.001632057047
"5524" 1104.6 37.3277127853685 112.920762449346
"5525" 1104.8 43.8792703009291 112.83189739732
"5526" 1105 51.7794561903238 114.126715834614
"5527" 1105.2 58.6970851482178 115.594122221994
"5528" 1105.4 61.4662550550085 112.270766904202
"5529" 1105.6 65.4908900799967 106.53915644755
"5530" 1105.8 70.5670569379222 101.218804379039
"5531" 1106 78.4363034855095 97.8338908292162
"5532" 1106.2 81.0743966783323 97.9362322013439
"5533" 1106.4 83.3447312184539 94.1668832962944
"5534" 1106.6 88.1827354612527 90.7897594175141
"5535" 1106.8 95.0330706345095 91.5785123454982
"5536" 1107 101.359632862397 95.3531709687115
"5537" 1107.2 108.46086253605 97.2076821784146
"5538" 1107.4 114.919139598505 95.0192516461323
"5539" 1107.6 117.741902001498 89.5298530541497
"5540" 1107.8 119.257518018688 81.8775286851498
"5541" 1108 117.908531512907 73.4884874128521
"5542" 1108.2 116.415275344485 64.6333672675824
"5543" 1108.4 114.154984689051 56.1408009948125
"5544" 1108.6 114.87826014995 47.8171655158396
"5545" 1108.8 118.498893804676 40.6841064570424
"5546" 1109 119.621234766586 41.5485505404726
"5547" 1109.2 118.963011264256 37.0200114208295
"5548" 1109.4 117.530802263086 30.752306252745
"5549" 1109.6 113.469529764945 25.4331463044557
"5550" 1109.8 106.373301505769 22.2597725006008
"5551" 1110 99.5912298196304 17.3709177283129
"5552" 1110.2 92.2549881662218 12.78400104585
"5553" 1110.4 84.0661534981593 10.4549652798274
"5554" 1110.6 75.3071164908105 11.6452636809678
"5555" 1110.8 66.3924968776593 12.5894946024338
"5556" 1111 57.527945785926 13.9423211997148
"5557" 1111.2 48.3711087382019 16.598433316381
"5558" 1111.4 39.5692876708334 18.7492647546963
"5559" 1111.6 32.1005083627976 19.8387627590189
"5560" 1111.8 26.3107111823268 16.7986678416512
"5561" 1112 25.6248641546634 16.1826524712491
"5562" 1112.2 24.1835512218827 20.0867747374551
"5563" 1112.4 23.1448585835008 24.3916289259473
"5564" 1112.6 19.1087082914807 28.9038664096777
"5565" 1112.8 13.9480776371791 30.1225739006427
"5566" 1113 12.3649925264018 30.7661072836033
"5567" 1113.2 9.04341152949853 34.5190077222162
"5568" 1113.4 6.56622182302362 40.2089554894393
"5569" 1113.6 3.73104717055046 46.1627593723241
"5570" 1113.8 2.54499195374389 52.3612380737812
"5571" 1114 1.10561537984468 58.5765494002628
"5572" 1114.2 3.07467823455477 63.2422256307734
"5573" 1114.4 2.46568185522838 68.844137880724
"5574" 1114.6 2.21699267667427 74.9060337211968
"5575" 1114.8 4.15123979507383 79.25316283641
"5576" 1115 7.51265526070183 85.3611654430129
"5577" 1115.2 9.42320321844611 91.5947950559196
"5578" 1115.4 11.2810645616241 96.2820778762145
"5579" 1115.6 15.7574380017788 100.289657692955
"5580" 1115.8 20.7927162937914 105.699271757639
"5581" 1116 24.9386848904291 111.91829196612
"5582" 1116.2 29.514214609085 115.255413773611
"5583" 1116.4 36.1016952375456 118.176528651495
"5584" 1116.6 41.8508449887367 122.069085950742
"5585" 1116.8 46.0035960069652 122.653678688576
"5586" 1117 53.6745315800623 122.901591783556
"5587" 1117.2 59.8377458529886 125.409892471951
"5588" 1117.4 63.9663038358947 124.643912394457
"5589" 1117.6 68.7793989418629 120.110922161828
"5590" 1117.8 74.737067968748 115.437421017631
"5591" 1118 80.9121747093518 111.902367699745
"5592" 1118.2 88.5002660276121 110.29238353778
"5593" 1118.4 95.6632864941506 107.724901820703
"5594" 1118.6 100.825209179561 102.426612577575
"5595" 1118.8 106.246416279281 95.7912007246595
"5596" 1119 110.71358702058 88.8323878780339
"5597" 1119.2 114.062990767381 81.8769592924213
"5598" 1119.4 117.17492384958 74.8618550246725
"5599" 1119.6 121.617691782916 68.0901611117271
"5600" 1119.8 122.139999593812 60.3955394938744
"5601" 1120 120.54905096283 52.559109364839
"5602" 1120.2 118.925345813742 45.0940448585322
"5603" 1120.4 116.937973564854 37.2596439621289
"5604" 1120.6 111.087539103538 32.1898332082336
"5605" 1120.8 103.452104812242 28.76686872111
"5606" 1121 94.704311944404 27.2343986405828
"5607" 1121.2 85.6316268036513 27.0061673191116
"5608" 1121.4 76.6009493979071 27.1250936202332
"5609" 1121.6 68.547283121265 24.1923466255279
"5610" 1121.8 60.9985756878523 18.8095702850787
"5611" 1122 55.2955298835466 11.9391583122665
"5612" 1122.2 51.1710213641018 6.37862413917
"5613" 1122.4 52.9232133441321 5.46938556233511
"5614" 1122.6 53.0616246448155 3.69987300277909
"5615" 1122.8 50.8927057170083 5.84932207230549
"5616" 1123 44.0247977362724 5.11067784709941
"5617" 1123.2 39.1081613375008 8.98219244117412
"5618" 1123.4 33.2919889186966 13.6883652768647
"5619" 1123.6 28.2504509959853 18.37915127937
"5620" 1123.8 22.3222849801715 22.2820442018246
"5621" 1124 16.8164950876912 22.8799588224657
"5622" 1124.2 16.2097487779371 26.3225500358406
"5623" 1124.4 13.2495847865088 29.9543586079542
"5624" 1124.6 9.58287081542523 32.8085695001892
"5625" 1124.8 6.62580510770182 38.2327303824013
"5626" 1125 4.23354545129007 44.1202595137818
"5627" 1125.2 2.43204657761775 50.6718724153346
"5628" 1125.4 2.04563129456789 56.8191928610218
"5629" 1125.6 2.68628479995391 63.6630270516097
"5630" 1125.8 3.312464221312 69.4264114155819
"5631" 1126 2.4122451641857 74.692494041491
"5632" 1126.2 4.01786440354082 76.4611585138531
"5633" 1126.4 6.77182401909167 80.6975531752429
"5634" 1126.6 9.14331521944378 86.5370661084184
"5635" 1126.8 12.3384568525325 92.3931351835826
"5636" 1127 13.7266393259399 99.6293081150129
"5637" 1127.2 13.9146998223298 99.897126976698
"5638" 1127.4 13.1746203531542 100.129785058227
"5639" 1127.6 14.3799160740178 99.915471731562
"5640" 1127.8 16.7414396653581 103.671512517167
"5641" 1128 19.5364127772256 107.86746191968
"5642" 1128.2 24.4885112585846 110.494065392206
"5643" 1128.4 29.9996741619881 114.324436459454
"5644" 1128.6 34.1786269065882 118.296684479597
"5645" 1128.8 40.9410000449687 119.623002802445
"5646" 1129 48.51775325169 121.73090013915
"5647" 1129.2 55.2210974065402 125.700564916693
"5648" 1129.4 61.4662796237634 124.925722718647
"5649" 1129.6 69.8171206495562 125.784440953094
"5650" 1129.8 76.2847909625274 125.419847861463
"5651" 1130 83.2988151639538 123.424275089778
"5652" 1130.2 89.6906412179641 120.531492700165
"5653" 1130.4 94.7529630533954 114.723017592168
"5654" 1130.6 100.647757935577 109.373594199395
"5655" 1130.8 108.360737783306 104.768988723153
"5656" 1131 115.083172110767 100.714532032196
"5657" 1131.2 117.42325253888 93.0241499121825
"5658" 1131.4 117.357124833688 84.6194243853884
"5659" 1131.6 118.37596287898 76.3151710774811
"5660" 1131.8 120.715005020041 67.8615341444861
"5661" 1132 125.685438147952 60.8297067092589
"5662" 1132.2 125.432893271892 55.6977399905381
"5663" 1132.4 122.006513148854 48.5132613172683
"5664" 1132.6 115.58974332182 42.0327670206791
"5665" 1132.8 107.782390632899 38.1831480075518
"5666" 1133 98.502705287814 37.9952475731455
"5667" 1133.2 88.7835515702426 38.9039057116047
"5668" 1133.4 80.7292618652956 39.0886597000575
"5669" 1133.6 76.6906217969807 34.3940634783508
"5670" 1133.8 74.6631464110884 27.6894295748236
"5671" 1134 71.8380258206039 19.2735368794834
"5672" 1134.2 67.5650799067018 11.8295941914877
"5673" 1134.4 62.093123034841 8.05234661902979
"5674" 1134.6 53.7850195559344 6.23819432964907
"5675" 1134.8 46.0699804685388 7.7652815607287
"5676" 1135 37.5388675837018 10.243545232636
"5677" 1135.2 28.6889973594371 14.7146965700171
"5678" 1135.4 21.1105750078401 18.3750855092317
"5679" 1135.6 17.1096408449518 22.2208805423387
"5680" 1135.8 13.8850375150848 26.3724553712636
"5681" 1136 10.9249168017685 30.9869237773367
"5682" 1136.2 8.03152665840408 36.1699563827296
"5683" 1136.4 5.62018038063932 40.3825063430263
"5684" 1136.6 4.92775152071639 43.8369512635739
"5685" 1136.8 2.87705331300539 49.0424636320307
"5686" 1137 2.35077647441804 54.6761493605051
"5687" 1137.2 2.51054891304112 59.84594091987
"5688" 1137.4 1.4296850027694 64.9089968559646
"5689" 1137.6 2.05066312381389 70.2702951565252
"5690" 1137.8 1.95894621685785 76.79190822549
"5691" 1138 5.06325960003516 82.9194445988462
"5692" 1138.2 8.42597855259736 88.3014165539073
"5693" 1138.4 10.3752160188947 95.3512870916062
"5694" 1138.6 13.9986536806522 100.66798011111
"5695" 1138.8 18.9632783246066 107.35788539568
"5696" 1139 23.5565807558837 111.602701959779
"5697" 1139.2 31.0113049315882 114.451697980325
"5698" 1139.4 36.3125201065065 119.726158823112
"5699" 1139.6 40.4942034422648 120.349626766024
"5700" 1139.8 46.438555053148 124.246614004932
"5701" 1140 51.8943773732494 124.010118233537
"5702" 1140.2 59.5510514606241 126.389557502548
"5703" 1140.4 65.4009008019929 126.031945486721
"5704" 1140.6 73.4908513835655 124.579531394825
"5705" 1140.8 82.2982831959925 122.726795185207
"5706" 1141 89.4726357626204 120.330007929882
"5707" 1141.2 94.965158340194 114.300913302008
"5708" 1141.4 100.602932277117 108.049504945455
"5709" 1141.6 108.469012879228 102.851259680908
"5710" 1141.8 115.477159422527 100.201216767395
"5711" 1142 118.417365780614 94.0801696441011
"5712" 1142.2 121.342986036804 86.3072133843615
"5713" 1142.4 123.579169034577 78.16521695767
"5714" 1142.6 123.294973871911 69.8278501479518
"5715" 1142.8 123.239495953613 60.6799557681457
"5716" 1143 121.258755320414 51.4700586520426
"5717" 1143.2 115.132747585158 45.1153021635874
"5718" 1143.4 106.722404727338 41.8406975991661
"5719" 1143.6 97.7147198283152 41.3691952294215
"5720" 1143.8 88.4218951120768 41.6564476530263
"5721" 1144 81.5823800392618 38.43226144008
"5722" 1144.2 77.8605089656451 32.6302205111329
"5723" 1144.4 73.6700930135143 25.4415634166825
"5724" 1144.6 71.4371310211393 16.8305163744012
"5725" 1144.8 67.1229476146814 8.97668444750265
"5726" 1145 60.5096201556545 6.90161057169631
"5727" 1145.2 52.6630079537636 8.14181616799921
"5728" 1145.4 44.7320579584146 11.1380146630615
"5729" 1145.6 36.7866286146393 15.0111689410575
"5730" 1145.8 29.1510537416724 18.3754043931641
"5731" 1146 22.1575602426081 18.5423750097137
"5732" 1146.2 19.2290793496966 21.0383361401384
"5733" 1146.4 13.545881537037 25.8842055243261
"5734" 1146.6 10.4422224173187 29.9091473694869
"5735" 1146.8 8.99073884903517 35.2801059920367
"5736" 1147 5.87599010953855 41.2905957576863
"5737" 1147.2 4.23665636655964 46.1697718932966
"5738" 1147.4 5.65560437641235 52.9465429830805
"5739" 1147.6 6.06543275827877 59.1028084890367
"5740" 1147.8 6.04504069178167 64.3919844265212
"5741" 1148 3.69603228082683 68.83996656847
"5742" 1148.2 3.83522774657025 69.5614196471858
"5743" 1148.4 6.82217907015183 72.021634990195
"5744" 1148.6 11.7246742543412 76.0761620521077
"5745" 1148.8 16.0518600101605 79.9989554532295
"5746" 1149 20.9051061140338 83.827121715834
"5747" 1149.2 23.1623931391768 88.933205880445
"5748" 1149.4 22.7014280191346 95.5382436476473
"5749" 1149.6 20.022804544397 99.4484262042725
"5750" 1149.8 20.2128042466121 98.6080551637546
"5751" 1150 23.7557796883987 99.0316734430944
"5752" 1150.2 29.024179093836 100.514186861175
"5753" 1150.4 34.8535293875062 100.641418878753
"5754" 1150.6 40.1978474698217 100.981084682147
"5755" 1150.8 45.8625897340018 103.232814902802
"5756" 1151 51.5780222378893 106.821531459472
"5757" 1151.2 57.4559151835677 110.47578647059
"5758" 1151.4 62.3810565299149 110.788974321231
"5759" 1151.6 66.5167985046535 108.050236295031
"5760" 1151.8 71.6357540483531 106.40314310579
"5761" 1152 75.5661841273278 109.771901479449
"5762" 1152.2 75.7607395252559 115.921738609911
"5763" 1152.4 73.4657222174828 122.920249159651
"5764" 1152.6 69.8971127841088 124.640669804417
"5765" 1152.8 64.0176792947018 126.048424329537
"5766" 1153 57.9172698535507 125.852395376021
"5767" 1153.2 52.8024801195882 125.19913012287
"5768" 1153.4 47.8452856614499 124.301145176911
"5769" 1153.6 42.8800539581287 122.929339569321
"5770" 1153.8 37.9324135739814 121.243391889811
"5771" 1154 33.010586947569 118.615441243456
"5772" 1154.2 27.4351104834518 115.67641883062
"5773" 1154.4 23.1169948575352 111.232486894237
"5774" 1154.6 18.4072973854556 108.266168427042
"5775" 1154.8 15.3436828815574 104.237133611992
"5776" 1155 12.042398419575 100.468506766877
"5777" 1155.2 10.94072885876 98.3323004258119
"5778" 1155.4 8.85137668213517 94.6655879028589
"5779" 1155.6 6.1795006475882 90.2902429077109
"5780" 1155.8 4.30732542200183 87.40129145517
"5781" 1156 2.77018152141825 82.8995251185193
"5782" 1156.2 1.78695450331474 80.7765911687652
"5783" 1156.4 0.79403443127107 76.5708304104623
"5784" 1156.6 1.61839575810584 75.657590883066
"5785" 1156.8 1.68161550472682 73.29239144692
"5786" 1157 0.386917403457646 70.6225956062072
"5787" 1157.2 0.608985535193219 71.8715075961631
"5788" 1157.4 1.07568244689415 73.3350194830623
"5789" 1157.6 2.04136197808087 74.1438773805716
"5790" 1157.8 2.02584005696984 76.360806486186
"5791" 1158 3.06053755122749 78.8358327293187
"5792" 1158.2 3.82881616362491 82.1036555152777
"5793" 1158.4 5.37278163368964 86.9140865834432
"5794" 1158.6 7.12210201559554 91.228532143496
"5795" 1158.8 9.39523225959246 96.1920836541591
"5796" 1159 12.5932376662253 101.011164765893
"5797" 1159.2 16.2559370847135 105.77152514537
"5798" 1159.4 19.4284041714257 109.740707958243
"5799" 1159.6 23.2405361723809 112.689787020646
"5800" 1159.8 27.2392913803259 115.671071996655
"5801" 1160 31.6760127875899 117.971889944795
"5802" 1160.2 36.789889093143 119.797993657091
"5803" 1160.4 40.8638412239236 122.76379494943
"5804" 1160.6 41.066182739275 123.407844354053
"5805" 1160.8 42.6231502740326 121.735969669378
"5806" 1161 46.3537682802788 123.291158022432
"5807" 1161.2 50.59559998576 124.883607449579
"5808" 1161.4 56.0712203840907 126.51128967217
"5809" 1161.6 61.0258132852234 127.259890580089
"5810" 1161.8 64.7965871147938 125.885529700698
"5811" 1162 71.121530010059 123.906989651299
"5812" 1162.2 77.6664006054326 124.89338420847
"5813" 1162.4 82.7852207729092 122.581336089516
"5814" 1162.6 89.0580633185189 120.583423254565
"5815" 1162.8 93.4979056391542 119.551323648537
"5816" 1163 98.9912485426518 116.342053165095
"5817" 1163.2 103.828037136838 111.10733883056
"5818" 1163.4 109.218243261565 105.592541655535
"5819" 1163.6 114.343741306287 100.89815982898
"5820" 1163.8 117.366751227458 94.7568325881392
"5821" 1164 118.775844734354 86.6926346112005
"5822" 1164.2 119.805531138648 80.0674843209236
"5823" 1164.4 116.650508245084 73.4064671005882
"5824" 1164.6 112.275681732175 66.6787423514781
"5825" 1164.8 107.494452271535 60.5926120765644
"5826" 1165 101.45310039922 55.8154944909388
"5827" 1165.2 94.4742921926224 53.1148874655849
"5828" 1165.4 90.3149790925192 48.5421616807546
"5829" 1165.6 86.7303658950509 42.4241925899077
"5830" 1165.8 83.9899067199161 36.3261244690231
"5831" 1166 81.4265477980918 29.64588822501
"5832" 1166.2 81.5369289689206 22.981264261745
"5833" 1166.4 83.5146684830781 16.1766774887824
"5834" 1166.6 82.213160050489 9.40354102000366
"5835" 1166.8 77.7055779418618 6.64232999034
"5836" 1167 70.7091957603008 6.26661821013238
"5837" 1167.2 62.7134878932312 8.07521421319353
"5838" 1167.4 55.3265477953018 11.24507994337
"5839" 1167.6 48.3711087382018 14.1447440841996
"5840" 1167.8 40.5816319529434 16.8976577334711
"5841" 1168 34.830285209037 15.5862799459085
"5842" 1168.2 28.6590303750545 14.5653732944858
"5843" 1168.4 23.3895765062928 17.1939998182488
"5844" 1168.6 19.5674173919441 19.6832994451741
"5845" 1168.8 19.7108040169206 23.5624999844325
"5846" 1169 19.7964733373614 28.206117703636
"5847" 1169.2 19.7837655409875 32.5043005390231
"5848" 1169.4 20.5926733006857 36.1362493455313
"5849" 1169.6 22.4338742791909 38.4122283629964
"5850" 1169.8 23.3513085692341 40.8087373115636
"5851" 1170 23.5161586397691 44.6652152902258
"5852" 1170.2 22.1111301818382 48.4881750769882
"5853" 1170.4 18.0724506665558 50.5940830787063
"5854" 1170.6 12.4021414553289 53.4233334171666
"5855" 1170.8 9.87776644304216 56.1317061509246
"5856" 1171 11.8490069828382 60.0180809233287
"5857" 1171.2 16.2120584439374 64.0767947663452
"5858" 1171.4 22.076277121054 68.5181579158135
"5859" 1171.6 28.2716561109665 71.0978401961347
"5860" 1171.8 33.7199035397584 74.3173603139439
"5861" 1172 39.1550139247916 79.0416232486264
"5862" 1172.2 43.5653686839307 85.2805030574039
"5863" 1172.4 46.2905058546243 91.8866630916372
"5864" 1172.6 47.0200729108825 99.2219680574877
"5865" 1172.8 45.4247140150118 106.047370288527
"5866" 1173 42.2275425729231 112.239387829091
"5867" 1173.2 42.0244508082967 115.321692069301
"5868" 1173.4 46.4099029712818 116.807933502162
"5869" 1173.6 51.5883097994223 115.640056332598
"5870" 1173.8 57.4035657586724 113.60358785458
"5871" 1174 64.1031969880268 111.558403546045
"5872" 1174.2 68.5986270774913 106.864432690265
"5873" 1174.4 74.0624586754174 102.021085857741
"5874" 1174.6 79.3886928393768 98.182019791045
"5875" 1174.8 84.3415017119887 95.4797501032717
"5876" 1175 91.2877846652188 92.3832656662937
"5877" 1175.2 98.6305162506883 92.0542760128295
"5878" 1175.4 106.120514524414 93.7662477155395
"5879" 1175.6 114.306630919304 95.4721996314469
"5880" 1175.8 119.223564484719 93.6237390266242
"5881" 1176 122.393090305518 88.4358658979752
"5882" 1176.2 123.840672718647 82.2839013290675
"5883" 1176.4 125.523878111076 76.2267921425297
"5884" 1176.6 126.522676266476 68.9185450722815
"5885" 1176.8 127.234032356443 61.8148627123789
"5886" 1177 126.824818025986 55.4405141465051
"5887" 1177.2 125.382126806278 48.8954437102683
"5888" 1177.4 123.503320008333 42.1213943252121
"5889" 1177.6 121.147450323771 35.5422963595076
"5890" 1177.8 118.379575556945 29.5875800439895
"5891" 1178 114.83953973356 25.3951785123333
"5892" 1178.2 109.997632644985 20.6325852003606
"5893" 1178.4 105.865604157192 15.96758037954
"5894" 1178.6 99.5747123014251 11.5814993961079
"5895" 1178.8 92.8658914831538 7.51635172448539
"5896" 1179 87.0897194893918 6.37862413917
"5897" 1179.2 79.7047915724818 5.43845545239
"5898" 1179.4 71.9555759145214 4.4905643172566
"5899" 1179.6 63.994766752755 4.20994234740191
"5900" 1179.8 57.3916417230018 2.60351139053667
"5901" 1180 51.3037609486905 3.51312478801773
"5902" 1180.2 43.6282125552125 5.90943426521043
"5903" 1180.4 36.3392443856706 7.58647974371375
"5904" 1180.6 31.0530702483602 11.3333729054492
"5905" 1180.8 25.9198636506118 15.77648918304
"5906" 1181 20.2373712952643 19.1474971319637
"5907" 1181.2 17.5253518541706 22.7702677322762
"5908" 1181.4 17.3791864089467 26.4088813527067
"5909" 1181.6 15.9732057203218 30.94913018514
"5910" 1181.8 17.0024910164359 33.5322765848062
"5911" 1182 18.4634155600728 33.8390454994345
"5912" 1182.2 19.5871046434457 33.8109305869676
"5913" 1182.4 19.4972624954678 36.3579868309232
"5914" 1182.6 16.4734616025447 39.9160390829986
"5915" 1182.8 12.9048143586627 42.832177781057
"5916" 1183 11.2132390809473 43.3565078546155
"5917" 1183.2 8.38396760778673 41.4398926532191
"5918" 1183.4 8.25088492102877 40.4207858295046
"5919" 1183.6 6.20898553579183 40.27820239827
"5920" 1183.8 4.88040852998907 39.891141081104
"5921" 1184 3.93646081256548 39.9898284108246
"5922" 1184.2 4.13829858099452 39.3525752854676
"5923" 1184.4 5.2867924382708 37.3520909962321
"5924" 1184.6 7.05402703872184 36.04616936645
"5925" 1184.8 9.60766702488858 31.9857653915989
"5926" 1185 12.3088856799875 28.1839495759771
"5927" 1185.2 14.8507644000541 23.1781461005632
"5928" 1185.4 18.1259380699736 19.7500229064352
"5929" 1185.6 22.2144204110423 16.126714622753
"5930" 1185.8 26.8829515700781 13.2058988875246
"5931" 1186 30.6315201092426 10.5912100669108
"5932" 1186.2 35.5092476621218 8.33157616740001
"5933" 1186.4 40.6543606536564 5.01048838079425
"5934" 1186.6 47.0136850346304 2.58787877739198
"5935" 1186.8 54.1820017141915 1.35430467985454
"5936" 1187 61.1488039470369 0.381118586339072
"5937" 1187.2 68.1459548047584 0.232698600417168
"5938" 1187.4 74.1544023991814 2.89296472219653
"5939" 1187.6 81.6202327688243 6.64849170647204
"5940" 1187.8 88.9729111773152 9.29345439011227
"5941" 1188 96.7586457311194 11.0743455409989
"5942" 1188.2 102.759616440672 14.9020408803112
"5943" 1188.4 108.527868696319 18.8587527137229
"5944" 1188.6 113.20764246644 25.9386488877003
"5945" 1188.8 117.437787783848 32.8817893429452
"5946" 1189 122.407805993823 39.3530574331459
"5947" 1189.2 125.372463790083 47.4152966458531
"5948" 1189.4 126.063080383433 54.6440139040367
"5949" 1189.6 125.079352298837 62.4661574956073
"5950" 1189.8 122.281530992384 70.2595802978309
"5951" 1190 116.733286832458 76.477408047729
"5952" 1190.2 108.92697087707 79.7026629702121
"5953" 1190.4 101.061148062314 81.3667632567321
"5954" 1190.6 95.1933415562655 81.85964675667
"5955" 1190.8 92.1582038561572 81.6132756068968
"5956" 1191 90.0257614294173 79.851212387939
"5957" 1191.2 86.7725051862461 79.345698325547
"5958" 1191.4 84.4272172752289 78.9739975352889
"5959" 1191.6 83.8600876529927 77.4610748517791
"5960" 1191.8 84.150805015789 76.3797122427278
"5961" 1192 83.1172066806745 74.1847294281518
"5962" 1192.2 81.7392737613099 69.9186849804241
"5963" 1192.4 79.1938336830888 66.1918303062483
"5964" 1192.6 75.5585036308655 64.5691065112373
"5965" 1192.8 70.8241654155569 65.5483165313139
"5966" 1193 66.0939134583139 66.020163372301
"5967" 1193.2 60.4831722057859 64.7585066352019
"5968" 1193.4 55.4008817588213 61.8870654700957
"5969" 1193.6 49.1824304441057 60.1619763602354
"5970" 1193.8 42.8274392489856 57.4581617347754
"5971" 1194 38.5535418021215 52.5810631100754
"5972" 1194.2 35.8843050767615 48.0140649090581
"5973" 1194.4 34.4100759172637 42.3975416683185
"5974" 1194.6 33.7234628045865 37.9628490657326
"5975" 1194.8 28.9144989609884 36.8054956429992
"5976" 1195 23.1208340356867 37.9476618866124
"5977" 1195.2 20.2772588313514 42.0566006550429
"5978" 1195.4 16.603144748254 47.1259138832831
"5979" 1195.6 11.358059557654 49.495444719883
"5980" 1195.8 9.68240852322791 48.7111399829439
"5981" 1196 10.6342270293963 46.1546105632311
"5982" 1196.2 11.3828790739999 40.6376008409181
"5983" 1196.4 12.6144800419711 35.9668910187739
"5984" 1196.6 14.8547512389038 31.2006355983796
"5985" 1196.8 16.1992912063309 24.8105001508216
"5986" 1197 19.0417072497018 19.8720512520263
"5987" 1197.2 22.8108203999518 16.25039535036
"5988" 1197.4 28.3006296925385 13.0909949027578
"5989" 1197.6 33.9951932328489 8.32625558898765
"5990" 1197.8 36.3692441492224 8.72609083761742
"5991" 1198 42.2696335974252 6.51116824567851
"5992" 1198.2 48.2378852984286 3.37159731094732
"5993" 1198.4 55.3435858031674 3.53553856733552
"5994" 1198.6 62.9194652792117 1.19229554663733
"5995" 1198.8 68.2864536463141 2.35478951572714
"5996" 1199 76.4643497073161 2.54224087991286
"5997" 1199.2 83.1560607305794 5.24455638524755
"5998" 1199.4 90.7537551171406 8.9376862441353
"5999" 1199.6 98.0810089350672 11.2536545483412
"6000" 1199.8 105.034172342913 15.4320128261329
"6001" 1200 110.742361765899 20.5670578227828
"6002" 1200.2 116.042382425884 26.7593688422427
"6003" 1200.4 119.825892494202 34.2858460500941
"6004" 1200.6 123.409939806739 40.8552662263783
"6005" 1200.8 125.916980306124 49.0921191030424
"6006" 1201 126.912317329508 57.4565113305766
"6007" 1201.2 126.906495378314 66.1816024865855
"6008" 1201.4 126.386922080448 75.2679402701897
"6009" 1201.6 124.725739589527 83.162251746145
"6010" 1201.8 119.979889872986 90.2360305149735
"6011" 1202 114.534028394433 96.7363413929085
"6012" 1202.2 108.867490783723 102.989194502773
"6013" 1202.4 101.690711814488 109.030245605572
"6014" 1202.6 93.3373351771249 111.148210776806
"6015" 1202.8 84.0428793522506 112.144338869297
"6016" 1203 77.581086611251 115.340703969009
"6017" 1203.2 73.60294329369 121.288531542527
"6018" 1203.4 69.9079083800846 124.837848329487
"6019" 1203.6 64.7554216747249 126.222202990285
"6020" 1203.8 60.805527531748 125.948795586062
"6021" 1204 58.7940344374711 126.289819875201
"6022" 1204.2 54.7479836478685 125.698798214459
"6023" 1204.4 56.1409605693927 126.563025303996
"6024" 1204.6 57.6285279432716 126.456776834719
"6025" 1204.8 59.1113953837502 126.690874301999
"6026" 1205 59.9211016989374 126.960011809626
"6027" 1205.2 60.3093164183986 127.238480433059
"6028" 1205.4 61.0908590561086 127.531090486938
"6029" 1205.6 64.0370919132583 127.738793766676
"6030" 1205.8 67.3466765108138 127.449442869713
"6031" 1206 71.3587219414199 127.076996241859
"6032" 1206.2 75.2731898404064 127.07819355512
"6033" 1206.4 77.7292140821003 126.4860098993
"6034" 1206.6 81.2233896363147 124.903246979902
"6035" 1206.8 86.4175741747721 124.064526143651
"6036" 1207 91.8885923601539 121.999499128674
"6037" 1207.2 96.4708204078258 119.12243007417
"6038" 1207.4 101.637739182153 115.633695189126
"6039" 1207.6 106.155322163395 112.528550948491
"6040" 1207.8 109.189870798641 110.422964513833
"6041" 1208 109.378520883891 109.762494224093
"6042" 1208.2 110.228134392397 106.768927975882
"6043" 1208.4 113.324708711323 103.417815837943
"6044" 1208.6 117.072639928617 98.8238842449798
"6045" 1208.8 120.446996608324 93.7436548746139
"6046" 1209 122.318211425349 87.7483882514356
"6047" 1209.2 125.401480847411 82.0374446525439
"6048" 1209.4 126.011103817689 75.5693165498316
"6049" 1209.6 127.388813169422 69.2482755544378
"6050" 1209.8 127.004044296491 62.3904710627384
"6051" 1210 126.806443889818 54.7854365554146
"6052" 1210.2 124.367005948445 48.6214102037178
"6053" 1210.4 120.952674294158 41.2323055227417
"6054" 1210.6 120.690319128795 35.9629235024408
"6055" 1210.8 117.067707155972 29.6307411797095
"6056" 1211 111.743119278 23.6385420087278
"6057" 1211.2 104.664555664272 20.63020557414
"6058" 1211.4 96.394240439975 21.0820082030607
"6059" 1211.6 88.9472708008426 22.1082124926224
"6060" 1211.8 82.3028229740488 20.9062348575741
"6061" 1212 77.1216115766177 16.8239338187462
"6062" 1212.2 75.6496692478893 12.2204412588387
"6063" 1212.4 71.9956044105548 10.3046115056935
"6064" 1212.6 65.6000733534118 9.64628359932
"6065" 1212.8 60.164725268643 12.6501622705759
"6066" 1213 54.1759461032928 16.2337183004836
"6067" 1213.2 48.3876338963323 16.8254967686961
"6068" 1213.4 46.5091504715501 14.6560935857633
"6069" 1213.6 45.7199429369055 14.7743692021848
"6070" 1213.8 46.5793094494875 15.4126879432271
"6071" 1214 46.2490030149518 15.4445364759771
"6072" 1214.2 46.053098285387 15.7840856478885
"6073" 1214.4 46.1124805160294 15.8927692743355
"6074" 1214.6 45.5880884961685 16.1030428055033
"6075" 1214.8 45.0088746416634 16.6236321554799
"6076" 1215 44.4546462612888 17.04151290387
"6077" 1215.2 44.198506310267 17.3655371066309
"6078" 1215.4 43.8523960538685 17.62752590647
"6079" 1215.6 43.8586857712656 17.6351153440615
"6080" 1215.8 43.7570358223631 17.5736916124023
"6081" 1216 43.5026857474153 17.8209073345385
"6082" 1216.2 43.5199975326212 18.2353191959829
"6083" 1216.4 42.9908844766685 18.9736572240367
"6084" 1216.6 42.8906200046857 18.9750270534023
"6085" 1216.8 42.1865683078866 19.9037266949243
"6086" 1217 42.1353130784106 20.2438653726887
"6087" 1217.2 42.1182021294922 20.5119756015958
"6088" 1217.4 42.1335959954352 20.3325279547033
"6089" 1217.6 42.0695776997587 20.1033150296086
"6090" 1217.8 41.0430072126287 19.2087667178334
"6091" 1218 37.4550868088793 16.7517939930474
"6092" 1218.2 32.0399879483954 14.8532104923377
"6093" 1218.4 27.8510390285205 14.4985300581392
"6094" 1218.6 23.0698739972755 16.8584676524858
"6095" 1218.8 22.6847739131916 17.5328902662986
"6096" 1219 21.6401781979918 19.86966261207
"6097" 1219.2 18.9722106704445 20.9208497182535
"6098" 1219.4 18.5672828517444 20.7698241206892
"6099" 1219.6 19.5382615980406 19.1270781129829
"6100" 1219.8 20.1903893526352 17.90779299467
"6101" 1220 22.2668067464436 15.8382683368975
"6102" 1220.2 24.9708033756864 13.1231583694525
"6103" 1220.4 27.3899592978508 11.4754735845402
"6104" 1220.6 31.2257614231318 10.60173958182
"6105" 1220.8 35.7747652230806 7.23409503097607
"6106" 1221 40.6763794695254 5.11517411054647
"6107" 1221.2 46.2493510723117 2.55008051874363
"6108" 1221.4 52.4759580178018 1.97346918827526
"6109" 1221.6 59.8870545673053 3.1050342625769
"6110" 1221.8 67.4548571019718 3.45110700879
"6111" 1222 74.8296017799282 2.50776548704924
"6112" 1222.2 80.47047726302 4.39281986685485
"6113" 1222.4 88.0793242353071 6.80103625774895
"6114" 1222.6 95.5043789728407 9.58187878864777
"6115" 1222.8 102.439157982025 13.7405061564877
"6116" 1223 107.689718193954 20.7252214146175
"6117" 1223.2 110.867403498744 28.6444989193887
"6118" 1223.4 112.914737828752 36.7765000506636
"6119" 1223.6 113.20115737266 45.1533495777625
"6120" 1223.8 112.442001155393 53.7067019341336
"6121" 1224 115.799024865986 60.9529519892493
"6122" 1224.2 122.348828274288 66.0234580481028
"6123" 1224.4 125.696750012148 66.7354610222539
"6124" 1224.6 124.607736542612 69.2551407748828
"6125" 1224.8 123.333567372956 75.8749295889971
"6126" 1225 120.733494067038 83.6038481261028
"6127" 1225.2 116.208592362754 90.7565892916459
"6128" 1225.4 110.530961273909 98.292557503492
"6129" 1225.6 104.528487512226 104.61478643589
"6130" 1225.8 96.9221621922943 107.54969028479
"6131" 1226 89.0086221950067 106.629105149175
"6132" 1226.2 86.1985961358968 103.945902471463
"6133" 1226.4 86.5156673865966 104.323255024528
"6134" 1226.6 83.7786010967268 106.94992085712
"6135" 1226.8 81.2859187024018 110.582946684978
"6136" 1227 76.8557221095298 113.06866096905
"6137" 1227.2 74.3304796453018 113.781431131995
"6138" 1227.4 73.0410868238153 113.240675162067
"6139" 1227.6 71.5527901965379 111.399839621518
"6140" 1227.8 70.9060937319438 110.349494885176
"6141" 1228 68.2742510220799 108.925306681102
"6142" 1228.2 65.5022337558873 107.754353152064
"6143" 1228.4 62.5399418617756 106.544243644878
"6144" 1228.6 59.2002847424034 105.448930329773
"6145" 1228.8 55.3735744741171 107.022794618497
"6146" 1229 52.2722358683698 110.277200770578
"6147" 1229.2 47.2834040209336 112.178517782492
"6148" 1229.4 41.4019619269805 110.563424056509
"6149" 1229.6 36.7143421534357 106.734172732039
"6150" 1229.8 34.9725382994203 101.405867446059
"6151" 1230 31.6068138153175 96.6602126687254
"6152" 1230.2 28.7028377579833 90.1748436786557
"6153" 1230.4 25.2445497368712 84.2131505896926
"6154" 1230.6 21.4149889714344 78.9180273922537
"6155" 1230.8 18.7123057643018 72.467514448695
"6156" 1231 18.5644245934691 64.9526884125424
"6157" 1231.2 20.5032001038804 58.6345592277718
"6158" 1231.4 23.9528491347113 51.9895688977285
"6159" 1231.6 26.5271448506185 44.62234226537
"6160" 1231.8 30.9293000862718 40.79414862882
"6161" 1232 36.641235058021 38.7527254423806
"6162" 1232.2 41.3049155836535 35.0349065355958
"6163" 1232.4 40.5325457892489 30.45611489817
"6164" 1232.6 37.7588007275839 30.3942786458194
"6165" 1232.8 33.2892649508614 30.5845932345402
"6166" 1233 28.4829939537071 29.1325569266226
"6167" 1233.2 28.1103259408496 26.7524200714609
"6168" 1233.4 28.9119664276088 21.3566187597188
"6169" 1233.6 31.3427939701081 14.8996990764325
"6170" 1233.8 37.3569150447125 10.8046215117211
"6171" 1234 45.334750188685 10.1257292642464
"6172" 1234.2 53.6533379774178 12.9591100695518
"6173" 1234.4 61.9312059436706 17.7461616909638
"6174" 1234.6 70.2296737554571 22.7539199481785
"6175" 1234.8 79.0586578895818 28.10951500515
"6176" 1235 87.7890641814718 34.22061146922
"6177" 1235.2 95.6908990447018 39.547008159587
"6178" 1235.4 104.423990295771 44.0905594249572
"6179" 1235.6 113.142562832972 48.8286033517505
"6180" 1235.8 119.528164228552 55.68652254272
"6181" 1236 122.983468863125 64.1691750834213
"6182" 1236.2 121.716540073125 72.6000533426777
"6183" 1236.4 116.765604158357 80.2861095937666
"6184" 1236.6 109.296306550646 85.0593626802867
"6185" 1236.8 100.294644337013 85.4951998086403
"6186" 1237 94.7271282151661 84.2305425303879
"6187" 1237.2 91.4543328581415 82.4573009471028
"6188" 1237.4 86.6083302363915 81.0702424345769
"6189" 1237.6 82.0132043104991 79.0049852968835
"6190" 1237.8 79.1441422426755 79.9608037093437
"6191" 1238 76.0044781639149 82.2601074380309
"6192" 1238.2 72.1475062562714 84.8955042871526
"6193" 1238.4 65.9366395395553 85.8574063744821
"6194" 1238.6 59.1897756556661 86.6669552857628
"6195" 1238.8 51.2755429892768 85.601849354795
"6196" 1239 43.3955338538382 83.8428891084444
"6197" 1239.2 35.6463272631027 84.8441438074609
"6198" 1239.4 27.7620514046729 87.0456407324279
"6199" 1239.6 20.258065352706 86.8733016618154
"6200" 1239.8 13.3420727298116 87.280733106809
"6201" 1240 12.8548716585352 83.8991661301081
"6202" 1240.2 12.3667103959476 77.3259271488615
"6203" 1240.4 13.1784037563205 69.5397705999463
"6204" 1240.6 14.6763113102453 60.9442998841004
"6205" 1240.8 15.212524199926 52.7986293799821
"6206" 1241 17.9044314526971 44.36755400337
"6207" 1241.2 21.1169916915823 35.9844662960439
"6208" 1241.4 23.1135118917895 31.5191335541638
"6209" 1241.6 26.2597207791029 32.4821015617217
"6210" 1241.8 32.1298990238148 31.5171847247571
"6211" 1242 39.7264312944352 28.29041467117
"6212" 1242.2 42.8130176112489 28.6081506214288
"6213" 1242.4 47.5531134107453 29.4582865199243
"6214" 1242.6 53.0644393231794 27.186523055134
"6215" 1242.8 56.7410124863309 21.1283988161119
"6216" 1243 59.1767852567825 13.2505101345958
"6217" 1243.2 61.7698404869897 5.42741462770334
"6218" 1243.4 63.3134159379077 3.99485513498765
"6219" 1243.6 68.8385209474915 3.53833031754757
"6220" 1243.8 76.4705857924494 4.97627963574624
"6221" 1244 84.354395144083 7.96184308205317
"6222" 1244.2 91.5696542160548 12.9236849636053
"6223" 1244.4 97.2074128063318 19.04797046712
"6224" 1244.6 103.66722221651 24.5905081151364
"6225" 1244.8 111.428970013813 28.8927058127311
"6226" 1245 118.967439020978 33.3336847433959
"6227" 1245.2 120.15682303159 40.0218766208959
"6228" 1245.4 119.955919396333 49.0543170333174
"6229" 1245.6 118.909631494291 58.1807176360843
"6230" 1245.8 114.077203109577 65.1384845943611
"6231" 1246 106.083570992932 69.7544348740396
"6232" 1246.2 97.5743244334072 71.1305585417539
"6233" 1246.4 92.5446925495351 68.7741462674533
"6234" 1246.6 86.7248097565532 67.4672087298295
"6235" 1246.8 82.9179023720691 65.2353890901842
"6236" 1247 78.7082944914746 62.5316408270427
"6237" 1247.2 72.8205920333611 59.8002819614142
"6238" 1247.4 67.7208779065532 60.7807383946403
"6239" 1247.6 61.1020310117694 60.8117261562349
"6240" 1247.8 53.9859067847927 60.3636243431154
"6241" 1248 46.2150874433611 62.0527905785647
"6242" 1248.2 39.1542017909518 62.3265877485089
"6243" 1248.4 32.6589883877844 58.9536281153439
"6244" 1248.6 27.79157817482 52.9492859189155
"6245" 1248.8 26.0885546269775 45.1354905874354
"6246" 1249 25.2215769093771 37.2833896465246
"6247" 1249.2 22.0516039146573 32.3874603772512
"6248" 1249.4 19.2539504748307 34.6869133889267
"6249" 1249.6 17.7005726305733 37.0260122254557
"6250" 1249.8 15.2684108440131 37.9894346333983
"6251" 1250 16.8057660930929 34.6805547352512
"6252" 1250.2 19.7534231287901 33.3104928098112
"6253" 1250.4 24.769842736404 30.5032778317743
"6254" 1250.6 29.9166383960388 26.9865634347613
"6255" 1250.8 36.5203422474715 24.6357776456734
"6256" 1251 44.2811321009192 22.0846588288917
"6257" 1251.2 51.5466044473309 18.8763993390797
"6258" 1251.4 58.8116361953855 14.6041251934108
"6259" 1251.6 65.420350455059 9.85102416699858
"6260" 1251.8 72.4789537136304 4.56962747897
"6261" 1252 72.7793968266876 4.28208072614144
"6262" 1252.2 76.0191147325447 5.96004342302715
"6263" 1252.4 83.1182978155176 6.92172543448579
"6264" 1252.6 90.5010623982431 6.89791939068959
"6265" 1252.8 94.9861699052643 10.4369234248388
"6266" 1253 99.8849350935781 16.260120189469
"6267" 1253.2 104.774778469002 22.7032720687414
"6268" 1253.4 109.875976747023 28.8175078881825
"6269" 1253.6 116.581887987175 32.51989982037
"6270" 1253.8 120.180841965119 36.1427362234361
"6271" 1254 123.259484248795 43.5675620451412
"6272" 1254.2 125.726774383897 52.1180833800564
"6273" 1254.4 126.28061925995 60.8479234545613
"6274" 1254.6 122.725253424237 68.4754840680072
"6275" 1254.8 116.753053344219 75.0976094676412
"6276" 1255 110.727343368123 81.4660659414226
"6277" 1255.2 102.709017736675 85.6499574016331
"6278" 1255.4 93.9375797670627 87.5907209890917
"6279" 1255.6 89.2826362596072 88.246224421316
"6280" 1255.8 85.0036031331256 89.8051539304632
"6281" 1256 79.735581136017 89.5100390118406
"6282" 1256.2 74.1569654849323 88.3318224989961
"6283" 1256.4 68.5052744298071 87.0647027511595
"6284" 1256.6 62.7579114065584 85.6166658461178
"6285" 1256.8 58.0455473220085 81.6833289972103
"6286" 1257 55.3215902478627 76.5606047945961
"6287" 1257.2 52.8183840047813 70.3309541409121
"6288" 1257.4 52.5697344291738 63.5088198359588
"6289" 1257.6 54.4302264270756 57.3580448567001
"6290" 1257.8 56.8878222740853 51.1948899559913
"6291" 1258 56.9088751735492 44.7618053140437
"6292" 1258.2 52.602094005026 39.2395902467436
"6293" 1258.4 45.8837052138352 38.08702334507
"6294" 1258.6 38.9916125962352 37.3693697404367
"6295" 1258.8 31.553650767718 35.2280524761442
"6296" 1259 25.2212170621508 31.7321361123496
"6297" 1259.2 22.9177175166081 32.440278488495
"6298" 1259.4 19.1557308408019 34.8348331722557
"6299" 1259.6 15.5513184332518 34.37730625035
"6300" 1259.8 17.6534767670423 32.3491374745615
"6301" 1260 20.4332405745425 28.4586869189305
"6302" 1260.2 24.6455814491812 22.7446986138442
"6303" 1260.4 30.3807199202018 17.6545971593075
"6304" 1260.6 36.5024675889956 12.3548535587824
"6305" 1260.8 43.1430883027324 7.10867050620673
"6306" 1261 47.6804282042986 3.68362184530549
"6307" 1261.2 53.4551713664599 2.63981186872484
"6308" 1261.4 61.2304359567018 0.880657428441428
"6309" 1261.6 67.0823800377118 2.25105429477
"6310" 1261.8 73.9567983714989 4.88168003351852
"6311" 1262 81.8296638545181 6.78108559792102
"6312" 1262.2 90.7770252377733 7.17210758368429
"6313" 1262.4 95.0167595674966 10.6309061328647
"6314" 1262.6 102.242456560262 14.1288198178246
"6315" 1262.8 108.904966324402 19.5475374522557
"6316" 1263 115.049228542715 25.2136742532889
"6317" 1263.2 118.733971664176 30.7093917043785
"6318" 1263.4 122.273856596914 37.3781505788446
"6319" 1263.6 124.04573992551 44.5276132961649
"6320" 1263.8 126.312152512513 53.518002937411
"6321" 1264 127.488150058597 62.0924668350255
"6322" 1264.2 125.643762858807 70.634212329291
"6323" 1264.4 122.560526077363 79.5607224977598
"6324" 1264.6 119.348438338632 88.4827728713948
"6325" 1264.8 117.724465980541 97.2192728634444
"6326" 1265 112.849407760508 102.231863422874
"6327" 1265.2 107.155566127981 107.678260253616
"6328" 1265.4 100.205455138517 113.948824010819
"6329" 1265.6 93.6004665412018 119.171349420474
"6330" 1265.8 85.2540622786938 121.506755067918
"6331" 1266 77.7345393057721 121.536812067634
"6332" 1266.2 70.9471355749222 122.792676580506
"6333" 1266.4 66.8625103049746 126.02719197437
"6334" 1266.6 64.02504515976 124.859906215905
"6335" 1266.8 61.8294837822097 121.463071533031
"6336" 1267 61.3728387526978 120.244517580018
"6337" 1267.2 61.7245381848018 118.31347734232
"6338" 1267.4 62.6578029252486 117.421539835417
"6339" 1267.6 62.3940100296229 114.900320374659
"6340" 1267.8 59.3933892112019 111.046948775242
"6341" 1268 54.2813315435518 106.787493340095
"6342" 1268.2 49.3275361280297 102.998092260649
"6343" 1268.4 44.1548126718205 98.7540518275734
"6344" 1268.6 42.0931431814387 92.6599870837647
"6345" 1268.8 42.0696180649495 86.6969328766691
"6346" 1269 42.6471244649818 78.09132836169
"6347" 1269.2 43.7597121777859 71.0154750161753
"6348" 1269.4 46.4463068333945 66.9548840557186
"6349" 1269.6 49.9736024509586 64.6886394401808
"6350" 1269.8 55.8213538727296 60.3165914593978
"6351" 1270 62.8107033849429 56.3755882977182
"6352" 1270.2 69.8082542923607 55.2115329299868
"6353" 1270.4 74.3568454606613 57.1035240187484
"6354" 1270.6 78.6940491199123 61.971411421291
"6355" 1270.8 84.2869429656388 64.9347476569162
"6356" 1271 88.4746353816606 61.2221481607186
"6357" 1271.2 92.6129407968536 56.4165364112539
"6358" 1271.4 97.8171880233905 49.3287141238228
"6359" 1271.6 104.172556783969 42.2859586395545
"6360" 1271.8 111.871883199893 37.5508098664064
"6361" 1272 118.540235191654 33.7063269012483
"6362" 1272.2 116.795444075979 30.2472795191379
"6363" 1272.4 113.325843952174 24.5648440845922
"6364" 1272.6 109.043301251742 20.6240424526673
"6365" 1272.8 103.862589740202 16.1980093395215
"6366" 1273 100.107412806642 13.32670004391
"6367" 1273.2 93.9805451782018 11.0212125869525
"6368" 1273.4 86.74060065593 7.37378256443796
"6369" 1273.6 80.6003011222601 4.64284818338942
"6370" 1273.8 73.2681410391127 4.62815309954822
"6371" 1274 67.0355528735999 1.1883646117098
"6372" 1274.2 62.9752172359736 3.05446815135913
"6373" 1274.4 55.8490414396597 2.27223548763506
"6374" 1274.6 49.7220404153649 4.39210652685913
"6375" 1274.8 42.2518426825018 6.70135593770333
"6376" 1275 34.461847979904 8.68228949952958
"6377" 1275.2 30.1163703553653 12.6500902150719
"6378" 1275.4 23.5837122674596 16.2869981795453
"6379" 1275.6 21.2506588980728 19.2215963392087
"6380" 1275.8 20.237452927274 22.7407585891741
"6381" 1276 17.25073064202 24.74885782937
"6382" 1276.2 14.8823800321318 24.70044805959
"6383" 1276.4 14.4336220693297 24.1652149501374
"6384" 1276.6 15.2113592079352 24.3072248419033
"6385" 1276.8 13.5364597052483 24.2852024456142
"6386" 1277 12.9744346352538 23.878607012409
"6387" 1277.2 13.4209563201344 24.7860740923588
"6388" 1277.4 12.6103033536524 27.0811503815238
"6389" 1277.6 11.8493952143367 30.235393830752
"6390" 1277.8 9.24753032958893 33.9335637256603
"6391" 1278 7.67979827576811 36.986368750611
"6392" 1278.2 8.61562856023123 40.5794520492229
"6393" 1278.4 6.71664151151314 44.5838836597851
"6394" 1278.6 5.68827780310183 47.7932979988064
"6395" 1278.8 5.44205294695835 53.0514026373613
"6396" 1279 2.12820790320183 57.2913533456068
"6397" 1279.2 3.39287432036254 59.2965537299325
"6398" 1279.4 6.24520294640846 63.1197595177584
"6399" 1279.6 7.62539044964252 67.4021402662175
"6400" 1279.8 7.63934813970183 69.69350724617
"6401" 1280 6.67868106133406 72.3205637393204
"6402" 1280.2 6.47428042441784 75.104190778002
"6403" 1280.4 7.73050521117746 78.8851491565164
"6404" 1280.6 5.80230139420183 82.7708181126795
"6405" 1280.8 5.74406353853247 82.8909227945555
"6406" 1281 8.06792639444402 84.9117314607684
"6407" 1281.2 9.51103746930339 89.5158349764403
"6408" 1281.4 10.8105683571326 94.3893495179469
"6409" 1281.6 10.4714212656557 97.7113964724854
"6410" 1281.8 10.8308020916542 100.672726711775
"6411" 1282 13.8295622076418 102.236083221858
"6412" 1282.2 18.58838429203 104.827017096003
"6413" 1282.4 23.4774783292498 105.305772202434
"6414" 1282.6 29.4254147438712 106.012957571055
"6415" 1282.8 35.8973210566587 105.89891927637
"6416" 1283 40.8909056469917 106.48022190774
"6417" 1283.2 46.3941105565972 108.671963616277
"6418" 1283.4 51.0316591972018 113.022548470485
"6419" 1283.6 53.4303067298657 118.231527588303
"6420" 1283.8 53.3060497610098 118.639351529418
"6421" 1284 57.0948184064875 117.564581843656
"6422" 1284.2 61.0038919103544 114.391141602184
"6423" 1284.4 64.8809708544994 109.796547978535
"6424" 1284.6 69.8801043320655 105.499364956415
"6425" 1284.8 73.8863877641755 101.399894965791
"6426" 1285 78.2684808452696 96.6164214938446
"6427" 1285.2 83.0441955274801 93.13402735017
"6428" 1285.4 86.9767029442531 92.0423576429854
"6429" 1285.6 93.2788615406634 92.5845993287803
"6430" 1285.8 99.6342149035768 94.583135590295
"6431" 1286 104.999604645804 99.1265177190565
"6432" 1286.2 111.191772790352 100.83500256912
"6433" 1286.4 116.614228011552 96.78386920332
"6434" 1286.6 120.416427897144 91.2717567806427
"6435" 1286.8 123.067930782458 84.3464455241136
"6436" 1287 125.121225369015 76.6069060366073
"6437" 1287.2 126.677310029597 68.8808667894753
"6438" 1287.4 127.853814313967 61.3563922035091
"6439" 1287.6 124.990889686291 55.5771000837718
"6440" 1287.8 122.133757371121 48.2823412181538
"6441" 1288 119.329123047597 39.5936265680016
"6442" 1288.2 114.720511883688 31.8725999115051
"6443" 1288.4 107.877400973755 25.9819835440011
"6444" 1288.6 100.222605870471 19.8821570364565
"6445" 1288.8 93.3822035615385 12.8469665410928
"6446" 1289 88.7874707484545 8.59528201857
"6447" 1289.2 85.3930258748949 12.3058568163502
"6448" 1289.4 77.7782238999029 16.6337203505143
"6449" 1289.6 69.0582459806304 19.4438022312986
"6450" 1289.8 60.6616516104545 19.1756998458332
"6451" 1290 52.7441014078612 15.4476863308645
"6452" 1290.2 45.0918256143181 11.0332501674049
"6453" 1290.4 38.5186258479685 11.2663122985367
"6454" 1290.6 31.6704534284218 14.29744332213
"6455" 1290.8 24.2703223660318 18.60081706731
"6456" 1291 24.2555070558957 22.0800807789312
"6457" 1291.2 23.0364920906706 27.0499143205575
"6458" 1291.4 21.2905058519518 32.16829201881
"6459" 1291.6 18.3413771685629 36.7840644830089
"6460" 1291.8 17.4257971657291 41.6123663883791
"6461" 1292 17.5225444551473 47.3381535125973
"6462" 1292.2 19.9262950298625 52.5162285969771
"6463" 1292.4 22.6682909110768 57.2252616535843
"6464" 1292.6 26.9066678170966 60.6304205686595
"6465" 1292.8 32.4011959209497 63.2938907697613
"6466" 1293 38.5092453427682 67.0110152523523
"6467" 1293.2 42.4912597384582 72.5379895352674
"6468" 1293.4 47.179336740829 77.6724823696327
"6469" 1293.6 51.2168257126634 83.8107368706777
"6470" 1293.8 53.4410272526192 91.6019744530135
"6471" 1294 52.1042539948374 99.0585022084378
"6472" 1294.2 48.6308291401518 106.03905282047
"6473" 1294.4 43.9409121453298 112.451054221962
"6474" 1294.6 40.993991886194 113.32288749315
"6475" 1294.8 42.8940781229711 114.806708897832
"6476" 1295 46.1564773100129 115.937978040527
"6477" 1295.2 48.5611480567018 115.053381908698
"6478" 1295.4 53.1715977416556 113.320965580765
"6479" 1295.6 58.357106431689 111.814580077421
"6480" 1295.8 63.96391466958 108.811855666715
"6481" 1296 70.0898879953447 106.942694719437
"6482" 1296.2 73.4838851328873 108.771451456015
"6483" 1296.4 78.5309424570221 112.566210554253
"6484" 1296.6 84.9057750766068 114.824931198833
"6485" 1296.8 92.3069731152825 115.277798485233
"6486" 1297 100.416752841119 114.768077619709
"6487" 1297.2 104.374469840032 111.397414349854
"6488" 1297.4 109.700597604522 106.23523978221
"6489" 1297.6 115.486661388452 100.245804713245
"6490" 1297.8 119.11160677984 94.5817078974476
"6491" 1298 122.053939676616 87.1917500741803
"6492" 1298.2 125.162963102832 80.9221758279582
"6493" 1298.4 126.041296087496 74.0589508376977
"6494" 1298.6 127.016485895007 67.5408571496627
"6495" 1298.8 127.629072163393 60.72496042377
"6496" 1299 126.869119625866 53.6143386269275
"6497" 1299.2 125.083646972702 47.0461832315016
"6498" 1299.4 122.438127872227 43.230723325887
"6499" 1299.6 120.355403757715 36.1391997472418
"6500" 1299.8 117.137699952511 32.8986078279791
"6501" 1300 111.9769100754 26.552806797587
"6502" 1300.2 107.107600744777 19.7888995403417
"6503" 1300.4 99.8033498970419 16.37269371612
"6504" 1300.6 91.9381024015958 17.2210228157336
"6505" 1300.8 84.873710509489 20.778197191865
"6506" 1301 79.1190865536867 26.4860505248245
"6507" 1301.2 73.2543820042956 29.8565662691513
"6508" 1301.4 67.9111515077597 28.3762380857384
"6509" 1301.6 63.5588975055958 26.2582852603094
"6510" 1301.8 58.1399383870529 24.957567363136
"6511" 1302 54.9691030546625 19.8048204307857
"6512" 1302.2 53.8736108238609 13.1371723208359
"6513" 1302.4 54.2473806990108 7.54063038125764
"6514" 1302.6 50.7011560345931 4.91968439545696
"6515" 1302.8 45.6854981492898 6.01492089484254
"6516" 1303 38.666709626104 9.34801516652218
"6517" 1303.2 31.4158007416318 12.99802318593
"6518" 1303.4 24.3724964466842 15.6364305766641
"6519" 1303.6 23.3157287853783 19.8741588755171
"6520" 1303.8 18.8346131205672 23.8693483480431
"6521" 1304 15.4347993763534 25.5749894667639
"6522" 1304.2 17.8436938169601 26.6611697298755
"6523" 1304.4 20.1659325221469 27.9799089760513
"6524" 1304.6 23.2576149679146 31.987283932253
"6525" 1304.8 24.381959416853 37.10608853637
"6526" 1305 25.7374259048518 41.26041114828
"6527" 1305.2 24.473211962259 44.9681263352271
"6528" 1305.4 21.4248439908915 48.8021876324907
"6529" 1305.6 17.3798271803845 51.622372820057
"6530" 1305.8 11.7902069385176 53.8248919915542
"6531" 1306 7.11257248491235 54.3814031953963
"6532" 1306.2 7.64746947809927 56.2446068319854
"6533" 1306.4 8.19899560933406 61.6952615074857
"6534" 1306.6 8.67822974750183 68.22847473967
"6535" 1306.8 10.0182997205884 73.8405608988406
"6536" 1307 10.502003905678 80.6293834344414
"6537" 1307.2 8.3640912624853 86.8078554874566
"6538" 1307.4 10.103037355948 89.1946088377085
"6539" 1307.6 14.006655097569 93.9378046954481
"6540" 1307.8 17.6368466962744 99.5990740240152
"6541" 1308 22.6819177614344 102.906638524975
"6542" 1308.2 29.3023572756902 104.556836919556
"6543" 1308.4 35.8505017375242 106.808576542353
"6544" 1308.6 42.3580697887403 107.87516156496
"6545" 1308.8 49.360569652706 108.867939519511
"6546" 1309 55.4975831819518 111.369675305201
"6547" 1309.2 61.5255376626653 112.436413218419
"6548" 1309.4 64.453392630741 108.501082873927
"6549" 1309.6 67.1285030939316 102.638318139694
"6550" 1309.8 70.2256303657018 95.4731131486836
"6551" 1310 74.5165181360439 89.1331811413437
"6552" 1310.2 78.0308166612375 82.1251270260932
"6553" 1310.4 78.6202518002115 74.9568447661777
"6554" 1310.6 78.8358733346634 66.6701015333412
"6555" 1310.8 80.3936219396504 57.6725017970616
"6556" 1311 83.6626306196422 52.0076956028838
"6557" 1311.2 91.1245257058876 50.8428156904843
"6558" 1311.4 100.398780306099 49.6708272093288
"6559" 1311.6 109.396395216523 48.0701650768379
"6560" 1311.8 118.556701331363 44.5620575426646
"6561" 1312 121.030606031121 40.0884761388879
"6562" 1312.2 119.472962331273 32.5164874775754
"6563" 1312.4 115.777531966156 29.5886660538746
"6564" 1312.6 113.439854263098 24.1335201400115
"6565" 1312.8 113.088460806249 25.7379650917568
"6566" 1313 114.698485496981 27.36043751487
"6567" 1313.2 117.87576939408 30.9018752967345
"6568" 1313.4 120.582744736576 35.7169386209439
"6569" 1313.6 123.161789291673 41.7396552349733
"6570" 1313.8 124.939387434009 48.0320087127229
"6571" 1314 126.313217606074 53.9580455063444
"6572" 1314.2 126.88874507915 60.4225378345265
"6573" 1314.4 126.670584500176 68.06286236937
"6574" 1314.6 125.360370892623 75.3779674704753
"6575" 1314.8 122.941291158136 82.5795280182389
"6576" 1315 121.259970712798 90.0431673919918
"6577" 1315.2 118.327385736849 96.8894392577798
"6578" 1315.4 113.398546437616 101.409052952102
"6579" 1315.6 108.561465147629 107.945444348564
"6580" 1315.8 105.529328025407 110.720056184788
"6581" 1316 98.9912485426518 112.00746785782
"6582" 1316.2 92.7769628277018 116.524196440489
"6583" 1316.4 88.6772604463112 121.192186596261
"6584" 1316.6 82.6188051591789 123.242998103736
"6585" 1316.8 75.5497964340002 123.164933514967
"6586" 1317 70.020744225444 120.592040807253
"6587" 1317.2 67.4685025481199 116.838107115354
"6588" 1317.4 66.2505104060035 115.036552854461
"6589" 1317.6 65.6679077271001 112.638932495294
"6590" 1317.8 64.9657285502696 111.045426246514
"6591" 1318 64.1935202733139 109.03215596381
"6592" 1318.2 60.6788584225189 105.693845797199
"6593" 1318.4 57.5646501954723 101.745035234419
"6594" 1318.6 53.007412801607 99.0459936087838
"6595" 1318.8 48.695110199251 96.3631553067635
"6596" 1319 43.2980252358713 95.5638004961751
"6597" 1319.2 38.3389490842775 93.6562362333784
"6598" 1319.4 33.0655072777931 94.3337477316744
"6599" 1319.6 27.1021554172994 93.3676868294676
"6600" 1319.8 22.669823486226 89.5852789042006
"6601" 1320 21.7528283956976 83.510738926765
"6602" 1320.2 22.9913577525268 77.66201014022
"6603" 1320.4 25.1568230214346 71.1104374859648
"6604" 1320.6 27.0697372699072 65.7834173825486
"6605" 1320.8 31.0895152162289 59.8338901236943
"6606" 1321 36.4228184950564 54.6586835312427
"6607" 1321.2 41.2356701756546 48.8636053625304
"6608" 1321.4 46.8224904619146 43.2860591465828
"6609" 1321.6 50.2314936456229 38.8198748460332
"6610" 1321.8 47.9866613812363 37.1719820524045
"6611" 1322 46.9198993969291 36.9472594899285
"6612" 1322.2 50.7564298393742 36.0166490712665
"6613" 1322.4 57.0475275161696 36.6211689409507
"6614" 1322.6 62.5860497620018 38.32525037004
"6615" 1322.8 67.5917209326598 43.6960559670709
"6616" 1323 72.6166705184655 50.2079958454882
"6617" 1323.2 79.0227231820836 55.4404202441973
"6618" 1323.4 83.8884571589123 60.650535431449
"6619" 1323.6 84.6669368078213 68.2590267834762
"6620" 1323.8 84.0323999836801 77.3515561818483
"6621" 1324 82.428753441689 85.7673800621905
"6622" 1324.2 79.3348483658018 93.621309901245
"6623" 1324.4 76.190309816101 99.9060424247902
"6624" 1324.6 76.5991338962354 105.076745388908
"6625" 1324.8 81.6233543703726 106.445781887492
"6626" 1325 88.3870545703518 110.64435065612
"6627" 1325.2 96.3992274136564 113.804725306775
"6628" 1325.4 101.968531199152 112.73361440452
"6629" 1325.6 107.740004867661 109.045759786475
"6630" 1325.8 110.9956172639 104.011070041982
"6631" 1326 116.487098260555 98.5649709417321
"6632" 1326.2 118.644821688318 92.317230930089
"6633" 1326.4 122.678106539381 85.2218718602162
"6634" 1326.6 125.723446011652 78.091965332345
"6635" 1326.8 125.609998297275 71.8256217477245
"6636" 1327 127.17074545307 63.7817490723437
"6637" 1327.2 125.309420180151 57.6688078862418
"6638" 1327.4 121.2577404629 50.255139661051
"6639" 1327.6 116.455195108176 43.8512725251068
"6640" 1327.8 110.863502491371 37.8738656651646
"6641" 1328 103.971183636488 32.9457602011414
"6642" 1328.2 95.7717668398082 30.5317382227423
"6643" 1328.4 86.7248439978718 29.85226671723
"6644" 1328.6 78.6938659318282 31.251558252392
"6645" 1328.8 72.0270447389831 29.5699294744013
"6646" 1329 67.7852244637761 23.7524086859047
"6647" 1329.2 67.124350423372 16.5861466483806
"6648" 1329.4 66.0292519449467 8.69589738325775
"6649" 1329.6 61.0264743438062 6.3551052226777
"6650" 1329.8 53.6791034963053 4.64254963671483
"6651" 1330 46.2744112022238 6.27530889886451
"6652" 1330.2 38.5524106157018 9.71210390033667
"6653" 1330.4 31.0492270264146 11.6015124588274
"6654" 1330.6 30.292418822717 13.8006834197942
"6655" 1330.8 25.4158643253305 19.3478512061819
"6656" 1331 20.0901554626508 23.082334605472
"6657" 1331.2 16.5416344374352 23.8273736151367
"6658" 1331.4 15.5418164673268 26.0427044723387
"6659" 1331.6 14.4718951041718 30.35292565206
"6660" 1331.8 13.2872163347266 35.2481523486175
"6661" 1332 13.4550385661057 40.0643272514181
"6662" 1332.2 17.3927802336261 42.9816602752185
"6663" 1332.4 19.9456122133364 45.657419579745
"6664" 1332.6 23.3449600378717 49.8739488695059
"6665" 1332.8 27.0147982970397 55.6815300700187
"6666" 1333 29.2004757316229 62.1490927092647
"6667" 1333.2 33.026611698987 67.3869364842295
"6668" 1333.4 36.365291441386 72.5820015427384
"6669" 1333.6 38.0762201394604 79.4031364789045
"6670" 1333.8 40.3121532316425 86.8351433001158
"6671" 1334 40.6009793852714 93.7986923814743
"6672" 1334.2 37.9618583248793 100.875070078064
"6673" 1334.4 33.4575469816304 106.050578956132
"6674" 1334.6 31.8926580795076 109.259597509031
"6675" 1334.8 35.1878973048389 110.213881777983
"6676" 1335 40.8911611620418 111.640827548802
"6677" 1335.2 47.8025110972498 112.57946750601
"6678" 1335.4 54.9948985330164 113.348393823797
"6679" 1335.6 59.7476998050154 110.831663213141
"6680" 1335.8 66.7330590248657 108.394345489488
"6681" 1336 72.4330101421249 105.033292488806
"6682" 1336.2 76.9295377069336 105.324092099907
"6683" 1336.4 81.6806157485172 109.673705373385
"6684" 1336.6 84.6812878596018 116.31338948562
"6685" 1336.8 87.2029829232178 120.68173423761
"6686" 1337 90.6855777461642 119.671853183505
"6687" 1337.2 96.2672477975297 117.376921636632
"6688" 1337.4 100.977730577399 112.336499748624
"6689" 1337.6 107.481321637017 106.371026938311
"6690" 1337.8 114.800408293869 101.237600688242
"6691" 1338 118.495617264702 94.8464510400958
"6692" 1338.2 121.987383177663 88.7405914932483
"6693" 1338.4 123.507697725663 80.9341007005787
"6694" 1338.6 126.396295366863 72.489531477857
"6695" 1338.8 126.854070738728 65.5523194084562
"6696" 1339 126.647648720357 57.9646810370855
"6697" 1339.2 125.857575211811 50.871301334683
"6698" 1339.4 122.776333439049 44.7270645594971
"6699" 1339.6 117.501304401836 38.0240087481289
"6700" 1339.8 113.498488137288 29.7827459200272
"6701" 1340 111.332596798163 23.1748053453796
"6702" 1340.2 107.170402828548 23.5405055769146
"6703" 1340.4 98.8876990658058 21.7431131345878
"6704" 1340.6 90.5719676144678 22.2660275315828
"6705" 1340.8 82.3679298009252 23.5711397459764
"6706" 1341 73.0168328561706 25.2186236874325
"6707" 1341.2 64.6376657238508 24.5957138208274
"6708" 1341.4 57.1525089138893 20.9031474998075
"6709" 1341.6 49.9346140404064 16.3813796795973
"6710" 1341.8 42.4094258477299 14.5787982703251
"6711" 1342 34.8567217475996 15.3260351171086
"6712" 1342.2 31.5363125438079 19.0778887857639
"6713" 1342.4 27.2052242110728 19.78048672037
"6714" 1342.6 20.9579370445768 21.2675682110815
"6715" 1342.8 17.2426683679018 22.07867684361
"6716" 1343 16.0840162755214 23.7257647566999
"6717" 1343.2 14.3953836220279 25.3622882645113
"6718" 1343.4 13.8975845286554 29.2220991714937
"6719" 1343.6 12.0643736950659 33.8408409068554
"6720" 1343.8 9.54095952546144 38.5833704785431
"6721" 1344 8.61783537508532 43.5512420959913
"6722" 1344.2 9.19432394705088 47.1654175596719
"6723" 1344.4 10.4922002900411 50.1207639551379
"6724" 1344.6 12.3981793336443 53.2862705550603
"6725" 1344.8 14.0540086448597 55.8430832247647
"6726" 1345 12.8401981894985 61.1447132893022
"6727" 1345.2 9.59680547268118 64.5790013819403
"6728" 1345.4 8.06452944162583 68.686584034746
"6729" 1345.6 9.19564346533783 75.321270377226
"6730" 1345.8 9.94753402898308 81.3586295258466
"6731" 1346 11.8051306611066 86.6078080106557
"6732" 1346.2 12.7318951039858 92.75184495717
"6733" 1346.4 11.2969815322491 93.6269523578346
"6734" 1346.6 10.1488417045095 90.7586167844469
"6735" 1346.8 8.58954473220185 87.9705257185651
"6736" 1347 6.64949957743848 85.8737288523089
"6737" 1347.2 4.75484058357191 83.1124225850629
"6738" 1347.4 2.65057238892491 78.15247754457
"6739" 1347.6 0.960039703918367 72.1314497342204
"6740" 1347.8 1.06330289322886 65.8558451269106
"6741" 1348 1.59244733861708 60.1892573068022
"6742" 1348.2 1.94968611915638 53.8317798082064
"6743" 1348.4 3.05404048050953 47.3404920412258
"6744" 1348.6 7.03109931770667 42.7905878186613
"6745" 1348.8 10.5048429617901 37.16978560187
"6746" 1349 11.7212788198423 31.1199957741003
"6747" 1349.2 11.6724047878685 29.3208916419256
"6748" 1349.4 16.4567638313954 24.329690043499
"6749" 1349.6 19.8532084799281 19.3969633365174
"6750" 1349.8 24.1605082480083 15.70387452837
"6751" 1350 28.8068547738616 13.1349784434628
"6752" 1350.2 32.2633761021418 9.86412756333
"6753" 1350.4 37.3052775880456 6.82211495771375
"6754" 1350.6 41.9137310616706 4.45736140102625
"6755" 1350.8 46.6294297093117 3.96121550828209
"6756" 1351 52.3439307017913 2.65737452311737
"6757" 1351.2 58.4779309887502 0.802870689466777
"6758" 1351.4 62.5437317281915 1.25580406310196
"6759" 1351.6 66.5419389293231 1.22726873291546
"6760" 1351.8 72.3837996559939 2.81184073677594
"6761" 1352 78.1324177687473 2.82548601273364
"6762" 1352.2 77.7191415324371 4.04356465566412
"6763" 1352.4 81.5449625889785 3.41466981365155
"6764" 1352.6 82.9778563875214 5.59377122488547
"6765" 1352.8 83.8869104471503 9.31709453813288
"6766" 1353 88.0259798652018 14.5493652161825
"6767" 1353.2 93.5709458703669 17.9450217649914
"6768" 1353.4 99.937696060161 18.687237085972
"6769" 1353.6 104.846322683025 16.9515876349288
"6770" 1353.8 104.837246839043 18.8748531950433
"6771" 1354 104.990823167928 18.2906458830963
"6772" 1354.2 103.943457535308 16.0413334498487
"6773" 1354.4 102.233103668808 14.3052496007955
"6774" 1354.6 100.196669983331 15.486071659241
"6775" 1354.8 98.2061253189665 12.3504113741053
"6776" 1355 95.4156084431364 10.1247259501831
"6777" 1355.2 91.965411272598 7.41844868767189
"6778" 1355.4 89.8443953049665 6.42283739639941
"6779" 1355.6 87.1090244736276 4.93843979485515
"6780" 1355.8 86.4914446879263 6.74988703522714
"6781" 1356 83.2041979409077 5.71092901728176
"6782" 1356.2 78.4229032771538 2.69497384356231
"6783" 1356.4 73.7432208885254 0.858711380664119
"6784" 1356.6 68.3935037320076 0.939760530826308
"6785" 1356.8 62.8941134993597 0.629796353938421
"6786" 1357 56.6483768328685 1.06628887647
"6787" 1357.2 51.5215383293352 1.15121829713667
"6788" 1357.4 46.2250549707506 2.8681390366383
"6789" 1357.6 41.0502759005314 4.56846935050637
"6790" 1357.8 35.1975831797818 7.38758565669001
"6791" 1358 28.7486175377901 10.7392503055759
"6792" 1358.2 23.5337960681583 14.5033233155765
"6793" 1358.4 19.3314835154997 16.8951451788913
"6794" 1358.6 19.8171550435811 17.0085661458528
"6795" 1358.8 18.2048674436755 18.8337471784121
"6796" 1359 16.9045984223597 21.2193699052437
"6797" 1359.2 14.6748897912664 22.6078145309507
"6798" 1359.4 16.1541060693479 22.0893264204037
"6799" 1359.6 16.0277905077079 21.1649386018399
"6800" 1359.8 15.7121565881774 20.9705343343456
"6801" 1360 16.4017443835393 20.76779123562
"6802" 1360.2 16.5524267937944 20.129641005333
"6803" 1360.4 17.1331162901783 19.8764070072406
"6804" 1360.6 19.0316294070541 19.000197667995
"6805" 1360.8 22.3770349990279 15.9198906635439
"6806" 1361 25.9656650459594 14.1249593896124
"6807" 1361.2 29.9981074256218 10.68199788435
"6808" 1361.4 34.2544506750806 8.30343364573364
"6809" 1361.6 38.2673516379518 6.4916864304325
"6810" 1361.8 43.2521773079678 4.01885115090191
"6811" 1362 49.9116402349784 3.29920983642319
"6812" 1362.2 56.4655306998063 2.00830547811726
"6813" 1362.4 63.6692738774518 1.324261991745
"6814" 1362.6 70.3004943396564 3.72110535794576
"6815" 1362.8 75.2449041307901 8.10144241663471
"6816" 1363 79.9063461447365 14.5421914130136
"6817" 1363.2 81.9940652155492 21.5814374354542
"6818" 1363.4 83.4994636339736 28.5651428841091
"6819" 1363.6 86.9140345970853 35.2805182707778
"6820" 1363.8 90.9399160822018 41.5349080317229
"6821" 1364 93.0251181457431 49.0063366266636
"6822" 1364.2 93.1347846075802 55.6505423084241
"6823" 1364.4 91.7137698836613 61.4590260650997
"6824" 1364.6 88.7761350698071 63.0743763975805
"6825" 1364.8 85.6049941228564 63.0319523233336
"6826" 1365 83.6012014649869 61.2157254779588
"6827" 1365.2 82.4024893397773 60.1055365075681
"6828" 1365.4 80.1042196673655 58.0045166626882
"6829" 1365.6 76.8456238734495 55.759394323159
"6830" 1365.8 73.3788753541463 53.7204064542867
"6831" 1366 72.0940700369717 50.7327510266089
"6832" 1366.2 70.9875975379733 48.5096831770272
"6833" 1366.4 66.7299529932936 47.2672314254893
"6834" 1366.6 61.9771930223461 46.1682210473123
"6835" 1366.8 57.0463056693152 46.1484451542566
"6836" 1367 52.8217069714599 44.0100285389507
"6837" 1367.2 47.9572453334685 40.8727083429367
"6838" 1367.4 43.7192767244844 37.8372200708048
"6839" 1367.6 40.8029495047513 38.2946337805348
"6840" 1367.8 35.4407567238988 40.7812161943094
"6841" 1368 31.0579940023327 45.3676574616878
"6842" 1368.2 25.5422036958473 50.0933411275882
"6843" 1368.4 19.5624934647063 51.6560766309364
"6844" 1368.6 13.312131014926 50.8350026021545
"6845" 1368.8 10.6155096202815 48.4261280883258
"6846" 1369 11.9869143032808 48.6017326205542
"6847" 1369.2 13.2051174157706 46.7272673106085
"6848" 1369.4 14.5959389502473 44.6489792200336
"6849" 1369.6 16.4152664119711 41.7767983585142
"6850" 1369.8 18.4379768977324 36.1818311165639
"6851" 1370 19.6067574900418 34.48813914432
"6852" 1370.2 20.7942920758685 33.2417998960367
"6853" 1370.4 21.0093652106658 31.3772926660401
"6854" 1370.6 19.7495348562888 33.1139441920983
"6855" 1370.8 17.3198358487473 35.1063867224912
"6856" 1371 15.0520656067999 38.2062023405195
"6857" 1371.2 11.686733149184 41.6103810252986
"6858" 1371.4 7.31252535891864 45.7542334823966
"6859" 1371.6 7.66303419968879 48.9736826703091
"6860" 1371.8 8.62893663575645 54.1083875997481
"6861" 1372 6.82511463686039 58.2472999345164
"6862" 1372.2 3.42180887825445 60.7611671767911
"6863" 1372.4 2.98338483645183 61.19631870847
"6864" 1372.6 2.24631143447301 63.2078504447344
"6865" 1372.8 2.9746473965208 67.0975223594648
"6866" 1373 1.85010158344574 71.7479706465895
"6867" 1373.2 2.24872064176282 75.6847600118822
"6868" 1373.4 2.54658903850416 81.4007316196491
"6869" 1373.6 2.65042977029941 82.9804043920773
"6870" 1373.8 4.59570254658278 84.6210662057748
"6871" 1374 6.32224896961783 88.905561354018
"6872" 1374.2 9.22300912720183 92.7570565352564
"6873" 1374.4 11.335201858011 97.9781162458738
"6874" 1374.6 13.7427039268762 102.296331757858
"6875" 1374.8 16.7074147685778 106.746617065355
"6876" 1375 19.396051395655 108.592110827042
"6877" 1375.2 22.4838409842974 111.569831548973
"6878" 1375.4 25.3987087665842 115.037574732517
"6879" 1375.6 28.6098350115129 117.228503993303
"6880" 1375.8 29.3579066775433 117.979611503882
"6881" 1376 30.1489646537384 118.417723027565
"6882" 1376.2 32.9271500759804 118.823102490034
"6883" 1376.4 36.9958981022733 119.878908556822
"6884" 1376.6 42.2723084552634 121.91236154307
"6885" 1376.8 46.533585703683 123.706319948708
"6886" 1377 51.8089628758785 125.786771471505
"6887" 1377.2 58.0432591275302 126.722155480049
"6888" 1377.4 63.5080283950882 126.693115840961
"6889" 1377.6 70.5271213146003 126.930445098678
"6890" 1377.8 76.0991711630623 124.297001916137
"6891" 1378 83.2216262804459 122.609618712031
"6892" 1378.2 90.0763774189378 121.834396334898
"6893" 1378.4 96.3431139857938 118.825856537202
"6894" 1378.6 100.522054844694 115.393763102464
"6895" 1378.8 105.571398571592 111.721763215248
"6896" 1379 109.602421359982 105.060061312073
"6897" 1379.2 115.061803371805 99.0394042571804
"6898" 1379.4 119.265955216479 94.958948276745
"6899" 1379.6 122.773112433651 87.8132711194886
"6900" 1379.8 125.300302442252 81.2401258860003
"6901" 1380 123.396631268123 74.5934878216858
"6902" 1380.2 123.801026862826 66.4710201086177
"6903" 1380.4 127.597500413912 60.2180658814753
"6904" 1380.6 125.449020186246 57.3003331950664
"6905" 1380.8 123.869142822288 50.4429361817493
"6906" 1381 120.449611283125 43.616255282088
"6907" 1381.2 114.240093954005 38.6450551367539
"6908" 1381.4 108.34893851152 32.6770589352485
"6909" 1381.6 101.877324626551 28.2231307806224
"6910" 1381.8 93.6536775503818 25.9119662454
"6911" 1382 85.7468008276814 22.9302416123394
"6912" 1382.2 77.9716329877618 17.75619397878
"6913" 1382.4 70.8466866952328 13.9308634268236
"6914" 1382.6 63.4475613392018 15.3666547698406
"6915" 1382.8 55.8214673968147 18.7490052080797
"6916" 1383 48.2296841290855 18.374707298056
"6917" 1383.2 41.1146648754777 14.1971094617148
"6918" 1383.4 35.3523232409605 13.8632489804734
"6919" 1383.6 28.8046605054418 17.68740114804
"6920" 1383.8 23.3848975079206 18.6299584747763
"6921" 1384 21.9398068568268 21.7033418851512
"6922" 1384.2 20.3327076867118 25.93107536505
"6923" 1384.4 16.415544857859 30.6308268492557
"6924" 1384.6 14.7793968204876 34.5909644071986
"6925" 1384.8 15.1440380898783 37.1173291949876
"6926" 1385 16.7335213604206 37.376801064745
"6927" 1385.2 17.9648177782018 36.3280743791914
"6928" 1385.4 19.0591101176963 35.5731591578535
"6929" 1385.6 22.068032310976 36.6951397266926
"6930" 1385.8 25.3782327771127 40.3868027416274
"6931" 1386 28.7567475621109 44.9659203762488
"6932" 1386.2 31.149487389862 48.6012443957292
"6933" 1386.4 33.5005320655768 52.3183127148879
"6934" 1386.6 37.920791262629 54.5120847068846
"6935" 1386.8 42.257579718532 57.4591037107568
"6936" 1387 42.7893824691161 61.9042660935986
"6937" 1387.2 44.2279091817153 67.5429565915051
"6938" 1387.4 46.178869456934 73.3827047862182
"6939" 1387.6 45.2049490831927 80.0297294089021
"6940" 1387.8 43.0822178741849 87.1525490163361
"6941" 1388 42.6338872434863 94.8848180712062
"6942" 1388.2 44.7977198433301 101.018744104216
"6943" 1388.4 46.2708466147794 108.692804356232
"6944" 1388.6 43.2415674532498 113.469188116914
"6945" 1388.8 39.5074428142705 114.633683281271
"6946" 1389 40.9765707029092 116.180557800248
"6947" 1389.2 44.8714615959788 118.540336890985
"6948" 1389.4 50.3433278073593 118.333388944685
"6949" 1389.6 56.8785831919537 118.220709510836
"6950" 1389.8 63.0757904319723 117.129442873952
"6951" 1390 69.9494794810065 118.636341843073
"6952" 1390.2 78.1198033262495 120.93142673437
"6953" 1390.4 84.1041314108241 122.604536321503
"6954" 1390.6 91.8731172884945 120.111132817687
"6955" 1390.8 98.0633253756534 116.402770851725
"6956" 1391 105.271661760299 112.374269739882
"6957" 1391.2 111.080916521227 105.82248279777
"6958" 1391.4 115.635905599914 100.239562400826
"6959" 1391.6 119.626657724807 93.8725023611603
"6960" 1391.8 122.093370174766 86.401084201011
"6961" 1392 125.998243913251 78.6534207472956
"6962" 1392.2 126.431861016927 72.1789329205293
"6963" 1392.4 127.875184984566 67.3956625985395
"6964" 1392.6 126.786082534264 62.2414055617093
"6965" 1392.8 124.676253815917 54.4866217666544
"6966" 1393 125.298380665922 47.2565937877429
"6967" 1393.2 122.806509173833 40.8910352179226
"6968" 1393.4 119.750532074797 34.7602793655424
"6969" 1393.6 113.940103315516 28.8800675060843
"6970" 1393.8 108.546606466659 22.0007844320843
"6971" 1394 102.941186983838 16.5415874504003
"6972" 1394.2 95.2282780774443 15.4838301202791
"6973" 1394.4 87.0162760113534 16.6419585839155
"6974" 1394.6 77.7496360369263 18.2114590048904
"6975" 1394.8 68.5889652145385 18.3323534353292
"6976" 1395 59.8011819154831 17.7859723569012
"6977" 1395.2 51.1223597810314 17.9839399411541
"6978" 1395.4 42.8135144460685 19.21995254397
"6979" 1395.6 36.5473580958757 16.2314523969678
"6980" 1395.8 34.7570154320423 12.0162210129338
"6981" 1396 35.5682424766475 11.9069755370439
"6982" 1396.2 34.0294748354018 11.3257628930033
"6983" 1396.4 31.3744671898581 13.4824393690575
"6984" 1396.6 27.2273341618918 17.40076435329
"6985" 1396.8 22.3112615973603 20.7252214146175
"6986" 1397 17.2751905605523 22.3861563688648
"6987" 1397.2 16.5005148188124 25.7854437584542
"6988" 1397.4 17.5443052436486 29.7063868846679
"6989" 1397.6 18.5430225132125 33.2517384452636
"6990" 1397.8 19.9635842574842 33.6799357897112
"6991" 1398 21.3448028000947 32.9248311653343
"6992" 1398.2 23.8560366517018 33.5127432108809
"6993" 1398.4 25.4519582403954 36.7896579529184
"6994" 1398.6 28.0466974998616 42.4802821863906
"6995" 1398.8 29.7762138975447 47.04283075437
"6996" 1399 29.2215392796317 52.054063440155
"6997" 1399.2 29.4418351918983 58.5901987714414
"6998" 1399.4 31.4592619075149 65.4108488944657
"6999" 1399.6 32.9124482081178 72.459565697244
"7000" 1399.8 32.9222227601415 80.256457511551
"7001" 1400 29.9614268206542 86.6897042377271
"7002" 1400.2 25.7758826803278 92.1283158876456
"7003" 1400.4 23.696898035397 98.9792429413212
"7004" 1400.6 21.5351627698632 103.927821107748
"7005" 1400.8 19.3847915660338 102.495967249098
"7006" 1401 15.7874680670158 99.3870053243235
"7007" 1401.2 12.8588001198995 97.2687075646723
"7008" 1401.4 10.5518554896454 95.7868903969189
"7009" 1401.6 7.84887867035569 94.8450285249854
"7010" 1401.8 6.78792904608318 94.2974164651327
"7011" 1402 6.02587706302535 93.8938958727229
"7012" 1402.2 5.48605275730871 91.7990146552326
"7013" 1402.4 5.06666532258893 88.2630511090636
"7014" 1402.6 3.89271275830666 82.8169520088136
"7015" 1402.8 2.01961400691611 77.7812146485128
"7016" 1403 2.44827412383341 71.1504938075542
"7017" 1403.2 1.65144259538604 64.0197749486858
"7018" 1403.4 1.7361771078056 59.1284475594266
"7019" 1403.6 4.62917406269222 54.4182159731296
"7020" 1403.8 8.51375524208576 48.8650218067093
"7021" 1404 11.8237323933407 43.95352307762
"7022" 1404.2 12.3866048410548 38.8221624186641
"7023" 1404.4 12.1396125627071 36.4825277898963
"7024" 1404.6 15.1179542618489 34.9029194473112
"7025" 1404.8 19.2456827848918 31.6829203797
"7026" 1405 22.2846362653954 25.6858211154345
"7027" 1405.2 23.2219054520755 20.6078780764437
"7028" 1405.4 24.3600539746801 15.6374080252396
"7029" 1405.6 27.9308797231176 16.0498501683489
"7030" 1405.8 34.7682943613597 14.2556044075279
"7031" 1406 42.5309757030083 12.0669775627248
"7032" 1406.2 50.5003664788147 9.97113863337
"7033" 1406.4 57.4929960262018 6.6474400695273
"7034" 1406.6 61.3643124525523 2.25657032930814
"7035" 1406.8 59.4982384903742 2.19131084023207
"7036" 1407 57.4303457014216 2.28549270820517
"7037" 1407.2 54.0844184624678 1.87619028801894
"7038" 1407.4 54.3816546256437 3.72290090595139
"7039" 1407.6 52.4195868042243 5.94748804639247
"7040" 1407.8 46.6227470080018 5.61850582420334
"7041" 1408 40.6877986569115 5.66439510795065
"7042" 1408.2 36.9535464827218 7.41816024813
"7043" 1408.4 30.9030048499569 10.1817289315537
"7044" 1408.6 25.2510061172869 13.5368190446572
"7045" 1408.8 21.7418492333893 16.8862513067138
"7046" 1409 18.8179730165742 19.1109899042636
"7047" 1409.2 17.5808607877631 19.2995088788394
"7048" 1409.4 16.436666557274 21.3814500779886
"7049" 1409.6 16.7368714125095 21.7809945577217
"7050" 1409.8 17.1392706311696 23.9721645790797
"7051" 1410 18.1871279243716 27.212612249653
"7052" 1410.2 18.2888848265913 31.3009391353279
"7053" 1410.4 17.3832974635918 35.62322085153
"7054" 1410.6 15.3635456387339 39.031025543315
"7055" 1410.8 12.0230379851009 41.2189320867278
"7056" 1411 8.99092571168855 44.0733073822107
"7057" 1411.2 8.66622726422815 49.59071337437
"7058" 1411.4 7.74102183671444 55.3384368141935
"7059" 1411.6 4.22530845296499 59.6079150435279
"7060" 1411.8 3.50544687233114 62.3630732323873
"7061" 1412 4.92906287282993 68.4229350371551
"7062" 1412.2 7.15670860065421 74.68735718137
"7063" 1412.4 10.023666583833 80.0984751063044
"7064" 1412.6 14.5382626815557 84.7583532143469
"7065" 1412.8 17.9372314255164 90.1955378865716
"7066" 1413 18.8846719585043 96.0938533450339
"7067" 1413.2 21.5623062725972 100.521701886486
"7068" 1413.4 26.6145761343034 104.316445305354
"7069" 1413.6 32.3778785324696 108.775819809504
"7070" 1413.8 38.3136432668172 112.622389528608
"7071" 1414 45.1602044128258 113.530337299794
"7072" 1414.2 52.7450782140002 113.274423038055
"7073" 1414.4 58.6267899264052 111.038948578836
"7074" 1414.6 63.767570076676 106.485371569077
"7075" 1414.8 69.0103369087396 101.43477199679
"7076" 1415 71.5034809556156 95.38890346887
"7077" 1415.2 72.4346195082661 89.1670442360397
"7078" 1415.4 73.4529647570702 82.1533237533963
"7079" 1415.6 76.1982946614161 76.3173195896111
"7080" 1415.8 80.8034387136151 72.0868323584774
"7081" 1416 85.5058188126613 70.8001146435592
"7082" 1416.2 87.699066989925 71.2943509958968
"7083" 1416.4 87.7336116828941 68.2000560489085
"7084" 1416.6 87.1562503715261 62.767398221316
"7085" 1416.8 85.5606049224991 58.8147370756943
"7086" 1417 83.7823956111721 53.1615330264591
"7087" 1417.2 82.0605551625733 45.9872793832272
"7088" 1417.4 79.1276682460254 39.0319880461935
"7089" 1417.6 75.2415166206564 32.9059426415821
"7090" 1417.8 72.9155683481812 25.4160353401741
"7091" 1418 69.7426137645143 17.9770635534012
"7092" 1418.2 67.413432369717 10.4266691624003
"7093" 1418.4 61.6699018807331 8.06420773496375
"7094" 1418.6 54.6612013461359 8.71959629145792
"7095" 1418.8 46.7941867336274 8.12934476072106
"7096" 1419 41.0474429585889 11.4587733244023
"7097" 1419.2 34.3567198462656 15.5575068033913
"7098" 1419.4 27.7828887082315 18.6970059428551
"7099" 1419.6 25.8927206610806 19.6762551586427
"7100" 1419.8 20.9762100559711 22.7228011690431
"7101" 1420 17.5200449051167 23.4451008716891
"7102" 1420.2 16.0989771965655 26.4513066709155
"7103" 1420.4 16.4554670370384 30.9213484650335
"7104" 1420.6 15.6463380925018 36.01304689239
"7105" 1420.8 13.5905198934429 40.7265842414861
"7106" 1421 10.2742176097153 44.8530289350186
"7107" 1421.2 7.56142641323722 50.3742436491045
"7108" 1421.4 4.51664409165401 54.0783101107265
"7109" 1421.6 4.357347265607 53.4608592161286
"7110" 1421.8 5.02159932901264 54.0185201977754
"7111" 1422 7.05922811480708 56.7650144359489
"7112" 1422.2 9.84920425865266 60.3064393770094
"7113" 1422.4 12.8321856058217 64.6326964288907
"7114" 1422.6 13.9051847502449 69.7398523524476
"7115" 1422.8 14.6667160571373 75.3459026488781
"7116" 1423 16.2499029680578 80.27741164965
"7117" 1423.2 16.9244330345493 86.601947263709
"7118" 1423.4 16.0392954271192 92.0992922101138
"7119" 1423.6 17.7012148525405 95.3395896117087
"7120" 1423.8 22.1999797333447 98.1096781237986
"7121" 1424 27.7785669601159 101.888989949815
"7122" 1424.2 34.7402543719454 104.373456220549
"7123" 1424.4 41.2784016113754 105.497785690329
"7124" 1424.6 48.364877940874 107.671994968485
"7125" 1424.8 54.5172584048116 110.861076037516
"7126" 1425 56.5677226230133 115.086959921198
"7127" 1425.2 56.1290041434196 116.49215221783
"7128" 1425.4 57.5753463975518 121.59387621557
"7129" 1425.6 60.3073187581865 120.874050751706
"7130" 1425.8 65.2766232393867 117.66949465742
"7131" 1426 70.5893263028311 113.779783794094
"7132" 1426.2 76.292983241714 109.192523638809
"7133" 1426.4 82.9062881394583 104.474718222114
"7134" 1426.6 90.5006448705871 100.792711894485
"7135" 1426.8 97.9600009929455 97.0009292034469
"7136" 1427 104.358344484115 93.1971705281439
"7137" 1427.2 108.849091516228 87.3353078283444
"7138" 1427.4 113.797514808219 80.7646111175961
"7139" 1427.6 119.875467968593 75.0850484251004
"7140" 1427.8 125.945477943714 70.484421397286
"7141" 1428 125.728481241458 64.2933026982418
"7142" 1428.2 126.184773342793 57.0327461748743
"7143" 1428.4 124.745106984554 48.9004877957552
"7144" 1428.6 120.218855152795 42.1068479837598
"7145" 1428.8 114.609060936795 35.0565086234674
"7146" 1429 109.679904434285 27.8593978612867
"7147" 1429.2 104.505799741279 21.0360538768604
"7148" 1429.4 97.7623276163519 15.60832893012
"7149" 1429.6 89.6821300772843 12.1342121772566
"7150" 1429.8 81.2106866422946 12.8040163711741
"7151" 1430 73.1428318630884 15.5029332701947
"7152" 1430.2 65.7743247900672 19.2794848013412
"7153" 1430.4 58.4634095674784 21.8919766788594
"7154" 1430.6 51.4581918898352 21.88248988187
"7155" 1430.8 44.9463141381373 19.0120124462732
"7156" 1431 38.2990248577018 16.6320317685129
"7157" 1431.2 31.5582184426724 18.0831472691053
"7158" 1431.4 26.04730634461 20.5630506679414
"7159" 1431.6 21.4567902556393 19.9795400500575
"7160" 1431.8 21.3395819396963 19.0805189676228
"7161" 1432 20.4847391415118 21.4786504866
"7162" 1432.2 17.9230091281318 23.98958880861
"7163" 1432.4 16.7332168102307 26.9378319841489
"7164" 1432.6 14.6037302235548 31.2684398276053
"7165" 1432.8 12.3998928289188 35.7756611494172
"7166" 1433 10.262123199 39.8830468414709
"7167" 1433.2 8.68808363809071 44.8098947360089
"7168" 1433.4 7.40452944155528 49.9388507840855
"7169" 1433.6 5.01213791201763 54.0629178678963
"7170" 1433.8 4.58401362024647 57.3446936513968
"7171" 1434 6.80377843772563 60.6072725122748
"7172" 1434.2 8.17386644325143 65.4318050687997
"7173" 1434.4 10.0074914339698 70.392646237098
"7174" 1434.6 10.2791292742756 76.2390594655175
"7175" 1434.8 11.552523353976 82.5796290712248
"7176" 1435 16.0215124890244 87.0795185371926
"7177" 1435.2 21.163040455397 91.8327429096139
"7178" 1435.4 25.6020228904206 97.1146958372606
"7179" 1435.6 30.1947674687664 103.158918087846
"7180" 1435.8 36.2269832559922 107.963937044999
"7181" 1436 43.7850359281192 111.442143240957
"7182" 1436.2 51.97250959371 112.292642752706
"7183" 1436.4 58.8171409551051 109.72074320637
"7184" 1436.6 64.7144901292018 106.209050890362
"7185" 1436.8 70.1686185701518 103.61219462492
"7186" 1437 73.0949125351855 98.4432299703044
"7187" 1437.2 77.1430615591018 92.10850459562
"7188" 1437.4 78.1532338631284 85.3767766504159
"7189" 1437.6 78.1515805631415 78.2104638386804
"7190" 1437.8 78.7500066432829 69.9427865727754
"7191" 1438 80.6678777883236 61.9446207562135
"7192" 1438.2 82.6084578180514 57.9671593330426
"7193" 1438.4 87.1189485456355 55.7518543116709
"7194" 1438.6 92.5939620024796 53.0197387337867
"7195" 1438.8 97.9376255671551 53.6220827908747
"7196" 1439 105.74522224123 53.8721086554541
"7197" 1439.2 113.413373104817 52.5371409363058
"7198" 1439.4 119.835983077485 49.4373894644939
"7199" 1439.6 122.738707535281 44.2119753301134
"7200" 1439.8 120.332664010202 38.534968654343
"7201" 1440 116.011531887166 35.2122382853432
"7202" 1440.2 109.471413738548 30.5661262785849
"7203" 1440.4 102.941629965933 24.8946261138796
"7204" 1440.6 97.2996477310137 17.8872333477858
"7205" 1440.8 91.3982462032901 13.1634856807818
"7206" 1441 84.5020892719853 14.0451241422566
"7207" 1441.2 76.0974574720079 15.0877029151659
"7208" 1441.4 67.4942809449077 15.9811441076053
"7209" 1441.6 59.0653213350545 17.9688080784647
"7210" 1441.8 50.6515805602019 19.7188443989184
"7211" 1442 42.1574636052243 18.8128638826621
"7212" 1442.2 34.1772831942352 18.4980524683033
"7213" 1442.4 28.3417563987956 22.6428736012763
"7214" 1442.6 23.2821179098318 26.21006851194
"7215" 1442.8 19.0027248253941 29.2970732947835
"7216" 1443 17.4505937399077 33.4828495752818
"7217" 1443.2 15.7052677160367 37.8634408013975
"7218" 1443.4 12.1923734787643 41.78782285062
"7219" 1443.6 9.82313329088604 47.4015458074489
"7220" 1443.8 9.64706380484646 53.3409439084361
"7221" 1444 9.52578363464252 59.4378478561582
"7222" 1444.2 6.29736180373964 65.1210214282944
"7223" 1444.4 3.73542748390431 69.3010069814031
"7224" 1444.6 6.56540501422509 71.0610684291839
"7225" 1444.8 11.3180025743458 75.290695785786
"7226" 1445 16.2799022456743 80.6839092689133
"7227" 1445.2 20.8395395326542 85.64325244737
"7228" 1445.4 26.2900602430498 90.16829198049
"7229" 1445.6 30.3343688669092 95.5489229261017
"7230" 1445.8 32.8737088295567 101.537725033668
"7231" 1446 33.8841444915572 108.397318225651
"7232" 1446.2 34.091460111739 113.425701445949
"7233" 1446.4 37.4552502835618 112.478571354258
"7234" 1446.6 42.8903109138993 111.226991461135
"7235" 1446.8 49.3731342357473 109.613353112469
"7236" 1447 55.9115974115411 106.649634691191
"7237" 1447.2 63.0208063783597 104.578043286528
"7238" 1447.4 69.8170458309268 104.437071623145
"7239" 1447.6 73.9391855731117 100.971272520722
"7240" 1447.8 76.6362900431018 96.66921448542
"7241" 1448 79.6532330791149 89.9436351999091
"7242" 1448.2 83.2854628361845 83.2238717334222
"7243" 1448.4 87.4553295866808 78.4813470995549
"7244" 1448.6 92.846919330454 78.3585237042743
"7245" 1448.8 97.6439922087816 81.3846486396557
"7246" 1449 103.549944409766 85.8620826885232
"7247" 1449.2 111.114090051386 88.9253275591858
"7248" 1449.4 119.952585373202 91.1832638877803
"7249" 1449.6 120.382904289805 88.5293884496804
"7250" 1449.8 123.140676672628 83.1058119692552
"7251" 1450 124.671068858045 76.6004846964743
"7252" 1450.2 124.533533155991 68.7903499069226
"7253" 1450.4 120.794588489388 62.7765696237151
"7254" 1450.6 115.821492568666 55.8569121929325
"7255" 1450.8 109.492504550764 50.4517612062182
"7256" 1451 101.666173770615 47.7814717254565
"7257" 1451.2 93.355861477786 47.42501314737
"7258" 1451.4 86.9202965575655 48.44416619537
"7259" 1451.6 79.9664530488165 50.4053345606728
"7260" 1451.8 74.0569587690322 54.0483705117718
"7261" 1452 68.3357949206185 56.6504714672867
"7262" 1452.2 63.6075944495176 58.4211381389489
"7263" 1452.4 58.1196121574721 61.7516882579376
"7264" 1452.6 52.3031950009836 63.4905711949336
"7265" 1452.8 46.3120740351497 62.4730294561004
"7266" 1453 40.8340136241215 59.2351315596289
"7267" 1453.2 38.7062519687733 54.0167494685414
"7268" 1453.4 39.8475630668652 49.684051648568
"7269" 1453.6 40.1218509739263 43.2756043090843
"7270" 1453.8 37.4676028392643 36.6084552121512
"7271" 1454 32.300392456354 33.0890192534243
"7272" 1454.2 26.4762757401109 35.8128450853094
"7273" 1454.4 22.0986254301447 40.3091409729414
"7274" 1454.6 17.9348115700176 46.1343094517121
"7275" 1454.8 13.159537867559 51.8132859812807
"7276" 1455 7.53198129309167 55.3083347114547
"7277" 1455.2 7.34774510828448 60.2865561580808
"7278" 1455.4 9.84263312365561 66.2643569905465
"7279" 1455.6 12.2348927800674 73.8887351500591
"7280" 1455.8 14.2767665971425 81.7566518405904
"7281" 1456 17.7809087602986 89.6130179488539
"7282" 1456.2 20.7675114672994 97.36351249937
"7283" 1456.4 24.0430594730828 103.936443020251
"7284" 1456.6 28.8292194327557 106.063551691816
"7285" 1456.8 35.2501331826366 105.589850036813
"7286" 1457 43.6878789240366 105.712813067605
"7287" 1457.2 52.6142817184805 106.268571099108
"7288" 1457.4 60.7444250385212 107.164296275042
"7289" 1457.6 69.5010088992262 106.414710148224
"7290" 1457.8 73.3919306239357 107.732778339555
"7291" 1458 75.2663454039477 111.948052070493
"7292" 1458.2 80.1179871387832 117.047387065975
"7293" 1458.4 85.691211095059 121.107351962894
"7294" 1458.6 90.608879849976 118.276697423854
"7295" 1458.8 97.4797815552101 113.788932645907
"7296" 1459 101.927063235815 107.270279627723
"7297" 1459.2 105.982011292287 99.6479699671327
"7298" 1459.4 109.963678121958 91.6252377291091
"7299" 1459.6 112.132693654211 83.302385290245
"7300" 1459.8 111.630673121173 74.9785437665129
"7301" 1460 107.802854509101 67.8489804797095
"7302" 1460.2 102.880719927952 61.2897410712033
"7303" 1460.4 97.7951525895473 53.5190851230245
"7304" 1460.6 93.2885152070603 45.9972374150304
"7305" 1460.8 87.7586578905118 38.53545068619
"7306" 1461 81.1249442208489 33.4865964614877
"7307" 1461.2 72.8881004137776 29.0455144294609
"7308" 1461.4 65.6494835762218 23.62269371133
"7309" 1461.6 57.4289827820755 19.4814457602332
"7310" 1461.8 48.6406993993297 16.4504633891142
"7311" 1462 39.5997384154352 15.1475868230033
"7312" 1462.2 33.0710044222324 18.2153588252271
"7313" 1462.4 26.8282515930418 21.79968369672
"7314" 1462.6 21.3736480537956 22.58315760237
"7315" 1462.8 15.8355600375889 24.4242082697249
"7316" 1463 13.5582810804831 27.6351311098388
"7317" 1463.2 12.7286280450635 32.3816636356679
"7318" 1463.4 12.4909749780429 37.4168349680616
"7319" 1463.6 11.3632577627358 41.8258555644865
"7320" 1463.8 10.6078173785323 47.4449530983091
"7321" 1464 7.66897792591956 53.0806961405555
"7322" 1464.2 4.62751287983821 57.538633167089
"7323" 1464.4 6.45386477191612 60.3164427734372
"7324" 1464.6 9.6392857296304 64.8507103520129
"7325" 1464.8 12.0264691537138 69.921797528922
"7326" 1465 14.2192041135728 75.0931691309264
"7327" 1465.2 15.9602094830567 80.4930364900877
"7328" 1465.4 18.832713878438 86.1337700068897
"7329" 1465.6 23.6330771362963 90.524353561118
"7330" 1465.8 29.473245345039 94.276426813277
"7331" 1466 34.8016883672422 98.4802658896684
"7332" 1466.2 39.4916338092333 102.940767368346
"7333" 1466.4 41.4910412074222 108.79767556226
"7334" 1466.6 40.1453418138604 113.806676920151
"7335" 1466.8 39.9423060235548 112.209746185992
"7336" 1467 43.0998541988248 111.399839621518
"7337" 1467.2 47.9806643201927 108.212859946715
"7338" 1467.4 52.500437658829 103.73213943809
"7339" 1467.6 57.7944377038225 100.021217646094
"7340" 1467.8 63.5942583569913 96.4952209222911
"7341" 1468 69.5501124520422 92.361954683975
"7342" 1468.2 74.0133105758053 87.6365313074131
"7343" 1468.4 79.8606238136518 83.340603529545
"7344" 1468.6 82.9965919627144 84.4710123343868
"7345" 1468.8 86.9176665693829 88.9775681280314
"7346" 1469 89.9434073868741 94.1700949130423
"7347" 1469.2 95.0885710352188 99.5637602873191
"7348" 1469.4 102.100699787329 102.33296321965
"7349" 1469.6 109.779147189502 101.131193923695
"7350" 1469.8 116.183472222952 96.79660861642
"7351" 1470 120.840457242968 90.1862915383539
"7352" 1470.2 123.246600227202 82.041565575738
"7353" 1470.4 123.473313800149 73.6112120221331
"7354" 1470.6 121.513310580883 64.7121770790166
"7355" 1470.8 116.025106124202 58.4198343978422
"7356" 1471 108.358991728862 54.7946434425775
"7357" 1471.2 99.6279400204188 54.1348379905115
"7358" 1471.4 90.4824140191463 54.2866025920644
"7359" 1471.6 83.4080825416514 50.9488049360397
"7360" 1471.8 77.2780069100367 47.1339935270122
"7361" 1472 70.3498868431826 45.5508494893892
"7362" 1472.2 62.6990272651101 45.3422944185443
"7363" 1472.4 55.8267927084443 43.8618379075821
"7364" 1472.6 49.0143187392788 40.9741103380513
"7365" 1472.8 43.987810544104 37.6752079694243
"7366" 1473 42.6198089233777 33.0280764088645
"7367" 1473.2 40.5794966797018 30.5367978478033
"7368" 1473.4 34.7300446893887 31.4153507065348
"7369" 1473.6 27.9554562364875 33.342761911421
"7370" 1473.8 20.52349148914 34.9863552638545
"7371" 1474 14.5441100452018 38.0808289515443
"7372" 1474.2 13.4003871742294 43.1929567404801
"7373" 1474.4 12.3977836244959 50.3732773219414
"7374" 1474.6 8.94935250856184 56.985687890658
"7375" 1474.8 8.5126982318248 63.962233251034
"7376" 1475 9.99874339452152 70.973087312788
"7377" 1475.2 12.3955663451357 79.174578555932
"7378" 1475.4 12.8565608969218 86.242514439594
"7379" 1475.6 14.7680323429693 90.7034658368584
"7380" 1475.8 19.7354280139823 93.196792263492
"7381" 1476 26.4396290395737 93.8807043559981
"7382" 1476.2 33.4975889787859 92.3297532523346
"7383" 1476.4 41.2751763277822 90.32498676162
"7384" 1476.6 48.3507473826483 87.3869596154325
"7385" 1476.8 55.4537915129062 87.2450951728135
"7386" 1477 61.7361152927104 90.5061939307148
"7387" 1477.2 66.2659586638412 95.9151874198864
"7388" 1477.4 71.5289708886428 99.6004330673228
"7389" 1477.6 74.4741364860662 95.5929500007259
"7390" 1477.8 76.4243674091382 89.6804882716064
"7391" 1478 78.9119408086443 82.4910932413877
"7392" 1478.2 82.3983274274786 75.1878341245843
"7393" 1478.4 82.0411942324404 68.371413292159
"7394" 1478.6 79.023746962924 62.4964465898422
"7395" 1478.8 75.4810167530056 56.1437722250616
"7396" 1479 73.7765502243407 47.9452058489533
"7397" 1479.2 75.0852072244876 41.89610786197
"7398" 1479.4 80.3332356141457 37.6740044287719
"7399" 1479.6 85.5331111578195 31.50074677237
"7400" 1479.8 89.8495894871715 25.3472242022488
"7401" 1480 93.2434229731109 17.5761822112488
"7402" 1480.2 92.4210472655626 13.0798180980813
"7403" 1480.4 87.7332332127552 9.49248301495252
"7404" 1480.6 80.6375922581345 6.85488219813923
"7405" 1480.8 71.6509252544518 7.97232471798
"7406" 1481 63.7774645785781 10.6371198330532
"7407" 1481.2 55.243460837446 13.0463737026258
"7408" 1481.4 46.3270272879945 14.3755576746505
"7409" 1481.6 37.5672642634777 16.2002723491631
"7410" 1481.8 30.1154567047956 17.407771030495
"7411" 1482 24.490212804449 15.716757080943
"7412" 1482.2 26.1326301202631 17.4704931409108
"7413" 1482.4 24.04231281538 20.7214374305284
"7414" 1482.6 21.0882362802811 23.173459120271
"7415" 1482.8 16.8064828844876 26.7908037576843
"7416" 1483 12.0716397364699 30.9320698783185
"7417" 1483.2 10.1337635969943 35.4872216075304
"7418" 1483.4 7.73959541774552 41.5624094489234
"7419" 1483.6 6.51494883857683 47.472785946495
"7420" 1483.8 5.44799080038826 54.8063154664124
"7421" 1484 3.35079418555184 60.498835841245
"7422" 1484.2 2.18343300430441 67.7917415264726
"7423" 1484.4 4.00697059666526 73.0902697829798
"7424" 1484.6 8.95152438648754 77.4020654491081
"7425" 1484.8 15.0104250116052 78.7190067388994
"7426" 1485 21.2675700721329 79.9204005797752
"7427" 1485.2 27.6890330756849 82.4303292790988
"7428" 1485.4 33.2770022114395 86.3794234502798
"7429" 1485.6 37.502744407458 91.7234268814609
"7430" 1485.8 41.0576601262502 98.6405359254426
"7431" 1486 44.5196452166018 105.01989977247
"7432" 1486.2 46.6640888948334 112.137879218238
"7433" 1486.4 48.2317465713018 115.564948965995
"7434" 1486.6 53.4472002868961 115.128150287494
"7435" 1486.8 59.0326366065917 113.464835124234
"7436" 1487 64.202483370268 109.701792013329
"7437" 1487.2 69.7791152189823 106.405388626443
"7438" 1487.4 75.5752371814768 103.17905457952
"7439" 1487.6 79.4161873234119 103.072696538219
"7440" 1487.8 84.0161502448518 106.481747425695
"7441" 1488 88.4479488896131 112.833680439676
"7442" 1488.2 94.7502044181268 117.526818583395
"7443" 1488.4 98.4127525096696 115.570599512128
"7444" 1488.6 104.309741077849 112.755721033135
"7445" 1488.8 107.759194253983 107.774503457143
"7446" 1489 112.187964406315 101.292790609431
"7447" 1489.2 115.677512840792 93.2150369514213
"7448" 1489.4 116.744173815823 84.8926599998565
"7449" 1489.6 115.271797113932 75.9234245605322
"7450" 1489.8 112.280998147439 69.7089286409753
"7451" 1490 107.706341521341 62.5926691617352
"7452" 1490.2 102.321353432367 55.5805750383608
"7453" 1490.4 95.0213212589588 50.86465468437
"7454" 1490.6 88.038161872798 46.8186660815527
"7455" 1490.8 81.323209436598 41.0865542144077
"7456" 1491 76.3486972077718 33.75817077369
"7457" 1491.2 72.7681564058439 25.71705322497
"7458" 1491.4 69.9141226168204 17.2759443717411
"7459" 1491.6 65.5284321159848 11.3376209630587
"7460" 1491.8 58.0472773718268 10.018911432495
"7461" 1492 49.2440365968062 11.6048633682821
"7462" 1492.2 40.8700165574087 14.6495782718183
"7463" 1492.4 32.2235254329291 18.4177555614912
"7464" 1492.6 24.7563239282321 21.9925120859155
"7465" 1492.8 18.0446342919718 25.0711649808
"7466" 1493 12.8797656979176 29.1607177345279
"7467" 1493.2 8.08690450573444 35.4568884274461
"7468" 1493.4 5.32997066084261 41.4473836801564
"7469" 1493.6 2.78834448325446 48.5480929864489
"7470" 1493.8 3.39398493975636 54.3008218359791
"7471" 1494 6.16074953966527 60.1022827688334
"7472" 1494.2 8.80948357014582 65.607722676738
"7473" 1494.4 11.4129860356304 69.3064717434176
"7474" 1494.6 14.9634031447494 73.79559826437
"7475" 1494.8 17.217436256706 80.0197115217986
"7476" 1495 16.9049236929092 86.6126907125407
"7477" 1495.2 16.0551543825433 91.904207909931
"7478" 1495.4 19.8709697304291 96.0171881603927
"7479" 1495.6 25.5296087146212 98.9117621398297
"7480" 1495.8 32.4881478099092 101.458767734931
"7481" 1496 39.1225285712018 104.351990542799
"7482" 1496.2 44.6780113153518 108.59967485357
"7483" 1496.4 50.1111562482175 114.038209927292
"7484" 1496.6 52.5771029112845 117.200147393345
"7485" 1496.8 50.8802457564457 120.017917599882
"7486" 1497 51.5600612047384 118.908656508004
"7487" 1497.2 55.8429721020828 116.851781348775
"7488" 1497.4 59.1730074805044 112.726816482404
"7489" 1497.6 61.7150362188768 106.226959163695
"7490" 1497.8 65.5006356860736 100.67575990537
"7491" 1498 70.7105582818742 95.7908539166803
"7492" 1498.2 75.1380626607328 90.8179344056886
"7493" 1498.4 78.8001394457147 84.4836392036521
"7494" 1498.6 83.3285137222794 79.3306536112666
"7495" 1498.8 85.6793586639009 78.3581119648744
"7496" 1499 88.8276206482549 79.0243945438213
"7497" 1499.2 93.81305289749 75.4376870207344
"7498" 1499.4 95.6332085373 68.7555679566825
"7499" 1499.6 94.7620152729682 60.9156944404635
"7500" 1499.8 92.8263614273119 51.6675883357186
"7501" 1500 89.951007776674 43.7164284449255
"7502" 1500.2 84.3433589688845 36.6798081749469
"7503" 1500.4 76.9378190951218 31.59501842931
"7504" 1500.6 68.6742889901916 28.8228701411455
"7505" 1500.8 61.3373330733581 24.4423157016512
"7506" 1501 53.2907782867861 19.0576323815498
"7507" 1501.2 44.7361013481699 16.1917669449657
"7508" 1501.4 35.3893117366685 16.7527528736033
"7509" 1501.6 28.4803267352018 20.0914782754582
"7510" 1501.8 23.1835898323941 25.6038684393508
"7511" 1502 19.1419545277455 32.4976367683506
"7512" 1502.2 15.7300961625074 39.0665426634256
"7513" 1502.4 12.1876224958018 44.9894689883427
"7514" 1502.6 10.3047714017403 51.2109053993957
"7515" 1502.8 8.11176226478658 58.5698403873107
"7516" 1503 8.11569341310734 65.6794887059369
"7517" 1503.2 8.83981509153791 72.8683360649602
"7518" 1503.4 6.9486676057986 79.1399875342248
"7519" 1503.6 3.55831712135383 78.996336268314
"7520" 1503.8 2.57612209746167 74.7766333834094
"7521" 1504 1.36700358061506 69.7495185500477
"7522" 1504.2 0.871194208080093 62.9017384012918
"7523" 1504.4 2.13524639647961 57.0043440533978
"7524" 1504.6 2.93736902662636 49.8298778278511
"7525" 1504.8 6.28321722060999 44.2076613695639
"7526" 1505 9.93099874514301 38.5861085876935
"7527" 1505.2 10.9650362134518 32.87023368062
"7528" 1505.4 10.4739008439107 32.215121456332
"7529" 1505.6 12.8633178504685 29.7894189459367
"7530" 1505.8 14.4278506974136 24.2018124433112
"7531" 1506 16.9246025611492 20.6400618569068
"7532" 1506.2 21.7499308023462 18.6391929075968
"7533" 1506.4 25.8082587417473 14.588210775067
"7534" 1506.6 29.1569206209252 14.2320657383062
"7535" 1506.8 33.9203638253243 9.8931422266353
"7536" 1507 37.9700320590083 7.58763553724098
"7537" 1507.2 43.7141452280123 4.41139055835947
"7538" 1507.4 49.7766078646081 3.12768515871375
"7539" 1507.6 55.6319213208915 1.67734141516311
"7540" 1507.8 61.8348355147548 2.30051319268765
"7541" 1508 68.6093165743358 4.26992293573083
"7542" 1508.2 75.5072181580731 3.58755747504327
"7543" 1508.4 75.5657352155518 3.56193990276
"7544" 1508.6 77.2871903887761 6.38770570098386
"7545" 1508.8 81.5975831847418 10.38389561781
"7546" 1509 88.5416198827318 12.83750658087
"7547" 1509.2 95.6476227642514 13.1383333159542
"7548" 1509.4 97.9654933620059 13.1231583694525
"7549" 1509.6 96.9953436872212 12.2382594306807
"7550" 1509.8 96.8761958250369 13.9151033281432
"7551" 1510 100.259444261442 17.94346335135
"7552" 1510.2 103.457172527402 23.8898574031986
"7553" 1510.4 107.862640638338 29.310309820904
"7554" 1510.6 111.106224346328 35.4920172649622
"7555" 1510.8 113.300648637742 43.1939496638036
"7556" 1511 116.924074726497 50.0504400210222
"7557" 1511.2 123.148304027978 54.9566420301114
"7558" 1511.4 124.816490249593 54.7462984671874
"7559" 1511.6 125.907150686202 55.5628623776286
"7560" 1511.8 126.224921349923 57.1800620965667
"7561" 1512 127.359245991663 61.5428960751136
"7562" 1512.2 127.320263567356 66.27934453537
"7563" 1512.4 126.050086241997 73.1063633504982
"7564" 1512.6 124.649191303565 81.0300065708036
"7565" 1512.8 123.124202022066 86.3817065626582
"7566" 1513 117.846970665194 90.5042334624692
"7567" 1513.2 111.340636923177 95.302912430445
"7568" 1513.4 104.089359347151 99.7615196711347
"7569" 1513.6 96.0226626007272 103.340240543573
"7570" 1513.8 88.0035563467948 102.689263604184
"7571" 1514 85.5454666553071 99.1034481306595
"7572" 1514.2 83.9477797773915 94.9902476968614
"7573" 1514.4 82.1082706624564 92.6163439269246
"7574" 1514.6 81.729225374342 91.5938680243607
"7575" 1514.8 81.9931630681136 90.6865612804877
"7576" 1515 79.74832785272 87.6722935156609
"7577" 1515.2 76.7568107049198 83.9348644854982
"7578" 1515.4 73.6187255481506 80.3710953336777
"7579" 1515.6 69.7767443892449 78.2137585144821
"7580" 1515.8 66.9916279280702 75.8305518832384
"7581" 1516 66.6329822969161 71.2149571535414
"7582" 1516.2 68.8919916084408 68.7562021088833
"7583" 1516.4 71.6640314143484 68.0760410725769
"7584" 1516.6 75.9068057819124 66.0144988419753
"7585" 1516.8 79.4538108318459 62.9811320760056
"7586" 1517 79.8803729977312 58.8305347580759
"7587" 1517.2 76.5736409955963 55.9171760450397
"7588" 1517.4 71.2414769045927 54.3876814707518
"7589" 1517.6 65.2388578783963 51.1866787377311
"7590" 1517.8 60.6203097236229 46.7310503811332
"7591" 1518 56.9796939494286 42.5984829264937
"7592" 1518.2 55.342001542081 38.000647324381
"7593" 1518.4 51.9311786381018 38.13798099747
"7594" 1518.6 46.4839741103065 36.8038978070212
"7595" 1518.8 40.0543342619115 33.9623301423377
"7596" 1519 35.6302118196366 31.1324115675222
"7597" 1519.2 33.6719805811801 34.7922233961417
"7598" 1519.4 31.4259361719518 40.76866980262
"7599" 1519.6 28.9053991049308 46.8035202839868
"7600" 1519.8 23.7775800523211 51.6956384196085
"7601" 1520 17.1166793382296 52.6870985028422
"7602" 1520.2 10.0840722340337 51.047290518193
"7603" 1520.4 7.15834466688826 52.9083588367683
"7604" 1520.6 7.92571592818531 56.951146182808
"7605" 1520.8 8.53570025862683 63.276027897045
"7606" 1521 8.12638879749692 70.8885059635175
"7607" 1521.2 6.12984883747013 76.59826914637
"7608" 1521.4 7.2388698018459 80.7234638459548
"7609" 1521.6 11.5190579425215 83.8294524019028
"7610" 1521.8 15.9984605322349 89.8598928990642
"7611" 1522 20.5689503145221 95.5501366659169
"7612" 1522.2 23.6690624835002 101.830526060564
"7613" 1522.4 26.866201429469 108.45458169063
"7614" 1522.6 30.9116234131542 109.732875980751
"7615" 1522.8 37.8978307408685 109.963398693989
"7616" 1523 44.9239607521931 108.80350546317
"7617" 1523.2 52.2954206652268 106.87985408507
"7618" 1523.4 59.957276369374 105.087564851886
"7619" 1523.6 68.3813143566527 103.749926476386
"7620" 1523.8 74.3775063241171 101.549165430616
"7621" 1524 76.2787957888801 96.5204956846657
"7622" 1524.2 79.3941939775439 89.2639277494753
"7623" 1524.4 83.7722384233788 82.934154245662
"7624" 1524.6 88.66902607458 76.5768583680507
"7625" 1524.8 95.5983157869711 70.6989409262162
"7626" 1525 103.067299146815 64.844822387975
"7627" 1525.2 110.150269950573 59.5263573671028
"7628" 1525.4 116.229763851817 53.6117947913187
"7629" 1525.6 122.869976850538 51.4031844199609
"7630" 1525.8 123.640499905547 51.2190419942427
"7631" 1526 124.558697782758 47.189057061257
"7632" 1526.2 122.701270008897 41.7354804794048
"7633" 1526.4 119.252607216727 35.78755928052
"7634" 1526.6 116.686724492313 28.5671430335089
"7635" 1526.8 114.184540132063 28.5459106783422
"7636" 1527 108.631845714096 25.0011962042354
"7637" 1527.2 101.341276009608 21.4555303438155
"7638" 1527.4 92.595704203786 20.0970800558254
"7639" 1527.6 83.7871596050422 20.2819317040934
"7640" 1527.8 74.7600093737825 20.2284209229184
"7641" 1528 66.5325982484596 19.2420166821226
"7642" 1528.2 57.5264095327513 19.4795005866887
"7643" 1528.4 49.3610810020158 20.2322914872886
"7644" 1528.6 40.8917041315233 19.3118583099057
"7645" 1528.8 31.5732854986149 17.3073789163917
"7646" 1529 24.7460227670533 18.5569985315581
"7647" 1529.2 22.0562525176724 23.4786634055759
"7648" 1529.4 21.5344222968307 28.8477968278339
"7649" 1529.6 21.2895056450124 34.73655769977
"7650" 1529.8 20.2379094324931 39.2581835649137
"7651" 1530 17.1013057871229 42.8924640654753
"7652" 1530.2 12.8609046527733 45.2001656452629
"7653" 1530.4 9.06964406314919 48.9503902422384
"7654" 1530.6 10.1198613495966 53.8248919915542
"7655" 1530.8 11.8392170785518 59.48286764652
"7656" 1531 14.0195387032266 65.8392557191882
"7657" 1531.2 15.7114944302733 73.7591999412271
"7658" 1531.4 16.9204000109833 81.1758935510423
"7659" 1531.6 17.4704065430799 89.0766796365163
"7660" 1531.8 18.2859694947367 97.0524338073933
"7661" 1532 19.9716329815618 99.946046323002
"7662" 1532.2 19.3574259041698 100.33434363429
"7663" 1532.4 15.4299626164774 101.923620527134
"7664" 1532.6 12.0123465623754 100.194610170932
"7665" 1532.8 11.5812923237058 99.2934834288503
"7666" 1533 9.88220801324871 96.4727488490184
"7667" 1533.2 7.51700730616366 91.8194366151639
"7668" 1533.4 5.05643279076573 86.534053513761
"7669" 1533.6 3.16978952317726 80.3114948007635
"7670" 1533.8 1.1795563458116 73.6091678287603
"7671" 1534 1.10008958423722 67.115861749547
"7672" 1534.2 2.13257662316736 59.8064048102493
"7673" 1534.4 4.1590202283489 52.8317699424582
"7674" 1534.6 5.21425520110749 46.5056121076059
"7675" 1534.8 5.95010975303517 40.95339129257
"7676" 1535 10.315273948095 37.1172200623797
"7677" 1535.2 14.709194705717 32.2110655634003
"7678" 1535.4 16.1711882552805 26.0829177180442
"7679" 1535.6 18.0019993839953 21.7647887825765
"7680" 1535.8 21.2677011337318 20.61109645449
"7681" 1536 27.0357666921709 16.8701218307205
"7682" 1536.2 30.9220440395655 11.3493115050973
"7683" 1536.4 34.0997689489115 11.8491746935958
"7684" 1536.6 39.3194533722562 11.4583266409135
"7685" 1536.8 46.4625418190728 8.42597110898291
"7686" 1537 53.0664236175049 3.02236785155182
"7687" 1537.2 57.8816157561681 1.79930611787562
"7688" 1537.4 63.4754337725818 0.905772271410002
"7689" 1537.6 70.5266661003169 1.32637583241425
"7690" 1537.8 76.1537500777455 1.83399312027291
"7691" 1538 82.8277326480503 3.27715611355183
"7692" 1538.2 85.7784481917418 4.7008434339
"7693" 1538.4 92.091330776643 8.37121822345824
"7694" 1538.6 99.4514847896345 11.929823397495
"7695" 1538.8 104.097344192467 14.55732734937
"7696" 1539 108.506003277136 18.101528220304
"7697" 1539.2 112.708056201293 22.3225786980518
"7698" 1539.4 116.598558102833 28.3125410202384
"7699" 1539.6 120.427164436341 35.1011972944028
"7700" 1539.8 123.051849190061 41.8912647793039
"7701" 1540 125.920034707795 50.4274121161073
"7702" 1540.2 127.105860233663 58.6454962239085
"7703" 1540.4 127.502181547458 66.6386613151136
"7704" 1540.6 127.08890779284 74.4250751469582
"7705" 1540.8 124.178929875228 81.7756972908572
"7706" 1541 122.02536395094 89.6812287143946
"7707" 1541.2 116.759711893193 96.5017286720171
"7708" 1541.4 113.556165556582 102.974118483659
"7709" 1541.6 108.510055350348 108.154727547248
"7710" 1541.8 103.167323940812 112.318340609199
"7711" 1542 96.2154075637618 116.575566607218
"7712" 1542.2 88.7023563643793 121.454359094685
"7713" 1542.4 81.320306769559 123.885757296132
"7714" 1542.6 73.6317196895865 123.255879647693
"7715" 1542.8 68.6845302672409 120.129241815729
"7716" 1543 64.0135254298166 119.037222196386
"7717" 1543.2 61.9964487839329 119.792373327782
"7718" 1543.4 59.9133367866178 119.00013170841
"7719" 1543.6 59.2248059447905 117.577057075378
"7720" 1543.8 56.9684246842266 115.327137814428
"7721" 1544 56.4762856722268 113.456576097945
"7722" 1544.2 54.5614058834395 111.365380553296
"7723" 1544.4 49.9921278823301 110.965285870755
"7724" 1544.6 46.3430091311698 113.273510731698
"7725" 1544.8 45.1626115775268 113.35147593987
"7726" 1545 44.0511905713238 110.146426034346
"7727" 1545.2 42.7955203849931 108.301683364535
"7728" 1545.4 43.2977376461036 105.240337117004
"7729" 1545.6 40.5037899593238 102.285275999468
"7730" 1545.8 37.8697981210898 96.6441749493269
"7731" 1546 36.61121802899 90.222963495692
"7732" 1546.2 33.7507505016018 85.82797393732
"7733" 1546.4 31.3680867375324 81.3508072235105
"7734" 1546.6 25.9679252072905 78.6067814536684
"7735" 1546.8 19.7385180842018 78.6334680684432
"7736" 1547 13.4539620165972 82.3250797329514
"7737" 1547.2 10.7935820073671 83.4006946041469
"7738" 1547.4 8.81780132411918 80.0210651784444
"7739" 1547.6 8.27433284924984 75.960279338322
"7740" 1547.8 6.95228291127876 75.8535034574469
"7741" 1548 7.23985688414537 75.0500195059103
"7742" 1548.2 8.17399208908184 76.993700528994
"7743" 1548.4 8.7494685302838 79.1774781920257
"7744" 1548.6 9.87950859111093 80.526430326213
"7745" 1548.8 12.8778453005938 82.549103793642
"7746" 1549 16.5791767629971 87.671527509433
"7747" 1549.2 19.5330162489735 93.2748630666456
"7748" 1549.4 21.7921212624111 99.3958932869514
"7749" 1549.6 25.9075634679499 104.683157963205
"7750" 1549.8 30.8874914362018 109.77837388468
"7751" 1550 37.5525504146338 113.505877626642
"7752" 1550.2 44.5824848845858 114.838929813426
"7753" 1550.4 50.3981948022018 113.901883916114
"7754" 1550.6 56.1884888398883 112.412214126565
"7755" 1550.8 62.625628198582 111.284216632279
"7756" 1551 66.4389791516233 107.604526650089
"7757" 1551.2 70.0016002747872 101.741520562272
"7758" 1551.4 75.9945630690366 97.9528488271265
"7759" 1551.6 80.9748291289245 95.1143102369246
"7760" 1551.8 86.461598228854 93.2204338042396
"7761" 1552 93.771179827312 93.1152421139039
"7762" 1552.2 101.929146238941 90.7844364645091
"7763" 1552.4 106.545128219524 87.1782990837171
"7764" 1552.6 108.364555664667 79.7260147074735
"7765" 1552.8 110.017845542945 71.8813041542992
"7766" 1553 113.121816367622 64.6521253831011
"7767" 1553.2 118.475613125912 59.4838733896595
"7768" 1553.4 124.878902230746 58.1875423216736
"7769" 1553.6 124.657818129396 58.0978103444811
"7770" 1553.8 124.970528330738 53.7173732606914
"7771" 1554 123.68385883614 49.7789861166443
"7772" 1554.2 121.537928124582 43.4780498497505
"7773" 1554.4 120.382904289805 35.8343436769045
"7774" 1554.6 116.816646037954 31.3838714228287
"7775" 1554.8 112.607853651538 25.3974097690064
"7776" 1555 108.14551289973 20.1202044030367
"7777" 1555.2 101.790160961612 18.8619079863174
"7778" 1555.4 93.3355632487473 18.4833828410973
"7779" 1555.6 85.1833083926393 18.88872780337
"7780" 1555.8 77.0958396678382 19.9542059899155
"7781" 1556 69.4761494579097 19.7060541943925
"7782" 1556.2 61.5007559113999 18.0537286477066
"7783" 1556.4 53.9297588043268 14.1186861937677
"7784" 1556.6 47.9568657293367 9.12947853193179
"7785" 1556.8 43.7015711979161 9.8703432769744
"7786" 1557 37.9659451919438 14.647736087499
"7787" 1557.2 33.0919475308018 19.9199497690437
"7788" 1557.4 27.7908507515913 24.5664830734121
"7789" 1557.6 23.2520503028058 29.3867609945878
"7790" 1557.8 19.4187108168232 32.8464245833215
"7791" 1558 15.5676881567266 34.5216274035086
"7792" 1558.2 13.3636735091345 34.6990744266104
"7793" 1558.4 11.4182296661364 37.6632890345756
"7794" 1558.6 8.7999027199754 42.3881376471719
"7795" 1558.8 8.85311116797862 48.6841676385932
"7796" 1559 10.2820316542275 54.5427519024726
"7797" 1559.2 11.3746939730283 60.242336707651
"7798" 1559.4 13.2636811943248 66.0955628381897
"7799" 1559.6 14.9519993141775 72.5309784761505
"7800" 1559.8 15.5398532512266 78.6028842325188
"7801" 1560 15.2282515918018 84.28013524567
"7802" 1560.2 12.4095884198098 87.780416389026
"7803" 1560.4 12.1452530739723 88.0303260823372
"7804" 1560.6 15.69392777058 89.7733915851683
"7805" 1560.8 21.4232192603258 90.3842092398741
"7806" 1561 28.3610863784959 91.0323453503448
"7807" 1561.2 35.5783764945608 91.771236800088
"7808" 1561.4 42.3840849190118 94.9451296984857
"7809" 1561.6 49.6512135876178 97.76607795333
"7810" 1561.8 56.1894450758659 101.584438355393
"7811" 1562 61.6376630677732 106.008114245799
"7812" 1562.2 65.0550405879538 109.680996237498
"7813" 1562.4 66.9822926633018 108.26208040642
"7814" 1562.6 70.8244937643363 106.322852687093
"7815" 1562.8 75.4370337909092 106.451996235346
"7816" 1563 79.0966657532818 110.167132241394
"7817" 1563.2 83.0961964686293 116.661668601822
"7818" 1563.4 85.8425711359841 121.574561621515
"7819" 1563.6 85.8993493962732 120.185261109941
"7820" 1563.8 88.4301904791542 118.69596305468
"7821" 1564 94.5302456862597 116.540014169072
"7822" 1564.2 99.6381091519067 111.816481082739
"7823" 1564.4 104.350357324352 105.42119128512
"7824" 1564.6 109.756924012366 99.1919315434766
"7825" 1564.8 113.975280312689 92.2024169357803
"7826" 1565 116.15986127732 84.2048568955336
"7827" 1565.2 114.977411098732 76.2781221562918
"7828" 1565.4 112.183597043095 68.9159480680307
"7829" 1565.6 108.775969938511 61.1696817538064
"7830" 1565.8 105.477052207459 53.8379635767003
"7831" 1566 102.371512010433 45.5765733043027
"7832" 1566.2 98.208467540259 38.2344365537986
"7833" 1566.4 91.9898362774791 34.0902532173502
"7834" 1566.6 84.1914985805742 32.7069252467317
"7835" 1566.8 76.9983082058614 32.861424511987
"7836" 1567 70.7844588567365 29.7613754194096
"7837" 1567.2 67.3289704503837 23.1969656880973
"7838" 1567.4 63.8922792001814 15.4698853081659
"7839" 1567.6 59.5031026321915 9.3367946614834
"7840" 1567.8 54.0150721542986 9.1286935735313
"7841" 1568 46.5493525125811 11.3856527775769
"7842" 1568.2 38.6157570552018 14.9480026844367
"7843" 1568.4 30.8951697925049 17.5259966444912
"7844" 1568.6 24.0133810336857 19.1640635058539
"7845" 1568.8 20.1474475748355 19.873824994568
"7846" 1569 17.7051600954989 24.3313582515383
"7847" 1569.2 14.8311081996712 27.6061261960843
"7848" 1569.4 11.9975831773018 31.51093830285
"7849" 1569.6 9.4955183386358 36.6157413151625
"7850" 1569.8 6.98860744302002 41.533999695673
"7851" 1570 4.15529396720184 45.5003288438835
"7852" 1570.2 5.26951259055004 48.2508001036736
"7853" 1570.4 7.09787379162791 52.7091001462396
"7854" 1570.6 10.2682253789518 55.6604272933055
"7855" 1570.8 11.8933051922788 59.4327266231649
"7856" 1571 14.7804614665295 61.597877855849
"7857" 1571.2 18.7741231518139 63.3745387035166
"7858" 1571.4 21.9620854774985 67.1948549005225
"7859" 1571.6 22.4962725624346 72.8137848754562
"7860" 1571.8 20.1090947552768 77.78303456467
"7861" 1572 16.0704575874399 83.0377391490605
"7862" 1572.2 13.8195851434206 88.5335067944325
"7863" 1572.4 16.5217067033425 91.0027633492059
"7864" 1572.6 20.5984335306428 95.5438829431968
"7865" 1572.8 25.9766341263923 100.190448930132
"7866" 1573 32.4016756836051 103.417815837943
"7867" 1573.2 39.0302961552898 107.877095342538
"7868" 1573.4 45.1030310090365 113.049040266669
"7869" 1573.6 50.5720292175739 117.722872225696
"7870" 1573.8 55.4055800198209 116.411968277465
"7871" 1574 58.7184219765294 112.112677838422
"7872" 1574.2 62.7804616665912 105.584379784786
"7873" 1574.4 65.8612231109198 98.9183742008059
"7874" 1574.6 69.1920831949123 92.4051988217647
"7875" 1574.8 71.833176076292 86.8399219074192
"7876" 1575 75.1187296881236 84.7093980783874
"7877" 1575.2 79.4720261727191 83.195308326689
"7878" 1575.4 83.0881249061768 81.10802138377
"7879" 1575.6 84.8422751903311 76.6454928328614
"7880" 1575.8 82.7512575904072 70.5879960374057
"7881" 1576 78.6294044767151 64.9681996295912
"7882" 1576.2 74.9414208618129 57.2909808481478
"7883" 1576.4 71.2532503842574 50.9955875412311
"7884" 1576.6 68.5294850463794 44.5175695221177
"7885" 1576.8 68.0681251615548 40.1073443872818
"7886" 1577 71.5822476789543 37.1136565045482
"7887" 1577.2 76.5533751985286 32.1604213319047
"7888" 1577.4 79.2628466702117 24.6908367400037
"7889" 1577.6 79.3358825933855 17.6069868526965
"7890" 1577.8 76.0152440590137 11.4885162531027
"7891" 1578 70.4612791206418 9.42843963531001
"7892" 1578.2 63.709996588559 9.38616558285979
"7893" 1578.4 55.4350092600067 9.51904482701634
"7894" 1578.6 46.5988816052134 10.0511302970212
"7895" 1578.8 39.3411085932128 11.3486751707766
"7896" 1579 31.3507122750456 14.0238644258075
"7897" 1579.2 24.8571716182328 15.4438329001432
"7898" 1579.4 21.6661443179588 20.4436505611831
"7899" 1579.6 18.7503136280019 24.4795102381129
"7900" 1579.8 13.4523155291136 31.0024109069876
"7901" 1580 9.02696856706499 34.8733387667384
"7902" 1580.2 7.40179899157683 39.3713154282137
"7903" 1580.4 9.21235271681864 45.2176419429401
"7904" 1580.6 11.1816125539045 50.9300732921808
"7905" 1580.8 12.8321592096388 55.6306939382524
"7906" 1581 15.4413448604149 59.9399201968372
"7907" 1581.2 17.8824674068518 66.14558069782
"7908" 1581.4 20.7316614153459 72.3186900337937
"7909" 1581.6 24.1157570536518 79.43915826767
"7910" 1581.8 24.6688939047817 86.7191440579162
"7911" 1582 25.5025117556808 94.1508252125549
"7912" 1582.2 27.7690509656979 100.975687820087
"7913" 1582.4 27.3919650738711 106.967224390661
"7914" 1582.6 27.1633338236615 109.313903884789
"7915" 1582.8 31.5526290509518 108.475465575845
"7916" 1583 37.332585588407 107.097730714242
"7917" 1583.2 43.914118225689 104.971228681396
"7918" 1583.4 50.4325521931171 103.149149347073
"7919" 1583.6 55.5892688180702 101.584281208028
"7920" 1583.8 61.6951454368738 100.47192929577
"7921" 1584 68.1515805620725 99.7312861755424
"7922" 1584.2 75.0331539518878 97.3045532321303
"7923" 1584.4 77.3546274552726 92.3635747030426
"7924" 1584.6 78.7912207395473 86.0115372988064
"7925" 1584.8 80.8232142747496 79.1328584657439
"7926" 1585 82.151018042547 74.2454235587859
"7927" 1585.2 82.71294122132 69.0391646642155
"7928" 1585.4 80.1230835210937 63.6694863921808
"7929" 1585.6 77.6371637872018 56.1544876192578
"7930" 1585.8 74.9730940815629 49.3925447261478
"7931" 1586 71.2580061229586 46.5780143304511
"7932" 1586.2 65.0065876002296 45.3513197927589
"7933" 1586.4 57.6465631522624 44.5065294190064
"7934" 1586.6 50.4826567215352 42.76238795277
"7935" 1586.8 43.4026581019544 40.6245305667721
"7936" 1587 37.8318448663893 36.8234328082137
"7937" 1587.2 33.5955517248268 31.0469051806825
"7938" 1587.4 35.7700400807403 30.0084155235129
"7939" 1587.6 39.681864154021 28.5598397056679
"7940" 1587.8 45.0770938842018 26.2693684251765
"7941" 1588 52.9491345681344 25.1424913802127
"7942" 1588.2 60.3298716260781 21.6611918295659
"7943" 1588.4 65.369673303459 16.77398522877
"7944" 1588.6 70.4622831019471 11.8243626899926
"7945" 1588.8 71.9287446391161 5.06464467371287
"7946" 1589 69.3485258187788 3.426265153245
"7947" 1589.2 64.5188060784692 2.38046655061752
"7948" 1589.4 59.0803832748489 2.31849824647588
"7949" 1589.6 52.2014567799685 2.52707491193667
"7950" 1589.8 44.9834513214627 3.61943342796782
"7951" 1590 39.660013512414 5.55480875870334
"7952" 1590.2 33.5902728548685 9.58509581215788
"7953" 1590.4 27.108845569328 14.1862764823797
"7954" 1590.6 20.3732752636814 18.9719239705537
"7955" 1590.8 16.2505047592331 23.5465757180575
"7956" 1591 13.6802949611109 29.7210893665821
"7957" 1591.2 10.1367335272624 35.2106182842185
"7958" 1591.4 5.89828084798972 39.3103930454912
"7959" 1591.6 4.75610555833584 43.2367669230504
"7960" 1591.8 2.58676885462661 49.4881216405558
"7961" 1592 3.26728149421102 55.3105929809205
"7962" 1592.2 2.76476236842136 61.6341195147603
"7963" 1592.4 3.05983743584839 67.5390089168959
"7964" 1592.6 6.28435234844575 72.2171539095407
"7965" 1592.8 11.1842148941218 75.810463840266
"7966" 1593 15.2288548912256 78.3969529483462
"7967" 1593.2 19.6303656265189 80.4356289460042
"7968" 1593.4 23.3380262512744 83.7724079913136
"7969" 1593.6 26.0305849191281 88.3247944835012
"7970" 1593.8 27.1367154131755 94.202126564291
"7971" 1594 25.9525021494399 100.005424120822
"7972" 1594.2 23.9909032648309 104.875656740273
"7973" 1594.4 27.0572416059693 106.935848249626
"7974" 1594.6 31.6871768884498 107.280890809458
"7975" 1594.8 37.9386054605467 106.722588226801
"7976" 1595 43.1409668102531 103.850813631832
"7977" 1595.2 47.7223538233225 100.248550276413
"7978" 1595.4 52.9451585420984 96.0280705744045
"7979" 1595.6 58.9134594068544 92.9921664280225
"7980" 1595.8 65.2440013927147 91.4707173115751
"7981" 1596 71.1790479636001 87.1525490163361
"7982" 1596.2 74.9900674392461 81.1686745187063
"7983" 1596.4 78.7604319019072 75.0445157272093
"7984" 1596.6 83.1334313813845 70.133293941883
"7985" 1596.8 82.1090800027153 66.4101817509916
"7986" 1597 78.68410766912 62.5837566079064
"7987" 1597.2 73.8161962506355 58.159941602078
"7988" 1597.4 68.1212500223119 53.6346004684984
"7989" 1597.6 62.0710603295261 49.8110707901538
"7990" 1597.8 56.1589945355548 45.6976986064582
"7991" 1598 49.7182763515685 42.26555084187
"7992" 1598.2 41.8577611483492 41.0123948900858
"7993" 1598.4 35.2527510294692 40.7349292778254
"7994" 1598.6 27.9872517466613 42.6563409464241
"7995" 1598.8 22.3117365586484 42.1598013447778
"7996" 1599 17.4661825021376 38.8767500819205
"7997" 1599.2 19.6651695753071 36.9894223321911
"7998" 1599.4 24.09214610802 33.7243534225518
"7999" 1599.6 29.4780331573268 30.2506918619325
"8000" 1599.8 34.5684704097562 29.8695480080439
"8001" 1600 42.989356973872 31.4221418830296
"8002" 1600.2 52.3597500667191 30.8242400077493
"8003" 1600.4 56.6878832144922 28.9610831285636
"8004" 1600.6 62.477873534548 26.1808168595527
"8005" 1600.8 65.3287586334443 20.7301520605518
"8006" 1601 63.8418606054773 15.4347869251353
"8007" 1601.2 59.8936968048039 12.1160398185741
"8008" 1601.4 54.5748367132352 12.11136003417
"8009" 1601.6 47.2827017322473 12.6160145121996
"8010" 1601.8 39.7516242462363 13.2087067211976
"8011" 1602 31.7344057903866 14.1668366434787
"8012" 1602.2 26.4151098047067 16.7428169559428
"8013" 1602.4 20.4773376101597 19.8596051806753
"8014" 1602.6 17.4897194819518 23.5427677413156
"8015" 1602.8 15.6536325309897 29.8060187872488
"8016" 1603 13.6975712627927 35.6572698283609
"8017" 1603.2 10.3179145585596 40.2231541086361
"8018" 1603.4 5.30366611813761 44.1606846346819
"8019" 1603.6 4.6726232231185 46.0696811425644
"8020" 1603.8 5.50097779009372 48.9881735655862
"8021" 1604 5.92128253274096 55.0653376822135
"8022" 1604.2 5.24016828401696 60.8206666028574
"8023" 1604.4 4.45535604904394 66.2726395811068
"8024" 1604.6 4.559257327292 71.4649121955831
"8025" 1604.8 4.63402689522643 77.8649009570503
"8026" 1605 6.65747832745183 84.52855380112
"8027" 1605.2 9.38137522595184 90.0180827187564
"8028" 1605.4 12.8539118639973 95.6523776943473
"8029" 1605.6 17.2160914406529 100.476526978693
"8030" 1605.8 23.2648032163685 103.98800731137
"8031" 1606 29.7669147650467 104.06378485481
"8032" 1606.2 36.5153224823071 102.231309294423
"8033" 1606.4 42.9221937652815 99.9361975165559
"8034" 1606.6 48.2760890789518 96.79660861642
"8035" 1606.8 53.8343260161236 93.2603137061178
"8036" 1607 58.0731160510966 88.5699649832384
"8037" 1607.2 63.2564298407104 85.1095149674907
"8038" 1607.4 70.0004577278153 82.7849135417398
"8039" 1607.6 74.8875858997153 79.1564810202349
"8040" 1607.8 80.9669125301506 75.1120042847033
"8041" 1608 81.8451772682733 70.7586131771378
"8042" 1608.2 79.8524792714304 68.1283793510271
"8043" 1608.4 77.2926065181457 63.8338534599121
"8044" 1608.6 75.5045003240351 57.7510152100922
"8045" 1608.8 71.9670815752291 52.6817582438155
"8046" 1609 69.7043298498165 47.7861579774526
"8047" 1609.2 66.3846433706345 41.8245711576392
"8048" 1609.4 63.2813495805138 41.3872325900673
"8049" 1609.6 63.3196384322504 39.970601229535
"8050" 1609.8 65.5477394487788 36.8598748793412
"8051" 1610 70.3253539684791 37.6736861497363
"8052" 1610.2 76.5554015126634 39.5241271382354
"8053" 1610.4 79.2854255991424 44.6475688259641
"8054" 1610.6 83.5869929178093 49.9181281970335
"8055" 1610.8 88.5246891070836 56.3611323727882
"8056" 1611 95.1553336925655 59.8042482951791
"8057" 1611.2 102.697945109394 59.9598943856728
"8058" 1611.4 109.013655478491 56.2722002976068
"8059" 1611.6 114.698224453961 50.0661664704236
"8060" 1611.8 117.037497402756 42.0640364891973
"8061" 1612 115.542969334674 34.9686981162589
"8062" 1612.2 111.048891376813 28.1495733818978
"8063" 1612.4 105.066764113501 22.8010372843607
"8064" 1612.6 98.1011997080533 18.9543168609146
"8065" 1612.8 89.8828223730456 18.8608603372137
"8066" 1613 82.1558764715352 21.533121128673
"8067" 1613.2 75.4415638938523 26.3456133936515
"8068" 1613.4 70.0089855426118 30.89180282619
"8069" 1613.6 64.789015352143 34.62190298187
"8070" 1613.8 58.8996788167482 36.4835646384937
"8071" 1614 53.1799297541583 36.7903726465004
"8072" 1614.2 47.5895987317861 36.2601342507408
"8073" 1614.4 40.7814134556081 35.9714845571512
"8074" 1614.6 35.1443721706018 32.7194839589367
"8075" 1614.8 31.6011946545685 30.43063607197
"8076" 1615 26.2456799970954 30.6659086373062
"8077" 1615.2 22.1604431206193 35.0504667332438
"8078" 1615.4 19.5526229252953 40.2957042087906
"8079" 1615.6 19.3016460876501 46.8220874756545
"8080" 1615.8 18.3937138548165 53.1507365213975
"8081" 1616 17.0357366655352 60.8503946450623
"8082" 1616.2 16.6406728492986 68.3063495391039
"8083" 1616.4 16.8214917969823 75.8059397950286
"8084" 1616.6 14.8593690696902 82.2362001066723
"8085" 1616.8 12.9258064736003 85.9567614416278
"8086" 1617 16.3734316151531 87.9580970228578
"8087" 1617.2 22.689535143836 90.8508759487359
"8088" 1617.4 29.4492738737938 93.696599832666
"8089" 1617.6 36.5210298778374 95.7548916926751
"8090" 1617.8 43.2593731710917 97.296576600031
"8091" 1618 50.139573801268 96.5086031243948
"8092" 1618.2 57.6271414274959 95.6506502338238
"8093" 1618.4 64.0395228945294 94.2159988834562
"8094" 1618.6 70.892378483151 92.6456112072514
"8095" 1618.8 77.6011218474863 91.7614654111717
"8096" 1619 79.8104339423557 92.9569821732418
"8097" 1619.2 79.1737210119967 95.3480720166264
"8098" 1619.4 80.6713508724052 94.1872961146073
"8099" 1619.6 83.241656671386 90.3635402486331
"8100" 1619.8 84.7671574775907 84.2383782805089
"8101" 1620 86.1448168493358 77.42633099787
"8102" 1620.2 88.3827203402808 70.16486553087
"8103" 1620.4 92.846919330454 65.7265647843352
"8104" 1620.6 97.3549824684366 60.794750252057
"8105" 1620.8 102.998163105609 56.0291902074762
"8106" 1621 108.3658428768 49.9262604158432
"8107" 1621.2 111.791936717615 41.0506315833884
"8108" 1621.4 109.861870186967 31.6243940171641
"8109" 1621.6 102.952593772769 25.1996370621392
"8110" 1621.8 95.3472926001412 20.8807087608246
"8111" 1622 86.8281562819291 19.0315636472185
"8112" 1622.2 78.8987013908614 19.1963710771679
"8113" 1622.4 69.7188588497018 20.3457981766825
"8114" 1622.6 60.945710381265 21.4567252861595
"8115" 1622.8 51.8834016849368 19.5164892440809
"8116" 1623 42.9420309346905 16.4899542230632
"8117" 1623.2 35.0070534372341 16.4846772667571
"8118" 1623.4 25.9543874601393 18.2557382149637
"8119" 1623.6 19.5439073731606 20.0773019121844
"8120" 1623.8 15.3270720374218 24.93740114325
"8121" 1624 16.1252371751218 26.24828675124
"8122" 1624.2 14.7341493637018 30.08157615303
"8123" 1624.4 12.535621101055 35.8683785847278
"8124" 1624.6 10.9145302684451 40.8177337584781
"8125" 1624.8 8.7487517128921 46.6403554909452
"8126" 1625 7.29727736640183 52.969842699145
"8127" 1625.2 5.98134670254068 59.7085447703204
"8128" 1625.4 5.18856785740675 66.108093408452
"8129" 1625.6 4.94712446095183 73.2901312284668
"8130" 1625.8 6.76734480845964 78.1787525840888
"8131" 1626 9.74184663167801 84.7211615944176
"8132" 1626.2 11.2807786228346 90.6623821554403
"8133" 1626.4 10.8301132852255 95.4566129479448
"8134" 1626.6 10.3203329340244 93.801613691491
"8135" 1626.8 11.2245522720486 92.7105446017974
"8136" 1627 11.7568667072018 91.704028229695
"8137" 1627.2 10.3457029472634 89.1299318173546
"8138" 1627.4 7.18195691906009 85.0654648925984
"8139" 1627.6 3.30420390101635 80.6132390169184
"8140" 1627.8 3.0580047948459 75.0522657938954
"8141" 1628 1.93444232355477 68.1238830875801
"8142" 1628.2 1.9624415194635 64.3410487852018
"8143" 1628.4 3.81094921915056 58.7467582254726
"8144" 1628.6 6.35055641925493 53.1476026071576
"8145" 1628.8 6.13975438966911 47.4321567435008
"8146" 1629 4.64379247180761 44.6799146130335
"8147" 1629.2 6.65047687887551 43.5911202996963
"8148" 1629.4 10.5855551843716 39.6695949648889
"8149" 1629.6 14.3428919432606 35.3413051333994
"8150" 1629.8 18.2452641511339 31.0060122830496
"8151" 1630 19.9279043466245 27.055085602937
"8152" 1630.2 19.1535743662657 21.7496747240189
"8153" 1630.4 21.3182199192331 19.1952699310887
"8154" 1630.6 26.2267291602625 16.4527976015215
"8155" 1630.8 28.6860458654593 12.5934396071225
"8156" 1631 30.3111084482238 14.5153292842052
"8157" 1631.2 35.2343678018915 16.7889210924045
"8158" 1631.4 41.105419444853 20.0589762160444
"8159" 1631.6 47.0408335087018 22.0189835936557
"8160" 1631.8 53.4244269801337 22.6656742554041
"8161" 1632 60.5221075877473 21.5562836979458
"8162" 1632.2 67.3861108397649 19.3290414988651
"8163" 1632.4 73.8978042676261 15.32169213537
"8164" 1632.6 75.4987415568079 9.85918621521849
"8165" 1632.8 74.5888563348988 6.65117037094576
"8166" 1633 71.8665467889038 3.45198896815846
"8167" 1633.2 67.3961560680352 3.07416193006444
"8168" 1633.4 62.1088399177685 2.53132138297
"8169" 1633.6 56.3031846408105 2.24440764445696
"8170" 1633.8 52.5023982708105 4.00576997741348
"8171" 1634 46.1141469349853 5.97201359321536
"8172" 1634.2 39.378698788081 8.45920828743594
"8173" 1634.4 32.6781712002121 11.4644079833391
"8174" 1634.6 26.7826421566018 15.8605693095
"8175" 1634.8 21.9056331197281 17.3050176064121
"8176" 1635 18.5013993833783 21.2979756337524
"8177" 1635.2 17.7882155832322 26.4783296684003
"8178" 1635.4 15.8146586317447 31.42431029377
"8179" 1635.6 14.0486503933983 36.6795456870396
"8180" 1635.8 9.76545145379406 40.1858107323894
"8181" 1636 6.36466264282428 40.6744241444822
"8182" 1636.2 7.49402395496653 40.92791246637
"8183" 1636.4 8.78197448238108 43.8087023909643
"8184" 1636.6 10.7537845551193 49.3464438938287
"8185" 1636.8 13.8797709149833 53.2797904787902
"8186" 1637 16.2354599798518 58.06879279242
"8187" 1637.2 16.3778227675703 63.7683391638174
"8188" 1637.4 14.6201257726018 70.047025959695
"8189" 1637.6 10.6631508377096 75.0108188421122
"8190" 1637.8 6.99861448115266 76.9313734725093
"8191" 1638 8.83675034976281 78.2015708926139
"8192" 1638.2 11.7011218404418 81.876462781962
"8193" 1638.4 14.6295540798763 86.2565218686956
"8194" 1638.6 19.395349971005 91.4482117867165
"8195" 1638.8 22.1773560049518 97.43357927142
"8196" 1639 24.1667358549637 103.693787532632
"8197" 1639.2 27.7361307687924 108.477898101575
"8198" 1639.4 33.9950143723138 109.433342046834
"8199" 1639.6 40.4118149280842 107.585018069017
"8200" 1639.8 46.6623518407648 105.423599997681
"8201" 1640 52.8908771965268 104.71415385807
"8202" 1640.2 59.8022132913363 102.584530792538
"8203" 1640.4 66.0370401831531 101.207086646858
"8204" 1640.6 72.5486972073656 101.79045855162
"8205" 1640.8 75.2404695720696 99.8219033744526
"8206" 1641 75.6967623246229 95.2447469522121
"8207" 1641.2 75.4552308710907 89.17843958262
"8208" 1641.4 74.3691662208536 83.2136643775843
"8209" 1641.6 75.9486728511487 78.033426038078
"8210" 1641.8 79.4131064450425 72.6964011163611
"8211" 1642 81.5957794217188 67.5154994505819
"8212" 1642.2 86.4474550754991 62.8638045907213
"8213" 1642.4 93.3616560701664 60.8453647882903
"8214" 1642.6 100.048349259158 59.0054778697771
"8215" 1642.8 105.655350036848 53.8747637973789
"8216" 1643 107.057401679513 46.6462263842757
"8217" 1643.2 104.636694854092 39.3781453314526
"8218" 1643.4 102.444151940264 31.8225154537618
"8219" 1643.6 101.664095663437 23.6510201710465
"8220" 1643.8 97.6834895228355 18.3072555816769
"8221" 1644 90.8307845923702 15.2838522944789
"8222" 1644.2 83.4973558331916 15.1578996812271
"8223" 1644.4 76.7955610909875 17.115609490268
"8224" 1644.6 69.0321834455218 19.68621506343
"8225" 1644.8 61.5858428225282 20.0486848908963
"8226" 1645 54.6489593286501 20.5975663191976
"8227" 1645.2 48.0422766589996 19.3754020116846
"8228" 1645.4 41.2859471897779 15.6831037461417
"8229" 1645.6 34.7295907015279 16.3186896823265
"8230" 1645.8 29.3473811258581 20.4453248415263
"8231" 1646 28.3219606364518 25.0133391230765
"8232" 1646.2 26.524849689767 30.7419208616309
"8233" 1646.4 22.9476487092718 35.43595147896
"8234" 1646.6 20.5859261144943 40.5673630390115
"8235" 1646.8 17.3484740425262 44.8564720196403
"8236" 1647 13.410484197454 47.7540223378657
"8237" 1647.2 11.2279239373768 49.94741694117
"8238" 1647.4 13.1463001818547 55.1634169725766
"8239" 1647.6 17.185169292048 60.0108999869341
"8240" 1647.8 22.1456827852018 64.7754460228022
"8241" 1648 28.0260864129335 69.7500578116383
"8242" 1648.2 34.6492953818941 74.6906236975495
"8243" 1648.4 41.7370088923837 78.7734449698907
"8244" 1648.6 50.1994180437708 83.2216657331028
"8245" 1648.8 60.1630484511268 87.136948633345
"8246" 1649 69.8670344342714 92.057269999457
"8247" 1649.2 78.6127987136743 95.5228177719291
"8248" 1649.4 83.1676300560917 101.555643098294
"8249" 1649.6 87.1799646070861 110.15662064632
"8250" 1649.8 91.3199947192018 119.016502355795
"8251" 1650 92.8433020123751 117.707452427016
"8252" 1650.2 99.1054764771051 115.579845860346
"8253" 1650.4 105.20677028569 111.985872999029
"8254" 1650.6 109.046862348882 106.684686276378
"8255" 1650.8 113.130173839052 102.615335549845
"8256" 1651 117.188081782715 95.8837806700623
"8257" 1651.2 121.153000401727 90.831378432345
"8258" 1651.4 124.009951439328 84.178755210328
"8259" 1651.6 125.753153307417 77.7623879296459
"8260" 1651.8 126.984590996306 70.2064070953265
"8261" 1652 127.404725486689 63.5550700416777
"8262" 1652.2 126.540615081202 57.04963974442
"8263" 1652.4 125.403803302067 49.690562828397
"8264" 1652.6 124.010006036561 41.6073478317033
"8265" 1652.8 120.322918404125 38.755679207011
"8266" 1653 115.975836671257 32.2509566549256
"8267" 1653.2 112.770452164648 25.2435923186904
"8268" 1653.4 108.883083008938 19.2269013147518
"8269" 1653.6 103.529531140769 18.3358110079989
"8270" 1653.8 95.9585054319773 16.7217276362578
"8271" 1654 88.2869671959418 14.45031627933
"8272" 1654.2 80.1096753415808 12.7630815885489
"8273" 1654.4 72.6248767617643 11.0619508800575
"8274" 1654.6 64.4184288751176 10.0958507826647
"8275" 1654.8 56.261016995926 10.7750395289907
"8276" 1655 48.1046168203053 12.5102354512321
"8277" 1655.2 40.1913312631912 15.6957429880934
"8278" 1655.4 33.0681446262625 19.4832337480367
"8279" 1655.6 27.7821681041167 21.9326343802423
"8280" 1655.8 22.9979803348382 24.0732828922488
"8281" 1656 18.4764620972403 26.6181217130815
"8282" 1656.2 15.1498603729206 25.9710452736512
"8283" 1656.4 15.1815335926706 25.5689575476825
"8284" 1656.6 14.2054261112414 29.4813605968155
"8285" 1656.8 13.4887460628523 34.1599446524671
"8286" 1657 14.1199151378358 39.8632615144414
"8287" 1657.2 13.713567838424 44.3817089068144
"8288" 1657.4 11.9575571969452 49.3325429672992
"8289" 1657.6 10.3474084283268 54.30429622137
"8290" 1657.8 10.3873770151542 59.8853724366081
"8291" 1658 12.5562384437495 64.81431202887
"8292" 1658.2 15.6136336516437 70.2789277179281
"8293" 1658.4 18.5117602070555 76.0545137091749
"8294" 1658.6 19.3418239876609 82.5231404520585
"8295" 1658.8 17.3354075553298 88.33381649409
"8296" 1659 14.7009678953923 92.6165645228224
"8297" 1659.2 16.6065522614809 94.3653064395561
"8298" 1659.4 21.1110242733685 95.9894758007271
"8299" 1659.6 26.8934984257268 96.93037245397
"8300" 1659.8 34.0376347157442 97.0957689020141
"8301" 1660 41.6500515072518 98.226607736895
"8302" 1660.2 48.4502917875768 100.42097164337
"8303" 1660.4 55.604668829678 104.276160702918
"8304" 1660.6 61.1447915704978 108.950263502082
"8305" 1660.8 62.1625335664875 111.705522356572
"8306" 1661 59.9557819911531 115.192476491516
"8307" 1661.2 57.1615674547378 120.369873404922
"8308" 1661.4 57.0909293688795 122.193786759734
"8309" 1661.6 60.7438201259973 122.225635292484
"8310" 1661.8 65.2478262811212 119.845494504797
"8311" 1662 71.8278317745189 117.286711718199
"8312" 1662.2 79.5729880315832 115.081013209887
"8313" 1662.4 87.0441100529518 111.87370402027
"8314" 1662.6 94.1923922873494 106.964017748665
"8315" 1662.8 100.828242935722 101.713864146411
"8316" 1663 105.146639189526 94.3508134554511
"8317" 1663.2 107.293758353119 86.0289411008563
"8318" 1663.4 104.576996807896 78.2437766717867
"8319" 1663.6 99.8819447294786 71.1134968277807
"8320" 1663.8 96.4890641824018 64.3661163134427
"8321" 1664 94.3538967596797 57.2738195935293
"8322" 1664.2 91.91084423672 50.2079958454882
"8323" 1664.4 88.3251158295074 43.6067279432311
"8324" 1664.6 84.8731370763733 36.1451728053986
"8325" 1664.8 79.038237978496 29.3050714557229
"8326" 1665 71.9136266653195 23.4824102917818
"8327" 1665.2 63.8015561481724 19.8704119893112
"8328" 1665.4 54.4134952514178 17.1023146482109
"8329" 1665.6 44.3971754335685 15.28347389607
"8330" 1665.8 35.0279225456487 15.3826786874445
"8331" 1666 28.7190427914229 19.1073093123489
"8332" 1666.2 22.522141625659 21.5567248897414
"8333" 1666.4 16.476509852265 23.7860263971805
"8334" 1666.6 13.7532393459897 27.3700885854003
"8335" 1666.8 11.6162515338062 30.5291915315568
"8336" 1667 10.1620269362606 36.2630391400465
"8337" 1667.2 9.20866653712635 43.177740893087
"8338" 1667.4 9.90780598179667 49.33592511237
"8339" 1667.6 11.9118298980448 54.4085277830973
"8340" 1667.8 13.4635559036481 60.2107513859155
"8341" 1668 11.9960628627538 66.485213451066
"8342" 1668.2 9.9861357655534 72.4221302895263
"8343" 1668.4 7.54828763292058 76.0021044239559
"8344" 1668.6 6.63272530697493 74.2002619746053
"8345" 1668.8 8.44139580111312 73.8202551929507
"8346" 1669 9.5446141277403 73.7270014246008
"8347" 1669.2 11.9523927251861 74.4305627125826
"8348" 1669.4 15.9933529781531 76.9400582783212
"8349" 1669.6 21.3631679443195 80.3922590645549
"8350" 1669.8 26.2031034485608 83.3991558320623
"8351" 1670 32.8161549330448 88.8144187496179
"8352" 1670.2 37.3807676464623 95.0308082014792
"8353" 1670.4 40.2473141311043 101.527125561321
"8354" 1670.6 42.1409864133768 106.819341872845
"8355" 1670.8 44.6630974685719 113.759237469409
"8356" 1671 50.6014926778065 116.739271028207
"8357" 1671.2 55.7841624742498 115.48405369281
"8358" 1671.4 60.7389901921938 113.838450279338
"8359" 1671.6 63.1062234999126 111.890654809601
"8360" 1671.8 67.6305032786445 107.791035385977
"8361" 1672 74.4300539659043 105.109286232982
"8362" 1672.2 76.7181211813412 106.25290788628
"8363" 1672.4 82.4032292352971 108.947278839584
"8364" 1672.6 88.6030263375221 114.041195727237
"8365" 1672.8 94.2280382441553 118.075428076603
"8366" 1673 98.2165828905728 115.268552137015
"8367" 1673.2 103.881282132185 111.293329774288
"8368" 1673.4 109.713406553863 106.067440646512
"8369" 1673.6 114.446080242031 101.368659691053
"8370" 1673.8 118.797810935103 95.410831966829
"8371" 1674 121.448663022611 89.5880394081613
"8372" 1674.2 124.514650193122 82.4133039047594
"8373" 1674.4 124.553939676883 77.4955191897062
"8374" 1674.6 125.72198417074 70.1958974345751
"8375" 1674.8 127.389771485078 63.2176740151386
"8376" 1675 126.050964224526 57.0518777494241
"8377" 1675.2 123.646509053958 49.7147841802135
"8378" 1675.4 123.199510838547 42.0507846298744
"8379" 1675.6 120.456108353843 35.8778784528828
"8380" 1675.8 116.893359157349 28.3509561022324
"8381" 1676 111.770336937785 23.9597219623422
"8382" 1676.2 104.56427337774 20.3010877364758
"8383" 1676.4 97.0547106245254 16.4495048833406
"8384" 1676.6 89.1326794258783 12.5489963430171
"8385" 1676.8 83.6550755397018 6.70760074804647
"8386" 1677 81.0578715202018 5.20106970941717
"8387" 1677.2 76.8351978631318 6.87163942614
"8388" 1677.4 69.955955523259 8.52612520459858
"8389" 1677.6 62.7651759315187 10.1489858855581
"8390" 1677.8 54.7238516709161 11.0336896820403
"8391" 1678 47.3444595463053 11.5437972160597
"8392" 1678.2 39.4941610162685 12.2430006362033
"8393" 1678.4 33.0362528394394 15.1854687081621
"8394" 1678.6 27.2325938359594 19.1512369217942
"8395" 1678.8 23.5147038951727 23.0395501687681
"8396" 1679 19.8264992501741 26.4120589840922
"8397" 1679.2 17.229295230674 30.3011187054533
"8398" 1679.4 14.9974148416239 34.5535309023884
"8399" 1679.6 15.0118991368941 37.7381594171008
"8400" 1679.8 15.7052677160367 40.9664813317186
"8401" 1680 14.0690117489518 44.3710927292311
"8402" 1680.2 11.1942644309645 48.0112420722259
"8403" 1680.4 7.29446196909072 48.1150646902867
"8404" 1680.6 8.3293107104721 47.6006104630727
"8405" 1680.8 9.39228784788251 50.0167878629246
"8406" 1681 12.0297436773557 53.0826191702418
"8407" 1681.2 15.5354818233768 57.48914949637
"8408" 1681.4 19.2807202861346 62.3397613246137
"8409" 1681.6 22.6397850133018 68.55969948027
"8410" 1681.8 24.02008768733 74.7102227946264
"8411" 1682 22.8359055899938 81.136557669114
"8412" 1682.2 19.6993036216542 87.924214030989
"8413" 1682.4 15.1363255958762 90.8515985473235
"8414" 1682.6 14.074419371836 89.1450374629066
"8415" 1682.8 14.5684350779698 87.132235050498
"8416" 1683 13.7986845013181 83.507178762463
"8417" 1683.2 9.56324081032279 78.8656792037652
"8418" 1683.4 5.0163760770154 76.2927391542259
"8419" 1683.6 3.6277531267756 78.1593693582143
"8420" 1683.8 3.27521366269802 80.7040555668433
"8421" 1684 4.88528627001135 84.1236224561557
"8422" 1684.2 6.70725052991611 88.9373006917986
"8423" 1684.4 9.21074852600827 94.6923452364668
"8424" 1684.6 12.4860546107796 99.47825507397
"8425" 1684.8 16.1101483390063 105.367312188363
"8426" 1685 20.7796858792921 110.585682306317
"8427" 1685.2 25.4469372322875 114.225035695299
"8428" 1685.4 30.7646088693522 117.602895868017
"8429" 1685.6 36.7135143391215 120.65897067318
"8430" 1685.8 43.0557665874291 123.03342989587
"8431" 1686 49.0552502848018 125.126940115303
"8432" 1686.2 55.2360949723879 126.231615114812
"8433" 1686.4 62.0451006321321 126.566395040463
"8434" 1686.6 68.046116931655 126.100841706354
"8435" 1686.8 74.8311144749753 123.473337754479
"8436" 1687 82.2802044167938 121.118950895202
"8437" 1687.2 89.3123212737583 117.197956798451
"8438" 1687.4 97.2234741938954 116.270239860604
"8439" 1687.6 101.913881474227 112.000882229014
"8440" 1687.8 106.691008263877 104.92435417422
"8441" 1688 108.773605813018 97.195888642791
"8442" 1688.2 108.359626356742 88.3658792293611
"8443" 1688.4 105.248363177759 80.2284381890249
"8444" 1688.6 100.785286389754 72.4411975032121
"8445" 1688.8 96.9693453691564 66.0859370819427
"8446" 1689 96.3061748580632 58.0050326605185
"8447" 1689.2 99.1637414579983 50.3302757631842
"8448" 1689.4 102.124560244794 41.7442243737486
"8449" 1689.6 102.50673229475 33.6554225072642
"8450" 1689.8 99.2075672256573 26.0606389802611
"8451" 1690 92.2925488785842 21.9874026956347
"8452" 1690.2 83.6804141155018 21.70031627454
"8453" 1690.4 76.3714650251533 25.0061197638166
"8454" 1690.6 69.5074817831597 27.7003786960121
"8455" 1690.8 64.9691819993565 26.4837820257721
"8456" 1691 59.4724154624593 23.1280513112017
"8457" 1691.2 52.2596055628942 21.3106162278755
"8458" 1691.4 44.7684484662125 19.2045026174445
"8459" 1691.6 37.0687703221492 15.1889340409595
"8460" 1691.8 31.9366668404206 15.76757159387
"8461" 1692 25.7808903430434 18.6099743088056
"8462" 1692.2 22.3495431450473 21.6242272344791
"8463" 1692.4 19.1991683993161 24.7342985001129
"8464" 1692.6 15.8562862919876 24.6032645367986
"8465" 1692.8 16.791531550941 22.1303545497939
"8466" 1693 18.8360092607636 19.2165171966172
"8467" 1693.2 22.2526952169785 17.4663661465739
"8468" 1693.4 25.5624313657331 15.86311719212
"8469" 1693.6 30.8228780679118 14.59172376474
"8470" 1693.8 34.9636409003549 9.53435875565571
"8471" 1694 39.5052744267071 8.25735232370684
"8472" 1694.2 45.7648552273447 6.80028471342495
"8473" 1694.4 52.9362290705205 6.90108006982055
"8474" 1694.6 58.8092683585492 3.56254334864368
"8475" 1694.8 60.8968113753352 2.81583494220334
"8476" 1695 66.655317211755 5.37275260695511
"8477" 1695.2 71.6211716237776 9.37277226049122
"8478" 1695.4 78.0210432105718 13.88850816162
"8479" 1695.6 84.5583957669718 17.80205586594
"8480" 1695.8 89.2737127644443 24.4593257134609
"8481" 1696 91.4091968482936 31.9895242545741
"8482" 1696.2 92.0187251427776 40.0245722647336
"8483" 1696.4 91.205253998598 47.8360394945587
"8484" 1696.6 89.1063885833407 54.8032565677867
"8485" 1696.8 86.752012581924 60.7270836592867
"8486" 1697 85.5571807906342 66.4273971740997
"8487" 1697.2 82.6437168676846 70.3691354305769
"8488" 1697.4 78.7977610537554 72.3965377185664
"8489" 1697.6 75.475673103741 72.3333351955004
"8490" 1697.8 71.9662559820514 72.980501302308
"8491" 1698 69.8075438650018 76.78299063632
"8492" 1698.2 67.450401007607 82.5396678421459
"8493" 1698.4 65.0411692882762 88.5459435148659
"8494" 1698.6 60.6215772034911 92.402511298775
"8495" 1698.8 55.243424906397 95.4059929254676
"8496" 1699 49.7679789425608 96.1189698349854
"8497" 1699.2 44.3772178994034 94.6122102185797
"8498" 1699.4 40.5047271117674 95.5267397417553
"8499" 1699.6 38.6532581473858 99.56997884829
"8500" 1699.8 35.7866152847766 105.519746193551
"8501" 1700 33.5237168624338 110.842830712218
"8502" 1700.2 35.7176574480768 113.17949386302
"8503" 1700.4 38.5468361290258 115.02543482121
"8504" 1700.6 43.4419639146081 116.868748275448
"8505" 1700.8 46.6447973716751 120.844876523233
"8506" 1701 46.4553898017099 122.175574255668
"8507" 1701.2 44.6115712125274 121.763932567184
"8508" 1701.4 42.1205967781628 122.058068580401
"8509" 1701.6 39.1785091456437 121.05882086537
"8510" 1701.8 35.6121612622942 118.831383482578
"8511" 1702 32.0581336381618 115.719478046898
"8512" 1702.2 26.3786553472744 113.647359082838
"8513" 1702.4 22.5948666289291 110.328760649779
"8514" 1702.6 18.3065939168995 106.529964622951
"8515" 1702.8 15.8080223380828 100.527133419203
"8516" 1703 12.3808053218259 95.4162022112271
"8517" 1703.2 8.38283529804394 93.1432227160166
"8518" 1703.4 5.69917928338788 89.8976238919281
"8519" 1703.6 3.25490411720946 85.1822996374921
"8520" 1703.8 2.43370121627441 80.1632500703216
"8521" 1704 3.34161987362425 73.5221401728269
"8522" 1704.2 3.67318832144961 66.6288328593523
"8523" 1704.4 1.92866661877683 63.040348754695
"8524" 1704.6 3.60629149153517 58.5279016414469
"8525" 1704.8 6.49855164074166 52.3358877901665
"8526" 1705 7.936589125048 46.3887108894277
"8527" 1705.2 6.73522168502003 41.2097237258549
"8528" 1705.4 7.25474475702325 39.9770062742629
"8529" 1705.6 11.5245964290352 36.56466347962
"8530" 1705.8 16.4749095211618 32.91736950909
"8531" 1706 18.8094369715352 27.8275493285367
"8532" 1706.2 20.6511988241824 24.4087278679622
"8533" 1706.4 25.1373908685187 20.2484394193898
"8534" 1706.6 31.8916992034334 18.0613364472963
"8535" 1706.8 39.0821539174546 18.6143404442931
"8536" 1707 45.9639440372018 21.0025267177404
"8537" 1707.2 53.2099593425889 20.5160850896926
"8538" 1707.4 60.4956172585018 16.60200315192
"8539" 1707.6 67.2901686595513 11.462763118671
"8540" 1707.8 74.6252198713528 8.18281347367189
"8541" 1708 81.0470121305733 10.6809059346557
"8542" 1708.2 87.0783171302818 16.28861358966
"8543" 1708.4 90.9959276708124 23.5687858790542
"8544" 1708.6 94.012551800265 31.5061107357805
"8545" 1708.8 97.0658894079665 39.1369008599582
"8546" 1709 97.9660426615102 46.9535358027345
"8547" 1709.2 96.9244269847837 55.8642952618882
"8548" 1709.4 95.6264214187822 64.0601842712539
"8549" 1709.6 93.9772111550702 72.354033097791
"8550" 1709.8 93.1770456034913 80.443560416291
"8551" 1710 92.0136382317268 88.958684706645
"8552" 1710.2 89.0488690931937 96.0404931225094
"8553" 1710.4 85.7808158947264 103.514978283968
"8554" 1710.6 80.6534678504338 109.974512315322
"8555" 1710.8 75.5436661334034 112.362116680572
"8556" 1711 70.6762074595647 112.688820984265
"8557" 1711.2 65.2800471410578 111.564391070202
"8558" 1711.4 59.7673865900098 108.623115373674
"8559" 1711.6 54.0535959012182 106.130734826222
"8560" 1711.8 48.0688414757058 104.984088981315
"8561" 1712 41.7262856706501 105.30587763206
"8562" 1712.2 35.8316037874214 103.382108395638
"8563" 1712.4 32.2308228020873 98.0043730514998
"8564" 1712.6 28.0031850054196 92.8862252179345
"8565" 1712.8 21.6325766252518 89.96191348827
"8566" 1713 15.6454402689499 86.585166534055
"8567" 1713.2 13.6622088327878 81.3496721260106
"8568" 1713.4 13.2518426794018 74.99947280232
"8569" 1713.6 15.1255978744583 68.0105981104982
"8570" 1713.8 18.8225173572726 62.1677835109718
"8571" 1714 21.7690594085382 55.8955647304064
"8572" 1714.2 23.5452246821925 50.4467543107158
"8573" 1714.4 24.9925463015548 42.6627207796935
"8574" 1714.6 25.8803685226801 35.8681499155656
"8575" 1714.8 30.2908088447825 31.2623964627571
"8576" 1715 35.6282572310405 32.2527830940797
"8577" 1715.2 42.2982967381352 35.1654512741367
"8578" 1715.4 48.9109931657587 39.5685591821768
"8579" 1715.6 56.005376414718 42.2717150740152
"8580" 1715.8 62.7308416237161 46.0163980417414
"8581" 1716 69.6136688905321 50.1318462427462
"8582" 1716.2 75.1380626607328 56.6481227554319
"8583" 1716.4 80.9278446180702 63.7985114580016
"8584" 1716.6 83.8519631219316 70.256107273343
"8585" 1716.8 82.1607782793536 77.3171360284414
"8586" 1717 79.4998632230779 85.0999849135188
"8587" 1717.2 78.7167148738069 93.4667508452523
"8588" 1717.4 75.3411149718822 99.3235025312307
"8589" 1717.6 71.9237236310083 101.445261551491
"8590" 1717.8 67.5681450570002 107.174915330418
"8591" 1718 66.3604505076151 111.521106545296
"8592" 1718.2 71.1144296399172 113.210362440916
"8593" 1718.4 77.8000546316304 114.127973500251
"8594" 1718.6 85.9172240114332 114.215334489337
"8595" 1718.8 93.9468285249196 115.909632280112
"8596" 1719 96.5174192553209 114.373662181465
"8597" 1719.2 103.011339239152 110.930461028841
"8598" 1719.4 109.554187480824 107.453341782353
"8599" 1719.6 111.19312279644 102.064564776108
"8600" 1719.8 116.392190619766 96.0863046731905
"8601" 1720 120.149785593558 91.5388312750396
"8602" 1720.2 123.222275194434 85.832814914298
[truncated: 18,873 more chars]
