# Supplementary material for: Adaptive switch to sexually dimorphic movements by partner-seeking termites
Source: Sci Adv. 2019 Jun 19;5(6):eaau6108. doi: 10.1126/sciadv.aau6108 (PMC6584256; doi:10.1126/sciadv.aau6108)
Supplement: Data file S1 [file aau6108_Data_file_S1.zip › Dataset/CfExperimetns/170702_172_M_02_set2_tandem-position_5FPS.txt]

"time" "x" "y"
"1" 0 51.4987864596263 127.175788242093
"2" 0.2 49.4707706093718 126.543286154376
"3" 0.4 46.3279426072605 125.974282181078
"4" 0.6 42.8833749276324 125.312514416024
"5" 0.8 39.7744072733665 123.917025907828
"6" 1 36.6899537159241 121.17026955779
"7" 1.2 33.5902855410219 117.792585568752
"8" 1.4 28.7495981627017 115.180490029889
"9" 1.6 24.0418395205938 113.42626701686
"10" 1.8 20.5977314836965 111.224277602397
"11" 2 17.62922297572 106.548602726316
"12" 2.2 15.3695129596595 101.705744309849
"13" 2.4 12.5963997994223 96.426799776698
"14" 2.6 7.74845206732717 92.6979821480312
"15" 2.8 5.20509589895006 89.2653020200248
"16" 3 2.54021195472819 83.423918143783
"17" 3.2 0.606611756703314 76.253654391769
"18" 3.4 1.35962979865866 70.2495031633741
"19" 3.6 0.74520906419589 62.8702678524787
"20" 3.8 2.68915393819816 58.2557306476724
"21" 4 5.05363127791948 53.6948934712934
"22" 4.2 7.19080563857452 48.3077509985148
"23" 4.4 9.81928791922882 43.2911603519864
"24" 4.6 11.5701266254143 37.5815060432499
"25" 4.8 10.3619208891232 32.700160220242
"26" 5 13.0112893158028 30.5492118979794
"27" 5.2 18.0775412354211 30.8388991512017
"28" 5.4 23.038233576207 31.7682864980611
"29" 5.6 27.3687435302356 35.3023714461058
"30" 5.8 31.7218714543379 39.9441039820155
"31" 6 35.29148930744 42.9008057655354
"32" 6.2 36.5224095004231 45.9263477140084
"33" 6.4 39.396181083084 50.7598985798966
"34" 6.6 42.5456431076109 55.5007780410453
"35" 6.8 45.8435518205191 61.5984951533829
"36" 7 47.5051958240451 67.6754823275668
"37" 7.2 46.8372635431301 73.5176103238408
"38" 7.4 46.920377267265 80.6738037426177
"39" 7.6 49.8053305017992 86.4199929138085
"40" 7.8 54.114159322786 92.0233807327751
"41" 8 55.8992817707184 98.3866663845954
"42" 8.2 58.414551961168 104.674931987674
"43" 8.4 63.3553596846861 109.475549917361
"44" 8.6 64.8469541597 109.934790733948
"45" 8.8 68.8393129258598 108.881797893365
"46" 9 73.7107690467022 106.587377601982
"47" 9.2 78.3520099355693 107.017127144599
"48" 9.4 79.2213856784106 111.481594223951
"49" 9.6 76.8885262672455 115.396980721702
"50" 9.8 71.528783375485 117.418919866074
"51" 10 65.9293171707868 117.816863112528
"52" 10.2 62.910859164823 117.966252760284
"53" 10.4 58.3213058631181 116.072178748645
"54" 10.6 53.0274303626904 114.815415367761
"55" 10.8 46.0642038652652 114.689411892321
"56" 11 38.9074130213389 114.318828768289
"57" 11.2 32.9985995991213 111.5317328288
"58" 11.4 26.949003477281 107.550107030491
"59" 11.6 20.1732778703737 104.336223375924
"60" 11.8 14.2953256682737 100.590593025228
"61" 12 10.7291691929424 94.5003150697787
"62" 12.2 7.67446579000552 88.4453483694509
"63" 12.4 6.01127059484878 81.6276287811848
"64" 12.6 5.55501470368984 74.9627313078963
"65" 12.8 6.39944804422158 69.5606828578149
"66" 13 7.88837061265616 61.8801264280232
"67" 13.2 11.0228462740978 56.0725153141272
"68" 13.4 15.7603395186436 50.4489478944364
"69" 13.6 21.339866058151 47.3178874436952
"70" 13.8 27.4239199027691 45.214499007355
"71" 14 34.3504297843458 45.1331243114406
"72" 14.2 39.938749052712 46.3219603426119
"73" 14.4 46.7049382436965 47.0278848687593
"74" 14.6 52.0082412775297 48.5736711241522
"75" 14.8 56.0432539452939 52.4618415102027
"76" 15 59.1136837019624 55.4380487306593
"77" 15.2 64.0720601637023 60.1797349290849
"78" 15.4 67.8833695141702 64.0739086977264
"79" 15.6 72.9852036148796 67.4251532814146
"80" 15.8 78.6181619955657 72.3031459539533
"81" 16 80.3545316672559 78.4714781297914
"82" 16.2 79.4222564910087 85.7285607101572
"83" 16.4 75.6503849184071 90.7986541143941
"84" 16.6 70.070977493991 94.9207976399378
"85" 16.8 63.7146077373291 99.4106048701052
"86" 17 57.8749289275258 103.547755168637
"87" 17.2 52.6113871873243 107.893909371496
"88" 17.4 47.4579445372933 113.031886009318
"89" 17.6 46.2480605865764 117.222115012674
"90" 17.8 46.969154399195 120.579960642087
"91" 18 46.7572807709564 124.326137977962
"92" 18.2 47.8920369138509 122.977162357653
"93" 18.4 48.7578458351943 122.094274683969
"94" 18.6 49.0204336577664 121.144175223933
"95" 18.8 48.4123591773979 120.225405149176
"96" 19 47.1151625275496 119.368809871541
"97" 19.2 47.0087205094246 119.078592390375
"98" 19.4 46.0122153239936 118.64217949091
"99" 19.6 45.3987041533354 118.28053714671
"100" 19.8 45.1392747030292 118.087181468547
"101" 20 43.791904626248 117.10213599011
"102" 20.2 41.2369821802701 115.248436129625
"103" 20.4 38.9795798029876 113.08118331995
"104" 20.6 35.9114634501022 110.062312738115
"105" 20.8 32.9376402781828 107.016275506612
"106" 21 29.6432614853731 103.195577523743
"107" 21.2 28.2035369305602 99.1609815144795
"108" 21.4 26.0641432722239 94.334549623033
"109" 21.6 24.4749867136366 89.1052806582944
"110" 21.8 22.1712841947157 83.8532510779619
"111" 22 21.7521974997838 78.2820084913601
"112" 22.2 20.9856245967395 72.3792330348617
"113" 22.4 20.3140033737745 67.3452095709139
"114" 22.6 18.917074551593 61.2023201359101
"115" 22.8 17.7713637771204 56.2915967118206
"116" 23 17.0925095537292 50.1286908218431
"117" 23.2 15.2955076431024 43.9885028802552
"118" 23.4 13.8674893471736 41.2672646502465
"119" 23.6 13.1479586415408 41.7957823880556
"120" 23.8 11.2484364841335 42.4423680076509
"121" 24 9.76090363304245 41.8012614400924
"122" 24.2 9.05087422291733 40.2122243247424
"123" 24.4 9.39985322046628 37.6620608980461
"124" 24.6 10.7073604416691 34.0774625474187
"125" 24.8 11.8238833599121 30.5241157729319
"126" 25 13.8411313137469 28.5022066975903
"127" 25.2 17.3179446681086 26.8753179338598
"128" 25.4 21.7331655023974 24.0716489515855
"129" 25.6 25.522697659149 20.7862753119867
"130" 25.8 30.4911778534247 19.1406181278397
"131" 26 36.3917213526017 18.1621336919802
"132" 26.2 42.2780729871814 18.1809440243646
"133" 26.4 47.9375291194788 17.9245380249889
"134" 26.6 54.3026523412722 17.0307092499976
"135" 26.8 60.2741713485189 18.4268812807176
"136" 27 65.0695474814068 21.8968691287031
"137" 27.2 70.1766962398066 26.3387627802168
"138" 27.4 74.899528826305 31.2546370447336
"139" 27.6 79.0336299502025 36.6220811177892
"140" 27.8 82.6849601714743 38.8815230680427
"141" 28 88.6742974179615 41.8156155211688
"142" 28.2 94.2544086114862 46.5649601858211
"143" 28.4 98.9173682962707 51.950832236986
"144" 28.6 103.882118229871 57.3209485486599
"145" 28.8 109.537669910315 61.6783845510187
"146" 29 114.518756200273 66.340663696831
"147" 29.2 117.525661310018 69.1534595350859
"148" 29.4 120.78415914207 69.0491149912245
"149" 29.6 123.468824895833 67.9118365574841
"150" 29.8 121.875046429484 67.9246248979394
"151" 30 120.553583257926 68.107038592069
"152" 30.2 120.077630042182 68.0560580411241
"153" 30.4 119.063217931602 67.8943879096881
"154" 30.6 118.021632269498 67.8178523595716
"155" 30.8 116.995013810344 69.8948212228723
"156" 31 115.972241821396 73.3441926603358
"157" 31.2 115.661107248006 77.2481270213307
"158" 31.4 115.376630553086 82.1110466222157
"159" 31.6 115.772091271346 83.8548545250177
"160" 31.8 114.796958189677 84.8580955909861
"161" 32 112.67149118573 85.3966725440677
"162" 32.2 111.292172598602 84.5857841212818
"163" 32.4 110.767010106295 82.6166664501666
"164" 32.6 109.730571855319 79.5068857723098
"165" 32.8 108.871018987724 75.9267336510009
"166" 33 108.463971922466 71.8859673271468
"167" 33.2 109.284242985458 66.5575682989449
"168" 33.4 110.290372988167 60.7636845612373
"169" 33.6 111.206843021885 54.9053358632823
"170" 33.8 112.572762265445 48.3607523873745
"171" 34 112.874577747805 43.53000738618
"172" 34.2 112.078098673432 37.7826087166413
"173" 34.4 110.542375381879 32.3616198476075
"174" 34.6 109.651044916075 26.1751786297879
"175" 34.8 109.444631614322 25.2608579779896
"176" 35 110.625441846872 26.1594147732475
"177" 35.2 112.185172523017 28.1465155188767
"178" 35.4 114.689971893931 30.5870438872168
"179" 35.6 117.404189862854 34.2636709516333
"180" 35.8 119.281340258217 39.0477623629044
"181" 36 121.150366449385 43.5685971393899
"182" 36.2 122.623929818487 49.0345725428913
"183" 36.4 124.356779380107 54.7597838325056
"184" 36.6 125.765272547136 60.1919710520785
"185" 36.8 126.535044837927 66.1787082393685
"186" 37 126.031574486405 70.4918864692491
"187" 37.2 125.406681583734 75.4457084699619
"188" 37.4 124.514915364075 79.8720578724574
"189" 37.6 122.47960313962 83.8082904236967
"190" 37.8 120.417885493335 89.7876359224189
"191" 38 118.514156799805 95.2800055665226
"192" 38.2 117.360001351393 97.4776090757723
"193" 38.4 113.700232870865 99.9936704884136
"194" 38.6 109.856248516374 102.319668661717
"195" 38.8 104.90999502161 105.753971060627
"196" 39 99.2138526026403 108.809608271694
"197" 39.2 93.6984068537405 110.422716823509
"198" 39.4 88.8510829169271 110.159081447613
"199" 39.6 84.9821500473321 109.694527526511
"200" 39.8 84.243555088018 107.898235552537
"201" 40 83.6630579058239 105.757455722216
"202" 40.2 83.3636198596925 103.176384409276
"203" 40.4 82.0956902810366 99.9437626720192
"204" 40.6 80.4891904134927 96.9562083884629
"205" 40.8 79.0131440655207 94.7927228235065
"206" 41 79.4633342986789 93.6224423348373
"207" 41.2 80.7325435631852 90.1838164687631
"208" 41.4 81.5974193699648 85.6902758907314
"209" 41.6 80.4911905029599 80.2262592633424
"210" 41.8 78.3417464697253 76.768598704074
"211" 42 77.0897393225828 74.2177986741105
"212" 42.2 74.3752647055755 69.806899298015
"213" 42.4 71.8886223924188 65.2211707937589
"214" 42.6 70.7103711475456 60.1700622977334
"215" 42.8 71.8179426870043 54.1086000115298
"216" 43 71.6875789249382 49.3110261864134
"217" 43.2 70.8400290215147 42.857243050756
"218" 43.4 71.1056052920097 37.0738161736987
"219" 43.6 67.65422832078 34.4525642036785
"220" 43.8 62.7244195077409 34.9630789365757
"221" 44 58.2794071799401 36.7158857751228
"222" 44.2 52.7804325707752 39.5514756040887
"223" 44.4 46.2844552486535 41.4534343734299
"224" 44.6 40.0786148435029 41.9424725688849
"225" 44.8 36.3076808534014 41.4666834885211
"226" 45 34.4162822330865 38.5678230736723
"227" 45.2 33.399280452676 36.0561928891749
"228" 45.4 32.9062103593351 32.4893269405977
"229" 45.6 33.7862512710384 27.7600546605632
"230" 45.8 32.8853886888642 21.6406369146808
"231" 46 31.8063917508913 21.7713505930814
"232" 46.2 29.3860117911608 23.98119431516
"233" 46.4 26.7220504474784 26.9280093179677
"234" 46.6 24.923843533309 30.1247883237556
"235" 46.8 23.661992897873 34.3681357630728
"236" 47 23.8533831215833 37.5285795105772
"237" 47.2 24.282995488044 39.7456744856615
"238" 47.4 23.1030736063156 44.5808190766017
"239" 47.6 21.1049144132835 48.5699404239127
"240" 47.8 18.6924382703912 53.860709179652
"241" 48 14.1277246234299 56.3421641238799
"242" 48.2 8.97657160514482 57.5898889788658
"243" 48.4 5.14912632763385 55.7437735649975
"244" 48.6 4.08011109836855 52.5445495102996
"245" 48.8 4.18295510945644 48.6956589294202
"246" 49 4.60571996633013 43.0395271505267
"247" 49.2 6.65400174804085 38.1620101580605
"248" 49.4 10.0542922520605 32.6629101538107
"249" 49.6 12.1886873901424 29.4074157500422
"250" 49.8 15.9605681524624 25.1687056790662
"251" 50 19.5001035169495 19.9760602226179
"252" 50.2 21.5797970920609 17.8904653496738
"253" 50.4 24.3723841403689 17.6451186203984
"254" 50.6 30.5753967775854 16.2893498562219
"255" 50.8 36.4537552475717 14.5074221601425
"256" 51 42.3221331336068 11.7932176493507
"257" 51.2 46.7943634547446 8.21762224234269
"258" 51.4 47.8365225733377 6.63747993834524
"259" 51.6 49.0693907909648 7.8342311541919
"260" 51.8 53.3472142324579 10.1546655775793
"261" 52 57.3091930165133 14.1311546073263
"262" 52.2 59.782340354735 17.1582274243894
"263" 52.4 61.3517416430767 22.6095562161535
"264" 52.6 62.6959176488106 28.091785014989
"265" 52.8 62.2820041555357 33.3722648865109
"266" 53 60.3441244680729 38.6191193885453
"267" 53.2 57.1422173012758 42.3295592679298
"268" 53.4 53.2968457365818 44.8284779507793
"269" 53.6 47.9816089167815 45.4432585111518
"270" 53.8 42.4809265497121 44.214149960452
"271" 54 38.5643090245667 45.9609838259787
"272" 54.2 35.0776982460001 49.743816921739
"273" 54.4 30.5861282623326 52.220430018174
"274" 54.6 24.7618630699826 55.3012713607038
"275" 54.8 21.1094895032093 59.9167270077726
"276" 55 19.061732462501 64.8752544641871
"277" 55.2 17.1698726001874 70.4857941252858
"278" 55.4 13.4834301294762 76.3177072196612
"279" 55.6 10.4614199438867 81.1245062136683
"280" 55.8 9.18571489121444 86.4759793797196
"281" 56 6.36408048565956 90.0180650572326
"282" 56.2 4.46051883587017 86.5570140377383
"283" 56.4 2.53436552060619 82.0591204540937
"284" 56.6 1.36991352633234 77.7847583639636
"285" 56.8 1.69825843404922 72.7918363014646
"286" 57 2.34980424176264 68.052115924501
"287" 57.2 3.84832011778141 63.291195530838
"288" 57.4 4.48963721159858 57.4397214330689
"289" 57.6 6.51680200009972 51.7216272962576
"290" 57.8 9.67247307310044 46.0031222132292
"291" 58 14.5138085732923 41.0815015694256
"292" 58.2 19.976543389289 36.7823970406927
"293" 58.4 25.6396491431222 34.6660716280297
"294" 58.6 32.1735051613442 34.838534021869
"295" 58.8 40.3218678622102 35.7424109111375
"296" 59 47.74375687398 38.4010533096275
"297" 59.2 54.1723215662468 42.0080740893729
"298" 59.4 60.8463879807963 46.0620716398512
"299" 59.6 66.8350746907398 51.0606501868098
"300" 59.8 70.5667013132327 56.0364132531355
"301" 60 74.6089871122437 61.6124409856481
"302" 60.2 79.849050680212 67.3152429802203
"303" 60.4 84.7459707015321 73.1255809392798
"304" 60.6 89.5302451698841 77.2954546800198
"305" 60.8 94.9658546892987 77.1649509561828
"306" 61 97.257860713142 78.8974036354068
"307" 61.2 96.3252505224749 82.7430440913765
"308" 61.4 93.2014442043911 86.0783697975829
"309" 61.6 89.2994146703889 86.7520734407428
"310" 61.8 83.5955642012458 87.4188939477259
"311" 62 80.2164300613557 85.7870322405666
"312" 62.2 76.5720059256451 83.8387607339643
"313" 62.4 71.6300214786763 81.4585117256424
"314" 62.6 66.1629843115346 78.649087615598
"315" 62.8 60.5635013021935 74.9515433549429
"316" 63 53.7229589806907 72.118390286023
"317" 63.2 47.979952621971 68.3346746074707
"318" 63.4 41.7753004600211 64.4414278817525
"319" 63.6 34.9750418658546 60.8490497121069
"320" 63.8 28.4224354219419 57.6474689420438
"321" 64 22.3227270221075 54.6885871625032
"322" 64.2 15.0724801807423 51.2853212952889
"323" 64.4 10.1954810918595 47.0961058408412
"324" 64.6 9.64349136238737 46.9908257193698
"325" 64.8 7.87260993433687 43.0819457059699
"326" 65 7.88088201819408 43.2619281167763
"327" 65.2 6.68524690963916 44.4456562576418
"328" 65.4 4.57745081485096 46.8829874950513
"329" 65.6 3.07253277297329 49.2360313883433
"330" 65.8 3.23816474585832 50.9737520722986
"331" 66 3.36453920477074 52.1052579596972
"332" 66.2 4.2582204619901 54.791987692394
"333" 66.4 5.0403590610055 56.8078119363315
"334" 66.6 5.83305275349544 58.9987277573077
"335" 66.8 7.08953177663806 61.4928689569892
"336" 67 7.68315254246961 64.3282181600606
"337" 67.2 7.67325638002816 68.2449751186961
"338" 67.4 7.53813183757948 72.4768441140335
"339" 67.6 8.24899029950793 75.4397230047841
"340" 67.8 9.77873756837971 76.9390068775529
"341" 68 11.7726288533616 80.228589816385
"342" 68.2 13.3841511407927 84.5149622039354
"343" 68.4 14.395930643938 87.5071554771535
"344" 68.6 15.2671267435295 91.2511207590785
"345" 68.8 15.8883396750894 96.0596109044829
"346" 69 18.3425001956253 99.7155582175457
"347" 69.2 21.3238577188662 100.512654333211
"348" 69.4 24.2315424776781 100.181595613446
"349" 69.6 28.4067873359305 100.181515034345
"350" 69.8 32.0207453385501 100.507104638478
"351" 70 37.2442499792835 99.6988505326728
"352" 70.2 41.2860388808406 99.125248163682
"353" 70.4 46.6317943479578 99.2703816582375
"354" 70.6 51.6979252345574 99.575472295869
"355" 70.8 57.5964035605553 99.9250926200051
"356" 71 63.6491631168957 100.467310075549
"357" 71.2 69.1415643831702 100.689500699069
"358" 71.4 73.6893390230157 99.159220424428
"359" 71.6 76.9515409976498 95.8384005344505
"360" 71.8 81.536206595992 93.8837737734997
"361" 72 84.929253467073 95.6101796304204
"362" 72.2 85.8785547662585 99.6929424499713
"363" 72.4 84.8164882971016 103.025723763978
"364" 72.6 82.6775243046197 105.98069421014
"365" 72.8 79.5890030910538 107.885645141747
"366" 73 78.2851226835144 108.332670058205
"367" 73.2 73.8496469593562 108.846435885851
"368" 73.4 69.9809271944158 109.455827239596
"369" 73.6 68.5251434520142 109.457339621518
"370" 73.8 64.2692185099566 111.345245324916
"371" 74 60.0638783377962 113.804482668044
"372" 74.2 55.2320531356309 114.822024504429
"373" 74.4 51.2537620069111 116.027644065497
"374" 74.6 46.8856661073584 117.612331445736
"375" 74.8 42.0832259421573 119.098497895704
"376" 75 37.2556855311817 120.554662032436
"377" 75.2 36.9178875950162 118.827425917642
"378" 75.4 36.8912853194482 116.455493383332
"379" 75.6 36.7024604040625 113.962904491393
"380" 75.8 36.1349376135518 110.927394497377
"381" 76 35.4932117793227 107.585012763966
"382" 76.2 35.0482510390513 103.073194740772
"383" 76.4 34.5368713826811 98.4792280570682
"384" 76.6 35.7170602002966 93.9168011215683
"385" 76.8 35.7700236685586 88.6378781970298
"386" 77 36.6490685289103 83.5519997450109
"387" 77.2 37.2843113499043 77.9506038271457
"388" 77.4 39.1354681272973 72.9549155239114
"389" 77.6 42.0867633249638 66.7827894134771
"390" 77.8 45.0939950983894 62.0357357675726
"391" 78 48.2025946378127 57.7597789847598
"392" 78.2 52.8730663463578 52.8070943434195
"393" 78.4 59.0327306058932 49.9780708551135
"394" 78.6 65.0256788211165 47.2067826724574
"395" 78.8 70.8590775578824 47.5455977377375
"396" 79 73.8853286897399 49.9725800606109
"397" 79.2 77.5589989585248 54.0274792784643
"398" 79.4 82.3676850749221 57.4628462545148
"399" 79.6 86.4931146192125 57.1803789751588
"400" 79.8 90.4912168920719 54.8141300894267
"401" 80 93.2826591704898 51.4561443604924
"402" 80.2 95.1863067730006 47.0521286050935
"403" 80.4 96.9198859653328 42.3411474394098
"404" 80.6 98.1990120414408 38.1742223458422
"405" 80.8 98.1084852342268 34.6422928805332
"406" 81 99.9849376203248 30.4239715048386
"407" 81.2 102.51514098142 26.7329860626332
"408" 81.4 103.181632656578 24.1387755924056
"409" 81.6 101.943301840601 21.5055407958468
"410" 81.8 99.1967000743204 20.6572709947267
"411" 82 94.2545901723147 18.1761602607407
"412" 82.2 90.536592755601 16.5943294333944
"413" 82.4 84.8707370948067 15.3333589724298
"414" 82.6 80.8118641647249 14.6845727613194
"415" 82.8 75.4147356949839 15.6217883539874
"416" 83 69.3480471245438 16.7933929177443
"417" 83.2 63.6722641697703 17.6868831768307
"418" 83.4 56.8814346055349 19.1449652953028
"419" 83.6 51.3507491948644 20.4925536880916
"420" 83.8 44.8908735735736 22.4340662600442
"421" 84 39.1255606697959 22.1947262576535
"422" 84.2 33.758793049309 21.8238128030935
"423" 84.4 29.4870173745889 22.7759181288047
"424" 84.6 26.9891202943512 24.8089629199484
"425" 84.8 23.3710119537668 27.7387384576744
"426" 85 20.5692999585114 31.0176494349917
"427" 85.2 18.3664572685534 33.9592760638805
"428" 85.4 16.5338109025768 36.914840585281
"429" 85.6 13.0153631459617 39.847739293142
"430" 85.8 7.55053945191587 40.7867730372559
"431" 86 6.83883775543818 39.6227347927653
"432" 86.2 8.11737751134909 37.1667617804155
"433" 86.4 9.40768212650251 33.6594513165691
"434" 86.6 11.5278168465441 29.6766170047358
"435" 86.8 12.335957847314 29.4547322541676
"436" 87 13.0101880319206 27.2179158855694
"437" 87.2 13.538168482792 28.4222984546896
"438" 87.4 11.8313147013814 29.301887414065
"439" 87.6 9.93682757223734 32.4076876412366
"440" 87.8 8.23270707102127 36.1837183656555
"441" 88 6.01656304352339 39.4576880920472
"442" 88.2 4.81084542627505 42.7276952425507
"443" 88.4 3.79572751636382 45.4993720466426
"444" 88.6 2.97135950328995 49.1281248698746
"445" 88.8 2.02609188423756 51.9745615106965
"446" 89 2.31156508855456 54.5556351898063
"447" 89.2 2.39765169508937 57.4180326725734
"448" 89.4 3.33753026850202 60.653014190971
"449" 89.6 5.58390087942197 62.4129674292849
"450" 89.8 8.14089390360071 65.2383593083831
"451" 90 10.159860031482 66.283689754567
"452" 90.2 12.6613682342502 68.3081075864969
"453" 90.4 16.4239625124879 70.2720625612315
"454" 90.6 20.4271669382064 72.8298948952844
"455" 90.8 22.6313017644047 76.9735059642976
"456" 91 23.4021034618678 82.3271353153079
"457" 91.2 22.1283741373519 87.4410820331863
"458" 91.4 19.0364359187662 91.2816543358407
"459" 91.6 16.4291604105095 93.784680112714
"460" 91.8 16.7191359307382 96.8123529589387
"461" 92 19.2235196102439 100.148079020634
"462" 92.2 22.2607790384448 102.992890266079
"463" 92.4 26.5447631515846 106.499108490564
"464" 92.6 31.1666424168192 109.023544503348
"465" 92.8 36.3348701613225 110.504803977459
"466" 93 41.9274103344077 112.475470250581
"467" 93.2 47.2980337168205 113.042885751565
"468" 93.4 52.6931944813348 114.972607809942
"469" 93.6 55.8269224865407 115.543827663378
"470" 93.8 60.0981590637716 114.448735178481
"471" 94 64.3749394787131 111.01622417652
"472" 94.2 68.8019443208088 107.394002987346
"473" 94.4 72.3324871240898 102.748805972074
"474" 94.6 75.5958524633242 97.8209598982425
"475" 94.8 79.0775572548247 93.3934613265181
"476" 95 82.45104256864 92.2838770886691
"477" 95.2 87.4354819947368 90.6515135022544
"478" 95.4 89.9584948422586 88.2360964367685
"479" 95.6 92.4903114717016 84.0949243315768
"480" 95.8 95.0215161648856 79.5805228240561
"481" 96 99.4376934637169 74.5818085994378
"482" 96.2 103.495041266927 72.2555529490294
"483" 96.4 109.131259820926 70.8695805995158
"484" 96.6 114.544256097552 69.5225475082569
"485" 96.8 119.78810809691 66.9333770981122
"486" 97 122.876958405585 63.9297166513387
"487" 97.2 124.140522132716 58.8839890613341
"488" 97.4 124.25038970735 54.6134852581036
"489" 97.6 123.855492034392 49.1423913004526
"490" 97.8 123.1046793835 44.9190736633158
"491" 98 120.407357047237 41.1917554099301
"492" 98.2 117.259475981526 36.0977584451334
"493" 98.4 114.289702931912 31.6432937991359
"494" 98.6 111.519737629574 27.7765829885606
"495" 98.8 106.992422768483 24.0417292930424
"496" 99 102.211754339709 21.0570507041929
"497" 99.2 95.92946551809 18.1382509455513
"498" 99.4 90.2615856290169 17.8951178727424
"499" 99.6 83.1170750136939 17.8006382822359
"500" 99.8 76.5631063766833 18.615897138073
"501" 100 71.2142171698274 18.5123985895324
"502" 100.2 64.6765291455657 18.8703237358964
"503" 100.4 58.5643860706959 18.4596207357427
"504" 100.6 51.9636697789724 17.9108156022302
"505" 100.8 46.2314182903865 16.1674251964246
"506" 101 41.52202926216 14.5153690700295
"507" 101.2 37.0820997361584 12.794185093414
"508" 101.4 37.304848780205 10.4264792800264
"509" 101.6 40.5712261776315 8.21172548802085
"510" 101.8 42.017333128748 7.8075830464904
"511" 102 41.8225472482163 8.9764046555149
"512" 102.2 41.3607516559302 8.68759394134515
"513" 102.4 40.3424572456539 9.03994583833367
"514" 102.6 40.1888625997401 9.34788230129032
"515" 102.8 40.091919994867 9.23190048131388
"516" 103 39.8327145267723 9.17179431803054
"517" 103.2 40.3122607655278 9.32765216120319
"518" 103.4 40.523179744987 9.11510236716383
"519" 103.6 40.8221170310983 9.4249124975441
"520" 103.8 40.7380921606376 10.0440527226958
"521" 104 40.8978692988041 10.2902077558776
"522" 104.2 40.4908225448884 11.5259869215306
"523" 104.4 40.7664768926107 12.3010070130547
"524" 104.6 41.002083236435 12.5389985662836
"525" 104.8 41.5560936760999 12.9898642897495
"526" 105 41.2834311792537 13.8226090341055
"527" 105.2 40.937404267317 13.6577615764712
"528" 105.4 40.9769492280554 13.7049158259489
"529" 105.6 41.2502311343471 13.9721765863456
"530" 105.8 41.1352747667665 14.4281684823071
"531" 106 41.1052426378096 14.9241080476001
"532" 106.2 40.5875736621746 15.3260767772999
"533" 106.4 40.5878975072497 15.3810544194386
"534" 106.6 40.6498556601924 16.0872628688575
"535" 106.8 40.5777986327487 16.8384031255662
"536" 107 40.1434844475365 17.1254883071018
"537" 107.2 39.9930935689029 17.4828872228302
"538" 107.4 40.0626250671182 18.3132363715879
"539" 107.6 40.1236165967887 19.6205487546436
"540" 107.8 39.7992195184514 21.5158725605692
"541" 108 39.2563372021942 22.2976153413087
"542" 108.2 39.0475461451647 23.0458355468378
"543" 108.4 39.1969767581031 24.0723327454
"544" 108.6 39.2145134424054 24.904864868212
"545" 108.8 39.3245584076241 26.1706902481554
"546" 109 39.3043307472472 27.3022045515011
"547" 109.2 39.7121968284734 28.6969361958234
"548" 109.4 39.8232646138591 30.6987049313415
"549" 109.6 39.6863278095937 33.7023816411284
"550" 109.8 39.5038167192651 35.3898754015853
"551" 110 38.8538249839742 36.4785704469434
"552" 110.2 38.7551225446841 36.8979283141408
"553" 110.4 38.7788205606203 37.8423649740061
"554" 110.6 39.1591046334352 38.7515750335925
"555" 110.8 38.7613353717652 39.7310204808364
"556" 111 39.5522619511731 40.4354328191133
"557" 111.2 39.789593769131 40.7119518062351
"558" 111.4 40.6975181798034 41.7433669551802
"559" 111.6 41.0217132203869 42.6523760096675
"560" 111.8 41.933351166028 45.2116799654685
"561" 112 43.4856329902306 47.1815840448832
"562" 112.2 44.9062933061921 48.3162357431586
"563" 112.4 45.8801596054056 49.8034416032683
"564" 112.6 47.0836515866624 51.222570305524
"565" 112.8 48.3120739877109 54.1039727050716
"566" 113 49.5970323658519 57.2564402342278
"567" 113.2 50.6058249575973 60.30288724555
"568" 113.4 51.9459151926032 64.5519227667379
"569" 113.6 53.383266734359 68.4084076124887
"570" 113.8 54.7802752679424 72.1763319045544
"571" 114 54.9126904650821 76.7296621757566
"572" 114.2 53.522066394387 81.1271420844033
"573" 114.4 51.1465067434142 85.710440871634
"574" 114.6 47.4172193580684 89.5651559962834
"575" 114.8 42.8099728202026 92.2983297893561
"576" 115 37.4039785472533 93.0561316607042
"577" 115.2 33.1907993289812 93.2473783006406
"578" 115.4 28.3467626575998 92.7973569116106
"579" 115.6 23.0617547104041 92.5583455655943
"580" 115.8 18.9758708287133 93.7234782242778
"581" 116 18.8586242093689 93.5142714832927
"582" 116.2 19.0837405077684 92.7199678742578
"583" 116.4 18.9164786193978 92.1844101160054
"584" 116.6 19.0221926627302 92.0361330608434
"585" 116.8 19.4891147852398 92.1547175437409
"586" 117 19.8691805195713 92.3318098189242
"587" 117.2 20.7357406076908 92.7015735601536
"588" 117.4 21.3461642888369 92.913984735134
"589" 117.6 21.9752745534233 92.6627987722436
"590" 117.8 22.1407946647249 92.541557405557
"591" 118 22.2470313009071 92.6566568828164
"592" 118.2 22.5329149607039 92.3585681618283
"593" 118.4 22.851894614453 92.0504389621125
"594" 118.6 22.8928577434429 91.8998795737798
"595" 118.8 23.0350479922479 92.0263504565717
"596" 119 23.2315871633714 92.4469385333451
"597" 119.2 23.2600239727611 92.3678638702078
"598" 119.4 23.2185896648519 92.1974574939675
"599" 119.6 23.3556435907735 92.0191290869831
"600" 119.8 23.5143901552867 91.6126575626649
"601" 120 23.7251658368142 91.5353546739257
"602" 120.2 23.9957682439694 91.0576292600976
"603" 120.4 24.0880053060754 90.7967622007819
"604" 120.6 24.4909946661443 90.7968646050335
"605" 120.8 24.5951773719693 91.0104104350063
"606" 121 24.8455445749493 91.6689543033641
"607" 121.2 25.2811437879301 92.2702406195206
"608" 121.4 25.6009691089934 92.6390214437399
"609" 121.6 26.0311181912816 93.0840656681155
"610" 121.8 26.5800943785166 93.1890269172911
"611" 122 27.131857858401 94.3811241219106
"612" 122.2 27.9093511604415 95.747663685473
"613" 122.4 29.4777772302344 97.2327617687428
"614" 122.6 31.8798537951947 99.5224945825358
"615" 122.8 34.3216156436446 101.359718077034
"616" 123 37.2134869328909 103.321090543649
"617" 123.2 40.1210857558212 104.839437191692
"618" 123.4 44.0491039784915 106.4637248793
"619" 123.6 47.3672460873409 108.803953326592
"620" 123.8 50.8842934899921 111.87022579392
"621" 124 53.50812507221 114.988638157669
"622" 124.2 55.415599778578 114.993915595641
"623" 124.4 58.0431992094113 115.106477940457
"624" 124.6 61.0325200512887 115.545449036608
"625" 124.8 64.6509167366316 114.469721011599
"626" 125 67.8362780803364 113.942095380887
"627" 125.2 71.4918284490498 114.589876546276
"628" 125.4 74.9420143916713 115.795232755623
"629" 125.6 78.1955931414379 116.316177624105
"630" 125.8 81.9908792231152 117.869316015951
"631" 126 84.9961273929787 121.512463164481
"632" 126.2 84.2311065354339 122.194677278053
"633" 126.4 84.186660852645 121.899610672002
"634" 126.6 84.036586213918 121.326308014861
"635" 126.8 84.3498662700574 120.592983831721
"636" 127 84.2118731313705 120.607737682247
"637" 127.2 83.9006012466535 120.000423454101
"638" 127.4 84.4799881146121 119.307596290347
"639" 127.6 85.2274828273081 118.076843927221
"640" 127.8 85.4588732095596 117.533643143628
"641" 128 85.4210841113818 117.305620180176
"642" 128.2 85.6020260728272 116.7380865063
"643" 128.4 85.9547961612981 115.976321682802
"644" 128.6 85.7276211515642 115.034240389262
"645" 128.8 85.6619700868225 114.306285918796
"646" 129 85.873008421045 113.356666326801
"647" 129.2 85.6230072763388 112.472442524293
"648" 129.4 85.319918895619 111.001533378875
"649" 129.6 84.8292211466487 109.922311685134
"650" 129.8 84.5473329055826 107.529297355591
"651" 130 84.1608238580071 105.406886387023
"652" 130.2 84.3891776851026 102.631792223697
"653" 130.4 83.9677750055821 99.1083632297494
"654" 130.6 83.5967689139426 96.5657901849037
"655" 130.8 82.7726676543801 93.197913755523
"656" 131 81.9780281216187 90.0896065392511
"657" 131.2 81.3351214075018 87.9955999975897
"658" 131.4 80.6027557407346 86.690063256782
"659" 131.6 80.2637573728681 85.5302854652858
"660" 131.8 80.7405363925478 84.0189523706313
"661" 132 81.4945057869316 81.4419640930451
"662" 132.2 82.7902630916212 79.9285360571009
"663" 132.4 85.2688989225094 77.6401021333873
"664" 132.6 87.7703253007758 74.2678230712576
"665" 132.8 88.7620631120688 70.2710168908333
"666" 133 88.4335002193136 66.8594752729509
"667" 133.2 87.6352722058357 61.9147476586828
"668" 133.4 86.1483579637625 57.5492566682957
"669" 133.6 83.5572556080729 52.8687523665708
"670" 133.8 81.09661951321 48.420230309526
"671" 134 78.1694087926833 44.1024240968816
"672" 134.2 75.7813226273654 39.6303624583722
"673" 134.4 72.28994574875 34.7994135297959
"674" 134.6 70.605948526331 29.8619002650352
"675" 134.8 68.6247377542167 27.0169327863629
"676" 135 65.2980036961682 24.0673001740215
"677" 135.2 62.1898974976148 19.7969216238349
"678" 135.4 58.3415725598827 16.228737217959
"679" 135.6 54.0015046465711 14.3656714203813
"680" 135.8 48.8142586914996 13.3466885911311
"681" 136 44.0933946746088 11.8094691691263
"682" 136.2 41.3804517585485 12.5958853183788
"683" 136.4 36.5945873703918 13.6973522784615
"684" 136.6 32.3155053594697 15.1799114525514
"685" 136.8 28.7200777087914 16.8703655643069
"686" 137 24.5064514340881 19.6125474398762
"687" 137.2 20.4162361123888 22.5570617509561
"688" 137.4 16.6053602268645 25.8768676849742
"689" 137.6 12.8982108958618 29.5683183901148
"690" 137.8 9.85991427129548 32.8562059368348
"691" 138 8.95545593119449 36.9244121445074
"692" 138.2 8.88611492201268 39.0404654408178
"693" 138.4 9.54607157081898 40.3371044390554
"694" 138.6 10.7011547037477 40.8751101094473
"695" 138.8 10.8802079904534 40.6348496519953
"696" 139 10.3025807475644 41.5164415128111
"697" 139.2 9.67144013982103 42.6325021977303
"698" 139.4 10.3275566897443 42.4703080379415
"699" 139.6 11.4350378489124 42.381128203042
"700" 139.8 12.3292707942739 42.0468949900151
"701" 140 12.7006514317063 41.8713989094082
"702" 140.2 13.039047483263 41.4187707935544
"703" 140.4 13.2293278389645 40.6472287070525
"704" 140.6 13.0858130830492 40.662737031954
"705" 140.8 12.9853691331681 40.4735709274456
"706" 141 12.5568031569346 39.9078405233244
"707" 141.2 12.6189732444807 39.3589358219645
"708" 141.4 12.6784297231342 39.6678810842667
"709" 141.6 13.530721914125 39.5320317837795
"710" 141.8 14.3724186728516 38.8701437724488
"711" 142 15.2127545379353 38.6780565294505
"712" 142.2 17.7605846974433 37.3790401683005
"713" 142.4 19.6653359720799 36.7450286545228
"714" 142.6 22.524266873452 35.5653597218381
"715" 142.8 25.8325977973032 34.840238812477
"716" 143 29.4290140327705 33.564845889931
"717" 143.2 32.3667951339528 32.2233114706934
"718" 143.4 35.0328007986644 31.9901336736934
"719" 143.6 38.7052723942848 32.3374710863983
"720" 143.8 42.2404729910203 32.6278249852457
"721" 144 47.0521439893248 32.2359122022466
"722" 144.2 51.8529031865196 32.5870099134846
"723" 144.4 56.2167838821793 33.849944037722
"724" 144.6 60.5775748110603 36.9790501802773
"725" 144.8 63.751516868328 39.8240179260874
"726" 145 67.3186748029554 43.5375529529979
"727" 145.2 69.1480694337198 47.2924633973971
"728" 145.4 70.3993535229348 51.6862513752052
"729" 145.6 70.7658991189767 56.454207491641
"730" 145.8 69.9169256660483 61.0256411697462
"731" 146 69.5385870945332 65.8814608858244
"732" 146.2 66.7958734213894 69.3795222592942
"733" 146.4 64.7124218324847 72.4040527344691
"734" 146.6 62.7869251662327 77.3052056909148
"735" 146.8 60.9888468583401 82.0074926079115
"736" 147 60.3507416234753 87.419338321153
"737" 147.2 59.0486888742068 93.131444147975
"738" 147.4 57.6446144499001 98.8698941749578
"739" 147.6 54.9192336192408 103.504294440039
"740" 147.8 52.0376064103445 107.538430728387
"741" 148 49.642222876243 110.434652332706
"742" 148.2 49.7399073094869 112.170093191138
"743" 148.4 49.1835091712466 111.870894246554
"744" 148.6 48.8509891858358 111.235699690571
"745" 148.8 48.8066653657951 110.839382098347
"746" 149 48.3770570395797 111.398158057247
"747" 149.2 47.2876419493718 111.6136808531
"748" 149.4 47.0622698010859 111.651654745485
"749" 149.6 46.6473099510686 111.668027766781
"750" 149.8 46.0583742076091 111.516951793205
"751" 150 45.7894712848822 111.164051725448
"752" 150.2 44.9034089067319 111.185557172135
"753" 150.4 44.218631284863 111.382257833971
"754" 150.6 43.990356247448 111.466616940262
"755" 150.8 43.7425437230822 111.540264358797
"756" 151 43.589226045968 111.602865657591
"757" 151.2 43.6036095833024 111.213132180701
"758" 151.4 43.2550746645286 111.058842047542
"759" 151.6 43.0693737046375 110.791248946657
"760" 151.8 43.1203769548793 110.671334050102
"761" 152 42.8998848126814 110.979215255665
"762" 152.2 42.9045730620655 111.006877480113
"763" 152.4 42.5797851194946 111.065379951293
"764" 152.6 42.1371773951743 110.989045293686
"765" 152.8 41.8223755455608 110.794766682038
"766" 153 41.7676777975591 110.723492300529
"767" 153.2 41.4009521361057 111.009616048552
"768" 153.4 41.3076477228872 111.419055007943
"769" 153.6 41.1838574305598 111.46384390717
"770" 153.8 41.2159050943649 111.095171319239
"771" 154 41.2378447457397 110.593463939415
"772" 154.2 41.1370049513398 110.518375029756
"773" 154.4 40.8205973277613 110.666481196893
"774" 154.6 40.7743621377039 110.466146038254
"775" 154.8 40.6531993196598 110.598562920206
"776" 155 40.6195170044473 110.529223112973
"777" 155.2 40.3933625896009 110.669775299261
"778" 155.4 40.4425699954046 110.90804195479
"779" 155.6 40.6949849236753 110.871655474263
"780" 155.8 40.8434575185504 111.055848238625
"781" 156 41.2567864185893 111.001939381179
"782" 156.2 41.485366176259 110.729490015688
"783" 156.4 41.7963945159269 110.063670134736
"784" 156.6 41.6991368755853 109.414995303245
"785" 156.8 41.8977790356501 107.572981285641
"786" 157 42.1879153765143 105.230528634036
"787" 157.2 42.2052279035282 102.261820378541
"788" 157.4 42.93596075164 99.4061355775801
"789" 157.6 43.5973070805151 95.8582686115783
"790" 157.8 43.78082760425 91.9508838622695
"791" 158 43.3681412020698 88.0364995974065
"792" 158.2 43.5871213212804 83.8063646551692
"793" 158.4 44.7076570695494 79.2750932009649
"794" 158.6 45.7322182936268 74.1968698269752
"795" 158.8 46.6540579856368 70.5035026819333
"796" 159 48.1362709097779 66.2341495924069
"797" 159.2 50.2711653248646 63.1553467870348
"798" 159.4 54.0606086301415 58.7332864727016
"799" 159.6 57.7907505980508 54.7237069566626
"800" 159.8 61.4279751853732 50.1441514678173
"801" 160 63.3941965371976 46.7871684836961
"802" 160.2 64.7251465734659 43.906277731816
"803" 160.4 68.1113313730035 41.3946646450521
"804" 160.6 71.5157764808369 38.822234113828
"805" 160.8 72.4208109477124 36.5197465026918
"806" 161 72.8594118044794 32.8091667508122
"807" 161.2 72.7444402216695 29.8442611886665
"808" 161.4 73.5299548592998 25.3754654396478
"809" 161.6 74.3006998968915 21.8134517169371
"810" 161.8 76.8627596841814 18.1868163386865
"811" 162 80.6429157717152 15.9907644115503
"812" 162.2 84.8906380210289 16.0213217748987
"813" 162.4 90.1988772982448 17.2579249234842
"814" 162.6 95.5259082643061 19.0147185324223
"815" 162.8 101.285572406528 21.3284288008707
"816" 163 107.042325138381 22.9086706106556
"817" 163.2 110.699034137468 25.6276849829539
"818" 163.4 114.475547394869 28.3223703757674
"819" 163.6 115.438186737261 31.1354400831311
"820" 163.8 118.46295196934 35.5136001629989
"821" 164 120.386821353307 39.7595480651171
"822" 164.2 122.340160705318 44.1409837022058
"823" 164.4 124.541991327447 48.5341264993368
"824" 164.6 125.369439100907 52.6122508244166
"825" 164.8 125.653393007155 56.6812696574923
"826" 165 126.589236110597 60.8691946829105
"827" 165.2 127.343881495168 66.1621282249056
"828" 165.4 126.567420362709 70.7743162089911
"829" 165.6 125.78619107044 75.535620326674
"830" 165.8 125.128560907711 80.8667780764611
"831" 166 123.570919422584 85.6746420427099
"832" 166.2 121.814286829223 90.6809777017775
"833" 166.4 119.708033128355 95.46463518199
"834" 166.6 117.517735388063 100.343493928986
"835" 166.8 113.812185260502 104.482737801902
"836" 167 111.55987995424 107.79388833521
"837" 167.2 108.362603692972 110.727106294294
"838" 167.4 104.694708086044 113.957454339771
"839" 167.6 100.713120220439 116.949801456615
"840" 167.8 96.4915195720784 119.979853364182
"841" 168 92.2163104284871 122.326880261253
"842" 168.2 87.4004936462234 124.970109345402
"843" 168.4 82.9834479551992 126.144005526913
"844" 168.6 77.5083166147665 128.174572090702
"845" 168.8 72.172006436897 128.613175719327
"846" 169 66.667723611864 129.388515329498
"847" 169.2 61.678928414416 128.618681845414
"848" 169.4 58.2204890656962 126.264458196651
"849" 169.6 58.0635464749042 125.094249800178
"850" 169.8 57.9092522489754 124.39693821606
"851" 170 57.6231792537566 123.057093153739
"852" 170.2 56.2460002549091 121.824361631745
"853" 170.4 54.3409943732784 120.551111453349
"854" 170.6 53.3854017857278 119.041109016552
"855" 170.8 51.7298156844263 117.743111089848
"856" 171 50.478121838184 117.509003323141
"857" 171.2 49.2546640867424 117.288279893163
"858" 171.4 47.9001950894772 117.081978353723
"859" 171.6 47.1090627306149 117.796081272557
"860" 171.8 47.0880339398846 117.276846009733
"861" 172 46.7882417585085 115.594692792744
"862" 172.2 46.4748394089709 113.965438376193
"863" 172.4 46.832417722471 113.070818814414
"864" 172.6 46.8907337692276 112.532221858051
"865" 172.8 46.2802248598252 111.545929855532
"866" 173 45.3168740804607 110.758984728513
"867" 173.2 44.8436663319621 110.643627305449
"868" 173.4 44.4496598000448 110.886101698986
"869" 173.6 43.8680183735828 111.443594966266
"870" 173.8 42.9608557043517 112.347693798735
"871" 174 41.8110790777303 113.185963001566
"872" 174.2 40.9143308835666 113.088217693953
"873" 174.4 40.7773501447066 112.791156425117
"874" 174.6 41.2125848345385 112.854680338438
"875" 174.8 42.7864574508837 113.033627350142
"876" 175 43.0885958259545 112.902046855535
"877" 175.2 43.2010587681339 112.135519928814
"878" 175.4 43.6974685413082 111.379613509073
"879" 175.6 44.0035632437667 111.466506794256
"880" 175.8 44.6537065674131 111.918175255087
"881" 176 45.340785482954 112.357252285516
"882" 176.2 46.1655275051751 113.008265610967
"883" 176.4 46.6801767983691 113.316812580244
"884" 176.6 47.8905013036661 113.306059569047
"885" 176.8 49.4207922415641 113.721952572928
"886" 177 50.7524668087265 115.169600936621
"887" 177.2 51.4173316888465 116.784839092269
"888" 177.4 51.8587196671864 119.531993697225
"889" 177.6 53.5627272588182 122.729770973274
"890" 177.8 55.6912561174183 126.254684592303
"891" 178 57.2578119384119 126.34463885175
"892" 178.2 58.0266992939803 126.61925221708
"893" 178.4 59.0470228112504 126.578709257487
"894" 178.6 59.8063300249696 126.54346754673
"895" 178.8 60.8511325183499 126.777433784923
"896" 179 62.716197220094 127.254683213782
"897" 179.2 63.8238375797401 127.749095368518
"898" 179.4 64.9360858072131 127.541265591542
"899" 179.6 66.2185865193373 127.404812957883
"900" 179.8 68.6448558403511 127.444563738527
"901" 180 71.683962400505 127.335422652112
"902" 180.2 73.2083572920776 127.405979073366
"903" 180.4 74.0200870358481 126.912479436138
"904" 180.6 75.6177342383127 126.522595281896
"905" 180.8 76.8804489709102 126.65648254868
"906" 181 78.0004882736752 126.695305857442
"907" 181.2 78.6502962620368 126.495594855927
"908" 181.4 79.4969161884577 126.52658889038
"909" 181.6 80.4597006710376 126.61643655035
"910" 181.8 81.22594333495 126.31565836421
"911" 182 82.0767638547796 126.105055344663
"912" 182.2 82.99866965263 125.808121522871
"913" 182.4 84.1897070933 125.390341686128
"914" 182.6 85.784274885339 124.719813336549
"915" 182.8 87.491559760327 124.121686160511
"916" 183 89.3550600084345 123.407382969981
"917" 183.2 91.7557263170041 122.226683635254
"918" 183.4 94.1474073447501 121.252472798805
"919" 183.6 95.4856762011362 120.947598041626
"920" 183.8 96.8193309127912 120.258702489068
"921" 184 98.8428507991237 118.520981365965
"922" 184.2 100.547080691363 117.156274769261
"923" 184.4 103.092662572511 115.40797468341
"924" 184.6 104.908899603315 113.845362822382
"925" 184.8 106.879220652068 112.15779184873
"926" 185 108.940845807878 110.466842240139
"927" 185.2 111.04276283651 108.383573396083
"928" 185.4 113.118629244069 105.894855794505
"929" 185.6 114.944383333695 103.156348648665
"930" 185.8 117.142404817552 100.106560313063
"931" 186 118.939530986138 97.5394052147587
"932" 186.2 120.503072708183 94.2671451945131
"933" 186.4 121.851041898729 90.8418274970914
"934" 186.6 123.516332531779 87.6119028109874
"935" 186.8 124.018120910933 84.6344226346345
"936" 187 125.169237557543 81.1202956654339
"937" 187.2 125.523057870085 77.6328874978025
"938" 187.4 126.21509535578 73.3348223959549
"939" 187.6 126.720663794223 68.7840567077353
"940" 187.8 127.12051243147 64.1122111523011
"941" 188 126.618669099398 60.0786994336789
"942" 188.2 126.257237791538 55.8877952173625
"943" 188.4 125.348044438909 51.5282448761806
"944" 188.6 124.544359070002 47.4602831519464
"945" 188.8 123.397307987689 43.5116617534737
"946" 189 122.074845530778 40.556137425764
"947" 189.2 121.886316422006 39.8274178929849
"948" 189.4 121.324527973613 39.6412982362374
"949" 189.6 120.845774867651 38.2256522674709
"950" 189.8 119.370605044305 35.3741185613664
"951" 190 117.336637450768 32.4030440195573
"952" 190.2 115.1962767752 29.3893626781901
"953" 190.4 112.932828123379 25.9746601793612
"954" 190.6 110.741095376418 23.7356101609914
"955" 190.8 108.504094053769 20.8048465080567
"956" 191 105.460126157141 18.3278737989197
"957" 191.2 102.439417127474 15.8258071147548
"958" 191.4 100.432077181136 14.3953123573395
"959" 191.6 97.5826429457351 12.6758152680389
"960" 191.8 94.7817768801087 10.5672957423279
"961" 192 92.4011077903004 9.89543088389694
"962" 192.2 89.4656245774673 8.40386932121492
"963" 192.4 87.0401385026095 7.14243524669489
"964" 192.6 85.2028262259448 6.91828810423231
"965" 192.8 82.3139211037653 5.72493643666298
"966" 193 80.4884881304175 4.9513842930015
"967" 193.2 78.1308175058599 4.09324010075962
"968" 193.4 76.6178385056379 3.30390772342756
"969" 193.6 73.8712884055779 2.34341691536885
"970" 193.8 71.7184054142352 2.41511892208143
"971" 194 68.9867585220883 2.34164472624803
"972" 194.2 66.7676346408514 1.88894658772895
"973" 194.4 65.6878509412227 1.75613236971324
"974" 194.6 64.6684933346575 1.86150617408046
"975" 194.8 62.8062922470838 1.96632374993097
"976" 195 61.4881020355056 1.67470586814757
"977" 195.2 61.3466208278636 1.66472295694388
"978" 195.4 61.5761586032929 1.47910476459033
"979" 195.6 62.2862554084863 2.33673169290269
"980" 195.8 61.1767899338181 3.2410308885717
"981" 196 59.3425989740305 4.33921964112845
"982" 196.2 57.313072077434 5.42467535185567
"983" 196.4 56.0809571214462 5.89990586461787
"984" 196.6 56.1768531980172 5.63342726690539
"985" 196.8 55.5021913982488 5.49902062017645
"986" 197 55.2206669399279 5.54012689178582
"987" 197.2 54.4762406240224 5.31603811855358
"988" 197.4 53.018288924495 4.66269004357088
"989" 197.6 52.222387207681 4.60567514204119
"990" 197.8 52.2415096944801 5.84362117561587
"991" 198 51.8789956358469 6.47429313433742
"992" 198.2 50.5266902210446 7.76101565185081
"993" 198.4 49.7298181649541 8.47599294758667
"994" 198.6 50.5102235394108 8.61868669330984
"995" 198.8 50.7191697134951 9.3494244958891
"996" 199 50.6920093980145 9.79470032072275
"997" 199.2 50.8059043015943 10.5892781222085
"998" 199.4 50.3727769532963 10.4583111422773
"999" 199.6 50.5349216168785 10.4777224004935
"1000" 199.8 50.8375375672763 10.8240895594086
"1001" 200 50.9051692562654 11.1477456769366
"1002" 200.2 51.0598293502917 11.7291683663358
"1003" 200.4 51.3658816393231 12.2873466956518
"1004" 200.6 51.6798153553872 12.8253146567405
"1005" 200.8 52.0941801101686 13.3323042246868
"1006" 201 52.7332209232781 14.4571769718217
"1007" 201.2 53.7813106346509 16.0153580933589
"1008" 201.4 55.0191328001779 18.776642827504
"1009" 201.6 55.6225719170553 20.6960993943684
"1010" 201.8 56.515726003825 22.2896732564565
"1011" 202 56.8557605645531 23.3531948404596
"1012" 202.2 56.6672791424355 23.6520624603159
"1013" 202.4 56.6372361629348 24.8430114422634
"1014" 202.6 56.5530602311947 26.0304970953915
"1015" 202.8 55.8386921838517 27.4157097294854
"1016" 203 54.9120152663463 28.9493011721247
"1017" 203.2 53.8031099607497 30.1791523486898
"1018" 203.4 52.8711327708178 31.0615339305166
"1019" 203.6 51.4958348606678 32.465153406295
"1020" 203.8 49.8649837232821 33.4922816231704
"1021" 204 48.1328350184363 33.5361966644412
"1022" 204.2 47.0984029507022 32.4958393513492
"1023" 204.4 45.7250754860271 32.1340892166551
"1024" 204.6 43.7398609450094 31.7709972434018
"1025" 204.8 40.4902405192441 30.2995830581496
"1026" 205 37.6608657069216 29.4934022107104
"1027" 205.2 34.8384451115081 29.7502477642856
"1028" 205.4 32.2734183366916 29.2280410377843
"1029" 205.6 30.34598119988 28.1182566832745
"1030" 205.8 28.0544306390275 26.8797083450049
"1031" 206 25.2755412843211 26.8422179802311
"1032" 206.2 24.6529738338593 27.3046442157683
"1033" 206.4 22.8301692456372 28.0701820927885
"1034" 206.6 21.0283550761239 29.6770560812572
"1035" 206.8 19.2732237607048 31.7661651359376
"1036" 207 18.7843256730077 33.3767485492246
"1037" 207.2 16.8505692116192 34.8291924963328
"1038" 207.4 14.4956574264809 34.7113430146304
"1039" 207.6 13.3496376277428 33.9043965914936
"1040" 207.8 11.9899289775228 32.7659465645676
"1041" 208 12.9610765520299 31.6764748974104
"1042" 208.2 13.412125635809 30.7271266269454
"1043" 208.4 13.7706987661522 29.2177159401329
"1044" 208.6 14.7930461262266 26.37818931462
"1045" 208.8 16.3549332074094 23.1768276577564
"1046" 209 18.8329785753093 21.6649693409084
"1047" 209.2 21.1914034684762 19.5531506198308
"1048" 209.4 22.8540430716329 18.3172515069737
"1049" 209.6 25.9096997438798 15.42047554604
"1050" 209.8 29.5446579691129 12.4553544127705
"1051" 210 33.2967808833276 10.7766521881889
"1052" 210.2 37.0205441921102 8.52372085921425
"1053" 210.4 41.1872331278022 6.72398901680079
"1054" 210.6 43.7386653004396 5.5639166182293
"1055" 210.8 46.8180103308555 4.60451946901389
"1056" 211 50.0585634279347 3.74060065576772
"1057" 211.2 53.4150372943299 2.85593194034722
"1058" 211.4 54.3919432538557 2.92304970878914
"1059" 211.6 56.5792492327737 2.56908477387599
"1060" 211.8 59.3994228394196 2.32229135911785
"1061" 212 61.9649928437529 1.71333242783951
"1062" 212.2 64.2114217628201 2.14036072903683
"1063" 212.4 66.7434175734353 3.00277273482471
"1064" 212.6 70.574983229844 2.75420385150951
"1065" 212.8 73.2843522649616 2.75440943594809
"1066" 213 73.01616871199 3.04973835744935
"1067" 213.2 72.1769465088336 3.14289876789551
"1068" 213.4 72.1256437586618 3.0704741519178
"1069" 213.6 71.7992539857905 3.11107547284206
"1070" 213.8 70.8466486521224 3.60050148467807
"1071" 214 70.1113958391561 3.90783627829122
"1072" 214.2 69.359571544226 4.11636361574476
"1073" 214.4 69.0846768249535 3.73768029849371
"1074" 214.6 68.3385287926913 3.54646947234139
"1075" 214.8 67.0510882845017 3.44815880091909
"1076" 215 66.6106117793283 3.51008504714177
"1077" 215.2 65.9250034375201 3.00125860319177
"1078" 215.4 65.1290413908851 2.77314779251561
"1079" 215.6 63.6485575870977 2.55638469113897
"1080" 215.8 62.7369764971024 2.73260626185893
"1081" 216 61.4191780968733 2.97166151777985
"1082" 216.2 59.118435373372 2.93725224424573
"1083" 216.4 55.5979116691629 3.05293017433446
"1084" 216.6 52.9831337204196 3.21935945953779
"1085" 216.8 51.0806005803224 3.54458895977467
"1086" 217 48.4260661155771 3.99471186405664
"1087" 217.2 46.0527361491675 4.73788954208324
"1088" 217.4 43.0936188000445 5.30916924821254
"1089" 217.6 40.385577267377 6.35126094019863
"1090" 217.8 38.0982250928126 7.0939127922381
"1091" 218 36.4760612139782 8.08045081825321
"1092" 218.2 35.0240784425467 8.63320908134282
"1093" 218.4 34.529455441149 8.64578317681986
"1094" 218.6 33.1388164918834 9.55418254917518
"1095" 218.8 31.4574806478312 10.5026394955296
"1096" 219 29.6775670984874 11.1533583256052
"1097" 219.2 27.8871936614515 12.4763245850527
"1098" 219.4 26.13514489358 13.8966990232746
"1099" 219.6 23.8276749202348 15.7855324744796
"1100" 219.8 21.9031298302856 17.1876247251211
"1101" 220 20.2704821859856 18.9413808605796
"1102" 220.2 19.2727744340713 20.5818958314739
"1103" 220.4 19.2371543684605 22.2403693346656
"1104" 220.6 19.5771392089679 23.2140932433824
"1105" 220.8 19.8794332371665 23.9672808809045
"1106" 221 20.4117242546223 24.3825751825965
"1107" 221.2 21.3480205230089 25.5930144900814
"1108" 221.4 22.1376766165149 26.9232053543942
"1109" 221.6 23.0049505351679 27.9939829333958
"1110" 221.8 23.7538597988793 28.5260980938223
"1111" 222 24.8267320360944 29.5940099517792
"1112" 222.2 26.156274606972 30.5934776351175
"1113" 222.4 27.6962322508951 30.9514455542424
"1114" 222.6 29.5959153061423 31.3002778606391
"1115" 222.8 32.1730225461706 32.3736513836075
"1116" 223 34.1586183208567 34.2047193587582
"1117" 223.2 36.0131006503503 35.3482560420321
"1118" 223.4 37.5160419772222 35.5280892826746
"1119" 223.6 38.6025735611456 34.8534916084219
"1120" 223.8 40.5504019614204 34.5518852112934
"1121" 224 43.0088712322629 34.1715844973416
"1122" 224.2 45.5767125623199 33.5087155781364
"1123" 224.4 48.0118053104323 32.3004332777947
"1124" 224.6 50.9465562637071 31.5103981994269
"1125" 224.8 53.2188185007059 33.1163893553462
"1126" 225 55.5926438607646 34.9618134548332
"1127" 225.2 56.2210310689477 36.9846314041464
"1128" 225.4 56.5805185673663 39.5049676115925
"1129" 225.6 55.3806690028175 42.3654538582925
"1130" 225.8 55.3462811239625 45.5975281155161
"1131" 226 56.3271315198914 49.1730513649046
"1132" 226.2 57.5826228647294 53.1214608650729
"1133" 226.4 58.9200224230811 57.8054952444281
"1134" 226.6 60.5471979825626 61.9843917550934
"1135" 226.8 63.4043848404372 66.4138927634721
"1136" 227 65.7672465723009 70.0425466175475
"1137" 227.2 67.2523155048852 70.8855615433754
"1138" 227.4 69.4149384003213 74.1589815501356
"1139" 227.6 70.2648541957395 77.8683608649592
"1140" 227.8 70.4078608036973 82.0085416317507
"1141" 228 70.7845167037694 85.7460104668063
"1142" 228.2 69.9493038385332 89.3543583451261
"1143" 228.4 67.4730774950806 92.5010747114792
"1144" 228.6 65.3495672116956 94.6178117673385
"1145" 228.8 62.9919217829834 96.1043023509165
"1146" 229 60.3659262027453 96.488336959027
"1147" 229.2 57.3597356333406 97.9306129939344
"1148" 229.4 55.3734320422598 98.5535478395937
"1149" 229.6 51.7591652850116 99.2997161579272
"1150" 229.8 48.0510037794155 99.8055632910375
"1151" 230 44.2483969387454 99.8705801234386
"1152" 230.2 39.9935067624258 100.458607623319
"1153" 230.4 38.040809270794 101.4220568613
"1154" 230.6 38.1164700287807 100.571139988723
"1155" 230.8 38.1158993120161 99.5651107954268
"1156" 231 38.7412044967179 98.9371259638048
"1157" 231.2 39.5098582893761 98.5788200773262
"1158" 231.4 40.1146042500015 98.0776803120572
"1159" 231.6 41.1477059166773 97.6071643811526
"1160" 231.8 41.7744288294782 97.5228422770814
"1161" 232 42.3149995474494 97.0820274344612
"1162" 232.2 42.8407592901532 96.9905753568384
"1163" 232.4 43.3627119172048 96.6161033526679
"1164" 232.6 43.7165190061821 96.098669320361
"1165" 232.8 43.6803318951793 96.1079770817394
"1166" 233 43.7272673007368 96.1593853184775
"1167" 233.2 43.8723285126875 95.6512123224402
"1168" 233.4 44.191733268409 95.1456036048813
"1169" 233.6 44.3921618134832 94.8968891958492
"1170" 233.8 44.9147116917169 94.4693260860599
"1171" 234 45.7486447600175 93.8867804848626
"1172" 234.2 46.8759267983472 93.1852228441259
"1173" 234.4 47.780194329259 92.8978200549241
"1174" 234.6 48.8607073213115 92.0964750890076
"1175" 234.8 50.2824535788935 91.0570438839888
"1176" 235 51.8551096058819 90.0485447130884
"1177" 235.2 52.6857233085392 88.9041898115839
"1178" 235.4 54.17756281401 87.8195615968439
"1179" 235.6 56.0804119964279 86.001657847069
"1180" 235.8 58.1433751389942 83.692166169744
"1181" 236 59.6655090957198 81.0369003860421
"1182" 236.2 61.5233467489132 78.8330421758181
"1183" 236.4 64.250331358372 76.5068067772859
"1184" 236.6 67.6695170820979 74.4536471607312
"1185" 236.8 71.2371031147125 72.3495107325286
"1186" 237 74.8897821603894 69.8556738194405
"1187" 237.2 78.529490031693 67.3625483127466
"1188" 237.4 80.8443505757564 66.4966384761689
"1189" 237.6 84.1269306064542 66.6790345398282
"1190" 237.8 87.4208506206766 66.1122783446746
"1191" 238 90.31596960632 63.6362080503925
"1192" 238.2 91.7224866234626 60.190689259217
"1193" 238.4 94.6075466490633 56.1268735567315
"1194" 238.6 95.7120449621712 51.3023733652439
"1195" 238.8 95.6717239010759 46.4249568580119
"1196" 239 96.1113003689464 40.6694651748628
"1197" 239.2 96.9984150671858 36.5073211945515
"1198" 239.4 99.1931615474788 31.3150919868003
"1199" 239.6 101.353343037565 26.4519951159407
"1200" 239.8 101.99848516044 24.2520877906813
"1201" 240 101.250054004547 20.8005046235765
"1202" 240.2 99.2995046605357 17.8104844151688
"1203" 240.4 98.0049215283195 14.4813323035193
"1204" 240.6 97.701544485269 14.6086785143521
"1205" 240.8 96.3250923391701 13.8050854174362
"1206" 241 93.7136622898767 12.0677121238007
"1207" 241.2 90.4544685438444 9.40114949051996
"1208" 241.4 88.8787965863855 8.55293439128634
"1209" 241.6 88.6577961036054 9.33138879253224
"1210" 241.8 86.6461802271556 9.77761434108424
"1211" 242 83.8097997560347 9.55907634658661
"1212" 242.2 80.4864808576036 8.59292069830922
"1213" 242.4 76.2698182408016 7.48679790215953
"1214" 242.6 71.8848898394137 6.34007774921249
"1215" 242.8 67.9480294252514 3.75785467186703
"1216" 243 66.5462698380193 3.43015110143114
"1217" 243.2 65.0510319076243 3.78229348641527
"1218" 243.4 63.6252842300317 3.23347040528594
"1219" 243.6 62.8571675918944 2.78765198212429
"1220" 243.8 61.6297098991791 2.98532454152362
"1221" 244 59.6175180972258 2.95501402827786
"1222" 244.2 57.3742182466291 2.72832191377386
"1223" 244.4 54.3093145491211 2.6236295677795
"1224" 244.6 53.0570173972896 3.29347473755299
"1225" 244.8 50.9775805286363 4.00014986973791
"1226" 245 48.3488966240284 4.33110955945124
"1227" 245.2 45.6370357035443 4.80301119911395
"1228" 245.4 44.5954486513671 5.0907587572787
"1229" 245.6 43.9936129439257 6.04817604630985
"1230" 245.8 43.3432870870906 6.58068295720064
"1231" 246 42.3742149917985 7.10753167309094
"1232" 246.2 41.9016303304819 6.69626624881957
"1233" 246.4 41.6302531206942 6.05006472509354
"1234" 246.6 42.3629799271402 5.86721946477627
"1235" 246.8 42.4897905190799 5.94611773182034
"1236" 247 43.4097917641991 6.10956614294425
"1237" 247.2 43.6381837930894 7.19134882929587
"1238" 247.4 43.6943201533578 7.92245826558192
"1239" 247.6 43.3548386910815 8.99622573959827
"1240" 247.8 44.0028496212639 10.4156846422051
"1241" 248 43.869642759772 11.1137231287857
"1242" 248.2 43.9569979471469 11.7940562263484
"1243" 248.4 44.0109271417702 12.2901147609374
"1244" 248.6 43.9884093479215 12.1727884404362
"1245" 248.8 44.2268814194231 12.3390997974365
"1246" 249 45.0152890266119 12.3818526007666
"1247" 249.2 44.9824703612122 12.3594718632549
"1248" 249.4 45.5804875840479 12.6088815386362
"1249" 249.6 46.0214501694561 13.111943148625
"1250" 249.8 46.9428709232004 14.0398806530757
"1251" 250 48.2284167804152 15.2403166351783
"1252" 250.2 48.5528222053464 15.4208618474172
"1253" 250.4 49.1384382501747 15.4669089270665
"1254" 250.6 50.0366386735745 16.0988526311228
"1255" 250.8 51.1692056916948 16.8684804281688
"1256" 251 52.9071005254923 18.230725053923
"1257" 251.2 55.0385723073598 19.1727392788514
"1258" 251.4 56.9754404675183 20.3411169114298
"1259" 251.6 59.4738638191573 21.7231463699942
"1260" 251.8 61.4176354312141 23.1676096220889
"1261" 252 62.9662903380496 24.7899491691358
"1262" 252.2 64.6537896799528 26.7676246929445
"1263" 252.4 65.4773720403073 28.3739347860385
"1264" 252.6 65.4575268244348 29.2431705046757
"1265" 252.8 65.05448200359 30.1281454193841
"1266" 253 64.9533728741463 31.7016564582934
"1267" 253.2 65.2058205526183 33.3061884034312
"1268" 253.4 65.5337835833736 35.0889158809523
"1269" 253.6 65.2400941476938 37.4240298616221
"1270" 253.8 63.7891178815002 39.4381867145171
"1271" 254 61.9201042902176 41.3810880451797
"1272" 254.2 59.610322737716 42.6145312630692
"1273" 254.4 57.9414515222612 42.5853140840224
"1274" 254.6 55.3949629175585 42.5896193055381
"1275" 254.8 53.3129534802975 41.7134714428065
"1276" 255 52.1334808646147 40.4062351823883
"1277" 255.2 49.7095705264497 39.9798583347818
"1278" 255.4 46.8253153975544 40.5123347232393
"1279" 255.6 42.7191519010694 40.238595237417
"1280" 255.8 40.0967310792513 40.7428570380365
"1281" 256 37.146817700558 42.6443194032417
"1282" 256.2 34.021364435471 45.3572860212985
"1283" 256.4 30.1125786935418 47.9408915462755
"1284" 256.6 26.3370843775292 50.3672179919629
"1285" 256.8 22.3974293890549 51.8990432881362
"1286" 257 18.4866214450187 51.1541117636681
"1287" 257.2 15.8241521280705 49.7089990765722
"1288" 257.4 12.9955935333557 49.4743739796528
"1289" 257.6 11.3015843266303 50.4190248729108
"1290" 257.8 10.2831602919559 51.8527743339739
"1291" 258 9.42549219703998 53.5214813350918
"1292" 258.2 7.25023966366335 55.410289020034
"1293" 258.4 4.14632261220969 57.8128017001671
"1294" 258.6 3.40732236493182 59.305191491393
"1295" 258.8 3.07809335943722 62.1068386778568
"1296" 259 1.74534122793352 65.186071984485
"1297" 259.2 1.61338422885825 68.5885145108608
"1298" 259.4 1.73349059778928 72.1007881817211
"1299" 259.6 1.42882394808622 75.0774858497441
"1300" 259.8 2.13977023834491 76.9270211991166
"1301" 260 2.94758898269727 79.6483170287245
"1302" 260.2 3.06052310707086 83.0788103720811
"1303" 260.4 3.88020413675735 86.3232738898627
"1304" 260.6 5.37224541000268 89.5246785616256
"1305" 260.8 6.61931386854588 92.4078006409512
"1306" 261 8.29746570946741 95.7930857647071
"1307" 261.2 8.98230786284884 97.221291617386
"1308" 261.4 9.56239094053493 98.4356738813996
"1309" 261.6 10.287378056551 98.8178182406369
"1310" 261.8 10.6976938392405 99.4425893601763
"1311" 262 10.3308852671035 99.9105367020654
"1312" 262.2 10.0825223978574 99.7385961845847
"1313" 262.4 10.2977928354075 99.2262828768942
"1314" 262.6 10.5761131739224 99.0654896846407
"1315" 262.8 10.7178063654921 98.7330913354842
"1316" 263 10.4935001572573 98.8172199970547
"1317" 263.2 9.65464431227898 99.0366591560555
"1318" 263.4 9.39458221067812 98.9278419781782
"1319" 263.6 8.90443862752199 98.783610927873
"1320" 263.8 8.72701844568414 98.5691098899253
"1321" 264 8.57393832238593 98.0493411786778
"1322" 264.2 8.33124966023144 97.7044515184864
"1323" 264.4 7.6741238341432 96.7905550108387
"1324" 264.6 7.46349206923585 96.5156810161707
"1325" 264.8 7.57119557132136 95.6078718294101
"1326" 265 7.72858984548313 95.1648188030615
"1327" 265.2 8.08306483704785 95.2594329330167
"1328" 265.4 8.42248787416373 95.2498997157271
"1329" 265.6 7.45643705824557 94.9606196542003
"1330" 265.8 7.49545070507147 94.9748643870632
"1331" 266 7.78324322371657 94.6873624773309
"1332" 266.2 7.53784598580093 94.2199801782455
"1333" 266.4 7.27128501749486 93.9889134414227
"1334" 266.6 7.06202400546216 93.3889691559971
"1335" 266.8 6.43500652715283 92.7163674454015
"1336" 267 5.79102074978969 91.4752601313762
"1337" 267.2 5.27573174279162 90.8818785477344
"1338" 267.4 4.37381730293953 89.5752048676075
"1339" 267.6 3.74099980636992 88.1505028521877
"1340" 267.8 3.46026230018128 85.5724390242761
"1341" 268 2.21759909364804 82.8736218252822
"1342" 268.2 1.25944494199557 79.391167284115
"1343" 268.4 0.620034819616063 75.9074008223158
"1344" 268.6 0.256943488811648 72.3526679313161
"1345" 268.8 0.168239092387823 67.1950523323222
"1346" 269 0.49206285369529 64.8075379720507
"1347" 269.2 1.7521292157898 62.1504875566703
"1348" 269.4 2.44746448717593 58.9778605619016
"1349" 269.6 3.23017094591115 55.3992159654635
"1350" 269.8 2.62719076982095 52.631276949157
"1351" 270 3.14947846093654 48.9718165759788
"1352" 270.2 3.66104095771571 44.5950456539909
"1353" 270.4 5.27820658240981 41.2941654042623
"1354" 270.6 8.42589750805987 37.0014788212657
"1355" 270.8 9.28374630748492 33.4417895579412
"1356" 271 11.5482230427115 32.1833571400215
"1357" 271.2 14.835346167353 30.603092821598
"1358" 271.4 18.0167553213557 28.7210383388869
"1359" 271.6 21.6552327671933 26.1713088595864
"1360" 271.8 24.6448482407472 23.862499703185
"1361" 272 25.6217572211982 21.2783712007351
"1362" 272.2 28.1675926590821 19.3047906697138
"1363" 272.4 32.5641777321494 18.6479231972159
"1364" 272.6 37.7056555832075 19.8098000051868
"1365" 272.8 42.8241633024922 20.6258065272911
"1366" 273 47.9878242394763 22.831579860703
"1367" 273.2 52.6241843744541 24.8604928890572
"1368" 273.4 56.0981144354999 28.5724029818741
"1369" 273.6 59.9330134031051 32.2348965869776
"1370" 273.8 60.9889858238559 35.0884630642979
"1371" 274 61.0178308261836 37.8046989078396
"1372" 274.2 61.5978327022156 40.2249441161287
"1373" 274.4 62.5922962855443 43.1858534339735
"1374" 274.6 63.1818017097319 46.4059187454842
"1375" 274.8 64.4553715017834 51.2359005486462
"1376" 275 63.9861639999798 54.0837905540331
"1377" 275.2 63.1838167712912 55.326833877434
"1378" 275.4 62.6035125819684 56.7758313409978
"1379" 275.6 61.8626373025596 58.9240698168499
"1380" 275.8 60.9651950462513 63.4125860240041
"1381" 276 61.871839823811 67.653064432731
"1382" 276.2 64.0026650307478 70.5547377829253
"1383" 276.4 67.1114358072379 72.1117779924062
"1384" 276.6 69.5703983313679 71.8659544791225
"1385" 276.8 70.906339718565 71.1852379681272
"1386" 277 72.3085629832763 71.8498461552217
"1387" 277.2 74.425521847686 73.8369973605354
"1388" 277.4 75.4068737075256 77.2026948191823
"1389" 277.6 74.9904007524679 80.9714436020705
"1390" 277.8 74.078569544567 85.5421111067628
"1391" 278 71.8846842162855 89.1480370430203
"1392" 278.2 68.3698110552591 91.7781676053145
"1393" 278.4 64.0495316467108 93.4018811618942
"1394" 278.6 58.8818223377603 94.8375542104721
"1395" 278.8 53.8551936298294 95.9191177822048
"1396" 279 49.7411745908604 94.5295844428312
"1397" 279.2 45.4486229967324 91.4930836981494
"1398" 279.4 40.8403439127193 88.4986175788906
"1399" 279.6 36.2975223925736 85.7029801299829
"1400" 279.8 31.4602325035122 83.5279529479372
"1401" 280 26.2775194317795 81.5564390783236
"1402" 280.2 22.5830712985502 81.4982467619386
"1403" 280.4 18.3143759740864 81.2202381626559
"1404" 280.6 13.8113088552429 81.8705451658084
"1405" 280.8 10.6463171696215 81.5989906975327
"1406" 281 8.85221042393452 78.4053884018621
"1407" 281.2 6.64166669216362 73.5835762519488
"1408" 281.4 6.61714804519007 69.5810234781719
"1409" 281.6 8.01810764504764 64.6346711711846
"1410" 281.8 9.76876000438708 60.4632579129788
"1411" 282 11.4804508021628 55.3793602369915
"1412" 282.2 12.5408923576493 50.477603052531
"1413" 282.4 13.6434265870047 44.9958208663943
"1414" 282.6 14.7516208400986 39.9702013637029
"1415" 282.8 17.3945049846017 35.6020658428368
"1416" 283 19.4435330858626 30.6770856588235
"1417" 283.2 17.8549439778371 27.0826515496744
"1418" 283.4 16.5762174365126 25.6367538117282
"1419" 283.6 18.2951374154869 26.1363162223115
"1420" 283.8 21.035904663232 25.3588718807427
"1421" 284 24.0994597810836 25.4719296179202
"1422" 284.2 27.1888066306118 25.7251798523334
"1423" 284.4 31.5548086783988 27.1437132530634
"1424" 284.6 35.6583066470903 28.9428693993545
"1425" 284.8 39.8574444540365 30.9465462028031
"1426" 285 43.1531334588351 33.7867840218826
"1427" 285.2 47.1163469501148 36.4374679804119
"1428" 285.4 51.1628089861056 40.0554055801966
"1429" 285.6 54.7718589204028 43.8256828415299
"1430" 285.8 58.7347444002246 46.7672325009595
"1431" 286 61.5922029794492 50.993980021394
"1432" 286.2 63.3735685537723 55.7414576346155
"1433" 286.4 64.2180956177445 60.8609575986261
"1434" 286.6 66.3746997544652 65.038064379741
"1435" 286.8 70.2626545388299 68.8427150441071
"1436" 287 73.9453816792734 72.6409609123011
"1437" 287.2 77.1940415366705 77.5619735939307
"1438" 287.4 80.1362134503911 82.2182365808706
"1439" 287.6 81.1769740197581 86.9925259218826
"1440" 287.8 80.9244298824384 92.2883274108973
"1441" 288 80.0145629073282 96.90970042453
"1442" 288.2 77.326656807403 101.898781986885
"1443" 288.4 73.9665663959169 106.354745923803
"1444" 288.6 69.5781078615239 109.668123318991
"1445" 288.8 65.9800376759886 112.837639647177
"1446" 289 62.5074790829221 116.448021872306
"1447" 289.2 58.7335860353213 121.045874980135
"1448" 289.4 57.4059566992484 124.976398295749
"1449" 289.6 57.8590874349138 125.977112876131
"1450" 289.8 59.2475361986294 126.312634635063
"1451" 290 59.6143026669066 126.165068016744
"1452" 290.2 61.2143620344076 126.118667475892
"1453" 290.4 63.3718631900533 126.361734967231
"1454" 290.6 65.6163808515365 126.713238438162
"1455" 290.8 67.5712699947277 126.840817814889
"1456" 291 70.0180790766979 126.854883995579
"1457" 291.2 72.3988381610905 126.426797976631
"1458" 291.4 75.2089759942827 126.37493750068
"1459" 291.6 77.7477642902999 126.124752658857
"1460" 291.8 79.7002887020583 125.684539519421
"1461" 292 80.630570232291 125.806103096089
"1462" 292.2 80.7682862038313 125.34265622918
"1463" 292.4 80.8529087232195 125.312516867903
"1464" 292.6 80.6195147783383 125.193229557626
"1465" 292.8 80.0871976647506 125.011152057999
"1466" 293 80.0796014877056 124.401451672609
"1467" 293.2 80.0521410159403 123.989627009035
"1468" 293.4 79.6570491806594 123.98064184945
"1469" 293.6 79.3741544842722 123.942174192146
"1470" 293.8 79.284067819477 123.440037198524
"1471" 294 79.9572907325338 122.923542797321
"1472" 294.2 79.9101959886319 122.525131312964
"1473" 294.4 79.5041274157239 122.34003551667
"1474" 294.6 79.6186632708417 121.904488648555
"1475" 294.8 79.5333859264544 121.873326903423
"1476" 295 79.1867279268712 122.034303557701
"1477" 295.2 78.9467521531154 122.201652412233
"1478" 295.4 78.7547895083148 122.188152621672
"1479" 295.6 78.4658206051916 121.940215914588
"1480" 295.8 77.8096953948186 121.119786308942
"1481" 296 77.2957059967301 120.69655881426
"1482" 296.2 77.2477022391157 120.431881128803
"1483" 296.4 76.9516097955922 119.978379841331
"1484" 296.6 76.3075052537932 119.677378596709
"1485" 296.8 75.4638316613682 118.457179205366
"1486" 297 74.6779146762709 117.246254291507
"1487" 297.2 74.1946938967876 116.666839305399
"1488" 297.4 73.3206803425427 116.094558826639
"1489" 297.6 72.7968903631035 116.116406046977
"1490" 297.8 72.1167801638598 116.38561802415
"1491" 298 70.8001838218342 115.100025866197
"1492" 298.2 70.0092092841637 114.2898634808
"1493" 298.4 69.3455111988621 113.292684707395
"1494" 298.6 68.9618727403973 111.396328221752
"1495" 298.8 69.1272513116708 109.983651111477
"1496" 299 69.2584834519672 107.772396429118
"1497" 299.2 68.7800756273973 105.785874605329
"1498" 299.4 67.8460157004747 102.934378998648
"1499" 299.6 66.9368980595115 100.96606136787
"1500" 299.8 65.431887826719 99.4144785544112
"1501" 300 64.5790333890892 97.4924459037759
"1502" 300.2 63.835667640561 94.5061180715689
"1503" 300.4 62.4874279588759 91.0471563500445
"1504" 300.6 60.713714222277 87.9992868395385
"1505" 300.8 58.8439556244046 85.2536123316124
"1506" 301 56.7479864652125 81.883519220844
"1507" 301.2 54.765911391114 78.6403187132354
"1508" 301.4 52.8715251460604 75.0391937618281
"1509" 301.6 52.0312226531836 72.8518109450707
"1510" 301.8 51.002040783644 69.0487720037611
"1511" 302 49.3897223253663 65.1511087100258
"1512" 302.2 48.4227659061651 61.221439778844
"1513" 302.4 48.5657736350147 56.2472259352911
"1514" 302.6 48.8918323577709 51.1631332133832
"1515" 302.8 48.8209180521157 46.4721433362024
"1516" 303 49.0477521081951 42.2673525561434
"1517" 303.2 50.6211791735451 38.0213087206091
"1518" 303.4 53.2213593525108 36.0744359176693
"1519" 303.6 56.5298598260554 33.0527485295065
"1520" 303.8 57.599000140173 29.8198392884802
"1521" 304 58.1516385892323 25.7352302175694
"1522" 304.2 57.9202089871678 20.9739310478861
"1523" 304.4 58.4126652816928 15.5941526762636
"1524" 304.6 57.3819994732998 12.845921946776
"1525" 304.8 55.3799335406885 11.8205219910541
"1526" 305 53.6680004303883 11.1211912122137
"1527" 305.2 54.3380277661195 10.7175924995934
"1528" 305.4 55.084835274781 11.0128640352837
"1529" 305.6 56.542695010178 10.7689030171063
"1530" 305.8 59.770147376387 10.0309751456067
"1531" 306 63.5507461192182 8.83411805619648
"1532" 306.2 67.515261132469 7.22221624030231
"1533" 306.4 70.673023419538 6.69018967692957
"1534" 306.6 75.1703849135848 6.47650143587788
"1535" 306.8 78.8106610192124 6.30955343915413
"1536" 307 79.7437606185783 6.93491050583329
"1537" 307.2 82.495982989181 8.7517190051926
"1538" 307.4 86.485832766984 9.84103274435394
"1539" 307.6 91.4081955790803 11.3590773024352
"1540" 307.8 95.9855430659554 12.6836724335056
"1541" 308 97.7732338691039 13.6601079469427
"1542" 308.2 100.432490130351 15.0109219983097
"1543" 308.4 103.430546678378 17.6792857650019
"1544" 308.6 106.730460887912 20.6559142538536
"1545" 308.8 111.135868449257 23.7967192507403
"1546" 309 112.257471008252 26.8531381807472
"1547" 309.2 114.827860487623 30.5137693327559
"1548" 309.4 118.470847328883 34.276361663014
"1549" 309.6 119.407565369399 37.3603109102909
"1550" 309.8 121.669156627064 42.1022797081662
"1551" 310 122.939898004957 45.7796359722444
"1552" 310.2 124.256386108559 49.5143837543155
"1553" 310.4 124.781496438595 53.10508632731
"1554" 310.6 125.920484808557 57.4539944503428
"1555" 310.8 126.639837523508 61.6664227185542
"1556" 311 126.640436496436 66.7988547972968
"1557" 311.2 126.706385910974 70.7761540304403
"1558" 311.4 126.355105700182 75.2101412772135
"1559" 311.6 125.6373951817 79.7587389302141
"1560" 311.8 124.326804549287 83.9800314938286
"1561" 312 122.609257014446 88.3964636133779
"1562" 312.2 120.508990163292 93.1970599336345
"1563" 312.4 118.167151615732 97.6303570483765
"1564" 312.6 115.620527868409 100.877332576412
"1565" 312.8 112.874495632725 105.10762213687
"1566" 313 110.056557627131 108.596935525445
"1567" 313.2 106.025779373111 112.191800838659
"1568" 313.4 102.465087602445 115.240592926108
"1569" 313.6 98.8811246489759 117.26332329547
"1570" 313.8 96.4576889955173 119.485268145006
"1571" 314 93.0013779593016 121.557009034411
"1572" 314.2 88.5943239212951 123.6598517078
"1573" 314.4 83.9098345270286 125.193931651319
"1574" 314.6 79.2748742271513 126.007780472848
"1575" 314.8 74.7978174359912 127.287462335455
"1576" 315 72.0952923107858 127.83242147501
"1577" 315.2 68.0378944350094 128.195037815114
"1578" 315.4 64.376966305104 128.059337327169
"1579" 315.6 60.9519540980052 127.898205096937
"1580" 315.8 58.5829390317042 129.005788558458
"1581" 316 57.7733800744667 128.184077494616
"1582" 316.2 55.6909820396876 127.293293625831
"1583" 316.4 53.5790013228816 126.090838314355
"1584" 316.6 53.4832719834712 125.830757327469
"1585" 316.8 53.4143005305134 125.626684029174
"1586" 317 52.6849510189707 126.279336852229
"1587" 317.2 50.9759472030398 126.693426415895
"1588" 317.4 50.9564397762442 127.225944610708
"1589" 317.6 51.2510475333085 126.119900937664
"1590" 317.8 50.8879738880415 124.933412813618
"1591" 318 50.3682779717598 123.086644530256
"1592" 318.2 50.3156239434003 121.727927782773
"1593" 318.4 50.6621498212385 120.356397929165
"1594" 318.6 50.4464409191759 118.43031780991
"1595" 318.8 49.3649236662508 117.482499646672
"1596" 319 48.1367571397632 117.157666717171
"1597" 319.2 46.5789858832877 117.596977029231
"1598" 319.4 45.8562686074167 119.45035085623
"1599" 319.6 45.911399850447 121.387984759246
"1600" 319.8 47.4200623437765 123.111497476043
"1601" 320 49.9335704329543 125.004895773177
"1602" 320.2 51.5865984901792 125.225316932639
"1603" 320.4 53.5047830240877 125.076535684886
"1604" 320.6 56.7057576672533 125.452511492461
"1605" 320.8 61.4407189587783 125.364603029498
"1606" 321 65.8955081476613 125.417031719652
"1607" 321.2 70.6101662860423 124.61336103422
"1608" 321.4 76.2094454818007 123.388393975445
"1609" 321.6 81.7996901224771 123.006654517726
"1610" 321.8 86.2609183139424 123.238514815492
"1611" 322 88.7744376637147 122.571871458752
"1612" 322.2 89.9964536380738 121.884125932506
"1613" 322.4 91.8529885001617 120.908399347909
"1614" 322.6 92.9430307187553 121.155613046285
"1615" 322.8 93.3039737642252 120.788256606094
"1616" 323 93.4446181516935 119.935115603964
"1617" 323.2 93.3977712794031 119.653764213531
"1618" 323.4 93.504122447303 118.186470445955
"1619" 323.6 93.7458768490584 115.654624337286
"1620" 323.8 93.9329418872543 113.37330484108
"1621" 324 94.0437741687308 111.445939835535
"1622" 324.2 94.4218269819963 109.538286672251
"1623" 324.4 94.5189685928442 107.97961301405
"1624" 324.6 94.2421862116554 105.915804492139
"1625" 324.8 94.7869917356386 102.673697676543
"1626" 325 95.4956113393077 99.0735355623731
"1627" 325.2 95.9250479360771 94.9645297822289
"1628" 325.4 97.1776798972667 90.6314924418553
"1629" 325.6 98.9492521545524 86.0125641416813
"1630" 325.8 100.962770783606 81.1723969121886
"1631" 326 103.250090995562 77.7796194506283
"1632" 326.2 107.28567573679 74.6164169777127
"1633" 326.4 111.56440317277 71.3790387867901
"1634" 326.6 115.130204206195 68.1518925321118
"1635" 326.8 117.819721164179 64.1932736243725
"1636" 327 120.380413862068 58.9255814151544
"1637" 327.2 122.489082654305 53.9479140840642
"1638" 327.4 122.81670314019 48.8956840337207
"1639" 327.6 121.841137303136 46.3705282423226
"1640" 327.8 120.327047308785 41.8052576692484
"1641" 328 118.377085164927 36.4674426932732
"1642" 328.2 116.776430426444 32.1858932040609
"1643" 328.4 114.197013434788 29.1549603292693
"1644" 328.6 111.466731685879 25.0523988347309
"1645" 328.8 108.913197339337 22.5173432921032
"1646" 329 106.062390000212 19.8530474732212
"1647" 329.2 103.519076631453 16.4858750299667
"1648" 329.4 102.519305181748 17.0336793210036
"1649" 329.6 99.9573473060813 15.2943420227771
"1650" 329.8 97.8253871687337 13.2262316331961
"1651" 330 96.9982596102294 12.6333159243045
"1652" 330.2 95.470861704334 11.8138086971253
"1653" 330.4 93.2253929296195 10.1732791432703
"1654" 330.6 91.0711081903924 9.18226461064461
"1655" 330.8 88.5205825695199 8.63793247100932
"1656" 331 85.5208681708534 7.56492278729432
"1657" 331.2 82.6077622995805 6.15724832029358
"1658" 331.4 81.5018421164544 5.40085280577186
"1659" 331.6 80.3043014704508 4.69555489778847
"1660" 331.8 79.4584952132335 4.69352467861148
"1661" 332 78.698866603003 3.97236400003274
"1662" 332.2 77.1569472729904 3.51687640147768
"1663" 332.4 75.3848421820237 2.70075292075209
"1664" 332.6 74.0339802522881 2.68577204838494
"1665" 332.8 72.9163941021661 2.61315749193929
"1666" 333 70.5477697979363 2.15100007497958
"1667" 333.2 68.5797909499354 1.76985689076974
"1668" 333.4 65.9538070276658 1.49104522589716
"1669" 333.6 65.3549060561465 0.156106864537311
"1670" 333.8 65.1048219167712 0.513965348336579
"1671" 334 64.3831354448486 0.419805458078884
"1672" 334.2 64.2141475103505 0.371836511974378
"1673" 334.4 63.3350593705603 0.504127498332242
"1674" 334.6 62.0143151082816 0.414496168476843
"1675" 334.8 61.319992465593 0.420161038235909
"1676" 335 59.7279167481277 0.597110067502267
"1677" 335.2 58.7216151268471 1.53015058312622
"1678" 335.4 56.7632915203921 2.61282723881946
"1679" 335.6 54.8248440892555 3.8483750711205
"1680" 335.8 52.4411693056643 5.14994838814985
"1681" 336 49.3159464346756 6.41732390401909
"1682" 336.2 46.9698044600719 6.7105218104313
"1683" 336.4 46.0968434011687 6.19760024732459
"1684" 336.6 46.6111234281762 6.30975487256087
"1685" 336.8 45.7973764901971 6.11245709313688
"1686" 337 44.6963210984035 6.49555660831038
"1687" 337.2 43.6480157201897 6.92158929904696
"1688" 337.4 43.7233897703253 7.18695082465879
"1689" 337.6 43.5984196523637 8.02150477879471
"1690" 337.8 43.5453347226187 8.85287688145375
"1691" 338 42.909614894833 9.27903435817908
"1692" 338.2 42.6560707911918 9.56222837122828
"1693" 338.4 41.3622918571712 10.8317049870429
"1694" 338.6 40.2479680085321 11.779961092657
"1695" 338.8 38.9907047377852 12.7523254875612
"1696" 339 36.6688006469957 14.3134198495861
"1697" 339.2 35.3907174600442 15.3184426087805
"1698" 339.4 33.5087726925788 16.4843321589143
"1699" 339.6 31.2103510088578 18.0889719408373
"1700" 339.8 29.2947853566027 19.7467220617381
"1701" 340 28.730933838708 21.3653488194461
"1702" 340.2 28.8995032423344 22.0050943741298
"1703" 340.4 28.7437889397194 22.9893095457384
"1704" 340.6 28.5796911617629 24.0312328016814
"1705" 340.8 28.3310765170289 25.5207665875246
"1706" 341 27.6090070215685 27.7984814804364
"1707" 341.2 27.9314501327025 29.4792558970814
"1708" 341.4 28.2516956647109 30.4234432771755
"1709" 341.6 29.076049546197 31.3315554702659
"1710" 341.8 29.736783707016 32.5235433248757
"1711" 342 30.546230304844 32.7519631906268
"1712" 342.2 31.6838101126752 32.8369344017041
"1713" 342.4 32.4450497545451 33.2827332964516
"1714" 342.6 33.3061379693167 33.5546147627029
"1715" 342.8 34.824012815769 34.1635082514046
"1716" 343 35.9442331072 35.3363673285194
"1717" 343.2 37.4432653154035 37.0063780039872
"1718" 343.4 39.1203467382484 39.9007622341876
"1719" 343.6 40.627197168183 42.2022831592246
"1720" 343.8 40.4218081199209 44.6592582142216
"1721" 344 40.1686501775936 45.72609794539
"1722" 344.2 38.4662528172349 47.1194051571786
"1723" 344.4 35.107984000117 48.2797715193905
"1724" 344.6 31.1274798466052 48.574148612892
"1725" 344.8 27.3837247594122 48.0707253752463
"1726" 345 23.4389491349187 47.623994032661
"1727" 345.2 19.6301654996876 46.6883387542196
"1728" 345.4 17.300038158007 44.8361175804316
"1729" 345.6 16.1309378158466 44.4674061749161
"1730" 345.8 14.12309313856 44.8824224889751
"1731" 346 13.8640181289011 46.141815907348
"1732" 346.2 13.3603746066906 46.1371462367478
"1733" 346.4 10.9151272704406 47.8419151138107
"1734" 346.6 10.0648975751088 48.9689280866292
"1735" 346.8 9.28230083116893 51.1988381487854
"1736" 347 7.65973668263072 54.1732190721595
"1737" 347.2 6.28606921793447 55.8775988077432
"1738" 347.4 5.72216118969319 54.9738708955067
"1739" 347.6 5.76028081498578 53.7768079832579
"1740" 347.8 6.97822260787405 53.4445832572525
"1741" 348 7.07284714602751 53.0928078555688
"1742" 348.2 7.525761802705 51.5580258965978
"1743" 348.4 8.17812617636189 50.9590493199133
"1744" 348.6 8.67386744880155 49.9080245924096
"1745" 348.8 9.19200109312536 49.2424354666728
"1746" 349 10.0964433891974 48.5005889332386
"1747" 349.2 11.4142206742071 48.2507214990524
"1748" 349.4 12.6566886711088 46.8891638440755
"1749" 349.6 14.1809670199154 45.0914180161228
"1750" 349.8 16.1246904989669 42.1958033181707
"1751" 350 18.7095835638034 39.579523136639
"1752" 350.2 22.0877159691225 36.1493406368142
"1753" 350.4 25.618325945254 33.1557857664678
"1754" 350.6 27.7647970070331 29.8498831520474
"1755" 350.8 29.995724999009 26.3506694600724
"1756" 351 34.8219087101616 25.0194971776434
"1757" 351.2 39.2309786908264 24.9035177766366
"1758" 351.4 44.1004253690325 26.1450142242843
"1759" 351.6 48.7139644735537 28.2092277838254
"1760" 351.8 52.5731413318655 30.2263660778964
"1761" 352 56.4460471142828 32.9269171032007
"1762" 352.2 60.8467221582186 35.3423098117592
"1763" 352.4 65.1273531770047 37.868089863092
"1764" 352.6 69.8930525018378 40.4939345937873
"1765" 352.8 74.3246783447525 41.7699371409603
"1766" 353 78.934160417803 44.1117909316339
"1767" 353.2 82.446164101803 46.4774109294975
"1768" 353.4 85.8944546513179 46.7191597580115
"1769" 353.6 89.6753984623874 46.0537000618027
"1770" 353.8 93.0029191745392 43.7567451363725
"1771" 354 96.3182021396278 40.3432838844955
"1772" 354.2 98.4218928778664 35.9949435779409
"1773" 354.4 101.572771924634 32.1762420595564
"1774" 354.6 104.625396727774 29.1382798755154
"1775" 354.8 104.50183113996 26.76589068731
"1776" 355 104.739797955918 24.0637356167291
"1777" 355.2 106.80690367679 24.5104872960113
"1778" 355.4 108.626831322651 25.8182464812525
"1779" 355.6 110.96926601721 28.110226873676
"1780" 355.8 114.994344957256 31.4337907130578
"1781" 356 116.109430125095 33.6904379973844
"1782" 356.2 115.842088336415 38.3022080682304
"1783" 356.4 116.228162559644 43.7770112403168
"1784" 356.6 116.825498453785 48.7791743618371
"1785" 356.8 118.171589700627 54.5899081322643
"1786" 357 120.430977356592 59.5527571631762
"1787" 357.2 124.486261305407 62.8560693636378
"1788" 357.4 125.656903176723 66.3272071966057
"1789" 357.6 125.493609394198 70.7338524995364
"1790" 357.8 124.892212742193 74.1687147285116
"1791" 358 124.804262079793 78.1555152404415
"1792" 358.2 123.847040637919 83.2136729000396
"1793" 358.4 122.956700326902 87.4833681576288
"1794" 358.6 121.838215601619 90.8974908082874
"1795" 358.8 119.89903928946 95.2126666353923
"1796" 359 117.427756893611 99.3450970256394
"1797" 359.2 114.460434134737 103.898089895224
"1798" 359.4 110.692294766416 106.546926483179
"1799" 359.6 106.427716564727 110.439351180409
"1800" 359.8 104.285098462829 113.017893747767
"1801" 360 100.989998843754 115.432631497244
"1802" 360.2 97.882095554839 117.518637922846
"1803" 360.4 93.8066621595414 120.407240101737
"1804" 360.6 89.4724819072917 122.828157607721
"1805" 360.8 85.0026823017974 125.150332495646
"1806" 361 81.1490992528189 126.226639172311
"1807" 361.2 77.1530992067682 127.406519795215
"1808" 361.4 72.5489061822782 128.750581023514
"1809" 361.6 68.4998292615723 129.388305489433
"1810" 361.8 64.9567858302022 129.125019841542
"1811" 362 61.6931303789234 129.496847289154
"1812" 362.2 58.1518962253413 129.160613086927
"1813" 362.4 55.7065026056628 128.952076134093
"1814" 362.6 55.0575547479611 128.248499764647
"1815" 362.8 52.0847588473624 128.240092294775
"1816" 363 52.2738113100354 128.053502135069
"1817" 363.2 53.0397481829116 128.137808417941
"1818" 363.4 53.6469726599516 128.197231599722
"1819" 363.6 53.4809128519428 128.300735572996
"1820" 363.8 53.7181881919335 128.807519168907
"1821" 364 53.9401222583068 128.681000681078
"1822" 364.2 53.861565170289 127.725023083625
"1823" 364.4 52.8069551367229 126.669583067649
"1824" 364.6 50.087239599639 125.712091059157
"1825" 364.8 47.2743103686524 125.006800271379
"1826" 365 45.1714344736907 124.862727849395
"1827" 365.2 43.8611218136645 125.084553736223
"1828" 365.4 42.7317379875845 124.725940759752
"1829" 365.6 40.8783133022383 124.109468343338
"1830" 365.8 39.0440376897531 123.122360049363
"1831" 366 36.3259364903098 121.747072455586
"1832" 366.2 33.3869354470469 119.468235552663
"1833" 366.4 29.747592722181 117.365786349828
"1834" 366.6 26.561940758969 117.024782531136
"1835" 366.8 28.1948828994998 114.551288041159
"1836" 367 27.8187305700015 111.958671428204
"1837" 367.2 27.8710033713354 109.42276271706
"1838" 367.4 27.2303670381003 106.118349414977
"1839" 367.6 25.6068998281378 103.496950778941
"1840" 367.8 23.4703136388264 102.185512690243
"1841" 368 21.254754290855 102.264832550778
"1842" 368.2 18.9216390694569 101.977967626305
"1843" 368.4 17.188088546083 99.8570428352602
"1844" 368.6 17.061563348176 96.8793891051125
"1845" 368.8 17.6367854096215 93.4372245830004
"1846" 369 18.7472105413054 89.4558370801538
"1847" 369.2 21.3316126736437 86.8554588915685
"1848" 369.4 23.9030447956341 83.8035902194151
"1849" 369.6 25.5551703218087 81.0561814755165
"1850" 369.8 26.7236433663616 77.9407118986973
"1851" 370 28.4933503896218 74.265328821113
"1852" 370.2 30.3889681655543 71.46893692504
"1853" 370.4 33.0127980398632 67.0965269588996
"1854" 370.6 36.3078770997979 63.8283465525922
"1855" 370.8 39.8251479442526 60.9905597311603
"1856" 371 44.2695430878752 58.4510847485897
"1857" 371.2 48.054701725064 56.2515554149041
"1858" 371.4 52.6336075719569 55.2675707590319
"1859" 371.6 56.5882653649588 53.8801563881769
"1860" 371.8 58.8771474177828 51.5606608813357
"1861" 372 60.9985163406185 48.653170150408
"1862" 372.2 63.0179207411869 46.0297261419519
"1863" 372.4 66.4455961699267 45.7691669976367
"1864" 372.6 70.6753874646355 46.3409835466062
"1865" 372.8 75.1849516655286 46.5211636353608
"1866" 373 78.5084643640792 47.9054276187787
"1867" 373.2 78.7864774866158 49.8808382915838
"1868" 373.4 80.6207523274185 51.9067246835899
"1869" 373.6 83.8610528641566 55.4523273351546
"1870" 373.8 86.8478054460168 59.5509177459804
"1871" 374 88.7244648832782 64.2941090386171
"1872" 374.2 91.113136502611 69.7218960538511
"1873" 374.4 93.2269385379527 74.9757019036039
"1874" 374.6 96.3536108207458 79.8556768013255
"1875" 374.8 99.5696830595562 84.3346195012603
"1876" 375 103.496776176313 88.0408651761526
"1877" 375.2 107.098655641729 90.4301639134463
"1878" 375.4 109.633541128524 89.6901979990425
"1879" 375.6 113.194249057681 87.9878897416155
"1880" 375.8 117.209808024126 85.7493502569874
"1881" 376 121.318358191964 83.1420168787043
"1882" 376.2 122.00278868503 81.1232738515885
"1883" 376.4 122.926369364045 76.6602921094893
"1884" 376.6 124.076895738367 72.5560759378566
"1885" 376.8 124.604840305512 67.4526236314531
"1886" 377 125.696973997582 61.1679168966597
"1887" 377.2 125.01810827946 57.522710539735
"1888" 377.4 123.092680921383 52.2563350015299
"1889" 377.6 122.254574056253 45.9458461744697
"1890" 377.8 121.266467143472 40.6740165821763
"1891" 378 118.183176785252 37.7839307808045
"1892" 378.2 116.139655413001 33.4047417880689
"1893" 378.4 113.601423325989 27.8909703101273
"1894" 378.6 112.111988795951 27.2143989042018
"1895" 378.8 108.809221101571 26.4300230452317
"1896" 379 104.410590541741 25.534167380337
"1897" 379.2 99.8418135598531 24.1557745326927
"1898" 379.4 94.8918754544853 22.03444168368
"1899" 379.6 90.9859754307578 19.4191468540605
"1900" 379.8 86.5716338746716 16.1538367185785
"1901" 380 83.2458366197798 11.9856887462222
"1902" 380.2 80.4291514667204 7.98115602697843
"1903" 380.4 80.4681058739859 7.7177846994145
"1904" 380.6 78.3721736934578 8.6205118774925
"1905" 380.8 74.9298342109687 9.07816845245489
"1906" 381 70.4292067766364 9.67359986998934
"1907" 381.2 65.4338750779068 10.2244223031654
"1908" 381.4 60.6218619679505 9.70977400822358
"1909" 381.6 56.0146065966851 8.44584887271051
"1910" 381.8 54.8355480351475 5.74405458099686
"1911" 382 56.3540702531352 4.97011137195881
"1912" 382.2 59.103461489004 3.99309426435406
"1913" 382.4 61.7423175511698 3.40079098775658
"1914" 382.6 64.3442238385166 3.21899916664501
"1915" 382.8 67.1682649485976 3.02727105251688
"1916" 383 69.8521233333107 2.89221608062446
"1917" 383.2 71.6819930063451 3.46016031216126
"1918" 383.4 74.3848029203584 3.53455371908195
"1919" 383.6 77.7345167788642 3.61672775669856
"1920" 383.8 79.653881588084 4.20281506704588
"1921" 384 82.0650635876749 4.96660714020933
"1922" 384.2 84.4684325888221 5.86649747299508
"1923" 384.4 88.1139493498737 7.01787738061466
"1924" 384.6 92.4870475355144 9.2416520821814
"1925" 384.8 96.8174691767945 11.1800599847427
"1926" 385 100.75060030526 13.6210551854094
"1927" 385.2 104.487128471466 16.8768005827554
"1928" 385.4 107.921168514715 19.8202429970394
"1929" 385.6 111.138857806077 22.6789815227737
"1930" 385.8 114.203388362632 26.6840016878363
"1931" 386 117.619636279433 31.3762111247675
"1932" 386.2 120.706352849675 36.3491333406134
"1933" 386.4 122.539455573913 41.897406066221
"1934" 386.6 124.890656788302 47.2137582283565
"1935" 386.8 126.212497500033 52.8883051746366
"1936" 387 127.171515393555 59.0895219004111
"1937" 387.2 127.5167984306 65.9959861980113
"1938" 387.4 127.091003937905 72.1322819207508
"1939" 387.6 126.256692680267 77.963604230865
"1940" 387.8 124.880097295697 84.351151550037
"1941" 388 122.906129535368 90.0446131268372
"1942" 388.2 119.464572749151 96.871997131619
"1943" 388.4 115.896856199352 102.740740089268
"1944" 388.6 111.973605619599 107.279352858448
"1945" 388.8 107.252510769145 111.545733390527
"1946" 389 102.745730028725 115.252954527618
"1947" 389.2 97.4139411671312 118.951793974915
"1948" 389.4 92.5401155453158 121.880927490927
"1949" 389.6 87.2008999694083 124.415938999074
"1950" 389.8 82.2843981733665 125.639322847417
"1951" 390 77.987841741621 127.251719863585
"1952" 390.2 73.6889338311293 127.838817075099
"1953" 390.4 70.1293534853335 128.026556461225
"1954" 390.6 68.8037850135705 127.460045376418
"1955" 390.8 68.4176591395354 127.293914071686
"1956" 391 67.4430260553088 126.388534448102
"1957" 391.2 67.1191774094912 125.896727005707
"1958" 391.4 65.8352341502804 125.956579367481
"1959" 391.6 63.9240891466392 127.796451907478
"1960" 391.8 63.9995502085784 127.760370371924
"1961" 392 64.4238898908727 126.539529627624
"1962" 392.2 64.7423285485162 124.888750546671
"1963" 392.4 65.0297126463355 123.358661115896
"1964" 392.6 63.8258861915976 122.492789856228
"1965" 392.8 62.371599575455 120.924178768903
"1966" 393 60.9575455457739 120.016915463159
"1967" 393.2 59.8622990476597 118.880410449655
"1968" 393.4 59.2297791575316 117.708335122542
"1969" 393.6 57.8484338918833 117.133995926414
"1970" 393.8 55.7904229672777 117.604238922
"1971" 394 52.7051007569669 118.680914108687
"1972" 394.2 49.7497682549655 119.504295746111
"1973" 394.4 48.217229530982 119.968919020938
"1974" 394.6 46.468070290055 118.315419046703
"1975" 394.8 43.1674208252074 117.312682691947
"1976" 395 39.4823690057371 117.81576714763
"1977" 395.2 36.9162903236012 119.730709915511
"1978" 395.4 35.5409018709731 120.033735403052
"1979" 395.6 33.4401226525657 119.159569036606
"1980" 395.8 31.9046730072076 119.27554960084
"1981" 396 32.9938364476858 118.439182229318
"1982" 396.2 34.0063871805452 116.320893774526
"1983" 396.4 35.6554137476963 113.991033313494
"1984" 396.6 37.6722171191878 111.458959215357
"1985" 396.8 39.4705941656351 108.712279818003
"1986" 397 41.849038164397 104.531931197898
"1987" 397.2 44.405786819673 101.288300771732
"1988" 397.4 46.3004955345866 97.1318560056887
"1989" 397.6 46.9871714673313 93.5282155281603
"1990" 397.8 48.7376330540301 88.8204127077396
"1991" 398 49.797201395011 83.9490665031541
"1992" 398.2 49.3900127016384 78.9554837824869
"1993" 398.4 49.7700709286198 73.6661666283286
"1994" 398.6 49.3460366504428 68.030612143188
"1995" 398.8 48.1706981044458 63.6301723638669
"1996" 399 45.8107575840684 58.5040918725334
"1997" 399.2 43.7281354471197 54.5453841253654
"1998" 399.4 41.2226795607998 50.6646721575619
"1999" 399.6 38.3937104037904 46.3634457432869
"2000" 399.8 35.4662552871219 41.3148842367027
"2001" 400 32.0689835972071 37.991900438908
"2002" 400.2 29.451181987813 37.4124931547421
"2003" 400.4 31.1070548912631 35.5149983856474
"2004" 400.6 33.9835346194088 33.1762868778055
"2005" 400.8 37.1186842013603 31.4064036705034
"2006" 401 41.2490930431541 28.0929185555028
"2007" 401.2 45.8744654111231 26.1590188327024
"2008" 401.4 51.1416148733067 26.2177541133901
"2009" 401.6 56.1728797767864 25.373297934326
"2010" 401.8 60.5444031167835 23.4337762613611
"2011" 402 66.5426557310583 21.7358618636764
"2012" 402.2 72.2406433596266 19.7486795217383
"2013" 402.4 78.2497642812596 17.3109874588144
"2014" 402.6 84.2044927220393 15.9981487235758
"2015" 402.8 90.786400155031 16.0130857547756
"2016" 403 95.60823852381 18.6654618926689
"2017" 403.2 100.753022017155 23.6019992828368
"2018" 403.4 104.013885125325 29.5620397043693
"2019" 403.6 106.36950272867 35.8693318376152
"2020" 403.8 108.235606431839 42.5561574354039
"2021" 404 109.886125598246 49.013718831168
"2022" 404.2 112.179534485672 55.3557462729756
"2023" 404.4 114.663775936607 61.0987427622596
"2024" 404.6 116.745478032264 67.2625326700423
"2025" 404.8 119.09851604509 72.8168914133419
"2026" 405 120.090440416431 78.3070608134765
"2027" 405.2 121.77044928981 83.8206142184427
"2028" 405.4 121.836599427713 85.421852288723
"2029" 405.6 121.123483087315 88.292637845332
"2030" 405.8 120.07525729562 93.1241111516128
"2031" 406 118.298394026066 97.0600226060397
"2032" 406.2 115.605247466037 101.352195996413
"2033" 406.4 112.400548097578 106.18030225442
"2034" 406.6 108.694674135938 110.299565675707
"2035" 406.8 104.481778757107 114.304348771914
"2036" 407 99.9917785814606 117.160886734699
"2037" 407.2 95.5688509398952 120.904958281046
"2038" 407.4 91.9396319952364 122.335884028183
"2039" 407.6 87.5544875157439 124.187094187711
"2040" 407.8 82.2696849015217 126.274916405329
"2041" 408 77.565152109722 127.323760983768
"2042" 408.2 73.1117760800953 128.324451592766
"2043" 408.4 68.0245138585548 129.516653054332
"2044" 408.6 63.880918158802 128.419460447941
"2045" 408.8 60.81677976585 128.667359091077
"2046" 409 58.3019165893335 128.993195670921
"2047" 409.2 56.110176505573 129.143737137073
"2048" 409.4 52.8631124314295 128.556082059773
"2049" 409.6 49.0339885718398 127.77088176784
"2050" 409.8 45.7625137451085 126.901180840759
"2051" 410 42.5979113819486 126.114192598806
"2052" 410.2 40.5507545810702 124.975404506242
"2053" 410.4 38.7640994260617 122.706161109579
"2054" 410.6 39.084668225345 121.476483904294
"2055" 410.8 40.254930217704 121.584412970504
"2056" 411 40.8136221702743 121.093940861265
"2057" 411.2 39.9189589018999 119.529048644119
"2058" 411.4 38.8511301445196 117.85328817488
"2059" 411.6 37.3413510423469 115.166655631508
"2060" 411.8 36.0446418659955 110.518671346249
"2061" 412 35.4559171690801 106.004804311801
"2062" 412.2 35.710631238695 101.060699096312
"2063" 412.4 35.4542932679486 96.4773325386048
"2064" 412.6 34.4152767667306 91.3123161888999
"2065" 412.8 34.0732353238216 87.1313110505599
"2066" 413 32.4996856445138 83.0237507048669
"2067" 413.2 29.4679862371333 80.2984182073988
"2068" 413.4 26.5451937347089 75.9001703940077
"2069" 413.6 23.7186694765875 73.010679859462
"2070" 413.8 19.2862433990391 70.4693224969135
"2071" 414 15.4916906214257 66.8038577018893
"2072" 414.2 11.2036719185272 63.3658056096999
"2073" 414.4 7.98845841425583 60.8038058196018
"2074" 414.6 8.57632308248599 57.6279356113205
"2075" 414.8 11.1534946113487 55.6603551961894
"2076" 415 15.2773307727514 54.4697468397598
"2077" 415.2 19.9050253508888 52.8797047354276
"2078" 415.4 23.9510383928425 52.8641558845306
"2079" 415.6 29.141733653808 53.0524606407898
"2080" 415.8 31.8371267386511 53.4255513332563
"2081" 416 37.1121985090384 54.0572871272431
"2082" 416.2 42.9760750372614 53.8099357341999
"2083" 416.4 49.1041994003387 53.3758791184231
"2084" 416.6 55.5755913578513 53.6526059213154
"2085" 416.8 59.8008815194053 54.0189905901876
"2086" 417 64.952776141462 53.5069897569663
"2087" 417.2 69.9211078585423 50.9265953813043
"2088" 417.4 73.7740149798104 50.8739513111161
"2089" 417.6 76.065152523669 53.9822630852971
"2090" 417.8 80.2634674126515 57.999019177124
"2091" 418 85.1151912929887 61.8742441952387
"2092" 418.2 90.2734075760405 64.3855291723817
"2093" 418.4 95.824261049842 64.5124808666529
"2094" 418.6 101.389303881506 63.7363340782301
"2095" 418.8 107.534754693511 61.9119166826375
"2096" 419 113.208559111911 60.3403982340138
"2097" 419.2 118.951961226932 60.1737385903784
"2098" 419.4 124.598785989744 61.7134431349652
"2099" 419.6 125.687902064291 64.830133416658
"2100" 419.8 125.762813952577 69.8800862806947
"2101" 420 125.002400548856 75.1929486648602
"2102" 420.2 123.700195777786 81.613655481619
"2103" 420.4 122.049922529147 87.9193779353309
"2104" 420.6 119.86649209735 91.2640629336234
"2105" 420.8 115.032136870074 94.7409353315716
"2106" 421 110.164218563142 98.9865644130808
"2107" 421.2 105.528863999165 104.309533987597
"2108" 421.4 101.620572053199 109.299536871439
"2109" 421.6 97.4013306287794 114.506932496958
"2110" 421.8 94.0799564859191 119.481537002378
"2111" 422 91.1621091509108 119.960709276075
"2112" 422.2 85.6644208848535 119.878984021838
"2113" 422.4 81.6285381745671 118.649571805001
"2114" 422.6 76.6557587253668 118.076903780509
"2115" 422.8 72.3508714235081 118.240322507707
"2116" 423 68.7499072705792 119.307427049285
"2117" 423.2 65.1940447708356 121.518423525983
"2118" 423.4 61.5701423522915 121.551455183625
"2119" 423.6 58.863599711002 119.421034956388
"2120" 423.8 57.2566493834718 115.948678497913
"2121" 424 56.5426774027597 112.720623332586
"2122" 424.2 56.6076777299099 108.602682886443
"2123" 424.4 56.6440422001597 103.942848706703
"2124" 424.6 56.5706195439703 99.2539005610492
"2125" 424.8 56.9608797513074 95.5235404033191
"2126" 425 56.4944571972451 90.3556135075
"2127" 425.2 55.6514501126837 84.861621382545
"2128" 425.4 53.4961579882724 80.9248422904662
"2129" 425.6 50.3786125987482 76.86974872072
"2130" 425.8 46.8553152953721 73.1921781457039
"2131" 426 42.4961550652219 69.8696622437419
"2132" 426.2 38.6678601511605 65.4244505159899
"2133" 426.4 37.4630402317804 60.8832512134238
"2134" 426.6 39.5799320769696 56.4116187397424
"2135" 426.8 42.1643493989845 51.951572095144
"2136" 427 45.1241780600902 48.3110435240491
"2137" 427.2 48.2030567405322 43.2011587935524
"2138" 427.4 50.9759558716817 37.6135750239462
"2139" 427.6 50.9928617953993 34.7992492446711
"2140" 427.8 50.0978288552004 29.8143200347393
"2141" 428 50.7893007299282 25.1272543567558
"2142" 428.2 54.4339193304076 23.7972146331374
"2143" 428.4 58.9909463508747 24.3553699478734
"2144" 428.6 64.2371896084256 26.5166633579385
"2145" 428.8 69.0399952737227 29.7273318704481
"2146" 429 74.1514745310216 33.7698700677982
"2147" 429.2 79.3717360763393 38.5459757208573
"2148" 429.4 82.7909124458425 43.8952626070625
"2149" 429.6 86.0279526235143 49.6560067797704
"2150" 429.8 89.8391154464886 55.121857181544
"2151" 430 93.9281321128749 60.432607464811
"2152" 430.2 98.840992819522 65.1283084358354
"2153" 430.4 103.849375528464 69.846712662631
"2154" 430.6 108.263666813776 74.9461790856681
"2155" 430.8 111.806492165873 80.5005685223897
"2156" 431 113.758638151161 85.7883975274833
"2157" 431.2 113.633048078879 92.3354744640454
"2158" 431.4 112.382435691614 98.5784118040063
"2159" 431.6 109.392060662312 103.02483325112
"2160" 431.8 104.440089897512 106.642330601071
"2161" 432 98.2511692648166 108.506054818314
"2162" 432.2 91.4375351522898 109.782322158203
"2163" 432.4 85.4421544381009 110.435688203828
"2164" 432.6 80.4582890754251 110.570631274383
"2165" 432.8 77.2068879118894 111.590258427393
"2166" 433 73.1755540726869 111.419237725398
"2167" 433.2 69.5926843111009 111.37078967102
"2168" 433.4 65.5809194456574 111.35144086526
"2169" 433.6 62.0388298306311 111.080661068514
"2170" 433.8 59.8290655633876 109.074261220412
"2171" 434 56.6386494482056 106.155814814696
"2172" 434.2 53.4585021576694 103.475841017661
"2173" 434.4 49.2644164306148 100.646407934589
"2174" 434.6 47.5071455599332 96.1091108640983
"2175" 434.8 45.6005259365409 92.3884267707879
"2176" 435 44.0336137613573 88.1641018981633
"2177" 435.2 45.4510528824295 84.474794894978
"2178" 435.4 46.8663190549386 79.4821109850704
"2179" 435.6 47.6656551214933 75.1142700739068
"2180" 435.8 46.6074518167951 69.9821260923707
"2181" 436 44.4150812172501 64.9415614207081
"2182" 436.2 42.1757869985954 59.2419667752663
"2183" 436.4 39.631473152275 54.1324068819642
"2184" 436.6 34.9591899975896 49.8221362544154
"2185" 436.8 31.0220999175099 45.3562377055341
"2186" 437 28.8835737395481 39.4600136515578
"2187" 437.2 26.7950344184836 34.6889823228877
"2188" 437.4 23.5249470913908 33.7001499764461
"2189" 437.6 21.5977931960461 33.5009473145275
"2190" 437.8 23.2240682360261 31.0118531243968
"2191" 438 26.7858001319169 29.6230249216386
"2192" 438.2 28.6621687048334 29.9244658729191
"2193" 438.4 29.1592573066698 30.0477123618634
"2194" 438.6 33.5168901180235 29.3510630700074
"2195" 438.8 39.5996785862335 27.2097036484235
"2196" 439 43.5765322179374 26.5007274022954
"2197" 439.2 50.3157932482761 25.6832526975696
"2198" 439.4 57.1231545501807 23.5894621486658
"2199" 439.6 63.9535298434591 20.792028139316
"2200" 439.8 70.2412207763327 16.9333750323238
"2201" 440 76.6663945850235 13.4883565105105
"2202" 440.2 80.4359627901607 11.5253547021709
"2203" 440.4 84.9510743136542 11.2965385984613
"2204" 440.6 90.0128709934757 15.4596352115715
"2205" 440.8 94.8757870858238 20.3749463214072
"2206" 441 98.8268491423806 26.7769407740141
"2207" 441.2 101.372837055107 33.9681059453844
"2208" 441.4 101.267393644485 41.7960233400192
"2209" 441.6 99.6345954393094 48.9249007585358
"2210" 441.8 97.0243990075607 56.5275787820825
"2211" 442 94.1304497037874 62.9653801317423
"2212" 442.2 91.8891947237837 69.3158945212035
"2213" 442.4 89.8955548822729 74.5351923287516
"2214" 442.6 87.3547698189494 79.0808208379902
"2215" 442.8 84.1025249475745 84.2697846659995
"2216" 443 80.9909335671154 89.0222643574364
"2217" 443.2 79.5801133221053 92.6523453285568
"2218" 443.4 78.3574753538905 97.3208430134546
"2219" 443.6 75.4349333310249 101.250368173245
"2220" 443.8 72.2120558811749 105.22468837199
"2221" 444 70.8888552234862 109.380308098547
"2222" 444.2 72.89532130064 112.687037727488
"2223" 444.4 76.031361905886 114.406126204903
"2224" 444.6 80.042087275606 116.074676063534
"2225" 444.8 82.5999756624599 119.964649836934
"2226" 445 81.5847758919852 123.675913066833
"2227" 445.2 79.2159097419022 123.374195234926
"2228" 445.4 78.4366358182574 122.374510701915
"2229" 445.6 76.2053946827975 121.167751885415
"2230" 445.8 74.8272858632232 119.925508646365
"2231" 446 74.8998780604263 119.751569252901
"2232" 446.2 74.2909761084593 118.537968569155
"2233" 446.4 73.3156227366726 117.446396670979
"2234" 446.6 71.4326194053955 115.864047933826
"2235" 446.8 70.0763176001863 114.412157929129
"2236" 447 69.1783257561316 113.105228280732
"2237" 447.2 67.6567704955848 111.342588624822
"2238" 447.4 65.272215482687 109.273442379923
"2239" 447.6 63.7891410568959 107.573572599542
"2240" 447.8 62.178134807719 105.158467400103
"2241" 448 60.6286338442521 102.014787081761
"2242" 448.2 58.2034679759415 99.0144273946001
"2243" 448.4 56.3149162184034 94.7270105449516
"2244" 448.6 55.7389428047444 89.8545522016406
"2245" 448.8 54.9450313353472 85.3261707085016
"2246" 449 54.1037601754915 79.9277130272411
"2247" 449.2 51.9614228983432 75.0833803290744
"2248" 449.4 49.4903839523024 70.4033740531371
"2249" 449.6 48.3320370941631 64.6985992588877
"2250" 449.8 49.0373658134161 58.8331825752246
"2251" 450 50.6638776460194 53.0112755319181
"2252" 450.2 51.9957235902757 46.8333301595422
"2253" 450.4 53.3361990231656 40.9360091597755
"2254" 450.6 53.372062903876 37.446821001246
"2255" 450.8 51.565996634522 33.9984018141144
"2256" 451 51.688268550069 28.9764926142881
"2257" 451.2 55.90650442045 26.8269383907505
"2258" 451.4 59.672391784146 27.454128107637
"2259" 451.6 61.2616689291855 29.0891315033901
"2260" 451.8 65.633115384552 31.2443515150218
"2261" 452 71.2794455094923 33.4424546937208
"2262" 452.2 76.3131979499792 36.8596573431055
"2263" 452.4 81.3187770486279 41.6250760858916
"2264" 452.6 85.2825910018977 46.9727937108543
"2265" 452.8 88.8899984045892 52.4015030443691
"2266" 453 93.2724611978512 58.0682016874549
"2267" 453.2 96.8628910047028 64.2613077849632
"2268" 453.4 99.2876917979166 71.1844504419113
"2269" 453.6 99.6209814661431 78.3962446505847
"2270" 453.8 97.7121785848035 85.3834415253514
"2271" 454 94.5693424956431 91.3969400606882
"2272" 454.2 90.770551748686 97.2104550324384
"2273" 454.4 86.7578725208784 103.264299619602
"2274" 454.6 82.0750512565043 108.915995421768
"2275" 454.8 77.9430187281005 114.152709446917
"2276" 455 74.6057707307732 118.207505968422
"2277" 455.2 71.5082472711808 118.082592513069
"2278" 455.4 69.355873789897 116.085883986225
"2279" 455.6 65.908477531157 114.151244187553
"2280" 455.8 62.8810914317417 111.057584234272
"2281" 456 61.310789399241 106.915324255216
"2282" 456.2 60.0878282625744 102.211760853828
"2283" 456.4 59.6378569436975 96.7888353654165
"2284" 456.6 59.8862383812618 91.4656000122073
"2285" 456.8 60.4085584495445 86.3666865071456
"2286" 457 61.0948331448074 80.633797347557
"2287" 457.2 61.987801492494 74.8562641573404
"2288" 457.4 62.4083838779033 69.0400581013334
"2289" 457.6 62.5657098148508 63.2149729704865
"2290" 457.8 62.2172949225998 57.6907717240626
"2291" 458 62.0953924002525 51.9018504450466
"2292" 458.2 62.2599797768047 46.2174846204869
"2293" 458.4 64.8795784378105 43.5110708063207
"2294" 458.6 68.7395513078656 42.177304418661
"2295" 458.8 73.8974348155818 38.9928944753371
"2296" 459 77.5842128269801 34.8522829322289
"2297" 459.2 78.2566422245433 30.0941329157119
"2298" 459.4 79.975444332183 23.5327032524745
"2299" 459.6 79.3037770889476 17.530261463243
"2300" 459.8 78.6690390491356 13.6489309939958
"2301" 460 75.7299091489617 12.5372573447902
"2302" 460.2 72.6653694982063 8.73966626456509
"2303" 460.4 69.5896258187066 6.87879157398765
"2304" 460.6 65.5193264390714 4.17262794056706
"2305" 460.8 64.8759504552936 3.78066966731759
"2306" 461 64.5228107375059 4.13118481735823
"2307" 461.2 63.0948848847353 4.49414098660155
"2308" 461.4 61.3157111136694 5.36876318421652
"2309" 461.6 56.7933523776531 6.18170795679763
"2310" 461.8 52.7981806097108 6.03383364896343
"2311" 462 49.6552489868343 5.56131085641609
"2312" 462.2 49.676187103897 5.8093328025104
"2313" 462.4 50.653824255015 6.18943489974353
"2314" 462.6 51.0900394921175 7.82932736089426
"2315" 462.8 51.4207245177439 8.49897564824995
"2316" 463 51.4122930800374 9.4119693259408
"2317" 463.2 51.2669968517014 8.8174466414431
"2318" 463.4 52.1779972940311 8.65086458990672
"2319" 463.6 53.322052616832 9.37366233630052
"2320" 463.8 53.8653276703245 9.14519177897219
"2321" 464 54.7617916654729 9.17864635443522
"2322" 464.2 56.2367064257745 9.56910430125262
"2323" 464.4 59.0677389757238 10.5706176576122
"2324" 464.6 62.174894210377 11.5856694806422
"2325" 464.8 65.5528962527353 13.4764272042617
"2326" 465 66.4331697914976 13.9716308749929
"2327" 465.2 68.4672523155151 15.6456879126046
"2328" 465.4 71.1975415201566 18.3736271254166
"2329" 465.6 73.6663781797375 22.0287038108364
"2330" 465.8 75.7533315342238 27.0669261645915
"2331" 466 77.021795839004 31.8377179726698
"2332" 466.2 78.3205343861856 36.7403238276333
"2333" 466.4 80.7271947795119 40.3968748881101
"2334" 466.6 82.9651272760453 43.7309524148183
"2335" 466.8 84.9544322597393 47.5152294015893
"2336" 467 86.7935378963965 52.5379300060819
"2337" 467.2 87.1442076067047 57.6805105765372
"2338" 467.4 85.3164945408016 61.8628382591655
"2339" 467.6 82.8875129735665 63.5591566067951
"2340" 467.8 81.04841508152 64.0465693791064
"2341" 468 79.5201180150814 62.9758374491182
"2342" 468.2 79.6186788227492 62.443539556698
"2343" 468.4 78.6686865563887 62.2387229130856
"2344" 468.6 77.0229795053061 62.1676836662183
"2345" 468.8 74.4680927572973 63.7857094689579
"2346" 469 71.8623103295685 65.6089283307297
"2347" 469.2 68.9048863387873 68.5664030935147
"2348" 469.4 65.8969676446347 71.0833846414199
"2349" 469.6 62.3614822348018 73.4868984645213
"2350" 469.8 58.6344414848501 74.2519210942299
"2351" 470 53.5555563968596 72.4590037678341
"2352" 470.2 50.4509510232343 70.2060354233335
"2353" 470.4 47.6957179820807 67.3659481568593
"2354" 470.6 44.4396796135046 63.429517195558
"2355" 470.8 43.1200125768867 59.2725346409894
"2356" 471 40.4087403073934 57.4261895040532
"2357" 471.2 36.7058235890404 56.7248282280186
"2358" 471.4 31.1069184672226 55.9999872246939
"2359" 471.6 25.5528305773258 55.5818625002903
"2360" 471.8 21.4184290663213 57.3934017786343
"2361" 472 18.2024752783552 60.8005337838237
"2362" 472.2 14.9699706832926 64.0367467633356
"2363" 472.4 13.1420945642913 67.9313190708631
"2364" 472.6 9.96182591067241 72.2878167066358
"2365" 472.8 9.06955005531898 75.1307405437876
"2366" 473 8.85404818246174 74.5209533711037
"2367" 473.2 9.31336976809394 73.036626569655
"2368" 473.4 9.64412310271522 72.2097208231272
"2369" 473.6 10.1219064105152 71.2010162417973
"2370" 473.8 10.206762026828 71.4740821676224
"2371" 474 10.8660380180975 70.7128396672161
"2372" 474.2 11.853191814261 68.9744670338701
"2373" 474.4 12.9167908703197 67.8474999265954
"2374" 474.6 13.9808102701899 67.0317286633926
"2375" 474.8 15.9387420259424 65.5887617874033
"2376" 475 18.0394775292965 65.6128528456469
"2377" 475.2 22.0703262112037 64.9455680792947
"2378" 475.4 25.9995963032998 64.0877539223906
"2379" 475.6 31.7902139736493 62.9608451333465
"2380" 475.8 36.9702924222936 62.7112083256352
"2381" 476 41.6885438977377 63.7933725244417
"2382" 476.2 46.5139114859556 64.1337187639997
"2383" 476.4 50.7797382641296 63.9487436248444
"2384" 476.6 54.9715766767322 62.4995027569055
"2385" 476.8 58.535779423241 60.1091718013266
"2386" 477 61.4594353804794 57.2248278804606
"2387" 477.2 63.4449890809813 54.2350066086461
"2388" 477.4 66.77595001109 50.5658753665986
"2389" 477.6 71.4092381079887 49.8227469709795
"2390" 477.8 73.7010358782539 52.1639968315253
"2391" 478 75.576680318217 56.1062702027465
"2392" 478.2 77.9221093378032 61.5603981876274
"2393" 478.4 79.3881267775376 66.719236541714
"2394" 478.6 81.7961016065757 72.1900451175609
"2395" 478.8 83.5922285387053 78.4699333214859
"2396" 479 85.0251110566275 83.9454819780483
"2397" 479.2 87.9855404085809 87.7987511517179
"2398" 479.4 91.5510587889978 91.7147757510341
"2399" 479.6 94.5358826061434 96.0145926095491
"2400" 479.8 96.8021960768487 100.957837230553
"2401" 480 97.1015877059416 105.795384995758
"2402" 480.2 94.5276518516236 109.280297176845
"2403" 480.4 90.5452802153355 112.152616626468
"2404" 480.6 85.3519135578967 115.257006333431
"2405" 480.8 80.1560333358981 117.373605975076
"2406" 481 74.6706679671923 118.539871797683
"2407" 481.2 68.8978890441584 118.807112445121
"2408" 481.4 63.4215131130472 120.521659093374
"2409" 481.6 58.3311200873703 122.708318129386
"2410" 481.8 54.9770138668987 122.315669609053
"2411" 482 52.8533131239198 119.870727189378
"2412" 482.2 50.1764940129733 116.188007871836
"2413" 482.4 48.326547807175 112.73072374651
"2414" 482.6 45.1758084684392 108.774908266271
"2415" 482.8 41.838411753935 104.968796729934
"2416" 483 36.8724447564559 101.197998353845
"2417" 483.2 32.5961962357178 98.0902920357259
"2418" 483.4 29.1951792792828 94.9757423869802
"2419" 483.6 27.186298105832 91.7165270049918
"2420" 483.8 24.4000596249405 89.1083022917293
"2421" 484 21.3813270778459 87.5849819024542
"2422" 484.2 20.4447636732854 84.9247907407753
"2423" 484.4 20.6205474891549 82.0100087520519
"2424" 484.6 21.0689476252458 77.729224858629
"2425" 484.8 21.2633268732402 72.5481576602623
"2426" 485 21.5671153229166 67.430589304402
"2427" 485.2 20.7434451709705 62.2059887540327
"2428" 485.4 19.6484358845551 55.8079825709018
"2429" 485.6 19.4383532868013 49.388821915426
"2430" 485.8 18.8169285068134 42.3969928758259
"2431" 486 20.1075303530425 37.5141876578106
"2432" 486.2 24.6718260562526 34.6706181432597
"2433" 486.4 29.7011848708488 32.45496098832
"2434" 486.6 34.5971671003566 29.2657723659927
"2435" 486.8 39.3543551759553 25.1717734634605
"2436" 487 43.3879785871464 21.273537118102
"2437" 487.2 47.0156083335616 17.1287849905358
"2438" 487.4 50.3049410918374 14.7268970782089
"2439" 487.6 51.6871568173307 12.1365117442266
"2440" 487.8 52.586789641777 8.7736322159534
"2441" 488 54.9354072683987 8.27185715435051
"2442" 488.2 58.6172532625091 8.75292337930584
"2443" 488.4 63.8541643835432 8.99740638756922
"2444" 488.6 68.7044575667418 10.5062388526225
"2445" 488.8 74.2748884828049 13.6336901162222
"2446" 489 80.0027873148072 16.4092615611929
"2447" 489.2 85.5168815063329 19.1775347692972
"2448" 489.4 91.4362955190855 21.9123416598548
"2449" 489.6 97.6215348603516 24.8994210882706
"2450" 489.8 103.579868664575 27.7531792439172
"2451" 490 107.693843918334 31.9110933716852
"2452" 490.2 111.846126994122 36.5949849015699
"2453" 490.4 116.060072902548 41.8980485843727
"2454" 490.6 118.857841491871 48.2522234667697
"2455" 490.8 121.08541622007 54.3006665972529
"2456" 491 122.588663729986 61.2984357709939
"2457" 491.2 124.16047316633 68.4041133359082
"2458" 491.4 124.64275676902 74.3157690958298
"2459" 491.6 121.73925659532 78.9323751121386
"2460" 491.8 118.657002213351 84.6314959163677
"2461" 492 114.15013592008 90.1065213982132
"2462" 492.2 109.089096015275 95.0121165381811
"2463" 492.4 104.184555571437 99.6890160692663
"2464" 492.6 99.1773059601424 105.191092091161
"2465" 492.8 94.9888504825196 109.95171643547
"2466" 493 90.261420148033 114.546735325446
"2467" 493.2 85.2463201961732 119.375407378402
"2468" 493.4 82.1356283296133 123.990638326189
"2469" 493.6 81.7432198568072 124.014727430918
"2470" 493.8 80.8459086401601 123.833416841673
"2471" 494 80.3770554534059 123.75085538996
"2472" 494.2 78.6904549902497 123.786374831972
"2473" 494.4 76.0826158701026 122.823947885209
"2474" 494.6 72.1087781678311 122.30468269521
"2475" 494.8 68.0711219449754 122.128436266434
"2476" 495 64.9975470531012 122.069588780239
"2477" 495.2 62.1502501374389 122.28664652257
"2478" 495.4 58.9710632727308 123.440612950847
"2479" 495.6 58.5810566245069 124.271819620619
"2480" 495.8 58.015222461342 123.30460256785
"2481" 496 56.8900645565394 121.441284515791
"2482" 496.2 56.9247969097041 120.776331995615
"2483" 496.4 56.92268574901 120.139058128518
"2484" 496.6 57.024945584053 119.111715215942
"2485" 496.8 56.9148421011325 116.513808225474
"2486" 497 56.3067807646352 113.070416267801
"2487" 497.2 56.0072484567048 109.380742604853
"2488" 497.4 56.0123644287495 106.20618028667
"2489" 497.6 56.2076013601735 102.320284457012
"2490" 497.8 57.3243140245087 97.9828807570259
"2491" 498 58.3585657400309 93.815949265755
"2492" 498.2 58.9535460896562 89.1089385496845
"2493" 498.4 60.1904827914599 84.4924676016543
"2494" 498.6 61.7556270859391 79.4201841054735
"2495" 498.8 62.175133648707 74.8556347723799
"2496" 499 60.8886906252862 69.7159169012129
"2497" 499.2 59.8908080166493 63.8162429166971
"2498" 499.4 57.5569871825708 58.7408829672145
"2499" 499.6 54.3496166687904 55.1518009336204
"2500" 499.8 49.7152761404223 51.2728006907062
"2501" 500 44.8825725689673 48.3445970123524
"2502" 500.2 39.9770427320319 45.4331455712078
"2503" 500.4 35.1897369670081 43.5632790333202
"2504" 500.6 29.5553245146814 41.9474840737849
"2505" 500.8 24.7111630561274 40.1776654542292
"2506" 501 19.6569512302584 38.3848479917248
"2507" 501.2 18.9251766711406 39.3946773605504
"2508" 501.4 15.6144699298393 39.9244660912287
"2509" 501.6 13.3286298455444 38.2718317401091
"2510" 501.8 13.9609104661843 37.0403362486625
"2511" 502 14.8783217483109 34.5655942773218
"2512" 502.2 14.8783049817082 30.259242993901
"2513" 502.4 16.6416083513119 26.0317768023231
"2514" 502.6 20.0505781228698 23.1797244697733
"2515" 502.8 23.8947693128439 19.8041366748773
"2516" 503 28.348434360464 15.5455443593437
"2517" 503.2 33.3764631239116 13.2346620734332
"2518" 503.4 40.0798820386825 12.0674828758094
"2519" 503.6 47.0157378279154 12.7644494736255
"2520" 503.8 52.7847112020954 14.3907962697472
"2521" 504 58.4592687987533 17.3817563072138
"2522" 504.2 63.2949090869742 21.5923355179129
"2523" 504.4 67.1256158012864 27.2340487419133
"2524" 504.6 70.8110349558731 32.6890711108965
"2525" 504.8 73.8991615980473 37.0929841168208
"2526" 505 77.3306537205256 42.7019749916585
"2527" 505.2 80.6558693682038 47.4943336517293
"2528" 505.4 83.835800136816 52.6747255143557
"2529" 505.6 87.3592174107211 56.5991542154521
"2530" 505.8 90.6387443833111 61.5496119886104
"2531" 506 95.210836119064 65.3367524368525
"2532" 506.2 100.714656816458 66.8873214653865
"2533" 506.4 107.208708759999 67.7373075912259
"2534" 506.6 114.266195625577 68.6009181909865
"2535" 506.8 119.444491194661 68.6048091688755
"2536" 507 124.714909183991 66.6840369896294
"2537" 507.2 122.965912725312 66.1827904623747
"2538" 507.4 123.833580844833 63.1461163545812
"2539" 507.6 124.593729963012 60.5892359159121
"2540" 507.8 124.790088971355 57.9536621633754
"2541" 508 124.381952769495 53.9628797276821
"2542" 508.2 123.752440473173 49.566759430471
"2543" 508.4 122.73967775352 45.7189489085744
"2544" 508.6 121.41250820024 41.6502963462429
"2545" 508.8 120.142130381353 38.7969525548375
"2546" 509 118.54154200203 35.0922785979223
"2547" 509.2 117.008941526715 32.1629315502922
"2548" 509.4 115.275130254059 29.216796703376
"2549" 509.6 113.859930452814 27.1883358931769
"2550" 509.8 111.951855695393 25.6004262944802
"2551" 510 109.563884308859 23.2579434451324
"2552" 510.2 107.891521656922 21.130108793294
"2553" 510.4 107.573532500755 21.4458338722813
"2554" 510.6 106.275867104059 21.6639840268238
"2555" 510.8 102.690121345877 20.4826695667313
"2556" 511 98.4065590855118 17.3130552667819
"2557" 511.2 95.9075280930164 14.0230305487008
"2558" 511.4 94.60894991397 12.3842485176714
"2559" 511.6 92.498730101196 12.1027437456744
"2560" 511.8 88.2873061221262 11.1873642127671
"2561" 512 83.3349977456734 8.61773928560718
"2562" 512.2 82.0112528151482 7.29772408572527
"2563" 512.4 81.3601314886333 8.46782708928081
"2564" 512.6 77.2487362579076 8.36075608353566
"2565" 512.8 71.9231861283126 7.08589859040646
"2566" 513 67.0384458448913 4.79235876092915
"2567" 513.2 64.6700831565939 3.08932524186971
"2568" 513.4 61.0248653970531 2.52536397984641
"2569" 513.6 57.9097568193622 3.41354849997716
"2570" 513.8 53.8788005869524 3.3303162945932
"2571" 514 52.0228478283873 3.8960619133783
"2572" 514.2 49.0205017684221 4.51197399039655
"2573" 514.4 44.8046812890323 5.51246599506327
"2574" 514.6 41.2240294794555 6.6081483661834
"2575" 514.8 38.1964320313422 8.02047550107243
"2576" 515 34.9866650037078 9.22350920190635
"2577" 515.2 33.4610220362697 9.96659149970812
"2578" 515.4 32.8373918365034 10.7456277727686
"2579" 515.6 31.3868264275394 12.4448721738189
"2580" 515.8 30.2371135582699 13.9154824333051
"2581" 516 28.1107380079412 16.044952878441
"2582" 516.2 26.7015189304889 17.680795629542
"2583" 516.4 24.7400448030382 19.0052219025477
"2584" 516.6 23.0339356051943 19.7433159678167
"2585" 516.8 20.469766470779 20.2073539853973
"2586" 517 18.1782090924117 22.1182481580355
"2587" 517.2 16.41257248346 24.204766956813
"2588" 517.4 15.0862920789685 25.232152276713
"2589" 517.6 13.7665626085184 27.7626121822499
"2590" 517.8 11.9532952131586 30.934950998462
"2591" 518 11.7703667144219 31.9085751862358
"2592" 518.2 11.9882434494496 32.7302964739916
"2593" 518.4 12.9368851082098 32.8426627265691
"2594" 518.6 13.1549361693151 33.7114511636988
"2595" 518.8 12.8307365414011 35.7306265057595
"2596" 519 11.6102790383834 37.3138547006605
"2597" 519.2 9.89838863021935 37.773779795958
"2598" 519.4 9.1515758941611 36.9339925264696
"2599" 519.6 8.21035380792653 36.6569711658234
"2600" 519.8 7.81150576806701 36.3738368354535
"2601" 520 8.06399650726981 36.459648931349
"2602" 520.2 7.62626396276603 38.5159440824861
"2603" 520.4 7.12059177716181 40.6466793058473
"2604" 520.6 6.44827319554362 44.089183421108
"2605" 520.8 7.27806220620885 47.4026502981354
"2606" 521 7.47744163819556 50.9306372753545
"2607" 521.2 7.19852149025355 54.3841230860349
"2608" 521.4 5.10450118656414 57.4757513737948
"2609" 521.6 2.56087068415033 59.1737720376286
"2610" 521.8 3.60083370662938 59.4966449636038
"2611" 522 5.50128795779438 62.6195560467699
"2612" 522.2 6.93479788328549 63.7118511419587
"2613" 522.4 7.86726897805361 63.2036040179893
"2614" 522.6 8.82390836025217 63.1717552207766
"2615" 522.8 9.39459818956031 63.576745547828
"2616" 523 11.4431599100789 64.4377400483731
"2617" 523.2 12.7969529407809 65.6292023308583
"2618" 523.4 13.3544207785943 67.6313676519049
"2619" 523.6 13.4225418442931 69.1547950927516
"2620" 523.8 12.5392589378314 71.4723602502043
"2621" 524 13.7586557259575 72.0559376289285
"2622" 524.2 15.1823047018207 72.180560921348
"2623" 524.4 17.61446552063 71.7730663363206
"2624" 524.6 19.9664536435729 72.1637984977695
"2625" 524.8 23.7648484269171 72.1904797902936
"2626" 525 28.6811704390242 71.9202565217759
"2627" 525.2 32.5170435292858 70.92628313336
"2628" 525.4 35.9890835646503 69.0279729646677
"2629" 525.6 39.2518149629123 66.4948241354526
"2630" 525.8 43.5667166876738 64.1496492182813
"2631" 526 47.8983786575037 63.3282663848791
"2632" 526.2 52.8782172741595 63.2119745868269
"2633" 526.4 58.2052352176205 62.8384348905288
"2634" 526.6 63.9410451449526 62.5214404483518
"2635" 526.8 69.2954075110395 62.5472964908276
"2636" 527 74.5946978049037 61.6091507259113
"2637" 527.2 79.0599574831738 60.6514332276844
"2638" 527.4 83.4388324491222 59.9744651100777
"2639" 527.6 88.6857518876082 61.3458599789558
"2640" 527.8 91.8361246999721 64.5321655315746
"2641" 528 97.2034425476685 66.375306954136
"2642" 528.2 102.862618254537 69.3376930634374
"2643" 528.4 107.130402566877 73.7451473480695
"2644" 528.6 109.599394322219 79.1909902968003
"2645" 528.8 109.644531155083 85.643873490536
"2646" 529 109.475419097477 89.7812297760078
"2647" 529.2 107.938902309643 93.3442761128487
"2648" 529.4 105.47130267712 96.891851703864
"2649" 529.6 100.574768218618 99.8961159559424
"2650" 529.8 94.7943660699714 102.344671043557
"2651" 530 89.5357332548774 104.836024178992
"2652" 530.2 84.8965373616699 107.26932100847
"2653" 530.4 82.084810814563 108.679294014523
"2654" 530.6 79.3792121534912 109.901873875937
"2655" 530.8 77.815544187828 112.414792864822
"2656" 531 75.217531880002 114.825380259875
"2657" 531.2 72.5987679904494 117.607714534378
"2658" 531.4 68.8389990645029 120.842769982152
"2659" 531.6 66.3000830128701 124.563731895074
"2660" 531.8 65.4693860804389 126.067565129397
"2661" 532 64.3481574511279 125.08297515995
"2662" 532.2 61.3245705958276 124.554410849726
"2663" 532.4 57.3376288842008 122.983790070599
"2664" 532.6 54.1100703108347 119.802232348738
"2665" 532.8 50.8205008044524 116.187374545365
"2666" 533 47.3797180825671 112.164971340738
"2667" 533.2 44.3125489621531 109.15722204793
"2668" 533.4 40.9657546634214 106.620758605183
"2669" 533.6 37.4866212503282 103.896824794323
"2670" 533.8 33.4959711014745 101.199600122239
"2671" 534 30.3835346997553 97.1990486581905
"2672" 534.2 28.2730903207591 92.3642179785388
"2673" 534.4 26.5397750614505 86.7064683168996
"2674" 534.6 24.4730028069399 81.5766327788904
"2675" 534.8 23.1835278451109 75.7157321645915
"2676" 535 22.8524374632711 70.0409458543011
"2677" 535.2 22.4711920285068 64.3818077793561
"2678" 535.4 21.2226461005651 58.7070741744841
"2679" 535.6 19.3674079969856 53.35533772308
"2680" 535.8 17.6956813284274 47.3253071220974
"2681" 536 15.8539851780991 42.7196593082354
"2682" 536.2 15.0222146868026 42.2868314096373
"2683" 536.4 16.959058018914 41.3234692260231
"2684" 536.6 19.7644760225511 39.8478281437404
"2685" 536.8 23.5635829987262 38.6375891216695
"2686" 537 28.0792591329474 36.3462217336653
"2687" 537.2 32.6478076799476 34.1203559697126
"2688" 537.4 36.7130410425294 33.0822188138858
"2689" 537.6 42.2139099561254 31.582210510609
"2690" 537.8 47.2080093196914 30.126875326219
"2691" 538 53.6588989628464 27.6082960749642
"2692" 538.2 58.6901129510813 24.1125506138942
"2693" 538.4 63.4259705621942 20.902680563046
"2694" 538.6 68.8974862573677 17.7635428049888
"2695" 538.8 74.5861713547006 14.3990634733088
"2696" 539 80.4375622962363 13.2481899888469
"2697" 539.2 86.1888024774927 14.8957923996678
"2698" 539.4 91.9061499207534 17.6646849792528
"2699" 539.6 96.7311540154134 21.6765049679902
"2700" 539.8 101.499468742436 26.3354169437663
"2701" 540 105.944981651877 31.2940155608523
"2702" 540.2 109.961287467544 37.1562656297071
"2703" 540.4 113.341613213615 42.0402341488849
"2704" 540.6 117.022442792559 46.7728615507845
"2705" 540.8 118.542399315684 52.5178963132751
"2706" 541 119.699874422213 58.4862717119258
"2707" 541.2 120.793532898015 65.2712085921212
"2708" 541.4 119.883083701241 71.8175909124416
"2709" 541.6 116.211531788581 77.4148960279913
"2710" 541.8 111.326725693062 82.632974115455
"2711" 542 105.921439129441 86.9422251991275
"2712" 542.2 100.209992482426 90.5883735328094
"2713" 542.4 94.6382216336175 93.7714023966919
"2714" 542.6 89.126833068104 96.9356721519083
"2715" 542.8 86.9207569882917 98.5443990016863
"2716" 543 84.303487956264 98.853024710818
"2717" 543.2 80.8733504043717 98.1434572650848
"2718" 543.4 76.4849814731293 98.1976403709438
"2719" 543.6 72.6739632466937 99.9334052708499
"2720" 543.8 67.6135707907242 100.631645656905
"2721" 544 62.9561687168537 100.279127929134
"2722" 544.2 58.2150564228721 98.3066764110775
"2723" 544.4 54.0237175636 97.2819641530581
"2724" 544.6 50.8848839379404 95.722110203158
"2725" 544.8 48.9898133330818 93.2926188829911
"2726" 545 47.4330518792432 89.1259268178866
"2727" 545.2 46.5279544500817 84.8017151854546
"2728" 545.4 45.98606579536 79.4065189718474
"2729" 545.6 44.3072033915715 75.6234704484075
"2730" 545.8 41.9319459606466 72.0497237846617
"2731" 546 38.802033244128 68.1707393858195
"2732" 546.2 36.8465692737699 63.8875445365664
"2733" 546.4 34.0521990697041 59.7620171303418
"2734" 546.6 32.0880489918323 54.4068865921791
"2735" 546.8 31.8060538452723 48.9749557321884
"2736" 547 30.449456969766 43.2189995591947
"2737" 547.2 28.1137968667136 37.9247171634786
"2738" 547.4 24.2490071148023 36.3136695629992
"2739" 547.6 20.0537326186905 37.1695403246178
"2740" 547.8 16.5140547651856 40.0020943871582
"2741" 548 12.8535739591138 42.0920976434322
"2742" 548.2 11.9989620990906 42.2900494438357
"2743" 548.4 12.2182987107324 39.3607759483337
"2744" 548.6 12.781325435956 36.1406481896065
"2745" 548.8 13.8595054323328 31.251746094093
"2746" 549 15.1422113955234 26.5666163799022
"2747" 549.2 18.1860082501987 22.8824098045156
"2748" 549.4 22.1871051382038 19.7117284140257
"2749" 549.6 27.19700481823 16.6399530606071
"2750" 549.8 32.3505547296985 13.100634957684
"2751" 550 38.2414966728472 10.1265603259777
"2752" 550.2 43.6708969909804 8.47463631142683
"2753" 550.4 50.2206095261645 7.89961149214445
"2754" 550.6 57.281982085051 7.81004641799476
"2755" 550.8 64.0622958015467 9.10057373771267
"2756" 551 70.1803554309776 11.3591717769731
"2757" 551.2 76.3546593989514 14.4180081701851
"2758" 551.4 81.9338296136735 18.5940936559475
"2759" 551.6 86.1950708683351 24.2090290143215
"2760" 551.8 88.9903219733291 30.6353257437387
"2761" 552 90.3457406393176 37.4133540803479
"2762" 552.2 89.9954004616464 44.3815978101375
"2763" 552.4 89.941077681235 51.2791859351799
"2764" 552.6 90.3471008780082 57.4005673528721
"2765" 552.8 91.3083189751973 64.3246473434835
"2766" 553 93.7620501046369 69.6247347137839
"2767" 553.2 97.7433664248007 74.9201136147321
"2768" 553.4 102.142573706799 79.9561780782236
"2769" 553.6 107.924146976772 83.6282152774367
"2770" 553.8 113.521923697648 86.4247167001969
"2771" 554 118.781220925723 90.8206586416724
"2772" 554.2 117.340376264551 93.5604906912212
"2773" 554.4 114.50804867063 97.5012798037072
"2774" 554.6 110.512234962578 101.246972730345
"2775" 554.8 106.62336790955 106.132546311124
"2776" 555 102.25008639365 112.354699115176
"2777" 555.2 99.413963775633 115.437129042881
"2778" 555.4 94.3234631455993 118.454398372172
"2779" 555.6 90.1665262630483 121.480231800816
"2780" 555.8 88.32570071363 122.791740175633
"2781" 556 85.7949673397055 122.92861798521
"2782" 556.2 80.9276764306488 122.634406895932
"2783" 556.4 75.7816169323647 122.197324354427
"2784" 556.6 69.9068302667667 122.559283604145
"2785" 556.8 65.311563891241 121.352722050255
"2786" 557 61.3890428455476 120.181453824011
"2787" 557.2 57.9551281335872 119.037367988855
"2788" 557.4 55.5956244436768 116.4947164642
"2789" 557.6 55.1280264493638 112.74983234253
"2790" 557.8 53.9823864576517 109.708354633015
"2791" 558 51.0161689186029 107.613486552991
"2792" 558.2 46.320478775445 106.585829856929
"2793" 558.4 41.4298060811406 105.406635617876
"2794" 558.6 36.1663463537619 104.444889950288
"2795" 558.8 31.4044370362892 103.109602677054
"2796" 559 27.4149515976079 99.4627041317733
"2797" 559.2 24.8611954594432 94.5184617979862
"2798" 559.4 23.0669777780165 89.2652754743233
"2799" 559.6 20.8755159074015 83.7654694685639
"2800" 559.8 19.5000008264047 78.1262532611103
"2801" 560 18.4972756838971 71.5851030301427
"2802" 560.2 17.6492701133354 65.3734432819251
"2803" 560.4 17.8799997441349 58.9530827276324
"2804" 560.6 17.5452835341587 52.4391936946465
"2805" 560.8 17.5385157714253 46.0045058458674
"2806" 561 17.8754265344122 39.8132324605368
"2807" 561.2 19.9408176535229 36.6038123997989
"2808" 561.4 23.992983587844 32.7553731307982
"2809" 561.6 27.0660866230336 28.7400805118494
"2810" 561.8 30.8573814303188 24.3509384197911
"2811" 562 35.3438345036 18.9280811999519
"2812" 562.2 38.5917788285703 13.5951005715547
"2813" 562.4 37.1237661477181 10.7919787882506
"2814" 562.6 34.6167551233057 12.1296575532053
"2815" 562.8 31.5192610912125 14.1188743562321
"2816" 563 27.7214404760153 15.3422720250026
"2817" 563.2 26.8325094310196 16.6134794307928
"2818" 563.4 26.7823762310464 19.2780833465063
"2819" 563.6 25.6671280488785 23.9558207735498
"2820" 563.8 24.0383236592327 27.9645971988299
"2821" 564 21.6299908051382 30.6601470963539
"2822" 564.2 19.9587568055445 30.9943970691805
"2823" 564.4 17.0595359476614 30.6619857135296
"2824" 564.6 15.64954062174 29.5176539350941
"2825" 564.8 15.7360420961864 27.8813525479616
"2826" 565 16.3296719661226 26.1283848206583
"2827" 565.2 17.0846067993788 24.4439026537291
"2828" 565.4 18.8030636902037 21.6502265433667
"2829" 565.6 21.1968126358914 19.7317981835838
"2830" 565.8 24.5642341771142 18.0166118249221
"2831" 566 28.5577329249019 16.0561827789804
"2832" 566.2 33.6071468764272 13.5481392166273
"2833" 566.4 39.7384851205952 12.1586566272436
"2834" 566.6 45.9249588414984 12.9564397043887
"2835" 566.8 51.9815624675566 14.9368180867338
"2836" 567 56.9243031371395 18.7006326243103
"2837" 567.2 59.356167214802 23.0166843763
"2838" 567.4 61.4083358329402 27.7579762462481
"2839" 567.6 62.4651529355874 32.3220968759503
"2840" 567.8 61.5152239692601 36.3711728112155
"2841" 568 59.474683074369 40.0664572663347
"2842" 568.2 56.3932607327251 41.6303636299011
"2843" 568.4 52.7863432980275 42.2774620369103
"2844" 568.6 49.4063526216123 41.7832482301711
"2845" 568.8 46.0339085981717 41.8716825532624
"2846" 569 41.1946079560721 42.7583898754329
"2847" 569.2 36.9295638340747 44.8527638490541
"2848" 569.4 32.1253603247689 47.9182671972092
"2849" 569.6 26.9239104918924 48.918506240256
"2850" 569.8 23.1591073409677 47.5776492406753
"2851" 570 22.6258169126804 45.8471683409284
"2852" 570.2 22.3279590617275 46.4973137267307
"2853" 570.4 21.5459902042645 47.3328011444567
"2854" 570.6 22.675276241576 47.2569572132945
"2855" 570.8 24.0392483020391 47.997526496687
"2856" 571 25.6378044927311 49.4953825211626
"2857" 571.2 28.1618109079694 50.4971249491646
"2858" 571.4 29.9023036320815 52.3431208362646
"2859" 571.6 33.2656174513237 55.0814700766381
"2860" 571.8 37.4526667068782 58.7506068034438
"2861" 572 41.5446417628221 62.3613187181379
"2862" 572.2 45.0848608922681 66.3559538836488
"2863" 572.4 48.4639658114043 70.4675290780356
"2864" 572.6 50.5159953902957 75.3362879375566
"2865" 572.8 53.6717623301312 80.1111420180863
"2866" 573 57.6873036736533 84.3699258225845
"2867" 573.2 61.3469121997656 88.6104125473726
"2868" 573.4 64.4669572059345 93.477351146922
"2869" 573.6 67.1087992910969 98.9200395984169
"2870" 573.8 69.8841026673261 103.785707346083
"2871" 574 70.4834209241261 107.275202490237
"2872" 574.2 72.2820416069486 111.44696982877
"2873" 574.4 76.0231129365538 115.009520548233
"2874" 574.6 80.0961080484055 119.448001430932
"2875" 574.8 83.9074773772815 121.591112117317
"2876" 575 87.9310991583882 121.083681926812
"2877" 575.2 90.7014751719643 119.773911917157
"2878" 575.4 93.9270159782402 118.565284261144
"2879" 575.6 96.6410582195864 117.996419835792
"2880" 575.8 98.4108788978444 116.562469677571
"2881" 576 101.433682020987 114.972365159575
"2882" 576.2 103.868513294153 113.18224745144
"2883" 576.4 105.826776078722 110.588223551618
"2884" 576.6 109.030766125453 107.885224974886
"2885" 576.8 111.317174121258 105.869353133442
"2886" 577 113.207593799168 103.705293472019
"2887" 577.2 115.620851898036 100.917739639277
"2888" 577.4 116.793975798352 98.273941566012
"2889" 577.6 119.059765300469 94.6878616870158
"2890" 577.8 120.938483542913 90.9444828504412
"2891" 578 122.695361309372 87.3817214236323
"2892" 578.2 123.87236651353 82.7309603510037
"2893" 578.4 125.223855830412 78.2756158753673
"2894" 578.6 126.093602679731 73.3377761573
"2895" 578.8 126.517562350714 69.0543445143214
"2896" 579 125.772249754277 64.0726822620642
"2897" 579.2 126.035866444709 59.9867816267932
"2898" 579.4 125.816234399319 55.3041158359467
"2899" 579.6 124.664827538113 50.3970807835552
"2900" 579.8 123.291751176988 45.9579611505942
"2901" 580 121.489187313321 40.5441415750121
"2902" 580.2 119.816697021449 37.6530702401255
"2903" 580.4 117.77322027497 33.0688770961914
"2904" 580.6 114.831026489629 28.601766859038
"2905" 580.8 113.42860308565 26.7708375441045
"2906" 581 114.140902943214 27.9872829302563
"2907" 581.2 115.274865343415 29.6901519118379
"2908" 581.4 116.635850935781 31.4953732563888
"2909" 581.6 118.166330282702 33.5748997915564
"2910" 581.8 119.098415448853 35.0987009528435
"2911" 582 119.320838622066 35.822521173369
"2912" 582.2 119.465256498173 37.1670839857682
"2913" 582.4 120.620113194964 40.4162056476925
"2914" 582.6 122.192971324193 44.3648195061399
"2915" 582.8 123.604718108633 47.3182046903623
"2916" 583 123.868352044373 49.7028173203136
"2917" 583.2 124.965808677532 52.6511854608885
"2918" 583.4 125.926272502311 56.3240014096491
"2919" 583.6 126.282069750434 59.9296176320024
"2920" 583.8 126.672018065835 63.937512206231
"2921" 584 126.705198095146 68.3084855751174
"2922" 584.2 126.457777303013 72.9106419308493
"2923" 584.4 125.444025771712 77.6998141489325
"2924" 584.6 124.606220062317 82.2889370022188
"2925" 584.8 123.744954676858 86.5318254163821
"2926" 585 122.704419602666 90.1580483362829
"2927" 585.2 120.362380767365 94.2403925110892
"2928" 585.4 118.104346652715 99.6872980617561
"2929" 585.6 114.933754064546 104.230404211711
"2930" 585.8 110.981478532093 107.400359468683
"2931" 586 106.885575472517 111.485391056184
"2932" 586.2 102.795223258312 115.104239860282
"2933" 586.4 98.8575772261263 118.141775425779
"2934" 586.6 94.1387670794279 121.113797803663
"2935" 586.8 90.1635195720079 123.207939031345
"2936" 587 85.9204839755911 125.145302223895
"2937" 587.2 81.7139921438003 126.173053010528
"2938" 587.4 77.2864237553598 127.890256127495
"2939" 587.6 73.9467192925239 128.462668453857
"2940" 587.8 69.8646081962208 129.101954666748
"2941" 588 65.3353772464089 129.152859512369
"2942" 588.2 60.1257381759663 129.49424892573
"2943" 588.4 56.2139736585251 129.214021186109
"2944" 588.6 52.5486354795992 128.532663471347
"2945" 588.8 51.6780721173788 127.331717175549
"2946" 589 52.293236277283 126.889168784109
"2947" 589.2 52.7312643631361 126.790671039569
"2948" 589.4 52.620336692299 126.921372552406
"2949" 589.6 51.3154452661588 126.549010121394
"2950" 589.8 49.7903221188571 127.368510606812
"2951" 590 49.330497458351 127.832654621797
"2952" 590.2 48.3350257900575 127.586378215068
"2953" 590.4 47.3439605262014 127.412288920051
"2954" 590.6 46.1592671570195 126.539900277837
"2955" 590.8 44.6801665404422 125.599534318129
"2956" 591 42.1770326055785 124.426705334721
"2957" 591.2 39.2804379217304 122.769531204508
"2958" 591.4 35.6751101563191 121.618512083468
"2959" 591.6 33.4134227173541 121.863917293639
"2960" 591.8 33.881060217329 121.668801293273
"2961" 592 32.197493017733 120.39533880594
"2962" 592.2 30.2455900776238 119.499441702582
"2963" 592.4 27.9267409307888 118.452649573051
"2964" 592.6 26.1065158439637 116.722467625977
"2965" 592.8 23.1292192667674 115.076951175952
"2966" 593 20.9944454328829 112.911904506322
"2967" 593.2 18.0449394947438 110.224456022387
"2968" 593.4 14.8764900276619 106.937455451885
"2969" 593.6 12.1956707814411 103.095438106346
"2970" 593.8 9.07850357619396 99.0293758507583
"2971" 594 6.8709109301632 94.5589290210237
"2972" 594.2 4.47138595654621 89.6704011594466
"2973" 594.4 3.16597069720485 84.2936820026536
"2974" 594.6 2.24553135081133 78.5458221653593
"2975" 594.8 3.09920578302954 73.9850653417806
"2976" 595 4.69997483049806 70.1979760200437
"2977" 595.2 6.90096912805639 67.9118876241447
"2978" 595.4 8.14258423228284 64.8064050678942
"2979" 595.6 7.63856773813177 62.5258698306426
"2980" 595.8 7.07266354157116 61.6626733595065
"2981" 596 6.4600291995343 61.366941394159
"2982" 596.2 7.98447109385015 60.5578841924011
"2983" 596.4 9.73963333030348 59.4978011317441
"2984" 596.6 12.1181066334341 57.2238714640649
"2985" 596.8 14.4793473401374 53.5793422467165
"2986" 597 17.4554104852785 49.3370380635566
"2987" 597.2 19.2598413658341 44.5762556337037
"2988" 597.4 19.8731363813789 39.3065467984741
"2989" 597.6 19.286761709513 36.3417398101299
"2990" 597.8 21.3037900150019 35.7763732910585
"2991" 598 24.490822271103 35.000030490787
"2992" 598.2 27.5020707228845 33.3752411322466
"2993" 598.4 31.6283802268458 30.3010195534675
"2994" 598.6 35.5037960618569 26.8579948875325
"2995" 598.8 37.0207022353734 22.5944731103474
"2996" 599 38.0550725041319 17.8838879035555
"2997" 599.2 36.5895040945063 15.1933988201455
"2998" 599.4 35.3561137602224 14.7313886102914
"2999" 599.6 36.8897285670459 15.3430158590756
"3000" 599.8 39.6884151087359 14.4543069168643
"3001" 600 43.0986329955494 13.0500002992637
"3002" 600.2 47.1054109820765 12.5436911510145
"3003" 600.4 53.2516577410322 12.3917058211169
"3004" 600.6 60.0017096718322 12.4148309262665
"3005" 600.8 65.8903512890925 12.1759376062598
"3006" 601 72.4175734361554 12.1052828047257
"3007" 601.2 78.5202708801928 13.8500462114157
"3008" 601.4 84.1325957537091 17.0713458198556
"3009" 601.6 89.6881502645523 21.5424791251841
"3010" 601.8 93.0777424780043 25.2508658259633
"3011" 602 98.6198203551157 31.4646993297167
"3012" 602.2 103.523532987226 37.1739500128566
"3013" 602.4 105.789496093653 41.7959858003684
"3014" 602.6 109.577310312593 46.0035334492642
"3015" 602.8 114.295711490189 51.203159830271
"3016" 603 118.632916384037 57.6885682188569
"3017" 603.2 121.671332878288 64.0271513896578
"3018" 603.4 124.583997443451 68.2785182461986
"3019" 603.6 124.039266858699 71.5252408355331
"3020" 603.8 123.135172030165 77.5540658469958
"3021" 604 122.79898084961 85.0164320072568
"3022" 604.2 121.571211801037 89.5239559945413
"3023" 604.4 118.493132845698 95.7945060660508
"3024" 604.6 115.280639196642 101.246717892688
"3025" 604.8 111.453217169259 105.908842470311
"3026" 605 108.033256264348 109.543215616478
"3027" 605.2 104.018589805656 112.904819362457
"3028" 605.4 100.480826489523 117.16544611933
"3029" 605.6 95.1290816254671 120.80894152777
"3030" 605.8 90.0599710934631 122.77135522376
"3031" 606 85.1188013351775 125.04915402896
"3032" 606.2 79.4680424302354 126.457554072058
"3033" 606.4 73.8653935733256 128.156111675649
"3034" 606.6 68.7989407584299 128.753433424658
"3035" 606.8 63.0157726405286 129.244627495658
"3036" 607 59.0036186351224 129.140385554245
"3037" 607.2 54.6621708104124 128.461700623914
"3038" 607.4 51.0923217284022 126.880722459134
"3039" 607.6 49.6349281750444 125.635228504358
"3040" 607.8 49.2271115631079 125.132103169427
"3041" 608 49.2203515568571 124.24880940199
"3042" 608.2 47.9627202475582 123.773091670911
"3043" 608.4 45.6407502298396 123.551537297592
"3044" 608.6 43.0718621264222 123.972267377592
"3045" 608.8 41.42821081915 123.603513620056
"3046" 609 38.0686022390219 122.954855637475
"3047" 609.2 36.0531741755314 122.945526033433
"3048" 609.4 35.9244576280869 121.575855886443
"3049" 609.6 33.0564331593987 120.27411432235
"3050" 609.8 29.7899492896132 119.280762200809
"3051" 610 26.5885137085124 116.937343444736
"3052" 610.2 22.994662888913 114.20927413685
"3053" 610.4 19.0607233249991 111.60015539485
"3054" 610.6 15.823487073879 108.554062357825
"3055" 610.8 12.6308942058962 104.266471993939
"3056" 611 9.42662534632343 100.460959993857
"3057" 611.2 7.03927364582965 95.5637034127605
"3058" 611.4 4.50953671771275 90.4783712589544
"3059" 611.6 2.36903424484519 85.4926225236718
"3060" 611.8 1.25861335662704 79.4352522254316
"3061" 612 0.690269307318823 73.6405003719847
"3062" 612.2 0.116944239882545 67.8333678197179
"3063" 612.4 0.816336200293142 65.3194422161285
"3064" 612.6 2.43269131606534 61.0527578530651
"3065" 612.8 4.64363366095386 57.139421344837
"3066" 613 6.3602890950664 52.4870461991208
"3067" 613.2 7.04543568603686 48.9262402902968
"3068" 613.4 5.09883786451831 45.6040563052073
"3069" 613.6 5.46299687628099 43.9603907407686
"3070" 613.8 7.90772592824388 41.7752500060584
"3071" 614 10.1674740261942 37.9914425639453
"3072" 614.2 11.9512432771887 33.5877468531142
"3073" 614.4 12.8004169057674 28.7929907359672
"3074" 614.6 15.5210196148267 26.4804659577708
"3075" 614.8 19.4119421164764 23.0110260244562
"3076" 615 24.082275860543 19.730845182766
"3077" 615.2 29.3127517361124 16.2567350709565
"3078" 615.4 35.3621772068477 13.4666621390735
"3079" 615.6 41.049790353444 10.2154855120158
"3080" 615.8 45.5842355951249 6.60608589620432
"3081" 616 47.7556496186613 6.69055389632061
"3082" 616.2 51.8556172891868 8.10242838777075
"3083" 616.4 55.5958351207673 10.4843037116843
"3084" 616.6 60.0229468682892 14.8172210679801
"3085" 616.8 63.2994101562296 19.7948973424482
"3086" 617 66.8177232722892 24.7489961791127
"3087" 617.2 71.1540261713268 30.0902261507792
"3088" 617.4 76.0205610268854 34.4054150705242
"3089" 617.6 82.0766504811514 37.9831889819336
"3090" 617.8 88.3108993045565 41.2036144310601
"3091" 618 94.9096905357679 44.0750288451259
"3092" 618.2 102.234368645144 46.1916076975068
"3093" 618.4 109.142587048213 49.1241537618281
"3094" 618.6 114.789115668389 54.0252989522136
"3095" 618.8 118.709820550067 59.9833841797033
"3096" 619 119.46849717306 66.0450322087537
"3097" 619.2 119.588756593517 73.090481920741
"3098" 619.4 118.459001595513 79.6787581881758
"3099" 619.6 115.655471941503 85.9879150449332
"3100" 619.8 112.032778666032 92.4949834931387
"3101" 620 107.965237826687 99.2386629423593
"3102" 620.2 104.131499428998 105.558174377773
"3103" 620.4 100.227571946566 112.811277101223
"3104" 620.6 97.600068405931 117.101399050938
"3105" 620.8 92.6472553668561 119.80128166128
"3106" 621 86.4433568604824 122.84087343365
"3107" 621.2 80.0013516429836 125.662578267815
"3108" 621.4 74.1926072758531 127.335371608926
"3109" 621.6 67.8396200860689 128.500089438376
"3110" 621.8 63.2960816567449 127.98487149501
"3111" 622 57.6403134316642 127.41261530003
"3112" 622.2 53.329429511755 127.46189402087
"3113" 622.4 49.307518653928 126.930974774568
"3114" 622.6 45.1423579433036 125.045427292951
"3115" 622.8 41.7661530009103 123.673142473709
"3116" 623 38.9183283788603 120.364519068145
"3117" 623.2 37.1219249322766 116.963815718892
"3118" 623.4 35.4266599404734 112.496896296287
"3119" 623.6 35.8530002319282 108.60126716179
"3120" 623.8 34.7430676562483 104.860917989932
"3121" 624 31.4763817144406 102.080004494941
"3122" 624.2 27.8654893025039 100.849416325025
"3123" 624.4 23.3971407031551 99.658436686293
"3124" 624.6 19.2917196615721 99.8324557892246
"3125" 624.8 18.5168674058423 97.5850212007929
"3126" 625 19.1541440319724 94.2017516467118
"3127" 625.2 20.012577146011 90.0235838276277
"3128" 625.4 21.6983408660155 85.198940746035
"3129" 625.6 23.81994310192 80.0526940218289
"3130" 625.8 25.036320847826 74.5253414854662
"3131" 626 25.4035052156007 68.78659952737
"3132" 626.2 24.5008385443297 62.968581314993
"3133" 626.4 21.8624390991715 58.045280515561
"3134" 626.6 18.3795937583915 53.1623859027414
"3135" 626.8 14.3269960527928 48.5402568354422
"3136" 627 12.4878678225261 45.5076605386687
"3137" 627.2 14.2275815353566 45.2388645967602
"3138" 627.4 16.5119940861795 45.1563358564804
"3139" 627.6 18.2535907554414 45.4983483073687
"3140" 627.8 21.8519133302503 45.1163692276573
"3141" 628 26.8135481336437 44.6762996626846
"3142" 628.2 31.2498367571932 43.7058234966519
"3143" 628.4 35.6639358234412 41.6133087764011
"3144" 628.6 40.2937011967738 40.3930508786152
"3145" 628.8 45.1568579842668 38.7254401644567
"3146" 629 49.7013820836001 39.6623838218725
"3147" 629.2 55.1961067486294 39.7845358592133
"3148" 629.4 60.5127342250929 40.8708788450182
"3149" 629.6 64.8620337487085 38.6460341497562
"3150" 629.8 69.3755196726774 36.7191364709721
"3151" 630 72.4631691225004 32.6854054653236
"3152" 630.2 74.8925753707945 28.3679791544416
"3153" 630.4 77.4097568127755 23.5035305192172
"3154" 630.6 80.9610103075251 18.6323382963085
"3155" 630.8 85.5483246515504 15.9044704808781
"3156" 631 87.9612459595339 17.6202745032444
"3157" 631.2 93.5192128337566 20.2502044920069
"3158" 631.4 98.1505593347513 23.1725096374993
"3159" 631.6 103.646549728513 28.0240456839891
"3160" 631.8 108.550209459285 33.3444441243094
"3161" 632 112.391318726623 39.1171347578393
"3162" 632.2 117.084633406149 43.2169915148016
"3163" 632.4 121.550579982818 46.6562220635229
"3164" 632.6 122.451693687829 49.791775238083
"3165" 632.8 122.292104400339 55.52593323729
"3166" 633 121.61900517658 61.8024764731039
"3167" 633.2 121.581327893607 68.4356269067377
"3168" 633.4 121.91495029803 74.9517323386151
"3169" 633.6 123.565891290029 81.7623956924441
"3170" 633.8 122.085993742865 85.6403469030073
"3171" 634 119.749992740979 91.5291535602239
"3172" 634.2 117.515080577396 97.3278601172963
"3173" 634.4 114.262884154953 102.003879549733
"3174" 634.6 110.28224505437 107.428499688959
"3175" 634.8 106.990686648512 110.673601782541
"3176" 635 103.761667658703 113.840901726348
"3177" 635.2 99.2101826016366 117.498909347387
"3178" 635.4 94.6852981554385 121.258145493393
"3179" 635.6 89.6390926238501 123.182387252358
"3180" 635.8 84.0125348487038 125.289399597125
"3181" 636 78.4353427747724 127.448830752306
"3182" 636.2 74.278395956444 128.153903267778
"3183" 636.4 68.7481475689377 129.293917610286
"3184" 636.6 63.0599767471987 129.16922567196
"3185" 636.8 57.7591165164492 129.142454624875
"3186" 637 52.8097160621633 127.145229839092
"3187" 637.2 48.9703749174115 127.092547925318
"3188" 637.4 47.3421047989817 126.72581163951
"3189" 637.6 44.2637495593738 125.810996133463
"3190" 637.8 40.0262855636832 124.177691319852
"3191" 638 36.9171350715816 122.627776262937
"3192" 638.2 32.8755292440636 120.476617968619
"3193" 638.4 28.2049330163917 117.784942573446
"3194" 638.6 24.7267976255549 115.19687082011
"3195" 638.8 21.8090839908813 111.471356171986
"3196" 639 19.8320886645349 107.37975129573
"3197" 639.2 17.7160361406561 103.046012269836
"3198" 639.4 15.5012475152539 99.2100607272858
"3199" 639.6 12.5098435225805 96.2240162540605
"3200" 639.8 9.18021105666127 95.5595242446177
"3201" 640 9.44961884987661 94.400404295139
"3202" 640.2 10.0945501301814 93.1362789733618
"3203" 640.4 12.1459810433195 91.0671785700467
"3204" 640.6 14.2437836630454 89.3569589187942
"3205" 640.8 17.4590075177709 87.0210892049352
"3206" 641 21.2581123738387 84.2822884329448
"3207" 641.2 24.8723887630357 80.4758348178444
"3208" 641.4 27.106762028757 76.5685703272375
"3209" 641.6 28.8051469933355 72.4374669258861
"3210" 641.8 29.6159961981921 67.7806023846903
"3211" 642 29.6204463311728 62.3448758399361
"3212" 642.2 28.5649250757917 57.3194746895207
"3213" 642.4 26.3610698663815 52.4799302358571
"3214" 642.6 23.429943135649 48.0814177080894
"3215" 642.8 22.728444881692 43.220372457474
"3216" 643 23.5843696635267 38.6407419136799
"3217" 643.2 27.8777402501274 36.2362563658746
"3218" 643.4 32.0408066471209 34.3320955637075
"3219" 643.6 34.9875453805658 33.7835419068671
"3220" 643.8 36.7952325479631 32.4566477870459
"3221" 644 38.3532457940276 29.4369344123942
"3222" 644.2 39.8671585160467 25.1574426815077
"3223" 644.4 43.1082726785438 22.0841236719867
"3224" 644.6 48.0854530469922 19.4038713111935
"3225" 644.8 54.5017987727189 18.0622069132144
"3226" 645 61.442864432912 17.8725643241525
"3227" 645.2 67.6604439382931 19.6796885091795
"3228" 645.4 73.4672616703997 22.5986798326375
"3229" 645.6 78.8433905859548 26.2834786639159
"3230" 645.8 85.017361790908 30.2330276703868
"3231" 646 90.9151176990685 34.2604022161706
"3232" 646.2 96.8026827199295 38.2987262313885
"3233" 646.4 102.80856086475 41.8521687695184
"3234" 646.6 107.55068380292 46.4077803046446
"3235" 646.8 112.276670345209 51.102330277168
"3236" 647 115.856821161927 56.1521394638824
"3237" 647.2 115.751962623425 61.5002098312262
"3238" 647.4 113.11275526004 67.6147774257928
"3239" 647.6 109.303660513314 73.6130992662206
"3240" 647.8 103.889737605566 78.2932495766206
"3241" 648 98.9503500611193 81.954553337024
"3242" 648.2 94.6475508133762 86.4940308781301
"3243" 648.4 90.7389482620055 90.0499187744473
"3244" 648.6 87.0096769435233 93.5844109637458
"3245" 648.8 83.1412940180998 95.9759257221754
"3246" 649 79.7054409127079 98.1723328645382
"3247" 649.2 76.7280714793617 100.336948306425
"3248" 649.4 74.4237254262564 103.110890228994
"3249" 649.6 69.6593350824206 105.618161255574
"3250" 649.8 65.2608012043105 105.879249582469
"3251" 650 61.0059421199311 104.395588513695
"3252" 650.2 56.1104000272011 102.944501634149
"3253" 650.4 51.0256525082696 103.426522321878
"3254" 650.6 45.8202129175219 105.092035052586
"3255" 650.8 40.6571235043719 108.094520605265
"3256" 651 37.4256586439969 111.899544097122
"3257" 651.2 35.6892874628729 113.920349583397
"3258" 651.4 32.6299601094879 112.531730305241
"3259" 651.6 30.4767634786625 109.108597579811
"3260" 651.8 27.2191226771555 104.229061895554
"3261" 652 23.7725550533224 99.4635930694476
"3262" 652.2 20.0045649123728 94.0193881187196
"3263" 652.4 16.4820866865893 88.7829724991462
"3264" 652.6 12.2542389305413 83.8289972018662
"3265" 652.8 9.5324854448037 77.6519534301681
"3266" 653 8.73871855013931 71.6660050985805
"3267" 653.2 9.99295903480613 65.9047492187694
"3268" 653.4 12.1676838385753 60.7373459720774
"3269" 653.6 14.2122366995601 56.1062215639545
"3270" 653.8 16.7228934694428 50.7128678306753
"3271" 654 19.5679978905198 44.6775385733429
"3272" 654.2 21.0373711349029 38.7145307707397
"3273" 654.4 24.0224880758914 35.0445089508494
"3274" 654.6 25.9303620335788 29.8690232485747
"3275" 654.8 27.6137206033383 24.1342985736993
"3276" 655 27.8214741633337 19.1837056224388
"3277" 655.2 25.4022089788219 18.6457330479193
"3278" 655.4 24.837422664554 17.7480546781139
"3279" 655.6 26.5353213087681 18.2093994377177
"3280" 655.8 29.6067449624749 16.5377545212805
"3281" 656 33.8103716478098 16.0789951122822
"3282" 656.2 40.028760659654 14.2682326376475
"3283" 656.4 46.759149864668 13.4305511137545
"3284" 656.6 53.9816953879597 14.0224721573377
"3285" 656.8 60.3879254766065 15.948986585268
"3286" 657 66.8721824745261 18.8786549411892
"3287" 657.2 73.122146653133 22.4555882816351
"3288" 657.4 79.6884310365336 26.85224810961
"3289" 657.6 85.1763482942684 31.266329592278
"3290" 657.8 91.2590971565494 36.9230111428542
"3291" 658 97.1425936946301 42.1483658990954
"3292" 658.2 103.217647462268 48.1513931105619
"3293" 658.4 108.868975935109 54.8844613250998
"3294" 658.6 113.926033058661 61.5617380113702
"3295" 658.8 119.254753313164 67.9706776384537
"3296" 659 124.440862143335 71.1747873976344
"3297" 659.2 123.990653202403 73.5780256453987
"3298" 659.4 123.87947457983 78.7530772825916
"3299" 659.6 122.817246952793 83.9944773007768
"3300" 659.8 121.055360282001 90.2831373861987
"3301" 660 118.152956914337 95.3586414522441
"3302" 660.2 114.519209778673 101.012010116109
"3303" 660.4 111.02007113159 106.969566049906
"3304" 660.6 107.332712097033 110.211308816746
"3305" 660.8 103.22162156118 114.6011879235
"3306" 661 98.0806207750063 117.731825118292
"3307" 661.2 91.6832591970131 121.23802023803
"3308" 661.4 85.0850808863414 124.9237051507
"3309" 661.6 80.659482389523 125.165338966848
"3310" 661.8 74.5371366785043 126.260821721365
"3311" 662 69.3371240022906 127.995349698583
"3312" 662.2 63.642080071743 128.273640064923
"3313" 662.4 58.482031132158 127.891028125083
"3314" 662.6 53.5819005419705 128.078698782929
"3315" 662.8 49.9214364109036 125.833621708098
"3316" 663 47.4590697087397 124.636295620444
"3317" 663.2 44.3785306174372 123.046947440084
"3318" 663.4 41.9430266703136 120.059642150266
"3319" 663.6 42.1400434685781 117.469935294672
"3320" 663.8 43.8874554466678 115.623277107256
"3321" 664 45.6421354550565 113.585464972018
"3322" 664.2 46.5447148517222 110.197885133446
"3323" 664.4 46.6847702618306 107.283821827775
"3324" 664.6 47.0004345462818 105.490491033168
"3325" 664.8 47.0866663472254 102.101101202252
"3326" 665 45.8704747363723 99.1813228220056
"3327" 665.2 43.84759271013 96.363469000017
"3328" 665.4 41.4159377505822 94.0321089930547
"3329" 665.6 38.6423431699403 91.452639982676
"3330" 665.8 34.9767171446551 87.8234250297122
"3331" 666 32.0979854657894 83.3127507008418
"3332" 666.2 29.5138775687562 79.5048387718859
"3333" 666.4 26.9953335895371 77.0554963220368
"3334" 666.6 24.4381394734754 73.4925438155259
"3335" 666.8 20.8620329712916 70.4011885934605
"3336" 667 17.3722916697108 66.9137897009057
"3337" 667.2 16.1468234317889 61.9273407262081
"3338" 667.4 15.3294344147007 58.4134460323086
"3339" 667.6 12.3819183389049 54.4059496343902
"3340" 667.8 10.0247865149692 53.6650271952978
"3341" 668 12.4715469132308 52.2256002700113
"3342" 668.2 15.6799304865647 52.1470508256794
"3343" 668.4 19.0338526025379 51.0168064985601
"3344" 668.6 22.7892899086533 49.577436867484
"3345" 668.8 28.416832651975 49.5019076179847
"3346" 669 33.0856858784268 51.2774193493666
"3347" 669.2 38.1931757882666 53.8440133278958
"3348" 669.4 43.8871509854909 56.2646106575333
"3349" 669.6 49.8219384770449 58.2301156259678
"3350" 669.8 56.8129008650516 60.1001798605785
"3351" 670 62.9746361223273 61.9289523967049
"3352" 670.2 70.2699900103654 62.7063957989388
"3353" 670.4 76.7638566508679 62.3337418568086
"3354" 670.6 81.6469529153253 63.1516631433367
"3355" 670.8 85.2967400494075 67.5111779718215
"3356" 671 87.6267652832281 74.7104911380889
"3357" 671.2 88.8921980097639 80.1271250948261
"3358" 671.4 90.4660220747921 87.175476394282
"3359" 671.6 93.4053380099681 93.1351965251013
"3360" 671.8 98.7426552147363 98.6059258143679
"3361" 672 102.587975126514 100.544355564877
"3362" 672.2 104.904979340303 98.3355381927864
"3363" 672.4 110.243516507166 94.9197347984698
"3364" 672.6 112.662476764953 91.7132087745846
"3365" 672.8 115.113506218118 86.428402676181
"3366" 673 118.623300921103 80.5240933202388
"3367" 673.2 123.431580631227 75.4493207079468
"3368" 673.4 124.354445825974 73.1887518343381
"3369" 673.6 123.269519174978 68.375758323434
"3370" 673.8 122.812778141524 62.4507472530134
"3371" 674 123.578123134263 56.4193261113658
"3372" 674.2 123.403448639002 51.8651571885821
"3373" 674.4 120.579501527843 51.3276065624904
"3374" 674.6 116.819397360179 52.1063591967491
"3375" 674.8 110.718990369505 54.3333614600686
"3376" 675 104.519467899462 56.3300247064159
"3377" 675.2 98.387226428604 58.235626195721
"3378" 675.4 92.8190474147361 58.9733039956455
"3379" 675.6 89.1895617089216 58.2557809479689
"3380" 675.8 86.2296139267886 56.8155095647574
"3381" 676 83.1750391285583 53.2926254506369
"3382" 676.2 81.0838657626699 49.8342074202642
"3383" 676.4 78.2998925676471 45.4476124105442
"3384" 676.6 74.8654486324575 41.2830016196854
"3385" 676.8 72.9229174078666 35.617858186414
"3386" 677 74.1771141159065 30.3555824504132
"3387" 677.2 78.1371330274764 26.678921551696
"3388" 677.4 82.6345630442439 21.5339059848268
"3389" 677.6 87.739893690444 16.6920727669635
"3390" 677.8 87.3425025039858 14.5072816439483
"3391" 678 83.8140813493402 13.0851049407158
"3392" 678.2 78.5231906486913 11.9148108654221
"3393" 678.4 72.1527333393444 11.4402189817444
"3394" 678.6 66.3953704911751 11.541123042187
"3395" 678.8 59.7787685570009 11.5408528641855
"3396" 679 52.6189538801788 12.5269576500182
"3397" 679.2 45.8182526599098 14.8801911640556
"3398" 679.4 38.9879202949557 17.1530624133436
"3399" 679.6 32.6604577188443 19.7984000504327
"3400" 679.8 26.8642241330583 23.6360329860452
"3401" 680 22.7354281629495 26.8882535988394
"3402" 680.2 19.8847761109667 31.2637124233981
"3403" 680.4 20.057296716683 34.3987120849907
"3404" 680.6 21.1411203401514 36.7424523773749
"3405" 680.8 22.1106167162576 40.0326494776515
"3406" 681 21.90243350602 45.0724561907317
"3407" 681.2 19.3865128921223 49.462292097203
"3408" 681.4 15.0767315777582 51.4723426550622
"3409" 681.6 10.4100008269037 51.8518114084888
"3410" 681.8 9.24994770198534 50.7408145379205
"3411" 682 9.72200295244671 50.9735974400835
"3412" 682.2 9.84984264148353 51.269847742711
"3413" 682.4 10.8518934442635 51.803825002537
"3414" 682.6 11.8807197312411 53.2814750257448
"3415" 682.8 13.7486939235171 54.5726094914873
"3416" 683 15.4839594182989 56.2480980968045
"3417" 683.2 18.024861238794 57.7680944866253
"3418" 683.4 21.2151100202737 58.5452500356047
"3419" 683.6 25.0752370382477 59.2282783456682
"3420" 683.8 30.0310714061715 61.3627294419109
"3421" 684 34.2037428194027 63.5788622480381
"3422" 684.2 38.7813513270876 66.8724391193344
"3423" 684.4 43.0462233723413 70.645993076555
"3424" 684.6 46.4991492463794 76.1654877950647
"3425" 684.8 48.9187627194533 81.2817060409941
"3426" 685 50.3686865437663 87.7730170377424
"3427" 685.2 50.0903545668759 94.164696610899
"3428" 685.4 47.2327007444276 99.4854877763707
"3429" 685.6 46.5645397279556 104.7503956619
"3430" 685.8 46.7517976998853 110.114857959912
"3431" 686 47.1921320391919 116.194751942423
"3432" 686.2 45.329869864876 119.184894873348
"3433" 686.4 41.1406343261163 119.055325358325
"3434" 686.6 38.0804071048784 118.328037457653
"3435" 686.8 32.3789496324556 117.410607894155
"3436" 687 26.1685266836501 115.055273927817
"3437" 687.2 21.8846409429004 112.517662763254
"3438" 687.4 18.0173009834733 108.934744768248
"3439" 687.6 13.9179932117685 105.034516018997
"3440" 687.8 10.5128822720461 100.055964168831
"3441" 688 6.5319813341965 95.436432165174
"3442" 688.2 4.24131774048673 89.7759223946417
"3443" 688.4 2.01587096367565 83.6755159029513
"3444" 688.6 1.51748980067516 77.4376937128236
"3445" 688.8 0.892179120009839 71.1562525044109
"3446" 689 0.716024365793241 64.8063941064593
"3447" 689.2 1.48902232041131 60.829467996803
"3448" 689.4 4.50860179114537 56.4431196534979
"3449" 689.6 8.50144227636882 52.9480485312936
"3450" 689.8 12.9288137481403 49.0096633459235
"3451" 690 18.0441578349265 47.1074185245833
"3452" 690.2 23.8244492757714 45.1209836626184
"3453" 690.4 29.6644236979008 43.4679906146956
"3454" 690.6 35.9973537860883 41.8568490200197
"3455" 690.8 41.8979025832276 40.1849599526916
"3456" 691 48.0397692919004 39.1214958150406
"3457" 691.2 53.7553278520263 38.7703672835071
"3458" 691.4 58.5178651081566 37.0156967739088
"3459" 691.6 60.7484453004877 35.7225978474018
"3460" 691.8 64.2920085822599 40.5039662463884
"3461" 692 64.9156685166955 45.0954300802866
"3462" 692.2 65.7519751496031 51.4829599051415
"3463" 692.4 66.0245413764643 58.5629544130258
"3464" 692.6 64.6959498735432 65.2271904740582
"3465" 692.8 63.2668272430172 71.4747702923954
"3466" 693 63.6100102471444 77.4383541172237
"3467" 693.2 65.7852207046309 82.3630596888566
"3468" 693.4 68.9243554497826 86.9828592858194
"3469" 693.6 72.7155345885129 91.5340040377967
"3470" 693.8 76.2013644415355 95.1485843938047
"3471" 694 77.2405600301993 98.1612311494963
"3472" 694.2 76.6428507173048 101.336541808471
"3473" 694.4 73.9641541945325 104.291737356478
"3474" 694.6 69.4685997878231 107.198742869748
"3475" 694.8 63.6220554361964 109.836390096241
"3476" 695 58.1163518914508 111.717505605536
"3477" 695.2 52.9094584076375 114.349652393294
"3478" 695.4 48.6892139286155 117.785873026252
"3479" 695.6 48.8671445927408 120.552724612308
"3480" 695.8 50.7848623577222 121.967316573622
"3481" 696 51.5150076409118 122.861080765181
"3482" 696.2 53.7949170737426 125.701931727805
"3483" 696.4 58.1503759297655 126.840225629324
"3484" 696.6 62.0424364635745 126.867243774762
"3485" 696.8 67.2992081801122 127.34062563984
"3486" 697 70.4080876567716 127.024892810533
"3487" 697.2 72.1155382180286 125.372307743786
"3488" 697.4 77.2735026787437 124.755863327276
"3489" 697.6 81.868016576198 124.629606477435
"3490" 697.8 84.4954783194212 124.200548602275
"3491" 698 83.8074837243931 124.049939901102
"3492" 698.2 83.5079915444045 123.060918733546
"3493" 698.4 85.2567906365597 122.554744913765
"3494" 698.6 87.1856492906634 122.715892342472
"3495" 698.8 86.7008475950702 122.306598302192
"3496" 699 85.2650206791301 121.069819010141
"3497" 699.2 84.0969989453688 119.123336914446
"3498" 699.4 84.03209175742 115.979205153404
"3499" 699.6 84.542587583575 111.90792994074
"3500" 699.8 85.884490698457 107.809926925669
"3501" 700 87.4748992113168 103.362462511331
"3502" 700.2 90.6241698365268 99.5560261990207
"3503" 700.4 94.0602103823679 95.453564873636
"3504" 700.6 98.5669753960873 92.4247795405579
"3505" 700.8 103.193485857972 90.4475655778556
"3506" 701 105.639602083023 88.5064814880585
"3507" 701.2 106.100575541467 84.0801707251232
"3508" 701.4 107.204926611087 78.4840943806221
"3509" 701.6 107.871806417493 72.5325724765857
"3510" 701.8 107.077616855126 65.6798081198311
"3511" 702 105.636488686807 59.2713966125441
"3512" 702.2 104.240582739248 52.4059796707551
"3513" 702.4 102.904528383779 45.880289693034
"3514" 702.6 100.78672940781 38.8600331477524
"3515" NA NA NA
"3516" NA NA NA
"3517" NA NA NA
"3518" NA NA NA
"3519" NA NA NA
"3520" NA NA NA
"3521" NA NA NA
"3522" NA NA NA
"3523" NA NA NA
"3524" NA NA NA
"3525" NA NA NA
"3526" NA NA NA
"3527" NA NA NA
"3528" NA NA NA
"3529" NA NA NA
"3530" NA NA NA
"3531" NA NA NA
"3532" NA NA NA
"3533" NA NA NA
"3534" NA NA NA
"3535" NA NA NA
"3536" NA NA NA
"3537" NA NA NA
"3538" NA NA NA
"3539" NA NA NA
"3540" NA NA NA
"3541" NA NA NA
"3542" NA NA NA
"3543" NA NA NA
"3544" NA NA NA
"3545" NA NA NA
"3546" NA NA NA
"3547" NA NA NA
"3548" NA NA NA
"3549" NA NA NA
"3550" NA NA NA
"3551" NA NA NA
"3552" NA NA NA
"3553" NA NA NA
"3554" NA NA NA
"3555" NA NA NA
"3556" NA NA NA
"3557" NA NA NA
"3558" NA NA NA
"3559" NA NA NA
"3560" NA NA NA
"3561" NA NA NA
"3562" NA NA NA
"3563" NA NA NA
"3564" NA NA NA
"3565" NA NA NA
"3566" NA NA NA
"3567" NA NA NA
"3568" NA NA NA
"3569" NA NA NA
"3570" NA NA NA
"3571" NA NA NA
"3572" NA NA NA
"3573" NA NA NA
"3574" NA NA NA
"3575" NA NA NA
"3576" NA NA NA
"3577" NA NA NA
"3578" NA NA NA
"3579" NA NA NA
"3580" NA NA NA
"3581" NA NA NA
"3582" NA NA NA
"3583" NA NA NA
"3584" NA NA NA
"3585" NA NA NA
"3586" NA NA NA
"3587" NA NA NA
"3588" NA NA NA
"3589" NA NA NA
"3590" NA NA NA
"3591" NA NA NA
"3592" NA NA NA
"3593" NA NA NA
"3594" NA NA NA
"3595" NA NA NA
"3596" NA NA NA
"3597" NA NA NA
"3598" NA NA NA
"3599" NA NA NA
"3600" NA NA NA
"3601" NA NA NA
"3602" NA NA NA
"3603" NA NA NA
"3604" NA NA NA
"3605" NA NA NA
"3606" NA NA NA
"3607" NA NA NA
"3608" NA NA NA
"3609" NA NA NA
"3610" NA NA NA
"3611" NA NA NA
"3612" NA NA NA
"3613" NA NA NA
"3614" NA NA NA
"3615" NA NA NA
"3616" NA NA NA
"3617" NA NA NA
"3618" NA NA NA
"3619" NA NA NA
"3620" NA NA NA
"3621" NA NA NA
"3622" NA NA NA
"3623" NA NA NA
"3624" NA NA NA
"3625" NA NA NA
"3626" NA NA NA
"3627" NA NA NA
"3628" NA NA NA
"3629" NA NA NA
"3630" NA NA NA
"3631" NA NA NA
"3632" NA NA NA
"3633" NA NA NA
"3634" NA NA NA
"3635" NA NA NA
"3636" NA NA NA
"3637" NA NA NA
"3638" NA NA NA
"3639" NA NA NA
"3640" NA NA NA
"3641" NA NA NA
"3642" NA NA NA
"3643" NA NA NA
"3644" NA NA NA
"3645" NA NA NA
"3646" NA NA NA
"3647" NA NA NA
"3648" NA NA NA
"3649" NA NA NA
"3650" NA NA NA
"3651" NA NA NA
"3652" NA NA NA
"3653" NA NA NA
"3654" NA NA NA
"3655" NA NA NA
"3656" NA NA NA
"3657" NA NA NA
"3658" NA NA NA
"3659" NA NA NA
"3660" NA NA NA
"3661" NA NA NA
"3662" NA NA NA
"3663" NA NA NA
"3664" NA NA NA
"3665" NA NA NA
"3666" NA NA NA
"3667" NA NA NA
"3668" NA NA NA
"3669" NA NA NA
"3670" NA NA NA
"3671" NA NA NA
"3672" NA NA NA
"3673" NA NA NA
"3674" NA NA NA
"3675" NA NA NA
"3676" NA NA NA
"3677" NA NA NA
"3678" NA NA NA
"3679" NA NA NA
"3680" NA NA NA
"3681" NA NA NA
"3682" NA NA NA
"3683" NA NA NA
"3684" NA NA NA
"3685" NA NA NA
"3686" NA NA NA
"3687" NA NA NA
"3688" NA NA NA
"3689" NA NA NA
"3690" NA NA NA
"3691" NA NA NA
"3692" NA NA NA
"3693" NA NA NA
"3694" NA NA NA
"3695" NA NA NA
"3696" NA NA NA
"3697" NA NA NA
"3698" NA NA NA
"3699" NA NA NA
"3700" NA NA NA
"3701" NA NA NA
"3702" NA NA NA
"3703" NA NA NA
"3704" NA NA NA
"3705" NA NA NA
"3706" NA NA NA
"3707" NA NA NA
"3708" NA NA NA
"3709" NA NA NA
"3710" NA NA NA
"3711" NA NA NA
"3712" NA NA NA
"3713" NA NA NA
"3714" NA NA NA
"3715" NA NA NA
"3716" NA NA NA
"3717" NA NA NA
"3718" NA NA NA
"3719" NA NA NA
"3720" NA NA NA
"3721" NA NA NA
"3722" NA NA NA
"3723" NA NA NA
"3724" NA NA NA
"3725" NA NA NA
"3726" NA NA NA
"3727" NA NA NA
"3728" NA NA NA
"3729" NA NA NA
"3730" NA NA NA
"3731" NA NA NA
"3732" NA NA NA
"3733" NA NA NA
"3734" NA NA NA
"3735" NA NA NA
"3736" NA NA NA
"3737" NA NA NA
"3738" NA NA NA
"3739" NA NA NA
"3740" NA NA NA
"3741" NA NA NA
"3742" NA NA NA
"3743" NA NA NA
"3744" NA NA NA
"3745" NA NA NA
"3746" NA NA NA
"3747" NA NA NA
"3748" NA NA NA
"3749" NA NA NA
"3750" NA NA NA
"3751" NA NA NA
"3752" NA NA NA
"3753" NA NA NA
"3754" NA NA NA
"3755" NA NA NA
"3756" NA NA NA
"3757" NA NA NA
"3758" NA NA NA
"3759" NA NA NA
"3760" NA NA NA
"3761" NA NA NA
"3762" NA NA NA
"3763" NA NA NA
"3764" NA NA NA
"3765" NA NA NA
"3766" NA NA NA
"3767" NA NA NA
"3768" NA NA NA
"3769" NA NA NA
"3770" NA NA NA
"3771" NA NA NA
"3772" NA NA NA
"3773" NA NA NA
"3774" NA NA NA
"3775" NA NA NA
"3776" NA NA NA
"3777" NA NA NA
"3778" NA NA NA
"3779" NA NA NA
"3780" NA NA NA
"3781" NA NA NA
"3782" NA NA NA
"3783" NA NA NA
"3784" NA NA NA
"3785" NA NA NA
"3786" NA NA NA
"3787" NA NA NA
"3788" NA NA NA
"3789" NA NA NA
"3790" NA NA NA
"3791" NA NA NA
"3792" NA NA NA
"3793" NA NA NA
"3794" NA NA NA
"3795" NA NA NA
"3796" NA NA NA
"3797" NA NA NA
"3798" NA NA NA
"3799" NA NA NA
"3800" NA NA NA
"3801" NA NA NA
"3802" NA NA NA
"3803" NA NA NA
"3804" NA NA NA
"3805" NA NA NA
"3806" NA NA NA
"3807" NA NA NA
"3808" NA NA NA
"3809" NA NA NA
"3810" NA NA NA
"3811" NA NA NA
"3812" NA NA NA
"3813" NA NA NA
"3814" NA NA NA
"3815" NA NA NA
"3816" NA NA NA
"3817" NA NA NA
"3818" NA NA NA
"3819" NA NA NA
"3820" NA NA NA
"3821" NA NA NA
"3822" NA NA NA
"3823" NA NA NA
"3824" NA NA NA
"3825" NA NA NA
"3826" NA NA NA
"3827" NA NA NA
"3828" NA NA NA
"3829" NA NA NA
"3830" NA NA NA
"3831" NA NA NA
"3832" NA NA NA
"3833" NA NA NA
"3834" NA NA NA
"3835" NA NA NA
"3836" NA NA NA
"3837" NA NA NA
"3838" NA NA NA
"3839" NA NA NA
"3840" NA NA NA
"3841" NA NA NA
"3842" NA NA NA
"3843" NA NA NA
"3844" NA NA NA
"3845" NA NA NA
"3846" NA NA NA
"3847" NA NA NA
"3848" NA NA NA
"3849" NA NA NA
"3850" NA NA NA
"3851" NA NA NA
"3852" NA NA NA
"3853" NA NA NA
"3854" NA NA NA
"3855" NA NA NA
"3856" NA NA NA
"3857" NA NA NA
"3858" NA NA NA
"3859" NA NA NA
"3860" NA NA NA
"3861" NA NA NA
"3862" NA NA NA
"3863" NA NA NA
"3864" NA NA NA
"3865" NA NA NA
"3866" NA NA NA
"3867" NA NA NA
"3868" NA NA NA
"3869" NA NA NA
"3870" NA NA NA
"3871" NA NA NA
"3872" NA NA NA
"3873" NA NA NA
"3874" NA NA NA
"3875" NA NA NA
"3876" NA NA NA
"3877" NA NA NA
"3878" NA NA NA
"3879" NA NA NA
"3880" NA NA NA
"3881" NA NA NA
"3882" NA NA NA
"3883" NA NA NA
"3884" NA NA NA
"3885" NA NA NA
"3886" NA NA NA
"3887" NA NA NA
"3888" NA NA NA
"3889" NA NA NA
"3890" NA NA NA
"3891" NA NA NA
"3892" NA NA NA
"3893" NA NA NA
"3894" NA NA NA
"3895" NA NA NA
"3896" NA NA NA
"3897" NA NA NA
"3898" NA NA NA
"3899" NA NA NA
"3900" NA NA NA
"3901" NA NA NA
"3902" NA NA NA
"3903" NA NA NA
"3904" NA NA NA
"3905" NA NA NA
"3906" NA NA NA
"3907" NA NA NA
"3908" NA NA NA
"3909" NA NA NA
"3910" NA NA NA
"3911" NA NA NA
"3912" NA NA NA
"3913" NA NA NA
"3914" NA NA NA
"3915" NA NA NA
"3916" NA NA NA
"3917" NA NA NA
"3918" NA NA NA
"3919" NA NA NA
"3920" NA NA NA
"3921" NA NA NA
"3922" NA NA NA
"3923" NA NA NA
"3924" NA NA NA
"3925" NA NA NA
"3926" NA NA NA
"3927" NA NA NA
"3928" NA NA NA
"3929" NA NA NA
"3930" NA NA NA
"3931" NA NA NA
"3932" NA NA NA
"3933" NA NA NA
"3934" NA NA NA
"3935" NA NA NA
"3936" NA NA NA
"3937" NA NA NA
"3938" NA NA NA
"3939" NA NA NA
"3940" NA NA NA
"3941" NA NA NA
"3942" NA NA NA
"3943" NA NA NA
"3944" NA NA NA
"3945" NA NA NA
"3946" NA NA NA
"3947" NA NA NA
"3948" NA NA NA
"3949" NA NA NA
"3950" NA NA NA
"3951" NA NA NA
"3952" NA NA NA
"3953" NA NA NA
"3954" NA NA NA
"3955" NA NA NA
"3956" NA NA NA
"3957" NA NA NA
"3958" NA NA NA
"3959" NA NA NA
"3960" NA NA NA
"3961" NA NA NA
"3962" NA NA NA
"3963" NA NA NA
"3964" NA NA NA
"3965" NA NA NA
"3966" NA NA NA
"3967" NA NA NA
"3968" NA NA NA
"3969" NA NA NA
"3970" NA NA NA
"3971" NA NA NA
"3972" NA NA NA
"3973" NA NA NA
"3974" NA NA NA
"3975" NA NA NA
"3976" NA NA NA
"3977" NA NA NA
"3978" NA NA NA
"3979" NA NA NA
"3980" NA NA NA
"3981" NA NA NA
"3982" NA NA NA
"3983" NA NA NA
"3984" NA NA NA
"3985" NA NA NA
"3986" NA NA NA
"3987" NA NA NA
"3988" NA NA NA
"3989" NA NA NA
"3990" NA NA NA
"3991" NA NA NA
"3992" NA NA NA
"3993" NA NA NA
"3994" NA NA NA
"3995" NA NA NA
"3996" NA NA NA
"3997" NA NA NA
"3998" NA NA NA
"3999" NA NA NA
"4000" NA NA NA
"4001" NA NA NA
"4002" NA NA NA
"4003" NA NA NA
"4004" NA NA NA
"4005" NA NA NA
"4006" NA NA NA
"4007" NA NA NA
"4008" NA NA NA
"4009" NA NA NA
"4010" NA NA NA
"4011" NA NA NA
"4012" NA NA NA
"4013" NA NA NA
"4014" NA NA NA
"4015" NA NA NA
"4016" NA NA NA
"4017" NA NA NA
"4018" NA NA NA
"4019" NA NA NA
"4020" NA NA NA
"4021" NA NA NA
"4022" NA NA NA
"4023" NA NA NA
"4024" NA NA NA
"4025" NA NA NA
"4026" NA NA NA
"4027" NA NA NA
"4028" NA NA NA
"4029" NA NA NA
"4030" NA NA NA
"4031" NA NA NA
"4032" NA NA NA
"4033" NA NA NA
"4034" NA NA NA
"4035" NA NA NA
"4036" NA NA NA
"4037" NA NA NA
"4038" NA NA NA
"4039" NA NA NA
"4040" NA NA NA
"4041" NA NA NA
"4042" NA NA NA
"4043" NA NA NA
"4044" NA NA NA
"4045" NA NA NA
"4046" NA NA NA
"4047" NA NA NA
"4048" NA NA NA
"4049" NA NA NA
"4050" NA NA NA
"4051" NA NA NA
"4052" NA NA NA
"4053" NA NA NA
"4054" NA NA NA
"4055" NA NA NA
"4056" NA NA NA
"4057" NA NA NA
"4058" NA NA NA
"4059" NA NA NA
"4060" NA NA NA
"4061" NA NA NA
"4062" NA NA NA
"4063" NA NA NA
"4064" NA NA NA
"4065" NA NA NA
"4066" NA NA NA
"4067" NA NA NA
"4068" NA NA NA
"4069" NA NA NA
"4070" NA NA NA
"4071" NA NA NA
"4072" NA NA NA
"4073" NA NA NA
"4074" NA NA NA
"4075" NA NA NA
"4076" NA NA NA
"4077" NA NA NA
"4078" NA NA NA
"4079" NA NA NA
"4080" NA NA NA
"4081" NA NA NA
"4082" NA NA NA
"4083" NA NA NA
"4084" NA NA NA
"4085" NA NA NA
"4086" NA NA NA
"4087" NA NA NA
"4088" NA NA NA
"4089" NA NA NA
"4090" NA NA NA
"4091" NA NA NA
"4092" NA NA NA
"4093" NA NA NA
"4094" NA NA NA
"4095" NA NA NA
"4096" NA NA NA
"4097" NA NA NA
"4098" NA NA NA
"4099" NA NA NA
"4100" NA NA NA
"4101" NA NA NA
"4102" NA NA NA
"4103" NA NA NA
"4104" NA NA NA
"4105" NA NA NA
"4106" NA NA NA
"4107" NA NA NA
"4108" NA NA NA
"4109" NA NA NA
"4110" NA NA NA
"4111" NA NA NA
"4112" NA NA NA
"4113" NA NA NA
"4114" NA NA NA
"4115" NA NA NA
"4116" NA NA NA
"4117" NA NA NA
"4118" NA NA NA
"4119" NA NA NA
"4120" NA NA NA
"4121" NA NA NA
"4122" NA NA NA
"4123" NA NA NA
"4124" NA NA NA
"4125" NA NA NA
"4126" NA NA NA
"4127" NA NA NA
"4128" NA NA NA
"4129" NA NA NA
"4130" NA NA NA
"4131" NA NA NA
"4132" NA NA NA
"4133" NA NA NA
"4134" NA NA NA
"4135" NA NA NA
"4136" NA NA NA
"4137" NA NA NA
"4138" NA NA NA
"4139" NA NA NA
"4140" NA NA NA
"4141" NA NA NA
"4142" NA NA NA
"4143" NA NA NA
"4144" NA NA NA
"4145" NA NA NA
"4146" NA NA NA
"4147" NA NA NA
"4148" NA NA NA
"4149" NA NA NA
"4150" NA NA NA
"4151" NA NA NA
"4152" NA NA NA
"4153" NA NA NA
"4154" NA NA NA
"4155" NA NA NA
"4156" NA NA NA
"4157" NA NA NA
"4158" NA NA NA
"4159" NA NA NA
"4160" NA NA NA
"4161" NA NA NA
"4162" NA NA NA
"4163" NA NA NA
"4164" NA NA NA
"4165" NA NA NA
"4166" NA NA NA
"4167" NA NA NA
"4168" NA NA NA
"4169" NA NA NA
"4170" NA NA NA
"4171" NA NA NA
"4172" NA NA NA
"4173" NA NA NA
"4174" NA NA NA
"4175" NA NA NA
"4176" NA NA NA
"4177" NA NA NA
"4178" NA NA NA
"4179" NA NA NA
"4180" NA NA NA
"4181" NA NA NA
"4182" NA NA NA
"4183" NA NA NA
"4184" NA NA NA
"4185" NA NA NA
"4186" NA NA NA
"4187" NA NA NA
"4188" NA NA NA
"4189" NA NA NA
"4190" NA NA NA
"4191" NA NA NA
"4192" NA NA NA
"4193" NA NA NA
"4194" NA NA NA
"4195" NA NA NA
"4196" NA NA NA
"4197" NA NA NA
"4198" NA NA NA
"4199" NA NA NA
"4200" NA NA NA
"4201" NA NA NA
"4202" NA NA NA
"4203" NA NA NA
"4204" NA NA NA
"4205" NA NA NA
"4206" NA NA NA
"4207" NA NA NA
"4208" NA NA NA
"4209" NA NA NA
"4210" NA NA NA
"4211" NA NA NA
"4212" NA NA NA
"4213" NA NA NA
"4214" NA NA NA
"4215" NA NA NA
"4216" NA NA NA
"4217" NA NA NA
"4218" NA NA NA
"4219" NA NA NA
"4220" NA NA NA
"4221" NA NA NA
"4222" NA NA NA
"4223" NA NA NA
"4224" NA NA NA
"4225" NA NA NA
"4226" NA NA NA
"4227" NA NA NA
"4228" NA NA NA
"4229" NA NA NA
"4230" NA NA NA
"4231" NA NA NA
"4232" NA NA NA
"4233" NA NA NA
"4234" NA NA NA
"4235" NA NA NA
"4236" NA NA NA
"4237" NA NA NA
"4238" NA NA NA
"4239" NA NA NA
"4240" NA NA NA
"4241" NA NA NA
"4242" NA NA NA
"4243" NA NA NA
"4244" NA NA NA
"4245" NA NA NA
"4246" NA NA NA
"4247" NA NA NA
"4248" NA NA NA
"4249" NA NA NA
"4250" NA NA NA
"4251" NA NA NA
"4252" NA NA NA
"4253" NA NA NA
"4254" NA NA NA
"4255" NA NA NA
"4256" NA NA NA
"4257" NA NA NA
"4258" NA NA NA
"4259" NA NA NA
"4260" NA NA NA
"4261" NA NA NA
"4262" NA NA NA
"4263" NA NA NA
"4264" NA NA NA
"4265" NA NA NA
"4266" NA NA NA
"4267" NA NA NA
"4268" NA NA NA
"4269" NA NA NA
"4270" NA NA NA
"4271" NA NA NA
"4272" NA NA NA
"4273" NA NA NA
"4274" NA NA NA
"4275" NA NA NA
"4276" NA NA NA
"4277" NA NA NA
"4278" NA NA NA
"4279" NA NA NA
"4280" NA NA NA
"4281" NA NA NA
"4282" NA NA NA
"4283" NA NA NA
"4284" NA NA NA
"4285" NA NA NA
"4286" NA NA NA
"4287" NA NA NA
"4288" NA NA NA
"4289" NA NA NA
"4290" NA NA NA
"4291" NA NA NA
"4292" NA NA NA
"4293" NA NA NA
"4294" NA NA NA
"4295" NA NA NA
"4296" NA NA NA
"4297" NA NA NA
"4298" NA NA NA
"4299" NA NA NA
"4300" NA NA NA
"4301" NA NA NA
"4302" NA NA NA
"4303" NA NA NA
"4304" NA NA NA
"4305" NA NA NA
"4306" NA NA NA
"4307" NA NA NA
"4308" NA NA NA
"4309" NA NA NA
"4310" NA NA NA
"4311" NA NA NA
"4312" NA NA NA
"4313" NA NA NA
"4314" NA NA NA
"4315" NA NA NA
"4316" NA NA NA
"4317" NA NA NA
"4318" NA NA NA
"4319" NA NA NA
"4320" NA NA NA
"4321" NA NA NA
"4322" NA NA NA
"4323" NA NA NA
"4324" NA NA NA
"4325" NA NA NA
"4326" NA NA NA
"4327" NA NA NA
"4328" NA NA NA
"4329" NA NA NA
"4330" NA NA NA
"4331" NA NA NA
"4332" NA NA NA
"4333" NA NA NA
"4334" NA NA NA
"4335" NA NA NA
"4336" NA NA NA
"4337" NA NA NA
"4338" NA NA NA
"4339" NA NA NA
"4340" NA NA NA
"4341" NA NA NA
"4342" NA NA NA
"4343" NA NA NA
"4344" NA NA NA
"4345" NA NA NA
"4346" NA NA NA
"4347" NA NA NA
"4348" NA NA NA
"4349" NA NA NA
"4350" NA NA NA
"4351" NA NA NA
"4352" NA NA NA
"4353" NA NA NA
"4354" NA NA NA
"4355" NA NA NA
"4356" NA NA NA
"4357" NA NA NA
"4358" NA NA NA
"4359" NA NA NA
"4360" NA NA NA
"4361" NA NA NA
"4362" NA NA NA
"4363" NA NA NA
"4364" NA NA NA
"4365" NA NA NA
"4366" NA NA NA
"4367" NA NA NA
"4368" NA NA NA
"4369" NA NA NA
"4370" NA NA NA
"4371" NA NA NA
"4372" NA NA NA
"4373" NA NA NA
"4374" NA NA NA
"4375" NA NA NA
"4376" NA NA NA
"4377" NA NA NA
"4378" NA NA NA
"4379" NA NA NA
"4380" NA NA NA
"4381" NA NA NA
"4382" NA NA NA
"4383" NA NA NA
"4384" NA NA NA
"4385" NA NA NA
"4386" NA NA NA
"4387" NA NA NA
"4388" NA NA NA
"4389" NA NA NA
"4390" NA NA NA
"4391" NA NA NA
"4392" NA NA NA
"4393" NA NA NA
"4394" NA NA NA
"4395" NA NA NA
"4396" NA NA NA
"4397" NA NA NA
"4398" NA NA NA
"4399" NA NA NA
"4400" NA NA NA
"4401" NA NA NA
"4402" NA NA NA
"4403" NA NA NA
"4404" NA NA NA
"4405" NA NA NA
"4406" NA NA NA
"4407" NA NA NA
"4408" NA NA NA
"4409" NA NA NA
"4410" NA NA NA
"4411" NA NA NA
"4412" NA NA NA
"4413" NA NA NA
"4414" NA NA NA
"4415" NA NA NA
"4416" NA NA NA
"4417" NA NA NA
"4418" NA NA NA
"4419" NA NA NA
"4420" NA NA NA
"4421" NA NA NA
"4422" NA NA NA
"4423" NA NA NA
"4424" NA NA NA
"4425" NA NA NA
"4426" NA NA NA
"4427" NA NA NA
"4428" NA NA NA
"4429" NA NA NA
"4430" NA NA NA
"4431" NA NA NA
"4432" NA NA NA
"4433" NA NA NA
"4434" NA NA NA
"4435" NA NA NA
"4436" NA NA NA
"4437" NA NA NA
"4438" NA NA NA
"4439" NA NA NA
"4440" NA NA NA
"4441" NA NA NA
"4442" NA NA NA
"4443" NA NA NA
"4444" NA NA NA
"4445" NA NA NA
"4446" NA NA NA
"4447" NA NA NA
"4448" NA NA NA
"4449" NA NA NA
"4450" NA NA NA
"4451" NA NA NA
"4452" NA NA NA
"4453" NA NA NA
"4454" NA NA NA
"4455" NA NA NA
"4456" NA NA NA
"4457" NA NA NA
"4458" NA NA NA
"4459" NA NA NA
"4460" NA NA NA
"4461" NA NA NA
"4462" NA NA NA
"4463" NA NA NA
"4464" NA NA NA
"4465" NA NA NA
"4466" NA NA NA
"4467" NA NA NA
"4468" NA NA NA
"4469" NA NA NA
"4470" NA NA NA
"4471" NA NA NA
"4472" NA NA NA
"4473" NA NA NA
"4474" NA NA NA
"4475" NA NA NA
"4476" NA NA NA
"4477" NA NA NA
"4478" NA NA NA
"4479" NA NA NA
"4480" NA NA NA
"4481" NA NA NA
"4482" NA NA NA
"4483" NA NA NA
"4484" NA NA NA
"4485" NA NA NA
"4486" NA NA NA
"4487" NA NA NA
"4488" NA NA NA
"4489" NA NA NA
"4490" NA NA NA
"4491" NA NA NA
"4492" NA NA NA
"4493" NA NA NA
"4494" NA NA NA
"4495" NA NA NA
"4496" NA NA NA
"4497" NA NA NA
"4498" NA NA NA
"4499" NA NA NA
"4500" NA NA NA
"4501" NA NA NA
"4502" NA NA NA
"4503" NA NA NA
"4504" NA NA NA
"4505" NA NA NA
"4506" NA NA NA
"4507" NA NA NA
"4508" NA NA NA
"4509" NA NA NA
"4510" NA NA NA
"4511" NA NA NA
"4512" NA NA NA
"4513" NA NA NA
"4514" NA NA NA
"4515" NA NA NA
"4516" NA NA NA
"4517" NA NA NA
"4518" NA NA NA
"4519" NA NA NA
"4520" NA NA NA
"4521" NA NA NA
"4522" NA NA NA
"4523" NA NA NA
"4524" NA NA NA
"4525" NA NA NA
"4526" NA NA NA
"4527" NA NA NA
"4528" NA NA NA
"4529" NA NA NA
"4530" NA NA NA
"4531" NA NA NA
"4532" NA NA NA
"4533" NA NA NA
"4534" NA NA NA
"4535" NA NA NA
"4536" NA NA NA
"4537" NA NA NA
"4538" NA NA NA
"4539" NA NA NA
"4540" NA NA NA
"4541" NA NA NA
"4542" NA NA NA
"4543" NA NA NA
"4544" NA NA NA
"4545" NA NA NA
"4546" NA NA NA
"4547" NA NA NA
"4548" NA NA NA
"4549" NA NA NA
"4550" NA NA NA
"4551" NA NA NA
"4552" NA NA NA
"4553" NA NA NA
"4554" NA NA NA
"4555" NA NA NA
"4556" NA NA NA
"4557" NA NA NA
"4558" NA NA NA
"4559" NA NA NA
"4560" NA NA NA
"4561" NA NA NA
"4562" NA NA NA
"4563" NA NA NA
"4564" NA NA NA
"4565" NA NA NA
"4566" NA NA NA
"4567" NA NA NA
"4568" NA NA NA
"4569" NA NA NA
"4570" NA NA NA
"4571" NA NA NA
"4572" NA NA NA
"4573" NA NA NA
"4574" NA NA NA
"4575" NA NA NA
"4576" NA NA NA
"4577" NA NA NA
"4578" NA NA NA
"4579" NA NA NA
"4580" NA NA NA
"4581" NA NA NA
"4582" NA NA NA
"4583" NA NA NA
"4584" NA NA NA
"4585" NA NA NA
"4586" NA NA NA
"4587" NA NA NA
"4588" NA NA NA
"4589" NA NA NA
"4590" NA NA NA
"4591" NA NA NA
"4592" NA NA NA
"4593" NA NA NA
"4594" NA NA NA
"4595" NA NA NA
"4596" NA NA NA
"4597" NA NA NA
"4598" NA NA NA
"4599" NA NA NA
"4600" NA NA NA
"4601" NA NA NA
"4602" NA NA NA
"4603" NA NA NA
"4604" NA NA NA
"4605" NA NA NA
"4606" NA NA NA
"4607" NA NA NA
"4608" NA NA NA
"4609" NA NA NA
"4610" NA NA NA
"4611" NA NA NA
"4612" NA NA NA
"4613" NA NA NA
"4614" NA NA NA
"4615" NA NA NA
"4616" NA NA NA
"4617" NA NA NA
"4618" NA NA NA
"4619" NA NA NA
"4620" NA NA NA
"4621" NA NA NA
"4622" NA NA NA
"4623" NA NA NA
"4624" NA NA NA
"4625" NA NA NA
"4626" NA NA NA
"4627" NA NA NA
"4628" NA NA NA
"4629" NA NA NA
"4630" NA NA NA
"4631" NA NA NA
"4632" NA NA NA
"4633" NA NA NA
"4634" NA NA NA
"4635" NA NA NA
"4636" NA NA NA
"4637" NA NA NA
"4638" NA NA NA
"4639" NA NA NA
"4640" NA NA NA
"4641" NA NA NA
"4642" NA NA NA
"4643" NA NA NA
"4644" NA NA NA
"4645" NA NA NA
"4646" NA NA NA
"4647" NA NA NA
"4648" NA NA NA
"4649" NA NA NA
"4650" NA NA NA
"4651" NA NA NA
"4652" NA NA NA
"4653" NA NA NA
"4654" NA NA NA
"4655" NA NA NA
"4656" NA NA NA
"4657" NA NA NA
"4658" NA NA NA
"4659" NA NA NA
"4660" NA NA NA
"4661" NA NA NA
"4662" NA NA NA
"4663" NA NA NA
"4664" NA NA NA
"4665" NA NA NA
"4666" NA NA NA
"4667" NA NA NA
"4668" NA NA NA
"4669" NA NA NA
"4670" NA NA NA
"4671" NA NA NA
"4672" NA NA NA
"4673" NA NA NA
"4674" NA NA NA
"4675" NA NA NA
"4676" NA NA NA
"4677" NA NA NA
"4678" NA NA NA
"4679" NA NA NA
"4680" NA NA NA
"4681" NA NA NA
"4682" NA NA NA
"4683" NA NA NA
"4684" NA NA NA
"4685" NA NA NA
"4686" NA NA NA
"4687" NA NA NA
"4688" NA NA NA
"4689" NA NA NA
"4690" NA NA NA
"4691" NA NA NA
"4692" NA NA NA
"4693" NA NA NA
"4694" NA NA NA
"4695" NA NA NA
"4696" NA NA NA
"4697" NA NA NA
"4698" NA NA NA
"4699" NA NA NA
"4700" NA NA NA
"4701" NA NA NA
"4702" NA NA NA
"4703" NA NA NA
"4704" NA NA NA
"4705" NA NA NA
"4706" NA NA NA
"4707" NA NA NA
"4708" NA NA NA
"4709" NA NA NA
"4710" NA NA NA
"4711" NA NA NA
"4712" NA NA NA
"4713" NA NA NA
"4714" NA NA NA
"4715" NA NA NA
"4716" NA NA NA
"4717" NA NA NA
"4718" NA NA NA
"4719" NA NA NA
"4720" NA NA NA
"4721" NA NA NA
"4722" NA NA NA
"4723" NA NA NA
"4724" NA NA NA
"4725" NA NA NA
"4726" NA NA NA
"4727" NA NA NA
"4728" NA NA NA
"4729" NA NA NA
"4730" NA NA NA
"4731" NA NA NA
"4732" NA NA NA
"4733" NA NA NA
"4734" NA NA NA
"4735" NA NA NA
"4736" NA NA NA
"4737" NA NA NA
"4738" NA NA NA
"4739" NA NA NA
"4740" NA NA NA
"4741" NA NA NA
"4742" NA NA NA
"4743" NA NA NA
"4744" NA NA NA
"4745" NA NA NA
"4746" NA NA NA
"4747" NA NA NA
"4748" NA NA NA
"4749" NA NA NA
"4750" NA NA NA
"4751" NA NA NA
"4752" NA NA NA
"4753" NA NA NA
"4754" NA NA NA
"4755" NA NA NA
"4756" NA NA NA
"4757" NA NA NA
"4758" NA NA NA
"4759" NA NA NA
"4760" NA NA NA
"4761" NA NA NA
"4762" NA NA NA
"4763" NA NA NA
"4764" NA NA NA
"4765" NA NA NA
"4766" NA NA NA
"4767" NA NA NA
"4768" NA NA NA
"4769" NA NA NA
"4770" NA NA NA
"4771" NA NA NA
"4772" NA NA NA
"4773" NA NA NA
"4774" NA NA NA
"4775" NA NA NA
"4776" NA NA NA
"4777" NA NA NA
"4778" NA NA NA
"4779" NA NA NA
"4780" NA NA NA
"4781" NA NA NA
"4782" NA NA NA
"4783" NA NA NA
"4784" NA NA NA
"4785" NA NA NA
"4786" NA NA NA
"4787" NA NA NA
"4788" NA NA NA
"4789" NA NA NA
"4790" NA NA NA
"4791" NA NA NA
"4792" NA NA NA
"4793" NA NA NA
"4794" NA NA NA
"4795" NA NA NA
"4796" NA NA NA
"4797" NA NA NA
"4798" NA NA NA
"4799" NA NA NA
"4800" NA NA NA
"4801" NA NA NA
"4802" NA NA NA
"4803" NA NA NA
"4804" NA NA NA
"4805" NA NA NA
"4806" NA NA NA
"4807" NA NA NA
"4808" NA NA NA
"4809" NA NA NA
"4810" NA NA NA
"4811" NA NA NA
"4812" NA NA NA
"4813" NA NA NA
"4814" NA NA NA
"4815" NA NA NA
"4816" NA NA NA
"4817" NA NA NA
"4818" NA NA NA
"4819" NA NA NA
"4820" NA NA NA
"4821" NA NA NA
"4822" NA NA NA
"4823" NA NA NA
"4824" NA NA NA
"4825" NA NA NA
"4826" NA NA NA
"4827" NA NA NA
"4828" NA NA NA
"4829" NA NA NA
"4830" NA NA NA
"4831" NA NA NA
"4832" NA NA NA
"4833" NA NA NA
"4834" NA NA NA
"4835" NA NA NA
"4836" NA NA NA
"4837" NA NA NA
"4838" NA NA NA
"4839" NA NA NA
"4840" NA NA NA
"4841" NA NA NA
"4842" NA NA NA
"4843" NA NA NA
"4844" NA NA NA
"4845" NA NA NA
"4846" NA NA NA
"4847" NA NA NA
"4848" NA NA NA
"4849" NA NA NA
"4850" NA NA NA
"4851" NA NA NA
"4852" NA NA NA
"4853" NA NA NA
"4854" NA NA NA
"4855" NA NA NA
"4856" NA NA NA
"4857" NA NA NA
"4858" NA NA NA
"4859" NA NA NA
"4860" NA NA NA
"4861" NA NA NA
"4862" NA NA NA
"4863" NA NA NA
"4864" NA NA NA
"4865" NA NA NA
"4866" NA NA NA
"4867" NA NA NA
"4868" NA NA NA
"4869" NA NA NA
"4870" NA NA NA
"4871" NA NA NA
"4872" NA NA NA
"4873" NA NA NA
"4874" NA NA NA
"4875" NA NA NA
"4876" NA NA NA
"4877" NA NA NA
"4878" NA NA NA
"4879" NA NA NA
"4880" NA NA NA
"4881" NA NA NA
"4882" NA NA NA
"4883" NA NA NA
"4884" NA NA NA
"4885" NA NA NA
"4886" NA NA NA
"4887" NA NA NA
"4888" NA NA NA
"4889" NA NA NA
"4890" NA NA NA
"4891" NA NA NA
"4892" NA NA NA
"4893" NA NA NA
"4894" NA NA NA
"4895" NA NA NA
"4896" NA NA NA
"4897" NA NA NA
"4898" NA NA NA
"4899" NA NA NA
"4900" NA NA NA
"4901" NA NA NA
"4902" NA NA NA
"4903" NA NA NA
"4904" NA NA NA
"4905" NA NA NA
"4906" NA NA NA
"4907" NA NA NA
"4908" NA NA NA
"4909" NA NA NA
"4910" NA NA NA
"4911" NA NA NA
"4912" NA NA NA
"4913" NA NA NA
"4914" NA NA NA
"4915" NA NA NA
"4916" NA NA NA
"4917" NA NA NA
"4918" NA NA NA
"4919" NA NA NA
"4920" NA NA NA
"4921" NA NA NA
"4922" NA NA NA
"4923" NA NA NA
"4924" NA NA NA
"4925" NA NA NA
"4926" NA NA NA
"4927" NA NA NA
"4928" NA NA NA
"4929" NA NA NA
"4930" NA NA NA
"4931" NA NA NA
"4932" NA NA NA
"4933" NA NA NA
"4934" NA NA NA
"4935" NA NA NA
"4936" NA NA NA
"4937" NA NA NA
"4938" NA NA NA
"4939" NA NA NA
"4940" NA NA NA
"4941" NA NA NA
"4942" NA NA NA
"4943" NA NA NA
"4944" NA NA NA
"4945" NA NA NA
"4946" NA NA NA
"4947" NA NA NA
"4948" NA NA NA
"4949" NA NA NA
"4950" NA NA NA
"4951" NA NA NA
"4952" NA NA NA
"4953" NA NA NA
"4954" NA NA NA
"4955" NA NA NA
"4956" NA NA NA
"4957" NA NA NA
"4958" NA NA NA
"4959" NA NA NA
"4960" NA NA NA
"4961" NA NA NA
"4962" NA NA NA
"4963" NA NA NA
"4964" NA NA NA
"4965" NA NA NA
"4966" NA NA NA
"4967" NA NA NA
"4968" NA NA NA
"4969" NA NA NA
"4970" NA NA NA
"4971" NA NA NA
"4972" NA NA NA
"4973" NA NA NA
"4974" NA NA NA
"4975" NA NA NA
"4976" NA NA NA
"4977" NA NA NA
"4978" NA NA NA
"4979" NA NA NA
"4980" NA NA NA
"4981" NA NA NA
"4982" NA NA NA
"4983" NA NA NA
"4984" NA NA NA
"4985" NA NA NA
"4986" NA NA NA
"4987" NA NA NA
"4988" NA NA NA
"4989" NA NA NA
"4990" NA NA NA
"4991" NA NA NA
"4992" NA NA NA
"4993" NA NA NA
"4994" NA NA NA
"4995" NA NA NA
"4996" NA NA NA
"4997" NA NA NA
"4998" NA NA NA
"4999" NA NA NA
"5000" NA NA NA
"5001" NA NA NA
"5002" NA NA NA
"5003" NA NA NA
"5004" NA NA NA
"5005" NA NA NA
"5006" NA NA NA
"5007" NA NA NA
"5008" NA NA NA
"5009" NA NA NA
"5010" NA NA NA
"5011" NA NA NA
"5012" NA NA NA
"5013" NA NA NA
"5014" NA NA NA
"5015" NA NA NA
"5016" NA NA NA
"5017" NA NA NA
"5018" NA NA NA
"5019" NA NA NA
"5020" NA NA NA
"5021" NA NA NA
"5022" NA NA NA
"5023" NA NA NA
"5024" NA NA NA
"5025" NA NA NA
"5026" NA NA NA
"5027" NA NA NA
"5028" NA NA NA
"5029" NA NA NA
"5030" NA NA NA
"5031" NA NA NA
"5032" NA NA NA
"5033" NA NA NA
"5034" NA NA NA
"5035" NA NA NA
"5036" NA NA NA
"5037" NA NA NA
"5038" NA NA NA
"5039" NA NA NA
"5040" NA NA NA
"5041" NA NA NA
"5042" NA NA NA
"5043" NA NA NA
"5044" NA NA NA
"5045" NA NA NA
"5046" NA NA NA
"5047" NA NA NA
"5048" NA NA NA
"5049" NA NA NA
"5050" NA NA NA
"5051" NA NA NA
"5052" NA NA NA
"5053" NA NA NA
"5054" NA NA NA
"5055" NA NA NA
"5056" NA NA NA
"5057" NA NA NA
"5058" NA NA NA
"5059" NA NA NA
"5060" NA NA NA
"5061" NA NA NA
"5062" NA NA NA
"5063" NA NA NA
"5064" NA NA NA
"5065" NA NA NA
"5066" NA NA NA
"5067" NA NA NA
"5068" NA NA NA
"5069" NA NA NA
"5070" NA NA NA
"5071" NA NA NA
"5072" NA NA NA
"5073" NA NA NA
"5074" NA NA NA
"5075" NA NA NA
"5076" NA NA NA
"5077" NA NA NA
"5078" NA NA NA
"5079" NA NA NA
"5080" NA NA NA
"5081" NA NA NA
"5082" NA NA NA
"5083" NA NA NA
"5084" NA NA NA
"5085" NA NA NA
"5086" NA NA NA
"5087" NA NA NA
"5088" NA NA NA
"5089" NA NA NA
"5090" NA NA NA
"5091" NA NA NA
"5092" NA NA NA
"5093" NA NA NA
"5094" NA NA NA
"5095" NA NA NA
"5096" NA NA NA
"5097" NA NA NA
"5098" NA NA NA
"5099" NA NA NA
"5100" NA NA NA
"5101" NA NA NA
"5102" NA NA NA
"5103" NA NA NA
"5104" NA NA NA
"5105" NA NA NA
"5106" NA NA NA
"5107" NA NA NA
"5108" NA NA NA
"5109" NA NA NA
"5110" NA NA NA
"5111" NA NA NA
"5112" NA NA NA
"5113" NA NA NA
"5114" NA NA NA
"5115" NA NA NA
"5116" NA NA NA
"5117" NA NA NA
"5118" NA NA NA
"5119" NA NA NA
"5120" NA NA NA
"5121" NA NA NA
"5122" NA NA NA
"5123" NA NA NA
"5124" NA NA NA
"5125" NA NA NA
"5126" NA NA NA
"5127" NA NA NA
"5128" NA NA NA
"5129" NA NA NA
"5130" NA NA NA
"5131" NA NA NA
"5132" NA NA NA
"5133" NA NA NA
"5134" NA NA NA
"5135" NA NA NA
"5136" NA NA NA
"5137" NA NA NA
"5138" NA NA NA
"5139" NA NA NA
"5140" NA NA NA
"5141" NA NA NA
"5142" NA NA NA
"5143" NA NA NA
"5144" NA NA NA
"5145" NA NA NA
"5146" NA NA NA
"5147" NA NA NA
"5148" NA NA NA
"5149" NA NA NA
"5150" NA NA NA
"5151" NA NA NA
"5152" NA NA NA
"5153" NA NA NA
"5154" NA NA NA
"5155" NA NA NA
"5156" NA NA NA
"5157" NA NA NA
"5158" NA NA NA
"5159" NA NA NA
"5160" NA NA NA
"5161" NA NA NA
"5162" NA NA NA
"5163" NA NA NA
"5164" NA NA NA
"5165" NA NA NA
"5166" NA NA NA
"5167" NA NA NA
"5168" NA NA NA
"5169" NA NA NA
"5170" NA NA NA
"5171" NA NA NA
"5172" NA NA NA
"5173" NA NA NA
"5174" NA NA NA
"5175" NA NA NA
"5176" NA NA NA
"5177" NA NA NA
"5178" NA NA NA
"5179" NA NA NA
"5180" NA NA NA
"5181" NA NA NA
"5182" NA NA NA
"5183" NA NA NA
"5184" NA NA NA
"5185" NA NA NA
"5186" NA NA NA
"5187" NA NA NA
"5188" NA NA NA
"5189" NA NA NA
"5190" NA NA NA
"5191" NA NA NA
"5192" NA NA NA
"5193" NA NA NA
"5194" NA NA NA
"5195" NA NA NA
"5196" NA NA NA
"5197" NA NA NA
"5198" NA NA NA
"5199" NA NA NA
"5200" NA NA NA
"5201" NA NA NA
"5202" NA NA NA
"5203" NA NA NA
"5204" NA NA NA
"5205" NA NA NA
"5206" NA NA NA
"5207" NA NA NA
"5208" NA NA NA
"5209" NA NA NA
"5210" NA NA NA
"5211" NA NA NA
"5212" NA NA NA
"5213" NA NA NA
"5214" NA NA NA
"5215" NA NA NA
"5216" NA NA NA
"5217" NA NA NA
"5218" NA NA NA
"5219" NA NA NA
"5220" NA NA NA
"5221" NA NA NA
"5222" NA NA NA
"5223" NA NA NA
"5224" NA NA NA
"5225" NA NA NA
"5226" NA NA NA
"5227" NA NA NA
"5228" NA NA NA
"5229" NA NA NA
"5230" NA NA NA
"5231" NA NA NA
"5232" NA NA NA
"5233" NA NA NA
"5234" NA NA NA
"5235" NA NA NA
"5236" NA NA NA
"5237" NA NA NA
"5238" NA NA NA
"5239" NA NA NA
"5240" NA NA NA
"5241" NA NA NA
"5242" NA NA NA
"5243" NA NA NA
"5244" NA NA NA
"5245" NA NA NA
"5246" NA NA NA
"5247" NA NA NA
"5248" NA NA NA
"5249" NA NA NA
"5250" NA NA NA
"5251" NA NA NA
"5252" NA NA NA
"5253" NA NA NA
"5254" NA NA NA
"5255" NA NA NA
"5256" NA NA NA
"5257" NA NA NA
"5258" NA NA NA
"5259" NA NA NA
"5260" NA NA NA
"5261" NA NA NA
"5262" NA NA NA
"5263" NA NA NA
"5264" NA NA NA
"5265" NA NA NA
"5266" NA NA NA
"5267" NA NA NA
"5268" NA NA NA
"5269" NA NA NA
"5270" NA NA NA
"5271" NA NA NA
"5272" NA NA NA
"5273" NA NA NA
"5274" NA NA NA
"5275" NA NA NA
"5276" NA NA NA
"5277" NA NA NA
"5278" NA NA NA
"5279" NA NA NA
"5280" NA NA NA
"5281" NA NA NA
"5282" NA NA NA
"5283" NA NA NA
"5284" NA NA NA
"5285" NA NA NA
"5286" NA NA NA
"5287" NA NA NA
"5288" NA NA NA
"5289" NA NA NA
"5290" NA NA NA
"5291" NA NA NA
"5292" NA NA NA
"5293" NA NA NA
"5294" NA NA NA
"5295" NA NA NA
"5296" NA NA NA
"5297" NA NA NA
"5298" NA NA NA
"5299" NA NA NA
"5300" NA NA NA
"5301" NA NA NA
"5302" NA NA NA
"5303" NA NA NA
"5304" NA NA NA
"5305" NA NA NA
"5306" NA NA NA
"5307" NA NA NA
"5308" NA NA NA
"5309" NA NA NA
"5310" NA NA NA
"5311" NA NA NA
"5312" NA NA NA
"5313" NA NA NA
"5314" NA NA NA
"5315" NA NA NA
"5316" NA NA NA
"5317" NA NA NA
"5318" NA NA NA
"5319" NA NA NA
"5320" NA NA NA
"5321" NA NA NA
"5322" NA NA NA
"5323" NA NA NA
"5324" NA NA NA
"5325" NA NA NA
"5326" NA NA NA
"5327" NA NA NA
"5328" NA NA NA
"5329" NA NA NA
"5330" NA NA NA
"5331" NA NA NA
"5332" NA NA NA
"5333" NA NA NA
"5334" NA NA NA
"5335" NA NA NA
"5336" NA NA NA
"5337" NA NA NA
"5338" NA NA NA
"5339" NA NA NA
"5340" NA NA NA
"5341" NA NA NA
"5342" NA NA NA
"5343" NA NA NA
"5344" NA NA NA
"5345" NA NA NA
"5346" NA NA NA
"5347" NA NA NA
"5348" NA NA NA
"5349" NA NA NA
"5350" NA NA NA
"5351" NA NA NA
"5352" NA NA NA
"5353" NA NA NA
"5354" NA NA NA
"5355" NA NA NA
"5356" NA NA NA
"5357" NA NA NA
"5358" NA NA NA
"5359" NA NA NA
"5360" NA NA NA
"5361" NA NA NA
"5362" NA NA NA
"5363" NA NA NA
"5364" NA NA NA
"5365" NA NA NA
"5366" NA NA NA
"5367" NA NA NA
"5368" NA NA NA
"5369" NA NA NA
"5370" NA NA NA
"5371" NA NA NA
"5372" NA NA NA
"5373" NA NA NA
"5374" NA NA NA
"5375" NA NA NA
"5376" NA NA NA
"5377" NA NA NA
"5378" NA NA NA
"5379" NA NA NA
"5380" NA NA NA
"5381" NA NA NA
"5382" NA NA NA
"5383" NA NA NA
"5384" NA NA NA
"5385" NA NA NA
"5386" NA NA NA
"5387" NA NA NA
"5388" NA NA NA
"5389" NA NA NA
"5390" NA NA NA
"5391" NA NA NA
"5392" NA NA NA
"5393" NA NA NA
"5394" NA NA NA
"5395" NA NA NA
"5396" NA NA NA
"5397" NA NA NA
"5398" NA NA NA
"5399" NA NA NA
"5400" NA NA NA
"5401" NA NA NA
"5402" NA NA NA
"5403" NA NA NA
"5404" NA NA NA
"5405" NA NA NA
"5406" NA NA NA
"5407" NA NA NA
"5408" NA NA NA
"5409" NA NA NA
"5410" NA NA NA
"5411" NA NA NA
"5412" NA NA NA
"5413" NA NA NA
"5414" NA NA NA
"5415" NA NA NA
"5416" NA NA NA
"5417" NA NA NA
"5418" NA NA NA
"5419" NA NA NA
"5420" NA NA NA
"5421" NA NA NA
"5422" NA NA NA
"5423" NA NA NA
"5424" NA NA NA
"5425" NA NA NA
"5426" NA NA NA
"5427" NA NA NA
"5428" NA NA NA
"5429" NA NA NA
"5430" NA NA NA
"5431" NA NA NA
"5432" NA NA NA
"5433" NA NA NA
"5434" NA NA NA
"5435" NA NA NA
"5436" NA NA NA
"5437" NA NA NA
"5438" NA NA NA
"5439" NA NA NA
"5440" NA NA NA
"5441" NA NA NA
"5442" NA NA NA
"5443" NA NA NA
"5444" NA NA NA
"5445" NA NA NA
"5446" NA NA NA
"5447" NA NA NA
"5448" NA NA NA
"5449" NA NA NA
"5450" NA NA NA
"5451" NA NA NA
"5452" NA NA NA
"5453" NA NA NA
"5454" NA NA NA
"5455" NA NA NA
"5456" NA NA NA
"5457" NA NA NA
"5458" NA NA NA
"5459" NA NA NA
"5460" NA NA NA
"5461" NA NA NA
"5462" NA NA NA
"5463" NA NA NA
"5464" NA NA NA
"5465" NA NA NA
"5466" NA NA NA
"5467" NA NA NA
"5468" NA NA NA
"5469" NA NA NA
"5470" NA NA NA
"5471" NA NA NA
"5472" NA NA NA
"5473" NA NA NA
"5474" NA NA NA
"5475" NA NA NA
"5476" NA NA NA
"5477" NA NA NA
"5478" NA NA NA
"5479" NA NA NA
"5480" NA NA NA
"5481" NA NA NA
"5482" NA NA NA
"5483" NA NA NA
"5484" NA NA NA
"5485" NA NA NA
"5486" NA NA NA
"5487" NA NA NA
"5488" NA NA NA
"5489" NA NA NA
"5490" NA NA NA
"5491" NA NA NA
"5492" NA NA NA
"5493" NA NA NA
"5494" NA NA NA
"5495" NA NA NA
"5496" NA NA NA
"5497" NA NA NA
"5498" NA NA NA
"5499" NA NA NA
"5500" NA NA NA
"5501" NA NA NA
"5502" NA NA NA
"5503" NA NA NA
"5504" NA NA NA
"5505" NA NA NA
"5506" NA NA NA
"5507" NA NA NA
"5508" NA NA NA
"5509" NA NA NA
"5510" NA NA NA
"5511" NA NA NA
"5512" NA NA NA
"5513" NA NA NA
"5514" NA NA NA
"5515" NA NA NA
"5516" NA NA NA
"5517" NA NA NA
"5518" NA NA NA
"5519" NA NA NA
"5520" NA NA NA
"5521" NA NA NA
"5522" NA NA NA
"5523" NA NA NA
"5524" NA NA NA
"5525" NA NA NA
"5526" NA NA NA
"5527" NA NA NA
"5528" NA NA NA
"5529" NA NA NA
"5530" NA NA NA
"5531" NA NA NA
"5532" NA NA NA
"5533" NA NA NA
"5534" NA NA NA
"5535" NA NA NA
"5536" NA NA NA
"5537" NA NA NA
"5538" NA NA NA
"5539" NA NA NA
"5540" NA NA NA
"5541" NA NA NA
"5542" NA NA NA
"5543" NA NA NA
"5544" NA NA NA
"5545" NA NA NA
"5546" NA NA NA
"5547" NA NA NA
"5548" NA NA NA
"5549" NA NA NA
"5550" NA NA NA
"5551" NA NA NA
"5552" NA NA NA
"5553" NA NA NA
"5554" NA NA NA
"5555" NA NA NA
"5556" NA NA NA
"5557" NA NA NA
"5558" NA NA NA
"5559" NA NA NA
"5560" NA NA NA
"5561" NA NA NA
"5562" NA NA NA
"5563" NA NA NA
"5564" NA NA NA
"5565" NA NA NA
"5566" NA NA NA
"5567" NA NA NA
"5568" NA NA NA
"5569" NA NA NA
"5570" NA NA NA
"5571" NA NA NA
"5572" NA NA NA
"5573" NA NA NA
"5574" NA NA NA
"5575" NA NA NA
"5576" NA NA NA
"5577" NA NA NA
"5578" NA NA NA
"5579" NA NA NA
"5580" NA NA NA
"5581" NA NA NA
"5582" NA NA NA
"5583" NA NA NA
"5584" NA NA NA
"5585" NA NA NA
"5586" NA NA NA
"5587" NA NA NA
"5588" NA NA NA
"5589" NA NA NA
"5590" NA NA NA
"5591" NA NA NA
"5592" NA NA NA
"5593" NA NA NA
"5594" NA NA NA
"5595" NA NA NA
"5596" NA NA NA
"5597" NA NA NA
"5598" NA NA NA
"5599" NA NA NA
"5600" NA NA NA
"5601" NA NA NA
"5602" NA NA NA
"5603" NA NA NA
"5604" NA NA NA
"5605" NA NA NA
"5606" NA NA NA
"5607" NA NA NA
"5608" NA NA NA
"5609" NA NA NA
"5610" NA NA NA
"5611" NA NA NA
"5612" NA NA NA
"5613" NA NA NA
"5614" NA NA NA
"5615" NA NA NA
"5616" NA NA NA
"5617" NA NA NA
"5618" NA NA NA
"5619" NA NA NA
"5620" NA NA NA
"5621" NA NA NA
"5622" NA NA NA
"5623" NA NA NA
"5624" NA NA NA
"5625" NA NA NA
"5626" NA NA NA
"5627" NA NA NA
"5628" NA NA NA
"5629" NA NA NA
"5630" NA NA NA
"5631" NA NA NA
"5632" NA NA NA
"5633" NA NA NA
"5634" NA NA NA
"5635" NA NA NA
"5636" NA NA NA
"5637" NA NA NA
"5638" NA NA NA
"5639" NA NA NA
"5640" NA NA NA
"5641" NA NA NA
"5642" NA NA NA
"5643" NA NA NA
"5644" NA NA NA
"5645" NA NA NA
"5646" NA NA NA
"5647" NA NA NA
"5648" NA NA NA
"5649" NA NA NA
"5650" NA NA NA
"5651" NA NA NA
"5652" NA NA NA
"5653" NA NA NA
"5654" NA NA NA
"5655" NA NA NA
"5656" NA NA NA
"5657" NA NA NA
"5658" NA NA NA
"5659" NA NA NA
"5660" NA NA NA
"5661" NA NA NA
"5662" NA NA NA
"5663" NA NA NA
"5664" NA NA NA
"5665" NA NA NA
"5666" NA NA NA
"5667" NA NA NA
"5668" NA NA NA
"5669" NA NA NA
"5670" NA NA NA
"5671" NA NA NA
"5672" NA NA NA
"5673" NA NA NA
"5674" NA NA NA
"5675" NA NA NA
"5676" NA NA NA
"5677" NA NA NA
"5678" NA NA NA
"5679" NA NA NA
"5680" NA NA NA
"5681" NA NA NA
"5682" NA NA NA
"5683" NA NA NA
"5684" NA NA NA
"5685" NA NA NA
"5686" NA NA NA
"5687" NA NA NA
"5688" NA NA NA
"5689" NA NA NA
"5690" NA NA NA
"5691" NA NA NA
"5692" NA NA NA
"5693" NA NA NA
"5694" NA NA NA
"5695" NA NA NA
"5696" NA NA NA
"5697" NA NA NA
"5698" NA NA NA
"5699" NA NA NA
"5700" NA NA NA
"5701" NA NA NA
"5702" NA NA NA
"5703" NA NA NA
"5704" NA NA NA
"5705" NA NA NA
"5706" NA NA NA
"5707" NA NA NA
"5708" NA NA NA
"5709" NA NA NA
"5710" NA NA NA
"5711" NA NA NA
"5712" NA NA NA
"5713" NA NA NA
"5714" NA NA NA
"5715" NA NA NA
"5716" NA NA NA
"5717" NA NA NA
"5718" NA NA NA
"5719" NA NA NA
"5720" NA NA NA
"5721" NA NA NA
"5722" NA NA NA
"5723" NA NA NA
"5724" NA NA NA
"5725" NA NA NA
"5726" NA NA NA
"5727" NA NA NA
"5728" NA NA NA
"5729" NA NA NA
"5730" NA NA NA
"5731" NA NA NA
"5732" NA NA NA
"5733" NA NA NA
"5734" NA NA NA
"5735" NA NA NA
"5736" NA NA NA
"5737" NA NA NA
"5738" NA NA NA
"5739" NA NA NA
"5740" NA NA NA
"5741" NA NA NA
"5742" NA NA NA
"5743" NA NA NA
"5744" NA NA NA
"5745" NA NA NA
"5746" NA NA NA
"5747" NA NA NA
"5748" NA NA NA
"5749" NA NA NA
"5750" NA NA NA
"5751" NA NA NA
"5752" NA NA NA
"5753" NA NA NA
"5754" NA NA NA
"5755" NA NA NA
"5756" NA NA NA
"5757" NA NA NA
"5758" NA NA NA
"5759" NA NA NA
"5760" NA NA NA
"5761" NA NA NA
"5762" NA NA NA
"5763" NA NA NA
"5764" NA NA NA
"5765" NA NA NA
"5766" NA NA NA
"5767" NA NA NA
"5768" NA NA NA
"5769" NA NA NA
"5770" NA NA NA
"5771" NA NA NA
"5772" NA NA NA
"5773" NA NA NA
"5774" NA NA NA
"5775" NA NA NA
"5776" NA NA NA
"5777" NA NA NA
"5778" NA NA NA
"5779" NA NA NA
"5780" NA NA NA
"5781" NA NA NA
"5782" NA NA NA
"5783" NA NA NA
"5784" NA NA NA
"5785" NA NA NA
"5786" NA NA NA
"5787" NA NA NA
"5788" NA NA NA
"5789" NA NA NA
"5790" NA NA NA
"5791" NA NA NA
"5792" NA NA NA
"5793" NA NA NA
"5794" NA NA NA
"5795" NA NA NA
"5796" NA NA NA
"5797" NA NA NA
"5798" NA NA NA
"5799" NA NA NA
"5800" NA NA NA
"5801" NA NA NA
"5802" NA NA NA
"5803" NA NA NA
"5804" NA NA NA
"5805" NA NA NA
"5806" NA NA NA
"5807" NA NA NA
"5808" NA NA NA
"5809" NA NA NA
"5810" NA NA NA
"5811" NA NA NA
"5812" NA NA NA
"5813" NA NA NA
"5814" NA NA NA
"5815" NA NA NA
"5816" NA NA NA
"5817" NA NA NA
"5818" NA NA NA
"5819" NA NA NA
"5820" NA NA NA
"5821" NA NA NA
"5822" NA NA NA
"5823" NA NA NA
"5824" NA NA NA
"5825" NA NA NA
"5826" NA NA NA
"5827" NA NA NA
"5828" NA NA NA
"5829" NA NA NA
"5830" NA NA NA
"5831" NA NA NA
"5832" NA NA NA
"5833" NA NA NA
"5834" NA NA NA
"5835" NA NA NA
"5836" NA NA NA
"5837" NA NA NA
"5838" NA NA NA
"5839" NA NA NA
"5840" NA NA NA
"5841" NA NA NA
"5842" NA NA NA
"5843" NA NA NA
"5844" NA NA NA
"5845" NA NA NA
"5846" NA NA NA
"5847" NA NA NA
"5848" NA NA NA
"5849" NA NA NA
"5850" NA NA NA
"5851" NA NA NA
"5852" NA NA NA
"5853" NA NA NA
"5854" NA NA NA
"5855" NA NA NA
"5856" NA NA NA
"5857" NA NA NA
"5858" NA NA NA
"5859" NA NA NA
"5860" NA NA NA
"5861" NA NA NA
"5862" NA NA NA
"5863" NA NA NA
"5864" NA NA NA
"5865" NA NA NA
"5866" NA NA NA
"5867" NA NA NA
"5868" NA NA NA
"5869" NA NA NA
"5870" NA NA NA
"5871" NA NA NA
"5872" NA NA NA
"5873" NA NA NA
"5874" NA NA NA
"5875" NA NA NA
"5876" NA NA NA
"5877" NA NA NA
"5878" NA NA NA
"5879" NA NA NA
"5880" NA NA NA
"5881" NA NA NA
"5882" NA NA NA
"5883" NA NA NA
"5884" NA NA NA
"5885" NA NA NA
"5886" NA NA NA
"5887" NA NA NA
"5888" NA NA NA
"5889" NA NA NA
"5890" NA NA NA
"5891" NA NA NA
"5892" NA NA NA
"5893" NA NA NA
"5894" NA NA NA
"5895" NA NA NA
"5896" NA NA NA
"5897" NA NA NA
"5898" NA NA NA
"5899" NA NA NA
"5900" NA NA NA
"5901" NA NA NA
"5902" NA NA NA
"5903" NA NA NA
"5904" NA NA NA
"5905" NA NA NA
"5906" NA NA NA
"5907" NA NA NA
"5908" NA NA NA
"5909" NA NA NA
"5910" NA NA NA
"5911" NA NA NA
"5912" NA NA NA
"5913" NA NA NA
"5914" NA NA NA
"5915" NA NA NA
"5916" NA NA NA
"5917" NA NA NA
"5918" NA NA NA
"5919" NA NA NA
"5920" NA NA NA
"5921" NA NA NA
"5922" NA NA NA
"5923" NA NA NA
"5924" NA NA NA
"5925" NA NA NA
"5926" NA NA NA
"5927" NA NA NA
"5928" NA NA NA
"5929" NA NA NA
"5930" NA NA NA
"5931" NA NA NA
"5932" NA NA NA
"5933" NA NA NA
"5934" NA NA NA
"5935" NA NA NA
"5936" NA NA NA
"5937" NA NA NA
"5938" NA NA NA
"5939" NA NA NA
"5940" NA NA NA
"5941" NA NA NA
"5942" NA NA NA
"5943" NA NA NA
"5944" NA NA NA
"5945" NA NA NA
"5946" NA NA NA
"5947" NA NA NA
"5948" NA NA NA
"5949" NA NA NA
"5950" NA NA NA
"5951" NA NA NA
"5952" NA NA NA
"5953" NA NA NA
"5954" NA NA NA
"5955" NA NA NA
"5956" NA NA NA
"5957" NA NA NA
"5958" NA NA NA
"5959" NA NA NA
"5960" NA NA NA
"5961" NA NA NA
"5962" NA NA NA
"5963" NA NA NA
"5964" NA NA NA
"5965" NA NA NA
"5966" NA NA NA
"5967" NA NA NA
"5968" NA NA NA
"5969" NA NA NA
"5970" NA NA NA
"5971" NA NA NA
"5972" NA NA NA
"5973" NA NA NA
"5974" NA NA NA
"5975" NA NA NA
"5976" NA NA NA
"5977" NA NA NA
"5978" NA NA NA
"5979" NA NA NA
"5980" NA NA NA
"5981" NA NA NA
"5982" NA NA NA
"5983" NA NA NA
"5984" NA NA NA
"5985" NA NA NA
"5986" NA NA NA
"5987" NA NA NA
"5988" NA NA NA
"5989" NA NA NA
"5990" NA NA NA
"5991" NA NA NA
"5992" NA NA NA
"5993" NA NA NA
"5994" NA NA NA
"5995" NA NA NA
"5996" NA NA NA
"5997" NA NA NA
"5998" NA NA NA
"5999" NA NA NA
"6000" NA NA NA
"6001" NA NA NA
"6002" NA NA NA
"6003" NA NA NA
"6004" NA NA NA
"6005" NA NA NA
"6006" NA NA NA
"6007" NA NA NA
"6008" NA NA NA
"6009" NA NA NA
"6010" NA NA NA
"6011" NA NA NA
"6012" NA NA NA
"6013" NA NA NA
"6014" NA NA NA
"6015" NA NA NA
"6016" NA NA NA
"6017" NA NA NA
"6018" NA NA NA
"6019" NA NA NA
"6020" NA NA NA
"6021" NA NA NA
"6022" NA NA NA
"6023" NA NA NA
"6024" NA NA NA
"6025" NA NA NA
"6026" NA NA NA
"6027" NA NA NA
"6028" NA NA NA
"6029" NA NA NA
"6030" NA NA NA
"6031" NA NA NA
"6032" NA NA NA
"6033" NA NA NA
"6034" NA NA NA
"6035" NA NA NA
"6036" NA NA NA
"6037" NA NA NA
"6038" NA NA NA
"6039" NA NA NA
"6040" NA NA NA
"6041" NA NA NA
"6042" NA NA NA
"6043" NA NA NA
"6044" NA NA NA
"6045" NA NA NA
"6046" NA NA NA
"6047" NA NA NA
"6048" NA NA NA
"6049" NA NA NA
"6050" NA NA NA
"6051" NA NA NA
"6052" NA NA NA
"6053" NA NA NA
"6054" NA NA NA
"6055" NA NA NA
"6056" NA NA NA
"6057" NA NA NA
"6058" NA NA NA
"6059" NA NA NA
"6060" NA NA NA
"6061" NA NA NA
"6062" NA NA NA
"6063" NA NA NA
"6064" NA NA NA
"6065" NA NA NA
"6066" NA NA NA
"6067" NA NA NA
"6068" NA NA NA
"6069" NA NA NA
"6070" NA NA NA
"6071" NA NA NA
"6072" NA NA NA
"6073" NA NA NA
"6074" NA NA NA
"6075" NA NA NA
"6076" NA NA NA
"6077" NA NA NA
"6078" NA NA NA
"6079" NA NA NA
"6080" NA NA NA
"6081" NA NA NA
"6082" NA NA NA
"6083" NA NA NA
"6084" NA NA NA
"6085" NA NA NA
"6086" NA NA NA
"6087" NA NA NA
"6088" NA NA NA
"6089" NA NA NA
"6090" NA NA NA
"6091" NA NA NA
"6092" NA NA NA
"6093" NA NA NA
"6094" NA NA NA
"6095" NA NA NA
"6096" NA NA NA
"6097" NA NA NA
"6098" NA NA NA
"6099" NA NA NA
"6100" NA NA NA
"6101" NA NA NA
"6102" NA NA NA
"6103" NA NA NA
"6104" NA NA NA
"6105" NA NA NA
"6106" NA NA NA
"6107" NA NA NA
"6108" NA NA NA
"6109" NA NA NA
"6110" NA NA NA
"6111" NA NA NA
"6112" NA NA NA
"6113" NA NA NA
"6114" NA NA NA
"6115" NA NA NA
"6116" NA NA NA
"6117" NA NA NA
"6118" NA NA NA
"6119" NA NA NA
"6120" NA NA NA
"6121" NA NA NA
"6122" NA NA NA
"6123" NA NA NA
"6124" NA NA NA
"6125" NA NA NA
"6126" NA NA NA
"6127" NA NA NA
"6128" NA NA NA
"6129" NA NA NA
"6130" NA NA NA
"6131" NA NA NA
"6132" NA NA NA
"6133" NA NA NA
"6134" NA NA NA
"6135" NA NA NA
"6136" NA NA NA
"6137" NA NA NA
"6138" NA NA NA
"6139" NA NA NA
"6140" NA NA NA
"6141" NA NA NA
"6142" NA NA NA
"6143" NA NA NA
"6144" NA NA NA
"6145" NA NA NA
"6146" NA NA NA
"6147" NA NA NA
"6148" NA NA NA
"6149" NA NA NA
"6150" NA NA NA
"6151" NA NA NA
"6152" NA NA NA
"6153" NA NA NA
"6154" NA NA NA
"6155" NA NA NA
"6156" NA NA NA
"6157" NA NA NA
"6158" NA NA NA
"6159" NA NA NA
"6160" NA NA NA
"6161" NA NA NA
"6162" NA NA NA
"6163" NA NA NA
"6164" NA NA NA
"6165" NA NA NA
"6166" NA NA NA
"6167" NA NA NA
"6168" NA NA NA
"6169" NA NA NA
"6170" NA NA NA
"6171" NA NA NA
"6172" NA NA NA
"6173" NA NA NA
"6174" NA NA NA
"6175" NA NA NA
"6176" NA NA NA
"6177" NA NA NA
"6178" NA NA NA
"6179" NA NA NA
"6180" NA NA NA
"6181" NA NA NA
"6182" NA NA NA
"6183" NA NA NA
"6184" NA NA NA
"6185" NA NA NA
"6186" NA NA NA
"6187" NA NA NA
"6188" NA NA NA
"6189" NA NA NA
"6190" NA NA NA
"6191" NA NA NA
"6192" NA NA NA
"6193" NA NA NA
"6194" NA NA NA
"6195" NA NA NA
"6196" NA NA NA
"6197" NA NA NA
"6198" NA NA NA
"6199" NA NA NA
"6200" NA NA NA
"6201" NA NA NA
"6202" NA NA NA
"6203" NA NA NA
"6204" NA NA NA
"6205" NA NA NA
"6206" NA NA NA
"6207" NA NA NA
"6208" NA NA NA
"6209" NA NA NA
"6210" NA NA NA
"6211" NA NA NA
"6212" NA NA NA
"6213" NA NA NA
"6214" NA NA NA
"6215" NA NA NA
"6216" NA NA NA
"6217" NA NA NA
"6218" NA NA NA
"6219" NA NA NA
"6220" NA NA NA
"6221" NA NA NA
"6222" NA NA NA
"6223" NA NA NA
"6224" NA NA NA
"6225" NA NA NA
"6226" NA NA NA
"6227" NA NA NA
"6228" NA NA NA
"6229" NA NA NA
"6230" NA NA NA
"6231" NA NA NA
"6232" NA NA NA
"6233" NA NA NA
"6234" NA NA NA
"6235" NA NA NA
"6236" NA NA NA
"6237" NA NA NA
"6238" NA NA NA
"6239" NA NA NA
"6240" NA NA NA
"6241" NA NA NA
"6242" NA NA NA
"6243" NA NA NA
"6244" NA NA NA
"6245" NA NA NA
"6246" NA NA NA
"6247" NA NA NA
"6248" NA NA NA
"6249" NA NA NA
"6250" NA NA NA
"6251" NA NA NA
"6252" NA NA NA
"6253" NA NA NA
"6254" NA NA NA
"6255" NA NA NA
"6256" NA NA NA
"6257" NA NA NA
"6258" NA NA NA
"6259" NA NA NA
"6260" NA NA NA
"6261" NA NA NA
"6262" NA NA NA
"6263" NA NA NA
"6264" NA NA NA
"6265" NA NA NA
"6266" NA NA NA
"6267" NA NA NA
"6268" NA NA NA
"6269" NA NA NA
"6270" NA NA NA
"6271" NA NA NA
"6272" NA NA NA
"6273" NA NA NA
"6274" NA NA NA
"6275" NA NA NA
"6276" NA NA NA
"6277" NA NA NA
"6278" NA NA NA
"6279" NA NA NA
"6280" NA NA NA
"6281" NA NA NA
"6282" NA NA NA
"6283" NA NA NA
"6284" NA NA NA
"6285" NA NA NA
"6286" NA NA NA
"6287" NA NA NA
"6288" NA NA NA
"6289" NA NA NA
"6290" NA NA NA
"6291" NA NA NA
"6292" NA NA NA
"6293" NA NA NA
"6294" NA NA NA
"6295" NA NA NA
"6296" NA NA NA
"6297" NA NA NA
"6298" NA NA NA
"6299" NA NA NA
"6300" NA NA NA
"6301" NA NA NA
"6302" NA NA NA
"6303" NA NA NA
"6304" NA NA NA
"6305" NA NA NA
"6306" NA NA NA
"6307" NA NA NA
"6308" NA NA NA
"6309" NA NA NA
"6310" NA NA NA
"6311" NA NA NA
"6312" NA NA NA
"6313" NA NA NA
"6314" NA NA NA
"6315" NA NA NA
"6316" NA NA NA
"6317" NA NA NA
"6318" NA NA NA
"6319" NA NA NA
"6320" NA NA NA
"6321" NA NA NA
"6322" NA NA NA
"6323" NA NA NA
"6324" NA NA NA
"6325" NA NA NA
"6326" NA NA NA
"6327" NA NA NA
"6328" NA NA NA
"6329" NA NA NA
"6330" NA NA NA
"6331" NA NA NA
"6332" NA NA NA
"6333" NA NA NA
"6334" NA NA NA
"6335" NA NA NA
"6336" NA NA NA
"6337" NA NA NA
"6338" NA NA NA
"6339" NA NA NA
"6340" NA NA NA
"6341" NA NA NA
"6342" NA NA NA
"6343" NA NA NA
"6344" NA NA NA
"6345" NA NA NA
"6346" NA NA NA
"6347" NA NA NA
"6348" NA NA NA
"6349" NA NA NA
"6350" NA NA NA
"6351" NA NA NA
"6352" NA NA NA
"6353" NA NA NA
"6354" NA NA NA
"6355" NA NA NA
"6356" NA NA NA
"6357" NA NA NA
"6358" NA NA NA
"6359" NA NA NA
"6360" NA NA NA
"6361" NA NA NA
"6362" NA NA NA
"6363" NA NA NA
"6364" NA NA NA
"6365" NA NA NA
"6366" NA NA NA
"6367" NA NA NA
"6368" NA NA NA
"6369" NA NA NA
"6370" NA NA NA
"6371" NA NA NA
"6372" NA NA NA
"6373" NA NA NA
"6374" NA NA NA
"6375" NA NA NA
"6376" NA NA NA
"6377" NA NA NA
"6378" NA NA NA
"6379" NA NA NA
"6380" NA NA NA
"6381" NA NA NA
"6382" NA NA NA
"6383" NA NA NA
"6384" NA NA NA
"6385" NA NA NA
"6386" NA NA NA
"6387" NA NA NA
"6388" NA NA NA
"6389" NA NA NA
"6390" NA NA NA
"6391" NA NA NA
"6392" NA NA NA
"6393" NA NA NA
"6394" NA NA NA
"6395" NA NA NA
"6396" NA NA NA
"6397" NA NA NA
"6398" NA NA NA
"6399" NA NA NA
"6400" NA NA NA
"6401" NA NA NA
"6402" NA NA NA
"6403" NA NA NA
"6404" NA NA NA
"6405" NA NA NA
"6406" NA NA NA
"6407" NA NA NA
"6408" NA NA NA
"6409" NA NA NA
"6410" NA NA NA
"6411" NA NA NA
"6412" NA NA NA
"6413" NA NA NA
"6414" NA NA NA
"6415" NA NA NA
"6416" NA NA NA
"6417" NA NA NA
"6418" NA NA NA
"6419" NA NA NA
"6420" NA NA NA
"6421" NA NA NA
"6422" NA NA NA
"6423" NA NA NA
"6424" NA NA NA
"6425" NA NA NA
"6426" NA NA NA
"6427" NA NA NA
"6428" NA NA NA
"6429" NA NA NA
"6430" NA NA NA
"6431" NA NA NA
"6432" NA NA NA
"6433" NA NA NA
"6434" NA NA NA
"6435" NA NA NA
"6436" NA NA NA
"6437" NA NA NA
"6438" NA NA NA
"6439" NA NA NA
"6440" NA NA NA
"6441" NA NA NA
"6442" NA NA NA
"6443" NA NA NA
"6444" NA NA NA
"6445" NA NA NA
"6446" NA NA NA
"6447" NA NA NA
"6448" NA NA NA
"6449" NA NA NA
"6450" NA NA NA
"6451" NA NA NA
"6452" NA NA NA
"6453" NA NA NA
"6454" NA NA NA
"6455" NA NA NA
"6456" NA NA NA
"6457" NA NA NA
"6458" NA NA NA
"6459" NA NA NA
"6460" NA NA NA
"6461" NA NA NA
"6462" NA NA NA
"6463" NA NA NA
"6464" NA NA NA
"6465" NA NA NA
"6466" NA NA NA
"6467" NA NA NA
"6468" NA NA NA
"6469" NA NA NA
"6470" NA NA NA
"6471" NA NA NA
"6472" NA NA NA
"6473" NA NA NA
"6474" NA NA NA
"6475" NA NA NA
"6476" NA NA NA
"6477" NA NA NA
"6478" NA NA NA
"6479" NA NA NA
"6480" NA NA NA
"6481" NA NA NA
"6482" NA NA NA
"6483" NA NA NA
"6484" NA NA NA
"6485" NA NA NA
"6486" NA NA NA
"6487" NA NA NA
"6488" NA NA NA
"6489" NA NA NA
"6490" NA NA NA
"6491" NA NA NA
"6492" NA NA NA
"6493" NA NA NA
"6494" NA NA NA
"6495" NA NA NA
"6496" NA NA NA
"6497" NA NA NA
"6498" NA NA NA
"6499" NA NA NA
"6500" NA NA NA
"6501" NA NA NA
"6502" NA NA NA
"6503" NA NA NA
"6504" NA NA NA
"6505" NA NA NA
"6506" NA NA NA
"6507" NA NA NA
"6508" NA NA NA
"6509" NA NA NA
"6510" NA NA NA
"6511" NA NA NA
"6512" NA NA NA
"6513" NA NA NA
"6514" NA NA NA
"6515" NA NA NA
"6516" NA NA NA
"6517" NA NA NA
"6518" NA NA NA
"6519" NA NA NA
"6520" NA NA NA
"6521" NA NA NA
"6522" NA NA NA
"6523" NA NA NA
"6524" NA NA NA
"6525" NA NA NA
"6526" NA NA NA
"6527" NA NA NA
"6528" NA NA NA
"6529" NA NA NA
"6530" NA NA NA
"6531" NA NA NA
"6532" NA NA NA
"6533" NA NA NA
"6534" NA NA NA
"6535" NA NA NA
"6536" NA NA NA
"6537" NA NA NA
"6538" NA NA NA
"6539" NA NA NA
"6540" NA NA NA
"6541" NA NA NA
"6542" NA NA NA
"6543" NA NA NA
"6544" NA NA NA
"6545" NA NA NA
"6546" NA NA NA
"6547" NA NA NA
"6548" NA NA NA
"6549" NA NA NA
"6550" NA NA NA
"6551" NA NA NA
"6552" NA NA NA
"6553" NA NA NA
"6554" NA NA NA
"6555" NA NA NA
"6556" NA NA NA
"6557" NA NA NA
"6558" NA NA NA
"6559" NA NA NA
"6560" NA NA NA
"6561" NA NA NA
"6562" NA NA NA
"6563" NA NA NA
"6564" NA NA NA
"6565" NA NA NA
"6566" NA NA NA
"6567" NA NA NA
"6568" NA NA NA
"6569" NA NA NA
"6570" NA NA NA
"6571" NA NA NA
"6572" NA NA NA
"6573" NA NA NA
"6574" NA NA NA
"6575" NA NA NA
"6576" NA NA NA
"6577" NA NA NA
"6578" NA NA NA
"6579" NA NA NA
"6580" NA NA NA
"6581" NA NA NA
"6582" NA NA NA
"6583" NA NA NA
"6584" NA NA NA
"6585" NA NA NA
"6586" NA NA NA
"6587" NA NA NA
"6588" NA NA NA
"6589" NA NA NA
"6590" NA NA NA
"6591" NA NA NA
"6592" NA NA NA
"6593" NA NA NA
"6594" NA NA NA
"6595" NA NA NA
"6596" NA NA NA
"6597" NA NA NA
"6598" NA NA NA
"6599" NA NA NA
"6600" NA NA NA
"6601" NA NA NA
"6602" NA NA NA
"6603" NA NA NA
"6604" NA NA NA
"6605" NA NA NA
"6606" NA NA NA
"6607" NA NA NA
"6608" NA NA NA
"6609" NA NA NA
"6610" NA NA NA
"6611" NA NA NA
"6612" NA NA NA
"6613" NA NA NA
"6614" NA NA NA
"6615" NA NA NA
"6616" NA NA NA
"6617" NA NA NA
"6618" NA NA NA
"6619" NA NA NA
"6620" NA NA NA
"6621" NA NA NA
"6622" NA NA NA
"6623" NA NA NA
"6624" NA NA NA
"6625" NA NA NA
"6626" NA NA NA
"6627" NA NA NA
"6628" NA NA NA
"6629" NA NA NA
"6630" NA NA NA
"6631" NA NA NA
"6632" NA NA NA
"6633" NA NA NA
"6634" NA NA NA
"6635" NA NA NA
"6636" NA NA NA
"6637" NA NA NA
"6638" NA NA NA
"6639" NA NA NA
"6640" NA NA NA
"6641" NA NA NA
"6642" NA NA NA
"6643" NA NA NA
"6644" NA NA NA
"6645" NA NA NA
"6646" NA NA NA
"6647" NA NA NA
"6648" NA NA NA
"6649" NA NA NA
"6650" NA NA NA
"6651" NA NA NA
"6652" NA NA NA
"6653" NA NA NA
"6654" NA NA NA
"6655" NA NA NA
"6656" NA NA NA
"6657" NA NA NA
"6658" NA NA NA
"6659" NA NA NA
"6660" NA NA NA
"6661" NA NA NA
"6662" NA NA NA
"6663" NA NA NA
"6664" NA NA NA
"6665" NA NA NA
"6666" NA NA NA
"6667" NA NA NA
"6668" NA NA NA
"6669" NA NA NA
"6670" NA NA NA
"6671" NA NA NA
"6672" NA NA NA
"6673" NA NA NA
"6674" NA NA NA
"6675" NA NA NA
"6676" NA NA NA
"6677" NA NA NA
"6678" NA NA NA
"6679" NA NA NA
"6680" NA NA NA
"6681" NA NA NA
"6682" NA NA NA
"6683" NA NA NA
"6684" NA NA NA
"6685" NA NA NA
"6686" NA NA NA
"6687" NA NA NA
"6688" NA NA NA
"6689" NA NA NA
"6690" NA NA NA
"6691" NA NA NA
"6692" NA NA NA
"6693" NA NA NA
"6694" NA NA NA
"6695" NA NA NA
"6696" NA NA NA
"6697" NA NA NA
"6698" NA NA NA
"6699" NA NA NA
"6700" NA NA NA
"6701" NA NA NA
"6702" NA NA NA
"6703" NA NA NA
"6704" NA NA NA
"6705" NA NA NA
"6706" NA NA NA
"6707" NA NA NA
"6708" NA NA NA
"6709" NA NA NA
"6710" NA NA NA
"6711" NA NA NA
"6712" NA NA NA
"6713" NA NA NA
"6714" NA NA NA
"6715" NA NA NA
"6716" NA NA NA
"6717" NA NA NA
"6718" NA NA NA
"6719" NA NA NA
"6720" NA NA NA
"6721" NA NA NA
"6722" NA NA NA
"6723" NA NA NA
"6724" NA NA NA
"6725" NA NA NA
"6726" NA NA NA
"6727" NA NA NA
"6728" NA NA NA
"6729" NA NA NA
"6730" NA NA NA
"6731" NA NA NA
"6732" NA NA NA
"6733" NA NA NA
"6734" NA NA NA
"6735" NA NA NA
"6736" NA NA NA
"6737" NA NA NA
"6738" NA NA NA
"6739" NA NA NA
"6740" NA NA NA
"6741" NA NA NA
"6742" NA NA NA
"6743" NA NA NA
"6744" NA NA NA
"6745" NA NA NA
"6746" NA NA NA
"6747" NA NA NA
"6748" NA NA NA
"6749" NA NA NA
"6750" NA NA NA
"6751" NA NA NA
"6752" NA NA NA
"6753" NA NA NA
"6754" NA NA NA
"6755" NA NA NA
"6756" NA NA NA
"6757" NA NA NA
"6758" NA NA NA
"6759" NA NA NA
"6760" NA NA NA
"6761" NA NA NA
"6762" NA NA NA
"6763" NA NA NA
"6764" NA NA NA
"6765" NA NA NA
"6766" NA NA NA
"6767" NA NA NA
"6768" NA NA NA
"6769" NA NA NA
"6770" NA NA NA
"6771" NA NA NA
"6772" NA NA NA
"6773" NA NA NA
"6774" NA NA NA
"6775" NA NA NA
"6776" NA NA NA
"6777" NA NA NA
"6778" NA NA NA
"6779" NA NA NA
"6780" NA NA NA
"6781" NA NA NA
"6782" NA NA NA
"6783" NA NA NA
"6784" NA NA NA
"6785" NA NA NA
"6786" NA NA NA
"6787" NA NA NA
"6788" NA NA NA
"6789" NA NA NA
"6790" NA NA NA
"6791" NA NA NA
"6792" NA NA NA
"6793" NA NA NA
"6794" NA NA NA
"6795" NA NA NA
"6796" NA NA NA
"6797" NA NA NA
"6798" NA NA NA
"6799" NA NA NA
"6800" NA NA NA
"6801" NA NA NA
"6802" NA NA NA
"6803" NA NA NA
"6804" NA NA NA
"6805" NA NA NA
"6806" NA NA NA
"6807" NA NA NA
"6808" NA NA NA
"6809" NA NA NA
"6810" NA NA NA
"6811" NA NA NA
"6812" NA NA NA
"6813" NA NA NA
"6814" NA NA NA
"6815" NA NA NA
"6816" NA NA NA
"6817" NA NA NA
"6818" NA NA NA
"6819" NA NA NA
"6820" NA NA NA
"6821" NA NA NA
"6822" NA NA NA
"6823" NA NA NA
"6824" NA NA NA
"6825" NA NA NA
"6826" NA NA NA
"6827" NA NA NA
"6828" NA NA NA
"6829" NA NA NA
"6830" NA NA NA
"6831" NA NA NA
"6832" NA NA NA
"6833" NA NA NA
"6834" NA NA NA
"6835" NA NA NA
"6836" NA NA NA
"6837" NA NA NA
"6838" NA NA NA
"6839" NA NA NA
"6840" NA NA NA
"6841" NA NA NA
"6842" NA NA NA
"6843" NA NA NA
"6844" NA NA NA
"6845" NA NA NA
"6846" NA NA NA
"6847" NA NA NA
"6848" NA NA NA
"6849" NA NA NA
"6850" NA NA NA
"6851" NA NA NA
"6852" NA NA NA
"6853" NA NA NA
"6854" NA NA NA
"6855" NA NA NA
"6856" NA NA NA
"6857" NA NA NA
"6858" NA NA NA
"6859" NA NA NA
"6860" NA NA NA
"6861" NA NA NA
"6862" NA NA NA
"6863" NA NA NA
"6864" NA NA NA
"6865" NA NA NA
"6866" NA NA NA
"6867" NA NA NA
"6868" NA NA NA
"6869" NA NA NA
"6870" NA NA NA
"6871" NA NA NA
"6872" NA NA NA
"6873" NA NA NA
"6874" NA NA NA
"6875" NA NA NA
"6876" NA NA NA
"6877" NA NA NA
"6878" NA NA NA
"6879" NA NA NA
"6880" NA NA NA
"6881" NA NA NA
"6882" NA NA NA
"6883" NA NA NA
"6884" NA NA NA
"6885" NA NA NA
"6886" NA NA NA
"6887" NA NA NA
"6888" NA NA NA
"6889" NA NA NA
"6890" NA NA NA
"6891" NA NA NA
"6892" NA NA NA
"6893" NA NA NA
"6894" NA NA NA
"6895" NA NA NA
"6896" NA NA NA
"6897" NA NA NA
"6898" NA NA NA
"6899" NA NA NA
"6900" NA NA NA
"6901" NA NA NA
"6902" NA NA NA
"6903" NA NA NA
"6904" NA NA NA
"6905" NA NA NA
"6906" NA NA NA
"6907" NA NA NA
"6908" NA NA NA
"6909" NA NA NA
"6910" NA NA NA
"6911" NA NA NA
"6912" NA NA NA
"6913" NA NA NA
"6914" NA NA NA
"6915" NA NA NA
"6916" NA NA NA
"6917" NA NA NA
"6918" NA NA NA
"6919" NA NA NA
"6920" NA NA NA
"6921" NA NA NA
"6922" NA NA NA
"6923" NA NA NA
"6924" NA NA NA
"6925" NA NA NA
"6926" NA NA NA
"6927" NA NA NA
"6928" NA NA NA
"6929" NA NA NA
"6930" NA NA NA
"6931" NA NA NA
"6932" NA NA NA
"6933" NA NA NA
"6934" NA NA NA
"6935" NA NA NA
"6936" NA NA NA
"6937" NA NA NA
"6938" NA NA NA
"6939" NA NA NA
"6940" NA NA NA
"6941" NA NA NA
"6942" NA NA NA
"6943" NA NA NA
"6944" NA NA NA
"6945" NA NA NA
"6946" NA NA NA
"6947" NA NA NA
"6948" NA NA NA
"6949" NA NA NA
"6950" NA NA NA
"6951" NA NA NA
"6952" NA NA NA
"6953" NA NA NA
"6954" NA NA NA
"6955" NA NA NA
"6956" NA NA NA
"6957" NA NA NA
"6958" NA NA NA
"6959" NA NA NA
"6960" NA NA NA
"6961" NA NA NA
"6962" NA NA NA
"6963" NA NA NA
"6964" NA NA NA
"6965" NA NA NA
"6966" NA NA NA
"6967" NA NA NA
"6968" NA NA NA
"6969" NA NA NA
"6970" NA NA NA
"6971" NA NA NA
"6972" NA NA NA
"6973" NA NA NA
"6974" NA NA NA
"6975" NA NA NA
"6976" NA NA NA
"6977" NA NA NA
"6978" NA NA NA
"6979" NA NA NA
"6980" NA NA NA
"6981" NA NA NA
"6982" NA NA NA
"6983" NA NA NA
"6984" NA NA NA
"6985" NA NA NA
"6986" NA NA NA
"6987" NA NA NA
"6988" NA NA NA
"6989" NA NA NA
"6990" NA NA NA
"6991" NA NA NA
"6992" NA NA NA
"6993" NA NA NA
"6994" NA NA NA
"6995" NA NA NA
"6996" NA NA NA
"6997" NA NA NA
"6998" NA NA NA
"6999" NA NA NA
"7000" NA NA NA
"7001" NA NA NA
"7002" NA NA NA
"7003" NA NA NA
"7004" NA NA NA
"7005" NA NA NA
"7006" NA NA NA
"7007" NA NA NA
"7008" NA NA NA
"7009" NA NA NA
"7010" NA NA NA
"7011" NA NA NA
"7012" NA NA NA
"7013" NA NA NA
"7014" NA NA NA
"7015" NA NA NA
"7016" NA NA NA
"7017" NA NA NA
"7018" NA NA NA
"7019" NA NA NA
"7020" NA NA NA
"7021" NA NA NA
"7022" NA NA NA
"7023" NA NA NA
"7024" NA NA NA
"7025" NA NA NA
"7026" NA NA NA
"7027" NA NA NA
"7028" NA NA NA
"7029" NA NA NA
"7030" NA NA NA
"7031" NA NA NA
"7032" NA NA NA
"7033" NA NA NA
"7034" NA NA NA
"7035" NA NA NA
"7036" NA NA NA
"7037" NA NA NA
"7038" NA NA NA
"7039" NA NA NA
"7040" NA NA NA
"7041" NA NA NA
"7042" NA NA NA
"7043" NA NA NA
"7044" NA NA NA
"7045" NA NA NA
"7046" NA NA NA
"7047" NA NA NA
"7048" NA NA NA
"7049" NA NA NA
"7050" NA NA NA
"7051" NA NA NA
"7052" NA NA NA
"7053" NA NA NA
"7054" NA NA NA
"7055" NA NA NA
"7056" NA NA NA
"7057" NA NA NA
"7058" NA NA NA
"7059" NA NA NA
"7060" NA NA NA
"7061" NA NA NA
"7062" NA NA NA
"7063" NA NA NA
"7064" NA NA NA
"7065" NA NA NA
"7066" NA NA NA
"7067" NA NA NA
"7068" NA NA NA
"7069" NA NA NA
"7070" NA NA NA
"7071" NA NA NA
"7072" NA NA NA
"7073" NA NA NA
"7074" NA NA NA
"7075" NA NA NA
"7076" NA NA NA
"7077" NA NA NA
"7078" NA NA NA
"7079" NA NA NA
"7080" NA NA NA
"7081" NA NA NA
"7082" NA NA NA
"7083" NA NA NA
"7084" NA NA NA
"7085" NA NA NA
"7086" NA NA NA
"7087" NA NA NA
"7088" NA NA NA
"7089" NA NA NA
"7090" NA NA NA
"7091" NA NA NA
"7092" NA NA NA
"7093" NA NA NA
"7094" NA NA NA
"7095" NA NA NA
"7096" NA NA NA
"7097" NA NA NA
"7098" NA NA NA
"7099" NA NA NA
"7100" NA NA NA
"7101" NA NA NA
"7102" NA NA NA
"7103" NA NA NA
"7104" NA NA NA
"7105" NA NA NA
"7106" NA NA NA
"7107" NA NA NA
"7108" NA NA NA
"7109" NA NA NA
"7110" NA NA NA
"7111" NA NA NA
"7112" NA NA NA
"7113" NA NA NA
"7114" NA NA NA
"7115" NA NA NA
"7116" NA NA NA
"7117" NA NA NA
"7118" NA NA NA
"7119" NA NA NA
"7120" NA NA NA
"7121" NA NA NA
"7122" NA NA NA
"7123" NA NA NA
"7124" NA NA NA
"7125" NA NA NA
"7126" NA NA NA
"7127" NA NA NA
"7128" NA NA NA
"7129" NA NA NA
"7130" NA NA NA
"7131" NA NA NA
"7132" NA NA NA
"7133" NA NA NA
"7134" NA NA NA
"7135" NA NA NA
"7136" NA NA NA
"7137" NA NA NA
"7138" NA NA NA
"7139" NA NA NA
"7140" NA NA NA
"7141" NA NA NA
"7142" NA NA NA
"7143" NA NA NA
"7144" NA NA NA
"7145" NA NA NA
"7146" NA NA NA
"7147" NA NA NA
"7148" NA NA NA
"7149" NA NA NA
"7150" NA NA NA
"7151" NA NA NA
"7152" NA NA NA
"7153" NA NA NA
"7154" NA NA NA
"7155" NA NA NA
"7156" NA NA NA
"7157" NA NA NA
"7158" NA NA NA
"7159" NA NA NA
"7160" NA NA NA
"7161" NA NA NA
"7162" NA NA NA
"7163" NA NA NA
"7164" NA NA NA
"7165" NA NA NA
"7166" NA NA NA
"7167" NA NA NA
"7168" NA NA NA
"7169" NA NA NA
"7170" NA NA NA
"7171" NA NA NA
"7172" NA NA NA
"7173" NA NA NA
"7174" NA NA NA
"7175" NA NA NA
"7176" NA NA NA
"7177" NA NA NA
"7178" NA NA NA
"7179" NA NA NA
"7180" NA NA NA
"7181" NA NA NA
"7182" NA NA NA
"7183" NA NA NA
"7184" NA NA NA
"7185" NA NA NA
"7186" NA NA NA
"7187" NA NA NA
"7188" NA NA NA
"7189" NA NA NA
"7190" NA NA NA
"7191" NA NA NA
"7192" NA NA NA
"7193" NA NA NA
"7194" NA NA NA
"7195" NA NA NA
"7196" NA NA NA
"7197" NA NA NA
"7198" NA NA NA
"7199" NA NA NA
"7200" NA NA NA
"7201" NA NA NA
"7202" NA NA NA
"7203" NA NA NA
"7204" NA NA NA
"7205" NA NA NA
"7206" NA NA NA
"7207" NA NA NA
"7208" NA NA NA
"7209" NA NA NA
"7210" NA NA NA
"7211" NA NA NA
"7212" NA NA NA
"7213" NA NA NA
"7214" NA NA NA
"7215" NA NA NA
"7216" NA NA NA
"7217" NA NA NA
"7218" NA NA NA
"7219" NA NA NA
"7220" NA NA NA
"7221" NA NA NA
"7222" NA NA NA
"7223" NA NA NA
"7224" NA NA NA
"7225" NA NA NA
"7226" NA NA NA
"7227" NA NA NA
"7228" NA NA NA
"7229" NA NA NA
"7230" NA NA NA
"7231" NA NA NA
"7232" NA NA NA
"7233" NA NA NA
"7234" NA NA NA
"7235" NA NA NA
"7236" NA NA NA
"7237" NA NA NA
"7238" NA NA NA
"7239" NA NA NA
"7240" NA NA NA
"7241" NA NA NA
"7242" NA NA NA
"7243" NA NA NA
"7244" NA NA NA
"7245" NA NA NA
"7246" NA NA NA
"7247" NA NA NA
"7248" NA NA NA
"7249" NA NA NA
"7250" NA NA NA
"7251" NA NA NA
"7252" NA NA NA
"7253" NA NA NA
"7254" NA NA NA
"7255" NA NA NA
"7256" NA NA NA
"7257" NA NA NA
"7258" NA NA NA
"7259" NA NA NA
"7260" NA NA NA
"7261" NA NA NA
"7262" NA NA NA
"7263" NA NA NA
"7264" NA NA NA
"7265" NA NA NA
"7266" NA NA NA
"7267" NA NA NA
"7268" NA NA NA
"7269" NA NA NA
"7270" NA NA NA
"7271" NA NA NA
"7272" NA NA NA
"7273" NA NA NA
"7274" NA NA NA
"7275" NA NA NA
"7276" NA NA NA
"7277" NA NA NA
"7278" NA NA NA
"7279" NA NA NA
"7280" NA NA NA
"7281" NA NA NA
"7282" NA NA NA
"7283" NA NA NA
"7284" NA NA NA
"7285" NA NA NA
"7286" NA NA NA
"7287" NA NA NA
"7288" NA NA NA
"7289" NA NA NA
"7290" NA NA NA
"7291" NA NA NA
"7292" NA NA NA
"7293" NA NA NA
"7294" NA NA NA
"7295" NA NA NA
"7296" NA NA NA
"7297" NA NA NA
"7298" NA NA NA
"7299" NA NA NA
"7300" NA NA NA
"7301" NA NA NA
"7302" NA NA NA
"7303" NA NA NA
"7304" NA NA NA
"7305" NA NA NA
"7306" NA NA NA
"7307" NA NA NA
"7308" NA NA NA
"7309" NA NA NA
"7310" NA NA NA
"7311" NA NA NA
"7312" NA NA NA
"7313" NA NA NA
"7314" NA NA NA
"7315" NA NA NA
"7316" NA NA NA
"7317" NA NA NA
"7318" NA NA NA
"7319" NA NA NA
"7320" NA NA NA
"7321" NA NA NA
"7322" NA NA NA
"7323" NA NA NA
"7324" NA NA NA
"7325" NA NA NA
"7326" NA NA NA
"7327" NA NA NA
"7328" NA NA NA
"7329" NA NA NA
"7330" NA NA NA
"7331" NA NA NA
"7332" NA NA NA
"7333" NA NA NA
"7334" NA NA NA
"7335" NA NA NA
"7336" NA NA NA
"7337" NA NA NA
"7338" NA NA NA
"7339" NA NA NA
"7340" NA NA NA
"7341" NA NA NA
"7342" NA NA NA
"7343" NA NA NA
"7344" NA NA NA
"7345" NA NA NA
"7346" NA NA NA
"7347" NA NA NA
"7348" NA NA NA
"7349" NA NA NA
"7350" NA NA NA
"7351" NA NA NA
"7352" NA NA NA
"7353" NA NA NA
"7354" NA NA NA
"7355" NA NA NA
"7356" NA NA NA
"7357" NA NA NA
"7358" NA NA NA
"7359" NA NA NA
"7360" NA NA NA
"7361" NA NA NA
"7362" NA NA NA
"7363" NA NA NA
"7364" NA NA NA
"7365" NA NA NA
"7366" NA NA NA
"7367" NA NA NA
"7368" NA NA NA
"7369" NA NA NA
"7370" NA NA NA
"7371" NA NA NA
"7372" NA NA NA
"7373" NA NA NA
"7374" NA NA NA
"7375" NA NA NA
"7376" NA NA NA
"7377" NA NA NA
"7378" NA NA NA
"7379" NA NA NA
"7380" NA NA NA
"7381" NA NA NA
"7382" NA NA NA
"7383" NA NA NA
"7384" NA NA NA
"7385" NA NA NA
"7386" NA NA NA
"7387" NA NA NA
"7388" NA NA NA
"7389" NA NA NA
"7390" NA NA NA
"7391" NA NA NA
"7392" NA NA NA
"7393" NA NA NA
"7394" NA NA NA
"7395" NA NA NA
"7396" NA NA NA
"7397" NA NA NA
"7398" NA NA NA
"7399" NA NA NA
"7400" NA NA NA
"7401" NA NA NA
"7402" NA NA NA
"7403" NA NA NA
"7404" NA NA NA
"7405" NA NA NA
"7406" NA NA NA
"7407" NA NA NA
"7408" NA NA NA
"7409" NA NA NA
"7410" NA NA NA
"7411" NA NA NA
"7412" NA NA NA
"7413" NA NA NA
"7414" NA NA NA
"7415" NA NA NA
"7416" NA NA NA
"7417" NA NA NA
"7418" NA NA NA
"7419" NA NA NA
"7420" NA NA NA
"7421" NA NA NA
"7422" NA NA NA
"7423" NA NA NA
"7424" NA NA NA
"7425" NA NA NA
"7426" NA NA NA
"7427" NA NA NA
"7428" NA NA NA
"7429" NA NA NA
"7430" NA NA NA
"7431" NA NA NA
"7432" NA NA NA
"7433" NA NA NA
"7434" NA NA NA
"7435" NA NA NA
"7436" NA NA NA
"7437" NA NA NA
"7438" NA NA NA
"7439" NA NA NA
"7440" NA NA NA
"7441" NA NA NA
"7442" NA NA NA
"7443" NA NA NA
"7444" NA NA NA
"7445" NA NA NA
"7446" NA NA NA
"7447" NA NA NA
"7448" NA NA NA
"7449" NA NA NA
"7450" NA NA NA
"7451" NA NA NA
"7452" NA NA NA
"7453" NA NA NA
"7454" NA NA NA
"7455" NA NA NA
"7456" NA NA NA
"7457" NA NA NA
"7458" NA NA NA
"7459" NA NA NA
"7460" NA NA NA
"7461" NA NA NA
"7462" NA NA NA
"7463" NA NA NA
"7464" NA NA NA
"7465" NA NA NA
"7466" NA NA NA
"7467" NA NA NA
"7468" NA NA NA
"7469" NA NA NA
"7470" NA NA NA
"7471" NA NA NA
"7472" NA NA NA
"7473" NA NA NA
"7474" NA NA NA
"7475" NA NA NA
"7476" NA NA NA
"7477" NA NA NA
"7478" NA NA NA
"7479" NA NA NA
"7480" NA NA NA
"7481" NA NA NA
"7482" NA NA NA
"7483" NA NA NA
"7484" NA NA NA
"7485" NA NA NA
"7486" NA NA NA
"7487" NA NA NA
"7488" NA NA NA
"7489" NA NA NA
"7490" NA NA NA
"7491" NA NA NA
"7492" NA NA NA
"7493" NA NA NA
"7494" NA NA NA
"7495" NA NA NA
"7496" NA NA NA
"7497" NA NA NA
"7498" NA NA NA
"7499" NA NA NA
"7500" NA NA NA
"7501" NA NA NA
"7502" NA NA NA
"7503" NA NA NA
"7504" NA NA NA
"7505" NA NA NA
"7506" NA NA NA
"7507" NA NA NA
"7508" NA NA NA
"7509" NA NA NA
"7510" NA NA NA
"7511" NA NA NA
"7512" NA NA NA
"7513" NA NA NA
"7514" NA NA NA
"7515" NA NA NA
"7516" NA NA NA
"7517" NA NA NA
"7518" NA NA NA
"7519" NA NA NA
"7520" NA NA NA
"7521" NA NA NA
"7522" NA NA NA
"7523" NA NA NA
"7524" NA NA NA
"7525" NA NA NA
"7526" NA NA NA
"7527" NA NA NA
"7528" NA NA NA
"7529" NA NA NA
"7530" NA NA NA
"7531" NA NA NA
"7532" NA NA NA
"7533" NA NA NA
"7534" NA NA NA
"7535" NA NA NA
"7536" NA NA NA
"7537" NA NA NA
"7538" NA NA NA
"7539" NA NA NA
"7540" NA NA NA
"7541" NA NA NA
"7542" NA NA NA
"7543" NA NA NA
"7544" NA NA NA
"7545" NA NA NA
"7546" NA NA NA
"7547" NA NA NA
"7548" NA NA NA
"7549" NA NA NA
"7550" NA NA NA
"7551" NA NA NA
"7552" NA NA NA
"7553" NA NA NA
"7554" NA NA NA
"7555" NA NA NA
"7556" NA NA NA
"7557" NA NA NA
"7558" NA NA NA
"7559" NA NA NA
"7560" NA NA NA
"7561" NA NA NA
"7562" NA NA NA
"7563" NA NA NA
"7564" NA NA NA
"7565" NA NA NA
"7566" NA NA NA
"7567" NA NA NA
"7568" NA NA NA
"7569" NA NA NA
"7570" NA NA NA
"7571" NA NA NA
"7572" NA NA NA
"7573" NA NA NA
"7574" NA NA NA
"7575" NA NA NA
"7576" NA NA NA
"7577" NA NA NA
"7578" NA NA NA
"7579" NA NA NA
"7580" NA NA NA
"7581" NA NA NA
"7582" NA NA NA
"7583" NA NA NA
"7584" NA NA NA
"7585" NA NA NA
"7586" NA NA NA
"7587" NA NA NA
"7588" NA NA NA
"7589" NA NA NA
"7590" NA NA NA
"7591" NA NA NA
"7592" NA NA NA
"7593" NA NA NA
"7594" NA NA NA
"7595" NA NA NA
"7596" NA NA NA
"7597" NA NA NA
"7598" NA NA NA
"7599" NA NA NA
"7600" NA NA NA
"7601" NA NA NA
"7602" NA NA NA
"7603" NA NA NA
"7604" NA NA NA
"7605" NA NA NA
"7606" NA NA NA
"7607" NA NA NA
"7608" NA NA NA
"7609" NA NA NA
"7610" NA NA NA
"7611" NA NA NA
"7612" NA NA NA
"7613" NA NA NA
"7614" NA NA NA
"7615" NA NA NA
"7616" NA NA NA
"7617" NA NA NA
"7618" NA NA NA
"7619" NA NA NA
"7620" NA NA NA
"7621" NA NA NA
"7622" NA NA NA
"7623" NA NA NA
"7624" NA NA NA
"7625" NA NA NA
"7626" NA NA NA
"7627" NA NA NA
"7628" NA NA NA
"7629" NA NA NA
"7630" NA NA NA
"7631" NA NA NA
"7632" NA NA NA
"7633" NA NA NA
"7634" NA NA NA
"7635" NA NA NA
"7636" NA NA NA
"7637" NA NA NA
"7638" NA NA NA
"7639" NA NA NA
"7640" NA NA NA
"7641" NA NA NA
"7642" NA NA NA
"7643" NA NA NA
"7644" NA NA NA
"7645" NA NA NA
"7646" NA NA NA
"7647" NA NA NA
"7648" NA NA NA
"7649" NA NA NA
"7650" NA NA NA
"7651" NA NA NA
"7652" NA NA NA
"7653" NA NA NA
"7654" NA NA NA
"7655" NA NA NA
"7656" NA NA NA
"7657" NA NA NA
"7658" NA NA NA
"7659" NA NA NA
"7660" NA NA NA
"7661" NA NA NA
"7662" NA NA NA
"7663" NA NA NA
"7664" NA NA NA
"7665" NA NA NA
"7666" NA NA NA
"7667" NA NA NA
"7668" NA NA NA
"7669" NA NA NA
"7670" NA NA NA
"7671" NA NA NA
"7672" NA NA NA
"7673" NA NA NA
"7674" NA NA NA
"7675" NA NA NA
"7676" NA NA NA
"7677" NA NA NA
"7678" NA NA NA
"7679" NA NA NA
"7680" NA NA NA
"7681" NA NA NA
"7682" NA NA NA
"7683" NA NA NA
"7684" NA NA NA
"7685" NA NA NA
"7686" NA NA NA
"7687" NA NA NA
"7688" NA NA NA
"7689" NA NA NA
"7690" NA NA NA
"7691" NA NA NA
"7692" NA NA NA
"7693" NA NA NA
"7694" NA NA NA
"7695" NA NA NA
"7696" NA NA NA
"7697" NA NA NA
"7698" NA NA NA
"7699" NA NA NA
"7700" NA NA NA
"7701" NA NA NA
"7702" NA NA NA
"7703" NA NA NA
"7704" NA NA NA
"7705" NA NA NA
"7706" NA NA NA
"7707" NA NA NA
"7708" NA NA NA
"7709" NA NA NA
"7710" NA NA NA
"7711" NA NA NA
"7712" NA NA NA
"7713" NA NA NA
"7714" NA NA NA
"7715" NA NA NA
"7716" NA NA NA
"7717" NA NA NA
"7718" NA NA NA
"7719" NA NA NA
"7720" NA NA NA
"7721" NA NA NA
"7722" NA NA NA
"7723" NA NA NA
"7724" NA NA NA
"7725" NA NA NA
"7726" NA NA NA
"7727" NA NA NA
"7728" NA NA NA
"7729" NA NA NA
"7730" NA NA NA
"7731" NA NA NA
"7732" NA NA NA
"7733" NA NA NA
"7734" NA NA NA
"7735" NA NA NA
"7736" NA NA NA
"7737" NA NA NA
"7738" NA NA NA
"7739" NA NA NA
"7740" NA NA NA
"7741" NA NA NA
"7742" NA NA NA
"7743" NA NA NA
"7744" NA NA NA
"7745" NA NA NA
"7746" NA NA NA
"7747" NA NA NA
"7748" NA NA NA
"7749" NA NA NA
"7750" NA NA NA
"7751" NA NA NA
"7752" NA NA NA
"7753" NA NA NA
"7754" NA NA NA
"7755" NA NA NA
"7756" NA NA NA
"7757" NA NA NA
"7758" NA NA NA
"7759" NA NA NA
"7760" NA NA NA
"7761" NA NA NA
"7762" NA NA NA
"7763" NA NA NA
"7764" NA NA NA
"7765" NA NA NA
"7766" NA NA NA
"7767" NA NA NA
"7768" NA NA NA
"7769" NA NA NA
"7770" NA NA NA
"7771" NA NA NA
"7772" NA NA NA
"7773" NA NA NA
"7774" NA NA NA
"7775" NA NA NA
"7776" NA NA NA
"7777" NA NA NA
"7778" NA NA NA
"7779" NA NA NA
"7780" NA NA NA
"7781" NA NA NA
"7782" NA NA NA
"7783" NA NA NA
"7784" NA NA NA
"7785" NA NA NA
"7786" NA NA NA
"7787" NA NA NA
"7788" NA NA NA
"7789" NA NA NA
"7790" NA NA NA
"7791" NA NA NA
"7792" NA NA NA
"7793" NA NA NA
"7794" NA NA NA
"7795" NA NA NA
"7796" NA NA NA
"7797" NA NA NA
"7798" NA NA NA
"7799" NA NA NA
"7800" NA NA NA
"7801" NA NA NA
"7802" NA NA NA
"7803" NA NA NA
"7804" NA NA NA
"7805" NA NA NA
"7806" NA NA NA
"7807" NA NA NA
"7808" NA NA NA
"7809" NA NA NA
"7810" NA NA NA
"7811" NA NA NA
"7812" NA NA NA
"7813" NA NA NA
"7814" NA NA NA
"7815" NA NA NA
"7816" NA NA NA
"7817" NA NA NA
"7818" NA NA NA
"7819" NA NA NA
"7820" NA NA NA
"7821" NA NA NA
"7822" NA NA NA
"7823" NA NA NA
"7824" NA NA NA
"7825" NA NA NA
"7826" NA NA NA
"7827" NA NA NA
"7828" NA NA NA
"7829" NA NA NA
"7830" NA NA NA
"7831" NA NA NA
"7832" NA NA NA
"7833" NA NA NA
"7834" NA NA NA
"7835" NA NA NA
"7836" NA NA NA
"7837" NA NA NA
"7838" NA NA NA
"7839" NA NA NA
"7840" NA NA NA
"7841" NA NA NA
"7842" NA NA NA
"7843" NA NA NA
"7844" NA NA NA
"7845" NA NA NA
"7846" NA NA NA
"7847" NA NA NA
"7848" NA NA NA
"7849" NA NA NA
"7850" NA NA NA
"7851" NA NA NA
"7852" NA NA NA
"7853" NA NA NA
"7854" NA NA NA
"7855" NA NA NA
"7856" NA NA NA
"7857" NA NA NA
"7858" NA NA NA
"7859" NA NA NA
"7860" NA NA NA
"7861" NA NA NA
"7862" NA NA NA
"7863" NA NA NA
"7864" NA NA NA
"7865" NA NA NA
"7866" NA NA NA
"7867" NA NA NA
"7868" NA NA NA
"7869" NA NA NA
"7870" NA NA NA
"7871" NA NA NA
"7872" NA NA NA
"7873" NA NA NA
"7874" NA NA NA
"7875" NA NA NA
"7876" NA NA NA
"7877" NA NA NA
"7878" NA NA NA
"7879" NA NA NA
"7880" NA NA NA
"7881" NA NA NA
"7882" NA NA NA
"7883" NA NA NA
"7884" NA NA NA
"7885" NA NA NA
"7886" NA NA NA
"7887" NA NA NA
"7888" NA NA NA
"7889" NA NA NA
"7890" NA NA NA
"7891" NA NA NA
"7892" NA NA NA
"7893" NA NA NA
"7894" NA NA NA
"7895" NA NA NA
"7896" NA NA NA
"7897" NA NA NA
"7898" NA NA NA
"7899" NA NA NA
"7900" NA NA NA
"7901" NA NA NA
"7902" NA NA NA
"7903" NA NA NA
"7904" NA NA NA
"7905" NA NA NA
"7906" NA NA NA
"7907" NA NA NA
"7908" NA NA NA
"7909" NA NA NA
"7910" NA NA NA
"7911" NA NA NA
"7912" NA NA NA
"7913" NA NA NA
"7914" NA NA NA
"7915" NA NA NA
"7916" NA NA NA
"7917" NA NA NA
"7918" NA NA NA
"7919" NA NA NA
"7920" NA NA NA
"7921" NA NA NA
"7922" NA NA NA
"7923" NA NA NA
"7924" NA NA NA
"7925" NA NA NA
"7926" NA NA NA
"7927" NA NA NA
"7928" NA NA NA
"7929" NA NA NA
"7930" NA NA NA
"7931" NA NA NA
"7932" NA NA NA
"7933" NA NA NA
"7934" NA NA NA
"7935" NA NA NA
"7936" NA NA NA
"7937" NA NA NA
"7938" NA NA NA
"7939" NA NA NA
"7940" NA NA NA
"7941" NA NA NA
"7942" NA NA NA
"7943" NA NA NA
"7944" NA NA NA
"7945" NA NA NA
"7946" NA NA NA
"7947" NA NA NA
"7948" NA NA NA
"7949" NA NA NA
"7950" NA NA NA
"7951" NA NA NA
"7952" NA NA NA
"7953" NA NA NA
"7954" NA NA NA
"7955" NA NA NA
"7956" NA NA NA
"7957" NA NA NA
"7958" NA NA NA
"7959" NA NA NA
"7960" NA NA NA
"7961" NA NA NA
"7962" NA NA NA
"7963" NA NA NA
"7964" NA NA NA
"7965" NA NA NA
"7966" NA NA NA
"7967" NA NA NA
"7968" NA NA NA
"7969" NA NA NA
"7970" NA NA NA
"7971" NA NA NA
"7972" NA NA NA
"7973" NA NA NA
"7974" NA NA NA
"7975" NA NA NA
"7976" NA NA NA
"7977" NA NA NA
"7978" NA NA NA
"7979" NA NA NA
"7980" NA NA NA
"7981" NA NA NA
"7982" NA NA NA
"7983" NA NA NA
"7984" NA NA NA
"7985" NA NA NA
"7986" NA NA NA
"7987" NA NA NA
"7988" NA NA NA
"7989" NA NA NA
"7990" NA NA NA
"7991" NA NA NA
"7992" NA NA NA
"7993" NA NA NA
"7994" NA NA NA
"7995" NA NA NA
"7996" NA NA NA
"7997" NA NA NA
"7998" NA NA NA
"7999" NA NA NA
"8000" NA NA NA
"8001" NA NA NA
"8002" NA NA NA
"8003" NA NA NA
"8004" NA NA NA
"8005" NA NA NA
"8006" NA NA NA
"8007" NA NA NA
"8008" NA NA NA
"8009" NA NA NA
"8010" NA NA NA
"8011" NA NA NA
"8012" NA NA NA
"8013" NA NA NA
"8014" NA NA NA
"8015" NA NA NA
"8016" NA NA NA
"8017" NA NA NA
"8018" NA NA NA
"8019" NA NA NA
"8020" NA NA NA
"8021" NA NA NA
"8022" NA NA NA
"8023" NA NA NA
"8024" NA NA NA
"8025" NA NA NA
"8026" NA NA NA
"8027" NA NA NA
"8028" NA NA NA
"8029" NA NA NA
"8030" NA NA NA
"8031" NA NA NA
"8032" NA NA NA
"8033" NA NA NA
"8034" NA NA NA
"8035" NA NA NA
"8036" NA NA NA
"8037" NA NA NA
"8038" NA NA NA
"8039" NA NA NA
"8040" NA NA NA
"8041" NA NA NA
"8042" NA NA NA
"8043" NA NA NA
"8044" NA NA NA
"8045" NA NA NA
"8046" NA NA NA
"8047" NA NA NA
"8048" NA NA NA
"8049" NA NA NA
"8050" NA NA NA
"8051" NA NA NA
"8052" NA NA NA
"8053" NA NA NA
"8054" NA NA NA
"8055" NA NA NA
"8056" NA NA NA
"8057" NA NA NA
"8058" NA NA NA
"8059" NA NA NA
"8060" NA NA NA
"8061" NA NA NA
"8062" NA NA NA
"8063" NA NA NA
"8064" NA NA NA
"8065" NA NA NA
"8066" NA NA NA
"8067" NA NA NA
"8068" NA NA NA
"8069" NA NA NA
"8070" NA NA NA
"8071" NA NA NA
"8072" NA NA NA
"8073" NA NA NA
"8074" NA NA NA
"8075" NA NA NA
"8076" NA NA NA
"8077" NA NA NA
"8078" NA NA NA
"8079" NA NA NA
"8080" NA NA NA
"8081" NA NA NA
"8082" NA NA NA
"8083" NA NA NA
"8084" NA NA NA
"8085" NA NA NA
"8086" NA NA NA
"8087" NA NA NA
"8088" NA NA NA
"8089" NA NA NA
"8090" NA NA NA
"8091" NA NA NA
"8092" NA NA NA
"8093" NA NA NA
"8094" NA NA NA
"8095" NA NA NA
"8096" NA NA NA
"8097" NA NA NA
"8098" NA NA NA
"8099" NA NA NA
"8100" NA NA NA
"8101" NA NA NA
"8102" NA NA NA
"8103" NA NA NA
"8104" NA NA NA
"8105" NA NA NA
"8106" NA NA NA
"8107" NA NA NA
"8108" NA NA NA
"8109" NA NA NA
"8110" NA NA NA
"8111" NA NA NA
"8112" NA NA NA
"8113" NA NA NA
"8114" NA NA NA
"8115" NA NA NA
"8116" NA NA NA
"8117" NA NA NA
"8118" NA NA NA
"8119" NA NA NA
"8120" NA NA NA
"8121" NA NA NA
"8122" NA NA NA
"8123" NA NA NA
"8124" NA NA NA
"8125" NA NA NA
"8126" NA NA NA
"8127" NA NA NA
"8128" NA NA NA
"8129" NA NA NA
"8130" NA NA NA
"8131" NA NA NA
"8132" NA NA NA
"8133" NA NA NA
"8134" NA NA NA
"8135" NA NA NA
"8136" NA NA NA
"8137" NA NA NA
"8138" NA NA NA
"8139" NA NA NA
"8140" NA NA NA
"8141" NA NA NA
"8142" NA NA NA
"8143" NA NA NA
"8144" NA NA NA
"8145" NA NA NA
"8146" NA NA NA
"8147" NA NA NA
"8148" NA NA NA
"8149" NA NA NA
"8150" NA NA NA
"8151" NA NA NA
"8152" NA NA NA
"8153" NA NA NA
"8154" NA NA NA
"8155" NA NA NA
"8156" NA NA NA
"8157" NA NA NA
"8158" NA NA NA
"8159" NA NA NA
"8160" NA NA NA
"8161" NA NA NA
"8162" NA NA NA
"8163" NA NA NA
"8164" NA NA NA
"8165" NA NA NA
"8166" NA NA NA
"8167" NA NA NA
"8168" NA NA NA
"8169" NA NA NA
"8170" NA NA NA
"8171" NA NA NA
"8172" NA NA NA
"8173" NA NA NA
"8174" NA NA NA
"8175" NA NA NA
"8176" NA NA NA
"8177" NA NA NA
"8178" NA NA NA
"8179" NA NA NA
"8180" NA NA NA
"8181" NA NA NA
"8182" NA NA NA
"8183" NA NA NA
"8184" NA NA NA
"8185" NA NA NA
"8186" NA NA NA
"8187" NA NA NA
"8188" NA NA NA
"8189" NA NA NA
"8190" NA NA NA
"8191" NA NA NA
"8192" NA NA NA
"8193" NA NA NA
"8194" NA NA NA
"8195" NA NA NA
"8196" NA NA NA
"8197" NA NA NA
"8198" NA NA NA
"8199" NA NA NA
"8200" NA NA NA
"8201" NA NA NA
"8202" NA NA NA
"8203" NA NA NA
"8204" NA NA NA
"8205" NA NA NA
"8206" NA NA NA
"8207" NA NA NA
"8208" NA NA NA
"8209" NA NA NA
"8210" NA NA NA
"8211" NA NA NA
"8212" NA NA NA
"8213" NA NA NA
"8214" NA NA NA
"8215" NA NA NA
"8216" NA NA NA
"8217" NA NA NA
"8218" NA NA NA
"8219" NA NA NA
"8220" NA NA NA
"8221" NA NA NA
"8222" NA NA NA
"8223" NA NA NA
"8224" NA NA NA
"8225" NA NA NA
"8226" NA NA NA
"8227" NA NA NA
"8228" NA NA NA
"8229" NA NA NA
"8230" NA NA NA
"8231" NA NA NA
"8232" NA NA NA
"8233" NA NA NA
"8234" NA NA NA
"8235" NA NA NA
"8236" NA NA NA
"8237" NA NA NA
"8238" NA NA NA
"8239" NA NA NA
"8240" NA NA NA
"8241" NA NA NA
"8242" NA NA NA
"8243" NA NA NA
"8244" NA NA NA
"8245" NA NA NA
"8246" NA NA NA
"8247" NA NA NA
"8248" NA NA NA
"8249" NA NA NA
"8250" NA NA NA
"8251" NA NA NA
"8252" NA NA NA
"8253" NA NA NA
"8254" NA NA NA
"8255" NA NA NA
"8256" NA NA NA
"8257" NA NA NA
"8258" NA NA NA
"8259" NA NA NA
"8260" NA NA NA
"8261" NA NA NA
"8262" NA NA NA
"8263" NA NA NA
"8264" NA NA NA
"8265" NA NA NA
"8266" NA NA NA
"8267" NA NA NA
"8268" NA NA NA
"8269" NA NA NA
"8270" NA NA NA
"8271" NA NA NA
"8272" NA NA NA
"8273" NA NA NA
"8274" NA NA NA
"8275" NA NA NA
"8276" NA NA NA
"8277" NA NA NA
"8278" NA NA NA
"8279" NA NA NA
"8280" NA NA NA
"8281" NA NA NA
"8282" NA NA NA
"8283" NA NA NA
"8284" NA NA NA
"8285" NA NA NA
"8286" NA NA NA
"8287" NA NA NA
"8288" NA NA NA
"8289" NA NA NA
"8290" NA NA NA
"8291" NA NA NA
"8292" NA NA NA
"8293" NA NA NA
"8294" NA NA NA
"8295" NA NA NA
"8296" NA NA NA
"8297" NA NA NA
"8298" NA NA NA
"8299" NA NA NA
"8300" NA NA NA
"8301" NA NA NA
"8302" NA NA NA
"8303" NA NA NA
"8304" NA NA NA
"8305" NA NA NA
"8306" NA NA NA
"8307" NA NA NA
"8308" NA NA NA
"8309" NA NA NA
"8310" NA NA NA
"8311" NA NA NA
"8312" NA NA NA
"8313" NA NA NA
"8314" NA NA NA
"8315" NA NA NA
"8316" NA NA NA
"8317" NA NA NA
"8318" NA NA NA
"8319" NA NA NA
"8320" NA NA NA
"8321" NA NA NA
"8322" NA NA NA
"8323" NA NA NA
"8324" NA NA NA
"8325" NA NA NA
"8326" NA NA NA
"8327" NA NA NA
"8328" NA NA NA
"8329" NA NA NA
"8330" NA NA NA
"8331" NA NA NA
"8332" NA NA NA
"8333" NA NA NA
"8334" NA NA NA
"8335" NA NA NA
"8336" NA NA NA
"8337" NA NA NA
"8338" NA NA NA
"8339" NA NA NA
"8340" NA NA NA
"8341" NA NA NA
"8342" NA NA NA
"8343" NA NA NA
"8344" NA NA NA
"8345" NA NA NA
"8346" NA NA NA
"8347" NA NA NA
"8348" NA NA NA
"8349" NA NA NA
"8350" NA NA NA
"8351" NA NA NA
"8352" NA NA NA
"8353" NA NA NA
"8354" NA NA NA
"8355" NA NA NA
"8356" NA NA NA
"8357" NA NA NA
"8358" NA NA NA
"8359" NA NA NA
"8360" NA NA NA
"8361" NA NA NA
"8362" NA NA NA
"8363" NA NA NA
"8364" NA NA NA
"8365" NA NA NA
"8366" NA NA NA
"8367" NA NA NA
"8368" NA NA NA
"8369" NA NA NA
"8370" NA NA NA
"8371" NA NA NA
"8372" NA NA NA
"8373" NA NA NA
"8374" NA NA NA
"8375" NA NA NA
"8376" NA NA NA
"8377" NA NA NA
"8378" NA NA NA
"8379" NA NA NA
"8380" NA NA NA
"8381" NA NA NA
"8382" NA NA NA
"8383" NA NA NA
"8384" NA NA NA
"8385" NA NA NA
"8386" NA NA NA
"8387" NA NA NA
"8388" NA NA NA
"8389" NA NA NA
"8390" NA NA NA
"8391" NA NA NA
"8392" NA NA NA
"8393" NA NA NA
"8394" NA NA NA
"8395" NA NA NA
"8396" NA NA NA
"8397" NA NA NA
"8398" NA NA NA
"8399" NA NA NA
"8400" NA NA NA
"8401" NA NA NA
"8402" NA NA NA
"8403" NA NA NA
"8404" NA NA NA
"8405" NA NA NA
"8406" NA NA NA
"8407" NA NA NA
"8408" NA NA NA
"8409" NA NA NA
"8410" NA NA NA
"8411" NA NA NA
"8412" NA NA NA
"8413" NA NA NA
"8414" NA NA NA
"8415" NA NA NA
"8416" NA NA NA
"8417" NA NA NA
"8418" NA NA NA
"8419" NA NA NA
"8420" NA NA NA
"8421" NA NA NA
"8422" NA NA NA
"8423" NA NA NA
"8424" NA NA NA
"8425" NA NA NA
"8426" NA NA NA
"8427" NA NA NA
"8428" NA NA NA
"8429" NA NA NA
"8430" NA NA NA
"8431" NA NA NA
"8432" NA NA NA
"8433" NA NA NA
"8434" NA NA NA
"8435" NA NA NA
"8436" NA NA NA
"8437" NA NA NA
"8438" NA NA NA
"8439" NA NA NA
"8440" NA NA NA
"8441" NA NA NA
"8442" NA NA NA
"8443" NA NA NA
"8444" NA NA NA
"8445" NA NA NA
"8446" NA NA NA
"8447" NA NA NA
"8448" NA NA NA
"8449" NA NA NA
"8450" NA NA NA
"8451" NA NA NA
"8452" NA NA NA
"8453" NA NA NA
"8454" NA NA NA
"8455" NA NA NA
"8456" NA NA NA
"8457" NA NA NA
"8458" NA NA NA
"8459" NA NA NA
"8460" NA NA NA
"8461" NA NA NA
"8462" NA NA NA
"8463" NA NA NA
"8464" NA NA NA
"8465" NA NA NA
"8466" NA NA NA
"8467" NA NA NA
"8468" NA NA NA
"8469" NA NA NA
"8470" NA NA NA
"8471" NA NA NA
"8472" NA NA NA
"8473" NA NA NA
"8474" NA NA NA
"8475" NA NA NA
"8476" NA NA NA
"8477" NA NA NA
"8478" NA NA NA
"8479" NA NA NA
"8480" NA NA NA
"8481" NA NA NA
"8482" NA NA NA
"8483" NA NA NA
"8484" NA NA NA
"8485" NA NA NA
"8486" NA NA NA
"8487" NA NA NA
"8488" NA NA NA
"8489" NA NA NA
"8490" NA NA NA
"8491" NA NA NA
"8492" NA NA NA
"8493" NA NA NA
"8494" NA NA NA
"8495" NA NA NA
"8496" NA NA NA
"8497" NA NA NA
"8498" NA NA NA
"8499" NA NA NA
"8500" NA NA NA
"8501" NA NA NA
"8502" NA NA NA
"8503" NA NA NA
"8504" NA NA NA
"8505" NA NA NA
"8506" NA NA NA
"8507" NA NA NA
"8508" NA NA NA
"8509" NA NA NA
"8510" NA NA NA
"8511" NA NA NA
"8512" NA NA NA
"8513" NA NA NA
"8514" NA NA NA
"8515" NA NA NA
"8516" NA NA NA
"8517" NA NA NA
"8518" NA NA NA
"8519" NA NA NA
"8520" NA NA NA
"8521" NA NA NA
"8522" NA NA NA
"8523" NA NA NA
"8524" NA NA NA
"8525" NA NA NA
"8526" NA NA NA
"8527" NA NA NA
"8528" NA NA NA
"8529" NA NA NA
"8530" NA NA NA
"8531" NA NA NA
"8532" NA NA NA
"8533" NA NA NA
"8534" NA NA NA
"8535" NA NA NA
"8536" NA NA NA
"8537" NA NA NA
"8538" NA NA NA
"8539" NA NA NA
"8540" NA NA NA
"8541" NA NA NA
"8542" NA NA NA
"8543" NA NA NA
"8544" NA NA NA
"8545" NA NA NA
"8546" NA NA NA
"8547" NA NA NA
"8548" NA NA NA
"8549" NA NA NA
"8550" NA NA NA
"8551" NA NA NA
"8552" NA NA NA
"8553" NA NA NA
"8554" NA NA NA
"8555" NA NA NA
"8556" NA NA NA
"8557" NA NA NA
"8558" NA NA NA
"8559" NA NA NA
"8560" NA NA NA
"8561" NA NA NA
"8562" NA NA NA
"8563" NA NA NA
"8564" NA NA NA
"8565" NA NA NA
"8566" NA NA NA
"8567" NA NA NA
"8568" NA NA NA
"8569" NA NA NA
"8570" NA NA NA
"8571" NA NA NA
"8572" NA NA NA
"8573" NA NA NA
"8574" NA NA NA
"8575" NA NA NA
"8576" NA NA NA
"8577" NA NA NA
"8578" NA NA NA
"8579" NA NA NA
"8580" NA NA NA
"8581" NA NA NA
"8582" NA NA NA
"8583" NA NA NA
"8584" NA NA NA
"8585" NA NA NA
"8586" NA NA NA
"8587" NA NA NA
"8588" NA NA NA
"8589" NA NA NA
"8590" NA NA NA
"8591" NA NA NA
"8592" NA NA NA
"8593" NA NA NA
"8594" NA NA NA
"8595" NA NA NA
"8596" NA NA NA
"8597" NA NA NA
"8598" NA NA NA
"8599" NA NA NA
"8600" NA NA NA
"8601" NA NA NA
"8602" NA NA NA
"8603" NA NA NA
"8604" NA NA NA
"8605" NA NA NA
"8606" NA NA NA
"8607" NA NA NA
"8608" NA NA NA
"8609" NA NA NA
"8610" NA NA NA
"8611" NA NA NA
"8612" NA NA NA
"8613" NA NA NA
"8614" NA NA NA
"8615" NA NA NA
"8616" NA NA NA
"8617" NA NA NA
"8618" NA NA NA
"8619" NA NA NA
"8620" NA NA NA
"8621" NA NA NA
"8622" NA NA NA
"8623" NA NA NA
"8624" NA NA NA
"8625" NA NA NA
"8626" NA NA NA
"8627" NA NA NA
"8628" NA NA NA
"8629" NA NA NA
"8630" NA NA NA
"8631" NA NA NA
"8632" NA NA NA
"8633" NA NA NA
"8634" NA NA NA
"8635" NA NA NA
"8636" NA NA NA
"8637" NA NA NA
"8638" NA NA NA
"8639" NA NA NA
"8640" NA NA NA
"8641" NA NA NA
"8642" NA NA NA
"8643" NA NA NA
"8644" NA NA NA
"8645" NA NA NA
"8646" NA NA NA
"8647" NA NA NA
"8648" NA NA NA
"8649" NA NA NA
"8650" NA NA NA
"8651" NA NA NA
"8652" NA NA NA
"8653" NA NA NA
"8654" NA NA NA
"8655" NA NA NA
"8656" NA NA NA
"8657" NA NA NA
"8658" NA NA NA
"8659" NA NA NA
"8660" NA NA NA
"8661" NA NA NA
"8662" NA NA NA
"8663" NA NA NA
"8664" NA NA NA
"8665" NA NA NA
"8666" NA NA NA
"8667" NA NA NA
"8668" NA NA NA
"8669" NA NA NA
"8670" NA NA NA
"8671" NA NA NA
"8672" NA NA NA
"8673" NA NA NA
"8674" NA NA NA
"8675" NA NA NA
"8676" NA NA NA
"8677" NA NA NA
"8678" NA NA NA
"8679" NA NA NA
"8680" NA NA NA
"8681" NA NA NA
"8682" NA NA NA
"8683" NA NA NA
"8684" NA NA NA
"8685" NA NA NA
"8686" NA NA NA
"8687" NA NA NA
"8688" NA NA NA
"8689" NA NA NA
"8690" NA NA NA
"8691" NA NA NA
"8692" NA NA NA
"8693" NA NA NA
"8694" NA NA NA
"8695" NA NA NA
"8696" NA NA NA
"8697" NA NA NA
"8698" NA NA NA
"8699" NA NA NA
"8700" NA NA NA
"8701" NA NA NA
"8702" NA NA NA
"8703" NA NA NA
"8704" NA NA NA
"8705" NA NA NA
"8706" NA NA NA
"8707" NA NA NA
"8708" NA NA NA
"8709" NA NA NA
"8710" NA NA NA
"8711" NA NA NA
"8712" NA NA NA
"8713" NA NA NA
"8714" NA NA NA
"8715" NA NA NA
"8716" NA NA NA
"8717" NA NA NA
"8718" NA NA NA
"8719" NA NA NA
"8720" NA NA NA
"8721" NA NA NA
"8722" NA NA NA
"8723" NA NA NA
"8724" NA NA NA
"8725" NA NA NA
"8726" NA NA NA
"8727" NA NA NA
"8728" NA NA NA
"8729" NA NA NA
"8730" NA NA NA
"8731" NA NA NA
"8732" NA NA NA
"8733" NA NA NA
"8734" NA NA NA
"8735" NA NA NA
"8736" NA NA NA
"8737" NA NA NA
"8738" NA NA NA
"8739" NA NA NA
"8740" NA NA NA
"8741" NA NA NA
"8742" NA NA NA
"8743" NA NA NA
"8744" NA NA NA
"8745" NA NA NA
"8746" NA NA NA
"8747" NA NA NA
"8748" NA NA NA
"8749" NA NA NA
"8750" NA NA NA
"8751" NA NA NA
"8752" NA NA NA
"8753" NA NA NA
"8754" NA NA NA
"8755" NA NA NA
"8756" NA NA NA
"8757" NA NA NA
"8758" NA NA NA
"8759" NA NA NA
"8760" NA NA NA
"8761" NA NA NA
"8762" NA NA NA
"8763" NA NA NA
"8764" NA NA NA
"8765" NA NA NA
"8766" NA NA NA
"8767" NA NA NA
"8768" NA NA NA
"8769" NA NA NA
"8770" NA NA NA
"8771" NA NA NA
"8772" NA NA NA
"8773" NA NA NA
"8774" NA NA NA
"8775" NA NA NA
"8776" NA NA NA
"8777" NA NA NA
"8778" NA NA NA
"8779" NA NA NA
"8780" NA NA NA
"8781" NA NA NA
"8782" NA NA NA
"8783" NA NA NA
"8784" NA NA NA
"8785" NA NA NA
"8786" NA NA NA
"8787" NA NA NA
"8788" NA NA NA
"8789" NA NA NA
"8790" NA NA NA
"8791" NA NA NA
"8792" NA NA NA
"8793" NA NA NA
"8794" NA NA NA
"8795" NA NA NA
"8796" NA NA NA
"8797" NA NA NA
"8798" NA NA NA
"8799" NA NA NA
"8800" NA NA NA
"8801" NA NA NA
"8802" NA NA NA
"8803" NA NA NA
"8804" NA NA NA
"8805" NA NA NA
"8806" NA NA NA
"8807" NA NA NA
"8808" NA NA NA
"8809" NA NA NA
"8810" NA NA NA
"8811" NA NA NA
"8812" NA NA NA
"8813" NA NA NA
"8814" NA NA NA
"8815" NA NA NA
"8816" NA NA NA
"8817" NA NA NA
"8818" NA NA NA
"8819" NA NA NA
"8820" NA NA NA
"8821" NA NA NA
"8822" NA NA NA
"8823" NA NA NA
"8824" NA NA NA
"8825" NA NA NA
"8826" NA NA NA
"8827" NA NA NA
"8828" NA NA NA
"8829" NA NA NA
"8830" NA NA NA
"8831" NA NA NA
"8832" NA NA NA
"8833" NA NA NA
"8834" NA NA NA
"8835" NA NA NA
"8836" NA NA NA
"8837" NA NA NA
"8838" NA NA NA
"8839" NA NA NA
"8840" NA NA NA
"8841" NA NA NA
"8842" NA NA NA
"8843" NA NA NA
"8844" NA NA NA
"8845" NA NA NA
"8846" NA NA NA
"8847" NA NA NA
"8848" NA NA NA
"8849" NA NA NA
"8850" NA NA NA
"8851" NA NA NA
"8852" NA NA NA
"8853" NA NA NA
"8854" NA NA NA
"8855" NA NA NA
"8856" NA NA NA
"8857" NA NA NA
"8858" NA NA NA
"8859" NA NA NA
"8860" NA NA NA
"8861" NA NA NA
"8862" NA NA NA
"8863" NA NA NA
"8864" NA NA NA
"8865" NA NA NA
"8866" NA NA NA
"8867" NA NA NA
"8868" NA NA NA
"8869" NA NA NA
"8870" NA NA NA
"8871" NA NA NA
"8872" NA NA NA
"8873" NA NA NA
"8874" NA NA NA
"8875" NA NA NA
"8876" NA NA NA
"8877" NA NA NA
"8878" NA NA NA
"8879" NA NA NA
"8880" NA NA NA
"8881" NA NA NA
"8882" NA NA NA
"8883" NA NA NA
"8884" NA NA NA
"8885" NA NA NA
"8886" NA NA NA
"8887" NA NA NA
"8888" NA NA NA
"8889" NA NA NA
"8890" NA NA NA
"8891" NA NA NA
"8892" NA NA NA
"8893" NA NA NA
"8894" NA NA NA
"8895" NA NA NA
"8896" NA NA NA
"8897" NA NA NA
"8898" NA NA NA
"8899" NA NA NA
"8900" NA NA NA
"8901" NA NA NA
"8902" NA NA NA
"8903" NA NA NA
"8904" NA NA NA
"8905" NA NA NA
"8906" NA NA NA
"8907" NA NA NA
"8908" NA NA NA
"8909" NA NA NA
"8910" NA NA NA
"8911" NA NA NA
"8912" NA NA NA
"8913" NA NA NA
"8914" NA NA NA
"8915" NA NA NA
"8916" NA NA NA
"8917" NA NA NA
"8918" NA NA NA
"8919" NA NA NA
"8920" NA NA NA
"8921" NA NA NA
"8922" NA NA NA
"8923" NA NA NA
"8924" NA NA NA
"8925" NA NA NA
"8926" NA NA NA
"8927" NA NA NA
"8928" NA NA NA
"8929" NA NA NA
"8930" NA NA NA
"8931" NA NA NA
"8932" NA NA NA
"8933" NA NA NA
"8934" NA NA NA
"8935" NA NA NA
"8936" NA NA NA
"8937" NA NA NA
"8938" NA NA NA
"8939" NA NA NA
"8940" NA NA NA
"8941" NA NA NA
"8942" NA NA NA
"8943" NA NA NA
"8944" NA NA NA
"8945" NA NA NA
"8946" NA NA NA
"8947" NA NA NA
"8948" NA NA NA
"8949" NA NA NA
"8950" NA NA NA
"8951" NA NA NA
"8952" NA NA NA
"8953" NA NA NA
"8954" NA NA NA
"8955" NA NA NA
"8956" NA NA NA
"8957" NA NA NA
"8958" NA NA NA
"8959" NA NA NA
"8960" NA NA NA
"8961" NA NA NA
"8962" NA NA NA
"8963" NA NA NA
"8964" NA NA NA
"8965" NA NA NA
"8966" NA NA NA
"8967" NA NA NA
"8968" NA NA NA
"8969" NA NA NA
"8970" NA NA NA
"8971" NA NA NA
"8972" NA NA NA
"8973" NA NA NA
"8974" NA NA NA
"8975" NA NA NA
"8976" NA NA NA
"8977" NA NA NA
"8978" NA NA NA
"8979" NA NA NA
"8980" NA NA NA
"8981" NA NA NA
"8982" NA NA NA
"8983" NA NA NA
"8984" NA NA NA
"8985" NA NA NA
"8986" NA NA NA
"8987" NA NA NA
"8988" NA NA NA
"8989" NA NA NA
"8990" NA NA NA
"8991" NA NA NA
"8992" NA NA NA
"8993" NA NA NA
"8994" NA NA NA
"8995" NA NA NA
"8996" NA NA NA
"8997" NA NA NA
"8998" NA NA NA
"8999" NA NA NA
"9000" NA NA NA
"9001" NA NA NA
