# Supplementary material for: Adaptive switch to sexually dimorphic movements by partner-seeking termites
Source: Sci Adv. 2019 Jun 19;5(6):eaau6108. doi: 10.1126/sciadv.aau6108 (PMC6584256; doi:10.1126/sciadv.aau6108)
Supplement: Data file S1 [file aau6108_Data_file_S1.zip › Dataset/CfExperimetns/170703_172_F_01_set1_after-position_5FPS.txt]

"time" "x" "y"
"1" 0 36.1011896919963 48.727900091072
"2" 0.2 36.2297150748063 48.696742422512
"3" 0.4 35.9357573089277 48.3699578272577
"4" 0.6 35.8438209909828 48.0785170499107
"5" 0.8 35.6099056453078 47.7809744821841
"6" 1 35.6572700379582 47.6932958244076
"7" 1.2 35.6111193412945 47.4840793328656
"8" 1.4 35.323693436847 47.0652208963946
"9" 1.6 35.0661185412853 46.7725888745849
"10" 1.8 34.737872357341 46.5113029092763
"11" 2 34.7813441512208 46.5883230927784
"12" 2.2 34.7161650315924 46.4275360505783
"13" 2.4 34.7730940696262 46.387180240502
"14" 2.6 34.6872482015625 46.1322391086907
"15" 2.8 34.2412499771229 45.547221425572
"16" 3 34.4473734423773 45.7822705041825
"17" 3.2 34.4678719085352 45.7740711177193
"18" 3.4 34.4675666122307 45.7521770113124
"19" 3.6 34.4154299992812 45.6372865612532
"20" 3.8 34.4091375279522 45.6304145201964
"21" 4 34.419486987375 45.6129446326907
"22" 4.2 34.404221001249 45.6358226995699
"23" 4.4 34.387031082625 45.6170016207845
"24" 4.6 34.387031082625 45.6170016207845
"25" 4.8 34.3748601183438 45.5561467993782
"26" 5 34.3921755108263 45.5755952474565
"27" 5.2 34.4568278369726 45.7178467534005
"28" 5.4 34.4011112177739 45.6365706221778
"29" 5.6 34.392453789483 45.5994079496452
"30" 5.8 34.3892665658603 45.5072145552271
"31" 6 34.3667461421563 45.5267643704568
"32" 6.2 34.3706801912169 45.4992260270326
"33" 6.4 34.3446761269263 45.506976103682
"34" 6.6 34.3446761269263 45.506976103682
"35" 6.8 34.3323810665386 45.5372937370602
"36" 7 34.3132893578621 45.5334753953249
"37" 7.2 34.2767693765127 45.50300427217
"38" 7.4 34.3566627542728 45.604948821205
"39" 7.6 34.2133182287926 45.3930067023962
"40" 7.8 34.2189271700275 45.4027444475957
"41" 8 34.2667819555263 45.464134309412
"42" 8.2 34.307398202042 45.4841642392005
"43" 8.4 34.2216491562151 45.4647452440896
"44" 8.6 34.1694142412763 45.374556012302
"45" 8.8 34.1577301155663 45.390134846582
"46" 9 34.1726534048394 45.3371899469126
"47" 9.2 34.2445592066269 45.3349216250896
"48" 9.4 34.2292858396857 45.2585547903837
"49" 9.6 34.2620924084726 45.300556549472
"50" 9.8 34.2815493921875 45.2883855851907
"51" 10 34.279750933548 45.2824883138379
"52" 10.2 34.273435416 45.2762146209095
"53" 10.4 34.3079838725036 45.1796155991404
"54" 10.6 34.3871678350327 45.2020948159607
"55" 10.8 34.322119273125 45.008453406722
"56" 11 34.355697323518 45.0436715161315
"57" 11.2 34.3366817251247 45.1140205074351
"58" 11.4 34.322119273125 45.0855361805032
"59" 11.6 34.354575177875 45.1463910019095
"60" 11.8 34.3735789642089 45.1099208142035
"61" 12 34.3667461421562 45.122049073347
"62" 12.2 34.3302332493125 45.0530802757532
"63" 12.4 34.2637339227323 44.9364859657546
"64" 12.6 34.2004096303125 44.700122311597
"65" 12.8 34.1476687850937 44.7082362877845
"66" 13 34.1582415419442 44.716350263972
"67" 13.2 34.1314408327188 44.310651454597
"68" 13.4 34.1941083509329 44.2440132671847
"69" 13.6 34.385292373442 44.1241955936352
"70" 13.8 34.623743918544 44.1718859026556
"71" 14 34.6616715374932 44.1490774939937
"72" 14.2 34.7589501279773 44.1546922912457
"73" 14.4 34.8197477063265 44.1818636623443
"74" 14.6 34.8860406181563 44.2038886100246
"75" 14.8 35.0450083148909 44.1559891329822
"76" 15 35.3341414966401 44.1384257664881
"77" 15.2 35.443598897651 43.8472152988772
"78" 15.4 35.6451113700644 43.6910086200332
"79" 15.6 35.7934248488265 43.7095266655571
"80" 15.8 35.8182846907626 43.7012400515783
"81" 16 35.8434898082812 43.7954139666907
"82" 16.2 35.8496798519707 43.8330142996421
"83" 16.4 35.8597177606563 43.8278698714407
"84" 16.6 35.8617253423934 43.796877828374
"85" 16.8 35.8781663801984 43.8759131514983
"86" 17 35.9084016177813 43.823812883347
"87" 17.2 35.9068642328194 43.8554146853404
"88" 17.4 35.9099073040841 43.8571052804874
"89" 17.6 35.9084016177813 43.823812883347
"90" 17.8 35.9246295701563 43.976749040578
"91" 18 35.9324976682775 43.937408549972
"92" 18.2 35.9789435332073 44.0367633604312
"93" 18.4 36.0033105513684 44.0082214330629
"94" 18.6 35.9988144952991 44.0288149755944
"95" 18.8 36.0229807966714 44.0554300217902
"96" 19 36.0308488947926 44.086902414275
"97" 19.2 36.0466637720163 44.104881018482
"98" 19.4 36.0814462188493 44.1302159049225
"99" 19.6 36.1187347869135 44.0584092045739
"100" 19.8 36.115546656921 44.0786871941779
"101" 20 36.1410022684896 44.1380450520629
"102" 20.2 36.1488703666108 44.0908364633356
"103" 20.4 36.1764087100351 44.1459131501841
"104" 20.6 36.0895055662863 43.984145052812
"105" 20.8 36.0584683526305 43.9775601847142
"106" 21 36.0741234344593 43.9649468933962
"107" 21.2 36.074738129625 44.0144913237532
"108" 21.4 36.1348873878845 44.0940435685481
"109" 21.6 36.1815436793352 44.1546922912457
"110" 21.8 36.1729877978084 44.0855768107872
"111" 22 36.1518209034063 44.0144913237532
"112" 22.2 36.1518209034063 44.0144913237532
"113" 22.4 36.1186958047439 44.0217269829307
"114" 22.6 36.144646440251 44.0358011875299
"115" 22.8 36.1580358638903 44.0492778386847
"116" 23 36.2061418387247 44.1095956656983
"117" 23.2 36.1468019490635 43.97354502124
"118" 23.4 36.1558778915 43.9658074666282
"119" 23.6 36.2070294011769 44.0458179637761
"120" 23.8 36.1558778915 43.9658074666282
"121" 24 36.1599348795937 43.986092407097
"122" 24.2 36.1692445996405 43.9784054822878
"123" 24.4 36.1599348795937 43.986092407097
"124" 24.6 36.1692445996405 43.9784054822878
"125" 24.8 36.1692445996405 43.9784054822878
"126" 25 36.1628626029604 43.9574843673431
"127" 25.2 36.1315359629375 43.9333515618782
"128" 25.4 36.1599348795937 43.986092407097
"129" 25.6 36.1538079996154 43.9692020893189
"130" 25.8 36.1599348795937 43.986092407097
"131" 26 36.1628626029604 43.9574843673431
"132" 26.2 36.1477639153125 43.9171236095032
"133" 26.4 36.1477639153125 43.9171236095032
"134" 26.6 36.1628626029604 43.9574843673431
"135" 26.8 36.1477639153125 43.9171236095032
"136" 27 36.144646440251 43.9456079364351
"137" 27.2 36.144646440251 43.9456079364351
"138" 27.4 36.144646440251 43.9456079364351
"139" 27.6 36.1558778915 43.9658074666282
"140" 27.8 36.1468019490635 43.97354502124
"141" 28 36.1538079996154 43.9692020893189
"142" 28.2 36.1599348795937 43.986092407097
"143" 28.4 36.1599348795937 43.986092407097
"144" 28.6 36.1599348795937 43.986092407097
"145" 28.8 36.1599348795937 43.986092407097
"146" 29 36.144646440251 43.9456079364351
"147" 29.2 36.144646440251 43.9743057890562
"148" 29.4 36.1828957058265 44.0202746897592
"149" 29.6 36.1382103627047 44.0295414408752
"150" 29.8 36.1331760219541 43.9664116988975
"151" 30 36.1256467866724 43.9709114193913
"152" 30.2 36.1580358638903 43.9871282338443
"153" 30.4 36.1538925569009 43.9664116988975
"154" 30.6 36.144646440251 43.9743057890562
"155" 30.8 36.1298346453498 43.987662854101
"156" 31 36.1599348795937 44.0144913237532
"157" 31.2 36.1456059429222 44.0285613037379
"158" 31.4 36.1599348795937 44.0144913237532
"159" 31.6 36.1298346453498 43.987662854101
"160" 31.8 36.1298346453498 43.987662854101
"161" 32 36.1456059429222 44.0285613037379
"162" 32.2 36.1599348795937 44.0144913237532
"163" 32.4 36.144646440251 43.9743057890562
"164" 32.6 36.1331760219541 43.9664116988975
"165" 32.8 36.1433541456454 44.0009092331785
"166" 33 36.1580358638903 43.9871282338443
"167" 33.2 36.1580358638903 43.9871282338443
"168" 33.4 36.1241479740931 43.9333088567404
"169" 33.6 36.144646440251 43.9743057890562
"170" 33.8 36.1639918676875 44.0388332523157
"171" 34 36.1248894079754 44.0202746897592
"172" 34.2 36.1591496560918 44.0421050169075
"173" 34.4 36.1580358638903 43.9871282338443
"174" 34.6 36.1456059429222 44.0285613037379
"175" 34.8 36.1456059429222 44.0285613037379
"176" 35 36.1468019490635 43.97354502124
"177" 35.2 36.137911229942 43.9850988589924
"178" 35.4 36.1213320231866 43.9610128443356
"179" 35.6 36.1284526519863 43.984145052812
"180" 35.8 36.1538079996154 43.9970214362475
"181" 36 36.137911229942 43.9850988589924
"182" 36.2 36.1180402678501 43.9850988589924
"183" 36.4 36.8131099626875 45.4182092041907
"184" 36.6 38.0407545598563 46.465074411902
"185" 36.8 39.2489428779541 46.8708698984401
"186" 37 41.9201203385199 47.4505143610932
"187" 37.2 45.2601279909745 47.1475925834265
"188" 37.4 48.6984868699441 47.1239882890629
"189" 37.6 50.7723518905247 46.614508230193
"190" 37.8 52.3031773431963 45.713395657892
"191" 38 54.0376738822685 45.268763010125
"192" 38.2 56.5267381377998 44.8937330305264
"193" 38.4 58.2464239400351 45.0900849247296
"194" 38.6 59.4384408053987 44.975997501972
"195" 38.8 60.7106577402256 45.136670297764
"196" 39 61.5704662283407 45.5860424689234
"197" 39.2 62.7312788201068 45.7999275987937
"198" 39.4 64.9717002846315 45.5955518025462
"199" 39.6 67.7262232803963 45.121399955252
"200" 39.8 68.7621370790351 45.2671171324568
"201" 40 68.9112838213621 46.0833166052073
"202" 40.2 68.9282277128125 47.296594691597
"203" 40.4 69.2295807884163 48.576006456842
"204" 40.6 69.6126103966274 48.8245188229047
"205" 40.8 70.5901853047685 49.5569166295434
"206" 41 71.7162800861285 50.2843410344164
"207" 41.2 71.4307466754731 50.8630487397937
"208" 41.4 70.1253637595163 52.240927221212
"209" 41.6 69.0449257820974 53.2159789667367
"210" 41.8 68.4213360289848 54.9612884262005
"211" 42 67.8383297937445 55.7208111450896
"212" 42.2 67.0835585536417 56.8428846173603
"213" 42.4 66.1760536441271 58.8431766887487
"214" 42.6 65.7901856957695 61.0998460315474
"215" 42.8 66.131531038068 62.3150873219426
"216" 43 66.5714967881095 63.3199535361869
"217" 43.2 67.3992204941857 64.8542845759131
"218" 43.4 68.8561381551467 66.7589028053374
"219" 43.6 69.5489468911563 68.6725528815585
"220" 43.8 70.2515217704504 70.188507980119
"221" 44 71.42067576703 71.1474307535836
"222" 44.2 73.1033411200883 72.5843135269817
"223" 44.4 74.979069416637 74.6044936266354
"224" 44.6 76.5515542190351 76.4208516433962
"225" 44.8 78.0980250096612 77.6439903424175
"226" 45 79.9913932352751 78.5154795867938
"227" 45.2 81.8996669525601 79.5065835479143
"228" 45.4 83.7646331716563 80.645036822222
"229" 45.6 85.4168729413006 82.0935070455493
"230" 45.8 86.7870893015 83.4119027021595
"231" 46 88.5827645800272 84.2999904829397
"232" 46.2 90.4966159956079 84.7271520680365
"233" 46.4 92.295702262752 85.5444973371422
"234" 46.6 94.1540892745958 86.5480882454884
"235" 46.8 95.9293824924222 87.3385492635358
"236" 47 97.6247156261997 88.2651188070046
"237" 47.2 99.5800814669305 88.5841699099397
"238" 47.4 101.431212394412 88.4638907130417
"239" 47.6 103.411511952519 88.1915696640379
"240" 47.8 105.609848556125 87.8738209128035
"241" 48 108.313727083624 87.8067429533337
"242" 48.2 110.629467396723 87.6273837974386
"243" 48.4 112.267973173624 87.4099762731568
"244" 48.6 113.575381684531 86.9009124627845
"245" 48.8 113.530455879535 86.6562120230246
"246" 49 113.617160030007 86.7129099081422
"247" 49.2 113.640293494031 86.779202819972
"248" 49.4 113.639587930885 86.7919029566133
"249" 49.6 113.720022129613 86.8003697143741
"250" 49.8 113.701540927189 86.8545842761655
"251" 50 113.745422402895 86.8003697143741
"252" 50.2 113.753889160656 86.8003697143741
"253" 50.4 113.729820736909 86.7704506658821
"254" 50.6 113.830089980504 86.7157021367654
"255" 50.8 113.713230115145 86.7963224180819
"256" 51 113.714942074956 86.7956015928983
"257" 51.2 113.678044835872 86.8365985252141
"258" 51.4 113.683452941837 86.8869288016954
"259" 51.6 113.672225916447 86.8629599935204
"260" 51.8 113.642019871943 86.8744988807273
"261" 52 113.718292361898 86.8922750042623
"262" 52.2 113.716599397752 86.882785494706
"263" 52.4 113.700026169795 86.8993587226635
"264" 52.6 113.721433255906 86.8806275223157
"265" 52.8 113.719041768188 86.8529972981404
"266" 53 113.743851251971 86.8715515798792
"267" 53.2 113.797861676769 86.9048385802946
"268" 53.4 113.810425252801 86.8797114282301
"269" 53.6 113.700026169795 86.882785494706
"270" 53.8 113.723141461419 86.8324988319825
"271" 54 114.071824554126 86.4533190416658
"272" 54.2 114.430228337059 86.0379518340687
"273" 54.4 114.930091148796 84.995426294912
"274" 54.6 114.983279492096 84.5603991497902
"275" 54.8 115.502533824738 83.7945843137781
"276" 55 116.055661925526 82.822178912852
"277" 55.2 116.804744207156 82.0864608272955
"278" 55.4 117.752582668205 80.9749526695351
"279" 55.6 118.596060488551 80.0758101850681
"280" 55.8 119.155994195712 79.0907596058609
"281" 56 118.970551697204 78.7987951635585
"282" 56.2 118.306070811037 78.3265283789423
"283" 56.4 118.003016210526 77.412428709122
"284" 56.6 117.51556065574 76.5565568604967
"285" 56.8 117.485655841503 75.1507158038291
"286" 57 117.430952251744 73.861752729472
"287" 57.2 117.735765017699 72.4058735735434
"288" 57.4 117.755511299244 70.9216295932955
"289" 57.6 118.274805775245 69.4973881260308
"290" 57.8 118.781772462213 67.9139763561434
"291" 58 119.126295982215 66.6336318245602
"292" 58.2 119.601623921341 66.1032159648652
"293" 58.4 120.528435125204 65.2534481465489
"294" 58.6 121.543306300656 64.3161105213331
"295" 58.8 122.250123781878 63.7535415056664
"296" 59 122.379741331642 63.0808284830863
"297" 59.2 122.395733082015 62.5548503652455
"298" 59.4 122.380857706729 61.9967562493118
"299" 59.6 122.243196999127 61.5908499692393
"300" 59.8 122.274982133952 61.5014098195351
"301" 60 122.329737838829 61.2463922139527
"302" 60.2 122.252294511214 61.0665637170593
"303" 60.4 121.884575318919 60.5651148409027
"304" 60.6 121.818344998641 60.5120033715802
"305" 60.8 121.703676653539 60.2035443423249
"306" 61 121.769835268503 59.9851975353393
"307" 61.2 121.741822999613 59.5616180754477
"308" 61.4 121.348570872156 58.6717466152888
"309" 61.6 120.663922102483 57.1425204488878
"310" 61.8 119.890042254615 55.5658955661148
"311" 62 118.731813551688 54.2218733676282
"312" 62.2 117.309758085066 52.778397003872
"313" 62.4 116.152949336507 51.2972031982297
"314" 62.6 114.972021415529 49.6593155022805
"315" 62.8 113.417159148875 47.4183043344095
"316" 63 112.081573573641 45.2945338042606
"317" 63.2 110.774851435305 42.963731407472
"318" 63.4 109.747903202942 41.4455899036556
"319" 63.6 109.411100041583 40.5493902211176
"320" 63.8 108.572320697167 39.4042889875699
"321" 64 107.860161804217 38.0754747328801
"322" 64.2 107.348118486314 37.4065972320667
"323" 64.4 106.390576275097 36.3677917946155
"324" 64.6 105.013264350675 35.473907234395
"325" 64.8 103.837806895552 34.1466510655858
"326" 65 102.82961345598 33.2193232990014
"327" 65.2 100.986429464923 32.3705022241176
"328" 65.4 98.9072600918163 31.049817891842
"329" 65.6 97.4849730223795 29.8370510183894
"330" 65.8 96.5522596431562 27.5185390882073
"331" 66 96.3988317297926 25.5850696822447
"332" 66.2 95.8581007007481 23.6173627148597
"333" 66.4 95.3046546645663 22.053041095142
"334" 66.6 94.5419605731866 20.3016417938508
"335" 66.8 93.6159548487151 18.8050832482661
"336" 67 92.5390712655252 17.2492016693312
"337" 67.2 91.3593148831562 15.3661289820885
"338" 67.4 90.7236690505053 13.8232279464625
"339" 67.6 90.1374455278621 12.3482673738837
"340" 67.8 89.0797648671857 10.9316625900896
"341" 68 87.1544721122118 9.51251224513863
"342" 68.2 84.9180660943101 8.29333531029889
"343" 68.4 82.7363573108852 7.44726517216823
"344" 68.6 81.3873912426091 6.66945663911347
"345" 68.8 79.8194376387118 6.02530559033308
"346" 69 78.0199380309063 5.44600375266197
"347" 69.2 76.4110524668706 5.81377551905768
"348" 69.4 75.4719888352355 6.35539892302147
"349" 69.6 74.8564419032151 6.22746557220726
"350" 69.8 73.4602286891137 6.4363369892592
"351" 70 71.4461712638691 7.36185331586305
"352" 70.2 69.9952155814688 8.10608970597197
"353" 70.4 68.4535601058438 9.02702600325321
"354" 70.6 67.2239238963381 9.62463264336591
"355" 70.8 66.3864435323162 10.489651350812
"356" 71 65.7722597929744 11.0251541089417
"357" 71.2 65.3621351784063 12.024166527392
"358" 71.4 65.1939545810654 12.8348166768205
"359" 71.6 65.3959158139624 13.7295719779618
"360" 71.8 65.5312475242089 13.8948565489614
"361" 72 65.2813406921137 13.8487131932273
"362" 72.2 64.7101948308193 13.461313989722
"363" 72.4 64.1926756427369 12.8216185767462
"364" 72.6 63.5100546783176 11.921228961101
"365" 72.8 62.8559748811889 10.764651642885
"366" 73 61.5588932490654 9.80953294921439
"367" 73.2 60.0242635566018 8.59967653464523
"368" 73.4 59.1618326200336 7.74968712928329
"369" 73.6 59.1287643397223 6.71722193289649
"370" 73.8 59.3478063674255 6.41713435494312
"371" 74 59.2183288129087 6.51735710117989
"372" 74.2 59.4348755734375 7.31903401578446
"373" 74.4 58.4946038435392 8.68200937749324
"374" 74.6 57.4045374410654 10.2580145421235
"375" 74.8 56.235784423512 11.9708389792797
"376" 75 55.5582462028067 12.6776456876516
"377" 75.2 55.0099997993463 14.177940366602
"378" 75.4 54.563772072797 15.6572868072244
"379" 75.6 54.8223211200374 16.670592412873
"380" 75.8 55.2943135249563 17.7526678798772
"381" 76 55.5677379633399 18.8324350431454
"382" 76.2 55.1586009995274 19.738018290807
"383" 76.4 54.2612322416411 20.7658595830023
"384" 76.6 53.4126347178033 21.6612028662661
"385" 76.8 52.1658292532175 22.0396083247679
"386" 77 50.7641525040615 22.1639377970562
"387" 77.2 48.7463849311872 22.9742400510338
"388" 77.4 47.0399404546408 23.030452339673
"389" 77.6 45.0668088201363 23.813449368782
"390" 77.8 42.765651009251 24.619654042772
"391" 78 40.8473292457073 25.3540848016862
"392" 78.2 38.8603185030272 25.9714948238429
"393" 78.4 36.9685174453807 26.9715811159618
"394" 78.6 34.9327771209963 28.136575881482
"395" 78.8 33.0555275902563 29.079095355422
"396" 79 31.292111521879 30.6067080286947
"397" 79.2 30.2163243832169 32.0054377491538
"398" 79.4 29.4334486201563 33.8754088835596
"399" 79.6 28.8816982394063 35.8518312791282
"400" 79.8 28.8614132989375 37.7626726712845
"401" 80 29.0016439743519 39.517760998798
"402" 80.2 29.2884328755286 41.1033865692486
"403" 80.4 30.0261216634171 42.7901628733741
"404" 80.6 30.3139914272867 43.7003393326676
"405" 80.8 30.3854884928229 45.3438310891386
"406" 81 30.5977178841669 46.9413061172592
"407" 81.2 30.6797553625563 48.346218651212
"408" 81.4 30.2816295976229 49.013512052872
"409" 81.6 29.7753174835229 49.6409928780386
"410" 81.8 29.7559137383176 50.7175517487139
"411" 82 30.2919596490272 51.8985278957462
"412" 82.2 31.340651270414 53.0237234921472
"413" 82.4 32.2493229162663 53.720916477812
"414" 82.6 33.2618642783265 54.5939941266103
"415" 82.8 33.8055730793821 55.9900658235849
"416" 83 34.8197477063265 57.2457105998018
"417" 83.2 35.1590717344037 58.3558605859204
"418" 83.4 35.912458605875 59.792118020347
"419" 83.6 36.6888490180841 61.286929922106
"420" 83.8 37.3786541029563 62.857902783032
"421" 84 38.2752657354541 64.7906726274294
"422" 84.2 39.0728523309063 66.289141033202
"423" 84.4 39.7894787077863 67.582184278442
"424" 84.6 41.2178341547305 68.9175294573581
"425" 84.8 42.6073948899427 69.581984784671
"426" 85 44.0829514492949 69.7658818191403
"427" 85.2 45.4429477901082 69.4627293318181
"428" 85.4 46.1997871798327 69.4935697842955
"429" 85.6 46.9256057510495 69.3891399913991
"430" 85.8 47.2517403279063 69.79602650752
"431" 86 47.3453987958991 70.6217261238577
"432" 86.2 47.1956801287926 71.1846323437295
"433" 86.4 46.9275158773624 71.8066582245802
"434" 86.6 46.9352952565938 72.0888489325032
"435" 86.8 46.8866113994688 72.6487132894407
"436" 87 46.8098407016947 73.3146389065434
"437" 87.2 47.2656500013705 73.9147419617169
"438" 87.4 47.5048963849562 74.0988516546983
"439" 87.6 47.8816498262175 74.4115160140128
"440" 87.8 48.3033116418063 74.806868675792
"441" 88 49.1278254612387 75.1753803794565
"442" 88.2 49.8590313428229 75.5868332425477
"443" 88.4 50.5652539850119 75.733488102374
"444" 88.6 51.5281303377663 75.706546355462
"445" 88.8 53.0155271773327 75.5647331434131
"446" 89 54.422045775411 75.5653815410663
"447" 89.2 55.7979263360869 75.4575549372789
"448" 89.4 56.9636925316268 75.8511087735602
"449" 89.6 58.1624357039581 76.1753076001418
"450" 89.8 59.2186960650134 76.9311540072577
"451" 90 60.6175860733504 77.6928099134574
"452" 90.2 61.534835025964 78.3306811527412
"453" 90.4 62.3513727201268 78.8408703522955
"454" 90.6 62.6821597424961 79.5153822733991
"455" 90.8 63.2013209044736 80.1357287784527
"456" 91 64.2489311051769 81.0535797057245
"457" 91.2 65.6870358670089 81.3881062204456
"458" 91.4 67.2042536510351 81.6334666486992
"459" 91.6 68.6999004228962 81.751134056102
"460" 91.8 70.0966402838125 81.5091752861907
"461" 92 71.6330303068052 81.0448659466954
"462" 92.2 73.2813759374063 80.3651046437532
"463" 92.4 74.5604035307175 79.9475660527985
"464" 92.6 76.2556350486963 79.792095645392
"465" 92.8 77.988820513981 79.680393797539
"466" 93 79.5611017503987 79.9614957979417
"467" 93.2 80.8717078884758 80.2385015204565
"468" 93.4 82.8688502005563 80.535984982262
"469" 93.6 84.3685097024593 80.7719099044265
"470" 93.8 86.1445050925878 80.8387473274141
"471" 94 87.9294586263498 80.7863770525849
"472" 94.2 89.8428645250499 80.5103793450677
"473" 94.4 90.9738182185746 79.7448822394617
"474" 94.6 91.8893164617542 79.8088790287142
"475" 94.8 93.6072390686671 79.866095108222
"476" 95 95.12825682225 79.4035984655345
"477" 95.2 97.0265132717481 78.9261986012781
"478" 95.4 98.4623378395325 78.6697254707542
"479" 95.6 99.9316889006305 78.0100857922606
"480" 95.8 100.855530778833 78.1955705990308
"481" 96 102.319024799136 78.168002171702
"482" 96.2 103.798040378594 78.0039375731907
"483" 96.4 105.418078439719 76.981931067671
"484" 96.6 106.911156133463 75.2184738171403
"485" 96.8 108.432369085685 73.2226210667027
"486" 97 109.136412557954 71.2228380124912
"487" 97.2 109.573447298371 69.3949709224766
"488" 97.4 110.711607372015 67.4379330912172
"489" 97.6 111.653393422176 65.7099638374088
"490" 97.8 111.707330034722 64.0649684994625
"491" 98 111.654217065245 62.659002715665
"492" 98.2 111.283183411563 60.846934924722
"493" 98.4 110.889070021795 59.1468477903431
"494" 98.6 110.278156815611 57.2580986691841
"495" 98.8 109.14382595535 55.0929666683291
"496" 99 107.926805954002 53.4120361289143
"497" 99.2 106.783117074448 51.9915146219137
"498" 99.4 105.872021867732 50.9636201722144
"499" 99.6 105.016759601956 50.0984665830863
"500" 99.8 103.822382307156 49.1609000438543
"501" 100 102.394322498156 47.961940738972
"502" 100.2 101.319181265079 46.3120463965351
"503" 100.4 99.8489927559442 44.7950312451841
"504" 100.6 98.3401163390991 43.8372589010291
"505" 100.8 96.9441800024015 42.8351325395946
"506" 101 95.6618655769959 41.9496374779248
"507" 101.2 93.9864060412223 40.9722860820569
"508" 101.4 92.7322980053078 39.8696018213053
"509" 101.6 91.4430329178385 38.3719792008785
"510" 101.8 90.0992621105092 37.1598519698249
"511" 102 88.5681070746563 36.0470174840831
"512" 102.2 87.0358310577434 35.1403695597518
"513" 102.4 85.4474412141657 34.0095759498399
"514" 102.6 83.8147079961277 32.8022512860291
"515" 102.8 82.730765078529 31.7611333024901
"516" 103 81.6707636594991 31.2592048430577
"517" 103.2 80.4166817662909 31.2009625436547
"518" 103.4 78.7688504498572 31.0703106107664
"519" 103.6 77.7240536176999 30.9979010484768
"520" 103.8 76.2849380941277 31.3482267532291
"521" 104 74.5653315293163 31.400341663142
"522" 104.2 72.9052692764798 31.8523569577661
"523" 104.4 71.9122409263504 32.582253369671
"524" 104.6 70.9641528764929 33.0862106133581
"525" 104.8 69.6824797564134 33.1583389267148
"526" 105 68.2157581883486 33.18576594952
"527" 105.2 66.6354052878293 32.9947754331066
"528" 105.4 65.1884006294504 33.0856813382661
"529" 105.6 63.5881881559277 33.2436515906291
"530" 105.8 62.5742391969216 32.9050503965842
"531" 106 61.3700588941563 32.2417143986749
"532" 106.2 59.2720602210713 31.4780153793399
"533" 106.4 57.0556293035058 30.7596810097292
"534" 106.6 54.6750548623263 30.383822726372
"535" 106.8 52.8354042489351 30.0849787418662
"536" 107 50.7686621666163 29.842458235142
"537" 107.2 49.585673359582 30.7609539126551
"538" 107.4 48.0139623333987 32.2454147418508
"539" 107.6 46.3924466167096 33.6826030724574
"540" 107.8 44.2606041461463 34.812106370462
"541" 108 42.2223998224624 36.040688214676
"542" 108.2 40.5995780903463 37.207352141012
"543" 108.4 38.8610524576408 38.4245890998586
"544" 108.6 36.8688013447017 39.8932061156689
"545" 108.8 34.8159358638963 41.191639008122
"546" 109 32.8126810558916 42.7117208529425
"547" 109.2 31.1549098080963 44.291827029842
"548" 109.4 29.3990835445386 45.9802213783543
"549" 109.6 27.5786418655325 47.5737552643383
"550" 109.8 26.1502092956463 49.023897942392
"551" 110 24.6546412047663 50.651886124652
"552" 110.2 23.8357596362151 51.9101060932661
"553" 110.4 23.2953879138363 53.019868935212
"554" 110.6 23.1045471939063 54.266175677612
"555" 110.8 22.8870235769648 55.4185122174932
"556" 111 22.4507925410848 56.6945662129311
"557" 111.2 21.5732185970654 57.4036584844265
"558" 111.4 20.3431185145068 57.2717664478792
"559" 111.6 19.1876657780869 56.7051115947937
"560" 111.8 18.262375866012 56.16454651252
"561" 112 18.1870139684991 56.2113044148577
"562" 112.2 18.4259793485805 56.4044100230326
"563" 112.4 19.5806645994541 56.6366444723656
"564" 112.6 20.6594141450439 57.0787679159383
"565" 112.8 21.5170301137432 57.9710595386133
"566" 113 22.9600330074931 58.9422857775509
"567" 113.2 24.4380615412432 59.8930135503307
"568" 113.4 25.4048594430625 60.911846734222
"569" 113.6 26.9764675754648 62.0850931633762
"570" 113.8 28.4372231648826 63.3535556947299
"571" 114 29.9124977742663 64.209366656822
"572" 114.2 31.4089090494758 64.8885315584874
"573" 114.4 33.0158092751365 65.4277163327541
"574" 114.6 34.8309639313078 65.9838194856083
"575" 114.8 36.2472979824281 66.746031942438
"576" 115 38.0392565950216 68.1295406290104
"577" 115.2 39.439853715387 69.3054430241835
"578" 115.4 41.3994770456991 70.5475411987148
"579" 115.6 42.8102745932717 71.638523254097
"580" 115.8 44.1463719656611 72.8792526225739
"581" 116 44.6767981025424 73.6644465362393
"582" 116.2 45.8914844387305 74.5243673393185
"583" 116.4 47.5750011392163 75.383285544152
"584" 116.6 48.9069914701563 76.2558529975014
"585" 116.8 50.5304293988394 76.8611924813185
"586" 117 51.9778193811178 77.1248194608758
"587" 117.2 53.5087976154863 77.7759978634962
"588" 117.4 55.296518076977 78.2255409794437
"589" 117.6 57.2632622337107 78.5810340874769
"590" 117.8 59.2063319108229 78.2659206528205
"591" 118 61.2627556988603 77.8015021468801
"592" 118.2 63.4090533808033 77.8290097924425
"593" 118.4 65.5685547326163 77.778531314702
"594" 118.6 67.4087852512058 77.9679066987344
"595" 118.8 69.1672654512962 77.778531314702
"596" 119 70.2739025457701 77.4858883113581
"597" 119.2 71.4247657126256 76.7682121181046
"598" 119.4 72.7283008258501 76.5893734592781
"599" 119.6 74.3600574776269 76.4773168181484
"600" 119.8 76.5832674716665 75.8303027073699
"601" 120 77.6421512996163 75.788335235432
"602" 120.2 78.9040368762962 75.137918904242
"603" 120.4 80.1830286239504 74.8545215806484
"604" 120.6 81.1138468286052 74.7890642937577
"605" 120.8 82.4910634692663 74.405713693082
"606" 121 83.4296882346363 74.090242298912
"607" 121.2 85.0073262669295 73.3725719795287
"608" 121.4 86.0785482632445 72.9682607634131
"609" 121.6 86.9082193745848 72.6787681196046
"610" 121.8 87.8618665872962 72.411622905242
"611" 122 89.0069109068763 71.819627202602
"612" 122.2 90.2423418593072 71.1158607125097
"613" 122.4 91.4585197240902 70.028281715604
"614" 122.6 92.5472009970063 68.945332277942
"615" 122.8 94.0114259570134 68.1179849002863
"616" 123 95.1241998341563 66.7900747402291
"617" 123.2 95.9206178045601 65.2309786740297
"618" 123.4 96.2440802111376 63.6511857603645
"619" 123.6 96.7935356143166 62.5548503652455
"620" 123.8 97.7945168414774 61.1027112749995
"621" 124 98.8102199698759 59.7673969340187
"622" 124.2 99.8851860073017 58.4328057186811
"623" 124.4 100.578016583279 58.3257847387644
"624" 124.6 101.527558924245 58.6838443316779
"625" 124.8 101.897938072568 59.0694968469425
"626" 125 102.501093324997 58.9593359036075
"627" 125.2 103.179566329583 58.3062362839525
"628" 125.4 104.258126929344 57.6768606637442
"629" 125.6 104.656437821675 56.7421815371889
"630" 125.8 104.801623319042 55.1652969703434
"631" 126 104.784375323946 53.791021232072
"632" 126.2 104.501064196582 51.9157768978234
"633" 126.4 104.305326169836 50.223468181952
"634" 126.6 104.070227397974 48.2569944185174
"635" 126.8 103.794843963732 46.2152229560629
"636" 127 103.360153158189 44.318319607917
"637" 127.2 102.494081700125 42.4451202136772
"638" 127.4 101.799518366207 40.3328160265128
"639" 127.6 100.656485538869 38.0837772536749
"640" 127.8 99.1447979740957 36.816779750275
"641" 128 97.685380356564 34.7413588002244
"642" 128.2 96.0556527898941 33.0246620130593
"643" 128.4 94.5222903278836 31.3995941938205
"644" 128.6 93.4390136341271 29.6517687660302
"645" 128.8 92.04570906678 28.0230894723581
"646" 129 91.1302143790386 26.3119430998543
"647" 129.2 90.0846829875199 24.9241494400629
"648" 129.4 89.1245840434766 23.2803280471467
"649" 129.6 87.7769542281761 21.7722750248631
"650" 129.8 86.172797034988 19.8249207398631
"651" 130 85.2260588640441 18.1012950641215
"652" 130.2 84.6924902133327 16.2506126273543
"653" 130.4 84.2701584759442 14.0268335421841
"654" 130.6 84.0123063865446 12.5226135989428
"655" 130.8 83.1062419610134 10.4911350493148
"656" 131 81.7731878462411 8.60946241737763
"657" 131.2 79.9237086723848 7.27521854437197
"658" 131.4 78.0172581855599 6.13372353107289
"659" 131.6 75.8233581286976 4.85097089196279
"660" 131.8 73.4620267279959 4.1562673354531
"661" 132 71.0289361477562 3.42181748950833
"662" 132.2 68.966560562932 2.62801830611215
"663" 132.4 67.1533336952695 2.31179214475498
"664" 132.6 64.8984334897503 1.92082975916009
"665" 132.8 62.7662751739676 2.09133694267951
"666" 133 60.5354784862991 2.20838815711482
"667" 133.2 58.5502898894763 2.66907654225197
"668" 133.4 56.4733136532339 2.72912311709818
"669" 133.6 55.1669240988125 2.83606217219072
"670" 133.8 53.3671817652236 2.86321278481812
"671" 134 51.4194603319798 3.4744411810602
"672" 134.2 49.5002975420348 4.24050045238318
"673" 134.4 47.9737311147034 5.34305117329272
"674" 134.6 46.6787687786659 6.68302311308735
"675" 134.8 44.901005512442 8.15430990731482
"676" 135 43.269117219797 9.29718989970983
"677" 135.2 42.1943466995092 9.13322363276608
"678" 135.4 40.9326740243078 9.36891945442651
"679" 135.6 39.6513311038033 10.4238231392955
"680" 135.8 38.556054462964 12.1805540561258
"681" 136 38.0743559671268 14.2765299502073
"682" 136.2 37.4993900686262 16.362871874372
"683" 136.4 36.5838310530397 18.5499587063021
"684" 136.6 36.3231880804863 20.717156055632
"685" 136.8 36.4398670580625 22.8126715458157
"686" 137 36.6653074806615 25.0788196847088
"687" 137.2 37.030180178272 27.3787475876246
"688" 137.4 37.3393055009088 29.9485790057658
"689" 137.6 38.6509255691562 32.1153452447845
"690" 137.8 40.3744003479216 33.4534889503189
"691" 138 41.9759227237388 34.1628244204089
"692" 138.2 43.0104026951763 34.029269947892
"693" 138.4 43.7618764645247 33.5979822199299
"694" 138.6 43.7153449463463 33.503484290942
"695" 138.8 43.4585427791456 33.7117269002273
"696" 139 43.0000168056563 34.5333101486595
"697" 139.2 42.1285412355605 35.5016355196315
"698" 139.4 40.9489374642387 36.1921582081885
"699" 139.6 39.2310748665625 37.6612479689407
"700" 139.8 37.957180605125 38.9108003018157
"701" 140 36.9708552056269 40.2985288762367
"702" 140.2 36.0661373148663 41.300690848082
"703" 140.4 34.6893771161067 41.7895346158234
"704" 140.6 32.480485324921 43.0706449760602
"705" 140.8 30.2980739226963 44.186669898452
"706" 141 28.3280932355277 45.0205084570577
"707" 141.2 26.7149420382963 45.799079246432
"708" 141.4 25.2929574704961 46.871674424069
"709" 141.6 24.651826217384 48.2138756827739
"710" 141.8 23.957011467646 48.4918330614209
"711" 142 22.5078084303345 49.6792115803977
"712" 142.2 21.6829785658563 50.869989804572
"713" 142.4 20.7658128810386 52.3301236841484
"714" 142.6 20.0153351690654 53.9377612620326
"715" 142.8 18.6285244487305 55.2783371681601
"716" 143 17.0805345698532 55.8143026639417
"717" 143.2 16.5030161677563 54.738733650772
"718" 143.4 16.8012170865502 54.3075618737295
"719" 143.6 16.4343767493939 53.697316857566
"720" 143.8 15.7513374137463 52.073454752702
"721" 144 14.9265524786884 50.8942870690454
"722" 144.2 14.5811272849447 49.4723886138758
"723" 144.4 14.314560876042 49.0190759222577
"724" 144.6 13.3668304512922 48.5808086703215
"725" 144.8 12.7455497092705 48.974564967172
"726" 145 13.1180902442454 49.5673833145264
"727" 145.2 14.2248044616612 50.3925987937145
"728" 145.4 15.2994255838659 51.3541062676817
"729" 145.6 16.2401233392813 52.2180900664152
"730" 145.8 16.708084496544 53.6503348204618
"731" 146 16.3269076063302 55.7570023841459
"732" 146.2 15.7542783161358 57.4854305041862
"733" 146.4 14.911749523442 59.214204206176
"734" 146.6 13.775971186339 60.635971543847
"735" 146.8 12.7587502621268 61.7614277703249
"736" 147 12.304679296993 62.7631580357781
"737" 147.2 11.9345230151463 64.890940656572
"738" 147.4 11.7586990066099 67.0005075459307
"739" 147.6 12.2055781583903 68.863543397972
"740" 147.8 13.176476847968 69.8853316463367
"741" 148 13.95526411219 69.6337329578821
"742" 148.2 13.9180165726911 69.8281630786813
"743" 148.4 13.6153009219996 70.4495813457551
"744" 148.6 13.4518660675767 71.6916329164152
"745" 148.8 12.3511730749627 72.7750034026816
"746" 149 11.1633269575158 74.4342894761854
"747" 149.2 10.1546411986563 75.6836108494386
"748" 149.4 8.86528767732467 76.1978945892667
"749" 149.6 8.31592878429309 76.0339068600035
"750" 149.8 7.66365050909374 76.734100299847
"751" 150 6.53510225588452 77.6139375438307
"752" 150.2 6.3022664174606 77.9991750219502
"753" 150.4 6.02010057460889 77.7311798578772
"754" 150.6 5.73025226313626 77.128114983512
"755" 150.8 4.92062978366646 76.5536057275128
"756" 151 5.55009058283368 76.2425503875849
"757" 151.2 6.36657345854911 75.7720145519005
"758" 151.4 7.37785823671182 76.5712197408238
"759" 151.6 8.64486887652096 77.3631721007367
"760" 151.8 9.68956717529744 78.1192037643249
"761" 152 10.2452158165632 78.3331197001464
"762" 152.2 10.8283810145011 78.5421180282478
"763" 152.4 11.4407510066618 78.8571087946203
"764" 152.6 12.4395368930563 79.4095487147386
"765" 152.8 13.5112099286079 79.9613688931333
"766" 153 14.3926462457027 80.0056220389513
"767" 153.2 15.0690933566079 79.9236781650365
"768" 153.4 16.2596972612181 80.2224408665596
"769" 153.6 16.931862100409 81.0869364484335
"770" 153.8 17.8001234567215 82.1478863247763
"771" 154 18.3536742399838 83.0859446932478
"772" 154.2 19.3591357857563 84.1481108082386
"773" 154.4 20.6280205488519 84.7937481250481
"774" 154.6 22.3152472124329 85.23374931294
"775" 154.8 23.8897038683903 85.4699178113337
"776" 155 25.1911477799305 85.6777959878107
"777" 155.2 25.8975783678417 86.1402955714102
"778" 155.4 26.9399884595802 86.7749694410915
"779" 155.6 28.7272651981233 87.5410249358621
"780" 155.8 30.2843577751236 87.4142096520372
"781" 156 31.6793972288563 86.8787342612053
"782" 156.2 33.0257445247209 86.7883668401367
"783" 156.4 34.8225399349497 86.6352679380372
"784" 156.6 36.8168216751988 86.2695760602805
"785" 156.8 37.9815225336875 85.5215365109095
"786" 157 39.3522553370149 85.1620520876459
"787" 157.2 41.0483350666896 85.532896077572
"788" 157.4 42.4367498135434 86.3981076803268
"789" 157.6 44.2504607842662 86.9760781982357
"790" 157.8 45.7192571731889 87.1602069192111
"791" 158 47.1478084980888 87.0592717508484
"792" 158.2 48.4148030244969 87.8020988070379
"793" 158.4 49.4262859461563 89.2501790349386
"794" 158.6 50.3861055113473 90.5251247704439
"795" 158.8 50.6364275375491 91.8376874031505
"796" 159 50.3651323616075 93.3717095213866
"797" 159.2 50.6874296735848 94.7658844200109
"798" 159.4 50.6442364770378 95.1835739447088
"799" 159.6 51.3385527665617 95.8791367625801
"800" 159.8 51.1543435774401 95.6738750947017
"801" 160 51.0466770425637 95.6985662734905
"802" 160.2 51.2687826927332 95.7270460987412
"803" 160.4 52.2741888794094 96.1708734856049
"804" 160.6 53.8222122857132 96.6244344836302
"805" 160.8 54.9695980634575 96.7459028232009
"806" 161 56.2318590337346 96.7881346028756
"807" 161.2 57.679143214447 96.7514682515301
"808" 161.4 59.1208646949813 96.593868416372
"809" 161.6 60.7488775272955 96.3877939629213
"810" 161.8 62.3294871028636 95.9650154716549
"811" 162 64.2411581605024 95.6221885603181
"812" 162.2 66.8670209897892 95.2193813919213
"813" 162.4 68.556271170266 94.9628404615695
"814" 162.6 69.9186977047638 94.0213887558327
"815" 162.8 71.9867459590451 92.6020325462312
"816" 163 73.8238532025134 90.9613779749005
"817" 163.2 75.1892356877105 88.8391751841045
"818" 163.4 76.2249355811445 87.3611181004308
"819" 163.6 76.929894595766 86.0192596843622
"820" 163.8 77.649013405192 84.2708250385791
"821" 164 78.549575597431 81.7674404733016
"822" 164.2 79.5410381001896 79.522062517872
"823" 164.4 80.2028593665111 76.8874806239075
"824" 164.6 80.3215450634967 74.4487212196315
"825" 164.8 80.3918155500363 72.555727122332
"826" 165 80.4541308871563 70.4294571529204
"827" 165.2 80.1630526677141 68.2813869590878
"828" 165.4 79.6751891731563 66.250193947502
"829" 165.6 79.2743745047873 63.8268911501661
"830" 165.8 79.0356370290299 61.3242075450983
"831" 166 78.6657442988909 59.4526557512781
"832" 166.2 78.0114301723795 56.9865728947001
"833" 166.4 76.9262055514184 55.4097831144186
"834" 166.6 75.3980272390752 54.0215458744585
"835" 166.8 74.0787385703184 52.7619058955125
"836" 167 72.8791013748627 52.026968368761
"837" 167.2 72.4375224139062 51.759281594722
"838" 167.4 71.6600973309693 50.9296844032149
"839" 167.6 71.7209959013486 50.1389829652797
"840" 167.8 70.9944829565601 49.5809910643854
"841" 168 70.0311489045849 49.364035824172
"842" 168.2 69.1447790206846 49.4892053889059
"843" 168.4 67.8525017159543 49.9030535038277
"844" 168.6 66.1638263583525 50.0670246545327
"845" 168.8 63.9257295653277 50.5176114101434
"846" 169 61.7784361034378 51.4507929466613
"847" 169.2 59.826872479628 52.696828579104
"848" 169.4 58.1030412199038 53.8897123909817
"849" 169.6 56.2170598630793 54.752714655895
"850" 169.8 55.3059612515207 55.1847445138037
"851" 170 54.0502977875974 55.8239063719426
"852" 170.2 52.612528481042 57.0792680390291
"853" 170.4 51.4683763855617 58.5232675819449
"854" 170.6 50.2304711416285 60.2483037926664
"855" 170.8 48.5496787573122 62.2782701002564
"856" 171 46.7994809448946 63.7021445640841
"857" 171.2 44.8484867453432 65.2855073939439
"858" 171.4 43.7201132344086 66.3265229556449
"859" 171.6 42.8954366681285 67.4282711656942
"860" 171.8 41.1657945314991 68.8857988755148
"861" 172 40.1313912427067 69.4459631199077
"862" 172.2 38.7771092736048 69.416810409785
"863" 172.4 37.0338022373407 69.4231714255059
"864" 172.6 35.3305881620047 69.8313194668811
"865" 172.8 33.8764414063213 70.2134569508749
"866" 173 31.8721913695955 70.8181775120748
"867" 173.2 29.919359879842 71.0408709509148
"868" 173.4 28.547593337568 71.6089311056484
"869" 173.6 27.012115650694 72.4275691648588
"870" 173.8 26.5849656856268 73.602105491472
"871" 174 26.3373520094593 75.4255372310629
"872" 174.2 26.5165604996456 77.4650487078869
"873" 174.4 26.9357550806997 79.4427572201785
"874" 174.6 28.056390947192 81.3776129580077
"875" 174.8 29.1127079143916 82.7928540483249
"876" 175 30.0176549056563 84.8574716176693
"877" 175.2 30.7680354234763 86.789588709492
"878" 175.4 31.6998874626984 88.4074725474298
"879" 175.6 32.4664529190438 88.9943183191595
"880" 175.8 33.403055431887 89.6952410313566
"881" 176 34.9092234072634 90.2658943016863
"882" 176.2 36.6070807565211 91.8896920381747
"883" 176.4 38.1807535435887 93.5054697827557
"884" 176.6 39.1175888482644 94.7107241915801
"885" 176.8 39.5752697364363 95.430648790132
"886" 177 39.9545710766146 96.6187512766803
"887" 177.2 41.0518195101433 97.1886966343356
"888" 177.4 42.1717421164363 97.627264423612
"889" 177.6 43.8871448688229 97.8574849746386
"890" 177.8 45.6841201284813 98.463328529972
"891" 178 47.0237273261816 98.2168279875669
"892" 178.2 48.729959262429 97.9878706006473
"893" 178.4 50.4049563047716 97.9989594312412
"894" 178.6 52.1814316382674 98.4585202477868
"895" 178.8 53.1769219633636 98.9240440559354
"896" 179 55.0216839250563 99.758319129497
"897" 179.2 56.5906264020822 99.867346928046
"898" 179.4 58.4212081197277 99.889702317946
"899" 179.6 59.7382253034347 100.036001990516
"900" 179.8 61.5572072280394 99.6620894794395
"901" 180 63.4246587774606 98.8810219128415
"902" 180.2 65.305764396472 97.8381253121562
"903" 180.4 67.6114526278525 96.8660050151872
"904" 180.6 69.7173667212103 95.2896673573909
"905" 180.8 71.3976352257163 93.509259228932
"906" 181 73.4962866580482 91.7160090884314
"907" 181.2 75.3170595834347 89.6386091118707
"908" 181.4 76.5730085098423 87.4177538762161
"909" 181.6 78.0935575221685 85.3685583744964
"910" 181.8 79.2341016965539 82.6921050314539
"911" 182 79.5453655541563 80.015392270072
"912" 182.2 79.6319146334896 77.3453531726386
"913" 182.4 79.4804537446563 74.718588614872
"914" 182.6 78.5779701996724 71.8285473415849
"915" 182.8 77.5412134358437 69.1434755764407
"916" 183 75.752942259732 66.7548931014871
"917" 183.2 73.6641106632317 64.7520538792644
"918" 183.4 71.8784235264204 62.4923880579908
"919" 183.6 69.5381282562396 60.6918678242497
"920" 183.8 66.764951505934 59.4585434437497
"921" 184 64.1509536114273 58.5917045339159
"922" 184.2 61.6334153784134 57.9101392006291
"923" 184.4 59.0692958685451 58.3370116240553
"924" 184.6 56.2955939417873 59.0965218093215
"925" 184.8 53.0804389868327 59.9095320287073
"926" 185 50.1866814288706 61.4190861598863
"927" 185.2 47.6148218044086 62.8977234482243
"928" 185.4 44.9944172645141 64.336391326238
"929" 185.6 42.5727790776744 66.2505480119174
"930" 185.8 40.6487668171007 67.9042911020275
"931" 186 38.6824714952684 69.5478473336355
"932" 186.2 36.4799861625451 71.3229797356942
"933" 186.4 34.4660230272739 73.0751743320014
"934" 186.6 32.1303505922128 74.2536730887172
"935" 186.8 29.8117917383848 75.3102133928863
"936" 187 27.5051860438327 76.8973344090308
"937" 187.2 25.4063955841854 78.3810011365059
"938" 187.4 23.1713681742739 79.509080155972
"939" 187.6 21.9211549745601 79.1583067238662
"940" 187.8 20.753261500285 79.1787368878235
"941" 188 19.2206572588229 79.8867488657902
"942" 188.2 17.0716436189763 80.909877004982
"943" 188.4 15.3687816515542 81.9426106468189
"944" 188.6 15.1025107595236 82.8924426348087
"945" 188.8 14.8180422495773 84.598166020772
"946" 189 14.9222226893445 86.6783985981602
"947" 189.2 15.6865698527118 88.4044021985645
"948" 189.4 16.6145683144526 90.7652687514905
"949" 189.6 17.3969445157277 92.7325430626862
"950" 189.8 18.3613485425848 95.1876004291327
"951" 190 19.553606268095 97.4061933466863
"952" 190.2 21.1488471048277 98.6079891340005
"953" 190.4 22.8286720035312 99.3017727360136
"954" 190.6 24.7128741365177 100.260525376129
"955" 190.8 26.0070910807259 100.681833411618
"956" 191 26.8142571068313 100.517787300647
"957" 191.2 28.0053888111563 101.420422073861
"958" 191.4 29.3412055224457 102.404158648827
"959" 191.6 30.0026752573101 102.482867502857
"960" 191.8 29.3575776739874 101.700488899842
"961" 192 29.7171372690822 101.309831583602
"962" 192.2 30.2659425769938 100.824495600534
"963" 192.4 31.4567972187172 100.187449518887
"964" 192.6 32.5543400926957 99.631741100972
"965" 192.8 34.3218071971178 99.4819446175104
"966" 193 35.7548602222332 99.476951401395
"967" 193.2 37.1603580917488 99.7086736159349
"968" 193.4 37.8575590086007 100.574164409268
"969" 193.6 38.3213733055409 101.723898653318
"970" 193.8 38.3152840175953 102.201298828252
"971" 194 37.6512837028562 103.381789066943
"972" 194.2 36.7406637467277 104.713408473258
"973" 194.4 36.1612435854304 105.511494684069
"974" 194.6 35.4702469036563 104.341904277816
"975" 194.8 35.3728791894063 104.179386107707
"976" 195 35.2755114751563 104.299746879798
"977" 195.2 35.3296046497396 104.224251623097
"978" 195.4 35.3274409227563 104.165181876452
"979" 195.6 35.3556966515974 104.04765331784
"980" 195.8 35.3674698719479 104.089018686639
"981" 196 35.3478417771705 104.110655956472
"982" 196.2 35.3601790527649 104.051388652146
"983" 196.4 35.3534056465563 104.043889523843
"984" 196.6 35.358969515942 104.105092087086
"985" 196.8 35.3523085455506 104.080485678817
"986" 197 35.3700972547134 104.188550127872
"987" 197.2 35.3311501690134 104.188550127872
"988" 197.4 35.3488900424171 104.265879848755
"989" 197.6 35.3488900424171 104.265879848755
"990" 197.8 35.296563953913 104.258023307769
"991" 198 35.3432455372432 104.18685677632
"992" 198.2 35.320022430242 104.160730780943
"993" 198.4 35.3045764644846 104.136814446867
"994" 198.6 35.3907070807478 104.10242769893
"995" 198.8 35.5389770548916 104.276753821957
"996" 199 35.5823673018835 104.146062398017
"997" 199.2 35.7417794025506 104.272478354803
"998" 199.4 35.7493676845062 104.311882565922
"999" 199.6 35.7870552873354 103.991489500226
"1000" 199.8 35.7308083924943 104.151797244183
"1001" 200 35.6983655484705 103.943739874901
"1002" 200.2 35.6649823321563 103.830557052465
"1003" 200.4 35.6046417768464 103.839123457578
"1004" 200.6 35.5113881913675 103.883007497803
"1005" 200.8 35.4355679917316 103.755864011397
"1006" 201 35.1154549585809 103.782540097493
"1007" 201.2 34.9431630105163 103.500484947172
"1008" 201.4 34.6227363768041 103.438681590521
"1009" 201.6 34.517622239913 103.115926335215
"1010" 201.8 34.3148166945563 103.235644764412
"1011" 202 33.7833828671693 103.405056157102
"1012" 202.2 32.6527457039664 103.89620048458
"1013" 202.4 30.9669901195938 104.495258427759
"1014" 202.6 29.1912167456806 104.918095538057
"1015" 202.8 26.9252563010763 105.307629723652
"1016" 203 24.9402848308636 106.271744248362
"1017" 203.2 25.1103221074563 106.432875941334
"1018" 203.4 24.2549287067118 107.50289903812
"1019" 203.6 24.3751357613414 108.498213450453
"1020" 203.8 24.6597990620617 109.410617483485
"1021" 204 25.1133968773799 109.932220345314
"1022" 204.2 25.8769647417615 110.803405157025
"1023" 204.4 27.0253119127901 111.793105748423
"1024" 204.6 28.145198862387 112.823818077818
"1025" 204.8 29.5238614976741 114.069982156901
"1026" 205 30.9588761434063 115.853202295022
"1027" 205.2 32.2597438932509 117.200034623485
"1028" 205.4 33.7535003629326 118.105983725775
"1029" 205.6 35.6790595920478 118.39672853643
"1030" 205.8 37.7072077233486 118.805690984049
"1031" 206 39.7639256198514 119.076786083387
"1032" 206.2 41.5166617515266 119.658236402268
"1033" 206.4 43.2786626220465 120.615670932996
"1034" 206.6 44.4002572677277 121.103640372008
"1035" 206.8 45.696231722205 121.708089190435
"1036" 207 47.3443583975587 122.035814667667
"1037" 207.2 49.0271985247859 122.55282227775
"1038" 207.4 51.57697842959 122.981222841117
"1039" 207.6 54.2598409316075 123.185228660277
"1040" 207.8 56.6121986951292 122.873677648431
"1041" 208 58.7297499674809 122.610521663972
"1042" 208.2 60.2633917029246 122.601022374777
"1043" 208.4 61.2866008533705 122.972173174043
"1044" 208.6 62.2278220911205 123.176181718186
"1045" 208.8 63.3082491589916 123.38488136789
"1046" 209 64.5714237407057 123.577778957181
"1047" 209.2 66.4069235728866 123.695788771118
"1048" 209.4 68.1771439837229 123.770279327039
"1049" 209.6 70.5318971492991 123.778934234972
"1050" 209.8 72.7128505946506 123.301941837073
"1051" 210 74.7205282708145 122.32951104563
"1052" 210.2 76.8983125433771 120.895838280556
"1053" 210.4 79.2963887505946 119.564112631821
"1054" 210.6 81.4571517243617 118.112933548205
"1055" 210.8 83.1753688230784 116.642007232024
"1056" 211 84.1687091857938 114.577685238347
"1057" 211.2 84.8183385724439 112.297546779301
"1058" 211.4 85.8907172334987 109.741977731314
"1059" 211.6 86.6668192351079 107.892292342182
"1060" 211.8 87.4533173028084 106.709950589059
"1061" 212 88.0234123253737 104.819041355798
"1062" 212.2 88.0646019577238 102.647508682877
"1063" 212.4 87.5944299321563 100.545699378732
"1064" 212.6 86.8488213095211 98.3580661361882
"1065" 212.8 86.3573963053991 95.7704157472863
"1066" 213 85.6524849646146 93.221699912847
"1067" 213.2 84.1951009609721 91.4682269535904
"1068" 213.4 82.7696151602795 89.8576231554377
"1069" 213.6 81.3436630914155 87.5100617121201
"1070" 213.8 80.2593954586563 85.3557795687934
"1071" 214 80.4346573443063 83.994486192422
"1072" 214.2 81.2466587938423 82.4542648149138
"1073" 214.4 81.8058238614504 80.7126214709367
"1074" 214.6 81.6528356359229 78.5700226452053
"1075" 214.8 81.8964570279145 76.4817645568731
"1076" 215 82.528659329544 75.3851931565128
"1077" 215.2 82.6598076793501 73.0642647841862
"1078" 215.4 82.0557304317583 70.2664333216556
"1079" 215.6 81.148237364978 67.710555415368
"1080" 215.8 80.2132210787027 64.7439856734153
"1081" 216 79.0559305105263 62.561904931712
"1082" 216.2 77.7164910767873 60.3897163053797
"1083" 216.4 75.9260771852123 58.1148757276822
"1084" 216.6 73.613147408184 57.017138164222
"1085" 216.8 71.2294415148785 56.6961853283608
"1086" 217 68.4933716712497 56.6989489671869
"1087" 217.2 65.5943197277716 56.5652521057797
"1088" 217.4 63.1593111480968 57.1562808053779
"1089" 217.6 61.2557188260462 58.494328471238
"1090" 217.8 58.9850135508134 60.165360924972
"1091" 218 57.2490863024706 62.1831908888577
"1092" 218.2 55.4522655947396 64.1285875161109
"1093" 218.4 53.1474919225394 66.2173255191028
"1094" 218.6 50.9651126961379 67.841629039238
"1095" 218.8 48.6828620147129 68.8966116782833
"1096" 219 46.0778163768544 69.6608563788116
"1097" 219.2 43.5068282413678 70.470110683097
"1098" 219.4 40.5149967778166 71.3583614347927
"1099" 219.6 37.8845880900106 72.1456861540496
"1100" 219.8 35.300990877016 72.8237704298972
"1101" 220 32.762675465089 73.8030824401162
"1102" 220.2 30.0306372675563 75.3435966092005
"1103" 220.4 27.4331565487679 76.6907732425351
"1104" 220.6 25.3232076341465 78.1919376136904
"1105" 220.8 23.0262711883327 79.8298208617367
"1106" 221 20.4983065318941 81.1715787332632
"1107" 221.2 17.7374003329011 82.0419654572781
"1108" 221.4 15.0945623746869 82.5983523958495
"1109" 221.6 12.2101818328229 83.8050617301538
"1110" 221.8 9.77131988150363 84.471075530593
"1111" 222 8.21343645350363 84.0898040600562
"1112" 222.2 6.95420676504757 83.6973029950154
"1113" 222.4 8.17188047211081 83.1943006134947
"1114" 222.6 8.32744281634775 83.4521273075145
"1115" 222.8 8.31980071678959 84.2173500717053
"1116" 223 8.22840280349362 85.4606328101286
"1117" 223.2 8.41700199050242 87.2186058381258
"1118" 223.4 8.95918204036459 89.554182676097
"1119" 223.6 9.31078767515625 90.4884490771148
"1120" 223.8 9.66207511480332 92.4990787394426
"1121" 224 10.7388474841563 94.857365595334
"1122" 224.2 12.2362957791735 97.2009057521099
"1123" 224.4 13.7723317647337 99.0283355478734
"1124" 224.6 15.7763455424589 100.692536724643
"1125" 224.8 17.9718776855848 102.214303807508
"1126" 225 20.377132025777 103.996500705282
"1127" 225.2 22.7243494525491 105.942096295936
"1128" 225.4 25.2358182724896 107.695230325528
"1129" 225.6 27.3650425823049 108.810621838918
"1130" 225.8 28.8679155949234 109.309825136561
"1131" 226 30.6251131826189 110.164893233569
"1132" 226.2 32.7963796738678 110.956355250664
"1133" 226.4 33.9009084504504 111.344504373987
"1134" 226.6 35.2401050336108 112.640067724772
"1135" 226.8 35.7975681558158 114.24932815944
"1136" 227 36.2342089693101 115.300453271049
"1137" 227.2 36.3384423557187 116.776572785159
"1138" 227.4 36.8593596269563 117.190385570722
"1139" 227.6 38.0080892621724 117.296129002327
"1140" 227.8 40.3197872521079 117.107675361843
"1141" 228 42.5995868119874 116.687529799725
"1142" 228.2 45.1870454641947 117.06305855978
"1143" 228.4 47.5160241237277 117.102290972115
"1144" 228.6 49.5061774040024 117.337685446126
"1145" 228.8 51.8963067492082 117.64856178453
"1146" 229 54.4340411319945 117.627585699413
"1147" 229.2 56.8002675053563 117.324103898292
"1148" 229.4 58.755802456759 116.811140546725
"1149" 229.6 60.884554127211 116.496362730794
"1150" 229.8 62.5171305962795 115.754767537328
"1151" 230 64.7941568452812 115.048295857222
"1152" 230.2 67.2015955097779 114.64215845454
"1153" 230.4 69.6905726573381 114.16861438692
"1154" 230.6 72.6535860083848 113.385626222458
"1155" 230.8 74.9599953310763 112.416771100092
"1156" 231 76.9275523052795 111.097122904986
"1157" 231.2 78.9463222836277 109.479789913686
"1158" 231.4 80.7689087030877 107.293113027712
"1159" 231.6 82.1418379341563 104.789279419427
"1160" 231.8 83.4205116610192 102.30468492778
"1161" 232 84.6560277387337 99.6262555959438
"1162" 232.2 85.8373650613069 96.5799968516021
"1163" 232.4 86.3016030596146 93.432663293722
"1164" 232.6 85.5671841893101 90.414264151972
"1165" 232.8 84.5435748856563 88.012527200472
"1166" 233 83.6965930821804 85.4230934504178
"1167" 233.2 82.6098067933423 82.9524252134022
"1168" 233.4 81.2584728744389 80.2132321764176
"1169" 233.6 79.6229920479913 78.2791017450338
"1170" 233.8 77.570472925732 75.9251614617599
"1171" 234 75.9446692977739 73.5486487071778
"1172" 234.2 74.1685040005729 71.3842853335553
"1173" 234.4 71.9636662045563 70.0208282302006
"1174" 234.6 71.3753005215543 69.8391111757001
"1175" 234.8 70.3205400984204 69.396310136321
"1176" 235 67.9910634631563 69.1308273194426
"1177" 235.2 65.4404111839798 69.3102893810014
"1178" 235.4 63.0418441765619 69.8923343409908
"1179" 235.6 61.279903603184 71.1102132489997
"1180" 235.8 59.2766530377813 72.1066372649143
"1181" 236 56.8837955319204 73.3093899731606
"1182" 236.2 55.1494449258105 74.6255281328411
"1183" 236.4 53.3334775564447 76.360857395222
"1184" 236.6 52.1600004376706 77.9141042654005
"1185" 236.8 50.6712944523663 79.355888285552
"1186" 237 49.2550292572626 80.8998502020677
"1187" 237.2 47.4414568020635 82.5231295372915
"1188" 237.4 45.6600344307457 83.9053178646351
"1189" 237.6 43.4630543800896 85.0958232269386
"1190" 237.8 41.0968577952094 85.5486406441315
"1191" 238 38.5013461820476 85.9875609693307
"1192" 238.2 36.1870390128158 86.1121303946847
"1193" 238.4 33.9495601305383 85.6633031735113
"1194" 238.6 31.7486364923229 85.0958232269386
"1195" 238.8 29.4421035280896 85.000619239672
"1196" 239 26.985346090442 85.3582761768511
"1197" 239.2 26.2173026773006 85.3899562578895
"1198" 239.4 26.5231169414749 85.3197570811038
"1199" 239.6 26.7494864099606 86.029894758135
"1200" 239.8 26.7283195155584 87.3168419377872
"1201" 240 26.7990502391001 89.2123016569607
"1202" 240.2 26.9475667304155 91.4240034108608
"1203" 240.4 27.2314403132716 93.5599903046643
"1204" 240.6 27.8058092177682 95.7137805395093
"1205" 240.8 28.5366407257484 97.8483745452351
"1206" 241 28.8330143822812 100.291677830889
"1207" 241.2 29.0217222856134 102.697433132501
"1208" 241.4 29.0161584162277 105.173355009143
"1209" 241.6 29.080490656 107.713261383722
"1210" 241.8 29.6246434045017 110.735201169627
"1211" 242 31.5000286777073 113.167840477931
"1212" 242.2 33.7579181358114 114.465208740851
"1213" 242.4 36.5062393832763 115.779202832192
"1214" 242.6 38.5797319716401 116.812431325085
"1215" 242.8 40.9759485639744 118.113903587699
"1216" 243 43.4001693528271 117.996031510149
"1217" 243.2 46.0327951457132 117.7347409352
"1218" 243.4 48.4227844587509 117.415822530742
"1219" 243.6 50.8911875929806 116.97898359654
"1220" 243.8 52.9964354686563 116.790714286515
"1221" 244 55.4018294235084 116.609379163155
"1222" 244.2 57.6279807951428 116.242146840053
"1223" 244.4 59.9538012323381 116.318291195037
"1224" 244.6 62.0903132187453 116.693765767903
"1225" 244.8 63.8578039932438 116.315698937709
"1226" 245 65.9173943056157 115.500046963877
"1227" 245.2 67.6960097836108 113.876932749427
"1228" 245.4 69.5378191523848 112.573301292143
"1229" 245.6 71.4800732237812 111.369959985555
"1230" 245.8 73.6883230508101 109.892800218087
"1231" 246 75.3639631588646 108.411063335847
"1232" 246.2 76.7699471047238 106.236956310904
"1233" 246.4 78.1227150626146 103.69413851218
"1234" 246.6 79.6914171255312 101.124712719472
"1235" 246.8 80.8944022907215 98.2939933747546
"1236" 247 81.9254652358229 95.8452188801386
"1237" 247.2 83.7796128200024 93.1555397993181
"1238" 247.4 85.5005604199991 89.9394806310577
"1239" 247.6 86.1869519164124 86.973938248472
"1240" 247.8 87.3363100308504 84.0208327503955
"1241" 248 88.6330188841563 81.0526972522137
"1242" 248.2 90.0873196374222 78.3185699476954
"1243" 248.4 90.7811313428676 75.5367450921369
"1244" 248.6 91.1665870363934 73.3565113256318
"1245" 248.8 91.8550050647926 71.4875541213962
"1246" 249 92.340940410493 70.7592331815332
"1247" 249.2 91.9061477025805 69.4654529042447
"1248" 249.4 91.2845679510047 68.643236650578
"1249" 249.6 90.6972144262563 67.184924004302
"1250" 249.8 90.0438571926767 65.0999831777781
"1251" 250 89.1044836057878 62.9066891324878
"1252" 250.2 87.6144027966178 61.4411276424527
"1253" 250.4 85.5506352444706 59.7795993142291
"1254" 250.6 83.2911938271379 58.8873724553665
"1255" 250.8 81.2293983477883 58.7740436496512
"1256" 251 78.8006500669835 58.1955825603265
"1257" 251.2 76.2085476712103 57.6215197418639
"1258" 251.4 73.7045274502789 57.274948275538
"1259" 251.6 71.3932059493033 57.9049026176779
"1260" 251.8 68.9235465727043 58.3628099073181
"1261" 252 67.2858054248049 58.5057238496476
"1262" 252.2 65.2684767104134 58.8189045336291
"1263" 252.4 63.2885634860451 59.4296937506386
"1264" 252.6 60.8822750052922 60.5863423691079
"1265" 252.8 58.9303546578544 62.2535615890757
"1266" 253 57.0001244160737 63.889750435183
"1267" 253.2 55.3672053183765 65.9693104239353
"1268" 253.4 53.7455528377508 67.993374276026
"1269" 253.6 52.1465154209039 69.4240902388879
"1270" 253.8 50.6731068415028 68.9946523993383
"1271" 254 48.4240476074763 68.322178906742
"1272" 254.2 46.7238107946792 67.5593519960912
"1273" 254.4 45.3867741088101 66.9386585854912
"1274" 254.6 43.1545069122663 65.556935822042
"1275" 254.8 41.1396198503638 64.8586072269342
"1276" 255 38.8193106591464 63.8968259344472
"1277" 255.2 36.8261824798785 63.1260606804997
"1278" 255.4 34.114311327434 61.9612543211386
"1279" 255.6 31.6296315082396 61.139038067472
"1280" 255.8 29.1197082075729 59.9237447451664
"1281" 256 26.964350356911 58.9577563180474
"1282" 256.2 26.232369100242 57.5243775898863
"1283" 256.4 25.4440038957509 55.8145153152422
"1284" 256.6 24.129226472442 55.0020901350291
"1285" 256.8 22.5694714064223 54.2708922054215
"1286" 257 21.4043571066178 53.9924975023277
"1287" 257.2 21.3064900707563 54.3010425924291
"1288" 257.4 19.9987901029226 54.544119552757
"1289" 257.6 17.6983641064366 54.6678766475047
"1290" 257.8 16.496402511694 55.4157760713682
"1291" 258 15.9592549327909 56.5764868420393
"1292" 258.2 15.1773455526091 58.2339284045663
"1293" 258.4 14.1191605826468 59.9498047273871
"1294" 258.6 13.1748774670902 62.0808716807833
"1295" 258.8 11.6451162090986 64.0063924217316
"1296" 259 10.0355311792825 66.1145597762341
"1297" 259.2 8.81796209235043 68.1224143885351
"1298" 259.4 7.3791695863987 70.2994713050932
"1299" 259.6 6.90436636626966 72.529387649941
"1300" 259.8 6.21292752522522 75.2920508767306
"1301" 260 5.94148292793273 78.0825476836661
"1302" 260.2 6.43332718827953 80.6330325834788
"1303" 260.4 7.56952838531876 83.235018021272
"1304" 260.6 8.32694362273458 85.7984870475262
"1305" 260.8 8.69553661119974 87.6992571633198
"1306" 261 9.39906773607626 89.583392990372
"1307" 261.2 10.4509777202867 91.8987690127111
"1308" 261.4 11.9072600551563 94.63444602031
"1309" 261.6 13.4072491665752 97.073864932026
"1310" 261.8 15.2792577381299 99.144902529722
"1311" 262 17.3737617266205 100.586872012186
"1312" 262.2 19.5970451154586 100.994889100472
"1313" 262.4 21.6394494700739 101.020090155925
"1314" 262.6 23.6202354582674 101.646411336565
"1315" 262.8 25.740687901934 102.94945580875
"1316" 263 27.0239222515163 104.887001198092
"1317" 263.2 27.7186949858646 107.19937622518
"1318" 263.4 28.9840591697717 109.272642776557
"1319" 263.6 31.8838694287812 111.713451644159
"1320" 263.8 34.3053749768108 112.045239506808
"1321" 264 37.7039768188033 113.225037678619
"1322" 264.2 40.166807238068 114.500363818207
"1323" 264.4 43.3141899636363 116.508811570972
"1324" 264.6 46.0574451999537 118.04533161863
"1325" 264.8 49.0961630292705 118.153862286015
"1326" 265 52.9755709584598 117.519581176043
"1327" 265.2 55.3761684169359 116.352583148108
"1328" 265.4 57.4172203454996 114.414194673375
"1329" 265.6 59.3164852845199 112.838343797427
"1330" 265.8 61.7877522770258 112.004496442189
"1331" 266 64.175377965591 112.049652483581
"1332" 266.2 67.0667968025145 112.059930537778
"1333" 266.4 69.8356407164479 112.954890000847
"1334" 266.6 72.4212944615313 114.066504738534
"1335" 266.8 74.9431182606063 115.439389509459
"1336" 267 76.8237061129777 117.366574767936
"1337" 267.2 76.5872416640848 118.340251910436
"1338" 267.4 75.2595633319188 118.102396494197
"1339" 267.6 75.7285511555563 117.443541627772
"1340" 267.8 76.8917707817963 115.703905133172
"1341" 268 77.8752022394536 113.715849389242
"1342" 268.2 78.590234642942 111.560677063943
"1343" 268.4 79.6635631774249 109.153431604942
"1344" 268.6 80.798445702765 106.992175847755
"1345" 268.8 80.9810620466269 105.370708729119
"1346" 269 80.3715158568835 103.721185099472
"1347" 269.2 79.6034445416036 102.009563175288
"1348" 269.4 78.8304926391433 100.739456915037
"1349" 269.6 77.6355917904457 99.1602763793404
"1350" 269.8 76.1187052947615 97.0181866658404
"1351" 270 74.0161306967466 94.4606943008033
"1352" 270.2 72.2707141592609 91.4211519877045
"1353" 270.4 70.084992801866 88.906635028101
"1354" 270.6 67.9910634631563 86.5398405224407
"1355" 270.8 66.2384446066563 84.3097918543124
"1356" 271 63.9950924703363 82.561233438662
"1357" 271.2 61.5242244417188 81.8580762622532
"1358" 271.4 59.5222360503896 82.3305801422386
"1359" 271.6 56.5762527074648 83.3402580188017
"1360" 271.8 53.7644369900439 84.2016934405001
"1361" 272 50.9374912190102 84.9412504610955
"1362" 272.2 47.5099764396128 85.737791615385
"1363" 272.4 44.4019780520738 87.257007273405
"1364" 272.6 41.450156185572 89.5186270501068
"1365" 272.8 39.1377641404062 92.0834249676862
"1366" 273 36.3009537315613 94.7904704481365
"1367" 273.2 33.9099593345637 97.4583975532683
"1368" 273.4 32.0429033620563 99.534373386722
"1369" 273.6 30.0614703770688 100.444761514959
"1370" 273.8 28.4926488876627 101.083405204336
"1371" 274 26.8091568932277 101.491000787365
"1372" 274.2 23.8560262192716 102.932256953241
"1373" 274.4 20.9686199939664 103.965220636453
"1374" 274.6 18.7350207581192 104.209225741268
"1375" 274.8 18.666629270722 104.402759099222
"1376" 275 18.6851348304479 105.403482829014
"1377" 275.2 19.2747504334062 106.636807209514
"1378" 275.4 20.4648002742396 108.113550875639
"1379" 275.6 22.1756065687644 110.184296077796
"1380" 275.8 24.2778281506188 111.948756953597
"1381" 276 26.598692382498 112.804730087099
"1382" 276.2 29.1482023586915 114.146387405507
"1383" 276.4 32.1414881727344 116.214679934175
"1384" 276.6 34.5115494095024 118.311362588626
"1385" 276.8 36.7372292594525 119.84575940749
"1386" 277 39.1053082356563 120.867175923115
"1387" 277.2 42.0493463804474 121.501269223149
"1388" 277.4 44.6033385003063 122.381707535484
"1389" 277.6 46.6311677876864 122.967145581225
"1390" 277.8 48.3784238785134 123.765024561508
"1391" 278 50.5733351368145 124.528295883883
"1392" 278.2 52.5336226970264 124.653979147452
"1393" 278.4 54.7218819397842 124.969990460449
"1394" 278.6 57.3928741426739 125.575082187254
"1395" 278.8 59.4988081099494 125.84268210942
"1396" 279 62.26221888054 126.147460493239
"1397" 279.2 65.0952330911092 126.473156163395
"1398" 279.4 66.5004959857488 126.009977168898
"1399" 279.6 68.6368948842575 124.64168613339
"1400" 279.8 70.628203482843 123.417617897755
"1401" 280 73.5235469190024 122.011335730126
"1402" 280.2 76.0551074895024 120.937794265318
"1403" 280.4 78.7751957063049 119.878962545283
"1404" 280.6 81.1032489821563 119.079319227172
"1405" 280.8 83.3658891990134 118.827090481686
"1406" 281 85.7269671050024 119.339965108395
"1407" 281.2 87.3107412832303 119.961158179935
"1408" 281.4 88.1436837048486 119.240100786087
"1409" 281.6 90.3333916500831 118.098359296289
"1410" 281.8 93.1926776978148 117.18167788896
"1411" 282 96.0798893667948 116.285139552695
"1412" 282.2 98.934998016266 114.86385132535
"1413" 282.4 101.742149729768 113.790152255443
"1414" 282.6 104.628496406528 111.868371980205
"1415" 282.8 107.080191475709 109.276872324325
"1416" 283 109.109582571362 106.46081914152
"1417" 283.2 110.614754053236 103.074663476852
"1418" 283.4 111.524680965985 99.9597165594983
"1419" 283.6 111.654546248534 97.1809244886305
"1420" 283.8 111.222328590156 94.6966651732322
"1421" 284 110.62730366974 92.7078147543053
"1422" 284.2 111.047066704506 90.6690430042595
"1423" 284.4 112.225104130018 88.7310337814892
"1424" 284.6 113.76254406859 87.4845778165386
"1425" 284.8 115.459299428429 87.3771782771841
"1426" 285 117.268767241404 86.8216204380611
"1427" 285.2 119.091152409739 85.3725702102244
"1428" 285.4 121.172927152333 83.0945030454131
"1429" 285.6 122.660279324505 80.3161911457927
"1430" 285.8 123.614920335271 77.847337832772
"1431" 286 123.953866216554 74.7018249825156
"1432" 286.2 123.507352193813 71.4043770841148
"1433" 286.4 123.063816262581 68.3875234616386
"1434" 286.6 122.428649846723 65.1414868573637
"1435" 286.8 120.940375454724 62.542131795895
"1436" 287 119.343941461127 60.0851757485308
"1437" 287.2 117.924472921031 56.984682259472
"1438" 287.4 116.438991126704 54.2396617000393
"1439" 287.6 115.014751884581 51.4750465500932
"1440" 287.8 113.67394514264 48.2871830686772
"1441" 288 112.501432878409 46.0241524048456
"1442" 288.2 110.608163007964 43.8362959236354
"1443" 288.4 108.388060472384 41.5273166130908
"1444" 288.6 106.038206794554 38.9612566294671
"1445" 288.8 103.90477037306 36.8632696185008
"1446" 289 102.087116112602 35.0605579280512
"1447" 289.2 100.254199809187 33.2367951051235
"1448" 289.4 97.9230443261269 31.5697996693543
"1449" 289.6 95.2267604931663 29.425724418152
"1450" 289.8 92.6890234656411 27.8235435977295
"1451" 290 90.3679345198835 27.3986662991841
"1452" 290.2 87.5295181226562 27.0035402466595
"1453" 290.4 84.9198112960592 27.1372239125836
"1454" 290.6 81.5517305750654 27.5835666050326
"1455" 290.8 78.9611592686563 28.0836536650308
"1456" 291 76.0838184821659 28.6843816215008
"1457" 291.2 73.488166416242 29.1189697526863
"1458" 291.4 70.9757213177899 30.1324019355165
"1459" 291.6 68.8673728914063 31.8488323346258
"1460" 291.8 66.3303009408544 33.9507878959531
"1461" 292 63.9465584096947 35.7210714321066
"1462" 292.2 61.1155531856216 37.0966035963284
"1463" 292.4 58.5177576178916 37.4882293590602
"1464" 292.6 55.3790807114798 37.2705838801484
"1465" 292.8 52.6466679514475 37.1122153763312
"1466" 293 49.9416463730957 37.7766877210629
"1467" 293.2 47.7915166855446 37.7399062720788
"1468" 293.4 44.8627890358532 37.7137429360932
"1469" 293.6 41.8201492094504 37.9731587594426
"1470" 293.8 39.1429570851663 38.921023911812
"1471" 294 37.8070720456563 39.474072528752
"1472" 294.2 37.1033252000869 39.9308717141007
"1473" 294.4 36.9259424335325 41.0298736373185
"1474" 294.6 37.3903382286663 41.437005648032
"1475" 294.8 37.8562476589138 42.6824468996386
"1476" 295 38.5509613825263 44.030881555652
"1477" 295.2 38.4959747980918 46.0271500300042
"1478" 295.4 38.5820395672379 48.4322201751454
"1479" 295.6 39.1622716603195 50.3239357662883
"1480" 295.8 40.4035444256562 52.1893223326595
"1481" 296 42.1967331630938 53.2806521298782
"1482" 296.2 43.5314822459375 54.2705572247532
"1483" 296.4 45.2537548314963 55.882479734162
"1484" 296.6 46.8753187521975 57.4765397850648
"1485" 296.8 48.4860482206714 59.6696707433356
"1486" 297 49.1585247319688 60.4209511748782
"1487" 297.2 49.5637462486268 61.0893996249131
"1488" 297.4 51.0358467370592 62.571509358671
"1489" 297.6 52.6756947628916 64.3311717581778
"1490" 297.8 53.7897261089668 66.2848363553088
"1491" 298 54.1873963524299 68.7200541348667
"1492" 298.2 53.5845758032169 71.0508746756689
"1493" 298.4 52.5929115394965 73.1075711902297
"1494" 298.6 51.879269063051 74.9515878468667
"1495" 298.8 50.937803795942 77.5988183335434
"1496" 299 49.7296493007583 80.1303789040434
"1497" 299.2 48.2381176070476 82.4442228464067
"1498" 299.4 45.9238104378158 84.3429383102273
"1499" 299.6 43.573290575872 85.717382272993
"1500" 299.8 41.2257606793229 86.818149905672
"1501" 300 38.4725964221782 88.1872897645104
"1502" 300.2 35.6507333983636 89.6147406447159
"1503" 300.4 33.096131998752 89.9488326668337
"1504" 300.6 30.3064005410183 90.0650833836271
"1505" 300.8 27.5157279873193 89.7468014151568
"1506" 301 24.8656328081671 89.5605327444176
"1507" 301.2 23.7197341157585 89.116027961972
"1508" 301.4 22.4844685926299 88.1280018931614
"1509" 301.6 19.4003406735258 87.0289721739176
"1510" 301.8 16.0561496055142 85.9715632533509
"1511" 302 12.4168868148478 85.863531975323
"1512" 302.2 8.98408867789253 86.1971364842357
"1513" 302.4 8.05680953708808 86.3985835733583
"1514" 302.6 10.3155095961128 86.0679951680589
"1515" 302.8 11.9167593443514 86.0050107505695
"1516" 303 13.7309000679327 85.7299225111131
"1517" 303.2 14.6335560541563 84.9820059738153
"1518" 303.4 15.7192060680438 83.8240926924845
"1519" 303.6 16.956471522692 82.819582440472
"1520" 303.8 17.703800342455 80.7904561357122
"1521" 304 17.6835680901433 78.5396180660369
"1522" 304.2 17.0721747155994 76.1262897199833
"1523" 304.4 15.7363274694821 73.5153132967473
"1524" 304.6 14.1046956272826 71.5980387834351
"1525" 304.8 11.9859410363684 69.8077151725174
"1526" 305 9.62607360701341 68.6892088238863
"1527" 305.2 8.87549671733272 68.4626175157661
"1528" 305.4 6.27865718908895 68.0022136180681
"1529" 305.6 3.86668881110952 68.0300029657009
"1530" 305.8 4.00818607192324 68.3417280750011
"1531" 306 3.61654379228497 69.2414458136749
"1532" 306.2 4.07889582945626 69.607432734842
"1533" 306.4 5.02267419909565 69.2648164021538
"1534" 306.6 5.6324518034896 69.3474314324265
"1535" 306.8 6.01358058055386 69.1028568161286
"1536" 307 6.41620179967477 69.0558746853794
"1537" 307.2 7.55269432869844 68.4224559213696
"1538" 307.4 8.12195341127985 66.911813035927
"1539" 307.6 8.60363078577978 64.423575628172
"1540" 307.8 8.78232917899156 61.7339357098308
"1541" 308 8.99550174329911 58.6167506126148
"1542" 308.2 8.89265446071471 56.1071083154525
"1543" 308.4 8.59212121283483 53.4377155260791
"1544" 308.6 8.7538024710595 50.7426789007784
"1545" 308.8 8.1161341598903 48.0475690834188
"1546" 309 7.06051161248961 46.4709361450023
"1547" 309.2 6.79856253727327 47.053175405972
"1548" 309.4 6.97960703833016 47.2352106978307
"1549" 309.6 6.40547173837731 46.6350066963509
"1550" 309.8 6.03523790346395 46.6851040466093
"1551" 310 6.08707758538098 46.8431237078147
"1552" 310.2 6.48496023492293 46.8151654378053
"1553" 310.4 7.75854875233016 46.5113029092763
"1554" 310.6 9.23660275001341 46.2528341943346
"1555" 310.8 10.7345200301896 46.2309591523053
"1556" 311 11.4906168127842 46.6863482034487
"1557" 311.2 12.635401222591 46.5070695303959
"1558" 311.4 14.0087798877188 46.3756583943157
"1559" 311.6 16.5643371111988 45.5408683548549
"1560" 311.8 21.45143600142 45.5338110737192
"1561" 312 24.9147918404726 46.8067754760332
"1562" 312.2 27.116908418625 48.3311266555032
"1563" 312.4 30.0415000601665 49.8152391367373
"1564" 312.6 32.3505853390863 51.169882364462
"1565" 312.8 35.0768018542379 52.9588253396658
"1566" 313 37.2305024436268 53.7047267088543
"1567" 313.2 39.1273782508863 54.040282580552
"1568" 313.4 40.7433768400974 55.2740651620602
"1569" 313.6 42.4523628012339 57.5235132994962
"1570" 313.8 44.486864668543 59.9461304740191
"1571" 314 46.3644081395525 62.7936768341606
"1572" 314.2 48.8669524100908 64.9797545716262
"1573" 314.4 50.5085538727731 67.2983801408692
"1574" 314.6 52.1037374152355 69.3648425208433
"1575" 314.8 53.6671908334896 71.4364114836083
"1576" 315 54.3277899288093 74.1571676992373
"1577" 315.2 54.8788779441563 76.9531776569095
"1578" 315.4 56.035119550875 79.541536060722
"1579" 315.6 57.2785650490405 81.4741997783088
"1580" 315.8 58.0680233674171 83.0834630573524
"1581" 316 58.3313302296508 85.0843626070928
"1582" 316.2 58.8203834000749 87.7030639226231
"1583" 316.4 59.4867947501816 90.1118901532884
"1584" 316.6 60.0837801427484 92.8211257200114
"1585" 316.8 59.0819176092813 95.607208911972
"1586" 317 58.2016608412644 97.6528080978369
"1587" 317.2 56.5915510717332 99.5768157237027
"1588" 317.4 55.3386699281146 101.979384877889
"1589" 317.6 54.9221524838229 105.338571019514
"1590" 317.8 55.3536061031861 107.084004364763
"1591" 318 56.0743371024479 107.52393527268
"1592" 318.2 57.1399726417396 107.707852066264
"1593" 318.4 58.4212081197277 107.825803287206
"1594" 318.6 59.8966390255057 108.308025614141
"1595" 318.8 60.9853963193414 109.594501788676
"1596" 319 63.208952940498 111.094016322807
"1597" 319.2 65.0934002870763 111.315866810972
"1598" 319.4 66.4770640753816 110.531439591944
"1599" 319.6 67.9856541456979 110.098770382847
"1600" 319.8 70.7783609216864 110.048913420731
"1601" 320 73.5490416930504 109.991665897172
"1602" 320.2 76.6684741571163 110.521346262692
"1603" 320.4 79.6544173941163 111.331445645252
"1604" 320.6 82.4266123242208 111.064595290327
"1605" 320.8 84.6685543397682 109.752170385106
"1606" 321 86.5163294439389 108.098498861842
"1607" 321.2 88.7014394401157 106.568532851323
"1608" 321.4 91.492425176055 105.330833641377
"1609" 321.6 94.5091604391438 104.509863584897
"1610" 321.8 97.5166636700134 104.203387112901
"1611" 322 100.716601883387 104.125635604818
"1612" 322.2 103.491784951796 104.776379398088
"1613" 322.4 104.381387537203 106.417698032937
"1614" 322.6 103.652847934109 107.430322261137
"1615" 322.8 102.735710533304 109.551227249009
"1616" 323 102.14100811962 111.976067410033
"1617" 323.2 101.421467024131 113.110390759681
"1618" 323.4 101.172955556248 113.012114885538
"1619" 323.6 101.313465391133 113.403611753728
"1620" 323.8 101.331580314714 113.326623328507
"1621" 324 101.559742090299 113.281767327258
"1622" 324.2 102.069763450656 112.814876737332
"1623" 324.4 103.379801787838 112.532963239097
"1624" 324.6 104.592669113223 111.826506379039
"1625" 324.8 105.190166864478 111.014490552579
"1626" 325 104.017117735656 110.123706016984
"1627" 325.2 102.405682064819 109.154303554622
"1628" 325.4 101.35231713513 108.256470736906
"1629" 325.6 100.695326440808 108.025120294581
"1630" 325.8 100.251318533818 107.865484148254
"1631" 326 99.1231089404589 108.092483007643
"1632" 326.2 97.3985781720803 108.890301473706
"1633" 326.4 95.7315889087634 110.203092933829
"1634" 326.6 93.990617990205 111.795580915326
"1635" 326.8 92.0116785686313 113.360588810222
"1636" 327 89.6140910429284 115.289455554542
"1637" 327.2 87.4142042022504 117.112109565148
"1638" 327.4 85.4013380826205 119.378840862436
"1639" 327.6 84.4287309150024 119.589625914164
"1640" 327.8 82.2616751209255 119.699476668703
"1641" 328 79.3392705589938 120.429484864772
"1642" 328.2 76.4085023600688 121.943552821359
"1643" 328.4 73.6915005519744 123.393889183165
"1644" 328.6 72.2470883703731 124.529721429189
"1645" 328.8 73.0099265522244 124.190534117938
"1646" 329 74.0145843310767 123.778934234972
"1647" 329.2 74.7669712139176 123.818766481711
"1648" 329.4 75.3769324862647 123.464542097394
"1649" 329.6 76.0654592790099 122.82900531546
"1650" 329.8 76.3741861778514 121.860077817557
"1651" 330 76.4100362350192 121.308728662493
"1652" 330.2 76.3729151461985 120.515058743211
"1653" 330.4 75.8045220140822 119.004310025083
"1654" 330.6 73.9568405903798 117.047961423995
"1655" 330.8 71.8162236658348 115.576863448865
"1656" 331 69.3931585483563 114.826297468732
"1657" 331.2 66.6408978255563 114.904191640132
"1658" 331.4 63.9301806608363 115.579274458932
"1659" 331.6 60.8952245616494 116.491027513575
"1660" 331.8 57.6533941444991 117.842285600415
"1661" 332 54.5130113815199 119.181997907654
"1662" 332.2 52.6648589282373 120.794745371202
"1663" 332.4 52.7965070953963 121.535582098652
"1664" 332.6 53.3174857696968 122.084209695053
"1665" 332.8 53.4778647224479 122.318418521222
"1666" 333 54.1621052871422 122.659891209225
"1667" 333.2 54.8350413974809 122.797669997855
"1668" 333.4 55.5496333089896 122.97294593368
"1669" 333.6 56.8443089355993 123.364813323731
"1670" 333.8 56.8743150510081 123.09134988249
"1671" 334 56.7975698717147 123.364173062582
"1672" 334.2 56.5244344655069 123.121386034842
"1673" 334.4 56.2227278381292 123.963143424094
"1674" 334.6 55.9382386751963 123.591988223612
"1675" 334.8 55.6332584329401 122.62631102304
"1676" 335 54.4747790737478 121.56827570862
"1677" 335.2 52.6505620956488 120.872435302136
"1678" 335.4 50.294824242283 120.734478944338
"1679" 335.6 47.7070001810211 121.047375116283
"1680" 335.8 44.4485750808141 121.631719904932
"1681" 336 41.1125811140409 121.192448287203
"1682" 336.2 38.8313298189355 120.005619178842
"1683" 336.4 36.0356835093009 119.269518649707
"1684" 336.6 32.8351561053461 118.069981672871
"1685" 336.8 29.8844148756299 116.604471079709
"1686" 337 26.1229463356563 114.632096608075
"1687" 337.2 24.9986737951163 113.907146246212
"1688" 337.4 24.3602113530004 112.332537489634
"1689" 337.6 22.7970702015378 109.809229548367
"1690" 337.8 20.615428960387 107.081619545126
"1691" 338 18.2620440383588 104.660352166035
"1692" 338.2 15.7116565423737 102.188701944755
"1693" 338.4 13.1068302947163 99.678477603812
"1694" 338.6 11.4868788126801 97.270187650591
"1695" 338.8 9.4111059262017 95.2413423493356
"1696" 339 8.12382887287054 93.8731362867577
"1697" 339.2 8.88886091340626 94.4103974243157
"1698" 339.4 8.99020282007462 92.9630462229515
"1699" 339.6 7.21103175046061 90.1771949346676
"1700" 339.8 6.60277669291683 88.6333035194931
"1701" 340 7.07882007157933 88.2522015740104
"1702" 340.2 7.15186897400811 85.5723239914905
"1703" 340.4 5.94880361070798 81.9981122995582
"1704" 340.6 4.4932365122647 78.8161661413093
"1705" 340.8 2.58400089808218 75.797086309009
"1706" 341 2.30347867888797 75.5367940575451
"1707" 341.2 2.92803084651891 75.9724565131038
"1708" 341.4 3.40171908131756 76.3849375826171
"1709" 341.6 2.98753075408016 75.9883200537437
"1710" 341.8 3.115766856 76.1093241334094
"1711" 342 3.85114004568886 76.1830554822437
"1712" 342.2 4.9375432072144 74.2753768179138
"1713" 342.4 5.65718011187054 71.8448500771505
"1714" 342.6 5.68915637270799 68.9262168692133
"1715" 342.8 5.79404660351068 65.9301869433517
"1716" 343 5.74142022265024 63.312410580731
"1717" 343.2 5.22994644659 60.6330387813696
"1718" 343.4 4.25051980050791 58.6431433263676
"1719" 343.6 2.40665712854987 56.8313799008656
"1720" 343.8 2.85206262990626 57.7128234269068
"1721" 344 3.11694469125303 58.0504922928752
"1722" 344.2 3.0737295538371 58.6254318272592
"1723" 344.4 3.14416577265626 59.1056050785698
"1724" 344.6 2.77541145060306 59.8311341611634
"1725" 344.8 2.2697655152739 60.8259340451779
"1726" 345 1.85969875436839 62.2779452705174
"1727" 345.2 1.64489203672906 63.3050758271953
"1728" 345.4 1.14860964891864 65.0729507996452
"1729" 345.6 1.64994585012741 65.0474779817893
"1730" 345.8 4.07542529706715 63.7811415214769
"1731" 346 5.02660824815626 63.8318946494568
"1732" 346.2 5.63292734788153 63.410951399972
"1733" 346.4 6.67662456705948 62.0666487645204
"1734" 346.6 7.99042245919035 59.9322685181311
"1735" 346.8 8.98199524877583 57.3487528431894
"1736" 347 9.66563890042293 54.0463410161053
"1737" 347.2 10.2316296238772 50.3591489595766
"1738" 347.4 10.6326281595199 46.7168142112902
"1739" 347.6 11.1370704952461 43.1059539114326
"1740" 347.8 12.1949373927131 40.2507128240515
"1741" 348 13.5836780918084 38.4001489743633
"1742" 348.2 15.3161770185756 35.6873269554558
"1743" 348.4 16.4781927504969 32.9380667643676
"1744" 348.6 17.397542781253 30.4776307607462
"1745" 348.8 18.1938276926019 28.8242459468198
"1746" 349 19.5612090709824 28.4940423941459
"1747" 349.2 22.16738294425 27.5431196631282
"1748" 349.4 24.7758589900532 26.7725846976524
"1749" 349.6 28.0053888111563 26.7462486791655
"1750" 349.8 31.2639616480563 26.722796670572
"1751" 350 34.679134225375 26.492359746847
"1752" 350.2 37.7525461256763 26.827953801962
"1753" 350.4 40.6645163944624 27.8578260252577
"1754" 350.6 43.8400141820572 29.1992143375561
"1755" 350.8 46.935792030646 30.9735928812577
"1756" 351 48.9363854970996 33.6935901601984
"1757" 351.2 50.8694708369815 35.9702716985254
"1758" 351.4 53.5730050706857 38.0647989610896
"1759" 351.6 56.3366117232134 39.6198459066577
"1760" 351.8 58.6737221918486 40.7092943313758
"1761" 352 60.417178739166 41.3434570169428
"1762" 352.2 61.2298493856362 41.129323671002
"1763" 352.4 61.9137756351167 41.8743698520017
"1764" 352.6 63.2395190077563 43.6703428194577
"1765" 352.8 64.3429006650186 45.8811897078435
"1766" 353 65.7840619401562 48.2063146100308
"1767" 353.2 67.5023157210386 50.2949475392367
"1768" 353.4 69.3486475932706 52.5762430828577
"1769" 353.6 70.633641427474 53.8306963006822
"1770" 353.8 71.3034563828844 53.9010562023506
"1771" 354 72.1506122159163 53.627443472132
"1772" 354.2 73.6267067639463 52.992605975222
"1773" 354.4 74.6081733235863 52.571977449662
"1774" 354.6 75.5090312179744 52.5175695511538
"1775" 354.8 77.1398836905697 51.7081011295393
"1776" 355 78.2483426690067 50.3108989294766
"1777" 355.2 78.5492643320108 49.0819645065265
"1778" 355.4 79.2929981452591 48.4618223373645
"1779" 355.6 81.3859490123151 48.0068330184393
"1780" 355.8 83.3377888485805 48.1075005542144
"1781" 356 84.4007689047563 48.5739663714005
"1782" 356.2 86.8392059947043 48.8769475921162
"1783" 356.4 89.1586154775834 48.3993076884186
"1784" 356.6 91.4229019618501 48.1580008982781
"1785" 356.8 93.478935124137 48.6148037460585
"1786" 357 95.3207898857848 49.7423789424005
"1787" 357.2 97.3086809334522 50.9995484774107
"1788" 357.4 99.2489918477305 52.147145723764
"1789" 357.6 101.310295279506 52.996500683792
"1790" 357.8 103.635760854844 54.193474450972
"1791" 358 105.603400080312 56.3071652478157
"1792" 358.2 107.31264037181 58.89084251152
"1793" 358.4 109.528130362206 60.879390829472
"1794" 358.6 111.968511073194 62.8067255844392
"1795" 358.8 113.711232828699 63.9487921072577
"1796" 359 115.057689220042 64.813046485172
"1797" 359.2 117.283705131622 66.0880908830399
"1798" 359.4 120.011637257262 67.5153750468181
"1799" 359.6 122.757217803549 68.863543397972
"1800" 359.8 125.127880669712 70.875809492472
"1801" 360 124.335812345346 71.367841008482
"1802" 360.2 123.546574718592 72.7389712324769
"1803" 360.4 122.713685896187 75.1619559440023
"1804" 360.6 121.705920421362 78.2269046198689
"1805" 360.8 121.479719221962 81.0841850844515
"1806" 361 121.632884597766 84.274905209462
"1807" 361.2 120.683067271846 87.3463933884186
"1808" 361.4 119.095203770942 90.1652147604209
"1809" 361.6 117.16797411989 93.0770294438017
"1810" 361.8 115.656304500618 95.9381878087632
"1811" 362 113.799837969628 99.7017583336911
"1812" 362.2 112.207736782566 101.823101224092
"1813" 362.4 111.099078318954 104.058890842567
"1814" 362.6 110.987579032512 104.812237020794
"1815" 362.8 111.332854103629 104.505389933161
"1816" 363 111.903902589906 104.904202827609
"1817" 363.2 112.455652970656 103.926739162889
"1818" 363.4 113.094989834088 102.710161436438
"1819" 363.6 113.53511232123 101.497354588824
"1820" 363.8 114.260201274756 100.726841510654
"1821" 364 114.559385705815 99.7733668671538
"1822" 364.2 114.501129758389 98.671650151158
"1823" 364.4 114.98288608719 96.9097725559386
"1824" 364.6 115.809885316293 94.9293929643509
"1825" 364.8 116.243571144382 93.6514789096171
"1826" 365 115.934497969904 92.6640646702467
"1827" 365.2 115.857031788456 92.1192810148386
"1828" 365.4 115.071749851203 91.2671751372627
"1829" 365.6 114.687734056418 90.1472405719833
"1830" 365.8 113.807752151518 88.7141271840039
"1831" 366 112.545691932221 86.8001421133591
"1832" 366.2 111.248293313956 85.3424881030386
"1833" 366.4 110.071619239929 85.026583963472
"1834" 366.6 108.491752691629 85.2341590905544
"1835" 366.8 106.902742721611 85.659474106097
"1836" 367 104.892357189024 86.471050053994
"1837" 367.2 103.295711489168 87.3501316898924
"1838" 367.4 101.347078638223 88.5750962161386
"1839" 367.6 100.012730590984 90.7186781551444
"1840" 367.8 99.8469297789977 92.2935401977403
"1841" 368 100.275039636643 93.179156362026
"1842" 368.2 99.3015623594474 94.7017302528707
"1843" 368.4 97.8293994950688 95.376771988247
"1844" 368.6 96.754207494934 95.0590647428608
"1845" 368.8 95.1334729497991 95.1806455924005
"1846" 369 93.2141698396188 95.0895372312095
"1847" 369.2 90.3333916500831 95.6895360849964
"1848" 369.4 87.3225020815482 96.3528175346071
"1849" 369.6 83.9194228712332 96.515974244972
"1850" 369.8 81.1751782845752 95.6580857356341
"1851" 370 78.3169095593688 94.091518160147
"1852" 370.2 76.011445878819 92.1321627382743
"1853" 370.4 73.5791235853302 90.0727715889502
"1854" 370.6 70.5861247168628 88.4598542355046
"1855" 370.8 67.2375220224389 87.6089450805372
"1856" 371 64.6678610420149 86.0806953047002
"1857" 371.2 62.7552902927645 84.08904329224
"1858" 371.4 60.2370527647017 82.1291568303356
"1859" 371.6 57.428141735429 80.1503301528508
"1860" 371.8 54.6555813194763 78.078423874592
"1861" 372 51.9773830806805 76.8155551675933
"1862" 372.2 50.2606862935155 75.7757057921079
"1863" 372.4 49.2510870816805 75.1631399781855
"1864" 372.6 48.9448041747194 73.9531334321661
"1865" 372.8 48.9552116714991 73.1773967950291
"1866" 373 47.7691256330386 71.0743632627073
"1867" 373.2 46.7054562047984 69.2120173226562
"1868" 373.4 46.8272170937763 66.756506061602
"1869" 373.6 47.1146306894726 65.1913896034005
"1870" 373.8 47.5626888347047 64.2485231354558
"1871" 374 49.2442652019913 63.6679218623225
"1872" 374.2 51.4552436488134 62.1572261650577
"1873" 374.4 53.565516672331 59.9624327438166
"1874" 374.6 55.0748616766851 58.8009646214431
"1875" 374.8 56.771306851887 57.714940116347
"1876" 375 58.4660431837096 56.1584746647681
"1877" 375.2 60.9011813575737 54.7669671368458
"1878" 375.4 64.114901124442 53.2476166554005
"1879" 375.6 67.1230998389848 52.3314328298863
"1880" 375.8 70.093449836865 52.0104209741953
"1881" 376 73.9045888607251 51.483853045238
"1882" 376.2 77.2821903498582 51.5845190306835
"1883" 376.4 80.5728267673849 52.4983489114577
"1884" 376.6 83.5266232034896 53.4433824300831
"1885" 376.8 85.877603568745 54.5950783564766
"1886" 377 87.9377952048385 56.1129227244112
"1887" 377.2 90.8435291536157 57.6601159529179
"1888" 377.4 92.6636748287695 59.369272695255
"1889" 377.6 93.0445253220986 61.6396079830393
"1890" 377.8 93.6498662599681 64.3055775269423
"1891" 378 95.2804923463504 66.4510928468457
"1892" 378.2 97.7383181429524 68.5345728682729
"1893" 378.4 100.445743462034 70.417752572604
"1894" 378.6 102.998929638071 72.0238212090577
"1895" 378.8 105.278171432836 74.2405099868457
"1896" 379 107.826747720389 75.9269566103603
"1897" 379.2 109.970728069117 76.9668059858457
"1898" 379.4 112.894113872562 77.8544413892833
"1899" 379.6 116.197267650326 78.5084584887738
"1900" 379.8 119.378747114637 79.3904912732316
"1901" 380 120.95535510307 80.9333950528854
"1902" 380.2 120.725417500956 82.853336581412
"1903" 380.4 119.941706756054 84.7285195320944
"1904" 380.6 118.852607100414 87.7298467397462
"1905" 380.8 117.494432183094 90.8889317589407
"1906" 381 116.55602948444 92.5187733441825
"1907" 381.2 114.989946669977 93.0435340778246
"1908" 381.4 112.940327814923 93.620907541272
"1909" 381.6 110.698557437639 94.5865266660409
"1910" 381.8 107.561302534356 95.5583341377602
"1911" 382 104.535630141662 95.9716535291647
"1912" 382.2 101.528303966534 95.898520447289
"1913" 382.4 98.1966921504896 95.7803070706386
"1914" 382.6 94.9959403551442 96.0467322485864
"1915" 382.8 91.3093827220024 97.4347260102027
"1916" 383 88.7137628423148 99.4465049616671
"1917" 383.2 86.395936278705 101.697836500911
"1918" 383.4 85.5372248926178 104.120642388703
"1919" 383.6 85.9760807090056 105.239054398328
"1920" 383.8 86.5440388329744 106.553700423108
"1921" 384 87.0644650217179 108.34415081989
"1922" 384.2 87.0911411078138 111.465252893109
"1923" 384.4 86.111444745887 114.181972861203
"1924" 384.6 84.7844318630115 114.318892103104
"1925" 384.8 82.8639818148438 116.052806109234
"1926" 385 81.4006356442842 118.113491884891
"1927" 385.2 79.5268193228705 120.366427678401
"1928" 385.4 78.521025535949 120.017215713704
"1929" 385.6 76.7263383987277 119.525103186439
"1930" 385.8 74.0678074755793 119.774374910434
"1931" 386 70.5653708350343 121.024140368387
"1932" 386.2 67.6532092257587 121.207488094779
"1933" 386.4 64.4614838215938 121.115927250234
"1934" 386.6 61.3753220138455 121.373688537012
"1935" 386.8 57.8930437070258 121.650955784407
"1936" 387 53.8794139184302 121.676858650616
"1937" 387.2 50.5227692147373 121.700001957742
"1938" 387.4 46.5804155612352 122.33891698738
"1939" 387.6 45.5419632656763 122.413189763092
"1940" 387.8 45.6169876518141 122.615646280511
"1941" 388 46.0346438997813 122.313009203764
"1942" 388.2 45.1732641877163 121.753685778572
"1943" 388.4 42.9206801496007 121.038213389416
"1944" 388.6 40.4347358146368 120.465902918933
"1945" 388.8 37.9633412166748 119.225491005602
"1946" 389 35.284896315084 118.166799958201
"1947" 389.2 32.1182010610763 116.841160035612
"1948" 389.4 28.8492423346563 114.990712800407
"1949" 389.6 25.9383270333121 113.430137177543
"1950" 389.8 22.7466179908182 111.83150428362
"1951" 390 21.0492989552779 110.384294625986
"1952" 390.2 19.190870887364 107.947196801076
"1953" 390.4 17.1521342627562 106.077483784322
"1954" 390.6 16.1914394821562 104.720826965772
"1955" 390.8 14.1954013400313 101.595323338347
"1956" 391 12.8419901119562 98.3925156468811
"1957" 391.2 11.4646795358381 95.5895056911992
"1958" 391.4 9.45481075248438 92.5969237464095
"1959" 391.6 7.47285615474197 90.4624843533148
"1960" 391.8 7.94114849470626 89.797601961722
"1961" 392 8.53572129306671 88.6451751348526
"1962" 392.2 9.06892449455351 86.4537545696021
"1963" 392.4 9.92832705202114 84.4213251992152
"1964" 392.6 10.9283197929671 82.6318645048909
"1965" 392.8 12.0071243774639 82.300287964472
"1966" 393 12.7457679002268 82.5454255038779
"1967" 393.2 14.1915722726169 81.558542905354
"1968" 393.4 15.00064352857 80.9505699945237
"1969" 393.6 16.2784489289329 79.9593195154826
"1970" 393.8 17.6121229491676 79.3659791213924
"1971" 394 18.6286437110119 79.8249396826111
"1972" 394.2 19.7981018975 79.703815584472
"1973" 394.4 21.0290774954194 79.6867335293404
"1974" 394.6 22.7602469259913 79.5077417681472
"1975" 394.8 24.4076172420605 80.112621874089
"1976" 395 25.7251888646775 81.5503493993975
"1977" 395.2 27.5588526271233 82.6105806802137
"1978" 395.4 28.5132702217497 82.7732168622577
"1979" 395.6 29.6065467788229 82.456076307272
"1980" 395.8 31.6572015778659 82.0929889599397
"1981" 396 33.5166108306401 82.1474311227462
"1982" 396.2 35.8404582127826 82.3495068090379
"1983" 396.4 37.9526111553773 81.6709850534246
"1984" 396.6 39.8745822333478 81.086299016589
"1985" 396.8 41.6075537954143 81.3810529847784
"1986" 397 43.5507202217369 82.6080955772623
"1987" 397.2 46.1437982320721 83.4502519159299
"1988" 397.4 48.4482813496896 84.3298638748386
"1989" 397.6 50.4606870394788 84.5596377209397
"1990" 397.8 51.5172748734541 84.8028453860464
"1991" 398 53.7732372328925 84.8018892382797
"1992" 398.2 55.6427874496405 84.6514620327825
"1993" 398.4 58.4385578199627 84.7606549374558
"1994" 398.6 61.6752113181975 85.2132890650235
"1995" 398.8 64.8103847976563 85.6351321775345
"1996" 399 67.6302904587773 86.5291215328457
"1997" 399.2 70.3702223939606 88.239718533722
"1998" 399.4 71.7408526445051 89.8904409450766
"1999" 399.6 73.7172123726205 92.2549776070791
"2000" 399.8 75.5427516384939 94.6546070322967
"2001" 400 77.2799434026063 97.0953121447595
"2002" 400.2 79.5096640589313 99.1984547725595
"2003" 400.4 82.2114993882538 100.686162201631
"2004" 400.6 85.0063876572861 101.103637456647
"2005" 400.8 87.3216359985613 100.257852478681
"2006" 401 89.1360854077812 99.2693168312636
"2007" 401.2 90.2402024206373 97.8618672065036
"2008" 401.4 91.4296360101146 96.7648028480553
"2009" 401.6 92.0242651268148 97.3471620495451
"2010" 401.8 91.7336115509225 98.2306576283876
"2011" 402 93.7564152768348 98.3520511422577
"2012" 402.2 96.6542639152277 98.5236037816505
"2013" 402.4 99.4740547390033 98.541222701372
"2014" 402.6 102.349992481912 97.7793797079232
"2015" 402.8 105.488191394325 96.3892789059479
"2016" 403 108.630332886673 94.6760601963858
"2017" 403.2 112.182096059192 93.465119198472
"2018" 403.4 114.299576350409 93.7939581454994
"2019" 403.6 115.275259695813 95.055458531222
"2020" 403.8 114.854740460544 96.484180705625
"2021" 404 113.948624589156 97.9501434007484
"2022" 404.2 112.756749918337 100.584302353635
"2023" 404.4 111.538115771508 103.447502875634
"2024" 404.6 109.553919648683 104.752756558553
"2025" 404.8 106.958920942196 106.823969593572
"2026" 405 104.780022414368 108.832417346337
"2027" 405.2 102.351557070721 110.523179066725
"2028" 405.4 99.9276737371563 112.955267395088
"2029" 405.6 97.4084381937765 113.746362159086
"2030" 405.8 94.5458946222472 113.698214520673
"2031" 406 90.9698440261563 114.08490961135
"2032" 406.2 87.6155262702438 115.522152066572
"2033" 406.4 84.5172592872103 115.968464616215
"2034" 406.6 80.656078738934 115.350015564342
"2035" 406.8 76.7920932187407 115.559581733349
"2036" 407 73.0386057698763 116.015481818772
"2037" 407.2 69.2758114849485 116.444742771985
"2038" 407.4 65.1399370612716 116.663601270549
"2039" 407.6 61.5247017344357 116.877281548428
"2040" 407.8 57.8947804778486 116.259150765203
"2041" 408 54.5440696635773 114.810855290893
"2042" 408.2 51.5565735124744 112.254137511927
"2043" 408.4 48.4471994861979 109.433424335472
"2044" 408.6 45.158966729416 106.687739094673
"2045" 408.8 41.4301759390641 104.797354572761
"2046" 409 38.2374133012303 103.151403660528
"2047" 409.2 36.3041139949255 101.863708704549
"2048" 409.4 35.0272238038188 101.058178114734
"2049" 409.6 32.8056962844246 100.334688501411
"2050" 409.8 31.6352571983963 100.696294776772
"2051" 410 33.9831763587472 100.387078520608
"2052" 410.2 36.1344814474439 98.8367937353144
"2053" 410.4 38.2324152184326 96.1111295383536
"2054" 410.6 40.0708714019688 93.4829699460845
"2055" 410.8 41.9542154303785 91.5394021833053
"2056" 411 43.8058731723758 89.6527378014964
"2057" 411.2 45.5049869963611 87.2202902965744
"2058" 411.4 46.9238237730183 85.1720759502823
"2059" 411.6 48.2889181536128 83.1723640138415
"2060" 411.8 49.3657015906229 81.170822479172
"2061" 412 51.0265328708826 79.0717795446035
"2062" 412.2 52.8780668748621 77.6342743639426
"2063" 412.4 55.0774317143915 77.5846359213837
"2064" 412.6 57.4185524908437 77.853829013722
"2065" 412.8 60.2639616602763 76.859380092182
"2066" 413 62.8674419948553 75.9988007490302
"2067" 413.2 65.5283487512169 75.504218212275
"2068" 413.4 68.5615005769441 75.5278225066386
"2069" 413.6 71.4122976579798 75.9732957090896
"2070" 413.8 73.9919396773213 77.1709945904865
"2071" 414 76.3112301043621 79.276161310119
"2072" 414.2 78.5316364440924 81.7243682929507
"2073" 414.4 80.0921520906504 83.3610232985367
"2074" 414.6 81.8553306370528 85.1989360093857
"2075" 414.8 82.7416559206752 88.0067755211492
"2076" 415 83.978601728897 91.2749466631201
"2077" 415.2 84.8644769298042 94.9142067767466
"2078" 415.4 85.1926929806563 98.5577457074265
"2079" 415.6 84.3545669697592 101.097984327325
"2080" 415.8 84.588085840742 104.644787417501
"2081" 416 85.7549809928186 107.325055042491
"2082" 416.2 87.2601341132313 109.821272397234
"2083" 416.4 88.0974964557813 112.987345905597
"2084" 416.6 86.5774782499896 114.042162809972
"2085" 416.8 84.2453092293461 115.279595532845
"2086" 417 82.0606981722813 117.600952765809
"2087" 417.2 79.4940399373423 119.567214502298
"2088" 417.4 77.3661833780848 120.524070644329
"2089" 417.6 75.5268716730167 120.491075604949
"2090" 417.8 73.2994069956007 120.413136705342
"2091" 418 70.2529903634255 120.713099540126
"2092" 418.2 66.7832108053715 121.506199233997
"2093" 418.4 63.1226777506563 121.987368292772
"2094" 418.6 60.4158552945063 122.844204178172
"2095" 418.8 61.9827630472416 122.354040855704
"2096" 419 63.2966414001163 121.229198357812
"2097" 419.2 63.7743923180363 120.455449588572
"2098" 419.4 64.0108612904002 118.730062027765
"2099" 419.6 63.4379636825134 116.077611693579
"2100" 419.8 62.2006172277587 113.741847932285
"2101" 420 61.2142705513563 111.952766212419
"2102" 420.2 59.8998064089813 109.738509840122
"2103" 420.4 57.9288437877864 107.960015180109
"2104" 420.6 56.2191696727056 106.472165871099
"2105" 420.8 54.185900518413 105.042228141458
"2106" 421 51.7319534195963 103.832833411812
"2107" 421.2 49.1281724506748 102.213788634416
"2108" 421.4 46.8584759235978 100.95189556431
"2109" 421.6 46.1313953626752 100.243062446137
"2110" 421.8 46.2831878019457 98.8169270711956
"2111" 422 45.9859600426563 96.7377562607636
"2112" 422.2 45.5351341876357 94.0404334552733
"2113" 422.4 45.9859600426563 91.5553454347614
"2114" 422.6 47.0280577411157 88.8476088578233
"2115" 422.8 48.3366948581205 86.1393578406148
"2116" 423 50.2815944948621 83.8604623975131
"2117" 423.2 51.9067457304541 81.4094769617592
"2118" 423.4 53.1192034561889 78.9940190588524
"2119" 423.6 53.9863405635312 76.1417800381595
"2120" 423.8 55.4847214994896 73.5411277310326
"2121" 424 57.2607439335644 71.5063813561863
"2122" 424.2 59.5154357655849 70.3991713484291
"2123" 424.4 61.4749164325793 68.7324714749431
"2124" 424.6 63.9702405204134 66.8049117252577
"2125" 424.8 67.0674611451277 65.332340961172
"2126" 425 69.956963979442 64.7240245750005
"2127" 425.2 72.8205020899563 64.267787285372
"2128" 425.4 75.8768842806315 64.4868164405957
"2129" 425.6 78.6353754700336 65.453836272538
"2130" 425.8 81.5760928054865 66.7518252650637
"2131" 426 84.4798432908744 68.2262274501538
"2132" 426.2 87.0564108957236 69.3316574087893
"2133" 426.4 89.6703595321274 69.7660672108277
"2134" 426.6 92.182767552242 70.447391549772
"2135" 426.8 94.9779907098456 70.6634281351758
"2136" 427 97.8941864741659 70.7359994412412
"2137" 427.2 100.39932651811 71.4933649645041
"2138" 427.4 103.336471047471 72.9474235270863
"2139" 427.6 105.984491550689 73.7301091531963
"2140" 427.8 106.82580180056 74.3460946926643
"2141" 428 108.141968175702 75.6773163709417
"2142" 428.2 109.442446773666 77.533164674792
"2143" 428.4 110.266354668429 79.898551012972
"2144" 428.6 111.322837198414 82.2270004376171
"2145" 428.8 110.785255739523 83.3994612720053
"2146" 429 111.379867363774 84.4817623713765
"2147" 429.2 112.076779960105 84.0290616664617
"2148" 429.4 113.901416000429 83.3015034503962
"2149" 429.6 115.194119933938 81.862133250347
"2150" 429.8 116.151692063096 79.8906829148508
"2151" 430 117.178941697215 77.1951650643837
"2152" 430.2 117.237489603823 74.6859360076689
"2153" 430.4 116.773271814671 71.998980499275
"2154" 430.6 116.486207904868 69.0964228794771
"2155" 430.8 116.775299675012 65.1495171843122
"2156" 431 116.651552336736 61.296124646462
"2157" 431.2 116.167428259338 57.7813271942447
"2158" 431.4 115.166193676088 54.6043725072244
"2159" 431.6 114.64534467779 50.973848699772
"2160" 431.8 113.292450862689 46.955807691722
"2161" 432 112.463766946844 43.5682226334407
"2162" 432.2 111.214460492035 41.6595941438811
"2163" 432.4 108.854031055671 40.841311939275
"2164" 432.6 106.071775215952 39.8598871287271
"2165" 432.8 103.020072341736 38.636710186202
"2166" 433 99.5618071745199 37.9261815853659
"2167" 433.2 95.7351345118033 38.2289876557073
"2168" 433.4 92.9249106053543 39.1982037652888
"2169" 433.6 90.0120636533297 40.2930741023291
"2170" 433.8 86.8036860709745 41.3055297284265
"2171" 434 83.9139933546805 42.5610261038749
"2172" 434.2 81.0934509731751 44.2607428463493
"2173" 434.4 80.2706301949159 45.2294032198277
"2174" 434.6 80.1833559103848 45.625115596972
"2175" 434.8 80.2593954586563 45.8510586261931
"2176" 435 80.4274024950092 46.3506005266778
"2177" 435.2 80.5065596563678 46.5813164830681
"2178" 435.4 80.3369115030106 47.4955840493603
"2179" 435.6 79.8272682696991 48.7705564230291
"2180" 435.8 79.0409080631848 49.2675954214863
"2181" 436 77.7719259285713 50.0513661541984
"2182" 436.2 76.7195785574179 51.4720316713738
"2183" 436.4 76.295956737421 52.8188714262661
"2184" 436.6 76.5161477774896 53.7646631033659
"2185" 436.8 77.3701575705032 55.0889924759107
"2186" 437 77.7745713909963 56.205740545472
"2187" 437.2 78.442495004399 57.4327628085448
"2188" 437.4 79.2777699313195 58.4471850694311
"2189" 437.6 79.6394214413909 59.6434169873597
"2190" 437.8 80.279680399125 61.1187531270032
"2191" 438 80.3357622933621 61.6277858095896
"2192" 438.2 79.7553743495974 61.6965159608249
"2193" 438.4 78.5483705771757 62.6584785791661
"2194" 438.6 76.8496883332223 64.0319002191512
"2195" 438.8 75.8943824575619 65.0864109357455
"2196" 439 74.7444124981271 65.1087418348555
"2197" 439.2 73.1283695292991 65.8293799596291
"2198" 439.4 70.8424189116517 67.9666884887334
"2199" 439.6 68.3126449047159 69.9890784434307
"2200" 439.8 66.276663709446 72.2049849561589
"2201" 440 65.624279024464 74.5520648574239
"2202" 440.2 66.2480849744038 76.1902228860908
"2203" 440.4 67.2798558112432 77.9737747486676
"2204" 440.6 68.6189858652583 79.2441339947475
"2205" 440.8 70.6281057240938 80.9614818935345
"2206" 441 71.9912537235938 81.943273012222
"2207" 441.2 73.105849105595 82.5109201626454
"2208" 441.4 73.4222559635189 82.1740309284115
"2209" 441.6 73.9855279578519 82.0293517161241
"2210" 441.8 75.1285402555693 81.6102472069611
"2211" 442 76.2528175999435 81.7119383719826
"2212" 442.2 74.6981615900194 81.5397948700141
"2213" 442.4 74.7434012281214 82.7350461304254
"2214" 442.6 75.596444923475 83.9972681271148
"2215" 442.8 76.2729150200528 85.3242829518685
"2216" 443 76.7807125768153 87.5183122872333
"2217" 443.2 77.5823698692767 89.9512787155382
"2218" 443.4 78.5016519856168 91.3606100062614
"2219" 443.6 80.2447903015188 93.000999760547
"2220" 443.8 81.178147223887 95.2476973516643
"2221" 444 80.6804450337914 97.1159698895395
"2222" 444.2 80.7383393503725 99.1843759273909
"2223" 444.4 81.3577032753963 101.340219927012
"2224" 444.6 81.9133483647163 103.640694455692
"2225" 444.8 82.7729804511409 106.06699803048
"2226" 445 83.8963659615239 109.05349933281
"2227" 445.2 83.9383161213995 112.026387969012
"2228" 445.4 83.2624207507878 115.548800072577
"2229" 445.6 81.5943889383731 117.054696426767
"2230" 445.8 79.7510601193251 117.43106507218
"2231" 446 77.8669316227991 118.715813093972
"2232" 446.2 75.6292742704386 120.750225570537
"2233" 446.4 75.0339947939062 121.826943392151
"2234" 446.6 76.2356453396502 121.517187812394
"2235" 446.8 77.6509023731933 121.466150503898
"2236" 447 79.6751891731563 121.629805891526
"2237" 447.2 81.6605406149367 120.872151741265
"2238" 447.4 84.0799191035134 120.250513732865
"2239" 447.6 86.8029750982527 119.621450146996
"2240" 447.8 88.6142492043008 118.504654195598
"2241" 448 90.5899897335266 117.36949408212
"2242" 448.2 92.9307845038423 116.723171500018
"2243" 448.4 95.5666250620641 116.271371004643
"2244" 448.6 98.0957182246007 115.03266894012
"2245" 448.8 100.034778222831 113.131774681734
"2246" 449 100.67210537522 110.758775585137
"2247" 449.2 101.258776666144 108.298700171934
"2248" 449.4 102.144291824527 105.795958862379
"2249" 449.6 102.834100007519 102.771849885534
"2250" 449.8 102.642343740425 100.416495812838
"2251" 450 102.8276526859 97.937016561053
"2252" 450.2 103.299801157258 95.3672817173644
"2253" 450.4 103.99310925817 92.7919926259857
"2254" 450.6 104.92429985379 90.1941972856183
"2255" 450.8 106.412598127204 88.369933187719
"2256" 451 108.594519474536 87.2895439429375
"2257" 451.2 111.091093844863 86.127262472385
"2258" 451.4 113.732680351612 85.7920291626254
"2259" 451.6 116.734533474432 85.9962869135536
"2260" 451.8 118.566062584517 86.9277638685184
"2261" 452 118.721629683615 87.5978864581556
"2262" 452.2 117.397650013517 87.2369314560338
"2263" 452.4 116.512641064406 86.2355664154095
"2264" 452.6 115.30972274204 85.1885218461193
"2265" 452.8 114.367729098319 84.5778458021459
"2266" 453 112.34746662149 83.364841640272
"2267" 453.2 110.094912951472 83.1427749235614
"2268" 453.4 107.224902431497 82.4265450005324
"2269" 453.6 103.986370036419 82.2490417990772
"2270" 453.8 100.789481590943 82.2132785176954
"2271" 454 97.1759774648736 82.6643585481893
"2272" 454.2 94.265030040999 84.1579326700506
"2273" 454.4 91.3720150197976 86.5802340125915
"2274" 454.6 89.4292704140229 89.1982495873386
"2275" 454.8 87.9300714837172 92.4787763370451
"2276" 455 86.039833178055 95.4658819343264
"2277" 455.2 83.969355032387 98.4034099365873
"2278" 455.4 81.957088937887 100.96492980378
"2279" 455.6 79.4278225477644 103.600133346621
"2280" 455.8 76.5695384433121 105.883507065284
"2281" 456 73.3015512295482 107.115897298999
"2282" 456.2 69.7783612315809 108.456190381493
"2283" 456.4 66.0490443953754 108.610911680849
"2284" 456.6 61.7542666314671 109.563247954472
"2285" 456.8 57.3490354516157 109.942192572094
"2286" 457 52.9574883829563 110.23134027071
"2287" 457.2 48.0261881474024 110.069560068572
"2288" 457.4 44.4010300273646 110.482831922389
"2289" 457.6 42.4440330460258 111.056219572972
"2290" 457.8 39.6694010027196 113.197395035634
"2291" 458 38.7099363050653 115.906902064699
"2292" 458.2 39.8644941815476 116.864415396928
"2293" 458.4 40.5926353489824 117.112773624581
"2294" 458.6 42.4707358974255 118.261430427472
"2295" 458.8 44.6278052592716 119.59461913028
"2296" 459 46.7674307881952 121.007115668271
"2297" 459.2 48.4605248779855 122.886001050631
"2298" 459.4 48.2595593961822 121.168973686764
"2299" 459.6 48.729959262429 120.354625531219
"2300" 459.8 50.4238779658405 120.068711860393
"2301" 460 53.1262590876563 119.510982760347
"2302" 460.2 56.7977777373206 119.772186103369
"2303" 460.4 60.1150972438229 120.657758061514
"2304" 460.6 62.654385410692 122.142229324008
"2305" 460.8 65.1470204608772 123.470980534088
"2306" 461 66.7770745152733 124.557875948972
"2307" 461.2 65.7765140553307 123.48909545767
"2308" 461.4 65.885203596819 122.886774248588
"2309" 461.6 65.7387018805057 122.699677643285
"2310" 461.8 66.3882410901178 122.07125432351
"2311" 462 67.5611281015329 120.52154161279
"2312" 462.2 69.4759211054688 118.988442693872
"2313" 462.4 72.2642718800999 117.640654108451
"2314" 462.6 74.9752232907103 117.331612615715
"2315" 462.8 78.0823532323486 117.167916098203
"2316" 463 80.6261050318056 117.542342459894
"2317" 463.2 83.7047145782716 117.961837460549
"2318" 463.4 87.1530296275563 118.087791337059
"2319" 463.6 90.3252026076735 119.315687747282
"2320" 463.8 89.265336275521 118.844109376278
"2321" 464 88.9809461830763 118.175746838932
"2322" 464.2 89.5066967525617 116.215831241607
"2323" 464.4 90.1209972865409 113.053506019126
"2324" 464.6 90.9192633953771 110.284021943076
"2325" 464.8 91.2511285339896 107.39411165368
"2326" 465 90.4539215922082 106.389313373076
"2327" 465.2 88.9251220269063 105.965767143761
"2328" 465.4 86.9144787276438 104.339470084959
"2329" 465.6 84.6148195546197 102.562271817667
"2330" 465.8 82.7197113601928 100.686162201631
"2331" 466 80.9280653035057 99.0592658653816
"2332" 466.2 78.1539618258151 97.9226513402543
"2333" 466.4 75.296016854205 97.3281634711549
"2334" 466.6 72.5699775927509 97.0370230942017
"2335" 466.8 69.2158468160905 97.7151345152088
"2336" 467 66.3226545216833 98.9527986610666
"2337" 467.2 62.8254499913668 101.174250679354
"2338" 467.4 59.950540112722 102.880747986998
"2339" 467.6 56.5990408959063 105.320065459788
"2340" 467.8 54.3039447742991 107.526871759301
"2341" 468 52.7015503912134 111.288047464043
"2342" 468.2 53.5980807477533 113.542244993524
"2343" 468.4 54.6052497010332 116.486841420064
"2344" 468.6 55.2887496555705 117.792210775943
"2345" 468.8 54.6332656919941 119.547386004864
"2346" 469 52.5235065708706 119.858935349582
"2347" 469.2 49.9173578962867 120.160806418494
"2348" 469.4 47.424006283887 120.108920390164
"2349" 469.6 45.2070183286563 120.278689738087
"2350" 469.8 43.2166705074939 119.772948277258
"2351" 470 41.3534510463675 118.024639460423
"2352" 470.2 39.191560914033 117.051225321588
"2353" 470.4 35.6932048580258 116.785392324494
"2354" 470.6 32.2420271945788 116.554524112873
"2355" 470.8 29.4105385697445 114.92801809256
"2356" 471 26.4665970918327 112.621739684443
"2357" 471.2 23.6442768691933 111.210084602898
"2358" 471.4 20.1026045672408 109.55501969693
"2359" 471.6 17.7897874147797 106.616926211582
"2360" 471.8 15.7955838570087 103.705223179103
"2361" 472 12.3523696060134 100.438502161901
"2362" 472.2 9.76517034165621 97.8791222444719
"2363" 472.4 12.5686256613827 96.2587765092173
"2364" 472.6 12.6803006955654 93.0343408263356
"2365" 472.8 11.5891007635225 89.0282598815213
"2366" 473 10.2649130678069 85.5873281491527
"2367" 473.2 9.16705438269197 82.4393846991148
"2368" 473.4 7.24236192524614 78.6572038245562
"2369" 473.6 5.22205699324417 74.7312856501368
"2370" 473.8 2.82393417912292 71.5595472192053
"2371" 474 1.77196031136556 70.0138410453906
"2372" 474.2 2.14085497799321 70.6415625277546
"2373" 474.4 2.08543177632867 70.8243277125237
"2374" 474.6 2.79851038706876 70.7573454401345
"2375" 474.8 4.2975986953101 68.9833805847412
"2376" 475 5.77189198685996 67.3922090493053
"2377" 475.2 6.93603653210007 64.9294501345675
"2378" 475.4 7.94616440725852 64.3005382438015
"2379" 475.6 9.32066555921059 63.0087804063307
"2380" 475.8 10.2723384356618 62.2296991303896
"2381" 476 11.7186741665036 61.3201078518667
"2382" 476.2 13.2683582080405 59.4506477382667
"2383" 476.4 14.77007161228 58.7975285680854
"2384" 476.6 15.7433386036724 58.4441510085526
"2385" 476.8 17.2219144579688 58.315374354222
"2386" 477 18.8893365645 56.8751435809407
"2387" 477.2 20.3155031123896 53.9381546669386
"2388" 477.4 21.5602743066079 51.2284705073591
"2389" 477.6 22.7789411817369 48.32209658523
"2390" 477.8 23.1082447020423 45.1452612077568
"2391" 478 22.3288154045519 41.5149854174225
"2392" 478.2 21.5724046558804 37.5984346015582
"2393" 478.4 20.7490771704541 33.6827237513018
"2394" 478.6 18.9294196068663 31.630129468772
"2395" 478.8 17.6669348442524 31.7027807632508
"2396" 479 15.6322981527998 31.8329628061799
"2397" 479.2 12.9838162919581 31.9887365974814
"2398" 479.4 11.7380959455502 32.7017644328811
"2399" 479.6 10.7572187509959 33.8185147747078
"2400" 479.8 11.8732286210495 33.8830104066419
"2401" 480 12.1244649561755 33.9796873118662
"2402" 480.2 13.3228368238678 34.151953267847
"2403" 480.4 14.5539867392853 34.6236108513913
"2404" 480.6 15.8356266004526 34.200637124972
"2405" 480.8 18.1907232147563 33.5558464839386
"2406" 481 20.297816996178 33.0110576595698
"2407" 481.2 22.9213283767692 31.6167283210042
"2408" 481.4 25.628933301251 30.617505240572
"2409" 481.6 29.1889935077839 28.3958640328762
"2410" 481.8 32.6134139690684 26.9419275263786
"2411" 482 35.8004504563302 26.3011521340807
"2412" 482.2 39.1702200451563 26.5465098616141
"2413" 482.4 42.3960547520476 27.3044629287437
"2414" 482.6 45.0569097691875 27.7216271392532
"2415" 482.8 47.9186568222853 27.7429590443913
"2416" 483 50.637526927548 27.5394809212297
"2417" 483.2 53.3920558655036 28.1084929828456
"2418" 483.4 56.5201218011984 29.6376785582246
"2419" 483.6 58.9301385253033 31.9707255515602
"2420" 483.8 60.1665939460263 34.640739193382
"2421" 484 62.4598626683306 37.5879616427334
"2422" 484.2 63.9112598324038 40.1236790690512
"2423" 484.4 66.2929705266363 41.939423053562
"2424" 484.6 67.4346765245848 41.6721188715026
"2425" 484.8 68.1753292449627 41.6089591253268
"2426" 485 69.4177985413501 42.4828541248495
"2427" 485.2 71.1735967517849 44.3380071457434
"2428" 485.4 72.6257666614563 46.675388674682
"2429" 485.6 73.9227046152663 49.849576159232
"2430" 485.8 74.889710623285 53.1690247050017
"2431" 486 76.6237039149135 56.2341000738943
"2432" 486.2 78.2483426690067 57.5142898267009
"2433" 486.4 79.2664375806612 56.8863505084472
"2434" 486.6 80.3423383263507 56.5519368628053
"2435" 486.8 81.3369314963563 57.2276378893148
"2436" 487 83.6636592457673 59.1303781846108
"2437" 487.2 86.843657493977 60.3502983444908
"2438" 487.4 89.1647964004447 60.5348589175104
"2439" 487.6 91.2146542791277 61.4265046524005
"2440" 487.8 91.6942598201763 63.469372028522
"2441" 488 92.0017410390325 67.1330079405802
"2442" 488.2 92.5076516367851 71.4412783484256
"2443" 488.4 92.5156819637336 75.9503069299823
"2444" 488.6 93.5788799821885 80.3801547608752
"2445" 488.8 93.0320422818101 84.5372487841643
"2446" 489 91.5494137538348 88.1284411460077
"2447" 489.2 89.743732068934 91.6548009557497
"2448" 489.4 86.9962552825866 94.0411087992251
"2449" 489.6 83.6324054115637 95.6168254763423
"2450" 489.8 79.8781528591985 96.6092278304508
"2451" 490 76.4752124021292 96.600184159999
"2452" 490.2 72.4970249059479 96.9433103241803
"2453" 490.4 68.3312342116753 98.5520687252378
"2454" 490.6 64.0858286537779 99.1633234486341
"2455" 490.8 60.4883401484479 98.6526546410136
"2456" 491 57.7285063812063 97.148864387597
"2457" 491.2 54.7680529035465 94.4878760018134
"2458" 491.4 51.8348959127798 91.1092023477955
"2459" 491.6 48.9726326258304 88.0088804696012
"2460" 491.8 46.5913332225584 85.2424862863741
"2461" 492 43.9139750834163 82.884494249972
"2462" 492.2 40.7521944540016 80.4472900211163
"2463" 492.4 37.2498587898493 77.9254890806452
"2464" 492.6 33.3431368385024 75.8215900547604
"2465" 492.8 28.643587162502 74.2942959086636
"2466" 493 24.6651605578198 71.9319913648037
"2467" 493.2 20.8729578642775 71.0076001360023
"2468" 493.4 19.0538612175834 71.6352146424477
"2469" 493.6 20.0225609734624 72.5078778456148
"2470" 493.8 21.4691670137481 72.2296843763291
"2471" 494 23.0692380228046 71.9407911582247
"2472" 494.2 24.1338630302634 71.4971082405434
"2473" 494.4 25.6193202274666 69.7409719953513
"2474" 494.6 26.9784693979428 67.5944810549383
"2475" 494.8 27.8483928067842 63.9226979911464
"2476" 495 28.3008494612942 60.3533813386961
"2477" 495.2 28.5757375193473 56.4398606673765
"2478" 495.4 28.6716265042662 52.8524392656972
"2479" 495.6 28.3448071885418 48.5406725345141
"2480" 495.8 28.6416672075738 44.6564316705874
"2481" 496 29.2006614412597 40.3694973657306
"2482" 496.2 29.3509724386739 36.0884252789014
"2483" 496.4 29.8052162563835 32.0054377491538
"2484" 496.6 29.8015199795189 28.512650652961
"2485" 496.8 29.3183776851335 25.1985493620401
"2486" 497 28.7113959077405 23.4398636714551
"2487" 497.2 28.1912415709878 22.1721371835193
"2488" 497.4 27.9924064492563 22.659317395872
"2489" 497.6 28.4504983620134 24.2134915776148
"2490" 497.8 29.1390811119586 24.9891984838324
"2491" 498 30.6806305779652 26.4593568324663
"2492" 498.2 32.6495945630119 28.4950898280957
"2493" 498.4 35.4486096338229 31.0455297783659
"2494" 498.6 37.8955881495199 33.6302000111841
"2495" 498.8 40.5810583536767 36.7918105817475
"2496" 499 42.2538655933624 40.432170836972
"2497" 499.2 43.3083479007813 44.0469472285032
"2498" 499.4 44.6796098764688 47.2032839654407
"2499" 499.6 46.1646348172593 49.3297730958586
"2500" 499.8 47.402971033018 49.8871973866954
"2501" 500 47.7235992508101 50.8729857342412
"2502" 500.2 47.3491080421563 52.5780403465081
"2503" 500.4 45.9306141840299 55.1008732195614
"2504" 500.6 44.4008136546663 58.332251424692
"2505" 500.8 42.4250836357991 61.3801390741862
"2506" 501 40.1438971876563 64.038873802074
"2507" 501.2 37.8771767999163 65.876301924782
"2508" 501.4 35.0075269405232 67.7022770812289
"2509" 501.6 32.1828815017503 69.4998076693086
"2510" 501.8 30.0100182221857 71.6280228143249
"2511" 502 27.7266498644798 72.8155270940014
"2512" 502.2 24.1794103923915 73.499010264619
"2513" 502.4 20.6781437547962 73.248985247792
"2514" 502.6 18.4776334127463 72.283097522432
"2515" 502.8 16.4302659510713 71.9976815208116
"2516" 503 14.465035010262 73.1439779128854
"2517" 503.2 12.9584532420106 75.1064209213409
"2518" 503.4 11.9533265006079 77.9679481626816
"2519" 503.6 11.8818597818736 80.6492702011024
"2520" 503.8 12.9474923441056 82.2978229590479
"2521" 504 14.1701350344347 83.8310563328074
"2522" 504.2 14.8751265857132 85.9706810408833
"2523" 504.4 15.71249559044 88.3686649661071
"2524" 504.6 16.98555538539 90.6385049484265
"2525" 504.8 19.0205125128646 92.1614736910136
"2526" 505 21.3194724326562 93.3244769445553
"2527" 505.2 22.8903382225563 94.3126819682291
"2528" 505.4 25.0467768623668 95.6191663505641
"2529" 505.6 26.9701719012082 95.6965680263486
"2530" 505.8 28.2504308920188 96.574394873522
"2531" 506 29.9835762056688 97.976489958722
"2532" 506.2 30.9164338064255 99.8514426100489
"2533" 506.4 31.3274507329645 102.229991886712
"2534" 506.6 32.009520145742 105.089896968358
"2535" 506.8 32.6915221354447 108.282488020876
"2536" 507 32.2870716300986 111.375785404357
"2537" 507.2 30.7965966196563 113.457956524472
"2538" 507.4 31.5338093132634 111.719247341436
"2539" 507.6 33.0385506554639 112.813831645587
"2540" 507.8 35.7039294178563 112.780277233292
"2541" 508 38.7981881817533 112.716799296599
"2542" 508.2 41.6594468268519 112.743926619972
"2543" 508.4 44.8932779160729 113.971841683014
"2544" 508.6 47.954366806413 114.63689533485
"2545" 508.8 51.5376279604194 114.643451150604
"2546" 509 55.1385251821563 114.483950647763
"2547" 509.2 59.4117335990999 114.974698664761
"2548" 509.4 63.3228224966146 114.896834968389
"2549" 509.6 67.7518170795705 114.131184720143
"2550" 509.8 71.0256905572812 113.349770175305
"2551" 510 75.149065728929 112.944563122063
"2552" 510.2 79.044861338801 112.950619487064
"2553" 510.4 83.0079469351991 112.317363300401
"2554" 510.6 86.7569761645225 112.231946150676
"2555" 510.8 90.756110019266 112.588771563118
"2556" 511 93.134577394133 114.567495593832
"2557" 511.2 92.2697030113938 115.522152066572
"2558" 511.4 91.8461534544063 115.233758170079
"2559" 511.6 92.3329920256563 115.258071826948
"2560" 511.8 94.6649487819438 114.168740838497
"2561" 512 97.377114588266 112.645767298289
"2562" 512.2 100.553785114865 110.813005704466
"2563" 512.4 103.945092303197 108.557559508657
"2564" 512.6 107.627212987079 107.256382109164
"2565" 512.8 109.341594320169 107.252045895169
"2566" 513 109.145150686156 106.597060485581
"2567" 513.2 109.648866327876 104.014586478412
"2568" 513.4 110.734257516194 100.839593758757
"2569" 513.6 111.342165776925 97.4746717391258
"2570" 513.8 112.203218155934 93.6550463447868
"2571" 514 112.784848575978 90.1175244514005
"2572" 514.2 113.259216405501 86.873213026834
"2573" 514.4 113.861103048257 83.4227517265001
"2574" 514.6 113.737661208281 79.7727843820657
"2575" 514.8 113.69854330203 76.3249850794456
"2576" 515 114.606565648554 72.1645925063312
"2577" 515.2 116.316298907948 68.7015852198136
"2578" 515.4 118.776593514609 65.159896003104
"2579" 515.6 121.133434589242 61.333773495972
"2580" 515.8 123.718779230471 59.801854791772
"2581" 516 125.775056958445 59.76715193977
"2582" 516.2 125.46167431524 61.0886859161776
"2583" 516.4 125.564687430943 62.6925100132729
"2584" 516.6 125.882314149273 63.6756403319137
"2585" 516.8 125.789302310303 64.2662599486778
"2586" 517 125.873851305871 66.1965953390863
"2587" 517.2 125.847137926863 67.062687325238
"2588" 517.4 125.896215878892 68.5962594765014
"2589" 517.6 126.557743584531 69.8522001888181
"2590" 517.8 127.131622991247 71.2672473740023
"2591" 518 126.890184780328 72.7174502591434
"2592" 518.2 127.194452068892 73.9152095137661
"2593" 518.4 126.980319464376 74.386240150232
"2594" 518.6 126.489586184556 75.550758012662
"2595" 518.8 126.177253244865 77.6663410202632
"2596" 519 126.449875430509 79.4556233716778
"2597" 519.2 126.207683469013 79.483115432172
"2598" 519.4 126.466768700005 79.8198700317599
"2599" 519.6 126.442849681716 80.777456913602
"2600" 519.8 126.371540378414 81.3747927836627
"2601" 520 126.407717820738 81.4140430551761
"2602" 520.2 126.70686992583 81.4004053001404
"2603" 520.4 126.834665739576 80.7738134765526
"2604" 520.6 126.755096424705 80.3592154674881
"2605" 520.8 126.809362256619 80.080304079572
"2606" 521 126.479426075243 79.603625617635
"2607" 521.2 125.402962493526 79.823253313952
"2608" 521.4 124.283655371816 81.3908534375596
"2609" 521.6 123.303955484105 83.575102367539
"2610" 521.8 122.400543702404 85.6951086819307
"2611" 522 121.216150780776 87.916457722412
"2612" 522.2 120.296598041909 90.7421691690338
"2613" 522.4 119.639226555323 93.4478093826053
"2614" 522.6 119.604238629635 93.5410798266103
"2615" 522.8 119.175733459419 94.179149102972
"2616" 523 118.350456670875 96.2035861617532
"2617" 523.2 117.261134455393 98.3468887892194
"2618" 523.4 116.000373124486 101.12136674991
"2619" 523.6 115.41130402989 101.566113024072
"2620" 523.8 114.39498444774 103.014448656714
"2621" 524 113.28290114754 104.350678693925
"2622" 524.2 111.5263058444 106.532974701228
"2623" 524.4 109.829397525121 107.833539148384
"2624" 524.6 107.302653939579 109.613180115626
"2625" 524.8 104.895691529354 112.429934611228
"2626" 525 103.187173885621 114.413087435686
"2627" 525.2 102.16929489189 115.379346085672
"2628" 525.4 102.379569814179 115.467272082177
"2629" 525.6 102.441531086884 115.498252718529
"2630" 525.8 102.533099470191 115.5552794728
"2631" 526 102.731863907556 115.892149380722
"2632" 526.2 102.634971157766 116.070261053131
"2633" 526.4 102.439541960954 116.291466411073
"2634" 526.6 102.554337656459 116.211424908844
"2635" 526.8 102.992438457121 115.590773122329
"2636" 527 103.507990169578 114.717871284767
"2637" 527.2 103.896567232299 113.342042578936
"2638" 527.4 103.698668034933 112.140628625796
"2639" 527.6 102.648845119617 111.33124066059
"2640" 527.8 100.938325961017 110.753845574288
"2641" 528 98.3799064353121 110.865699197037
"2642" 528.2 95.9062698281322 111.738184607719
"2643" 528.4 94.1732418249813 113.268089481684
"2644" 528.6 93.1002026897466 115.163651181333
"2645" 528.8 92.7127261112313 117.581479222959
"2646" 529 91.9072913214935 118.697698170391
"2647" 529.2 90.8552937740974 120.278278532054
"2648" 529.4 91.0083102836377 119.56687904075
"2649" 529.6 91.4156239227225 119.851378725225
"2650" 529.8 92.0793830955167 120.409558448832
"2651" 530 92.627469990705 119.656242724289
"2652" 530.2 92.7711467397813 119.655411536484
"2653" 530.4 92.9269350825813 119.509359965109
"2654" 530.6 93.508443226602 119.719990966237
"2655" 530.8 93.9633351479819 118.973950755007
"2656" 531 93.9831185513668 117.76263441763
"2657" 531.2 93.7720109713251 116.975839395167
"2658" 531.4 93.4414860032716 115.999503527203
"2659" 531.6 92.5176113280004 115.584872048738
"2660" 531.8 90.5566249461685 115.695039129923
"2661" 532 87.7899870291309 116.157137463807
"2662" 532.2 84.9879711199255 116.928241724664
"2663" 532.4 81.3869376310822 118.095544692083
"2664" 532.6 78.0046876660237 119.879533245008
"2665" 532.8 75.2101839911205 121.817670276508
"2666" 533 75.5062053517478 121.025210710831
"2667" 533.2 75.1409790725266 120.182339160453
"2668" 533.4 72.600623606131 119.410944623554
"2669" 533.6 69.494021513887 118.920534954703
"2670" 533.8 65.6795286365459 119.322780663323
"2671" 534 62.384732968972 120.155830341564
"2672" 534.2 58.9034101331562 121.851552814433
"2673" 534.4 58.6038171662332 121.601892008664
"2674" 534.6 59.2968755630486 121.088589392003
"2675" 534.8 59.6282586725729 120.073551776014
"2676" 535 58.8982171883963 117.807047760972
"2677" 535.2 57.0235641300363 115.283276607612
"2678" 535.4 54.7187059466887 112.630963211232
"2679" 535.6 51.5791942945729 110.093361065389
"2680" 535.8 48.4681510679027 108.123302884578
"2681" 536 44.9215842074302 106.748920871356
"2682" 536.2 41.0872259516887 106.131352156102
"2683" 536.4 37.2502932852971 105.704195167155
"2684" 536.6 33.0233539107649 106.873641239102
"2685" 536.8 28.8941812796947 108.775318451464
"2686" 537 28.3316560641694 109.327515593656
"2687" 537.2 28.3985689144134 109.151521619929
"2688" 537.4 27.8316811519309 109.725070352803
"2689" 537.6 26.7175385106763 111.378182148092
"2690" 537.8 26.9582588315905 112.043562359577
"2691" 538 27.1018164229163 111.149692578652
"2692" 538.2 26.5665103672396 110.212366049472
"2693" 538.4 25.1176904750211 109.236934533742
"2694" 538.6 23.1723348430676 108.002899521048
"2695" 538.8 21.0340168848551 105.975892892105
"2696" 539 19.066105331442 103.572815249186
"2697" 539.2 16.8271275476045 101.010557468282
"2698" 539.4 14.2736652622449 98.1527378465416
"2699" 539.6 11.156955904171 95.6854849175455
"2700" 539.8 8.53184596115625 93.6382173571386
"2701" 540 9.75559318943495 94.1727643348244
"2702" 540.2 11.0624078884332 93.4061992483104
"2703" 540.4 12.2693033870154 91.2663459330142
"2704" 540.6 13.4853757354679 88.397783004907
"2705" 540.8 14.6335560541563 84.7812679041928
"2706" 541 16.0287491241689 82.2435928397188
"2707" 541.2 16.8173747880491 81.3544301689005
"2708" 541.4 17.913077702304 80.5830755495174
"2709" 541.6 19.4773200458114 79.3255364187651
"2710" 541.8 21.7738550991563 78.2311289064407
"2711" 542 23.9527504778367 76.9621281254874
"2712" 542.2 25.7635892047129 76.4281113834153
"2713" 542.4 27.8715909997379 75.7945349756046
"2714" 542.6 29.3539647717889 75.9693994420128
"2715" 542.8 30.1607258327175 76.8000056574515
"2716" 543 32.352513023126 77.1761890630326
"2717" 543.2 34.548234262595 77.0583281646454
"2718" 543.4 37.114893641384 77.5013128997542
"2719" 543.6 38.7004459186717 77.1869772800441
"2720" 543.8 39.8311402873381 76.6450924398508
"2721" 544 41.1595760892445 76.1069376698249
"2722" 544.2 42.0420758593987 75.1619559440023
"2723" 544.4 43.267612428493 73.6762904166148
"2724" 544.6 45.2444674495217 71.9980348144047
"2725" 544.8 47.9389862333407 70.6861157579137
"2726" 545 50.6853301002317 69.4367269233682
"2727" 545.2 52.502422434251 68.5642657920667
"2728" 545.4 53.2157690565457 67.5598409503299
"2729" 545.6 53.0770834743987 67.2387811359417
"2730" 545.8 52.6299978343821 67.2889085352623
"2731" 546 52.9669301007017 66.2080602820629
"2732" 546.2 52.562337742625 63.8856190069407
"2733" 546.4 52.9185412972563 61.155915137942
"2734" 546.6 53.3682031048835 58.3832367005174
"2735" 546.8 54.1760827759159 55.726391798395
"2736" 547 55.5814528234504 53.5252646472955
"2737" 547.2 57.29163765576 52.0464857329814
"2738" 547.4 58.4432432460078 51.4877445698334
"2739" 547.6 60.6959747185793 51.2999057121066
"2740" 547.8 63.0459637939744 51.1878609686689
"2741" 548 65.672784552442 51.700860966172
"2742" 548.2 67.4068571776563 51.0019771505553
"2743" 548.4 69.2529490398363 50.679149084642
"2744" 548.6 72.475542188042 51.155601766372
"2745" 548.8 75.9164279777695 52.0795540132927
"2746" 549 79.9459641499277 53.1623039914863
"2747" 549.2 84.1049651822123 53.6669001458692
"2748" 549.4 86.8289604805053 55.1732753490852
"2749" 549.6 89.4898547695563 56.997664621372
"2750" 549.8 91.3892741798486 58.6324435775489
"2751" 550 92.6469532267073 61.2450165319618
"2752" 550.2 93.7231330548493 64.58707626517
"2753" 550.4 93.9506457336909 68.1578684788532
"2754" 550.6 93.3066691681563 71.2915212937379
"2755" 550.8 91.6644673071975 73.396662960374
"2756" 551 89.8657130529135 75.4618603442341
"2757" 551.2 87.6710258673663 77.618848263332
"2758" 551.4 86.5479728820351 79.5641568428205
"2759" 551.6 86.5809681322208 80.0116231972623
"2760" 551.8 86.4950724776456 80.6678250106635
"2761" 552 86.3537292096676 82.7517200941765
"2762" 552.2 86.3550672437958 85.9368588734371
"2763" 552.4 85.1949313189149 87.6566314173513
"2764" 552.6 83.4249783545051 87.7574086933673
"2765" 552.8 81.6694676577948 87.459603714731
"2766" 553 80.0938703444313 87.003148562747
"2767" 553.2 78.2977922398636 86.4942241441183
"2768" 553.4 75.8101142553193 85.3864211683089
"2769" 553.6 73.4436554611563 83.8793382868741
"2770" 553.8 70.7610755787583 81.6922365244617
"2771" 554 67.3547991918196 79.6106253629126
"2772" 554.2 63.6993942119832 78.1471804605008
"2773" 554.4 59.9544821254447 76.8027570214335
"2774" 554.6 56.0298142587524 75.7017528679912
"2775" 554.8 51.8814796819504 74.4154122810896
"2776" 555 47.7535585475024 73.0241407261162
"2777" 555.2 43.5916415836706 72.1907372906291
"2778" 555.4 39.4054450181959 71.601407838269
"2779" 555.6 35.4991680068988 71.593695544071
"2780" 555.8 31.7891801144378 72.2326553745448
"2781" 556 28.1733958475092 73.277546443972
"2782" 556.2 24.3287335041368 74.5770430574574
"2783" 556.4 20.4718739970697 75.6605588350393
"2784" 556.6 17.6706419289442 77.0463654440326
"2785" 556.8 16.2150437765199 79.158949789578
"2786" 557 16.183571384035 80.2329451831235
"2787" 557.2 15.8954416308363 81.100717724912
"2788" 557.4 15.2948451134375 82.7424996666907
"2789" 557.6 14.4071195093888 85.5881465944952
"2790" 557.8 13.9766172592165 88.595169345984
"2791" 558 13.1224091289963 91.104925805052
"2792" 558.2 12.0890131217563 93.903923030692
"2793" 558.4 11.6568859327991 95.2710584699184
"2794" 558.6 12.3034459269321 96.6972796439202
"2795" 558.8 14.1123524072886 98.6809740088837
"2796" 559 16.0093492113511 101.002476195089
"2797" 559.2 18.5032985435793 103.76612404451
"2798" 559.4 21.1230509831303 106.030190894543
"2799" 559.6 23.7583018467277 107.699351710258
"2800" 559.8 26.3604285655343 109.102532428509
"2801" 560 28.915932549896 111.150475077177
"2802" 560.2 30.7160164423459 113.498246613127
"2803" 560.4 33.3440539598297 115.321852768686
"2804" 560.6 36.4190642042201 116.287835198206
"2805" 560.8 39.5072621329447 115.944578149934
"2806" 561 42.4431418083668 115.326733355867
"2807" 561.2 44.0017639198319 115.068471149364
"2808" 561.4 46.4766933224763 114.956121087732
"2809" 561.6 47.8776756337991 114.904562564758
"2810" 561.8 50.5910415138042 114.881445079282
"2811" 562 54.1417438362749 114.887116533633
"2812" 562.2 56.9981113867056 114.535858262507
"2813" 562.4 60.3065038615793 114.451606531433
"2814" 562.6 63.0941798830709 115.106083199826
"2815" 562.8 66.0083027366108 115.564639796427
"2816" 563 69.0794477758686 114.890462347821
"2817" 563.2 71.1953464230199 113.369440420608
"2818" 563.4 72.4233515259168 111.584656557352
"2819" 563.6 74.2846867320693 109.266911432842
"2820" 563.8 75.9154971669163 106.787618980252
"2821" 564 77.5045382634763 104.134024207892
"2822" 564.2 78.9602700657864 101.339010611109
"2823" 564.4 81.0016478890258 98.8810219128415
"2824" 564.6 83.3777587870363 97.113162892372
"2825" 564.8 86.122510792413 95.9686097972963
"2826" 565 88.7751231157644 95.3528247936612
"2827" 565.2 91.116527855416 95.408258430907
"2828" 565.4 93.9136367375069 95.3121552324265
"2829" 565.6 96.278702731692 94.9024521231148
"2830" 565.8 98.3929730982634 95.6999400684005
"2831" 566 100.355141750937 97.7366329065451
"2832" 566.2 102.680524567315 99.534373386722
"2833" 566.4 103.10913447265 101.119238229514
"2834" 566.6 103.019692370168 101.004388389667
"2835" 566.8 103.822382307156 99.8384972349349
"2836" 567 105.764928309971 98.073857672972
"2837" 567.2 108.268841257906 96.5252473606148
"2838" 567.4 111.235456821291 95.1243817446798
"2839" 567.6 113.532598900997 93.1346590773811
"2840" 567.8 114.839435591869 89.6753744055358
"2841" 568 115.783032325626 87.141410716982
"2842" 568.2 115.263088731531 85.3105731300345
"2843" 568.4 113.48688078962 83.6554056370235
"2844" 568.6 111.368903643866 82.0720496665526
"2845" 568.8 109.058601606823 80.5909436476386
"2846" 569 106.745380759187 79.3045096048205
"2847" 569.2 105.520475243676 79.425993039812
"2848" 569.4 103.963254744795 80.3819368283975
"2849" 569.6 102.359702866423 81.521346250472
"2850" 569.8 100.356529287561 83.269589029927
"2851" 570 97.625087791376 84.523695768994
"2852" 570.2 94.7061963136398 84.8489681330819
"2853" 570.4 91.6469922207131 84.8407001453583
"2854" 570.6 87.9084219409004 85.0899861960069
"2855" 570.8 83.7541635249627 84.9867993060365
"2856" 571 80.1988111031229 85.2299742999053
"2857" 571.2 76.0820064279305 85.5019059233591
"2858" 571.4 72.1001998083585 86.7485702806574
"2859" 571.6 68.1443658217626 87.9766185398975
"2860" 571.8 64.7527664498978 89.6892940548596
"2861" 572 63.6972674717859 91.9336813224905
"2862" 572.2 62.9117143697813 94.8174485630553
"2863" 572.4 62.6121551408049 97.6633343372152
"2864" 572.6 62.7332068936563 100.487552063064
"2865" 572.8 62.1490006081563 102.382687154212
"2866" 573 62.0174226159265 104.32118074404
"2867" 573.2 62.986072300813 105.462177960241
"2868" 573.4 63.3122202343963 105.728258249212
"2869" 573.6 63.1551336554063 105.83622822568
"2870" 573.8 62.005511345051 104.966466918564
"2871" 574 60.5761375318101 104.445201436203
"2872" 574.2 58.2542920381563 103.634636020139
"2873" 574.4 55.1774722678562 102.152173932701
"2874" 574.6 51.6540592481963 101.407728208892
"2875" 574.8 47.9896851095905 102.106930889538
"2876" 575 44.8075610394255 103.606341128818
"2877" 575.2 41.8298960291431 105.694162467169
"2878" 575.4 38.828117265359 107.810629097972
"2879" 575.6 36.072156409929 110.171058534336
"2880" 575.8 34.9214470597017 109.609276328481
"2881" 576 33.3940676428793 108.074270908864
"2882" 576.2 31.9163253335313 106.830866473331
"2883" 576.4 30.6352444074705 105.523878780443
"2884" 576.6 28.339934290887 102.962216249933
"2885" 576.8 25.2208960174321 100.997127438731
"2886" 577 21.4956616298705 99.3581841895077
"2887" 577.2 17.7290906578446 97.6692126267382
"2888" 577.4 13.7961937116063 96.0924246879845
"2889" 577.6 11.4891516351416 95.5308420772661
"2890" 577.8 12.2008611627409 95.6291790628797
"2891" 578 10.942570701664 94.8322617708643
"2892" 578.2 9.59583518643885 94.179149102972
"2893" 578.4 10.3493766271563 94.4503877355255
"2894" 578.6 10.2048955027853 93.8839050662139
"2895" 578.8 9.8829732551933 91.4576613861572
"2896" 579 9.31900435990308 89.1258879836682
"2897" 579.2 8.64480936989653 86.2835126383356
"2898" 579.4 7.56873585741206 83.273965106972
"2899" 579.6 6.28903102601833 81.1654504673513
"2900" 579.8 4.41221042335393 79.8321296265069
"2901" 580 4.59291176270571 79.7772871930269
"2902" 580.2 5.10246025026862 78.7009645950057
"2903" 580.4 5.47885096489253 76.3148484753016
"2904" 580.6 4.85398563388154 73.0578449348951
"2905" 580.8 3.26013181434726 69.5505874940281
"2906" 581 1.83431378516678 67.3466569022878
"2907" 581.2 2.89917604002724 68.1097288360365
"2908" 581.4 4.11346683811131 68.4565682327922
"2909" 581.6 5.44774340247334 67.1346727644598
"2910" 581.8 6.17058343205038 64.8542845759131
"2911" 582 6.99358703370276 62.165550403751
"2912" 582.2 7.46394199841433 59.2524077332946
"2913" 582.4 7.20643738578417 55.8072122266813
"2914" 582.6 6.52663549812364 51.726825689972
"2915" 582.8 5.41749023144973 48.4925242253198
"2916" 583 5.29039879314562 48.4494698613869
"2917" 583.2 5.97284844024904 49.2856062976421
"2918" 583.4 5.38362320040626 49.4346274170032
"2919" 583.6 5.35880397912685 50.0505736681778
"2920" 583.8 6.1542191103277 51.2446236765434
"2921" 584 7.17146016631583 52.1535863098762
"2922" 584.2 8.16160823289698 52.116296546972
"2923" 584.4 9.79657928173692 52.3926952196816
"2924" 584.6 12.3092944881885 52.0074122213591
"2925" 584.8 15.1274211614861 50.4540188686421
"2926" 585 17.3165775134896 48.8746401210326
"2927" 585.2 19.3197699141885 46.9149760696171
"2928" 585.4 20.9977666515079 44.7805487568841
"2929" 585.6 20.9149058060051 43.4935929222278
"2930" 585.8 20.429253330942 41.2574781291863
"2931" 586 20.4263754674666 39.6935192116271
"2932" 586.2 20.8372704192277 36.9501159130791
"2933" 586.4 21.263618084947 33.4171666800766
"2934" 586.6 21.5661373087563 30.617505240572
"2935" 586.8 22.0879444999627 27.5921961320042
"2936" 587 22.9606123119715 24.8152361470481
"2937" 587.2 23.7668616457826 21.9087656820709
"2938" 587.4 24.7304833254143 18.3663434656494
"2939" 587.6 24.7239849240183 17.2161264185582
"2940" 587.8 25.3660880207645 17.8308156405493
"2941" 588 25.6425989453563 16.4840405854386
"2942" 588.2 26.8121784702349 15.4929077578371
"2943" 588.4 28.737964946942 13.2765140422679
"2944" 588.6 30.4527021395392 11.1058439662698
"2945" 588.8 32.6513097784766 9.5354099384574
"2946" 589 34.6289898525363 8.07103732884196
"2947" 589.2 36.5047788675625 6.91333520640947
"2948" 589.4 38.0018074741563 6.00530750760833
"2949" 589.6 39.1008093973741 5.70756621038781
"2950" 589.8 41.1506426104676 5.085853437538
"2951" 590 43.1735310656659 3.93051272948158
"2952" 590.2 44.489170082421 3.41716605503079
"2953" 590.4 45.7103910400619 3.02827155150027
"2954" 590.6 46.7496283897151 3.04296856497197
"2955" 590.8 48.8847359926134 2.73139187937197
"2956" 591 51.2702855053504 1.96530648492342
"2957" 591.2 53.1478963574896 1.57950231442651
"2958" 591.4 54.3475379777336 1.32046343452867
"2959" 591.6 54.8585930036875 1.67982056547197
"2960" 591.8 54.7909329119305 2.00856747164938
"2961" 592 55.1104190378367 2.2841026683431
"2962" 592.2 56.7231370023033 2.74513790961902
"2963" 592.4 59.0894460407954 1.8946318113431
"2964" 592.6 60.4522958845919 1.11489501546701
"2965" 592.8 61.6800459027889 1.2982980933087
"2966" 593 64.1927585706315 1.02234748509078
"2967" 593.2 65.002470764544 1.19496909043115
"2968" 593.4 68.2284552236134 1.71505840491482
"2969" 593.6 70.9995271238603 1.55662060050258
"2970" 593.8 73.4768019170712 2.34274968376984
"2971" 594 76.5756502695312 3.03079760069072
"2972" 594.2 79.7149310973399 2.96348471660461
"2973" 594.4 81.2257240944204 3.04664281833989
"2974" 594.6 81.429857876272 3.96949923530881
"2975" 594.8 83.6261100317954 5.86562848735341
"2976" 595 86.5120960650584 7.0392782281024
"2977" 595.2 88.8489212070584 6.8318426629611
"2978" 595.4 88.4444329955036 6.79828756509828
"2979" 595.6 87.3374321557685 6.44487727509441
"2980" 595.8 85.8211248946068 6.98475602977416
"2981" 596 84.4462071714063 7.17298244440946
"2982" 596.2 83.4543404559145 7.72089874849944
"2983" 596.4 82.8351228273727 7.92942251310599
"2984" 596.6 83.1636754514466 8.97297645219778
"2985" 596.8 83.5118914453052 9.69297628289749
"2986" 597 84.2422474331352 10.7872890794246
"2987" 597.2 85.2589295209624 12.4538562116658
"2988" 597.4 86.0180002728705 14.0832751031965
"2989" 597.6 87.2860988370312 16.236293845847
"2990" 597.8 89.1991569340222 18.6980909509823
"2991" 598 91.3287681492739 21.3175521100896
"2992" 598.2 93.4656368648909 23.967091647676
"2993" 598.4 95.7139305289754 26.7468278511103
"2994" 598.6 97.815697749713 28.6476660401163
"2995" 598.8 99.4209428371885 30.3226799896816
"2996" 599 101.673872744365 32.2276034428071
"2997" 599.2 104.211853164156 34.0208813448181
"2998" 599.4 106.866181722189 35.885521919385
"2999" 599.6 109.374329115615 38.1986746978495
"3000" 599.8 109.963722768062 39.837715318393
"3001" 600 109.689572314221 40.2939715006171
"3002" 600.2 109.597439423318 40.14320858823
"3003" 600.4 109.222233459937 39.7100269562845
"3004" 600.6 109.159722725024 39.7684807031046
"3005" 600.8 109.206716526094 39.7174717385596
"3006" 601 109.403459536332 39.7857295176214
"3007" 601.2 109.374413672901 39.6698023509294
"3008" 601.4 109.430762647956 39.6409300432772
"3009" 601.6 109.429139852719 39.6451151467845
"3010" 601.8 109.469709733656 39.6056271293386
"3011" 602 109.629825530423 39.679193846772
"3012" 602.2 109.595966769717 39.7088678168291
"3013" 602.4 109.540145952475 39.6325125880252
"3014" 602.6 109.592477721189 39.6320622285698
"3015" 602.8 109.651605463574 39.6660688215544
"3016" 603 109.614190858027 39.6448534056171
"3017" 603.2 109.545910553504 39.6870961540154
"3018" 603.4 109.446170286255 39.798745706906
"3019" 603.6 109.441890386728 39.8672240993456
"3020" 603.8 109.434112934898 39.9463792303913
"3021" 604 109.381193629793 40.0117193436197
"3022" 604.2 109.25259092257 40.0516533330064
"3023" 604.4 109.152698570982 40.3732973353324
"3024" 604.6 109.01099961319 40.5143924623386
"3025" 604.8 108.911182845321 40.4535703346093
"3026" 605 108.666426091094 40.5214245750345
"3027" 605.2 108.350516007222 40.7874024977522
"3028" 605.4 108.336893961414 40.9430895956171
"3029" 605.6 108.321442206984 40.7410615166616
"3030" 605.8 108.390198119145 40.5761057189068
"3031" 606 108.76600670794 40.6578869018242
"3032" 606.2 108.978445357213 40.6092030446992
"3033" 606.4 109.199735616872 40.529538551222
"3034" 606.6 109.997027017572 40.7122397678484
"3035" 606.8 111.15005564762 41.2070973874977
"3036" 607 113.852350894168 42.0294389583765
"3037" 607.2 117.02111690549 43.6604514961053
"3038" 607.4 119.840407128029 45.3419896193656
"3039" 607.6 122.6184081455 46.7367303346595
"3040" 607.8 122.740117788312 46.7529582870345
"3041" 608 122.480470550313 46.176865977722
"3042" 608.2 123.295925157156 44.837086229642
"3043" 608.4 123.125767986622 42.7652147085156
"3044" 608.6 122.684990479509 41.3142077778249
"3045" 608.8 121.80701052675 40.5903933726282
"3046" 609 121.361000793124 40.2457220224507
"3047" 609.2 121.057492652714 39.2842567321299
"3048" 609.4 120.910918053466 37.7500416361885
"3049" 609.6 120.122762595914 36.2668825136878
"3050" 609.8 118.813036109238 34.2721725885026
"3051" 610 117.719936451988 32.7314450802492
"3052" 610.2 115.814189994186 30.609715823432
"3053" 610.4 113.547469606446 27.719842064492
"3054" 610.6 111.384286768315 24.8070627917838
"3055" 610.8 109.122240635745 21.932305129472
"3056" 611 107.206619365554 18.5461774358457
"3057" 611.2 104.841558381549 16.284977702972
"3058" 611.4 101.49647690881 14.0646298266168
"3059" 611.6 98.3734302237076 11.9352798140467
"3060" 611.8 94.6376763687776 9.85681792724381
"3061" 612 90.8148119374475 8.0493706491273
"3062" 612.2 87.1056821900386 6.28855903997196
"3063" 612.4 83.6456281875729 4.31596127349974
"3064" 612.6 79.6220795108381 2.97215568188105
"3065" 612.8 75.8620840208134 2.14162172448626
"3066" 613 71.3566795481751 1.7606541395663
"3067" 613.2 67.1459851885336 1.46671387013234
"3068" 613.4 62.6541558781266 1.2652847523284
"3069" 613.6 58.2192396610263 1.35655975416197
"3070" 613.8 53.8037367110786 2.09765095089429
"3071" 614 49.1679369443463 3.05465269068197
"3072" 614.2 44.8119836022706 3.97398937551482
"3073" 614.4 40.3046011820495 5.25879305237002
"3074" 614.6 37.2043195288705 7.0266990451434
"3075" 614.8 33.1334217616563 9.85489022073667
"3076" 615 29.5308163344063 12.0120330122316
"3077" 615.2 28.1062226899912 13.3318054765933
"3078" 615.4 27.0966234781563 16.0565380656931
"3079" 615.6 26.9076722703048 18.7991856115264
"3080" 615.8 26.2620430702991 21.5388600800536
"3081" 616 25.473144958451 24.2752798113193
"3082" 616.2 25.9282109071563 25.204707004048
"3083" 616.4 26.266881217591 25.7381127429828
"3084" 616.6 26.5289904206137 26.6763916322911
"3085" 616.8 25.5136128980917 28.3460106939397
"3086" 617 23.2942636680635 29.9445638422916
"3087" 617.2 20.6206346537839 30.2479222571209
"3088" 617.4 18.645917278875 29.8069190194407
"3089" 617.6 16.0730708883621 30.0042795578837
"3090" 617.8 13.5769717490275 31.3432321246056
"3091" 618 12.3478735499441 33.7796938754871
"3092" 618.2 12.5468121992826 36.7793441676351
"3093" 618.4 12.3381639820499 40.3244448552486
"3094" 618.6 13.0553876856875 43.953636502347
"3095" 618.8 13.5381692688438 47.6008687986282
"3096" 619 14.4809798421356 50.8033380908998
"3097" 619.2 15.0396001391137 54.1630901997166
"3098" 619.4 16.2626330796724 57.7615300441333
"3099" 619.6 17.2343558881229 60.7019652168386
"3100" 619.8 18.9339634335312 63.2567858524095
"3101" 620 20.6784683138438 65.309621827847
"3102" 620.2 22.1957818609062 66.3198118631907
"3103" 620.4 23.4573742874788 68.6709018988107
"3104" 620.6 23.2235521779896 71.9706553460386
"3105" 620.8 22.0069475059972 75.0065610061083
"3106" 621 20.0818681526288 77.6330575297632
"3107" 621.2 17.4746434636405 80.342684446393
"3108" 621.4 15.2350721555229 83.7716223131386
"3109" 621.6 13.5842757452974 86.311837791572
"3110" 621.8 12.9583621270599 88.7218646850081
"3111" 622 13.207250618386 91.8107452428368
"3112" 622.2 14.4131975429589 94.7069846065378
"3113" 622.4 16.4955468636494 97.4389668238898
"3114" 622.6 19.3426127797017 99.2523863701278
"3115" 622.8 22.8973287251178 100.905011210395
"3116" 623 25.8682923137716 100.91000442651
"3117" 623.2 26.7396085259062 100.199719434097
"3118" 623.4 26.7122106842342 99.7480765517642
"3119" 623.6 26.7071526211563 99.9176817301618
"3120" 623.8 28.0553209723101 101.184631312857
"3121" 624 28.8342626863101 102.043464484703
"3122" 624.2 30.8822802081963 104.102866539332
"3123" 624.4 33.0433202947384 106.659655520569
"3124" 624.6 35.5508270809666 109.496097806713
"3125" 624.8 37.8654926742063 112.309017496322
"3126" 625 38.9305456716178 115.517658172068
"3127" 625.2 38.8719019419222 117.655126504695
"3128" 625.4 37.6963401353327 118.311068870031
"3129" 625.6 36.9786213244105 117.072114053413
"3130" 625.8 37.6749301477455 115.871284870526
"3131" 626 39.600687834472 115.675207280551
"3132" 626.2 42.3154922691108 114.850609891926
"3133" 626.4 44.5933066752017 113.587780143472
"3134" 626.6 45.9955371948776 111.922419784988
"3135" 626.8 45.8990780822486 111.136111030818
"3136" 627 45.6650579985084 110.312019390817
"3137" 627.2 46.8898812107682 109.792861370166
"3138" 627.4 49.5066529483943 109.337602140496
"3139" 627.6 52.3667909165063 108.336414754922
"3140" 627.8 54.8959039925497 107.025302615824
"3141" 628 57.3321625090827 105.857547300369
"3142" 628.2 59.569461743678 105.242379243842
"3143" 628.4 61.1104116561563 105.03487648221
"3144" 628.6 63.0174153568725 105.610645067891
"3145" 628.8 65.6896447627017 106.662448779284
"3146" 629 68.7999644738485 108.319937141741
"3147" 629.2 71.6480430684939 110.096873609193
"3148" 629.4 74.8018102445409 111.255948217587
"3149" 629.6 77.6406399201712 110.653185054285
"3150" 629.8 80.1888391439823 109.667671300189
"3151" 630 83.0039479040781 108.139245133566
"3152" 630.2 85.4714319273327 106.710946678207
"3153" 630.4 88.5135811546763 106.231973890932
"3154" 630.6 90.8686827645978 107.54760981792
"3155" 630.8 93.2141698396188 109.237066111734
"3156" 631 94.7058792840451 111.77746190075
"3157" 631.2 93.8074174128706 113.602111322193
"3158" 631.4 92.9123900289711 113.147822323528
"3159" 631.6 92.7889579070221 112.018814211411
"3160" 631.8 93.8803492142779 110.621135011999
"3161" 632 94.6879924743163 108.693429707172
"3162" 632.2 94.3296792858763 106.834355483092
"3163" 632.4 94.4857521735946 103.942596614068
"3164" 632.6 94.9303074161693 100.870966555063
"3165" 632.8 95.7519545488145 97.4477462952631
"3166" 633 96.832139133468 93.5165428397642
"3167" 633.2 97.8050575665063 89.4519465761345
"3168" 633.4 99.1719148122634 85.7777063305434
"3169" 633.6 99.5247728506045 82.4502566277995
"3170" 633.8 100.379962474318 79.7142852311655
"3171" 634 101.898873176666 76.4025864156148
"3172" 634.2 102.86677340029 73.3364355082606
"3173" 634.4 104.125304084823 70.031955968972
"3174" 634.6 106.0136108671 67.043586122271
"3175" 634.8 108.243597776434 64.3341415795275
"3176" 635 109.084133585226 62.168539366142
"3177" 635.2 109.038237117568 58.7105727238249
"3178" 635.4 108.16826008774 55.6755203193581
"3179" 635.6 107.095594828752 52.505767403972
"3180" 635.8 105.956358044469 50.0959164762845
"3181" 636 104.219565458354 48.2138756827739
"3182" 636.2 101.993723902385 46.3484186171148
"3183" 636.4 99.4852650937679 44.5083803888749
"3184" 636.6 96.1824590314593 42.3047781898205
"3185" 636.8 93.0290265770275 40.7946486642789
"3186" 637 89.5799676345092 39.4279469605896
"3187" 637.2 85.4905236360092 38.9353808767367
"3188" 637.4 81.335357876732 38.6736509068811
"3189" 637.6 77.7431082550974 38.576456753619
"3190" 637.8 74.1271386317739 38.6948253474131
"3191" 638 70.6715393613327 39.2866683163837
"3192" 638.2 67.6652561116274 40.870325551097
"3193" 638.4 65.5954502672695 42.8902463401135
"3194" 638.6 63.0692209663621 44.002320359472
"3195" 638.8 59.5356511576863 44.447615372642
"3196" 639 56.2991483360163 44.568351338312
"3197" 639.2 52.5922675981846 44.3085081401323
"3198" 639.4 48.8402250375277 42.7838329640005
"3199" 639.6 45.031007460589 41.5256851662412
"3200" 639.8 41.496125443502 40.2101360493364
"3201" 640 40.4922770826792 38.3490377210912
"3202" 640.2 39.3499758253101 35.863378091395
"3203" 640.4 36.9632185221563 33.9337774636942
"3204" 640.6 35.8578978033805 33.2615391707103
"3205" 640.8 34.7982187582445 34.1128152650602
"3206" 641 32.1130081163163 35.910414187202
"3207" 641.2 30.3952031854011 38.3457198173291
"3208" 641.4 29.3350973936411 41.0144100979417
"3209" 641.6 29.1523871769604 43.1664971629204
"3210" 641.8 28.7815973963352 46.1717413611825
"3211" 642 27.7853719410615 49.7507735523509
"3212" 642.2 26.6485225996724 53.6658042576171
"3213" 642.4 24.974818705125 57.682484211597
"3214" 642.6 23.7861211936563 61.5990652391459
"3215" 642.8 22.62176561075 65.309621827847
"3216" 643 21.1561229340244 69.6553248105544
"3217" 643.2 20.0861480521563 74.2091379077852
"3218" 643.4 18.2306913851001 78.2502286593765
"3219" 643.6 16.6740446745258 81.9912513062002
"3220" 643.8 15.1000153363772 84.5012511796115
"3221" 644 14.0493497686563 86.7492435232796
"3222" 644.2 13.3285757800524 89.9303761175174
"3223" 644.4 11.8908035400717 93.0546205721973
"3224" 644.6 12.0700239953951 92.5456967027182
"3225" 644.8 13.4762712219277 92.3597638138434
"3226" 645 15.8272589405459 93.2737558120239
"3227" 645.2 19.2855690683229 94.5361640552219
"3228" 645.4 22.7637601940313 95.9209493245553
"3229" 645.6 26.1561938478392 96.8911961681793
"3230" 645.8 29.5521897350953 97.0859315966793
"3231" 646 33.6127705087332 96.1364898202027
"3232" 646.2 37.1333927254401 95.7896637278639
"3233" 646.4 40.8353490714606 94.7266661048415
"3234" 646.6 44.4514448660763 93.093823648132
"3235" 646.8 47.8273190944221 91.797953863339
"3236" 647 51.1212864548978 90.4988683081742
"3237" 647.2 54.6635607224002 88.6885599481915
"3238" 647.4 57.7663834920244 85.7391872347961
"3239" 647.6 60.4353288373562 83.1796721626456
"3240" 647.8 63.0026892543078 80.3706369002447
"3241" 648 64.9584845571951 77.7344038884768
"3242" 648.2 66.2685583327129 74.9063644266833
"3243" 648.4 66.1566557266863 72.341518150982
"3244" 648.6 67.0293088979114 69.3603174502679
"3245" 648.8 68.3461692445386 65.5683144804131
"3246" 649 69.5889859512217 61.5400353205514
"3247" 649.2 71.5000104224134 58.996948353972
"3248" 649.4 73.9529635049255 56.351792116847
"3249" 649.6 76.0198801207618 55.889518794605
"3250" 649.8 78.6807150431465 56.3097254830205
"3251" 650 81.3851516976991 57.5095406048577
"3252" 650.2 84.7919072210829 58.5014747254949
"3253" 650.4 88.1197909324086 60.1532278764673
"3254" 650.6 91.6395883036142 62.5482916512897
"3255" 650.8 95.506252198642 64.4013201506291
"3256" 651 98.5033231744134 66.3635114206577
"3257" 651.2 101.481950953517 68.863543397972
"3258" 651.4 104.887915783854 70.7521096290852
"3259" 651.6 108.546162503443 71.5744148085759
"3260" 651.8 112.780212018156 72.1365965616066
"3261" 652 117.023589736328 72.5468249313148
"3262" 652.2 120.337444608791 73.9378992752316
"3263" 652.4 121.734107680096 75.8661507258508
"3264" 652.6 121.776988814856 77.872004320382
"3265" 652.8 121.284983793462 80.7940690379107
"3266" 653 120.912363512316 84.461851220822
"3267" 653.2 120.237554006398 87.7262319564667
"3268" 653.4 119.087255386105 89.3505053146556
"3269" 653.6 119.087946550004 91.7364894889611
"3270" 653.8 118.346399682781 93.4732331746595
"3271" 654 116.411085491479 96.0930005185526
"3272" 654.2 115.311772588656 99.4989669451765
"3273" 654.4 113.664179581235 102.235506942714
"3274" 654.6 111.744909740055 104.901922697592
"3275" 654.8 109.184731057803 107.592145446484
"3276" 655 107.191539841204 110.917011114044
"3277" 655.2 107.260304069564 110.88792969649
"3278" 655.4 107.522355448656 110.217359265587
"3279" 655.6 107.632880962129 109.179040217161
"3280" 655.8 105.865839790637 108.989157795128
"3281" 656 103.306216111132 109.804907582611
"3282" 656.2 100.678460931373 111.799186067249
"3283" 656.4 98.6534789580822 114.147945018046
"3284" 656.6 96.9370939423348 114.329629394901
"3285" 656.8 93.8243804292904 115.239073248557
"3286" 657 90.2858952041075 117.129431798387
"3287" 657.2 86.6418491277438 119.071205250984
"3288" 657.4 83.5511280633009 121.024483716189
"3289" 657.6 81.445511250429 123.190302144279
"3290" 657.8 81.8378979320268 122.303526988454
"3291" 658 80.9022891335672 121.612836043986
"3292" 658.2 77.8998090328056 121.523038102219
"3293" 658.4 74.4582030022303 122.360490990342
"3294" 658.6 70.4218988120183 122.852262195903
"3295" 658.8 66.1161688724819 123.538911497518
"3296" 659 61.8212751309246 124.139907224387
"3297" 659.2 58.3267517324818 125.060565078356
"3298" 659.4 58.249815361639 125.520361400179
"3299" 659.6 59.3657088739855 124.605372394948
"3300" 659.8 60.2978119668599 123.649110615972
"3301" 660 59.9133367277147 122.119889545414
"3302" 660.2 58.9333694298486 120.338608331472
"3303" 660.4 56.0627918427981 118.547236155867
"3304" 660.6 52.3232072729848 116.790714286515
"3305" 660.8 48.7512031273562 114.988020605543
"3306" 661 44.8429477449389 113.455134271885
"3307" 661.2 40.3851365990816 111.885540601808
"3308" 661.4 35.6589904728178 110.345185598141
"3309" 661.6 30.6720936407792 109.643057556316
"3310" 661.8 26.2838147331128 108.578281801624
"3311" 662 26.6848971436134 108.550623726272
"3312" 662.2 26.1695731283957 108.874817073437
"3313" 662.4 24.5906859903536 109.460755623682
"3314" 662.6 25.0006553135115 109.09690784938
"3315" 662.8 25.4311231028273 107.221298195932
"3316" 663 25.5647047739563 105.380330950292
"3317" 663.2 25.3081323058799 102.639891009643
"3318" 663.4 24.0650665371833 98.8475362672828
"3319" 663.6 22.2838764595134 95.4143281066005
"3320" 663.8 19.5408888523563 91.2671054644797
"3321" 664 16.881225216843 88.7781737245744
"3322" 664.2 13.973505443872 87.3695586453193
"3323" 664.4 10.1696208470024 85.9403425125874
"3324" 664.6 7.72358923641432 84.2706754721978
"3325" 664.8 5.97206286478669 82.6516584115481
"3326" 665 4.76005549850731 80.7962675273337
"3327" 665.2 5.05442759508483 80.937139964972
"3328" 665.4 8.8290325588671 83.0721910485262
"3329" 665.6 13.1783902148156 82.2253897227412
"3330" 665.8 16.7333119788519 79.214154760635
"3331" 666 19.8807128748376 75.5444665603566
"3332" 666.2 22.0795687826079 71.2841257135204
"3333" 666.4 23.6154271760822 66.9883133457497
"3334" 666.6 23.0174287127352 62.2784111447483
"3335" 666.8 22.3552391320693 57.276785402222
"3336" 667 20.0334072069375 53.0007199514095
"3337" 667.2 17.3058659937701 49.7447660810809
"3338" 667.4 14.685220555595 48.7819491079618
"3339" 667.6 13.3003673513486 48.6822121636162
"3340" 667.8 11.3193795162883 47.3213959018304
"3341" 668 8.73270514526947 45.8259747810852
"3342" 668.2 8.76181922909913 46.1295730879434
"3343" 668.4 9.52221471181342 46.8009466604863
"3344" 668.6 9.84036521008695 46.3744935165462
"3345" 668.8 10.6795801798302 44.288778997048
"3346" 669 11.6712171115199 41.0694867847902
"3347" 669.2 12.0958459438089 36.7506463150141
"3348" 669.4 12.6015341915476 33.1846261936676
"3349" 669.6 14.2526449962112 29.7666612145104
"3350" 669.8 15.7936820111775 26.8959869027273
"3351" 670 18.2302001927787 25.2626783760638
"3352" 670.2 22.3224645858982 23.0818723364236
"3353" 670.4 25.979875408595 20.3903184711454
"3354" 670.6 29.5940551591253 18.1480135550132
"3355" 670.8 33.3320912392169 15.2542568490932
"3356" 671 36.9190784916963 12.285112001582
"3357" 671.2 39.1167632608621 8.34664523529549
"3358" 671.4 40.2373701933363 7.20641202630196
"3359" 671.6 42.5406409230409 5.36106914653927
"3360" 671.8 44.0440656294834 5.41983276703738
"3361" 672 47.0016389442445 4.8375891805602
"3362" 672.2 49.3521010210134 3.28406957168625
"3363" 672.4 51.0977650407813 3.46239871866427
"3364" 672.6 54.107148653434 3.03575614169419
"3365" 672.8 57.2752552049636 1.79237407001784
"3366" 673 59.5209823020441 1.48872505152336
"3367" 673.2 62.9626476460473 1.15731263355612
"3368" 673.4 66.1839186866763 0.932036520031965
"3369" 673.6 68.9289728738909 1.28240132363523
"3370" 673.8 71.403952416249 2.91448333379671
"3371" 674 75.0179376620826 4.08429064579302
"3372" 674.2 78.7072962513048 4.66640649365513
"3373" 674.4 82.6854743387187 5.00249381425322
"3374" 674.6 86.5233850754063 6.36564181375322
"3375" 674.8 89.7522351363773 7.90930443085617
"3376" 675 92.574294621841 8.30929189223284
"3377" 675.2 92.7078053772853 8.69238992081068
"3378" 675.4 93.747804526595 10.8204631277169
"3379" 675.6 95.7905394296358 13.3242043512883
"3380" 675.8 98.3540541129139 16.2417031633053
"3381" 676 101.659125699254 18.1984649569285
"3382" 676.2 105.459749583524 19.2219059001454
"3383" 676.4 108.672319400114 20.6265528352141
"3384" 676.6 109.505477465422 23.1722531640026
"3385" 676.8 111.62769621683 26.3078909820944
"3386" 677 113.783848457349 29.5794156101835
"3387" 677.2 116.542500496776 32.615490736982
"3388" 677.4 119.993536848844 35.5597281363782
"3389" 677.6 120.477280398249 38.2037551087761
"3390" 677.8 121.200981915819 42.4328211339825
"3391" 678 122.395273800344 45.2315877518782
"3392" 678.2 124.513021585281 48.3432976197845
"3393" 678.4 126.177214660473 51.2101806755842
"3394" 678.6 125.746837721914 53.0093256837295
"3395" 678.8 125.052518206075 56.9409661428699
"3396" 679 124.686892503585 60.2474942349515
"3397" 679.2 124.432544188809 64.3925769273087
"3398" 679.4 124.257431335375 67.8330684221595
"3399" 679.6 125.18929338277 71.2659230406551
"3400" 679.8 125.908133733399 74.7528148416992
"3401" 680 123.987045011244 76.1222110367661
"3402" 680.2 121.340702774035 78.4862274002144
"3403" 680.4 118.811226081008 81.4037337639522
"3404" 680.6 117.579751872096 85.1701767541841
"3405" 680.8 115.946233178285 88.8647564413268
"3406" 681 114.441059006053 92.8943429425237
"3407" 681.2 112.98182046178 96.529720275219
"3408" 681.4 109.784995665513 99.923844243722
"3409" 681.6 107.000656831564 103.060046299009
"3410" 681.8 104.266083283485 106.104845344529
"3411" 682 101.532481364795 106.787681545851
"3412" 682.2 99.297788770897 108.676119891305
"3413" 682.4 99.3742151508931 110.439557382722
"3414" 682.6 99.2966323485993 112.277218926352
"3415" 682.8 98.2140019663563 113.156116610297
"3416" 683 96.0564272669755 116.012979194791
"3417" 683.2 94.795822444921 117.487834391901
"3418" 683.4 94.6308700819563 117.917397837122
"3419" 683.6 93.6257537256984 119.705913706345
"3420" 683.8 94.692460822133 118.199537771902
"3421" 684 95.0376507548229 117.076188868824
"3422" 684.2 95.8502504441192 116.234739486416
"3423" 684.4 96.5210362411183 117.024819373073
"3424" 684.6 97.4454461418763 116.893089483212
"3425" 684.8 98.5434098478189 116.317986492442
"3426" 685 100.200751004708 115.412025824248
"3427" 685.2 101.069829845887 114.492898745601
"3428" 685.4 102.63184071019 113.564175849108
"3429" 685.6 104.353895476709 112.901242299466
"3430" 685.8 105.306080810013 111.570877491151
"3431" 686 106.589916396897 110.578163187713
"3432" 686.2 108.449667012942 109.873897328508
"3433" 686.4 109.47217473908 108.367720323807
"3434" 686.6 110.246054975276 106.668181250772
"3435" 686.8 112.24593789381 104.949516263857
"3436" 687 114.161063238429 103.539727086552
"3437" 687.2 114.495634219774 102.423678255646
"3438" 687.4 116.129661388356 100.151035576972
"3439" 687.6 117.548155246483 98.1845493902246
"3440" 687.8 118.85430006456 96.5864104637911
"3441" 688 119.74741290449 94.9698929641538
"3442" 688.2 121.077121486974 92.7235509505477
"3443" 688.4 121.871799397217 89.804486547578
"3444" 688.6 122.620312446034 86.747409280625
"3445" 688.8 123.895710276936 83.231123312702
"3446" 689 125.784829395699 79.5684280960863
"3447" 689.2 127.10663020898 76.0343891768543
"3448" 689.4 127.2200277541 72.0050300275474
"3449" 689.6 127.294492622356 68.0141260050863
"3450" 689.8 127.57635967207 63.6019419163854
"3451" 690 128.317452323137 59.5805244277292
"3452" 690.2 127.810762081991 56.5781956854186
"3453" 690.4 127.504594928207 53.3959865056862
"3454" 690.6 125.81953734282 50.6418711597577
"3455" 690.8 124.416155766466 47.1214331850338
"3456" 691 124.384853879789 43.2379506843393
"3457" 691.2 123.531150130196 39.9000225373086
"3458" 691.4 120.986093044849 36.7071327393284
"3459" 691.6 119.362655116166 33.3098671451007
"3460" 691.8 117.77106021662 30.8118391527245
"3461" 692 115.43014118245 27.5109024047367
"3462" 692.2 113.786666410998 23.9008682235165
"3463" 692.4 109.857252517107 21.1861406658136
"3464" 692.6 105.443929240627 17.9252491968758
"3465" 692.8 101.941164582779 13.8562962267738
"3466" 693 98.5682706497428 10.8511102654047
"3467" 693.2 95.0168002948017 8.4672354097356
"3468" 693.4 92.0733447876563 8.02972287126608
"3469" 693.6 88.2242672916612 7.23074431449672
"3470" 693.8 83.9204215144563 6.45083856372197
"3471" 694 79.8903254560706 4.58972425420054
"3472" 694.2 75.6125436281196 2.50342636857747
"3473" 694.4 71.4471446602242 1.41702226875837
"3474" 694.6 66.354536881339 1.2454107634335
"3475" 694.8 61.1645048307396 0.475345878083075
"3476" 695 55.9731055900134 0.476170155029112
"3477" 695.2 51.448005216797 1.42080353921468
"3478" 695.4 46.4037904280786 2.95599934447682
"3479" 695.6 42.6253278458691 4.35791472573434
"3480" 695.8 40.071566885642 6.38129019640054
"3481" 696 37.8445211665217 8.47309109045274
"3482" 696.2 36.9045482328005 10.0983829360104
"3483" 696.4 36.7880196576805 11.1689187755836
"3484" 696.6 37.1917080915963 12.390269132972
"3485" 696.8 37.4825129981562 12.3983831091595
"3486" 697 37.6542152039305 11.8249082115204
"3487" 697.2 36.0461665751775 10.8240990909932
"3488" 697.4 34.1107388187077 9.52565638101869
"3489" 697.6 35.1257149916947 9.18462438689504
"3490" 697.8 36.4286506792151 9.04158343111903
"3491" 698 37.6457198334705 8.33235372765768
"3492" 698.2 38.9892537883684 7.61826762245682
"3493" 698.4 39.7047066467839 7.72904876994005
"3494" 698.6 41.1372445754593 6.57967867045681
"3495" 698.8 42.1310361300918 5.96609392181068
"3496" 699 43.5918597746269 5.28051682185432
"3497" 699.2 44.1947797151662 5.48776582574424
"3498" 699.4 45.3275688320134 4.96806737242911
"3499" 699.6 45.9509076655263 4.66316733009196
"3500" 699.8 46.0205392308946 4.72096917316823
"3501" 700 45.9625917912363 4.64758849581197
"3502" 700.2 45.6061295534038 6.01991412540761
"3503" 700.4 45.2109130372263 6.12757775241197
"3504" 700.6 44.4019780520738 5.46411213993073
"3505" 700.8 43.4090242266805 5.27769940465157
"3506" 701 41.7679171762789 5.670059723038
"3507" 701.2 39.9785557860996 6.31305406242479
"3508" 701.4 38.3582100508449 7.227943151038
"3509" 701.6 36.9468330168456 8.40481007202051
"3510" 701.8 35.2310005200706 9.33755946334339
"3511" 702 32.6286221557388 10.5223215275545
"3512" 702.2 30.7011380762739 11.8442462648249
"3513" 702.4 29.8346036028663 13.535313452552
"3514" 702.6 29.9459102741036 14.7229945817404
"3515" 702.8 30.1361895143084 16.0860088955915
"3516" 703 29.7481725450048 17.5871479420326
"3517" 703.2 28.3857720148263 18.952853073422
"3518" 703.4 26.0832044114726 20.0684088852577
"3519" 703.6 23.1905710967873 20.958627986972
"3520" 703.8 20.8813177185312 21.1777053440345
"3521" 704 20.8123489209375 21.0316537726595
"3522" 704.2 21.2896130002863 20.993680364102
"3523" 704.4 21.7659870010351 22.1742491466992
"3524" 704.6 21.3339673027388 24.6188977886807
"3525" 704.8 21.2625909501047 27.2102375163431
"3526" 705 21.3927599595111 30.6493329665204
"3527" 705.2 20.9044744595607 33.8811835006911
"3528" 705.4 21.123278311808 37.2595149793877
"3529" 705.6 22.4507925410848 40.2573063705638
"3530" 705.8 23.4910066783006 41.5162649750132
"3531" 706 25.0415432114329 41.7207393106634
"3532" 706.2 27.144805439847 41.7571747834668
"3533" 706.4 29.4447924315252 42.9958722063506
"3534" 706.6 31.0453181075424 45.2022247984472
"3535" 706.8 33.0952383443033 47.2364558092661
"3536" 707 35.3856648488532 48.4379606753053
"3537" 707.2 37.3741165784087 50.0365977960011
"3538" 707.4 37.8692216504967 52.6383532276315
"3539" 707.6 38.0907084306454 55.8120363095915
"3540" 707.8 37.1969010363563 59.165719058672
"3541" 708 36.1118488943984 61.2135158278456
"3542" 708.2 34.3972149506971 63.5420997497781
"3543" 708.4 31.4228046642445 65.7134114663543
"3544" 708.6 28.3444427287388 66.79518845837
"3545" 708.8 25.3751622902163 66.670822473062
"3546" 709 22.0659582419063 66.3896822136942
"3547" 709.2 19.1848012116706 65.3620149312291
"3548" 709.4 15.742620685042 64.4866328145434
"3549" 709.6 14.6739728412034 64.6895915720097
"3550" 709.8 13.5138273402813 65.0699474543085
"3551" 710 12.188758793384 65.3968671559621
"3552" 710.2 10.6198425000729 65.1130832935275
"3553" 710.4 7.6892171887789 65.2921691243493
"3554" 710.6 4.88498248197445 65.2756906546992
"3555" 710.8 4.40502849658051 65.5589421870629
"3556" 711 6.48378737356747 64.9761146570748
"3557" 711.2 7.46729228535627 64.319716732972
"3558" 711.4 8.29869333927871 62.6240613011352
"3559" 711.6 8.13685069483711 59.8228475471847
"3560" 711.8 7.34840118164046 56.4332735198246
"3561" 712 6.48306697381249 52.505767403972
"3562" 712.2 6.19069336518959 48.598076472072
"3563" 712.4 7.27732588775829 45.5747758263393
"3564" 712.6 8.89921918087965 41.8201786784081
"3565" 712.8 10.8838632287839 37.763881135823
"3566" 713 12.0765952103736 33.0787917216567
"3567" 713.2 13.9038106589352 28.6004561706351
"3568" 713.4 15.8434016950499 24.658601128472
"3569" 713.6 18.8053109038779 21.5127205464153
"3570" 713.8 21.8608503077645 17.9030885830854
"3571" 714 25.6081506979384 15.0124491602987
"3572" 714.2 29.9845084497414 11.9842250480145
"3573" 714.4 33.9520668154475 9.69800456807876
"3574" 714.6 37.7299127249298 6.95237414844366
"3575" 714.8 42.0912514726563 4.93789408076043
"3576" 715 44.5774367976805 3.7651912221273
"3577" 715.2 47.7877354150883 3.36437655375837
"3578" 715.4 52.041304557442 2.33821177611482
"3579" 715.6 56.3939069736514 1.21283366411759
"3580" 715.8 58.5391827576285 0.345522259083077
"3581" 716 59.7491182797848 0.976918399743394
"3582" 716.2 63.4986520928097 1.56992037315018
"3583" 716.4 68.078885323068 1.48508513697197
"3584" 716.6 72.1917848493705 1.08369170271686
"3585" 716.8 76.536952844637 2.09550580707774
"3586" 717 80.5582468588295 3.10081077145711
"3587" 717.2 85.3622199394475 4.33616306103022
"3588" 717.4 87.3806027949798 6.02127511850138
"3589" 717.6 91.4850815140625 7.98032307506571
"3590" 717.8 95.5648133289442 10.4901234366992
"3591" 718 99.9197253523195 12.1716885499618
"3592" 718.2 102.74140196936 14.7072233128801
"3593" 718.4 106.205481214344 17.7811627773878
"3594" 718.6 109.986354748044 20.0922540397679
"3595" 718.8 112.258321069776 22.898192854832
"3596" 719 115.282267220702 26.3679454453053
"3597" 719.2 117.67114604343 30.2444331564983
"3598" 719.4 119.385155933259 35.529656234941
"3599" 719.6 121.259879488879 40.069693009665
"3600" 719.8 123.390342334611 44.3701539466386
"3601" 720 125.980788086263 48.0972887672911
"3602" 720.2 126.510084650714 52.6328578941509
"3603" 720.4 126.637836381737 56.789946830972
"3604" 720.6 127.316523297096 60.9718409823962
"3605" 720.8 128.421508605411 63.2860267854625
"3606" 721 127.748192006651 62.4188256379299
"3607" 721.2 126.874957348325 61.930962143372
"3608" 721.4 125.422436036376 62.830639823042
"3609" 721.6 123.847354192315 65.8673171020413
"3610" 721.8 122.755434988258 69.6027431877883
"3611" 722 122.703929454516 72.937408562192
"3612" 722.2 123.351001844005 73.9896093239417
"3613" 722.4 124.016446242606 73.918875121832
"3614" 722.6 125.414169716146 74.6380449818597
"3615" 722.8 125.476961956356 74.187610013162
"3616" 723 125.148747680748 74.1648845777195
"3617" 723.2 124.415141409377 75.2918623850878
"3618" 723.4 123.188357015699 77.8287916014863
"3619" 723.6 122.277006450459 81.6295325996387
"3620" 723.8 121.200981915819 85.6230893286667
"3621" 724 120.395178670125 89.5014418308782
"3622" 724.2 118.404991131883 90.8747963583193
"3623" 724.4 116.273019810188 93.8559711578017
"3624" 724.6 114.638032772811 97.0486987505237
"3625" 724.8 113.117436784583 100.914145142313
"3626" 725 110.269149913814 103.582820452906
"3627" 725.2 106.452575107676 105.782345803725
"3628" 725.4 103.157432063498 109.368512525972
"3629" 725.6 99.5868867372813 111.958493725022
"3630" 725.8 95.4610839087765 113.86468241944
"3631" 726 91.1740787438514 115.338815785106
"3632" 726.2 87.6301314273813 117.810293351447
"3633" 726.4 83.6867390002563 119.611596065072
"3634" 726.6 80.6386170825773 119.212900898301
"3635" 726.8 76.5993680460793 117.78707489651
"3636" 727 72.5163438968705 116.123977271793
"3637" 727.2 68.650167990387 114.246884670703
"3638" 727.4 64.8210664878271 111.473627158111
"3639" 727.6 60.8950944344002 109.169027452874
"3640" 727.8 56.9820205719563 107.161511002972
"3641" 728 52.3375361420878 105.932632636821
"3642" 728.2 48.2920374854194 104.295142151893
"3643" 728.4 43.860803844678 103.712718341711
"3644" 728.6 40.1514842822732 102.60588219079
"3645" 728.8 36.3348722061963 101.599867165012
"3646" 729 32.7439509046563 101.004625871897
"3647" 729.2 31.6575321982878 98.9655409508404
"3648" 729.4 31.4407214985409 96.8654993730489
"3649" 729.6 30.622913669913 93.8265200837963
"3650" 729.8 30.4898883197688 90.1237838044595
"3651" 730 31.0176476466022 85.7634207199585
"3652" 730.2 31.3950518389489 81.8633206614964
"3653" 730.4 30.8974836488792 78.3610014048153
"3654" 730.6 30.8826425066679 74.1395148910534
"3655" 730.8 30.9913320481563 69.8573655847996
"3656" 731 31.6896935848459 66.0611438981789
"3657" 731.2 33.1698009076398 62.1441011398401
"3658" 731.4 34.3805571654541 58.3519735659613
"3659" 731.6 36.6346024865625 55.426798831472
"3660" 731.8 39.3268114206511 52.3210698841575
"3661" 732 41.2725251012208 48.1964608249074
"3662" 732.2 42.6795574513878 44.5359637617825
"3663" 732.4 44.3531783729255 40.35085274595
"3664" 732.6 46.7106970497542 37.1076154803122
"3665" 732.8 48.690172642548 33.7509388158586
"3666" 733 50.5081494378229 31.234364133275
"3667" 733.2 52.920591143872 29.399896350793
"3668" 733.4 54.5948084411959 28.3200127989819
"3669" 733.6 56.3690873579967 25.5286955962379
"3670" 733.8 57.3277613678194 22.0122491474878
"3671" 734 58.6746120719483 20.5151710705858
"3672" 734.2 61.0345740965424 20.0023035064175
"3673" 734.4 64.4390892473163 19.455270478952
"3674" 734.6 68.4441213988501 19.3927961741352
"3675" 734.8 71.8153358143371 19.309591805206
"3676" 735 76.4096258336947 19.7302968225874
"3677" 735.2 79.4184924719517 20.3036088183811
"3678" 735.4 83.1844010785746 21.6978277767883
"3679" 735.6 86.2600572708882 22.5365872323431
"3680" 735.8 90.514778077451 23.3200512883614
"3681" 736 95.2374502251988 24.5052987698656
"3682" 736.2 99.663549822639 25.1935639722823
"3683" 736.4 100.719597813056 25.9352000486386
"3684" 736.6 101.04164414535 28.0612363038752
"3685" 736.8 101.808817976466 30.925187217602
"3686" 737 103.802908764306 34.714738656212
"3687" 737.2 105.733600120888 37.6295867319617
"3688" 737.4 107.031459889312 41.389620027097
"3689" 737.6 108.075089341671 45.6290496460326
"3690" 737.8 110.199967590531 49.8240982740032
"3691" 738 111.382698943039 54.5523985740896
"3692" 738.2 112.663772277404 59.5242731569204
"3693" 738.4 113.244262400965 64.3266222446209
"3694" 738.6 113.392237650585 69.1059691354924
"3695" 738.8 112.929705882459 74.0722243542144
"3696" 739 112.212578960614 78.554738446089
"3697" 739.2 110.655432120523 83.1614513038386
"3698" 739.4 108.776813906668 87.3452941818906
"3699" 739.6 107.786995902772 90.9485382763181
"3700" 739.8 108.579842775574 92.9565064126428
"3701" 740 109.959044912964 95.0729347876258
"3702" 740.2 111.797477413866 96.6925947498906
"3703" 740.4 111.517063292751 98.4843810087287
"3704" 740.6 109.098414183316 99.626548156212
"3705" 740.8 106.240136458403 102.12030813531
"3706" 741 102.644353171786 104.175567765972
"3707" 741.2 99.4361986080848 107.050233615258
"3708" 741.4 97.3456262037118 109.772408229527
"3709" 741.6 94.2518484430709 112.033063145204
"3710" 741.8 90.9834302188423 112.860164046286
"3711" 742 87.0346709515329 113.450369429855
"3712" 742.2 82.4937282698668 114.498253681985
"3713" 742.4 77.7331701053754 115.231916249849
"3714" 742.6 73.0991235491947 116.508811570972
"3715" 742.8 68.2578243241151 117.371338354739
"3716" 743 62.8915917088363 117.324103898292
"3717" 743.2 58.5938307340024 115.844713827626
"3718" 743.4 54.092517737642 114.270281454786
"3719" 743.6 49.5723375175313 111.943347636139
"3720" 743.8 44.6743596565827 110.691567937251
"3721" 744 39.604201857242 108.650773375215
"3722" 744.2 34.7860413440617 106.336955584999
"3723" 744.4 30.1637064770313 105.244989827484
"3724" 744.6 28.4825327615069 105.053984720504
"3725" 744.8 29.7002094811152 104.294720950534
"3726" 745 30.1867672514589 102.071058573761
"3727" 745.2 31.194070302485 99.9411836996843
"3728" 745.4 31.7591460233848 97.4562681711577
"3729" 745.6 31.7702737621563 93.522917385013
"3730" 745.8 32.3980775316488 89.4299298467182
"3731" 746 32.5816713809063 85.594562296597
"3732" 746.2 32.5816713809063 81.8737246449005
"3733" 746.4 33.7765015487958 77.8530742252394
"3734" 746.6 34.8646411205189 73.9780233333016
"3735" 746.8 36.3141004271563 71.1584899531978
"3736" 747 36.9515489833697 67.3625489715562
"3737" 747.2 37.9109309408563 63.423933761872
"3738" 747.4 38.7641759601988 59.3587971643762
"3739" 747.6 40.1377476478089 55.5641385547299
"3740" 747.8 42.0184715650351 53.0683364196386
"3741" 748 43.6004510435313 51.2318731425345
"3742" 748.2 46.4482108072775 49.7125925709417
"3743" 748.4 49.4453776548327 47.0913588233249
"3744" 748.6 52.4695043091857 43.9412268917073
"3745" 748.8 55.9253349942775 41.8680987440932
"3746" 749 59.7439176870944 40.9661875790441
"3747" 749.2 63.6501649793116 38.9877255226613
"3748" 749.4 67.9386346939447 37.3014243326258
"3749" 749.6 72.3793588618295 35.5888500806155
"3750" 749.8 76.5893816138486 35.0320076081835
"3751" 750 80.4656993284533 33.9654121519324
"3752" 750.2 84.0085251160883 31.35334047137
"3753" 750.4 86.9242593583995 28.4392754385395
"3754" 750.6 90.102210928879 25.9369138917937
"3755" 750.8 93.2910903338763 24.530075745662
"3756" 751 96.5165938137607 24.1557129339939
"3757" 751.2 98.5077279043437 25.4497138067532
"3758" 751.4 100.775854714623 27.3026755021053
"3759" 751.6 104.132283849285 29.1291402666171
"3760" 751.8 106.448169697898 30.53626078223
"3761" 752 107.336086777917 32.6469870758524
"3762" 752.2 107.636787607672 35.3931406768173
"3763" 752.4 109.185720567094 39.0568518731907
"3764" 752.6 109.792930393332 43.017936114374
"3765" 752.8 110.406873983313 47.1870560130657
"3766" 753 110.699100065096 51.1524545271235
"3767" 753.2 111.135779510823 55.771028124275
"3768" 753.4 112.297606825787 59.5839768920589
"3769" 753.6 113.517720662263 62.6610128348975
"3770" 753.8 115.49108342876 66.7233817580215
"3771" 754 117.565690568028 70.7646239177839
"3772" 754.2 117.862806702006 75.375496127012
"3773" 754.4 117.989384730531 80.0648875248157
"3774" 754.6 116.201131298198 84.2616953216318
"3775" 754.8 114.211094079743 88.2524186703633
"3776" 755 111.023167356463 92.4132528308924
"3777" 755.2 107.408200197467 94.9625674934892
"3778" 755.4 103.405739064784 97.1092379922627
"3779" 755.6 100.124755375638 100.100983097358
"3780" 755.8 97.4260724633485 102.817412982587
"3781" 756 94.4518989500491 105.246612622722
"3782" 756.2 90.7361615119563 107.138791869647
"3783" 756.4 86.2204632977396 107.924224764597
"3784" 756.6 81.4714055136488 108.886033703121
"3785" 756.8 76.7952990333675 109.390454546085
"3786" 757 72.1487913132082 111.057905593998
"3787" 757.2 67.4241122156246 112.844170173883
"3788" 757.4 62.9945623371694 115.026089185551
"3789" 757.6 59.179917581416 117.840768181491
"3790" 757.8 56.4762729083737 118.648079031885
"3791" 758 54.8611747233835 116.927787795927
"3792" 758.2 52.8990677544063 114.844014574384
"3793" 758.4 50.7903231485261 111.918746356739
"3794" 758.6 48.1178005230773 109.148154014775
"3795" 758.8 44.7921471983737 106.62528301145
"3796" 759 41.9414549891947 103.731171531703
"3797" 759.2 39.1806059346763 100.711873611052
"3798" 759.4 36.7970442898363 97.346845406572
"3799" 759.6 33.9806473272082 93.6935750474915
"3800" 759.8 30.6554134339938 89.651550390347
"3801" 760 28.0443358968563 86.3854045090053
"3802" 760.2 24.7929447920712 84.4092312220571
"3803" 760.4 22.1619448538265 84.5252438177592
"3804" 760.6 22.2216736500888 85.3350973951405
"3805" 760.8 22.0063299517842 85.9957323750766
"3806" 761 22.4732274982853 86.0086368233268
"3807" 761.2 24.0760606094229 85.480966629972
"3808" 761.4 25.2727599526928 83.7299309883378
"3809" 761.6 26.4907799228229 81.9613040704164
"3810" 761.8 28.0424812737277 79.379256536972
"3811" 762 29.219020844954 76.0928226762191
"3812" 762.2 30.7220170938478 72.2527685152698
"3813" 762.4 31.0769300387057 68.7437062112027
"3814" 762.6 31.7251771366089 64.7679498596246
"3815" 762.8 33.0670833189804 60.9671287697852
"3816" 763 33.7222100572386 57.0098833149249
"3817" 763.2 33.5681799276097 52.6461580617278
"3818" 763.4 33.4094752811782 48.7223362216863
"3819" 763.6 32.9968831278804 44.9894275315237
"3820" 763.8 32.0227878342771 40.9371989812137
"3821" 764 31.6020931648153 36.4755009942674
"3822" 764.2 30.727208133639 32.6158936378685
"3823" 764.4 29.0002616465542 28.6606128937679
"3824" 764.6 27.2757800723763 26.734480796282
"3825" 764.8 26.0480480939255 26.1603108751739
"3826" 765 25.3177902370505 25.3326853040489
"3827" 765.2 25.7010195739062 25.567366461472
"3828" 765.4 27.0633759659733 25.9267562360207
"3829" 765.6 29.3036250011563 24.7148580300386
"3830" 765.8 31.7788335612112 22.8589033771698
"3831" 766 34.6020514515938 20.6056700228157
"3832" 766.2 37.6361817716665 19.0072995095536
"3833" 766.4 41.236465433872 18.5316095938772
"3834" 766.6 44.6973915689648 17.7889981401103
"3835" 766.8 48.5382371481031 16.9479068212698
"3836" 767 52.9259992498371 16.8526107605145
"3837" 767.2 56.8911440386563 16.4675421671907
"3838" 767.4 61.1999451865011 17.028106004834
"3839" 767.6 65.1171785078194 17.715770640793
"3840" 767.8 69.6069531890073 18.0417398664613
"3841" 768 73.5968181577293 19.0462823183315
"3842" 768.2 77.1576816748161 19.7299879638586
"3843" 768.4 81.36958815928 20.8261275923225
"3844" 768.6 85.4921248760918 22.0809741125204
"3845" 768.8 89.8173282248297 22.993414505176
"3846" 769 94.1538686612181 24.50000217124
"3847" 769.2 98.2766559737867 26.732956779885
"3848" 769.4 101.245245359773 30.1650561173337
"3849" 769.6 103.481093411847 34.0801822207452
"3850" 769.8 104.650007878281 38.0547758140345
"3851" 770 104.715411443914 41.9939883140326
"3852" 770.2 104.83580137384 46.0675756862169
"3853" 770.4 104.508013295 50.0594035834407
"3854" 770.6 103.234281313086 53.717021769242
"3855" 770.8 101.172453142862 56.7021249710602
"3856" 771 99.8081331770869 59.8671522159819
"3857" 771.2 99.0947459637701 63.1371649559423
"3858" 771.4 98.1730472989191 66.526718255972
"3859" 771.6 96.9470294233807 69.3046787564107
"3860" 771.8 95.6087889862652 72.9124978519324
"3861" 772 95.5723007126401 76.2802411156816
"3862" 772.2 96.3742991766619 79.7818556251068
"3863" 772.4 98.3027845703176 81.7244573963268
"3864" 772.6 100.05890848245 83.2273979392872
"3865" 772.8 100.88404106379 85.4203822744386
"3866" 773 100.51434502808 87.9574754126682
"3867" 773.2 98.571738160934 89.5295402298979
"3868" 773.4 95.9587802420134 90.3632620159363
"3869" 773.6 93.1736791194246 91.7615800028134
"3870" 773.8 90.0056661728514 93.0154861765695
"3871" 774 87.0751354561563 92.2269264322595
"3872" 774.2 84.2581407644302 91.7622957026843
"3873" 774.4 81.9248958339852 92.3804086976167
"3874" 774.6 79.4704673124255 94.0792847806643
"3875" 774.8 78.1173057451563 96.2263677102796
"3876" 775 76.4430868663641 99.1562831716473
"3877" 775.2 75.6506569841562 102.06843056528
"3878" 775.4 74.2849125122763 105.551698127372
"3879" 775.6 73.3242177316763 109.456792586892
"3880" 775.8 71.7182089900283 113.140945361798
"3881" 776 69.0777352370081 114.532607592861
"3882" 776.2 65.8110382765719 115.650626868751
"3883" 776.4 62.9279423221563 116.501978748919
"3884" 776.6 62.0451417129563 114.909384584892
"3885" 776.8 61.9899209623394 113.323561651282
"3886" 777 59.5560850396357 111.870729401766
"3887" 777.2 56.9204877333617 109.96605685452
"3888" 777.4 53.7520089312363 107.317299345772
"3889" 777.6 50.5053394027797 105.387816883647
"3890" 777.8 47.0738819698763 103.334310714852
"3891" 778 44.7959102018229 100.583780973639
"3892" 778.2 43.7413779983668 97.9098699437088
"3893" 778.4 42.1182980599479 94.6876249440553
"3894" 778.6 39.9540917700043 91.9606442213264
"3895" 778.8 38.1166514448101 89.7901121375489
"3896" 779 35.4038598257585 86.5313577291538
"3897" 779.2 33.452274276453 83.5564384757852
"3898" 779.4 32.3873006254933 79.7512230857922
"3899" 779.6 32.9744997452942 76.2052928862478
"3900" 779.8 33.1605941470283 72.862412778565
"3901" 780 32.5671221822252 69.512661492972
"3902" 780.2 32.1768642172662 65.7691760396093
"3903" 780.4 31.8954608233348 61.9226163392934
"3904" 780.6 33.1757555504606 58.5467990663524
"3905" 780.8 34.4036278520994 54.7186700005629
"3906" 781 35.7262474107855 50.6546868139607
"3907" 781.2 37.3625672632106 46.3843015428633
"3908" 781.4 39.2883741253697 42.8127567494214
"3909" 781.6 42.1399353297813 40.042699979972
"3910" 781.8 45.2049684820405 38.8906861818983
"3911" 782 49.2640064224062 37.705874837972
"3912" 782.2 53.423279791732 36.5413963160326
"3913" 782.4 57.4186312673116 34.6317019569914
"3914" 782.6 60.880328212582 33.03993684817
"3915" 782.8 64.9618456864896 31.4861432731538
"3916" 783 68.9687147980746 30.6556574877883
"3917" 783.2 73.1004583693444 31.489765714368
"3918" 783.4 76.2856358731266 33.0167999655759
"3919" 783.6 79.8212407445313 34.9121704214143
"3920" 783.8 83.1648480518763 37.787663717942
"3921" 784 85.7592533373601 40.6590470643506
"3922" 784.2 88.2843497359849 42.6540093450005
"3923" 784.4 91.3950826149216 45.0541566195332
"3924" 784.6 94.1015076518297 46.3219240009924
"3925" 784.8 94.8394254440918 45.8763871176171
"3926" 785 96.8357520356665 45.6224661353597
"3927" 785.2 100.01815686555 45.6605220385174
"3928" 785.4 103.610955270499 45.9441107750863
"3929" 785.6 108.083193482736 46.262549566262
"3930" 785.8 111.96192981355 47.3954376742447
"3931" 786 115.644707353511 49.4318791347462
"3932" 786.2 118.766379090246 51.734615107112
"3933" 786.4 120.536831612304 55.4985434630246
"3934" 786.6 119.409330563344 57.6094584259095
"3935" 786.8 117.689087275196 59.1807580323581
"3936" 787 115.321607711308 60.4289422120326
"3937" 787.2 112.635551414128 61.0704170117148
"3938" 787.4 109.271118158057 61.8453556777739
"3939" 787.6 105.954831652909 63.1911510153284
"3940" 787.8 103.458631223732 65.3252374046606
"3941" 788 101.142360073344 67.6102955907938
"3942" 788.2 99.2773308910336 69.5653257912455
"3943" 788.4 97.7154792693963 69.755431660502
"3944" 788.6 95.9762461103116 71.2343999740788
"3945" 788.8 94.021329284399 73.5334124115157
"3946" 789 92.0915200943163 74.771816298662
"3947" 789.2 89.4709713340654 74.8078915285477
"3948" 789.4 87.3057929539912 75.0118891599331
"3949" 789.6 84.4825971252169 74.0210817164265
"3950" 789.8 81.2452435654375 73.569649586722
"3951" 790 77.4162582025563 72.271413396722
"3952" 790.2 73.2508106678844 71.3138066536613
"3953" 790.4 68.6062090223432 71.1093706761869
"3954" 790.6 64.6543467940505 72.3575463747124
"3955" 790.8 61.0288082384991 73.8376426288006
"3956" 791 56.8005245818295 75.2763160236254
"3957" 791.2 52.6504492219038 77.2768701632632
"3958" 791.4 48.670254282568 80.3376603125308
"3959" 791.6 45.6411160546875 83.501156440222
"3960" 791.8 43.4629592712112 87.874857099005
"3961" 792 42.4220670801081 91.6217802226708
"3962" 792.2 41.1122391129371 95.8810833958898
"3963" 792.4 40.3807375736698 99.9264758035666
"3964" 792.6 40.2070546239265 103.884341809837
"3965" 792.8 39.0613973057004 106.046555216266
"3966" 793 37.2112397644249 107.676930147062
"3967" 793.2 35.7236697215672 106.706239133602
"3968" 793.4 34.7970187079848 104.911853148015
"3969" 793.6 35.4599976705773 103.218972678604
"3970" 793.8 35.6857541111963 100.768996003412
"3971" 794 36.2264273338056 97.8007222667642
"3972" 794.2 36.877905858242 94.1457658866577
"3973" 794.4 37.5421041675333 89.4288816012015
"3974" 794.6 38.3165852900878 85.5734437284377
"3975" 794.8 38.3173281684347 81.1639204639846
"3976" 795 38.2907697228982 76.8958563412623
"3977" 795.2 37.154934796726 72.563516539472
"3978" 795.4 36.8074301793563 68.0932565919053
"3979" 795.6 36.3476032965756 64.3783467544558
"3980" 795.8 34.8013730405476 59.8803134136894
"3981" 796 33.2461633255247 55.6871293516772
"3982" 796.2 30.7803686672813 51.5848311066907
"3983" 796.4 29.0236928226875 47.8889149532845
"3984" 796.6 26.8863092153763 44.439825955502
"3985" 796.8 25.3652134307008 43.5286569574769
"3986" 797 23.4333928703355 43.2686944370097
"3987" 797.2 23.5308854378553 43.2870300314865
"3988" 797.4 23.3158167625619 43.1658153427078
"3989" 797.6 23.884452944681 44.1109351694274
"3990" 797.8 25.1321495950464 45.5038517770269
"3991" 798 26.2888320710451 46.1684514838979
"3992" 798.2 28.3613567987369 46.89403677623
"3993" 798.4 32.1064486071457 47.5574376734562
"3994" 798.6 35.790987609421 48.5423286827367
"3995" 798.8 39.452777333568 49.9932985421484
"3996" 799 43.110303860632 52.2524222833991
"3997" 799.2 46.978183416442 54.141545003372
"3998" 799.4 50.6323109675207 56.3859163157663
"3999" 799.6 54.1705199453407 58.0339848110982
"4000" 799.8 56.9339858329263 58.386777344672
"4001" 800 59.0856625213678 60.0218059616547
"4002" 800.2 62.0865383009015 62.3013268828588
"4003" 800.4 65.3745274329472 63.8216661218992
"4004" 800.6 68.0388287569393 65.5787608870474
"4005" 800.8 70.1625472035996 68.4189587404531
"4006" 801 71.0124131417017 71.1216875587599
"4007" 801.2 70.6537723834624 73.9584580783189
"4008" 801.4 70.5862111123501 75.9097865557373
"4009" 801.6 71.2225147321266 76.6066867727839
"4010" 801.8 73.9042796478005 77.7876689001931
"4011" 802 77.1262759407107 78.4846304100017
"4012" 802.2 80.851550128993 78.0955923858393
"4013" 802.4 84.4958845766358 77.8372698786454
"4014" 802.6 88.4382834556563 77.8092021446907
"4015" 802.8 93.2794062081663 77.373481623422
"4016" 803 102.417075091177 76.4722781816318
"4017" 803.2 108.117905545525 73.2535983977487
"4018" 803.4 111.767587789956 69.6389444678174
"4019" 803.6 115.272104260628 65.8018697165553
"4020" 803.8 118.041813499743 63.4221861362316
"4021" 804 120.231117104876 62.278937974486
"4022" 804.2 122.380857706729 62.2954766153603
"4023" 804.4 123.465089266762 63.1395020147902
"4024" 804.6 122.833905807186 64.1631647218249
"4025" 804.8 121.815164671136 63.3145477224967
"4026" 805 121.636779306336 60.431499343922
"4027" 805.2 121.328900626853 56.5145633967295
"4028" 805.4 121.45215354689 52.1245831609507
"4029" 805.6 121.257164446534 47.3750849918597
"4030" 805.8 121.02059541363 42.4041232813614
"4031" 806 120.688854930707 37.4515265231964
"4032" 806.2 118.859012060745 32.9634944027367
"4033" 806.4 116.392363299744 29.721722269472
"4034" 806.6 113.492943686466 25.554384099572
"4035" 806.8 110.792056024328 21.9564152301434
"4036" 807 106.885211376768 19.4574636158166
"4037" 807.2 102.998929638071 16.1143523751434
"4038" 807.4 99.3254363934618 12.6895846989997
"4039" 807.6 96.0035711402129 9.56844254640593
"4040" 807.8 91.4716622457524 8.17349812352966
"4041" 808 86.7579375416923 6.95373778886887
"4042" 808.2 81.766231735496 6.35914275515643
"4043" 808.4 76.6530451193197 5.16258880595274
"4044" 808.6 72.2078344725986 3.7956958943662
"4045" 808.8 67.1222438590793 2.0243524774335
"4046" 809 63.1043064838166 1.14705382712291
"4047" 809.2 59.1936041050386 2.42821554558961
"4048" 809.4 55.0545216639798 3.76845349467785
"4049" 809.6 50.5349796524163 4.63200966153196
"4050" 809.8 46.1922639124533 6.33611818752642
"4051" 810 41.9393578384263 7.89967015176197
"4052" 810.2 37.5817898832739 9.1866804170602
"4053" 810.4 33.6656985995563 8.36202769771482
"4054" 810.6 34.2961624269718 9.72825473172924
"4055" 810.8 32.9461761573293 12.6936070119816
"4056" 811 31.6908670825737 15.9484446323603
"4057" 811.2 30.6701189702181 19.6617301847967
"4058" 811.4 29.3604228344688 23.5348154265032
"4059" 811.6 27.4379123734655 26.2506134460029
"4060" 811.8 24.453785519942 28.7281741648801
"4061" 812 21.8643382275502 30.3767414380629
"4062" 812.2 18.6855509317909 30.9837576426354
"4063" 812.4 15.3330910885737 29.9580516729914
"4064" 812.6 15.0375865693619 29.4505486353925
"4065" 812.8 16.1954136745746 30.3099027473903
"4066" 813 16.1798710408592 32.6041922259819
"4067" 813.2 16.0339938165605 35.6507945712486
"4068" 813.4 15.6692917398046 39.2680381654994
"4069" 813.6 15.4384624919563 43.2796355470386
"4070" 813.8 14.4080729264194 46.8809882902456
"4071" 814 12.9793518765756 50.1354393925526
"4072" 814.2 11.4691053410313 53.8608014272845
"4073" 814.4 9.54289656973203 57.1951538842144
"4074" 814.6 7.55687058246625 58.959299504462
"4075" 814.8 6.20849308150531 58.6932100755569
"4076" 815 5.16025020889156 59.5047878047661
"4077" 815.2 2.7691197622118 61.139038067472
"4078" 815.4 3.29473440293976 62.7886010614668
"4079" 815.6 3.9317623945896 65.8040334435386
"4080" 815.8 5.39812477486902 68.9629827657166
"4081" 816 6.87477145347086 72.5044394993652
"4082" 816.2 7.68589850831756 76.1462296380042
"4083" 816.4 7.72793816657934 79.4491615625873
"4084" 816.6 7.18050010883808 81.1761334454038
"4085" 816.8 6.34648170798958 83.8311248051803
"4086" 817 7.0238946943101 87.6899654394181
"4087" 817.2 8.67121543449449 90.4505383984573
"4088" 817.4 11.3150509438275 93.6562978154925
"4089" 817.6 14.6085899735793 96.4860149482796
"4090" 817.8 17.5287791718551 98.3600952907671
"4091" 818 19.8249175992904 100.192199163484
"4092" 818.2 21.9436244470793 101.449271766972
"4093" 818.4 24.0663502249124 102.405533545948
"4094" 818.6 25.5483566145266 102.30995427812
"4095" 818.8 26.6085524041942 102.639047718314
"4096" 819 27.6124092076968 104.926439508296
"4097" 819.2 27.4578718092867 107.528403839276
"4098" 819.4 26.6902191056345 108.668593884407
"4099" 819.6 26.3641857470816 107.909450061688
"4100" 819.8 27.3599277195084 107.404701725887
"4101" 820 30.0788574688991 107.332136330801
"4102" 820.2 33.6473069201979 106.80990536818
"4103" 820.4 36.9401852994304 106.070573817504
"4104" 820.6 39.0566243785313 104.359484559555
"4105" 820.8 40.2885577916848 102.480442226458
"4106" 821 42.4912485690346 102.052776157999
"4107" 821.2 45.5856705507396 102.23362279843
"4108" 821.4 49.07771842117 102.475411878794
"4109" 821.6 52.6651323370524 104.598759043491
"4110" 821.8 56.1719211893963 106.839548427852
"4111" 822 59.1408506994852 107.779881398735
"4112" 822.2 60.3670380569508 108.754962545766
"4113" 822.4 61.5015053083938 109.626536968734
"4114" 822.6 62.7429436650813 111.349945510959
"4115" 822.8 64.8420490949733 114.68811447524
"4116" 823 66.3534088957707 118.443652736068
"4117" 823.2 66.0577864380478 121.094870015647
"4118" 823.4 64.3816649395632 121.442109092972
"4119" 823.6 63.3890400034321 121.03920820642
"4120" 823.8 61.0880282735701 121.370482268696
"4121" 824 57.8356108668813 123.180122792334
"4122" 824.2 55.6989832446685 123.19947759407
"4123" 824.4 55.276889828722 122.707889378222
"4124" 824.6 54.2057184382303 123.692385155639
"4125" 824.8 55.1872090392813 123.428410463672
"4126" 825 56.5503570387813 123.63775104931
"4127" 825.2 58.7376112944334 123.544313236779
"4128" 825.4 60.1129061278904 122.723911913478
"4129" 825.6 62.719297220192 122.476061487151
"4130" 825.8 65.7367145026386 122.853368198337
"4131" 826 69.3198463870386 123.064140662125
"4132" 826.2 72.9820603713785 123.057691907194
"4133" 826.4 76.9590093003121 122.387966888543
"4134" 826.6 81.1828182970272 121.649408097504
"4135" 826.8 85.3436324894936 121.118332115466
"4136" 827 87.792331790388 120.753410626326
"4137" 827.2 88.6914395127063 118.545419594034
"4138" 827.4 90.5064230064347 115.31903561963
"4139" 827.6 92.806607820897 112.267906683639
"4140" 827.8 95.0232259082674 109.277155164453
"4141" 828 96.8898010525563 106.943407323052
"4142" 828.2 99.8882336503714 104.320181417516
"4143" 828.4 103.69087266713 102.352979036894
"4144" 828.6 107.278319911675 100.302222576314
"4145" 828.8 110.929079944886 98.8573813970543
"4146" 829 115.04476421762 99.2382550804977
"4147" 829.2 113.854466799552 98.9940360713786
"4148" 829.4 113.834074337097 97.762280987372
"4149" 829.6 113.133026794497 95.6408103192425
"4150" 829.8 111.909912942638 92.4529757984905
"4151" 830 111.334301461544 89.193922133372
"4152" 830.2 110.001403094617 85.2913366246911
"4153" 830.4 107.54042368429 81.4952476878895
"4154" 830.6 105.142483527725 77.4892979572141
"4155" 830.8 102.482602559076 73.708560859052
"4156" 831 99.1988619354434 70.6412272106155
"4157" 831.2 95.6816777275092 67.7829526868837
"4158" 831.4 92.5644699878355 64.8659557336701
"4159" 831.6 88.6519252364378 62.7530103405739
"4160" 831.8 84.4700898182978 60.7287464413871
"4161" 832 79.9287126555431 59.3472271750474
"4162" 832.2 75.8459990650815 58.1112358131308
"4163" 832.4 71.4708217742964 58.4970667555794
"4164" 832.6 66.8299993988921 59.4060152289342
"4165" 832.8 62.2009300557563 61.048161534172
"4166" 833 58.7347607589413 63.4619102036916
"4167" 833.2 56.075459790977 67.4820241316323
"4168" 833.4 53.1050379191659 71.1329601224143
"4169" 833.6 49.808338310642 75.2063544976863
"4170" 833.8 45.8184875741463 80.349038970902
"4171" 834 41.908815123851 82.7451046800983
"4172" 834.2 38.0700652532181 83.1374495488483
"4173" 834.4 33.7530344887017 83.3890360419947
"4174" 834.6 28.9258236829428 83.1645631808484
"4175" 834.8 23.578822189124 82.155806840101
"4176" 835 20.6959256565502 80.4493178814568
"4177" 835.2 19.6179962139442 78.5767105286083
"4178" 835.4 17.4695088963893 76.7361484880108
"4179" 835.6 14.3083667949135 75.6357987852244
"4180" 835.8 11.5606309924263 76.329699726662
"4181" 836 8.73641651230777 78.2580525546992
"4182" 836.2 6.36811897782293 80.989069412572
"4183" 836.4 6.40342189176151 83.4328282196956
"4184" 836.6 7.32871311995858 85.9006290262743
"4185" 836.8 8.08593005241712 89.110383456798
"4186" 837 8.79149319915624 92.355717363381
"4187" 837.2 11.5839257587789 97.2508249185569
"4188" 837.4 13.8546143401563 99.4748708946803
"4189" 837.6 16.3305362167991 103.459683238343
"4190" 837.8 18.6784890975705 107.009431906429
"4191" 838 20.3491673322082 108.918344912037
"4192" 838.2 24.0498767740297 109.827003534845
"4193" 838.4 27.7845200567537 110.501518655427
"4194" 838.6 33.0048228937789 112.521021915651
"4195" 838.8 37.0520452088405 114.042162809972
"4196" 839 41.2132338388931 116.611303901761
"4197" 839.2 44.5833719563715 118.572842779377
"4198" 839.4 48.4886709200451 121.90370418275
"4199" 839.6 49.1466658436947 122.680426689587
"4200" 839.8 49.0991304262763 121.509617374852
"4201" 840 51.6107094484606 120.205962459885
"4202" 840.2 54.9288101053101 118.224480628218
"4203" 840.4 58.920343648678 116.824903860711
"4204" 840.6 63.2038175125313 115.99492641243
"4205" 840.8 66.9981870530577 114.936300129564
"4206" 841 70.2319320171997 113.472067787407
"4207" 841.2 72.3699790445617 111.089552664337
"4208" 841.4 74.4680171672384 107.538533019794
"4209" 841.6 77.6264657609919 103.195666203383
"4210" 841.8 80.5839545061562 98.9092444387111
"4211" 842 83.9537240949823 95.3249836532763
"4212" 842.2 86.7830323134063 91.5788583812367
"4213" 842.4 89.0801891273785 87.9139574156757
"4214" 842.6 91.9150766678641 84.5123949106911
"4215" 842.8 94.6491006327094 81.1733084633656
"4216" 843 97.218311253678 77.4911695562981
"4217" 843.2 99.352920627797 74.2821039618652
"4218" 843.4 102.304915666203 70.6676018016229
"4219" 843.6 105.44832860337 67.135502799438
"4220" 843.8 108.741254982601 63.1476979503331
"4221" 844 112.008351592465 59.6543279519992
"4222" 844.2 115.596385907233 57.1457134791931
"4223" 844.4 117.808280782026 57.089839390862
"4224" 844.6 121.64251114159 58.3808985392833
"4225" 844.8 125.70081316737 59.9397451210788
"4226" 845 125.766283164413 62.242538828972
"4227" 845.2 126.519260154613 64.9391608579148
"4228" 845.4 126.403661686208 65.4386089544565
"4229" 845.6 126.498661233651 65.5246815850496
"4230" 845.8 126.100902137368 66.0192259271538
"4231" 846 126.165909433496 68.2282899613118
"4232" 846.2 126.75788833049 70.4804375618811
"4233" 846.4 126.608318076884 73.1136913908652
"4234" 846.6 126.55436945582 75.8277450587839
"4235" 846.8 125.838940752862 78.4437628118249
"4236" 847 125.693250626457 80.5022938624962
"4237" 847.2 125.846577436333 80.1925633265896
"4238" 847.4 125.640240123329 78.8324993723374
"4239" 847.6 125.678125544632 78.5209081433894
"4240" 847.8 126.243684976803 78.7645035175896
"4241" 848 126.118624833632 78.214700113071
"4242" 848.2 125.888463488096 77.2666721914265
"4243" 848.4 126.026002426613 76.4525532037875
"4244" 848.6 126.287221945455 75.6371241789926
"4245" 848.8 126.586026587242 74.3012984109434
"4246" 849 126.819709101442 72.6358468414863
"4247" 849.2 126.842756845176 71.0528989921758
"4248" 849.4 127.099635863371 69.6825241720374
"4249" 849.6 127.381550813921 67.1491079588249
"4250" 849.8 127.348735758216 64.186036966873
"4251" 850 127.109800153062 61.2357934061606
"4252" 850.2 127.27302179306 58.1867990392508
"4253" 850.4 127.554625182296 55.6288140890748
"4254" 850.6 126.910819713389 53.1674897338263
"4255" 850.8 125.617014102914 49.7283287671841
"4256" 851 124.187291448435 46.1256726434256
"4257" 851.2 123.019400848686 42.231526196312
"4258" 851.4 121.9026634316 38.946560351508
"4259" 851.6 120.82799101379 35.9860332318136
"4260" 851.8 119.696270266702 34.2439116646386
"4261" 852 117.39987624277 31.4242112136848
"4262" 852.2 114.685972328137 28.6762009883021
"4263" 852.4 111.798745458516 25.632278270972
"4264" 852.6 107.980672164217 23.9603074202144
"4265" 852.8 104.750817885459 22.9099163210326
"4266" 853 101.573890761589 23.0946949552606
"4267" 853.2 102.317011803696 23.5580177516686
"4268" 853.4 102.782454967332 24.2390165454153
"4269" 853.6 103.026507077635 24.7771357371241
"4270" 853.8 103.224122949496 25.7326573578276
"4271" 854 102.929844926531 27.3646121870032
"4272" 854.2 102.400813679106 28.884359926922
"4273" 854.4 101.594159615666 30.3770818846162
"4274" 854.6 100.521153138299 32.1457146985148
"4275" 854.8 100.410455320313 33.859850125097
"4276" 855 100.561098867222 34.3975125032357
"4277" 855.2 100.246331711065 34.8969638086992
"4278" 855.4 99.6031146896563 36.5030971913543
"4279" 855.6 98.2948920674255 38.7993891672412
"4280" 855.8 98.0518549156869 40.3328160265128
"4281" 856 97.5946669368915 40.2794371675602
"4282" 856.2 96.2471741385063 40.108910025662
"4283" 856.4 93.6416141051763 40.572380345492
"4284" 856.6 90.3364621273987 40.7390266636992
"4285" 856.8 87.5850612173831 39.9985331817555
"4286" 857 84.8667955453315 38.6293624370441
"4287" 857.2 81.931035226077 38.0760649594769
"4288" 857.4 78.2929494649798 38.5840934370896
"4289" 857.6 74.6801309003698 39.7364170730108
"4290" 857.8 72.5882755415768 41.8662971702243
"4291" 858 71.4466627335974 43.288290454972
"4292" 858.2 70.0896685664087 45.3175722665254
"4293" 858.4 69.506945132068 48.3017731534131
"4294" 858.6 70.0656706024236 51.3951970394571
"4295" 858.8 70.2782501625974 53.7581834931484
"4296" 859 70.5808439040325 56.6293402920029
"4297" 859.2 71.0457368513915 59.6689764993837
"4298" 859.4 70.7249961456268 62.4983677252367
"4299" 859.6 69.9346364776999 65.857433385205
"4300" 859.8 68.1232691669086 67.51647447055
"4301" 860 65.1024879404062 69.285470159722
"4302" 860.2 62.0453799214315 70.9859809122655
"4303" 860.4 58.7392934827223 71.9388934669248
"4304" 860.6 54.7378195888966 71.7246562320874
"4305" 860.8 50.4426194206134 72.0609136716291
"4306" 861 47.0550957285386 71.5974760804426
"4307" 861.2 43.5943064790397 70.4668020714477
"4308" 861.4 39.9027111064865 68.6920332958068
"4309" 861.6 36.1783757345653 66.4169582871811
"4310" 861.8 33.6604580131012 64.547205826816
"4311" 862 33.1906968876857 65.2208453825014
"4312" 862.2 32.2649017505463 67.107029832902
"4313" 862.4 30.4033808505697 69.6649545844912
"4314" 862.6 28.6198015822652 72.4767532297442
"4315" 862.8 27.1477661159441 75.7914037936992
"4316" 863 25.020783961981 79.4997114411988
"4317" 863.2 23.6995721143229 83.598524154472
"4318" 863.4 23.7569108793813 87.6603806339345
"4319" 863.6 24.8036823763816 91.0578967419438
"4320" 863.8 27.4176737791968 94.1317810257693
"4321" 864 29.4718471553535 96.548887275141
"4322" 864.2 31.1606672033737 99.174536181885
"4323" 864.4 34.0046065733668 101.799453897169
"4324" 864.6 37.1449715887563 104.575424512492
"4325" 864.8 40.3136665355793 107.825608746318
"4326" 865 43.6314316798835 110.941570143206
"4327" 865.2 46.2473154861694 114.631493712011
"4328" 865.4 47.9307178552763 116.887896538452
"4329" 865.6 47.3324164339991 117.063343886415
"4330" 865.8 46.587099843678 117.66029062645
"4331" 866 45.8499120035672 118.886540044986
"4332" 866.2 46.1861047886146 118.402072681389
"4333" 866.4 48.374031350051 118.121357575393
"4334" 866.6 51.3952775009896 118.034239094222
"4335" 866.8 55.2410175129457 117.151096843919
"4336" 867 58.7465399268646 116.103112761597
"4337" 867.2 62.5495992039277 115.171628295272
"4338" 867.4 66.3234699345929 113.532010842352
"4339" 867.6 70.5594658714806 111.931651814607
"4340" 867.8 73.799743101842 109.529864738158
"4341" 868 75.2341395398646 106.377159971514
"4342" 868.2 76.3804762477238 103.268556806202
"4343" 868.4 78.2021904191178 100.38072351828
"4344" 868.6 79.7804515669401 97.0317599745125
"4345" 868.8 80.7229206335366 94.3930837990706
"4346" 869 83.2711255788823 90.3804744429172
"4347" 869.2 86.2673440490451 87.9716568018979
"4348" 869.4 89.5213625242799 85.9039874109832
"4349" 869.6 92.8071304602649 84.1714414296241
"4350" 869.8 95.8822022547692 81.8165902872301
"4351" 870 99.3434674516562 79.3673339597169
"4352" 870.2 103.548163030289 78.7990244438903
"4353" 870.4 106.634361894696 78.744419040062
"4354" 870.6 110.608163007964 77.6491071529912
"4355" 870.8 113.381770965602 77.6131411656254
"4356" 871 116.637471467291 79.8099214269239
"4357" 871.2 117.992569655764 80.2018772255888
"4358" 871.4 119.659615521127 79.3904912732316
"4359" 871.6 119.943421113568 77.263895215619
"4360" 871.8 119.704554466166 75.0988220220585
"4361" 872 118.501538907486 73.860454493282
"4362" 872.2 117.503058620935 72.085902277993
"4363" 872.4 116.848018746823 69.7329682403659
"4364" 872.6 116.212423945469 66.2102731846595
"4365" 872.8 114.556676029166 62.9499450794413
"4366" 873 112.270005195486 60.653497732412
"4367" 873.2 109.038079660177 57.9623745654462
"4368" 873.4 105.569329257972 55.2660948370788
"4369" 873.6 101.630654151097 52.6814111237955
"4370" 873.8 97.3942225314281 50.717226478137
"4371" 874 92.9771169045409 48.951845833847
"4372" 874.2 88.3558953897524 47.5999325706066
"4373" 874.4 83.9896187638067 46.3574216420108
"4374" 874.6 79.6751891731562 44.7381897512804
"4375" 874.8 75.7945155889941 42.3058414463233
"4376" 875 72.1282727554393 39.4621679478399
"4377" 875.2 68.6248387668199 36.0630159502629
"4378" 875.4 65.8040348046178 32.1371905652893
"4379" 875.6 64.5927393187445 28.1562021580014
"4380" 875.8 64.9337172357063 25.994486167982
"4381" 876 64.5999131729138 24.6094255152144
"4382" 876.2 63.2691929778134 22.1196220654577
"4383" 876.4 61.7955918675451 21.9575486109442
"4384" 876.6 61.492464020642 23.035805890972
"4385" 876.8 61.0441751158501 24.6427043587985
"4386" 877 60.0352704230786 26.9141289556613
"4387" 877.2 58.5227622405543 29.4211112681953
"4388" 877.4 57.612386366434 32.0513349881942
"4389" 877.6 57.0501117353909 35.5200690078699
"4390" 877.8 57.0164688193741 39.283039001467
"4391" 878 55.6513927463246 43.3512741909225
"4392" 878.2 54.2934469075336 47.7035182520946
"4393" 878.4 52.007633244331 51.5793561421758
"4394" 878.6 49.5561095651562 55.3438559637775
"4395" 878.8 47.6898950420313 58.8121993577027
"4396" 879 46.3624485377563 61.9272528971148
"4397" 879.2 44.0814475519263 64.828625319452
"4398" 879.4 41.2877315006902 67.8426003747681
"4399" 879.6 37.7532879749277 70.1803258192577
"4400" 879.8 33.3875051302706 72.3650718647148
"4401" 880 28.3773834117524 73.6645206929143
"4402" 880.2 23.2914932052663 75.394969669862
"4403" 880.4 18.498305327464 75.7878858459816
"4404" 880.6 16.9074364111866 76.0785893751235
"4405" 880.8 17.6261229451869 76.231696141625
"4406" 881 17.9774977556714 77.4791108406992
"4407" 881.2 18.0041618659711 80.1822396618979
"4408" 881.4 18.974731216327 83.6111898733988
"4409" 881.6 21.1073216406319 86.9691886038744
"4410" 881.8 23.2124411475346 90.9896985713233
"4411" 882 26.4650491154536 94.0949391879449
"4412" 882.2 29.4282556753963 96.972953383852
"4413" 882.4 32.4111751724094 99.0943699185289
"4414" 882.6 36.2093030479635 100.415375234936
"4415" 882.8 39.991393538831 102.522271798707
"4416" 883 43.6022997975993 105.488593988516
"4417" 883.2 47.7806838566698 108.363256665337
"4418" 883.4 51.9561383111431 110.613794345064
"4419" 883.6 55.5658612613646 113.420091302264
"4420" 883.8 58.859550802413 115.931622778391
"4421" 884 62.5692191643931 118.290469921196
"4422" 884.2 66.2701457229237 120.101604747949
"4423" 884.4 69.3520234241338 121.879716797466
"4424" 884.6 69.2119889586956 122.37858958059
"4425" 884.8 67.8597302671912 121.741005332065
"4426" 885 67.0260412285896 121.996023200705
"4427" 885.2 67.1634378920313 121.858134781131
"4428" 885.4 67.3261132194977 120.848403518277
"4429" 885.6 69.8535330741947 119.01041284478
"4430" 885.8 71.6015635699401 116.77898504835
"4431" 886 74.1278610207509 114.25268759754
"4432" 886.2 76.2357062801693 111.786266677219
"4433" 886.4 78.1951999165562 108.472729554872
"4434" 886.6 79.875488471042 104.995311188801
"4435" 886.8 81.5969203754589 101.322864558998
"4436" 887 83.7590693022705 97.6231842527291
"4437" 887.2 86.4206080436979 94.2819261346803
"4438" 887.4 89.6664148913963 91.239942368812
"4439" 887.6 93.1536627600491 87.9244326018648
"4440" 887.8 96.0103215126795 85.3209514716696
"4441" 888 98.2997730764372 81.9086290689495
"4442" 888.2 100.755299308281 78.9816717037845
"4443" 888.4 104.490046633442 76.0075516892291
"4444" 888.6 107.754539998022 72.5972207482508
"4445" 888.8 111.040827608253 68.8332932343215
"4446" 889 113.812498852729 65.1427732689623
"4447" 889.2 117.215035833241 61.5774989693776
"4448" 889.4 120.677197299613 58.0399628196291
"4449" 889.6 124.513021585281 54.4006929197604
"4450" 889.8 126.040767387442 52.4167454938005
"4451" 890 124.924621468247 50.2043487035174
"4452" 890.2 123.531230466594 47.3736774653782
"4453" 890.4 121.710222382228 43.6075505792475
"4454" 890.6 120.394764691748 39.4386227323801
"4455" 890.8 118.366561684217 35.0228533786386
"4456" 891 116.237759422136 30.9497477267475
"4457" 891.2 113.55120534732 26.7490263405332
"4458" 891.4 110.935143008732 23.1380911665477
"4459" 891.6 108.05257567477 21.768418877764
"4460" 891.8 103.791835573274 20.1224111469426
"4461" 892 99.3629409945063 19.058010204812
"4462" 892.2 94.5915214799088 19.0273343558689
"4463" 892.4 90.3915388142472 19.5227000798508
"4464" 892.6 87.2249319396178 22.18321423927
"4465" 892.8 83.834586675098 24.9894622933991
"4466" 893 80.3485733651656 28.1692987132991
"4467" 893.2 76.7059559069186 31.0694456805759
"4468" 893.4 72.6869692246991 33.188012896772
"4469" 893.6 68.3805343201562 34.5447327364962
"4470" 893.8 64.1657655409384 36.5991606205561
"4471" 894 59.8008316547873 37.2369973013894
"4472" 894.2 55.0189846220869 37.2238564505957
"4473" 894.4 50.7569780409063 35.9682356298181
"4474" 894.6 46.2185081757194 34.140136797671
"4475" 894.8 42.8664482745697 31.961179697222
"4476" 895 39.9137553176108 28.514362612772
"4477" 895.2 38.1255645689039 26.4075800704206
"4478" 895.4 38.9754846166563 26.2584863155602
"4479" 895.6 40.1699957502387 25.8169757907864
"4480" 895.8 41.4223776095476 23.0456837750263
"4481" 896 42.1376170508705 19.5212950623291
"4482" 896.2 42.2699262472593 15.5863392584565
"4483" 896.4 42.3194897705756 11.5694488321978
"4484" 896.6 41.825362714512 7.78402726652966
"4485" 896.8 40.9246935247848 7.0007343213434
"4486" 897 38.8138174684676 6.77233573341536
"4487" 897.2 35.891246353842 7.29747402191483
"4488" 897.4 33.3206673659832 9.07602193638543
"4489" 897.6 30.9720513126612 11.0483299425165
"4490" 897.8 28.6882111149351 13.8844890555008
"4491" 898 26.3574236883399 16.6506034054618
"4492" 898.2 23.5835963480163 19.420218101822
"4493" 898.4 20.4987557917503 21.7298574067739
"4494" 898.6 17.6547911487485 23.9344878360885
"4495" 898.8 16.0491328228678 26.9841915342123
"4496" 899 15.0153146169582 30.5681465577046
"4497" 899.2 14.292267158847 34.9916243293946
"4498" 899.4 12.6862017691563 38.940497454662
"4499" 899.6 10.4311655071263 42.955941990332
"4500" 899.8 7.4680485394475 45.6730116894186
"4501" 900 6.92845734711503 46.0252935565699
"4502" 900.2 7.57634412531626 47.660749942892
"4503" 900.4 8.25033369258783 51.1733671037088
"4504" 900.6 8.577065423954 54.8513447000619
"4505" 900.8 9.23540621896273 58.9257547564558
"4506" 901 10.7585177294593 62.3094176630023
"4507" 901.2 12.6699738167812 63.686826590347
"4508" 901.4 14.9801851168863 64.591048096682
"4509" 901.6 16.4607544364648 66.3817025113443
"4510" 901.8 17.3302184009932 69.837220540472
"4511" 902 17.3512922541013 73.3574379018181
"4512" 902.2 17.6315759068772 76.4174665314138
"4513" 902.4 17.4377462245563 79.739517079697
"4514" 902.6 17.6145060750409 83.3039244036643
"4515" 902.8 18.0260522032878 87.2455429250641
"4516" 903 17.0517631662757 89.947286656763
"4517" 903.2 16.8333451538785 93.5660931243608
"4518" 903.4 16.2331685025491 96.4046968572577
"4519" 903.6 14.6224283153848 97.8958138526291
"4520" 903.8 13.5054335718114 97.5299414761271
"4521" 904 14.3975131105199 97.1414880456083
"4522" 904.2 16.8006118482332 97.6394478709335
"4523" 904.4 20.0212362426563 97.8990951089335
"4524" 904.6 23.5314671717716 98.1537491308181
"4525" 904.8 26.9323887794213 97.9800092736949
"4526" 905 29.9392549279485 97.0167224896863
"4527" 905.2 33.0993430616688 96.535447787822
"4528" 905.4 35.9228751969265 94.931775218526
"4529" 905.6 38.8961479606007 92.1404374564534
"4530" 905.8 42.7494079208778 90.0823100881998
"4531" 906 45.9284245751449 87.1996543133242
"4532" 906.2 49.4979127704321 84.0887202331099
"4533" 906.4 53.2112467145274 81.1419133021575
"4534" 906.6 57.2362692040176 79.1440315639324
"4535" 906.8 61.254374481186 77.443470693269
"4536" 907 65.5558870946411 76.542807164275
"4537" 907.2 69.0013740030968 75.106645551269
"4538" 907.4 73.0909271378355 73.6621182964814
"4539" 907.6 77.011837959126 72.4946706809114
"4540" 907.8 80.7561695109521 71.6136845514822
"4541" 908 84.3102779861662 70.7993292416749
"4542" 908.2 88.4272606955525 69.2199459746606
"4543" 908.4 92.4971807202739 66.9772825807367
"4544" 908.6 96.6388087224896 65.2356944892497
"4545" 908.8 100.915775726212 63.0286929662497
"4546" 909 105.407258764849 61.3247758194076
"4547" 909.2 109.302237265146 58.729511698832
"4548" 909.4 113.004906743349 55.8499738972508
"4549" 909.6 117.689014517703 52.1493648272833
"4550" 909.8 121.719135376875 49.1404366978555
"4551" 910 123.358982343528 47.8135708886863
"4552" 910.2 122.458562814606 46.628652171842
"4553" 910.4 121.119706554125 43.8450597900648
"4554" 910.6 119.468950649243 40.1739347252654
"4555" 910.8 116.844084697762 36.8718564371235
"4556" 911 114.001562375545 33.8073849975156
"4557" 911.2 110.647957427308 32.1195251719114
"4558" 911.4 106.548678306156 30.6552477772297
"4559" 911.6 103.016712201009 28.4578511550896
"4560" 911.8 98.7387626999983 26.3989209052772
"4561" 912 94.6499462055644 24.5791172801046
"4562" 912.2 90.1909023121563 23.0892626752661
"4563" 912.4 86.2653445653642 21.6141729938036
"4564" 912.6 81.8010509342812 20.4839603800032
"4565" 912.8 76.9488931741563 19.9066551567245
"4566" 913 72.0864085352472 20.2308289107598
"4567" 913.2 67.0850312589773 20.179686272972
"4568" 913.4 61.7162552114896 20.0459286049114
"4569" 913.6 56.2053366600258 20.6707582231024
"4570" 913.8 50.8755126495584 22.0381396014828
"4571" 914 46.5308258375502 23.9052307333659
"4572" 914.2 41.7390703785605 26.1791947935677
"4573" 914.4 37.858318211051 27.6616264206035
"4574" 914.6 34.1349182510848 26.6218521831454
"4575" 914.8 31.0905368890902 24.8349652901323
"4576" 915 27.5552527116329 22.942381417486
"4577" 915.2 26.8454693741095 21.0532657653084
"4578" 915.4 26.0544283145174 18.6650773846386
"4579" 915.6 26.3248280184131 18.8254710912931
"4580" 915.8 25.5684140202134 19.4749294841148
"4581" 916 23.3187561652563 21.535044855332
"4582" 916.2 21.142732357285 24.5718378187442
"4583" 916.4 18.0102305716417 27.2582245671856
"4584" 916.6 14.757138153012 30.9088594009047
"4585" 916.8 12.0518059402284 34.6744264149307
"4586" 917 10.6178468295543 39.3582900273797
"4587" 917.2 8.85050393506536 43.9138042556083
"4588" 917.4 7.60734443191383 48.2924008600629
"4589" 917.6 6.10329761008016 52.8444377144068
"4590" 917.8 4.93255236092156 57.3344111922883
"4591" 918 2.99222933943099 61.5320755074115
"4592" 918.2 2.44404554162054 65.520585208722
"4593" 918.4 3.89770721337365 69.3588487269828
"4594" 918.6 6.10414428585627 72.8664383171386
"4595" 918.8 8.61081084281606 76.1590954306421
"4596" 919 10.9708726755605 78.5630250600677
"4597" 919.2 14.0452064616669 79.7480108590251
"4598" 919.4 17.3439552834828 80.5516433003903
"4599" 919.6 21.1341057189295 82.5150992103431
"4600" 919.8 25.2215421356923 84.0127551862297
"4601" 920 29.3580671639627 84.5051955581333
"4602" 920.2 32.8794190288302 85.2424862863741
"4603" 920.4 36.9392293751671 86.6522014535589
"4604" 920.6 40.8795643619896 88.6010609399386
"4605" 920.8 43.3736555139977 92.350535932911
"4606" 921 45.3899516099745 96.1028990936083
"4607" 921.2 46.8338081390486 99.4699608988335
"4608" 921.4 47.1877558299705 103.860281834115
"4609" 921.6 47.0931700504134 107.754990404115
"4610" 921.8 45.3640630290595 111.642519787811
"4611" 922 43.4392252829225 115.119530245569
"4612" 922.2 42.1228301907914 115.184259782526
"4613" 922.4 42.4158105201562 115.005590719393
"4614" 922.6 43.9692931475122 114.550455284362
"4615" 922.8 46.7543755172779 115.263206577864
"4616" 923 50.1881456050247 115.630793937209
"4617" 923.2 53.6427313110693 115.645202279363
"4618" 923.4 57.5753495982509 115.573730639526
"4619" 923.6 61.9685141134489 115.62379446096
"4620" 923.8 66.4231936029255 116.15429322678
"4621" 924 70.5034247660577 116.543553102817
"4622" 924.2 74.7182873567926 116.778574935128
"4623" 924.4 78.2947861356879 118.69609305058
"4624" 924.6 81.8625661956097 120.839787883891
"4625" 924.8 80.9327577234695 119.752837905984
"4626" 925 80.4541308871563 118.336591470051
"4627" 925.2 81.5706140105563 115.465029674212
"4628" 925.4 83.0593751333049 112.62638361358
"4629" 925.6 84.6220503568428 108.676765779957
"4630" 925.8 85.6809426781998 105.609272080146
"4631" 926 87.2698708846563 102.033478052472
"4632" 926.2 88.0674858589234 97.9938294146843
"4633" 926.4 88.5726783288464 93.9432723867607
"4634" 926.6 88.9404958765247 89.5208726685904
"4635" 926.8 90.3504445909274 85.610790248972
"4636" 927 92.3632842034229 82.443093945372
"4637" 927.2 95.2986503221875 79.7768413701595
"4638" 927.4 98.1194161867991 77.3881861353699
"4639" 927.6 101.164344087218 75.4363660052812
"4640" 927.8 104.936268958176 74.187610013162
"4641" 928 108.818095030599 73.6308164841354
"4642" 928.2 112.593266006796 73.743613236182
"4643" 928.4 116.759755824334 74.1696018062096
"4644" 928.6 120.314835139558 73.8138271878785
"4645" 928.8 123.159799420729 72.6296887724574
"4646" 929 124.755530892268 69.8936392160187
"4647" 929.2 125.736609194356 66.3338374506005
"4648" 929.4 125.617476932215 62.5900079268837
"4649" 929.6 125.089033558196 58.0123454613581
"4650" 929.8 124.091094823531 53.0818597132845
"4651" 930 122.684497790253 48.3891023240687
"4652" 930.2 121.336886746446 43.454464687292
"4653" 930.4 119.362655116166 38.8125890553878
"4654" 930.6 116.320502108286 34.960105296122
"4655" 930.8 112.628961199904 31.7919678443021
"4656" 931 108.408600357952 29.721722269472
"4657" 931.2 103.781812426219 28.3950871628157
"4658" 931.4 99.4692340825625 27.3808401393782
"4659" 931.6 94.5816737631773 27.1327659937299
"4660" 931.8 89.8522320017215 26.7075565066024
"4661" 932 84.6759949770363 26.547534784922
"4662" 932.2 79.9812019893705 26.6774908770026
"4663" 932.4 75.046914134632 28.1392605835059
"4664" 932.6 70.1501688937096 29.4853928659525
"4665" 932.8 65.3688834358295 31.4589165375759
"4666" 933 61.1592443935783 33.657521801449
"4667" 933.2 57.026531527042 35.8586702019148
"4668" 933.4 52.0344424518663 36.669882358352
"4669" 933.6 46.491523174339 36.2004201791835
"4670" 933.8 41.6680764068774 35.2117633883374
"4671" 934 37.541183287512 32.4667428289047
"4672" 934.2 34.0277622481007 29.0329358464442
"4673" 934.4 31.4236804306975 25.5322307113756
"4674" 934.6 28.0594819857396 22.2027710023886
"4675" 934.8 24.863419022881 20.1010774761463
"4676" 935 22.4615694052103 19.9726702318639
"4677" 935.2 20.9997666045581 22.2325980799626
"4678" 935.4 17.8272170815563 25.3763402792291
"4679" 935.6 15.110848771068 29.1336976422367
"4680" 935.8 12.9191206150092 33.2765984250308
"4681" 936 11.5366955504378 38.1520647518166
"4682" 936.2 10.0646022370918 42.6726752293913
"4683" 936.4 9.9312079175352 47.471344115593
"4684" 936.6 10.4386303652187 51.7024837614095
"4685" 936.8 10.4631546303248 56.0285094251517
"4686" 937 10.1708691510312 59.7556051275032
"4687" 937.2 9.48576733554757 63.0595809528959
"4688" 937.4 8.27087399235012 65.3980476091556
"4689" 937.6 7.22589747695825 69.0756314884175
"4690" 937.8 8.15535746605626 73.589123129572
"4691" 938 10.6394081164116 76.8725558084081
"4692" 938.2 14.0152208791253 79.539863075941
"4693" 938.4 17.292290782044 81.8114622970128
"4694" 938.6 20.5494133873247 83.7577289082983
"4695" 938.8 24.3489279815189 83.7276344568841
"4696" 939 27.7015462986031 83.2573918790145
"4697" 939.2 31.8023950699501 83.1976770009616
"4698" 939.4 35.8597177606563 82.202920250222
"4699" 939.6 40.0911563424375 82.2759460359095
"4700" 939.8 43.2822123564299 83.3723577445299
"4701" 940 45.7912246141563 84.8953492181785
"4702" 940.2 49.0176831874089 86.5045233734562
"4703" 940.4 50.8818378156504 89.6200490710308
"4704" 940.6 51.0516102151952 91.7057562578681
"4705" 940.8 50.206982033386 92.5212664008774
"4706" 941 50.2409291553813 93.1713932604845
"4707" 941.2 50.6881081942416 92.4027820234842
"4708" 941.4 52.4977227859124 91.1251276267403
"4709" 941.6 53.835812315639 88.8519040474547
"4710" 941.8 55.2432216490918 86.1970904638107
"4711" 942 57.1515206228304 83.5496579608034
"4712" 942.2 58.7507603833431 80.2823153372687
"4713" 942.4 60.6032881444375 77.5211559900345
"4714" 942.6 61.552623358375 73.9875193603782
"4715" 942.8 61.3544800598763 71.122474368572
"4716" 943 62.2253674428621 68.2755187707367
"4717" 943.2 64.418946916126 66.9515955545174
"4718" 943.4 67.5244332854298 66.8280070321418
"4719" 943.6 70.8847955315207 65.059832691757
"4720" 943.8 73.9073112432991 63.5593212502577
"4721" 944 77.8171630663673 62.9678836360454
"4722" 944.2 81.7981871779798 63.1742142123837
"4723" 944.4 84.8547875798011 65.1690301282991
"4724" 944.6 88.2250017958706 67.6765845956863
"4725" 944.8 91.1009159491851 70.3989573534527
"4726" 945 93.6775937938706 74.2234042395434
"4727" 945.2 96.4775127110048 77.6482749503053
"4728" 945.4 98.6412396943381 80.4060433417902
"4729" 945.6 99.4795728586724 83.8183867350365
"4730" 945.8 100.924112163507 88.079125030998
"4731" 946 101.314569959644 92.9679897305939
"4732" 946.2 101.198322408119 97.6503081159845
"4733" 946.4 99.2386099132332 101.978552675203
"4734" 946.6 96.5934232296685 105.184075635521
"4735" 946.8 92.9125058911924 106.970685924442
"4736" 947 89.6288810754727 108.106429748858
"4737" 947.2 87.1508659005729 108.10814155818
"4738" 947.4 83.6867390002563 107.749426534729
"4739" 947.6 79.108686108429 108.076177409563
"4740" 947.8 74.0572054413617 108.450855164273
"4741" 948 69.1645340972342 109.34828027366
"4742" 948.2 64.2347195397221 111.72071151759
"4743" 948.4 59.9619719496178 114.561457285972
"4744" 948.6 55.2052916147848 116.367860213201
"4745" 948.8 50.3350512791563 116.49187805545
"4746" 949 45.8659176552247 114.410292798095
"4747" 949.2 41.9458855894098 112.083837514916
"4748" 949.4 37.4399478771726 109.387666830415
"4749" 949.6 32.3754515553409 106.977760649926
"4750" 949.8 27.1339699986905 105.724559165273
"4751" 950 22.2728157553129 104.113002166454
"4752" 950.2 17.8895324186763 103.921113472732
"4753" 950.4 18.1121176810604 103.526449670972
"4754" 950.6 18.5859640103785 102.834057036305
"4755" 950.8 18.395386331768 100.493158996454
"4756" 951 17.2819578817563 97.703860358822
"4757" 951.2 14.9364778318229 93.7572223412219
"4758" 951.4 12.2135854483023 89.9649869086911
"4759" 951.6 8.48857142148959 87.0172127881387
"4760" 951.8 5.65226424333698 84.9069272543937
"4761" 952 7.12782756308219 85.9137120266386
"4762" 952.2 7.3541602745134 85.8750740447934
"4763" 952.4 6.98576468033808 86.048944963097
"4764" 952.6 7.97179290709813 85.9685599897045
"4765" 952.8 8.49391996010007 84.5867882204551
"4766" 953 8.70544731214463 81.8972309147859
"4767" 953.2 8.32225120277072 78.436080124237
"4768" 953.4 7.52685841642684 74.485669769019
"4769" 953.6 6.51662932986081 70.1426010988015
"4770" 953.8 4.08852790441433 66.0534902254236
"4771" 954 1.96140427534573 63.0009820768141
"4772" 954.2 2.37957298496679 63.2674621368667
"4773" 954.4 1.98792416593751 62.9971386144095
"4774" 954.6 2.70035014491207 63.2524458186348
"4775" 954.8 3.94325253098384 62.484279360903
"4776" 955 5.34648293826966 61.2588237777864
"4777" 955.2 6.04826368463452 59.4993093144502
"4778" 955.4 6.31463359171805 56.0328855021967
"4779" 955.6 4.74183385809175 52.2335565899397
"4780" 955.8 4.12734220435138 51.0001300665451
"4781" 956 5.11213910302685 51.6306034782426
"4782" 956.2 5.00929843228959 49.9179499319053
"4783" 956.4 4.29141144925408 46.8796068718741
"4784" 956.6 5.26814056257487 48.1038409736929
"4785" 956.8 4.8794748132896 48.9269629735386
"4786" 957 4.65920740638626 49.997575084892
"4787" 957.2 4.39548550628497 50.8823294752888
"4788" 957.4 4.5293592923638 52.1824331075946
"4789" 957.6 4.63583915496626 53.802705357782
"4790" 957.8 5.09344813120577 55.7564994084373
"4791" 958 5.39398146787965 58.4141231708018
"4792" 958.2 5.11816806366152 61.5742888322246
"4793" 958.4 4.34467759011231 64.570804171917
"4794" 958.6 3.29332482427328 67.6785575990145
"4795" 958.8 2.15278540938354 70.5010913194492
"4796" 959 1.91625070961458 74.2241769991803
"4797" 959.2 4.12237164605161 76.7027765778208
"4798" 959.4 6.85606149141136 79.3236178431148
"4799" 959.6 9.70555745538074 81.1795657024924
"4800" 959.8 12.3092944881885 82.2311882962946
"4801" 960 15.7691710793036 82.4335279944983
"4802" 960.2 19.7589925322763 83.273965106972
"4803" 960.4 23.837367359051 84.8277488417404
"4804" 960.6 27.4176159427167 86.3768922643896
"4805" 960.8 30.1299141526739 88.6761549940661
"4806" 961 32.9436795492716 92.3216727080489
"4807" 961.2 35.0195734834134 96.0207898696434
"4808" 961.4 35.7298941416563 100.027113031563
"4809" 961.6 35.2365643894562 104.433360380843
"4810" 961.8 33.7240128153038 108.219254259415
"4811" 962 33.2475770128459 107.709903876334
"4812" 962.2 34.6783228277563 108.052966520105
"4813" 962.4 37.7693813175595 108.344581079343
"4814" 962.6 40.7601147764713 107.101045207821
"4815" 962.8 43.7410932974479 105.728041876514
"4816" 963 47.7439882166146 104.224251623097
"4817" 963.2 51.759292746421 102.707415368751
"4818" 963.4 55.4814920562309 100.968730610076
"4819" 963.6 58.6093978195386 98.2227730006484
"4820" 963.8 61.3754682116146 95.7316232135136
"4821" 964 65.5279234486157 94.0738867091882
"4822" 964.2 69.5715249118519 93.9420798856676
"4823" 964.4 73.8580923987332 94.6584978500489
"4824" 964.6 77.5109144108398 96.032833181858
"4825" 964.8 80.4833412014313 99.4029269724845
"4826" 965 82.9727090957563 102.840980962652
"4827" 965.2 85.5172520281563 106.955816437803
"4828" 965.4 87.1033579820258 110.621592674581
"4829" 965.6 88.0731545272188 114.874656766809
"4830" 965.8 87.6476106917466 117.406627924056
"4831" 966 87.3364908996694 116.404611034669
"4832" 966.2 88.9807607207634 116.365078278508
"4833" 966.4 92.1880726370051 116.383516682867
"4834" 966.6 96.1082038554404 115.524807549688
"4835" 966.8 98.5275506562955 113.869612430288
"4836" 967 101.514055032742 111.382361835338
"4837" 967.2 104.492082195412 108.570572233582
"4838" 967.4 108.264455324832 106.573795971013
"4839" 967.6 111.58548384871 104.179076512431
"4840" 967.8 113.994990167371 100.007302284508
"4841" 968 115.498041259395 96.3000719220698
"4842" 968.2 117.118254436018 92.2235082039932
"4843" 968.4 119.313784353952 88.0112024696658
"4844" 968.6 121.024011824656 84.0872718965896
"4845" 968.8 123.727813632245 79.9769593373185
"4846" 969 125.85114517224 74.090460693785
"4847" 969.2 126.135167704686 69.354276677792
"4848" 969.4 125.480856664926 63.866632302662
"4849" 969.6 124.408699034299 58.2087335243291
"4850" 969.8 122.651134516123 52.7481048261053
"4851" 970 120.669068525901 47.3224903602805
"4852" 970.2 118.64587916752 42.0569330990023
"4853" 970.4 116.69805747075 36.7996802697046
"4854" 970.6 114.661356257466 31.369183994582
"4855" 970.8 112.262215778346 26.173642762202
"4856" 971 109.093473323253 22.0816653124962
"4857" 971.2 105.327327948768 17.7785795332147
"4858" 971.4 101.655227637513 14.333767270873
"4859" 971.6 97.1031328372914 11.0358929996206
"4860" 971.8 92.1726216727739 8.93848820426608
"4861" 972 87.191227730839 8.01246690380851
"4862" 972.2 82.1093820294063 6.87925650642197
"4863" 972.4 76.7938610854475 6.44233070519527
"4864" 972.6 71.1540389078836 6.59148081763863
"4865" 972.8 66.4799165379963 7.47514691763196
"4866" 973 62.4870319180053 9.80726901532102
"4867" 973.2 58.4278186576117 11.7038749493482
"4868" 973.4 54.8788779441563 14.207799798972
"4869" 973.6 51.5900129294896 16.7924700317901
"4870" 973.8 48.2003226986923 18.2082410071266
"4871" 974 44.6518151920818 18.8206815804613
"4872" 974.2 41.6044129014063 18.1593062022845
"4873" 974.4 39.2174286338835 16.3400543898205
"4874" 974.6 37.090592638911 14.4515252723776
"4875" 974.8 35.8172300308017 12.7584961250447
"4876" 975 32.5896322632034 11.6333729391795
"4877" 975.2 29.4554941403638 11.6296986858116
"4878" 975.4 28.3779825976863 13.624891749662
"4879" 975.6 27.0355300103915 16.571353333119
"4880" 975.8 25.816382641285 20.0370088303086
"4881" 976 24.6908295385625 23.8350325454407
"4882" 976.2 23.9851365216837 27.7037496422687
"4883" 976.4 22.9574597957839 32.0005411136209
"4884" 976.6 21.422074970253 36.277815028972
"4885" 976.8 20.7709319765519 39.5676311324225
"4886" 977 19.7588267999967 42.9347282585464
"4887" 977.2 17.2133184633939 46.1469808377046
"4888" 977.4 14.2326301719504 49.0463497917955
"4889" 977.6 10.3271211496134 51.3929935268291
"4890" 977.8 8.87931505906803 52.3568520762955
"4891" 978 9.6574041336514 51.7192631490593
"4892" 978.2 9.21637049770172 51.1681907233659
"4893" 978.4 6.74125981985436 51.2491727521418
"4894" 978.6 4.05356131739896 51.5301996262438
"4895" 978.8 5.87825118879626 51.559353221462
"4896" 979 7.02389469431012 53.4088262042687
"4897" 979.2 8.7874362110625 56.319336212097
"4898" 979.4 11.1202880142078 59.6286674072503
"4899" 979.6 13.4813714355312 62.7740042692532
"4900" 979.8 16.1244337433176 66.7402990485204
"4901" 980 18.6905441479062 70.8839234686595
"4902" 980.2 21.2935077088563 75.289812538472
"4903" 980.4 23.2461729600881 79.7023403160742
"4904" 980.6 25.6626625955653 83.3049457433242
"4905" 980.8 27.9404770016562 86.9339925195489
"4906" 981 29.3935028912332 90.5091352581643
"4907" 981.2 29.6099276022344 94.9398343705501
"4908" 981.4 29.263397964283 99.4671759501269
"4909" 981.6 29.2387131916563 104.287688164199
"4910" 981.8 27.7619695255312 108.324514256514
"4911" 982 25.0877737946826 110.224323488064
"4912" 982.2 25.7101072272363 109.399670194532
"4913" 982.4 27.2534936844479 108.632845351639
"4914" 982.6 28.8680876987046 109.374794313988
"4915" 982.8 32.4843036666563 110.751134068322
"4916" 983 36.1296142317352 111.541349938709
"4917" 983.2 40.7441091248138 112.975119366136
"4918" 983.4 44.978899683842 114.893434825986
"4919" 983.6 49.4591526851436 117.133279611731
"4920" 983.8 53.4474017241299 119.633119454538
"4921" 984 58.2858707562914 121.073690714729
"4922" 984.2 62.6832747325024 121.342244770664
"4923" 984.4 66.4690523509326 119.556250206446
"4924" 984.6 68.7505316343063 117.031351637447
"4925" 984.8 70.4240542488599 114.200836122083
"4926" 985 70.3029225245793 111.211009272549
"4927" 985.2 69.3662321681192 108.796326945935
"4928" 985.4 69.1646689789163 105.390716839812
"4929" 985.6 70.7001769243474 102.552772528472
"4930" 985.8 71.9604650742247 99.8238089208624
"4931" 986 72.5816266309963 97.279337124692
"4932" 986.2 74.3394384322563 94.6131309150577
"4933" 986.4 77.227086643442 93.1887803523148
"4934" 986.6 81.2484464507747 93.0158611485114
"4935" 986.8 85.0878354422332 93.9444679455489
"4936" 987 88.7174824435057 96.3376622863455
"4937" 987.2 91.7877328258563 99.3834534296345
"4938" 987.4 94.4077657885637 102.83886531849
"4939" 987.6 96.8623089920621 106.967539242819
"4940" 987.8 98.0812933780451 110.873504849935
"4941" 988 97.7091688555107 113.790732256719
"4942" 988.2 96.0137320384155 113.200713427565
"4943" 988.4 93.6445234055538 113.033292517743
"4944" 988.6 91.1923988015848 115.516588197186
"4945" 988.8 88.1810403587488 118.552331499676
"4946" 989 84.3488394571563 120.372237341213
"4947" 989.2 80.5400435762004 122.095045529707
"4948" 989.4 76.371725518602 123.473926937321
"4949" 989.6 72.607014360934 123.653918898157
"4950" 989.8 68.3561923915938 124.772084920322
"4951" 990 65.3435889471205 125.165265023579
"4952" 990.2 61.389292022897 125.389708767009
"4953" 990.4 57.8600128989711 125.841687292416
"4954" 990.6 56.2271666137707 125.7356733599
"4955" 990.8 54.71539634986 123.73085141312
"4956" 991 51.1659224407563 121.701756330972
"4957" 991.2 46.8713571242363 120.512571980932
"4958" 991.4 41.6859912565887 120.784219131823
"4959" 991.6 39.7288032479589 120.545301198564
"4960" 991.8 41.0310252508229 119.754402045972
"4961" 992 41.1782710870913 119.100225887894
"4962" 992.2 39.2854156507478 117.832646784437
"4963" 992.4 35.9246295701562 115.958606709496
"4964" 992.6 31.9248256895372 113.881428805496
"4965" 992.8 27.5424651170905 112.740510208946
"4966" 993 23.6229644832914 111.742179505796
"4967" 993.2 22.9815563969589 110.055211142261
"4968" 993.4 20.7688675544268 107.718988896325
"4969" 993.6 17.9543075717352 105.673664001011
"4970" 993.8 16.0555775552958 104.232931690646
"4971" 994 11.6847052797277 100.883611712758
"4972" 994.2 11.0355871847277 98.7786144618291
"4973" 994.4 10.8751622841062 96.9249186448219
"4974" 994.6 7.10378615215624 90.9335586279719
"4975" 994.8 5.35116729565625 88.4390905200434
"4976" 995 6.70392940563625 88.321507413692
"4977" 995.2 6.56594544487054 88.0032540848291
"4978" 995.4 6.83894596939626 87.184252511252
"4979" 995.6 6.6420084693841 85.1917393268834
"4980" 995.8 5.34256452572253 81.3125335620804
"4981" 996 3.91405002486556 78.0749820391115
"4982" 996.2 1.71519171281823 74.8866279189015
"4983" 996.4 2.42876930374572 75.7920249593404
"4984" 996.6 1.75667584459376 76.2513187166907
"4985" 996.8 1.92011450779911 76.4145089928699
"4986" 997 1.95190804714605 76.9629475466046
"4987" 997.2 2.1118586086724 77.0466192536494
"4988" 997.4 2.2499724785236 77.1696055523597
"4989" 997.6 1.58025959944492 76.9179613272709
"4990" 997.8 0.762713761625004 76.636732585597
"4991" 998 0.367544887639406 76.259113603927
"4992" 998.2 0.285095617860802 75.6571543695061
"4993" 998.4 0.736095961692841 75.213818224911
"4994" 998.6 0.835159977584834 73.0718518788031
"4995" 998.8 1.02956811965037 72.2588128689955
"4996" 999 0.812090275253825 72.2405407068378
"4997" 999.2 1.16399090981918 72.5613285009495
"4998" 999.4 1.20123729284945 72.9397099808924
"4999" 999.6 0.503066523625007 73.228862586847
"5000" 999.8 0.286635028362781 73.4525261043633
"5001" 1000 0.227414244683734 73.9138248403896
"5002" 1000.2 0.38823612149321 74.8664746504285
"5003" 1000.4 0.730257856875 75.306040490847
"5004" 1000.6 1.06489393931756 74.965253490972
"5005" 1000.8 1.69143947604626 75.585810389792
"5006" 1001 1.94665480429419 76.4515100946961
"5007" 1001.2 2.96543599581379 78.2268496176295
"5008" 1001.4 3.72837205815626 80.2649886472462
"5009" 1001.6 4.67913915024449 82.3632906031043
"5010" 1001.8 5.48689198824717 84.5781023705629
"5011" 1002 7.50908915781479 86.9264418024964
"5012" 1002.2 9.008872282133 87.6079605738208
"5013" 1002.4 10.1027117510563 88.376033333672
"5014" 1002.6 10.8843125030358 89.4820367191527
"5015" 1002.8 12.3929531238857 91.1870965191955
"5016" 1003 14.5809248572644 93.4107336283503
"5017" 1003.2 15.8403671603535 95.3914457141973
"5018" 1003.4 17.880900902386 97.4580726693368
"5019" 1003.6 19.5846376335535 97.7537446398213
"5020" 1003.8 20.7011020368931 97.6177668009588
"5021" 1004 22.0335023371563 97.0633386926476
"5022" 1004.2 22.3281020879639 97.2649566622797
"5023" 1004.4 22.8228299406763 98.613923928012
"5024" 1004.6 23.2696489702432 101.43233825145
"5025" 1004.8 22.5620699287991 103.671110275001
"5026" 1005 22.1824176648327 103.921648040575
"5027" 1005.2 22.9166686466915 102.610370331268
"5028" 1005.4 24.1805852667716 102.517820015664
"5029" 1005.6 25.4426368516758 102.33780484766
"5030" 1005.8 25.7803105817132 101.741785743959
"5031" 1006 27.3330879270491 100.679603168615
"5032" 1006.2 29.7979533965793 99.3970599435489
"5033" 1006.4 32.1055144998271 97.7188968919087
"5034" 1006.6 34.4706050373563 95.872049094732
"5035" 1006.8 35.6594968271281 93.1862726928734
"5036" 1007 35.8374622831134 90.0674496269291
"5037" 1007.2 35.9765590177563 87.2514362340845
"5038" 1007.4 37.8531935945115 84.3040130314062
"5039" 1007.6 39.86764460304 81.3220820910766
"5040" 1007.8 42.2578807568367 79.0941799303018
"5041" 1008 44.8359960911984 76.9768363032667
"5042" 1008.2 48.1359178542775 75.0400004231235
"5043" 1008.4 50.7096851511277 72.7767981992577
"5044" 1008.6 52.9443774828196 69.5499375815957
"5045" 1008.8 55.5241013305863 66.441034667432
"5046" 1009 57.7187696097813 63.362267542847
"5047" 1009.2 59.5784929519563 59.5904277551148
"5048" 1009.4 60.7233903014015 55.7795271547927
"5049" 1009.6 61.6801230715737 51.3297922920593
"5050" 1009.8 62.2614251854346 47.1615848197761
"5051" 1010 61.4857433071266 43.7908749602096
"5052" 1010.2 60.1448484898437 39.9980731109407
"5053" 1010.4 59.2279691806563 36.8849313648837
"5054" 1010.6 58.0383478006117 33.1054913488532
"5055" 1010.8 56.900597214797 29.3832985636322
"5056" 1011 57.1212859087017 27.9415650695477
"5057" 1011.2 59.382552974414 27.3668288918379
"5058" 1011.4 62.2892101166763 26.173642762202
"5059" 1011.6 65.0719990601866 23.4095405517295
"5060" 1011.8 68.352995976732 20.3409822844568
"5061" 1012 72.1542422355543 17.8806738355351
"5062" 1012.2 76.3768578529375 15.8914498578782
"5063" 1012.4 80.9841324657542 14.550427082106
"5064" 1012.6 85.5565925187623 13.5547476549114
"5065" 1012.8 89.582850872146 12.7360238733699
"5066" 1013 94.2326560016358 12.8433270686658
"5067" 1013.2 98.6122160466767 13.5427849342985
"5068" 1013.4 102.824363236094 14.532358846472
"5069" 1013.6 103.420865959734 16.2930080299204
"5070" 1013.8 105.324053446517 20.4085505910029
"5071" 1014 108.348443634819 23.6521264401193
"5072" 1014.2 111.431117090816 27.3347075840441
"5073" 1014.4 114.890508192309 30.3297737094822
"5074" 1014.6 118.716567817483 33.1839132035404
"5075" 1014.8 121.014738709013 36.2870881446148
"5076" 1015 122.735828972328 38.9707278116577
"5077" 1015.2 123.099182146919 39.3962586606214
"5078" 1015.4 122.439900669375 39.9412752776282
"5079" 1015.6 123.291950964738 42.0695381133393
"5080" 1015.8 124.42499723755 44.3308134560326
"5081" 1016 125.904568501437 47.523786024847
"5082" 1016.2 126.403578036969 50.3880196190345
"5083" 1016.4 126.936285412381 54.2663346453087
"5084" 1016.6 127.544336852391 58.0259206730842
"5085" 1016.8 127.339194775703 61.8651134623946
"5086" 1017 127.890894459944 66.0979069083659
"5087" 1017.2 127.862661872568 70.0166826020308
"5088" 1017.4 127.428853765904 74.4182296982924
"5089" 1017.6 126.789478744446 77.879793737522
"5090" 1017.8 126.736881272399 77.8364981907972
"5091" 1018 126.850359188935 76.2880878403614
"5092" 1018.2 125.819371751469 75.370952300347
"5093" 1018.4 123.681339026062 75.4886049550657
"5094" 1018.6 120.550348422661 76.7146588915561
"5095" 1018.8 117.688301070448 79.0011294913409
"5096" 1019 116.700885311956 82.1791192534053
"5097" 1019.2 116.500470100125 85.7527848322532
"5098" 1019.4 116.781918076343 89.5696973118841
"5099" 1019.6 117.134408677875 92.8882063747135
"5100" 1019.8 115.736840244414 95.3391859566171
"5101" 1020 114.999777117189 98.8821143977139
"5102" 1020.2 113.443754959712 101.079034038713
"5103" 1020.4 110.404920618675 102.545560105194
"5104" 1020.6 107.706974751 105.322062063634
"5105" 1020.8 105.264866962712 109.349279397231
"5106" 1021 102.634971157766 112.793006280813
"5107" 1021.2 101.195718387854 113.050370743891
"5108" 1021.4 100.457917193072 114.060932489827
"5109" 1021.6 100.539699369585 115.134704434803
"5110" 1021.8 101.276216579519 113.774401595784
"5111" 1022 101.664918744038 113.688564268748
"5112" 1022.2 102.155257053412 113.975667785606
"5113" 1022.4 102.668574893294 113.808480295772
"5114" 1022.6 103.209678154071 113.67644017596
"5115" 1022.8 104.055114892437 113.742935200326
"5116" 1023 104.344843212888 113.310717541948
"5117" 1023.2 103.875273411193 111.897668955379
"5118" 1023.4 103.230781005384 110.877095845491
"5119" 1023.6 101.756023038073 109.974356081305
"5120" 1023.8 98.9860416651689 110.157314261668
"5121" 1024 96.1594167441043 111.138834603245
"5122" 1024.2 93.7388868265343 112.617269430704
"5123" 1024.4 92.4315618104525 114.147945018046
"5124" 1024.6 92.2697662371823 116.105852545764
"5125" 1024.8 91.8044244340134 117.477852155651
"5126" 1025 90.6882988283249 116.913923827851
"5127" 1025.2 88.2681980813968 117.325550034807
"5128" 1025.4 84.8424711247493 119.127927605449
"5129" 1025.6 80.6788256123485 120.044008580664
"5130" 1025.8 76.6861176561804 121.0620230759
"5131" 1026 72.8826319647634 123.259639758972
"5132" 1026.2 73.2204221650709 123.379964088777
"5133" 1026.4 73.8869893090179 123.91980667261
"5134" 1026.6 74.891471038265 123.850901675939
"5135" 1026.8 75.5354202886394 123.691412694073
"5136" 1027 76.5236089050183 123.595390497765
"5137" 1027.2 76.6923006095445 123.265749105748
"5138" 1027.4 76.3853059340268 123.613981872007
"5139" 1027.6 76.2180883076506 123.214420296174
"5140" 1027.8 75.506080681179 123.075231209256
"5141" 1028 73.3893106904121 123.371348454391
"5142" 1028.2 70.8703658702634 123.528560112615
"5143" 1028.4 66.8751638166956 124.916714266657
"5144" 1028.6 65.1203569216731 125.669399518388
"5145" 1028.8 65.3781577136626 124.365605525896
"5146" 1029 64.841913390842 123.851264536986
"5147" 1029.2 63.8298748331036 122.154430791959
"5148" 1029.4 61.2073685361689 120.539917107769
"5149" 1029.6 57.16144843941 119.419185835718
"5150" 1029.8 53.2930325059101 118.76374796868
"5151" 1030 49.8039546559744 119.205602202017
"5152" 1030.2 45.8569794341693 120.187709449647
"5153" 1030.4 42.9814705743705 121.451382208615
"5154" 1030.6 44.608022010612 120.638517324731
"5155" 1030.8 45.3511731263771 121.351063957569
"5156" 1031 46.4653087897332 121.42213622851
"5157" 1031.2 47.3491080421563 121.938684435647
"5158" 1031.4 47.6070692591303 121.816405760738
"5159" 1031.6 47.6412111849063 120.599878364709
"5160" 1031.8 47.8043337191693 118.98894850018
"5161" 1032 47.9587146009389 117.474021955711
"5162" 1032.2 47.9791344284798 115.783326641266
"5163" 1032.4 47.1910618972867 113.122108466624
"5164" 1032.6 45.5710889123737 110.322433900363
"5165" 1032.8 43.0597356703963 107.613297197092
"5166" 1033 40.1413007152763 105.063561319932
"5167" 1033.2 37.4595062808651 103.260229085175
"5168" 1033.4 33.8946602548835 102.565417686167
"5169" 1033.6 30.2747056712763 102.804630349332
"5170" 1033.8 27.1939911924063 103.930525685109
"5171" 1034 25.3060074648758 106.024762729289
"5172" 1034.2 23.4951635534268 108.291740156619
"5173" 1034.4 23.7433743922782 108.219098533362
"5174" 1034.6 23.2067832938688 109.514564097347
"5175" 1034.8 23.3384826112602 110.380125141556
"5176" 1035 23.5820009252285 109.434206405466
"5177" 1035.2 23.7611551130793 108.085255984318
"5178" 1035.4 22.6793337582575 106.252745669972
"5179" 1035.6 20.3868787138904 103.980010668997
"5180" 1035.8 18.0998466814563 102.007513328672
"5181" 1036 17.7335335510887 99.6843722978639
"5182" 1036.2 18.797898294387 96.815567211895
"5183" 1036.4 19.5121909997352 93.3113807022877
"5184" 1036.6 19.4541764728732 89.7626965547267
"5185" 1036.8 19.715223426442 87.3726822211148
"5186" 1037 21.6045199439389 85.7857699093633
"5187" 1037.2 23.8676383497725 85.5247443619603
"5188" 1037.4 26.9511068942222 84.5022962713566
"5189" 1037.6 30.4931716496679 84.3835041763324
"5190" 1037.8 34.0172210140793 84.8660877311918
"5191" 1038 37.551071538527 84.6568054531742
"5192" 1038.2 39.0162431947144 84.0755504754487
"5193" 1038.4 39.1614678910664 83.6109230394326
"5194" 1038.6 39.0330200841676 84.1237197040629
"5195" 1038.8 40.4917953127293 85.5101404769383
"5196" 1039 42.7716799698857 87.7368429271837
"5197" 1039.2 44.5532636758348 90.4003544785077
"5198" 1039.4 46.5543769690887 94.3844107708504
"5199" 1039.6 48.480174092622 98.2499198412048
"5200" 1039.8 49.6751145492396 102.828647718847
"5201" 1040 50.9402584442004 107.16342017384
"5202" 1040.2 52.4637767965827 110.909213416163
"5203" 1040.4 53.957941646875 115.082780256019
"5204" 1040.6 55.490649518622 119.350703943054
"5205" 1040.8 54.5871963066628 120.688457694362
"5206" 1041 52.6319306922332 120.408513357087
"5207" 1041.2 49.4133035842563 120.619351907559
"5208" 1041.4 46.4083083096628 120.486135171245
"5209" 1041.6 43.3944808787716 118.675867365049
"5210" 1041.8 39.3018721658323 117.026277545296
"5211" 1042 34.2704253925756 115.135193924778
"5212" 1042.2 30.1134771006324 113.065394628924
"5213" 1042.4 25.9188260672285 111.747569447647
"5214" 1042.6 22.6643354153957 111.025135044479
"5215" 1042.8 24.8282188921157 110.573766934796
"5216" 1043 26.0927760580013 109.116179294676
"5217" 1043.2 26.8802507798229 106.425843828639
"5218" 1043.4 26.5238722178621 102.203394259693
"5219" 1043.6 26.0324355026915 97.4923941399861
"5220" 1043.8 25.0070814199658 92.2627052034481
"5221" 1044 23.5196411336036 88.034733872143
"5222" 1044.2 20.8213289957068 84.0003938964326
"5223" 1044.4 19.1146589481787 79.5761800039944
"5224" 1044.6 17.4051393621097 75.4483181198092
"5225" 1044.8 15.3162240731675 71.5329503953877
"5226" 1045 13.5634947096714 67.7266032194568
"5227" 1045.2 11.1588650750386 65.2743021667955
"5228" 1045.4 8.65922007791097 63.554247281321
"5229" 1045.6 6.67561787026202 62.0665279609047
"5230" 1045.8 6.26804660484375 61.1958359007845
"5231" 1046 7.65973670881507 58.906835489019
"5232" 1046.2 9.04092959071806 55.4246107929495
"5233" 1046.4 11.0513299159353 51.4686880289371
"5234" 1046.6 12.624936690527 47.1494491009607
"5235" 1046.8 14.3414529114063 42.5654089400856
"5236" 1047 16.3991572725563 38.458851828172
"5237" 1047.2 19.7594950753176 34.8078766331978
"5238" 1047.4 22.7867646539914 31.4229823316423
"5239" 1047.6 26.9516077335286 28.1721254554507
"5240" 1047.8 31.0960285150918 25.5485210974236
"5241" 1048 35.944914510625 23.9729701406282
"5242" 1048.2 40.3255043850214 21.9213649368596
"5243" 1048.4 44.8962703044541 19.9352311605996
"5244" 1048.6 49.5226066957369 17.8177339789075
"5245" 1048.8 54.5501755896669 17.3829540551528
"5246" 1049 59.2787697272215 16.7294824854176
"5247" 1049.2 63.4127937971971 15.5537262979924
"5248" 1049.4 67.6803154389541 13.8487131932273
"5249" 1049.6 72.425351449625 13.9765514776282
"5250" 1049.8 79.0032449473431 13.8154756756203
"5251" 1050 84.7093071652307 15.8375005481209
"5252" 1050.2 89.5390510883352 18.4086187969299
"5253" 1050.4 93.9718328789877 19.8077197241517
"5254" 1050.6 97.9845528310367 21.6359686078415
"5255" 1050.8 101.150528470963 24.4471142652623
"5256" 1051 103.895408092844 28.2409216152532
"5257" 1051.2 106.250613874779 32.6348053121352
"5258" 1051.4 107.494536101728 37.5218391582907
"5259" 1051.6 108.098447757969 42.7446540504095
"5260" 1051.8 108.193571180933 47.8818368038443
"5261" 1052 107.717090877156 53.0007199514095
"5262" 1052.2 106.22090580274 58.2090089634076
"5263" 1052.4 103.768925522862 63.1436674785014
"5264" 1052.6 100.851276055185 66.6379956436863
"5265" 1052.8 97.3868400510134 70.265638483172
"5266" 1053 93.4661667572134 73.3517313691148
"5267" 1053.2 89.7435892486711 76.3174757403581
"5268" 1053.4 86.2121902239798 79.6579954836484
"5269" 1053.6 83.5417915988367 83.3221470686627
"5270" 1053.8 80.1346772628754 86.6916812790731
"5271" 1054 77.1170737714972 89.9790599746424
"5272" 1054.2 75.7709813139611 93.8276754027525
"5273" 1054.4 76.448144929442 98.139612492985
"5274" 1054.6 77.0628846444977 103.046735566618
"5275" 1054.8 77.8048233133772 107.937433563042
"5276" 1055 78.6869068735188 110.911790796834
"5277" 1055.2 80.4956744452363 111.580706993732
"5278" 1055.4 82.7510103002332 111.775242693587
"5279" 1055.6 85.9961959198725 111.363234888175
"5280" 1055.8 89.1909095712103 110.473767660702
"5281" 1056 92.092135048301 108.364087684235
"5282" 1056.2 95.1832105700654 106.455068193089
"5283" 1056.4 99.7748434008651 104.69979225282
"5284" 1056.6 103.595601808144 102.343247067428
"5285" 1056.8 106.751000829273 99.9453410118031
"5286" 1057 110.342412950267 97.0545018497127
"5287" 1057.2 113.948624589156 94.2680500594611
"5288" 1057.4 117.620778383728 92.2476915876454
"5289" 1057.6 119.739544806368 91.7911813231841
"5290" 1057.8 118.305076958692 92.0952792598483
"5291" 1058 118.142926126079 91.2730973238181
"5292" 1058.2 117.826759931199 88.3992358528124
"5293" 1058.4 116.654204053209 85.1798863220784
"5294" 1058.6 115.534046360581 81.4525003919114
"5295" 1058.8 114.241691768681 77.5244497823482
"5296" 1059 113.194810027221 73.3361764654558
"5297" 1059.2 112.118922958875 69.058278826472
"5298" 1059.4 110.250618472187 64.6541109031235
"5299" 1059.6 108.126231979459 60.3266569364568
"5300" 1059.8 105.632276289686 56.2210139124131
"5301" 1060 102.058528714397 52.408399689722
"5302" 1060.2 97.8428591496857 49.5770992930014
"5303" 1060.4 94.3805499777485 47.8926174472729
"5304" 1060.6 89.9678073552339 45.8204812372147
"5305" 1060.8 85.5859821793916 43.6663062867661
"5306" 1061 80.7714775113785 41.4815784238886
"5307" 1061.2 75.9896408782118 39.0293545094442
"5308" 1061.4 72.0108314826517 35.7942518242564
"5309" 1061.6 69.2262424667849 31.5411075586005
"5310" 1061.8 66.996985466242 26.6263562678863
"5311" 1062 65.9398502829563 21.4742132167148
"5312" 1062.2 66.2943587395919 16.5934694708928
"5313" 1062.4 67.1357549144504 12.0771651106778
"5314" 1062.6 68.535566408865 7.72040011942827
"5315" 1062.8 71.1365042892134 3.66241268991482
"5316" 1063 73.2616597335862 4.20774122142056
"5317" 1063.2 76.5777935839959 3.96888041368895
"5318" 1063.4 80.5996907023987 4.15630444912348
"5319" 1063.6 84.1969458229263 5.34863603841197
"5320" 1063.8 88.7888072269563 6.64464668065768
"5321" 1064 92.5007344244632 7.93256308651652
"5322" 1064.2 96.4224360241563 9.584403819101
"5323" 1064.4 99.7510065442903 10.9247344648792
"5324" 1064.6 103.144553219493 12.9669855942989
"5325" 1064.8 105.54878677905 14.8544212859143
"5326" 1065 106.459986922879 16.7245784722591
"5327" 1065.2 108.822558663187 19.2040421059417
"5328" 1065.4 110.427326222259 20.6735513803019
"5329" 1065.6 111.769161409581 23.2285742949417
"5330" 1065.8 114.416818278954 25.8477302344188
"5331" 1066 116.7087876192 27.969103412972
"5332" 1066.2 118.681887759432 30.8344961466148
"5333" 1066.4 120.78993590555 33.8347705623356
"5334" 1066.6 122.544246403146 37.635770083712
"5335" 1066.8 123.544865292558 40.0186089991266
"5336" 1067 124.689820855893 42.4779177595299
"5337" 1067.2 125.640539716296 43.773830790032
"5338" 1067.4 125.548993125608 45.235644739972
"5339" 1067.6 125.758639869096 47.7101615990932
"5340" 1067.8 126.127378287546 49.257580456592
"5341" 1068 126.423376138866 52.229243095502
"5342" 1068.2 127.121223079374 55.7025133490512
"5343" 1068.4 127.772911939107 59.2771617098334
"5344" 1068.6 128.481001819035 63.5053685774265
"5345" 1068.8 127.946207189736 66.997977992942
"5346" 1069 127.56370581123 70.7207044318772
"5347" 1069.2 126.378308796842 73.2960926752577
"5348" 1069.4 125.612251832998 76.6201629921193
"5349" 1069.6 125.541110097509 79.0661525146778
"5350" 1069.8 124.736589201011 78.5965335525156
"5351" 1070 122.290107215778 79.5645387893312
"5352" 1070.2 119.997106998366 82.382076844442
"5353" 1070.4 119.011745730156 85.9048804879312
"5354" 1070.6 119.500655954901 89.3729129953124
"5355" 1070.8 120.068880913442 91.6026495874335
"5356" 1071 120.21990022534 91.4051627949516
"5357" 1071.2 121.021917895318 91.5491738535526
"5358" 1071.4 121.292358583517 91.1276248625596
"5359" 1071.6 122.127512586156 90.6463730465477
"5360" 1071.8 122.377886708513 90.566608194676
"5361" 1072 122.612279503912 90.3838799007167
"5362" 1072.2 122.143091420436 89.883285550262
"5363" 1072.4 121.642661111115 89.354479507074
"5364" 1072.6 121.066013583744 88.7074653962955
"5365" 1072.8 120.043642743033 87.895418265807
"5366" 1073 119.086824449578 88.3417786679358
"5367" 1073.2 117.669314265603 89.5262153539188
"5368" 1073.4 116.100963535735 92.3670846946141
"5369" 1073.6 114.238564004923 95.2480302327386
"5370" 1073.8 112.611284899457 98.5712541891406
"5371" 1074 112.49744550554 101.995242329068
"5372" 1074.2 111.731237176636 103.287574212012
"5373" 1074.4 109.695602830716 103.817254577532
"5374" 1074.6 106.741009593564 105.81519199112
"5375" 1074.8 104.122697184843 108.026480416309
"5376" 1075 101.346116981786 111.565897484602
"5377" 1075.2 100.190449255132 112.939444118466
"5378" 1075.4 100.362667161858 114.006756368427
"5379" 1075.6 100.345994287267 114.345084587639
"5380" 1075.8 100.653063208319 114.733473581147
"5381" 1076 101.086099875925 113.258227879857
"5382" 1076.2 100.826452637925 112.444333653049
"5383" 1076.4 99.3834131805793 110.526938664741
"5384" 1076.6 96.8926508393148 109.292518212411
"5385" 1076.8 93.634394645388 108.337839648301
"5386" 1077 89.7365196456562 108.156825415305
"5387" 1077.2 85.4212954401997 108.770194977537
"5388" 1077.4 81.3924015881108 110.831978776517
"5389" 1077.6 78.5363566672449 113.549161725162
"5390" 1077.8 77.5428362310813 116.515302751922
"5391" 1078 77.8528502249711 119.052392846935
"5392" 1078.2 77.9967552417991 119.772948277258
"5393" 1078.4 76.9200434810451 119.441863703935
"5394" 1078.6 74.622054464387 118.965473899741
"5395" 1078.8 71.3714707732716 119.424849782357
"5396" 1079 67.3004018100763 120.190609405812
"5397" 1079.2 63.4159539983972 121.226257774635
"5398" 1079.4 59.9639173584939 122.524534591647
"5399" 1079.6 59.0990598124943 121.058123741
"5400" 1079.8 56.1016760852779 119.70001647585
"5401" 1080 52.5135983103206 117.600752695164
"5402" 1080.2 48.6509010436357 115.205240163753
"5403" 1080.4 44.4781514391277 113.235401749043
"5404" 1080.6 39.5596909021563 111.431490971644
"5405" 1080.8 35.6223839571719 110.652549257644
"5406" 1081 31.5854401351054 110.715157523057
"5407" 1081.2 29.8037651727136 110.421999270316
"5408" 1081.4 29.9169296840183 108.49556060511
"5409" 1081.6 29.4629539881108 104.842389081745
"5410" 1081.8 29.910687557607 101.771088061958
"5411" 1082 30.6617797845409 97.4986391764797
"5412" 1082.2 30.9858465431281 92.8132583509579
"5413" 1082.4 31.2942538258229 87.5310979466803
"5414" 1082.6 32.3865251181689 82.4260032410985
"5415" 1082.8 33.1909572291676 78.2329729919379
"5416" 1083 33.4331830392349 74.5043067089046
"5417" 1083.2 32.9850519113705 71.5063813561863
"5418" 1083.4 34.0386205117167 68.0888815834994
"5419" 1083.6 36.1095298760047 65.5904145795477
"5420" 1083.8 38.4916574180119 62.4272363487864
"5421" 1084 41.3182108322472 58.477653877972
"5422" 1084.2 44.5059707860563 55.302168157232
"5423" 1084.4 46.9557810380572 52.0044682811007
"5424" 1084.6 48.958655971595 48.0228783560536
"5425" 1084.8 51.5046886012789 44.0255906308021
"5426" 1085 53.7387437852157 40.4707323079621
"5427" 1085.2 56.7743027815563 37.464402906632
"5428" 1085.4 60.0656989485431 35.5527623643682
"5429" 1085.6 64.1727217278621 34.590107981972
"5430" 1085.8 67.5813076656875 34.5819940057845
"5431" 1086 71.6182566970351 34.6412506197598
"5432" 1086.2 74.1871907336108 35.797861043578
"5433" 1086.4 77.4438457215937 37.3732018142845
"5434" 1086.6 81.2052532542277 38.2105972751046
"5435" 1086.8 85.1913682498501 39.5856678518597
"5436" 1087 89.083583208921 40.8827351617367
"5437" 1087.2 92.6575510731563 42.7405970623157
"5438" 1087.4 95.6907028988836 44.9091186679417
"5439" 1087.6 98.1713099685697 46.5588470105489
"5440" 1087.8 100.467534331018 48.2601494479621
"5441" 1088 101.183055528651 51.4999494625933
"5442" 1088.2 102.357971884836 55.469640625742
"5443" 1088.4 103.948271877096 59.6775388414568
"5444" 1088.6 104.486072441024 63.9752867233801
"5445" 1088.8 105.658459204442 67.4844986287985
"5446" 1089 107.308713667875 68.5345728682729
"5447" 1089.2 109.766539464477 70.8184602238846
"5448" 1089.4 111.370327515816 74.623817373002
"5449" 1089.6 111.749491164278 79.0960050046083
"5450" 1089.8 111.942396802517 83.7947691599371
"5451" 1090 110.248651447656 87.1952285081311
"5452" 1090.2 108.230052493693 91.0776311807647
"5453" 1090.4 105.831481971925 94.3311377300939
"5454" 1090.6 102.563726488803 97.6796371713744
"5455" 1090.8 100.067113920527 101.925291703305
"5456" 1091 98.0658130549124 106.70396190674
"5457" 1091.2 95.6339950209612 110.389686114448
"5458" 1091.4 94.677029590934 110.248428165861
"5459" 1091.6 92.8698302339536 109.147461499026
"5460" 1091.8 90.3363047654363 107.924873882692
"5461" 1092 86.4223603578042 106.801296172789
"5462" 1092.2 81.7909632882103 105.079069979283
"5463" 1092.4 77.1409609940467 103.985278351821
"5464" 1092.6 72.4320428455719 101.877521107569
"5465" 1092.8 67.3556110122615 100.374810499196
"5466" 1093 61.9257673120709 98.3540867042281
"5467" 1093.2 57.4272675023044 95.3619865205275
"5468" 1093.4 53.0391822700343 91.8518232501671
"5469" 1093.6 49.6377963366619 87.6150335355562
"5470" 1093.8 47.5756370100032 82.8407781333699
"5471" 1094 45.4137992475789 78.2710714180854
"5472" 1094.2 44.7540943545046 74.3030071648371
"5473" 1094.4 43.4138295912188 70.0238419927845
"5474" 1094.6 42.3943963149604 65.482775752673
"5475" 1094.8 41.1921538559648 60.9001073644188
"5476" 1095 40.3685919128486 56.246399590983
"5477" 1095.2 39.6342704279648 51.9919973372911
"5478" 1095.4 38.378714755124 47.1871868836494
"5479" 1095.6 37.8277885806031 42.184789693472
"5480" 1095.8 37.2482660334389 37.3841380430589
"5481" 1096 37.3600657211449 33.1605729045742
"5482" 1096.2 36.1580358638903 29.6595726646315
"5483" 1096.4 35.0145660009663 28.510467904202
"5484" 1096.6 36.0371433732896 27.3805696735053
"5485" 1096.8 38.5072909268584 25.2386641069826
"5486" 1097 41.2850467986663 22.606089712082
"5487" 1097.2 44.6187550550625 19.1045844281282
"5488" 1097.4 48.0915368633125 15.3072435723782
"5489" 1097.6 52.2492872940032 13.3957398148189
"5490" 1097.8 56.5811570300236 10.6336760840536
"5491" 1098 61.0037249197503 8.05210364658583
"5492" 1098.2 65.4615104743934 5.98608339158021
"5493" 1098.4 70.3505762278941 4.57060182932148
"5494" 1098.6 75.738478844068 3.06969695711902
"5495" 1098.8 76.6663358857445 4.3182947045602
"5496" 1099 79.4322519059186 7.08806687183335
"5497" 1099.2 82.5183264292563 10.477967225102
"5498" 1099.4 85.5331487978297 13.5825268584822
"5499" 1099.6 88.8476252747481 17.4454418891352
"5500" 1099.8 91.0321593632763 20.880733815572
"5501" 1100 93.8113916052889 23.6014659451862
"5502" 1100.2 96.5603736193437 25.8838115327845
"5503" 1100.4 99.6734927567984 28.3544745767404
"5504" 1100.6 102.346287759126 31.766444268722
"5505" 1100.8 104.698691735406 35.790976457722
"5506" 1101 106.171378413438 40.2982902298782
"5507" 1101.2 107.120454670688 44.9069423854826
"5508" 1101.4 108.067614648456 49.608104227892
"5509" 1101.6 108.768662191056 54.577752363212
"5510" 1101.8 109.562350859836 59.6826187300496
"5511" 1102 110.299897613051 64.3825786958562
"5512" 1102.2 111.684072389692 66.8158100261163
"5513" 1102.4 111.729452101875 69.5694593262845
"5514" 1102.6 109.885908982803 72.2733225675896
"5515" 1102.8 106.741523099428 75.1971714122923
"5516" 1103 103.710554041285 77.2699440738136
"5517" 1103.2 100.40762772255 78.0102074638811
"5518" 1103.4 96.625119837493 76.9192314300026
"5519" 1103.6 93.6846849999504 75.8892921909132
"5520" 1103.8 90.8132920150092 73.693745693119
"5521" 1104 86.656545282745 71.0147328978505
"5522" 1104.2 82.0891736358827 69.0950213601512
"5523" 1104.4 77.3165245438478 67.713330399729
"5524" 1104.6 72.4641940980078 66.4650199023878
"5525" 1104.8 67.9192193244863 66.2922794876807
"5526" 1105 64.4483766292909 66.8637603437604
"5527" 1105.2 61.409727222184 65.3006062987497
"5528" 1105.4 59.6675148621277 62.4947675744577
"5529" 1105.6 58.4864765875217 58.647423225895
"5530" 1105.8 56.4927403638352 53.8492632042656
"5531" 1106 53.8577652485601 50.0041661301643
"5532" 1106.2 51.1473421796884 46.9138234479628
"5533" 1106.4 49.7410098710047 43.547937692972
"5534" 1106.6 48.4494577449427 40.3527641573894
"5535" 1106.8 47.086811342544 35.7068560515332
"5536" 1107 46.7606683777758 30.5387643933959
"5537" 1107.2 47.2577016165338 25.8190653146352
"5538" 1107.4 48.2674393260299 21.1062169433088
"5539" 1107.6 50.5284619768501 17.2864741924005
"5540" 1107.8 53.4699098438327 13.3028528077073
"5541" 1108 56.5436749407445 10.339819621119
"5542" 1108.2 60.7569315054137 6.96081401756603
"5543" 1108.4 64.3077819298134 3.98882636054339
"5544" 1108.6 68.420202648184 2.20993367638863
"5545" 1108.8 70.5708258723939 3.65223980661553
"5546" 1109 74.1493303802751 4.95561752608088
"5547" 1109.2 78.677666876146 6.72704493679849
"5548" 1109.4 83.2125481939501 8.13419585029155
"5549" 1109.6 87.8865330749063 9.36375601503446
"5550" 1109.8 92.9590768979305 9.26193870093971
"5551" 1110 95.4877059673563 10.477967225102
"5552" 1110.2 99.3769068686714 12.8741571674265
"5553" 1110.4 103.911960604266 14.863409074922
"5554" 1110.6 105.999524397786 17.161287131222
"5555" 1110.8 106.950194653579 20.2358985616111
"5556" 1111 109.271040256096 24.5858212208508
"5557" 1111.2 111.595571494781 29.1253450196907
"5558" 1111.4 114.618027624625 33.5312340895032
"5559" 1111.6 117.670681129764 37.4288285582503
"5560" 1111.8 119.944852991719 42.0671370387532
"5561" 1112 121.99636423635 46.3735885024311
"5562" 1112.2 122.841542490656 51.2278161544407
"5563" 1112.4 123.467121138255 56.3277176820049
"5564" 1112.6 124.192519525875 60.976758543722
"5565" 1112.8 124.775914413756 65.533567570622
"5566" 1113 123.240848470308 69.7605065837901
"5567" 1113.2 120.842622749511 72.6599742750841
"5568" 1113.4 117.735361040384 76.3483249171502
"5569" 1113.6 115.571419826656 80.4140271472367
"5570" 1113.8 114.55209042253 84.4209781803346
"5571" 1114 115.225223509323 86.4589712264386
"5572" 1114.2 113.79026830664 87.5239053377522
"5573" 1114.4 110.263308953027 88.1653840421978
"5574" 1114.6 106.383041275018 89.1428880210754
"5575" 1114.8 102.806976144263 88.499365771722
"5576" 1115 98.0037815519755 87.7693034323455
"5577" 1115.2 93.6916112942609 86.8380763216115
"5578" 1115.4 89.5342363323307 86.6795707402743
"5579" 1115.6 85.379512334827 87.3729083946671
"5580" 1115.8 82.2670249953348 88.759013009722
"5581" 1116 81.1657566505637 90.0584512702683
"5582" 1116.2 81.5052329590599 91.2839259852732
"5583" 1116.4 81.8046337289615 92.6718463057512
"5584" 1116.6 80.8840662487796 95.4234326201408
"5585" 1116.8 78.449077215934 98.6845095104905
"5586" 1117 74.8249787673163 100.083527295092
"5587" 1117.2 70.3977936307716 101.259529554587
"5588" 1117.4 65.6963432786698 101.584358505661
"5589" 1117.6 61.1886615087042 101.499067127684
"5590" 1117.8 56.6744665900436 101.206081044056
"5591" 1118 52.5193336688313 99.2374018582595
"5592" 1118.2 48.3825040493963 97.969998777772
"5593" 1118.4 43.3404080018148 97.6321407253988
"5594" 1118.6 39.2073125077277 99.112446624972
"5595" 1118.8 37.5052321314813 101.408701886034
"5596" 1119 37.8702294819265 103.015927061121
"5597" 1119.2 38.6050123380465 102.082557713313
"5598" 1119.4 39.2663232436368 100.527018265764
"5599" 1119.6 39.3356117789508 98.4793341816295
"5600" 1119.8 39.915778542842 95.2474120250291
"5601" 1120 41.1342659383134 91.5140556672148
"5602" 1120.2 42.6517095351685 87.6531374259232
"5603" 1120.4 45.6739141150599 84.6066123767069
"5604" 1120.6 48.3626174313949 81.7957461724492
"5605" 1120.8 51.3832061820299 78.8380970304035
"5606" 1121 54.6555813194763 75.916860618242
"5607" 1121.2 58.1179772382063 73.202248744952
"5608" 1121.4 60.7123675412978 70.4912376399625
"5609" 1121.6 63.7261647716513 68.8095573385858
"5610" 1121.8 66.3339751942223 67.6988050803399
"5611" 1122 70.1859319376516 65.9079327822336
"5612" 1122.2 74.5238859513261 64.7887964129437
"5613" 1122.4 78.6116341405793 62.7892959936066
"5614" 1122.6 82.9583920985207 62.1406212215327
"5615" 1122.8 87.3690757255902 62.433600004104
"5616" 1123 91.4093386629544 63.6432046633206
"5617" 1123.2 96.0107096896134 64.7166060824863
"5618" 1123.4 100.511880022656 65.6900771557497
"5619" 1123.6 103.955812137795 68.0990265305275
"5620" 1123.8 105.554600309242 69.7426347609148
"5621" 1124 108.007206923697 70.0915688552475
"5622" 1124.2 110.579701676106 68.209232358212
"5623" 1124.4 113.042285865857 65.9370520986449
"5624" 1124.6 113.682735831012 63.557002971347
"5625" 1124.8 113.668810575389 61.5581288763797
"5626" 1125 114.723892049788 60.9638986569342
"5627" 1125.2 116.619281894299 60.8218975124863
"5628" 1125.4 117.364840391985 61.8938696808005
"5629" 1125.6 118.993374463317 64.5867124777078
"5630" 1125.8 120.644527399887 67.8599069587797
"5631" 1126 122.708044618288 71.3730584482644
"5632" 1126.2 124.698776496448 74.803919284836
"5633" 1126.4 124.464337728156 76.368646812362
"5634" 1126.6 122.421524899774 77.0500680784425
"5635" 1126.8 119.576478472806 79.036522182812
"5636" 1127 116.509106262899 80.4859707543878
"5637" 1127.2 112.739642137219 80.8032593578782
"5638" 1127.4 108.24595130403 81.3963056069088
"5639" 1127.6 103.397143718391 81.6564687926964
"5640" 1127.8 98.4248242346019 82.5331238028959
"5641" 1128 93.4082702612867 84.2518756283524
"5642" 1128.2 88.0531400526229 86.337802515372
"5643" 1128.4 84.4294196344666 89.1607947271444
"5644" 1128.6 83.1851193061201 91.9267875203214
"5645" 1128.8 83.614408698242 92.738106932072
"5646" 1129 83.7980163879705 92.777054017772
"5647" 1129.2 83.9340782847667 93.0512010365954
"5648" 1129.4 84.4526983523563 94.843846032252
"5649" 1129.6 84.7649864002521 98.073857672972
"5650" 1129.8 86.0655859978799 101.512475370959
"5651" 1130 88.5356511699063 104.191795718347
"5652" 1130.2 90.1860339264438 107.065766083959
"5653" 1130.4 91.2835844387396 110.223184684389
"5654" 1130.6 90.0322290000451 112.580445025676
"5655" 1130.8 87.6366980871795 112.289543953472
"5656" 1131 84.5258716648836 112.762472851258
"5657" 1131.2 80.5097695810134 114.53279492853
"5658" 1131.4 76.0950532184255 116.02446960778
"5659" 1131.6 71.6984316209284 117.616420674845
"5660" 1131.8 67.2918928885418 118.598502594876
"5661" 1132 63.2549055107488 120.913198052602
"5662" 1132.2 63.4599025170831 120.962394988618
"5663" 1132.4 64.9777889379457 119.520377890669
"5664" 1132.6 64.7914864227385 117.44880030601
"5665" 1132.8 63.3491142954237 114.581081786518
"5666" 1133 61.0249581347892 111.468697147263
"5667" 1133.2 58.3930690101907 108.115043101144
"5668" 1133.4 55.0349949543461 105.113913164061
"5669" 1133.6 52.2807827689188 102.820533742659
"5670" 1133.8 50.5168043457563 100.036790792252
"5671" 1134 50.1767731683206 96.6173433721363
"5672" 1134.2 50.7597599755991 92.5656269811148
"5673" 1134.4 51.115771398896 88.3637623340678
"5674" 1134.6 52.0375483587006 84.2205271898074
"5675" 1134.8 53.4885088632531 81.6783909508752
"5676" 1135 54.7447744256288 78.6302741196643
"5677" 1135.2 57.0001958786163 74.721185087252
"5678" 1135.4 59.1741851099277 70.6699463252005
"5679" 1135.6 62.1847318794407 66.8340071890178
"5680" 1135.8 64.4895706622428 63.459635257097
"5681" 1136 68.6199338377618 59.516242829972
"5682" 1136.2 72.9660025233261 57.1720691812361
"5683" 1136.4 78.0996025243835 55.7844038910811
"5684" 1136.6 82.1210661551163 55.185326900132
"5685" 1136.8 87.3920578201857 55.3275219463543
"5686" 1137 93.1562794312949 56.7436730657838
"5687" 1137.2 98.2411914412789 58.1237008035286
"5688" 1137.4 101.738902285729 60.56365474637
"5689" 1137.6 104.933519752127 64.6366390970014
"5690" 1137.8 106.835053936303 69.0620971682073
"5691" 1138 108.117905545525 74.4787300255933
"5692" 1138.2 108.419744485146 78.4276627935802
"5693" 1138.4 107.865877496684 83.3002215692416
"5694" 1138.6 105.471142268456 87.558144533972
"5695" 1138.8 102.223740301098 90.3251991110301
"5696" 1139 98.229755843718 92.8750781435787
"5697" 1139.2 94.0134866493785 94.5541951134164
"5698" 1139.4 89.5105608151183 94.7362403288074
"5699" 1139.6 84.8014677504265 95.0896688092017
"5700" 1139.8 80.2322803989917 93.8192583110606
"5701" 1140 76.528441680804 91.3156531429834
"5702" 1140.2 73.1997011880903 88.6195596167852
"5703" 1140.4 70.1574951052188 85.3308580705032
"5704" 1140.6 67.5425818702472 81.8223010036083
"5705" 1140.8 63.8748910725092 78.6690449742073
"5706" 1141 60.7783627844832 76.2559998567989
"5707" 1141.2 57.5267898713072 72.4826829653776
"5708" 1141.4 55.8682705773773 68.6462596566983
"5709" 1141.6 57.0701432709139 64.8822857486386
"5710" 1141.8 58.0152109180176 62.1538474456947
"5711" 1142 57.7107447981673 58.2237131726753
"5712" 1142.2 57.4909291584363 53.584601677862
"5713" 1142.4 57.3187153055802 49.1783316039502
"5714" 1142.6 55.8238440939928 45.4840572417124
"5715" 1142.8 53.1584116661936 43.1111479468037
"5716" 1143 49.3881025288033 41.8640489877073
"5717" 1143.2 46.8131035953939 42.4489357697541
"5718" 1143.4 44.7229616920991 42.8283439190863
"5719" 1143.6 40.7134064596846 42.3611538551323
"5720" 1143.8 37.4342927968134 41.6710590868577
"5721" 1144 37.2152290766857 41.8755040129131
"5722" 1144.2 37.2462340115763 42.737838310412
"5723" 1144.4 36.1613667577445 45.5411120787955
"5724" 1144.6 35.6104564121763 48.724005382502
"5725" 1144.8 35.8135433807027 52.0721297487555
"5726" 1145 36.5035369324318 55.784476149125
"5727" 1145.2 37.3820043898982 57.3762470458107
"5728" 1145.4 39.0956405193478 59.2635011036209
"5729" 1145.6 41.0182195196971 62.3895839484515
"5730" 1145.8 42.4633696677107 65.8750293962393
"5731" 1146 43.6367049796882 69.5720488931528
"5732" 1146.2 44.1490227531975 73.3765871430029
"5733" 1146.4 44.167746094451 77.5138961166035
"5734" 1146.6 45.0122829001563 82.1986868713415
"5735" 1146.8 46.4307261447859 87.2648393206757
"5736" 1147 47.2192844231562 92.166883008472
"5737" 1147.2 47.634354303621 97.2126333835494
"5738" 1147.4 47.9945168908991 100.705567892415
"5739" 1147.6 48.3928899389163 100.665137108212
"5740" 1147.8 49.1017268986563 99.7507460850553
"5741" 1148 52.0073844765378 98.7041855073272
"5742" 1148.2 54.8006709447587 98.4023270704419
"5743" 1148.4 58.301660115359 98.4264866921476
"5744" 1148.6 61.4688798578727 97.347232939763
"5745" 1148.8 63.3279394185346 95.7580850097287
"5746" 1149 66.9597885178605 94.1681780929156
"5747" 1149.2 71.0667377309357 92.9591889185455
"5748" 1149.4 75.089306969607 92.5444686045776
"5749" 1149.6 79.0814835984611 91.9088189853378
"5750" 1149.8 83.709707794387 90.8187146573181
"5751" 1150 88.0556856137798 88.5478587117602
"5752" 1150.2 91.9223542742541 86.0764619258198
"5753" 1150.4 95.3606154771773 82.3884313689509
"5754" 1150.6 98.6813669947563 79.0061844528983
"5755" 1150.8 101.570392401334 74.717174694269
"5756" 1151 104.877848329626 71.180894997122
"5757" 1151.2 108.836819591031 67.7063655632316
"5758" 1151.4 112.629567630071 64.0870140196701
"5759" 1151.6 116.753529384982 60.6989479094857
"5760" 1151.8 119.509402936323 57.9403283437775
"5761" 1152 122.335744529503 56.9171996852393
"5762" 1152.2 124.317804138394 58.0200577555561
"5763" 1152.4 124.208508831892 59.3596908188249
"5764" 1152.6 125.960342608782 61.9586254939626
"5765" 1152.8 126.39671236481 65.163570256472
"5766" 1153 126.89947590202 68.3114779113506
"5767" 1153.2 125.667802676286 70.814792391542
"5768" 1153.4 124.733971398387 72.9979263415104
"5769" 1153.6 124.346761620383 77.1159164623305
"5770" 1153.8 123.095288655065 80.8977994743659
"5771" 1154 121.187964333187 84.0609371479204
"5772" 1154.2 119.80658421383 87.9873573151556
"5773" 1154.4 118.395083539906 92.150655056097
"5774" 1154.6 115.917145768558 94.2511165439393
"5775" 1154.8 113.208629960856 96.6501253179386
"5776" 1155 109.959905812294 99.5824976592823
"5777" 1155.2 107.249725848756 103.560528370959
"5778" 1155.4 104.028309426949 106.387045965489
"5779" 1155.6 100.69302925847 110.056879622065
"5780" 1155.8 96.8165434389777 112.312726742579
"5781" 1156 92.4667259946262 114.140703629213
"5782" 1156.2 87.8633502857991 116.420716972365
"5783" 1156.4 83.8473957287688 118.925153679609
"5784" 1156.6 79.9765654315491 121.451382208615
"5785" 1156.8 79.0404959247118 121.701756330972
"5786" 1157 78.1536563584763 119.686893764092
"5787" 1157.2 76.1931342492634 116.703546999472
"5788" 1157.4 72.7059518378974 113.506067630337
"5789" 1157.6 69.0586718123445 110.889739873313
"5790" 1157.8 65.5393943505024 109.47836328051
"5791" 1158 63.4595174107644 108.936936711458
"5792" 1158.2 61.4840503644977 107.886623411533
"5793" 1158.4 58.1608190324763 106.751268366932
"5794" 1158.6 54.7111891029479 106.853179907847
"5795" 1158.8 50.4952232766238 107.203661528621
"5796" 1159 46.7378551693646 107.902587494764
"5797" 1159.2 43.7937955046848 107.649276885786
"5798" 1159.4 42.7756074070991 106.063574110858
"5799" 1159.6 42.0371582980729 102.871922258514
"5800" 1159.8 41.1282447645946 98.6714020015199
"5801" 1160 41.4817548717667 94.4269941937902
"5802" 1160.2 41.7811172717118 90.9768331676386
"5803" 1160.4 40.7962608731313 87.207620762672
"5804" 1160.6 39.2546836045057 83.2833499468997
"5805" 1160.8 37.4419431172188 79.9188359534407
"5806" 1161 35.1700297847187 76.5596498118157
"5807" 1161.2 33.3874244944823 72.6397173593198
"5808" 1161.4 32.6693713788478 68.4947890759188
"5809" 1161.6 31.8163402076079 64.1982688313268
"5810" 1161.8 29.8028436597851 59.7410919845287
"5811" 1162 27.6767727755625 57.098277926097
"5812" 1162.2 25.4682643712705 56.6193215031434
"5813" 1162.4 22.3967588095505 56.6401503475104
"5814" 1162.6 17.9270426216029 56.4723201126419
"5815" 1162.8 15.2508306199676 57.0067277796795
"5816" 1163 15.2411305910763 58.188147207602
"5817" 1163.2 16.0161775965063 60.042028486922
"5818" 1163.4 15.7688221692414 63.6678364333124
"5819" 1163.6 15.4298075840229 67.8422642618386
"5820" 1163.8 14.1959032354655 70.9755193854153
"5821" 1164 13.3900647637346 74.5836033339117
"5822" 1164.2 14.311090935995 78.5165576494236
"5823" 1164.4 15.8291410105283 82.0330928416464
"5824" 1164.6 18.0684074676984 85.6014054090442
"5825" 1164.8 21.5747922166896 87.921650667172
"5826" 1165 25.1709064629896 88.687610019272
"5827" 1165.2 29.322171232442 88.2999937854005
"5828" 1165.4 33.9800975377432 88.9339926701133
"5829" 1165.6 36.4886908113287 90.4903676527651
"5830" 1165.8 38.7270290699493 91.175299159903
"5831" 1166 42.00973431654 91.466439296658
"5832" 1166.2 45.5593967230848 90.7990984511505
"5833" 1166.4 49.1085999137798 90.3256786237131
"5834" 1166.6 53.8070782989237 90.0761189117859
"5835" 1166.8 58.4054983708739 90.9030118940896
"5836" 1167 61.8117758417294 92.1463012152159
"5837" 1167.2 63.1202127452322 91.9064141019973
"5838" 1167.4 65.4390044264984 89.9257173752088
"5839" 1167.6 66.2336949620587 87.4251544852403
"5840" 1167.8 67.9868300842758 83.2146978026459
"5841" 1168 69.9940564420134 78.9213072875324
"5842" 1168.2 72.1428227987763 74.249925350282
"5843" 1168.4 74.5855991389621 69.8731426098069
"5844" 1168.6 78.0590671123338 66.3119632974392
"5845" 1168.8 81.7107255389864 63.1390566507455
"5846" 1169 86.0777988690721 60.5754579644299
"5847" 1169.2 89.8771618995729 57.4570959841664
"5848" 1169.4 94.056491565745 55.2284234884206
"5849" 1169.6 98.3248513641178 53.1498922828566
"5850" 1169.8 102.210405704573 50.5223510025831
"5851" 1170 106.643095483611 47.9973471805174
"5852" 1170.2 111.309297810651 46.6183293034962
"5853" 1170.4 115.391256437024 46.782930321523
"5854" 1170.6 119.405034928892 47.0035369634131
"5855" 1170.8 122.914166594354 45.2292178281403
"5856" 1171 122.663953577873 42.6550941245663
"5857" 1171.2 121.734107680096 39.8774699194265
"5858" 1171.4 120.108622837626 35.8578753634311
"5859" 1171.6 118.390165978581 31.8795481792144
"5860" 1171.8 115.327045955597 27.7972780348837
"5861" 1172 112.349547128204 23.8159959090008
"5862" 1172.2 108.639328472505 20.032716138255
"5863" 1172.4 104.998284702329 16.5471215490297
"5864" 1172.6 101.470860151685 13.4264085827267
"5865" 1172.8 97.1333148699426 11.3126070529234
"5866" 1173 92.3711754430092 9.22104549267785
"5867" 1173.2 87.8095662150705 7.3642404545434
"5868" 1173.4 84.3095350587434 4.76878896800867
"5869" 1173.6 81.0835436114152 3.06383307516839
"5870" 1173.8 76.3105937140729 2.64628528469419
"5871" 1174 71.0084790926411 2.91707899503257
"5872" 1174.2 66.2267604809463 3.86475207324197
"5873" 1174.4 61.8568974654063 4.32747341065466
"5874" 1174.6 57.6488769436117 4.43118152061553
"5875" 1174.8 53.7844769690348 4.25142019603738
"5876" 1175 48.3448307048638 3.85865281265121
"5877" 1175.2 43.7284715567118 4.88934892408307
"5878" 1175.4 40.1347974012777 7.72389867807477
"5879" 1175.6 36.353768755184 11.0667894614997
"5880" 1175.8 32.8377124072674 14.9182234918331
"5881" 1176 29.3088179459163 18.119385439442
"5882" 1176.2 26.083242995865 21.6127877759137
"5883" 1176.4 23.9847906712169 25.6126080256689
"5884" 1176.6 21.7002437687954 29.7879724667967
"5885" 1176.8 18.4921281528882 34.62624445324
"5886" 1177 15.4165129316305 39.1433033617452
"5887" 1177.2 11.7774364361563 43.0129070207295
"5888" 1177.4 7.76961421791864 44.8590277066353
"5889" 1177.6 7.2147034188747 44.7201315344283
"5890" 1177.8 7.82745642440378 46.2202476325858
"5891" 1178 8.48070332336838 49.4254069895174
"5892" 1178.2 10.3006927700313 52.6234200586907
"5893" 1178.4 12.0589487047247 54.6130097250035
"5894" 1178.6 14.565994783044 57.537095005625
"5895" 1178.8 17.5689364079668 60.0861001891614
"5896" 1179 20.169606092942 63.573893289125
"5897" 1179.2 22.5034073928845 66.5521185292546
"5898" 1179.4 24.3020697000944 68.8876343788173
"5899" 1179.6 27.3169302255502 71.1452918531235
"5900" 1179.8 30.4071257626563 73.1993873264107
"5901" 1180 33.2848826504896 75.7166568615477
"5902" 1180.2 36.1842768081562 79.087153394222
"5903" 1180.4 38.6536586979773 81.6176890414141
"5904" 1180.6 41.1096259453195 82.105552535972
"5905" 1180.8 43.0362307625352 82.495023392972
"5906" 1181 46.522957739429 83.5493485412144
"5907" 1181.2 50.2991426185818 83.9493241462379
"5908" 1181.4 54.3181503982626 84.0819099698975
"5909" 1181.6 58.0165098307247 83.5609436331825
"5910" 1181.8 60.6816003085502 83.8089957792144
"5911" 1182 64.6678610420149 84.0148064110481
"5912" 1182.2 69.3050358493987 83.2503608126083
"5913" 1182.4 72.942907216442 82.3452269095104
"5914" 1182.6 76.8557588387867 80.4418346359611
"5915" 1182.8 80.3627244615338 78.3896826247985
"5916" 1183 83.2583210575563 78.471789440162
"5917" 1183.2 87.4010192344624 79.4905339246862
"5918" 1183.4 91.4981361787206 81.318898527774
"5919" 1183.6 95.2807518453033 83.7970779247073
"5920" 1183.8 99.1811879279063 86.4303018439094
"5921" 1184 100.182327759041 89.8749968115104
"5922" 1184.2 99.7000608986498 92.5909172965044
"5923" 1184.4 97.9403737232332 95.517331021895
"5924" 1184.6 95.326147685934 98.8720325157127
"5925" 1184.8 92.974194046327 102.562271817667
"5926" 1185 89.7504293191205 105.561898554579
"5927" 1185.2 86.241209621168 108.727031114443
"5928" 1185.4 81.7804370488319 111.252709374702
"5929" 1185.6 77.4909945021428 112.052703567458
"5930" 1185.8 73.2790903103112 111.436547921592
"5931" 1186 68.7982277030258 111.315866810972
"5932" 1186.2 63.8592856758519 112.145609071537
"5933" 1186.4 59.5861862034525 114.104670478379
"5934" 1186.6 54.5227401785211 115.905307179945
"5935" 1186.8 50.5607446475716 116.055427547695
"5936" 1187 48.7752586802886 114.082255398193
"5937" 1187.2 47.8017363354265 111.252709374702
"5938" 1187.4 45.1228733904155 107.281718057602
"5939" 1187.6 41.5736652021694 103.300966543235
"5940" 1187.8 37.7535198028188 100.225684157897
"5941" 1188 33.7176280471563 97.9979867268031
"5942" 1188.2 28.9076629632063 96.7155780591845
"5943" 1188.4 23.7442161014474 95.4017917933011
"5944" 1188.6 18.6493163770076 95.3896666314855
"5945" 1188.8 14.5507934970438 96.6376838877845
"5946" 1189 12.903847248068 97.6156566647367
"5947" 1189.2 14.0544743851957 96.9515666508272
"5948" 1189.4 12.9573523658018 94.7806104264403
"5949" 1189.6 10.450180848968 91.4345250636426
"5950" 1189.8 7.74826768933482 89.1531204245434
"5951" 1190 8.72110689969844 89.3834958999117
"5952" 1190.2 10.3312617035749 88.0698911251464
"5953" 1190.4 10.7183490179984 84.9855870311562
"5954" 1190.6 10.4467443414063 81.0977966934845
"5955" 1190.8 10.0537541694334 76.4277243797069
"5956" 1191 8.98399028939763 72.4225012291789
"5957" 1191.2 7.64020022626616 68.8849428956093
"5958" 1191.4 6.35217572636678 64.8704421904141
"5959" 1191.6 3.31818466620945 61.4884569569081
"5960" 1191.8 2.85894721576233 61.1488731901235
"5961" 1192 2.66481702557934 62.0328237521258
"5962" 1192.2 2.64156290481341 62.5763709921148
"5963" 1192.4 3.0408367697787 62.1272872488393
"5964" 1192.6 3.58232048678126 60.7466166736765
"5965" 1192.8 4.03497677536902 58.0868019186422
"5966" 1193 2.76298152963498 54.3826854701528
"5967" 1193.2 3.0359794234896 54.7245710741538
"5968" 1193.4 3.06843532823959 55.4195864081942
"5969" 1193.6 3.44545454882606 56.7348330304531
"5970" 1193.8 3.67824214586913 57.5534639565759
"5971" 1194 3.02655328613645 59.4815375060809
"5972" 1194.2 2.98058801271626 60.653497732412
"5973" 1194.4 3.28089490330519 62.5242837042486
"5974" 1194.6 2.81414046751415 65.2845112068035
"5975" 1194.8 1.48665026495858 68.7956124345417
"5976" 1195 2.31885848044197 72.401237015722
"5977" 1195.2 2.83309489336406 76.1218639147901
"5978" 1195.4 3.63395488070171 80.6538884326083
"5979" 1195.6 5.6466613538279 85.1050594346585
"5980" 1195.8 7.50815480150053 89.5757312685949
"5981" 1196 9.57043491315626 94.1486023690896
"5982" 1196.2 11.9996768686817 97.882422844955
"5983" 1196.4 14.9803451734028 99.8558202241774
"5984" 1196.6 17.1676456561952 100.284231238024
"5985" 1196.8 19.0589186668188 100.663838872022
"5986" 1197 21.9121088232861 102.352979036894
"5987" 1197.2 23.8560262192716 104.954509479972
"5988" 1197.4 24.7152873810705 108.216791563129
"5989" 1197.6 26.9290031093208 111.118666377048
"5990" 1197.8 30.724266317642 111.916764704629
"5991" 1198 34.9125954493153 112.112511745745
"5992" 1198.2 37.4282231211199 110.586494115136
"5993" 1198.4 40.5363639743255 108.87118820088
"5994" 1198.6 44.7113281470199 107.373949652245
"5995" 1198.8 48.5529270547017 105.090234172563
"5996" 1199 52.2499496594062 102.249850750805
"5997" 1199.2 55.8948888754606 99.6035185751024
"5998" 1199.4 58.5069217832373 96.100187789526
"5999" 1199.6 60.6116156463141 92.5033994945641
"6000" 1199.8 62.4814757299855 88.1708486870573
"6001" 1200 63.8949044498804 83.9633732906271
"6002" 1200.2 63.5995808408603 79.5064306943597
"6003" 1200.4 62.3914263456767 76.7443669635944
"6004" 1200.6 61.7949361927017 72.8448010473053
"6005" 1200.8 59.8726757934572 68.9353875366419
"6006" 1201 56.7956134510902 66.0159970378304
"6007" 1201.2 53.4641644885114 63.6002269566449
"6008" 1201.4 49.4397582085053 60.8867393362078
"6009" 1201.6 44.8080942955155 59.3423043889817
"6010" 1201.8 40.1086593482134 58.4962001092577
"6011" 1202 34.9585891111268 58.4089237267367
"6012" 1202.2 30.3887544958166 59.5970764040663
"6013" 1202.4 25.9570606002674 61.7845499508331
"6014" 1202.6 22.1707444486706 64.2232763302863
"6015" 1202.8 19.8479280134087 67.5400987382632
"6016" 1203 16.8208873318532 71.0980832643962
"6017" 1203.2 14.7621192496708 73.4086304864574
"6018" 1203.4 12.9368513305919 72.3533565225759
"6019" 1203.6 9.2339018425446 71.7562152970496
"6020" 1203.8 8.84766688045434 69.9233535184624
"6021" 1204 9.03491248478126 66.964872970097
"6022" 1204.2 8.09823507369627 62.974744040132
"6023" 1204.4 6.6452601786669 58.5135625385464
"6024" 1204.6 5.5961570282853 54.1557837228752
"6025" 1204.8 3.86630965334375 51.0371377140345
"6026" 1205 4.19420974986214 51.7611907655896
"6027" 1205.2 4.64587551935819 53.284709117972
"6028" 1205.4 4.55507906593927 54.3649396081418
"6029" 1205.6 3.61115267401061 56.0412552806224
"6030" 1205.8 2.72859635307379 58.9541199435802
"6031" 1206 1.61528549358179 62.4497041784401
"6032" 1206.2 1.06857108352212 66.7689501304476
"6033" 1206.4 2.88793494568257 71.0978762091825
"6034" 1206.6 4.30112331845037 75.0538390192308
"6035" 1206.8 6.37856455636315 78.7614751775926
"6036" 1207 7.26356906784857 81.0569771517412
"6037" 1207.2 8.18564964382293 83.4662963943794
"6038" 1207.4 7.59062472340624 85.6648834235553
"6039" 1207.6 6.36811897782292 88.6760701420275
"6040" 1207.8 7.45171345107626 89.482130567552
"6041" 1208 9.95990577015626 91.7259885101798
"6042" 1208.2 13.0516312152303 93.6454297804164
"6043" 1208.4 16.2213987788486 94.4188234765104
"6044" 1208.6 20.3808827547509 94.3107270952017
"6045" 1208.8 23.9964354564363 95.015213209332
"6046" 1209 27.5810872271075 95.7845289769476
"6047" 1209.2 32.1785142990117 96.5347439248274
"6048" 1209.4 36.6614207585069 97.2038708235694
"6049" 1209.6 41.1983182883148 97.3709102725329
"6050" 1209.8 45.4683737721694 98.7605562892614
"6051" 1210 49.0817540341947 99.7915240166643
"6052" 1210.2 52.0671284237892 101.58402539682
"6053" 1210.4 54.7131820093799 102.650140242722
"6054" 1210.6 57.6454009800295 101.782059072014
"6055" 1210.8 60.6968306984848 99.8153487907005
"6056" 1211 64.0600042798363 97.082005223812
"6057" 1211.2 66.2409736381952 94.0577555891018
"6058" 1211.4 67.539847226388 89.9044689651671
"6059" 1211.6 69.195705881319 86.1678241490999
"6060" 1211.8 71.2676987166128 81.7838157410589
"6061" 1212 73.8331263181563 77.7488246160014
"6062" 1212.2 76.9764315175805 74.355475886578
"6063" 1212.4 80.772448414512 71.9343713089335
"6064" 1212.6 83.6606482341077 71.4915263651079
"6065" 1212.8 87.2469608342445 71.0552715540308
"6066" 1213 90.7223298366609 71.6007591406262
"6067" 1213.2 93.9485748398785 73.5011315655831
"6068" 1213.4 95.9281076287332 76.2897040655777
"6069" 1213.6 98.4300177612697 79.7125151053328
"6070" 1213.8 101.78387526839 82.8886375569613
"6071" 1214 105.088162592406 86.2119300499937
"6072" 1214.2 107.823310201793 89.9746341694492
"6073" 1214.4 110.248651447656 94.1836778338673
"6074" 1214.6 111.702374065063 97.7613752411929
"6075" 1214.8 110.582102523855 98.164556365698
"6076" 1215 109.747532278316 97.918069330172
"6077" 1215.2 108.836133902903 98.496241560141
"6078" 1215.4 107.904036888516 102.108775751492
"6079" 1215.6 106.427284792286 105.74693936218
"6080" 1215.8 105.523236049751 109.427672656149
"6081" 1216 104.990794878156 110.423534847466
"6082" 1216.2 105.478865952118 110.527065075276
"6083" 1216.4 106.52463689523 108.964616822416
"6084" 1216.6 107.780379891419 108.351019912059
"6085" 1216.8 109.007506367217 107.16307514296
"6086" 1217 109.620075064523 106.104845344529
"6087" 1217.2 110.569964904681 104.563415827734
"6088" 1217.4 113.127451095482 102.864818456068
"6089" 1217.6 114.709863082384 100.552308581154
"6090" 1217.8 117.089518597221 98.4214499431978
"6091" 1218 119.165911277719 95.5990949357845
"6092" 1218.2 120.906162228768 92.3225453089234
"6093" 1218.4 122.9026730297 88.715213293603
"6094" 1218.6 123.402838725744 86.3553668873543
"6095" 1218.8 122.674345405581 84.5328608063659
"6096" 1219 122.970696915744 80.5878207427142
"6097" 1219.2 123.851210339414 77.0192945123779
"6098" 1219.4 125.647447312628 73.7172320970003
"6099" 1219.6 127.079356339442 71.9236715601148
"6100" 1219.8 126.267146128084 70.8390038272915
"6101" 1220 124.927808047986 67.730183204102
"6102" 1220.2 123.152236879816 65.7931517874477
"6103" 1220.4 120.417735523926 64.672836976652
"6104" 1220.6 116.678665500243 63.1525524660008
"6105" 1220.8 112.11963889795 61.3757752550602
"6106" 1221 107.575465110974 59.8506370001235
"6107" 1221.2 102.974710441921 57.920175984619
"6108" 1221.4 97.873405883568 56.9121337665014
"6109" 1221.6 92.6231859975386 56.5455729599131
"6110" 1221.8 87.590611590421 55.8849998397073
"6111" 1222 82.4619854994572 54.7783109482147
"6112" 1222.2 77.9225703166563 53.2174368790356
"6113" 1222.4 73.5959031598017 50.9372620435083
"6114" 1222.6 71.5812766358653 49.3793786155083
"6115" 1222.8 70.2447006551174 49.7265336185836
"6116" 1223 67.1570079486374 51.8297047842739
"6117" 1223.2 63.9593188508785 54.8786546623609
"6118" 1223.4 60.6993035293229 59.3431446713053
"6119" 1223.6 57.7816332311174 64.4848322095642
"6120" 1223.8 55.4410268186611 69.2454517140593
"6121" 1224 54.2533641435199 73.7378301840629
"6122" 1224.2 54.322293705252 77.4111857170251
"6123" 1224.4 55.8116324241454 81.1149418779502
"6124" 1224.6 57.1971568548705 85.4763300721505
"6125" 1224.8 58.6750996307769 89.6621824970754
"6126" 1225 61.1729772556743 93.5456724078515
"6127" 1225.2 62.2207452397089 98.0892315225904
"6128" 1225.4 62.0003867285115 103.116480347814
"6129" 1225.6 60.1864721339225 108.306319279608
"6130" 1225.8 57.1617504133251 112.438756814271
"6131" 1226 52.8951730458363 116.010288874012
"6132" 1226.2 49.2964623271563 116.785150417129
"6133" 1226.4 50.1911926743184 115.836886623985
"6134" 1226.6 51.3541666883062 117.884941932372
"6135" 1226.8 53.5194391909134 119.505882546743
"6136" 1227 56.9364933850193 120.679173030629
"6137" 1227.2 60.3476978945313 121.115927250234
"6138" 1227.4 64.911526454319 120.776385651356
"6139" 1227.6 69.0187034352406 120.484855420345
"6140" 1227.8 73.7774876242991 119.666728952621
"6141" 1228 79.0160846459255 119.844279936049
"6142" 1228.2 84.3380208222396 117.915234110139
"6143" 1228.4 89.1588045411063 115.147286366709
"6144" 1228.6 93.9246295945963 112.676418338092
"6145" 1228.8 98.9900587110451 110.003205774416
"6146" 1229 103.541371688814 107.01196734058
"6147" 1229.2 108.444786425762 104.12602980609
"6148" 1229.4 113.451228072988 101.823101224092
"6149" 1229.6 113.568653021351 100.282442410838
"6150" 1229.8 113.579126596618 96.8654993730489
"6151" 1230 113.169682875156 92.5359021994651
"6152" 1230.2 112.400014276799 87.8224283297934
"6153" 1230.4 110.511120938243 83.3882663367437
"6154" 1230.6 107.584505053497 80.4648029681847
"6155" 1230.8 104.472798638346 79.067679851372
"6156" 1231 101.473755017974 77.6089344596993
"6157" 1231.2 98.0971607092563 75.219707784212
"6158" 1231.4 93.9107464157481 74.2048580082577
"6159" 1231.6 89.5482753981063 74.117505258902
"6160" 1231.8 84.8838701293987 75.5632289481841
"6161" 1232 79.8171837564375 76.8923228355032
"6162" 1232.2 76.1352461362652 79.4833725086452
"6163" 1232.4 72.3570317701263 82.428813347282
"6164" 1232.6 67.7838981136882 84.6329697994826
"6165" 1232.8 62.5946837537954 86.3094286934874
"6166" 1233 57.6745115578494 87.0181963004038
"6167" 1233.2 52.8830181311782 86.4111314606093
"6168" 1233.4 48.1534500294389 83.8327711191893
"6169" 1233.6 43.4351187366612 80.7713256397145
"6170" 1233.8 38.6776539613033 78.2566640667955
"6171" 1234 34.1249645397985 75.8490069340729
"6172" 1234.2 29.1569243116863 74.643290915852
"6173" 1234.4 24.3183980315563 75.147006557572
"6174" 1234.6 20.8571413813195 77.8173989165536
"6175" 1234.8 18.3534001577481 81.7518494107373
"6176" 1235 17.7398236209611 86.0145100397647
"6177" 1235.2 18.3443478305729 90.755051151847
"6178" 1235.4 19.8883215851086 92.6645402146386
"6179" 1235.6 20.568626875007 92.5805746899123
"6180" 1235.8 21.6703470786022 92.9633684547693
"6181" 1236 24.1448443514194 94.5839938095904
"6182" 1236.2 26.9187170373044 95.4966184217127
"6183" 1236.4 29.5517688805107 95.5053220211112
"6184" 1236.6 32.4269397419818 95.8955381123092
"6185" 1236.8 35.0681308889614 97.355612715907
"6186" 1237 37.6123366171563 99.6990570515646
"6187" 1237.2 41.204632521721 101.377486942348
"6188" 1237.4 44.4183398432313 102.801060199809
"6189" 1237.6 47.5991387157859 103.964003349824
"6190" 1237.8 51.5284299307332 103.776110476741
"6191" 1238 55.0397860916492 103.581304721254
"6192" 1238.2 58.8099371274763 102.960418692132
"6193" 1238.4 61.842144781429 101.413865325426
"6194" 1238.6 64.9148081433736 99.4906284716241
"6195" 1238.8 67.3776468633813 97.1829430875845
"6196" 1239 69.4272372483438 94.6124354313845
"6197" 1239.2 71.2416471542716 91.8073714481643
"6198" 1239.4 74.0067458568189 89.6368865779599
"6199" 1239.6 77.0787167931562 88.2520293941444
"6200" 1239.8 81.0605222214727 87.9229653367315
"6201" 1240 84.7471619245426 87.5492929235856
"6202" 1240.2 87.478036342708 86.1211313719375
"6203" 1240.4 89.4732256767855 83.7947182753203
"6204" 1240.6 91.0174460197896 80.5303592921053
"6205" 1240.8 92.1098576805 77.415674299597
"6206" 1241 93.9831185513668 74.2587396907299
"6207" 1241.2 95.427121611823 70.9997320378811
"6208" 1241.4 95.5679846542073 68.5217628499924
"6209" 1241.6 95.1025625643229 67.747060274572
"6210" 1241.8 94.0102294259627 65.7142736725526
"6211" 1242 92.3177186587151 62.9451137082661
"6212" 1242.2 89.8418482422034 59.7366980320474
"6213" 1242.4 87.0714955416048 57.234016406243
"6214" 1242.6 82.5765684014499 55.3857078694949
"6215" 1242.8 78.4002232544864 54.1995982065852
"6216" 1243 73.9829228016178 54.0037322385874
"6217" 1243.2 69.2842579592145 54.0560882910593
"6218" 1243.4 64.2335970046706 54.920486717372
"6219" 1243.6 59.9311804502396 56.4942374765831
"6220" 1243.8 55.2267072629864 58.8181346900663
"6221" 1244 50.2134891631835 61.1661830059901
"6222" 1244.2 45.3873289106007 63.2522780878609
"6223" 1244.4 41.0959370603229 65.4051864362775
"6224" 1244.6 37.5257875378229 66.7647282241386
"6225" 1244.8 33.7284466820729 68.0341147210275
"6226" 1245 29.800450004637 68.5639504310489
"6227" 1245.2 25.208057247043 68.8268008642927
"6228" 1245.4 23.1532310510313 68.6650630573854
"6229" 1245.6 22.3784622390706 66.2040138316005
"6230" 1245.8 21.4242310955127 62.9019399829027
"6231" 1246 19.9377782018706 59.2862695620291
"6232" 1246.2 17.9533314542991 57.0310478376863
"6233" 1246.4 17.0722988035955 56.8773047802056
"6234" 1246.6 15.6847492410106 58.1020476793118
"6235" 1246.8 14.0264397182445 60.1691792667073
"6236" 1247 13.0344785932043 62.7892959936066
"6237" 1247.2 11.9687554536299 66.4283256184141
"6238" 1247.4 10.8620474491256 70.7870525284618
"6239" 1247.6 11.6506674905445 75.108823140219
"6240" 1247.8 12.6197067447904 79.3175111572037
"6241" 1248 13.9892462413414 84.0961813606386
"6242" 1248.2 15.1865085054526 88.313044837046
"6243" 1248.4 16.8551855905647 92.5609251196621
"6244" 1248.6 18.1324089990087 97.4034570174802
"6245" 1248.8 19.4478485920729 101.405997227305
"6246" 1249 21.0293244648912 102.709968597261
"6247" 1249.2 24.0976978792563 103.541054828109
"6248" 1249.4 27.8280687461806 103.963416973948
"6249" 1249.6 31.0570868681692 103.399998094024
"6250" 1249.8 35.0466973466688 103.102900113984
"6251" 1250 38.861678197403 101.877521107569
"6252" 1250.2 42.8901660511178 100.126069496395
"6253" 1250.4 45.7263128046563 97.635702958847
"6254" 1250.6 48.4032758284363 94.682864744692
"6255" 1250.8 50.5802736706007 91.039340836046
"6256" 1251 52.5405254654621 87.6406207154543
"6257" 1251.2 54.8182935886229 84.3861207764053
"6258" 1251.4 57.9451244506408 81.2061559177452
"6259" 1251.6 61.6115308254963 78.534104777282
"6260" 1251.8 65.2332950716714 77.8646476486387
"6261" 1252 68.5411408591253 78.6123603133946
"6262" 1252.2 70.1904283026857 81.2807907211484
"6263" 1252.4 71.3015657476562 83.1189716026556
"6264" 1252.6 71.8381700395229 85.675702058472
"6265" 1252.8 71.3812302411335 89.2001182606424
"6266" 1253 69.3665364897765 92.6261956858201
"6267" 1253.2 67.636545118964 95.0579551392796
"6268" 1253.4 65.3027646209368 96.2974905934842
"6269" 1253.6 62.287365254722 98.8220516877351
"6270" 1253.8 58.9826531213771 100.218476418011
"6271" 1254 56.1531992569721 100.287692018025
"6272" 1254.2 53.7212840080729 99.9346628786386
"6273" 1254.4 49.6809399680409 98.8428129547412
"6274" 1254.6 45.0320029435487 98.9218195388454
"6275" 1254.8 40.7327958931201 98.3554028708033
"6276" 1255 35.5941694490653 98.2306576283876
"6277" 1255.2 31.1718185428636 97.4469045860939
"6278" 1255.4 27.9072663084237 97.2632148427045
"6279" 1255.6 24.3119068506063 98.580169787072
"6280" 1255.8 23.3646052661436 99.6021610358833
"6281" 1256 23.4648077366313 101.189624528972
"6282" 1256.2 23.7411822486178 103.826042637895
"6283" 1256.4 24.4170639819963 106.559129410812
"6284" 1256.6 26.4987034300858 108.874817073437
"6285" 1256.8 29.0055792279591 111.869902818817
"6286" 1257 32.5074864557634 115.871284870526
"6287" 1257.2 35.5815242913705 117.107854841501
"6288" 1257.4 39.9886732953736 118.015894452407
"6289" 1257.6 43.7717460963785 119.648619837898
"6290" 1257.8 48.5865407650297 120.756837585086
"6291" 1258 52.7863261905378 122.523403182801
"6292" 1258.2 56.7859421405011 124.316135417041
"6293" 1258.4 58.485257313819 124.856772188065
"6294" 1258.6 61.2961087314347 123.483133584086
"6295" 1258.8 65.0776191302732 121.841696076128
"6296" 1259 69.8530542726494 119.89489609941
"6297" 1259.2 74.2381760094363 118.482130579772
"6298" 1259.4 78.7039770360803 117.55233053382
"6299" 1259.6 81.7764084880822 118.451357573787
"6300" 1259.8 86.40941201454 119.802708508856
"6301" 1260 86.3181357622689 119.35213167724
"6302" 1260.2 87.0264515990313 116.213462837747
"6303" 1260.4 87.5840440426363 112.307719260132
"6304" 1260.6 87.1366308546299 108.056610691867
"6305" 1260.8 85.6470756471563 103.515631036055
"6306" 1261 83.3871830201192 99.372093862972
"6307" 1261.2 80.3133582882406 95.6009523520202
"6308" 1261.4 76.6425677810102 92.0479995820843
"6309" 1261.6 72.1348522324004 90.7690147387743
"6310" 1261.8 67.4734123241056 90.6837714116682
"6311" 1262 62.6747862651063 91.968901989497
"6312" 1262.2 59.3467102955953 94.5306228031915
"6313" 1262.4 56.5681682060221 97.6986357497647
"6314" 1262.6 53.3431595242782 100.819152250362
"6315" 1262.8 51.0197374889508 105.057657012876
"6316" 1263 50.9280294308049 105.784328017634
"6317" 1263.2 51.2230448331163 105.852888923452
"6318" 1263.4 51.3291800876631 106.252745669972
"6319" 1263.6 51.7390009874848 107.988672918315
"6320" 1263.8 52.264861831859 109.663247228567
"6321" 1264 51.825026967987 110.836518063895
"6322" 1264.2 50.4593110287705 112.044733700501
"6323" 1264.4 47.4653679994697 112.617978332882
"6324" 1264.6 44.5838649574562 111.543985455786
"6325" 1264.8 41.6333600596968 110.236927274688
"6326" 1265 37.5107355240258 108.708105420624
"6327" 1265.2 32.9873701902813 108.157501579988
"6328" 1265.4 28.4868180649479 107.03709670143
"6329" 1265.6 26.5286451450312 106.993822161764
"6330" 1265.8 25.4697198982828 108.348000280415
"6331" 1266 25.5584600935487 110.423534847466
"6332" 1266.2 27.2566799947316 113.129840665493
"6333" 1266.4 29.8361218790885 114.200591633158
"6334" 1266.6 33.255826888142 116.707256245729
"6335" 1266.8 36.5207932942483 118.34684070313
"6336" 1267 40.2942625185233 119.696885252744
"6337" 1267.2 43.8626400090117 121.63449831149
"6338" 1267.4 46.8250052839711 123.552944972268
"6339" 1267.6 50.0507539869158 123.078872694542
"6340" 1267.8 53.5265485795729 121.961403568972
"6341" 1268 57.5743683386478 120.927215417616
"6342" 1268.2 61.6335244738916 119.426024656737
"6343" 1268.4 65.5503794259563 117.869363098092
"6344" 1268.6 68.4616740820313 115.816418936305
"6345" 1268.8 71.0748190158412 113.92478803115
"6346" 1269 74.232583607387 110.731660525472
"6347" 1269.2 76.217319537359 107.531683754445
"6348" 1269.4 78.5174470365946 104.054636175671
"6349" 1269.6 80.0806656818138 100.613421069301
"6350" 1269.8 81.085705249859 96.8107089475666
"6351" 1270 83.0487747654802 91.8203819408593
"6352" 1270.2 82.6948528306758 87.102918856959
"6353" 1270.4 82.2213549007938 83.9019868638845
"6354" 1270.6 82.1245281182896 79.2018309243387
"6355" 1270.8 82.0824505339754 74.5605905083443
"6356" 1271 80.3492733487332 69.7847917712604
"6357" 1271.2 79.1062562545974 66.488534838619
"6358" 1271.4 78.6022351455386 62.5098227504426
"6359" 1271.6 78.0457702816256 57.7795207431454
"6360" 1271.8 76.8014236263601 53.2582402247778
"6361" 1272 75.6636393460563 49.584735976472
"6362" 1272.2 76.7900798149912 47.6203659744186
"6363" 1272.4 79.0224648665174 45.7513330043331
"6364" 1272.6 81.9836891619199 44.7305128405901
"6365" 1272.8 85.4567517008553 43.8428767885642
"6366" 1273 87.2605977690134 45.0872748896863
"6367" 1273.2 89.2172251696563 46.8996340104239
"6368" 1273.4 92.4218518813795 48.5051832611953
"6369" 1273.6 95.4877059673563 51.2780068928577
"6370" 1273.8 98.5923450845848 54.271368622372
"6371" 1274 101.054492333137 57.5613260040593
"6372" 1274.2 103.001438834068 61.3108634455602
"6373" 1274.4 104.130874075077 64.0742087010017
"6374" 1274.6 103.592594501526 67.270607592842
"6375" 1274.8 102.518679859514 71.2331660858246
"6376" 1275 100.968912150768 74.5903546728393
"6377" 1275.2 98.1920705977096 75.6244549738554
"6378" 1275.4 94.5029010860848 77.0344830101352
"6379" 1275.6 90.3033268894346 78.0984193886936
"6380" 1275.8 85.791038472186 78.6735816178531
"6381" 1276 81.0340097186896 78.7085011721386
"6382" 1276.2 76.9921677138229 78.3013270943659
"6383" 1276.4 72.4217764799186 77.3277862802987
"6384" 1276.6 67.883091344384 76.1478052680017
"6385" 1276.8 63.58676685596 73.8429465042897
"6386" 1277 59.3744844078134 70.888791854372
"6387" 1277.2 56.4379746770067 67.5276947576075
"6388" 1277.4 52.6971199026285 63.2342470296664
"6389" 1277.6 46.5196793652118 59.224139687222
"6390" 1277.8 40.0983982557637 57.3759730737477
"6391" 1278 33.2613907575277 54.9390329486577
"6392" 1278.2 27.0854957393848 52.1237150394863
"6393" 1278.4 20.932498183714 49.8056857895777
"6394" 1278.6 16.3300012293582 50.3898920750777
"6395" 1278.8 15.5211002186659 51.4946411406066
"6396" 1279 14.5245042141963 52.385031438302
"6397" 1279.2 12.2173242325737 54.0258381274089
"6398" 1279.4 9.98351006451989 57.0613962161538
"6399" 1279.6 9.81580155306626 59.333191527182
"6400" 1279.8 9.99340863957563 62.6948275661333
"6401" 1280 10.5059680026511 67.4742968358895
"6402" 1280.2 10.604547188639 72.4538379647995
"6403" 1280.4 12.0046277694063 77.1176700832561
"6404" 1280.6 13.7989756462991 81.5677118286862
"6405" 1280.8 16.7107339581563 85.3914330996271
"6406" 1281 19.5980769781942 89.0075677233137
"6407" 1281.2 22.8073859880784 92.0446464840889
"6408" 1281.4 26.0169511024221 93.0403165970606
"6409" 1281.6 28.0037454742069 92.1972847420353
"6410" 1281.8 28.8642219830024 91.0883483275489
"6411" 1282 28.9045375797859 91.3037963562312
"6412" 1282.2 30.2364317450822 93.4194405177127
"6413" 1282.4 31.8738039899664 96.3779339412251
"6414" 1282.6 32.7662063821991 98.9918961216148
"6415" 1282.8 33.3170294513848 102.113226847001
"6416" 1283 33.0331035106108 105.662638310881
"6417" 1283.2 31.8658043497223 109.096617776746
"6418" 1283.4 32.1350163107753 109.683798457829
"6419" 1283.6 34.0918255372151 110.659112032501
"6420" 1283.8 37.5257875378229 110.110361777401
"6421" 1284 41.2538891301063 110.102015973322
"6422" 1284.2 45.127208726812 109.336588685234
"6423" 1284.4 49.2848363314249 107.653678155599
"6424" 1284.6 53.0342199547831 106.002786761748
"6425" 1284.8 56.3911476681833 102.710666119148
"6426" 1285 59.5976842695476 100.156680082146
"6427" 1285.2 61.7439509168763 96.484816576412
"6428" 1285.4 63.2633200045729 93.6382173571386
"6429" 1285.6 64.5457443435409 90.259474452395
"6430" 1285.8 66.8808476868804 86.2867684030754
"6431" 1286 69.3626782204171 82.3214548588741
"6432" 1286.2 72.0237096283437 79.2697178584407
"6433" 1286.4 75.2546949462063 76.660749955112
"6434" 1286.6 78.8130595091174 74.4938551074186
"6435" 1286.8 82.5111420153893 73.8245702366516
"6436" 1287 85.3508761280786 74.5581367051758
"6437" 1287.2 85.6364778007073 74.4274127836863
"6438" 1287.4 84.9350127671866 70.720414554578
"6439" 1287.6 82.9262459057984 67.6336354284983
"6440" 1287.8 79.7388526786274 64.7778443115585
"6441" 1288 77.7690289211082 62.7593366969143
"6442" 1288.2 74.3181277627223 59.4354092558776
"6443" 1288.4 70.7101470388785 56.2634399316942
"6444" 1288.6 65.9410304976744 54.499150062981
"6445" 1288.8 61.4343751824682 52.5236330396142
"6446" 1289 56.23131234403 52.2486410129428
"6447" 1289.2 51.258513625628 53.8211501096889
"6448" 1289.4 46.5995603550996 56.0661189174908
"6449" 1289.6 42.600422088459 59.2768433123665
"6450" 1289.8 39.4136393307813 62.9091331803758
"6451" 1290 37.5826626470991 67.2945322312005
"6452" 1290.2 36.399297177125 72.287641349097
"6453" 1290.4 35.9147516861019 77.8340732456133
"6454" 1290.6 36.0182233419935 83.7857116981464
"6455" 1290.8 37.3737857172438 88.9845815477345
"6456" 1291 38.0419000623769 94.1161464643396
"6457" 1291.2 38.3505873460966 99.5038551479272
"6458" 1291.4 39.0803421550793 104.593000633218
"6459" 1291.6 39.6539177223982 108.112154922746
"6460" 1291.8 37.959864458787 112.927676973018
"6461" 1292 36.2869731037831 113.321351074629
"6462" 1292.2 35.7623500464063 111.833132792925
"6463" 1292.4 36.6725265056997 111.739204699015
"6464" 1292.6 39.4025359949457 112.415951161446
"6465" 1292.8 42.6151172028464 112.577532967451
"6466" 1293 46.0271013303675 112.676272057958
"6467" 1293.2 50.0328056661719 111.967013400019
"6468" 1293.4 53.5997960585989 110.747622445841
"6469" 1293.6 57.2495701171998 109.408024062189
"6470" 1293.8 59.7391496804688 106.678729419816
"6471" 1294 61.6567527194479 103.43449127418
"6472" 1294.2 63.7507680763816 100.509421905479
"6473" 1294.4 66.2718278229706 98.3242317953291
"6474" 1294.6 69.810372534896 95.7583733998487
"6475" 1294.8 72.705710679472 92.7340072388404
"6476" 1295 73.9436518316292 89.3318158692287
"6477" 1295.2 75.9460057173813 86.379995191547
"6478" 1295.4 78.4505197005896 82.806600078572
"6479" 1295.6 80.7166003777432 78.4775468354393
"6480" 1295.8 82.9561860897017 74.6387274189417
"6481" 1296 85.7365657146223 70.6445217828943
"6482" 1296.2 88.7822553807637 67.2874603972149
"6483" 1296.4 91.8677907242396 63.1152420455831
"6484" 1296.6 95.079307554689 60.5827377935327
"6485" 1296.8 99.1086929630908 58.3733096608318
"6486" 1297 102.980978285902 56.301271133038
"6487" 1297.2 106.250205312941 53.3320280071402
"6488" 1297.4 110.142607402433 51.5802921002096
"6489" 1297.6 114.438355270731 51.2332388612987
"6490" 1297.8 116.168230347011 52.9103633427972
"6491" 1298 117.064391445156 55.208695151552
"6492" 1298.2 117.249486505909 57.981496284566
"6493" 1298.4 116.003282069452 59.4685525209515
"6494" 1298.6 113.806317929868 62.6170300376258
"6495" 1298.8 111.943428097671 65.6822220412888
"6496" 1299 109.699851603702 69.3356292852447
"6497" 1299.2 107.391901617914 72.8868151634865
"6498" 1299.4 105.661327178352 76.1992470653843
"6499" 1299.6 103.015334448837 78.7970578332091
"6500" 1299.8 98.6789578966717 80.9572157823431
"6501" 1300 93.6710128730918 82.6876648921333
"6502" 1300.2 88.9896921953036 84.8769451605193
"6503" 1300.4 85.1764650282813 87.3589833002788
"6504" 1300.6 81.4723860193129 90.7912218890684
"6505" 1300.8 77.8038292017172 93.9179186501061
"6506" 1301 75.9508741030938 97.9521480301595
"6507" 1301.2 74.554368645934 99.7856061308979
"6508" 1301.4 72.5235305614938 100.035817115109
"6509" 1301.6 69.9533973965024 100.036191606318
"6510" 1301.8 65.6384489620887 99.4685843906071
"6511" 1302 61.3121645775752 98.2106987848909
"6512" 1302.2 56.9704806947118 96.2178607494905
"6513" 1302.4 52.7876227802647 94.2026112027913
"6514" 1302.6 49.339261322431 90.6953108876093
"6515" 1302.8 47.3407323248014 86.9634686017784
"6516" 1303 44.118549775672 83.0730801386246
"6517" 1303.2 40.0214347016923 80.1180466162297
"6518" 1303.4 35.6846525774593 78.8009513250629
"6519" 1303.6 30.3076863949116 78.5174486831847
"6520" 1303.8 25.2505316159763 79.885568651072
"6521" 1304 20.6504833755644 82.5625846640842
"6522" 1304.2 18.2869620279715 86.0171946214937
"6523" 1304.4 17.8725731813588 89.2244882006302
"6524" 1304.6 18.9121716117705 92.4877328097148
"6525" 1304.8 20.7325039424967 96.8640120320783
"6526" 1305 23.1412181512212 98.5796639807642
"6527" 1305.2 25.7755804361698 101.631726582864
"6528" 1305.4 28.2358257348813 104.548810670597
"6529" 1305.6 30.5544931139536 106.558006611945
"6530" 1305.8 33.9841081072089 108.86971651613
"6531" 1306 37.2577437473503 111.461191757614
"6532" 1306.2 40.4443461344848 113.546978434643
"6533" 1306.4 42.9712584090423 115.013374947048
"6534" 1306.6 45.4173325914363 116.576319852852
"6535" 1306.8 48.9236830783134 117.146801927201
"6536" 1307 52.4122291831563 116.250872538485
"6537" 1307.2 56.0330910568281 115.107122184581
"6538" 1307.4 59.5938357432926 113.31633075829
"6539" 1307.6 63.143730229413 111.868494378337
"6540" 1307.8 66.915658858007 110.298592184479
"6541" 1308 71.1776432022472 108.937734153836
"6542" 1308.2 75.503049307759 108.072054741712
"6543" 1308.4 80.0920875552971 108.320781065592
"6544" 1308.6 85.0619551108182 107.678976977296
"6545" 1308.8 89.6093636352658 106.679563047506
"6546" 1309 94.3536882252861 106.217339228427
"6547" 1309.2 98.4903408125134 107.254242159401
"6548" 1309.4 102.93347235118 108.50709463049
"6549" 1309.6 104.153656369432 109.722169970834
"6550" 1309.8 102.992438457121 109.340693179043
"6551" 1310 103.186929856262 107.723510616801
"6552" 1310.2 104.423843630625 104.941362784377
"6553" 1310.4 105.086828788101 101.776498423082
"6554" 1310.6 104.618015629313 97.3672462609862
"6555" 1310.8 103.827791624615 93.5246216905136
"6556" 1311 103.125181390304 89.0054374717127
"6557" 1311.2 103.021803323323 84.2692795193053
"6558" 1311.4 101.075369773209 80.4233698982911
"6559" 1311.6 98.5389544187623 77.8882519430023
"6560" 1311.8 95.3581394248295 75.7737589993977
"6561" 1312 91.5840096083486 74.1326347037316
"6562" 1312.2 87.6518519174832 71.9942899023181
"6563" 1312.4 82.9931812818293 71.054316968597
"6564" 1312.6 78.5710581999135 70.8940856330108
"6565" 1312.8 74.1447030037563 71.8194222179404
"6566" 1313 70.0412968424581 73.3534810135757
"6567" 1313.2 66.4294707888991 75.9407852566005
"6568" 1313.4 63.3024335308101 78.5066920208085
"6569" 1313.6 62.8099208503381 80.8505908856387
"6570" 1313.8 63.2104156909695 82.7774967617852
"6571" 1314 62.3744837358931 84.1512994585299
"6572" 1314.2 60.611402120625 85.0387549277532
"6573" 1314.4 58.0595566096563 84.896760344472
"6574" 1314.6 54.4491169985011 84.8945220062134
"6575" 1314.8 50.2369930137414 85.3911949785358
"6576" 1315 45.9317553357542 85.5545779603328
"6577" 1315.2 41.3167355638494 85.7701192359265
"6578" 1315.4 36.6277192820439 85.532020862163
"6579" 1315.6 32.0299210001562 83.5782392140032
"6580" 1315.8 27.0696304484632 81.5541235008136
"6581" 1316 21.8490161417352 80.8182488612562
"6582" 1316.2 17.2654348757017 81.3934896560023
"6583" 1316.4 15.3346035967563 83.4502519159299
"6584" 1316.6 13.8678917557358 87.1332672354265
"6585" 1316.8 12.9275639903957 91.551592194479
"6586" 1317 13.5612466816368 95.6105809540239
"6587" 1317.2 14.8695989977926 99.8677840446083
"6588" 1317.4 17.4335357288049 103.831710612945
"6589" 1317.6 20.9324057167488 106.598941987305
"6590" 1317.8 25.1304995133009 108.265793834466
"6591" 1318 29.2657597789479 109.379331160889
"6592" 1318.2 34.6204923065653 111.032615278608
"6593" 1318.4 37.4346832437878 111.541349938709
"6594" 1318.6 40.5543395523409 112.807839786249
"6595" 1318.8 43.8802209424763 115.210575380972
"6596" 1319 47.5660285194727 117.468520349402
"6597" 1319.2 51.4022454353427 118.359348241802
"6598" 1319.4 55.1959880954841 116.710995895644
"6599" 1319.6 58.3585166336915 114.398720636803
"6600" 1319.8 61.0483220992432 111.236843738537
"6601" 1320 61.8101103819355 108.493467613491
"6602" 1320.2 61.6114211153957 106.516049911324
"6603" 1320.4 63.0868054348799 104.91009613663
"6604" 1320.6 65.5858177651968 103.063295138323
"6605" 1320.8 68.7254942220706 101.478945737029
"6606" 1321 71.8294012512221 100.677162875025
"6607" 1321.2 74.4314438665911 101.025933878928
"6608" 1321.4 76.4328442886313 103.073689799709
"6609" 1321.6 77.5428362310813 104.909071213322
"6610" 1321.8 80.7450015271942 106.459806125592
"6611" 1322 83.9489827106363 108.392238911092
"6612" 1322.2 86.5039115325563 111.404146871892
"6613" 1322.4 87.9739143569255 114.181972861203
"6614" 1322.6 86.736910764551 113.396461125998
"6615" 1322.8 86.799509926587 111.837158573418
"6616" 1323 88.8611375289705 109.535428607543
"6617" 1323.2 90.3882342130363 106.174851498572
"6618" 1323.4 90.6085956950258 102.866042565624
"6619" 1323.6 90.4235732137407 99.4294185778551
"6620" 1323.8 89.9156762398763 95.518928851052
"6621" 1324 90.6521178007089 91.0480083973535
"6622" 1324.2 92.0007962946857 86.5088642251131
"6623" 1324.4 93.5338605014063 82.6712125901863
"6624" 1324.6 95.4122459888125 79.2048060489407
"6625" 1324.8 97.3006546232739 74.9996185665896
"6626" 1325 97.3784099458835 70.2168562748205
"6627" 1325.2 97.1429571096063 65.969774930462
"6628" 1325.4 95.5998153355394 62.406334983785
"6629" 1325.6 94.0458689579726 58.1332238683801
"6630" 1325.8 92.0579533276717 54.5213794680338
"6631" 1326 88.9162704165199 52.7854782921811
"6632" 1326.2 85.4952065079487 52.1089480402361
"6633" 1326.4 81.1922708923277 51.7824643838291
"6634" 1326.6 76.3892651466223 51.8591701559428
"6635" 1326.8 71.7755444321185 53.4684217863682
"6636" 1327 68.0512544137835 55.7560787378447
"6637" 1327.2 65.033289501977 59.6007506574342
"6638" 1327.4 62.6376763060902 63.4513681870191
"6639" 1327.6 61.1586318574991 67.773024998372
"6640" 1327.8 59.4113607977873 71.9906540653409
"6641" 1328 56.4846574646028 75.6509238670496
"6642" 1328.2 53.4390159879745 79.8159359826992
"6643" 1328.4 50.1582701809435 83.5764265171954
"6644" 1328.6 46.2145625021997 86.2796641120807
"6645" 1328.8 42.2022297276079 88.7474963983591
"6646" 1329 37.3541005054497 90.703545042135
"6647" 1329.2 32.5961396757948 91.2933108252009
"6648" 1329.4 27.0872386382285 91.518546983466
"6649" 1329.6 22.6856395860865 90.8460031639952
"6650" 1329.8 19.1104210630405 89.3210126235509
"6651" 1330 14.4760172805383 88.9978738817585
"6652" 1330.2 10.6684112653371 89.6588011775784
"6653" 1330.4 10.2012679913957 90.5422592692959
"6654" 1330.6 12.4265545311563 89.3324006603053
"6655" 1330.8 12.5490018081676 89.3815762735629
"6656" 1331 13.1398711190684 90.0319264608511
"6657" 1331.2 12.7562190018754 92.1355211229832
"6658" 1331.4 12.611744105318 95.2960140605455
"6659" 1331.6 13.3738612510469 98.1103705658157
"6660" 1331.8 15.2544516232867 100.65339653745
"6661" 1332 17.7733643210822 102.127239555083
"6662" 1332.2 20.5084658489033 104.779325801321
"6663" 1332.4 23.350528787801 107.24179666209
"6664" 1332.6 26.8239938782563 109.602195040172
"6665" 1332.8 30.7548675992634 112.345182647329
"6666" 1333 34.3561048619104 114.04854757812
"6667" 1333.2 38.5045789441017 116.364825375354
"6668" 1333.4 41.9404000843816 119.039457890634
"6669" 1333.6 45.1737708164733 121.489605538948
"6670" 1333.8 46.2488528711313 122.118814707009
"6671" 1334 45.4919970045099 121.689090612045
"6672" 1334.2 45.1670725997332 121.262353312818
"6673" 1334.4 44.5321133504302 119.633470455671
"6674" 1334.6 45.5066112955793 118.226477914664
"6675" 1334.8 46.4165721873675 115.918205529606
"6676" 1335 47.1122676561428 113.057959428094
"6677" 1335.2 47.5827905563562 109.947154942086
"6678" 1335.4 48.0397696952363 107.763892595132
"6679" 1335.6 49.2369598351146 104.516354765847
"6680" 1335.8 49.7122487826022 100.984362861094
"6681" 1336 48.8543602732644 97.9685952791882
"6682" 1336.2 46.6947970023963 94.786723639892
"6683" 1336.4 43.9673610886928 92.9109939954232
"6684" 1336.6 40.3929773869004 90.4655897687859
"6685" 1336.8 36.386224659934 89.741104646046
"6686" 1337 31.913527410708 90.6918180960409
"6687" 1337.2 28.1083523710528 92.9883531493857
"6688" 1337.4 25.3196626930938 95.4984816310595
"6689" 1337.6 24.2116541670451 96.6890724036386
"6690" 1337.8 23.4689806386705 99.5816662765005
"6691" 1338 24.9095948196178 103.072067004472
"6692" 1338.2 27.2887624342763 105.852888923452
"6693" 1338.4 30.9684219977445 108.629663400193
"6694" 1338.6 34.8582212712277 111.093312035543
"6695" 1338.8 39.2646372226108 112.431169719654
"6696" 1339 43.3029385833229 113.425500619722
"6697" 1339.2 47.7932414755773 113.447707291393
"6698" 1339.4 50.9988268795272 112.264416801407
"6699" 1339.6 52.6700479194802 110.229736815395
"6700" 1339.8 53.4120648160518 107.682743144927
"6701" 1340 55.2034369916563 105.46200180879
"6702" 1340.2 57.5767194513206 103.297035330547
"6703" 1340.4 58.7898144665313 100.313315100722
"6704" 1340.6 59.4642481672363 99.7563717752119
"6705" 1340.8 60.0699135332886 100.685603419913
"6706" 1341 59.1574128659823 101.17269101345
"6707" 1341.2 58.3036615834098 101.381617204958
"6708" 1341.4 57.5624688053273 102.455404814222
"6709" 1341.6 57.5470949557089 104.197774437643
"6710" 1341.8 58.0495701774255 106.008078080318
"6711" 1342 59.0588568348536 108.820178556248
"6712" 1342.2 60.1549098203163 112.936065576092
"6713" 1342.4 61.87274802354 116.591838304053
"6714" 1342.6 62.6033832746562 119.262926916901
"6715" 1342.8 61.8138745219004 119.431352575437
"6716" 1343 60.8001015424489 118.592322334435
"6717" 1343.2 58.6787154079639 119.02039927701
"6718" 1343.4 55.7505508145848 121.063765974743
"6719" 1343.6 53.4215621083394 121.935804545507
"6720" 1343.8 54.1259009539562 121.429126731072
"6721" 1344 55.1327121842906 120.849183310673
"6722" 1344.2 56.5383624652867 121.199395370494
"6723" 1344.4 59.0848503717587 122.221050806972
"6724" 1344.6 61.3656828171113 123.595138999084
"6725" 1344.8 65.0230269322252 124.472819095144
"6726" 1345 69.172906063708 123.949047942627
"6727" 1345.2 73.2343148755188 123.895775492072
"6728" 1345.4 77.3383640311563 123.278818248142
"6729" 1345.6 81.4534311123536 122.405537002393
"6730" 1345.8 85.4872927314639 120.807970646318
"6731" 1346 88.8893794482575 118.217881998314
"6732" 1346.2 92.0670119281928 115.376812941887
"6733" 1346.4 94.4997317933968 112.237778839567
"6734" 1346.6 96.6220398383688 109.363644140259
"6735" 1346.8 99.5722815801438 106.340376612797
"6736" 1347 101.765177267618 102.877331575972
"6737" 1347.2 103.912260197233 99.1374127055489
"6738" 1347.4 105.178317883378 95.8283898924905
"6739" 1347.6 107.613560649346 93.986878679896
"6740" 1347.8 111.526742593329 93.0286432380409
"6741" 1348 114.904598510884 93.4513500267599
"6742" 1348.2 115.883933383734 94.2714978628792
"6743" 1348.4 114.49477912426 94.1522890438685
"6744" 1348.6 113.680023998122 93.3196272116616
"6745" 1348.8 112.126457365335 91.8191411718648
"6746" 1349 109.919615723639 89.7606693804547
"6747" 1349.2 106.990346288321 88.1764797090029
"6748" 1349.4 103.23189423364 87.8387310653591
"6749" 1349.6 98.8669871478797 87.6658705156954
"6750" 1349.8 94.1087936712634 88.3324496901505
"6751" 1350 89.5999810118804 89.7964827925927
"6752" 1350.2 85.1887826306864 92.3772598368515
"6753" 1350.4 81.3430408431327 95.7874346418779
"6754" 1350.6 77.8738864595313 99.719372043797
"6755" 1350.8 75.0154485626205 104.453761235258
"6756" 1351 72.477190741934 108.584762529787
"6757" 1351.2 69.8999514906748 112.085191960602
"6758" 1351.4 66.5268502412702 115.230295424364
"6759" 1351.6 63.0399151935438 118.496735736909
"6760" 1351.8 58.9256168048273 120.084085710011
"6761" 1352 57.7595587873725 120.631588660837
"6762" 1352.2 58.6287832468101 120.538336976087
"6763" 1352.4 58.9642136002828 122.999992520972
"6764" 1352.6 60.8568737649327 123.439865488878
"6765" 1352.8 62.0160105594246 123.384713733374
"6766" 1353 63.2054403077688 123.029202835247
"6767" 1353.2 65.5435931913267 123.084082819642
"6768" 1353.4 68.4104936168486 123.701896043477
"6769" 1353.6 71.8682677249765 123.787686389062
"6770" 1353.8 74.5835701645709 123.071237189935
"6771" 1354 78.137537997468 122.463837834712
"6772" 1354.2 82.4562545114219 122.00805893205
"6773" 1354.4 84.594577021692 122.494607718436
"6774" 1354.6 83.4897125667151 121.80866989956
"6775" 1354.8 83.8024983938646 119.927500204639
"6776" 1355 84.6384459918486 116.788431673433
"6777" 1355.2 85.8574227766753 113.26815110682
"6778" 1355.4 87.3657853494398 109.664975417121
"6779" 1355.6 89.0961734168049 105.963274087067
"6780" 1355.8 90.9852178757747 102.57327099463
"6781" 1356 93.1239544451192 99.2326536796016
"6782" 1356.2 95.6434943101563 95.2059359077902
"6783" 1356.4 98.1573516598835 91.6905820686343
"6784" 1356.6 100.223296194879 87.9194608711888
"6785" 1356.8 101.47197097247 83.9985620502278
"6786" 1357 103.436845499217 80.3549007040023
"6787" 1357.2 105.799986755807 78.2486566705351
"6788" 1357.4 108.213475302744 78.0657469800308
"6789" 1357.6 111.199640967418 78.4339389228943
"6790" 1357.8 113.878148910271 79.6203575436863
"6791" 1358 114.984617068776 80.356828388042
"6792" 1358.2 117.631582013603 80.7934516876321
"6793" 1358.4 120.970334751416 80.1357287784527
"6794" 1358.6 122.543197827762 79.2444397018566
"6795" 1358.8 120.800286655991 80.0523226781953
"6796" 1359 120.472261443906 81.240927233432
"6797" 1359.2 119.480785902027 81.7579602657462
"6798" 1359.4 118.062410516219 83.7202337972845
"6799" 1359.6 116.447729254906 86.3694470225032
"6800" 1359.8 113.74956170669 88.960239619172
"6801" 1360 110.990396506774 90.5513812327136
"6802" 1360.2 106.896911072415 92.0530964247602
"6803" 1360.4 103.199228935956 93.5834877922661
"6804" 1360.6 100.01682971647 95.8778051298876
"6805" 1360.8 96.7593939566169 98.305789756354
"6806" 1361 94.2442841942674 101.218474222083
"6807" 1361.2 93.1291887776246 104.995592903706
"6808" 1361.4 92.6992800935491 108.612753601079
"6809" 1361.6 92.0421533986758 112.499453571206
"6810" 1361.8 91.1140924917118 116.306863719194
"6811" 1362 89.3866702827667 116.485207276608
"6812" 1362.2 86.089133286536 116.862129015086
"6813" 1362.4 82.0899084865563 118.121870037047
"6814" 1362.6 77.7324168982386 120.351590693372
"6815" 1362.8 73.5206438863772 122.628636587553
"6816" 1363 70.7573051910793 122.12617970078
"6817" 1363.2 66.9175219983486 121.302299041741
"6818" 1363.4 62.1771551279394 122.117817567767
"6819" 1363.6 58.0525179797105 123.708547935514
"6820" 1363.8 56.238207601921 124.869452634572
"6821" 1364 57.2656352473101 123.35950408128
"6822" 1364.2 57.5964020770076 122.521048629256
"6823" 1364.4 56.0984885620858 120.279182027
"6824" 1364.6 52.7900740444249 118.419350202823
"6825" 1364.8 48.8051298614024 118.032741129387
"6826" 1365 45.0942767647878 118.808056191682
"6827" 1365.2 41.7792055450599 120.480163000382
"6828" 1365.4 42.6592298057813 119.391977776264
"6829" 1365.6 42.6017740825076 117.942134499661
"6830" 1365.8 41.4514064932991 115.822601013401
"6831" 1366 38.271441144387 113.610748937603
"6832" 1366.2 34.0267319019182 111.65588105121
"6833" 1366.4 29.9317422166121 110.410919819707
"6834" 1366.6 25.4055000201299 109.855351097222
"6835" 1366.8 23.015182305485 110.504913793657
"6836" 1367 23.9081553955163 110.464223870332
"6837" 1367.2 24.0628504867878 109.506877172538
"6838" 1367.4 22.5203409084063 107.396816312409
"6839" 1367.6 20.0277274236063 105.171964041797
"6840" 1367.8 16.8167870553675 103.296058459789
"6841" 1368 14.6651347722914 102.168564791161
"6842" 1368.2 14.8228821651979 99.777792672347
"6843" 1368.4 13.7686272678316 96.2883614064655
"6844" 1368.6 11.4177899240617 92.3212678526882
"6845" 1368.8 9.74405445181892 88.726557104972
"6846" 1369 7.89200098179912 85.0219474056505
"6847" 1369.2 4.67940554617951 81.8292999513557
"6848" 1369.4 4.68143015528567 81.0654362472778
"6849" 1369.6 5.4242957899031 80.8976998781872
"6850" 1369.8 6.03349608388881 78.5957860920766
"6851" 1370 5.89259079762217 75.1570383826765
"6852" 1370.2 4.94386352395847 71.2431675352467
"6853" 1370.4 2.58535976043886 68.9482109755807
"6854" 1370.6 3.07113998696876 69.5167184810657
"6855" 1370.8 3.20514353309566 69.9965495274265
"6856" 1371 3.19919969810191 69.7864199939067
"6857" 1371.2 4.06684077912053 69.285470159722
"6858" 1371.4 4.81232106980687 69.3937868538876
"6859" 1371.6 6.07458204008397 69.6800244716828
"6860" 1371.8 7.9161875617748 68.5945274451988
"6861" 1372 10.6550903106079 66.3257010394558
"6862" 1372.2 13.0675586499687 63.0945063286595
"6863" 1372.4 15.0314936689171 58.6822671905263
"6864" 1372.6 16.7713183136896 53.726109422572
"6865" 1372.8 19.0264250226446 48.8827826876929
"6866" 1373 21.9436244470793 44.7420296611368
"6867" 1373.2 24.4447207889203 40.0164435177023
"6868" 1373.4 27.6723630058954 36.080257347885
"6869" 1373.6 31.0118305143141 33.9341570649193
"6870" 1373.8 35.472296750272 32.7124484819088
"6871" 1374 40.2743900005686 32.28941931124
"6872" 1374.2 44.3700703168052 32.8747788883762
"6873" 1374.4 48.0296985296411 34.6687889631841
"6874" 1374.6 51.6447424943621 37.3927708156778
"6875" 1374.8 54.0693894962739 40.9438286295014
"6876" 1375 56.559166498642 44.9463235319148
"6877" 1375.2 58.3692786721277 48.403341043572
"6878" 1375.4 58.8813401179263 51.652826227142
"6879" 1375.6 58.0923338599979 55.4480076405165
"6880" 1375.8 57.1331983563245 59.8037960795327
"6881" 1376 56.0871373685127 64.2554476146551
"6882" 1376.2 54.8414030850635 68.8595282344977
"6883" 1376.4 53.7591492302813 73.3343442772845
"6884" 1376.6 52.4204285696194 77.2515157497825
"6885" 1376.8 50.7088291712222 81.0441374531588
"6886" 1377 48.3667577007692 84.5973284490365
"6887" 1377.2 44.7803508167742 87.9082306975675
"6888" 1377.4 40.6239426625632 91.1086695559254
"6889" 1377.6 35.4825719307765 93.8439083653011
"6890" 1377.8 31.2138868235848 96.7060731156505
"6891" 1378 26.7119609033414 98.4104374259349
"6892" 1378.2 23.9854386322386 98.1792439048661
"6893" 1378.4 20.7942768830653 96.5008000557382
"6894" 1378.6 16.6871296637926 94.1285684721928
"6895" 1378.8 12.2430107939493 92.4869653794547
"6896" 1379 9.67029923546394 92.0919847667412
"6897" 1379.2 11.2756856924536 92.5633713583909
"6898" 1379.4 11.7993343959876 92.8089624735262
"6899" 1379.6 12.0942060665163 94.023360760172
"6900" 1379.8 12.6985659233467 95.8235816103053
"6901" 1380 14.1368395988519 98.2206148074937
"6902" 1380.2 15.2515164805963 100.431454594012
"6903" 1380.4 17.7591829318525 103.388409367225
"6904" 1380.6 20.7383944271322 105.778811253623
"6905" 1380.8 23.4519455817859 107.305759468528
"6906" 1381 27.1849035390763 108.252029402572
"6907" 1381.2 32.0793776169182 108.620481197448
"6908" 1381.4 36.5067419263175 109.500430074311
"6909" 1381.6 41.005453931929 110.749363746245
"6910" 1381.8 44.7455220391973 112.521625902506
"6911" 1382 48.8210043978316 114.94755610092
"6912" 1382.2 52.4446850879063 117.90982479268
"6913" 1382.4 56.2784398855709 120.601421999204
"6914" 1382.6 59.0880888024379 120.251754501859
"6915" 1382.8 63.1112227254504 118.778815732604
"6916" 1383 66.1435735004639 116.319069358587
"6917" 1383.2 68.916689006416 113.966291863803
"6918" 1383.4 72.0122236101043 111.19953136018
"6919" 1383.6 74.5867777167667 107.552667880998
"6920" 1383.8 76.8761919475163 104.310584329732
"6921" 1384 79.3131458412971 101.425501245183
"6922" 1384.2 81.6840388566299 97.8637483948535
"6923" 1384.4 84.6472651787537 94.4522845091798
"6924" 1384.6 88.0038736536178 90.8786332507027
"6925" 1384.8 91.5564544527488 89.4622242793053
"6926" 1385 94.4418342269733 89.2775158782891
"6927" 1385.2 97.844661063763 88.1139063186798
"6928" 1385.4 99.5563178037377 86.013847298658
"6929" 1385.6 99.3877255035881 83.4819779510515
"6930" 1385.8 98.550616064192 80.5754884549005
"6931" 1386 98.516365362866 76.9670499387784
"6932" 1386.2 98.6910033870944 73.2159806040338
"6933" 1386.4 97.5025149987233 70.0359711324462
"6934" 1386.6 95.8109667786663 66.935662655822
"6935" 1386.8 93.6299299794663 63.621265662752
"6936" 1387 91.2057734876082 60.6584410163662
"6937" 1387.2 88.6068044995505 57.1157541825008
"6938" 1387.4 86.2961937421563 53.4850084158577
"6939" 1387.6 83.6099368032217 49.7066731139439
"6940" 1387.8 80.5097695810134 45.5843138881434
"6941" 1388 78.4950924764463 41.320164390932
"6942" 1388.2 78.275298639977 37.4045860618021
"6943" 1388.4 78.5445893067194 32.582253369671
"6944" 1388.6 79.6128738360363 27.310897664642
"6945" 1388.8 81.3843234194087 22.4711361694962
"6946" 1389 83.4436803357952 18.1926636599442
"6947" 1389.2 85.7155936682951 13.9697898308053
"6948" 1389.4 88.3841902810729 11.4742913766942
"6949" 1389.6 91.9285415203101 9.88866785916427
"6950" 1389.8 93.999061802823 11.1077691392144
"6951" 1390 98.0300391360286 12.4565620448018
"6952" 1390.2 101.927965808545 13.4338997789137
"6953" 1390.4 104.917528083275 15.536885165764
"6954" 1390.6 108.032376809013 18.0431604288577
"6955" 1390.8 110.862817029849 20.3482073168662
"6956" 1391 112.675354479733 22.4828072061931
"6957" 1391.2 112.749362841364 22.7517363880116
"6958" 1391.4 112.606193124603 24.1572609827592
"6959" 1391.6 113.886309252036 26.964268601912
"6960" 1391.8 116.157007214486 28.7439018199826
"6961" 1392 116.451264056414 29.916457697972
"6962" 1392.2 118.38623192952 32.4499852930023
"6963" 1392.4 120.645917264167 35.4493529654565
"6964" 1392.6 122.933717260146 38.691236106182
"6965" 1392.8 122.890226347781 41.3368791818782
"6966" 1393 124.018654582517 45.4310493623843
"6967" 1393.2 125.744027686871 49.358207008625
"6968" 1393.4 125.85470680906 52.0953572535849
"6969" 1393.6 125.21841960022 56.0068618099826
"6970" 1393.8 124.861838912105 60.7408676896111
"6971" 1394 125.558750836326 65.408936896382
"6972" 1394.2 124.758427967115 70.1869494732883
"6973" 1394.4 124.070767177925 75.5009467398983
"6974" 1394.6 123.246286714597 80.5705791583837
"6975" 1394.8 120.569629158156 84.572201296972
"6976" 1395 116.98038792698 87.9323420240308
"6977" 1395.2 113.251904500523 90.8599919105387
"6978" 1395.4 110.478793317702 93.010736531972
"6979" 1395.6 107.689598816662 95.205519361419
"6980" 1395.8 103.627646878656 97.392283673222
"6981" 1396 99.8534888120134 100.276222638151
"6982" 1396.2 97.4453835762767 103.202672693466
"6983" 1396.4 97.2500615952813 106.622742984122
"6984" 1396.6 98.6310207620221 109.012289181155
"6985" 1396.8 98.0591409351205 111.413234525222
"6986" 1397 95.8828077283129 111.320559230936
"6987" 1397.2 92.4060178113438 111.174683625309
"6988" 1397.4 88.2281741775378 111.43373299138
"6989" 1397.6 83.5529642276345 112.100453030146
"6990" 1397.8 79.0566178120386 113.412136423648
"6991" 1398 75.1149291386626 115.565536162035
"6992" 1398.2 70.5009867638229 117.710882117268
"6993" 1398.4 65.6591067068688 119.275677450909
"6994" 1398.6 61.1087034506431 121.406236777196
"6995" 1398.8 59.3178470707332 119.879232448857
"6996" 1399 57.2860242131146 117.087608539014
"6997" 1399.2 54.6701075298184 113.973742254012
"6998" 1399.4 51.0542058001957 110.193575788827
"6999" 1399.6 47.0694879396947 107.226422812472
"7000" 1399.8 42.5374174544094 104.98573288201
"7001" 1400 37.7271805878101 104.450194652318
"7002" 1400.2 32.9281600937779 105.089596218661
"7003" 1400.4 28.5805567434347 106.07526527944
"7004" 1400.6 28.546046667498 106.287255745909
"7005" 1400.8 28.599581528887 106.587291149703
"7006" 1401 28.8881894203563 105.141455491332
"7007" 1401.2 28.398146342055 102.629187696618
"7008" 1401.4 27.0005202796758 98.6454188007772
"7009" 1401.6 24.2063397498931 94.5481214938141
"7010" 1401.8 21.9019926971303 90.6132146330369
"7011" 1402 18.9727196021445 86.8250229207955
"7012" 1402.2 15.8263105537188 83.793259582972
"7013" 1402.4 11.4076358244593 81.8498393470326
"7014" 1402.6 7.4881154796909 79.6684675693977
"7015" 1402.8 6.38593790592096 78.302484167619
"7016" 1403 6.53933563476495 75.7300839420372
"7017" 1403.2 6.84413891415626 71.9711108675088
"7018" 1403.4 5.90765842653828 67.7432676744663
"7019" 1403.6 4.59386285148959 64.5966737868386
"7020" 1403.8 2.43286899697731 62.8738915866351
"7021" 1404 2.42631752642096 64.1937114557073
"7022" 1404.2 2.23604313083943 65.6012429522096
"7023" 1404.4 2.35955215297178 66.9010640311467
"7024" 1404.6 2.67597208285838 68.48650246194
"7025" 1404.8 3.1849243507144 71.3407591977278
"7026" 1405 4.14742298024487 75.8395087480353
"7027" 1405.2 4.33233411176495 79.6558372904937
"7028" 1405.4 5.59569808486858 83.4927090129583
"7029" 1405.6 7.64939622660222 87.2949885495125
"7030" 1405.8 9.34444565045255 89.2795095562683
"7031" 1406 10.4381168224221 89.5893090033897
"7032" 1406.2 11.0658106727488 90.0055601662312
"7033" 1406.4 13.3602859447332 92.3066930597027
"7034" 1406.6 16.4139942575848 95.3070971693486
"7035" 1406.8 19.7826642674809 98.4734446561278
"7036" 1407 22.3369861218316 100.759689167349
"7037" 1407.2 24.6611323857163 104.211918379292
"7038" 1407.4 26.7504271608229 107.972908621722
"7039" 1407.6 27.8412001165386 111.499147214266
"7040" 1407.8 27.1939911924063 111.481964676457
"7041" 1408 27.2721596390577 110.42172949138
"7042" 1408.2 30.1357731163858 109.553670802251
"7043" 1408.4 34.2501698312175 108.001390334054
"7044" 1408.6 37.3603260626269 106.344385871619
"7045" 1408.8 40.5495959970312 104.738136781639
"7046" 1409 43.5596618659401 102.726455478215
"7047" 1409.2 47.8069994551157 100.394893455904
"7048" 1409.4 51.6611068160848 98.2741569708577
"7049" 1409.6 55.6016797148049 96.9843918973098
"7050" 1409.8 59.9295502449782 96.3452472939583
"7051" 1410 63.5316221505063 97.5626771731595
"7052" 1410.2 68.1731537339615 98.2154834391538
"7053" 1410.4 72.180249998205 98.2923413244598
"7054" 1410.6 76.7277121936377 100.151035576972
"7055" 1410.8 81.408809451266 102.01131304435
"7056" 1411 86.3111733905024 104.070710227549
"7057" 1411.2 90.9142053322991 105.256307243621
"7058" 1411.4 95.9587802420134 105.974552200686
"7059" 1411.6 101.043573383617 108.274493264736
"7060" 1411.8 103.600474493284 110.242557588774
"7061" 1412 102.10438308239 110.337862214505
"7062" 1412.2 101.148977412193 109.844532462305
"7063" 1412.4 101.726414142512 108.164227639196
"7064" 1412.6 103.48284361131 105.294048175818
"7065" 1412.8 105.343423897332 101.521201069391
"7066" 1413 106.95332335239 97.5022965451668
"7067" 1413.2 108.087328605416 92.6308822393423
"7068" 1413.4 108.772885369024 88.337086247972
"7069" 1413.6 109.863709321552 84.0347918973906
"7070" 1413.8 111.980553769209 79.7521541660145
"7071" 1414 113.948624589156 74.9097948576127
"7072" 1414.2 116.105693951002 70.5487538369143
"7073" 1414.4 119.249965768904 65.7061825669525
"7074" 1414.6 122.120232757053 61.4490374567663
"7075" 1414.8 126.354521979101 58.7766055143848
"7076" 1415 125.43066636392 59.9424562206512
"7077" 1415.2 124.816359464291 60.2689701593662
"7078" 1415.4 123.657857670732 58.1157213643962
"7079" 1415.6 121.626172440443 55.0331846674826
"7080" 1415.8 119.1131704325 51.5848311066907
"7081" 1416 115.83512405275 48.4568932864095
"7082" 1416.2 113.169682875156 44.4031675129823
"7083" 1416.4 109.841112355022 40.7413384244874
"7084" 1416.6 106.890940574429 36.8993947805477
"7085" 1416.8 104.20390477932 32.2652054172271
"7086" 1417 101.878962071217 27.2452383858205
"7087" 1417.2 99.7173594743763 22.539879666392
"7088" 1417.4 98.9539965946563 17.502074131097
"7089" 1417.6 100.320622012522 14.4315137138559
"7090" 1417.8 100.34028147675 15.6332888432393
"7091" 1418 98.7630795078915 15.1929319666778
"7092" 1418.2 95.5719588466256 14.1746815288189
"7093" 1418.4 91.7176280715963 13.527524035412
"7094" 1418.6 87.5983639812169 12.6184439784871
"7095" 1418.8 83.5408945942307 12.3529793700677
"7096" 1419 79.2102086602073 13.9203332140434
"7097" 1419.2 75.3793256204463 15.883822720262
"7098" 1419.4 71.1691456562763 18.014228308052
"7099" 1419.6 66.7630380058807 19.6034283723087
"7100" 1419.8 63.6528979767701 22.2812864419324
"7101" 1420 62.2051742894543 25.7408807214816
"7102" 1420.2 62.3191577786902 28.8425768883797
"7103" 1420.4 63.7536205389963 31.065396726122
"7104" 1420.6 63.7555678932813 32.6802028178374
"7105" 1420.8 63.2697228701358 36.6884815788699
"7106" 1421 63.4620737831848 41.2815882298577
"7107" 1421.2 62.469741313921 46.0642248965308
"7108" 1421.4 61.8427177011951 51.2050103670011
"7109" 1421.6 59.5813779212674 56.432931878722
"7110" 1421.8 56.5980955782922 60.574998557739
"7111" 1422 53.5525717824806 64.2951555077558
"7112" 1422.2 50.3289275235431 68.5916486487455
"7113" 1422.4 48.9369507668486 72.806935825097
"7114" 1422.6 46.783626317089 77.3120650652027
"7115" 1422.8 43.6550359742472 80.9489421121538
"7116" 1423 39.7052074860903 85.4909530622027
"7117" 1423.2 35.5499113971335 89.3904278839492
"7118" 1423.4 32.6544778699401 93.8686250413098
"7119" 1423.6 32.5840934633503 99.1492622781212
"7120" 1423.8 33.1363282605891 104.067058472479
"7121" 1424 35.0500283474194 109.634992586025
"7122" 1424.2 37.5402123843785 113.320920482194
"7123" 1424.4 40.851745015061 114.493454437924
"7124" 1424.6 44.7682144964363 115.574081514172
"7125" 1424.8 49.316694579468 117.092174845959
"7126" 1425 53.5327068794486 117.529424944957
"7127" 1425.2 57.4180751981269 116.917374136648
"7128" 1425.4 61.9409271366083 116.208261000958
"7129" 1425.6 66.5399704314304 115.022121740488
"7130" 1425.8 70.8119452417134 113.168635316415
"7131" 1426 74.3026254334439 110.739663351301
"7132" 1426.2 78.0295376647056 107.794172582887
"7133" 1426.4 80.1336801820297 104.714582285364
"7134" 1426.6 81.9906734462795 101.376357131643
"7135" 1426.8 84.0311132317089 97.5203990867088
"7136" 1427 86.2907082371281 93.8061347610565
"7137" 1427.2 89.238277648413 90.2949667723503
"7138" 1427.4 91.3776429234857 86.2705997008308
"7139" 1427.6 92.1122918733563 81.3612304537053
"7140" 1427.8 92.181055592431 76.4817645568731
"7141" 1428 91.8512780709457 71.8112228314772
"7142" 1428.2 92.0865920957175 66.2048086700842
"7143" 1428.4 92.6575510731563 60.7948087746689
"7144" 1428.6 93.989207204681 56.1845317364274
"7145" 1428.8 96.5609977713582 54.8276128976258
"7146" 1429 98.8511175003544 55.4157760713682
"7147" 1429.2 100.167650729853 55.0747014405477
"7148" 1429.4 101.244085233816 54.616699448912
"7149" 1429.6 103.175860684536 52.996500683792
"7150" 1429.8 104.024754419127 50.3178575896484
"7151" 1430 104.69963705302 46.883018235438
"7152" 1430.2 105.36484114676 42.3101144741898
"7153" 1430.4 106.296449560671 37.8579539345148
"7154" 1430.6 108.641129577097 33.1964132485896
"7155" 1430.8 111.833834234792 29.3886700880187
"7156" 1431 113.711887401568 28.6067664827661
"7157" 1431.2 115.479514987463 30.7493854713581
"7158" 1431.4 118.382912575625 32.8334321373782
"7159" 1431.6 119.750117563219 36.050623695722
"7160" 1431.8 122.053513123326 39.345547145942
"7161" 1432 124.572309846929 42.8384066267541
"7162" 1432.2 125.293409354443 47.446502410071
"7163" 1432.4 126.63199876055 52.0376155657599
"7164" 1432.6 127.213103199676 57.2618057538758
"7165" 1432.8 126.723268698756 61.841383846262
"7166" 1433 125.414169716146 66.570434372574
"7167" 1433.2 123.450171041117 71.3854636007244
"7168" 1433.4 121.364307068399 76.0156445901538
"7169" 1433.6 119.681635604196 80.278934216642
"7170" 1433.8 118.553306075562 85.2091484276907
"7171" 1434 118.004629170641 90.0956061780629
"7172" 1434.2 116.35984304092 93.8334390164214
"7173" 1434.4 113.745422402895 98.0018902320046
"7174" 1434.6 112.376316314601 102.944647526565
"7175" 1434.8 109.18427561243 105.665871775862
"7176" 1435 105.354975419767 107.486913060985
"7177" 1435.2 101.18263538749 110.320552398639
"7178" 1435.4 97.7810552927609 113.747795301774
"7179" 1435.6 93.4938175020394 115.594988174894
"7180" 1435.8 88.4382834556563 116.536881542648
"7181" 1436 83.3473429677277 118.30610998466
"7182" 1436.2 78.581855321578 120.724168838502
"7183" 1436.4 74.8780481296197 122.430035169265
"7184" 1436.6 72.4970933783208 121.175888507175
"7185" 1436.8 67.9718303344155 120.629509403676
"7186" 1437 63.7640064285163 121.125339462612
"7187" 1437.2 59.9041338629479 121.31769479143
"7188" 1437.4 54.7709963452689 121.052638235972
"7189" 1437.6 49.8209497479163 121.265548971132
"7190" 1437.8 45.9328503803381 121.047580172894
"7191" 1438 44.4741981635115 118.797806958604
"7192" 1438.2 41.8748787743229 115.518906476097
"7193" 1438.4 38.3912783311563 111.560677063943
"7194" 1438.6 33.8369820194627 108.583289023956
"7195" 1438.8 29.3621370547901 106.647702032
"7196" 1439 24.497131944226 105.750056540588
"7197" 1439.2 21.1340101197991 104.277572038043
"7198" 1439.4 20.5096976091438 101.900408842997
"7199" 1439.6 18.2387930412509 97.852806646026
"7200" 1439.8 14.9353959683313 93.4245493175345
"7201" 1440 12.0767944282033 88.6211708730779
"7202" 1440.2 8.62397885205948 85.1291865010688
"7203" 1440.4 4.99522231828813 82.1611912298291
"7204" 1440.6 6.88795438556876 80.460038165147
"7205" 1440.8 9.69701294168125 77.2517719806095
"7206" 1441 11.7449805314063 72.6006090020434
"7207" 1441.2 12.0126462870504 67.6630567563955
"7208" 1441.4 10.3620767637976 62.9960802696894
"7209" 1441.6 7.79323779869023 58.8847706637681
"7210" 1441.8 5.03021445979514 55.5385913922775
"7211" 1442 2.88154092871589 55.3535497253389
"7212" 1442.2 3.23234785348644 56.8928259252739
"7213" 1442.4 3.12125572224449 58.477653877972
"7214" 1442.6 3.22595465262626 60.501604098182
"7215" 1442.8 3.35939966731415 63.5134437307614
"7216" 1443 3.18311285835626 66.5390173356667
"7217" 1443.2 3.25370445118751 66.8309923630032
"7218" 1443.4 3.23926912145858 70.4440704804487
"7219" 1443.6 3.25235212182292 73.6862504297127
"7220" 1443.8 2.14344204286459 77.3128972678886
"7221" 1444 3.40763135239156 79.1100634446337
"7222" 1444.2 5.60923131879041 82.2527915184964
"7223" 1444.4 8.20041389853273 85.4275098456778
"7224" 1444.6 10.0294541374777 89.148483866722
"7225" 1444.8 11.6796472166498 92.3936528364655
"7226" 1445 12.5401501977813 95.2718312295553
"7227" 1445.2 12.2613244706108 97.2860643485856
"7228" 1445.4 12.8380293913766 98.3511081135482
"7229" 1445.6 15.8019686251563 100.478840214947
"7230" 1445.8 19.6586800383758 101.655089699533
"7231" 1446 23.1575448105233 103.42784945401
"7232" 1446.2 26.2468688810653 105.559791028297
"7233" 1446.4 29.5614938334165 107.357135634342
"7234" 1446.6 33.3052471397445 108.944676593354
"7235" 1446.8 37.5548737038284 110.166608544415
"7236" 1447 41.8532415044896 110.163682192347
"7237" 1447.2 45.7291350572432 109.865228981276
"7238" 1447.4 50.4537471593848 109.557684085086
"7239" 1447.6 55.2899860709896 108.647270198194
"7240" 1447.8 59.3686114345729 106.431253146097
"7241" 1448 63.4415922929823 105.078688593798
"7242" 1448.2 67.1598047683652 104.189131427659
"7243" 1448.4 69.565880406678 101.206558044494
"7244" 1448.6 69.9328538787705 98.7081387829434
"7245" 1448.8 70.4963084352103 98.0896470320396
"7246" 1449 72.7025789693646 98.3280955935136
"7247" 1449.2 75.278119642678 99.3833828733198
"7248" 1449.4 78.7822559888148 100.624416821862
"7249" 1449.6 82.0369803957332 102.333071019395
"7250" 1449.8 85.0367360357537 105.327120126712
"7251" 1450 88.7503293832526 108.021787996345
"7252" 1450.2 92.5977446868754 109.473538375051
"7253" 1450.4 96.9432946401442 110.105222460297
"7254" 1450.6 101.293009775179 111.245849578253
"7255" 1450.8 100.649079983645 111.807131187415
"7256" 1451 98.7003876645167 112.488808112867
"7257" 1451.2 97.0778869786197 113.609945151594
"7258" 1451.4 94.8495729478101 115.070765329741
"7259" 1451.6 92.8876182460676 116.625488494377
"7260" 1451.8 90.8619183669876 117.500476323333
"7261" 1452 88.9844925843758 120.49218017346
"7262" 1452.2 87.8586591802386 121.506257234125
"7263" 1452.4 88.6886575780134 120.621438358579
"7264" 1452.6 89.7969027242609 121.011879657914
"7265" 1452.8 91.0563931054896 120.312643607672
"7266" 1453 92.4516239533632 119.342547806386
"7267" 1453.2 94.5392298803092 118.023929571537
"7268" 1453.4 97.6715925533148 116.910948146899
"7269" 1453.6 100.02383938086 115.55196341612
"7270" 1453.8 103.057689526949 113.082734601265
"7271" 1454 106.6030230769 111.180004884111
"7272" 1454.2 109.25093289423 108.435705782046
"7273" 1454.4 112.191012516541 104.979475560549
"7274" 1454.6 115.082028543797 101.35591545668
"7275" 1454.8 117.892017016281 98.1793393634095
"7276" 1455 120.152619957732 94.2735662804265
"7277" 1455.2 121.883601544399 90.0090570987296
"7278" 1455.4 123.621114416399 85.3725702102244
"7279" 1455.6 125.547437635242 81.1596947404006
"7280" 1455.8 126.434161485676 76.7765426368277
"7281" 1456 126.352043323345 73.4178963023503
"7282" 1456.2 127.190633727156 69.4111162860314
"7283" 1456.4 128.099399060156 65.3694334237434
"7284" 1456.6 127.175508645331 63.3126383681079
"7285" 1456.8 126.214989560126 58.9458057161841
"7286" 1457 125.560201806186 54.1132892745308
"7287" 1457.2 125.578224379176 49.257580456592
"7288" 1457.4 124.448758893876 44.147722812752
"7289" 1457.6 122.80023497552 39.4761969152447
"7290" 1457.8 121.749610170453 35.5310078741304
"7291" 1458 120.092336441244 32.994041136619
"7292" 1458.2 118.002146518321 31.2474648985933
"7293" 1458.4 115.032201923978 27.4369551133086
"7294" 1458.6 112.41721005435 23.5298918972632
"7295" 1458.8 110.235669085756 20.257580444372
"7296" 1459 109.223534758005 19.6101770009437
"7297" 1459.2 107.89273459698 19.4045629007073
"7298" 1459.4 104.732360945007 17.4169911284579
"7299" 1459.6 101.171121977854 14.0017494678986
"7300" 1459.8 98.0140236609351 10.8436204412316
"7301" 1460 93.719050075568 8.51847061338373
"7302" 1460.2 89.3670216531178 5.94902034412581
"7303" 1460.4 84.2298344730729 4.34481096661086
"7304" 1460.6 79.1039652495563 2.51254635020054
"7305" 1460.8 73.45467822126 0.98538667893423
"7306" 1461 68.0812187541285 0.222911063360851
"7307" 1461.2 62.8682936323454 0.341233791188184
"7308" 1461.4 58.146319919384 1.07247739737791
"7309" 1461.6 53.1087828312524 1.60117741165466
"7310" 1461.8 48.2448910132562 2.47646550024469
"7311" 1462 43.5781565669039 4.14586267404673
"7312" 1462.2 40.1921344038902 5.86216586931142
"7313" 1462.4 37.2514507771838 8.48484118158665
"7314" 1462.6 34.151609859242 10.6617603771434
"7315" 1462.8 31.372934807035 11.9417875400629
"7316" 1463 31.0692262195563 11.319224276222
"7317" 1463.2 32.0146476332151 10.9851193743837
"7318" 1463.4 32.3949695921959 12.9069928442393
"7319" 1463.6 32.8847002737701 15.7566855504076
"7320" 1463.8 34.742551355051 18.6382016178983
"7321" 1464 37.4278504217352 21.1472138756246
"7322" 1464.2 39.966095274678 21.7587365953741
"7323" 1464.4 42.412791366226 21.4794320399371
"7324" 1464.6 44.7636844807945 22.2181933117379
"7325" 1464.8 47.8710792938057 23.933864121374
"7326" 1465 50.0795037343878 24.8205390111193
"7327" 1465.2 51.7704874301449 24.4196076480401
"7328" 1465.4 52.3635453260313 24.0345625962333
"7329" 1465.6 52.6802521385111 24.3549813743591
"7330" 1465.8 52.7651871473125 25.7823868304407
"7331" 1466 51.8147454820767 27.969103412972
"7332" 1466.2 50.1939386498084 31.0383031012872
"7333" 1466.4 49.2185681557563 35.2665573651825
"7334" 1466.6 48.0415006768229 38.8270788202447
"7335" 1466.8 45.5174381701266 42.3679566806749
"7336" 1467 42.7024507878493 44.5813851155066
"7337" 1467.2 39.1507465023063 47.360857383002
"7338" 1467.4 35.9648748920463 48.392955154052
"7339" 1467.6 32.0249277840409 48.6709774273566
"7340" 1467.8 27.9312038860134 48.3885040585434
"7341" 1468 24.9044589401848 47.4908664643148
"7342" 1468.2 23.1203114904991 45.3728868514863
"7343" 1468.4 22.3667995128582 43.0948033305008
"7344" 1468.6 22.6508550785712 39.4004873966209
"7345" 1468.8 23.2304127757416 35.1648149782768
"7346" 1469 24.2673639192597 31.0087667681789
"7347" 1469.2 26.2008405070563 26.4415121627386
"7348" 1469.4 28.9000428812215 22.6096457503415
"7349" 1469.6 31.5543714392541 18.5879358139285
"7350" 1469.8 34.0514602102991 14.6277394645128
"7351" 1470 37.5518362898553 12.2768310192826
"7352" 1470.2 41.5841681291365 10.3850726414868
"7353" 1470.4 46.017488635842 8.08012498217197
"7354" 1470.6 50.2115297775834 5.46676292746711
"7355" 1470.8 54.5747197510706 3.35454525057197
"7356" 1471 58.8642180972317 1.18012210743423
"7357" 1471.2 61.4664228175377 0.930992577528665
"7358" 1471.4 66.1421018157142 0.898829004856178
"7359" 1471.6 68.9494672387151 1.24071126591314
"7360" 1471.8 73.2606041583663 2.40813106806197
"7361" 1472 78.2831200704137 2.28330758646701
"7362" 1472.2 80.4117132690671 3.76406807248682
"7363" 1472.4 83.0391482419504 7.67461708988373
"7364" 1472.6 87.0149080040429 10.8604918492916
"7365" 1472.8 91.4677242969604 13.5667120309204
"7366" 1473 96.4425118415274 16.3331596646627
"7367" 1473.2 101.133376071061 18.6839524498124
"7368" 1473.4 105.006855532053 21.9704491824771
"7369" 1473.6 108.831640457295 24.2608436574932
"7370" 1473.8 113.7877561917 26.0979499478198
"7371" 1474 116.021868444096 29.1139116896083
"7372" 1474.2 117.716242668977 33.3602000124983
"7373" 1474.4 119.32894364462 38.2961038686833
"7374" 1474.6 121.535192324469 42.931275502722
"7375" 1474.8 124.170247489197 47.2359882572169
"7376" 1475 125.166156500176 49.6059447855165
"7377" 1475.2 126.454533807426 53.849441860622
"7378" 1475.4 127.572542043244 59.2969291435059
"7379" 1475.6 128.064107202564 64.8289278210885
"7380" 1475.8 128.004280765047 69.4303970215264
"7381" 1476 126.476603822656 70.8872645176778
"7382" 1476.2 122.672771785956 73.6299248384006
"7383" 1476.4 119.00029070495 76.3856766165014
"7384" 1476.6 115.086187983364 79.0476278864571
"7385" 1476.8 111.61581461063 81.965021814374
"7386" 1477 108.766277675605 84.4543002552271
"7387" 1477.2 106.942429062684 87.9690148886093
"7388" 1477.4 106.655782791831 92.1879793465595
"7389" 1477.6 107.385514336737 96.3370281755395
"7390" 1477.8 108.619282862359 100.72620350925
"7391" 1478 107.347592884618 104.475160732895
"7392" 1478.2 104.471500402156 105.651710396824
"7393" 1478.4 100.442159930971 107.50289903812
"7394" 1478.6 95.8887167016007 109.801257922639
"7395" 1478.8 91.2548227020099 111.790831270728
"7396" 1479 87.0078195055637 114.056587656527
"7397" 1479.2 82.3545609725177 115.712664317105
"7398" 1479.4 77.3237588740188 117.644768237222
"7399" 1479.6 71.8660519897638 119.401084601858
"7400" 1479.8 66.3172660896205 121.182461854972
"7401" 1480 61.1777884710803 122.368951132415
"7402" 1480.2 57.9341790050056 120.67383781341
"7403" 1480.4 52.8070352573754 117.734133125643
"7404" 1480.6 48.2597018768323 115.303828966451
"7405" 1480.8 42.8593745517396 113.165853381722
"7406" 1481 37.6414016064846 111.746028653032
"7407" 1481.2 31.8469877188381 110.466112213881
"7408" 1481.4 28.5510537097656 107.628064633753
"7409" 1481.6 26.0717001702615 103.675063550617
"7410" 1481.8 22.8223040728525 98.7739192134023
"7411" 1482 21.0807967023409 93.7537270899412
"7412" 1482.2 19.2228209858062 87.441303276872
"7413" 1482.4 17.4280094531313 82.767652992872
"7414" 1482.6 15.8413533185607 77.3750132503877
"7415" 1482.8 14.4659930110283 71.8706207124836
"7416" 1483 11.6532573223302 67.0601239949067
"7417" 1483.2 7.56796682763739 63.3778831196606
"7418" 1483.4 4.71168956840379 63.1718702798334
"7419" 1483.6 5.44821366431467 64.2785844972492
"7420" 1483.8 6.95069226182606 64.4287195828871
"7421" 1484 8.03326802010307 63.8667151688018
"7422" 1484.2 9.29780531325626 62.7575058510053
"7423" 1484.4 10.9734151593949 60.4014038686083
"7424" 1484.6 12.9825382907867 56.1845736510698
"7425" 1484.8 15.8951029605258 52.4803671306894
"7426" 1485 19.2183053816671 48.572958424048
"7427" 1485.2 22.4914515865958 44.2113221197302
"7428" 1485.4 25.3137124438896 40.3759139354053
"7429" 1485.6 28.4390549427094 37.0885220965571
"7430" 1485.8 30.8522353135134 36.9070621618801
"7431" 1486 34.2227833171266 37.5940465721007
"7432" 1486.2 38.2089728236243 39.1063126003762
"7433" 1486.4 42.3399729605424 40.9257576656452
"7434" 1486.6 46.3961474346031 41.5218605751741
"7435" 1486.8 50.0792601882553 41.8589452636056
"7436" 1487 52.5732604028774 43.4767843633277
"7437" 1487.2 54.7295807823063 46.644231006122
"7438" 1487.4 56.1005181989463 50.901147473132
"7439" 1487.6 57.5678978545325 54.842592545972
"7440" 1487.8 59.62846279776 58.8769227439531
"7441" 1488 61.7071009819447 62.9428373891547
"7442" 1488.2 62.8295910956411 67.5731753060932
"7443" 1488.4 63.4800078087776 72.7393456156904
"7444" 1488.6 63.8651065718125 78.2067869778782
"7445" 1488.8 63.7856068689541 83.2573918790145
"7446" 1489 63.7561274778459 88.8608574004892
"7447" 1489.2 62.5436644099163 93.265190825212
"7448" 1489.4 60.6013664132352 95.5217986363141
"7449" 1489.6 60.3184875802563 96.1877059512148
"7450" 1489.8 62.0636371326494 97.6096937749035
"7451" 1490 65.0532030480081 99.1557211646386
"7452" 1490.2 68.7074975087488 100.655905206416
"7453" 1490.4 72.7991739239777 103.174071276543
"7454" 1490.6 76.6792595039255 104.80471299651
"7455" 1490.8 80.1435402037259 107.120427579238
"7456" 1491 84.1541040286563 109.979034409918
"7457" 1491.2 87.2745074424777 112.461096592865
"7458" 1491.4 91.6853835076214 114.839219447553
"7459" 1491.6 94.120120958093 115.284525543693
"7460" 1491.8 95.6292453763636 113.671690531362
"7461" 1492 98.7696470556763 111.232779694812
"7462" 1492.2 102.259630493444 108.239047040672
"7463" 1492.4 105.785110441775 104.776856106604
"7464" 1492.6 108.620862994041 100.800153671972
"7465" 1492.8 111.493933266748 97.2180467108798
"7466" 1493 115.184042898995 94.4806749277462
"7467" 1493.2 118.463136243414 93.4881524211978
"7468" 1493.4 117.303753742687 93.6639116150657
"7469" 1493.6 116.71302099808 91.969325327385
"7470" 1493.8 115.452645026295 88.6602641931422
"7471" 1494 114.019060807975 84.2683587844188
"7472" 1494.2 111.427313251735 80.6091645064456
"7473" 1494.4 109.310380746702 77.0030909043659
"7474" 1494.6 105.855420180696 74.374556024522
"7475" 1494.8 102.52286073479 72.9279224403284
"7476" 1495 96.3133841841963 71.367841008482
"7477" 1495.2 91.5267873516663 70.588899294482
"7478" 1495.4 87.5051761940937 71.8089167540345
"7479" 1495.6 82.6935883149063 72.4134079800032
"7480" 1495.8 77.0492722610119 72.7100700062812
"7481" 1496 72.082327418932 71.8773926465327
"7482" 1496.2 68.128099505434 69.0438539799164
"7483" 1496.4 65.5793400794255 65.4182242783566
"7484" 1496.6 63.7578428398759 60.8812107867477
"7485" 1496.8 63.2295913192445 56.7212166797367
"7486" 1497 64.0698859999621 52.7818001472826
"7487" 1497.2 64.0036237367277 47.9025927988577
"7488" 1497.4 64.8371131898033 42.7766326624426
"7489" 1497.6 64.682611025272 37.6771769853509
"7490" 1497.8 64.8563902548747 32.5066279605448
"7491" 1498 65.6323988338478 28.7771644433832
"7492" 1498.2 65.996500589429 24.8218641644871
"7493" 1498.4 65.0165752513621 21.245003617119
"7494" 1498.6 62.686841315442 17.6240156018005
"7495" 1498.8 59.6211142910242 14.1943275366229
"7496" 1499 55.5847150960009 12.2654872079137
"7497" 1499.2 50.8697703435523 10.7282697332987
"7498" 1499.4 46.1570911767926 10.3052231308508
"7499" 1499.6 41.048844178921 10.5040083157367
"7500" 1499.8 35.8956398299912 10.5903843957681
"7501" 1500 30.3373149486657 11.3798494567927
"7502" 1500.2 27.3147271580763 13.523629326842
"7503" 1500.4 25.1801183699483 17.6037800108334
"7504" 1500.6 23.4920309546971 21.7733374327373
"7505" 1500.8 21.9556081657563 26.792901424832
"7506" 1501 20.203408095124 31.394771811101
"7507" 1501.2 17.9912048108194 35.9717046010141
"7508" 1501.4 14.786289723568 40.3481673187955
"7509" 1501.6 10.8774092313582 42.4694030120489
"7510" 1501.8 8.19724900497069 42.2068730925802
"7511" 1502 9.68116682347977 42.2649748699131
"7512" 1502.2 10.3408168281013 44.2241618183126
"7513" 1502.4 12.4349302485111 47.02386039523
"7514" 1502.6 15.9023477120119 50.1850029158689
"7515" 1502.8 19.4196309154346 52.7466772124256
"7516" 1503 22.9107952776714 55.8615112526689
"7517" 1503.2 25.2466369074063 59.8773147703157
"7518" 1503.4 27.6500820644194 64.0587029305614
"7519" 1503.6 28.961111623369 68.4036363221528
"7520" 1503.8 30.2919596490272 72.109133872972
"7521" 1504 31.7116437406724 76.2551139636171
"7522" 1504.2 33.5806712622771 79.6360505086203
"7523" 1504.4 36.5683941138573 79.6964544514359
"7524" 1504.6 37.4903810962775 79.4776077634871
"7525" 1504.8 37.1307328692531 80.6104869881333
"7526" 1505 37.1883556842195 84.7973384590353
"7527" 1505.2 36.7019484889188 89.1208963476845
"7528" 1505.4 35.2219592323188 93.351523531847
"7529" 1505.6 34.1694142412763 98.188102457692
"7530" 1505.8 32.9959614591857 102.632957704913
"7531" 1506 30.7520856645706 105.651847776315
"7532" 1506.2 28.5425340347688 105.877879970109
"7533" 1506.4 27.1599124924188 105.517619427384
"7534" 1506.6 26.4173138438539 106.338791556984
"7535" 1506.8 26.2078310096178 107.166504219087
"7536" 1507 27.9385678307886 108.578115786766
"7537" 1507.2 30.9417630299926 111.677012514736
"7538" 1507.4 34.8152277350653 113.758911277608
"7539" 1507.6 38.9351945280011 116.063382257506
"7540" 1507.8 43.5167148092763 117.344875677332
"7541" 1508 48.2923577739531 118.30808579055
"7542" 1508.2 51.9181243645742 118.029879345823
"7543" 1508.4 56.3133225213038 117.592093900005
"7544" 1508.6 61.3341077381255 117.409587758187
"7545" 1508.8 65.7425183820763 118.030344385652
"7546" 1509 70.7268587513514 117.818130265033
"7547" 1509.2 75.9489004332103 117.973713217796
"7548" 1509.4 80.5805824641043 118.169542281556
"7549" 1509.6 85.8890196643835 119.592122522222
"7550" 1509.8 85.5659358852813 119.338966465172
"7551" 1510 87.4153062046752 117.207229774453
"7552" 1510.2 90.2258548249639 114.057142458318
"7553" 1510.4 93.3943001109813 110.347058054185
"7554" 1510.6 95.6030298055329 106.535997202336
"7555" 1510.8 96.9628268382438 102.625798314159
"7556" 1511 99.0872366246826 98.8066778381167
"7557" 1511.2 101.976189283715 94.4421683830239
"7558" 1511.4 104.942712056304 90.7941184446016
"7559" 1511.6 108.549142253474 87.8325444559492
"7560" 1511.8 113.522640839313 85.578334344222
"7561" 1512 118.244606163338 84.7925080443659
"7562" 1512.2 121.908932003146 85.4557967446556
"7563" 1512.4 120.665087701539 85.3244146188249
"7564" 1512.6 120.092726067952 83.4806231127271
"7565" 1512.8 119.458612292398 80.1458991712772
"7566" 1513 117.474147242625 76.799012109347
"7567" 1513.2 114.847106863226 74.0076436280512
"7568" 1513.4 111.331985433389 71.3062441127487
"7569" 1513.6 107.305150547637 68.9946153210008
"7570" 1513.8 103.009736384377 66.77762736577
"7571" 1514 98.4767038777445 64.3006250242955
"7572" 1514.2 93.7035585176706 63.4257883850005
"7573" 1514.4 88.8433331469363 62.916323411582
"7574" 1514.6 83.6882663369504 62.6052812938249
"7575" 1514.8 78.3706508657291 61.792567644671
"7576" 1515 72.7896383616657 60.6038218268776
"7577" 1515.2 67.4908256651746 58.8409218026967
"7578" 1515.4 62.1168424640003 56.4326341181279
"7579" 1515.6 56.9756518661185 54.9969111874248
"7580" 1515.8 51.5083628546468 55.2357376563399
"7581" 1516 46.8772491192524 56.6289156112508
"7582" 1516.2 42.7934792299744 58.0449084813053
"7583" 1516.4 37.9119295840793 59.1792007421835
"7584" 1516.6 33.788103726042 61.7640460618005
"7585" 1516.8 30.2161352462428 64.7403951906931
"7586" 1517 26.9556721203848 68.6150238987434
"7587" 1517.2 23.5990224486268 72.2351391502367
"7588" 1517.4 20.4794001796126 74.9551701030885
"7589" 1517.6 16.614941773263 75.7567994398263
"7590" 1517.8 14.6595207779563 74.342100119772
"7591" 1518 13.2269234444087 72.7053141815836
"7592" 1518.2 12.4653677780738 72.6538577176421
"7593" 1518.4 10.0909776931851 74.3086455717989
"7594" 1518.6 9.22865436517665 76.8874378906556
"7595" 1518.8 9.01904920549332 81.0990548156349
"7596" 1519 9.67243918522768 84.961672153972
"7597" 1519.2 11.3205247381173 89.6218342697642
"7598" 1519.4 11.8148432416308 94.4960067493448
"7599" 1519.6 12.1993631979063 98.317276958597
"7600" 1519.8 13.9571066709457 100.670330052972
"7601" 1520 17.4989487877991 101.291628801043
"7602" 1520.2 21.7642385347859 102.377270228713
"7603" 1520.4 25.3258293149963 103.843219301332
"7604" 1520.6 27.32261274086 103.257185868602
"7605" 1520.8 30.3786278950709 102.904246228691
"7606" 1521 34.5494608651933 102.766741085713
"7607" 1521.2 38.7758808024438 102.372642257109
"7608" 1521.4 42.1049652352267 101.809486597155
"7609" 1521.6 45.0358871945199 100.882768702245
"7610" 1521.8 48.3951154866705 98.7025749135577
"7611" 1522 51.8832463773801 97.736703796763
"7612" 1522.2 55.2164193535563 97.990770556812
"7613" 1522.4 57.4348858195329 98.5644897915304
"7614" 1522.6 61.0902981377196 98.9295964573663
"7615" 1522.8 64.6174778708323 97.6734158059156
"7616" 1523 67.8279067527914 96.600184159999
"7617" 1523.2 70.4288625310451 97.7805524596757
"7618" 1523.4 71.7385330506319 100.377435302789
"7619" 1523.6 73.6950860144094 103.102468738035
"7620" 1523.8 74.7132292937147 103.637727058686
"7621" 1524 77.1569666457042 102.310020144999
"7622" 1524.2 79.5356772243801 99.8235700305391
"7623" 1524.4 82.7476814894896 97.1272271177636
"7624" 1524.6 85.655616674722 93.8614228775246
"7625" 1524.8 88.8175050795773 90.2434436006562
"7626" 1525 91.614485444639 86.8955964094202
"7627" 1525.2 95.155536569777 83.0635613106616
"7628" 1525.4 98.5339790037739 80.2345650856778
"7629" 1525.6 102.264498879156 76.7945863041538
"7630" 1525.8 105.937743628509 73.8197509703837
"7631" 1526 109.555842711647 69.7660672108277
"7632" 1526.2 112.908810886034 66.3907708813588
"7633" 1526.4 116.334133588281 62.2687532135777
"7634" 1526.6 119.383017014399 58.5880646193645
"7635" 1526.8 121.708082432464 55.2620226996643
"7636" 1527 122.347107856592 52.3400351243975
"7637" 1527.2 120.774199709308 48.8667720229114
"7638" 1527.4 118.642145835248 45.733743523074
"7639" 1527.6 115.460234251968 43.181603718566
"7640" 1527.8 111.670810183065 40.1685895499114
"7641" 1528 107.363387751922 37.3680684824107
"7642" 1528.2 102.774970390758 34.9455474048652
"7643" 1528.4 96.8774613818394 33.0167999655759
"7644" 1528.6 91.5069038394931 32.9994270081193
"7645" 1528.8 86.542593672095 34.4192177079822
"7646" 1529 81.7409120519504 35.7661572364426
"7647" 1529.2 76.342217416137 37.2789548601066
"7648" 1529.4 71.2255261993848 39.0523312293148
"7649" 1529.6 65.6873066014676 41.6777427286984
"7650" 1529.8 60.9056897954255 44.4354818574816
"7651" 1530 55.3945662085174 46.7430412050275
"7652" 1530.2 49.9760492306971 47.2717559889822
"7653" 1530.4 45.5251504643246 46.7138344612591
"7654" 1530.6 41.5663931272706 44.5420156898863
"7655" 1530.8 36.9719566503582 42.7090773855874
"7656" 1531 34.8065567697889 40.2612805629822
"7657" 1531.2 32.775479497842 36.6524489009434
"7658" 1531.4 31.3920376414159 33.7587374987604
"7659" 1531.6 31.1919685502472 33.8701770038811
"7660" 1531.8 30.9416123642839 35.0707315927379
"7661" 1532 29.601536042651 36.8900358848878
"7662" 1532.2 28.1107901651959 39.5298324158036
"7663" 1532.4 25.8819371419681 42.7265783608829
"7664" 1532.6 23.3810715023763 46.196339520572
"7665" 1532.8 21.1070910753601 50.4185061120885
"7666" 1533 19.3794792806923 54.4089548907555
"7667" 1533.2 16.9080658590363 59.294244441482
"7668" 1533.4 14.3089970066562 63.6989975546282
"7669" 1533.6 11.9308643495199 67.8092182497295
"7670" 1533.8 9.90369348151708 71.8508250227967
"7671" 1534 9.70789521562685 75.5990982190308
"7672" 1534.2 10.3398773379611 78.8472963420451
"7673" 1534.4 10.8075776353916 82.9532244012073
"7674" 1534.6 12.4582188284733 86.5464702346915
"7675" 1534.8 14.6516709777376 89.4964413571813
"7676" 1535 16.8636768517727 93.2294804379582
"7677" 1535.2 19.0622166055272 97.3011977469881
"7678" 1535.4 19.8802848848848 100.483013116986
"7679" 1535.6 19.1502553957831 102.462671061554
"7680" 1535.8 19.0927151415476 101.945988222276
"7681" 1536 20.7664238157163 101.194817473732
"7682" 1536.2 23.572387186766 100.724159358411
"7683" 1536.4 26.7728465006502 100.255832956165
"7684" 1536.6 28.3756265394155 99.3432441698609
"7685" 1536.8 31.8491539357259 98.5372786926935
"7686" 1537 36.5545145364155 98.0546245442312
"7687" 1537.2 40.2837775658746 96.6201988405072
"7688" 1537.4 43.7679993829874 94.8872779338811
"7689" 1537.6 47.6424132554525 92.1452457386386
"7690" 1537.8 50.4554900582286 89.5524230186105
"7691" 1538 55.0216839250563 86.6537066549386
"7692" 1538.2 58.6004883554896 85.8358178552386
"7693" 1538.4 62.3437360366563 84.6328797275915
"7694" 1538.6 66.3470864772931 83.196070935572
"7695" 1538.8 70.247454406428 83.0326625107872
"7696" 1539 74.3147300660595 84.1199125598107
"7697" 1539.2 78.8306063034821 85.7070639439607
"7698" 1539.4 83.6530432070102 87.9388632368821
"7699" 1539.6 87.1368808359246 91.0396340239842
"7700" 1539.8 90.1806530790773 94.8299754034851
"7701" 1540 92.1674669114313 97.976489958722
"7702" 1540.2 93.7806035845057 101.344474387779
"7703" 1540.4 97.2013777381563 104.21934549796
"7704" 1540.6 100.620569564145 107.674767171111
"7705" 1540.8 102.807946586598 109.205478213739
"7706" 1541 102.545280194668 107.629479862158
"7707" 1541.2 104.050365247839 105.654290450679
"7708" 1541.4 106.154277438308 103.334179247896
"7709" 1541.6 108.500900976869 100.610286629185
"7710" 1541.8 110.711987467191 97.3441594006616
"7711" 1542 111.824649799238 94.0704595614836
"7712" 1542.2 112.70858519388 91.7975571957996
"7713" 1542.4 114.802145828965 88.7969933237911
"7714" 1542.6 117.527861764986 86.931096454202
"7715" 1542.8 120.774004954404 85.9154258697938
"7716" 1543 120.928250838364 87.1069753233878
"7717" 1543.2 119.086492662308 87.6801000548508
"7718" 1543.4 118.309926958136 89.2741299930314
"7719" 1543.6 117.980793461627 92.8121827617367
"7720" 1543.8 117.692570246769 96.4238413540688
"7721" 1544 116.737070192997 97.7962561046847
"7722" 1544.2 114.670677301572 98.7040127674439
"7723" 1544.4 113.554461312192 101.921642043333
"7724" 1544.6 112.809061711267 103.74763065149
"7725" 1544.8 112.815618459702 103.577030301751
"7726" 1545 112.015347564048 102.667736817586
"7727" 1545.2 109.805217761072 103.099439454261
"7728" 1545.4 107.599224696748 105.407183940959
"7729" 1545.6 106.198647535941 108.67338099639
"7730" 1545.8 105.328019644583 111.216124274423
"7731" 1546 105.607878573663 110.440821898491
"7732" 1546.2 105.026667193933 109.168652480932
"7733" 1546.4 103.432911450156 108.878067743083
"7734" 1546.6 100.608074631915 109.518669964815
"7735" 1546.8 97.739218445442 112.029896715472
"7736" 1547 94.9572837525848 115.052932415043
"7737" 1547.2 92.64094572654 117.46135463596
"7738" 1547.4 90.6319897887587 117.67878828196
"7739" 1547.6 87.5533465084221 118.380572356301
"7740" 1547.8 84.0226576144188 119.699227007897
"7741" 1548 79.5869091122363 122.002947127052
"7742" 1548.2 77.3115039720528 123.801317617558
"7743" 1548.4 78.0591089504321 123.470043555282
"7744" 1548.6 78.6763109752033 123.508595640113
"7745" 1548.8 79.5578786740599 122.694985223321
"7746" 1549 80.1435402037259 123.350023291187
"7747" 1549.2 81.7727008969996 123.267460458912
"7748" 1549.4 82.8634157234819 123.566083882891
"7749" 1549.6 84.5859086744606 123.571498669831
"7750" 1549.8 86.7957324500476 123.321729315885
"7751" 1550 88.6284901532609 122.474659737111
"7752" 1550.2 90.783395211635 121.877156326855
"7753" 1550.4 93.4457659027991 120.686350168079
"7754" 1550.6 96.4224360241563 119.166285410502
"7755" 1550.8 99.2632822752151 117.162511676054
"7756" 1551 102.401698840145 115.073375419983
"7757" 1551.2 105.250442116156 113.341115267372
"7758" 1551.4 107.895402835783 111.015551933285
"7759" 1551.6 109.693294855267 109.104057005787
"7760" 1551.8 111.832343185457 105.797580933478
"7761" 1552 114.475555748627 101.49661920449
"7762" 1552.2 116.927434660277 98.3178119460379
"7763" 1552.4 119.313784353952 94.6481038083393
"7764" 1552.6 121.09848958503 90.624715071193
"7765" 1552.8 120.970784140866 86.132681197352
"7766" 1553 119.905939024289 82.2963137720536
"7767" 1553.2 118.104278633346 78.203054548832
"7768" 1553.4 115.964709025392 74.6330577600014
"7769" 1553.6 113.364418303656 72.3191426684131
"7770" 1553.8 110.533264766233 70.0019966722797
"7771" 1554 107.548569833262 67.7587943324431
"7772" 1554.2 104.677762226736 66.6504753507196
"7773" 1554.4 102.230133803539 66.6107217741484
"7774" 1554.6 99.6324958244826 68.0477044448878
"7775" 1554.8 96.8859063439863 69.739852826222
"7776" 1555 93.2625023699398 70.0480166228689
"7777" 1555.2 89.1297929364521 70.9857621493801
"7778" 1555.4 84.7579805594593 72.1248700692144
"7779" 1555.6 80.796393155429 72.3215725222447
"7780" 1555.8 76.926423701637 70.7322545291547
"7781" 1556 73.2435603419636 67.7344352253848
"7782" 1556.2 70.3278886051563 63.496634988512
"7783" 1556.4 67.7581089318665 59.1194921438692
"7784" 1556.6 66.9295644607445 55.2167900360308
"7785" 1556.8 67.4280659867008 52.0815912230809
"7786" 1557 66.648200404125 48.6313437744407
"7787" 1557.2 63.7921967000706 46.871422339372
"7788" 1557.4 60.3999879632951 45.0661527929442
"7789" 1557.6 55.833748861474 44.8583069314766
"7790" 1557.8 52.3240471023261 45.9508993955946
"7791" 1558 49.7557439981468 49.5185994158493
"7792" 1558.2 48.3152953604832 53.3783319201354
"7793" 1558.4 47.5608591877096 58.5142061590496
"7794" 1558.6 47.3967983511767 63.7884996797169
"7795" 1558.8 47.3450083489247 69.6055878728878
"7796" 1559 46.2421908696299 75.3410587038667
"7797" 1559.2 44.2497399590826 80.7362549966246
"7798" 1559.4 41.0150819993668 84.6391629530877
"7799" 1559.6 37.2051625393835 87.5360155080061
"7800" 1559.8 32.6900879137945 89.6712310985464
"7801" 1560 27.8274283446619 91.9473498100506
"7802" 1560.2 22.9731007796688 92.5677134321345
"7803" 1560.4 19.5884908459896 92.9350060875553
"7804" 1560.6 16.472450100498 94.6475001335416
"7805" 1560.8 15.3100054373668 96.4596034630378
"7806" 1561 15.7432812357453 98.7140837392733
"7807" 1561.2 16.842335982896 101.829850595273
"7808" 1561.4 19.6333881808938 104.188550127872
"7809" 1561.6 22.497871435887 106.896870548857
"7810" 1561.8 26.2141515363461 109.526272873111
"7811" 1562 30.1637064770313 111.906158578613
"7812" 1562.2 33.606350659442 113.235401749043
"7813" 1562.4 37.1887016498931 114.144655140761
"7814" 1562.6 41.1236598122969 114.334265952722
"7815" 1562.8 44.5021309325365 114.135416395451
"7816" 1563 48.2119357868947 114.725234774557
"7817" 1563.2 52.5138302762867 115.780670403537
"7818" 1563.4 57.0457868789357 115.594318725369
"7819" 1563.6 61.5599259369438 115.385837266622
"7820" 1563.8 66.3033564161562 115.675776682389
"7821" 1564 71.4038018476188 115.814255209322
"7822" 1564.2 76.3841604315063 116.714906566134
"7823" 1564.4 79.9053310432017 118.653851821267
"7824" 1564.6 81.2009985305798 120.012521947278
"7825" 1564.8 80.1765769430873 119.369407865489
"7826" 1565 80.4760729072689 117.73390769393
"7827" 1565.2 82.6730898487483 115.205450764432
"7828" 1565.4 84.7909415110482 112.394806347256
"7829" 1565.6 87.0156329641146 108.75725965318
"7830" 1565.8 89.0651714789097 105.29240657052
"7831" 1566 88.9604001842432 101.934699211929
"7832" 1566.2 87.7741857123101 98.4183895849335
"7833" 1566.4 86.4416587610358 94.7234698187792
"7834" 1566.6 85.6392549472165 90.6035250905142
"7835" 1566.8 84.7754027767277 86.2830911330791
"7836" 1567 85.3471383205011 82.5218834520754
"7837" 1567.2 87.6030848400896 79.8422941114053
"7838" 1567.4 89.681890895087 76.8727609226155
"7839" 1567.6 91.6036887542151 73.6211972001484
"7840" 1567.8 94.8153960802242 70.6974595692826
"7841" 1568 97.0741248838889 67.5216042075165
"7842" 1568.2 97.2474441836079 66.1121202469075
"7843" 1568.4 97.3727449152363 65.677671787712
"7844" 1568.6 97.5159503534255 65.4893776080008
"7845" 1568.8 97.6891998216714 62.8680526296083
"7846" 1569 96.7125520706971 59.6235460252679
"7847" 1569.2 95.0876475530786 56.169818476137
"7848" 1569.4 92.2076672449384 53.1844492933977
"7849" 1569.6 88.7339928100451 51.2832616583886
"7850" 1569.8 85.8536132228381 49.273159290872
"7851" 1570 83.7523525590481 46.8286156325666
"7852" 1570.2 80.6870497330092 43.8648600570014
"7853" 1570.4 76.8239685596468 41.9055464375097
"7854" 1570.6 72.1231637936134 40.8884081266005
"7855" 1570.8 68.2595336655543 40.6098905484186
"7856" 1571 63.9877524426467 41.990054264972
"7857" 1571.2 59.1617591349663 42.286052116292
"7858" 1571.4 53.8454819369163 42.831311316092
"7859" 1571.6 49.0998362634281 43.2870300314865
"7860" 1571.8 44.0790953021959 45.3449022411106
"7861" 1572 39.9083600503277 48.7705564230291
"7862" 1572.2 36.8758125212454 52.8296837602888
"7863" 1572.4 34.4069914640462 57.490994373572
"7864" 1572.6 32.8981164522188 62.2019689480345
"7865" 1572.8 33.6016154514541 67.214507216206
"7866" 1573 34.0739524482414 73.205729122823
"7867" 1573.2 33.9504638855802 78.2870447858198
"7868" 1573.4 35.7419148471192 83.067208973009
"7869" 1573.6 38.4045557467358 86.0091127163583
"7870" 1573.8 41.4583613300313 89.5586084812902
"7871" 1574 44.8824592811562 93.0856347737027
"7872" 1574.2 47.9722614133563 97.019689886692
"7873" 1574.4 51.7348885622867 100.438905340842
"7874" 1574.6 54.9288101053101 102.767480821433
"7875" 1574.8 57.495582576468 106.095945714556
"7876" 1575 60.4343789084368 109.245021766435
"7877" 1575.2 62.501124944622 112.767045894588
"7878" 1575.4 63.0085224994666 116.217827597351
"7879" 1575.6 61.1728584602322 116.226157615681
"7880" 1575.8 59.4512024767416 115.41006045407
"7881" 1576 55.6162761000763 117.682417086732
"7882" 1576.2 52.3833794900451 120.36505388349
"7883" 1576.4 50.0050177416984 120.869633857382
"7884" 1576.6 48.7719749063963 119.712858487892
"7885" 1576.8 46.5312192424563 119.129625879534
"7886" 1577 42.4634672916879 119.879295654124
"7887" 1577.2 40.7823335924854 119.800415480554
"7888" 1577.4 42.3382329917294 118.673066292594
"7889" 1577.6 43.505645637551 118.777308492446
"7890" 1577.8 44.4280766146563 118.836090858634
"7891" 1578 46.228063548359 119.557912244242
"7892" 1578.2 48.8412975906623 121.545342332177
"7893" 1578.4 51.3111325627488 121.932553875861
"7894" 1578.6 54.2993082164777 122.554882970115
"7895" 1578.8 56.7722795563251 123.743527793427
"7896" 1579 59.7684146957068 124.890457804388
"7897" 1579.2 63.0942332498641 124.553499871927
"7898" 1579.4 67.0680708842384 123.522843808451
"7899" 1579.6 71.125376550442 121.697119773151
"7900" 1579.8 74.8617288379255 119.599612346395
"7901" 1580 78.792022863621 116.83428486931
"7902" 1580.2 82.7909560291563 114.490793797149
"7903" 1580.4 87.0412684251128 113.251932085624
"7904" 1580.6 90.8131057544368 113.220474294594
"7905" 1580.8 94.8242625075011 114.556980609455
"7906" 1581 96.250344250133 115.400782078577
"7907" 1581.2 95.6963854141933 114.455675077898
"7908" 1581.4 97.1614320092332 112.64905551378
"7909" 1581.6 99.4035709789711 110.363826938305
"7910" 1581.8 102.094105379219 107.966417440772
"7911" 1582 104.37071627688 105.253445444775
"7912" 1582.2 107.22140069552 102.474372550764
"7913" 1582.4 109.749329836118 99.8414561778181
"7914" 1582.6 112.511291664513 96.8127139455434
"7915" 1582.8 114.885011968752 92.8325743314294
"7916" 1583 115.608109110287 88.9424594278741
"7917" 1583.2 115.121136853388 84.4628761441299
"7918" 1583.4 113.441893689189 80.9957699864559
"7919" 1583.6 110.105058656944 77.7348240296387
"7920" 1583.8 106.240186538235 75.6657868806254
"7921" 1584 102.154842035923 73.8472578593894
"7922" 1584.2 98.7592611661562 71.2570875968166
"7923" 1584.4 94.6023345934236 69.7967309959324
"7924" 1584.6 90.2710874885974 68.4931642496484
"7925" 1584.8 85.4082001881963 67.850919169772
"7926" 1585 81.0788267171959 69.0447823116254
"7927" 1585.2 76.4875781784863 70.7277097329331
"7928" 1585.4 72.3433057583698 73.02672217037
"7929" 1585.6 69.4251897964086 75.3753505304299
"7930" 1585.8 68.9322847009062 76.1625157550831
"7931" 1586 67.9320527272472 75.9881062467296
"7932" 1586.2 63.9266844207998 75.9704225014472
"7933" 1586.4 60.0428329639912 75.0383580531273
"7934" 1586.6 55.846313566512 73.7693782313374
"7935" 1586.8 51.0217818245207 71.6735574316542
"7936" 1587 45.9784702184832 70.234181221645
"7937" 1587.2 40.9938172354086 70.1484332346168
"7938" 1587.4 36.2529335297428 68.912227255097
"7939" 1587.6 31.2914747269453 68.141771718027
"7940" 1587.8 26.8650462118319 67.5898684331882
"7941" 1588 24.8265647687848 68.5927684212005
"7942" 1588.2 22.6044741760592 71.9566226312341
"7943" 1588.4 21.0916187340032 76.1283671387475
"7944" 1588.6 20.6168555935629 80.8515419744225
"7945" 1588.8 20.0861480521563 85.1703172559362
"7946" 1589 20.0621806148024 90.1106766121566
"7947" 1589.2 21.1224187252455 94.8954972863827
"7948" 1589.4 23.8726702729896 97.392283673222
"7949" 1589.6 26.6216590184002 99.0142873032891
"7950" 1589.8 29.3255229609876 99.8100530595985
"7951" 1590 32.0406123570151 100.071614068878
"7952" 1590.2 33.6947179967445 100.268640502419
"7953" 1590.4 34.8015770588069 100.518608474141
"7954" 1590.6 37.6978302199124 100.505675706923
"7955" 1590.8 40.7078712208446 99.5103475871018
"7956" 1591 42.1509703373963 98.800869939372
"7957" 1591.2 42.7793166533563 97.731123318812
"7958" 1591.4 42.0463125276178 98.0189322957027
"7959" 1591.6 41.3256478017042 98.3512889683692
"7960" 1591.8 39.6090604474098 98.3755604495213
"7961" 1592 38.2275876811128 98.2319038178415
"7962" 1592.2 37.4439167871022 97.3738627543098
"7963" 1592.4 35.1389437720524 97.6135739328811
"7964" 1592.6 32.0383511052861 98.2357156914655
"7965" 1592.8 29.2672110592416 99.2707681115573
"7966" 1593 26.3825935736562 101.453908324793
"7967" 1593.2 25.0693777353101 103.566395399895
"7968" 1593.4 25.9065736373229 104.170158448514
"7969" 1593.6 27.8502748767666 106.450010130011
"7970" 1593.8 30.1782262238931 109.634992586025
"7971" 1594 33.7052638929658 112.892296470258
"7972" 1594.2 37.1569553074332 115.516160207233
"7973" 1594.4 41.2577838386763 118.103045612292
"7974" 1594.6 45.3595219774816 120.832094497671
"7975" 1594.8 50.0184083059855 121.50385447274
"7976" 1595 54.793565280242 121.113840799215
"7977" 1595.2 59.5466271545653 119.831116002654
"7978" 1595.4 64.3181369089479 118.553533570222
"7979" 1595.6 68.0214118416238 116.621774979712
"7980" 1595.8 71.0374724953069 113.940793682808
"7981" 1596 74.4407008550763 111.040640738692
"7982" 1596.2 77.5278363399671 107.95273332958
"7983" 1596.4 79.2285959237963 103.770518074692
"7984" 1596.6 80.4157323519591 100.262574179211
"7985" 1596.8 79.2182100342763 95.238509834012
"7986" 1597 77.4832834198074 91.8287377682859
"7987" 1597.2 74.4735895052229 89.9166069458053
"7988" 1597.4 70.8918099501875 87.9070455100345
"7989" 1597.6 66.8923456770931 86.9308914695404
"7990" 1597.8 62.2442966689116 86.6756201452379
"7991" 1598 57.2186536229517 86.9385318069265
"7992" 1598.2 53.3355814396394 88.3939752495562
"7993" 1598.4 49.0087849895994 89.7356406890174
"7994" 1598.6 44.7453422004147 91.452853103972
"7995" 1598.8 40.7937973526502 93.1608939708153
"7996" 1599 36.8704873657277 95.5886626806862
"7997" 1599.2 33.6214624034525 99.1509128824534
"7998" 1599.4 31.5950118765063 101.963697857259
"7999" 1599.6 29.5042615032472 101.85223079218
"8000" 1599.8 25.5582135930063 100.361998957847
"8001" 1600 22.8448999559062 98.3288683531505
"8002" 1600.2 21.5417953801938 94.8948018027095
"8003" 1600.4 19.3818993792247 90.7165931277254
"8004" 1600.6 17.0876916952527 86.4741955223214
"8005" 1600.8 14.8877370345142 82.0686552968878
"8006" 1601 11.7262937983684 78.3367335359114
"8007" 1601.2 7.98964143474449 74.6826962025602
"8008" 1601.4 4.33879272826203 71.3426751992604
"8009" 1601.6 3.27955326104198 70.9184658244291
"8010" 1601.8 3.20058444820297 71.4078436694019
"8011" 1602 3.36857517121341 71.6788613071434
"8012" 1602.2 4.63981416680574 71.9512041096524
"8013" 1602.4 5.98014034632867 71.1063583331099
"8014" 1602.6 8.4905384460199 69.2839948913242
"8015" 1602.8 10.5252666916079 66.8114926460365
"8016" 1603 13.1645735826454 63.3347505801241
"8017" 1603.2 14.9160294229695 59.4049654422577
"8018" 1603.4 15.2462068404484 55.0220117048147
"8019" 1603.6 15.1017962979652 50.5015241173877
"8020" 1603.8 14.4837595706947 46.4925085678731
"8021" 1604 12.9512025584552 44.3951371860338
"8022" 1604.2 11.8845724324184 44.1869724000885
"8023" 1604.4 10.5896109875488 44.5816734255701
"8024" 1604.6 9.88126261633897 45.836078977847
"8025" 1604.8 7.41484868480972 47.7087204128037
"8026" 1605 6.62433852951269 49.7524783752789
"8027" 1605.2 7.1424570173903 53.5788839142166
"8028" 1605.4 8.95507095909626 56.969103425192
"8029" 1605.6 11.145251856678 60.8243569040263
"8030" 1605.8 12.8583888848826 64.6285602897509
"8031" 1606 14.4301657177229 68.7380472329386
"8032" 1606.2 14.7678563496735 73.1074327363168
"8033" 1606.4 14.0376187187466 77.5445203311045
"8034" 1606.6 12.9198842833563 80.1536162408896
"8035" 1606.8 11.3230537696563 82.9014277654937
"8036" 1607 11.0238261600099 83.8486721032769
"8037" 1607.2 12.3409889640881 83.3315005744833
"8038" 1607.4 15.2177623396563 82.3085745784507
"8039" 1607.6 19.0694241307247 80.9740372040562
"8040" 1607.8 23.2884639874896 78.1439651319417
"8041" 1608 27.2461173424593 75.0478685212447
"8042" 1608.2 31.0600621993916 71.421832360619
"8043" 1608.4 34.0989849279687 67.1839503271595
"8044" 1608.6 37.5930558816612 63.6268956375165
"8045" 1608.8 39.7283277680738 60.2349570918586
"8046" 1609 39.0170573485832 57.1444090716124
"8047" 1609.2 36.4399899970957 53.7095864165174
"8048" 1609.4 33.0314174895848 50.8069326182005
"8049" 1609.6 27.9137486095092 49.8138364805896
"8050" 1609.8 22.6590161377926 49.6929223256386
"8051" 1610 18.1085436035058 51.3146672102341
"8052" 1610.2 14.6488294210974 55.1327865178543
"8053" 1610.4 13.5728694648797 59.1972081917911
"8054" 1610.6 13.8405370802647 63.6127254584177
"8055" 1610.8 14.3922534579715 68.406338478885
"8056" 1611 16.0659433171229 73.6323976692386
"8057" 1611.2 18.6256323384063 77.9864748853089
"8058" 1611.4 21.6916334737896 81.6857895012053
"8059" 1611.6 25.4144408404754 84.5252438177592
"8060" 1611.8 29.7607698723158 86.2778626742592
"8061" 1612 33.7003182312896 88.492874590772
"8062" 1612.2 36.8590743003211 90.3272395282467
"8063" 1612.4 40.6058277389818 92.2091511634952
"8064" 1612.6 42.7372031379246 94.9818390399598
"8065" 1612.8 45.0013118900999 98.91862544731
"8066" 1613 45.2757484798916 102.461132326825
"8067" 1613.2 44.7300576414606 106.450303351059
"8068" 1613.4 44.0156957072445 111.229954121928
"8069" 1613.6 43.7971338263163 115.781799304572
"8070" 1613.8 42.6267739010313 118.399368022659
"8071" 1614 42.4076965439688 117.055693566009
"8072" 1614.2 42.3782299988668 116.799206508209
"8073" 1614.4 42.5551799934945 115.96660704456
"8074" 1614.6 44.063290530283 115.490336137409
"8075" 1614.8 46.3446832004194 114.84160299013
"8076" 1615 49.7230256467277 113.967977884829
"8077" 1615.2 53.5295636089759 112.267197264956
"8078" 1615.4 57.8465647347344 111.115045900331
"8079" 1615.6 61.7759862662408 109.895121008676
"8080" 1615.8 66.0707557654479 108.573342859597
"8081" 1616 71.0456277559134 107.576946583772
"8082" 1616.2 76.1158582855729 107.215604177555
"8083" 1616.4 81.1941255154562 107.871831661215
"8084" 1616.6 85.3892830322848 108.800997848629
"8085" 1616.8 88.5281613457332 107.755703720703
"8086" 1617 91.4620919148646 105.554943717847
"8087" 1617.2 95.1832105700654 104.462191340388
"8088" 1617.4 99.264645968692 105.330070663508
"8089" 1617.6 101.15428310288 107.228661150731
"8090" 1617.8 100.122409165656 107.271710121425
"8091" 1618 100.059061496144 106.088510971237
"8092" 1618.2 101.624997348527 105.497845366898
"8093" 1618.4 104.822505001675 104.185184330342
"8094" 1618.6 107.642905952013 102.886604691615
"8095" 1618.8 110.673315454385 101.081698869803
"8096" 1619 113.015606492167 98.3434913432028
"8097" 1619.2 115.530849945719 94.4793662219095
"8098" 1619.4 117.93076539236 90.3758469585944
"8099" 1619.6 119.578599353711 86.0581033124571
"8100" 1619.8 121.033846947308 81.3423470182144
"8101" 1620 122.851928380176 77.030747269262
"8102" 1620.2 124.16229910436 72.2773746853495
"8103" 1620.4 123.572971436878 68.8434675806008
"8104" 1620.6 121.392737670373 66.8198251895905
"8105" 1620.8 118.312989192597 63.9913393437367
"8106" 1621 114.560650221585 61.5788486951046
"8107" 1621.2 109.649320080331 60.514498230438
"8108" 1621.4 105.358010257613 59.9984448434005
"8109" 1621.6 100.962444347421 59.5582445890602
"8110" 1621.8 97.1030265116411 59.9686584719417
"8111" 1622 94.2141740776708 61.1195015034477
"8112" 1622.2 92.0021308607291 63.5130457022924
"8113" 1622.4 90.0622697355324 66.8161415533756
"8114" 1622.6 87.7836014912705 70.5104487361434
"8115" 1622.8 84.8843618855313 74.1326347037316
"8116" 1623 81.1551784297563 76.201174343852
"8117" 1623.2 76.3781834035028 77.7365378727938
"8118" 1623.4 71.938512878375 78.3609525254407
"8119" 1623.6 67.4128799228676 78.5441025343328
"8120" 1623.8 63.3062854403848 76.7085992318291
"8121" 1624 59.1269952547674 74.1718869304164
"8122" 1624.2 55.0813551481012 70.7394351404032
"8123" 1624.4 51.6700300028355 67.2285006492455
"8124" 1624.6 48.0402278962445 63.6744169797073
"8125" 1624.8 43.7177559564134 61.5303635476005
"8126" 1625 38.4353693715713 61.2284448994248
"8127" 1625.2 33.865997897442 62.5615340070863
"8128" 1625.4 29.9031046535974 66.6221767993543
"8129" 1625.6 28.1295679249824 71.3146697697437
"8130" 1625.8 27.2804187140439 76.5260543036686
"8131" 1626 27.9113786042942 81.5012012061444
"8132" 1626.2 28.9814700947488 86.5532135572683
"8133" 1626.4 30.7716305390793 90.6888910383181
"8134" 1626.6 33.4018408658049 94.263359017999
"8135" 1626.8 36.6544488337238 97.5791244221882
"8136" 1627 40.0218629857963 100.659944163452
"8137" 1627.2 44.0433554022538 102.505276082496
"8138" 1627.4 48.5832754331693 103.597262554063
"8139" 1627.6 52.9796064810081 103.420667462898
"8140" 1627.8 56.47766470417 102.539434485424
"8141" 1628 60.7121689330076 102.052776157999
"8142" 1628.2 64.8547981409984 101.620092318288
"8143" 1628.4 69.1739008807118 102.208980352231
"8144" 1628.6 73.2053909368739 103.26985710636
"8145" 1628.8 76.4733764301446 106.0308378561
"8146" 1629 79.7676885016938 109.378249297397
"8147" 1629.2 82.4378357854763 113.174941035052
"8148" 1629.4 82.5724723776684 116.559474446679
"8149" 1629.6 81.7764084880822 116.633826907787
"8150" 1629.8 82.1165064963026 115.42905903246
"8151" 1630 84.5098207447163 113.683849621532
"8152" 1630.2 87.6148307865705 111.471655153772
"8153" 1630.4 89.3837380722867 108.533125760233
"8154" 1630.6 91.2330000106157 105.526435152864
"8155" 1630.8 93.4145948273249 102.320497740261
"8156" 1631 95.0616921657488 97.9921168758238
"8157" 1631.2 96.1243225286748 94.232040207009
"8158" 1631.4 96.5872121559639 90.0198000788566
"8159" 1631.6 96.1802041496806 85.7105327855207
"8160" 1631.8 96.0502749830229 80.8938654253053
"8161" 1632 95.2372720184466 76.6320212445849
"8162" 1632.2 95.2861447609501 72.5735544481575
"8163" 1632.4 96.8276430773987 69.9926154783659
"8164" 1632.6 99.3638683060706 67.1535808734291
"8165" 1632.8 101.627513832661 65.1071515809252
"8166" 1633 103.339288647993 61.4598522028854
"8167" 1633.2 103.476185989823 57.9190189113659
"8168" 1633.4 102.56065901 54.4571786770657
"8169" 1633.6 101.046447865597 50.4400445251778
"8170" 1633.8 98.5780222525028 46.3552127810512
"8171" 1634 95.6472755806126 43.2114046223603
"8172" 1634.2 91.4981361787206 42.2561284148036
"8173" 1634.4 87.1864128438706 42.1272963764863
"8174" 1634.6 82.1952947184504 42.8262711050014
"8175" 1634.8 78.3744321361854 44.5386305525254
"8176" 1635 75.1077582137926 47.4709714162083
"8177" 1635.2 71.5034474304131 50.7763738738068
"8178" 1635.4 68.2776552258544 54.6037660770569
"8179" 1635.6 64.2499993596792 58.5121941068802
"8180" 1635.8 60.2817244432871 61.944065835757
"8181" 1636 56.8670339379848 65.4139443788291
"8182" 1636.2 51.8785098606007 67.2840227001386
"8183" 1636.4 46.8173305258678 68.5040318376643
"8184" 1636.6 41.811203380242 68.4258523396291
"8185" 1636.8 37.5431782406796 66.8907097111122
"8186" 1637 32.6292935962871 65.6786181654953
"8187" 1637.2 27.3499685987291 63.4071701295156
"8188" 1637.4 23.3094830496134 62.268503552772
"8189" 1637.6 20.1294225918229 62.7697014030932
"8190" 1637.8 16.9511004606612 65.3428810965759
"8191" 1638 16.084525913568 68.4778908827073
"8192" 1638.2 16.58496732725 71.8373156706907
"8193" 1638.4 17.5260896140709 76.0022592281061
"8194" 1638.6 19.6923497411896 79.327327089372
"8195" 1638.8 23.0694145135068 81.8646427275184
"8196" 1639 26.1737468822215 83.5618348708415
"8197" 1639.2 29.7768530317047 85.9290675084558
"8198" 1639.4 32.5629615064033 88.8136152965367
"8199" 1639.6 34.5375666934721 92.816001103472
"8200" 1639.8 35.3653893652332 96.7196974624797
"8201" 1640 35.5080313897831 100.689706712524
"8202" 1640.2 35.3843342146121 104.053380830443
"8203" 1640.4 35.6223839571719 107.621979151613
"8204" 1640.6 38.5253584622546 109.872909209628
"8205" 1640.8 41.6831073553891 110.003403375054
"8206" 1641 46.0586225159772 110.08351126345
"8207" 1641.2 49.8716808236486 109.482357853403
"8208" 1641.4 53.8992997280653 108.607274032745
"8209" 1641.6 56.9311581678001 105.857939595753
"8210" 1641.8 59.7615948353771 103.430346472491
"8211" 1642 61.3967349802521 100.581409765986
"8212" 1642.2 62.1976844652813 97.587019101722
"8213" 1642.4 64.1963541672509 94.4738838055666
"8214" 1642.6 67.2601387041288 92.0077156947665
"8215" 1642.8 70.6661132967615 91.0685068635114
"8216" 1643 74.3292380050491 90.9381951857934
"8217" 1643.2 78.373898309768 92.4838053725014
"8218" 1643.4 82.3916251504601 94.2826793307821
"8219" 1643.6 86.2346983436826 96.8593235531167
"8220" 1643.8 90.6528328634818 99.2739713602394
"8221" 1644 95.1913499819149 102.595300955386
"8222" 1644.2 98.7938807978896 106.148886774772
"8223" 1644.4 101.81871898259 107.669856499056
"8224" 1644.6 102.408747344712 107.964494127898
"8225" 1644.8 101.08622628646 109.240332243921
"8226" 1645 99.2858696488605 110.295562875733
"8227" 1645.2 97.2570164320134 111.890799980829
"8228" 1645.4 95.3965127910831 115.281820049935
"8229" 1645.6 95.3173124674188 115.001234795334
"8230" 1645.8 96.2628937453852 114.553636586032
"8231" 1646 97.2500615952813 113.626137121813
"8232" 1646.2 100.120118160615 112.786692047407
"8233" 1646.4 102.952083231638 111.162001781046
"8234" 1646.6 106.07046725389 109.161452070352
"8235" 1646.8 109.787935921693 106.25749531457
"8236" 1647 112.327452146894 103.214872985372
"8237" 1647.2 114.688619217456 98.9782955520053
"8238" 1647.4 117.097537901071 95.3558482879507
"8239" 1647.6 119.861123662975 91.2291145265464
"8240" 1647.8 122.223916263631 88.0980051278333
"8241" 1648 121.948050524597 86.7868395034426
"8242" 1648.2 121.161472127127 84.144547022619
"8243" 1648.4 119.05317880005 81.7202249859613
"8244" 1648.6 116.251084655539 78.924873870472
"8245" 1648.8 112.868033878068 76.9698829020014
"8246" 1649 108.80149992998 75.5074580173837
"8247" 1649.2 104.755569905117 73.167003560467
"8248" 1649.4 100.682770296646 72.0746908720128
"8249" 1649.6 96.9103445702881 72.28746301995
"8250" 1649.8 93.377144847042 72.6581023190291
"8251" 1650 90.1392378107175 72.8576067784311
"8252" 1650.2 88.4517799705028 72.0911385198433
"8253" 1650.4 88.0410231815163 71.702785945502
"8254" 1650.6 85.839844051126 71.2672473740023
"8255" 1650.8 82.2087167681866 71.7786737518811
"8256" 1651 78.6022351455386 73.3157298613249
"8257" 1651.2 75.035570323263 75.2917031737001
"8258" 1651.4 71.5719265852825 76.4071779583118
"8259" 1651.6 67.0555697380092 76.6682339049132
"8260" 1651.8 63.3517782547739 75.900747216119
"8261" 1652 61.0065527609563 73.7226559948291
"8262" 1652.2 59.2354590048293 70.6611011995104
"8263" 1652.4 56.129905545429 67.889866255472
"8264" 1652.6 52.5614656797637 65.8096550893458
"8265" 1652.8 48.579982920411 63.3852316263965
"8266" 1653 44.6264519577077 62.814005413542
"8267" 1653.2 41.6847648986029 64.5037385618457
"8268" 1653.4 39.3874249461755 68.1108160685777
"8269" 1653.6 37.646368051263 71.9452788198652
"8270" 1653.8 36.8156916823835 76.9096572391765
"8271" 1654 37.1440963733473 81.7029534478371
"8272" 1654.2 38.6931182453313 86.7938079771095
"8273" 1654.4 40.6587456493069 90.8606439926432
"8274" 1654.6 43.3278214436313 94.013623988747
"8275" 1654.8 45.9654615764983 98.1661007706825
"8276" 1655 49.4553254398799 101.573970769432
"8277" 1655.2 52.6609274412406 104.460241243779
"8278" 1655.4 56.1839469562089 105.894022512209
"8279" 1655.6 59.6379385038141 105.427682407117
"8280" 1655.8 62.7899020184094 104.818112513175
"8281" 1656 66.6501709411991 103.743440577015
"8282" 1656.2 70.1699950144806 102.126459833648
"8283" 1656.4 73.6275722547396 99.9617094659303
"8284" 1656.6 77.0155131891694 96.8234512373404
"8285" 1656.8 79.8536966492812 93.8004968808886
"8286" 1657 82.7693187593229 89.7218715173053
"8287" 1657.2 85.4402636029353 85.8145831392627
"8288" 1657.4 87.3621139823668 81.6258884278772
"8289" 1657.6 90.6201150933399 77.8968827649209
"8290" 1657.8 93.2807044443563 74.8651038420291
"8291" 1658 94.764292771582 71.2736353348532
"8292" 1658.2 94.0147979990654 67.3489345096386
"8293" 1658.4 91.660094356879 64.7220414136353
"8294" 1658.6 88.1240074670869 62.3158056238532
"8295" 1658.8 84.0706459878706 60.269219820172
"8296" 1659 79.1509014810409 59.4900284453662
"8297" 1659.2 74.586824550684 59.6424602373331
"8298" 1659.4 69.8514485276611 60.6165925327584
"8299" 1659.6 64.8933276653507 62.6536469558053
"8300" 1659.8 60.3422885770729 65.5566473251108
"8301" 1660 57.675649622042 69.4496043066005
"8302" 1660.2 55.6103841050601 74.0652262861739
"8303" 1660.4 53.7380037165805 78.8363577666083
"8304" 1660.6 52.0268580193878 83.5732427128772
"8305" 1660.8 50.2701394696563 87.9068568129138
"8306" 1661 48.1697787765491 92.4868054981505
"8307" 1661.2 45.8489240003785 97.3718484739349
"8308" 1661.4 43.1082031548229 101.622369925639
"8309" 1661.6 40.1559178931192 105.478612238157
"8310" 1661.8 37.0930421411562 108.294971061164
"8311" 1662 35.5370133362848 107.877395530601
"8312" 1662.2 33.0788958416763 107.514631246652
"8313" 1662.4 28.477474698429 108.068590314946
"8314" 1662.6 24.7850886515459 107.593132385621
"8315" 1662.8 25.1338953435378 107.026562767432
"8316" 1663 24.7973376958671 107.773089738261
"8317" 1663.2 25.1739192473968 109.787563448061
"8318" 1663.4 26.5286451450312 111.35373203318
"8319" 1663.6 28.9574286838229 111.694519033055
"8320" 1663.8 32.4713213047563 112.526767111826
"8321" 1664 35.4824178679375 112.5633906498
"8322" 1664.2 39.4938648418182 113.625264427831
"8323" 1664.4 43.6518025092658 115.781443623424
"8324" 1664.6 48.147282884897 116.98963978949
"8325" 1664.8 52.8346130703253 117.690023653704
"8326" 1665 57.7216333660827 117.369847632281
"8327" 1665.2 62.1024966252309 116.861466774823
"8328" 1665.4 66.3508974597337 115.495821642437
"8329" 1665.6 69.9956928741857 113.939067583119
"8330" 1665.8 73.0491265410784 111.897544064933
"8331" 1666 75.0335501924713 109.320495570999
"8332" 1666.2 78.0350231697337 106.570904961606
"8333" 1666.4 80.798445702765 105.315757811102
"8334" 1666.6 83.7941385396108 103.508746450199
"8335" 1666.8 86.4019072604848 101.707064381843
"8336" 1667 89.6800379412861 100.997418132011
"8337" 1667.2 93.3442085278671 101.170854849117
"8338" 1667.4 96.7157412374525 102.675383724194
"8339" 1667.6 99.5913125424744 104.885171865279
"8340" 1667.8 103.043440593156 107.228610850994
"8341" 1668 102.700335314371 108.102732240722
"8342" 1668.2 102.302965136638 106.699915913194
"8343" 1668.4 103.67757903981 104.704848674203
"8344" 1668.6 104.903676396985 101.799453897169
"8345" 1668.8 104.95492256238 98.0533592068141
"8346" 1669 105.099255116814 94.6080600467568
"8347" 1669.2 104.727902049681 91.0098300041345
"8348" 1669.4 104.763238871819 86.7310659724776
"8349" 1669.6 104.796059449656 82.543707250097
"8350" 1669.8 103.855885176576 79.4672015691978
"8351" 1670 101.638290834568 75.7594685719131
"8352" 1670.2 98.8623563930092 73.2279080014131
"8353" 1670.4 95.4892484261959 71.0923964211997
"8354" 1670.6 91.8149223007789 69.201574707821
"8355" 1670.8 87.4288385813909 68.4303564243699
"8356" 1671 83.8441170200236 69.8332463480536
"8357" 1671.2 82.3552114069682 72.8238064686551
"8358" 1671.4 81.3109667725563 76.146648423872
"8359" 1671.6 80.778006652451 79.9737120555509
"8360" 1671.8 79.4458341129229 83.8624988464386
"8361" 1672 77.2085404121563 87.6252946817306
"8362" 1672.2 74.8200808762358 89.2001182606424
"8363" 1672.4 71.1555141762813 91.7715110778811
"8364" 1672.6 67.7298888884621 94.4861437784896
"8365" 1672.8 64.2406033587118 96.5929067599349
"8366" 1673 60.6488165663785 99.4442180957497
"8367" 1673.2 58.7685932980409 103.022134843318
"8368" 1673.4 58.6078905793799 106.155377955722
"8369" 1673.6 60.5193725486036 108.461455398485
"8370" 1673.8 63.206135791442 110.086757483037
"8371" 1674 66.3296498073461 110.847515780402
"8372" 1674.2 69.3132145303405 110.84440208934
"8373" 1674.4 73.1330060871205 111.005217436936
"8374" 1674.6 76.6243341266562 110.580199636639
"8375" 1674.8 80.5647213774155 111.061027855157
"8376" 1675 84.3577928101907 112.618579677489
"8377" 1675.2 88.1403147879515 114.741333384586
"8378" 1675.4 91.4638070643026 114.569373360301
"8379" 1675.6 93.9541644679188 112.829934767559
"8380" 1675.8 96.6976620964363 110.074753013332
"8381" 1676 98.8938930673414 106.589325422935
"8382" 1676.2 100.891614108231 102.898427914059
"8383" 1676.4 101.864501782778 98.852799386972
"8384" 1676.6 102.629319681916 95.3672817173644
"8385" 1676.8 102.264498879156 91.6914040038845
"8386" 1677 101.941415100054 87.4784800404947
"8387" 1677.2 102.338683804299 84.5675647391505
"8388" 1677.4 102.731863907556 80.9155026951386
"8389" 1677.6 101.575750416251 77.8418715751298
"8390" 1677.8 99.2922212862615 75.4107534888035
"8391" 1678 97.6025327208663 73.358037087752
"8392" 1678.2 95.5162414558889 70.0897981754571
"8393" 1678.4 92.9058544997873 67.4115355427487
"8394" 1678.6 89.6388368255349 66.1788413739914
"8395" 1678.8 85.9434654188355 65.8763754098493
"8396" 1679 82.0670910020048 66.825705984578
"8397" 1679.2 80.3605080849928 68.6388486727797
"8398" 1679.4 79.380250077564 71.4764012832826
"8399" 1679.6 79.1307675450918 74.8144905785849
"8400" 1679.8 80.0687597233878 78.6167135958983
"8401" 1680 80.8482941641201 82.0210889766226
"8402" 1680.2 81.8443939463208 86.0397011927568
"8403" 1680.4 83.9155531287438 89.7635232617345
"8404" 1680.6 85.5813421691816 93.2769571177694
"8405" 1680.8 87.0586789410718 96.2033004583663
"8406" 1681 87.6466965839615 96.25295496492
"8407" 1681.2 86.7460051544661 96.5708292952537
"8408" 1681.4 84.3955759599963 97.554563196972
"8409" 1681.6 81.2049180813731 99.1859612044057
"8410" 1681.8 77.3051165189733 100.538923219106
"8411" 1682 73.2197097183813 102.435931271372
"8412" 1682.2 68.7459637662303 103.733205804935
"8413" 1682.4 64.4655934978446 106.106061840712
"8414" 1682.6 59.9641640932782 108.02911274946
"8415" 1682.8 56.6237073835163 108.127398728332
"8416" 1683 52.1681607794363 107.509438301892
"8417" 1683.2 47.7744512149326 106.042636391854
"8418" 1683.4 43.0070342985752 104.294865145594
"8419" 1683.6 37.632568869468 103.632668995608
"8420" 1683.8 33.1358867670803 104.132841005288
"8421" 1684 29.7761829743163 107.068037997292
"8422" 1684.2 28.4364032262363 109.680089211572
"8423" 1684.4 29.1060673200693 111.750493709363
"8424" 1684.6 30.7836142577562 113.425500619722
"8425" 1684.8 32.9514558694513 115.089264786169
"8426" 1685 35.8387462529717 117.451530773557
"8427" 1685.2 39.3491661145887 119.173704506931
"8428" 1685.4 43.165732836968 119.366458525666
"8429" 1685.6 48.070350369934 119.874609100602
"8430" 1685.8 52.4330009621963 120.699517992292
"8431" 1686 57.1310355085476 121.19375086532
"8432" 1686.2 61.2665286663461 121.585079407567
"8433" 1686.4 65.3251080194661 120.366950107451
"8434" 1686.6 68.5120439601823 118.503374444699
"8435" 1686.8 70.9570338356947 115.974537446626
"8436" 1687 72.6014247328938 112.586515481934
"8437" 1687.2 73.0936246909411 109.753053372124
"8438" 1687.4 74.3647014067644 107.226422812472
"8439" 1687.6 76.4026223617407 104.775791251219
"8440" 1687.8 79.7894339578763 102.643649061772
"8441" 1688 83.0700768100062 102.390493004722
"8442" 1688.2 86.2748528732795 101.584430603191
"8443" 1688.4 86.9540837033049 99.9475282823233
"8444" 1688.6 86.5736250375535 99.4716845843966
"8445" 1688.8 87.1698716105617 100.142263710823
"8446" 1689 89.2222183857716 102.363030316087
"8447" 1689.2 90.1196576431928 104.457380012094
"8448" 1689.4 89.3197175004457 105.714660933327
"8449" 1689.6 88.9943352213731 105.506650895719
"8450" 1689.8 88.9866174253799 104.351512933827
"8451" 1690 89.225227995485 102.021918415164
"8452" 1690.2 88.6180392358101 99.6267478848566
"8453" 1690.4 87.5875971101036 96.6953358238536
"8454" 1690.6 85.8028639899563 93.187296653812
"8455" 1690.8 84.7289254742286 90.0779740545623
"8456" 1691 82.7726279888268 86.7058906586543
"8457" 1691.2 79.8896169483585 85.2081911608371
"8458" 1691.4 78.0573871517716 86.584467391472
"8459" 1691.6 75.7988086434857 88.025509562372
"8460" 1691.8 73.0094178389838 89.8367728812478
"8461" 1692 70.0154061733772 91.1358419412976
"8462" 1692.2 65.9787973686562 92.9782806272219
"8463" 1692.4 61.9780134026441 94.0699072772281
"8464" 1692.6 58.1056781585115 96.0855064556562
"8465" 1692.8 54.3296241714639 97.4147531457412
"8466" 1693 50.7245221361562 98.5981453650873
"8467" 1693.2 46.6912180810076 99.410690074026
"8468" 1693.4 42.2410479561178 100.171008441434
"8469" 1693.6 37.5600905265831 101.97331588757
"8470" 1693.8 33.140634184934 102.627300902342
"8471" 1694 28.0275538192782 103.901671594179
"8472" 1694.2 24.3890971590117 106.079126131309
"8473" 1694.4 23.7411822486178 109.393478606549
"8474" 1694.6 25.3081323058799 110.721411292393
"8475" 1694.8 27.732075929051 112.248547021156
"8476" 1695 30.1042039849896 114.482120629916
"8477" 1695.2 34.1293543816991 116.857480719143
"8478" 1695.4 37.6850378437963 118.450972911212
"8479" 1695.6 41.5774314866141 119.968689224321
"8480" 1695.8 45.800609454084 121.892581409502
"8481" 1696 49.9139161248392 123.018991099362
"8482" 1696.2 53.5947190140478 122.544827784478
"8483" 1696.4 56.5665849911563 121.442109092972
"8484" 1696.6 60.419291802068 120.519979563898
"8485" 1696.8 64.5014045844363 118.679462480652
"8486" 1697 67.9411313020024 116.528784435434
"8487" 1697.2 70.4918763344194 114.021664343814
"8488" 1697.4 73.4487800776957 111.997440810722
"8489" 1697.6 77.4877501132932 110.142119022753
"8490" 1697.8 81.1709830442432 107.088132435711
"8491" 1698 84.5859086744606 104.192501281494
"8492" 1698.2 87.2871259226246 100.33673265225
"8493" 1698.4 90.3224119521823 96.8599225342707
"8494" 1698.6 92.2224665121833 92.5528451190125
"8495" 1698.8 93.1256475022267 88.5839339742396
"8496" 1699 92.5806185581933 85.5194328874534
"8497" 1699.2 90.9919730521222 81.813449393222
"8498" 1699.4 89.4586971009963 78.316001097362
"8499" 1699.6 87.3322618471854 75.0610456758652
"8500" 1699.8 84.7004976095931 72.5313757405933
"8501" 1700 82.1468311502717 69.6836791449239
"8502" 1700.2 79.9131991413229 68.0737830490553
"8503" 1700.4 76.8089861672727 67.7821000474671
"8504" 1700.6 72.5790301586163 68.910279900812
"8505" 1700.8 68.9838323143327 70.745985873472
"8506" 1701 65.758818458684 74.153855872222
"8507" 1701.2 62.4292740286142 77.3518241318411
"8508" 1701.4 59.0823902680883 81.0430155377487
"8509" 1701.6 55.8641708841457 84.7129574312562
"8510" 1701.8 52.7197061755247 89.144725814593
"8511" 1702 50.1922452982563 92.8695533463095
"8512" 1702.2 49.2754098483995 97.3843889936882
"8513" 1702.4 49.6346870187615 101.538098453656
"8514" 1702.6 52.1425955129255 104.245472791587
"8515" 1702.8 55.0851730099645 105.025645709561
"8516" 1703 58.1088270192767 104.662015302225
"8517" 1703.2 61.4849028648101 103.621320777164
"8518" 1703.4 64.26708184417 101.733816685328
"8519" 1703.6 66.1808468038605 100.74529862169
"8520" 1703.8 69.0489505206833 100.636996961607
"8521" 1704 71.5226167746022 99.9264758035666
"8522" 1704.2 73.5579002458763 98.032314114892
"8523" 1704.4 76.0238998887813 95.8722654674303
"8524" 1704.6 78.1123125290409 93.050682260895
"8525" 1704.8 79.5519389019537 89.3822485477694
"8526" 1705 80.4826287547416 85.5632938029964
"8527" 1705.2 80.723764557387 81.0719568000873
"8528" 1705.4 79.6116884899497 78.1388765250046
"8529" 1705.6 77.6841187715542 75.3136576929822
"8530" 1705.8 74.894625320568 73.3157298613249
"8531" 1706 71.7188559515848 71.382121606572
"8532" 1706.2 68.5896945952118 69.8264019055553
"8533" 1706.4 65.6505984066048 68.3867145917383
"8534" 1706.6 62.6234469248653 66.994083284372
"8535" 1706.8 59.9086498986242 64.7937515986784
"8536" 1707 55.924679319434 62.5490668182775
"8537" 1707.2 54.0674803254063 60.457464067722
"8538" 1707.4 52.3031773431963 57.152154727982
"8539" 1707.6 53.3143708621256 55.8679341899107
"8540" 1707.8 55.3275887049718 55.0051871755933
"8541" 1708 57.9022703020216 55.0597974469912
"8542" 1708.2 59.8468807900473 57.179417687972
"8543" 1708.4 63.3656333804991 58.7521381010005
"8544" 1708.6 67.5529087490313 60.0892143792124
"8545" 1708.8 71.1215273326279 60.1592371693588
"8546" 1709 75.1213760759255 58.9020772477797
"8547" 1709.2 78.0611320638582 57.4902453911547
"8548" 1709.4 81.7379422306007 55.8703628630553
"8549" 1709.6 85.223378563329 53.4582006815447
"8550" 1709.8 87.8790890600553 50.7835201280637
"8551" 1710 89.0952880321843 48.5127811410841
"8552" 1710.2 88.8493915824896 46.6873088433356
"8553" 1710.4 88.7652920054015 46.3330217458588
"8554" 1710.6 89.4048793098471 44.9748172872538
"8555" 1710.8 89.9388917576268 41.692223609619
"8556" 1711 90.6305030814434 37.8562645748334
"8557" 1711.2 90.4963696509798 33.3338735510602
"8558" 1711.4 89.4552351378229 30.7544101478811
"8559" 1711.6 89.4193790906706 28.5885475379148
"8560" 1711.8 90.6777408834063 27.1751820506258
"8561" 1712 92.8106449634864 25.6359525243399
"8562" 1712.2 94.5097870630473 25.8790716853086
"8563" 1712.4 96.2674852530917 27.3911789154881
"8564" 1712.6 97.5865211411896 30.6477974183386
"8565" 1712.8 98.2426998189773 33.8685619732141
"8566" 1713 97.5947047422553 37.0580421253383
"8567" 1713.2 97.2300755907773 40.6002582594667
"8568" 1713.4 95.7759144015363 43.863409087142
"8569" 1713.6 94.1687988321951 47.5560843766613
"8570" 1713.8 91.8049594214543 50.8692408221547
"8571" 1714 89.0373267261848 54.4902141515434
"8572" 1714.2 87.0046597772705 58.3589579977434
"8573" 1714.4 85.3962513735543 62.8324170201564
"8574" 1714.6 84.7188367713063 67.169345170022
"8575" 1714.8 85.1926929806563 71.7082079907661
"8576" 1715 86.9286018663939 75.4382742017839
"8577" 1715.2 89.6165311493078 78.5491721851841
"8578" 1715.4 93.3026121800625 81.5984290242532
"8579" 1715.6 97.008736238995 84.02359181023
"8580" 1715.8 100.919054100429 84.7477582363015
"8581" 1716 103.708786640531 84.5559733445969
"8582" 1716.2 107.150587812429 85.4770325809114
"8583" 1716.4 110.105580520595 87.2243123708291
"8584" 1716.6 112.989000518816 88.6061022007452
"8585" 1716.8 115.428613845756 88.3821828735193
"8586" 1717 119.072600551563 87.0672489746282
"8587" 1717.2 120.989059311849 84.4573573263181
"8588" 1717.4 121.681322672312 81.935395365438
"8589" 1717.6 121.932777157656 79.211784068462
[truncated: 19,504 more chars]
