# Supplementary material for: Adaptive switch to sexually dimorphic movements by partner-seeking termites
Source: Sci Adv. 2019 Jun 19;5(6):eaau6108. doi: 10.1126/sciadv.aau6108 (PMC6584256; doi:10.1126/sciadv.aau6108)
Supplement: Data file S1 [file aau6108_Data_file_S1.zip › Dataset/CfExperimetns/170703_172_F_01_set1_before-position_5FPS.txt]

"time" "x" "y"
"1" 0 125.658704693991 76.9076230638047
"2" 0.2 125.440084762541 78.8194063592383
"3" 0.4 124.283369814508 81.0175846751711
"4" 0.6 123.760071344453 84.7829877901076
"5" 0.8 122.448939830265 86.0424463888996
"6" 1 120.778357055796 89.0251324896056
"7" 1.2 119.951645548927 93.178481502193
"8" 1.4 119.466873557735 93.9571052807995
"9" 1.6 118.542443624378 96.5366839287668
"10" 1.8 118.152972767378 98.7691148204369
"11" 2 117.93070177042 98.5626086232256
"12" 2.2 115.757729202962 99.384935002962
"13" 2.4 112.897443167619 101.788974021632
"14" 2.6 110.641688363098 105.082085495138
"15" 2.8 109.610349659984 106.959274300443
"16" 3 107.924556384263 109.439577083455
"17" 3.2 106.692311672805 111.264165098318
"18" 3.4 105.14338159784 111.922236546352
"19" 3.6 101.902267799357 114.299053331906
"20" 3.8 99.7468828959596 115.466631694913
"21" 4 95.4110868493571 116.886870803973
"22" 4.2 91.0377514430439 119.023486027515
"23" 4.4 86.5174052795101 120.972496460738
"24" 4.6 82.5316885092537 122.599110039973
"25" 4.8 78.410449320309 124.222687347467
"26" 5 74.9992732984026 125.467031805155
"27" 5.2 74.6597295022336 124.423934167715
"28" 5.4 72.5723407517953 123.736890071658
"29" 5.6 69.1550515140401 123.074074499729
"30" 5.8 64.9118095 122.68720463858
"31" 6 62.4374517633451 123.41089869372
"32" 6.2 61.4263180685454 124.386093972091
"33" 6.4 61.0783841290311 124.444863231843
"34" 6.6 58.1856393695049 125.489160831121
"35" 6.8 57.8827878427143 124.95911797108
"36" 7 55.3318184255199 124.129821082601
"37" 7.2 50.5750140947186 123.392129013865
"38" 7.4 47.0322370220078 122.857193137985
"39" 7.6 44.8119495099336 121.797258275561
"40" 7.8 42.1562970290165 120.733073845995
"41" 8 40.7258378824026 119.682504417666
"42" 8.2 37.1267730993072 118.319798998685
"43" 8.4 36.4451990995572 117.58954114181
"44" 8.6 35.181144318104 115.889365275707
"45" 8.8 33.0867963763227 114.200864893628
"46" 9 30.9780019444196 113.217730771985
"47" 9.2 29.6158023317468 112.199732351765
"48" 9.4 27.7416985505981 111.144912908202
"49" 9.6 26.7555264758688 110.03188180538
"50" 9.8 26.0108809935931 109.497135367411
"51" 10 24.6980578801099 109.024519046557
"52" 10.2 24.4479070269898 108.673539806014
"53" 10.4 23.0757267719935 107.188456357314
"54" 10.6 21.8686561474694 105.239837556544
"55" 10.8 20.4078331508004 104.125342895055
"56" 11 19.3036631953881 103.330340527159
"57" 11.2 18.2668540144316 102.88525538459
"58" 11.4 18.4150829359082 102.612896368004
"59" 11.6 18.1717400770605 101.841597331731
"60" 11.8 17.3081269486973 100.302907267592
"61" 12 17.2962152970571 99.8843041689397
"62" 12.2 17.0477800988799 97.575607477723
"63" 12.4 15.8322275562874 95.6803335980195
"64" 12.6 14.4155734399127 93.0858739873063
"65" 12.8 13.4940265973065 91.7273821091628
"66" 13 12.2677137877905 90.221099461373
"67" 13.2 11.1303882330408 88.6237390553505
"68" 13.4 9.1992061567928 85.9194388341908
"69" 13.6 7.51784732474489 83.2546050981362
"70" 13.8 5.45844396418238 80.4833196975846
"71" 14 4.42046612659957 78.9901762031548
"72" 14.2 4.5787791778077 77.5446077142697
"73" 14.4 4.34129338925488 74.6145301354957
"74" 14.6 3.47502530397006 70.5984688424569
"75" 14.8 2.31968392823594 66.1691103146397
"76" 15 2.49742761292097 62.9147728582177
"77" 15.2 2.74665653552018 59.4624974171686
"78" 15.4 2.71259707816397 54.5744842207684
"79" 15.6 3.12721027530395 51.2637936041325
"80" 15.8 3.77655112874425 48.5661443405536
"81" 16 4.91475129071428 47.6935313385852
"82" 16.2 6.17033114875716 45.250197839773
"83" 16.4 7.83838265717957 41.1778614396646
"84" 16.6 9.23610984491789 37.2030747495337
"85" 16.8 10.3374243684326 33.4396778139164
"86" 17 11.7601652582715 32.761165691973
"87" 17.2 12.7403860710552 31.7348242511994
"88" 17.4 14.3439785593021 30.0729830490097
"89" 17.6 15.7005649980753 28.8428528276093
"90" 17.8 16.7483136696138 27.2132165224951
"91" 18 17.4744277195026 25.8403865845548
"92" 18.2 19.2422030176466 23.9160775448414
"93" 18.4 20.4186487713301 21.9612440897568
"94" 18.6 20.9978112337946 20.1995714142676
"95" 18.8 21.150785738981 20.4648442006335
"96" 19 21.766628428835 20.4819193214243
"97" 19.2 23.1414360238707 20.0875734804054
"98" 19.4 25.0387830441137 19.4130398567034
"99" 19.6 27.0107142296232 17.7492675830188
"100" 19.8 28.3455962413036 17.4837076703658
"101" 20 29.7559509644633 16.8870688448668
"102" 20.2 31.3431308728571 15.9045936881309
"103" 20.4 33.8536389646004 14.0244595984595
"104" 20.6 36.0965907587014 11.8648836730959
"105" 20.8 36.9152972567782 10.4759165673151
"106" 21 37.8354709623125 9.72558729566047
"107" 21.2 39.598219689705 8.23353290925123
"108" 21.4 41.6338910168658 7.09414088036952
"109" 21.6 43.9583864888781 5.7774901260402
"110" 21.8 45.3061874082761 5.65960803910811
"111" 22 46.5164152237792 5.95437493203719
"112" 22.2 48.4070344641137 6.09652325040776
"113" 22.4 50.1049415815253 5.76129958472519
"114" 22.6 52.3639352183935 5.53125171408206
"115" 22.8 55.526386123246 4.88514972336186
"116" 23 59.0489847135164 4.28958227553049
"117" 23.2 62.9654313324361 3.15454773792034
"118" 23.4 65.2653470338839 2.70120219619618
"119" 23.6 65.7966047038854 3.57167218605788
"120" 23.8 68.4738661215753 4.63900938713661
"121" 24 72.5680851172379 5.94365555065187
"122" 24.2 74.9891103383294 7.16788169077853
"123" 24.4 75.9585964781139 8.44204398145946
"124" 24.6 77.896353309563 9.3738225632965
"125" 24.8 78.9854214399168 10.0527517483583
"126" 25 79.7906585943377 10.8360991627982
"127" 25.2 81.7250081360861 12.3642978507674
"128" 25.4 84.5532217425254 13.7583851239543
"129" 25.6 87.1550395316307 14.9912516535673
"130" 25.8 89.5506527275175 15.8547011950296
"131" 26 91.134053676614 15.9591308916702
"132" 26.2 92.6667597921627 15.6749349469174
"133" 26.4 95.0019457470541 15.3529985987912
"134" 26.6 97.0775727278668 15.0452349145884
"135" 26.8 98.7939194358714 15.105153507973
"136" 27 101.430498041027 15.3311857017676
"137" 27.2 102.737548064999 16.7769387903786
"138" 27.4 105.624687080591 19.1199792581692
"139" 27.6 109.4023637313 21.4590923464587
"140" 27.8 111.791550466095 23.4693237573322
"141" 28 114.298568790729 25.4687875504301
"142" 28.2 115.793395032357 27.2652991543063
"143" 28.4 116.631684686471 29.9718125066015
"144" 28.6 118.975964333085 33.7732857507788
"145" 28.8 121.393286905761 37.3836355107903
"146" 29 124.175756586059 41.8550605421172
"147" 29.2 126.006594644065 45.674941529105
"148" 29.4 126.846433705552 48.2823005857507
"149" 29.6 126.572536679813 52.1464788979924
"150" 29.8 127.40434742983 57.7061839754639
"151" 30 128.638514820843 63.0508706278015
"152" 30.2 127.771199414464 64.6965155424875
"153" 30.4 126.576392092828 68.7604915723259
"154" 30.6 126.584334243637 73.097364115273
"155" 30.8 126.537906232565 75.5386908436561
"156" 31 125.789813695357 78.5545381233553
"157" 31.2 124.988184358619 82.642425128138
"158" 31.4 124.239719684497 85.022961756613
"159" 31.6 122.394729356054 87.7276991667609
"160" 31.8 120.476042992922 91.2871955960126
"161" 32 119.382389918906 94.1551739029407
"162" 32.2 117.139460976726 95.7666178392888
"163" 32.4 114.07539580759 98.893317210573
"164" 32.6 111.912596135821 102.425446958937
"165" 32.8 109.287986836439 105.67580102074
"166" 33 105.653722720805 108.837806425973
"167" 33.2 101.82275083272 111.499190615473
"168" 33.4 97.27034653575 113.840652315294
"169" 33.6 92.0107066747802 115.833302203627
"170" 33.8 86.6909861030195 117.358956691246
"171" 34 80.6306678262071 119.546632198235
"172" 34.2 74.9353689892718 121.107721636339
"173" 34.4 69.4164037526648 121.450670333435
"174" 34.6 64.6836477244153 122.857247701008
"175" 34.8 60.6449473371523 124.114761688298
"176" 35 56.8024698703214 123.69333768583
"177" 35.2 51.2381896503698 123.466791949239
"178" 35.4 48.5266836839141 121.795518271732
"179" 35.6 43.507932640547 119.345302880226
"180" 35.8 38.7430771558571 117.263359299073
"181" 36 33.9328214220139 115.629325599033
"182" 36.2 32.3845420774441 113.765459442799
"183" 36.4 28.5302857945238 110.347005996848
"184" 36.6 24.6911456675049 107.812494889553
"185" 36.8 20.9102362494261 105.005771327214
"186" 37 17.3654545605238 101.264761984306
"187" 37.2 13.986817894421 97.490669684441
"188" 37.4 11.3770219390042 92.8160445046788
"189" 37.6 8.65973551039085 88.321298546928
"190" 37.8 6.09814351006045 83.2497137843906
"191" 38 3.76817541138941 78.249686646102
"192" 38.2 1.8761198966526 74.0037690188366
"193" 38.4 2.94301214606084 71.3572467924544
"194" 38.6 3.66635809729465 67.4605848578167
"195" 38.8 3.86937480046023 61.8537018383956
"196" 39 3.31499834056927 56.9634355128215
"197" 39.2 3.74262947345715 52.9444109925063
"198" 39.4 4.2394998698117 47.5099156201851
"199" 39.6 5.85483525956469 45.9615332918032
"200" 39.8 8.14756936114959 42.4746668456428
"201" 40 10.6301971181048 37.042918509272
"202" 40.2 12.9088196660403 31.5978946504383
"203" 40.4 14.8677423923373 26.5579103920324
"204" 40.6 17.4838471690458 24.7647656122466
"205" 40.8 21.757003835942 20.9839588966522
"206" 41 26.4287167863481 16.5532769671821
"207" 41.2 30.8841116485357 11.9267931213837
"208" 41.4 35.1797604554098 9.34508451760455
"209" 41.6 38.4509740131071 7.08594856234297
"210" 41.8 39.7092644741841 8.53657770818451
"211" 42 41.8694659443208 9.0471113595457
"212" 42.2 44.5779275875794 8.66085330927852
"213" 42.4 49.684323268246 8.00091657936186
"214" 42.6 55.2163157490563 7.28126992045085
"215" 42.8 60.7950613276627 6.37090891858408
"216" 43 66.6474134654122 4.74308483549591
"217" 43.2 71.5246698543919 2.85206167644254
"218" 43.4 74.2867592660177 4.8038279966794
"219" 43.6 80.0006723994112 6.25609493721622
"220" 43.8 86.4569663846143 7.26009767411583
"221" 44 91.5567950664043 8.60172504674656
"222" 44.2 97.2515275657689 10.6835137785024
"223" 44.4 100.679375673955 13.1647540597051
"224" 44.6 103.706452112002 16.5392798412253
"225" 44.8 108.175443049527 20.9508906163409
"226" 45 112.467726437226 24.6308098889917
"227" 45.2 116.267251241707 28.354952063113
"228" 45.4 117.132432931186 32.2344527234587
"229" 45.6 119.820423829415 37.2450737635884
"230" 45.8 122.457674141024 40.8731748549427
"231" 46 123.868928303551 43.7860899190895
"232" 46.2 125.007053639622 48.3285449467671
"233" 46.4 127.143688579214 53.8037197087444
"234" 46.6 125.863298762716 57.6125907214918
"235" 46.8 124.986781000512 63.1987816022616
"236" 47 125.483530788396 68.073190059973
"237" 47.2 126.364746865214 70.9330189242301
"238" 47.4 126.074127420967 75.087560194543
"239" 47.6 125.797603112497 80.454468604003
"240" 47.8 123.608020642066 84.1246831470118
"241" 48 122.053207156417 89.5557855485571
"242" 48.2 119.508641540798 94.4121113500318
"243" 48.4 115.986749358527 99.2184286990049
"244" 48.6 112.28004334317 104.34753200381
"245" 48.8 109.178647023309 107.461363236575
"246" 49 104.57790092265 110.345026978266
"247" 49.2 99.7696595861212 113.938853568029
"248" 49.4 96.4878592187101 116.289682156573
"249" 49.6 92.513803644845 117.934959045168
"250" 49.8 87.2473730415909 119.913278545596
"251" 50 81.4850071035494 122.074822347858
"252" 50.2 75.687169877 123.684064570187
"253" 50.4 69.1704878589821 124.61949011066
"254" 50.6 62.8513232041572 124.503189785306
"255" 50.8 56.6217614964964 124.99509531215
"256" 51 53.3482342933571 123.456873236937
"257" 51.2 49.1542981137108 121.715676144827
"258" 51.4 43.6252088986042 119.451269113397
"259" 51.6 37.7843796617033 117.071619800242
"260" 51.8 32.6075397818501 114.683526284325
"261" 52 29.6827551140677 111.883536855933
"262" 52.2 26.6207967317321 108.023163216748
"263" 52.4 22.7969010448231 102.258109372109
"264" 52.6 19.6257576506742 96.8275384536071
"265" 52.8 18.0566107797714 91.2133228351587
"266" 53 17.307200372511 86.0273685777202
"267" 53.2 15.708657899 82.3047731101464
"268" 53.4 14.0080034829892 80.4297041363031
"269" 53.6 12.2571308063076 79.3022904122898
"270" 53.8 9.97187218041597 76.9202878606494
"271" 54 7.71458952367398 73.3175501146264
"272" 54.2 6.41317768312185 69.4707031350906
"273" 54.4 4.28603405012858 65.2467444120301
"274" 54.6 3.82926177305908 63.0025790947999
"275" 54.8 5.14342632246715 60.973136336863
"276" 55 6.32847992099351 57.1011272299427
"277" 55.2 7.89623629903985 51.7341386264057
"278" 55.4 8.2220436505687 46.8694978259922
"279" 55.6 9.18763771549577 41.974786493874
"280" 55.8 10.5391992543198 36.0383020930851
"281" 56 11.8235596488481 32.4401472886275
"282" 56.2 14.3834453725844 30.5211181568639
"283" 56.4 18.1552149094405 26.269984741973
"284" 56.6 21.9660059599517 21.5331770217027
"285" 56.8 26.0007664758949 16.5785291085107
"286" 57 29.4241361162795 12.7267343909536
"287" 57.2 32.0733887297321 13.3637693877326
"288" 57.4 37.5313900451905 11.4556673294174
"289" 57.6 43.4658662863011 9.86731646850568
"290" 57.8 49.6695050167844 8.20089740660933
"291" 58 56.435151456246 7.08854503472297
"292" 58.2 63.272786310125 6.10907219494618
"293" 58.4 70.2721855146627 5.11955347988963
"294" 58.6 76.1098099553379 5.03133999518451
"295" 58.8 82.5241834927395 5.74257957303179
"296" 59 88.9347428843857 6.75934942940155
"297" 59.2 91.4020382112471 8.03750804791793
"298" 59.4 94.3799163898715 11.5813695636873
"299" 59.6 98.9430529545042 15.7466349195024
"300" 59.8 103.853228295996 19.7535603105007
"301" 60 107.557950211238 21.5796244872106
"302" 60.2 108.307716170772 22.0972576671333
"303" 60.4 109.195443255516 24.1576209973094
"304" 60.6 112.495875109757 27.6609520884015
"305" 60.8 116.392874684798 31.852400358973
"306" 61 120.118376168186 36.0549763683158
"307" 61.2 123.739364183504 41.1462441426789
"308" 61.4 125.120069417899 44.7194982981786
"309" 61.6 123.749148684201 48.9850610788792
"310" 61.8 122.743741624294 54.8885766272151
"311" 62 122.338562041743 61.1321252817551
"312" 62.2 121.453969766918 67.8267901300342
"313" 62.4 121.10821502652 74.6663752820444
"314" 62.6 120.945273137367 81.8835087137995
"315" 62.8 121.189957889526 87.9444031534361
"316" 63 119.425859891977 91.324600222873
"317" 63.2 115.981506806827 95.5984467495852
"318" 63.4 112.594728756996 101.013978206238
"319" 63.6 108.460825564281 105.802563080492
"320" 63.8 104.171652100318 109.599887929713
"321" 64 100.975651718745 110.413540601585
"322" 64.2 96.2813859248757 112.934462847751
"323" 64.4 91.4688818333815 115.541138167997
"324" 64.6 86.2139437202005 117.071439322551
"325" 64.8 80.1484112650395 119.465015143644
"326" 65 76.7478224489778 121.30535052649
"327" 65.2 75.0153486368054 120.606988989801
"328" 65.4 70.8181138187909 119.544344643503
"329" 65.6 66.2550026936863 119.374882945315
"330" 65.8 61.8243500496466 119.462844717815
"331" 66 56.8372440539821 119.548254993473
"332" 66.2 50.8726935036585 119.061861023658
"333" 66.4 45.3692063413966 118.217562898723
"334" 66.6 39.8415847012418 117.386192415511
"335" 66.8 36.4563268383286 116.484417585073
"336" 67 34.4875352918719 113.669917891988
"337" 67.2 30.702388495212 109.840798579215
"338" 67.4 27.3572171021673 106.926605553859
"339" 67.6 24.0547745545032 104.849741545681
"340" 67.8 21.7839752782473 104.319659158138
"341" 68 19.7210637060055 101.512045068116
"342" 68.2 17.8507476125 98.0299901442229
"343" 68.4 16.022434253892 94.1541512862869
"344" 68.6 14.7164345252143 90.2266633307587
"345" 68.8 13.6139202653784 84.8287235249517
"346" 69 11.616655799633 78.329255960973
"347" 69.2 9.69473907839451 73.2163893211038
"348" 69.4 7.87390552696824 69.3137268637507
"349" 69.6 6.53536461865127 63.399539775973
"350" 69.8 5.31731360509244 56.6219831958259
"351" 70 4.93658798238941 49.3576496305859
"352" 70.2 7.02741669496291 45.247950892521
"353" 70.4 9.73884212072608 39.9481004059341
"354" 70.6 13.0305107696841 34.1929704130595
"355" 70.8 16.9636484375441 28.6965944429075
"356" 71 22.2165304571572 23.8330099510301
"357" 71.2 27.6140384149459 19.3056149002907
"358" 71.4 33.5068578561905 14.9032056561952
"359" 71.6 39.4676332997355 10.6279930257027
"360" 71.8 45.5275203880625 6.96799453136583
"361" 72 50.9803893485872 4.49293431591103
"362" 72.2 56.9115509938045 2.59767274063087
"363" 72.4 62.6740960985865 2.56347728714729
"364" 72.6 70.1991018310819 2.94937501701884
"365" 72.8 77.3246068760413 2.6045055626835
"366" 73 83.3857104837 4.20367875823012
"367" 73.2 90.0125880259405 6.40697103497297
"368" 73.4 95.9206748865534 9.45236620964587
"369" 73.6 101.438952315036 13.3578943421656
"370" 73.8 107.169566086603 17.1162393877548
"371" 74 111.458000783183 22.0763245355601
"372" 74.2 115.328626476337 27.630536269093
"373" 74.4 118.706789776387 33.9143048960318
"374" 74.6 122.06311216171 40.6002212745318
"375" 74.8 125.04141871524 47.2212258435318
"376" 75 127.56406982169 54.3335237158063
"377" 75.2 128.996063679751 60.6102989920033
"378" 75.4 127.63129240758 66.5115253615167
"379" 75.6 125.864560627509 73.5218480089124
"380" 75.8 124.432566769448 80.9729369297002
"381" 76 122.833729890727 87.515575241413
"382" 76.2 119.77071863263 90.0802605050033
"383" 76.4 115.504603716622 94.1637632865546
"384" 76.6 112.225483848116 98.2459897861799
"385" 76.8 109.905972117707 102.036925758359
"386" 77 106.104706429209 106.159593248825
"387" 77.2 101.234151125967 110.487516316193
"388" 77.4 95.0169235723933 113.622510649118
"389" 77.6 89.9917423635401 116.310580592802
"390" 77.8 84.447706058633 118.762598264697
"391" 78 79.2303430630844 119.614852823999
"392" 78.2 72.5371638247802 119.752976854204
"393" 78.4 65.173985769539 120.242052645661
"394" 78.6 57.7976437809026 120.8936997722
"395" 78.8 51.3072098022432 120.937696384163
"396" 79 44.3604452856648 120.776586157858
"397" 79.2 38.1951007175199 118.958010400113
"398" 79.4 32.8984178284772 115.915790133853
"399" 79.6 27.5790675903318 111.743226152454
"400" 79.8 22.6413016689864 106.578291978434
"401" 80 18.7494761615101 100.985768481514
"402" 80.2 15.060958045216 95.1207955761024
"403" 80.4 11.8979869395134 89.4859732187855
"404" 80.6 8.97423599252198 83.6563042395004
"405" 80.8 6.27289180776714 76.668811873963
"406" 81 3.73044195004081 70.497447435177
"407" 81.2 1.65021140548757 64.1234475645273
"408" 81.4 3.39080746596715 61.720920382303
"409" 81.6 6.15284994857497 57.7001543636363
"410" 81.8 9.28609800475715 51.8563654237444
"411" 82 12.1341342653477 45.7410780897277
"412" 82.2 14.5336489880066 39.2403011515503
"413" 82.4 16.3017663755171 33.145443604213
"414" 82.6 18.4419087347321 26.837963075098
"415" 82.8 21.6154592342356 20.539545933216
"416" 83 25.2808531874973 16.1498089842253
"417" 83.2 30.7480048437029 13.3215953777861
"418" 83.4 36.5702397431203 9.44074402634139
"419" 83.6 42.2516723762451 6.22118895950746
"420" 83.8 47.7758051085879 5.12205008794734
"421" 84 54.3254520800117 4.58944036897297
"422" 84.2 61.7560218291203 3.82074788805192
"423" 84.4 69.5270642179247 2.8210321534054
"424" 84.6 73.8109641872421 3.29694858689333
"425" 84.8 77.9553739632429 5.69479575360155
"426" 85 84.5059028533571 7.92360209805708
"427" 85.2 91.2138766428523 9.5580297485652
"428" 85.4 97.7970685072892 11.7549478836817
"429" 85.6 103.114337870552 14.3537849519907
"430" 85.8 106.940145458885 18.6067850093341
"431" 86 111.829053793984 22.9405990219821
"432" 86.2 116.887622678214 28.2358852582587
"433" 86.4 119.574853211315 32.1548617691964
"434" 86.6 118.885557593994 35.2042101586093
"435" 86.8 119.424522315297 41.5458972443063
"436" 87 120.374118936441 48.0789861695624
"437" 87.2 121.329744203906 55.2583425070698
"438" 87.4 122.288285228614 62.231127204973
"439" 87.6 123.313891818714 69.7860669922893
"440" 87.8 123.995887323721 77.420490627973
"441" 88 124.131670442783 83.8795370188146
"442" 88.2 121.383447332828 87.5581879351788
"443" 88.4 117.106203261224 92.6813895145036
"444" 88.6 113.523621649621 97.4504204165444
"445" 88.8 109.779276778682 101.206367424756
"446" 89 105.462250411935 104.53329317913
"447" 89.2 102.323021456116 107.921220393033
"448" 89.4 101.715646347045 109.064997759223
"449" 89.6 100.350957719155 108.681689415783
"450" 89.8 96.5180040218834 109.234110105026
"451" 90 91.2816971219341 110.385703421742
"452" 90.2 85.767569009836 111.97368680041
"453" 90.4 80.3163092059143 113.429853292316
"454" 90.6 74.1411096714447 115.481530128298
"455" 90.8 68.171875082345 117.640481080119
"456" 91 61.9365660118187 119.338539916627
"457" 91.2 55.5972913549065 120.097719747128
"458" 91.4 50.4671485947802 119.168770568704
"459" 91.6 45.0258570332519 116.726299485736
"460" 91.8 38.4362213291299 113.782906095155
"461" 92 32.5624742482341 110.393692567527
"462" 92.2 28.2620429287818 108.812908745617
"463" 92.4 22.2215463697094 106.290017903098
"464" 92.6 20.5653663547645 103.899700621788
"465" 92.8 19.329637833172 99.5049307045285
"466" 93 17.1274445923571 92.648801136673
"467" 93.2 15.3790591147376 87.0429608232012
"468" 93.4 13.2206905319345 81.174668476375
"469" 93.6 10.6838227899116 75.5464031378542
"470" 93.8 8.62805453595089 70.588522678098
"471" 94 6.77141450472714 64.478374049863
"472" 94.2 4.98269469571292 58.3738677558384
"473" 94.4 5.08469720214922 52.2475623656363
"474" 94.6 6.08744376124176 45.8396470021941
"475" 94.8 7.19790476338745 38.9376227171245
"476" 95 10.324444295787 33.537680796272
"477" 95.2 12.8218264025865 29.8657416755601
"478" 95.4 17.6691631480026 28.4746258355366
"479" 95.6 23.9020936278801 25.8602661645785
"480" 95.8 30.3320046094918 22.9058053842326
"481" 96 36.8893456730206 20.2993465720018
"482" 96.2 43.6411368384143 19.103720973173
"483" 96.4 50.2362123494437 17.8389393311461
"484" 96.6 57.0734509163294 16.6413996661396
"485" 96.8 64.0550086074892 16.0420881167937
"486" 97 70.5029830595516 15.9706443013063
"487" 97.2 74.3723120646213 15.5166698851805
"488" 97.4 74.7582116847029 14.9158779513001
"489" 97.6 74.7762127166662 14.8573084171548
"490" 97.8 74.8426164957156 15.1271990281805
"491" 98 76.2895657354918 16.7678944743961
"492" 98.2 79.4727410090495 18.4119108803864
"493" 98.4 84.8799491219611 20.5885946827651
"494" 98.6 90.3633902967532 23.3688767411512
"495" 98.8 95.1699858426429 27.022961732173
"496" 99 100.493488725852 31.0387533210819
"497" 99.2 106.219830442671 35.4726247059444
"498" 99.4 111.633897694892 40.0120076204779
"499" 99.6 116.554341393228 44.5776857857056
"500" 99.8 121.2682425079 49.7606412884587
"501" 100 125.878835605529 55.2688719803158
"502" 100.2 126.617911925289 58.7447958442545
"503" 100.4 125.589177193266 63.0966179983063
"504" 100.6 124.865774995416 70.1083662048847
"505" 100.8 124.581659200173 77.7304776366056
"506" 101 124.012852910295 84.0536661612542
"507" 101.2 120.793571388387 88.9039798358821
"508" 101.4 115.718013576164 95.0304363665214
"509" 101.6 110.58314045649 100.00114542604
"510" 101.8 104.936293858209 104.832507365714
"511" 102 99.353878241209 109.246510411714
"512" 102.2 93.903605532263 113.710010480208
"513" 102.4 89.1939779839127 116.41085086764
"514" 102.6 84.1268178858772 117.110167428653
"515" 102.8 76.9795049934091 118.142956468324
"516" 103 70.1879804728947 119.137687798385
"517" 103.2 63.4696081896447 119.054925241273
"518" 103.4 56.7615136095655 118.558349898598
"519" 103.6 50.3386867619935 117.257795429687
"520" 103.8 45.2618456248946 113.577991314711
"521" 104 40.637321778539 109.164894505012
"522" 104.2 36.8838174694643 104.08997121683
"523" 104.4 34.2057416718072 99.211385077123
"524" 104.6 30.0773505876071 93.7736300641515
"525" 104.8 26.3784244107765 90.8383898304246
"526" 105 22.3260338575311 89.4094196173643
"527" 105.2 19.2111136773072 87.542838201403
"528" 105.4 14.1224096466807 84.9693522386494
"529" 105.6 9.37882916118572 82.3241141799159
"530" 105.8 5.2148792450783 78.8660266933768
"531" 106 3.21836302906991 74.6693347870368
"532" 106.2 3.03568085726623 71.9236405780412
"533" 106.4 3.84167468390771 68.0338053665685
"534" 106.6 3.60550327588839 61.906568157473
"535" 106.8 3.40895515058054 55.0010565085368
"536" 107 3.4917312184767 50.3903664763969
"537" 107.2 5.9235402303086 49.8512477310118
"538" 107.4 9.30495917204581 47.8317282560767
"539" 107.6 13.8406017524412 43.3254110249917
"540" 107.8 18.5227333907358 38.6624684507885
"541" 108 23.0219362165687 34.189225500973
"542" 108.2 27.4927679944958 28.9718584760126
"543" 108.4 32.0237775610429 24.1074941740587
"544" 108.6 36.8631312884149 19.3818431107999
"545" 108.8 41.7278401781389 14.2801834199639
"546" 109 46.6245510438753 9.16749326080024
"547" 109.2 51.2026039357026 5.06742732983661
"548" 109.4 54.1758598644821 6.3158448408672
"549" 109.6 60.5159960269918 7.21836865372297
"550" 109.8 67.5582486681727 8.03795902512831
"551" 110 74.9855041266905 8.60315392305631
"552" 110.2 82.1652964409008 9.05890204833219
"553" 110.4 89.6037293182482 9.77595821714129
"554" 110.6 95.6002584084714 11.2401189080301
"555" 110.8 100.7041812583 14.0257628471444
"556" 111 105.833177186194 17.6666733751653
"557" 111.2 109.850902585301 22.5344938179164
"558" 111.4 114.793879208406 27.7686282661574
"559" 111.6 119.695522094871 33.0875793626015
"560" 111.8 122.994107048575 39.1443745232007
"561" 112 125.892098970933 45.3776610293366
"562" 112.2 127.285234816102 51.1495790473126
"563" 112.4 125.587441583387 54.9953696165906
"564" 112.6 123.884053385377 60.7450879156429
"565" 112.8 123.141411867757 66.371202414883
"566" 113 121.838386068512 72.3951821915361
"567" 113.2 120.150434653694 78.8829934379322
"568" 113.4 118.313500577651 85.8933909385906
"569" 113.6 116.898989723196 91.6550222725214
"570" 113.8 115.113984759591 94.492296526473
"571" 114 111.201485545505 96.9950074038618
"572" 114.2 106.626920219393 101.23385159883
"573" 114.4 102.013092839967 105.699874561851
"574" 114.6 97.7103726316463 110.276815214889
"575" 114.8 93.4080938705 112.01764208096
"576" 115 88.3903621902782 111.81691684092
"577" 115.2 81.5514882095429 111.343402272673
"578" 115.4 75.0574410237987 111.031319780765
"579" 115.6 70.0499585766559 111.461255142389
"580" 115.8 66.3442618374624 112.278132329473
"581" 116 63.4020168810316 113.962820222543
"582" 116.2 61.0249098694887 114.225486614473
"583" 116.4 57.9745165001544 112.94654853
"584" 116.6 53.5016622067208 111.245444451064
"585" 116.8 47.8804681061234 108.00153999709
"586" 117 42.827712872172 104.058373933899
"587" 117.2 39.1253355895794 100.230981314492
"588" 117.4 35.5021232386786 95.1321415058301
"589" 117.6 31.0806613822702 90.1925947102447
"590" 117.8 26.6755033340685 84.3707386018596
"591" 118 23.2461409532637 78.5233847370477
"592" 118.2 19.0218610909688 72.6901212871283
"593" 118.4 15.0381336398525 66.8829380016646
"594" 118.6 10.3625814185193 61.0732408733514
"595" 118.8 5.53537563037532 56.3324140435002
"596" 119 3.96805048462989 52.3999386025184
"597" 119.2 5.37104593982106 48.8405570184266
"598" 119.4 6.5081487786231 43.2920709566006
"599" 119.6 7.04491842695918 41.9627458712995
"600" 119.8 6.55720553337715 43.587157280383
"601" 120 6.87137869135714 45.0714994465612
"602" 120.2 6.67107939347144 45.3577659812301
"603" 120.4 7.40904443419677 45.9946015721145
"604" 120.6 7.96071687623895 46.5071265146366
"605" 120.8 8.57010849846092 46.5236940570956
"606" 121 9.01532302798572 46.5595617685444
"607" 121.2 9.72364216225813 46.7255597198542
"608" 121.4 10.6884357509272 46.408418650029
"609" 121.6 11.809529432759 46.1936636914963
"610" 121.8 13.6036606480714 44.3636879843158
"611" 122 16.479574801386 40.7315869161557
"612" 122.2 19.5354230640014 36.915521499973
"613" 122.4 22.1687262460487 32.0343960865431
"614" 122.6 24.6992162534454 26.7740058510318
"615" 122.8 26.3614445474117 21.0994640616184
"616" 123 27.7054730684772 16.678615770253
"617" 123.2 30.4150674343301 14.4314741877568
"618" 123.4 34.2535403678935 11.5432654885002
"619" 123.6 38.8690824331218 7.74775446145196
"620" 123.8 41.2298313445784 8.22220393780483
"621" 124 46.0219716860058 7.51573491616216
"622" 124.2 52.2612565379117 5.80034066982752
"623" 124.4 58.4148328527232 3.91134378758904
"624" 124.6 64.8979408580209 2.26295516122961
"625" 124.8 68.8436105325714 2.97591824711583
"626" 125 72.9865532751649 4.8553291271172
"627" 125.2 78.7986568334725 7.39812443387682
"628" 125.4 86.0856257686655 10.3769045057019
"629" 125.6 91.9245736967898 13.1915034317518
"630" 125.8 97.927667771511 16.7753842985691
"631" 126 103.994719070298 20.38973846962
"632" 126.2 109.882008885658 23.6508247392351
"633" 126.4 114.789099111791 27.421250797256
"634" 126.6 119.064950231157 32.2010695071444
"635" 126.8 122.078385528651 36.74751446362
"636" 127 122.517455463862 41.6493992360864
"637" 127.2 124.174088060872 47.8592669669631
"638" 127.4 126.287887002867 53.9735960541557
"639" 127.6 127.826189890529 57.895018330373
"640" 127.8 127.679892854328 59.5544696485318
"641" 128 128.379594136233 63.2670393813235
"642" 128.2 128.946382260186 66.9455791978015
"643" 128.4 128.577203162122 68.1571935781494
"644" 128.6 127.495696049017 68.571712756933
"645" 128.8 126.412967066557 69.3046598173444
"646" 129 124.071559914475 72.2733659687965
"647" 129.2 122.0406649406 76.2048694682457
"648" 129.4 119.923905685847 80.9416251106464
"649" 129.6 118.559031521963 83.3805749547912
"650" 129.8 118.177063748223 85.2781655470348
"651" 130 117.846231007795 89.5022011711605
"652" 130.2 116.36948734167 92.6828798366605
"653" 130.4 113.357726907709 95.9292079458593
"654" 130.6 110.302619617004 98.841387762973
"655" 130.8 108.197130105991 100.332776166607
"656" 131 108.12558482661 100.35490109334
"657" 131.2 108.200467694087 100.004537214284
"658" 131.4 107.726253947914 98.6540473507451
"659" 131.6 104.625397368625 96.4760647533876
"660" 131.8 100.326969007833 95.0036749281437
"661" 132 95.4695074779072 94.479314164573
"662" 132.2 91.1840298147172 95.502324282293
"663" 132.4 87.3839407446948 97.7488461381418
"664" 132.6 84.439282838344 99.2513570861309
"665" 132.8 82.2177615684821 100.53071760521
"666" 133 80.8400084118447 101.114923890711
"667" 133.2 78.8286161301648 101.587656626435
"668" 133.4 75.6713234135597 102.499455812264
"669" 133.6 70.9857002460714 103.44085312183
"670" 133.8 65.4218308603571 104.048559768891
"671" 134 59.6771357196071 103.29866534864
"672" 134.2 54.5262634287275 101.187829469343
"673" 134.4 50.2231943217143 98.9990307289015
"674" 134.6 46.7568097894457 97.1651840746185
"675" 134.8 43.3915263844042 94.4518221040789
"676" 135 39.6864621205905 92.051612489273
"677" 135.2 36.8606346803572 89.4522086081988
"678" 135.4 35.7119778774658 86.0565835440599
"679" 135.6 33.646516597842 81.3466715904578
"680" 135.8 32.4252174291613 75.7662432765915
"681" 136 31.2769208271671 70.055596722103
"682" 136.2 30.5545487911096 63.6579016316066
"683" 136.4 30.3609869725963 57.1849395794947
"684" 136.6 30.3523341322473 50.8508743614235
"685" 136.8 31.7424368525087 44.7600153268215
"686" 137 33.5230332909202 38.8326256213225
"687" 137.2 35.6273102998571 32.557342610143
"688" 137.4 38.1251666615783 26.4672167785307
"689" 137.6 41.4224924035516 21.693702172223
"690" 137.8 45.4101100988662 17.2401619331639
"691" 138 50.3798347886544 13.1718342088108
"692" 138.2 55.6319497730389 9.87208144755479
"693" 138.4 61.2757365553844 7.35468345367297
"694" 138.6 67.4820224964506 5.53945806688886
"695" 138.8 72.4285970401 4.48187222751583
"696" 139 78.1651717048151 3.77409950945895
"697" 139.2 79.6301686341213 4.46819000783146
"698" 139.4 82.3203285296096 6.86198391321569
"699" 139.6 87.6291595335302 10.1094407845307
"700" 139.8 93.2128234545591 13.6034437612711
"701" 140 98.4553182418265 17.3982625333709
"702" 140.2 104.055071112483 22.0400035248468
"703" 140.4 109.45076226179 26.691911503723
"704" 140.6 114.007374953493 31.5234298292739
"705" 140.8 117.442918662004 36.2091282789436
"706" 141 121.143426371347 42.461586503653
"707" 141.2 123.884053385377 47.8622994709924
"708" 141.4 126.711062068646 53.0373680325211
"709" 141.6 126.668032294475 54.6669922273553
"710" 141.8 125.89392966703 57.9122424540819
"711" 142 125.994189491605 64.209330666765
"712" 142.2 126.21709725692 71.1057689659341
"713" 142.4 125.738671057569 76.5864722271245
"714" 142.6 125.056692082181 80.3987971815024
"715" 142.8 124.097113432242 82.3824991426364
"716" 143 122.544223220357 83.0601813710024
"717" 143.2 120.071332939213 85.8390529985114
"718" 143.4 116.675392608862 89.6065117722513
"719" 143.6 112.849753873458 92.5704693575685
"720" 143.8 108.867976460185 95.5644605523523
"721" 144 105.431546923283 98.2403524898248
"722" 144.2 104.19581840169 99.490505857973
"723" 144.4 101.8466291055 100.723830238473
"724" 144.6 97.5226758330921 102.806482632431
"725" 144.8 92.8482724446534 105.308527302047
"726" 145 90.2902663221349 107.361663795121
"727" 145.2 89.8224146724053 108.230920110648
"728" 145.4 88.992404803474 107.61206914009
"729" 145.6 86.2964571829416 106.185695352116
"730" 145.8 81.9999653655545 104.591207520262
"731" 146 77.066010841434 102.416530501588
"732" 146.2 72.1085293088511 99.2730903996477
"733" 146.4 67.1269532708815 95.7303705515705
"734" 146.6 63.2208676452176 91.6407056393683
"735" 146.8 59.4702293268259 87.1978319339105
"736" 147 57.0737787537511 83.392377101973
"737" 147.2 53.7526847987033 79.4464880667903
"738" 147.4 50.3731096912738 76.0465239935563
"739" 147.6 46.6226495868294 72.8333894233063
"740" 147.8 42.5840016551286 69.2267656459444
"741" 148 38.6156139662935 64.8512038793366
"742" 148.2 34.412869354848 60.9600359534911
"743" 148.4 31.3168152744112 57.076778656027
"744" 148.6 28.3123394765662 53.8787476444002
"745" 148.8 24.2431824121409 49.8803396676757
"746" 149 20.5596565196696 46.7357509657587
"747" 149.2 18.2121391286749 46.2337027515617
"748" 149.4 16.4760881590985 45.7692684819471
"749" 149.6 13.4377206839361 43.0889762245256
"750" 149.8 10.1552207683839 39.401875631714
"751" 150 12.3202614431 40.6173492646016
"752" 150.2 13.9704837034052 40.8064851578864
"753" 150.4 15.4721934501071 40.654441727173
"754" 150.6 17.2450972470759 37.5037847735667
"755" 150.8 18.9953150289898 31.7927874726975
"756" 151 21.3493086822372 25.585814269843
"757" 151.2 23.5304884065223 20.0825195978904
"758" 151.4 27.387116704996 15.6352666188896
"759" 151.6 31.1625580209753 12.8922509113821
"760" 151.8 36.5045130098893 10.2921512659638
"761" 152 42.2641042279247 6.94030049681081
"762" 152.2 46.3167063886004 5.83153661562162
"763" 152.4 52.0499981033571 4.58583415733408
"764" 152.6 58.4005367994405 3.13613707850075
"765" 152.8 64.6782955879026 1.81003470765479
"766" 153 70.8056927071218 2.2984353277965
"767" 153.2 77.3290171520935 3.00677243189115
"768" 153.4 83.6558078097129 4.89277824798259
"769" 153.6 90.0771907315857 7.60876682228726
"770" 153.8 96.0029298183277 10.1374909103553
"771" 154 101.2234757343 13.8811022431158
"772" 154.2 106.258571459135 18.5707228929452
"773" 154.4 111.623303028115 23.6971166563366
"774" 154.6 115.655934729887 28.9733706905612
"775" 154.8 119.810290537887 35.1399925930612
"776" 155 123.577770478415 40.9841685109633
"777" 155.2 124.758130255006 44.8250945426645
"778" 155.4 123.194626697723 49.2744729522997
"779" 155.6 122.292524367194 55.2127033941362
"780" 155.8 122.845872217445 59.894302062973
"781" 156 123.079096530637 65.327420518123
"782" 156.2 122.45726589065 70.8876681398032
"783" 156.4 120.611008141387 77.054156653567
"784" 156.6 119.268086011475 82.8043524747377
"785" 156.8 118.932640627964 84.8370101389304
"786" 157 118.008956354412 84.1656122832697
"787" 157.2 115.708198282388 83.3639781853167
"788" 157.4 110.930002535973 85.0601112845114
"789" 157.6 106.651299539551 88.1707238529085
"790" 157.8 104.653361568278 90.6493715348381
"791" 158 104.575107014063 90.5112934332553
"792" 158.2 102.531530517334 90.3784151408671
"793" 158.4 98.2572200351264 90.442798256896
"794" 158.6 92.3602318028571 91.0419841907422
"795" 158.8 86.3116313721753 91.5830672461548
"796" 159 81.2830315116822 91.344073765723
"797" 159.2 76.0673676183571 91.6732693710444
"798" 159.4 71.8295537695714 90.727411575473
"799" 159.6 67.3135464515 87.7478881877642
"800" 159.8 63.5295105008028 84.2404640043534
"801" 160 61.1688091019171 79.948156489903
"802" 160.2 58.9506227748187 75.5330549363576
"803" 160.4 57.2208973431496 73.2061220149635
"804" 160.6 57.7414655603172 72.929891646763
"805" 160.8 58.7699771145651 73.552775087666
"806" 161 58.939923026 73.4105304778403
"807" 161.2 59.0604735293572 73.3921400972377
"808" 161.4 59.0629701374149 73.3010873327807
"809" 161.6 59.1019635519242 73.2768419225709
"810" 161.8 59.1346584545 73.2833563204526
"811" 162 59.1273523633875 73.2936731633972
"812" 162.2 59.1279818112372 73.346625463753
"813" 162.4 59.111616167145 73.37628819367
"814" 162.6 59.1155502162056 73.3802222427306
"815" 162.8 59.2714369102321 73.5176680817855
"816" 163 59.508574407841 73.6807328290375
"817" 163.2 59.5556770245118 73.7024492508389
"818" 163.4 59.5875574224971 73.747780446463
"819" 163.6 59.6199196400994 74.1160110886843
"820" 163.8 59.5600977600541 74.2929216247912
"821" 164 59.6094016575202 74.6772611134512
"822" 164.2 59.5450626814661 74.8561528071314
"823" 164.4 59.6545149375087 75.1387421728215
"824" 164.6 59.6989937779082 75.246607375126
"825" 164.8 59.824692977285 75.6096519010967
"826" 165 59.7095916243572 75.7642559734578
"827" 165.2 59.5100732204203 76.3340719216045
"828" 165.4 59.4027357976299 76.6730213064578
"829" 165.6 59.4596121026657 76.939867017207
"830" 165.8 59.4057491118039 77.283761497324
"831" 166 59.418179032772 77.6566591263666
"832" 166.2 59.5543677320745 78.1232315221251
"833" 166.4 59.6950195854898 78.8233805516566
"834" 166.6 59.5876361034784 79.6235581019124
"835" 166.8 58.9558197956735 80.4527994431873
"836" 167 58.1038784419887 81.5980780309519
"837" 167.2 56.9618814201613 83.1983108673853
"838" 167.4 54.8584274123367 85.3331077329424
"839" 167.6 54.3742596693249 86.1982424158439
"840" 167.8 54.984840554155 86.1752982964942
"841" 168 54.4257703310572 87.9059115892063
"842" 168.2 52.7983930834748 91.3956213791494
"843" 168.4 52.6772182385258 92.9054765086959
"844" 168.6 52.3770861823961 94.4155825697912
"845" 168.8 50.3514724214405 99.003667286723
"846" 169 47.7754352407275 103.236157680232
"847" 169.2 45.1303992106572 106.849882260035
"848" 169.4 42.6185864582586 109.538122567903
"849" 169.6 39.6799124605328 111.936029549676
"850" 169.8 35.6273102998571 113.148356275582
"851" 170 31.6308742672079 113.635467331107
"852" 170.2 28.6363084167071 112.132080758098
"853" 170.4 24.6235565190608 110.155275744714
"854" 170.6 20.6944276851254 107.067772205949
"855" 170.8 17.5169154493571 104.078625287102
"856" 171 17.9329411375162 101.824380463178
"857" 171.2 16.1091894602005 97.2928891749007
"858" 171.4 12.7790666724451 92.4258183712917
"859" 171.6 9.27243236065188 88.4732635803098
"860" 171.8 7.26637395767629 84.7044243152708
"861" 172 5.26003847906303 80.7004461785906
"862" 172.2 3.38089366233442 76.3538715764162
"863" 172.4 3.90398168564285 72.6401995140801
"864" 172.6 3.86206720293714 67.064460540343
"865" 172.8 3.89338383919387 61.2733468321464
"866" 173 4.64797839543082 55.4502345999414
"867" 173.2 4.72191263586851 54.0743682339389
"868" 173.4 4.27490631135715 54.4133111483167
"869" 173.6 4.49746108678571 54.3383810620954
"870" 173.8 4.50400681547479 54.2431562947377
"871" 174 4.60930048150867 54.1112499438821
"872" 174.2 4.56188483756767 54.1096349132151
"873" 174.4 4.58091912757143 54.0760843624832
"874" 174.6 4.71255913004786 53.7952687456225
"875" 174.8 4.62422553361487 53.8474658707874
"876" 175 4.65257502117534 53.8358665096396
"877" 175.2 4.66044311929655 53.8240643624578
"878" 175.4 4.66437716835715 53.8128769104417
"879" 175.6 4.63925001629264 53.7255862311343
"880" 175.8 4.67275288571199 53.5496961666827
"881" 176 4.54138637140977 53.5766747931098
"882" 176.2 4.59058269018872 53.4249861435414
"883" 176.4 4.60757933504464 53.4477479820042
"884" 176.6 4.6683513607755 53.3806006892689
"885" 176.8 4.71657429352209 53.2813278209214
"886" 177 4.6930750209782 53.2978956533624
"887" 177.2 4.72177287359925 53.2323005616572
"888" 177.4 4.59318357084103 53.2565460592633
"889" 177.6 4.40330329718132 53.1577402067312
"890" 177.8 4.36380726784628 52.8965267736143
"891" 178 4.05955183748655 52.5905779917024
"892" 178.2 4.01093161939048 52.5809048593063
"893" 178.4 3.86379818452382 52.4900283260063
"894" 178.6 3.76630319221597 52.2927473363494
"895" 178.8 3.48205492389285 51.5902270047944
"896" 179 3.32239606325931 51.5714791840382
"897" 179.2 3.23484209095942 52.0739042866207
"898" 179.4 3.25254531173215 52.5518912474843
"899" 179.6 3.63269372800608 53.1780014332177
"900" 179.8 3.72081375191385 53.4901163215812
"901" 180 3.85228899844225 53.7704943326964
"902" 180.2 4.37528539821282 54.3734522859111
"903" 180.4 5.46817872429331 54.8270376149836
"904" 180.6 6.81410356532774 54.7319040368553
"905" 180.8 5.50481428083083 55.3190444165309
"906" 181 5.72263636566018 55.4448925754275
"907" 181.2 6.03920929356715 55.625701470253
"908" 181.4 6.19141141956507 55.5946980475769
"909" 181.6 6.19141141956507 55.5946980475769
"910" 181.8 6.18755527246605 55.5754173120819
"911" 182 6.28717240585714 55.4681280526917
"912" 182.2 6.27500144157589 55.447843112223
"913" 182.4 6.35898972700608 55.4319604354304
"914" 182.6 6.23799679259958 55.5235735566396
"915" 182.8 6.19629587255716 55.5952856509444
"916" 183 6.1297130659809 55.6872455779532
"917" 183.2 5.96791228158163 55.7889612947995
"918" 183.4 6.03920929356715 56.400748475683
"919" 183.6 5.96775488782249 56.6050085875175
"920" 183.8 6.00982194708442 56.668381833276
"921" 184 6.01402865301061 56.5857278520225
"922" 184.2 6.158597090886 56.5950345147326
"923" 184.4 6.17732165131868 56.583799778473
"924" 184.6 6.26044401371008 56.6448932462377
"925" 184.8 5.99015170178139 56.5228220180336
"926" 185 5.28915333479464 56.1375310881605
"927" 185.2 4.74378384793966 55.9579995179535
"928" 185.4 4.53974649411715 55.691911515943
"929" 185.6 4.58963023620564 54.980674786276
"930" 185.8 4.66023386136779 54.1433919617389
"931" 186 4.68131068387888 52.4012214446034
"932" 186.2 4.75958115562381 50.7979938250396
"933" 186.4 5.26263652601693 49.3625282700761
"934" 186.6 6.65373321244537 46.7095680510024
"935" 186.8 8.57042954972608 44.0999353669633
"936" 187 11.7325519805794 40.9184164191396
"937" 187.2 15.6376240325707 38.7721252940215
"938" 187.4 20.1458437341071 37.900882768183
"939" 187.6 23.5346220241807 38.3168529168259
"940" 187.8 27.2990621198329 39.6871927444487
"941" 188 29.5829494754445 40.9803872405069
"942" 188.2 31.5879962136443 41.222837809567
"943" 188.4 33.7585991686745 41.9748977288864
"944" 188.6 36.6766128514833 43.7596210258953
"945" 188.8 38.9602820568764 46.6373132766268
"946" 189 41.5379942106143 50.0202885264587
"947" 189.2 43.9823874940714 52.6612718615444
"948" 189.4 45.8250880453877 55.0855292367485
"949" 189.6 46.5498469578027 57.7078666578344
"950" 189.8 47.3370073287511 61.6292176987002
"951" 190 48.1491657777439 65.1154160987937
"952" 190.2 47.9949191804748 68.7413998636494
"953" 190.4 48.0042447458668 71.7769081135595
"954" 190.6 49.9201195223373 73.7841439136066
"955" 190.8 52.5767110718714 75.2876740301158
"956" 191 55.816131358386 78.3042898803961
"957" 191.2 59.331575792563 81.2999258310318
"958" 191.4 62.2289812305759 82.7189170784105
"959" 191.6 64.5182584721172 84.446544888253
"960" 191.8 67.6235334601326 87.3758426359832
"961" 192 69.2040256272238 90.3336132645063
"962" 192.2 69.5135658638983 93.6820444102436
"963" 192.4 70.6407403441572 97.3078462635355
"964" 192.6 71.6014351247571 101.552104927693
"965" 192.8 72.1759457222559 105.324352028226
"966" 193 72.5992223679286 109.663113718187
"967" 193.2 72.2991959934584 114.66179257453
"968" 193.4 71.8850750822179 118.280420537036
"969" 193.6 71.8053531994791 117.493242097595
"970" 193.8 70.430721882028 116.766907206669
"971" 194 67.4804625330714 117.879094177759
"972" 194.2 63.9028945180572 119.254529055485
"973" 194.4 60.495277422461 119.498517373207
"974" 194.6 55.4461839763972 120.101303610413
"975" 194.8 50.8166737228571 119.524340116289
"976" 195 46.024158956526 117.910285566739
"977" 195.2 41.1429856056811 115.352757897762
"978" 195.4 35.9555785936143 112.055577554044
"979" 195.6 30.2804318201857 108.850788787873
"980" 195.8 26.1814965150866 104.875895041432
"981" 196 22.1952022911786 99.7640627694373
"982" 196.2 19.300282005094 94.0396220654861
"983" 196.4 17.008312330216 88.0324259787024
"984" 196.6 15.109654088538 80.2793724506325
"985" 196.8 14.7652191770745 73.8898526416904
"986" 197 15.9108500596664 67.7278860011895
"987" 197.2 16.8150565091384 61.5536101933167
"988" 197.4 18.6525304745045 55.7864094449309
"989" 197.6 20.8592112732041 49.7004985098607
"990" 197.8 22.4283479407887 43.2290490766046
"991" 198 23.5493862788905 36.9501411317063
"992" 198.2 24.2864810669035 29.9090612374472
"993" 198.4 24.3935102682634 22.6592653385355
"994" 198.6 24.9248101171939 19.1270362353607
"995" 198.8 29.3976672230853 19.0754874870992
"996" 199 34.8430088951645 16.3378823672849
"997" 199.2 40.7247965164748 12.5392278618553
"998" 199.4 46.9476849264326 9.67828128354844
"999" 199.6 53.0008683938707 6.72275821632432
"1000" 199.8 59.1902971483571 3.45348370272297
"1001" 200 63.6764244271349 3.84295455972297
"1002" 200.2 70.4416774616905 3.42102779797297
"1003" 200.4 77.4153493072263 3.32275010508512
"1004" 200.6 81.5598064697136 4.90950057819079
"1005" 200.8 85.2625890898143 8.28384964108726
"1006" 201 91.5319571136371 11.962123691983
"1007" 201.2 97.6739125285271 14.750735028103
"1008" 201.4 103.876566609055 16.7548932701711
"1009" 201.6 106.664147727338 18.9847369961477
"1010" 201.8 110.014353351629 23.0231338434875
"1011" 202 115.258675967961 29.0374129766957
"1012" 202.2 118.859641538842 34.6549844639833
"1013" 202.4 121.483378790814 40.2427153926301
"1014" 202.6 124.698524066337 46.7641211908443
"1015" 202.8 127.129116540347 53.4561103452179
"1016" 203 128.077482321425 61.2177467226817
"1017" 203.2 128.570095753743 65.9754460381116
"1018" 203.4 125.999822490798 70.7040275155906
"1019" 203.6 122.996109278799 76.8287945182999
"1020" 203.8 120.850089261525 82.1828322952502
"1021" 204 119.93980245552 85.5556625083709
"1022" 204.2 119.665583178653 88.2581133528607
"1023" 204.4 120.170885185513 88.2972757073167
"1024" 204.6 118.280328733826 87.936203766973
"1025" 204.8 114.888817558035 87.9613309190375
"1026" 205 110.150395059824 89.7580618869396
"1027" 205.2 106.167484225829 91.8746731074224
"1028" 205.4 102.952269816764 93.7483073252807
"1029" 205.6 103.209668009522 93.3842137548906
"1030" 205.8 103.681332207876 92.2011500652322
"1031" 206 103.180531124896 90.6175608209345
"1032" 206.2 101.772444180357 88.4091326647587
"1033" 206.4 97.8504043221466 85.550182306194
"1034" 206.6 93.1648363252641 83.457288911473
"1035" 206.8 89.109116918538 82.3385960243453
"1036" 207 84.4577208916664 80.3876964354266
"1037" 207.2 78.9460076600612 78.0881549542587
"1038" 207.4 73.2786564179149 76.3531906833095
"1039" 207.6 67.9378125965772 73.958094709243
"1040" 207.8 62.5783154772115 71.2721448660118
"1041" 208 57.6288730762026 67.0711877642366
"1042" 208.2 53.2605156318707 62.0591986284595
"1043" 208.4 49.939471012825 56.9071677835968
"1044" 208.6 46.5974061053572 50.9476000907444
"1045" 208.8 43.7475886047843 44.6255319603904
"1046" 209 41.228363961169 38.1841938955472
"1047" 209.2 38.7527175236047 30.9809111145967
"1048" 209.4 35.5387941959935 24.7675714057275
"1049" 209.6 33.3676444785836 18.610391220973
"1050" 209.8 32.2601577088844 14.1031512122366
"1051" 210 35.2724186310955 11.8219505826085
"1052" 210.2 38.8174306831026 8.83821335442752
"1053" 210.4 44.0422934623837 8.67026775559244
"1054" 210.6 50.4710621966004 6.70170573756757
"1055" 210.8 57.2036384649443 4.82883988657848
"1056" 211 64.1946302354704 3.88398372233146
"1057" 211.2 71.0884563923842 3.43857153027027
"1058" 211.4 77.3888740796873 3.98318856326542
"1059" 211.6 84.477053160246 4.46322296161186
"1060" 211.8 86.0055476485347 6.69331097968325
"1061" 212 88.8091739890336 10.7140605123847
"1062" 212.2 93.0666991664445 14.8631521987691
"1063" 212.4 97.8471888764748 19.6871635903259
"1064" 212.6 102.032091418357 25.0051317682873
"1065" 212.8 106.106262049916 30.9207249755612
"1066" 213 109.987322883615 36.8808161760819
"1067" 213.2 114.017354388924 43.3478133856843
"1068" 213.4 117.173764532337 50.2688080256872
"1069" 213.6 119.816641838991 56.2849483782997
"1070" 213.8 123.252689255471 61.6747402664015
"1071" 214 126.263792379819 67.3971274402749
"1072" 214.2 126.6169756107 72.7839328065444
"1073" 214.4 125.667858174478 78.5810351008518
"1074" 214.6 124.073828236298 84.2343025519235
"1075" 214.8 120.610252813605 87.8398398435915
"1076" 215 116.243634391868 92.0173611514943
"1077" 215.2 111.935778924929 96.5787475461158
"1078" 215.4 109.537819909431 100.375229780047
"1079" 215.6 110.091142228588 103.473095031604
"1080" 215.8 109.135820429836 105.906718239255
"1081" 216 106.572751653625 108.231435132351
"1082" 216.2 103.53708374232 110.299524210269
"1083" 216.4 99.6257179090357 111.884024914652
"1084" 216.6 94.1281240262983 115.249565867879
"1085" 216.8 89.2331053801947 116.961519384898
"1086" 217 83.0030035463454 118.223290411326
"1087" 217.2 76.8463093323571 119.449685208677
"1088" 217.4 69.7890974035172 120.610212196893
"1089" 217.6 62.6360323693155 120.938449580265
"1090" 217.8 56.3071309430655 120.92222162789
"1091" 218 49.6380119187782 119.816443259039
"1092" 218.2 42.3570632250325 118.51725313609
"1093" 218.4 35.5151899016299 115.848281851973
"1094" 218.6 28.9490306048277 112.66187567387
"1095" 218.8 22.5985828216429 108.805350521223
"1096" 219 19.604660392113 104.855542391996
"1097" 219.2 15.386280761063 99.0155041461024
"1098" 219.4 10.8228850946696 93.427742850673
"1099" 219.6 6.97488671191121 87.7625208172297
"1100" 219.8 8.84502636754701 85.5402184947958
"1101" 220 9.66409607682225 80.1332004342869
"1102" 220.2 10.1998353061444 73.2316072617283
"1103" 220.4 10.667736034842 66.6097238094275
"1104" 220.6 11.6868980847798 59.5650586580864
"1105" 220.8 13.2528118397283 52.8757963100245
"1106" 221 15.6458492703675 44.3556194177152
"1107" 221.2 18.6455860961735 37.8693276803811
"1108" 221.4 20.8663648195571 30.7085859473624
"1109" 221.6 22.4488464069466 24.0383850595835
"1110" 221.8 25.0113934937649 17.8730434819924
"1111" 222 29.4182460603764 12.7945427505787
"1112" 222.2 33.9900902158016 11.5133667156396
"1113" 222.4 40.4992047588166 9.64905276351351
"1114" 222.6 47.2512450592299 7.06435063300024
"1115" 222.8 54.3856099405067 4.6403991726926
"1116" 223 61.8127342521571 2.93140729203012
"1117" 223.2 69.1418235318898 2.46737018550568
"1118" 223.4 76.7726256567085 2.81401466048649
"1119" 223.6 83.4048986999149 4.47709300637682
"1120" 223.8 90.3406858792543 6.95174491283278
"1121" 224 96.4708969698475 9.26683556505951
"1122" 224.2 97.8190653210014 11.8807842014634
"1123" 224.4 100.041895339087 17.173243758643
"1124" 224.6 103.437241176945 23.1236711520906
"1125" 224.8 106.917492847911 29.0618227622157
"1126" 225 110.328198799503 35.126980574138
"1127" 225.2 112.55600394382 40.9988159586256
"1128" 225.4 114.861025404994 47.6318711410639
"1129" 225.6 117.630399241207 53.312244579673
"1130" 225.8 120.539746542997 59.045255594713
"1131" 226 123.831436650253 64.7847332956805
"1132" 226.2 126.76885052855 70.5708059227528
"1133" 226.4 126.001564840911 75.1214781905361
"1134" 226.6 124.597796829994 81.2207820205184
"1135" 226.8 122.365555071436 86.7485104604779
"1136" 227 120.562070851914 91.9794733855194
"1137" 227.2 119.241082068893 94.4487989221688
"1138" 227.4 117.678486969469 94.871169537024
"1139" 227.6 114.614996029126 98.216522431962
"1140" 227.8 111.55398237053 102.22127853349
"1141" 228 111.507507399844 102.679725551039
"1142" 228.2 112.247355610529 102.535797035087
"1143" 228.4 113.061906088597 101.484596645813
"1144" 228.6 114.175593010973 100.399271190973
"1145" 228.8 115.904255650829 99.541560090164
"1146" 229 115.963508740012 97.6326851033178
"1147" 229.2 116.162444196481 96.3557760014449
"1148" 229.4 118.521057595768 94.6556009735309
"1149" 229.6 121.569876883945 92.3890200598905
"1150" 229.8 122.833014536092 89.4106291541872
"1151" 230 125.367886933607 85.6931401275841
"1152" 230.2 126.320235910129 82.3166956874016
"1153" 230.4 127.685728433206 78.4713270911994
"1154" 230.6 128.534309267114 73.9734915477954
"1155" 230.8 129.226321257122 69.00868378512
"1156" 231 129.669397183532 63.7663230102351
"1157" 231.2 129.171654701189 58.4752399305373
"1158" 231.4 128.15939806832 52.9311455261412
"1159" 231.6 127.209135376155 47.4387244631461
"1160" 231.8 125.133058916887 41.2073376104436
"1161" 232 122.743205215834 36.2603368807206
"1162" 232.2 118.866307489852 30.7293630334487
"1163" 232.4 115.224944040425 25.0688011603516
"1164" 232.6 111.718839063559 20.7721331336794
"1165" 232.8 107.353679582639 16.6347117827366
"1166" 233 102.518929989607 12.5179542436158
"1167" 233.2 97.5003978018618 8.92093868514119
"1168" 233.4 92.3851978834341 6.21390001184477
"1169" 233.6 86.7453602811071 4.69376291995511
"1170" 233.8 80.3921169262946 2.59340222684797
"1171" 234 73.8358048701409 0.585960658729729
"1172" 234.2 69.9376782971244 1.16814034067125
"1173" 234.4 63.7413362366349 1.25369460300075
"1174" 234.6 57.7089169244107 0.722551145901543
"1175" 234.8 52.5899724478704 1.29789463061014
"1176" 235 47.3303925559943 2.10096285787563
"1177" 235.2 43.4688887153482 3.19499560417833
"1178" 235.4 39.6040127344887 5.74760370689402
"1179" 235.6 35.1118341655924 7.46083335391415
"1180" 235.8 37.7197615707983 6.85371701800238
"1181" 236 39.0135430287738 6.83971643163964
"1182" 236.2 41.2557313740756 6.15488633788559
"1183" 236.4 43.1133895608475 5.32344313793451
"1184" 236.6 44.967656031125 5.46922721558904
"1185" 236.8 47.0923586527946 4.76678870564261
"1186" 237 49.4501682159692 4.38463241830918
"1187" 237.2 52.5412226076815 3.65962255721621
"1188" 237.4 55.4706718076507 3.37457714530325
"1189" 237.6 58.3762679697626 2.94734702594595
"1190" 237.8 62.4772968811416 2.32312288211952
"1191" 238 65.4496502072857 2.5655828799194
"1192" 238.2 69.6445148888834 2.24578240492034
"1193" 238.4 73.7062763793478 2.8968801025711
"1194" 238.6 78.0252481427355 3.34734412232432
"1195" 238.8 82.0598802748151 4.17813002466456
"1196" 239 85.5544782375879 4.63812422609797
"1197" 239.2 84.3957494796602 5.258228709276
"1198" 239.4 82.7436436291096 5.63831237990367
"1199" 239.6 82.2484143674127 6.04274365944519
"1200" 239.8 81.6223205467225 5.7503631157999
"1201" 240 81.2237257220935 4.52570877419115
"1202" 240.2 80.4765174449553 4.18904976831876
"1203" 240.4 78.6062660455832 2.87238189506862
"1204" 240.6 76.1079374992946 1.95355724749083
"1205" 240.8 73.1246989210238 1.01429763035759
"1206" 241 69.810093016383 0.71823435068849
"1207" 241.2 66.1119458876729 0.178853733999287
"1208" 241.4 62.0520612715311 0.0377113967294956
"1209" 241.6 57.8775117596761 0.419416193162626
"1210" 241.8 53.146417576548 1.20812520138206
"1211" 242 48.0707255246507 1.88101000561517
"1212" 242.2 43.8027208784911 3.81049865497297
"1213" 242.4 38.6255341494653 5.19294476
"1214" 242.6 34.6360894250598 7.89467953378378
"1215" 242.8 30.892354417996 10.2151305256396
"1216" 243 29.9150710638571 12.2670649481674
"1217" 243.2 27.3835104933571 16.1086549953784
"1218" 243.4 22.7062539977183 19.5984932100285
"1219" 243.6 18.4456536468187 21.7149233407134
"1220" 243.8 19.8719401641141 21.0163747394496
"1221" 244 21.1111750725286 20.2906797754587
"1222" 244.2 21.5822493471857 20.9397978704587
"1223" 244.4 21.494012085261 23.0069180105691
"1224" 244.6 20.3615800421513 27.5873126406494
"1225" 244.8 19.6627500749437 31.6014912491749
"1226" 245 19.2956328684396 35.2211225138493
"1227" 245.2 18.4516455061572 38.115091739533
"1228" 245.4 18.6972505976122 41.0566299999117
"1229" 245.6 19.4601700411256 42.6058957054045
"1230" 245.8 19.8495527326797 44.5709271622956
"1231" 246 21.055299618272 46.0929464814091
"1232" 246.2 21.7850342224602 46.5559290015915
"1233" 246.4 23.2329730270924 47.2975926782377
"1234" 246.6 24.5155887281753 48.1078910773972
"1235" 246.8 26.1807328467395 49.6115077698259
"1236" 247 28.8565092473956 50.6069200883576
"1237" 247.2 30.7986665115408 50.4357241072587
"1238" 247.4 32.1521863129138 50.4265465907462
"1239" 247.6 33.5713535643475 50.7642063959922
"1240" 247.8 36.1699226103377 50.6755646904875
"1241" 248 35.0431040143571 50.3623039751585
"1242" 248.2 35.3819436599471 50.523633243553
"1243" 248.4 35.3091781641888 50.543145347874
"1244" 248.6 35.4325748713571 50.5751076392926
"1245" 248.8 35.5688896713072 50.535317369263
"1246" 249 35.6779415112671 50.515843826413
"1247" 249.2 35.7256420508819 50.5971314072601
"1248" 249.4 35.7939395840375 50.6313199279317
"1249" 249.6 35.8140973435204 50.6503304978505
"1250" 249.8 35.9194134426071 50.730052797763
"1251" 250 35.9090149488523 50.7776589928079
"1252" 250.2 35.8683194935453 50.7822264680126
"1253" 250.4 35.833847875539 50.7869784876699
"1254" 250.6 35.9203969548723 50.7633741933063
"1255" 250.8 35.8261027164509 50.7214519830042
"1256" 251 35.7236530907992 50.7068895310045
"1257" 251.2 35.783484257367 50.8169317919037
"1258" 251.4 35.6006622938519 50.7888833956361
"1259" 251.6 35.3803777461922 50.759805159107
"1260" 251.8 35.2840138228107 50.7758658130039
"1261" 252 35.1715892455324 50.8280629381688
"1262" 252.2 35.0752253221509 50.8079871207977
"1263" 252.4 35.0596772423146 50.6588707836857
"1264" 252.6 34.5123964729506 50.5256019973356
"1265" 252.8 34.2809137350668 50.9992902321343
"1266" 253 34.2348472896152 51.2673131874891
"1267" 253.2 34.1804051268088 51.3929489478117
"1268" 253.4 33.9322269108685 51.4764205855412
"1269" 253.6 33.9542607582281 51.8661769783601
"1270" 253.8 34.2685881055503 52.3217493774389
"1271" 254 34.5412085800788 52.6629926458905
"1272" 254.2 35.3893003316905 53.3755827695487
"1273" 254.4 37.3875658398277 55.2511985128553
"1274" 254.6 39.8105158009682 57.3735601273896
"1275" 254.8 42.6083916989137 59.7583546883598
"1276" 255 45.7874972895773 62.85642445245
"1277" 255.2 49.5648031110714 65.7326556717158
"1278" 255.4 52.6876611731513 68.1839219702965
"1279" 255.6 55.9048598200007 70.3251799657947
"1280" 255.8 59.5136314447345 73.2502130553786
"1281" 256 63.8421079450487 75.8844466872814
"1282" 256.2 68.2540024321338 78.2523701283613
"1283" 256.4 72.0957732157455 80.245099658837
"1284" 256.6 74.2498369523572 80.51658723867
"1285" 256.8 75.0896334877634 79.8262845675667
"1286" 257 76.4172081074519 80.1057896946572
"1287" 257.2 79.4549526766384 81.0109250909417
"1288" 257.4 83.248589325868 82.2042087628643
"1289" 257.6 87.4103610528997 83.5525849722283
"1290" 257.8 92.0698368656203 85.4517896686361
"1291" 258 96.753067954455 87.9319703880925
"1292" 258.2 100.639940269932 89.895987972941
"1293" 258.4 104.864606741994 91.8707445837116
"1294" 258.6 108.486179905786 94.0479002922038
"1295" 258.8 109.619900114734 95.3728061306318
"1296" 259 108.277055159909 94.2035508911109
"1297" 259.2 107.52945018153 92.7933977881799
"1298" 259.4 109.014068976772 91.365447166412
"1299" 259.6 112.70971940802 89.3759331147595
"1300" 259.8 117.039149333825 87.5425896029836
"1301" 260 120.449049963228 85.7034945966462
"1302" 260.2 122.637910368089 84.0816468317152
"1303" 260.4 122.756434905261 83.2400840104538
"1304" 260.6 123.071154379828 80.7424479376788
"1305" 260.8 123.748042232903 76.5707360308821
"1306" 261 125.334132792667 71.492744184433
"1307" 261.2 127.733423068271 66.3842347089441
"1308" 261.4 127.547996421243 63.321645604573
"1309" 261.6 125.913013660327 60.2241600336975
"1310" 261.8 124.094238550236 55.3347392017305
"1311" 262 122.494291059203 49.3357899286982
"1312" 262.2 122.16412107813 43.5525867228699
"1313" 262.4 121.62088584849 38.8469790152995
"1314" 262.6 119.46958860008 34.7483668303294
"1315" 262.8 115.926927897614 29.9273015515158
"1316" 263 112.774068579043 24.7232290527444
"1317" 263.2 109.560636569234 20.1756231557088
"1318" 263.4 105.998644127027 19.1322065439438
"1319" 263.6 100.485892116067 17.399136855703
"1320" 263.8 95.174492403516 14.4681684614776
"1321" 264 89.6068366989202 10.9570998174002
"1322" 264.2 84.7218821467844 7.03248483560933
"1323" 264.4 80.2872096766492 3.30039523164554
"1324" 264.6 78.3024391130328 3.61400885324324
"1325" 264.8 72.9432634657241 2.77071866059682
"1326" 265 66.778024023125 1.23720906408011
"1327" 265.2 61.9666169271553 1.04847138468857
"1328" 265.4 56.7948790455695 0.970463379149965
"1329" 265.6 52.0443535981832 2.0494130407121
"1330" 265.8 47.0575844691339 4.03305343040154
"1331" 266 41.0602500986507 6.18305506825738
"1332" 266.2 36.8796913583755 7.18353066422068
"1333" 266.4 35.6608853737365 8.61173421971435
"1334" 266.6 31.8716984645 11.3982255297408
"1335" 266.8 26.6045687793572 14.0888200335158
"1336" 267 25.4264497695534 15.196151371758
"1337" 267.2 24.9095819032543 17.2672627515057
"1338" 267.4 23.6841328730452 21.7511699668721
"1339" 267.6 21.8660066858572 26.9763779630024
"1340" 267.8 19.2444693497136 32.3729802173393
"1341" 268 15.8097955247497 37.2467537241505
"1342" 268.2 11.9415173252761 41.8523277684324
"1343" 268.4 7.79784724512988 44.8925927801639
"1344" 268.6 7.40625200163715 45.109988331253
"1345" 268.8 9.4690643762076 44.9306133421599
"1346" 269 10.4758932894748 45.6442507068553
"1347" 269.2 12.3663620751531 48.1267183121873
"1348" 269.4 14.691264639898 52.3711558150036
"1349" 269.6 16.7568800876387 56.5214088159438
"1350" 269.8 19.1684216795206 59.8006792608095
"1351" 270 21.1617747903383 62.2972637655956
"1352" 270.2 23.0993310663572 63.5018250515487
"1353" 270.4 26.329648174416 65.7745483353259
"1354" 270.6 29.4679008206349 67.3555539438341
"1355" 270.8 33.2398539464471 67.929085842883
"1356" 271 36.1466047758571 68.0044599087377
"1357" 271.2 36.7440583694184 67.4730870047995
"1358" 271.4 37.0248233749748 67.8746362897377
"1359" 271.6 38.7908424496402 70.0793323988598
"1360" 271.8 42.2699521386905 72.3068825240285
"1361" 272 46.8925711259137 74.1944961709352
"1362" 272.2 51.5483495561532 76.14242121374
"1363" 272.4 55.8454297882395 77.0539298213847
"1364" 272.6 60.381397342095 78.5435279534972
"1365" 272.8 65.1110409845693 79.1711424599427
"1366" 273 68.3939094390173 78.7023413126623
"1367" 273.2 72.4751480806272 78.709639164643
"1368" 273.4 77.3858887488259 78.0412098063167
"1369" 273.6 82.4339178941171 76.509128822593
"1370" 273.8 87.5406906202779 75.5888207559433
"1371" 274 92.3028825342698 74.0891913559633
"1372" 274.2 96.1301099699725 72.3798389594922
"1373" 274.4 100.67643324303 71.147762883021
"1374" 274.6 105.378515772192 69.5970420538662
"1375" 274.8 109.400880032797 69.744020036503
"1376" 275 113.227391460898 69.2336542461362
"1377" 275.2 115.355703974014 67.372142517373
"1378" 275.4 114.856230782701 68.0934750004417
"1379" 275.6 114.437883716328 70.3374667090024
"1380" 275.8 113.81931235521 72.9912142150318
"1381" 276 113.159273802847 75.699029440033
"1382" 276.2 110.854798587133 78.048413030075
"1383" 276.4 108.082942774017 82.1543683640864
"1384" 276.6 104.860879748147 86.378320338973
"1385" 276.8 101.23050604988 90.0194199788334
"1386" 277 99.0079647640042 91.1985949456083
"1387" 277.2 98.0513369613455 90.7893042310427
"1388" 277.4 96.9832192111498 89.8693091181803
"1389" 277.6 94.5515649580468 87.9406804434902
"1390" 277.8 90.5046493864606 86.5529107231454
"1391" 278 85.5012172656905 86.6572007057137
"1392" 278.2 80.4544560116376 87.9029562547901
"1393" 278.4 75.8150138420987 90.2073877532988
"1394" 278.6 72.2420995887525 92.9902674461823
"1395" 278.8 67.5249734881572 95.4578596927855
"1396" 279 63.0517582061742 96.7562937846437
"1397" 279.2 57.555544472265 96.6070549517624
"1398" 279.4 51.4160541975909 96.1504982055184
"1399" 279.6 44.8810367009156 95.8824208623886
"1400" 279.8 38.9281960199868 95.7544706000841
"1401" 280 34.4428606935689 94.8183829106671
"1402" 280.2 29.8232446016376 93.4647900785339
"1403" 280.4 24.7055530758997 91.1348367627602
"1404" 280.6 19.8988372169045 88.4158678750677
"1405" 280.8 14.3733292464286 86.573055767473
"1406" 281 9.28122961904463 84.3417123159105
"1407" 281.2 9.06456919105926 83.7597503216964
"1408" 281.4 10.3286381103789 80.4473565274838
"1409" 281.6 9.72749830935714 75.0918648724361
"1410" 281.8 8.45522684315715 68.462660916973
"1411" 282 7.15544819431754 62.261976381765
"1412" 282.2 6.46567988198214 55.658806493098
"1413" 282.4 4.83354127796321 49.1150076369124
"1414" 282.6 6.26899709919715 48.147861015853
"1415" 282.8 8.20856196705715 45.666931656763
"1416" 283 10.6130320473782 39.7443098297625
"1417" 283.2 12.503432750916 33.4599222295318
"1418" 283.4 14.7906194503571 27.8442536752836
"1419" 283.6 18.3765583319247 24.1436843875405
"1420" 283.8 22.7889345954753 20.2709533294548
"1421" 284 27.5659984106307 17.1737581541145
"1422" 284.2 33.1285089603198 14.064137946272
"1423" 284.4 38.891784210348 10.6899702472548
"1424" 284.6 44.4985909315238 7.45998483352853
"1425" 284.8 50.7970215236507 4.99677686161517
"1426" 285 56.5113200385254 3.32639001963652
"1427" 285.2 61.1158119460487 4.0616527590197
"1428" 285.4 67.4923851103265 5.01865315015664
"1429" 285.6 73.9351130275087 5.8404679702457
"1430" 285.8 80.6469620151224 6.98985258966685
"1431" 286 87.4161156459405 8.01534142591741
"1432" 286.2 93.1506999129366 9.98379373415054
"1433" 286.4 98.4625721075999 12.9838607819827
"1434" 286.6 103.88780550171 16.3575695971494
"1435" 286.8 107.477264923843 19.0925932344016
"1436" 287 108.012975568922 19.2852169632997
"1437" 287.2 106.869319462297 18.832389609463
"1438" 287.4 106.430821097416 19.3549678593553
"1439" 287.6 106.217919618842 21.4979832314578
"1440" 287.8 107.757313016257 24.849714350113
"1441" 288 111.259851426288 29.4770137459829
"1442" 288.2 115.11754854521 34.2465006270024
"1443" 288.4 119.176521420555 39.2022167296858
"1444" 288.6 123.715132399415 44.1469467390787
"1445" 288.8 125.140695600357 48.4658895419124
"1446" 289 126.584816063254 54.9797419705194
"1447" 289.2 128.31173389811 61.2555219889235
"1448" 289.4 127.822480644271 64.1191335498587
"1449" 289.6 125.8055498916 68.352507543276
"1450" 289.8 125.042344373842 74.1355596623669
"1451" 290 123.974732531602 79.9153086647937
"1452" 290.2 122.00476196859 84.3515593743904
"1453" 290.4 119.397673444388 89.1809044439833
"1454" 290.6 116.763726205295 93.2362195529523
"1455" 290.8 113.499844430024 97.426310315873
"1456" 291 110.470626653357 102.296693314819
"1457" 291.2 108.415367022695 104.865540888778
"1458" 291.4 105.138358985162 106.060847551266
"1459" 291.6 100.400257827636 107.345656475948
"1460" 291.8 95.9097995321011 109.428345570936
"1461" 292 92.0693307306534 111.193864696714
"1462" 292.2 87.350065032765 113.128818675026
"1463" 292.4 83.6532774637085 112.599182630514
"1464" 292.6 78.3825554905238 111.472144028181
"1465" 292.8 72.9308289833172 111.055193838493
"1466" 293 68.7557013962771 111.444664695493
"1467" 293.2 68.3308415823942 111.597760400269
"1468" 293.4 69.4979368158092 111.331131273069
"1469" 293.6 69.0030628869181 109.347601612778
"1470" 293.8 66.5617455637718 106.659302770558
"1471" 294 63.0042617601986 102.85958709251
"1472" 294.2 59.1902971483571 98.6419026898754
"1473" 294.4 54.9536141673328 94.5287104683876
"1474" 294.6 50.8971079215854 90.2010614680056
"1475" 294.8 46.4575960541264 87.4696947184785
"1476" 295 41.1590804391154 85.3768238495444
"1477" 295.2 35.4719153619632 84.0257590007305
"1478" 295.4 29.7774580277172 83.285921734393
"1479" 295.6 24.4069359711303 82.9212645876637
"1480" 295.8 20.7321216731018 82.9725219937176
"1481" 296 17.2060877461745 82.2364475712614
"1482" 296.2 16.0430355395336 80.3949788397671
"1483" 296.4 14.5346814586143 77.9805868128016
"1484" 296.6 11.2265936834704 75.7780993725107
"1485" 296.8 8.34487676700714 75.461452217263
"1486" 297 4.91117058269378 75.7199297573096
"1487" 297.2 6.21454830215912 76.4487415590225
"1488" 297.4 5.39611029362988 78.3253219119124
"1489" 297.6 5.69396844379278 79.6531997982997
"1490" 297.8 5.85791689142167 80.9006011889085
"1491" 298 5.93978722754396 81.3665579923026
"1492" 298.2 7.84438663994477 80.3395144737359
"1493" 298.4 9.21077459808982 80.2200534218541
"1494" 298.6 9.70076991721009 79.4823951650318
"1495" 298.8 10.1007412139821 78.605131151348
"1496" 299 10.2334089071097 77.5931426573647
"1497" 299.2 10.4859415571992 74.3416210110572
"1498" 299.4 10.8791594456475 69.551504173102
"1499" 299.6 11.1596151064509 65.4320908109417
"1500" 299.8 11.2439486674635 60.7229634608453
"1501" 300 10.1401060489512 55.625547224369
"1502" 300.2 8.36435030985714 50.5813665705906
"1503" 300.4 7.17591820882443 46.7687701906178
"1504" 300.6 8.17354893041776 44.3902147151245
"1505" 300.8 9.95005308478573 41.9600964096873
"1506" 301 11.9344998323572 37.5951863288553
"1507" 301.2 13.9124008512395 33.8952131873553
"1508" 301.4 17.1274445923571 30.0922916782999
"1509" 301.6 20.7767865224471 28.269268474573
"1510" 301.8 25.5646944449908 25.2969502906561
"1511" 302 30.0181662907101 21.9972603401789
"1512" 302.2 34.4772689956968 18.996187824605
"1513" 302.4 39.5820774599553 15.196151371758
"1514" 302.6 44.3757075688854 10.7033979731994
"1515" 302.8 49.3526805907411 6.46724628665154
"1516" 303 53.541246399481 4.65492661926501
"1517" 303.2 58.9851294647589 2.7846602369819
"1518" 303.4 63.9962205536024 3.0205341808692
"1519" 303.6 70.5193170769748 3.44393784838474
"1520" 303.8 76.9971854301139 4.10874210402703
"1521" 304 83.8011460645 5.65399404477297
"1522" 304.2 88.0515573534043 6.5110748803975
"1523" 304.4 88.1980865777171 7.09763268805297
"1524" 304.6 88.2188583567572 7.91663426163012
"1525" 304.8 90.8858064156429 9.72303718885869
"1526" 305 94.6283638649008 12.5717023022448
"1527" 305.2 99.5394779335572 15.903568764823
"1528" 305.4 104.459667051309 19.389332934973
"1529" 305.6 109.784059437492 22.4863752305403
"1530" 305.8 114.684330401471 25.7729457435158
"1531" 306 115.716000182569 29.1972576896172
"1532" 306.2 117.477283737622 35.1743576686789
"1533" 306.4 120.138741356771 40.4319939492326
"1534" 306.6 122.562769451643 45.3911491975444
"1535" 306.8 125.508314957129 50.7706580267156
"1536" 307 127.824989840269 56.8167186243259
"1537" 307.2 127.745198307306 62.5764312637565
"1538" 307.4 127.371542277867 69.2455768233913
"1539" 307.6 127.280818289327 75.9806286717912
"1540" 307.8 126.253284015187 77.362069999423
"1541" 308 123.741196987537 80.540152192543
"1542" 308.2 122.802532070532 83.5436149261689
"1543" 308.4 123.143087011228 83.6059578945214
"1544" 308.6 122.88648548863 82.5740948973669
"1545" 308.8 121.47384072901 81.7881280957587
"1546" 309 118.217215382965 83.0577801457874
"1547" 309.2 115.775399679228 84.8705668232601
"1548" 309.4 114.369662677324 87.2005365926397
"1549" 309.6 112.725710998209 90.6961577412693
"1550" 309.8 111.531380613479 93.9872509842657
"1551" 310 110.758093238286 96.0362702810087
"1552" 310.2 111.455262932526 95.9785240608691
"1553" 310.4 112.185761225498 95.857273027649
"1554" 310.6 111.981713195439 94.8244034587986
"1555" 310.8 110.170220837299 94.1903811334497
"1556" 311 106.278273688577 93.9350048936925
"1557" 311.2 101.997138905549 94.3974254202807
"1558" 311.4 97.5875416384748 95.0978855256906
"1559" 311.6 95.8850212657066 96.0869372441898
"1560" 311.8 96.1559498633697 95.784041535523
"1561" 312 96.7888400059947 94.6010238073855
"1562" 312.2 95.7078265499286 93.1059657378658
"1563" 312.4 92.8795262788571 90.7574926579242
"1564" 312.6 88.3371107401506 88.2452404252447
"1565" 312.8 84.1164319963572 87.24890225462
"1566" 313 78.7907462326605 86.3433117226134
"1567" 313.2 73.3178400243782 86.0380458007519
"1568" 313.4 69.0117361509658 87.284263419386
"1569" 313.6 65.9467698415311 88.7532458908969
"1570" 313.8 62.9012104824695 90.4918327612202
"1571" 314 59.9692388623572 92.7596505344345
"1572" 314.2 55.862965876209 95.336150049973
"1573" 314.4 50.4953602658321 97.069295363623
"1574" 314.6 45.0817153535322 97.1617946921605
"1575" 314.8 40.2376715695947 95.579569335598
"1576" 315 36.1230004814935 93.5746795830866
"1577" 315.2 33.6489753785049 90.6802029867457
"1578" 315.4 31.2614676286475 86.5458346860698
"1579" 315.6 27.7958914007689 82.3041497074142
"1580" 315.8 23.9148250614348 79.3489385606914
"1581" 316 20.6064679207514 79.1394052756941
"1582" 316.2 18.0553016340336 80.0513280835906
"1583" 316.4 15.2179030119202 81.6252633753904
"1584" 316.6 12.2006382513072 84.185599414063
"1585" 316.8 9.93846169023213 86.9503556601917
"1586" 317 10.2265078448884 86.9665836125667
"1587" 317.2 11.8503284749835 86.8362695884125
"1588" 317.4 12.5225244595924 89.2191665900318
"1589" 317.6 13.0222112347896 93.3361645680811
"1590" 317.8 13.3940882345429 97.3725262451444
"1591" 318 13.7501758752286 97.7842525796872
"1592" 318.2 15.6335837709873 99.9564481617812
"1593" 318.4 19.084071993 103.260027366794
"1594" 318.6 22.6473525409497 106.938534962825
"1595" 318.8 25.8856704891447 110.579065715811
"1596" 319 27.3325670479268 113.838480762897
"1597" 319.2 27.3497900728377 112.245254919466
"1598" 319.4 28.548266061005 111.128919026072
"1599" 319.6 32.3231927835047 109.363485670121
"1600" 319.8 36.667927745904 106.472582367317
"1601" 320 41.0961302502321 103.81795982464
"1602" 320.2 45.6356142237515 101.21661144017
"1603" 320.4 50.5440441229572 100.093686364711
"1604" 320.6 54.2983071414935 99.4314951220639
"1605" 320.8 58.6527176555966 97.9637069584659
"1606" 321 63.6746213213155 97.2780950175146
"1607" 321.2 69.8629612297303 95.6558649325849
"1608" 321.4 76.1712265135572 94.292368153213
"1609" 321.6 81.6738933360286 93.5557118465444
"1610" 321.8 87.5110792190979 94.4850841031952
"1611" 322 91.6374300322085 94.9993103898649
"1612" 322.2 96.4255225699153 94.3126568676241
"1613" 322.4 102.643470089229 94.6341967611939
"1614" 322.6 109.47940577856 94.3940516256081
"1615" 322.8 115.04907295009 94.4749867106063
"1616" 323 117.475635821715 94.741694531394
"1617" 323.2 115.376818145017 94.1805771775554
"1618" 323.4 116.10064426399 91.8222574290397
"1619" 323.6 117.590849880986 87.4102173518493
"1620" 323.8 119.682910657597 82.012352032003
"1621" 324 120.442703387795 76.0289437118167
"1622" 324.2 120.577198690054 70.0756210318215
"1623" 324.4 120.599518396969 63.8843912510138
"1624" 324.6 119.566655700712 57.3857747151988
"1625" 324.8 118.644048392715 50.731487690394
"1626" 325 117.217355148126 44.4179601137624
"1627" 325.2 114.238188380007 38.4332532932307
"1628" 325.4 110.837842032814 32.6350513192301
"1629" 325.6 107.019587150231 27.4963767933031
"1630" 325.8 103.140003662056 22.3235988090701
"1631" 326 98.8405941179405 16.630581031223
"1632" 326.2 94.5034806558125 11.5964383766069
"1633" 326.4 89.4628046697208 7.06435063300024
"1634" 326.6 84.0532745600869 4.21400449781081
"1635" 326.8 78.0135930023224 2.39485675735558
"1636" 327 71.7085108883925 0.911870418362352
"1637" 327.2 66.3259596355357 0.819918860151543
"1638" 327.4 59.9546792041515 0.894927099300071
"1639" 327.6 53.4143052423125 0.910331737669402
"1640" 327.8 48.2326843831456 2.69076994109797
"1641" 328 42.5202427194653 3.9297960345946
"1642" 328.2 37.3034259523036 5.87956258278547
"1643" 328.4 34.6153815553304 7.71216206170511
"1644" 328.6 33.1764508979247 10.171855985973
"1645" 328.8 30.2030434550935 13.4481320436457
"1646" 329 25.1864954025879 17.3558456719826
"1647" 329.2 21.8497787334821 18.9586680450211
"1648" 329.4 23.8182599753477 18.3899360188975
"1649" 329.6 24.9168617323571 17.4901988513158
"1650" 329.8 27.0277937772972 16.725352273093
"1651" 330 28.5927247731857 16.0176280872301
"1652" 330.2 30.1634835655975 15.0002959695499
"1653" 330.4 31.71936728326 12.7002654977594
"1654" 330.6 34.3009048340364 11.5558247545579
"1655" 330.8 36.8750595269127 8.82673904466741
"1656" 331 39.612431747375 8.05990389831226
"1657" 331.2 43.6400478853847 5.56847720216563
"1658" 331.4 47.5652875505804 4.64507906283011
"1659" 331.6 52.1978527805516 4.46322296161186
"1660" 331.8 57.6870124386282 2.54016847653372
"1661" 332 61.5667906183849 2.29228355500075
"1662" 332.2 65.9814588878911 2.94836899093413
"1663" 332.4 71.9700371383291 2.75492343506643
"1664" 332.6 76.103429734746 3.59773216827852
"1665" 332.8 81.7009980575315 4.73593858123903
"1666" 333 85.6967848968764 6.39448799468451
"1667" 333.2 90.5816482225571 8.37509709901297
"1668" 333.4 96.1431478120516 10.4855963985563
"1669" 333.6 100.169244960819 12.8491619400673
"1670" 333.8 103.68543338974 16.3842979892965
"1671" 334 109.038785573901 20.0661803466526
"1672" 334.2 112.444925463055 23.1627911438315
"1673" 334.4 113.996031142124 27.6022523660798
"1674" 334.6 117.507830471504 32.0242257370612
"1675" 334.8 120.390678481651 34.8345252542377
"1676" 335 121.233004668457 38.656456230763
"1677" 335.2 123.393977817448 43.7174923257609
"1678" 335.4 125.716546900476 48.3142923246462
"1679" 335.6 126.296503936503 52.1086661934293
"1680" 335.8 127.131324425024 58.2774078990639
"1681" 336 127.920219283147 64.852266072583
"1682" 336.2 126.167829527151 70.5131104288259
"1683" 336.4 124.690811772139 75.7199297573096
"1684" 336.6 123.230433777929 82.1815731451771
"1685" 336.8 121.505634268357 85.509800327863
"1686" 337 117.285041920051 88.7350164430648
"1687" 337.2 114.245389488411 92.2754171194186
"1688" 337.4 112.713441588495 96.0479416162144
"1689" 337.6 111.594100279319 99.5254583707807
"1690" 337.8 110.822300760522 100.714791885251
"1691" 338 108.730990158757 103.748720561173
"1692" 338.2 106.562771387762 104.929951160378
"1693" 338.4 103.890929599494 106.343127565416
"1694" 338.6 103.092578330188 107.461363236575
"1695" 338.8 103.376240839467 107.124767941119
"1696" 339 102.730289174199 106.417070896083
"1697" 339.2 100.146232531831 106.27208174521
"1698" 339.4 96.5554580094312 108.010781890121
"1699" 339.6 93.8868613966534 110.549554883899
"1700" 339.8 93.7772091077962 111.617931730412
"1701" 340 93.8429541882782 110.617756570683
"1702" 340.2 91.6125439230608 110.116809487232
"1703" 340.4 87.0456916813994 110.103129585804
"1704" 340.6 81.4614475627234 111.161832056241
"1705" 340.8 76.1574804833101 112.413301626902
"1706" 341 72.5491475434572 114.425090428685
"1707" 341.2 71.2682697924021 115.571130305793
"1708" 341.4 69.6496395054229 115.434896117789
"1709" 341.6 66.3513679723972 114.113838302133
"1710" 341.8 61.6744896416544 112.572867032068
"1711" 342 56.2465044370065 110.297900634466
"1712" 342.2 50.4349922829972 107.965391706293
"1713" 342.4 46.4897474944791 105.23440939129
"1714" 342.6 42.2261298200407 102.287465345796
"1715" 342.8 37.3324327103815 100.309027943619
"1716" 343 32.7315691877468 100.631942092557
"1717" 343.2 29.5355278953689 102.332879445726
"1718" 343.4 27.7229288707427 104.791376277142
"1719" 343.6 26.0289652637909 108.728316626816
"1720" 343.8 26.4191064665 110.09557811135
"1721" 344 27.5882323540879 109.496910953204
"1722" 344.2 29.1900701493008 111.19474508641
"1723" 344.4 31.3670457500413 114.884853942552
"1724" 344.6 32.4330679726706 115.60607360757
"1725" 344.8 33.4100595437782 114.789194433815
"1726" 345 35.6996406018714 113.847143496244
"1727" 345.2 39.9527972419935 114.089761921882
"1728" 345.4 44.3164544196356 114.883643062695
"1729" 345.6 49.2188445659341 117.066626584127
"1730" 345.8 52.7087327627275 119.92570514501
"1731" 346 54.8903283622896 122.388585252405
"1732" 346.2 55.3880879068946 121.38688199756
"1733" 346.4 57.5616008372662 120.285889192337
"1734" 346.6 61.8020428952983 118.475300965855
"1735" 346.8 66.793445617618 116.903804319495
"1736" 347 71.9323099158842 116.478101841446
"1737" 347.2 77.924338371142 116.939457586353
"1738" 347.4 83.1584232216675 118.802888353352
"1739" 347.6 83.50904292175 118.797132626402
"1740" 347.8 83.9087142059572 117.582725401813
"1741" 348 86.0427338026004 114.536010676135
"1742" 348.2 88.9758299198495 110.136042615973
"1743" 348.4 92.218450745265 105.616130828157
"1744" 348.6 95.2968420646372 101.318422413493
"1745" 348.8 97.9967405944405 96.1096824465146
"1746" 349 100.699691118094 90.7854905629203
"1747" 349.2 103.594503577252 85.4816316216939
"1748" 349.4 105.156325032118 80.1044528381686
"1749" 349.6 105.326365750482 74.6860806527855
"1750" 349.8 104.975671158631 68.9218265589098
"1751" 350 103.025639522949 63.7651654784628
"1752" 350.2 101.719703335138 57.7156994566292
"1753" 350.4 101.518321351676 52.6020817616964
"1754" 350.6 102.544553072305 46.5375015144888
"1755" 350.8 104.807543933289 41.6345470294487
"1756" 351 107.892353846114 36.897321927216
"1757" 351.2 112.297955328338 33.1310405310107
"1758" 351.4 112.406853199586 33.3360988618301
"1759" 351.6 114.172454417986 34.4117802764015
"1760" 351.8 118.247560753069 35.016851072098
"1761" 352 118.084400073534 36.3236785310024
"1762" 352.2 117.175634740534 36.4458654665318
"1763" 352.4 116.127940512088 36.0055078629441
"1764" 352.6 115.24006912225 34.408539187439
"1765" 352.8 114.167386338941 30.3716398729532
"1766" 353 113.124374159387 25.84233046762
"1767" 353.2 110.898923265572 21.7916765388982
"1768" 353.4 107.356120220843 20.0926492398468
"1769" 353.6 102.151631978426 17.9702708025373
"1770" 353.8 96.3866186149857 15.6875051703444
"1771" 354 90.4701526438866 12.8866969597671
"1772" 354.2 85.1319681561983 9.39776749137484
"1773" 354.4 79.8989187520869 5.58943310991892
"1774" 354.6 76.6307306622746 3.92126559595463
"1775" 354.8 71.2230920065286 4.00337946034441
"1776" 355 65.2324551225498 4.86099803073444
"1777" 355.2 58.8046075618134 5.44400749209918
"1778" 355.4 52.0633444567123 5.69233447804774
"1779" 355.6 45.3440621948244 4.98983096962717
"1780" 355.8 41.1623578396544 6.2666211765946
"1781" 356 37.8004198161271 9.34236348227386
"1782" 356.2 35.2017773264683 14.3009683125007
"1783" 356.4 33.1188866119512 19.1579641090324
"1784" 356.6 32.7795456672383 22.4935313496759
"1785" 356.8 34.508536171416 25.4337679019436
"1786" 357 36.8346699565572 28.2544314895444
"1787" 357.2 39.8771246512395 32.0356807622671
"1788" 357.4 42.5499638659454 35.682197119473
"1789" 357.6 45.8407198689 38.3621275402587
"1790" 357.8 49.6872082375572 40.081919567383
"1791" 358 53.8126033920879 40.2185339602999
"1792" 358.2 57.4321144224714 40.6099307720873
"1793" 358.4 61.5233410199008 40.9728246995943
"1794" 358.6 65.2080037231807 40.7911383612965
"1795" 358.8 68.2890782171286 40.1685304674873
"1796" 359 69.9007457158571 40.1923195756941
"1797" 359.2 73.1818539734137 41.5267094767183
"1798" 359.4 77.1207935553857 43.5513630540015
"1799" 359.6 80.0460797065336 46.2857321183847
"1800" 359.8 82.3443395970071 50.005637003743
"1801" 360 83.329622184236 54.2056671213366
"1802" 360.2 83.9968914362878 59.1963394380522
"1803" 360.4 83.4223255185354 64.0975024008938
"1804" 360.6 83.6773226967983 68.8597684574436
"1805" 360.8 84.7562769757143 72.0473824783403
"1806" 361 85.0414252817321 72.3330275584105
"1807" 361.2 83.7153926980601 71.9216248647848
"1808" 361.4 80.856119255285 72.2650207270658
"1809" 361.6 76.4516455305971 73.190837120953
"1810" 361.8 70.6641085955772 74.643563417563
"1811" 362 65.2483042409017 76.1479620852997
"1812" 362.2 59.4721998639 77.1497156512015
"1813" 362.4 53.4118977988283 78.0271663859922
"1814" 362.6 47.8057644052802 77.3343576499826
"1815" 362.8 41.9133699318371 77.015440936693
"1816" 363 35.1780691628225 76.8999107696066
"1817" 363.2 28.3680062707738 77.3195167020841
"1818" 363.4 22.0693153722156 78.1847353285013
"1819" 363.6 18.9197667886484 79.7346281472351
"1820" 363.8 18.8276346796456 80.682309055348
"1821" 364 18.3377357501313 83.5515157317149
"1822" 364.2 18.5286443422537 85.0532240898695
"1823" 364.4 19.0665122633784 84.0663550389092
"1824" 364.6 19.1250531814862 83.5515157317149
"1825" 364.8 19.6531040892662 81.6102528775184
"1826" 365 19.1141393679632 78.5652989046093
"1827" 365.2 17.1038402979935 74.2339108888821
"1828" 365.4 15.3313411256096 69.4987290220021
"1829" 365.6 13.1563691876513 64.7054126494436
"1830" 365.8 10.9583731876119 61.5036250381239
"1831" 366 7.65483600949628 58.4888202746686
"1832" 366.2 5.60410960313697 58.3221261264592
"1833" 366.4 5.35960084767489 57.8450301705337
"1834" 366.6 6.8491232138143 57.453618025773
"1835" 366.8 6.81225110250566 54.4764153888641
"1836" 367 5.01057348569049 50.0198389208518
"1837" 367.2 6.78309863043714 49.674586775293
"1838" 367.4 8.68485236926338 49.2893351859105
"1839" 367.6 12.2666955633277 46.4079190539141
"1840" 367.8 15.5408633117361 41.851552150794
"1841" 368 18.718474476272 36.8740884300793
"1842" 368.2 20.0194728709316 31.4380696600368
"1843" 368.4 19.9385758275354 25.1504167008938
"1844" 368.6 20.7360113082347 22.8508545313709
"1845" 368.8 23.3626875506143 18.6697391610873
"1846" 369 26.7481237426745 18.0898484409441
"1847" 369.2 31.9311184288134 17.72179266374
"1848" 369.4 38.0615031561071 15.6069717275691
"1849" 369.6 44.1258583398666 11.9599926250296
"1850" 369.8 48.7424734247975 7.44079581746839
"1851" 370 51.5792358213758 5.20822584271129
"1852" 370.2 56.2310466180674 5.2337052445711
"1853" 370.4 62.6518558867403 4.63675925814119
"1854" 370.6 68.2624669274673 3.05656883087206
"1855" 370.8 72.8975075877738 3.06040663408408
"1856" 371 78.4366486651071 3.72755578727853
"1857" 371.2 80.9731267969329 3.73575172282146
"1858" 371.4 79.5661784195255 4.78224772392347
"1859" 371.6 79.9212744795286 4.7044270029444
"1860" 371.8 83.7529258631572 5.43885776185869
"1861" 372 88.4006114233571 6.15481362114605
"1862" 372.2 90.6419780219748 7.90757933694356
"1863" 372.4 94.6695942562225 10.7161165425499
"1864" 372.6 99.7963789026937 13.5772293766653
"1865" 372.8 105.440925453882 16.9175426445076
"1866" 373 110.237193799963 21.3179626595403
"1867" 373.2 111.323179697718 25.1390470300658
"1868" 373.4 112.786885677496 31.6634491511215
"1869" 373.6 114.598487845235 37.4122955522689
"1870" 373.8 116.547670258747 42.165588652333
"1871" 374 118.798429978034 45.4418785948847
"1872" 374.2 121.452177484063 48.7905642967377
"1873" 374.4 123.746138660776 54.5296550971988
"1874" 374.6 125.618446518277 61.292502439603
"1875" 374.8 125.692445981107 67.488983774473
"1876" 375 123.284467509463 72.9677901570788
"1877" 375.2 119.499859354807 77.813856193543
"1878" 375.4 116.334103713553 82.7405822313235
"1879" 375.6 113.601915898585 87.3350639659512
"1880" 375.8 111.483250881557 90.052328756673
"1881" 376 109.154483757288 92.6993875813178
"1882" 376.2 105.344939912839 94.8856777334429
"1883" 376.4 100.174980380711 95.3408996945705
"1884" 376.6 94.4763567925571 95.6293986952436
"1885" 376.8 89.1296209762033 96.544508349896
"1886" 377 84.6373492675947 98.5152059202355
"1887" 377.2 80.1256202278766 100.783683984895
"1888" 377.4 75.557346258 103.422306890544
"1889" 377.6 69.61216188808 105.67824365031
"1890" 377.8 65.4266391425423 106.726970546677
"1891" 378 61.7559364188447 105.150815646373
"1892" 378.2 56.4090757720879 102.561333768935
"1893" 378.4 50.7168094005494 99.3157432939345
"1894" 378.6 45.6000552440983 95.5973246246671
"1895" 378.8 40.0672780696572 90.8615626484396
"1896" 379 34.4426697764821 87.4128523028792
"1897" 379.2 28.7272518693984 84.9408918151998
"1898" 379.4 25.6395465447905 84.989207615673
"1899" 379.6 24.7464682324196 85.761658148723
"1900" 379.8 24.0324383279196 86.784019148348
"1901" 380 24.9008010784602 86.3461990311791
"1902" 380.2 25.9836732102267 84.7738697432882
"1903" 380.4 27.2216128037807 82.3873895572436
"1904" 380.6 28.0107482031324 77.8187136390629
"1905" 380.8 28.0661314577765 71.9762743473278
"1906" 381 27.5365657073361 66.9170765686677
"1907" 381.2 25.9757356248259 60.6773007650667
"1908" 381.4 23.5995338336807 55.0717364512965
"1909" 381.6 20.9496046693866 49.4664107838847
"1910" 381.8 17.7336963980647 43.8525118586145
"1911" 382 13.7901438543939 39.8169007282665
"1912" 382.2 12.0817105431875 38.1465276015623
"1913" 382.4 14.3425185718733 37.9038561478439
"1914" 382.6 16.5894126868107 35.7952908906637
"1915" 382.8 18.3153307062071 31.131879273523
"1916" 383 18.7817316978324 24.9267601691512
"1917" 383.2 19.8262022479329 24.2557516229427
"1918" 383.4 22.050944105376 23.8976418174164
"1919" 383.6 25.8561737992395 21.1801352088259
"1920" 383.8 29.792595951593 16.5785291085107
"1921" 384 32.9537930618525 11.2614037416926
"1922" 384.2 36.2078766708057 11.6836338296552
"1923" 384.4 39.5411105785336 13.8030989762377
"1924" 384.6 44.9889597941677 15.4208298868046
"1925" 384.8 50.932728170145 17.4695169933972
"1926" 385 56.4599859858829 18.9436497893338
"1927" 385.2 62.2509873175087 19.9676381468821
"1928" 385.4 67.7041300823771 20.982268740103
"1929" 385.6 73.4371410974171 20.982268740103
"1930" 385.8 79.4824500403849 21.0554027121396
"1931" 386 84.9481145555759 21.8681526602542
"1932" 386.2 91.0459283332779 24.1670991906462
"1933" 386.4 95.1741922043777 27.9215553177049
"1934" 386.6 97.5354733420844 33.0719555677609
"1935" 386.8 97.9531170665507 38.0797462122956
"1936" 387 98.2407118512347 40.539984985524
"1937" 387.2 97.9968521267592 42.4243257866121
"1938" 387.4 98.0457426467101 46.7630248352965
"1939" 387.6 97.539407391145 53.7257131359427
"1940" 387.8 94.8955016196143 58.9929552224873
"1941" 388 90.6039037001 63.6740239990016
"1942" 388.2 85.6597557661515 67.9457930506739
"1943" 388.4 80.2789985523866 72.1817257671494
"1944" 388.6 74.6366310337077 76.1958657683338
"1945" 388.8 68.7421682675087 79.6314262000336
"1946" 389 62.7789929021428 82.1497796058301
"1947" 389.2 56.551946181583 81.8512451086826
"1948" 389.4 49.9331898314519 80.7166439861624
"1949" 389.6 43.6731612219413 79.2521605000027
"1950" 389.8 37.4416275099413 76.2096604388839
"1951" 390 31.7001458251071 72.7720838254452
"1952" 390.2 26.092622810093 69.9874760646616
"1953" 390.4 21.9333679976024 68.3267135423598
"1954" 390.6 19.5953066582076 68.8630515176272
"1955" 390.8 18.5724906692637 70.6939285369823
"1956" 391 17.3239999781328 72.7177210275618
"1957" 391.2 17.5948096207572 74.252794324373
"1958" 391.4 17.9956400444196 76.0167727475355
"1959" 391.6 18.4094528299821 76.6821187949105
"1960" 391.8 18.6893850084509 77.9844119730042
"1961" 392 19.1198955029045 79.2571531957203
"1962" 392.2 19.5118717279905 79.7400059541063
"1963" 392.4 19.5019604624539 78.819235426231
"1964" 392.6 19.8537405913571 76.6455231063913
"1965" 392.8 20.4474000529979 75.1744159769244
"1966" 393 21.1682047337321 73.6840045936292
"1967" 393.2 20.7495235624571 71.262956378803
"1968" 393.4 19.9782106590582 66.7200799691585
"1969" 393.6 18.8821132954729 61.4562851842045
"1970" 393.8 17.6765985007272 55.606227927403
"1971" 394 14.6316517536224 49.9349758625444
"1972" 394.2 10.6556765199646 45.221806506272
"1973" 394.4 9.17482061704287 42.8206415413444
"1974" 394.6 10.6414051718225 40.9413390713393
"1975" 394.8 10.2940013740844 35.8651304007912
"1976" 395 12.6485297368571 35.225217980593
"1977" 395.2 15.6917480998866 33.150636548973
"1978" 395.4 19.0511945829935 28.2330752232154
"1979" 395.6 21.3960451850771 22.684256385193
"1980" 395.8 25.0969001473854 18.558951673822
"1981" 396 29.445415030416 14.1505680741494
"1982" 396.2 33.9080746596714 10.0791248295444
"1983" 396.4 37.5728099617286 9.19261497408726
"1984" 396.6 42.7014492313283 10.1281653449634
"1985" 396.8 49.4790051252169 10.2058285217861
"1986" 397 55.9910722515714 9.74794212801378
"1987" 397.2 63.1282802580238 9.56994647970025
"1988" 397.4 69.9207652458898 8.88817945417858
"1989" 397.6 76.8654010410336 8.51469567285532
"1990" 397.8 83.7640536019286 8.16144451460155
"1991" 398 90.6175993785879 7.8737282688672
"1992" 398.2 90.090839317328 10.1554704806623
"1993" 398.4 90.5954419820759 13.3809335681292
"1994" 398.6 92.8871629623277 18.6638480052671
"1995" 398.8 94.7777049505996 24.9127378160639
"1996" 399 96.7026993853265 30.8509038695444
"1997" 399.2 99.2027001925042 36.2702217467083
"1998" 399.4 101.34455612998 40.1266689740138
"1999" 399.6 102.864489916651 41.3218878625024
"2000" 399.8 103.01325838503 41.8176114212518
"2001" 400 102.67309553717 43.2525369024105
"2002" 400.2 103.654217461945 46.9092633873235
"2003" 400.4 104.835470191138 52.4335009585667
"2004" 400.6 105.574226370441 57.5533772277414
"2005" 400.8 106.044821460175 62.5812575713669
"2006" 401 105.734072141594 66.5313672858699
"2007" 401.2 103.712161781887 70.0549094205906
"2008" 401.4 100.741723326478 74.6312498440033
"2009" 401.6 97.0484541257245 78.9863224408097
"2010" 401.8 92.8899959255507 82.6553139747472
"2011" 402 88.1715109192395 84.67839459842
"2012" 402.2 83.08711616 85.4741915637944
"2013" 402.4 77.4818412346711 84.8385518345544
"2014" 402.6 71.745262190301 83.7789305742763
"2015" 402.8 66.6991277569701 83.262553482973
"2016" 403 60.8342741342203 82.6189016456151
"2017" 403.2 55.3939398048723 81.2443863148821
"2018" 403.4 49.2740636617983 79.9711429071494
"2019" 403.6 43.3110139215286 77.965749827773
"2020" 403.8 37.6624864447689 74.824018247973
"2021" 404 31.8119383859127 71.9931421114452
"2022" 404.2 26.3389663294764 69.2451757581014
"2023" 404.4 23.9806337107225 69.2078984221941
"2024" 404.6 21.9701105312817 71.4645259185673
"2025" 404.8 22.1244291727345 72.9489242792088
"2026" 405 22.4335030005948 74.7597491296561
"2027" 405.2 22.3525239115156 75.083665485973
"2028" 405.4 21.8653764741144 75.6546373248759
"2029" 405.6 21.6103336402755 77.6748389427485
"2030" 405.8 21.6545612865948 80.0658075378938
"2031" 406 21.4911933342281 80.6577053856181
"2032" 406.2 21.9031891786775 78.7174663944875
"2033" 406.4 21.0684269275453 76.9886021528839
"2034" 406.6 19.596614200328 74.90216450407
"2035" 406.8 18.0018448497395 72.3497328035024
"2036" 407 17.8323868435271 69.892018962163
"2037" 407.2 17.3756368051513 65.9731021055612
"2038" 407.4 15.1643541111147 60.8896164753063
"2039" 407.6 13.1079540972989 55.3945902199633
"2040" 407.8 10.3754030995067 50.4669233748421
"2041" 408 7.83207347195716 46.6374559399444
"2042" 408.2 7.11193422068066 43.04395998512
"2043" 408.4 7.87033727545188 44.4261595002256
"2044" 408.6 7.74577894873951 44.5025665280024
"2045" 408.8 7.85651085906302 45.4533336200906
"2046" 409 7.10707788313384 46.4405417794196
"2047" 409.2 6.22590051090854 47.4457942971786
"2048" 409.4 5.75930467199865 48.9266557597183
"2049" 409.6 5.8624637094143 49.6604916395158
"2050" 409.8 4.67158959163492 51.4629792512507
"2051" 410 3.05085504650001 53.5477817170015
"2052" 410.2 3.75695022318189 55.3611825005709
"2053" 410.4 4.21818725451248 59.0208285875652
"2054" 410.6 3.89748094477982 63.612343440107
"2055" 410.8 1.99315785620564 68.4783971132154
"2056" 411 2.66013388177287 68.7952427723887
"2057" 411.2 4.03951183734616 72.3231302907532
"2058" 411.4 5.32557187907807 77.2936861629032
"2059" 411.6 6.15410319638215 82.4008492118605
"2060" 411.8 6.11976826556767 84.5949537832361
"2061" 412 6.95897053068245 83.8960301780935
"2062" 412.2 9.64317987639838 85.2299835853441
"2063" 412.4 13.4714439669701 87.7980044306181
"2064" 412.6 16.6854608108178 90.7981581543662
"2065" 412.8 18.737959217249 95.0098366292433
"2066" 413 21.1143962600677 98.7850169810388
"2067" 413.2 23.8398065228756 101.293611677417
"2068" 413.4 27.3991518932367 103.829430184551
"2069" 413.6 31.1103982875767 105.951605725522
"2070" 413.8 35.4386603534978 107.561883670489
"2071" 414 38.543006510138 107.068292714946
"2072" 414.2 40.7907496919026 105.716138496382
"2073" 414.4 41.4117753520614 104.27203774086
"2074" 414.6 42.9159791951429 103.092183973659
"2075" 414.8 46.6578719005078 101.786427667959
"2076" 415 49.9693114528977 100.041379052108
"2077" 415.2 53.9511138391243 98.094457352288
"2078" 415.4 58.4816765613155 97.1915459381813
"2079" 415.6 62.6901255438988 95.3145127801396
"2080" 415.8 65.357808253727 92.7699105675483
"2081" 416 67.3355271700608 90.3643862704915
"2082" 416.2 70.340541458874 87.9274516128831
"2083" 416.4 73.6221183549945 85.4324625434016
"2084" 416.6 76.2183253148688 85.0332872630544
"2085" 416.8 79.493183823263 85.7139288770318
"2086" 417 83.1029226071185 87.1174298062344
"2087" 417.2 87.1932517666572 89.636893175873
"2088" 417.4 91.4934682289454 93.24675345242
"2089" 417.6 95.1968778780072 97.108242449323
"2090" 417.8 96.1510814776572 100.10229966251
"2091" 418 97.1522506806512 104.371873932373
"2092" 418.2 97.589238679246 107.856916860195
"2093" 418.4 96.9915482980528 106.890452140973
"2094" 418.6 97.6339205210157 105.918358213339
"2095" 418.8 100.333817332601 104.171704026799
"2096" 419 104.312545778423 101.78804227317
"2097" 419.2 107.785874212437 98.166304944173
"2098" 419.4 111.125783056218 93.6967494658567
"2099" 419.6 114.910594423157 89.273387042673
"2100" 419.8 118.670286429397 84.540017893933
"2101" 420 121.436904117122 80.0666014505318
"2102" 420.2 123.063517696357 75.4810044410942
"2103" 420.4 125.522529773887 70.5092920870906
"2104" 420.6 126.754037661716 65.2939562745846
"2105" 420.8 127.684739211146 60.0366087222614
"2106" 421 125.944059579318 54.8119001864779
"2107" 421.2 122.84205387571 49.6726012375906
"2108" 421.4 119.663437114747 44.611465634293
"2109" 421.6 116.218856595615 39.5338453802007
"2110" 421.8 112.3819902321 34.8601950962007
"2111" 422 107.808017712734 30.6141769739824
"2112" 422.2 102.553906741328 26.4414023359924
"2113" 422.4 96.8443396031171 22.438889745283
"2114" 422.6 90.8610186642129 18.8350859461653
"2115" 422.8 84.2156368372911 16.0641336370013
"2116" 423 77.3732404918277 13.96346932912
"2117" 423.2 70.6237732969215 13.4354418141017
"2118" 423.4 63.6692120038571 12.8398638295036
"2119" 423.6 56.6717189397572 13.3543892746015
"2120" 423.8 50.6786573512018 15.3887487921963
"2121" 424 44.2168779629017 17.2877327660126
"2122" 424.2 39.0323443457649 18.1528574957594
"2123" 424.4 38.0492140271241 17.2264462339633
"2124" 424.6 37.3289703526375 14.8394397457206
"2125" 424.8 36.4735242527935 11.5043184028002
"2126" 425 37.4900825300541 10.4669096655184
"2127" 425.2 40.6847595351727 10.0949701533613
"2128" 425.4 44.4046970908709 6.91554612958765
"2129" 425.6 47.3060763191645 6.49749025556013
"2130" 425.8 51.5529591049 6.45890048257298
"2131" 426 56.2394413759517 4.34031937035135
"2132" 426.2 60.3728722959753 2.66687059305479
"2133" 426.4 63.3672827615039 3.47819783202802
"2134" 426.6 68.1736062612169 2.81680198244026
"2135" 426.8 72.0962922136513 3.20338231906121
"2136" 427 76.4243825706072 5.39834137966528
"2137" 427.2 82.5386776062653 6.18706572115664
"2138" 427.4 87.7842643389785 6.41579399937103
"2139" 427.6 89.4513713396384 8.08656410578547
"2140" 427.8 93.5638822133 11.755704137773
"2141" 428 99.1227441165672 14.953259873743
"2142" 428.2 104.168280058266 18.8739725080336
"2143" 428.4 108.425583308516 22.1002043455769
"2144" 428.6 111.706547506237 24.436875241693
"2145" 428.8 113.065800797167 26.684122086583
"2146" 429 116.683985058697 30.816407879353
"2147" 429.2 120.498252917078 35.2527805335499
"2148" 429.4 124.055263074491 41.0712156957977
"2149" 429.6 125.213721386045 45.224233115973
"2150" 429.8 123.355620839107 48.843066495598
"2151" 430 121.732825601607 54.8717508029105
"2152" 430.2 120.348790138654 60.8969003087156
"2153" 430.4 118.999138654001 64.598801523765
"2154" 430.6 117.636890422157 65.7920036118301
"2155" 430.8 117.704548500521 65.8075182476172
"2156" 431 117.745890846823 65.9870144794086
"2157" 431.2 117.659609555482 66.693814108098
"2158" 431.4 117.996578213622 69.8563556503553
"2159" 431.6 119.605016486197 73.260941875213
"2160" 431.8 121.564645004266 77.1529752918518
"2161" 432 123.378241621206 81.8738341645791
"2162" 432.2 123.216945609721 84.0650994913366
"2163" 432.4 120.755091471013 84.8244938990667
"2164" 432.6 117.839100543872 87.6057436458821
"2165" 432.8 114.080287712075 91.8690127468969
"2166" 433 110.127521374571 96.0965455326873
"2167" 433.2 105.210531745599 98.9756880584902
"2168" 433.4 100.419863219613 101.26878752288
"2169" 433.6 96.5405523346572 102.370967404535
"2170" 433.8 91.9740065363322 101.762419190473
"2171" 434 86.0974442566534 100.836824869825
"2172" 434.2 80.4466291325121 100.399271190973
"2173" 434.4 75.1635322962052 101.34090326296
"2174" 434.6 69.9475808189141 102.272675313251
"2175" 434.8 64.0878931751322 104.790555103648
"2176" 435 60.5851462641246 106.716850789985
"2177" 435.2 57.8376753882355 107.383431018527
"2178" 435.4 55.1692737058166 105.930809984311
"2179" 435.6 52.3129320152559 103.613638263935
"2180" 435.8 47.8148983371986 100.209285407071
"2181" 436 42.0860353451071 97.2742312193301
"2182" 436.2 38.9853090303328 95.378896851351
"2183" 436.4 39.1907157382533 95.9228853670119
"2184" 436.6 36.9803421732013 97.9663428504925
"2185" 436.8 35.5893748267727 100.024974523207
"2186" 437 37.5316710486948 99.3370779446093
"2187" 437.2 39.7479119669172 98.670020585893
"2188" 437.4 41.6017932462372 97.428906788253
"2189" 437.6 43.3881662436771 93.653635947733
"2190" 437.8 44.9610246751711 88.5928697467986
"2191" 438 46.6017335593238 83.158694587773
"2192" 438.2 46.6510289045093 77.5305584788643
"2193" 438.4 46.1450732854729 71.656321944373
"2194" 438.6 44.2808659038259 65.5538004537542
"2195" 438.8 41.5208127020081 60.037597944322
"2196" 439 37.5245897603857 55.2169425327158
"2197" 439.2 32.6401423117345 50.4037056136239
"2198" 439.4 27.1346818902738 46.3421587240285
"2199" 439.6 21.6081794051328 42.9395800825431
"2200" 439.8 15.4087704435773 41.0281908248078
"2201" 440 9.45236752046723 39.3202360574133
"2202" 440.2 13.5537284869176 39.5134205131488
"2203" 440.4 16.2478531063234 39.9175103528044
"2204" 440.6 20.5644245262953 38.0999947248699
"2205" 440.8 25.4575834076096 34.5862588988856
"2206" 441 30.1924215226299 30.5659663161548
"2207" 441.2 35.0204163916193 25.6473355401671
"2208" 441.4 39.1783681136807 20.5081070634142
"2209" 441.6 42.5014709259072 14.867576285203
"2210" 441.8 46.1600391559105 9.63365515769142
"2211" 442 49.7969682063481 4.69920033776388
"2212" 442.2 52.0637294476745 5.67546487406913
"2213" 442.4 56.7107945636938 6.52522621267595
"2214" 442.6 62.0922368671807 7.73193561712003
"2215" 442.8 68.1714951107771 9.06446051590297
"2216" 443 74.0388735714821 10.7438913071917
"2217" 443.2 80.3687685458367 12.0052834216464
"2218" 443.4 87.133847625842 12.658174992276
"2219" 443.6 92.9062546710042 12.9286987188553
"2220" 443.8 98.2022946578572 12.9210620353847
"2221" 444 102.076182458772 15.4211392976145
"2222" 444.2 106.622553752318 18.999862077973
"2223" 444.4 111.341208569004 22.6043766760906
"2224" 444.6 115.384832466681 26.789279217973
"2225" 444.8 117.69033237794 31.9280257680992
"2226" 445 120.715008428647 37.889198642473
"2227" 445.2 124.224140850217 43.119792251983
"2228" 445.4 125.170555032727 47.871336707383
"2229" 445.6 126.191086699539 54.4102376724881
"2230" 445.8 127.378546300149 60.8930441616165
"2231" 446 127.839453255933 66.0746931371851
"2232" 446.2 125.695396517903 70.1975765527003
"2233" 446.4 123.445498729184 75.6341675626941
"2234" 446.6 122.101763131112 81.0012379969219
"2235" 446.8 121.555353952229 84.9778825765687
"2236" 447 120.447375071054 86.0675304631851
"2237" 447.2 117.364132284021 88.1058742393294
"2238" 447.4 113.794986515166 92.3385372741865
"2239" 447.6 111.859437461264 96.2011376509846
"2240" 447.8 110.605508335435 98.5126136629081
"2241" 448 107.952048444757 99.7440437491965
"2242" 448.2 103.42044047331 101.375239338514
"2243" 448.4 99.3996438186343 102.722019073081
"2244" 448.6 95.3968379155645 102.422619789534
"2245" 448.8 91.9607745136264 103.060655380473
"2246" 449 91.4482208793822 102.512150590198
"2247" 449.2 91.1909300289873 101.028826822836
"2248" 449.4 89.6128394657697 98.120866677523
"2249" 449.6 86.1435574207427 94.360126697491
"2250" 449.8 82.1500791329669 91.2609549852657
"2251" 450 77.9541375478238 88.2694177224063
"2252" 450.2 74.2842799533163 86.0206430213199
"2253" 450.4 71.4245002543262 83.3789932237255
"2254" 450.6 70.1544918802662 79.6117559547306
"2255" 450.8 68.5183169808621 74.5592294805076
"2256" 451 65.7082064905042 68.9399536338847
"2257" 451.2 62.7568404592183 63.8683472890285
"2258" 451.4 60.635833213761 59.456147348848
"2259" 451.6 58.6302009635286 53.8630676488587
"2260" 451.8 56.8497270942706 48.2850745947037
"2261" 452 54.7397074460935 43.8056150247184
"2262" 452.2 51.1968714642143 39.1596154855444
"2263" 452.4 46.842377629905 35.1408890732947
"2264" 452.6 42.467834806439 32.4012002029275
"2265" 452.8 37.1798340371645 30.8948022885509
"2266" 453 33.8524359658143 30.5504549227158
"2267" 453.2 33.3999079224429 30.8471946232873
"2268" 453.4 33.2075779952284 30.9616303791017
"2269" 453.6 33.9502010993061 29.905046073973
"2270" 453.8 35.5230579997511 27.8121319737306
"2271" 454 38.0655601442009 24.7486142068167
"2272" 454.2 40.5586407973268 20.557745505973
"2273" 454.4 43.5320561887746 15.3093421126137
"2274" 454.6 46.5015550221702 10.3514251038421
"2275" 454.8 49.9121549568338 5.73237353811316
"2276" 455 53.4780579123571 4.71926398797297
"2277" 455.2 58.8674924740869 2.81752340694594
"2278" 455.4 63.3311806940081 1.92928093059561
"2279" 455.6 68.6724145514725 1.36132615037682
"2280" 455.8 71.9518375655721 2.86776078615989
"2281" 456 76.798873779261 5.5855869839922
"2282" 456.2 82.6831792425971 7.87657440205297
"2283" 456.4 88.2993490005371 9.66424563568297
"2284" 456.6 94.6722967700994 11.2546117361895
"2285" 456.8 100.811250078146 13.888057079848
"2286" 457 106.020272994037 17.445873358543
"2287" 457.2 109.726050014975 19.8933540440318
"2288" 457.4 111.576055488407 23.4305750947353
"2289" 457.6 114.892341993555 27.953835641874
"2290" 457.8 119.301082247602 32.9436536092466
"2291" 458 121.666240807326 37.5258263480554
"2292" 458.2 123.188148370597 43.633893783223
"2293" 458.4 125.722405277799 49.7530801326268
"2294" 458.6 127.305279505268 55.243788661567
"2295" 458.8 128.654930989922 62.9483705653888
"2296" 459 127.933831482407 68.4973662408641
"2297" 459.2 125.688701069021 73.4658634645884
"2298" 459.4 123.872709574008 77.8893681645555
"2299" 459.6 122.512088661199 81.6391155542898
"2300" 459.8 119.493368173857 85.2977296278847
"2301" 460 115.68791334192 88.439270290598
"2302" 460.2 113.795786443228 89.5150264883601
"2303" 460.4 110.828006278694 89.6647541997258
"2304" 460.6 106.51319431238 89.72164320131
"2305" 460.8 103.130598963742 90.2380763961653
"2306" 461 99.1500070765571 90.4792193626788
"2307" 461.2 94.9038689890781 90.2594427162869
"2308" 461.4 89.8107645262882 89.1269997205592
"2309" 461.6 85.1463660404238 87.0707129736396
"2310" 461.8 80.100275524712 84.1838823920052
"2311" 462 74.8340432378572 80.2995202963847
"2312" 462.2 70.8095110488571 75.7175102140318
"2313" 462.4 66.8040705685336 71.1584101820906
"2314" 462.6 64.8082305479137 66.0376536941428
"2315" 462.8 63.8828537846387 61.8756877820798
"2316" 463 62.3360233010495 57.2316695694441
"2317" 463.2 59.9883305710336 51.0166575284141
"2318" 463.4 58.3890999568143 44.9015286916015
"2319" 463.6 56.4356759961208 38.4946487929002
"2320" 463.8 53.9305859557286 32.3123468948587
"2321" 464 51.6872556385042 26.10197770562
"2322" 464.2 50.2621414074143 19.3448219798873
"2323" 464.4 48.0691689148126 13.6243930219532
"2324" 464.6 45.6691097854279 9.56984203591987
"2325" 464.8 44.7940380159753 6.67842042015479
"2326" 465 48.5544668291609 6.06360576229073
"2327" 465.2 52.2606552964515 4.53065231508618
"2328" 465.4 56.0451362654137 5.21406344152014
"2329" 465.6 61.6914861382654 3.83193741774362
"2330" 465.8 67.4442208150544 2.26690773548674
"2331" 466 70.4063088475398 4.06889758894413
"2332" 466.2 76.4886820045458 5.09281308037863
"2333" 466.4 82.9251093749454 5.90676826764944
"2334" 466.6 88.2617901277928 6.56378768366604
"2335" 466.8 90.6769362380562 8.76396295273996
"2336" 467 94.8562745908005 12.4780623499069
"2337" 467.2 100.032807685757 15.7579808492301
"2338" 467.4 104.357681824098 18.8126164736461
"2339" 467.6 108.845976792729 20.947216362973
"2340" 467.8 110.695830890398 22.5249707530648
"2341" 468 111.453391449187 26.972330520763
"2342" 468.2 114.101753936297 32.1356518913366
"2343" 468.4 117.408553586387 37.8166501495024
"2344" 468.6 120.118641114347 42.0819716438505
"2345" 468.8 123.651618690427 47.150815621933
"2346" 469 126.263041725906 53.2523582005859
"2347" 469.2 127.519963079338 59.2988610412134
"2348" 469.4 127.5713536551 61.7761018472898
"2349" 469.6 125.499619723475 64.3579435515318
"2350" 469.8 123.005675489872 69.8046001074284
"2351" 470 119.760652095328 76.7179157486788
"2352" 470.2 117.642719237704 80.1746059739015
"2353" 470.4 116.885970043743 80.9565775177651
"2354" 470.6 115.747029454143 80.4011349417485
"2355" 470.8 112.14227304646 80.8052734367462
"2356" 471 107.009119001494 80.9298280342046
"2357" 471.2 101.694285062796 81.1085411922178
"2358" 471.4 95.9277318637449 79.8447480031771
"2359" 471.6 90.3600111987798 79.0867834697771
"2360" 471.8 84.6930015983866 77.3937622358259
"2361" 472 79.1743115099591 74.8492267176817
"2362" 472.2 75.5368384060975 70.9193232457422
"2363" 472.4 71.5569241696714 66.8157555788016
"2364" 472.6 66.4207514843294 63.7349174583896
"2365" 472.8 61.2019677216691 60.494587420551
"2366" 473 56.4423638795238 56.6847737043619
"2367" 473.2 53.6523924864429 52.8615711594301
"2368" 473.4 50.6968365360879 49.0827408691364
"2369" 473.6 45.9005227165741 46.1268746933598
"2370" 473.8 41.7412679040836 42.0778474819069
"2371" 474 37.482808250659 36.8604076994541
"2372" 474.2 32.5869814927355 32.5225709327297
"2373" 474.4 28.0056355586641 30.5837279633987
"2374" 474.6 25.2239445234533 31.3767965239826
"2375" 474.8 20.5136773212738 31.6071779675285
"2376" 475 14.1595324135516 31.4989916183619
"2377" 475.2 15.5435964405571 31.8486911127158
"2378" 475.4 15.8941202118571 31.9858301896119
"2379" 475.6 16.310690173794 32.0603702340701
"2380" 475.8 17.1830832862143 32.2975099098301
"2381" 476 18.3207170052933 31.5499389487496
"2382" 476.2 20.186999159718 29.8046669871173
"2383" 476.4 22.8211375970714 26.0288837352587
"2384" 476.6 25.3101887364562 21.3829609851611
"2385" 476.8 26.1514843490472 17.317347975733
"2386" 477 28.0053656283671 17.399136855703
"2387" 477.2 31.0896073904704 15.9428832758598
"2388" 477.4 35.3332979862395 12.9439720857965
"2389" 477.6 40.0485257691349 9.77156649405631
"2390" 477.8 44.8184716504112 5.96837772754054
"2391" 478 48.4340284800336 4.83381424003179
"2392" 478.2 52.8758205686627 4.97530501433408
"2393" 478.4 58.4000116229882 4.96000487369142
"2394" 478.6 64.1909559821024 4.75110751716165
"2395" 478.8 70.2291231050924 5.41038384206121
"2396" 479 76.5816688782418 6.30086519252105
"2397" 479.2 82.9086789347511 6.6823544692154
"2398" 479.4 88.3301357444714 7.61989456105869
"2399" 479.6 93.2652522237706 9.41288713643451
"2400" 479.8 98.2848523961533 11.7284789904875
"2401" 480 103.211738725617 14.423579508223
"2402" 480.2 105.986718581742 17.4681930345787
"2403" 480.4 110.143570997799 21.385371077098
"2404" 480.6 114.827354573328 25.8957872519142
"2405" 480.8 117.217560132787 30.539883570883
"2406" 481 118.287773110037 36.4542065043031
"2407" 481.2 118.882667272235 40.9453526121975
"2408" 481.4 120.109046851842 43.446042940579
"2409" 481.6 122.16412107813 45.6003200947255
"2410" 481.8 124.670084981482 49.5920489129057
"2411" 482 126.923173889227 54.192448716493
"2412" 482.2 125.275712164117 56.899271172643
"2413" 482.4 122.131842312945 62.0554834851494
"2414" 482.6 119.581190033769 67.4393453319142
"2415" 482.8 117.805661126857 72.186002309893
"2416" 483 115.958510508949 76.2180466228662
"2417" 483.2 114.986914974933 78.8603525841548
"2418" 483.4 113.748673033107 80.130558674598
"2419" 483.6 111.371361659409 81.1264865146843
"2420" 483.8 107.336122367811 83.3187657716121
"2421" 484 102.940856751357 85.0192293275667
"2422" 484.2 98.4446320799905 85.975867120073
"2423" 484.4 93.5065315596319 86.7249922006983
"2424" 484.6 89.7573395735659 86.6522339087312
"2425" 484.8 86.8769671915769 84.9402740977422
"2426" 485 82.706137524694 82.8894813988993
"2427" 485.2 77.7578077941782 80.4706623922677
"2428" 485.4 72.3826678437983 77.8290531936494
"2429" 485.6 67.6071951135238 74.3768480047507
"2430" 485.8 62.2803442307817 70.1197491859069
"2431" 486 57.703876262926 66.4438440894042
"2432" 486.2 54.4147292569179 64.0620042243281
"2433" 486.4 50.3146493613113 62.8742900880922
"2434" 486.6 46.8498409200794 61.8921433109174
"2435" 486.8 43.9531684315741 61.9408611889069
"2436" 487 38.8413721816714 63.165857261773
"2437" 487.2 35.5273110257625 64.8065471062162
"2438" 487.4 33.0741124595238 66.742497965223
"2439" 487.6 28.6780374371 68.3736390068016
"2440" 487.8 25.2337840963866 68.0311883008847
"2441" 488 23.6473365350206 66.0808968299345
"2442" 488.2 21.8304889033005 62.5397644878786
"2443" 488.4 20.1477529049748 58.2562334585318
"2444" 488.6 19.003605279841 52.8922023543278
"2445" 488.8 16.6616856293468 46.4595650782101
"2446" 489 13.4785186020173 40.3186649106526
"2447" 489.2 12.5294197174833 37.1726478910021
"2448" 489.4 13.1507421577256 35.825003100373
"2449" 489.6 12.5849033097235 34.6326824173591
"2450" 489.8 13.7953050380238 36.2624693559124
"2451" 490 15.7448230500071 35.957423191753
"2452" 490.2 18.3573525618308 34.529500039194
"2453" 490.4 22.2849829108117 30.4872853349427
"2454" 490.6 26.2371679375871 25.877917412593
"2455" 490.8 29.8726796780612 20.1245585323709
"2456" 491 32.9459532458956 14.1127518050403
"2457" 491.2 35.4775138163956 10.3116660372037
"2458" 491.4 39.5056392543758 11.3160024599636
"2459" 491.6 45.9482880103571 10.7335418477689
"2460" 491.8 52.6112943384454 10.4544132743847
"2461" 492 59.8805474790799 9.37106277174525
"2462" 492.2 66.7714823450106 9.17054312259674
"2463" 492.4 73.8329034067225 9.4016524001749
"2464" 492.6 80.2059872301147 9.62502316654873
"2465" 492.8 87.3412506923172 10.026453532693
"2466" 493 93.7935905350816 11.0673740109117
"2467" 493.2 99.2024664164796 13.980457053575
"2468" 493.4 104.71797063031 16.9386059385673
"2469" 493.6 108.751409019221 20.387588335439
"2470" 493.8 113.326746271357 24.857349521369
"2471" 494 115.860234915407 28.7096404732799
"2472" 494.2 116.154466972701 33.7470137987542
"2473" 494.4 116.152397080816 40.1902560527077
"2474" 494.6 116.36302927899 43.9617646577383
"2475" 494.8 116.326500531655 43.4868063851006
"2476" 495 116.082357281099 42.2299141616181
"2477" 495.2 116.379012444151 41.6357389516578
"2478" 495.4 117.720993549248 41.2716683679404
"2479" 495.6 120.175925685872 41.5380291461851
"2480" 495.8 122.467140446576 42.0354404742855
"2481" 496 122.15732312809 42.6457560891017
"2482" 496.2 123.187099795213 45.247950892521
"2483" 496.4 125.307795307981 49.2629045110027
"2484" 496.6 126.965862949828 53.4909429728847
"2485" 496.8 127.866991599357 58.3178724036873
"2486" 497 127.761013134867 64.2063008369015
"2487" 497.2 127.098435774877 70.351594573423
"2488" 497.4 124.606421476011 75.5592693209634
"2489" 497.6 121.178041958731 80.4088604746739
"2490" 497.8 118.028502699677 83.812630878942
"2491" 498 117.471536128483 84.0742927428256
"2492" 498.2 117.582526781701 83.9846973636605
"2493" 498.4 117.873222397969 84.3753273601158
"2494" 498.6 118.549983209124 86.5297812278063
"2495" 498.8 119.168809126357 90.4434224089105
"2496" 499 118.854719725551 93.7866423393278
"2497" 499.2 117.205558071684 94.8910404991158
"2498" 499.4 114.193633017583 97.8781802671665
"2499" 499.6 110.998978591148 100.725339815438
"2500" 499.8 107.57383939567 103.716812105419
"2501" 500 103.005768560857 105.559760046223
"2502" 500.2 98.1471196197822 106.33383337451
"2503" 500.4 93.0005780317085 107.293957983811
"2504" 500.6 87.8479838559923 108.393949998851
"2505" 500.8 83.7059086606004 110.630775866757
"2506" 501 78.9933922619725 113.311728065358
"2507" 501.2 74.0094228430979 115.905981238195
"2508" 501.4 69.0708018658214 118.407661769402
"2509" 501.6 64.5280451757033 118.999001220781
"2510" 501.8 60.4194064762922 117.525872772817
"2511" 502 54.1485168762339 116.858416312137
"2512" 502.2 47.3416062875121 115.078482646353
"2513" 502.4 41.3404637866952 113.646765834001
"2514" 502.6 35.2474165950785 111.802467102481
"2515" 502.8 29.1563477823244 110.902214793678
"2516" 503 27.3283799154256 112.248788634767
"2517" 503.2 29.3902127184714 112.250312982544
"2518" 503.4 30.5132583544802 111.076764532111
"2519" 503.6 30.6821275169628 109.779484789142
"2520" 503.8 31.4770114799509 108.973715527114
"2521" 504 32.3387500354698 106.230363035917
"2522" 504.2 33.6037551950093 103.859352862582
"2523" 504.4 34.3325828563166 103.136093429351
"2524" 504.6 36.0717065341264 102.801008142473
"2525" 504.8 39.3561331344683 99.6059046304174
"2526" 505 42.0642498747955 95.9390295957401
"2527" 505.2 44.1196748402962 92.1396392358144
"2528" 505.4 45.6975941253916 87.7123699411109
"2529" 505.6 45.5817272037689 83.4000137854436
"2530" 505.8 44.6541088084509 78.2440592110042
"2531" 506 42.685051606561 73.7677833671768
"2532" 506.2 39.2486402875398 69.9943299603672
"2533" 506.4 33.8379489096779 66.6659510200579
"2534" 506.6 28.2619432050955 64.4987939704963
"2535" 506.8 23.3367228268143 63.6740239990016
"2536" 507 20.484476581012 63.5167256975482
"2537" 507.2 15.1550784174581 62.3597597815968
"2538" 507.4 10.4292807026307 62.5912040350296
"2539" 507.6 7.53990966396461 62.7698345585804
"2540" 507.8 6.83012632644125 63.7562514020103
"2541" 508 5.18367164435714 64.795143680223
"2542" 508.2 6.16608691505908 64.2121856987518
"2543" 508.4 7.62435568155713 62.9640405449639
"2544" 508.6 8.30443171647254 61.4709100514057
"2545" 508.8 8.55519102978715 57.919684817983
"2546" 509 8.32386076531754 52.7835668123987
"2547" 509.2 8.43713021747836 47.2660045784275
"2548" 509.4 9.31368552379464 41.5648298554105
"2549" 509.6 10.3000204691472 36.444261763003
"2550" 509.8 12.6388893691096 31.0079041442898
"2551" 510 15.8928219756671 29.515575216973
"2552" 510.2 20.8202053105794 26.756823313223
"2553" 510.4 25.6210565142056 24.1377301511245
"2554" 510.6 30.0421324781976 23.2923281189517
"2555" 510.8 34.4856261210042 21.4894208893847
"2556" 511 38.8014977844072 18.291025118233
"2557" 511.2 43.5038947269 14.1555864661444
"2558" 511.4 47.6619597811572 9.47080844337298
"2559" 511.6 50.674569491249 5.36136459005406
"2560" 511.8 52.6657329820429 4.61540509277298
"2561" 512 56.4172646465171 5.83964181994298
"2562" 512.2 62.248221797872 5.69615458638881
"2563" 512.4 68.5230380581515 4.72411720737484
"2564" 512.6 74.3723807422543 3.58482395278605
"2565" 512.8 78.8499588149766 3.47272746925616
"2566" 513 83.3803320766272 4.65565041466297
"2567" 513.2 87.7695243865516 5.62081689769519
"2568" 513.4 88.2114398642429 6.22892721463012
"2569" 513.6 91.3272067202429 8.05758561940155
"2570" 513.8 96.5164422339857 10.1087987996015
"2571" 514 100.845307580518 12.8712074602749
"2572" 514.2 103.050114252496 15.9457935755571
"2573" 514.4 106.814793542317 20.144906397553
"2574" 514.6 111.261023392563 23.9942530677377
"2575" 514.8 115.579567895181 27.7018628927083
"2576" 515 118.057115612202 32.0981829386332
"2577" 515.2 121.54381768571 37.4233609507671
"2578" 515.4 124.267336708903 42.0415874259427
"2579" 515.6 124.070341294772 47.3359385782177
"2580" 515.8 124.760497859 53.3368845726668
"2581" 516 126.451914152257 59.746303137313
"2582" 516.2 127.351515465092 65.3163473270906
"2583" 516.4 127.565800803277 67.738245122953
"2584" 516.6 124.6955860495 69.1488714745444
"2585" 516.8 120.42862812298 72.9693951194015
"2586" 517 117.25963825871 76.8133742920612
"2587" 517.2 114.927904239024 80.9532666843972
"2588" 517.4 113.981388775676 84.1699377136432
"2589" 517.6 113.439818455647 85.4821185820052
"2590" 517.8 110.847533934325 86.7259126091988
"2591" 518 106.121535416857 87.9900667578347
"2592" 518.2 101.493172441811 88.6472145175427
"2593" 518.4 98.7034742102758 88.235100006066
"2594" 518.6 95.8914342396572 88.416551157273
"2595" 518.8 93.9240163044481 87.3387200658934
"2596" 519 92.4223213597702 84.9305047618643
"2597" 519.2 90.0934599998225 81.5234311413195
"2598" 519.4 89.317752473712 77.6633864312633
"2599" 519.6 89.7416760237489 73.9634348766637
"2600" 519.8 89.0654657145996 69.4265029368215
"2601" 520 88.9411015922551 63.9757976766362
"2602" 520.2 89.2277350990479 58.0071752300864
"2603" 520.4 89.6912109298866 52.3416221105612
"2604" 520.6 89.5106033658072 47.291025130453
"2605" 520.8 88.5140495370464 42.368113497973
"2606" 521 86.4227104044748 36.7284227549436
"2607" 521.2 83.9915073818477 30.6435710009258
"2608" 521.4 80.9338987077286 24.8604711642587
"2609" 521.6 76.3127223478434 19.7680844105877
"2610" 521.8 70.7761451654693 15.2034312008608
"2611" 522 64.6499704346662 11.4759932495639
"2612" 522.2 59.1758723018016 8.01894763755631
"2613" 522.4 52.6300357405406 5.72569479581701
"2614" 522.6 46.4032773292824 4.68407814730942
"2615" 522.8 42.7789242474305 5.20759136219316
"2616" 523 39.796832418488 7.24293807694493
"2617" 523.2 34.9216176919902 9.3810038482115
"2618" 523.4 31.0853382579857 11.5850788099444
"2619" 523.6 30.1672284776841 14.1614356621653
"2620" 523.8 28.7491079951024 18.1474352966145
"2621" 524 25.9092634352899 22.4114769888095
"2622" 524.2 22.6648718265354 25.651715823765
"2623" 524.4 18.4171075244987 27.9981085760201
"2624" 524.6 15.2094843343005 28.2442835516711
"2625" 524.8 17.9719408070403 27.1131955742898
"2626" 525 20.0559658440302 26.5308802840018
"2627" 525.2 21.0913115388338 25.5153091249823
"2628" 525.4 21.4981730986905 23.0125921197912
"2629" 525.6 23.1381443132747 20.7143368814678
"2630" 525.8 25.2011754579672 17.364084478573
"2631" 526 27.3058839995221 16.9320528887462
"2632" 526.2 30.9836193125495 16.5357099250307
"2633" 526.4 35.4676272484872 14.271685873993
"2634" 526.6 39.3058446785865 10.3243094101198
"2635" 526.8 41.9396775859515 6.81603790993524
"2636" 527 44.3103264622263 6.80614833077671
"2637" 527.2 48.5014858506905 4.43076705686186
"2638" 527.4 51.1840990596496 4.3983791938409
"2639" 527.6 55.5155674883294 4.00523408347297
"2640" 527.8 60.0233320369405 2.3067084015563
"2641" 528 64.1878998274319 2.1142984740197
"2642" 528.2 68.8341672680177 1.83098622581701
"2643" 528.4 72.9293452848143 2.20068577937298
"2644" 528.6 77.6990956736782 2.83860807603719
"2645" 528.8 81.0643286458283 4.90775789632874
"2646" 529 86.0828779900336 6.97972229526709
"2647" 529.2 91.5454975957683 8.11651756928138
"2648" 529.4 94.4689383000429 10.0346138744587
"2649" 529.6 98.9685216875221 13.157799222973
"2650" 529.8 104.296368067387 15.5289894405906
"2651" 530 105.861888178857 18.7173047895612
"2652" 530.2 108.664664428654 23.4151505063393
"2653" 530.4 113.704873316988 28.335818834604
"2654" 530.6 117.809555835427 31.926399821803
"2655" 530.8 119.526807590872 36.0342945103972
"2656" 531 122.319982423903 41.5852377349124
"2657" 531.2 125.585243144206 47.081104272579
"2658" 531.4 127.49719098766 52.2504447382154
"2659" 531.6 126.647398563174 54.1084128892711
"2660" 531.8 125.912000630887 57.882035968473
"2661" 532 125.840956333145 63.6827913083366
"2662" 532.2 125.969275756916 69.3026960987377
"2663" 532.4 124.598032872937 75.087560194543
"2664" 532.6 123.432912735986 80.696864022942
"2665" 532.8 123.290046664204 83.5924114536975
"2666" 533 121.871259970847 83.1949922118607
"2667" 533.2 119.008921090326 83.3363479611414
"2668" 533.4 114.650947185157 83.885706854173
"2669" 533.6 111.283118291368 82.9956127832314
"2670" 533.8 106.482607357201 81.6478722216604
"2671" 534 102.141630096888 80.8486455671917
"2672" 534.2 97.2364856134784 79.3363725204881
"2673" 534.4 92.5297973460408 76.0096523194526
"2674" 534.6 88.9867457824067 72.8239632859532
"2675" 534.8 85.7551489984515 68.4773579304447
"2676" 535 84.4941007061753 63.3523311872457
"2677" 535.2 84.9634365785707 58.7939523601866
"2678" 535.4 83.7809471987433 57.0368970626066
"2679" 535.6 81.0851729678194 53.8685265395767
"2680" 535.8 77.3183952196299 49.2582070227184
"2681" 536 73.9473121888159 43.8652537647895
"2682" 536.2 70.6493158492654 38.5948912503399
"2683" 536.4 67.0225918138984 33.7818890083308
"2684" 536.6 62.8078147480599 29.4208390625676
"2685" 536.8 57.5626029063666 26.2748837464635
"2686" 537 51.3359681988571 22.8801458014174
"2687" 537.2 45.1805810326168 20.3667549895595
"2688" 537.4 39.8066321884341 18.9586680450211
"2689" 537.6 37.7852967830306 19.8861069872689
"2690" 537.8 36.9385288517571 20.3834109318873
"2691" 538 35.9468276534154 20.4934639082157
"2692" 538.2 31.1521046906143 20.2016578652873
"2693" 538.4 24.847451084575 20.4073557691116
"2694" 538.6 19.547457684396 21.8471587315749
"2695" 538.8 18.9990684329405 24.8491373562507
"2696" 539 17.0750158231456 28.9950324369441
"2697" 539.2 14.9045213047628 32.3116820299635
"2698" 539.4 11.3770219390042 36.850609690473
"2699" 539.6 9.72749830935714 38.600801937272
"2700" 539.8 11.5387268579299 37.0970224818759
"2701" 540 12.5044255197671 36.245631625933
"2702" 540.2 12.9947260541905 34.8275249610563
"2703" 540.4 14.2601972355857 33.9407060017444
"2704" 540.6 15.3516004095223 34.0927510685051
"2705" 540.8 15.5909999271278 33.9998497631656
"2706" 541 16.6415700578819 33.2367571675175
"2707" 541.2 18.2322700846633 30.2468266219526
"2708" 541.4 19.5645295589314 25.9602075916858
"2709" 541.6 21.5080276968324 21.741582665369
"2710" 541.8 24.8519499228571 18.026184935473
"2711" 542 28.7084750755042 14.5094921972671
"2712" 542.2 32.5279230593384 10.5807397205804
"2713" 542.4 35.9530826522076 10.2968263855711
"2714" 542.6 41.4946166363294 8.65364088600075
"2715" 542.8 46.8767587140982 5.46922721558904
"2716" 543 50.8347047810516 4.43076705686186
"2717" 543.2 56.3329973156389 4.03709988086388
"2718" 543.4 62.0202138340819 2.79930367762435
"2719" 543.6 65.0588288965513 2.38117842248753
"2720" 543.8 69.7438229919203 3.28490206154578
"2721" 544 75.5113306086779 3.26670915652014
"2722" 544.2 80.4591151868143 3.42102779797297
"2723" 544.4 84.9104987921824 4.56675274623511
"2724" 544.6 88.9575183497216 6.23832166075802
"2725" 544.8 93.7548903894931 8.41986734121569
"2726" 545 97.8944455811195 10.7130019622007
"2727" 545.2 102.185632813905 13.1353297504537
"2728" 545.4 106.583130506635 16.468301507473
"2729" 545.6 111.041360676508 19.8081978189164
"2730" 545.8 113.994410597643 23.8589746748301
"2731" 546 116.854894034769 28.6869950604141
"2732" 546.2 120.389151144957 33.5734906222873
"2733" 546.4 121.993418157221 38.1746845619244
"2734" 546.6 123.736240085721 44.2485889489427
"2735" 546.8 125.122149369071 50.5748208419015
"2736" 547 126.450386815563 56.2936058065906
"2737" 547.2 126.734096810914 62.3891200997937
"2738" 547.4 126.537283016872 68.0181133731245
"2739" 547.6 127.201645551982 73.184995058098
"2740" 547.8 125.680761855397 72.279475315573
"2741" 548 122.916472576878 72.6276145714219
"2742" 548.2 119.161019709217 74.604616331863
"2743" 548.4 116.390084358146 77.2632043203384
"2744" 548.6 116.844547560389 77.2362248461665
"2745" 548.8 117.454334322862 77.5570061860967
"2746" 549 118.21947391242 77.8018475087855
"2747" 549.2 119.338684712921 78.8126417763985
"2748" 549.4 120.849683351304 80.2123817186782
"2749" 549.6 122.44751787151 83.0638438620546
"2750" 549.8 122.145186412483 83.2666531762046
"2751" 550 121.779092529655 82.8026464071538
"2752" 550.2 121.982626666256 83.0962625552651
"2753" 550.4 121.955959946763 82.8122278045667
"2754" 550.6 122.280476289126 82.5656056336045
"2755" 550.8 122.799813470263 83.2909523996292
"2756" 551 123.129112788062 83.2297559371203
"2757" 551.2 123.350270964698 81.2253213078961
"2758" 551.4 123.119729984996 79.845649366406
"2759" 551.6 121.835837821031 79.2535436832012
"2760" 551.8 118.60332740129 78.8772614296364
"2761" 552 114.950922611187 78.5226102871432
"2762" 552.2 111.091522222488 76.9971527399295
"2763" 552.4 106.143618815965 75.4972273238183
"2764" 552.6 101.046491698602 73.9828141860852
"2765" 552.8 96.5679309790601 71.7480982453294
"2766" 553 92.3583771797286 68.177048955173
"2767" 553.2 88.9829977515814 64.0620042243281
"2768" 553.4 86.3246939428426 59.1418292421671
"2769" 553.6 84.6692293417765 52.883826636973
"2770" 553.8 84.9837073067901 47.7564628803853
"2771" 554 86.229672016746 44.3443174760841
"2772" 554.2 87.5800757343377 39.7325679899244
"2773" 554.4 87.373477496563 34.0708569071789
"2774" 554.6 86.4571911874178 27.7531212378215
"2775" 554.8 85.7845430253949 21.5571424220484
"2776" 555 83.5038661824348 14.9992779351963
"2777" 555.2 80.4253916726782 9.08443429655096
"2778" 555.4 77.2778851468707 4.0069884567027
"2779" 555.6 75.8429062210207 4.10169181908512
"2780" 555.8 72.2182727523301 2.76489221005405
"2781" 556 67.8372647991828 2.25618835410142
"2782" 556.2 63.2551628888911 2.53621051119627
"2783" 556.4 57.5013417973283 2.81435203995374
"2784" 556.6 51.5464765904132 2.66756548583278
"2785" 556.8 46.2795202345347 3.30455053232811
"2786" 557 42.1918961933104 4.48388284698231
"2787" 557.2 37.4299529361553 6.90482674820233
"2788" 557.4 33.0702703274973 10.2313079236459
"2789" 557.6 29.9799828733571 13.7493540152088
"2790" 557.8 26.4122828531024 18.1290640297749
"2791" 558 22.2415245370768 23.2221629575991
"2792" 558.2 18.5369581700714 27.2937367089444
"2793" 558.4 15.9961244839286 31.670647292373
"2794" 558.6 12.6789013174489 35.1611160799088
"2795" 558.8 11.1206056055495 34.8333503798576
"2796" 559 13.7469888044154 33.5350657120312
"2797" 559.2 14.5734145493379 32.6538115454922
"2798" 559.4 15.6716554666775 30.8352386062254
"2799" 559.6 16.7532471022983 28.4082561137377
"2800" 559.8 18.1965802782395 25.3268543333553
"2801" 560 20.6763984219592 24.420660536626
"2802" 560.2 23.4651976289935 21.4075001030639
"2803" 560.4 26.5494920925087 16.8203988983972
"2804" 560.6 29.6645114791871 13.224009268663
"2805" 560.8 33.67449614303 9.77267869016923
"2806" 561 37.692207591249 8.25608041910811
"2807" 561.2 42.4180384074581 5.51845342236747
"2808" 561.4 45.1142324958383 5.84970927417108
"2809" 561.6 50.2062530527514 5.61929119277105
"2810" 561.8 55.6815187912026 4.11145340810933
"2811" 562 59.8007178184629 2.3724524137422
"2812" 562.2 63.5820447168143 3.39135382791583
"2813" 562.4 69.3420188322169 3.2754312159169
"2814" 562.6 74.8598819193086 2.60427337940986
"2815" 562.8 78.9845807041219 3.53939639176709
"2816" 563 83.8901679746714 4.81570439065869
"2817" 563.2 87.7098517901873 7.2606225674541
"2818" 563.4 92.3237189100134 8.78842304600422
"2819" 563.6 95.3505865220562 9.58449864175937
"2820" 563.8 99.5042757599437 11.2815982676172
"2821" 564 103.20799381353 14.0041493545307
"2822" 564.2 107.598585270763 17.3648193292466
"2823" 564.4 111.747023356049 20.5905047369356
"2824" 564.6 115.193915379916 25.3039442829436
"2825" 564.8 117.830520968793 29.8967594599942
"2826" 565 119.893224920377 35.116166140633
"2827" 565.2 122.872600609592 40.5238544398259
"2828" 565.4 125.600979340448 46.0346472224578
"2829" 565.6 127.06308380478 52.2059975493095
"2830" 565.8 128.026489188414 57.7800316964015
"2831" 566 125.948627054522 62.7037860120118
"2832" 566.2 123.586630514092 68.2221053876494
"2833" 566.4 122.397522530887 72.696209132563
"2834" 566.6 121.71807291763 75.9334200830639
"2835" 566.8 119.866771751278 79.5760768563195
"2836" 567 116.762573336575 84.033782902775
"2837" 567.2 114.541225287809 87.9445794843278
"2838" 567.4 113.017855591668 90.2954122915592
"2839" 567.6 110.02489889479 91.8482221528397
"2840" 567.8 106.119189206875 92.4033875725633
"2841" 568 101.373700207714 92.9575958875801
"2842" 568.2 97.5508303528752 94.3788963773465
"2843" 568.4 96.3394766829037 94.9059206149148
"2844" 568.6 96.2660228769181 94.6522012279242
"2845" 568.8 95.7759076521166 93.5564161338084
"2846" 569 93.4080938705 91.5109898472944
"2847" 569.2 89.8373261402905 88.364621709673
"2848" 569.4 86.4076807614742 85.2347676099091
"2849" 569.6 83.7430217932541 81.3312598518699
"2850" 569.8 81.7113490752953 76.3203358360348
"2851" 570 81.8769745686071 72.380737738393
"2852" 570.2 83.1466495624271 69.350654470933
"2853" 570.4 84.3979307345849 65.6823788585868
"2854" 570.6 85.8169928670205 61.7105473466066
"2855" 570.8 86.8663322897208 56.8257437957003
"2856" 571 88.2642966234072 51.294785540413
"2857" 571.2 89.5881157030336 45.7511642754436
"2858" 571.4 90.431153658396 39.690974014905
"2859" 571.6 91.3544201011987 33.3331608449928
"2860" 571.8 91.8638473772689 26.6632739407083
"2861" 572 92.5750308815662 19.7186128413457
"2862" 572.2 91.9915327248972 12.674855360293
"2863" 572.4 91.8447556685924 10.45823161612
"2864" 572.6 89.7807751399105 10.2462209716137
"2865" 572.8 86.0953649994923 7.46310371927027
"2866" 573 81.3662211201729 4.3571244191835
"2867" 573.2 75.9791379743766 3.02399440006035
"2868" 573.4 69.9259891973294 2.15524751272297
"2869" 573.6 63.6151188292738 2.27425249680631
"2870" 573.8 56.8791917799326 2.72659391143524
"2871" 574 50.5683413874305 3.1494701362115
"2872" 574.2 44.7904016787355 5.02452492994595
"2873" 574.4 39.5645065997117 8.9302701024457
"2874" 574.6 35.3480670438949 11.9930609053409
"2875" 574.8 31.1038844892714 14.0257628471444
"2876" 575 30.0236989899592 13.8055925871668
"2877" 575.2 31.4849285149688 14.1598358938953
"2878" 575.4 31.450897080862 17.3096341840021
"2879" 575.6 30.1021698088866 21.9285301889436
"2880" 575.8 28.2936142141819 26.2191260046328
"2881" 576 26.9654784401771 29.932309033963
"2882" 576.2 26.5249994644862 33.8039425026504
"2883" 576.4 26.2000657138413 37.5304754847098
"2884" 576.6 25.7786695861444 39.3973623866006
"2885" 576.8 24.3306884223269 42.796924845579
"2886" 577 23.346548383389 47.3110787362815
"2887" 577.2 23.7819520307765 51.4641425453278
"2888" 577.4 24.5273908753571 53.6911672676292
"2889" 577.6 24.8381388995593 58.3861383188453
"2890" 577.8 24.8547121275167 63.5984185114623
"2891" 578 24.4161134876429 68.1159890552477
"2892" 578.2 22.1491326634635 70.124127019707
"2893" 578.4 19.7016614948143 71.6785774219158
"2894" 578.6 19.8815599382857 71.7056019303607
"2895" 578.8 20.3278790259658 71.9848321454947
"2896" 579 21.6084993976209 72.3316900898081
"2897" 579.2 23.7047330447551 72.9376015800546
"2898" 579.4 26.3436361589908 74.7674614238542
"2899" 579.6 29.7034585648872 78.179958799123
"2900" 579.8 32.8497681354624 80.7166439861624
"2901" 580 34.9903631691384 81.3598260670042
"2902" 580.2 37.3953537447532 82.1674077068541
"2903" 580.4 38.7619225199055 83.5389521556827
"2904" 580.6 40.3300589812192 86.7543611664212
"2905" 580.8 42.6996428619689 91.363547308573
"2906" 581 44.9345967387133 95.3414852671921
"2907" 581.2 47.1512106572939 99.1519784464033
"2908" 581.4 49.8845401384372 103.779878229733
"2909" 581.6 52.1967552378789 109.041008612234
"2910" 581.8 53.9860633780093 114.318620949843
"2911" 582 53.8821862747281 117.108827313876
"2912" 582.2 54.2646363098277 116.270208613723
"2913" 582.4 56.4146316041036 117.486619353719
"2914" 582.6 59.6925095692256 119.032376928499
"2915" 582.8 63.8734467215523 121.311956354034
"2916" 583 67.3205012882322 122.519445546496
"2917" 583.2 67.6600557853951 121.637757924593
"2918" 583.4 70.3447424928372 119.737797477213
"2919" 583.6 75.0458607214887 117.648730462841
"2920" 583.8 80.4720975487143 116.178404768859
"2921" 584 85.4669348381624 115.325615333921
"2922" 584.2 90.0883184703571 114.477921429195
"2923" 584.4 95.0216159923571 112.967601008757
"2924" 584.6 100.060695722431 111.371771137566
"2925" 584.8 105.619322995989 109.223860871947
"2926" 585 108.364994257522 107.964609207767
"2927" 585.2 108.393448749357 105.602601840493
"2928" 585.4 109.168881716898 100.394008071284
"2929" 585.6 109.761589964973 95.4260279400499
"2930" 585.8 109.464884641104 90.4701105474549
"2931" 586 110.267288454923 85.8433844630935
"2932" 586.2 110.536302131204 80.3071569798553
"2933" 586.4 110.436007021624 74.278759048173
"2934" 586.6 109.116361322526 69.5941762488888
"2935" 586.8 107.371611232067 65.5939777229407
"2936" 587 105.706493240963 61.8927989857609
"2937" 587.2 105.169257771995 58.0154261704125
"2938" 587.4 106.768686487327 53.4818020941851
"2939" 587.6 108.464144779506 48.4029837079235
"2940" 587.8 110.292582833014 46.3740994556873
"2941" 588 112.486711089592 45.0676811048259
"2942" 588.2 115.667352683813 41.9030172318468
"2943" 588.4 119.007141978168 37.8267363352183
"2944" 588.6 119.497186515592 34.6016064083847
"2945" 588.8 117.937451770387 31.2819632451851
"2946" 589 115.22689196763 26.8561580520033
"2947" 589.2 112.461671579367 22.5425489118384
"2948" 589.4 108.713014580742 18.5991564847134
"2949" 589.6 104.744094908843 15.0229715840188
"2950" 589.8 99.4570462376096 12.7872347182545
"2951" 590 93.2469516156496 10.4131319571333
"2952" 590.2 87.4536626730042 7.77011903447297
"2953" 590.4 80.9528998465741 5.53372348452958
"2954" 590.6 74.61612502025 4.42947912413368
"2955" 590.8 68.0607689101235 3.88329694600101
"2956" 591 61.5962806668338 2.61296676756175
"2957" 591.2 58.3936522135844 1.90563209982752
"2958" 591.4 55.7777905917857 2.9907552321444
"2959" 591.6 50.7909539492817 5.7762242068126
"2960" 591.8 45.0498057362878 8.91218126696307
"2961" 592 40.8406559142714 11.7779596153158
"2962" 592.2 39.9776619598426 13.4754259413031
"2963" 592.4 39.5844098323863 13.7741463073516
"2964" 592.6 37.5963018546905 15.9670380896674
"2965" 592.8 38.105414086063 17.1632397032965
"2966" 593 39.2542576556696 19.2716802802542
"2967" 593.2 40.3068616574481 22.3123313870033
"2968" 593.4 40.3963412018979 27.1986210370648
"2969" 593.6 40.0267413069898 32.794283962126
"2970" 593.8 39.8725426411571 37.8215537041519
"2971" 594 39.5643526586615 42.2072451005164
"2972" 594.2 39.1283146339767 46.1273539437991
"2973" 594.4 38.0464462930788 51.1773821604266
"2974" 594.6 37.2488201549908 55.9186144038938
"2975" 594.8 34.6078130565336 60.6388787013553
"2976" 595 30.9352887490175 62.3964686065296
"2977" 595.2 28.4529486221492 62.0383198500225
"2978" 595.4 25.9773021845849 61.4174801670819
"2979" 595.6 21.9612511166188 60.2946926636272
"2980" 595.8 18.9175812837058 59.1260797303583
"2981" 596 19.3272336920794 59.4110697033619
"2982" 596.2 20.6069625317817 60.4380915614258
"2983" 596.4 21.8313450400076 61.3274035659147
"2984" 596.6 22.4350208457295 63.2213775754304
"2985" 596.8 24.2564546270093 65.9353337253534
"2986" 597 27.0467804815759 69.5945605951292
"2987" 597.2 29.8118954508624 73.3371961693203
"2988" 597.4 32.9337915511987 76.3292009989532
"2989" 597.6 36.2561434543884 80.211698436473
"2990" 597.8 38.246392411256 84.2646751262651
"2991" 598 39.0276904744341 88.1658917082807
"2992" 598.2 37.9363160949286 91.441441479973
"2993" 598.4 37.4292987016107 96.2961134299025
"2994" 598.6 37.1221104200332 99.3570252356209
"2995" 598.8 37.4318586039572 101.147055236413
"2996" 599 37.2272986853707 102.662412657324
"2997" 599.2 37.2810159228333 103.749956976592
"2998" 599.4 38.7504721721293 104.022829164327
"2999" 599.6 41.659300301172 103.30828191301
"3000" 599.8 45.6574173703192 103.386857764922
"3001" 600 50.8869948498155 103.547493951723
"3002" 600.2 56.1694013985494 104.199108654781
"3003" 600.4 61.1749979538914 103.931184990069
"3004" 600.6 66.1142234950238 102.768552237723
"3005" 600.8 71.0389880092022 101.222096945198
"3006" 601 74.8349574886952 100.964278208874
"3007" 601.2 76.1514786954557 99.943974273635
"3008" 601.4 79.5151120143714 97.0720772983158
"3009" 601.6 83.1134111591517 93.4314775027264
"3010" 601.8 85.9795763663301 90.4046069012027
"3011" 602 90.2691442253928 85.7152925705087
"3012" 602.2 93.3420229215446 81.1448056980355
"3013" 602.4 95.5043975755134 75.8910061166292
"3014" 602.6 97.6782172064203 71.7916118210151
"3015" 602.8 99.3944868026344 66.5615803971611
"3016" 603 99.1052757702086 59.7709053558047
"3017" 603.2 98.3442892411384 53.3422662915667
"3018" 603.4 96.7053889902966 48.1629677642457
"3019" 603.6 94.9125641523972 42.025379143813
"3020" 603.8 93.514875202145 35.1727377661245
"3021" 604 90.0446278293475 28.8002970084441
"3022" 604.2 86.6663638336967 25.815602075473
"3023" 604.4 81.0596758762663 23.6066335279427
"3024" 604.6 75.309246673442 21.5387711552088
"3025" 604.8 69.4932066232231 21.2684294409111
"3026" 605 63.4228120739184 21.6784677679526
"3027" 605.2 57.4820239834958 22.921563677666
"3028" 605.4 52.0210083631921 25.4544907468953
"3029" 605.6 47.1938235233373 27.174893927874
"3030" 605.8 42.1821048231671 27.455274383443
"3031" 606 36.4257255567071 28.623686954443
"3032" 606.2 32.3842164329149 30.4031193814826
"3033" 606.4 31.4788555654481 32.3362883934275
"3034" 606.6 31.7326017298571 33.3835553948259
"3035" 606.8 30.1486197392747 37.4374927516225
"3036" 607 27.2729676098522 42.2832782617947
"3037" 607.2 27.3013771833775 42.9324488213811
"3038" 607.4 27.0346095172946 41.0293074270355
"3039" 607.6 24.2891708366096 39.6871927444487
"3040" 607.8 22.682915684659 37.7312057476522
"3041" 608 19.9345741654515 34.5309310641899
"3042" 608.2 16.509293599137 30.3802719820555
"3043" 608.4 17.0026626672989 29.8483270171283
"3044" 608.6 18.5154524337933 28.5626146094198
"3045" 608.8 20.0544987650685 25.5887453391792
"3046" 609 20.6540818029945 22.5650183843576
"3047" 609.2 22.1577681875045 24.3417623587203
"3048" 609.4 25.2648995194635 24.4358808480155
"3049" 609.6 29.8973678430844 23.5554908901548
"3050" 609.8 34.4900553974171 22.318153779613
"3051" 610 39.0943645955042 20.1453645985612
"3052" 610.2 43.817653322063 18.11782513712
"3053" 610.4 48.4204030289993 16.302263931594
"3054" 610.6 53.138519216511 14.034108651223
"3055" 610.8 57.3498564319454 10.0649424173847
"3056" 611 61.5533366749629 5.81777153335759
"3057" 611.2 63.6475747340238 3.92950363905631
"3058" 611.4 67.5639205738571 4.23603162836186
"3059" 611.6 73.0433110253205 2.84575433029408
"3060" 611.8 75.2228838831144 3.78024849132248
"3061" 612 80.1788816320871 4.99059535168297
"3062" 612.2 85.5259455740714 5.4314392693444
"3063" 612.4 88.1046135720372 7.41699879079297
"3064" 612.6 92.249046228169 10.7631318744878
"3065" 612.8 96.0761267089515 14.127802112105
"3066" 613 100.401935047821 17.1609172067771
"3067" 613.2 104.454113310326 18.3913138639105
"3068" 613.4 106.763016828387 19.0418638370612
"3069" 613.6 109.475312241024 21.2855445821851
"3070" 613.8 112.814075449388 23.9954219478607
"3071" 614 115.224462113798 26.5410870051789
"3072" 614.2 118.011524294129 29.9198830590015
"3073" 614.4 120.608671082539 33.8076227420942
"3074" 614.6 122.70103986905 38.2883098672205
"3075" 614.8 124.836421493326 42.2829167480042
"3076" 615 125.381062102862 47.7397264068938
"3077" 615.2 127.418510006448 53.0687269428215
"3078" 615.4 127.436388506634 57.6731613339433
"3079" 615.6 127.807272734617 62.947753581853
"3080" 615.8 128.219949563513 67.310476298348
"3081" 616 126.626030535387 70.4825636949436
"3082" 616.2 125.582907302576 74.4872882361917
"3083" 616.4 124.96366339263 79.627492150973
"3084" 616.6 124.682896522831 83.3281485746782
"3085" 616.8 122.011946382457 83.702655551383
"3086" 617 118.145493541298 86.0232145575906
"3087" 617.2 114.329426562783 89.25377538959
"3088" 617.4 111.685404802571 92.7767701325444
"3089" 617.6 108.415613757479 96.5520590669486
"3090" 617.8 105.968038079098 100.793324058055
"3091" 618 103.257499724528 104.835439245095
"3092" 618.2 99.5451088375138 108.714239366925
"3093" 618.4 95.1335888637446 110.895510787123
"3094" 618.6 90.5134908225822 111.12432491561
"3095" 618.8 86.1099078302124 110.607507337605
"3096" 619 81.8916464159599 110.136042615973
"3097" 619.2 77.7141713333434 108.556818319096
"3098" 619.4 74.9792407064756 106.17471403096
"3099" 619.6 71.5634866822802 102.995743570973
"3100" 619.8 68.532789434172 99.8222773287507
"3101" 620 66.4240058704425 96.5093122655705
"3102" 620.2 62.9627299841827 93.4793703828799
"3103" 620.4 58.7533298453815 92.1301399466193
"3104" 620.6 53.9393135939807 92.2570392746318
"3105" 620.8 48.858127746564 92.703864257835
"3106" 621 43.7100036875981 93.5295683638886
"3107" 621.2 41.9174992614053 95.4346908692139
"3108" 621.4 42.5087441768511 95.3173803701176
"3109" 621.6 43.2318520330534 94.1578774572768
"3110" 621.8 44.1956691538571 93.388795764973
"3111" 622 44.2837637524643 91.1447017794015
"3112" 622.2 42.6123854525745 87.7880355061578
"3113" 622.4 40.7623988818245 84.5918344514295
"3114" 622.6 40.3382503467614 81.3524889608772
"3115" 622.8 39.2734204504954 77.3376244881857
"3116" 623 38.1710418346384 72.5115350345355
"3117" 623.2 35.9465157960582 68.4385699361276
"3118" 623.4 32.6299120376513 65.0757917977671
"3119" 623.6 29.38254214126 63.5621344055943
"3120" 623.8 27.0377426368126 64.0743655182997
"3121" 624 26.8481553634602 65.0859084351482
"3122" 624.2 25.5332088167358 67.0787159299633
"3123" 624.4 24.3850842160687 68.421466884021
"3124" 624.6 24.17722441677 69.6275003608445
"3125" 624.8 24.7361793760169 71.4499425417977
"3126" 625 25.9428871083249 73.8440593174569
"3127" 625.2 27.279366271522 76.4403936361818
"3128" 625.4 28.2164238242448 80.0898976253887
"3129" 625.6 28.6863832411786 84.0275855235087
"3130" 625.8 28.4737160649596 87.157262052973
"3131" 626 29.8287765406395 89.04046819682
"3132" 626.2 32.263698353039 89.7286548702116
"3133" 626.4 35.2776716895958 90.5872610776889
"3134" 626.6 39.3680420194153 91.5003149816125
"3135" 626.8 43.3352102837409 92.1705671541241
"3136" 627 47.3888609392608 93.6187243432019
"3137" 627.2 52.4505514644181 96.3050775478754
"3138" 627.4 56.8867195185401 98.6086551776925
"3139" 627.6 61.1770915201419 100.92678235172
"3140" 627.8 65.5215733969059 103.158814702156
"3141" 628 67.9226437316203 104.575833670644
"3142" 628.2 71.9294451798508 106.601224837884
"3143" 628.4 76.2035240968206 109.789318560351
"3144" 628.6 79.3129580933571 112.867146897158
"3145" 628.8 80.2710235348382 114.134281413783
"3146" 629 82.2441564307788 116.940051563563
"3147" 629.2 84.8587176296983 118.443226895279
"3148" 629.4 86.6888629654312 117.622537978306
"3149" 629.6 90.1817281474425 116.372325972571
"3150" 629.8 94.3363444844711 114.287111750074
"3151" 630 98.4343543768197 111.616031872573
"3152" 630.2 102.080174240209 108.284853974677
"3153" 630.4 104.719440331657 104.848975732198
"3154" 630.6 106.695071267919 102.261262000466
"3155" 630.8 109.271380972845 99.0702018914605
"3156" 631 110.822300760522 95.0107693339983
"3157" 631.2 111.087288843607 91.5923614370605
"3158" 631.4 110.427899892674 89.1933565332388
"3159" 631.6 109.550191781571 86.4658418798718
"3160" 631.8 108.557992638555 82.7009908519497
"3161" 632 108.085117654232 78.7917526036605
"3162" 632.2 107.419771606857 74.6982516170667
"3163" 632.4 105.678954897539 70.6539262437306
"3164" 632.6 103.466578139189 67.0397426374383
"3165" 632.8 100.848254258961 62.7247140336462
"3166" 633 98.6516356304154 57.7805718778953
"3167" 633.2 97.7007034026299 53.7217790868821
"3168" 633.4 99.0618843775996 51.0505597747306
"3169" 633.6 101.593936704232 48.5696879132807
"3170" 633.8 104.523948649066 46.8413564477885
"3171" 634 107.395661506186 46.470539858373
"3172" 634.2 111.09477866778 46.7271911667037
"3173" 634.4 114.750872031297 46.3847775888518
"3174" 634.6 118.159364252092 45.6269512810342
"3175" 634.8 122.001658473027 45.8623284508692
"3176" 635 120.966669547054 46.1762729886396
"3177" 635.2 120.970111839982 44.9034189805595
"3178" 635.4 122.027449591328 41.6156406771671
"3179" 635.6 120.808481434327 38.266985373763
"3180" 635.8 119.254005876326 36.2055485835667
"3181" 636 117.778398166867 35.151218517763
"3182" 636.2 116.453747863617 32.874761358598
"3183" 636.4 113.918900941694 28.4981819578709
"3184" 636.6 111.965526345407 23.4999857425175
"3185" 636.8 108.438341028824 20.6378236261038
"3186" 637 104.305253054886 17.8688986278384
"3187" 637.2 99.4165273296807 15.7313615525612
"3188" 637.4 94.0263015800238 13.3033590382154
"3189" 637.6 88.0333960439 10.9545069462301
"3190" 637.8 81.8919542169533 9.1881924112422
"3191" 638 75.7061751734166 8.14866414135911
"3192" 638.2 69.2191717161071 8.10636220768297
"3193" 638.4 63.9102211975453 9.2322414761809
"3194" 638.6 58.9012053782128 9.80915288546782
"3195" 638.8 53.6307915817689 11.4433637838259
"3196" 639 48.8168906686456 13.8543528710691
"3197" 639.2 43.7227402560714 15.9317855309934
"3198" 639.4 40.8584384772101 16.5790334177965
"3199" 639.6 41.1129705781685 17.7579644396145
"3200" 639.8 40.9151261660495 20.4379083192037
"3201" 640 40.1670799767634 25.069116266223
"3202" 640.2 39.7206104454562 29.3150555678245
"3203" 640.4 38.320166881842 34.3072469727912
"3204" 640.6 37.248780806551 39.7213013473403
"3205" 640.8 35.1375211918117 44.7954217683669
"3206" 641 32.0353092771294 49.2474799226066
"3207" 641.2 27.7618536115857 51.9268411026301
"3208" 641.4 24.3380151375498 53.6591952238445
"3209" 641.6 24.1775883463849 54.0017522450285
"3210" 641.8 25.1861766866657 54.694451791324
"3211" 642 26.7553316917443 57.1470667705859
"3212" 642.2 28.9864347687653 60.7725985874321
"3213" 642.4 31.6157604727571 65.2403020369519
"3214" 642.6 34.2834430358522 69.3688554852403
"3215" 642.8 36.3413402043572 74.7988910959085
"3216" 643 38.9815287009592 79.1134965981975
"3217" 643.2 40.9120269284606 83.5759208391799
"3218" 643.4 41.9141392569868 88.7776531493804
"3219" 643.6 41.4933816323434 93.4261422855072
"3220" 643.8 39.7501375146714 96.9496721718301
"3221" 644 37.689508555511 97.7328937853576
"3222" 644.2 35.0820511000572 98.442180134548
"3223" 644.4 36.3962655816264 97.2735179027422
"3224" 644.6 37.9405311474935 95.8495434523821
"3225" 644.8 39.7984950955053 95.1149690694544
"3226" 645 42.1694933858929 95.1553242949373
"3227" 645.2 46.192955600011 96.244915382973
"3228" 645.4 50.7686221236169 97.1267043795574
"3229" 645.6 55.802925615765 97.4884889965519
"3230" 645.8 60.3143396217242 97.7617153872388
"3231" 646 64.7673034478988 97.4025093190563
"3232" 646.2 69.8431479130614 96.5210191360575
"3233" 646.4 75.1534776688177 95.2029100199466
"3234" 646.6 80.7499099310558 94.7759522419593
"3235" 646.8 86.0785763139015 94.463538129859
"3236" 647 91.6362154661264 94.856801302896
"3237" 647.2 97.3819032341764 95.2798410104067
"3238" 647.4 103.154683888534 95.9638854312553
"3239" 647.6 108.514319015323 96.7104897407661
"3240" 647.8 114.287441051957 96.699298049473
"3241" 648 117.200956375199 96.0003003534888
"3242" 648.2 118.344291035474 93.2810697832496
"3243" 648.4 120.365041044286 88.6436100174424
"3244" 648.6 121.369118710233 83.9371009466431
"3245" 648.8 121.718437932491 78.1833716880761
"3246" 649 122.154752363357 71.2335837850042
"3247" 649.2 122.620750827347 65.8511563284572
"3248" 649.4 121.461007399326 59.975441824848
"3249" 649.6 119.007513114872 53.7768557737305
"3250" 649.8 116.265845934491 48.8967693070658
"3251" 650 112.551819720831 44.5162259566843
"3252" 650.2 108.35503155598 39.2165789102077
"3253" 650.4 103.640104758644 34.7136615064383
"3254" 650.6 98.6628010799704 30.1659180630956
"3255" 650.8 93.7298067141888 26.2686993596066
"3256" 651 88.5018738461771 23.786458910503
"3257" 651.2 83.4773972892406 22.0967225816914
"3258" 651.4 77.545065869916 21.5428776736789
"3259" 651.6 72.9991599099116 23.5385472135076
"3260" 651.8 68.9638111070364 25.8927613961994
"3261" 652 64.5823888190561 29.2168548509244
"3262" 652.2 59.6179514227101 33.5821091650612
"3263" 652.4 55.6551001386649 38.2337305544345
"3264" 652.6 53.8193085680143 43.198984659573
"3265" 652.8 51.6126311539105 48.3122706552934
"3266" 653 50.4587314590429 53.8927416189158
"3267" 653.2 48.1380680328775 59.2941990077995
"3268" 653.4 46.3982591946581 64.2162941945361
"3269" 653.6 43.429467140787 68.6046175844776
"3270" 653.8 40.5109693792983 71.3913290279436
"3271" 654 35.8948440193852 73.3183069285431
"3272" 654.2 31.6726831364725 74.4133262224826
"3273" 654.4 27.6164293392101 75.3356760405024
"3274" 654.6 23.9153652429286 76.8863591669444
"3275" 654.8 25.2139838294499 76.9065497032719
"3276" 655 26.8335834780425 78.5232620432988
"3277" 655.2 29.0936009229433 80.8272414575937
"3278" 655.4 32.6853395789701 83.7483450895536
"3279" 655.6 36.6447482128066 86.7984237352876
"3280" 655.8 41.2361186306099 90.273028908973
"3281" 656 45.4696611740439 93.4920290041778
"3282" 656.2 48.9534643760979 96.0814337886767
"3283" 656.4 52.1655727885645 99.0456224806681
"3284" 656.6 55.6754428709868 102.990935288788
"3285" 656.8 59.1093681391104 105.937850261298
"3286" 657 63.303489369845 108.749146393485
"3287" 657.2 67.2693208230494 110.964916491127
"3288" 657.4 72.0716851224683 113.924968977899
"3289" 657.6 76.6469373460357 116.613313892509
"3290" 657.8 80.7970781014708 118.328208028553
"3291" 658 84.8232494775794 117.96873429564
"3292" 658.2 89.2140632132939 116.569706772745
"3293" 658.4 94.2790248916772 114.565624496253
"3294" 658.6 99.4339757014078 111.64955594634
"3295" 658.8 103.75396257562 107.906834421302
"3296" 659 107.100475679046 103.604511081689
"3297" 659.2 109.275167495065 98.711564143973
"3298" 659.4 111.070850138604 93.3331570711158
"3299" 659.6 111.232153003833 87.8982066101925
"3300" 659.8 110.248670143454 82.8353918978762
"3301" 660 108.527460227035 77.5963806924246
"3302" 660.2 106.153328956204 72.9058080407077
"3303" 660.4 102.739879802713 69.0581019387326
"3304" 660.6 99.4050723044748 65.3927141617965
"3305" 660.8 96.6135308544639 61.4105915159535
"3306" 661 95.5980328607172 56.907060589783
"3307" 661.2 96.5007765875593 53.0537022235368
"3308" 661.4 96.7700915418678 49.1299905046113
"3309" 661.6 95.1219950792128 45.9496393169833
"3310" 661.8 92.1740696322156 44.1464521280484
"3311" 662 90.370653331095 44.1831233170021
"3312" 662.2 85.6892950727033 43.2556576624826
"3313" 662.4 80.401185487916 41.6846303273553
"3314" 662.6 75.1897599539171 42.017589726673
"3315" 662.8 70.4849520013571 43.8136495633768
"3316" 663 66.2579426084122 46.741621103184
"3317" 663.2 63.6748839095416 50.1424055561477
"3318" 663.4 62.3854006604127 53.0929869120285
"3319" 663.6 60.2029213765572 57.0456009374873
"3320" 663.8 58.2684303492195 62.2740047305143
"3321" 664 56.5875832482129 66.6426336429153
"3322" 664.2 55.9165373975364 66.7173905672088
"3323" 664.4 53.0366576077572 66.5004696469444
"3324" 664.6 48.0683322036496 67.7719012838032
"3325" 664.8 43.6151371217251 68.5214489708598
"3326" 665 38.5445968152706 69.9081969823768
"3327" 665.2 34.1293454652418 72.0989705530018
"3328" 665.4 29.9248690728383 74.6574520952937
"3329" 665.6 29.7097377889082 73.9907625709219
"3330" 665.8 28.8597522640479 71.7510798023647
"3331" 666 25.9338134145238 68.852131773973
"3332" 666.2 23.2910888889168 66.5796229202849
"3333" 666.4 22.6979497855957 65.8221199690555
"3334" 666.6 24.9931498383675 66.2944726408905
"3335" 666.8 26.8352128684316 65.4711932706538
"3336" 667 29.1333070972702 61.8585898634947
"3337" 667.2 30.9877889053881 56.8789142938286
"3338" 667.4 32.8737932194539 51.7279776420052
"3339" 667.6 33.2316116562176 45.9005235963451
"3340" 667.8 32.8749157382747 40.7540177813338
"3341" 668 31.5820330995736 38.9953761796225
"3342" 668.2 30.0031197559512 35.4501856023492
"3343" 668.4 28.0252100958429 31.1661898014015
"3344" 668.6 24.8719227873187 27.0214637673384
"3345" 668.8 20.815137121249 23.9085983747568
"3346" 669 20.7906752001779 24.2136276070579
"3347" 669.2 22.2676886753373 24.7185282258047
"3348" 669.4 22.8129160718623 23.4245722265709
"3349" 669.6 22.6913139780714 20.4265971561668
"3350" 669.8 24.6559162581671 20.569429631683
"3351" 670 28.0056355586641 18.6528088390621
"3352" 670.2 31.3078930334143 14.7119734047158
"3353" 670.4 33.766282029553 10.73264048454
"3354" 670.6 37.7278060383377 11.040287767439
"3355" 670.8 43.2325182507355 8.18941423637838
"3356" 671 47.9522926018299 4.48322104433661
"3357" 671.2 51.8934460922101 5.43329389247297
"3358" 671.4 57.5244416015849 5.47249805464624
"3359" 671.6 63.6692120038571 4.67344388714944
"3360" 671.8 69.7726764700869 2.68769978794595
"3361" 672 72.3729583462429 3.7437322223444
"3362" 672.2 76.2120282223857 4.55234790640155
"3363" 672.4 80.6544688230238 3.83213592480631
"3364" 672.6 82.6946743047843 4.78606643270112
"3365" 672.8 87.7366563433286 6.77418641443012
"3366" 673 93.2502725754245 8.7687622575499
"3367" 673.2 98.7139524503866 10.9164326243553
"3368" 673.4 102.487772321047 13.664111337073
"3369" 673.6 107.106447295617 17.0412730567134
"3370" 673.8 111.097893248129 20.6387245950522
"3371" 674 114.714959227001 24.9151917278542
"3372" 674.2 118.679983458898 30.2229814674424
"3373" 674.4 120.96692691475 34.6915337090664
"3374" 674.6 122.904549999622 40.5519075627791
"3375" 674.8 125.239972485475 46.4995592555612
"3376" 675 126.470362771799 51.248049037573
"3377" 675.2 126.15255616021 57.2252811900024
"3378" 675.4 126.120273816448 63.0572775077003
"3379" 675.6 125.762275351933 68.7459124493366
"3380" 675.8 126.233810472337 74.635774000423
"3381" 676 125.789813695357 77.2014132709105
"3382" 676.2 122.595365858145 79.3049001280033
"3383" 676.4 119.20160667221 83.3896439731519
"3384" 676.6 117.344654806327 87.2605910558505
"3385" 676.8 115.856212912518 91.361872165102
"3386" 677 114.400165950406 96.2005853667291
"3387" 677.2 113.020733455143 99.4024112593658
"3388" 677.4 110.201706299714 100.478092673937
"3389" 677.6 105.960457963653 102.625505842714
"3390" 677.8 101.652237125727 105.404692945751
"3391" 678 98.3463672106498 108.511664163607
"3392" 678.2 95.1379514431494 110.540687662207
"3393" 678.4 91.3548903630401 112.895586127156
"3394" 678.6 90.0948096513072 114.488379442948
"3395" 678.8 90.3720071192831 114.848159157454
"3396" 679 90.7327441453933 115.673098173322
"3397" 679.2 91.3034675441972 116.720696571653
"3398" 679.4 91.5962697372033 115.67851250405
"3399" 679.6 90.8768767487275 114.372139221121
"3400" 679.8 88.8912435419156 114.238131772168
"3401" 680 84.9643938622306 115.194233746125
"3402" 680.2 80.7590946088002 116.042195611998
"3403" 680.4 76.9880903899492 116.803168733828
"3404" 680.6 72.9308289833172 117.447708838053
"3405" 680.8 68.9361260351478 118.559482081322
"3406" 681 66.1739125152537 120.678615814076
"3407" 681.2 65.7391774845794 121.714386117899
"3408" 681.4 65.8300713972126 121.304002129949
"3409" 681.6 65.998642129585 120.277074930517
"3410" 681.8 65.5338037317447 119.001372998435
"3411" 682 64.0422593909837 116.663198785696
"3412" 682.2 61.0174443787275 113.924968977899
"3413" 682.4 58.1451348485597 110.836104156403
"3414" 682.6 55.7058312143972 107.908269313933
"3415" 682.8 52.4460423081546 105.250401865505
"3416" 683 48.741079033723 102.493864458497
"3417" 683.2 45.696857457104 99.7879498458084
"3418" 683.4 43.4630930180714 96.0409068388301
"3419" 683.6 40.6568563669778 91.9293992203523
"3420" 683.8 37.6889658146289 87.8515361893643
"3421" 684 34.1700045107528 84.0286554983906
"3422" 684.2 30.4953433002965 81.8187574777306
"3423" 684.4 27.3848352241633 81.8040248654322
"3424" 684.6 27.5255050766384 82.532295626098
"3425" 684.8 28.7281122615714 83.5884372612791
"3426" 685 29.0798724482905 84.976225253773
"3427" 685.2 30.2025376487857 85.5391033732944
"3428" 685.4 31.3431308728571 88.0247198708366
"3429" 685.6 33.3081883786299 91.7196349492587
"3430" 685.8 35.3426969812802 95.4060550755884
"3431" 686 38.0907134703822 98.442180134548
"3432" 686.2 41.7554659448756 100.654110146788
"3433" 686.4 46.1358110155794 101.76001504938
"3434" 686.6 50.5331980990913 102.745956354669
"3435" 686.8 55.2753563260455 102.731038269895
"3436" 687 60.1613066822475 102.101205483891
"3437" 687.2 64.6483746513853 101.287923005536
"3438" 687.4 70.0143413824821 100.696783651181
"3439" 687.6 74.3796605713571 100.157327173746
"3440" 687.8 75.3889934965403 100.026256849058
"3441" 688 78.9679473798503 100.143180764452
"3442" 688.2 83.5544107596736 101.247233056846
"3443" 688.4 87.950139106827 102.815867472359
"3444" 688.6 91.5455885936322 104.834370575061
"3445" 688.8 95.7864804464656 108.071377831877
"3446" 689 99.4385695751526 111.100868148087
"3447" 689.2 99.441875598309 111.39830358625
"3448" 689.4 99.9886339348766 110.737952122246
"3449" 689.6 103.367420070929 109.468378289687
"3450" 689.8 107.019218245796 107.471491996741
"3451" 690 110.995184249046 105.104500193108
"3452" 690.2 113.62812252975 101.929335272044
"3453" 690.4 115.00997664184 97.8117521640075
"3454" 690.6 116.141558374221 93.1807829208934
"3455" 690.8 116.425761692647 89.3265728478762
"3456" 691 117.083763124236 84.8715795487609
"3457" 691.2 118.418266329013 79.6964609485667
"3458" 691.4 120.990273841418 75.6737728450639
"3459" 691.6 124.945960171857 72.9301207472671
"3460" 691.8 126.91454729174 71.3673127289916
"3461" 692 125.264028038407 69.377917430923
"3462" 692.2 123.774898139245 64.8461458162587
"3463" 692.4 121.846421268232 59.9467308321845
"3464" 692.6 119.323055010318 55.1512411311908
"3465" 692.8 116.461986670207 50.496370283563
"3466" 693 112.952548781298 46.3659172948259
"3467" 693.2 109.603404878437 40.985491955623
"3468" 693.4 107.246231871255 35.5921154246566
"3469" 693.6 105.23619187079 30.3426988926637
"3470" 693.8 102.822717258067 25.052239195753
"3471" 694 98.7648636735238 19.681436077723
"3472" 694.2 93.8952051804454 16.23538266162
"3473" 694.4 88.3700646894748 14.1543864158847
"3474" 694.6 82.1447357827946 12.2612048542542
"3475" 694.8 75.8003018878429 11.6036250412301
"3476" 695 69.717465312563 12.7225082651494
"3477" 695.2 63.9688049707802 15.8653706615403
"3478" 695.4 58.5021059253086 19.6502405964584
"3479" 695.6 53.5546538475672 24.195403310353
"3480" 695.8 49.6136819636188 29.624772653515
"3481" 696 48.167091680539 35.1451994227002
"3482" 696.2 46.9238932264067 39.26391508327
"3483" 696.4 43.9360219158571 42.4712087248259
"3484" 696.6 39.2929183657395 43.2616054640318
"3485" 696.8 35.4703875759202 42.6328024299147
"3486" 697 33.7341607217592 41.1274279844369
"3487" 697.2 33.4565227337361 40.7897316038151
"3488" 697.4 34.6453465433784 40.2674568543666
"3489" 697.6 35.3960619785134 39.7148432846605
"3490" 697.8 35.2689971114171 39.602870413273
"3491" 698 35.394013400367 39.6803789699631
"3492" 698.2 35.4134831626807 39.6570908659141
"3493" 698.4 35.370876517773 39.5993998808839
"3494" 698.6 35.2474798106047 39.5724068511908
"3495" 698.8 35.2012060454166 39.5454138214977
"3496" 699 35.2127744867136 39.5261330860027
"3497" 699.2 35.2696329822041 39.5146433415852
"3498" 699.4 35.2696329822041 39.5146433415852
"3499" 699.6 35.1510761331294 39.4952839092106
"3500" 699.8 35.1819253099215 39.4644347324185
"3501" 700 35.1139168974481 39.4529831440639
"3502" 700.2 35.1139168974481 39.4529831440639
"3503" 700.4 35.1482611457471 39.450976779043
"3504" 700.6 35.0809167189202 39.4225038125069
"3505" 700.8 35.1587884273274 39.4798593208146
"3506" 701 35.1482611457471 39.466555613323
"3507" 701.2 35.0627742596602 39.4372469478215
"3508" 701.4 35.1434831012128 39.4691654695812
"3509" 701.6 35.2005496799529 39.4968017543453
"3510" 701.8 35.2318166976458 39.4972716139008
"3511" 702 35.4643684107041 39.4828498022383
"3512" 702.2 35.6880342506797 39.5203695973278
"3513" 702.4 35.9155187340371 39.474345030463
"3514" 702.6 36.0401494082771 39.197820721993
"3515" 702.8 35.9709610560336 39.0690662386789
"3516" 703 35.9377301413274 39.0595392870225
"3517" 703.2 35.9724354652185 39.0865323167155
"3518" 703.4 35.9558033964178 38.8038650490639
"3519" 703.6 36.001507789916 38.6490486477965
"3520" 703.8 36.1112567607829 38.481117222171
"3521" 704 36.0089917397172 37.729515591103
"3522" 704.2 35.4047555244286 36.5618183747383
"3523" 704.4 34.6770014087771 35.322585694843
"3524" 704.6 33.1685480203852 34.1273469535991
"3525" 704.8 32.6871871636807 33.9524883133847
"3526" 705 31.9311933054562 33.7843300555769
"3527" 705.2 29.7304190232406 33.1682824777691
"3528" 705.4 26.3115383250429 32.241871215973
"3529" 705.6 22.0846901605804 31.1755529472934
"3530" 705.8 16.2655600106627 29.3713267514174
"3531" 706 17.0854428332689 29.9814129086788
"3532" 706.2 17.333635046063 30.3556103987377
"3533" 706.4 15.7409283414371 30.395779353793
"3534" 706.6 13.8307114795693 31.1364034299427
"3535" 706.8 11.3200870612482 32.3421310405472
"3536" 707 10.7648018789908 33.6994948193987
"3537" 707.2 11.2586533452101 35.0903541505024
"3538" 707.4 10.5969231517511 38.1783512484275
"3539" 707.6 8.45599051150421 41.6464469100024
"3540" 707.8 5.71324917928784 43.9722706911611
"3541" 708 5.59131780801714 44.903568777043
"3542" 708.2 6.08343930079278 47.5122137280522
"3543" 708.4 5.69749986271504 52.133582775594
"3544" 708.6 4.62380728741964 56.843447016473
"3545" 708.8 3.19169049032589 59.1031893846917
"3546" 709 3.84853821527293 58.2831226229624
"3547" 709.2 4.78582507000232 58.3406064936504
"3548" 709.4 6.96649698646605 60.3531835677551
"3549" 709.6 8.94855659535714 63.129294691524
"3550" 709.8 10.2785581389423 66.378577501324
"3551" 710 10.4850405257198 68.8606915730279
"3552" 710.2 10.6376302067677 69.7745627510782
"3553" 710.4 10.841566109613 70.0975327701939
"3554" 710.6 11.3795395269615 71.034880532984
"3555" 710.8 12.0956601869778 72.5946333423868
"3556" 711 12.9644338764238 75.0750105780396
"3557" 711.2 14.6881271195677 77.2524032054782
"3558" 711.4 16.3485028783571 79.1423617852361
"3559" 711.6 18.2362442770816 79.9401286212179
"3560" 711.8 19.6548618558678 79.9810543473985
"3561" 712 20.4338898887634 80.4510607340042
"3562" 712.2 22.3176562235361 81.9834491947203
"3563" 712.4 24.3975672563572 83.8251224986396
"3564" 712.6 27.0652332338733 85.6370693530697
"3565" 712.8 29.0670296816797 86.9101783910052
"3566" 713 32.0856934408736 87.4825344170609
"3567" 713.2 34.7163066285985 87.7437066767316
"3568" 713.4 36.4605967846013 88.8147775606706
"3569" 713.6 37.3176138192372 91.010427064893
"3570" 713.8 37.4028392067689 94.3395628570612
"3571" 714 36.3359308868988 97.364644096848
"3572" 714.2 34.511528925749 99.2255955002838
"3573" 714.4 32.1374464364756 100.711872799881
"3574" 714.6 30.1013763872273 102.478135115999
"3575" 714.8 27.7023178615344 105.289841952289
"3576" 715 25.0780220869778 107.302306380559
"3577" 715.2 24.9121693123933 107.522364696106
"3578" 715.4 24.2004276867645 108.23196287064
"3579" 715.6 23.0310028458308 109.264857804262
"3580" 715.8 23.5789147883101 107.955005816773
"3581" 716 23.5585821185696 106.986197059985
"3582" 716.2 22.8197109638956 105.931754646819
"3583" 716.4 20.603832612246 105.50566687164
"3584" 716.6 18.5867278033951 105.21096177872
"3585" 716.8 20.0484760198571 104.015034417446
"3586" 717 20.3405791626071 103.566040183009
"3587" 717.2 20.9201488902857 103.34348540758
"3588" 717.4 21.2368614553187 103.330289050704
"3589" 717.6 21.9035872071466 103.54578574621
"3590" 717.8 22.1845738740187 104.317947198327
"3591" 718 23.0105043796729 104.693699851052
"3592" 718.2 23.9377752723988 105.121605332098
"3593" 718.4 25.1557371913172 106.230948156453
"3594" 718.6 26.4947180248187 108.303532301627
"3595" 718.8 28.6589398313707 111.109719758473
"3596" 719 30.3485892201607 113.926428634991
"3597" 719.2 31.8379504042916 115.065083625875
"3598" 719.4 34.2957410184923 115.914948034703
"3599" 719.6 37.063836866618 118.235907540538
"3600" 719.8 39.298433748246 119.651633060454
"3601" 720 42.3422460755454 120.670083795302
"3602" 720.2 46.051521249562 122.064174164093
"3603" 720.4 48.5118936513698 122.618830083365
"3604" 720.6 51.3614399215723 123.195641352593
"3605" 720.8 53.6959761299643 124.161630025794
"3606" 721 55.7221518979286 124.787565331687
"3607" 721.2 58.6013412182596 124.380226764058
"3608" 721.4 62.5443285286395 124.001205125173
"3609" 721.6 66.2910158217108 124.432472854632
"3610" 721.8 69.1240423401158 124.143563438421
"3611" 722 72.8650516830238 123.16167905564
"3612" 722.2 77.0085888561072 122.320916570687
"3613" 722.4 81.4280012195655 122.626156627265
"3614" 722.6 82.7407204208249 122.793845468473
"3615" 722.8 82.7953889543707 122.325427816135
"3616" 723 84.532578939453 121.329328341809
"3617" 723.2 87.7274519174312 119.497768030529
"3618" 723.4 91.2848010130328 118.167563261676
"3619" 723.6 95.5787072181926 117.373298540986
"3620" 723.8 97.5026895999127 117.343657611566
"3621" 724 98.279872186284 116.391324550961
"3622" 724.2 100.901218207068 114.194985884708
"3623" 724.4 104.034371080626 111.609041370011
"3624" 724.6 107.143295381209 108.688749678232
"3625" 724.8 110.216242535046 105.467655451662
"3626" 725 111.721494766154 102.662412657324
"3627" 725.2 113.285017250964 99.7594262116158
"3628" 725.4 115.495390816016 98.2394782567002
"3629" 725.6 116.732544616612 98.704658632324
"3630" 725.8 115.473163438824 99.3779920548396
"3631" 726 114.981997413607 100.5763033987
"3632" 726.2 114.097128186302 101.965714418028
"3633" 726.4 113.317688809566 103.428992159961
"3634" 726.6 112.462919883396 104.803287804742
"3635" 726.8 111.413259017401 106.642093913321
"3636" 727 109.805052043273 108.649470753339
"3637" 727.2 108.416455466648 110.48114337534
"3638" 727.4 106.90534551657 111.830240843923
"3639" 727.6 105.307400553128 112.707488756166
"3640" 727.8 103.466260574134 114.287343750585
"3641" 728 101.443356401962 116.222656939322
"3642" 728.2 101.323962587448 115.880737756723
"3643" 728.4 100.872736309148 115.054244368322
"3644" 728.6 99.4452356027275 116.449317125121
"3645" 728.8 98.4830929349077 117.352193663085
"3646" 729 96.7482701250571 118.574577850973
"3647" 729.2 95.0872571480313 119.890318349153
"3648" 729.4 93.4940247421238 121.25327185634
"3649" 729.6 92.1784787362572 122.062505748106
"3650" 729.8 91.1351068088203 122.074349306331
"3651" 730 88.6830847921703 123.262494466731
"3652" 730.2 87.0069626940921 123.514131932925
"3653" 730.4 84.075193905616 123.694210449655
"3654" 730.6 81.04239416075 124.787565331687
"3655" 730.8 79.8766226669901 124.526744281581
"3656" 731 76.9492182986376 124.717451530485
"3657" 731.2 73.5209477179716 125.555334617202
"3658" 731.4 71.4468980939475 126.001114513768
"3659" 731.6 70.4666239610277 125.435374280949
"3660" 731.8 67.1452394025821 125.544483396035
"3661" 732 63.0997957509014 126.306478197745
"3662" 732.2 59.4697997633807 126.736665144338
"3663" 732.4 59.0589093893692 125.714876895973
"3664" 732.6 56.1200528600584 124.743728785012
"3665" 732.8 51.1761852831648 124.05213592955
"3666" 733 47.5522929872124 123.849516475605
"3667" 733.2 44.9534949780198 121.984403024708
"3668" 733.4 40.9850311916648 120.202366304588
"3669" 733.6 36.0321550064756 118.53528912417
"3670" 733.8 33.4182802828103 117.079577738426
"3671" 734 28.1844562105775 114.274995621719
"3672" 734.2 24.5321991575423 112.737323278158
"3673" 734.4 24.9626818331807 111.817640316197
"3674" 734.6 22.9790067365523 109.119618672095
"3675" 734.8 20.0434828037418 106.895445357088
"3676" 735 16.4041415722143 103.904508903973
"3677" 735.2 16.3210753532163 102.434393556424
"3678" 735.4 15.7025512130889 100.845737783144
"3679" 735.6 13.8850997078321 98.559021391648
"3680" 735.8 11.1971996565269 96.2988044323692
"3681" 736 13.6429786583971 96.244915382973
"3682" 736.2 14.0757003429873 96.4778865348771
"3683" 736.4 14.1397229496174 95.0533835373565
"3684" 736.6 14.3001746674682 91.2683433213063
"3685" 736.8 13.8899680935446 86.826211824523
"3686" 737 13.1707747496526 80.9965412240639
"3687" 737.2 11.9205901588928 76.8594671315801
"3688" 737.4 9.79793452817629 72.3407962590155
"3689" 737.6 7.18095809051099 68.5937328400018
"3690" 737.8 4.7248774956581 65.3393315200603
"3691" 738 3.6623404974348 62.7907552325069
"3692" 738.2 3.48793427040869 61.7733985689111
"3693" 738.4 2.63293258468669 58.3673992713252
"3694" 738.6 2.23244867755482 55.1934793936009
"3695" 738.8 2.46170309932382 50.754719285373
"3696" 739 3.96332962575715 48.5001157687396
"3697" 739.2 5.82450312537842 44.6262158071751
"3698" 739.4 7.46398532867479 39.5730873477377
"3699" 739.6 8.82292083503457 35.6968546248439
"3700" 739.8 10.9521231689963 34.3739230207874
"3701" 740 13.8307114795693 30.4833512858821
"3702" 740.2 16.5845458219935 25.8372393453063
"3703" 740.4 18.8781353753076 22.8367284414878
"3704" 740.6 21.6102541564271 18.641548889533
"3705" 740.8 23.9843786228091 17.9475417816557
"3706" 741 28.3809054124052 15.7005945297326
"3707" 741.2 32.820829124416 12.4208592680612
"3708" 741.4 37.4335260632838 8.7164022023216
"3709" 741.6 40.9701423290662 6.01986060740934
"3710" 741.8 45.224460096876 4.55269783529373
"3711" 742 48.9220981988525 3.43922737072998
"3712" 742.2 50.0414062622251 3.93174901611448
"3713" 742.4 53.9561000234412 3.15167412116923
"3714" 742.6 59.591223030563 2.27170693564944
"3715" 742.8 64.6091849375783 1.43622439210759
"3716" 743 67.8242105030403 2.69992829045812
"3717" 743.2 73.2955664333159 3.83860479929256
"3718" 743.4 78.4980256730997 4.13055886419079
"3719" 743.6 82.5315555386641 4.65885101675515
"3720" 743.8 86.7000505526938 5.96994103041852
"3721" 744 91.9058491363571 7.23543309848844
"3722" 744.2 95.2976487356678 9.49374815080792
"3723" 744.4 100.358115715674 12.232805937598
"3724" 744.6 105.639246738796 16.0806506077487
"3725" 744.8 109.512871275451 20.5614197593409
"3726" 745 113.598997744211 24.841924932973
"3727" 745.2 117.499097432486 29.5618489821611
"3728" 745.4 120.946999301751 34.8501457431548
"3729" 745.6 124.088859340296 40.7386946064424
"3730" 745.8 125.639705135888 44.737394544723
"3731" 746 124.367052809582 47.669686184075
"3732" 746.2 122.847615373455 51.7196474448534
"3733" 746.4 122.736864719518 55.1829610508762
"3734" 746.6 123.448888860126 56.6965413423414
"3735" 746.8 123.541889509846 56.2874632568425
"3736" 747 123.925604874211 56.1615083436359
"3737" 747.2 124.822700668425 56.6910136660741
"3738" 747.4 126.793450134549 57.7784267340787
"3739" 747.6 127.059488689177 59.325674611753
"3740" 747.8 127.945137855454 62.8361304779827
"3741" 748 127.151033621308 64.2556044319532
"3742" 748.2 124.976506905739 65.5798129068259
"3743" 748.4 122.8977033711 68.3932502691908
"3744" 748.6 121.554790784289 70.6028599952448
"3745" 748.8 119.215082891545 72.7159911671809
"3746" 749 116.589558246837 75.6917169259832
"3747" 749.2 114.545790053767 78.507114319003
"3748" 749.4 113.741344280422 79.9918358559085
"3749" 749.6 112.605200262599 80.9585258868256
"3750" 749.8 109.989595980852 82.3196240397098
"3751" 750 106.614335276735 84.1249532377587
"3752" 750.2 104.386226376224 85.897972948673
"3753" 750.4 104.284826261687 86.9005653517684
"3754" 750.6 104.739841186071 86.3690472233301
"3755" 750.8 104.404729972495 85.2815345922488
"3756" 751 102.603315341957 83.5048909051063
"3757" 751.2 100.135537679922 81.3236659557338
"3758" 751.4 97.7479119913571 78.8739798056431
"3759" 751.6 94.6788816381972 76.731127211083
"3760" 751.8 91.3630759207508 75.9040402698666
"3761" 752 89.5041121848571 76.4143575807229
"3762" 752.2 88.8025122013252 76.4385268714942
"3763" 752.4 87.6744105545759 77.3109519494417
"3764" 752.6 85.4936330680169 77.8179918119214
"3765" 752.8 81.7515007100375 78.2676901210348
"3766" 753 78.3116589042614 78.9203677581219
"3767" 753.2 75.3874666033881 80.2792870216225
"3768" 753.4 73.8232736327857 81.8397925971975
"3769" 753.6 72.5475578664898 83.2903728299015
"3770" 753.8 71.2882356439196 85.810342005848
"3771" 754 70.1171184141905 89.4637950172063
"3772" 754.2 68.0244125871336 92.2158011838906
"3773" 754.4 65.170400307104 93.7536165677325
"3774" 754.6 62.7762788195157 93.7117715976071
"3775" 754.8 60.4985197705879 93.2639653620884
"3776" 755 56.9230203736786 92.8555916155087
"3777" 755.2 53.9915176189639 90.7106366134673
"3778" 755.4 53.1577322437376 87.9277370092121
"3779" 755.6 53.7805041456319 85.5351801320609
"3780" 755.8 55.089661458564 82.483611768973
"3781" 756 55.8278654162571 79.523633255773
"3782" 756.2 56.1118200552614 76.7741347376325
"3783" 756.4 55.7342557541361 72.9067283800046
"3784" 756.6 55.7596389611656 71.2221033718879
"3785" 756.8 55.5887386857765 72.4495023778762
"3786" 757 55.0067674933908 73.6876969086359
"3787" 757.2 54.1404534229367 73.5833175254843
"3788" 757.4 54.2651136025446 73.5176680817855
"3789" 757.6 54.309988858602 73.6052659063403
"3790" 757.8 53.6432879729026 73.8208357375184
"3791" 758 52.8673570107347 73.6926981395444
"3792" 758.2 52.4991878250971 73.837358743573
"3793" 758.4 52.3886102230169 73.8670709532822
"3794" 758.6 52.2681553187901 73.7787373568493
"3795" 758.8 52.2320188475221 73.8349496454884
"3796" 759 52.249516507294 73.9562498472888
"3797" 759.2 52.2802008092128 74.4211635127255
"3798" 759.4 52.5090651272437 75.2121507171482
"3799" 759.6 52.645493399205 75.7440725913208
"3800" 759.8 52.8244631408399 76.2834147925937
"3801" 760 52.9495994161924 76.8339933374318
"3802" 760.2 53.1064937614261 77.792054778904
"3803" 760.4 53.2669162023352 78.3920278207092
"3804" 760.6 53.5968327127188 78.7712087065049
"3805" 760.8 53.9645398253132 79.1538499365994
"3806" 761 54.2935125192009 79.2745341868167
"3807" 761.2 54.3839699790055 79.4748424011598
"3808" 761.4 54.6594528452571 79.6188372430396
"3809" 761.6 55.0108141882926 79.9206422583923
"3810" 761.8 55.2185503868627 80.2794635123246
"3811" 762 55.7492579282693 80.8700896471158
"3812" 762.2 56.0572204764905 81.1680657631063
"3813" 762.4 56.3227644649506 81.1868022121488
"3814" 762.6 56.5686976162926 81.2691327525214
"3815" 762.8 56.4849404427442 81.4115199475536
"3816" 763 56.5332404128238 81.5142620804396
"3817" 763.2 57.9020473905879 81.9657439261488
"3818" 763.4 60.242697123655 82.8316495560794
"3819" 763.6 63.4577251406475 82.7977011697794
"3820" 763.8 65.806875912164 82.3552634183707
"3821" 764 67.9094189147443 81.7256093483601
"3822" 764.2 70.1528768495993 80.3968679140993
"3823" 764.4 72.0504721128277 78.4628979217083
"3824" 764.6 74.6433647974509 75.7692964738167
"3825" 764.8 77.0747989017972 73.405046092303
"3826" 765 80.7371995606218 71.9258968708847
"3827" 765.2 84.0095184277689 70.2038247482671
"3828" 765.4 86.140153116063 67.1606063852377
"3829" 765.6 88.4311581572395 63.1437108797083
"3830" 765.8 90.8584372199591 58.6200139191963
"3831" 766 93.3588750259341 54.2731890210787
"3832" 766.2 95.8969613838324 49.6870806918938
"3833" 766.4 97.7670037000336 44.8423989424436
"3834" 766.6 99.8687928958126 39.4297294085274
"3835" 766.8 102.402655923076 34.3820702942448
"3836" 767 104.127444629017 29.075473148563
"3837" 767.2 105.745299006454 24.002482891672
"3838" 767.4 106.451235993823 19.0731288728542
"3839" 767.6 105.739701243328 19.87044399362
"3840" 767.8 103.477028297827 18.719443060933
"3841" 768 103.328946506027 19.2567471113134
"3842" 768.2 101.249254995787 16.690299895963
"3843" 768.4 98.1566635838522 12.8840127789433
"3844" 768.6 93.6046839221286 8.95893245988726
"3845" 768.8 90.5582799711372 7.82594319064297
"3846" 769 86.9190161013675 8.58452802582864
"3847" 769.2 82.0870838467256 8.83262286365718
"3848" 769.4 76.7242751304971 9.06446051590297
"3849" 769.6 71.3632485258163 9.13194230316685
"3850" 769.8 65.453303252842 8.34252317279116
"3851" 770 59.8470519268277 7.37682983573768
"3852" 770.2 53.787343592916 6.74298510767886
"3853" 770.4 48.5697264709341 6.89256130219413
"3854" 770.6 43.519606534159 7.59130537056731
"3855" 770.8 39.3087372100714 7.56425586720155
"3856" 771 37.0177212593471 8.40625476757297
"3857" 771.2 33.0499296285336 11.2333549883847
"3858" 771.4 29.3514308962185 14.6539842973888
"3859" 771.6 25.4628489150674 18.4502349807113
"3860" 771.8 23.0181913044821 21.7373928132326
"3861" 772 20.8482147213668 25.0725824308079
"3862" 772.2 17.1087200319245 29.6990759092134
"3863" 772.4 13.0928290154736 34.0757873872836
"3864" 772.6 9.12381848100714 37.449096574063
"3865" 772.8 9.14329202385714 38.177407076653
"3866" 773 10.2059910765286 40.7286266523158
"3867" 773.2 11.6252141517983 43.6778047131789
"3868" 773.4 13.0735973926152 47.3181624546826
"3869" 773.6 14.5657702958004 51.5026104018389
"3870" 773.8 15.743129698455 56.2493628469186
"3871" 774 16.6426776746018 60.9632752662283
"3872" 774.2 17.6657020688852 63.0144449960179
"3873" 774.4 19.1463343408877 65.6688036468607
"3874" 774.6 21.4388869793471 68.949499488223
"3875" 774.8 24.0887635024251 70.4705155292739
"3876" 775 26.8408477659371 70.713802470433
"3877" 775.2 30.0072458333471 70.974747944623
"3878" 775.4 32.0113406765336 71.1125900812671
"3879" 775.6 34.8296440254245 72.4697168495691
"3880" 775.8 38.4596503440799 74.3509975371611
"3881" 776 42.3269580226745 76.8063250457807
"3882" 776.2 45.4762021230844 78.3607283534578
"3883" 776.4 48.5256686816807 79.6198554675024
"3884" 776.6 51.4008800083571 80.4599693779627
"3885" 776.8 52.2230962620238 80.4300381593366
"3886" 777 51.7335530320446 81.298971245598
"3887" 777.2 51.4840254722111 83.6607764940629
"3888" 777.4 50.7859260236203 87.1162651206572
"3889" 777.6 50.7902281708386 91.1529445488619
"3890" 777.8 51.4702378322065 94.7919578936168
"3891" 778 52.0556426085311 96.4481175692338
"3892" 778.2 51.607417584039 97.0769667592912
"3893" 778.4 49.8662485718198 98.928582730958
"3894" 778.6 46.6284906338501 102.280799415635
"3895" 778.8 43.5365646266264 104.503694837819
"3896" 779 40.6189462835597 104.17072948977
"3897" 779.2 36.5664773664204 103.633358307327
"3898" 779.4 31.6561865617116 103.283327537112
"3899" 779.6 27.2488184886446 102.200573904598
"3900" 779.8 26.4793271704395 100.353451090149
"3901" 780 25.9982161117924 98.451916905973
"3902" 780.2 23.4444719071133 95.4311429419242
"3903" 780.4 20.2535973378772 91.508949761853
"3904" 780.6 17.914853064118 87.4366650590817
"3905" 780.8 14.8780516835612 83.3778050631056
"3906" 781 11.5977296523769 79.4873854730423
"3907" 781.2 8.28089226907143 75.2823751068913
"3908" 781.4 5.47735031646393 71.7712725662448
"3909" 781.6 3.65406662841656 69.7583263422403
"3910" 781.8 5.25653183869387 70.6325699774015
"3911" 782 5.89180047526625 70.5123004775487
"3912" 782.2 5.50293176863265 69.9052927648403
"3913" 782.4 3.99612717160977 67.1466593896361
"3914" 782.6 3.13645303704946 64.4481151602037
"3915" 782.8 3.41986109656404 62.5892613263523
"3916" 783 4.30991492771669 60.3231576133775
"3917" 783.2 4.15540957114123 56.2961224409162
"3918" 783.4 4.28774600993957 51.1504673283466
"3919" 783.6 4.78077075780542 46.0748016542488
"3920" 783.8 5.86901958651994 45.4431217759148
"3921" 784 7.02191884530396 44.5392063603985
"3922" 784.2 9.30590614456332 41.4245500815297
"3923" 784.4 10.8959108803571 36.5565973768553
"3924" 784.6 12.6952662396971 31.735559101873
"3925" 784.8 12.9867544284624 30.4093083414572
"3926" 785 14.9401133146602 29.7870246021548
"3927" 785.2 17.6942982159116 26.9512373961314
"3928" 785.4 21.1215079728163 23.717228478575
"3929" 785.6 25.0151747642212 21.1400611562448
"3930" 785.8 29.6097927518522 18.2633379820621
"3931" 786 34.5109557146938 14.5922859438047
"3932" 786.2 38.6438723149232 10.1081689275956
"3933" 786.4 40.6679619683379 7.26330759876143
"3934" 786.6 43.6264425167033 7.98607563146336
"3935" 786.8 48.9392729412989 6.99810964964287
"3936" 787 54.9357916914143 5.13099032251583
"3937" 787.2 61.0531436058949 3.33651997051071
"3938" 787.4 67.3579504090975 2.3237685566172
"3939" 787.6 71.9157449391782 1.95333762106771
"3940" 787.8 75.1434772035319 4.3171888961186
"3941" 788 80.4398271062771 6.52121581969298
"3942" 788.2 86.1854959241696 8.78842304600422
"3943" 788.4 91.9058491363571 10.933920629503
"3944" 788.6 97.2160539393249 12.5756868668117
"3945" 788.8 101.722104409724 14.3103150242995
"3946" 789 105.541185278456 17.2491712950225
"3947" 789.2 110.252573390377 20.9018411174972
"3948" 789.4 113.266245944056 24.3163283395458
"3949" 789.6 115.815465047587 28.580845160173
"3950" 789.8 119.253127559316 33.6953603936431
"3951" 790 122.189117438975 37.8624702503259
"3952" 790.2 122.874683341448 42.0887960146699
"3953" 790.4 123.692069673496 47.816849348874
"3954" 790.6 125.761115842736 52.8756272505098
"3955" 790.8 127.387037613963 57.8249922570942
"3956" 791 128.042635319181 63.1169824875612
"3957" 791.2 127.251333199976 68.3622818301173
"3958" 791.4 126.541217065933 74.5053602740639
"3959" 791.6 126.080933325842 79.3167022751851
"3960" 791.8 123.697798806329 80.5028742676587
"3961" 792 120.869763481418 84.0891855059934
"3962" 792.2 119.168809126357 87.9640231139015
"3963" 792.4 118.293546662777 92.5428483121343
"3964" 792.6 117.457623339751 94.8845295881325
"3965" 792.8 115.588332725073 94.8714405046889
"3966" 793 112.074523515939 96.7214830982894
"3967" 793.2 108.62024904761 99.1229329608043
"3968" 793.4 107.724357789896 99.7301802315114
"3969" 793.6 106.518044903803 99.3857084787802
"3970" 793.8 102.711401052659 99.5750421680195
"3971" 794 98.4470825659716 100.061416953575
"3972" 794.2 93.8729234647495 100.27602091977
"3973" 794.4 89.9635529144351 99.620329476973
"3974" 794.6 85.3719630485282 97.9958260339598
"3975" 794.8 80.8608550891264 96.5644812143576
"3976" 795 77.7912280782432 95.4396802777831
"3977" 795.2 73.1668779027242 94.2318276199983
"3978" 795.4 69.2661373194513 92.5961080207259
"3979" 795.6 65.3352817810238 89.5936186362063
"3980" 795.8 62.1594889506475 85.729202243973
"3981" 796 61.4118707102245 81.2993024282995
"3982" 796.2 60.7604796560519 77.3056992174888
"3983" 796.4 60.4073935764821 73.688061581723
"3984" 796.6 61.8503831016671 71.142220413133
"3985" 796.8 63.6575278781472 68.260136071333
"3986" 797 64.7084436470403 64.6913490541413
"3987" 797.2 65.3072806082983 61.7843812219436
"3988" 797.4 65.3072806082983 59.2490023097083
"3989" 797.6 64.0930479364748 56.41579274212
"3990" 797.8 61.6606551556143 53.7072793060587
"3991" 798 58.9517023891139 52.6592668635676
"3992" 798.2 55.7291504757722 51.9836345618315
"3993" 798.4 52.372666515629 51.8817899660506
"3994" 798.6 50.0544236170143 51.7858897448587
"3995" 798.8 47.6285765648429 51.9379688414015
"3996" 799 45.2109402713766 52.1880728730118
"3997" 799.2 41.6531888397029 51.4824595346833
"3998" 799.4 37.5048537708666 50.8005249773598
"3999" 799.6 35.4715219570571 49.3538044148912
"4000" 799.8 33.8169920571349 47.6800632420563
"4001" 800 33.4735364606472 45.589037485363
"4002" 800.2 32.3682475625081 42.6179627269918
"4003" 800.4 31.7975135393572 42.1313763103847
"4004" 800.6 31.0071168001513 40.096200165473
"4005" 800.8 29.771478273145 36.7109509488215
"4006" 801 28.0866146477433 32.5465068367947
"4007" 801.2 28.4098003656624 32.2336718295098
"4008" 801.4 29.9799828733571 31.462929501973
"4009" 801.6 29.9515839567009 27.1057242892855
"4010" 801.8 30.0092978840991 22.0402474777794
"4011" 802 29.7527915401071 20.3995229703167
"4012" 802.2 29.3759056257653 20.5219777742077
"4013" 802.4 28.3073080348729 18.2660169895203
"4014" 802.6 28.3753629425171 17.734081792723
"4015" 802.8 30.2780473047347 18.189126824626
"4016" 803 33.469947219416 16.8959557818259
"4017" 803.2 37.1114589539591 13.9178345846914
"4018" 803.4 40.8019789193183 10.1176577760992
"4019" 803.6 44.7520560924286 6.08473026638368
"4020" 803.8 47.3619229728016 5.77949020980631
"4021" 804 51.872738931261 5.1474322698672
"4022" 804.2 56.7533223574143 3.59165312580155
"4023" 804.4 60.8960352535516 1.78741392555631
"4024" 804.6 62.9797433245734 2.50173622559459
"4025" 804.8 66.6099136766602 4.84121950885176
"4026" 805 71.4018313105446 6.82889779672297
"4027" 805.2 76.4974083562946 7.34819227272297
"4028" 805.4 81.4575444149148 7.47302267560759
"4029" 805.6 86.6929315118956 6.95996971975182
"4030" 805.8 91.6667680162185 8.40702599699278
"4031" 806 97.0279810132663 10.0105599744881
"4032" 806.2 99.8533683074166 13.7130844052304
"4033" 806.4 103.632392464446 17.7196212411017
"4034" 806.6 108.377220796982 21.5233086722855
"4035" 806.8 112.73289961811 25.0154515524284
"4036" 807 116.965741652418 28.4573160196699
"4037" 807.2 117.394106870749 30.7040636053441
"4038" 807.4 116.891331924471 35.4948801834873
"4039" 807.6 117.709318335915 41.2038006202045
"4040" 807.8 118.691004672924 46.2668372314472
"4041" 808 121.014562318227 51.4275443021034
"4042" 808.2 123.628250439007 55.454334293173
"4043" 808.4 126.7727639535 59.6940027650873
"4044" 808.6 126.229004236229 62.7656138066006
"4045" 808.8 124.558456339387 68.0259814712457
"4046" 809 122.565444388848 73.4246694316364
"4047" 809.2 121.164847268482 79.1993238690787
"4048" 809.4 119.772488954707 84.076547574103
"4049" 809.6 117.492391089705 89.6380220769078
"4050" 809.8 114.978787488962 94.1976967756653
"4051" 810 112.761086217143 96.894033477973
"4052" 810.2 111.996054176607 98.2664545931158
"4053" 810.4 112.495875109757 98.867352486773
"4054" 810.6 113.367984362098 99.1392184183259
"4055" 810.8 113.216778029381 97.2331022240671
"4056" 811 112.836301488468 95.5332896195656
"4057" 811.2 110.477200001155 94.1135073596438
"4058" 811.4 106.677587182574 92.4503117722019
"4059" 811.6 102.470862383838 91.687942022378
"4060" 811.8 98.5268537053572 91.6285898138561
"4061" 812 96.8541263067033 91.7759869597037
"4062" 812.2 94.9388534352447 91.2321008943355
"4063" 812.4 90.5155287514851 90.0194199788334
"4064" 812.6 86.5373474370276 88.1751972474048
"4065" 812.8 82.7713989204385 86.2062285649497
"4066" 813 78.8883584923924 84.3118337918318
"4067" 813.2 74.6825823490238 81.9485810967305
"4068" 813.4 69.9085351329971 79.550896215763
"4069" 813.6 65.7373022545272 77.533437176503
"4070" 813.8 62.8884156667286 75.5732859919158
"4071" 814 62.8864519481219 72.8193888369436
"4072" 814.2 62.2982745872172 68.906657693953
"4073" 814.4 62.3454044949632 67.5893020255184
"4074" 814.6 64.1197763286218 67.1338779930906
"4075" 814.8 65.3053911196046 65.4593186382513
"4076" 815 66.3505690578187 61.2836644470787
"4077" 815.2 67.6681728739632 56.7864033050942
"4078" 815.4 69.2978148699245 52.5355498129249
"4079" 815.6 71.4211800229918 48.5247489682422
"4080" 815.8 74.8646620159232 43.6100111363315
"4081" 816 78.6602337867182 39.8293405041952
"4082" 816.2 82.8097026724039 35.9873432893655
"4083" 816.4 86.7191458965014 33.0657518750114
"4084" 816.6 91.1231261519008 30.1697350059147
"4085" 816.8 93.8886098629026 27.5131442451245
"4086" 817 95.7491181592062 24.110748512756
"4087" 817.2 98.4868146452917 19.0144217361786
"4088" 817.4 101.03636875565 14.8883725592654
"4089" 817.6 100.597604697525 16.5010787578146
"4090" 817.8 100.277544488308 16.5203594933096
"4091" 818 99.0320089753274 13.9868708492601
"4092" 818.2 96.8266636180687 11.2029551137999
"4093" 818.4 94.1481425169494 9.12318364608947
"4094" 818.6 90.4535232303478 6.67511140692624
"4095" 818.8 86.640911278548 5.56665815562751
"4096" 819 82.0594208681241 4.37012668250695
"4097" 819.2 76.9544956815238 2.66372335380631
"4098" 819.4 71.3876508101048 2.06697958485148
"4099" 819.6 65.5492278696562 1.5391919748982
"4100" 819.8 60.2925731587345 2.05053129173712
"4101" 820 56.2749376265416 4.06384377554578
"4102" 820.2 51.0563480963956 6.90379603845374
"4103" 820.4 45.427668803551 10.0221614048811
"4104" 820.6 40.1183961196384 10.7520052833792
"4105" 820.8 35.3113245102156 10.1302144478032
"4106" 821 34.9094620536218 10.4620499578553
"4107" 821.2 32.6988603798429 12.7831653510015
"4108" 821.4 28.6264752416047 16.5974824352898
"4109" 821.6 24.8906473477514 20.6888174290018
"4110" 821.8 21.8392782937101 24.9870219189141
"4111" 822 19.0416524214423 30.3359500008666
"4112" 822.2 16.3524369274178 35.5110659853366
"4113" 822.4 13.8407874623673 40.5240882158505
"4114" 822.6 11.7220611830844 43.536526068973
"4115" 822.8 8.31268580841836 44.4187967858505
"4116" 823 7.03901501492025 44.084810285138
"4117" 823.2 8.46272181497569 43.8296330025915
"4118" 823.4 9.60578866654465 46.3236768893792
"4119" 823.6 10.5591808685759 50.7944777686917
"4120" 823.8 11.3367405316868 55.5758834397532
"4121" 824 12.1347596701763 59.8611556070581
"4122" 824.2 14.1493694534784 63.1752989795184
"4123" 824.4 16.2054319512959 64.0989976416056
"4124" 824.6 18.4038292821294 64.6026576708641
"4125" 824.8 21.6909415026602 65.9842100087912
"4126" 825 25.0181241551771 67.991401180003
"4127" 825.2 27.191988520773 68.6824613016165
"4128" 825.4 27.6473010383465 68.371508163207
"4129" 825.6 27.9736178524481 68.2856287092457
"4130" 825.8 27.4337647974862 68.9191375128117
"4131" 826 26.9638480970548 70.7360838264381
"4132" 826.2 26.6423082034851 74.032999918252
"4133" 826.4 25.2844522041324 78.0944064928943
"4134" 826.6 23.6142980883905 82.327823426173
"4135" 826.8 21.9456407614293 82.8530068086018
"4136" 827 20.7787338767321 82.9298804592855
"4137" 827.2 17.7874952026414 83.0206715823098
"4138" 827.4 13.5598915422372 84.458229013963
"4139" 827.6 9.55872760465714 86.2831163517063
"4140" 827.8 9.92009378809342 85.8604524961488
"4141" 828 11.3453003307418 85.7277756107972
"4142" 828.2 11.8647196371446 88.2234385240105
"4143" 828.4 12.084821917515 91.0878429387493
"4144" 828.6 12.2928130207972 92.947395460373
"4145" 828.8 14.3424612039462 94.0663683518086
"4146" 829 17.0249522615677 94.5623329525124
"4147" 829.2 20.4758823499416 95.396846806908
"4148" 829.4 23.2702381090913 96.6130228596312
"4149" 829.6 26.4842444495523 97.9579538678266
"4150" 829.8 28.0667072883447 98.286391791748
"4151" 830 28.7232902414372 98.103989607053
"4152" 830.2 30.5753168976286 97.5283145879444
"4153" 830.4 33.9880816928635 97.2292742156438
"4154" 830.6 38.1252128950608 98.1009123064544
"4155" 830.8 42.7812749889624 99.7381956573809
"4156" 831 44.664086806195 100.630848457297
"4157" 831.2 47.4380140383822 102.215179061735
"4158" 831.4 50.6836836741254 103.785767789034
"4159" 831.6 54.1423501965909 104.632869987194
"4160" 831.8 58.039067115166 104.379892450017
"4161" 832 61.5324575075763 103.627077608576
"4162" 832.2 65.7663627723187 103.055662164358
"4163" 832.4 69.6659176991365 102.025884770208
"4164" 832.6 73.3691415910328 99.594013878527
"4165" 832.8 78.020366408531 97.7915098006251
"4166" 833 82.3638131398571 95.758076811723
"4167" 833.2 86.4701906538789 94.1225814375817
"4168" 833.4 90.5297187749572 92.059401906413
"4169" 833.6 94.8585816801246 90.4405919521009
"4170" 833.8 99.9126453593339 90.9161086961125
"4171" 834 103.045600807596 92.9683442716207
"4172" 834.2 103.551977689577 95.3836464959486
"4173" 834.4 104.398496625446 99.9802202688844
"4174" 834.6 104.7423817657 104.091241506644
"4175" 834.8 103.115619315396 105.722039569973
"4176" 835 101.605778723533 108.757105257405
"4177" 835.2 99.7938664933192 111.334035252062
"4178" 835.4 98.3489472645053 113.30470057601
"4179" 835.6 98.085136757784 113.456044189668
"4180" 835.8 97.7911865310238 114.73276038501
"4181" 836 98.1584353271139 114.046540545041
"4182" 836.2 99.1995760947208 112.746003164181
"4183" 836.4 100.380197783495 112.231127226042
"4184" 836.6 102.681209513357 111.520827885306
"4185" 836.8 103.752254370107 111.151448778866
"4186" 837 103.744764545934 109.64171422055
"4187" 837.2 104.934947539197 107.659007965453
"4188" 837.4 107.196373820916 105.088095664207
"4189" 837.6 110.524579326188 101.972328808207
"4190" 837.8 114.664693215404 99.5286892753259
"4191" 838 117.56582907281 97.467990530394
"4192" 838.2 118.06098091089 95.2798931484063
"4193" 838.4 118.215416924326 90.9505459206292
"4194" 838.6 119.193407285747 86.5218096020782
"4195" 838.8 120.828117256701 82.2483064595355
"4196" 839 123.344386102848 78.4877905726364
"4197" 839.2 126.267466633187 75.6972657984164
"4198" 839.4 127.512927183903 72.007239120579
"4199" 839.6 127.552072919605 67.5217610248146
"4200" 839.8 125.724259194674 61.860937083468
"4201" 840 123.283318081001 57.1487253284779
"4202" 840.2 119.617892869633 52.418846124024
"4203" 840.4 115.687175707721 48.119693224579
"4204" 840.6 112.090075921295 44.014330522406
"4205" 840.8 107.561050251063 42.0091893748553
"4206" 841 103.312928566635 40.9226546472513
"4207" 841.2 98.8573138264481 39.291687132579
"4208" 841.4 94.2972001983371 37.402360071223
"4209" 841.6 89.3839289336047 34.594120946369
"4210" 841.8 85.0919637619857 31.255211711573
"4211" 842 81.6230548432101 28.2784324947377
"4212" 842.2 76.6400475077777 26.0358169058328
"4213" 842.4 71.6263715426641 24.078407807369
"4214" 842.6 67.9099068206095 24.5091731328176
"4215" 842.8 64.3274177521871 26.306335355293
"4216" 843 60.4126957787433 28.744345797171
"4217" 843.2 57.6064489965572 31.7596692025444
"4218" 843.4 56.4153172922321 34.683553896396
"4219" 843.6 55.1757513915879 38.1213831918384
"4220" 843.8 53.6880667077983 42.78431274712
"4221" 844 52.0217196912977 46.4787663055175
"4222" 844.2 50.2710289083472 50.940328499072
"4223" 844.4 49.2358802444454 55.1099198686494
"4224" 844.6 49.0759774436122 59.6558505178709
"4225" 844.8 50.0026796317272 62.359652587783
"4226" 845 49.6244159973469 64.7070490816158
"4227" 845.2 47.9069861067261 67.8085011280312
"4228" 845.4 45.4963548461024 71.5049427056145
"4229" 845.6 42.1409373895908 75.4221775392533
"4230" 845.8 38.6353109478523 79.7005967131283
"4231" 846 36.3802872900571 85.0497919712063
"4232" 846.2 34.3591551923084 90.2825281981681
"4233" 846.4 33.4957468257355 95.4572018028243
"4234" 846.6 32.2556054521143 99.3254443995301
"4235" 846.8 32.3276266502738 103.07147401539
"4236" 847 33.2494882255414 103.73539655817
"4237" 847.2 33.9006561671571 104.428996324733
"4238" 847.4 34.4681708445 106.618440748783
"4239" 847.6 34.5780641851034 108.979256040704
"4240" 847.8 33.3731001881299 108.035260417609
"4241" 848 31.3406018413182 106.140172784415
"4242" 848.2 28.4600966021376 104.498214478668
"4243" 848.4 24.2614107778937 103.372548709046
"4244" 848.6 19.5604353780608 101.336886217084
"4245" 848.8 17.7923948360157 99.9908017555827
"4246" 849 17.7565898228956 98.2072493163191
"4247" 849.2 18.0783604510065 95.5738790146353
"4248" 849.4 17.4675459041036 91.3427023894659
"4249" 849.6 16.8645517638821 88.179623052598
"4250" 849.8 15.4500644241412 83.9662565086889
"4251" 850 12.7509164054499 80.7169398403132
"4252" 850.2 8.71407924267346 77.2615229312383
"4253" 850.4 5.43139630510203 75.1075106404832
"4254" 850.6 4.73378781613932 74.6787700405769
"4255" 850.8 6.35359379232226 74.0058275328799
"4256" 851 7.42648657949507 70.1861813761109
"4257" 851.2 7.29330545310714 65.3590650252542
"4258" 851.4 7.32647467444506 60.4849281977642
"4259" 851.6 7.65179567375488 55.3976839867003
"4260" 851.8 7.06178666589048 49.7637323270063
"4261" 852 6.30256386584167 43.9059211086018
"4262" 852.2 7.09521251721921 43.536526068973
"4263" 852.4 8.38057826223213 44.0639345211605
"4264" 852.6 10.3859851191303 40.3003043087462
"4265" 852.8 12.2468879155759 35.438777833848
"4266" 853 12.7894021744954 30.6466980250687
"4267" 853.2 15.7321557939785 30.1810788172836
"4268" 853.4 19.9460893512643 26.9217796126225
"4269" 853.6 24.0004597158865 22.8602055723553
"4270" 853.8 28.4946479383277 18.2896505152083
"4271" 854 33.0617182952503 13.4565195890215
"4272" 854.2 36.8521415464039 8.5351077426926
"4273" 854.4 40.0374950041218 9.12181200876709
"4274" 854.6 46.0082066037418 8.33809736759797
"4275" 854.8 52.3228926494184 6.80703973842195
"4276" 855 57.9424778977746 4.40793938707006
"4277" 855.2 63.3725589679179 2.23077573966456
"4278" 855.4 65.8680207742018 3.83696754816715
"4279" 855.6 71.8802407997358 4.8465667600021
"4280" 855.8 78.1733952154682 4.59665279225075
"4281" 856 84.0228091941937 4.8553291271172
"4282" 856.2 88.0874286723675 6.78573478937504
"4283" 856.4 93.4247854786572 8.56204311037297
"4284" 856.6 98.2581188140271 11.451916869313
"4285" 856.8 102.842190800917 14.528736639613
"4286" 857 107.110791393637 18.925862615143
"4287" 857.2 111.937499709275 23.2117685624369
"4288" 857.4 115.798536561823 26.8741144541512
"4289" 857.6 118.382077995217 32.062714621753
"4290" 857.8 121.426953287145 37.6472546252457
"4291" 858 124.247354855753 42.7460159136759
"4292" 858.2 125.113157256933 47.7734969072457
"4293" 858.4 125.015105360238 54.3612758662447
"4294" 858.6 124.790037990275 60.8137744985709
"4295" 858.8 125.19945787001 66.8227836243414
"4296" 859 126.298510324908 71.5824019653913
"4297" 859.2 125.333464004327 77.031019770973
"4298" 859.4 122.970044690677 80.068892455573
"4299" 859.6 119.230507479941 81.9900249402997
"4300" 859.8 115.573088284963 85.6859277043063
"4301" 860 113.017855591668 89.7582111094902
"4302" 860.2 109.816816138393 94.0081952002019
"4303" 860.4 105.396938473601 96.7989301291706
"4304" 860.6 100.671234423898 97.9387317767494
"4305" 860.8 95.8102944777822 98.3204704917355
"4306" 861 91.4384841079572 98.909545162948
"4307" 861.2 86.6038525363972 99.334717515173
"4308" 861.4 81.0795453139268 99.2949487609983
"4309" 861.6 75.6238035867738 98.646652334473
"4310" 861.8 70.5096020555977 99.0730982728337
"4311" 862 67.2743140391648 100.454196568242
"4312" 862.2 66.562088911574 102.149543837491
"4313" 862.4 66.1514724658761 102.164215074593
"4314" 862.6 64.3192443496952 101.293408510565
"4315" 862.8 62.5772146010027 98.402616797492
"4316" 863 60.5886382975861 93.9847331003826
"4317" 863.2 58.9189803715706 89.5903608899617
"4318" 863.4 57.7362726155572 85.0454645172396
"4319" 863.6 56.7796775281887 80.6551485876888
"4320" 863.8 57.301572884841 78.1784930485859
"4321" 864 56.6753098058146 79.2269724753347
"4322" 864.2 53.6422466069748 79.108197674973
"4323" 864.4 49.2150741782551 79.2883610646056
"4324" 864.6 45.8157876157077 80.8133037636946
"4325" 864.8 43.6622634149224 84.0203283025708
"4326" 865 42.8065564305571 87.6981937988063
"4327" 865.2 42.4093923220608 92.7637190808989
"4328" 865.4 41.7958413732248 96.8768509401641
"4329" 865.6 42.2311323310483 99.2079485695612
"4330" 865.8 41.6995150249026 101.931864303583
"4331" 866 40.3243288352771 105.436427608173
"4332" 866.2 40.0380677553822 103.797404418298
"4333" 866.4 39.6938442479454 101.819694316502
"4334" 866.6 39.3705579810238 99.3318325458619
"4335" 866.8 36.975478651011 97.3284432800114
"4336" 867 34.4416426908888 94.9910492906059
"4337" 867.2 33.8993414975977 92.5999940292768
"4338" 867.4 33.5803239351595 89.2631219193102
"4339" 867.6 32.3214445731786 84.4587854009015
"4340" 867.8 29.6370791840419 79.6853483290056
"4341" 868 26.6675135643269 74.9971164066396
"4342" 868.2 22.0833719195039 71.1961031702299
"4343" 868.4 17.3870918303571 68.8268882925007
"4344" 868.6 14.7498177415286 68.099154783773
"4345" 868.8 16.0183799614714 67.969331164773
"4346" 869 17.2873326283887 66.3677176756361
"4347" 869.2 18.2641560470897 62.8923219156939
"4348" 869.4 19.3909575730395 57.9011276771494
"4349" 869.6 20.3981146301185 53.6893231821321
"4350" 869.8 20.0506159696209 48.3257336402147
"4351" 870 17.7178004177045 41.8679509237203
"4352" 870.2 14.2064131648571 36.574734500098
"4353" 870.4 12.8813655752811 35.0570681714621
"4354" 870.6 15.7682707852755 34.6025415124832
"4355" 870.8 19.6073406614184 30.8707748316362
"4356" 871 24.4399586421531 25.4181828336362
"4357" 871.2 27.3821721055324 20.5416848520761
"4358" 871.4 30.2300641604835 13.9859372557519
"4359" 871.6 33.8179723865125 13.2598935252934
"4360" 871.8 40.5108210941824 10.7188797786526
"4361" 872 47.4987529458429 6.82982510828726
"4362" 872.2 52.526874961268 3.53285606384426
"4363" 872.4 57.9694558081456 4.57446072062682
"4364" 872.6 64.9162677286745 4.91150280841528
"4365" 872.8 71.5588328109494 5.16797474878851
"4366" 873 78.5881095539405 4.57140931077852
"4367" 873.2 84.2025255542203 5.83164741814139
"4368" 873.4 90.4493904107009 7.36847721319172
"4369" 873.6 95.9973007165943 10.2387753772101
"4370" 873.8 101.171360824387 13.668006045643
"4371" 874 106.125353758592 16.8921374400906
"4372" 874.2 110.113611701107 21.017321117233
"4373" 874.4 114.921142592201 25.8399440040355
"4374" 874.6 117.026719412857 30.0308127048792
"4375" 874.8 119.024704909267 36.296262837343
"4376" 875 120.931068350605 41.8552459338047
"4377" 875.2 124.838219951965 47.1903248305194
"4378" 875.4 126.064734300298 51.6963223572965
"4379" 875.6 125.653298137233 57.4008855454781
"4380" 875.8 125.608847438569 63.549033640276
"4381" 876 125.737884247757 69.8536282634015
"4382" 876.2 125.880296823751 75.2370933993366
"4383" 876.4 125.404198985456 79.0285039682601
"4384" 876.6 122.537317708708 80.9008684990368
"4385" 876.8 118.853132747526 85.1566117559624
"4386" 877 116.150409984607 90.0359596916686
"4387" 877.2 113.156079266604 94.2990197903213
"4388" 877.4 109.743614386957 97.0314937804436
"4389" 877.6 105.647919621616 99.0914184366026
"4390" 877.8 101.512796942357 101.822694442152
"4391" 878 99.9549135143571 103.899872346152
"4392" 878.2 98.9972535716039 103.535270299285
"4393" 878.4 96.0488453776947 102.473203504498
"4394" 878.6 92.1608598165357 101.488862279009
"4395" 878.8 87.411954632511 99.7801123926653
"4396" 879 83.4144227973201 97.85568991501
"4397" 879.2 79.5149059451349 95.5525227483063
"4398" 879.4 75.4720788287962 94.0584956532291
"4399" 879.6 73.1927017690714 91.9885553029015
"4400" 879.8 69.8777124931314 88.8659083933601
"4401" 880 67.5100575829954 84.4599692028985
"4402" 880.2 66.7106983355839 80.4158025797462
"4403" 880.4 67.9368182028997 77.7726717220687
"4404" 880.6 67.9144443451571 75.005771314573
"4405" 880.8 66.4222363950042 70.8414878180612
"4406" 881 64.0288585159517 67.6030180344054
"4407" 881.2 61.2600565598429 67.1236230181444
"4408" 881.4 59.1902971483571 68.2312920910324
"4409" 881.6 60.1599173027634 68.8886446668167
"4410" 881.8 61.8847996080102 68.895847890575
"4411" 882 63.6043001943572 68.2783951351665
"4412" 882.2 65.8302080696387 66.0691167181283
"4413" 882.4 68.8671499799725 62.9538952376749
"4414" 882.6 72.8629711763091 60.291262744146
"4415" 882.8 76.89798669526 59.4254245263904
"4416" 883 81.5284527503104 57.9251082906646
"4417" 883.2 84.9835557911873 55.4043644473692
"4418" 883.4 87.6773084032143 54.5121857438587
"4419" 883.6 91.6624298507322 54.636445493473
"4420" 883.8 95.6871195926678 55.0315882561574
"4421" 884 100.628453874318 54.4764153888641
"4422" 884.2 105.446578640406 53.3527041735555
"4423" 884.4 110.244362631671 50.8177764717444
"4424" 884.6 114.971598919852 46.9396694796526
"4425" 884.8 119.392938581801 42.6547052606711
"4426" 885 121.705933566243 39.5676325738301
"4427" 885.2 120.071507935105 39.2487067274216
"4428" 885.4 118.467761583757 36.9688175119835
"4429" 885.6 116.31952233041 33.2257975915519
"4430" 885.8 113.678033711004 27.9729651559141
"4431" 886 111.448802634139 23.2107747100918
"4432" 886.2 108.486179905786 20.427921886973
"4433" 886.4 106.096470460714 20.0564463831017
"4434" 886.6 102.176637303429 18.9155436450142
"4435" 886.8 97.2423488596745 16.5244751887711
"4436" 887 92.7626850217571 12.460646388943
"4437" 887.2 89.0386017795857 6.80015113823012
"4438" 887.4 88.9848177088572 7.5601102390318
"4439" 887.6 85.5641620506602 7.83503084397298
"4440" 887.8 80.8760344661171 8.74509441316297
"4441" 888 75.523213300421 10.0917520508453
"4442" 888.2 69.5463272359872 10.820974080973
"4443" 888.4 63.8679216247755 10.4156064542995
"4444" 888.6 58.3054798615804 8.30642922752637
"4445" 888.8 53.5733413024489 5.17900634516563
"4446" 889 53.1354678066627 4.56419688750075
"4447" 889.2 51.8765169841624 3.94836444506147
"4448" 889.4 47.9624087279857 4.07014589297297
"4449" 889.6 43.1107146236429 5.09018861368726
"4450" 889.8 37.6652840416839 6.78744421540862
"4451" 890 34.1003661455441 9.15025330187951
"4452" 890.2 30.4434531931871 13.239588102943
"4453" 890.4 27.2231401404748 17.07923618512
"4454" 890.6 23.4785188644265 22.0307936977948
"4455" 890.8 21.3192752594499 26.7049607850142
"4456" 891 20.6036791564316 30.6259814901219
"4457" 891.2 20.7462779719821 33.6253041559417
"4458" 891.4 20.7482395925989 37.5917456253136
"4459" 891.6 18.9896021273884 41.1429030936605
"4460" 891.8 15.9192900971735 43.234487445177
"4461" 892 13.0746339912977 43.0930691525868
"4462" 892.2 11.5112748344171 41.776117795333
"4463" 892.4 11.1889780598819 41.3693713993294
"4464" 892.6 9.66073187672859 39.9385571995444
"4465" 892.8 11.6989435752025 39.2603769689214
"4466" 893 13.2444201480672 39.867710596033
"4467" 893.2 13.3869015699196 43.147055211973
"4468" 893.4 12.4253953917009 47.7152238055355
"4469" 893.6 11.5354630244835 52.4738573138151
"4470" 893.8 12.1698051417946 56.1578160286292
"4471" 894 12.6442022828905 60.880961567373
"4472" 894.2 12.3442556298259 65.8621315488792
"4473" 894.4 10.9440928420479 70.5545610870451
"4474" 894.6 9.66258649985714 73.298590724723
"4475" 894.8 8.46286352662773 76.6461309240553
"4476" 895 8.73434762400714 78.0095652991855
"4477" 895.2 11.1655445505879 79.3464454153356
"4478" 895.4 14.3472856024954 81.46435824959
"4479" 895.6 17.9719813980624 82.9632758770677
"4480" 895.8 20.6813661624821 82.9785643164105
"4481" 896 23.1346092236941 82.0137067132447
"4482" 896.2 25.1015592521716 81.2308807650142
"4483" 896.4 27.1005241777841 80.6237790248718
"4484" 896.6 30.2031172185134 79.8181705913792
"4485" 896.8 33.0877194024087 79.1670867392616
"4486" 897 36.5728812980376 78.3279175731482
"4487" 897.2 41.3710414038324 77.7868246023789
"4488" 897.4 46.2315395427208 78.1836961457306
"4489" 897.6 51.3035122941071 78.0458909464249
"4490" 897.8 55.1297742530997 77.046444359369
"4491" 898 57.457549253949 75.3419879931668
"4492" 898.2 59.492798784862 72.1493996118759
"4493" 898.4 62.6991747759085 68.9030905776926
"4494" 898.6 66.7153028808526 66.515306631973
"4495" 898.8 70.8101065700452 63.24589530945
"4496" 899 74.2609646911286 59.842372615373
"4497" 899.2 77.0843193005238 55.6461847523619
"4498" 899.4 80.2591725472225 52.3370694723384
"4499" 899.6 84.3622145760173 50.1424055561477
"4500" 899.8 88.9404720172185 50.1305376082799
"4501" 900 93.5494161528972 50.589843289243
"4502" 900.2 98.4856596724052 51.430800747396
"4503" 900.4 102.96228395061 53.6211743759535
"4504" 900.6 107.207559921953 56.250502602771
"4505" 900.8 112.162114970813 58.9792346125458
"4506" 901 116.251451952225 62.8520760241522
"4507" 901.2 119.973965224963 66.7774504780307
"4508" 901.4 121.176663738658 70.629328888439
"4509" 901.6 120.952175682094 73.9070535285098
"4510" 901.8 119.761129388045 79.3232180439417
"4511" 902 118.168483977852 84.8368356838993
"4512" 902.2 116.599104502852 90.3493170149833
"4513" 902.4 114.378317585257 93.388795764973
"4514" 902.6 111.078015727964 94.8771308256515
"4515" 902.8 106.604767776468 96.1199000461582
"4516" 903 102.764108932719 96.6781821596356
"4517" 903.2 101.428411590007 96.8794283208355
"4518" 903.4 100.024040376422 97.6780332550509
"4519" 903.6 99.6002733844059 99.7343209473145
"4520" 903.8 98.4835791656905 103.596778844121
"4521" 904 96.6386595505344 108.494349003555
"4522" 904.2 95.0216159923571 113.429289862505
"4523" 904.4 92.72651987075 114.967335865902
"4524" 904.6 90.8134308789181 114.876187924339
"4525" 904.8 87.9126536829778 116.60036350687
"4526" 905 85.06692634975 119.033597075294
"4527" 905.2 81.8950056268016 120.387300234788
"4528" 905.4 77.4654681306648 121.265921337165
"4529" 905.6 73.2344307894643 122.348735917616
"4530" 905.8 69.9102450050523 122.504117148022
"4531" 906 64.9593342176696 122.76950353991
"4532" 906.2 60.429096018815 123.312357874479
"4533" 906.4 55.6899278210697 123.933047725198
"4534" 906.6 52.2587018959268 123.382981764821
"4535" 906.8 49.9239255896039 120.864194404246
"4536" 907 45.305913999461 117.707963043622
"4537" 907.2 40.1770380384481 114.349409159882
"4538" 907.4 35.0236304715071 110.668319453873
"4539" 907.6 29.8220892826815 106.509753150122
"4540" 907.8 24.6122755493187 102.76106241355
"4541" 908 19.4253226486572 99.0020444914855
"4542" 908.2 14.6481301124303 97.0697703280827
"4543" 908.4 15.2293904158382 98.0920261140616
"4544" 908.6 15.6598044117108 98.6181544668876
"4545" 908.8 14.5609315090495 98.8663538435499
"4546" 909 14.9289840969229 99.5024632965651
"4547" 909.2 15.7886385214196 100.18019383391
"4548" 909.4 16.4263970497572 100.648532539453
"4549" 909.6 16.616580221487 100.687580786415
"4550" 909.8 17.2105317085172 100.918565666973
"4551" 910 17.3249227733712 101.830988003325
"4552" 910.2 17.7911907007656 103.460182996691
"4553" 910.4 18.3871393954665 106.454325920895
"4554" 910.6 20.812438085511 110.028189147881
"4555" 910.8 23.4888019233571 112.907277560011
"4556" 911 26.5536253339268 114.775182824036
"4557" 911.2 30.6435258149127 117.194600863825
"4558" 911.4 35.0614320546866 118.786877651455
"4559" 911.6 39.1349521539497 120.945060968269
"4560" 911.8 41.4508269235714 122.177183278223
"4561" 912 43.9910737036609 122.160339074492
"4562" 912.2 48.1061670829247 122.0991136695
"4563" 912.4 52.3853757857738 122.031131706848
"4564" 912.6 56.513933310511 123.288173863896
"4565" 912.8 58.4402051274683 124.522422914047
"4566" 913 58.3488477659497 124.512806349677
"4567" 913.2 59.2830283047857 123.897346229973
"4568" 913.4 61.8011943749127 123.228995006232
"4569" 913.6 65.0810438604821 121.937009583073
"4570" 913.8 67.5197805433972 120.122075389453
"4571" 914 69.0141870545282 117.65897969592
"4572" 914.2 70.4596616859676 115.001899296934
"4573" 914.4 72.9931443204372 112.618270211253
"4574" 914.6 76.3323500735763 110.509507821315
"4575" 914.8 79.4866657525825 107.95829711979
"4576" 915 82.6864345214019 105.433327342645
"4577" 915.2 85.9806991651972 102.601079769213
"4578" 915.4 89.3854163046286 98.8246961548158
"4579" 915.6 90.8197191407797 95.0563892935363
"4580" 915.8 90.7893660129572 91.155829518173
"4581" 916 89.1614382137758 88.1082955409962
"4582" 916.2 86.9055458755184 85.8506501456181
"4583" 916.4 84.2047655927901 83.7604337537771
"4584" 916.6 81.4135042487771 81.280146820843
"4585" 916.8 79.4930360164862 80.4901910385214
"4586" 917 78.2975060239512 79.0477847037552
"4587" 917.2 76.6923947325118 76.3323813264575
"4588" 917.4 77.1510531959045 73.5913771496782
"4589" 917.6 78.8142297352185 70.020544344973
"4590" 917.8 81.1202057004265 68.0539093244779
"4591" 918 84.0456191132662 65.2619186012639
"4592" 918.2 87.8678446850081 62.7675681966899
"4593" 918.4 91.5993211470516 59.8906958513341
"4594" 918.6 96.1338548820591 58.5161744151268
"4595" 918.8 101.05046589102 57.6290123845036
"4596" 919 105.790485188407 57.148532521123
"4597" 919.2 111.092206404933 56.1372852100942
"4598" 919.4 116.007667024881 56.8617231570118
"4599" 919.6 117.906773753194 58.6397565139826
"4600" 919.8 118.977818609944 60.2088746782422
"4601" 920 120.983743319977 61.039346382553
"4602" 920.2 123.506974612743 60.0716848295274
"4603" 920.4 126.108131222713 57.6735691956557
"4604" 920.6 126.254320222054 54.5631963873399
"4605" 920.8 125.347914069146 51.3147084727134
"4606" 921 124.566324437509 46.9788189970033
"4607" 921.2 123.400791428192 42.3520528440761
"4608" 921.4 121.521694922254 37.8992365511585
"4609" 921.6 119.407260671459 33.3307999386056
"4610" 921.8 117.58419730621 30.5427091437671
"4611" 922 115.490881505065 29.9785311413315
"4612" 922.2 113.141651210605 28.6556544138938
"4613" 922.4 109.233557360771 26.497176075223
"4614" 922.6 105.52126847746 23.071237840839
"4615" 922.8 102.692664538563 18.5187510193259
"4616" 923 100.640022315615 13.944453231171
"4617" 923.2 98.434997371159 13.2165872768598
"4618" 923.4 95.3881767989454 12.119210270973
"4619" 923.6 91.2888656005156 12.0896464765472
"4620" 923.8 86.2123473299036 11.5276428524369
"4621" 924 80.2139340092172 11.214339646543
"4622" 924.2 75.0776231962779 11.2605748502601
"4623" 924.4 70.2171907871696 12.5695359493792
"4624" 924.6 64.8316018296458 12.804464837241
"4625" 924.8 59.8317785598866 13.6236369146789
"4626" 925 54.3791865618865 14.6698625501494
"4627" 925.2 49.2823297422583 15.4175861734785
"4628" 925.4 43.9775654739371 15.786727507723
"4629" 925.6 39.7129730279008 18.2133578230603
"4630" 925.8 38.2647464431338 20.7203401355943
"4631" 926 38.1471867446472 21.885841128343
"4632" 926.2 37.3560840018469 24.8617958950648
"4633" 926.4 37.2419915611696 28.7244625386917
"4634" 926.6 36.2309901282071 33.312916072723
"4635" 926.8 35.4694721104414 38.4898037008993
"4636" 927 34.4890114549138 43.8135723486946
"4637" 927.2 33.5795135306835 48.2921702176045
"4638" 927.4 31.2624828671147 52.8995628332154
"4639" 927.6 29.8334078196475 58.0181413754891
"4640" 927.8 27.9213512006428 62.8352044525648
"4641" 928 25.3252389416387 66.9009962185167
"4642" 928.2 21.3329808655399 69.9456461032422
"4643" 928.4 17.8663472462917 73.1253914573188
"4644" 928.6 17.542594846522 75.6785715202917
"4645" 928.8 18.9977606858627 77.9126790736323
"4646" 929 20.9612983409509 81.0433809956917
"4647" 929.2 24.5108176473997 84.3978195980581
"4648" 929.4 28.1154947281444 87.5094431470687
"4649" 929.6 32.455007351712 90.2479017569085
"4650" 929.8 37.3707651361924 91.7759282159847
"4651" 930 41.4945742103101 91.8584043974671
"4652" 930.2 45.0410500140513 91.29939916742
"4653" 930.4 48.477557575816 89.8423199612318
"4654" 930.6 51.252093388829 87.5248525247483
"4655" 930.8 53.813905970205 86.2174519415164
"4656" 931 57.893487591533 86.0016891805554
"4657" 931.2 62.4067137763908 87.7961693015348
"4658" 931.4 67.3183845987919 88.9479813193969
"4659" 931.6 70.8350381649526 89.3453005754449
"4660" 931.8 73.1420087368905 89.2906968585396
"4661" 932 73.4124032781484 90.6239806702257
"4662" 932.2 75.8537338149394 94.4240980430742
"4663" 932.4 77.0670094846572 98.403233048848
"4664" 932.6 78.519036731011 103.065648596588
"4665" 932.8 80.3016148842033 107.914061444627
"4666" 933 81.2619557153065 113.054609038049
"4667" 933.2 81.0203851837495 117.264838302327
"4668" 933.4 78.8342334982947 118.553481512885
"4669" 933.6 77.5466735927519 118.079198252157
"4670" 933.8 77.7201221525494 117.665812517973
"4671" 934 78.1872506601861 117.653855079381
"4672" 934.2 79.8470426019014 118.822721730327
"4673" 934.4 83.5523707551847 119.684793627249
"4674" 934.6 85.4296478347033 118.809259008396
"4675" 934.8 87.4079357024669 117.621482501729
"4676" 935 89.5978736874683 116.747430620603
"4677" 935.2 93.8772448322831 115.833857005417
"4678" 935.4 97.9046502630767 114.842940412156
"4679" 935.6 101.088373572549 111.983532578665
"4680" 935.8 103.823657360557 108.539212102273
"4681" 936 107.004513866631 104.742138007384
"4682" 936.2 109.770262392962 100.993726709552
"4683" 936.4 112.302582165913 96.9661577107507
"4684" 936.6 114.71952792302 93.0247251812556
"4685" 936.8 117.520442569963 89.0456056020639
"4686" 937 119.838212161826 84.5567326848792
"4687" 937.2 121.436665470763 79.1528245440042
"4688" 937.4 121.06895482263 73.3605519974275
"4689" 937.6 119.903123971326 67.781086917223
"4690" 937.8 118.092944085733 62.2696886759631
"4691" 938 114.900690353254 56.7986110243441
"4692" 938.2 111.539762339239 51.6199555225906
"4693" 938.4 107.469258827961 46.7949703676363
"4694" 938.6 102.651350080987 43.026319246303
"4695" 938.8 97.8669169754405 39.4831441868619
"4696" 939 93.5897378416219 35.7929290297965
"4697" 939.2 88.4403533475408 34.5985673200648
"4698" 939.4 82.1379200427971 33.714071055433
"4699" 939.6 76.208993384539 33.7328758099427
"4700" 939.8 69.9474822186971 34.200909626683
"4701" 940 64.9104044824784 34.5393558673669
"4702" 940.2 58.7451875975 35.1271349117077
"4703" 940.4 52.6849769923274 36.1172990504779
"4704" 940.6 47.0310169928172 36.627313065793
"4705" 940.8 42.5943011156096 36.5184881020603
"4706" 941 39.0251705335908 33.81795421673
"4707" 941.2 35.1013426471796 31.055259072216
"4708" 941.4 33.2267866532076 30.2544778709075
"4709" 941.6 31.7381655992429 30.7952651756873
"4710" 941.8 32.7944609531873 31.3710731677749
"4711" 942 34.6918165747101 31.008546835473
"4712" 942.2 36.0250677708359 29.08052798309
"4713" 942.4 38.2181381746832 26.9416808576686
"4714" 942.6 41.0136521005324 23.1635866007462
"4715" 942.8 44.3904045823571 18.3316522742965
"4716" 943 47.6007031997649 13.2372059025555
"4717" 943.2 50.8677208740173 8.09845935242928
"4718" 943.4 52.5318434584918 5.03508490727105
"4719" 943.6 54.6111786257649 6.06791711739045
"4720" 943.8 59.0567642831 5.25710469525869
"4721" 944 62.6263764848805 3.19535309578605
"4722" 944.2 64.3195548499798 3.35856549071826
"4723" 944.4 68.3657723382689 3.37520769714944
"4724" 944.6 73.608067364093 2.44367640210505
"4725" 944.8 76.7781840669413 4.43905063211158
"4726" 945 82.0896710317746 6.30235588568171
"4727" 945.2 87.2088306009371 6.47447931685297
"4728" 945.4 90.9524569343259 7.72954915353547
"4729" 945.6 93.5847332189591 10.6848483445458
"4730" 945.8 98.241777098687 13.370602887107
"4731" 946 102.402281539862 14.9007777117254
"4732" 946.2 106.138888078803 17.1604799117453
"4733" 946.4 110.180432681475 20.4241035452377
"4734" 946.6 113.973267893977 24.207087436063
"4735" 946.8 117.69354072863 28.7445016010942
"4736" 947 119.884806055387 33.2568558736093
"4737" 947.2 122.697183721951 38.2420361020324
"4738" 947.4 125.54983670266 43.5483282161548
"4739" 947.6 125.282321366539 48.1905061076699
"4740" 947.8 125.345900675551 54.2281292724246
"4741" 948 126.934381111847 60.1526245701668
"4742" 948.2 127.313332047739 64.1517530978259
"4743" 948.4 126.848569423124 69.4646975878953
"4744" 948.6 127.057503151475 75.1982157380318
"4745" 948.8 124.870341259759 76.16374446054
"4746" 949 120.953883887607 78.4469086156917
"4747" 949.2 117.343410362236 82.6055672898518
"4748" 949.4 115.298698715747 86.6325013193309
"4749" 949.6 114.814612466638 90.6143629184786
"4750" 949.8 115.91874197484 94.8347622800419
"4751" 950 115.036836700943 97.2790276584557
"4752" 950.2 112.245391891922 98.8780438436318
"4753" 950.4 108.935462358682 101.97175977611
"4754" 950.6 105.410633792333 105.758014789696
"4755" 950.8 101.696850680686 109.386680967062
"4756" 951 98.3221318446264 110.315798396127
"4757" 951.2 93.2714621412812 111.565745761922
"4758" 951.4 89.7290805109325 112.29680558974
"4759" 951.6 86.7891757525197 113.378387500498
"4760" 951.8 82.6095507043928 115.77409692683
"4761" 952 78.8975225125572 118.358746084385
"4762" 952.2 75.1201360278757 120.267093180158
"4763" 952.4 72.7281069372432 119.23191263072
"4764" 952.6 68.626337911623 117.841649571555
"4765" 952.8 63.6242730588187 116.657182862665
"4766" 953 58.1932517544371 115.209549646493
"4767" 953.2 53.0255298689857 112.945796655759
"4768" 953.4 48.7360794078308 110.950856645749
"4769" 953.6 44.0442082650238 108.68634553714
"4770" 953.8 38.8904445071544 107.488693412311
"4771" 954 33.5151798830495 107.955005816773
"4772" 954.2 31.4000535365725 107.871119786035
"4773" 954.4 32.3557551010571 105.812916103273
"4774" 954.6 33.5297315414429 103.631879304073
"4775" 954.8 35.5732171252738 101.22148744464
"4776" 955 38.7167615574112 97.3729773696892
"4777" 955.2 41.2189990325 93.0195571602847
"4778" 955.4 43.0488938526905 88.6574460947508
"4779" 955.6 44.2346162395572 83.6958398113855
"4780" 955.8 44.4647978921212 79.3328362966134
"4781" 956 43.7003638248463 74.3089571508534
"4782" 956.2 42.624016554145 69.9890719524881
"4783" 956.4 41.8160022175871 65.280684015283
"4784" 956.6 40.9048371146602 62.9156517415184
"4785" 956.8 39.8998056011472 62.410283799193
"4786" 957 41.8106836370668 61.6364512727794
"4787" 957.2 44.5477665447814 59.1822391830033
"4788" 957.4 47.6559679218187 57.1605162397999
"4789" 957.6 51.5019926346937 56.1007061193095
"4790" 957.8 52.5577241380601 56.3466467318839
"4791" 958 52.503738078674 55.9378951393888
"4792" 958.2 53.6393921184931 53.6476432691477
"4793" 958.4 54.3042082150844 50.1103220492457
"4794" 958.6 55.2719842839935 47.8954524281245
"4795" 958.8 56.0267649985741 45.8660027042371
"4796" 959 56.7967529495125 44.3759681102739
"4797" 959.2 57.9345266281235 42.7539444404216
"4798" 959.4 58.6977310645042 41.4440747980318
"4799" 959.6 59.6576621767572 40.5468735857158
"4800" 959.8 60.4950245193072 38.718771567883
"4801" 960 60.8653999605028 37.8494953026817
"4802" 960.2 61.6505189975255 36.3640924648146
"4803" 960.4 62.9123158100647 34.4060064496805
"4804" 960.6 64.4054973859 31.6224270910301
"4805" 960.8 65.5693004081533 29.2130735804681
"4806" 961 66.9039838439405 27.4816718526396
"4807" 961.2 68.4851689471456 24.890608790098
"4808" 961.4 69.1496233487857 22.9650463268587
"4809" 961.6 70.3984029220238 20.7669057810285
"4810" 961.8 73.0863233858477 17.9159573344352
"4811" 962 75.6907505850205 14.7889494458542
"4812" 962.2 79.3921505009472 13.446007657153
"4813" 962.4 83.6755215922062 12.2282131208881
"4814" 962.6 88.1036880967334 11.5305051471908
"4815" 962.8 92.7048666677283 12.2222661334781
"4816" 963 96.5756047117872 13.886109725563
"4817" 963.2 99.8224404337449 16.6511143587179
"4818" 963.4 103.097408762504 20.5997472650612
"4819" 963.6 105.799625830969 24.2537444550546
"4820" 963.8 107.103080657478 28.7051611104881
"4821" 964 108.370217154378 33.7177607793414
"4822" 964.2 109.219234037223 38.6500721208389
"4823" 964.4 110.664037351051 41.3745653933811
"4824" 964.6 111.308579103266 41.109217798579
"4825" 964.8 112.025833305708 41.0712156957977
"4826" 965 114.582168289134 41.0795450242815
"4827" 965.2 118.898564041908 41.4580234341668
"4828" 965.4 122.396404248228 41.9477934641809
"4829" 965.6 122.228402301059 44.0945179698672
"4830" 965.8 122.840962920929 47.5305894494322
"4831" 966 123.723568306641 51.871202408773
"4832" 966.2 124.937077503189 56.6350459438677
"4833" 966.4 124.794053153749 60.9061232584781
"4834" 966.6 124.079196597945 65.56835788162
"4835" 966.8 124.170836799592 69.8449006251494
"4836" 967 124.503032530563 73.8694328141494
"4837" 967.2 123.222485393092 77.9212388726873
"4838" 967.4 121.152299882625 81.5681544968493
"4839" 967.6 118.779338269357 86.3943809928699
"4840" 967.8 116.852268924826 91.1899082181605
"4841" 968 114.158200909896 95.5024409776808
"4842" 968.2 111.464448840185 99.8396866263178
"4843" 968.4 109.122595102645 104.512723666959
"4844" 968.6 107.901973620286 106.352611433687
"4845" 968.8 105.575795388839 105.563366257862
"4846" 969 102.777375157061 106.462515026492
"4847" 969.2 100.878284004495 108.49539663086
"4848" 969.4 98.1976581000357 111.494554057652
"4849" 969.6 94.435118701816 114.360655911902
"4850" 969.8 90.5739549710608 115.175122346047
"4851" 970 85.7046638028247 116.160195741778
"4852" 970.2 80.1724233178761 116.362646317125
"4853" 970.4 75.3007065169653 116.293892652324
"4854" 970.6 70.3424626634303 117.478993163802
"4855" 970.8 65.2712354623172 119.156187664093
"4856" 971 59.8317785598866 119.517708259591
"4857" 971.2 54.8282235499572 118.782295641373
"4858" 971.4 51.2568291434393 116.735706316096
"4859" 971.6 47.8133597199346 113.937497600494
"4860" 971.8 42.9659015848366 111.71526691285
"4861" 972 37.5659450880586 110.066286641585
"4862" 972.2 32.9546371000093 109.932840429712
"4863" 972.4 31.7398141531349 111.506403038751
"4864" 972.6 33.3054648062033 112.119348057004
"4865" 972.8 35.3687271898817 111.687541275825
"4866" 973 36.9348196055 110.488421010402
"4867" 973.2 38.2161459963866 108.463608935914
"4868" 973.4 39.6611156045 105.310650439635
"4869" 973.6 39.2731902667738 100.269447571973
"4870" 973.8 38.211502067249 94.9624685520405
"4871" 974 36.7122648300714 90.0909386381678
"4872" 974.2 35.8578591404951 85.2501978566281
"4873" 974.4 34.3377290177905 80.7007007347063
"4874" 974.6 32.5806431120346 76.1390058726827
"4875" 974.8 30.2274591470759 71.6473965705667
"4876" 975 28.4058714929821 66.8804355604105
"4877" 975.2 27.4681146495594 62.3186487458718
"4878" 975.4 28.248080551804 59.0324942091857
"4879" 975.6 29.4062462345507 54.5170915211665
"4880" 975.8 29.8793331013234 49.4267257714673
"4881" 976 31.6962225838736 45.3768828657862
"4882" 976.2 34.281281898467 40.4678381077752
"4883" 976.4 37.4281111180479 36.1767314207152
"4884" 976.6 41.8310246649286 32.4405808368913
"4885" 976.8 46.8373830980541 30.3889341084275
"4886" 977 52.3922603716299 28.1543942420033
"4887" 977.2 57.7828034572185 25.6748527063591
"4888" 977.4 62.6281264437995 23.5012464059922
"4889" 977.6 68.1245225649935 22.4893635947306
"4890" 977.8 72.9727964552551 21.9964031614219
"4891" 978 76.0713016674178 22.1864418170639
"4892" 978.2 76.736356675449 21.6268032665138
"4893" 978.4 79.8091156867631 18.9111706946957
"4894" 978.6 83.0501137276775 14.4963689645069
"4895" 978.8 87.2904374851796 10.2313079236459
"4896" 979 89.423927008416 9.01108009844356
"4897" 979.2 89.5968433412857 10.3877871073709
"4898" 979.4 93.2066817987372 11.541495166423
"4899" 979.6 98.5189053205204 12.0370769609934
"4900" 979.8 100.89067187705 14.2568011461908
"4901" 980 103.886134977201 17.8760763760042
"4902" 980.2 108.083238628168 21.7835537822151
"4903" 980.4 112.238636969842 25.8497309650039
"4904" 980.6 116.061156246545 30.4811383832855
"4905" 980.8 120.183793783994 35.4756595437912
"4906" 981 123.460777970497 40.007920104553
"4907" 981.2 124.231930267357 45.4919943301605
"4908" 981.4 124.952865683506 51.3217999019836
"4909" 981.6 125.805710465031 57.6369607693403
"4910" 981.8 126.364184858206 63.4428143156397
"4911" 982 126.935316215945 69.1041423285024
"4912" 982.2 127.574573350736 75.0080400768467
"4913" 982.4 124.810352332209 76.8806300341116
"4914" 982.6 120.473347433784 80.2602247406623
"4915" 982.8 116.753303003145 83.5261347700336
"4916" 983 114.199845774962 85.3254650552147
"4917" 983.2 110.253313204161 87.3985646491578
"4918" 983.4 105.953354819516 90.4456353115071
"4919" 983.6 101.660948601687 92.8756106357494
"4920" 983.8 96.8439549405423 94.8601301136396
"4921" 984 91.7678088326103 96.4454024907958
"4922" 984.2 87.4025923522946 98.6515207201855
"4923" 984.4 83.3011396690372 99.547628250333
"4924" 984.6 77.8943975735523 100.96922854268
"4925" 984.8 72.8661472409901 102.292395356644
"4926" 985 67.2304694976585 103.685764997987
"4927" 985.2 60.8996414651905 104.293979760973
"4928" 985.4 54.5166468643571 104.114618182091
"4929" 985.6 48.4439762650808 102.915457911855
"4930" 985.8 42.1373896247749 101.257093078543
"4931" 986 36.4205009476498 98.5184119303388
"4932" 986.2 33.1582573977645 95.182285020047
"4933" 986.4 31.1439187678399 90.8370901501454
"4934" 986.6 27.6777773630905 85.508502091673
"4935" 986.8 23.9594125422321 80.3334080792855
"4936" 987 19.6193018230659 76.3201409251865
"4937" 987.2 15.1506962804137 73.8932073947654
"4938" 987.4 12.1716266466531 73.9788399936668
"4939" 987.6 11.9318230567077 75.0595745051276
"4940" 987.8 13.0546922020143 75.1689781498873
"4941" 988 14.4586840608685 74.0303238499957
"4942" 988.2 16.9091697164561 71.8352217446213
"4943" 988.4 19.7325718802905 68.4799707328396
"4944" 988.6 22.5207692860311 63.9117786205056
"4945" 988.8 24.7264537578238 58.9552445522063
"4946" 989 26.8602008538829 54.74284732554
"4947" 989.2 29.5035025695805 51.0110518777815
"4948" 989.4 32.1545284916071 46.9241111272542
"4949" 989.6 34.7074961482189 42.3473969630262
"4950" 989.8 36.5394920438834 37.071309842773
"4951" 990 37.6823905665805 30.7668539277602
"4952" 990.2 38.6659943820759 24.5863346830667
"4953" 990.4 39.5999130412571 18.207938002073
"4954" 990.6 39.5021479077653 13.4995797709526
"4955" 990.8 37.9506389270106 10.4970577246561
"4956" 991 37.6071204896071 11.0684503546917
"4957" 991.2 38.4689350477746 11.5923532540603
"4958" 991.4 39.6244055384499 12.768328365973
"4959" 991.6 42.3953599883367 13.980457053575
"4960" 991.8 47.4440218335167 13.8745913321325
"4961" 992 53.3754972533471 13.344745234333
"4962" 992.2 59.2184032926767 13.9046196291792
"4963" 992.4 64.7879048909848 13.9574574719198
"4964" 992.6 68.7697066109329 13.677093698973
"4965" 992.8 73.5565520591407 14.2338630340658
"4966" 993 78.8228076950918 14.4573601437791
"4967" 993.2 84.3258249302281 14.0330616865536
"4968" 993.4 89.8701612549241 13.0212836648493
"4969" 993.6 95.572382860842 12.7053835810033
"4970" 993.8 99.8679183057489 13.2300721655091
"4971" 994 100.742942881687 16.055462399053
"4972" 994.2 102.213057675145 20.2351534830033
"4973" 994.4 103.729071581 25.0565313235648
"4974" 994.6 103.725097388582 29.5910848729219
"4975" 994.8 104.03624353667 34.8667425126292
"4976" 995 104.219422696054 39.7441027745487
"4977" 995.2 104.490364462002 45.0902216382956
"4978" 995.4 104.047703482419 50.6112441105606
"4979" 995.6 103.548541776464 55.1833620160687
"4980" 995.8 102.126508595812 57.7620474721245
"4981" 996 101.555188328153 58.229115439677
"4982" 996.2 100.729921179297 59.4182821266396
"4983" 996.4 99.2902165850772 61.284713022463
"4984" 996.6 96.4736238475804 64.2541068990992
"4985" 996.8 93.602829299 67.8824288238913
"4986" 997 90.2950279219688 71.0868626136526
"4987" 997.2 85.6665260072172 74.503353909043
"4988" 997.4 80.9331038692449 77.420490627973
"4989" 997.6 76.1383021730685 78.7736007187874
"4990" 997.8 72.1018461652663 80.5716639255184
"4991" 998 67.8488492534519 83.1395626860256
"4992" 998.2 65.1595341607449 87.1016233591158
"4993" 998.4 63.5172233767352 91.6836733544486
"4994" 998.6 63.3328508091753 96.8990915410509
"4995" 998.8 63.676799098474 100.819090426441
"4996" 999 65.0273667872417 104.234061167588
"4997" 999.2 66.732732769284 104.735696708546
"4998" 999.4 67.8001995604372 104.216085589573
"4999" 999.6 70.2402844117033 104.139190061396
"5000" 999.8 73.2689473865794 105.044071781862
"5001" 1000 76.3177417407143 106.181058794294
"5002" 1000.2 78.5613476675677 106.589807970657
"5003" 1000.4 80.7809636312802 107.69435993555
"5004" 1000.6 84.2298222458635 109.889542073568
"5005" 1000.8 87.0277266524322 113.134968214873
"5006" 1001 87.8086157207172 114.851236458053
"5007" 1001.2 87.5306245739546 114.314002718337
"5008" 1001.4 88.8316258384371 113.267388306253
"5009" 1001.6 92.1243327878449 112.962081151522
"5010" 1001.8 95.9448061719127 113.247001189788
"5011" 1002 100.279472561857 112.449684968866
"5012" 1002.2 101.732863808711 110.107544748388
"5013" 1002.4 103.95447962278 107.729312448358
"5014" 1002.6 106.800612808549 105.22771117455
"5015" 1002.8 110.210979415357 103.076883332848
"5016" 1003 112.398747809616 102.274501243195
"5017" 1003.2 109.954748588383 103.15119027267
"5018" 1003.4 108.386615927304 103.632904227381
"5019" 1003.6 106.67539332389 103.965205660908
"5020" 1003.8 105.608142014448 104.4710119687
"5021" 1004 103.387236592028 107.537791830233
"5022" 1004.2 101.329144017918 109.428345570936
"5023" 1004.4 97.7479119913571 112.25293127402
"5024" 1004.6 94.4623757874341 113.486490629396
"5025" 1004.8 90.7424946284351 112.169383973298
"5026" 1005 85.889396345387 112.612379706749
"5027" 1005.2 81.4582933973322 114.016146028835
"5028" 1005.4 77.4625804876102 116.513041346853
"5029" 1005.6 75.1249443100608 118.718826316529
"5030" 1005.8 73.6391851148386 119.093872326973
"5031" 1006 70.2652504922802 118.999001220781
"5032" 1006.2 66.4154808673187 120.082529117819
"5033" 1006.4 62.1369516585545 120.277658747591
"5034" 1006.6 57.7312346840736 120.727324727227
"5035" 1006.8 52.953428219138 121.718799198809
"5036" 1007 47.7624022653308 121.999529904855
"5037" 1007.2 43.9842421172 121.775657370887
"5038" 1007.4 43.1246242971071 119.467969334355
"5039" 1007.6 40.1749553065924 115.857827706311
"5040" 1007.8 35.9718422118187 112.502827054665
"5041" 1008 31.5856960557256 109.562085563552
"5042" 1008.2 27.6664097228198 108.717671136749
"5043" 1008.4 27.2956298897264 109.470946229404
"5044" 1008.6 28.4220994453571 109.244359338105
"5045" 1008.8 29.680924893875 108.459926963527
"5046" 1009 31.7956043684895 107.449839205194
"5047" 1009.2 34.1607091039665 106.40564206377
"5048" 1009.4 36.9385288517571 103.234619029933
"5049" 1009.6 38.8570686261986 98.80814025079
"5050" 1009.8 40.5389705520238 94.5680269708896
"5051" 1010 42.0019628207547 91.441441479973
"5052" 1010.2 43.5769527924204 87.9805738646059
"5053" 1010.4 45.2372772597874 84.7977932564962
"5054" 1010.6 48.1700422173344 82.2755989248934
"5055" 1010.8 50.5399444297256 78.8922804981098
"5056" 1011 51.9348967504293 74.6781339750761
"5057" 1011.2 53.8581600545839 70.2775148073235
"5058" 1011.4 54.2042587811384 65.5010596085355
"5059" 1011.6 54.1192276225204 62.2827917064117
"5060" 1011.8 54.9369668981492 57.6037506861611
"5061" 1012 55.1490549885948 52.1742955707551
"5062" 1012.2 56.6626312864271 47.505234101803
"5063" 1012.4 58.872670430027 42.5458332094196
"5064" 1012.6 61.2281345617511 37.3522009457002
"5065" 1012.8 65.0286150912706 34.2191847976653
"5066" 1013 69.8228515444571 31.8878068005184
"5067" 1013.2 75.0807081139571 31.026722142133
"5068" 1013.4 80.2061445920772 31.525244839093
"5069" 1013.6 85.3441925074714 32.631342072973
"5070" 1013.8 90.6076129463572 33.0437229803847
"5071" 1014 95.1264735307802 34.6461047755307
"5072" 1014.2 99.2485202933277 36.6940576793259
"5073" 1014.4 104.210103201192 39.0708456600701
"5074" 1014.6 108.889833174945 42.13519465212
"5075" 1014.8 113.655989676244 45.961684807406
"5076" 1015 117.680336346139 50.2038044031611
"5077" 1015.2 121.950181812206 54.6187422727002
"5078" 1015.4 126.009614080001 58.3209940465769
"5079" 1015.6 125.047008452625 58.2440698750658
"5080" 1015.8 123.248003891778 59.7262146404782
"5081" 1016 121.312865864387 63.0022008208518
"5082" 1016.2 119.134103802466 67.7377052623591
"5083" 1016.4 116.23982931402 71.9122599361158
"5084" 1016.6 114.194379368634 75.9435862890522
"5085" 1016.8 112.277559472908 80.0752511634423
"5086" 1017 110.062192795829 85.363070464546
"5087" 1017.2 108.624246294246 91.3933586581211
"5088" 1017.4 106.30048148629 96.6835086904054
"5089" 1017.6 103.888088341839 101.543642351047
"5090" 1017.8 102.571358758819 106.840519979819
"5091" 1018 102.906026024308 111.575184929034
"5092" 1018.2 102.134868450065 110.509285520598
"5093" 1018.4 100.230788704732 109.779027663723
"5094" 1018.6 96.7145159841172 110.894212550933
"5095" 1018.8 92.1005845648571 112.681512859937
"5096" 1019 87.3119699917427 115.067775997985
"5097" 1019.2 82.3613481344331 116.53026668596
"5098" 1019.4 76.4838148117727 117.414595385103
"5099" 1019.6 70.9193618033956 117.745703975819
"5100" 1019.8 65.3471378192886 117.173194128069
"5101" 1020 60.3686961515879 115.214143405319
"5102" 1020.2 55.4659820782946 112.726023815023
"5103" 1020.4 51.7114040700193 109.888675990581
"5104" 1020.6 47.5204203721498 105.923107857936
"5105" 1020.8 42.3418890357987 102.655167323726
"5106" 1021 37.7540261637387 98.8208892968151
"5107" 1021.2 34.236670239863 94.5434623057259
"5108" 1021.4 29.6076316144671 91.1161691158851
"5109" 1021.6 25.9470749670023 88.0283366578762
"5110" 1021.8 21.8213798168259 86.5122009460667
"5111" 1022 17.7546976567887 86.6489000922572
"5112" 1022.2 15.7034417714509 87.6724995408792
"5113" 1022.4 16.1827705987827 88.2138053352602
"5114" 1022.6 16.2916138767729 89.800412588119
"5115" 1022.8 15.2369793089414 91.6033563306359
"5116" 1023 13.6571593921648 93.9130834570883
"5117" 1023.2 13.6366317259127 95.0139951435656
"5118" 1023.4 14.5768854434669 94.0062495626559
"5119" 1023.6 14.087548682526 95.1439436530119
"5120" 1023.8 13.9890997156615 96.6908312917121
"5121" 1024 14.6588866604895 97.7016127549877
"5122" 1024.2 15.6045136771648 97.4333008184345
"5123" 1024.4 16.9193711208092 96.0724100262195
"5124" 1024.6 18.0703740356203 95.4591408469203
"5125" 1024.8 19.2467730220065 94.7645889221678
"5126" 1025 19.9634506919205 93.5094768755927
"5127" 1025.2 21.3188928629286 91.8247302598777
"5128" 1025.4 23.8760344420985 90.1118685543523
"5129" 1025.6 26.1501861128571 88.2957153272807
"5130" 1025.8 27.456009397474 85.0885142541029
"5131" 1026 27.9941623308757 80.7814798754174
"5132" 1026.2 28.9413939213572 77.0916041265063
"5133" 1026.4 29.5608783641941 72.7383735862121
"5134" 1026.6 28.6574939193681 68.2315463424895
"5135" 1026.8 27.9850265947238 63.5077261251396
"5136" 1027 26.4578116448354 59.5767986469404
"5137" 1027.2 24.3975672563572 56.2134206301494
"5138" 1027.4 22.0220446894629 52.4232024503287
"5139" 1027.6 21.5234933080699 49.7431999390368
"5140" 1027.8 23.4192057564705 47.6279776492101
"5141" 1028 27.0651009857045 44.4056610340677
"5142" 1028.2 31.5461529153359 41.1624111640687
"5143" 1028.4 36.544775153718 39.252346641973
"5144" 1028.6 42.506637376051 37.9607341060036
"5145" 1028.8 47.8759720500541 37.7967484895487
"5146" 1029 53.2469718705372 37.476359534053
"5147" 1029.2 58.7783568188379 37.256308499848
"5148" 1029.4 64.3063560757455 36.6697389203128
"5149" 1029.6 69.2496605963268 36.415897269276
"5150" 1029.8 74.3947856531824 35.6223270039147
"5151" 1030 80.7150531785572 34.3005028886873
"5152" 1030.2 86.1144174927671 33.659545135453
"5153" 1030.4 87.440987353017 33.3982382965503
"5154" 1030.6 87.6369430762983 32.3029646837377
"5155" 1030.8 87.304042991027 30.9373329085458
"5156" 1031 88.8462559616552 28.834001217223
"5157" 1031.2 92.0003808977649 26.1578070517691
"5158" 1031.4 95.3998521130975 24.403770218848
"5159" 1031.6 99.6379911503277 22.3447294380906
"5160" 1031.8 103.759645318714 19.9369058230324
"5161" 1032 105.084194768886 19.486700649223
"5162" 1032.2 105.930987847035 21.0896035580052
"5163" 1032.4 108.296081035107 23.2799845168792
"5164" 1032.6 111.725146726755 26.3719890140444
"5165" 1032.8 115.098456836534 30.1035998442083
"5166" 1033 117.098254876388 35.0834187951056
"5167" 1033.2 118.163974315297 40.662231144313
"5168" 1033.4 118.608447995367 45.138125613575
"5169" 1033.6 119.011363460761 50.9074692030474
"5170" 1033.8 119.782520779812 56.5306901161548
"5171" 1034 119.858497102295 62.2027282883167
"5172" 1034.2 119.914953294504 68.5323557019098
"5173" 1034.4 119.97209276892 74.694194628973
"5174" 1034.6 119.048653223666 81.3234858119517
"5175" 1034.8 117.166420915911 87.3562308603534
"5176" 1035 114.652697615975 92.3035286578269
"5177" 1035.2 112.065602543929 93.291428050723
"5178" 1035.4 108.517015808405 94.1818147388645
"5179" 1035.6 106.133266466767 96.2887113026356
"5180" 1035.8 102.994313535651 99.5653453559847
"5181" 1036 100.89692635954 102.740845977571
"5182" 1036.2 98.2941211200767 107.167514742497
"5183" 1036.4 94.6273954907596 110.819991438022
"5184" 1036.6 91.658004045539 111.415732574687
"5185" 1036.8 91.1165215328372 110.733231263373
"5186" 1037 88.9770282917171 111.185017457493
"5187" 1037.2 84.3937824551299 111.853255030928
"5188" 1037.4 79.5585703455193 113.183388916014
"5189" 1037.6 75.1682188497275 115.213588603529
"5190" 1037.8 70.9307318979234 117.503141959226
"5191" 1038 66.6282405881376 119.317105623058
"5192" 1038.2 63.7324377923312 118.37056930683
"5193" 1038.4 61.1120283506598 116.485442508381
"5194" 1038.6 57.5600834183428 114.308944655259
"5195" 1038.8 53.6813343684229 112.60098317146
"5196" 1039 49.6510039043712 109.883709384677
"5197" 1039.2 47.984382490623 106.344864273783
"5198" 1039.4 46.0846028103072 101.87439206186
"5199" 1039.6 44.8045254935977 96.5292126752135
"5200" 1039.8 43.5008723780979 90.4749767607507
"5201" 1040 41.1684184017208 84.6478305084389
"5202" 1040.2 39.3314267483465 78.9203677581219
"5203" 1040.4 37.0959399897946 73.1931090342855
"5204" 1040.6 34.5423557696428 67.8546094769628
"5205" 1040.8 30.9629331315 62.854280576173
"5206" 1041 27.5504265749286 58.440277530173
"5207" 1041.2 25.4658301784143 56.1108708806873
"5208" 1041.4 22.6399551837418 55.9172054270691
"5209" 1041.6 19.1095730610179 56.0934837888569
"5210" 1041.8 19.7299834966095 55.7921183635431
"5211" 1042 20.4906877220759 55.3139625051292
"5212" 1042.2 22.018863527583 52.7330637245859
"5213" 1042.4 22.3915829498733 47.6406275728439
"5214" 1042.6 23.0136742455736 42.5648565082101
"5215" 1042.8 23.7610127373894 38.4399020585536
"5216" 1043 25.314799347118 33.2367152528751
"5217" 1043.2 26.0601471512926 27.9744432236827
"5218" 1043.4 25.7399702445736 22.6094940413029
"5219" 1043.6 25.0860258419632 18.7756212815184
"5220" 1043.8 25.6227776606696 20.5699164702542
"5221" 1044 26.8878203117208 21.3917639068215
"5222" 1044.2 30.2865875905699 20.0978384301538
"5223" 1044.4 34.1206730372519 18.3521105473835
"5224" 1044.6 38.1383724041992 17.3271872394888
"5225" 1044.8 43.290249790419 16.2534902616018
"5226" 1045 47.5262472557283 16.8075828210451
"5227" 1045.2 52.2440643379448 17.8716011417152
"5228" 1045.4 56.4005004661506 18.7162256929838
"5229" 1045.6 59.4945712553884 19.3933899230667
"5230" 1045.8 62.4225037451097 20.2646385723544
"5231" 1046 66.2007725743571 20.1767414067338
"5232" 1046.2 70.7102341637395 19.7978955006494
"5233" 1046.4 75.1824474398673 18.3520687137791
"5234" 1046.6 79.8745863581615 17.2387764637121
"5235" 1046.8 84.0580113678072 17.110928421523
"5236" 1047 88.4478200120844 17.441978649973
"5237" 1047.2 93.1490086395087 18.5356442888215
"5238" 1047.4 96.9222337745171 20.366904786043
"5239" 1047.6 99.0752922590918 23.1568673475852
"5240" 1047.8 101.091853692872 26.0614801417608
"5241" 1048 104.609826368811 30.382850527406
"5242" 1048.2 107.223737942167 35.470584620503
"5243" 1048.4 108.940074513568 40.8512270022888
"5244" 1048.6 110.712874849635 46.1383520002719
"5245" 1048.8 112.9530116106 50.2952223550942
"5246" 1049 116.019338061578 54.0559841200595
"5247" 1049.2 120.038501331309 57.7616655256137
"5248" 1049.4 123.808094334739 62.1165769529141
"5249" 1049.6 126.698579028357 67.4351997037444
"5250" 1049.8 126.428545900837 70.791696641833
"5251" 1050 124.449135168376 73.4171796074634
"5252" 1050.2 122.345430803763 77.6882518421605
"5253" 1050.4 119.995441149378 82.841289086626
"5254" 1050.6 117.269145150378 88.2541391604423
"5255" 1050.8 113.965297327601 93.4657841901939
"5256" 1051 110.04058591542 96.2952220353355
"5257" 1051.2 106.237390671788 96.9137535213654
"5258" 1051.4 102.286930374172 95.4707819511582
"5259" 1051.6 98.3656933507365 92.9724648488695
"5260" 1051.8 94.0258098238912 89.3391840132116
"5261" 1052 89.4946306845931 85.3893269268157
"5262" 1052.2 85.4712933818784 81.2489062861432
"5263" 1052.4 82.8345813116678 76.5583609639341
"5264" 1052.6 81.1610354932395 70.9980398292083
"5265" 1052.8 81.8730798600372 65.249526346723
"5266" 1053 83.2305767137689 59.9439405055318
"5267" 1053.2 85.4814706310853 55.1185574766526
"5268" 1053.4 88.4339946396715 50.3429929508301
"5269" 1053.6 91.55568267777 46.7058898318996
"5270" 1053.8 96.5189990930562 43.6499641826623
"5271" 1054 101.494250711071 40.2686801164301
"5272" 1054.2 106.012932966348 36.4998362583672
"5273" 1054.4 109.897133967483 34.2799759919244
"5274" 1054.6 109.745883149231 34.7450722580506
"5275" 1054.8 109.461711671414 33.643966301173
"5276" 1055 108.685551892107 29.9334449906292
"5277" 1055.2 106.85523556666 26.3407976250639
"5278" 1055.4 103.979445703357 22.3332744128847
"5279" 1055.6 100.339242841892 18.0088322735274
"5280" 1055.8 95.6486640721271 14.209370536873
"5281" 1056 90.1810496267857 10.6429302606301
"5282" 1056.2 84.4873566220715 7.9500174779444
"5283" 1056.4 78.5983215364319 5.51761857958045
"5284" 1056.6 72.4065865127817 3.18220132905788
"5285" 1056.8 66.3991822562251 2.95439762024656
"5286" 1057 59.8700340214232 3.52758114564278
"5287" 1057.2 53.8155993217571 5.09575248307297
"5288" 1057.4 48.4173862736024 7.76032102549184
"5289" 1057.6 43.1761719105336 11.1149863945906
"5290" 1057.8 39.1873764344736 14.3564619576235
"5291" 1058 34.7654614232284 16.4008189332403
"5292" 1058.2 31.0239253766561 19.3572116271792
"5293" 1058.4 28.2030220882946 19.9978811490355
"5294" 1058.6 26.8117872481456 18.5991564847134
"5295" 1058.8 27.4178755689748 17.6558057871494
"5296" 1059 29.2120639194609 16.3654224131711
"5297" 1059.2 30.5018738217372 14.334001211113
"5298" 1059.4 32.8296755795255 12.7027738652898
"5299" 1059.6 35.1560505628872 10.291293715453
"5300" 1059.8 37.4782421882212 8.44633623440986
"5301" 1060 40.1576647025081 6.97770505812392
"5302" 1060.2 42.9243774885552 5.94523986173712
"5303" 1060.4 46.1827267786484 5.88263486503122
"5304" 1060.6 50.3214893475286 3.67325654345869
"5305" 1060.8 53.8738308867843 3.05046329325452
"5306" 1061 58.8495101484821 2.46233030381913
"5307" 1061.2 62.1151469175924 2.4282589467965
"5308" 1061.4 66.8795646394143 2.12650085423012
"5309" 1061.6 71.0751810320685 2.33291849645751
"5310" 1061.8 75.7640173799017 3.27063806111158
"5311" 1062 80.5913233212653 3.85024057915664
"5312" 1062.2 84.8133798457256 5.00760907859402
"5313" 1062.4 89.8455483028272 6.76658245960297
"5314" 1062.6 94.3724978973571 8.82779969514944
"5315" 1062.8 97.422028213051 10.1215162153403
"5316" 1063 100.829313771739 11.6686459462083
"5317" 1063.2 103.009442814225 13.5656413468126
"5318" 1063.4 106.975671999288 16.4663734339235
"5319" 1063.6 111.019595099414 20.1386006789158
"5320" 1063.8 113.574591362175 23.2368329162457
"5321" 1064 117.134022608153 27.8106466694934
"5322" 1064.2 119.28406070649 31.939832592177
"5323" 1064.4 121.406279457898 37.4480632840342
"5324" 1064.6 123.328518485656 42.8900847496225
"5325" 1064.8 125.992497508694 47.8048087262995
"5326" 1065 125.751630278004 52.1163399481789
"5327" 1065.2 125.356626721755 57.406457609075
"5328" 1065.4 125.816542087504 62.2425822301789
"5329" 1065.6 127.795588608907 65.934995055043
"5330" 1065.8 126.67944712661 65.5682774954782
"5331" 1066 125.30870263671 68.3748390570612
"5332" 1066.2 123.806691678592 73.5893691366668
"5333" 1066.4 121.879831758416 78.1421572159436
"5334" 1066.6 120.976773841483 82.5574062471414
"5335" 1066.8 120.092766584985 88.0107832927815
"5336" 1067 118.088341587583 91.6424586964891
"5337" 1067.2 114.225843888049 93.5462414305687
"5338" 1067.4 112.769094817016 95.1015823747343
"5339" 1067.6 111.91327338584 95.5374495940404
"5340" 1067.8 109.769891938755 95.7866223665031
"5341" 1068 105.709879511041 97.8307355391122
"5342" 1068.2 101.58346043118 100.25137086553
"5343" 1068.4 97.4836281955357 102.295623339937
"5344" 1068.6 93.1096681489026 103.869102462428
"5345" 1068.8 88.7742929212896 103.999245058378
"5346" 1069 84.4400767930191 102.900661483818
"5347" 1069.2 79.9524596239868 101.000306464121
"5348" 1069.4 76.0787271850196 98.977702562923
"5349" 1069.6 73.0958492279127 96.0189261202693
"5350" 1069.8 70.2566414989778 91.9114925142833
"5351" 1070 67.0439127812693 87.7992469820938
"5352" 1070.2 64.8137794203469 83.3221663692485
"5353" 1070.4 63.9734861108884 78.3535978895355
"5354" 1070.6 63.9372142272383 73.7147332658245
"5355" 1070.8 63.1128250652857 69.3568542111056
"5356" 1071 60.946522216496 66.7316793303063
"5357" 1071.2 57.4796800509454 65.0185166717377
"5358" 1071.4 56.3233588954405 64.4164914581396
"5359" 1071.6 53.4780579123571 62.6169918503341
"5360" 1071.8 48.8943843940007 61.4290486083789
"5361" 1072 43.6152077804437 61.8229317875403
"5362" 1072.2 38.0995229302429 63.0990908291444
"5363" 1072.4 33.5762184501422 65.6344473105337
"5364" 1072.6 29.9876195568277 69.1423257458553
"5365" 1072.8 25.6283950287995 73.2861076844345
"5366" 1073 21.9410018832406 76.7360806753807
"5367" 1073.2 19.9199506370472 76.992072685273
"5368" 1073.4 19.0017730916696 76.5563521640042
"5369" 1073.6 18.8511423456146 76.9114792109037
"5370" 1073.8 18.6308021003771 78.694060330363
"5371" 1074 19.2556246323929 81.4079303544015
"5372" 1074.2 20.1566623690238 85.1906746392322
"5373" 1074.4 21.6245347545171 88.580128917213
"5374" 1074.6 23.6497832109171 91.664738104653
"5375" 1074.8 25.8905388748571 95.057204706446
"5376" 1075 28.4323486784361 97.273255101894
"5377" 1075.2 30.6000614746334 100.286529627105
"5378" 1075.4 33.2603148802022 103.783827793353
"5379" 1075.6 35.1197212321276 107.939682373219
"5380" 1075.8 36.9666131448469 111.646235734953
"5381" 1076 37.0683524707571 114.59332020164
"5382" 1076.2 35.9889618099286 116.213024400592
"5383" 1076.4 35.1526426928884 115.692087810364
"5384" 1076.6 35.6804199621753 114.588402640314
"5385" 1076.8 37.0484645972082 114.055611027909
"5386" 1077 39.28888490616 113.794874469762
"5387" 1077.2 43.5904103896004 114.76232482277
"5388" 1077.4 47.3907726659127 116.396426021084
"5389" 1077.6 49.2366052460407 117.935319777669
"5390" 1077.8 50.0554352296299 118.072143585233
"5391" 1078 50.2866975566862 117.659239170176
"5392" 1078.2 51.4337930385262 116.680250114579
"5393" 1078.4 54.4094012660528 116.096640079625
"5394" 1078.6 59.0807584698259 115.679916846082
"5395" 1078.8 63.5384991819873 115.593969831192
"5396" 1079 68.8188822241905 115.383080550556
"5397" 1079.2 73.6519650227519 114.635455937631
"5398" 1079.4 78.599817391727 114.297512046932
"5399" 1079.6 83.9272604372429 114.075262141059
"5400" 1079.8 89.5632109964915 113.030915553077
"5401" 1080 94.4784066391729 111.463318299697
"5402" 1080.2 99.1967435793972 108.791069923133
"5403" 1080.4 104.621819714253 106.479063010635
"5404" 1080.6 109.353157527788 103.845348773796
"5405" 1080.8 112.529034877502 100.098956313286
"5406" 1081 114.401148635495 96.3613089724213
"5407" 1081.2 114.827633964186 92.0636449222535
"5408" 1081.4 114.871043506671 87.3112389034148
"5409" 1081.6 114.353922157951 82.4622122713356
"5410" 1081.8 112.95694565966 77.8886424661851
"5411" 1082 111.998650648987 72.898733978203
"5412" 1082.2 111.045559823214 68.073190059973
"5413" 1082.4 110.447874060337 63.3513578142822
"5414" 1082.6 108.61906455325 58.4007002327302
"5415" 1082.8 106.056623607357 53.3205060827002
"5416" 1083 103.353080201378 48.6478291716637
"5417" 1083.2 99.2758361226649 44.704938639973
"5418" 1083.4 95.0142674856213 42.2578858969352
"5419" 1083.6 89.7141209802983 40.096200165473
"5420" 1083.8 84.0827277875783 37.7581267194441
"5421" 1084 78.8415597098037 35.8794533949438
"5422" 1084.2 73.2694866331796 33.7451559257019
"5423" 1084.4 67.295918350476 32.6004928961809
"5424" 1084.6 61.9317182291824 33.2628142391769
"5425" 1084.8 56.4083624555 35.2389421917444
"5426" 1085 52.3545376208244 37.1157168003001
"5427" 1085.2 48.6449100393 40.7174989135444
"5428" 1085.4 44.6309601116807 44.2047358726494
"5429" 1085.6 40.1478191303766 47.5030787776429
"5430" 1085.8 35.4063604867514 50.1687653742326
"5431" 1086 31.5935049952143 50.7973756173301
"5432" 1086.2 28.8752338078283 49.629498033771
"5433" 1086.4 27.715001870027 47.5068600480992
"5434" 1086.6 26.9255216152183 45.0871970736952
"5435" 1086.8 25.6084454971235 43.8677582931505
"5436" 1087 22.3632556416496 41.4605729160956
"5437" 1087.2 19.7498816961571 39.0372103590587
"5438" 1087.4 16.4977393749646 38.5716826208608
"5439" 1087.6 14.2988633177814 39.3782362119124
"5440" 1087.8 12.9471240605572 41.1255160018301
"5441" 1088 11.3894977090304 43.7139088355274
"5442" 1088.2 9.72375339727062 46.9144367710307
"5443" 1088.4 10.2467927853572 47.8010352506699
"5444" 1088.6 11.7134140653472 49.4364311304581
"5445" 1088.8 12.7202743684098 52.5927484175309
"5446" 1089 13.6906852717967 56.769975407918
"5447" 1089.2 14.8956452994358 61.3865443352988
"5448" 1089.4 15.6556547222203 65.9946455915624
"5449" 1089.6 16.6829398099115 70.9307208042664
"5450" 1089.8 17.5340350474671 75.2420217684895
"5451" 1090 19.2845139542033 79.1538499365994
"5452" 1090.2 22.0566851262634 81.428794864598
"5453" 1090.4 24.8424684225931 83.0306213995909
"5454" 1090.6 26.7517022142238 82.9985787910063
"5455" 1090.8 28.0625878850495 82.1540595053576
"5456" 1091 28.3543653832702 82.2634760671904
"5457" 1091.2 30.162288380889 84.0456385039623
"5458" 1091.4 32.4294260944897 87.2604952921778
"5459" 1091.6 33.9259376087519 90.9136059764072
"5460" 1091.8 35.9536237205869 94.9098373551487
"5461" 1092 38.8665679153937 97.44499225129
"5462" 1092.2 41.8411407910844 99.3219037553756
"5463" 1092.4 44.8967166964571 99.5375669198605
"5464" 1092.6 47.9587997316274 99.009807593027
"5465" 1092.8 50.2628948480603 98.2145831024886
"5466" 1093 52.0740395142831 98.0047466627507
"5467" 1093.2 55.3309950199026 99.0487683491678
"5468" 1093.4 59.6491258292064 99.5349660014661
"5469" 1093.6 63.4188378815 98.9916122363873
"5470" 1093.8 66.3340126043834 97.4577412973151
"5471" 1094 68.2846945624611 97.2278656411158
"5472" 1094.2 70.4849520013571 96.373052980947
"5473" 1094.4 72.246037615618 95.6465978345382
"5474" 1094.6 74.8239864786388 94.4145852052406
"5475" 1094.8 78.2587903070772 92.407329205333
"5476" 1095 82.1327270980372 90.475553754613
"5477" 1095.2 86.3300068671546 88.5179450470489
"5478" 1095.4 90.6871822612281 87.0232505752956
"5479" 1095.6 95.3982471507747 85.0515514854565
"5480" 1095.8 100.11437078552 84.2446973832338
"5481" 1096 105.136174148647 84.945067585213
"5482" 1096.2 109.139934558607 87.4412512195355
"5483" 1096.4 112.505005562082 91.0006118286433
"5484" 1096.6 112.566132597687 93.6178962690906
"5485" 1096.8 111.431321433957 95.356921829013
"5486" 1097 111.472864992037 95.990461089733
"5487" 1097.2 111.956385848579 95.5525227483063
"5488" 1097.4 114.641210413732 94.9201243618139
"5489" 1097.6 117.361156344411 93.291428050723
"5490" 1097.8 119.509083664578 90.7444936306046
"5491" 1098 120.990396780451 87.5507898980667
"5492" 1098.2 123.040380813763 83.7368595761512
"5493" 1098.4 125.221987025338 79.1385302962346
"5494" 1098.6 124.882346598547 75.095349611683
"5495" 1098.8 122.96424081124 69.9938159528259
"5496" 1099 121.704426684951 64.6774910255042
"5497" 1099.2 120.21676679313 59.6614225814678
"5498" 1099.4 118.341685450666 54.6183772578389
"5499" 1099.6 118.025256397293 49.7639164739836
"5500" 1099.8 118.311973240957 45.1354064292888
"5501" 1100 118.156948566504 39.9167381039141
"5502" 1100.2 116.011040511269 34.8421619377083
"5503" 1100.4 112.462969321179 31.1814307637452
"5504" 1100.6 107.566472296327 28.627581663013
"5505" 1100.8 102.612154396868 27.6800902206857
"5506" 1101 97.3743379040306 27.6079628561566
"5507" 1101.2 90.3711025909512 27.194174663369
"5508" 1101.4 84.4701351215918 27.6715499348505
"5509" 1101.6 78.2705878709008 28.6231953892836
"5510" 1101.8 72.1166299075255 28.2487700084151
"5511" 1102 67.2640280139671 26.695806212293
"5512" 1102.2 63.2064920407241 23.1089582756794
"5513" 1102.4 59.2958546703478 18.1772413893561
"5514" 1102.6 55.7064981981278 13.00415475645
"5515" 1102.8 51.7830023586213 7.33778188818052
"5516" 1103 49.2000022409704 4.73641050368995
"5517" 1103.2 48.464868932511 6.10612976402105
"5518" 1103.4 43.9447600440591 6.70157078578067
"5519" 1103.6 38.3851348920429 8.26530340980155
"5520" 1103.8 32.8635651799918 10.4539726964922
"5521" 1104 28.1599555992995 13.9704451457518
"5522" 1104.2 25.0899598910238 18.8228298702457
"5523" 1104.4 22.7688709452662 24.3580368985184
"5524" 1104.6 20.5742616768072 30.438621148063
"5525" 1104.8 18.2791057286475 36.3836634479407
"5526" 1105 15.7261961829332 41.2886018834621
"5527" 1105.2 12.7727894864714 45.120374220773
"5528" 1105.4 9.87454342883673 48.7307955597791
"5529" 1105.6 10.1372541068259 50.8107057210667
"5530" 1105.8 11.0364416019551 51.8880660953647
"5531" 1106 12.712116815551 55.4312839771464
"5532" 1106.2 15.3707687477634 60.4338814794417
"5533" 1106.4 18.1457486038884 65.0831898348792
"5534" 1106.6 21.3321401709898 68.9077704678301
"5535" 1106.8 24.5003978456641 70.7339315582898
"5536" 1107 27.0627697875924 71.3073255097671
"5537" 1107.2 28.1582643486797 70.7450438961665
"5538" 1107.4 28.4538929847041 70.2073313886362
"5539" 1107.6 28.4220994453571 70.00087409967
"5540" 1107.8 30.6169300040759 69.3754832380667
"5541" 1108 34.3231730362662 68.8875382155184
"5542" 1108.2 38.0225560704072 68.197820734213
"5543" 1108.4 41.2859815377261 66.9123400298856
"5544" 1108.6 44.8023449118764 66.710042060473
"5545" 1108.8 48.7013124015042 67.0804212087965
"5546" 1109 51.9909873674481 69.371426249973
"5547" 1109.2 53.9168617445771 73.198626538093
"5548" 1109.4 55.7991468581147 75.9570243774275
"5549" 1109.6 58.3139877201071 78.024170456323
"5550" 1109.8 59.8539872822245 79.681806114024
"5551" 1110 59.9652646699388 82.5352762704117
"5552" 1110.2 58.7698456550049 85.4223464172457
"5553" 1110.4 56.9596913309935 85.8073914690525
"5554" 1110.6 54.1396059283252 86.5813423814517
"5555" 1110.8 50.2117509024103 88.0646462836432
"5556" 1111 45.3443893781549 90.273028908973
"5557" 1111.2 40.2692594675897 91.5999470613102
"5558" 1111.4 34.6943917354153 92.5283368948567
"5559" 1111.6 29.6424414639571 93.5272742919063
"5560" 1111.8 29.1965124284618 93.8461975854032
"5561" 1112 28.9948507056513 92.0371027906788
"5562" 1112.2 28.2159089916513 89.0358861867377
"5563" 1112.4 26.8472825018354 84.5749009359077
"5564" 1112.6 24.5317669524021 79.3372123736584
"5565" 1112.8 21.6519358247401 73.6998009515262
"5566" 1113 19.2258181892551 68.776622118024
"5567" 1113.2 15.5848345312983 64.697775965973
"5568" 1113.4 11.7483376617156 62.4773021806239
"5569" 1113.6 8.72136526210713 61.6974078824174
"5570" 1113.8 7.54570525606588 61.8832503229924
"5571" 1114 8.84299907336649 62.394923359786
"5572" 1114.2 10.6943024367336 63.0513070097141
"5573" 1114.4 13.0401405436209 62.8345930383466
"5574" 1114.6 16.2378111611045 61.6653695390151
"5575" 1114.8 19.9491991347395 58.8213480353553
"5576" 1115 23.041351586027 55.3340898926623
"5577" 1115.2 25.8499689939196 51.5247356255667
"5578" 1115.4 28.3760329999056 47.142272390231
"5579" 1115.6 29.8073764708231 42.3415586668139
"5580" 1115.8 30.1747183018571 36.4994958118139
"5581" 1116 29.0347046475134 31.4669864900667
"5582" 1116.2 26.4516082777631 27.1440447510819
"5583" 1116.4 23.5068329815516 22.4437941931119
"5584" 1116.6 23.6879488340562 22.7773512638273
"5585" 1116.8 25.6958034463571 23.908906835984
"5586" 1117 26.1687323441428 24.8061572012077
"5587" 1117.2 27.4159663981071 25.8358870159417
"5588" 1117.4 30.2161513717508 27.5102146341219
"5589" 1117.6 34.9025732927592 29.6119391403544
"5590" 1117.8 40.1101592044178 31.8956748986396
"5591" 1118 45.9482880103572 34.1813574028518
"5592" 1118.2 50.8333653310143 36.5557246130301
"5593" 1118.4 56.3990893398571 39.1072496560318
"5594" 1118.6 61.6967927627136 42.1020393481413
"5595" 1118.8 67.342716252163 45.2191914220312
"5596" 1119 72.4474313681824 47.4236720980603
"5597" 1119.2 77.3252702568231 49.4655581444681
"5598" 1119.4 82.8258324898277 51.6734123068847
"5599" 1119.6 87.7490667186562 53.2186987757019
"5600" 1119.8 92.371686828063 54.2393379530024
"5601" 1120 96.1713040029245 54.1046679771845
"5602" 1120.2 100.425524133232 53.3594304719634
"5603" 1120.4 103.363710824671 51.6857400959158
"5604" 1120.6 106.876367030186 49.015082790773
"5605" 1120.8 111.284754208021 46.6049740358047
"5606" 1121 115.073580907209 45.9234811232601
"5607" 1121.2 117.457497784994 47.9780674583972
"5608" 1121.4 121.379867637451 51.114979828098
"5609" 1121.6 125.301950200799 54.8516793881309
"5610" 1121.8 126.202888846721 57.5181364303669
"5611" 1122 124.266169463577 59.7530653785664
"5612" 1122.2 123.834669993217 63.119120758933
"5613" 1122.4 124.239878652194 67.6996159726464
"5614" 1122.6 124.281126586136 73.1199124280466
"5615" 1122.8 123.665076643803 78.5696224634779
"5616" 1123 121.636782618163 83.425495372126
"5617" 1123.2 119.357521809646 88.8195397313029
"5618" 1123.4 117.237853614283 92.3638724570782
"5619" 1123.6 113.776135721742 93.4829535545774
"5620" 1123.8 109.906565412185 96.1777652352144
"5621" 1124 105.968038079098 99.1438004284083
"5622" 1124.2 101.741161380598 102.149543837491
"5623" 1124.4 97.9590708897307 105.82370866919
"5624" 1124.6 93.848395139172 109.309018080121
"5625" 1124.8 89.6432089195 113.520729825616
"5626" 1125 85.5663897651885 116.006259990756
"5627" 1125.2 79.3062140092533 117.070647095804
"5628" 1125.4 72.9412148728372 117.104974483893
"5629" 1125.6 66.5802569991264 116.462447434165
"5630" 1125.8 59.8625345179736 115.188493322535
"5631" 1126 54.2948648485655 112.932659741931
"5632" 1126.2 49.9008908969382 109.830781674
"5633" 1126.4 45.2535562113842 106.878171528365
"5634" 1126.6 39.7716796756264 103.739732772165
"5635" 1126.8 34.9445037973951 100.685211820163
"5636" 1127 33.4905558035763 98.6013029881099
"5637" 1127.2 33.7517006464098 95.5513839446309
"5638" 1127.4 32.4933681371972 90.262643019453
"5639" 1127.6 31.7041038622718 84.5782050364974
"5640" 1127.8 30.7634012638744 78.9336072908006
"5641" 1128 29.7976773658252 73.5879316628134
"5642" 1128.2 27.6391425678829 68.8200104661792
"5643" 1128.4 24.3032614199137 65.2219694464635
"5644" 1128.6 20.4837669776807 63.4148131429141
"5645" 1128.8 17.5955586031745 63.156120490348
"5646" 1129 15.6905618189591 63.9326989103128
"5647" 1129.2 13.7495338902995 64.5080337535884
"5648" 1129.4 13.8360340165336 65.0376083804141
"5649" 1129.6 11.4913519021168 67.2567992251076
"5650" 1129.8 8.22057368507675 69.8822275920197
"5651" 1130 7.1273166831 71.4337671689444
"5652" 1130.2 7.6003882442033 72.7682398416103
"5653" 1130.4 7.44130437876714 73.716622777903
"5654" 1130.6 5.76719464765188 75.9200029052151
"5655" 1130.8 5.8693026322009 76.138482390348
"5656" 1131 6.15587351845942 76.7610456541889
"5657" 1131.2 7.04648961931062 78.4575700030079
"5658" 1131.4 7.36854414139123 80.2175995100639
"5659" 1131.6 7.38554855081766 83.7903889865388
"5660" 1131.8 7.05351929114819 86.4945802962864
"5661" 1132 7.96435321347876 86.4414777752433
"5662" 1132.2 9.79319218885113 87.3449588515272
"5663" 1132.4 11.4103970741719 89.6960350467507
"5664" 1132.6 12.9730887843571 93.8911567254512
"5665" 1132.8 14.2477206799935 98.1391600056548
"5666" 1133 14.8625217624187 100.806717625988
"5667" 1133.2 16.2619537990238 101.762419190473
"5668" 1133.4 19.1088775773447 104.56174097516
"5669" 1133.6 21.8709999019725 108.123776521473
"5670" 1133.8 23.2829839907962 109.190863341058
"5671" 1134 24.9876746154481 109.246455772143
"5672" 1134.2 26.4082501359913 108.872637153022
"5673" 1134.4 28.9151005301673 108.952840012429
"5674" 1134.6 31.6256343818079 109.307731356719
"5675" 1134.8 35.0431040143571 110.400090654617
"5676" 1135 38.5807976321071 111.109719758473
"5677" 1135.2 42.4538689322738 111.21790610764
"5678" 1135.4 45.762019339618 111.157698052451
"5679" 1135.6 49.2587902948571 111.457883100337
"5680" 1135.8 51.1087768656071 111.878412239394
"5681" 1136 55.3178440559 114.16428405123
"5682" 1136.2 58.2315996542033 116.97674869405
"5683" 1136.4 60.4587089934517 120.635966395905
"5684" 1136.6 60.6149405463308 122.860465483486
"5685" 1136.8 60.6107202738865 122.753752880252
"5686" 1137 61.5431279420147 121.521396161699
"5687" 1137.2 64.5557706651861 120.805494251157
"5688" 1137.4 68.2812371522559 120.42497525596
"5689" 1137.6 72.7230380528501 119.379118588438
"5690" 1137.8 77.0152578776311 118.544344953398
"5691" 1138 82.0563361474887 117.151642658512
"5692" 1138.2 86.0737727135879 116.152868035011
"5693" 1138.4 90.6167554547374 114.124004771452
"5694" 1138.6 95.4354287779196 112.209974929498
"5695" 1138.8 99.3856868772033 109.731592110627
"5696" 1139 104.368916560357 107.395141459836
"5697" 1139.2 107.544602009742 104.164156141973
"5698" 1139.4 108.86946868569 100.355996651306
"5699" 1139.6 108.751761937797 95.834672746933
"5700" 1139.8 107.412559183579 91.0952451626396
"5701" 1140 105.353293451676 87.4054962255664
"5702" 1140.2 103.568094461132 87.3191769036359
"5703" 1140.4 100.636844172401 86.7207123011708
"5704" 1140.6 96.9018201295985 86.3738436624557
"5705" 1140.8 92.7867951224286 86.4525052641158
"5706" 1141 88.7814273724238 86.7980833737396
"5707" 1141.2 84.3895092639089 88.0884107685592
"5708" 1141.4 80.2170868685357 89.299351766473
"5709" 1141.6 75.749523585633 90.4297125870764
"5710" 1141.8 72.4557683861764 91.4695959997561
"5711" 1142 68.8783847162321 91.529072422798
"5712" 1142.2 63.9984076091786 91.4878070581872
"5713" 1142.4 60.7572380381478 89.9650752080893
"5714" 1142.6 58.386495592421 87.4721533841645
"5715" 1142.8 56.2385180216203 83.3568464272993
"5716" 1143 55.7215723282009 79.3800158772542
"5717" 1143.2 56.6790215183259 75.310856819223
"5718" 1143.4 56.8940418872946 70.5520097852542
"5719" 1143.6 55.553911085551 65.9231519616362
"5720" 1143.8 53.7187987980756 61.0059955771283
"5721" 1144 51.2370838535441 56.2798669134309
"5722" 1144.2 47.5951933485286 51.351907932773
"5723" 1144.4 43.003597138273 46.7323710451038
"5724" 1144.6 38.1406712976001 43.2598925630664
"5725" 1144.8 32.5976764218475 41.7614377399537
"5726" 1145 26.8982474514639 41.2866701474681
"5727" 1145.2 22.9236873465336 42.4864820917671
"5728" 1145.4 22.3165710106218 43.5938011950024
"5729" 1145.6 21.5642002313778 45.4919106809214
"5730" 1145.8 19.4970672802098 49.6655674501835
"5731" 1146 16.5609415276299 54.4102376724881
"5732" 1146.2 14.8677423923373 58.6294858144977
"5733" 1146.4 12.3087785637295 63.35396339909
"5734" 1146.6 11.0364416019551 67.7800831263544
"5735" 1146.8 10.4714314069976 72.7030795735235
"5736" 1147 11.6573482861774 77.7924571767932
"5737" 1147.2 13.6503613991403 83.0091628049248
"5738" 1147.4 15.7874793819643 88.3720402021873
"5739" 1147.6 18.045483041 93.544584107773
"5740" 1147.8 19.628577752154 97.770342906223
"5741" 1148 19.2472788283143 101.97384622713
"5742" 1148.2 18.5087678985171 103.629282831693
"5743" 1148.4 18.7173393236722 103.845821514562
"5744" 1148.6 20.7995983869286 105.558495530453
"5745" 1148.8 23.7959456073328 108.511664163607
"5746" 1149 27.3143836312922 111.390442259298
"5747" 1149.2 31.3351280470284 114.649636383398
"5748" 1149.4 35.4325748713571 117.253222386357
"5749" 1149.6 39.662524179028 119.818583921644
"5750" 1149.8 43.2755442541947 121.71793222601
"5751" 1150 45.7164601192857 121.504882394116
"5752" 1150.2 49.266377389474 121.046284675051
"5753" 1150.4 53.93534707779 121.843420317436
"5754" 1150.6 58.4472277501335 123.198690175091
"5755" 1150.8 61.7240960571158 125.155292331318
"5756" 1151 61.7012386734866 124.702252667773
"5757" 1151.2 62.7208251767468 123.256658240103
"5758" 1151.4 65.5450811315597 121.430697468973
"5759" 1151.6 69.7319750111572 119.659903305813
"5760" 1151.8 74.1505600672395 117.72499681487
"5761" 1152 78.400535757005 115.725772239677
"5762" 1152.2 82.3007298320332 113.794874469762
"5763" 1152.4 86.4363236228354 112.230154035495
"5764" 1152.6 91.1378784324135 110.651680088621
"5765" 1152.8 96.3164801403052 109.604945992791
"5766" 1153 101.339195591369 110.059054190752
"5767" 1153.2 103.813208142443 111.062223312497
"5768" 1153.4 102.360560815827 110.455127173515
"5769" 1153.6 101.487899262001 109.159697864863
"5770" 1153.8 102.489982831317 105.736074555811
"5771" 1154 102.300168761487 101.810470789713
"5772" 1154.2 101.704115959831 97.9855768008808
"5773" 1154.4 101.058414275857 93.5322850280782
"5774" 1154.6 100.243410445468 88.8738187930841
"5775" 1154.8 100.205607399323 84.820436910973
"5776" 1155 99.4327016536605 81.0963953457258
"5777" 1155.2 97.3062440091922 77.2759447429008
"5778" 1155.4 95.0878260380472 73.907463497833
"5779" 1155.6 92.4277400847372 70.441172870533
"5780" 1155.8 88.7863730341 67.0791120630587
"5781" 1156 85.7132625100571 63.7323603265002
"5782" 1156.2 82.0882441372628 61.1913135018503
"5783" 1156.4 80.4437582139926 59.9634604394496
"5784" 1156.6 80.6001715232534 57.311301945322
"5785" 1156.8 80.2492617697814 52.6202453499124
"5786" 1157 80.4317322217983 47.0455821237083
"5787" 1157.2 80.9383498032372 42.449902377943
"5788" 1157.4 82.6692804786807 37.7097365809141
"5789" 1157.6 84.7395853675572 33.6365478086587
"5790" 1157.8 87.6740984785687 29.3133499642999
"5791" 1158 88.8132191629512 25.239108084171
"5792" 1158.2 88.671713686563 20.6570223910906
"5793" 1158.4 86.6385393907164 15.9181266560798
"5794" 1158.6 84.0237008399286 11.8929462492873
"5795" 1158.8 79.9445999319533 8.49538367523259
"5796" 1159 75.486767544496 5.90570761716741
"5797" 1159.2 69.9705565298477 4.69599371664278
"5798" 1159.4 63.7781923812746 4.36433335988123
"5799" 1159.6 57.6362698674562 5.0676026092502
"5800" 1159.8 52.3254183044132 7.50865183919727
"5801" 1160 47.1204818518135 10.529816255837
"5802" 1160.2 42.5857277400205 13.5781192567651
"5803" 1160.4 39.273297381971 18.3520293653393
"5804" 1160.6 37.2014216802321 23.7830510405042
"5805" 1160.8 35.9184096517386 28.1624651261585
"5806" 1161 35.8855464115637 32.0598359241143
"5807" 1161.2 36.3263079958413 35.5011273350782
"5808" 1161.4 36.5003376703234 40.8233583011078
"5809" 1161.6 36.8216875946571 46.4618849504396
"5810" 1161.8 37.1711406556974 51.4584436036225
"5811" 1162 38.2244659620624 55.5158296916467
"5812" 1162.2 40.4548943035286 58.5255901940873
"5813" 1162.4 43.3933591884371 60.751137948373
"5814" 1162.6 47.188544720027 63.6339785442642
"5815" 1162.8 50.8938330435836 66.8092469014069
"5816" 1163 54.6565538712406 70.5310158565749
"5817" 1163.2 59.1826604648866 73.8847061810906
"5818" 1163.4 63.1842826034748 77.0157464040318
"5819" 1163.6 67.0108719569171 79.924788238483
"5820" 1163.8 70.6836616222755 81.2913540434627
"5821" 1164 73.7462354412912 81.007046431995
"5822" 1164.2 77.8029044197256 80.5854538027519
"5823" 1164.4 82.7184366043887 80.3517712885519
"5824" 1164.6 87.6865815188571 79.3719019010667
"5825" 1164.8 92.5835284275371 78.487640776153
"5826" 1165 97.9869931114958 77.5091820112502
"5827" 1165.2 104.020015584295 78.0898936634417
"5828" 1165.4 109.462287865008 80.0825050292157
"5829" 1165.6 113.223651044504 83.4343788610612
"5830" 1165.8 114.259764368346 87.7222087905994
"5831" 1166 113.648059728382 89.8105322662855
"5832" 1166.2 112.031638361333 90.1697956697681
"5833" 1166.4 111.084792235549 92.6897455088191
"5834" 1166.6 109.530637918319 95.6664607767958
"5835" 1166.8 107.161707583723 98.3331757910339
"5836" 1167 106.080538484541 99.7228218077624
"5837" 1167.2 106.689513749982 100.285675524348
"5838" 1167.4 106.357267777673 103.54578574621
"5839" 1167.6 106.444451127408 108.573229177125
"5840" 1167.8 105.771011645557 110.224322676893
"5841" 1168 104.462586766471 109.189480533138
"5842" 1168.2 101.971816166679 111.536283078044
"5843" 1168.4 98.5593096101071 114.944153076794
"5844" 1168.6 95.7606119774341 116.177834115588
"5845" 1168.8 92.343402815209 116.641648412529
"5846" 1169 87.6826711688873 118.371239652539
"5847" 1169.2 83.5057801588386 120.281518026714
"5848" 1169.4 78.5652991791162 121.806091066081
"5849" 1169.6 73.8049535750523 122.480368925034
"5850" 1169.8 68.8886023158757 123.267461263714
"5851" 1170 64.0611478662812 123.683712426555
"5852" 1170.2 58.5918419290645 124.72695081968
"5853" 1170.4 56.4166330721544 125.062250054514
"5854" 1170.6 55.7305820030584 123.150438915466
"5855" 1170.8 52.4948349155189 120.394017687841
"5856" 1171 48.0929067553961 118.213769351415
"5857" 1171.2 42.7282965588219 116.718648649776
"5858" 1171.4 37.3271195486283 115.284979369532
"5859" 1171.6 31.9084917943088 114.194077674392
"5860" 1171.8 29.4914940018656 114.941716919295
"5861" 1172 31.6615078432619 114.488224891021
"5862" 1172.2 33.0348949079509 114.237657578754
"5863" 1172.4 34.6217093166194 114.369143897793
"5864" 1172.6 35.7441515569571 113.940873295896
"5865" 1172.8 36.3072881075703 112.121705509858
"5866" 1173 37.4961891136706 109.694254778182
"5867" 1173.2 38.0249902632634 105.462392331973
"5868" 1173.4 37.9565483472403 101.188329031129
"5869" 1173.6 37.5253316096371 96.494176731453
"5870" 1173.8 35.9924392282946 91.869859422673
"5871" 1174 33.6844847457525 88.1354679263683
"5872" 1174.2 30.1083798591813 84.9402740977422
"5873" 1174.4 25.5581117292359 82.6921163691851
"5874" 1174.6 22.1551592918117 81.2129139223972
"5875" 1174.8 21.349925665773 81.4308836109433
"5876" 1175 20.2162184186641 81.5234311413195
"5877" 1175.2 17.1316779712376 82.8561491104512
"5878" 1175.4 13.1933955317511 84.9148540884275
"5879" 1175.6 10.7574323534238 87.5164407322063
"5880" 1175.8 9.82616425979714 90.522290257453
"5881" 1176 10.9067295152738 92.4800304319729
"5882" 1176.2 12.143270246695 93.8098453401081
"5883" 1176.4 13.4707459905238 96.3963762718063
"5884" 1176.6 14.906243611029 100.058484191098
"5885" 1176.8 16.9056625765655 103.763866650056
"5886" 1177 19.5205787739234 105.082306314901
"5887" 1177.2 23.041134271633 106.693478374214
"5888" 1177.4 26.4030005288045 108.670402285683
"5889" 1177.6 29.2574862110963 111.067385969669
"5890" 1177.8 31.4945917616905 114.088450572195
"5891" 1178 32.6361741180971 116.912835527773
"5892" 1178.2 34.9169373987093 118.128423442015
"5893" 1178.4 38.244234345864 118.976497548151
"5894" 1178.6 42.6401898669497 120.728688269936
"5895" 1178.8 46.6530447992143 122.55738101958
"5896" 1179 48.9442176795879 122.154713805704
"5897" 1179.2 52.1038274087962 121.601684674485
"5898" 1179.4 56.8714475843725 121.772233451265
"5899" 1179.6 61.5813524096862 122.490649801315
"5900" 1179.8 65.1825174422005 124.31184332678
"5901" 1180 67.8204013821255 124.005004840851
"5902" 1180.2 72.0057429667857 123.053492706473
"5903" 1180.4 76.7411357675977 122.101178944315
"5904" 1180.6 81.7796068543571 120.679978280843
"5905" 1180.8 86.6795712849923 119.030714890703
"5906" 1181 91.3444041347078 117.535988898973
"5907" 1181.2 96.8764709488197 116.455207270798
"5908" 1181.4 98.8213316704059 116.182340188668
"5909" 1181.6 97.5131624337133 115.786037651083
"5910" 1181.8 98.2486602360714 113.049486948856
"5911" 1182 99.3577248669572 109.107839553493
"5912" 1182.2 99.9002509379361 105.513638497368
"5913" 1182.4 100.288971851052 101.833663859436
"5914" 1182.6 100.137628237394 97.8797313259359
"5915" 1182.8 98.6701073539089 94.1901208615592
"5916" 1183 97.6098716876103 90.0117383340236
"5917" 1183.2 95.5987836479114 85.5806089451176
"5918" 1183.4 92.8430133860134 81.8263796977855
"5919" 1183.6 89.6988476133572 78.2230366363366
"5920" 1183.8 87.0909202081513 74.6598295533553
"5921" 1184 84.5283723258764 70.7170979930691
"5922" 1184.2 82.2469718827572 67.709683926773
"5923" 1184.4 82.2114953294463 65.2157850596066
"5924" 1184.6 83.7770910516443 61.8146633182799
"5925" 1184.8 85.4757616541219 57.8858543102083
"5926" 1185 87.8308299844127 54.6905386680563
"5927" 1185.2 90.4926263123857 52.7502937717158
"5928" 1185.4 93.1697202507395 49.34040550662
"5929" 1185.6 94.2347258935204 44.9155708381464
"5930" 1185.8 94.8721221280541 41.1682285344881
"5931" 1186 94.6090082527631 37.335841533765
"5932" 1186.2 93.5948415657235 32.8858477815076
"5933" 1186.4 91.073450638063 28.9619156653553
"5934" 1186.6 87.2904374851796 25.9047799819823
"5935" 1186.8 83.1941944010081 22.8725251277654
"5936" 1187 77.6535294584166 21.5564876046165
"5937" 1187.2 72.0588960832541 21.6980519326534
"5938" 1187.4 66.3604556257272 22.766045265163
"5939" 1187.6 61.2986826530783 25.3474880646557
"5940" 1187.8 57.1360292947689 29.5957603934141
"5941" 1188 52.9812329088764 33.5263760616557
"5942" 1188.2 49.6711712022689 38.50013332012
"5943" 1188.4 47.887442908894 43.9833926312151
"5944" 1188.6 47.3829714733877 48.6552859038301
"5945" 1188.8 45.869607029145 53.9578220305184
"5946" 1189 43.8582562826938 58.7143210506759
"5947" 1189.2 40.7309209853968 63.816003662666
"5948" 1189.4 37.2097719858232 67.1051848231574
"5949" 1189.6 33.3566217184798 70.6120991372088
"5950" 1189.8 29.1405408320562 72.6144958780021
"5951" 1190 24.9894102253277 73.1744946183259
"5952" 1190.2 22.8396838283572 72.3388232556873
"5953" 1190.4 21.0334969737261 72.0283989572739
"5954" 1190.6 17.3483944054629 70.7657818501941
"5955" 1190.8 16.7723388109748 70.2840099247083
"5956" 1191 13.3637398560753 69.4611225685548
"5957" 1191.2 8.71033655660955 67.8500951030506
"5958" 1191.4 3.85658576124603 67.326704250723
"5959" 1191.6 6.33299250668067 68.1457385529436
"5960" 1191.8 7.20892010075716 68.5257181033444
"5961" 1192 8.87914594757496 69.2107534541809
"5962" 1192.2 10.3498050047811 68.8394316373317
"5963" 1192.4 11.5817182589876 68.2552253518317
"5964" 1192.6 12.4417488179345 68.0852355503956
"5965" 1192.8 14.3605787124196 67.3469891911917
"5966" 1193 17.2131281808972 64.377111627043
"5967" 1193.2 19.3344461153572 60.4429115497149
"5968" 1193.4 20.2474913478846 56.4233035461928
"5969" 1193.6 19.7082240074231 51.5484979844015
"5970" 1193.8 17.6595928920205 47.0880375471611
"5971" 1194 14.3935860524445 43.1697428347108
"5972" 1194.2 10.6303625687662 40.5623849791548
"5973" 1194.4 9.91677386603002 40.8247897281786
"5974" 1194.6 11.1517397766218 41.3257062042377
"5975" 1194.8 11.9431547402905 40.4640337526396
"5976" 1195 13.3290999457386 38.2244647925709
"5977" 1195.2 13.7347206824905 34.1156587835396
"5978" 1195.4 13.6346368003252 31.2060444686325
"5979" 1195.6 14.6799277331045 30.5691963774888
"5980" 1195.8 16.5532762155427 29.1542105042926
"5981" 1196 18.6973735107798 25.5726846852823
"5982" 1196.2 20.7664399734178 21.5609280164275
"5983" 1196.4 23.1682170682755 18.1652816701158
"5984" 1196.6 25.2109519713163 17.2830109532383
"5985" 1196.8 27.5529644802624 18.5201979698782
"5986" 1197 32.1118233537782 17.9749387700782
"5987" 1197.2 36.3600776339035 16.7834918401998
"5988" 1197.4 40.527168404842 14.9674617908518
"5989" 1197.6 44.413092205095 12.4128889430798
"5990" 1197.8 47.3037993263866 8.61779089970827
"5991" 1198 49.8209510601496 4.98625973270882
"5992" 1198.2 51.1189772928143 5.43514851560155
"5993" 1198.4 54.3348937977572 4.98262047223012
"5994" 1198.6 58.4264805161824 2.86139977043899
"5995" 1198.8 61.6836743015042 2.76809136123768
"5996" 1199 66.2408116344226 2.1106585594683
"5997" 1199.2 68.9041585229454 2.98955518188474
"5998" 1199.4 73.3610444838187 3.67568181985759
"5999" 1199.6 77.9365627857959 3.2223181770546
"6000" 1199.8 80.7982930283866 4.74981072185532
"6001" 1200 85.918689295416 6.02895520317885
"6002" 1200.2 89.8042489673968 7.10750442462644
"6003" 1200.4 94.1043575254039 8.59334637551502
"6004" 1200.6 96.1579072555633 11.0618838894266
"6005" 1200.8 100.096192158563 14.5514939563553
"6006" 1201 104.024820948833 18.2738581503613
"6007" 1201.2 107.776786559107 22.002682385443
"6008" 1201.4 111.465075574897 25.800023241193
"6009" 1201.6 115.309506997903 29.1536427033972
"6010" 1201.8 117.939896228056 31.3873040928468
"6011" 1202 119.490718712245 34.817147903075
"6012" 1202.2 122.406762917887 38.9010592023259
"6013" 1202.4 124.235824975927 43.069161040573
"6014" 1202.6 126.377914689427 47.228709793333
"6015" 1202.8 126.636316680469 50.904678812626
"6016" 1203 126.51862549707 55.8067861380225
"6017" 1203.2 127.006408228048 61.010517508808
"6018" 1203.4 127.82857440598 66.5987646727587
"6019" 1203.6 126.724543752157 69.638862905113
"6020" 1203.8 124.330243299221 73.4085626738273
"6021" 1204 122.885010220232 77.663909913598
"6022" 1204.2 121.686316624697 82.4233843168596
"6023" 1204.4 119.695971700478 86.6969783128821
"6024" 1204.6 116.951209756908 91.0638932002281
"6025" 1204.8 114.76346098829 94.505278888373
"6026" 1205 113.589412663287 96.5543786608218
"6027" 1205.2 110.42735211369 97.8172236575285
"6028" 1205.4 105.89395304861 99.4373250983826
"6029" 1205.6 101.748402769431 100.779125483603
"6030" 1205.8 98.0010680484072 100.632953705173
"6031" 1206 93.4929428786322 99.9173010054355
"6032" 1206.2 88.6073675573201 99.1491178228248
"6033" 1206.4 84.1763505897418 98.5767473088576
"6034" 1206.6 81.8744779605494 97.2984839833191
"6035" 1206.8 78.461709553585 94.9023090953401
"6036" 1207 75.4167908310088 91.8177841058381
"6037" 1207.2 73.725018067038 88.188945493324
"6038" 1207.4 71.6172281010891 84.3225566401689
"6039" 1207.6 68.3121145886203 82.6885964305519
"6040" 1207.8 64.377717499038 82.3634558662815
"6041" 1208 63.6808961295672 81.696880637833
"6042" 1208.2 64.2083216638098 79.863907793994
"6043" 1208.4 65.3535730812953 77.4405664453441
"6044" 1208.6 65.8762135268571 73.525782057973
"6045" 1208.8 65.5304333108668 68.2903949609922
"6046" 1209 65.154315524236 63.5214952968518
"6047" 1209.2 65.7788458126071 59.0107802114452
"6048" 1209.4 65.8884610380836 55.3235308732749
"6049" 1209.6 64.5054288438865 50.9555640606494
"6050" 1209.8 62.2096236016714 49.0076642982587
"6051" 1210 58.917303557002 47.6387097684029
"6052" 1210.2 54.1908395128283 47.1241518478768
"6053" 1210.4 48.9666871521071 46.593872296423
"6054" 1210.6 43.9340548913269 47.171587400973
"6055" 1210.8 38.8182720242878 48.7230439171413
"6056" 1211 34.7734703441264 50.5320218466268
"6057" 1211.2 31.7026424331649 53.127245922598
"6058" 1211.4 29.4401222794958 57.8119826295076
"6059" 1211.6 27.5000868042959 62.5331658287689
"6060" 1211.8 25.6685404863671 67.804455168643
"6061" 1212 24.8316649823884 73.5298390460667
"6062" 1212.2 24.5893521480617 79.0137804975184
"6063" 1212.4 25.9967581994935 82.4924633793593
"6064" 1212.6 28.5749297816483 86.6593309573147
"6065" 1212.8 30.2856435459394 90.7857500371755
"6066" 1213 31.5965536907681 95.4641952632332
"6067" 1213.2 32.0274868073 98.8858987180587
"6068" 1213.4 31.9442706738789 100.009800333973
"6069" 1213.6 30.6628906774119 102.037182877261
"6070" 1213.8 29.5168283407085 104.309769120041
"6071" 1214 27.8551481978255 106.325144230391
"6072" 1214.2 27.0882951405626 107.020275759973
"6073" 1214.4 24.8009477868214 107.187191841544
"6074" 1214.6 22.5544135076598 108.111819082881
"6075" 1214.8 23.7922646327697 106.319228217373
"6076" 1215 24.4812693265019 106.179838647499
"6077" 1215.2 25.6694878479112 107.315010462568
"6078" 1215.4 27.4566505603994 110.278665746705
"6079" 1215.6 29.2883363514433 113.231664427645
"6080" 1215.8 30.9091490607714 114.525935561302
"6081" 1216 34.0477896020238 114.568591893259
"6082" 1216.2 37.590626505226 115.339628656219
"6083" 1216.4 41.8755356200143 116.57900336463
"6084" 1216.6 46.2332666862108 117.958707268156
"6085" 1216.8 50.5520332687418 120.297237410781
"6086" 1217 54.5354165442126 123.232586735093
"6087" 1217.2 56.0985717032831 124.455106963454
"6088" 1217.4 57.9553895529913 124.137994889583
"6089" 1217.6 62.3304059329196 124.13265153941
"6090" 1217.8 67.0181805458386 124.522422914047
"6091" 1218 71.807341422799 124.63703894288
"6092" 1218.2 73.9458196167242 124.161923478821
"6093" 1218.4 76.2579947044837 120.68626583091
"6094" 1218.6 79.1332023132033 116.437481353588
"6095" 1218.8 82.7351086901972 112.073011011453
"6096" 1219 86.6912671065238 107.993952902473
"6097" 1219.2 90.616043051487 104.293979760973
"6098" 1219.4 93.7281880845423 100.966648488825
"6099" 1219.6 97.2764472697256 97.1912612372624
"6100" 1219.8 101.910381775545 93.690635679148
"6101" 1220 106.088287904674 90.3822707347169
"6102" 1220.2 111.118318115181 87.6879695943796
"6103" 1220.4 115.5494839906 87.3578985550639
"6104" 1220.6 119.385181824691 88.4830365863972
"6105" 1220.8 118.326366729151 88.3002743506904
"6106" 1221 118.923884154429 86.4746842623544
"6107" 1221.2 119.244318782306 82.2451602238709
"6108" 1221.4 119.041718636178 77.6131762098572
"6109" 1221.6 118.903968943597 72.446947784083
"6110" 1221.8 118.959724771547 65.8060597029098
"6111" 1222 118.787286654194 60.2321084185342
"6112" 1222.2 118.258719062551 54.3820971786974
"6113" 1222.4 117.992020838002 48.4488842975859
"6114" 1222.6 117.951712698232 42.757584354973
"6115" 1222.8 116.237942576206 37.694463213973
"6116" 1223 112.981442212574 33.5749054894163
"6117" 1223.2 108.962381667916 29.8210425557965
"6118" 1223.4 104.195818401691 27.0528605050336
"6119" 1223.6 98.6320108367471 25.141817492863
"6120" 1223.8 93.3313124729772 23.798143036213
"6121" 1224 87.503135100705 22.2934308469512
"6122" 1224.2 82.2950829886218 21.0044914890024
"6123" 1224.4 76.7429546065513 18.9544868324972
"6124" 1224.6 71.1315492493863 17.6877612296332
"6125" 1224.8 65.7477146386633 18.220920363973
"6126" 1225 60.2198884237928 19.6438386435076
"6127" 1225.2 54.7113822928571 22.1683697791917
"6128" 1225.4 50.0396226440853 25.5943977537788
"6129" 1225.6 47.7146760385693 28.6225460802154
"6130" 1225.8 46.906985504511 30.8487639197807
"6131" 1226 44.6562933405014 34.4775837316364
"6132" 1226.2 41.6095826633772 38.009934608143
"6133" 1226.4 37.2973141260844 39.8621242463669
"6134" 1226.6 33.2499956133175 41.0223181604185
"6135" 1226.8 30.9063941351532 40.0577572491671
"6136" 1227 28.4636934203766 38.2729975937885
"6137" 1227.2 24.3604747937857 36.2441479274301
"6138" 1227.4 20.1133878293572 34.0890758520301
"6139" 1227.6 15.321716073539 32.1816802653457
"6140" 1227.8 14.4123833296168 32.339238930223
"6141" 1228 13.1572263664082 34.1614061540444
"6142" 1228.2 9.92037911472858 37.4125604984301
"6143" 1228.4 7.33900866591836 40.6989526822587
"6144" 1228.6 7.36368013766407 44.4350083430423
"6145" 1228.8 7.39854126547836 49.3235122371245
"6146" 1229 7.26768237040977 53.6299708051203
"6147" 1229.2 7.56656323180878 58.6756351878439
"6148" 1229.4 7.79745384022383 63.0403610967396
"6149" 1229.6 9.01825138029399 67.4172391429203
"6150" 1229.8 9.65825904589049 72.6992383503396
"6151" 1230 10.0294476254583 77.1185413118718
"6152" 1230.2 10.1072323949322 81.909142254898
"6153" 1230.4 10.112160884172 86.484102547047
"6154" 1230.6 11.9200749858016 90.9461884148989
"6155" 1230.8 14.6223295738757 93.8696239834915
"6156" 1231 17.7213876492822 97.3857404349355
"6157" 1231.2 21.0676757300584 100.824148489518
"6158" 1231.4 24.2888399754446 104.045692089635
"6159" 1231.6 27.6980831086264 105.687087057165
"6160" 1231.8 30.3331031170372 106.069966868893
"6161" 1232 32.6305484279405 105.597625268431
"6162" 1232.2 35.8273809455763 104.870183220644
"6163" 1232.4 40.4393869727909 104.369058480395
"6164" 1232.6 44.8501965663155 104.001876618223
"6165" 1232.8 48.9883244219405 103.098520602681
"6166" 1233 53.2901043147004 101.986219608301
"6167" 1233.2 56.3488055437656 100.88748113848
"6168" 1233.4 59.7926787405172 100.877022108893
"6169" 1233.6 64.4631333662033 101.98212069955
"6170" 1233.8 68.7203124393942 103.327515041751
"6171" 1234 73.0019074147197 105.637654217623
"6172" 1234.2 77.6302442624725 107.904075012396
"6173" 1234.4 81.2603123783572 110.925370219493
"6174" 1234.6 84.2477651923222 114.981784673996
"6175" 1234.8 85.7101288364951 119.268462711145
"6176" 1235 84.9998658915035 119.758822570632
"6177" 1235.2 84.7573334066103 118.955832023226
"6178" 1235.4 85.3922848037709 119.429623065766
"6179" 1235.6 87.4534891120162 120.523407404371
"6180" 1235.8 89.8389981111412 120.359652612223
"6181" 1236 92.0249813984983 119.217586599197
"6182" 1236.2 94.4580287522277 118.099576139102
"6183" 1236.4 97.4382122737427 117.484372279371
"6184" 1236.6 99.1699334924967 116.073208819775
"6185" 1236.8 100.868487129542 113.982668364121
"6186" 1237 102.849030289138 111.499190615473
"6187" 1237.2 105.245225988607 108.441844388023
"6188" 1237.4 107.606076930227 104.759321564142
"6189" 1237.6 110.046203283549 101.023423205396
"6190" 1237.8 112.964767474851 97.5400968995847
"6191" 1238 116.848557212315 94.6235012478027
"6192" 1238.2 119.607999667229 93.3556493090581
"6193" 1238.4 118.021796052995 93.3117575734785
"6194" 1238.6 117.004590386891 90.857235194473
"6195" 1238.8 115.748238990966 87.8303692949621
"6196" 1239 113.904670768841 83.7692843829407
"6197" 1239.2 111.928001473099 80.1258473335859
"6198" 1239.4 109.702617454641 76.7030443124467
"6199" 1239.6 107.677598887581 74.2173658227393
"6200" 1239.8 105.050490560107 72.711787966843
"6201" 1240 102.495561738187 71.017589738893
"6202" 1240.2 98.9163245623571 69.1816840375884
"6203" 1240.4 94.9815769322917 67.6909990320758
"6204" 1240.6 90.8596235008866 66.4083930633847
"6205" 1240.8 86.9887795667321 66.8804355604105
"6206" 1241 83.4161334361745 68.5075998620114
"6207" 1241.2 80.7931900109272 70.6975684515337
"6208" 1241.4 78.6943867322395 72.8537539125612
"6209" 1241.6 78.2361857240042 74.7705614636788
"6210" 1241.8 78.254293323986 75.7983645843853
"6211" 1242 78.7814926530759 76.0613996165667
"6212" 1242.2 79.3648875409572 74.8089860394572
"6213" 1242.4 78.1283175699821 74.0410195458792
"6214" 1242.6 76.507981113145 72.0387115130639
"6215" 1242.8 75.9182632638621 69.4151292504284
"6216" 1243 77.0336836278211 67.3464454711379
"6217" 1243.2 78.7830657709082 65.2236940960036
"6218" 1243.4 80.7371995606218 61.7080143872377
"6219" 1243.6 82.7973750372722 58.2996761012937
"6220" 1243.8 84.8121857603183 53.6098305645846
"6221" 1244 85.6361320070042 48.9547529913553
"6222" 1244.2 86.5213200065707 44.9696275719147
"6223" 1244.4 86.3481000069672 40.331180915863
"6224" 1244.6 84.5249945620336 36.35804360662
"6225" 1244.8 82.1071991639833 32.0416759156459
"6226" 1245 78.7204903048299 28.6764425523457
"6227" 1245.2 75.0275653615067 26.1413744278234
"6228" 1245.4 71.4781026867071 25.235290498543
"6229" 1245.6 67.7586560023572 26.2857209382154
"6230" 1245.8 62.9337549001047 28.0862549844875
"6231" 1246 58.3426252831218 30.2143317545318
"6232" 1246.2 54.4080444138475 32.8373122377326
"6233" 1246.4 49.9532241813949 36.2578301471145
"6234" 1246.6 46.0012257967455 39.800630858138
"6235" 1246.8 42.4708696442857 44.5181515963097
"6236" 1247 38.7109363569785 49.2046504829827
"6237" 1247.2 36.6612148944705 53.4981466485297
"6238" 1247.4 36.4869000195996 58.3796931746396
"6239" 1247.6 36.1558778915 63.6948528433686
"6240" 1247.8 35.0917878714821 69.3795402261605
"6241" 1248 33.1685080213242 75.1992227732147
"6242" 1248.2 31.4881466174848 80.7848559033347
"6243" 1248.4 30.5906347108757 86.8302988643804
"6244" 1248.6 30.4681928208642 92.3246077895082
"6245" 1248.8 30.8562923016071 96.796665763723
"6246" 1249 31.8678346663155 100.518276175056
"6247" 1249.2 34.0746899915463 104.267664162527
"6248" 1249.4 37.3799291563571 108.553430879592
"6249" 1249.6 40.9098951777381 112.849974460783
"6250" 1249.8 43.8970748301572 117.276341660973
"6251" 1250 46.8649694176864 119.692327546266
"6252" 1250.2 47.9100671419127 120.166119254269
"6253" 1250.4 50.4199904425794 122.276955133566
"6254" 1250.6 52.5838977364947 122.603978425685
"6255" 1250.8 55.3579039154772 122.012307282093
"6256" 1251 60.0723340892101 121.676980510899
"6257" 1251.2 64.7426316829059 121.5731868069
"6258" 1251.4 69.7202592211498 121.516191071729
"6259" 1251.6 74.9967442668637 120.909716971947
"6260" 1251.8 80.447206554094 120.118795634868
"6261" 1252 86.1636506036648 119.318567052165
"6262" 1252.2 91.2875641508697 118.77742725566
"6263" 1252.4 93.4088071870879 118.115201968358
"6264" 1252.6 94.4773554357802 115.633573559011
"6265" 1252.8 95.9090179450154 113.108839157378
"6266" 1253 98.7487041935217 109.307800793492
"6267" 1253.2 101.36576778349 105.209001653925
"6268" 1253.4 103.842604591438 101.120318588392
"6269" 1253.6 104.374402065385 96.7239828220997
"6270" 1253.8 103.776920857717 92.807185951853
"6271" 1254 102.786383078117 88.3848347541502
"6272" 1254.2 101.345047322301 83.5863831842988
"6273" 1254.4 99.7895592206835 79.2325550363309
"6274" 1254.6 96.9144443573771 75.060297234553
"6275" 1254.8 93.7233798023572 72.1055903470942
"6276" 1255 90.4387161993086 68.9580073467497
"6277" 1255.2 87.2359437644437 64.9724028523191
"6278" 1255.4 83.6429576211807 61.7843812219436
"6279" 1255.6 79.6963051947439 60.6475240033975
"6280" 1255.8 75.4425156203665 60.5494866822253
"6281" 1256 71.7195011329798 61.9335126821711
"6282" 1256.2 69.5604137053011 63.6834531109823
"6283" 1256.4 66.5541813149682 65.2964070980285
"6284" 1256.6 66.0773758671888 65.0229777046561
"6285" 1256.8 66.0831964665836 63.4215852961805
"6286" 1257 64.8215455027792 60.0693852922666
"6287" 1257.2 64.3468912950372 55.754226853063
"6288" 1257.4 63.4370274544918 51.0188604178768
"6289" 1257.6 61.898727511715 45.751864888606
"6290" 1257.8 59.7258195767321 40.9001079600499
"6291" 1258 56.8648158177261 35.8227343380992
"6292" 1258.2 52.6621938846966 31.9846060627253
"6293" 1258.4 47.4985347548866 29.385751597973
"6294" 1258.6 42.379386791886 28.1898763383384
"6295" 1258.8 37.5357174991572 28.448425068793
"6296" 1259 33.6799560148571 30.0692347685906
"6297" 1259.2 29.6283247209202 32.0149949885943
"6298" 1259.4 26.8642160173571 34.4435738157485
"6299" 1259.6 23.7845856326252 37.9273426954781
"6300" 1259.8 20.2913934100479 42.3038708823853
"6301" 1260 17.938507614151 47.6600989570039
"6302" 1260.2 16.2160024837077 53.2853429843956
"6303" 1260.4 15.6796290152485 59.6402993301469
"6304" 1260.6 16.0196163768905 65.9354278004396
"6305" 1260.8 17.6383633510023 71.9218321845214
"6306" 1261 20.1230555456657 77.8058181779836
"6307" 1261.2 23.2575536020134 81.7898668049417
"6308" 1261.4 27.7782802735816 84.474682170575
"6309" 1261.6 32.5750441270637 86.213218562636
"6310" 1261.8 36.3881370902758 86.3103893755427
"6311" 1262 40.2904909371636 86.4243867844246
"6312" 1262.2 45.1693462963571 86.8815691991415
"6313" 1262.4 49.2653544104245 86.0851231769617
"6314" 1262.6 53.1958326536615 84.5876010725491
"6315" 1262.8 58.0261644768846 83.6948233352477
"6316" 1263 62.5303048008117 81.3230672960942
"6317" 1263.2 65.8388400607814 78.0381363304881
"6318" 1263.4 67.6641242409494 75.8777322817982
"6319" 1263.6 71.5965667390446 73.9274238792542
"6320" 1263.8 76.0977002396188 71.8477814497767
"6321" 1264 80.7868380031807 68.7910383062083
"6322" 1264.2 84.1869076752429 65.4989731575158
"6323" 1264.4 88.3069886211937 62.669281919098
"6324" 1264.6 91.6364954595534 60.2146145434963
"6325" 1264.8 95.0927693220014 56.5950345147326
"6326" 1265 96.8378983543283 52.4232024503287
"6327" 1265.2 98.5459454140336 48.1529012269436
"6328" 1265.4 99.6644170995651 42.9349671215274
"6329" 1265.6 99.9434584891513 38.62995693912
"6330" 1265.8 98.843057767476 36.3640924648146
"6331" 1266 98.6995057347489 33.2617227384266
"6332" 1266.2 96.4098289480007 29.4345961278938
"6333" 1266.4 93.1124451247101 26.0294292126494
"6334" 1266.6 88.8846140417649 23.0193525730312
"6335" 1266.8 84.2839044648671 20.082591060433
"6336" 1267 79.0573678434509 18.3101741020355
"6337" 1267.2 73.4669611892966 17.3987041103063
"6338" 1267.4 67.9437510631096 17.6309298578245
"6339" 1267.6 62.8488372199635 19.2608904183028
"6340" 1267.8 56.4399101685118 21.8666887985709
"6341" 1268 51.5503738726602 24.2360813776396
"6342" 1268.2 47.6783585540835 24.9526166502256
"6343" 1268.4 42.3456825831071 25.507270980348
"6344" 1268.6 37.6963742276696 26.2131869086605
"6345" 1268.8 36.6516186537671 25.130133367153
"6346" 1269 35.4745766304454 23.2229480372083
"6347" 1269.2 33.7917485756627 20.2908858446952
"6348" 1269.4 32.177186387376 17.6183428116334
"6349" 1269.6 31.2708005708429 17.5161635751158
"6350" 1269.8 29.1348311136671 19.323122889283
"6351" 1270 25.4008643507649 22.7092883956137
"6352" 1270.2 21.9843752796512 26.5907254477377
"6353" 1270.4 19.6610127445943 30.4310324890967
"6354" 1270.6 18.010780556687 35.1769557156328
"6355" 1270.8 17.4872817971941 40.0016547038099
"6356" 1271 18.3212574366397 45.7505832234404
"6357" 1271.2 19.1316878789414 50.1706588691078
"6358" 1271.4 21.8132658406384 53.7844779937855
"6359" 1271.6 24.5236816291 55.7436555012301
"6360" 1271.8 27.6584310982983 58.9931734134436
"6361" 1272 30.4395584846171 61.958497605073
"6362" 1272.2 32.8284658078866 65.2247071254436
"6363" 1272.4 34.2026669018834 68.3396701200256
"6364" 1272.6 34.5908152771959 72.2233580092956
"6365" 1272.8 34.2125456807547 76.6180868141537
"6366" 1273 33.8197073223689 80.55000351422
"6367" 1273.2 35.0114028980897 83.5840933765427
"6368" 1273.4 36.3335195044174 86.4627838983224
"6369" 1273.6 36.7957228708571 90.2884027585914
"6370" 1273.8 38.177127316779 94.3198745324886
"6371" 1274 39.039674193111 99.0211435431268
"6372" 1274.2 39.4808775821459 103.7344582481
"6373" 1274.4 40.4375660337004 106.630804902973
"6374" 1274.6 41.0249769205879 106.735662441396
"6375" 1274.8 40.5076797310341 106.648780480988
"6376" 1275 38.9949349767172 106.973539257133
"6377" 1275.2 35.5546478265362 108.514216211451
"6378" 1275.4 32.4589122469653 108.130794014392
"6379" 1275.6 30.1721218294771 106.578875455373
"6380" 1275.8 26.7725758157101 105.512794442879
"6381" 1276 24.6851512224964 105.590572614024
"6382" 1276.2 25.278840528863 106.035143592267
"6383" 1276.4 27.0751793982321 106.733581934681
"6384" 1276.6 28.6799181816811 108.73723883379
"6385" 1276.8 31.4122305410346 110.349623408521
"6386" 1277 34.7649105450714 112.794335766925
"6387" 1277.2 38.4276606167374 114.689011789353
"6388" 1277.4 42.5098167299857 117.463658596959
"6389" 1277.6 46.3426272530697 119.69268376961
"6390" 1277.8 49.5912654166864 122.475619280436
"6391" 1278 49.2563861537646 121.637453602936
"6392" 1278.2 49.3097210992341 120.316211632019
"6393" 1278.4 50.4864701701832 118.309286107799
"6394" 1278.6 52.7613603992476 115.444583749055
"6395" 1278.8 55.2222100110963 112.117263932016
"6396" 1279 57.6817832656107 108.825006914241
"6397" 1279.2 59.2318407064372 105.405269939613
"6398" 1279.4 59.8177779735238 102.427765237848
"6399" 1279.6 59.0783242769697 98.8170458344105
"6400" 1279.8 58.8102111312849 95.1672229312742
"6401" 1280 59.9050907212042 90.4333992618553
"6402" 1280.2 60.9828015745499 86.1061599810694
"6403" 1280.4 63.2885927572435 83.0368374181207
"6404" 1280.6 66.2294704269782 80.3189737426993
"6405" 1280.8 69.0934050852009 79.7776007104417
"6406" 1281 73.3865098860071 78.643429118953
"6407" 1281.2 76.8931529062231 77.7296582154884
"6408" 1281.4 79.547175962687 77.4405664453441
"6409" 1281.6 84.3131750065943 77.9504922065709
"6410" 1281.8 89.1586138439701 78.329255960973
"6411" 1282 93.3417770434784 78.56923295367
"6412" 1282.2 97.8280971677983 78.4781712886494
"6413" 1282.4 102.705876000967 77.743751439283
"6414" 1282.6 106.473557152992 75.0312367167614
"6415" 1282.8 111.076054107348 72.559594739646
"6416" 1283 115.968534442895 70.215279773473
"6417" 1283.2 120.453698963002 69.0304875869917
"6418" 1283.4 124.224650438254 69.6092340006646
"6419" 1283.6 124.785589818975 70.8147594259141
"6420" 1283.8 123.815990517163 69.9676065585846
"6421" 1284 123.929428630852 67.0976222822448
"6422" 1284.2 124.294875052327 63.0140029680336
"6423" 1284.4 122.974263958295 58.790801301473
"6424" 1284.6 121.564264289841 53.713022655102
"6425" 1284.8 118.50511899249 49.6369114311668
"6426" 1285 114.109544132456 46.8682371625175
"6427" 1285.2 109.314385046638 44.4250064615042
"6428" 1285.4 104.113203371418 42.4822009207305
"6429" 1285.6 98.5071834600541 41.8448849729124
"6430" 1285.8 92.9768939931071 42.0984798277422
"6431" 1286 88.1315954705839 42.4002348057668
"6432" 1286.2 82.8486646148979 43.3656357949832
"6433" 1286.4 78.5969611643269 44.055820544973
"6434" 1286.6 74.364680923011 43.4429032668095
"6435" 1286.8 69.6984477464445 43.9222156555167
"6436" 1287 66.1667411402503 46.0019144064875
"6437" 1287.2 64.2166757556779 49.5806728592088
"6438" 1287.4 63.0850057183571 53.3781550323961
"6439" 1287.6 62.0602814246969 57.6104147073613
"6440" 1287.8 61.330496226629 62.1252516321963
"6441" 1288 61.5512132712025 66.9770504315091
"6442" 1288.2 62.6843001250975 71.578427772973
"6443" 1288.4 65.7513831239725 74.2635297390211
"6444" 1288.6 68.3966463585857 76.2632057957444
"6445" 1288.8 72.027562062416 78.0008785717377
"6446" 1289 76.6012341332245 80.2024253208301
"6447" 1289.2 81.1472401940668 81.1518727095536
"6448" 1289.4 85.4652310695466 81.7538663737519
"6449" 1289.6 89.1755789449388 80.9098315712995
"6450" 1289.8 93.7466113973361 80.9708249665204
"6451" 1290 99.055421297 81.5019862416362
"6452" 1290.2 104.656102141781 82.0469323232457
"6453" 1290.4 110.022266732068 82.4514904611791
"6454" 1290.6 114.845682613657 83.885706854173
"6455" 1290.8 118.80988500324 85.4275532468847
"6456" 1291 119.605970292378 86.9982943562383
"6457" 1291.2 118.117615939503 87.1081055370409
"6458" 1291.4 117.276531528206 87.4483816834578
"6459" 1291.6 118.072669497893 89.3495413099008
"6460" 1291.8 116.513326010448 90.7864223113821
"6461" 1292 114.449338741534 94.2639596907024
"6462" 1292.2 112.360281552135 99.1443095406396
"6463" 1292.4 110.570490975665 103.759705636627
"6464" 1292.6 108.717186128382 105.817353113036
"6465" 1292.8 106.02903608832 105.910283817523
"6466" 1293 101.853393025145 107.776307423561
"6467" 1293.2 97.5977545525138 110.933754009828
"6468" 1293.4 94.0410658347336 114.97922727302
"6469" 1293.6 91.5762968727418 115.598621046204
"6470" 1293.8 88.2539275940974 114.566905872233
"6471" 1294 83.5192433489572 113.750332168933
"6472" 1294.2 77.9671808597797 114.080120731227
"6473" 1294.4 73.2060550555971 116.222173874693
"6474" 1294.6 69.0645288758277 119.048052226149
"6475" 1294.8 64.7695844853813 122.317564842142
"6476" 1295 62.6104780075296 124.573324384076
"6477" 1295.2 63.2399089001185 123.258555013757
"6478" 1295.4 62.5625448126254 123.107322011912
"6479" 1295.6 61.4184327488688 124.455889707066
"6480" 1295.8 61.6289158098003 124.373857922439
"6481" 1296 62.1249147685432 123.346350637706
"6482" 1296.2 62.8878661487646 122.541410653751
"6483" 1296.4 63.1763630798756 122.599110039973
"6484" 1296.6 63.9538253224341 123.283893964369
"6485" 1296.8 64.9241736541905 123.529512642806
"6486" 1297 65.5127073936572 123.59009699834
"6487" 1297.2 67.1181928152905 123.897346229973
"6488" 1297.4 68.6113921945255 124.84984162411
"6489" 1297.6 68.0711384341362 123.559200989787
"6490" 1297.8 67.483735397416 122.150073051902
"6491" 1298 67.3549362115645 120.870239406461
"6492" 1298.2 67.2979404763937 119.45009567179
"6493" 1298.4 66.9247889110879 118.779299711704
"6494" 1298.6 65.7952960656996 118.357612350726
"6495" 1298.8 63.0538480497972 118.356474171053
"6496" 1299 59.3991438397919 118.969693213147
"6497" 1299.2 55.0288277173982 119.664740569425
"6498" 1299.4 51.3528630533845 120.006194471452
"6499" 1299.6 46.7843521167172 120.075338886613
"6500" 1299.8 42.2158589641071 119.277789120556
"6501" 1300 38.9741631976772 117.624268959893
"6502" 1300.2 34.5432830812071 115.303022652173
"6503" 1300.4 30.6550656921572 113.453036081423
"6504" 1300.6 27.7043602946 113.218426255659
"6505" 1300.8 27.9887445481318 113.53157022841
"6506" 1301 28.9089380166071 113.013799503806
"6507" 1301.2 29.8869749075064 112.14152687963
"6508" 1301.4 30.1602934553016 109.40037544164
"6509" 1301.6 28.9822972533708 105.606443196891
"6510" 1301.8 27.3594690824312 102.014854005195
"6511" 1302 25.0079068677597 98.8565619522067
"6512" 1302.2 21.8303051906321 97.4344242920605
"6513" 1302.4 17.9111945885423 96.8315258095656
"6514" 1302.6 14.0330186052339 97.1127773839593
"6515" 1302.8 14.4693059933321 96.816139306573
"6516" 1303 15.3387636194682 96.7257436014915
"6517" 1303.2 14.9996038126498 95.9488542030583
"6518" 1303.4 12.7836990342865 94.9375151728083
"6519" 1303.6 10.7868590403972 93.653635947733
"6520" 1303.8 11.9182718799821 94.0108672726813
"6521" 1304 13.0010255124964 92.9352347669477
"6522" 1304.2 13.2672460982939 90.6230596791882
"6523" 1304.4 13.1125289677275 87.0322467161581
"6524" 1304.6 12.490450389016 83.5054000173377
"6525" 1304.8 12.023085360616 79.6885856187377
"6526" 1305 11.2805133516447 75.6337930714855
"6527" 1305.2 11.7370021991976 71.9430387880368
"6528" 1305.4 12.1395621396412 69.4009316179275
"6529" 1305.6 12.9059386365985 67.2270981982143
"6530" 1305.8 13.1591693049238 63.0922905443396
"6531" 1306 12.5249879058733 59.035791034102
"6532" 1306.2 10.0185765287992 55.2452499383624
"6533" 1306.4 7.60580945027144 51.3556171790301
"6534" 1306.6 5.46817872429331 48.7280897266432
"6535" 1306.8 8.55033358426726 49.3873410780629
"6536" 1307 10.5510668923884 46.3561327941292
"6537" 1307.2 11.4377833770528 41.5129709641251
"6538" 1307.4 11.6916040290668 36.4883599148762
"6539" 1307.6 11.8074384180167 33.9779168445155
"6540" 1307.8 13.5484124011887 32.8117285751624
"6541" 1308 15.1390933750414 29.2695936230782
"6542" 1308.2 16.5710576537857 26.0858471599219
"6543" 1308.4 18.5528276257077 24.9904859815194
"6544" 1308.6 20.5804851801922 21.7181277500245
"6545" 1308.8 22.4867258642009 19.7869177681605
"6546" 1309 26.0112748405271 18.080710855453
"6547" 1309.2 29.551950545367 14.3030749113789
"6548" 1309.4 32.2194403011071 10.7797800480211
"6549" 1309.6 35.0505225068714 10.7579168946015
"6550" 1309.8 39.4964475509632 8.87755384503358
"6551" 1310 43.547799362886 6.08740520358836
"6552" 1310.2 46.8272772839535 4.65018353015646
"6553" 1310.4 51.2596013641513 4.66962554541415
"6554" 1310.6 56.5270583357286 3.0167199559444
"6555" 1310.8 60.0393436166171 1.82030257570297
"6556" 1311 63.1372028435221 2.85488974810699
"6557" 1311.2 68.0649389093183 2.87652485226423
"6558" 1311.4 72.3483027681807 2.34425542862003
"6559" 1311.6 74.703576927674 3.71023883039872
"6560" 1311.8 79.5647372332359 4.55009987836692
"6561" 1312 82.8881008319725 5.27475928080951
"6562" 1312.2 85.9794678483984 7.68513140760184
"6563" 1312.4 90.5604043576299 10.1128452500639
"6564" 1312.6 94.5829488165782 11.7516044445414
"6565" 1312.8 98.7137997167171 13.305798148633
"6566" 1313 102.028235271258 14.6038543851017
"6567" 1313.2 104.392053442951 17.079500822666
"6568" 1313.4 108.003977892357 20.3767792491851
"6569" 1313.6 112.182424681203 23.0752530043132
"6570" 1313.8 114.348625252595 26.4383698319631
"6571" 1314 117.773520327978 30.3058607423419
"6572" 1314.2 120.333164709263 34.4732146675355
"6573" 1314.4 120.966669547054 39.1264570720336
"6574" 1314.6 121.970614781306 44.359183899575
"6575" 1314.8 122.996638862327 49.0402607047608
"6576" 1315 125.045111177577 52.1947628130499
"6577" 1315.2 126.913599397326 55.5979516716917
"6578" 1315.4 126.119057100244 59.4124824460658
"6579" 1315.6 125.126270753802 63.9440777334452
"6580" 1315.8 124.239719684497 68.770342894003
"6581" 1316 124.130667844537 73.845148160713
"6582" 1316.2 124.411086861577 79.071847061653
"6583" 1316.4 122.751129613138 81.9846022334417
"6584" 1316.6 119.842593708967 85.942112979133
"6585" 1316.8 117.432763497815 90.3020320578985
"6586" 1317 114.522331227729 94.2628408277753
"6587" 1317.2 111.118161533491 97.5352354986437
"6588" 1317.4 107.075739016507 99.8199332911855
"6589" 1317.6 102.421562275357 102.736096332973
"6590" 1317.8 97.8415821974711 105.181381713631
"6591" 1318 93.0986036359196 105.700943231885
"6592" 1318.2 88.8945744615035 105.030174673595
"6593" 1318.4 84.5868318626039 103.444225163882
"6594" 1318.6 80.5302652741104 102.154419079012
"6595" 1318.8 77.5763564366039 101.284432229609
"6596" 1319 73.0362683399659 100.816964573843
"6597" 1319.2 68.7702686179416 99.3117876292197
"6598" 1319.4 64.395044055539 98.0270396074275
"6599" 1319.6 60.8180856019725 97.7279005692422
"6600" 1319.8 59.7460055662718 98.3046779234486
"6601" 1320 58.6310569434341 96.9739249358191
"6602" 1320.2 56.6043918071129 93.973002050473
"6603" 1320.4 55.4164588443227 90.5237227939385
"6604" 1320.6 54.4182091752253 86.6993128035334
"6605" 1320.8 53.982765464874 83.4463487188606
"6606" 1321 55.2292956665274 80.3332354414943
"6607" 1321.2 55.0138437030805 80.10121025009
"6608" 1321.4 55.3290914477765 78.249686646102
"6609" 1321.6 54.0984781547361 75.7806133353414
"6610" 1321.8 51.5634746379785 74.1912856582836
"6611" 1322 47.1524683131224 74.2331883084424
"6612" 1322.2 43.2726232227671 75.944396079943
"6613" 1322.4 40.1346240720134 79.4124717820042
"6614" 1322.6 38.7580568042033 83.4679886602917
"6615" 1322.8 38.3981842885138 88.2693655844067
"6616" 1323 39.9248277699051 91.7508840786853
"6617" 1323.2 41.9904220040869 95.7782521038649
"6618" 1323.4 44.7366008996905 99.0253045565563
"6619" 1323.6 47.5061714383571 103.130830309662
"6620" 1323.8 50.8566194517802 106.246327262088
"6621" 1324 54.0947201026071 108.794531886306
"6622" 1324.2 57.3955733343436 110.588670909243
"6623" 1324.4 58.016399072329 110.838187259579
"6624" 1324.6 59.8238364090771 113.044091681573
"6625" 1324.8 62.5305824983924 115.093777525079
"6626" 1325 65.8248879100432 118.568539543113
"6627" 1325.2 65.8846138786748 120.27603092822
"6628" 1325.4 64.4210386581926 120.81444611296
"6629" 1325.6 63.8311004926102 119.459881084154
"6630" 1325.8 64.2344197109669 118.219937721022
"6631" 1326 65.4499853801403 117.371754200238
"6632" 1326.2 68.5668080306322 116.781389113535
"6633" 1326.4 71.4050769010197 116.318892470848
"6634" 1326.6 75.1345608744312 116.035804857195
"6635" 1326.8 79.4329216906609 116.421806447302
"6636" 1327 84.0213286475548 116.829506879299
"6637" 1327.2 88.0566631340585 117.095937411194
"6638" 1327.4 90.5637536156139 115.0886382435
"6639" 1327.6 93.7607040928197 111.504059001185
"6640" 1327.8 97.107010581104 108.114738168251
"6641" 1328 100.389744431008 104.369058480395
"6642" 1328.2 103.260422582742 100.589013403358
"6643" 1328.4 105.996705013973 96.3597593536268
"6644" 1328.6 108.11270517327 91.938016822648
"6645" 1328.8 109.362489334036 86.6750600395444
"6646" 1329 110.418992259437 81.6427087822684
"6647" 1329.2 111.283028062976 76.9145800302204
"6648" 1329.4 112.334620509315 71.6399231714467
"6649" 1329.6 113.060475379327 66.5192808243913
"6650" 1329.8 113.8943793289 61.4397555700049
"6651" 1330 114.142977748261 56.3020549031964
"6652" 1330.2 113.334860247545 51.1758346495042
"6653" 1330.4 112.196024428454 46.4512757084568
"6654" 1330.6 109.777341760141 42.2115221224781
"6655" 1330.8 106.470516729318 40.436183801369
"6656" 1331 102.001841254707 38.4091233302157
"6657" 1331.2 97.4480194314672 36.853206162853
"6658" 1331.4 93.3683519463163 35.3775090340648
"6659" 1331.6 89.3761431889857 33.1357995639444
"6660" 1331.8 86.0300820725783 29.6017081949634
"6661" 1332 83.1928296783286 25.9101878550301
"6662" 1332.2 82.0318355998429 21.3737796825444
"6663" 1332.4 80.6393004276767 16.0928837226328
"6664" 1332.6 79.9498286771307 11.5337792343503
"6665" 1332.8 80.4458528818005 6.64702225501071
"6666" 1333 82.7643067569609 5.46391267053901
"6667" 1333.2 85.1325968687117 6.69258299677297
"6668" 1333.4 86.60757577981 6.99975057833146
"6669" 1333.6 86.8133339684137 7.2900165943975
"6670" 1333.8 88.2470700278091 7.57039038985759
"6671" 1334 90.3245974569371 8.65551611605297
"6672" 1334.2 93.7382167873857 9.21857969788726
"6673" 1334.4 97.032557356051 10.5030386875036
"6674" 1334.6 99.9120851039654 12.2062054795812
"6675" 1334.8 103.747336808781 14.4521013639124
"6676" 1335 106.871083103914 16.9275831784635
"6677" 1335.2 110.588995247151 19.9620841952671
"6678" 1335.4 113.6086489869 23.4324113552587
"6679" 1335.6 117.058512952204 27.3496403489628
"6680" 1335.8 118.972106673327 30.6957899351548
"6681" 1336 120.225393431486 34.5594156224779
"6682" 1336.2 122.175524142397 37.472464825483
"6683" 1336.4 121.513346562555 37.7754423030522
"6684" 1336.6 121.534332120978 40.9906165721624
"6685" 1336.8 122.323916472963 45.3265183915487
"6686" 1337 124.806301430206 49.6972468978821
"6687" 1337.2 126.726117371781 53.532944731973
"6688" 1337.4 126.488452139873 57.4932343053853
"6689" 1337.6 126.186996846555 62.4316468541215
"6690" 1337.8 126.478004918406 67.8236262098565
"6691" 1338 126.260263641436 72.5154715180324
"6692" 1338.2 124.833489214803 76.3253448518542
"6693" 1338.4 123.353633742898 81.5298055885648
"6694" 1338.6 121.123875705555 86.2047937195175
"6695" 1338.8 118.553445172297 89.883558051973
"6696" 1339 116.772716680031 93.8925678517447
"6697" 1339.2 116.103842816922 95.2811161245273
"6698" 1339.4 113.573411147457 95.2366186087396
"6699" 1339.6 109.802509979967 97.1125171294608
"6700" 1339.8 107.168238345045 99.688486876948
"6701" 1340 106.559057873097 101.274316103454
"6702" 1340.2 107.001739553677 100.414850025253
"6703" 1340.4 106.482445077677 99.433383465613
"6704" 1340.6 104.150432908869 99.0266239022779
"6705" 1340.8 100.640445551272 99.3353508011193
"6706" 1341 96.5195808269725 100.35932546205
"6707" 1341.2 93.0093498978571 101.734599843544
"6708" 1341.4 89.1845463534725 103.325295834588
"6709" 1341.6 85.6439670458896 105.179140799609
"6710" 1341.8 82.9999488729572 107.508412567413
"6711" 1342 80.5189511856466 107.799217473973
"6712" 1342.2 76.4500056533045 107.722348225881
"6713" 1342.4 72.5442791577447 106.41172754591
"6714" 1342.6 68.5173654640455 104.845308636466
"6715" 1342.8 64.1055179639141 102.785396441454
"6716" 1343 59.4280261130195 101.08716776957
"6717" 1343.2 54.6645471898002 99.0188681535046
"6718" 1343.4 50.061480231845 96.2860789694852
"6719" 1343.6 47.0846265107807 92.70149425262
"6720" 1343.8 45.920795949863 91.0611346431377
"6721" 1344 44.3038555030238 91.2539184747507
"6722" 1344.2 40.9686249101429 92.447574527223
"6723" 1344.4 37.975590467063 94.8733670316553
"6724" 1344.6 35.9434392422273 98.1686653736093
"6725" 1344.8 36.1255295130325 100.156484163233
"6726" 1345 36.8065415057738 100.285675524348
"6727" 1345.2 38.1108539153845 100.447288145946
"6728" 1345.4 38.4815752947286 101.19490451313
"6729" 1345.6 38.6881517785879 103.440139805242
"6730" 1345.8 38.2335639114256 107.164326624891
"6731" 1346 37.6060735249378 109.671190302779
"6732" 1346.2 37.4332813285489 108.220699634288
"6733" 1346.4 37.6732968148766 106.403192064466
"6734" 1346.6 38.0735073948503 105.15828495048
"6735" 1346.8 37.8326890276197 103.227803289935
"6736" 1347 35.5816316190979 100.731042661751
"6737" 1347.2 33.3683793292572 97.643764877698
"6738" 1347.4 31.8124931877033 93.8331919992422
"6739" 1347.6 31.0185718253571 90.792323384973
"6740" 1347.8 28.1211446922208 87.254629767223
"6741" 1348 24.7635593737508 84.820436910973
"6742" 1348.2 20.6203832256624 82.5574062471414
"6743" 1348.4 18.2075235669241 81.9696708442719
"6744" 1348.6 16.0914521127372 82.284981631903
"6745" 1348.8 13.513797465553 82.4876269324472
"6746" 1349 11.5843694659632 83.3097620717002
"6747" 1349.2 9.19564025732491 84.6780497159407
"6748" 1349.4 9.52033295988907 84.3563865281645
"6749" 1349.6 11.043499836694 83.9718004120361
"6750" 1349.8 12.3296772220605 83.5321871532038
"6751" 1350 13.2630282001238 82.1027958199063
"6752" 1350.2 14.1903761295689 79.6381835078318
"6753" 1350.4 15.4991748648993 76.5242384148766
"6754" 1350.6 16.7422071142376 73.1405445798534
"6755" 1350.8 17.9879034624734 69.3276485179846
"6756" 1351 18.8554417280123 65.346894060973
"6757" 1351.2 18.6593632965571 61.0194400943063
"6758" 1351.4 17.5811139422693 56.4404231443026
"6759" 1351.6 17.376880983919 52.5556208586022
"6760" 1351.8 17.6541154103458 48.3872085607002
"6761" 1352 18.8887183567905 45.795457039573
"6762" 1352.2 19.1419490251158 41.2668510747316
"6763" 1352.4 18.2770874835017 36.5025885431537
"6764" 1352.6 15.5918166419 32.215906492173
"6765" 1352.8 15.0816526182253 32.9009757432037
"6766" 1353 15.8196424514835 33.4963773448361
"6767" 1353.2 16.8929245064217 34.4614363150052
"6768" 1353.4 20.2965074603677 34.1769264212782
"6769" 1353.6 24.8803488395134 33.3250870370042
"6770" 1353.8 28.3889529894423 34.4543971482921
"6771" 1354 31.7619957568005 37.0294233543786
"6772" 1354.2 34.5628826664057 40.190101715138
"6773" 1354.4 35.9532359117677 44.4343588866888
"6774" 1354.6 36.0356265209055 48.5033264603923
"6775" 1354.8 35.141541703489 52.4301572870609
"6776" 1355 32.5504905295572 55.984014658693
"6777" 1355.2 30.1111312231633 59.7154634041464
"6778" 1355.4 27.3796921516218 63.4759066106788
"6779" 1355.6 24.2849651378367 66.9246484510648
"6780" 1355.8 20.4027090374143 69.8610467559158
"6781" 1356 16.4477797634748 72.7888421030612
"6782" 1356.2 13.9743879734529 76.3680906526751
"6783" 1356.4 12.7361606796822 80.3269168983355
"6784" 1356.6 13.1874487134036 83.665610532659
"6785" 1356.8 13.0841221427124 86.9471527748546
"6786" 1357 12.8330159322782 90.846985961394
"6787" 1357.2 11.5178078939539 93.294568944731
"6788" 1357.4 11.9929204609071 93.291428050723
"6789" 1357.6 14.2906230798842 95.2887819727703
"6790" 1357.8 17.1045345419454 97.6592291617259
"6791" 1358 20.3105273989497 100.105965977677
"6792" 1358.2 23.8068697899072 101.528736676273
"6793" 1358.4 28.1893668600767 103.021075008827
"6794" 1358.6 31.7975135393571 103.949447849011
"6795" 1358.8 36.0297635187572 104.548434054213
"6796" 1359 40.2984315523182 104.744147374908
"6797" 1359.2 45.0378366563312 105.563553593531
"6798" 1359.4 49.7858741879972 106.402315333533
"6799" 1359.6 53.7640207488031 107.615008284851
"6800" 1359.8 57.8500591992689 108.366241221664
"6801" 1360 62.2049027427987 108.48711405257
"6802" 1360.2 66.8127982067857 107.960569686159
"6803" 1360.4 70.5891765968924 106.72954399348
"6804" 1360.6 74.7634869231832 105.473681342321
"6805" 1360.8 78.158580508195 103.283460780649
"6806" 1361 80.9195253784821 99.944888524473
"6807" 1361.2 83.6830770991318 96.2741714097899
"6808" 1361.4 86.3667080590238 91.879596194098
"6809" 1361.6 88.63707587225 87.3983630596872
"6810" 1361.8 91.1052701525238 82.3581156039397
"6811" 1362 93.4720191783359 77.0144465430155
"6812" 1362.2 95.9831221705759 72.2153749036917
"6813" 1362.4 99.3844764005693 67.9040259503669
"6814" 1362.6 104.067627784187 64.0609053821994
"6815" 1362.8 108.148638496386 61.5894276024873
"6816" 1363 113.109100792445 61.1008980513259
"6817" 1363.2 116.408808918578 62.2086577324537
"6818" 1363.4 119.172415337996 64.2866678391396
"6819" 1363.6 121.247200335208 66.6863826158889
"6820" 1363.8 123.831837477894 70.4029339136639
"6821" 1364 125.171903201078 72.3611143990595
"6822" 1364.2 124.671531036644 73.8034246491017
"6823" 1364.4 125.006977272787 77.747646147853
"6824" 1364.6 124.920388852963 79.0216485956396
"6825" 1364.8 124.280614124482 78.150748484848
"6826" 1365 123.700833644175 78.2466409307002
"6827" 1365.2 123.972283029357 79.4740642376094
"6828" 1365.4 123.456962745776 82.8333407017893
"6829" 1365.6 121.127507222726 84.1284644174681
"6830" 1365.8 118.529256982231 87.4606393521098
"6831" 1366 115.860234915407 91.3488939495967
"6832" 1366.2 113.176949787896 95.7127812083906
"6833" 1366.4 110.196730481564 100.085794647534
"6834" 1366.6 107.06070248342 104.387649967087
"6835" 1366.8 103.55712790661 108.155841391226
"6836" 1367 101.460530290552 108.805772026479
"6837" 1367.2 97.5748138326905 109.333059491047
"6838" 1367.4 95.4667255432143 109.273642861187
"6839" 1367.6 91.2960197681598 109.459593232762
"6840" 1367.8 87.1041536390969 110.088025661
"6841" 1368 82.5420920532727 112.176650486452
"6842" 1368.2 78.6039214049725 114.360303449588
"6843" 1368.4 74.8688739649059 117.051525150022
"6844" 1368.6 71.5021582396395 120.528041482749
"6845" 1368.8 69.2116818919341 120.606816809935
"6846" 1369 66.2786667457572 119.114644106013
"6847" 1369.2 62.2311657626264 117.221416283704
"6848" 1369.4 57.8113597897896 115.536003417081
"6849" 1369.6 52.7396860792946 113.556083579004
"6850" 1369.8 48.0931204763712 111.161832056241
"6851" 1370 45.4506308041905 107.766761569223
"6852" 1370.2 43.58828007925 103.348121965402
"6853" 1370.4 41.1077216447857 98.7048200598691
"6854" 1370.6 38.8939971129447 93.5299789506355
"6855" 1370.8 35.8043425075844 89.4896613897798
"6856" 1371 32.152820286094 85.1853096085835
"6857" 1371.2 27.5092771242634 81.6965560787855
"6858" 1371.4 22.2879334476071 80.057208329863
"6859" 1371.6 21.5292766740759 80.276610245973
"6860" 1371.8 21.1073499123259 80.5889983291917
"6861" 1372 20.8100650719116 80.3665870116165
"6862" 1372.2 17.8836986836193 80.6421330567497
"6863" 1372.4 14.9376645698367 82.483611768973
"6864" 1372.6 11.7559923562321 85.1409389703792
"6865" 1372.8 9.26721456926623 88.6930164550071
"6866" 1373 9.27682488911429 91.013023537273
"6867" 1373.2 10.1892994683714 92.2482025409015
"6868" 1373.4 11.8587693879405 93.5402566538063
"6869" 1373.6 13.5972407987802 95.2312925115499
"6870" 1373.8 15.4380515243312 97.6021623088821
"6871" 1374 17.1858652209072 100.370060876698
"6872" 1374.2 18.9321757466248 103.915479914029
"6873" 1374.4 20.4087365625821 107.375667916985
"6874" 1374.6 21.7703471771203 108.696025368381
"6875" 1374.8 23.5252158652718 109.51858881829
"6876" 1375 27.3867971672559 111.565745761922
"6877" 1375.2 31.1592140792738 114.679869280973
"6878" 1375.4 34.8937179322201 118.170879748055
"6879" 1375.6 37.6239975600771 118.387631839613
"6880" 1375.8 41.3653364190832 118.768424076603
"6881" 1376 45.4439731827033 119.288607755473
"6882" 1376.2 49.6530107964547 119.944058709936
"6883" 1376.4 54.0648606702372 121.342417408053
"6884" 1376.6 58.0218845773571 123.331315251133
"6885" 1376.8 60.7394284222673 125.12848257195
"6886" 1377 59.8755686562432 123.880912860479
"6887" 1377.2 60.927460812119 122.234367491354
"6888" 1377.4 63.7706938468783 120.081263232043
"6889" 1377.6 67.0376086049382 117.093886845081
"6890" 1377.8 71.0615711922403 114.759112269194
"6891" 1378 74.5237114362749 113.091752955398
"6892" 1378.2 78.7202850500963 111.027874433451
"6893" 1378.4 82.3048024039481 108.318511949973
"6894" 1378.6 86.3121445090093 105.778484621712
"6895" 1378.8 90.6958930072772 104.262822092413
"6896" 1379 95.2063649886264 103.090614677165
"6897" 1379.2 100.539119799857 102.556340552819
"6898" 1379.4 106.633617469579 102.288926089751
"6899" 1379.6 111.569598683962 103.252371655043
"6900" 1379.8 110.515986713008 102.341933056009
"6901" 1380 111.675389837677 101.510561369613
"6902" 1380.2 114.029584484564 98.841387762973
"6903" 1380.4 116.643398095705 95.1598632410151
"6904" 1380.6 119.848396029898 91.7832220279525
"6905" 1380.8 122.674046839357 87.1179215623669
"6906" 1381 123.801462478041 82.0777421390466
"6907" 1381.2 124.422770987287 77.120598068083
"6908" 1381.4 124.869246215175 71.9560964827912
"6909" 1381.6 123.978974968481 67.029247556674
"6910" 1381.8 121.330769801949 63.5704300499628
"6911" 1382 118.41686044205 59.9290073868641
"6912" 1382.2 114.994857300395 55.7497442639541
"6913" 1382.4 111.532125655769 52.1468866820612
"6914" 1382.6 107.17461923894 49.5714337172448
"6915" 1382.8 102.978505600867 47.123552661943
"6916" 1383 98.075684494773 45.2255184983393
"6917" 1383.2 93.1457971708877 42.650281159677
"6918" 1383.4 88.1646819619052 39.9788595867614
"6919" 1383.6 82.861050204862 37.633962886672
"6920" 1383.8 78.1609310276678 33.9661305440506
"6921" 1384 72.7468789016264 30.8937028648191
"6922" 1384.2 67.2368406793862 29.0618227622157
"6923" 1384.4 62.5365671646224 28.7485560802281
"6924" 1384.6 57.2467990104562 30.1981132534977
"6925" 1384.8 51.6037294130446 31.819944454223
"6926" 1385 46.7688236993766 34.7942287739827
"6927" 1385.2 42.7361174768819 38.882156520468
"6928" 1385.4 38.5483417273571 42.6026335839085
"6929" 1385.6 35.3617619882663 46.5146012078518
"6930" 1385.8 32.2452725518265 48.3174795482689
"6931" 1386 28.9332799451696 47.8612753769105
"6932" 1386.2 24.8076642958151 46.9544058327393
"6933" 1386.4 22.9009894262183 44.8419746822507
"6934" 1386.6 20.0268387500238 40.4640337526396
"6935" 1386.8 16.4235385480544 35.8971802683675
"6936" 1387 13.6883434399798 32.5652055123503
"6937" 1387.2 15.8266119299772 32.300291844523
"6938" 1387.4 16.7725933670905 29.5977968423396
"6939" 1387.6 17.4122189824217 25.5371094734246
"6940" 1387.8 17.8980105890023 26.6133891535214
"6941" 1388 17.9299906007208 27.1630138787305
"6942" 1388.2 17.6085556510042 26.7969159014436
"6943" 1388.4 18.1635126973863 28.4492569482934
"6944" 1388.6 17.9464253664226 28.6565553828421
"6945" 1388.8 16.7783905224043 29.0342480257749
"6946" 1389 13.9189465799286 29.7307114998873
"6947" 1389.2 11.5167505632977 32.2225904804779
"6948" 1389.4 9.51196589334742 35.0475738945555
"6949" 1389.6 7.6998407548726 39.0515884682616
"6950" 1389.8 5.95996389674489 43.8703582321158
"6951" 1390 3.71851937278572 48.7152044972147
"6952" 1390.2 2.42265537515947 52.8792979060776
"6953" 1390.4 3.16275064192381 56.6703488578063
"6954" 1390.6 4.43235197695288 61.4936185608666
"6955" 1390.8 5.85350627430395 65.0568625717176
"6956" 1391 7.85643213036746 67.5833401161173
"6957" 1391.2 9.5205919165759 70.8725118446605
"6958" 1391.4 10.8820012068929 75.0419364655801
"6959" 1391.6 11.8553390890645 79.3773442021681
"6960" 1391.8 12.1149040821364 83.7380114122977
"6961" 1392 11.6748525943571 88.4604914590883
"6962" 1392.2 10.3566435398956 91.0220113262807
"6963" 1392.4 10.4062903744143 90.5901694639587
"6964" 1392.6 12.2169539223436 91.3151266074324
"6965" 1392.8 15.2900585493336 92.46781173842
"6966" 1393 19.3777206550238 94.4225764347878
"6967" 1393.2 22.8342745108988 96.7912564462646
"6968" 1393.4 25.6860666749322 98.081919591823
"6969" 1393.6 27.7210519027572 97.470450346333
"6970" 1393.8 30.1130931662559 96.5735827728464
"6971" 1394 33.8115340070869 96.7361398872973
"6972" 1394.2 38.1225202570372 96.919998201773
"6973" 1394.4 42.5209444687572 96.218950659173
"6974" 1394.6 46.0094905736 95.3305861805872
"6975" 1394.8 48.6899578589756 93.3939203815124
"6976" 1395 51.9727612667369 91.8111922935806
"6977" 1395.2 55.92152388425 89.786190337723
"6978" 1395.4 59.4747421562785 88.4482047812314
"6979" 1395.6 63.7280855054967 87.3610549432637
"6980" 1395.8 66.7849788598571 85.7638218757063
"6981" 1396 69.1196159633347 84.9473431452763
"6982" 1396.2 72.1856414102571 86.222531996173
"6983" 1396.4 75.9082289886152 88.6188247313923
"6984" 1396.6 79.7793614653201 91.7684046685656
"6985" 1396.8 83.3223160931234 95.336150049973
"6986" 1397 84.9927414246071 99.4050955823151
"6987" 1397.2 85.3008502190147 104.05389498611
"6988" 1397.4 84.7093577786556 109.02576002363
"6989" 1397.6 83.4673139013571 112.54859820239
"6990" 1397.8 80.9579834026037 114.206813354206
"6991" 1398 77.823896824827 116.536503446672
"6992" 1398.2 74.2971843898748 118.379078754126
"6993" 1398.4 72.5321706086648 119.588200722396
"6994" 1398.6 73.7711123572946 119.327554841173
"6995" 1398.8 75.2196037448873 118.385316912431
"6996" 1399 77.065197992299 117.572218746136
"6997" 1399.2 79.9636403283451 117.930152175937
"6998" 1399.4 83.7894688077645 118.771717420566
"6999" 1399.6 87.764159047284 119.131869483753
"7000" 1399.8 88.6927145661071 117.497041813273
"7001" 1400 92.0768363418693 115.284657359729
"7002" 1400.2 95.636569977094 113.754021892841
"7003" 1400.4 100.2326374588 111.269945111036
"7004" 1400.6 104.174181131857 108.49539663086
"7005" 1400.8 108.103842214665 105.537290573704
"7006" 1401 111.808302930142 103.741818545986
"7007" 1401.2 113.220964063283 101.048389285973
"7008" 1401.4 113.654471748589 96.7562937846437
"7009" 1401.6 113.953699358235 92.4388668454608
"7010" 1401.8 114.400055493555 86.9579978935776
"7011" 1402 114.101454606477 81.9629061666795
"7012" 1402.2 112.249486454123 77.5075000747496
"7013" 1402.4 109.867782323545 73.7417262955175
"7014" 1402.6 106.866112055239 69.6501651966494
"7015" 1402.8 103.956535652945 67.0536928166494
"7016" 1403 98.9427934555513 63.8003544443419
"7017" 1403.2 94.6733391683091 61.9427689743095
"7018" 1403.4 89.310625060386 61.5420633810499
"7019" 1403.6 84.7736640675446 61.3101909076917
"7020" 1403.8 79.5948608089 61.0664238802301
"7021" 1404 74.2678323054859 60.9624548093987
"7022" 1404.2 69.5320718463668 61.0400270112351
"7023" 1404.4 65.3079290059515 62.0731343101522
"7024" 1404.6 61.6545192996562 65.0156618367954
"7025" 1404.8 59.4690010643755 68.5484159680555
"7026" 1405 58.5679074455042 72.77356873612
"7027" 1405.2 58.6994015890134 76.4914403545042
"7028" 1405.4 59.2949936152926 81.026236949231
"7029" 1405.6 60.2808155479571 86.014814205773
"7030" 1405.8 60.9429160048571 91.4104608436207
"7031" 1406 61.8698566445172 96.914805257013
"7032" 1406.2 61.276748168 101.81805788433
"7033" 1406.4 59.5498087086648 105.652134544358
"7034" 1406.6 56.3591436109341 109.277209444127
"7035" 1406.8 52.1688507123008 112.379614172494
"7036" 1407 47.7604093588988 113.338358551306
"7037" 1407.2 42.5376360769143 113.997367969659
"7038" 1407.4 37.5659450880586 113.740101292689
"7039" 1407.6 35.8394847219542 112.112461890301
"7040" 1407.8 34.4714613048894 111.046901878312
"7041" 1408 30.4284644662662 108.513247378473
"7042" 1408.2 25.5831853672246 106.738730562142
"7043" 1408.4 21.8306749414457 106.980835673188
"7044" 1408.6 22.2538547476197 107.346457602711
"7045" 1408.8 23.7754957486488 106.782265791806
"7046" 1409 25.3918261921133 106.426570185278
"7047" 1409.2 26.9326365733166 105.762390154257
"7048" 1409.4 26.940086963526 103.788173453181
"7049" 1409.6 26.1852735774517 100.346639994081
"7050" 1409.8 24.7852096116811 96.3948525204096
"7051" 1410 22.6239206305825 92.9609263727758
"7052" 1410.2 19.2741708636786 90.110749385223
"7053" 1410.4 15.7060767224809 87.8920369687565
"7054" 1410.6 11.2934957135446 86.9422416840042
"7055" 1410.8 7.99894787660432 86.3126791832988
"7056" 1411 9.24373450803083 85.861758991794
"7057" 1411.2 7.72213772650608 84.0373518899836
"7058" 1411.4 7.28597670042167 82.8353918978762
"7059" 1411.6 6.92966684682653 80.5481800612281
"7060" 1411.8 4.54320845729048 77.1305512122063
"7061" 1412 3.62296596377018 74.2285229521251
"7062" 1412.2 3.13217313752198 70.9835217386543
"7063" 1412.4 2.11436797831504 67.6017253383414
"7064" 1412.6 3.08436471439123 65.7673455543252
"7065" 1412.8 2.72597623639163 62.5400178846626
"7066" 1413 2.25056360113621 58.6126712195893
"7067" 1413.2 2.24507584487479 54.8861650429612
"7068" 1413.4 3.36463140139203 52.5034132417637
"7069" 1413.6 3.59106794615947 49.1430949174148
"7070" 1413.8 4.95768238165343 46.5032361772322
"7071" 1414 5.90610190067479 42.5330658609377
"7072" 1414.2 7.14173303195509 42.5046290560967
"7073" 1414.4 8.04549779506045 39.5390999103136
"7074" 1414.6 8.81035725900232 37.6567724858762
"7075" 1414.8 10.0642283211384 36.947977404723
"7076" 1415 11.7753612026152 33.0794429514568
"7077" 1415.2 13.0561155174385 29.438586791752
"7078" 1415.4 15.6689159748163 27.762956360473
"7079" 1415.6 17.7739662149772 24.152561516083
"7080" 1415.8 19.5981503414509 22.5172707552542
"7081" 1416 22.3853011618571 21.776789288383
"7082" 1416.2 26.2323194228367 18.7415395707791
"7083" 1416.4 29.7124675372359 14.8140338774881
"7084" 1416.6 32.7215522392983 11.17226152062
"7085" 1416.8 35.250579143787 10.3878242493561
"7086" 1417 38.5807976321071 8.65003467436186
"7087" 1417.2 42.1871123056143 5.64657555225869
"7088" 1417.4 46.5901936820794 4.48486023144519
"7089" 1417.6 50.6113163618935 3.18380463961843
"7090" 1417.8 54.9997405235206 2.8780155454249
"7091" 1418 60.3219671856779 1.68310595494467
"7092" 1418.2 64.596615381169 1.45439277747792
"7093" 1418.4 67.4431846081871 2.94976806100297
"7094" 1418.6 72.7203524410134 3.31960309562922
"7095" 1418.8 77.8334587372062 3.29977743683146
"7096" 1419 81.3459691991407 4.24815147366369
"7097" 1419.2 85.8769992376939 5.83733678834032
"7098" 1419.4 89.6485078427245 6.85075585502399
"7099" 1419.6 91.9331120963471 8.72172616174297
"7100" 1419.8 95.1278353169935 9.26702470203358
"7101" 1420 97.3467570086472 10.489923852523
"7102" 1420.2 100.863678847357 11.9276882983888
"7103" 1420.4 103.784710274857 14.0153840907903
"7104" 1420.6 106.864555061522 16.0693774743322
"7105" 1420.8 108.976430283734 18.2062233505013
"7106" 1421 111.991417618786 21.3218502349444
"7107" 1421.2 114.179687448187 24.226560978913
"7108" 1421.4 116.442513127357 28.4917085310451
"7109" 1421.6 119.562295146831 32.1655831099627
"7110" 1421.8 121.011006279967 35.248586232013
"7111" 1422 122.460862791315 39.5106273155624
"7112" 1422.2 123.743104599898 44.7248096020648
"7113" 1422.4 124.983878951664 49.6639438092997
"7114" 1422.6 125.757016149505 53.691466203594
"7115" 1422.8 125.349711626947 58.589574692023
"7116" 1423 125.703264616024 63.5372314930942
"7117" 1423.2 126.814122049267 66.710042060473
"7118" 1423.4 126.480421812924 68.4506154265503
"7119" 1423.6 124.451730652001 71.582283920072
"7120" 1423.8 122.250871773578 74.0800290467807
"7121" 1424 120.863007354307 77.108913942373
"7122" 1424.2 120.839117131635 80.2953476755194
"7123" 1424.4 119.971841821203 84.6879365163235
"7124" 1424.6 118.783481576347 89.5935265627177
"7125" 1424.8 116.201210531172 93.9433683983099
"7126" 1425 112.519985210429 96.3191003081158
"7127" 1425.2 109.127030403707 98.3064518870935
"7128" 1425.4 106.710434122321 99.9628761343344
"7129" 1425.6 103.575725912564 100.470515859936
"7130" 1425.8 99.1207967622822 100.837425905098
"7131" 1426 94.9816702634341 100.314386517011
"7132" 1426.2 92.1572796896103 101.005662525289
"7133" 1426.4 91.2018056640879 102.446489798281
"7134" 1426.6 90.8480270556164 102.702438357677
"7135" 1426.8 89.5903648632339 101.951819401754
"7136" 1427 86.0887523619341 100.304400084781
"7137" 1427.2 82.3410518560065 98.8312716368171
"7138" 1427.4 77.764347781 97.5802440355444
"7139" 1427.6 73.3774222326771 97.486029180613
"7140" 1427.8 69.6061459650494 98.362039015896
"7141" 1428 67.3089098936786 101.011296823402
"7142" 1428.2 66.2862661771132 103.059072165607
"7143" 1428.4 65.5697311858002 105.70396286353
"7144" 1428.6 63.7102089361729 106.958780361499
"7145" 1428.8 59.9850282214247 106.841329690541
"7146" 1429 55.4204189812418 105.517317709242
"7147" 1429.2 51.1328026652273 102.963709171479
"7148" 1429.4 47.8214573702143 99.133490905723
"7149" 1429.6 45.4996570231799 95.1241595835046
"7150" 1429.8 45.1433815725571 91.784175834133
"7151" 1430 45.4030288105572 87.390944567173
"7152" 1430.2 47.3406463241322 84.323861568298
"7153" 1430.4 49.4037096835083 81.7318424403451
"7154" 1430.6 51.5210359110486 81.0168810947389
"7155" 1430.8 52.061287113705 81.1712643160382
"7156" 1431 51.0858024611212 80.9476087261977
"7157" 1431.2 48.4839055689509 79.6680620319105
"7158" 1431.4 45.0938366404082 78.8432515137485
"7159" 1431.6 41.4365525770201 79.7179310765685
"7160" 1431.8 38.6385349784519 81.9875488879519
"7161" 1432 37.7869043215369 84.6979067537145
"7162" 1432.2 36.7908544851446 88.715145480973
"7163" 1432.4 36.5009881682626 93.0624823442433
"7164" 1432.6 36.0220442765463 97.5308709603649
"7165" 1432.8 35.1296530936905 100.318131429098
"7166" 1433 34.7115274739382 99.9361166583243
"7167" 1433.2 34.2888123545977 98.6540473507451
"7168" 1433.4 33.1242475969425 97.5447347878388
"7169" 1433.6 34.0789261610523 97.1172667740583
"7170" 1433.8 35.9430974812085 95.5414117178513
"7171" 1434 36.9626389524286 93.8227775770587
"7172" 1434.2 36.7129043552882 91.5802184520075
"7173" 1434.4 36.0694742728042 88.4493888961965
"7174" 1434.6 34.7055626049571 83.9333088478063
"7175" 1434.8 32.4349620955706 79.4072296063775
"7176" 1435 30.457398762583 75.083665485973
"7177" 1435.2 27.3376903925336 71.2958704845612
"7178" 1435.4 24.5841099322018 69.181102303672
"7179" 1435.6 22.5318163890143 68.4070222231158
"7180" 1435.8 21.4810346671393 68.077046207072
"7181" 1436 23.1035189250346 67.8219185393278
"7182" 1436.2 25.0215581992926 66.1383993510052
"7183" 1436.4 26.694102309702 62.231127204973
"7184" 1436.6 28.9024468356572 58.336418634973
"7185" 1436.8 30.6542281204217 54.7767387591665
"7186" 1437 32.4565095184115 50.3903664763969
"7187" 1437.2 33.8995512852933 46.9340378002496
"7188" 1437.4 36.5294519788265 46.4734542661464
"7189" 1437.6 40.3407025080408 45.9409124820852
"7190" 1437.8 44.6946786893884 44.899674068473
"7191" 1438 49.6755241118471 44.813990479933
"7192" 1438.2 54.3624009803967 45.480024206874
"7193" 1438.4 59.0456365443286 47.171587400973
"7194" 1438.6 63.2429986131779 49.1397624550579
"7195" 1438.8 67.1928209836967 51.9873088151994
"7196" 1439 70.2401417483857 55.8030034413444
"7197" 1439.2 73.0165125718571 59.2880502572654
"7198" 1439.4 75.2502424870042 62.8535169078259
"7199" 1439.6 78.1742194924143 65.658470746573
"7200" 1439.8 80.8623483874039 67.3634067224496
"7201" 1440 83.6079561552738 69.176690821473
"7202" 1440.2 87.2983354129798 72.0560807108032
"7203" 1440.4 90.7673958620495 76.0947917493384
"7204" 1440.6 93.2198215225996 80.2884123931548
"7205" 1440.8 93.9860817137454 84.9395691731142
"7206" 1441 93.8532034213572 90.3105682686838
"7207" 1441.2 92.8795262788571 95.8639855535388
"7208" 1441.4 93.0846475968772 100.492744196653
"7209" 1441.6 92.8096212532418 104.244047599819
"7210" 1441.8 90.3323868740772 107.830375142533
"7211" 1442 86.9440971225215 110.018667837151
"7212" 1442.2 85.3516109999857 111.293327448202
"7213" 1442.4 84.0028363297321 109.914260600181
"7214" 1442.6 80.7748849334006 109.39661243819
"7215" 1442.8 75.8726321898571 109.85475810814
"7216" 1443 70.9182383297697 110.238278715935
"7217" 1443.2 66.8740007700286 110.781451464716
"7218" 1443.4 63.1109704421572 110.613793533893
"7219" 1443.6 58.0976150217738 109.957535139848
"7220" 1443.8 53.0355605067515 110.569397513198
"7221" 1444 48.4771809722476 112.072726466535
"7222" 1444.2 46.7679207094168 113.722662299092
"7223" 1444.4 46.8926214581517 114.404216391315
"7224" 1444.6 47.5278087081905 113.213944249765
"7225" 1444.8 48.1191091805211 111.457689622514
"7226" 1445 47.4581544833845 109.24506134037
"7227" 1445.2 45.0411660143065 106.433604469049
"7228" 1445.4 42.2710761527078 102.42755448522
"7229" 1445.6 39.2215012332831 98.4711500347137
"7230" 1445.8 35.8783547679234 94.5712855958645
"7231" 1446 31.7869465006013 90.766660576566
"7232" 1446.2 28.1824250718187 87.7478881877642
"7233" 1446.4 25.5617919686797 86.8515483695214
"7234" 1446.6 24.3503586676299 87.4405135853366
"7235" 1446.8 21.3983466037776 88.4850036109275
"7236" 1447 18.1785971203894 90.1306417139407
"7237" 1447.2 16.1057158506169 92.9183958987262
"7238" 1447.4 14.537716296461 95.7053886546613
"7239" 1447.6 13.6222068793571 97.1595817895639
"7240" 1447.8 14.8290857078386 96.2352988186026
"7241" 1448 15.9261189911881 96.8117509025504
"7242" 1448.2 17.3367125155213 98.0043160703163
"7243" 1448.4 18.794150759813 99.9181601323259
"7244" 1448.6 19.8178682755808 103.212685671144
"7245" 1448.8 20.1708811463429 106.619677164202
"7246" 1449 20.9042869819492 106.963904978039
"7247" 1449.2 23.1712815058029 107.756985694298
"7248" 1449.4 26.6155177592728 109.882651937925
"7249" 1449.6 30.4233804644033 112.838371177619
"7250" 1449.8 33.191409238094 116.039600869447
"7251" 1450 34.6593606699601 117.971279856797
"7252" 1450.2 36.1187854289286 117.634902132497
"7253" 1450.4 40.0515625789361 117.850298713394
"7254" 1450.6 43.7176821929935 117.910285566739
"7255" 1450.8 47.0979309015017 118.488550151636
"7256" 1451 51.2946606837208 119.437820616272
"7257" 1451.2 53.3118836800372 120.080531831373
"7258" 1451.4 55.9771625781071 121.102722010447
"7259" 1451.6 59.1339881087909 123.664289371768
"7260" 1451.8 59.9471098363912 124.218954740678
"7261" 1452 60.1486004412387 123.352428671276
"7262" 1452.2 62.9138745842208 121.926387650609
"7263" 1452.4 66.1060364199517 120.372810411446
"7264" 1452.6 69.6366524635078 118.40029408848
"7265" 1452.8 73.5165089423301 117.383358427987
"7266" 1453 77.5796373423842 116.19389337823
"7267" 1453.2 81.2887668701928 115.209834191411
"7268" 1453.4 85.5392988605972 114.664290446693
"7269" 1453.6 89.8027065085572 115.009296714185
"7270" 1453.8 92.339578045289 116.429537600678
"7271" 1454 92.3147935362071 116.094946728073
"7272" 1454.2 93.5104690671971 114.020365296453
"7273" 1454.4 96.1950217794725 111.239543377473
"7274" 1454.6 98.5761538138382 107.621737083441
"7275" 1454.8 101.447885132857 103.93858760396
"7276" 1455 104.261812074682 99.6349346341105
"7277" 1455.2 106.435011960296 95.3551486283632
"7278" 1455.4 107.326923069218 90.3864191584793
"7279" 1455.6 108.635189281288 85.7068188613868
"7280" 1455.8 108.674035280744 80.8168440153601
"7281" 1456 108.322892434683 77.0691201808969
"7282" 1456.2 107.628172679462 72.2753756223414
"7283" 1456.4 105.736038752275 67.8625578617995
"7284" 1456.6 103.389338344266 63.7260658480033
"7285" 1456.8 100.088518403813 60.6203059905846
"7286" 1457 97.705494373268 56.793959795369
"7287" 1457.2 97.6401860096337 53.9693730681857
"7288" 1457.4 98.0490492519241 51.4223071323544
"7289" 1457.6 99.6685378842101 49.2144002293553
"7290" 1457.8 102.262748916192 47.2837650911768
"7291" 1458 105.983519045202 46.0775398156137
"7292" 1458.2 108.728721396483 44.3494992170798
"7293" 1458.4 111.761226159887 43.6968964218553
"7294" 1458.6 113.205036628545 44.6846536995042
"7295" 1458.8 114.884629699357 46.4496091116362
"7296" 1459 117.919417466278 49.2937536877948
"7297" 1459.2 121.100266641684 51.9697623807485
"7298" 1459.4 123.687465906041 55.4988452482587
"7299" 1459.6 126.462536084721 57.8918710911245
"7300" 1459.8 125.068714187842 58.2168780749037
"7301" 1460 124.96759744169 61.3656364116396
"7302" 1460.2 126.124758632377 65.814259089373
"7303" 1460.4 126.950358168236 69.111779011973
"7304" 1460.6 127.162602062605 71.574571625874
"7305" 1460.8 127.183709394094 73.0789154957309
"7306" 1461 125.552236472587 72.770208595393
"7307" 1461.2 123.399531769063 75.278400914473
"7308" 1461.4 121.891171076297 79.3442406186093
"7309" 1461.6 119.782520779812 83.5340028681548
"7310" 1461.8 117.512533060799 87.8337114361835
"7311" 1462 115.324901102922 92.0129476288317
"7312" 1462.2 114.096630523566 95.9158276045776
"7313" 1462.4 111.315989753822 99.3214332378799
"7314" 1462.6 107.573423611623 102.410715616998
"7315" 1462.8 104.814696456923 106.400876324744
"7316" 1463 101.285605609107 109.584292235223
"7317" 1463.2 97.3632494165423 111.323688315714
"7318" 1463.4 92.9768939931071 114.077116764187
"7319" 1463.6 89.2745460293084 115.75012253029
"7320" 1463.8 84.8490081321428 117.744634000937
"7321" 1464 81.6810660351162 119.33318574513
"7322" 1464.2 78.5279780714967 121.344651581961
"7323" 1464.4 76.1849725438042 122.017194759514
"7324" 1464.6 73.5859288248129 121.011646546884
"7325" 1464.8 69.1364091589947 121.23109365476
"7326" 1465 64.7309837449643 122.965398107866
"7327" 1465.2 62.2281698329571 124.56021035522
"7328" 1465.4 61.7429736086945 123.92237246978
"7329" 1465.6 59.7693788173177 122.619608506131
"7330" 1465.8 55.6247188800473 121.293559843269
"7331" 1466 50.9410880243988 120.50029486614
"7332" 1466.2 45.9536232275763 119.600717962795
"7333" 1466.4 40.5059452454361 118.494292191855
"7334" 1466.6 36.0728009376585 117.818755411589
"7335" 1466.8 35.9904655584112 118.65703339277
"7336" 1467 38.2805805131696 118.211477416582
"7337" 1467.2 39.2793485666495 117.308298244111
"7338" 1467.4 40.3754182476954 115.348079084649
"7339" 1467.6 39.4028524136109 111.699739041839
"7340" 1467.8 37.001913324563 108.034045490694
"7341" 1468 34.3020275225655 104.288570443515
"7342" 1468.2 32.262577896028 101.040172601226
"7343" 1468.4 31.3431308728571 98.9887551142703
"7344" 1468.6 28.8015838701264 96.0801392511653
"7345" 1468.8 25.4345128714078 94.5177682491882
"7346" 1469 21.1375519348016 93.18203963101
"7347" 1469.2 17.1611025676534 92.9704752148619
"7348" 1469.4 14.0666618573454 94.10358933782
"7349" 1469.6 12.5483800879143 95.0468288419158
"7350" 1469.8 13.6478299620545 94.265105193223
"7351" 1470 13.2630844008247 93.5759440988561
"7352" 1470.2 11.5389906674967 92.5102219712753
"7353" 1470.4 10.4843109973912 91.5919188565411
"7354" 1470.6 10.0360401571104 92.0130026077782
"7355" 1470.8 11.0789152589475 92.7928584295634
"7356" 1471 12.300963972066 93.1866653202008
"7357" 1471.2 12.7653709939572 93.1413672205259
"7358" 1471.4 13.4424510992033 93.4087686294345
"7359" 1471.6 14.126521707011 93.9779952665884
"7360" 1471.8 14.8061982846372 94.712996678773
"7361" 1472 15.3221945389653 95.2940450924595
"7362" 1472.2 15.1800903073571 95.3572025287297
"7363" 1472.4 15.3715251353741 97.9040172257865
"7364" 1472.6 16.0770534931753 100.918565666973
"7365" 1472.8 17.0867536072974 104.218410788719
"7366" 1473 19.1625669578078 107.217753940987
"7367" 1473.2 21.9164936488016 109.890820224529
"7368" 1473.4 24.5790074949596 111.182452267913
"7369" 1473.6 27.8996385396254 112.016901876607
"7370" 1473.8 31.9564021476855 113.01347655948
"7371" 1474 35.7977037997946 114.98008639991
"7372" 1474.2 37.8737225643393 117.508169552044
"7373" 1474.4 39.4957032714112 120.030707631649
"7374" 1474.6 39.3881382627634 119.763275362442
"7375" 1474.8 40.4484874236299 118.928642266428
"7376" 1475 43.0683978705684 117.90351773586
"7377" 1475.2 46.1369379567165 117.469048595426
"7378" 1475.4 49.715201455404 117.067406774145
"7379" 1475.6 52.9843025089473 116.265420037612
"7380" 1475.8 55.7353137394862 114.772002171876
"7381" 1476 58.1679361487321 112.943478376848
"7382" 1476.2 61.3972986713571 110.260456917515
"7383" 1476.4 64.2929298255745 107.787928463625
"7384" 1476.6 67.3586589059788 104.657135019527
"7385" 1476.8 70.5810551998377 101.395709617324
"7386" 1477 72.8488237306488 98.2139069378063
"7387" 1477.2 73.8136295925171 94.048299749493
"7388" 1477.4 74.3189638144221 89.8987322412068
"7389" 1477.6 74.0742800130276 85.453327053598
"7390" 1477.8 73.8706929741412 81.1116121590866
"7391" 1478 74.5402671103262 77.633294292107
"7392" 1478.2 74.6737508103163 74.0146077254321
"7393" 1478.4 76.27688494407 72.2725342507947
"7394" 1478.6 79.3255623282115 70.020544344973
"7395" 1478.8 83.565929919636 67.6724844667134
"7396" 1479 87.3434762400715 66.8862312576873
"7397" 1479.2 91.4132830525042 65.931100346473
"7398" 1479.4 95.6432713987225 65.6689565004153
"7399" 1479.6 99.5394779335572 66.4448309530873
"7400" 1479.8 103.990468463461 67.5220520547843
"7401" 1480 108.43631503865 69.0836097361522
"7402" 1480.2 112.386773337636 71.3687126961268
"7403" 1480.4 115.046587877516 75.2494798112304
"7404" 1480.6 117.33111168459 79.5682522471574
"7405" 1480.8 118.968289477209 84.2651517287156
"7406" 1481 119.644829062691 88.3964875070639
"7407" 1481.2 118.40270711094 89.0147384478961
"7408" 1481.4 116.557304537841 91.0437712365098
"7409" 1481.6 114.055871945508 95.4131384751939
"7410" 1481.8 111.048794630997 99.5252261281706
"7411" 1482 106.487258050869 102.726597043778
"7412" 1482.2 101.977861299028 105.013761344796
"7413" 1482.4 97.8613022408635 107.049855825062
"7414" 1482.6 93.3714894666466 109.720948676276
"7415" 1482.8 88.7749080911234 112.361590370259
"7416" 1483 84.4584064073815 115.075672997436
"7417" 1483.2 80.4047278049475 117.484372279371
"7418" 1483.4 76.5363554419947 119.585579283936
"7419" 1483.6 72.0038883436572 120.052944312335
"7420" 1483.8 68.6361979333192 119.507993238213
"7421" 1484 63.5564704399887 119.186115424683
"7422" 1484.2 58.6484246516615 118.060927880147
"7423" 1484.4 52.538865168654 118.67397405927
"7424" 1484.6 46.0715382815597 119.443903097188
"7425" 1484.8 43.7139551991466 120.48264340917
"7426" 1485 45.1798725357355 119.199134720757
"7427" 1485.2 44.8633334801429 117.246667690916
"7428" 1485.4 42.6009438880328 114.030751185973
"7429" 1485.6 38.4806076652702 110.700493133364
"7430" 1485.8 34.6319958875238 107.204192553556
"7431" 1486 30.2484019775058 104.025560656824
"7432" 1486.2 26.3860049650913 100.946502395112
"7433" 1486.4 22.9125117121864 98.8936338535461
"7434" 1486.6 18.6102493009355 97.3445057945031
"7435" 1486.8 15.5597011426609 97.9145457235299
"7436" 1487 15.771883687474 98.3760459598042
"7437" 1487.2 17.1370611567275 99.1443095406396
"7438" 1487.4 16.9662842377365 99.9650335688006
"7439" 1487.6 17.9833188213201 100.485820270306
"7440" 1487.8 18.5523379716254 101.372948333473
"7441" 1488 19.0161114879462 103.01352762837
"7442" 1488.2 19.5541476244341 106.145464296558
"7443" 1488.4 20.2078050068117 107.704800296518
"7444" 1488.6 22.305409704011 108.183695114858
"7445" 1488.8 25.3303740002831 108.414677593677
"7446" 1489 29.2956269389143 109.001013261287
"7447" 1489.2 33.0795217769821 110.233410330223
"7448" 1489.4 35.6648908211466 111.769087086552
"7449" 1489.6 37.7070846762372 114.357906705853
"7450" 1489.8 38.4092449927143 117.529034062241
"7451" 1490 37.8442982550879 118.292461140454
"7452" 1490.2 38.4022901559821 117.454849137098
"7453" 1490.4 40.2105477063393 117.403847001062
"7454" 1490.6 42.7622000273988 117.454849137098
"7455" 1490.8 45.8660054349346 117.782836625241
"7456" 1491 49.8830891685777 118.458118428047
"7457" 1491.2 53.7062962102765 118.302367036941
"7458" 1491.4 57.2316538530093 117.248119135103
"7459" 1491.6 60.0745012561409 116.620206073054
"7460" 1491.8 64.0308635139286 115.922466777116
"7461" 1492 68.7712802305572 114.180547669435
"7462" 1492.2 72.1564310959821 112.186173932681
"7463" 1492.4 75.003880986001 110.077355226562
"7464" 1492.6 78.5859458269571 107.54327948223
"7465" 1492.8 82.9938395261807 105.313477004297
"7466" 1493 86.9050433324771 103.011322405253
"7467" 1493.2 89.9584948513571 99.3640986499993
"7468" 1493.4 93.0337972027338 95.4878919423107
"7469" 1493.6 95.1547262852559 90.7956100588717
"7470" 1493.8 95.9667952672718 86.0553445063388
"7471" 1494 95.0865278018572 81.600811159773
"7472" 1494.2 94.6823994394862 76.6289853379407
"7473" 1494.4 93.3501368977321 71.9760126061605
"7474" 1494.6 92.4457097302185 67.0397426374383
"7475" 1494.8 90.8647635762995 62.0963103698576
"7476" 1495 91.5911252115087 58.875383356276
"7477" 1495.2 93.8680404063857 55.7436555012301
"7478" 1495.4 96.9798900210113 53.7938052748234
"7479" 1495.6 101.347681465765 52.4073865594778
"7480" 1495.8 105.766429635475 49.9169751086494
"7481" 1496 108.534727393563 49.7489680722965
"7482" 1496.2 109.907192146897 51.053313609073
"7483" 1496.4 111.09957797259 51.3335057498856
"7484" 1496.6 114.828456018059 51.7116691538864
"7485" 1496.8 118.958800330916 53.3954844295024
"7486" 1497 121.834604798056 55.7500296428565
"7487" 1497.2 124.439900142454 57.6746963051186
"7488" 1497.4 125.681841576585 58.8261493165472
"7489" 1497.6 124.306677199509 57.7817177174275
"7490" 1497.8 124.697026533483 56.7860977478856
"7491" 1498 126.164447567329 54.6457186091158
"7492" 1498.2 125.967533406804 52.4754494276914
"7493" 1498.4 125.464585453945 49.9005601756225
"7494" 1498.6 124.746031798597 46.663977050683
"7495" 1498.8 124.235904459776 43.2941003314526
"7496" 1499 122.724678050767 40.444127464393
"7497" 1499.2 120.81278611222 37.0754095360045
"7498" 1499.4 118.979857918506 32.8858477815076
"7499" 1499.6 116.655316791491 28.6924667047565
"7500" 1499.8 113.700320358684 24.7703894694424
"7501" 1500 111.108617009586 21.0102735493444
"7502" 1500.2 109.174839965602 18.4817923530956
"7503" 1500.4 106.397874263014 17.0636355317444
"7504" 1500.6 102.918601273814 14.5895682782301
"7505" 1500.8 99.2046827930206 11.7160080696557
"7506" 1501 94.9350669130238 8.85919494941742
"7507" 1501.2 90.6966348565286 6.97077646605869
"7508" 1501.4 85.5806926221937 5.79155714875182
"7509" 1501.6 80.8316494854326 4.16322697829373
"7510" 1501.8 76.2135767426678 2.69880514081763
"7511" 1502 71.3269509017286 2.35647412217298
"7512" 1502.2 66.3406795812406 3.05802583416715
"7513" 1502.4 61.0771511060562 3.10340107964287
"7514" 1502.6 55.9849519952471 3.40155425512297
"7515" 1502.8 51.0378780445513 3.3945589047788
"7516" 1503 46.6346821939809 4.21925024746802
"7517" 1503.2 42.0415339499345 5.5370189488905
"7518" 1503.4 37.7805277521286 7.62360380731583
"7519" 1503.6 33.9738962842911 9.10877201152014
"7520" 1503.8 31.0273947897552 11.429758624439
"7521" 1504 30.5602944502871 14.197686411163
"7522" 1504.2 31.0440011940273 16.9681893600142
"7523" 1504.4 31.7248123127172 20.398062454603
"7524" 1504.6 32.9147834725693 22.6781979496396
"7525" 1504.8 33.1592504125637 22.9072707846143
"7526" 1505 32.9585497683685 22.1377579599389
"7527" 1505.2 31.2795856277677 22.6649878270045
"7528" 1505.4 28.3278065010308 24.0834816851309
"7529" 1505.6 25.6101198578172 23.790353619073
"7530" 1505.8 21.4191865602698 22.2971299158759
"7531" 1506 22.161716040246 21.8920438123619
"7532" 1506.2 23.4109077519572 21.2773392798587
"7533" 1506.4 23.6382215603194 19.2350142935201
"7534" 1506.6 25.2941616250759 18.8010696613792
"7535" 1506.8 26.9635708278163 16.8776433265648
"7536" 1507 29.3321895091633 14.5447923769832
"7537" 1507.2 31.0903891465061 13.0127834783453
"7538" 1507.4 33.3722740378271 10.606765109623
"7539" 1507.6 35.3964384000891 9.25104516255029
"7540" 1507.8 36.7148892967628 8.56130825969939
"7541" 1508 39.4830717841571 6.69612364092752
"7542" 1508.2 41.4917763457465 5.55794754434465
"7543" 1508.4 44.0223724881278 4.62159851312894
"7544" 1508.6 46.6507915187777 3.77045959490755
"7545" 1508.8 49.6446549402182 3.10007496211186
"7546" 1509 52.8422861707123 2.43097103999166
"7547" 1509.2 56.3216944900687 1.75079700737682
"7548" 1509.4 59.9798607948208 0.808032411918424
"7549" 1509.6 63.0001704821789 0.829696947438317
"7550" 1509.8 67.023393262974 0.472697011337455
"7551" 1510 69.8572611056096 1.26192236741957
"7552" 1510.2 73.7086909761294 1.53151571945812
"7553" 1510.4 76.6521694250452 2.42412532913811
"7554" 1510.6 79.5149059451349 2.22015932222297
"7555" 1510.8 80.3268805577471 3.00818868955297
"7556" 1511 82.4533914369672 3.76765686070297
"7557" 1511.2 84.3736971496049 4.56442847907389
"7558" 1511.4 86.0714229648277 5.4142021837965
"7559" 1511.6 89.2391660236326 6.67986558103419
"7560" 1511.8 92.2756497480541 7.92157992330631
"7561" 1512 94.9573733767695 9.57627340396266
"7562" 1512.2 98.4567489510971 11.366233280773
"7563" 1512.4 102.224936211629 12.9120166433128
"7564" 1512.6 102.34291912154 13.0866458933287
"7565" 1512.8 101.582120234056 13.2447684434681
"7566" 1513 101.588634501971 13.6475299045472
"7567" 1513.2 102.566222879386 15.961989393373
"7568" 1513.4 104.45153159063 18.9172470477002
"7569" 1513.6 107.304296914168 21.648263905573
"7570" 1513.8 110.860097510357 23.8870931545214
"7571" 1514 113.093063757157 24.9157194111414
"7572" 1514.2 113.17758721974 25.094666659324
"7573" 1514.4 113.303141976994 25.1841872012457
"7574" 1514.6 112.503177688326 25.669550504098
"7575" 1514.8 112.407595048837 28.549687491613
"7576" 1515 114.17124248604 32.3922609528344
"7577" 1515.2 117.071960977054 35.7746472723972
"7578" 1515.4 120.474913414478 38.733052165973
"7579" 1515.6 122.803870458357 40.8713235377377
"7580" 1515.8 123.095311235704 42.8927068971974
"7581" 1516 125.30799407845 45.8974421918183
"7582" 1516.2 125.120939832248 49.0314518557773
"7583" 1516.4 124.933789207576 52.3685891490667
"7584" 1516.6 125.930344416955 56.8347474956121
"7585" 1516.8 127.193451239397 61.3827748431908
"7586" 1517 127.406707859266 65.7166946726699
"7587" 1517.2 125.544447055447 69.907597796443
"7588" 1517.4 122.866854194308 73.3329747030225
"7589" 1517.6 120.59056681793 76.9327067391089
"7590" 1517.8 118.982022082694 81.0330315362689
"7591" 1518 117.69925929479 85.4267265955812
"7592" 1518.2 115.337601239564 89.7353897911578
"7593" 1518.4 114.665272550012 93.908090240973
"7594" 1518.6 115.365998174301 96.5702037766471
"7595" 1518.8 114.589007241634 97.4618162935995
"7596" 1519 112.524894506945 97.5034408189259
"7597" 1519.2 109.05183996 100.019073449616
"7598" 1519.4 105.466942831899 102.703249393226
"7599" 1519.6 102.738908899579 105.50566687164
"7600" 1519.8 99.9212555390608 108.722407653529
"7601" 1520 96.4878592187101 110.30557698902
"7602" 1520.2 92.997392459265 112.042399968657
"7603" 1520.4 88.7301636869725 112.407955948473
"7604" 1520.6 84.0914659157802 113.241823039742
"7605" 1520.8 80.6539410847352 114.595958893083
"7606" 1521 77.4905590416446 115.929421613848
"7607" 1521.2 73.4303253574196 116.786257499248
"7608" 1521.4 69.353195511016 117.884221665232
"7609" 1521.6 66.7061573768929 118.82495197333
"7610" 1521.8 66.594935851321 119.314416065274
"7611" 1522 67.0817185604286 119.367429238437
"7612" 1522.2 67.6220882992532 118.244117729882
"7613" 1522.4 67.6466164407544 116.741041533315
"7614" 1522.6 67.3742432084351 114.319060781415
"7615" 1522.8 65.8769955968511 111.374841486431
"7616" 1523 63.4697841553933 107.925912812997
"7617" 1523.2 61.445381493209 104.20743068164
"7618" 1523.4 59.7365062770767 99.8910592190339
"7619" 1523.6 56.6381175324866 96.3900123689141
"7620" 1523.8 53.3530425755423 93.6147850276767
"7621" 1524 49.4031236124513 91.8858964579612
"7622" 1524.2 45.1604946859708 89.8968354675525
"7623" 1524.4 43.4942028253894 86.7301004678762
"7624" 1524.6 42.2336573634862 83.3169956457794
"7625" 1524.8 41.9037829568956 80.0440690383136
"7626" 1525 43.1382348378088 76.3190837958117
"7627" 1525.2 44.7557844585118 71.5985035903441
"7628" 1525.4 47.1246489661939 67.5485966607485
"7629" 1525.6 49.536713673396 64.0310119421768
"7630" 1525.8 51.9545395599748 60.2074060852671
"7631" 1526 54.9212428031824 57.546133109604
"7632" 1526.2 58.6839850342571 56.420222018533
"7633" 1526.4 62.6263764848805 56.2543875115711
"7634" 1526.6 66.8805094474232 55.3125081131711
"7635" 1526.8 71.4128090430336 53.532944731973
"7636" 1527 76.1881935607928 52.7989914007948
"7637" 1527.2 81.1471987301195 51.3066624734779
"7638" 1527.4 85.9005794460429 50.4765258160873
"7639" 1527.6 89.943515203011 50.2623881763961
"7640" 1527.8 93.5173294712838 51.3152238275877
"7641" 1528 96.8981573942663 51.9632591567912
"7642" 1528.2 100.878515832386 54.5084764976015
"7643" 1528.4 104.330733143004 57.6605721478259
"7644" 1528.6 108.067035078729 61.1739920216873
"7645" 1528.8 111.650841371539 65.2642790307003
"7646" 1529 113.912843192085 70.2133891382448
"7647" 1529.2 115.065312055697 75.9629862868286
"7648" 1529.4 115.257701783431 81.6841715888151
"7649" 1529.6 115.142952206551 85.4284883509832
"7650" 1529.8 116.94267570161 87.6574246272256
"7651" 1530 119.389758939463 88.0148469207903
"7652" 1530.2 120.274906360237 86.604213436033
"7653" 1530.4 122.423397277922 84.3538431119928
"7654" 1530.6 125.014616893444 79.513896484348
"7655" 1530.8 127.013302953206 73.9427912583972
"7656" 1531 127.947800178531 68.8322608118811
"7657" 1531.2 127.573180251094 63.4077391624361
"7658" 1531.4 127.005916575378 57.8952832765342
"7659" 1531.6 125.765471766795 52.6201224108792
"7660" 1531.8 124.729810538161 47.3910830042307
"7661" 1532 123.338438301298 41.9824609827083
"7662" 1532.2 121.034374531387 37.460780699773
"7663" 1532.4 119.005231366417 32.140608793153
"7664" 1532.6 115.548584779386 29.2188355164015
"7665" 1532.8 110.701562898694 26.6806767674634
"7666" 1533 106.028062411177 23.953931379013
"7667" 1533.2 100.804668111448 19.5978375351851
"7668" 1533.4 96.0123088519105 16.4475045199633
"7669" 1533.6 91.0810873215336 13.6847303824436
"7670" 1533.8 85.8223143500171 11.666125840663
"7671" 1534 80.5010409096602 9.67616580433661
"7672" 1534.2 75.222189364051 9.16373584251378
"7673" 1534.4 70.2504746486735 8.29338770289134
"7674" 1534.6 65.4255757724437 5.91139433552105
"7675" 1534.8 64.1452319401905 3.13974329013964
"7676" 1535 65.2570547285495 3.6869165561172
"7677" 1535.2 64.3820827689018 2.79856991044618
"7678" 1535.4 63.8042987425463 2.23156274821622
"7679" 1535.6 64.5446442454923 2.37542135305405
"7680" 1535.8 65.1250911597857 2.77190970297298
"7681" 1536 65.9314188975534 3.19171318123465
"7682" 1536.2 65.8565081561161 2.56210546155333
"7683" 1536.4 65.5470179215357 2.18654427801761
"7684" 1536.6 65.1462618577628 2.62004056376542
"7685" 1536.8 62.5981671471071 2.2417965920563
"7686" 1537 58.37093864731 1.70882572852014
"7687" 1537.2 54.3308442536783 2.01678883649591
"7688" 1537.4 50.6030319420756 1.97658248366229
"7689" 1537.6 46.9028734441807 3.48593960747297
"7690" 1537.8 42.7950720334918 4.85907403920374
"7691" 1538 38.4757932343866 5.93731500153179
"7692" 1538.2 37.7137613195 6.52566691520154
"7693" 1538.4 35.4439186827261 8.18164730246812
"7694" 1538.6 31.779867610561 10.2197520784196
"7695" 1538.8 29.9721934562172 12.445067554663
"7696" 1539 28.1433604986807 15.6473580343847
"7697" 1539.2 25.9151171328232 19.3401764190409
"7698" 1539.4 22.8976633086872 22.3425051613516
"7699" 1539.6 19.903379033916 24.0018897512083
"7700" 1539.8 17.5130593022581 24.861205668468
"7701" 1540 17.6349369211753 26.7971473160942
"7702" 1540.2 17.3221800208571 30.803213560524
"7703" 1540.4 16.3485028783571 35.1385607149105
"7704" 1540.6 15.3667117596696 39.8811797965042
"7705" 1540.8 14.5184086363249 43.6412225359085
"7706" 1541 14.6314808206152 46.9538187497472
"7707" 1541.2 16.0563997356071 49.8569607374621
"7708" 1541.4 18.3485980085759 51.9060925063792
"7709" 1541.6 21.2148387442414 54.7450873641098
"7710" 1541.8 23.7137438374661 56.5664471165274
"7711" 1542 25.7607152558571 57.038182444973
"7712" 1542.2 27.3822500698717 57.3041318004001
"7713" 1542.4 29.2235106318764 57.8121309428576
"7714" 1542.6 28.4559664764006 58.5269206845925
"7715" 1542.8 27.6570674048214 61.2157210420801
"7716" 1543 26.2296848458403 64.8611495089842
"7717" 1543.2 24.4787070182321 67.9190245124105
"7718" 1543.4 22.222038125842 70.8034201080336
"7719" 1543.6 19.3254484387928 73.7340140013195
"7720" 1543.8 17.355326476772 76.5462528532177
"7721" 1544 16.0341107407788 78.6499046585031
"7722" 1544.2 15.464174932463 80.1192945664789
"7723" 1544.4 13.9381110189238 80.5016378522396
"7724" 1544.6 11.7817661629454 79.5511253162671
"7725" 1544.8 10.9493676646513 78.5087180225318
"7726" 1545 10.6078647257009 78.8282654965042
"7727" 1545.2 7.99516439332589 78.7146698298792
"7728" 1545.4 6.09111224655102 77.9848259513811
"7729" 1545.6 6.46866052629591 76.7091101850852
"7730" 1545.8 5.45466269372607 75.0345089700409
"7731" 1546 5.0384234369611 74.6479208637848
"7732" 1546.2 5.75330589098979 74.8452139408709
"7733" 1546.4 6.92892936782106 75.5213183046637
"7734" 1546.6 7.24087668389562 76.2306785593356
"7735" 1546.8 8.51471564072423 77.031019770973
"7736" 1547 10.1169691663571 78.5307064042488
"7737" 1547.2 11.6315780546905 80.4497084046396
"7738" 1547.4 13.1591693049238 81.574846435973
"7739" 1547.6 13.8299246697572 82.3191685182396
"7740" 1547.8 15.0372843264571 82.808170816473
"7741" 1548 16.8220640340276 84.1786951579616
"7742" 1548.2 19.0209358864954 85.2927739077602
"7743" 1548.4 21.0511563112827 86.2540211292921
"7744" 1548.6 23.4501310581231 86.9956730803879
"7745" 1548.8 26.1290350738066 88.2512813142089
"7746" 1549 29.8412059013227 89.6910609617316
"7747" 1549.2 33.3825029976978 89.8707183533906
"7748" 1549.4 36.1488431141158 89.8432679633178
"7749" 1549.6 38.9071800450425 89.8310451274337
"7750" 1549.8 42.5381536461595 90.6262699188102
"7751" 1550 46.0280591497427 91.8731441166477
"7752" 1550.2 48.4133535564913 92.5291100928144
"7753" 1550.4 50.6564483702939 93.487395981935
"7754" 1550.6 53.5875477115138 94.9701412927923
"7755" 1550.8 57.504173316223 96.4713151087901
"7756" 1551 60.818566875815 97.5509722729127
"7757" 1551.2 62.6955348613571 97.5858567108019
"7758" 1551.4 65.4013323941992 97.9958260339598
"7759" 1551.6 68.975151395209 98.3413264157137
"7760" 1551.8 72.2400358632812 98.3779667432514
"7761" 1552 75.2424124697749 100.054170431606
"7762" 1552.2 77.8995034414947 102.697149247273
"7763" 1552.4 78.8848910253031 106.1308085325
"7764" 1552.6 78.6059456817761 109.957096546541
"7765" 1552.8 79.5615228272962 113.869263269656
"7766" 1553 80.0839837330279 116.058849429132
"7767" 1553.2 80.637870369453 114.628295514521
"7768" 1553.4 81.9770850353712 113.356034067508
"7769" 1553.6 85.1861054768501 111.359310237255
"7770" 1553.8 88.5892613697165 108.864176848582
"7771" 1554 91.900919125509 106.364584317176
"7772" 1554.2 95.5071207593024 104.149928896055
"7773" 1554.4 98.0535726639394 101.188072926669
"7774" 1554.6 100.330157125439 97.854372577425
"7775" 1554.8 102.657168102431 94.2639031226767
"7776" 1555 104.568401633455 90.1257899264486
"7777" 1555.2 106.513244612116 85.711295537904
"7778" 1555.4 108.300522369441 81.5324829392467
"7779" 1555.6 111.710442214807 78.211116467683
"7780" 1555.8 115.685616933565 75.5429471569635
"7781" 1556 120.228024260815 74.3884418066552
"7782" 1556.2 123.63448953526 74.4673184015943
"7783" 1556.4 123.536706588039 75.2438217262346
"7784" 1556.6 122.544223220357 74.6636478950906
"7785" 1556.8 123.141411867757 71.6266479743158
"7786" 1557 123.551301585221 67.3849988369244
"7787" 1557.2 122.596152667957 62.9444738272677
"7788" 1557.4 120.786305440633 58.9047281507995
"7789" 1557.6 118.547969443417 55.3556169274383
"7790" 1557.8 115.429094060673 51.5524721768199
"7791" 1558 111.917778171034 47.0112170480906
"7792" 1558.2 107.684982714243 43.6329664716587
"7793" 1558.4 103.782819639629 40.420759212973
"7794" 1558.6 99.232528624476 37.9335443341116
"7795" 1558.8 94.2943387797959 35.9935088589117
"7796" 1559 89.2875252561294 33.5259681999433
"7797" 1559.2 84.0452786667129 31.073458644973
"7798" 1559.4 78.7671690012347 29.8931234967179
"7799" 1559.6 73.8822175955849 30.4140574910423
"7800" 1559.8 68.6224329525354 31.4282241780819
"7801" 1560 63.7828076704821 31.7834315613792
"7802" 1560.2 59.0490185041513 30.8443581408553
"7803" 1560.4 54.8020017496839 29.2340764787452
"7804" 1560.6 50.4970136798477 26.884809805539
"7805" 1560.8 47.3190726933277 22.92129904012
"7806" 1561 44.7798754393571 18.2587330685361
"7807" 1561.2 41.9756852689572 14.6266607408015
"7808" 1561.4 42.0886318174872 13.621269542803
"7809" 1561.6 42.2502429424067 10.6744404912106
"7810" 1561.8 41.546087111539 7.73274556839722
"7811" 1562 41.8829541125286 9.21487045163012
"7812" 1562.2 40.3189916420516 9.48667577458408
"7813" 1562.4 37.0391421564821 9.44284643312682
"7814" 1562.6 34.1122686661272 10.930025920933
"7815" 1562.8 31.1780694144143 13.4916313861158
"7816" 1563 28.2311089289437 17.3034169027711
"7817" 1563.2 25.7339868637101 21.3175955112965
"7818" 1563.4 23.0640392087649 23.9155136711768
"7819" 1563.6 20.4167380678126 25.0925744944086
"7820" 1563.8 17.07731468007 27.2867221937452
"7821" 1564 15.062068835539 30.554164168973
"7822" 1564.2 14.7232110327995 34.9382079182807
"7823" 1564.4 15.3342558549196 38.797963975473
"7824" 1564.6 15.8032436785572 42.0348995425396
"7825" 1564.8 16.4929134208403 45.7639492848494
"7826" 1565 18.6682084222473 49.8707773696323
"7827" 1565.2 20.1500771129876 54.2215743631904
"7828" 1565.4 21.2086019768784 57.4414643252708
"7829" 1565.6 23.0867674903249 59.4043225977149
"7830" 1565.8 25.4323378666218 60.6694254352377
"7831" 1566 28.4750372317455 62.9646936734972
"7832" 1566.2 32.0777268952185 63.9972425763195
"7833" 1566.4 34.729999992063 63.8844691763553
"7834" 1566.6 37.3758721682634 62.7382507166917
"7835" 1566.8 38.88768267207 61.6179998162304
"7836" 1567 41.7061103424454 61.6316475525318
"7837" 1567.2 45.8764438716872 62.7907552325069
"7838" 1567.4 47.9529174213866 64.892511394473
"7839" 1567.6 50.5803443193377 67.5022182210701
"7840" 1567.8 52.8847639735271 69.915387213583
"7841" 1568 54.2114944403159 73.172447672241
"7842" 1568.2 54.5166468643571 75.7560151759519
"7843" 1568.4 54.742129992094 79.0603679206045
"7844" 1568.6 55.8531468578519 81.8030626925309
"7845" 1568.8 56.6609246163796 85.9669690967483
"7846" 1569 57.5010259613692 89.7568627129489
"7847" 1569.2 59.1058335890078 92.8773219889127
"7848" 1569.4 61.498272597246 95.12939391601
"7849" 1569.6 64.0392093180072 96.0712762925605
"7850" 1569.8 63.4796011918966 96.0023502001046
"7851" 1570 61.9777957106 96.8495225228873
"7852" 1570.2 59.3440356445414 99.4204694319335
"7853" 1570.4 56.5938247683571 102.626245578435
"7854" 1570.6 53.8017952913825 106.261054089365
"7855" 1570.8 50.8377262016139 110.183410693176
"7856" 1571 47.5116569433853 110.997266905396
"7857" 1571.2 44.0869207976818 111.056610096155
"7858" 1571.4 40.2981383312702 110.406978864321
"7859" 1571.6 37.5774868374441 108.820872910451
"7860" 1571.8 32.8503297372749 107.04161662885
"7861" 1572 27.9061770114091 105.76081805357
"7862" 1572.2 26.0282785681864 104.992177516814
"7863" 1572.4 26.7074777456376 105.699874561851
"7864" 1572.6 26.6370246841071 107.30310578708
"7865" 1572.8 26.7993042078571 109.287195876358
"7866" 1573 28.3877343697395 109.569018868282
"7867" 1573.2 30.0982150978036 111.867796962277
"7868" 1573.4 31.7903011160794 113.518669133251
"7869" 1573.6 33.9477172290446 113.069245007754
"7870" 1573.8 37.0955536099762 112.485231912163
"7871" 1574 41.0298274733857 112.483995496744
"7872" 1574.2 44.9875932297572 113.163529411053
"7873" 1574.4 48.9626857391928 114.50558551848
"7874" 1574.6 52.2880080715238 116.048426597931
"7875" 1574.8 55.4185793753045 118.43792140992
"7876" 1575 57.3997428187728 120.97547179196
"7877" 1575.2 57.8487864186905 121.490199961015
"7878" 1575.4 57.6919162123988 120.797807326348
"7879" 1575.6 59.4265335698162 119.815351127645
"7880" 1575.8 62.9007965292355 118.104405825405
"7881" 1576 66.6002298635879 117.076613016358
"7882" 1576.2 70.5007413604247 116.557048636784
"7883" 1576.4 74.9271775732267 115.058051127625
"7884" 1576.6 79.8578756520545 113.733523426683
"7885" 1576.8 85.7774106512101 112.707695774694
"7886" 1577 90.4192772737234 110.728477159015
"7887" 1577.2 93.9310975927572 108.753421073623
"7888" 1577.4 98.5268537053571 105.827213134732
"7889" 1577.6 102.669849946695 103.091488489985
"7890" 1577.8 105.75640648842 99.0215180343355
"7891" 1578 107.445736330657 93.8123453219605
"7892" 1578.2 109.331233479545 88.7105634708906
"7893" 1578.4 110.60487607755 83.4484373010866
"7894" 1578.6 111.509215605357 77.4498056387149
"7895" 1578.8 111.993711997914 71.578427772973
"7896" 1579 112.237014681569 66.3618787186093
"7897" 1579.2 113.712201964883 61.2273363364163
"7898" 1579.4 115.948926298684 56.5780155578245
"7899" 1579.6 119.115871339969 53.6476432691477
"7900" 1579.8 121.054465057773 53.300290523666
"7901" 1580 121.298976262602 52.5420460889934
"7902" 1580.2 121.653802529172 49.4801900171034
"7903" 1580.4 120.71063190046 44.7330447842926
"7904" 1580.6 118.956005462223 40.2360616931585
"7905" 1580.8 115.940095721827 35.879529020353
"7906" 1581 112.067850571963 31.3409739810942
"7907" 1581.2 108.464144779506 26.808559953468
"7908" 1581.4 104.144675763903 22.1077608358518
"7909" 1581.6 99.6952662763571 19.5115198705024
"7910" 1581.8 94.6403445218203 17.5649694469203
"7911" 1582 88.8996209588884 17.2756421381292
"7912" 1582.2 82.8783246404203 17.4173804905835
"7913" 1582.4 77.6067048150715 16.7143957303026
"7914" 1582.6 72.1280321793259 16.5900111502855
"7915" 1582.8 66.1968385252966 16.1516105580942
"7916" 1583 60.5331602073884 16.4804724717542
"7917" 1583.2 55.3076340687798 17.8033433626534
"7918" 1583.4 50.5837548770042 19.93535580312
"7919" 1583.6 47.3960180646602 23.0283283160336
"7920" 1583.8 45.9125202785918 25.8871375390036
"7921" 1584 43.9381158451959 27.1159321948117
"7922" 1584.2 40.9384628813677 26.1292286076888
"7923" 1584.4 37.9210886629256 25.1371028456467
"7924" 1584.6 38.050461456553 23.2719960145503
"7925" 1584.8 37.2076632003764 20.752480934473
"7926" 1585 36.7552333263175 18.3288924827452
"7927" 1585.2 37.1681780108037 18.5385470823031
"7928" 1585.4 34.6128314485286 16.5220855782015
"7929" 1585.6 31.7772658189627 13.0255935192207
"7930" 1585.8 33.1805849655354 12.7374791891809
"7931" 1586 35.1080158238572 11.3860886577965
"7932" 1586.2 36.9008800022471 10.279609589743
"7933" 1586.4 39.1998864320581 7.63968876304774
"7934" 1586.6 41.2179186695125 7.03592235420598
"7935" 1586.8 43.5036628990089 5.81696905219618
"7936" 1587 46.1430234388571 4.4124081612457
"7937" 1587.2 48.8415000909286 3.40248156668726
"7938" 1587.4 51.6429835140598 2.69822602732433
"7939" 1587.6 53.1647336011168 2.88176045751143
"7940" 1587.8 56.7763126856307 1.99909174458618
"7941" 1588 60.4019842590238 1.69725863458408
"7942" 1588.2 63.5112191090364 1.38549143214278
"7943" 1588.4 64.5285490782471 1.2985902836794
"7944" 1588.6 64.5861700895125 1.14092171281763
"7945" 1588.8 65.039506257614 1.49511227574362
"7946" 1589 66.5794247964405 1.92084375619519
"7947" 1589.2 68.1802481671509 2.98337497928225
"7948" 1589.4 71.9454677151071 2.42862609504028
"7949" 1589.6 74.7729497700924 2.76045467776709
"7950" 1589.8 78.6562774574445 3.04668202279821
"7951" 1590 81.7350958992714 3.46182950680155
"7952" 1590.2 84.7891543857208 3.69365739787297
"7953" 1590.4 85.4628883877 6.1065220881444
"7954" 1590.6 89.5173594929184 7.74892334157501
"7955" 1590.8 93.1838003858884 8.71539726031672
"7956" 1591 94.8268805638571 9.30680676957501
"7957" 1591.2 96.7289932846602 10.9429296018518
"7958" 1591.4 100.2493588358 12.8446164719833
"7959" 1591.6 103.389455197209 15.1437149789631
"7960" 1591.8 106.936244862622 17.6486366557281
"7961" 1592 110.78195125426 20.6938712424001
"7962" 1592.2 114.226688639959 24.0932333826235
"7963" 1592.4 117.198317958763 28.4512786176462
"7964" 1592.6 120.172599994914 32.6634633807668
"7965" 1592.8 123.174795084071 37.9925276453505
"7966" 1593 125.650716960714 43.4808873751158
"7967" 1593.2 126.252551347238 48.1754710290819
"7968" 1593.4 125.823316564777 54.1653113922633
"7969" 1593.6 125.927751290545 60.235089062848
"7970" 1593.8 125.252343912697 65.822048506513
"7971" 1594 123.408477598271 70.8439970140587
"7972" 1594.2 121.342692379204 75.3101944538199
"7973" 1594.4 120.128137342547 79.3842436858993
"7974" 1594.6 120.936085488228 82.5422417904569
"7975" 1594.8 119.775925462269 84.4691494713259
"7976" 1595 117.233884762325 85.3217770566857
"7977" 1595.2 112.505005562082 86.913307779907
"7978" 1595.4 108.118108546423 88.1758781405114
"7979" 1595.6 103.445055457706 90.0964084040544
"7980" 1595.8 99.3146470297435 93.1542280897343
"7981" 1596 96.5474253497807 96.1059277438083
"7982" 1596.2 94.9975745814312 99.0000610750841
"7983" 1596.4 94.8883759623308 102.423494724065
"7984" 1596.6 95.3203881566311 105.73982362737
"7985" 1596.8 96.026040834094 108.004202135552
"7986" 1597 95.2391127047078 107.753694906272
"7987" 1597.2 92.2312298523318 108.114738168251
"7988" 1597.4 87.7947678680238 108.58897782289
"7989" 1597.6 82.8573207326311 109.581180025178
"7990" 1597.8 77.7850339620494 110.03118507755
"7991" 1598 72.6669874437802 110.360737341165
"7992" 1598.2 67.6918895697286 111.254380362502
"7993" 1598.4 62.579746228195 111.493927495784
"7994" 1598.6 57.9089944738789 112.331755128625
"7995" 1598.8 54.8944917256258 111.49628411654
"7996" 1599 51.7493539330414 108.198937564052
"7997" 1599.2 49.0640548663571 103.966824241093
"7998" 1599.4 46.7165592899188 99.230858619973
"7999" 1599.6 46.2992926098757 95.441932258047
"8000" 1599.8 45.5172735952772 91.145443628653
"8001" 1600 44.69178084075 86.1928580261158
"8002" 1600.2 44.7798754393571 82.288876340473
"8003" 1600.4 46.2065686839466 77.9739492142361
"8004" 1600.6 47.7559407923028 73.3014129773099
"8005" 1600.8 49.5664722718872 68.996235991063
"8006" 1601 51.3252545992309 67.4379366233128
"8007" 1601.2 51.7093717762779 66.2415201879433
"8008" 1601.4 51.2517209567401 64.4933728211645
"8009" 1601.6 49.2150741782551 63.1889075777995
"8010" 1601.8 46.490635278516 62.5041207963281
"8011" 1602 42.947071406416 62.7351483140318
"8012" 1602.2 40.6306611608225 63.9239757814383
"8013" 1602.4 38.5332166455319 65.9216471703322
"8014" 1602.6 36.8949277117911 67.3236423729164
"8015" 1602.8 33.246394117442 69.4988003667277
"8016" 1603 30.6927880267345 70.3549014014541
"8017" 1603.2 27.2242928474137 71.1117975952466
"8018" 1603.4 26.3645917866602 70.8663648930033
"8019" 1603.6 21.7285463833866 70.7574842998847
"8020" 1603.8 17.2547716032995 71.1290383225884
"8021" 1604 15.1541255835571 71.4819873702873
"8022" 1604.2 11.9689428333163 72.7110726122077
"8023" 1604.4 12.8852669244454 72.9912142150318
"8024" 1604.6 12.5083202283371 74.978508354583
"8025" 1604.8 10.721891986804 77.9052575457283
"8026" 1605 10.5713518328572 80.4413863777806
"8027" 1605.2 11.4261543362728 83.9288771178405
"8028" 1605.4 11.8458397998693 86.0125977049608
"8029" 1605.6 11.9930118859909 90.4595360799307
"8030" 1605.8 11.5044590944196 94.687031954973
"8031" 1606 12.7763248618103 96.6323577459261
"8032" 1606.2 16.2250121188206 99.0456224806681
"8033" 1606.4 19.9979890569127 101.394585603306
"8034" 1606.6 23.8398065228756 104.067990498269
"8035" 1606.8 27.8719718598447 106.046598617473
"8036" 1607 32.5855977617374 107.804702979001
"8037" 1607.2 36.8691477045539 109.242175075317
"8038" 1607.4 40.3345356577365 111.47233055637
"8039" 1607.6 43.9425130968072 113.319966871948
"8040" 1607.8 48.4644747312387 115.757746959776
"8041" 1608 52.654656054864 117.509312812877
"8042" 1608.2 56.9620130648653 118.314930612973
"8043" 1608.4 61.4108623330437 117.7685088136
"8044" 1608.6 66.3323505665869 118.009669671
"8045" 1608.8 71.3715106626861 117.992079770986
"8046" 1609 76.6671856048761 119.064292261884
"8047" 1609.2 81.7844151365423 120.267093180158
"8048" 1609.4 83.1807520106376 120.096047337058
"8049" 1609.6 84.2514485601172 118.309737668213
"8050" 1609.8 86.5051865859572 115.354952099773
"8051" 1610 88.8712220422321 111.098901123556
"8052" 1610.2 90.9488636020143 107.170500233387
"8053" 1610.4 93.6426786337896 102.962410479608
"8054" 1610.6 96.1997653347822 99.9270377768605
"8055" 1610.8 98.1943785835279 97.1505142862413
"8056" 1611 98.6875104338697 93.203797107898
"8057" 1611.2 98.2422403867802 88.4255389462807
"8058" 1611.4 96.8648094667641 84.5668279808334
"8059" 1611.6 94.0581880829361 81.0897160702361
"8060" 1611.8 91.6137459936071 77.545121302213
"8061" 1612 88.1056723277649 73.9379405377108
"8062" 1612.2 85.0029418518143 71.5116613403444
"8063" 1612.4 83.7042735166193 69.6613236516234
"8064" 1612.6 84.4044781510134 66.7019280842855
"8065" 1612.8 86.1842411855839 63.5721918053647
"8066" 1613 88.3736183936641 60.3840327445472
"8067" 1613.2 91.9429415989286 58.4959162240301
"8068" 1613.4 95.8373002400364 56.8373232608598
"8069" 1613.6 100.76034984448 56.1704837669628
"8070" 1613.8 105.61673581094 55.9617807884099
"8071" 1614 108.817284681975 57.8476708928553
"8072" 1614.2 110.967233506619 60.003958906206
"8073" 1614.4 112.240721766261 60.7556318428768
"8074" 1614.6 116.40209634031 61.8343078412371
"8075" 1614.8 118.681025237493 61.8832503229924
"8076" 1615 120.14047868712 61.5646100682513
"8077" 1615.2 122.547932466614 59.5382144222873
"8078" 1615.4 126.016077717043 56.2406944996873
"8079" 1615.6 125.782024278217 53.592663596713
"8080" 1615.8 124.570258486569 50.7200996536396
"8081" 1616 123.125667301198 47.0210472470262
"8082" 1616.2 120.949247329786 42.606565043075
"8083" 1616.4 119.537995042888 37.8607997258167
"8084" 1616.6 117.867976463977 33.048075889963
"8085" 1616.8 115.971253390387 28.705475834413
"8086" 1617 112.177614435852 25.3856416739334
"8087" 1617.2 107.575166544751 22.2611887492154
"8088" 1617.4 103.332848455328 19.2645510099147
"8089" 1617.6 98.3554865282771 16.398196753213
"8090" 1617.8 93.9193399819798 12.8675332069069
"8091" 1618 89.8298622747333 8.44127141343169
"8092" 1618.2 85.6596184108854 6.32001370526542
"8093" 1618.4 80.5595297819184 6.25065279985052
"8094" 1618.6 75.5558625594971 8.21151933907297
"8095" 1618.8 70.2107327244898 10.6023934979628
"8096" 1619 66.2850910073159 12.5434792114163
"8097" 1619.2 61.470910001718 14.9244711516328
"8098" 1619.4 57.9111928601045 18.2332194436677
"8099" 1619.6 55.2729009556193 21.7526269701671
"8100" 1619.8 51.1963094572056 24.582277694973
"8101" 1620 46.4744879980061 26.1222067926857
"8102" 1620.2 41.1461524951819 26.4238993418183
"8103" 1620.4 37.132084065539 25.2943405749427
"8104" 1620.6 36.3352736801048 24.0411437316646
"8105" 1620.8 36.0564844966484 22.7433198297205
"8106" 1621 34.7147266251218 18.6943947391494
"8107" 1621.2 32.4216655537802 14.7493868597518
"8108" 1621.4 32.5053939040098 14.6541872524993
"8109" 1621.6 34.6003371453466 14.3221121007414
"8110" 1621.8 35.4283414924767 10.7278397456034
"8111" 1622 37.7809684546542 9.71040371645812
"8112" 1622.2 40.9874521449329 6.91052931473055
"8113" 1622.4 44.2181386263764 5.9750578409922
"8114" 1622.6 47.9742854491745 5.09500350065567
"8115" 1622.8 51.5268852856218 3.04683030791415
"8116" 1623 54.4750528893377 3.56471607531277
"8117" 1623.2 59.5797680053571 3.05064864964944
"8118" 1623.4 63.575450501246 1.59989092033408
"8119" 1623.6 64.9999040986071 2.22015932222297
"8120" 1623.8 68.9270685733571 2.52371749017885
"8121" 1624 73.1667370452714 2.49371623368726
"8122" 1624.2 75.9662418519782 4.47464895848876
"8123" 1624.4 80.4879943183877 5.60683362807501
"8124" 1624.6 85.1995319034429 6.71483847431583
"8125" 1624.8 90.0428132843159 7.34384251229256
"8126" 1625 90.7661344179782 8.33655998263613
"8127" 1625.2 94.2707804226767 10.9133228408802
"8128" 1625.4 99.2455679672437 13.2220418385606
"8129" 1625.6 102.912295555177 14.984417542303
"8130" 1625.8 105.877643472425 19.1057376507497
"8131" 1626 109.322985861397 23.615091733423
"8132" 1626.2 112.114617583755 27.9616659813913
"8133" 1626.4 114.141824456625 32.3944474279936
"8134" 1626.6 117.202174105862 36.6070297320522
"8135" 1626.8 120.642689036181 39.9701948882083
"8136" 1627 123.143820965842 42.5688716716843
"8137" 1627.2 122.132887332789 45.0657116443519
"8138" 1627.4 120.689795315273 50.1411318650467
"8139" 1627.6 119.732730471388 55.2733926241917
"8140" 1627.8 118.617380091199 59.2734623800324
"8141" 1628 118.625172721795 59.7523074796917
"8142" 1628.2 119.00129477926 59.0567303274891
"8143" 1628.4 119.771860775906 58.7803316547794
"8144" 1628.6 121.534637417283 59.9564516678134
"8145" 1628.8 124.374236926646 62.0700959852518
"8146" 1629 126.364566804716 62.4806910550895
"8147" 1629.2 125.986643053196 62.9263117454246
"8148" 1629.4 124.870341259759 64.9815141848183
"8149" 1629.6 125.070484867633 69.2177574764628
"8150" 1629.8 125.62117682944 73.6904037604163
"8151" 1630 124.557814045663 75.8109426985342
"8152" 1630.2 122.035314633877 77.973539244913
"8153" 1630.4 119.646101843269 81.5901198029141
"8154" 1630.6 116.662819874751 84.6591408994881
"8155" 1630.8 112.958674911995 87.2984987373796
"8156" 1631 108.750463701607 88.6399067926889
"8157" 1631.2 104.874781006805 90.5729662356281
"8158" 1631.4 100.080100575536 91.1957039154372
"8159" 1631.6 94.8268805638571 91.0969095680114
"8160" 1631.8 89.6534875537066 89.8084793325513
"8161" 1632 84.7232819363339 88.0267783848799
"8162" 1632.2 80.4385878808231 86.0198301183252
"8163" 1632.4 77.5253867240495 82.3509348836213
"8164" 1632.6 75.7389138622871 77.759330273563
"8165" 1632.8 74.5146257198225 72.5694575774185
"8166" 1633 74.5271301191533 67.7555633416429
"8167" 1633.2 76.0300915297334 63.1373217732403
"8168" 1633.4 77.9560516140014 58.392592316271
"8169" 1633.6 81.5848714258571 54.5652921638287
"8170" 1633.8 85.9568727127689 51.0128391866788
"8171" 1634 90.2218513356143 46.9193586554873
"8172" 1634.2 94.6210173965857 44.3859434618587
"8173" 1634.4 99.2130642629286 40.7508821298587
"8174" 1634.6 103.782819639629 37.0516472364002
"8175" 1634.8 108.308564075396 34.5974209184057
"8176" 1635 111.292842907024 34.3623236596396
"8177" 1635.2 113.867236440255 36.5061796808811
"8178" 1635.4 117.575157966592 40.2657657086566
"8179" 1635.6 121.731527365417 44.276520697273
"8180" 1635.8 124.558456339387 47.5649923070336
"8181" 1636 123.95432869907 51.955725871356
"8182" 1636.2 124.057479779326 57.070638349723
"8183" 1636.4 124.650098976978 62.3500183086888
"8184" 1636.6 126.368118907266 67.7742023313669
"8185" 1636.8 126.997173352057 71.527796561563
"8186" 1637 125.547812386153 75.302979172439
"8187" 1637.2 124.881048362357 80.445774355579
"8188" 1637.4 124.157930804527 83.792233848493
"8189" 1637.6 121.751000908267 87.476628155713
"8190" 1637.8 119.355077797096 92.1738160262882
"8191" 1638 117.036968645936 96.6234537246888
"8192" 1638.2 114.725300712403 100.624987255825
"8193" 1638.4 113.124798419579 104.092031909195
"8194" 1638.6 111.08096626476 106.438598506012
"8195" 1638.8 109.816023053329 108.342282471762
"8196" 1639 108.326132798765 107.46263772101
"8197" 1639.2 105.344939912839 108.981707304865
"8198" 1639.4 101.830482974734 111.868042427102
"8199" 1639.6 98.3864630476013 115.212749949659
"8200" 1639.8 95.0169235723933 116.452039887322
"8201" 1640 91.0846756426825 116.944743983527
"8202" 1640.2 86.7129043763571 117.935076320343
"8203" 1640.4 82.5345071574312 119.141955148825
"8204" 1640.6 78.9054105299141 120.725705917694
"8205" 1640.8 76.1988994428703 120.272534131052
"8206" 1641 72.1059928656274 120.578072079324
"8207" 1641.2 67.6334689411786 121.796985536866
"8208" 1641.4 64.5590789619394 122.470929757922
"8209" 1641.6 63.4306611039447 121.240830426185
"8210" 1641.8 59.5339479045336 119.145419940399
"8211" 1642 56.2614763037172 116.564908228853
"8212" 1642.2 53.8575423371264 112.747494644319
"8213" 1642.4 51.5929478282476 108.508801364124
"8214" 1642.6 50.7387795514571 104.132627548787
"8215" 1642.8 50.6479030181571 99.776117819773
"8216" 1643 51.2747133927093 95.8353310075363
"8217" 1643.2 53.3927452484429 92.9103029978015
"8218" 1643.4 53.9166512197896 91.8993328929324
"8219" 1643.6 53.0902098505947 91.976963908348
"8220" 1643.8 50.3882557801571 91.4002033892318
"8221" 1644 48.1378741698328 91.9306548735217
"8222" 1644.2 48.0625583769286 92.6047959878951
"8223" 1644.4 49.2987360237802 92.779623398896
"8224" 1644.6 50.9954034996996 92.4551327516168
"8225" 1644.8 53.816651945695 91.0782862214189
"8226" 1645 56.6803738476905 88.7920779959359
"8227" 1645.2 59.9513321562882 86.1410564835592
"8228" 1645.4 63.6861455193789 84.2489307621143
"8229" 1645.6 67.4716774761466 81.7087697482046
"8230" 1645.8 71.0015970157449 79.1611869072179
"8231" 1646 74.3523976113672 76.960915016713
"8232" 1646.2 77.9092402129196 75.6557008071917
"8233" 1646.4 82.6819452755255 75.2186306344383
"8234" 1646.6 87.3580884222966 75.5242789807609
"8235" 1646.8 92.4842712012086 76.1171129085076
"8236" 1647 97.8686479570272 77.147861028073
"8237" 1647.2 102.394299315367 79.122478273063
"8238" 1647.4 106.514980466275 81.044954113524
"8239" 1647.6 111.261370514539 82.3498541009124
"8240" 1647.8 116.083292434008 82.9903020101186
"8241" 1648 120.82215109774 81.6512132706789
"8242" 1648.2 124.726558255747 78.904374593143
"8243" 1648.4 126.424094805329 74.8314367404873
"8244" 1648.6 127.117039625522 69.9487002063031
"8245" 1648.8 126.858949381239 63.9722910362671
"8246" 1649 126.163859963961 58.340274782072
"8247" 1649.2 125.710244380486 53.1895403204246
"8248" 1649.4 123.977927534531 47.7656715705273
"8249" 1649.6 121.800687947903 42.3405751545487
"8250" 1649.8 118.849443023617 37.667200253983
"8251" 1650 115.614414897425 34.0606623054584
"8252" 1650.2 111.823388763337 29.897256656833
"8253" 1650.4 108.133801511357 25.64759503912
"8254" 1650.6 104.062903744143 21.1578485611464
"8255" 1650.8 99.267233948367 16.7980020844383
"8256" 1651 93.8309479438143 13.1986009318015
"8257" 1651.2 88.6993317894057 10.2084082670506
"8258" 1651.4 82.8543966231937 7.85500370843451
"8259" 1651.6 77.2042696022212 5.77675929225452
"8260" 1651.8 71.8536638702429 2.99817372465869
"8261" 1652 66.5978059722698 2.24127141560404
"8262" 1652.2 61.6694289496456 4.22618389657874
"8263" 1652.4 56.6492834017164 6.5821698994487
"8264" 1652.6 52.1326131336299 8.96016887530631
"8265" 1652.8 46.7394006886384 10.2570527359417
"8266" 1653 42.1138068924705 11.2064297744987
"8267" 1653.2 36.8094920425693 11.9382440141851
"8268" 1653.4 31.4570327272628 13.1908675032843
"8269" 1653.6 26.8252689316572 15.136311176533
"8270" 1653.8 24.8232389301937 18.5167684188095
"8271" 1654 22.9389607134748 23.5093236673553
"8272" 1654.2 20.7979123659026 27.9222853474275
"8273" 1654.4 18.2997912124178 32.4189034237003
"8274" 1654.6 14.7791644251513 36.1938549120024
"8275" 1654.8 12.2851574424396 41.4968230240658
"8276" 1655 11.1787897133361 46.9843680767309
"8277" 1655.2 12.0939571035202 51.0042064140599
"8278" 1655.4 13.7276885697946 55.0624292433167
"8279" 1655.6 14.8165841741571 59.439919396473
"8280" 1655.8 14.1522084579551 63.9174958641482
"8281" 1656 13.5419036098726 68.4225092822307
"8282" 1656.2 12.627362842455 71.9636652510925
"8283" 1656.4 12.0833220297474 76.3945673948998
"8284" 1656.6 13.2106069963912 80.6778832501548
"8285" 1656.8 15.2150989237167 83.9189650397145
"8286" 1657 18.1011217348571 86.4984762416645
"8287" 1657.2 21.2540852457392 88.7807866366471
"8288" 1657.4 24.5855876700813 90.3312257036971
"8289" 1657.6 26.1540044545924 90.1630606669965
"8290" 1657.8 26.5898160953799 89.5117904157457
"8291" 1658 26.1826420176071 89.5636355622944
"8292" 1658.2 26.2627546938888 91.7323121200109
"8293" 1658.4 26.9093720587484 94.9353901826251
"8294" 1658.6 26.0456670975605 97.4353319571933
"8295" 1658.8 24.1866038754821 100.069302826015
"8296" 1659 21.7424074869462 102.053188528918
"8297" 1659.2 19.8763842458339 101.907338579124
"8298" 1659.4 18.2604507218117 102.210057772869
"8299" 1659.6 18.3008503794725 101.507765168588
"8300" 1659.8 19.9496971793137 100.410560201321
"8301" 1660 21.4927637812321 101.308036523973
"8302" 1660.2 23.7387123899322 102.482940275923
"8303" 1660.4 25.4088249201466 102.96157946071
"8304" 1660.6 27.6720074244683 104.21704724601
"8305" 1660.8 30.8695150776164 105.683573312492
"8306" 1661 34.2763332646384 107.653165902598
"8307" 1661.2 38.429807118705 109.870750872799
"8308" 1661.4 41.2802015957428 112.912413439444
"8309" 1661.6 43.8278355666905 115.767142090098
"8310" 1661.8 47.2639395638815 118.343428480558
"8311" 1662 48.5118936513698 119.798863878251
"8312" 1662.2 48.4600928127485 121.72985624319
"8313" 1662.4 47.1478582499172 121.041226611973
"8314" 1662.6 46.4844426966169 120.899600845791
"8315" 1662.8 46.9055416829837 120.825375293636
"8316" 1663 47.6154132641011 121.112471280936
"8317" 1663.2 48.6592101597387 121.282083589328
"8318" 1663.4 51.4836425654697 122.297270125798
"8319" 1663.6 54.9251162997474 123.672529719022
"8320" 1663.8 58.0305394852905 124.66763303604
"8321" 1664 60.8479231129059 124.437222499229
"8322" 1664.2 64.9396288469286 124.129174121044
"8323" 1664.4 69.7194403169089 124.412164029456
"8324" 1664.6 74.4652585619066 124.422347238676
"8325" 1664.8 79.3727644796381 123.413060370333
"8326" 1665 84.6244374620093 122.288662255408
"8327" 1665.2 89.1936303972487 120.670525434828
"8328" 1665.4 94.5772197580879 119.423424590588
"8329" 1665.6 98.7169525760357 117.23461264058
"8330" 1665.8 101.523879446418 114.225486614473
"8331" 1666 103.499731599003 109.946056832071
"8332" 1666.2 105.324890482084 105.482624584285
"8333" 1666.4 106.858372173344 101.041371793054
"8334" 1666.6 109.215665003024 96.8748003492322
"8335" 1666.8 112.740248980816 94.2181395898788
"8336" 1667 116.858240446627 93.388795764973
"8337" 1667.2 118.646837874708 93.8625850549317
"8338" 1667.4 117.763501910378 95.195619328375
"8339" 1667.6 117.123062203799 96.816139306573
"8340" 1667.8 116.325253084389 97.9242467126181
"8341" 1668 115.424863468744 100.520719092618
"8342" 1668.2 114.129729396283 102.914002773825
"8343" 1668.4 113.436597025896 103.729746339935
"8344" 1668.6 113.254045044717 103.213847250893
"8345" 1668.8 111.74752197448 105.152949733261
"8346" 1669 110.221228648436 107.932457503999
"8347" 1669.2 109.083563776673 109.654328661262
"8348" 1669.4 109.052682970513 109.913487840544
"8349" 1669.6 109.25893954269 109.01090458464
"8350" 1669.8 109.081513930057 107.398618878202
"8351" 1670 108.02561516219 106.084463839681
"8352" 1670.2 105.816209498098 106.15478496664
"8353" 1670.4 102.472808440752 108.081071383644
"8354" 1670.6 99.6771513527758 109.805445260613
"8355" 1670.8 96.2836987694711 111.486865588353
"8356" 1671 91.4670781708761 112.709508278682
"8357" 1671.2 87.1554017819628 112.763599524466
"8358" 1671.4 83.6282951889171 111.481015308813
"8359" 1671.6 78.9702237391972 110.130849671213
"8360" 1671.8 74.5042912455972 108.920893542133
"8361" 1672 68.3428622878571 107.274929781858
"8362" 1672.2 64.6325032568372 106.947574533333
"8363" 1672.4 60.6369031886429 107.315160837416
"8364" 1672.6 57.1353259160282 108.972754661512
"8365" 1672.8 54.7216315259361 112.001403036341
"8366" 1673 53.1988482112201 115.529947224562
"8367" 1673.2 52.2940665070772 117.125746262933
"8368" 1673.4 51.9023904269599 116.51696241011
"8369" 1673.6 49.9041991436 115.660964915987
"8370" 1673.8 45.8522541004119 115.588634613973
"8371" 1674 41.3191486814429 115.855700344487
"8372" 1674.2 36.5679814375266 115.020931330888
"8373" 1674.4 32.1130847978495 114.306376715542
"8374" 1674.6 28.3057639945649 112.897745056518
"8375" 1674.8 26.9502030896818 111.061668159233
"8376" 1675 24.7040113802758 109.049147201089
"8377" 1675.2 20.5461332260238 107.611694468751
"8378" 1675.4 20.5482187460078 106.851348641274
"8379" 1675.6 21.258793683066 104.969391247163
"8380" 1675.8 21.6781040794098 101.454942198105
"8381" 1676 21.4283156275143 97.4838036328587
"8382" 1676.2 20.3934359217714 92.5875985734301
"8383" 1676.4 18.3322077766772 88.252973397333
"8384" 1676.6 15.1081228663897 85.1887408735708
"8385" 1676.8 11.4314333087321 83.2828384234417
"8386" 1677 7.89309057288715 81.747511849243
"8387" 1677.2 5.9069746645 81.3940206809373
"8388" 1677.4 7.16236266497783 78.7455868770764
"8389" 1677.6 6.07347397682905 74.5016472389954
"8390" 1677.8 4.26220617471584 69.4786718482773
"8391" 1678 3.03029292050931 64.6272196512991
"8392" 1678.2 1.88994432186277 60.90079978331
"8393" 1678.4 3.11097041687438 60.0554624175937
"8394" 1678.6 4.42369293088524 55.9470805684336
"8395" 1678.8 4.84140937608442 51.2551303258821
"8396" 1679 4.72137290352788 46.5715489668144
"8397" 1679.2 6.88476256960456 44.8133480537771
"8398" 1679.4 9.53481272747293 40.5314509302256
"8399" 1679.6 11.473835377841 35.3534502132956
"8400" 1679.8 12.5208000471959 31.2451608507472
"8401" 1680 14.4493305550479 30.6036845184884
"8402" 1680.2 17.1274445923571 27.1097812773792
"8403" 1680.4 19.9541196782128 22.505099790973
"8404" 1680.6 21.5982454716696 20.0506219942542
"8405" 1680.8 23.5221851396714 19.7380020831444
"8406" 1681 27.0200043601571 16.4170553420782
"8407" 1681.2 30.3410548137009 11.9488167710355
"8408" 1681.4 33.5260222951857 10.1236357846301
"8409" 1681.6 37.6655411181572 7.64956853111583
"8410" 1681.8 41.5649037424232 5.64027683219939
"8411" 1682 46.211541459996 3.93310985069519
"8412" 1682.2 51.1105471876844 2.59959835411843
"8413" 1682.4 55.0168496316807 2.29461698606121
"8414" 1682.6 60.585310945248 1.2576942195457
"8415" 1682.8 65.5029706222321 1.03957578694172
"8416" 1683 69.8520618587321 2.49603451259797
"8417" 1683.2 74.5666065827172 2.43956123833297
"8418" 1683.4 79.281750492636 3.37983376502105
"8419" 1683.6 83.3947654083865 4.33742981444356
"8420" 1683.8 88.4714243064481 5.87587441179116
"8421" 1684 93.2940620920007 7.73605640176505
"8422" 1684.2 98.4063988011304 10.4997610030348
"8423" 1684.4 103.104063586671 13.9070669669158
"8424" 1684.6 107.380824521157 17.234260859573
"8425" 1684.8 111.440485454122 21.1495884749436
"8426" 1685 114.876761601236 25.3572853599124
"8427" 1685.2 118.299674161262 29.9624417792151
"8428" 1685.4 119.798835512681 33.4064654452377
"8429" 1685.6 122.491233988112 38.083934070973
"8430" 1685.8 124.076141924557 41.756644252483
"8431" 1686 125.136877258622 47.0226720732965
"8432" 1686.2 126.981594517777 52.248989140063
"8433" 1686.4 127.542432551857 57.1436641354105
"8434" 1686.6 128.48431615501 62.978275379626
"8435" 1686.8 127.692541111326 66.5437055486292
"8436" 1687 125.553076507769 70.8414878180612
"8437" 1687.2 123.996705294318 75.3420273416066
"8438" 1687.4 121.698441623308 79.6223506215076
"8439" 1687.6 120.30542815801 83.2585792905546
"8440" 1687.8 119.249112395842 86.6232453109008
"8441" 1688 115.54058061641 89.8548601993519
"8442" 1688.2 111.679329313012 92.1979998113868
"8443" 1688.4 106.830928763536 93.7550838328658
"8444" 1688.6 103.507212289245 94.3868148360355
"8445" 1688.8 101.427912268396 93.1890671203576
"8446" 1689 98.1950822345793 91.3885503759359
"8447" 1689.2 94.3975774601185 89.2373904937684
"8448" 1689.4 89.8376245853916 87.8869603252833
"8449" 1689.6 85.7268283488965 85.9407126344786
"8450" 1689.8 82.4417073112572 83.3837221940396
"8451" 1690 79.6456311170446 79.903367341348
"8452" 1690.2 78.4389908438004 75.5855609202513
"8453" 1690.4 78.5271108677082 71.4126954933985
"8454" 1690.6 78.6449336460756 66.8064644571089
"8455" 1690.8 79.9212744795286 62.6799460020873
"8456" 1691 82.3365137807216 59.0716813743561
"8457" 1691.2 84.6571536716095 54.1770211330312
"8458" 1691.4 86.9939788136096 49.6319340445458
"8459" 1691.6 87.3659565204178 45.7356594938518
"8460" 1691.8 86.4265287462101 42.5437572177965
"8461" 1692 84.1535244589286 40.005323632173
"8462" 1692.2 81.8264876056627 37.8423178911674
"8463" 1692.4 78.2270502521889 35.7762282453842
"8464" 1692.6 73.9829098852543 34.5058980669449
"8465" 1692.8 70.2677471003379 34.4026854899057
"8466" 1693 65.7801440487972 34.804589455033
"8467" 1693.2 60.6249806113877 34.8489414424219
"8468" 1693.4 55.5423819926938 36.529906790072
"8469" 1693.6 50.7894107628671 38.192985910933
"8470" 1693.8 46.4875553508187 40.2559830811653
"8471" 1694 41.4426447627101 42.8797712905024
"8472" 1694.2 35.9819337643887 44.8730260624677
"8473" 1694.4 30.792628796136 46.5436904744634
"8474" 1694.6 25.3970830803086 47.1362955433807
"8475" 1694.8 22.1674288507631 48.4839627970027
"8476" 1695 20.6931826326581 51.1784736611768
"8477" 1695.2 19.0085888316671 54.979179847633
"8478" 1695.4 16.8544134761097 59.4968008790245
"8479" 1695.6 15.7007959096506 64.5213851792882
"8480" 1695.8 15.5608090102673 69.3203720177819
"8481" 1696 16.7722129315769 73.9238127140279
"8482" 1696.2 17.8801298440875 80.0286325467595
"8483" 1696.4 17.3319167922822 85.579905082123
"8484" 1696.6 16.9354519163712 90.5692461804941
"8485" 1696.8 16.0316452319843 96.049079754312
"8486" 1697 16.3039919232714 98.5186833386015
"8487" 1697.2 17.7692486806529 101.523799721748
"8488" 1697.4 20.7164924897749 104.910231116986
"8489" 1697.6 24.1778657472802 107.978973254127
"8490" 1697.8 27.7188881757738 110.30914077464
"8491" 1698 30.6054966739935 111.947672208382
"8492" 1698.2 34.3581725072192 115.17230369787
"8493" 1698.4 36.5731680954286 118.600078918991
"8494" 1698.6 36.2816213396171 117.613883070373
"8495" 1698.8 35.777954687942 116.33818230103
"8496" 1699 37.0177895875677 114.939516518973
"8497" 1699.2 40.1125069433733 113.999342245892
"8498" 1699.4 43.7451618192676 112.978598572286
"8499" 1699.6 48.2106554885189 112.621783085649
"8500" 1699.8 52.2686484090413 111.987737392236
"8501" 1700 56.7081470597154 111.938071954331
"8502" 1700.2 61.7534364369923 112.925496051243
"8503" 1700.4 66.0439726189416 113.899241545947
"8504" 1700.6 69.5954197970979 116.064654550306
"8505" 1700.8 72.4236513784238 119.57854717124
"8506" 1701 72.9972530239835 122.410794460764
"8507" 1701.2 71.9741052781219 121.939300588114
"8508" 1701.4 71.2268012527857 122.03808654358
"8509" 1701.6 69.9671327937549 123.08152280603
"8510" 1701.8 68.3089952568137 124.156993467973
"8511" 1702 65.8688371848685 124.940360987166
"8512" 1702.2 63.0850057183571 125.626360792109
"8513" 1702.4 61.6293583903197 125.174486081885
"8514" 1702.6 60.4950245193072 122.969107354123
"8515" 1702.8 57.4714324327972 120.989297164373
"8516" 1703 53.0885870553572 119.772495789928
"8517" 1703.2 48.4826708334441 119.212406935625
"8518" 1703.4 44.2761597976372 119.135415885053
"8519" 1703.6 39.9232207767668 119.511497703756
"8520" 1703.8 39.6907895745571 119.234081835493
"8521" 1704 39.1382755254601 117.020512764708
"8522" 1704.2 36.4451990995571 113.931613149646
"8523" 1704.4 32.6436853417679 111.179268125794
"8524" 1704.6 28.2922758263572 108.955827897791
"8525" 1704.8 24.4589703193977 108.783420855851
"8526" 1705 23.5723869931243 109.068999172137
"8527" 1705.2 24.2217302027749 108.356308699808
"8528" 1705.4 23.3244682284204 106.211753980884
"8529" 1705.6 19.7702825505714 104.038969080794
"8530" 1705.8 16.6972827502974 102.863982286018
"8531" 1706 17.2897241161071 101.913880079306
"8532" 1706.2 17.2145630735282 98.4877892217493
"8533" 1706.4 15.6941918385971 94.723382568293
"8534" 1706.6 13.2233511824294 91.5118277794308
"8535" 1706.8 9.9797692053685 89.1355969743252
"8536" 1707 7.63765468643031 88.0026987913388
"8537" 1707.2 9.29756294773377 86.509829978999
"8538" 1707.4 8.15633746577761 82.5632762624502
"8539" 1707.6 5.34930867549508 78.6247166111109
"8540" 1707.8 3.89030384006965 76.553917971148
"8541" 1708 3.99336111352582 74.2437223124429
"8542" 1708.2 2.40031031832418 70.7310076665334
"8543" 1708.4 4.03764245594335 69.5639233402143
"8544" 1708.6 6.17668421947416 65.5706326383985
"8545" 1708.8 7.56695997631504 60.9889201558045
"8546" 1709 8.17380274003458 55.9786541995859
"8547" 1709.2 7.88065263261521 50.3292328437472
"8548" 1709.4 6.86861648669757 44.1373055824304
"8549" 1709.6 7.87227691526038 43.1554309293278
"8550" 1709.8 11.4377833770528 40.9753318463099
"8551" 1710 14.3683510475045 35.8905981920782
"8552" 1710.2 15.9590320213571 30.5751034623601
"8553" 1710.4 16.5790060386224 26.2169955097281
"8554" 1710.6 19.5421639057571 23.935892728794
"8555" 1710.8 22.6714430159796 19.433049051575
"8556" 1711 25.1858776851303 17.4098573421792
"8557" 1711.2 29.7177648706245 15.9689304581512
"8558" 1711.4 34.395234223386 12.5773378495595
"8559" 1711.6 38.7945167030081 8.55395975296353
"8560" 1711.8 42.6869245723011 5.78697225638419
"8561" 1712 47.9772457130143 4.1851325269444
"8562" 1712.2 52.9100795792321 2.41364644669413
"8563" 1712.4 58.7933364671841 2.03915523804028
"8564" 1712.6 63.9529693425286 1.48480125174441
"8565" 1712.8 68.9787330747959 2.00224110461583
"8566" 1713 74.3095558170971 2.02672212991297
"8567" 1713.2 79.9872846580659 2.78577436131277
"8568" 1713.4 83.8280737656937 4.27861266579028
"8569" 1713.6 88.4452382923884 6.91815153478547
"8570" 1713.8 93.5591911077395 8.58724416582591
"8571" 1714 98.3533270859017 10.2849696342106
"8572" 1714.2 102.372878418232 13.5622497283191
"8573" 1714.4 106.452585645307 17.126507255803
"8574" 1714.6 110.422094459338 20.3175111455804
"8575" 1714.8 112.41167882093 23.442854864138
"8576" 1715 116.130165212337 27.3137152234383
"8577" 1715.2 119.506082858192 31.3304291073235
"8578" 1715.4 121.763996123991 35.750965076072
"8579" 1715.6 123.542566850467 41.269805681233
"8580" 1715.8 125.626871806204 46.6006284235342
"8581" 1716 127.602045438133 51.8068204915954
"8582" 1716.2 126.891347432327 55.2560582205184
"8583" 1716.4 124.621401124357 59.3968590872007
"8584" 1716.6 122.685615280654 64.1360638718839
"8585" 1716.8 121.371876600297 68.5098695057003
"8586" 1717 120.415115868757 72.127581681343
"8587" 1717.2 119.216991088048 76.2560932204472
"8588" 1717.4 116.431169315988 80.8160714977399
"8589" 1717.6 114.292136799878 84.7665739201113
"8590" 1717.8 111.11526807184 87.5243495273867
"8591" 1718 107.26980294353 88.3032912413867
"8592" 1718.2 103.151260547667 89.7044909912833
[truncated: 19,347 more chars]
