# Supplementary material for: Adaptive switch to sexually dimorphic movements by partner-seeking termites
Source: Sci Adv. 2019 Jun 19;5(6):eaau6108. doi: 10.1126/sciadv.aau6108 (PMC6584256; doi:10.1126/sciadv.aau6108)
Supplement: Data file S1 [file aau6108_Data_file_S1.zip › Dataset/CfExperimetns/170703_172_F_01_set1_tandem-position_5FPS.txt]

"time" "x" "y"
"1" 0 10.8345509725014 97.2071273908362
"2" 0.2 10.6132537532675 96.7189880829141
"3" 0.4 10.6196497559211 96.3452345644861
"4" 0.6 9.96067331110267 95.1465451864768
"5" 0.8 9.82688681841206 93.799887767105
"6" 1 8.82303907952073 91.8699188592358
"7" 1.2 8.54263823398363 89.7940932247127
"8" 1.4 8.04817839895813 87.5799475230122
"9" 1.6 7.64439842961966 85.8525942985368
"10" 1.8 7.00146324256162 84.8858473453138
"11" 2 6.39205208468902 83.408932781007
"12" 2.2 5.27384478214715 81.3547296411665
"13" 2.4 4.13592608058407 78.8592744591937
"14" 2.6 4.44751026958986 76.8402459106456
"15" 2.8 3.96003632582813 73.96959892159
"16" 3 4.03716711495739 71.2019868311372
"17" 3.2 4.31838309473096 69.111924818902
"18" 3.4 5.48539533313854 66.376689253732
"19" 3.6 7.66113007095868 64.4771854433568
"20" 3.8 10.0953904956314 61.8903623030847
"21" 4 11.9081608782827 60.2132734746635
"22" 4.2 13.304823322817 58.6009889184025
"23" 4.4 15.1359921029756 56.7938664175401
"24" 4.6 16.7936989452131 54.7529346790559
"25" 4.8 17.2679827124281 53.2321263271244
"26" 5 17.6545412528547 50.9993396532838
"27" 5.2 18.1086060386137 48.2969307230925
"28" 5.4 19.4129077323638 46.6884514372425
"29" 5.6 22.0142238291059 45.8259743753822
"30" 5.8 25.2095052793132 45.0528376520794
"31" 6 28.1242607201485 45.7076369719341
"32" 6.2 31.0603496155207 47.1642631683516
"33" 6.4 33.7028576345037 48.5926849041454
"34" 6.6 35.9126896921279 50.3549914198548
"35" 6.8 38.5630550528989 52.7530766294796
"36" 7 40.3951376521464 55.0557819546704
"37" 7.2 42.7195051548845 57.5755987929595
"38" 7.4 44.4948948235227 60.3161128761301
"39" 7.6 46.3773921075988 63.2177427400973
"40" 7.8 48.6163419154375 65.1235577795802
"41" 8 49.4339935419869 64.6143583885302
"42" 8.2 49.3214167389262 63.8979192567643
"43" 8.4 49.5345874806569 62.8688955700178
"44" 8.6 49.9402825376978 62.0138765254906
"45" 8.8 51.2684599804238 60.730005693853
"46" 9 52.9541814103884 60.0026171501348
"47" 9.2 54.956925840116 59.202302408996
"48" 9.4 57.6344561656855 58.9786873379181
"49" 9.6 60.2487906362914 59.4099478887402
"50" 9.8 62.5931503522833 60.7103695508954
"51" 10 64.6883138275298 62.8902580104651
"52" 10.2 66.8205749317805 65.3916437050208
"53" 10.4 67.962096287579 68.38606034221
"54" 10.6 69.0237089155635 72.1933460330667
"55" 10.8 69.3297516541779 76.4700492214869
"56" 11 68.6557626151887 80.34549163348
"57" 11.2 68.3356766098967 83.71337542358
"58" 11.4 67.1339787340199 86.946134534683
"59" 11.6 65.541985743297 90.0595285365628
"60" 11.8 63.3432077706562 93.2169708520619
"61" 12 60.2068555473616 95.3186321376904
"62" 12.2 56.9469904236249 96.8590103392556
"63" 12.4 54.1187419156673 99.438157667801
"64" 12.6 51.934963779906 102.620904739187
"65" 12.8 50.4335326260488 105.085219449423
"66" 13 48.0623692800522 107.045694401331
"67" 13.2 44.5355911288727 107.995894264288
"68" 13.4 40.7980575713566 107.809546004103
"69" 13.6 36.9866146304071 108.198073153678
"70" 13.8 33.0129029247365 108.103023124978
"71" 14 29.0590550900123 107.962060264304
"72" 14.2 25.8441386730279 106.80794931684
"73" 14.4 22.2286834233857 105.375664793784
"74" 14.6 18.2115391239888 103.193347868325
"75" 14.8 14.9796291019336 100.269428809207
"76" 15 12.9062131070525 99.3306673532628
"77" 15.2 13.9280594812281 99.7832307000212
"78" 15.4 13.9766811970898 100.367294664407
"79" 15.6 13.9873163999103 101.520691212988
"80" 15.8 14.514993268 102.634072197931
"81" 16 15.5819808246237 104.339879672536
"82" 16.2 16.8136843919839 105.952348568085
"83" 16.4 18.3995944597141 107.9183294223
"84" 16.6 19.9285458190661 109.344805494964
"85" 16.8 22.0305929680103 110.402387800471
"86" 17 24.1831221941212 111.914812656142
"87" 17.2 24.9791708530531 112.567739717197
"88" 17.4 25.6016986591342 112.6710639549
"89" 17.6 26.6587839642404 113.227120340576
"90" 17.8 28.9233849215594 115.401757101096
"91" 18 29.9138729546169 116.837222269416
"92" 18.2 30.5102089747576 116.555144693387
"93" 18.4 31.6401404453556 118.097428060264
"94" 18.6 32.0191362872028 117.836924645892
"95" 18.8 33.6539994830897 117.363566777184
"96" 19 35.572122305479 116.825252946488
"97" 19.2 38.3040545966575 117.409529551552
"98" 19.4 41.1056686840902 119.124096162566
"99" 19.6 42.4511606106253 121.695087343581
"100" 19.8 42.7397653789064 121.205253009267
"101" 20 43.749529189152 120.606952777359
"102" 20.2 44.493634763568 120.374705075793
"103" 20.4 46.2772462417803 119.977873740832
"104" 20.6 48.5340440376656 119.333514949164
"105" 20.8 51.3840632501688 118.442030057407
"106" 21 53.8327842204303 118.752059751568
"107" 21.2 56.7570976715877 119.578934450344
"108" 21.4 59.0462848655329 120.841512328067
"109" 21.6 61.15688879862 122.182549232619
"110" 21.8 62.2722025256552 123.662462186087
"111" 22 62.2184374636768 124.880309877772
"112" 22.2 62.3241714959127 124.345513023458
"113" 22.4 64.4120006984546 124.580371739888
"114" 22.6 66.8358770812381 125.554430281614
"115" 22.8 69.4773815120825 125.71898774229
"116" 23 72.2326023819427 125.2106951404
"117" 23.2 73.8367962258617 124.240772355698
"118" 23.4 74.7095376733595 123.158268033907
"119" 23.6 76.578483357666 121.733432570123
"120" 23.8 79.4810912960587 120.147550440006
"121" 24 82.1418428378643 118.08837692347
"122" 24.2 84.8838605706246 115.504756878225
"123" 24.4 87.0750800534121 112.833884145961
"124" 24.6 88.1163619705864 110.566319024188
"125" 24.8 90.1178041142255 109.08173392161
"126" 25 94.3270077239705 108.674081986068
"127" 25.2 97.6517078647967 109.29944292994
"128" 25.4 100.798772543393 110.986922452502
"129" 25.6 101.057798447135 112.976692227489
"130" 25.8 101.134613107441 113.184283695536
"131" 26 101.012791837862 113.914858706104
"132" 26.2 101.247032329825 113.447535629728
"133" 26.4 103.001013255467 112.732227569027
"134" 26.6 105.008756016878 111.068031431282
"135" 26.8 107.245147147559 109.113664915639
"136" 27 110.388490457097 106.742209333147
"137" 27.2 113.321367724975 104.768619760059
"138" 27.4 115.168964387299 102.704543452622
"139" 27.6 115.172076558035 99.7529201061462
"140" 27.8 115.404565686127 95.4863634591536
"141" 28 115.718290723294 92.9568692643011
"142" 28.2 117.019127299993 90.2793268308752
"143" 28.4 118.934756836302 87.1403364459761
"144" 28.6 121.298078935778 85.5681525926366
"145" 28.8 124.015059773684 84.6051429205755
"146" 29 123.83905194958 84.8953327414621
"147" 29.2 123.036332786355 83.463162221902
"148" 29.4 121.198234757983 81.0646017335212
"149" 29.6 119.396492979146 78.3196633044985
"150" 29.8 117.725532370262 76.3749127595251
"151" 30 116.686783501794 74.6945255396115
"152" 30.2 115.47946676735 72.2447970940738
"153" 30.4 113.163066521259 69.2180940644643
"154" 30.6 110.312151560424 66.749675892243
"155" 30.8 107.242558049403 63.9041519981277
"156" 31 103.558252309161 61.6365818081495
"157" 31.2 100.590038493417 60.1021408458305
"158" 31.4 97.1543017832414 57.1923123066547
"159" 31.6 94.1082648641088 54.5215202449667
"160" 31.8 92.0225591144474 51.6443230860152
"161" 32 89.6340778187777 48.1999156943469
"162" 32.2 86.3846890672231 45.403675366539
"163" 32.4 83.1064381624587 42.9535973318424
"164" 32.6 80.0055539905707 40.9542569413924
"165" 32.8 77.0421236512403 39.9457205811033
"166" 33 73.5747234121632 39.6435771156112
"167" 33.2 68.8374021701897 39.1129397312951
"168" 33.4 65.8581638631341 38.7913125402648
"169" 33.6 62.0579895541613 37.858726790676
"170" 33.8 57.6659389467041 38.6772672029938
"171" 34 53.4743738983211 39.5341675073516
"172" 34.2 50.0656949628504 40.8705770645099
"173" 34.4 47.1613099410313 42.8160942375881
"174" 34.6 43.4589514601767 44.3136065627574
"175" 34.8 40.5864746149563 43.8956846984433
"176" 35 38.7735630558911 41.6742516316413
"177" 35.2 37.7979506105136 38.6393544788322
"178" 35.4 37.7307461283679 35.7406628095732
"179" 35.6 38.874706915617 32.2238224392205
"180" 35.8 40.919491138872 28.943576120699
"181" 36 43.677693020093 25.8751192727236
"182" 36.2 46.6030504672332 23.3032704111726
"183" 36.4 50.1954580894796 20.038787984862
"184" 36.6 53.4391885967723 17.2100257907331
"185" 36.8 56.1068679182214 15.4850083389758
"186" 37 59.5411558953328 14.8776020415145
"187" 37.2 63.7240456731704 13.7659489724778
"188" 37.4 67.5106291822121 12.2980398102204
"189" 37.6 70.4521561789512 10.6440390254689
"190" 37.8 73.5143683641915 9.59605407785122
"191" 38 77.6639663722429 8.16768403267758
"192" 38.2 80.7317861848614 8.75952822260168
"193" 38.4 84.5803561323754 10.4257964993814
"194" 38.6 88.7795375515296 12.4791315071731
"195" 38.8 92.5347131889896 15.0753534739842
"196" 39 95.4678011604917 17.847241161877
"197" 39.2 98.1554355703086 21.3878822798791
"198" 39.4 100.728985742174 24.9917031778923
"199" 39.6 102.639025098425 28.9036221359641
"200" 39.8 104.8513604202 32.1661625333322
"201" 40 107.867508849479 35.9795496126525
"202" 40.2 110.540288972239 39.2947864931331
"203" 40.4 113.206379041982 42.9064328115903
"204" 40.6 116.126102647671 46.4682171896921
"205" 40.8 119.256787574761 50.1870542293287
"206" 41 121.801613119412 53.5183757480539
"207" 41.2 123.802928636769 57.9604351834429
"208" 41.4 124.094375566717 62.2764127947449
"209" 41.6 122.681039873871 65.8457013292568
"210" 41.8 119.914457043786 69.9972521566635
"211" 42 117.505408577157 73.4189568930253
"212" 42.2 114.30623904539 76.5853856832372
"213" 42.4 110.898209294533 79.742536969602
"214" 42.6 106.97957073197 83.5289207271457
"215" 42.8 104.811261151058 86.5253581554493
"216" 43 104.505484322728 89.31468859173
"217" 43.2 104.839289287817 92.5786000679964
"218" 43.4 105.369969991574 96.7995504123203
"219" 43.6 105.975288520463 100.571075358243
"220" 43.8 106.035051291661 104.044053082598
"221" 44 104.227007989482 107.091194567692
"222" 44.2 101.410025001628 107.694333393426
"223" 44.4 97.6054569138409 108.357699927067
"224" 44.6 93.0647552961683 108.751742705218
"225" 44.8 88.5655067676447 109.732618762489
"226" 45 86.0983498128228 110.147651042444
"227" 45.2 82.0938979382789 110.367787536983
"228" 45.4 77.5995575308786 110.087560839467
"229" 45.6 73.1498353158219 110.239873655496
"230" 45.8 68.7005432556078 110.714012675091
"231" 46 65.1035272421895 111.890815455148
"232" 46.2 60.977719937244 114.228119671397
"233" 46.4 56.9766467592474 116.603334500018
"234" 46.6 53.4200769414971 117.788652936134
"235" 46.8 51.1845771401066 116.139296277176
"236" 47 47.651039728956 113.784703833397
"237" 47.2 42.9414523117724 111.524024334321
"238" 47.4 37.4554472946524 109.307393443066
"239" 47.6 33.2893623462338 107.193394594169
"240" 47.8 29.0796348968248 104.442989457512
"241" 48 27.5423251742904 101.901683194274
"242" 48.2 25.0391678829048 97.6716086437784
"243" 48.4 21.7706973865453 93.3953818669358
"244" 48.6 18.7176859730874 89.0001077557014
"245" 48.8 15.4007324898205 86.2152462564159
"246" 49 12.316087205842 83.4141749899986
"247" 49.2 10.0163308751892 82.0537418536446
"248" 49.4 7.38553994027511 80.9082787438977
"249" 49.6 5.9465097855223 78.9306871908418
"250" 49.8 7.15662493877819 76.9116035040377
"251" 50 7.27024196317777 73.7304199220072
"252" 50.2 8.49923339255396 70.458058278483
"253" 50.4 10.0185939473071 66.6316043737534
"254" 50.6 11.0605637992662 63.1717116080981
"255" 50.8 11.4817609972083 60.3808851161978
"256" 51 12.0342783615384 56.6784023494643
"257" 51.2 12.3691147946353 52.6803853571655
"258" 51.4 13.4219797860175 49.6675840263705
"259" 51.6 15.3380825003393 47.6273539231119
"260" 51.8 16.8470717449498 46.1552404813861
"261" 52 18.9377198677824 45.7092191354107
"262" 52.2 22.1685744766391 44.479435357002
"263" 52.4 26.4996208979515 43.5770157221341
"264" 52.6 30.1961917327332 43.2096933311598
"265" 52.8 31.3452306081809 44.052231019703
"266" 53 33.4425231288089 45.2226327025428
"267" 53.2 36.6920515800707 46.7820252823214
"268" 53.4 41.1114817937282 48.7555187856141
"269" 53.6 43.3408420641321 49.8082328931467
"270" 53.8 44.3902819790759 49.6724257599196
"271" 54 46.9635187439002 50.1706576881209
"272" 54.2 50.2718084035811 52.4129467790734
"273" 54.4 54.128422315192 54.8328201461997
"274" 54.6 57.3446321730284 57.7235567250028
"275" 54.8 60.4240079246795 59.6952561378966
"276" 55 64.5552457808333 61.3855647178082
"277" 55.2 69.9634641066269 63.1624610881882
"278" 55.4 72.8367339834656 63.497877347977
"279" 55.6 74.0778772165667 62.9263947643214
"280" 55.8 77.609158737916 62.7461523919045
"281" 56 81.9255694012538 63.2575927550564
"282" 56.2 84.8596421345493 63.6849781677804
"283" 56.4 88.7316733933214 64.8737161307111
"284" 56.6 92.8572540262421 65.7069889091569
"285" 56.8 97.9400839040719 66.7196930982916
"286" 57 100.759735981797 66.8330585556348
"287" 57.2 103.565349172634 65.4034162887749
"288" 57.4 107.776544685413 63.3937812698972
"289" 57.6 111.233262725955 61.9194262037345
"290" 57.8 113.349875704454 62.1996254629843
"291" 58 116.962741831598 63.5801493652344
"292" 58.2 121.142878957799 65.5945660283944
"293" 58.4 124.352801380051 68.2471189862706
"294" 58.6 125.232871084994 71.5367420776676
"295" 58.8 125.363271767785 75.5081782676032
"296" 59 123.864195111409 79.3335669551415
"297" 59.2 122.304607662633 83.0555501173772
"298" 59.4 120.144866062173 86.7102666832835
"299" 59.6 118.005808810049 91.5291325408656
"300" 59.8 115.762734040658 94.9269821206399
"301" 60 112.66969226263 98.8993926626698
"302" 60.2 109.411208540952 103.27342336441
"303" 60.4 106.218153938237 107.68768365802
"304" 60.6 103.095581975168 110.61768146969
"305" 60.8 99.0298404035272 112.531559301875
"306" 61 94.1876614094811 114.302461284865
"307" 61.2 92.3284043094877 115.241889059144
"308" 61.4 88.703966008889 116.9021793924
"309" 61.6 84.8675203034698 119.089618680599
"310" 61.8 83.5356817318808 120.646565013507
"311" 62 81.8493121396743 121.360887519261
"312" 62.2 79.0881267411325 121.866820031528
"313" 62.4 75.1990230874547 122.863046250381
"314" 62.6 72.4618302396944 123.571107448548
"315" 62.8 68.7192210847999 124.405880716136
"316" 63 65.2615951510749 125.591569929047
"317" 63.2 64.4150392889029 125.805738117735
"318" 63.4 64.0303288130333 124.913439960734
"319" 63.6 62.9604121925766 123.848802310323
"320" 63.8 60.2710379470811 122.584880930728
"321" 64 57.0384376200746 121.015024268386
"322" 64.2 52.977678126248 119.515758784371
"323" 64.4 49.6681821829178 118.798669572797
"324" 64.6 45.2323586341987 117.66957172525
"325" 64.8 41.2595066401291 117.153723239402
"326" 65 37.9808138752951 116.120614281107
"327" 65.2 36.9756963693705 115.560498333028
"328" 65.4 35.6987280315349 115.771303284165
"329" 65.6 35.1388899045767 116.615485538088
"330" 65.8 35.3214463317138 116.441665897956
"331" 66 36.199726708599 115.469018779561
"332" 66.2 35.2236657674237 115.430688341939
"333" 66.4 33.8033807495809 115.600986022987
"334" 66.6 31.8864329887772 115.500447073854
"335" 66.8 30.1560836996027 115.11861359679
"336" 67 30.0691047412105 115.319566705786
"337" 67.2 30.0172848962491 115.523272472357
"338" 67.4 30.5681930494447 115.132813645833
"339" 67.6 30.282104596531 115.305988685453
"340" 67.8 30.3506880646636 114.991501012141
"341" 68 29.7052722838835 114.008263968246
"342" 68.2 28.4401560424138 112.981675977111
"343" 68.4 25.989271585142 111.4431297058
"344" 68.6 23.1681855362749 110.252842250524
"345" 68.8 22.9060192686131 109.429108719163
"346" 69 20.964582172584 107.441981823862
"347" 69.2 18.0780727107107 105.458845057624
"348" 69.4 17.5751642592182 104.452455985691
"349" 69.6 16.6917445056995 102.685327399887
"350" 69.8 14.5328211779939 99.9812650537032
"351" 70 11.7143318361926 96.9063261650753
"352" 70.2 10.1657934497593 95.1999066583502
"353" 70.4 10.4012304167262 94.475306013209
"354" 70.6 9.49944812921863 92.9973072147061
"355" 70.8 9.33985881192939 91.5222972272619
"356" 71 8.45707523639207 89.4319718620641
"357" 71.2 8.25523614737071 88.4099168728404
"358" 71.4 8.82709225387456 88.2633485964114
"359" 71.6 8.95870288769494 87.1699548515651
"360" 71.8 8.33214225705216 85.7995466106876
"361" 72 8.0644776313412 84.552150295131
"362" 72.2 8.07713426825946 82.3604315103139
"363" 72.4 8.37244023465899 78.4364986907264
"364" 72.6 8.91906217961574 75.3877061131147
"365" 72.8 9.64818094132119 72.9727926331192
"366" 73 11.1946636539118 70.2740590564968
"367" 73.2 12.4991604497864 66.9572033729167
"368" 73.4 13.8788980590858 63.4953333220318
"369" 73.6 15.0624118026039 60.2257278813606
"370" 73.8 15.848715752124 56.4394021527836
"371" 74 16.079692702777 52.8361158165376
"372" 74.2 15.8381705739713 50.0267087822487
"373" 74.4 15.3569351833451 45.7536312951896
"374" 74.6 14.1073386971205 41.5762406159142
"375" 74.8 13.8324241217767 38.2793830872602
"376" 75 14.9681245360184 34.7180011174985
"377" 75.2 16.8429551870259 31.3601935052132
"378" 75.4 20.260365467142 28.068378420858
"379" 75.6 23.676252936391 25.8856060779633
"380" 75.8 27.6514956834551 24.2626532888151
"381" 76 29.5269182725118 24.0199514416404
"382" 76.2 30.3476772160553 23.7546380428636
"383" 76.4 32.7635201125136 23.6108068405896
"384" 76.6 36.3599172440288 23.3832896047628
"385" 76.8 40.8949006590371 24.1101962482842
"386" 77 44.3086411351055 25.0847201326016
"387" 77.2 45.3871676832998 26.1910041376236
"388" 77.4 45.9663565211777 26.4577426552571
"389" 77.6 45.7640299587216 26.1868883052541
"390" 77.8 46.8571275008904 27.0373602329545
"391" 78 49.0543071665629 27.6185374087195
"392" 78.2 52.3912156838065 27.7253959350521
"393" 78.4 56.0337629557408 28.9982705287124
"394" 78.6 59.7209369275984 31.3439869234443
"395" 78.8 61.2528605793788 32.9417605837937
"396" 79 63.0469134301833 33.9453097038153
"397" 79.2 64.7452300190286 33.9161845454407
"398" 79.4 67.0954123087765 32.4119913058987
"399" 79.6 69.8649426439069 31.0610072554091
"400" 79.8 73.1527806441822 29.2316437356138
"401" 80 75.373732706326 27.0230048593841
"402" 80.2 78.3399185566168 24.7441750885209
"403" 80.4 81.637992090673 22.0832752507101
"404" 80.6 84.6450823708932 20.1587312384121
"405" 80.8 87.9143234521656 19.0342676732099
"406" 81 92.3664529067201 18.1973399267804
"407" 81.2 95.9122185445024 18.6486280882652
"408" 81.4 99.7968097371287 20.2920913049639
"409" 81.6 104.069325907333 24.0539040196799
"410" 81.8 106.907924793631 27.1883300032128
"411" 82 109.742680174569 30.3296683037045
"412" 82.2 112.578560059323 33.7310520968189
"413" 82.4 115.146730215868 37.0698594202458
"414" 82.6 118.047959438662 40.7543787919198
"415" 82.8 120.826655084335 44.8076345743143
"416" 83 123.338415930468 48.1216684894968
"417" 83.2 124.380226899794 50.0703101873587
"418" 83.4 125.112909267475 54.1613269889474
"419" 83.6 125.686563436078 58.2433498072672
"420" 83.8 125.571463283692 62.3672200957586
"421" 84 124.607835612534 66.8246002921187
"422" 84.2 122.704705210589 71.4483820565667
"423" 84.4 120.091388217484 75.0930390440151
"424" 84.6 117.458378565509 78.0540819928738
"425" 84.8 115.087791349459 80.4006983904329
"426" 85 111.300745992487 82.0740521032876
"427" 85.2 107.135207087286 82.8381663582204
"428" 85.4 104.719762970462 84.6544150562145
"429" 85.6 103.749633902527 85.4148332192926
"430" 85.8 101.463372666817 87.3009729457364
"431" 86 99.6472726034531 90.649806967662
"432" 86.2 99.3515783728199 94.296750994636
"433" 86.4 99.7226060376882 98.7320892685252
"434" 86.6 100.130744161865 102.426188870636
"435" 86.8 100.390882322471 103.971070808405
"436" 87 100.232235254488 108.557840532918
"437" 87.2 99.5109312962172 110.571085938833
"438" 87.4 96.4781316933135 111.466867021154
"439" 87.6 92.0558293853829 112.582118879171
"440" 87.8 86.9901957289259 113.476182146499
"441" 88 82.6120945982375 113.224528249099
"442" 88.2 78.3825836894956 112.685919068396
"443" 88.4 76.1289343796383 112.506516236729
"444" 88.6 72.1644083873604 111.964294990848
"445" 88.8 67.1468856122971 111.975171456798
"446" 89 63.0680096256534 111.716295611636
"447" 89.2 59.6958380928995 112.157620114073
"448" 89.4 57.260113782156 112.927242815612
"449" 89.6 55.0856063946273 115.283110705894
"450" 89.8 55.2654070922003 115.480389621661
"451" 90 56.0475882067672 114.461903039471
"452" 90.2 55.2469525292103 112.524190550054
"453" 90.4 54.7869669088859 110.797018936461
"454" 90.6 53.7813473854463 107.924723030541
"455" 90.8 52.5683308255795 104.36626998513
"456" 91 52.1887752394791 101.538325931449
"457" 91.2 50.89801332105 96.9495731695812
"458" 91.4 50.1467774399315 92.5449077667517
"459" 91.6 49.5045487931848 87.9122016951822
"460" 91.8 48.7930694860926 84.2071610235361
"461" 92 46.5767056014993 80.9291444603388
"462" 92.2 43.2743774976832 77.001283766479
"463" 92.4 39.8294324907902 74.2910797496326
"464" 92.6 38.6562428060907 72.3546974676034
"465" 92.8 38.8609526068881 69.4572464718522
"466" 93 40.4764567319191 66.109837986598
"467" 93.2 43.3910096499845 64.3282989897782
"468" 93.4 46.6584175546639 62.8489309112257
"469" 93.6 50.7320289193403 61.9103227865844
"470" 93.8 54.8527351734379 61.4181702227368
"471" 94 58.1411884274189 61.587870992799
"472" 94.2 62.2833298018472 61.9806182668724
"473" 94.4 66.5741443484802 63.4529413229002
"474" 94.6 69.8933150678196 63.8610177139791
"475" 94.8 74.1038919897795 63.9852732812237
"476" 95 77.6772036018992 63.6320215360627
"477" 95.2 81.0196123594468 63.267591305003
"478" 95.4 84.8875940639468 62.0862833489086
"479" 95.6 87.7865654492083 60.2249141094171
"480" 95.8 91.4503799645454 57.9107293252704
"481" 96 94.2488098719084 55.3586728222381
"482" 96.2 96.0135353277712 52.7613842363892
"483" 96.4 98.6534225693389 48.912622784934
"484" 96.6 100.544932400819 45.4597497551942
"485" 96.8 101.685674108523 43.2593890420295
"486" 97 103.854150072043 39.6183803562492
"487" 97.2 106.299586290704 35.1019841775012
"488" 97.4 108.875384152983 32.4779327199362
"489" 97.6 112.840635360952 31.2397701660164
"490" 97.8 116.387594679073 31.510175091065
"491" 98 117.465928974047 33.5534232680436
"492" 98.2 119.127961334674 36.0364877956336
"493" 98.4 121.445005235809 39.7200792768515
"494" 98.6 123.952588275066 44.2712621147822
"495" 98.8 125.501610741305 48.3192607439303
"496" 99 126.391306120672 52.3196826660993
"497" 99.2 127.225358219441 57.3291014092061
"498" 99.4 127.989122941612 62.5766728668551
"499" 99.6 128.650293085106 66.8586083140607
"500" 99.8 128.276069063326 69.5775295574821
"501" 100 127.92783833826 74.3133399674192
"502" 100.2 127.266954505837 77.6409612409505
"503" 100.4 124.87843042359 78.2905508885887
"504" 100.6 121.168824715683 80.6859850355492
"505" 100.8 116.970382759246 82.9583572407516
"506" 101 112.755145696699 86.007866349652
"507" 101.2 109.581572034496 88.7723205100059
"508" 101.4 106.74636353841 92.1145317097309
"509" 101.6 102.809220428557 95.8108725778634
"510" 101.8 100.058902404555 98.3827828198659
"511" 102 97.7011560072953 100.867585758877
"512" 102.2 93.8861680425523 103.026646612771
"513" 102.4 90.3118307118511 105.058597373852
"514" 102.6 89.0567314450946 106.025384958008
"515" 102.8 86.6002071341919 106.861925304406
"516" 103 82.0851142823549 107.221151293384
"517" 103.2 78.0959338845971 106.978843438836
"518" 103.4 74.2825617776933 107.182566744733
"519" 103.6 70.6930049685267 107.198688874041
"520" 103.8 66.1604889541162 106.617082394902
"521" 104 61.730549916857 105.542487720795
"522" 104.2 58.477183401456 104.565746556097
"523" 104.4 56.9475445480656 104.616985224212
"524" 104.6 54.8786143816042 105.35678804583
"525" 104.8 51.8354374556094 106.872729449509
"526" 105 48.4589331125898 109.371662050328
"527" 105.2 46.5189453443198 112.29915359694
"528" 105.4 45.8654584995735 113.423093478392
"529" 105.6 44.3388175644521 112.68339047016
"530" 105.8 42.4407307378464 111.019929022893
"531" 106 40.1646055070321 108.390480286568
"532" 106.2 37.1672199476071 105.44611860254
"533" 106.4 33.9029345635259 102.974571132481
"534" 106.6 31.7592059556687 101.254558505145
"535" 106.8 27.707464161958 99.0881745022223
"536" 107 23.5869187827895 98.206423968882
"537" 107.2 22.8171745550294 97.556254748974
"538" 107.4 22.9150920803574 95.586632888899
"539" 107.6 20.6751594173212 92.0941890650182
"540" 107.8 17.8556306289888 88.5498790917388
"541" 108 16.1074420771367 86.4968762561138
"542" 108.2 14.7447046629215 84.4279656394827
"543" 108.4 13.0714268758617 80.6574562703628
"544" 108.6 10.7487465020842 76.9421746287278
"545" 108.8 8.38597593728817 73.2144976998062
"546" 109 6.98182526909342 71.86223102
"547" 109.2 6.90739029181415 72.1345264640861
"548" 109.4 6.84179345257953 71.9548562990297
"549" 109.6 6.9855380963264 72.0993458231858
"550" 109.8 7.32512465809182 71.8858375348369
"551" 110 7.87015613688765 71.7666297175442
"552" 110.2 8.98253818477514 71.3684092404647
"553" 110.4 10.2199287395532 71.1921855760569
"554" 110.6 11.7576508986485 70.1920171282584
"555" 110.8 13.477626045425 67.5763098980274
"556" 111 15.8869912228432 64.6760188987206
"557" 111.2 17.8136032596516 62.5115593183314
"558" 111.4 20.3991229030132 60.2755735907948
"559" 111.6 23.2403411747687 57.150185967297
"560" 111.8 25.3432623641439 54.0999345752492
"561" 112 28.0767364591019 51.2370124314079
"562" 112.2 30.9492342543865 49.2230975037209
"563" 112.4 34.7246090201966 47.2052635219426
"564" 112.6 37.8931029314607 45.5382814397453
"565" 112.8 42.0729083218795 43.9564270047571
"566" 113 45.99444054913 43.0984308643983
"567" 113.2 50.5012948319731 42.2976137737014
"568" 113.4 54.0177718497307 42.2389602527191
"569" 113.6 58.5378983742615 41.9299254930429
"570" 113.8 63.0080305822217 42.0730259388516
"571" 114 65.4156033987916 41.2875494578108
"572" 114.2 67.3354328153143 39.6073267835302
"573" 114.4 69.4135889989156 37.1678580743577
"574" 114.6 71.5847495095666 35.5244472167322
"575" 114.8 74.8300904232671 33.9685250201518
"576" 115 78.8547589884716 32.8385811688349
"577" 115.2 81.9222538076577 32.089464173001
"578" 115.4 85.1900655796785 30.9130323086721
"579" 115.6 88.5317227925952 30.1967094690633
"580" 115.8 92.9975575399779 30.8183977215887
"581" 116 95.2293765124727 32.6375668730596
"582" 116.2 97.0493452962893 34.9856903154648
"583" 116.4 99.1680360132034 37.8003850996718
"584" 116.6 101.486187428678 41.5713845403484
"585" 116.8 103.503676835654 45.1754169053976
"586" 117 104.390717932346 49.4950278448824
"587" 117.2 105.130567945568 53.4309690408523
"588" 117.4 105.593691912903 58.1029455622347
"589" 117.6 105.998372397349 62.3007272172459
"590" 117.8 106.917266875648 66.3205521586515
"591" 118 107.678791852463 69.913665020169
"592" 118.2 107.608884670902 74.7570151297471
"593" 118.4 106.626043090062 78.2625901081014
"594" 118.6 105.259635740184 82.5628771473966
"595" 118.8 104.572565509513 86.9189315512449
"596" 119 105.308290230269 90.7880647622046
"597" 119.2 107.741684789284 94.5522471710597
"598" 119.4 110.088388314495 97.2688906652711
"599" 119.6 110.513484575421 99.0564741514058
"600" 119.8 108.299102903519 100.771861566217
"601" 120 105.767338401861 102.554570891612
"602" 120.2 102.259942553114 105.335116547953
"603" 120.4 99.090939141434 108.1832662831
"604" 120.6 95.4918463816296 111.614932943513
"605" 120.8 91.6686373222619 115.394210921784
"606" 121 87.4250868424404 117.295495640656
"607" 121.2 82.1999272637223 118.066266883732
"608" 121.4 79.0097057796728 118.376148472083
"609" 121.6 74.6966142269044 118.723578648637
"610" 121.8 69.5034637194471 118.494787109162
"611" 122 64.8369531010816 117.610553527906
"612" 122.2 60.7038314083443 116.495468776231
"613" 122.4 57.2940638835414 115.170238628093
"614" 122.6 52.5547926419577 113.317485494719
"615" 122.8 47.6209335642478 111.319725370811
"616" 123 44.2533065317894 110.624315351934
"617" 123.2 42.1954767009909 111.18789235935
"618" 123.4 41.664501625676 112.205081944071
"619" 123.6 41.2069894038129 112.426526838327
"620" 123.8 40.6339482900143 111.934346849078
"621" 124 39.1129566262159 111.249373367738
"622" 124.2 36.2127742571267 110.816973733031
"623" 124.4 32.8204901654256 111.346890239485
"624" 124.6 30.771493844351 112.066772083275
"625" 124.8 30.6947872973331 112.265719525158
"626" 125 30.3361333797171 111.782341487728
"627" 125.2 30.3612931570231 111.523600920268
"628" 125.4 30.6601123828032 110.202436110847
"629" 125.6 31.3127391102272 107.815981966433
"630" 125.8 31.3524160147254 104.390597092364
"631" 126 31.5834217775465 101.507614476426
"632" 126.2 31.6935085751276 101.109230824947
"633" 126.4 31.7609914860688 98.2324216700773
"634" 126.6 32.0511689217677 93.7859361254941
"635" 126.8 32.7003947433945 90.6670268486951
"636" 127 33.5920304361678 88.6603424504852
"637" 127.2 35.1841210242653 84.3566260469711
"638" 127.4 36.2814661405443 80.7069095942227
"639" 127.6 36.7679720076419 78.7982603113937
"640" 127.8 37.1014377762328 75.6446706448379
"641" 128 37.3737288058135 71.0640692749405
"642" 128.2 37.1619190048546 67.9502880294497
"643" 128.4 37.7244873009526 66.1629608598809
"644" 128.6 39.0747609557225 64.9759478697967
"645" 128.8 41.8010045664338 62.4332970401487
"646" 129 44.9041577643438 59.490697392836
"647" 129.2 48.8169896037709 56.3257846403522
"648" 129.4 52.7640027914455 54.3059420055538
"649" 129.6 56.4978999262968 53.2059683268072
"650" 129.8 60.6133283416783 52.0532639970825
"651" 130 64.4202098539561 51.690724240863
"652" 130.2 68.786409006232 51.1240107277039
"653" 130.4 73.5754157256038 50.0032035161141
"654" 130.6 77.8219848807899 48.7257442042127
"655" 130.8 81.000625591633 47.6530828953634
"656" 131 84.7723770025556 45.9376301213879
"657" 131.2 88.9430732155265 43.8731131578359
"658" 131.4 93.3803210874075 41.9569057455164
"659" 131.6 97.0622189930113 41.1468869826026
"660" 131.8 100.679033658986 40.5445245773543
"661" 132 105.418609486059 40.8588814528101
"662" 132.2 109.71833824962 41.5932149085024
"663" 132.4 113.517029425371 42.6445888405214
"664" 132.6 115.299860970059 43.6874121300945
"665" 132.8 115.76956641291 43.1249260695726
"666" 133 116.796371657402 42.1299474496028
"667" 133.2 118.290835748706 40.0727275583358
"668" 133.4 118.651314088888 37.564294855139
"669" 133.6 118.768808121955 34.3780999378012
"670" 133.8 117.228529897531 31.9897076757733
"671" 134 114.858786078377 29.177191329033
"672" 134.2 112.764200929449 25.4495703141303
"673" 134.4 111.091929944076 22.1880955035449
"674" 134.6 110.03312644673 20.8339424028951
"675" 134.8 108.815497982516 19.4082768140992
"676" 135 106.685138251202 17.4229233190795
"677" 135.2 103.877730537455 14.8990264177837
"678" 135.4 102.129426107661 13.3652216113444
"679" 135.6 99.0217329845512 11.0726742391271
"680" 135.8 96.5979223913144 9.77542913634371
"681" 136 94.2922033482827 8.58236056943799
"682" 136.2 90.8422378538959 6.31280872531351
"683" 136.4 87.1137683597997 4.82636380308004
"684" 136.6 83.3813067959015 3.34281626961194
"685" 136.8 80.2393753807405 2.46530427518967
"686" 137 76.6268632959191 1.83718715839744
"687" 137.2 72.2401497555396 1.55206994685177
"688" 137.4 67.773859555865 1.08316374405969
"689" 137.6 62.9744363017439 0.88375399620367
"690" 137.8 59.1654690428511 2.17848401726635
"691" 138 56.1702288473425 2.96116115579045
"692" 138.2 52.857437619133 3.69315717794132
"693" 138.4 48.1810806898641 3.81650527048349
"694" 138.6 43.80740380898 4.51363741584869
"695" 138.8 40.7607178078131 5.62168907210917
"696" 139 38.5456212985598 6.88159361053296
"697" 139.2 35.4056813029363 8.73212308207833
"698" 139.4 31.5024447875556 10.963351376083
"699" 139.6 28.667697685619 13.2143451926353
"700" 139.8 27.0128274036805 15.9808051459498
"701" 140 24.7361275663966 19.57152238712
"702" 140.2 21.669669787148 23.0554199245837
"703" 140.4 18.4024014823393 24.1631412517732
"704" 140.6 18.2135682714945 25.3758848886472
"705" 140.8 17.7496580037529 28.1860042950742
"706" 141 17.8518407481755 31.7022546544242
"707" 141.2 18.2332754848302 33.7150381869506
"708" 141.4 17.9642785652742 35.8873523233765
"709" 141.6 17.5072583887832 36.3685314177348
"710" 141.8 15.3977176188317 37.9999499319738
"711" 142 12.7245581516413 38.5618868017058
"712" 142.2 12.41396267716 38.1006950630388
"713" 142.4 12.373296213389 38.3596996658006
"714" 142.6 12.495038809129 39.0913234544445
"715" 142.8 13.2670474127157 40.7750100002627
"716" 143 14.3646912230186 42.3079229606913
"717" 143.2 15.1136043499013 44.5333295348306
"718" 143.4 15.1640674211851 48.0224335695574
"719" 143.6 14.421854733852 49.7975469736599
"720" 143.8 14.1028064656204 51.5333901840895
"721" 144 13.9068093112645 53.92283052841
"722" 144.2 14.4836120915352 56.0167483230431
"723" 144.4 14.7524079620408 57.8254764686897
"724" 144.6 14.7806503921129 58.3181701956644
"725" 144.8 14.1953392518696 60.7180263040189
"726" 145 12.8906726334092 63.1552095841033
"727" 145.2 10.9444319274873 64.2950705287891
"728" 145.4 9.48316081626732 63.2814610112484
"729" 145.6 8.24131106741082 62.3350276293149
"730" 145.8 7.21866136677348 61.1941355393467
"731" 146 7.30351643222666 60.2744632819526
"732" 146.2 7.5229651173399 59.8533066154783
"733" 146.4 7.08453304907612 58.8284106400235
"734" 146.6 5.52501080076489 57.0436472016297
"735" 146.8 5.60811983143726 56.4532661166621
"736" 147 5.02083045595558 55.0615049437779
"737" 147.2 5.06345355416713 54.2613260545926
"738" 147.4 5.50205747338424 52.6936165153763
"739" 147.6 5.80820273459384 50.2944892000294
"740" 147.8 5.7241994193675 47.9149658634786
"741" 148 6.92988479892486 46.1608777245398
"742" 148.2 8.33298174414378 43.7451626036105
"743" 148.4 9.35823804114706 40.2219491849955
"744" 148.6 10.1183643932535 37.1093468566296
"745" 148.8 10.2226219964312 36.4297923288197
"746" 149 10.9544033024369 36.0703284624634
"747" 149.2 12.1803732234019 34.0841084164861
"748" 149.4 13.5960322561623 30.9256462253778
"749" 149.6 15.0308227370605 28.5696715308761
"750" 149.8 17.0718942981861 26.4857169955591
"751" 150 18.9569641496459 23.7161978025157
"752" 150.2 20.6990809740517 21.1118082787418
"753" 150.4 21.2462922599538 20.380988419916
"754" 150.6 22.1655417339735 19.5318015244556
"755" 150.8 24.5590520469258 17.0446303382702
"756" 151 26.9627183686936 14.9951341507185
"757" 151.2 29.5215825229852 12.7312292246337
"758" 151.4 31.472912002132 11.7274189940279
"759" 151.6 34.8037962933396 10.7088797282967
"760" 151.8 38.8255032519188 8.7757390231285
"761" 152 41.7652711442885 6.61720776728889
"762" 152.2 43.065680577924 5.44789549847217
"763" 152.4 45.9899609451519 4.27674839841572
"764" 152.6 49.2792237447587 3.17371754652325
"765" 152.8 53.4148987667082 2.02467333321842
"766" 153 56.7678554361174 1.33520612783486
"767" 153.2 59.872214535032 0.697548539239384
"768" 153.4 61.5328348681228 0.922275086934115
"769" 153.6 61.7812535138243 0.737108013733718
"770" 153.8 62.1516571370661 0.666423701381519
"771" 154 62.3152130058255 0.581876974631396
"772" 154.2 62.809022790413 0.528690508828239
"773" 154.4 64.1984424964104 0.149708830374593
"774" 154.6 65.6107465853148 0.0971450042623416
"775" 154.8 67.2089134920166 0.534144218882245
"776" 155 69.4718020854176 0.826238242337729
"777" 155.2 72.2152762116242 0.648332064277122
"778" 155.4 74.0011063117567 1.03349060094535
"779" 155.6 76.812055108743 1.35025860415564
"780" 155.8 79.6320019751601 2.00993894045266
"781" 156 82.2369321454495 2.75947760289164
"782" 156.2 84.2353885359405 3.36270444105465
"783" 156.4 85.7824086694486 4.2321883450444
"784" 156.6 87.4530999492422 5.17560878147368
"785" 156.8 89.6728011342557 5.9024388734338
"786" 157 91.9411156008762 6.60132465939942
"787" 157.2 92.4398458791951 7.32030325622003
"788" 157.4 93.0297480084224 8.18957707283939
"789" 157.6 93.7702749141463 8.75584745776462
"790" 157.8 94.5648465445198 9.21161862823672
"791" 158 95.2594019219942 9.53989040862451
"792" 158.2 95.8292552126321 9.48724996639527
"793" 158.4 96.1288231440609 9.53398795439765
"794" 158.6 96.0980626553282 9.72912849481843
"795" 158.8 95.9303133456785 10.0368730655429
"796" 159 96.3055093435799 10.9813402083872
"797" 159.2 97.8875594672254 13.256870564819
"798" 159.4 99.8072587149455 15.7188831526055
"799" 159.6 102.564490570091 18.0253044368198
"800" 159.8 106.242159893629 20.9489623085712
"801" 160 108.667921372559 22.8464270370177
"802" 160.2 110.113572284819 25.4797838773463
"803" 160.4 111.20828839867 28.7174385200572
"804" 160.6 112.234233022705 32.4345720731927
"805" 160.8 112.480598432761 36.6511648521697
"806" 161 113.084543310199 40.6050026379476
"807" 161.2 114.524346157925 43.4593503472859
"808" 161.4 117.058706439775 44.5434849097931
"809" 161.6 119.453425301701 44.699827905251
"810" 161.8 122.590594278483 44.7380794144744
"811" 162 124.123077693693 45.6906320900183
"812" 162.2 125.464856459624 48.5406853688584
"813" 162.4 126.746266009707 51.6404273717641
"814" 162.6 126.583527389384 55.0167314493569
"815" 162.8 126.754348502342 59.5447263765944
"816" 163 126.93651073982 63.819945889021
"817" 163.2 126.076074793567 65.2512365747232
"818" 163.4 124.706091898526 66.654485649619
"819" 163.6 123.910141176522 67.8889397121025
"820" 163.8 121.815627924007 71.0096609991256
"821" 164 119.380365636843 73.471451279783
"822" 164.2 116.490247186018 76.5962540737087
"823" 164.4 113.074673800987 79.6916462489204
"824" 164.6 109.655481021443 82.2962738509357
"825" 164.8 106.405521317107 84.3349140469757
"826" 165 102.171288753753 86.0734096060827
"827" 165.2 98.8141738549196 87.4985168863785
"828" 165.4 94.5821582941764 88.1941691834521
"829" 165.6 90.5230423620912 87.5432044161853
"830" 165.8 86.6218721245946 86.3183889104568
"831" 166 83.9965174344773 84.1970674230943
"832" 166.2 80.9275253794366 80.9491145067366
"833" 166.4 77.6367548670545 78.0306045525242
"834" 166.6 74.9336931625627 76.870356590228
"835" 166.8 72.2588213612254 77.9331188249782
"836" 167 69.7289583081736 80.196470171874
"837" 167.2 67.9217302790811 83.0868704010741
"838" 167.4 67.9734630088699 85.4408535788094
"839" 167.6 68.5017741145542 89.427309583013
"840" 167.8 69.8738613623475 91.5708745990338
"841" 168 71.2458318513636 92.2069394892538
"842" 168.2 72.5049794860975 93.7459945246447
"843" 168.4 74.1131005250931 96.9789009635014
"844" 168.6 75.8474941182077 100.814513274439
"845" 168.8 78.0924945809605 103.536565408569
"846" 169 81.8796214166867 106.040418454457
"847" 169.2 82.8886595819886 106.690220220236
"848" 169.4 84.0884846180707 106.322331221706
"849" 169.6 86.6025408494494 106.299226235318
"850" 169.8 89.8639698216901 106.645847617501
"851" 170 93.8230796609022 106.882348202338
"852" 170.2 96.8537205863092 107.012456487423
"853" 170.4 97.0862710339841 107.068591169074
"854" 170.6 98.5788544957227 107.924294079893
"855" 170.8 99.429574027479 109.631199606567
"856" 171 98.6169767444827 110.510873022143
"857" 171.2 96.7891320408019 111.303889360761
"858" 171.4 94.2869696774544 111.653710061201
"859" 171.6 91.2095719649695 113.642254601313
"860" 171.8 88.1016973767011 114.63458519562
"861" 172 84.2814699826375 115.014515072114
"862" 172.2 82.7321487428634 114.705154140794
"863" 172.4 79.9075272350463 114.571068238985
"864" 172.6 75.4181067253375 115.058127973973
"865" 172.8 71.6047618845885 116.528225785601
"866" 173 68.6080199977392 118.327897289216
"867" 173.2 66.4957063241536 119.948925310979
"868" 173.4 64.5375666861736 119.91997043352
"869" 173.6 61.8659533295546 119.520494127169
"870" 173.8 58.9573564454916 118.365188061371
"871" 174 56.3099447974049 116.032998649381
"872" 174.2 52.9209897657055 114.047959303864
"873" 174.4 49.1545487262481 111.898001457426
"874" 174.6 46.8858603899765 110.325310745571
"875" 174.8 43.8807681499007 107.485931590198
"876" 175 40.7725460893248 104.267004601556
"877" 175.2 39.5592064525082 101.671321884789
"878" 175.4 38.5709792438802 98.0242238202548
"879" 175.6 37.1888296600288 93.0839733403473
"880" 175.8 36.1481161353371 88.7023743070557
"881" 176 36.4885790586705 85.4026976460878
"882" 176.2 38.1592361745108 81.9070200258185
"883" 176.4 41.1606509884764 77.7221609048362
"884" 176.6 44.7480642801378 75.3657779283816
"885" 176.8 48.2736166578714 74.3503102276404
"886" 177 52.5313816556181 74.2167461882631
"887" 177.2 55.7797524472438 75.5563793215798
"888" 177.4 58.6306445001894 76.2826830827996
"889" 177.6 59.7626306313603 76.0861568416409
"890" 177.8 61.4241289247168 75.6471648559938
"891" 178 62.5831301322547 74.6201216725174
"892" 178.2 63.9454409087051 72.4994658047973
"893" 178.4 65.4190823929946 69.7924168101258
"894" 178.6 67.3018693135538 66.6464567685201
"895" 178.8 68.9392866293768 62.9677067358221
"896" 179 70.5774175644395 60.1463143064499
"897" 179.2 71.4825389531852 57.5446078744584
"898" 179.4 72.0587667287443 54.3519815210025
"899" 179.6 72.1357940180456 50.4362542424197
"900" 179.8 73.2308447314002 46.9702829205414
"901" 180 75.4282314731112 43.3919888750682
"902" 180.2 78.8812471751618 40.6579700460018
"903" 180.4 82.7985786455133 39.0687734878819
"904" 180.6 86.4415217711052 38.9618669207192
"905" 180.8 89.1889993334716 39.9374833482985
"906" 181 91.5038527308042 41.8465873229971
"907" 181.2 93.9914542988871 44.5871369866108
"908" 181.4 96.2339431833607 47.3631067420302
"909" 181.6 97.0971004198045 49.616020086135
"910" 181.8 98.2343913698086 51.4028686612739
"911" 182 99.8457342562184 51.9054928797279
"912" 182.2 101.599836577879 50.6614037655096
"913" 182.4 102.13815788702 49.2144536547804
"914" 182.6 103.667721487194 47.1586565536522
"915" 182.8 106.12553472241 44.308216329557
"916" 183 109.127940889928 41.2129922589405
"917" 183.2 111.228276505922 40.3189262101667
"918" 183.4 112.669846191673 40.498108690885
"919" 183.6 114.169792939787 40.4957920267843
"920" 183.8 116.677936574451 38.9575028308694
"921" 184 119.58661427344 35.7257598104075
"922" 184.2 119.721230821603 33.2904866136645
"923" 184.4 118.35243547679 30.6153616544488
"924" 184.6 116.027877149539 27.4207645734807
"925" 184.8 113.969132901951 25.4497202452739
"926" 185 111.438223440243 22.386794837079
"927" 185.2 109.689342822521 19.6616649007578
"928" 185.4 107.20878838608 17.7314554959184
"929" 185.6 103.922231622101 15.7632603432063
"930" 185.8 100.408785011317 13.0975384527613
"931" 186 97.5186953352725 10.6008492982045
"932" 186.2 94.6439526136826 9.08917384440837
"933" 186.4 90.4115380486576 6.65422026683704
"934" 186.6 86.0588674278659 5.2848818647572
"935" 186.8 82.7331913174077 3.75919878584819
"936" 187 81.6750569924218 3.4984023103117
"937" 187.2 80.2286719130817 3.33358367631855
"938" 187.4 76.4258991000832 2.10044021516719
"939" 187.6 72.2449153508794 1.75726204908857
"940" 187.8 68.0343728340008 1.56207010079852
"941" 188 66.7118087674283 1.38691757791731
"942" 188.2 66.3039226456617 1.52362232918212
"943" 188.4 66.4799293018194 1.84593559085554
"944" 188.6 66.2825843027948 1.52492916689319
"945" 188.8 66.3320373548568 1.50920677244295
"946" 189 66.0473443120102 1.43542097663988
"947" 189.2 65.7079351414989 1.72395436531846
"948" 189.4 65.2258599846105 1.75530106444633
"949" 189.6 64.5687489789389 1.77749784839426
"950" 189.8 63.253764985251 1.97556192581999
"951" 190 61.0972629257391 2.00693842571918
"952" 190.2 59.9055066512615 1.92739446831662
"953" 190.4 59.4389794529703 1.90770383600358
"954" 190.6 59.0535165532768 1.84754864792561
"955" 190.8 58.9753676821278 1.83088903213285
"956" 191 58.6697473099806 1.92641898647654
"957" 191.2 58.6503642480521 1.93243966320027
"958" 191.4 58.425217080795 1.90571592195332
"959" 191.6 58.3723114815241 1.90020577096073
"960" 191.8 58.2607274914888 1.88641540546713
"961" 192 58.1454454512637 1.88236056063411
"962" 192.2 57.8677412350065 1.89461518562819
"963" 192.4 57.5758190620281 2.06622748285144
"964" 192.6 57.2203686203545 2.18933689653653
"965" 192.8 56.7204124945751 2.56035644671684
"966" 193 56.1049375033119 2.93100950466192
"967" 193.2 55.2904252048362 3.4284967972756
"968" 193.4 53.3271225367233 4.30226733917914
"969" 193.6 50.1067920788092 5.53537267580562
"970" 193.8 46.558931501295 4.83178493159316
"971" 194 42.9665579064485 5.34644775966655
"972" 194.2 38.8406495580021 6.87472535430596
"973" 194.4 35.6935587245965 8.43085383756486
"974" 194.6 32.8719833770923 10.3258799430656
"975" 194.8 29.3368461465875 12.8640754919739
"976" 195 28.6211644391167 14.3302644198982
"977" 195.2 28.1247698438637 17.1936582938551
"978" 195.4 27.0935871834942 20.4250171886197
"979" 195.6 26.0374313376607 22.6781231878603
"980" 195.8 25.7128587858777 23.9329462185705
"981" 196 25.5690550245742 26.4099246385963
"982" 196.2 24.9153452337915 30.4503042275012
"983" 196.4 22.7522432640276 33.1179448499708
"984" 196.6 19.9202606077391 33.7200047867297
"985" 196.8 16.920789123581 33.0663501781705
"986" 197 15.8861666960295 32.3609939827346
"987" 197.2 16.3105473324466 33.1602571432485
"988" 197.4 16.2479729068975 34.9817676917346
"989" 197.6 16.5702045745419 37.817440538243
"990" 197.8 17.4076111162388 40.2748024264195
"991" 198 17.5925610728414 43.3498109456429
"992" 198.2 17.0634329166025 45.0020876480945
"993" 198.4 16.2502611089094 47.7493846007396
"994" 198.6 15.0309542370721 50.0798478382958
"995" 198.8 15.1537488394371 52.3575719496534
"996" 199 16.991701846114 54.4471454873237
"997" 199.2 19.4993189099313 56.5228498156083
"998" 199.4 21.4297218965179 58.5903647553436
"999" 199.6 23.9734581487926 59.9417850147372
"1000" 199.8 26.1688427526926 61.0308691525296
"1001" 200 28.5000051110975 63.0056454559724
"1002" 200.2 30.1039176900499 65.8580201150131
"1003" 200.4 31.097416955618 70.1064754434431
"1004" 200.6 30.3052083328041 73.4495895046466
"1005" 200.8 28.7804889600943 76.849357634798
"1006" 201 25.9960109487366 81.1295020770119
"1007" 201.2 23.0256127539862 83.5316557679376
"1008" 201.4 20.7258545086582 84.8429470756871
"1009" 201.6 19.6918230245612 84.4580635547354
"1010" 201.8 20.2109617134935 84.4653051818107
"1011" 202 19.8982893956825 85.461953789229
"1012" 202.2 19.7440998398288 87.7796274800388
"1013" 202.4 20.0077976691076 90.275301417898
"1014" 202.6 21.0078814427115 93.0499414934171
"1015" 202.8 22.7427037969853 95.6407216183843
"1016" 203 25.5830443687213 98.998003133995
"1017" 203.2 27.4953753820273 100.884920338471
"1018" 203.4 29.5739802667235 102.00982399685
"1019" 203.6 31.596961410171 101.63918564521
"1020" 203.8 34.9379474748262 102.075588410787
"1021" 204 38.1362763132537 102.218508514262
"1022" 204.2 41.9420742682883 102.778956906072
"1023" 204.4 45.6005161339132 104.08434090742
"1024" 204.6 47.5510568426027 105.566434931306
"1025" 204.8 49.8651346982707 107.838665211537
"1026" 205 52.5004157038613 110.830623935999
"1027" 205.2 55.1333841630876 113.842259012082
"1028" 205.4 57.2322399372864 115.762436784921
"1029" 205.6 60.8145980131962 117.55328828627
"1030" 205.8 64.6282241858169 118.761750817418
"1031" 206 67.088242234873 119.176420138664
"1032" 206.2 69.6407785746122 119.866797854119
"1033" 206.4 72.3793640150008 120.260866213929
"1034" 206.6 75.4566681814621 120.291658184307
"1035" 206.8 77.4558383015746 121.230723983794
"1036" 207 76.7291119905196 122.165007911554
"1037" 207.2 75.9170320391949 122.915429090994
"1038" 207.4 74.3707526781776 123.187544523382
"1039" 207.6 72.8732935371653 123.330917897024
"1040" 207.8 70.8356840880598 123.623114697171
"1041" 208 68.1401435157366 124.825759280026
"1042" 208.2 64.9569294988745 125.446344484807
"1043" 208.4 61.0243095523445 125.983408604937
"1044" 208.6 57.9567896218169 125.781997446392
"1045" 208.8 55.5669461542898 125.735495353835
"1046" 209 52.4393869381074 125.784293559121
"1047" 209.2 51.0893110679798 125.341822034914
"1048" 209.4 50.8524184564185 124.078116961645
"1049" 209.6 49.876604240415 123.882933272473
"1050" 209.8 47.6780123628231 123.30818353577
"1051" 210 45.2211243945624 122.050912118247
"1052" 210.2 43.2797418968087 120.341771162114
"1053" 210.4 40.4016899980279 118.21165647343
"1054" 210.6 37.0501062852733 115.962647614666
"1055" 210.8 34.142253703168 114.126826755092
"1056" 211 31.4608048878233 112.771864520599
"1057" 211.2 27.0384605438204 111.570627404406
"1058" 211.4 24.3234155518071 110.997594049883
"1059" 211.6 25.2649291544545 110.819264583768
"1060" 211.8 24.9115137912601 109.284926623553
"1061" 212 23.6347113846862 106.653765352099
"1062" 212.2 21.1498790135589 104.258139111619
"1063" 212.4 17.6526976239508 101.759088195402
"1064" 212.6 15.3811345355249 100.834398609937
"1065" 212.8 15.3221227586188 100.626033811765
"1066" 213 15.2483441747618 100.363147772175
"1067" 213.2 14.2371201088621 100.091595755561
"1068" 213.4 14.230308770405 99.7966937807521
"1069" 213.6 14.4418152072448 99.8595930052183
"1070" 213.8 15.2629763184649 99.2471727720799
"1071" 214 15.47194857852 98.320953816363
"1072" 214.2 15.24849489121 96.2318224920764
"1073" 214.4 14.4346248476813 93.5177578178156
"1074" 214.6 11.7535312953064 90.8397571107523
"1075" 214.8 9.77166524531267 90.2118680336707
"1076" 215 10.6719757300418 90.5357315200139
"1077" 215.2 10.225108990853 90.9604718596452
"1078" 215.4 9.07561301945028 91.3929158625654
"1079" 215.6 9.15959017162964 91.3549047235284
"1080" 215.8 9.00258333865643 91.5717157526727
"1081" 216 9.03567968562327 91.8338865971607
"1082" 216.2 8.75881405375553 91.4575228372245
"1083" 216.4 8.71032862240428 91.4212217764766
"1084" 216.6 8.66355332247838 91.7903392078959
"1085" 216.8 8.6772492471963 91.7620884464998
"1086" 217 8.54008911560523 91.7531748415684
"1087" 217.2 8.69304238400258 92.2227088461455
"1088" 217.4 9.10365414973511 92.8880448106563
"1089" 217.6 9.58877622891748 93.5931367415415
"1090" 217.8 9.62246141232393 93.7945760540523
"1091" 218 9.90290179584354 94.4767616117456
"1092" 218.2 10.6688513526205 95.7233248843988
"1093" 218.4 10.9496229193602 96.4898604984408
"1094" 218.6 10.7431930430615 96.8163096547472
"1095" 218.8 10.6202337571238 96.4869639271432
"1096" 219 10.5596988188368 96.7299464216103
"1097" 219.2 10.1379404745057 97.0668985727309
"1098" 219.4 9.78258705311733 97.0583866692168
"1099" 219.6 9.62785824345576 96.9173707559707
"1100" 219.8 9.72080104029871 97.1143467951004
"1101" 220 9.92260429189369 97.6110627569499
"1102" 220.2 10.183426742235 98.1199060043287
"1103" 220.4 10.3655428847683 98.3634721981315
"1104" 220.6 10.0427714642058 98.4517793924848
"1105" 220.8 10.3387530432642 98.9314925114528
"1106" 221 10.7058971806309 98.8854527561071
"1107" 221.2 11.1811505131994 99.264573209367
"1108" 221.4 12.2041039837732 100.363066087206
"1109" 221.6 13.6377607640917 102.301630265629
"1110" 221.8 14.8224484316294 104.121638126948
"1111" 222 15.2311409597519 103.057138520515
"1112" 222.2 14.9782568841844 102.578852012973
"1113" 222.4 14.8675000971425 102.154611863781
"1114" 222.6 14.7301246051016 101.85880963853
"1115" 222.8 13.8799412962553 101.423775365817
"1116" 223 12.8065705906262 100.546407745703
"1117" 223.2 12.1818871781626 99.653069018481
"1118" 223.4 11.5500710274077 98.8931364282993
"1119" 223.6 11.0168694495881 98.0970802387498
"1120" 223.8 10.237586123981 97.6010558214059
"1121" 224 9.81399863906563 96.7093229490598
"1122" 224.2 9.22079559403139 95.679325794158
"1123" 224.4 8.85679915955256 94.5681160985979
"1124" 224.6 7.80858338701767 93.4100973160005
"1125" 224.8 8.08287547702469 93.474058346284
"1126" 225 8.79918682396575 92.9893945468381
"1127" 225.2 9.14870059392607 91.3770571467277
"1128" 225.4 9.03033385730051 89.6419462297583
"1129" 225.6 9.13962477264345 87.3440395608863
"1130" 225.8 9.22163157710829 84.7757339664556
"1131" 226 9.43929786054578 81.9868723501682
"1132" 226.2 9.45694323458963 79.5275208833905
"1133" 226.4 8.93701042264827 77.2761758555837
"1134" 226.6 8.76541105214168 74.3435067058625
"1135" 226.8 8.92756625851232 71.7678808506548
"1136" 227 9.0800955041895 69.4756609291446
"1137" 227.2 8.80979621906999 66.2400805017371
"1138" 227.4 7.4281000622215 63.4895902517984
"1139" 227.6 5.48909120767823 62.3452294331071
"1140" 227.8 4.04868804178299 62.4696560379123
"1141" 228 3.4524868692066 63.1257770213891
"1142" 228.2 3.69477070477462 63.1872086602827
"1143" 228.4 3.6620034834909 64.4149958922726
"1144" 228.6 3.31182115745031 65.4207245109388
"1145" 228.8 3.05077786495639 66.9693798412623
"1146" 229 2.89839290591806 68.9351472959668
"1147" 229.2 3.2797405777142 71.0997854868146
"1148" 229.4 3.56152834472136 73.0682767485315
"1149" 229.6 3.48258503016914 73.6976374644663
"1150" 229.8 3.60449847491194 76.1346274937211
"1151" 230 4.03812846537875 76.4330047419814
"1152" 230.2 4.16784494535774 76.8263393242909
"1153" 230.4 4.57120112143614 78.8500587503423
"1154" 230.6 4.39756250401235 81.9449824022273
"1155" 230.8 4.98638127067529 82.1993342969146
"1156" 231 4.91614034274187 81.4064024266715
"1157" 231.2 4.41885611059829 81.2298582081995
"1158" 231.4 4.23330507819047 80.1404589433283
"1159" 231.6 3.64658560077642 79.22436343915
"1160" 231.8 3.12096884145293 77.9103448302913
"1161" 232 2.6617484030256 76.4700386365321
"1162" 232.2 2.97986425589888 75.9918214375906
"1163" 232.4 3.08234355733022 74.9974384421548
"1164" 232.6 3.11628427719531 73.7837926233827
"1165" 232.8 2.82898878609209 72.4845634719813
"1166" 233 2.24415567099873 71.3816150634915
"1167" 233.2 2.09126406139794 69.7655963078349
"1168" 233.4 2.11773471798919 67.8869430480233
"1169" 233.6 1.82670383856488 65.0907214857535
"1170" 233.8 1.71691313590451 63.1058536503204
"1171" 234 2.00106355005008 61.3665103020878
"1172" 234.2 2.0211076097754 59.1718064326278
"1173" 234.4 2.10703444157918 56.7441483235389
"1174" 234.6 2.09788245063334 53.3881021563796
"1175" 234.8 2.3538638854015 52.3570064707442
"1176" 235 2.67806030808021 52.4031593331253
"1177" 235.2 2.15739161547619 51.7573665887547
"1178" 235.4 1.78908276698724 52.0932701358808
"1179" 235.6 1.36044654894845 52.3402295742648
"1180" 235.8 1.15045481394299 51.9046289502069
"1181" 236 0.881915754192364 51.5038750552998
"1182" 236.2 0.926776267591682 51.5997171251836
"1183" 236.4 0.881581252209771 51.5041354379504
"1184" 236.6 0.540898440767651 50.5873347017397
"1185" 236.8 0.537378746543031 50.7607452177882
"1186" 237 0.563165030016374 51.4217394512423
"1187" 237.2 0.493563715092296 51.8525098067756
"1188" 237.4 0.434457253618785 52.443400459976
"1189" 237.6 0.0175581337668243 52.8074814132211
"1190" 237.8 0.374587576105595 52.8418742669061
"1191" 238 0.401517403873893 52.9835547459417
"1192" 238.2 0.247009765215723 53.2859336831499
"1193" 238.4 0.728654143188606 53.2716402000975
"1194" 238.6 1.47547554848582 53.3236755423244
"1195" 238.8 1.91502984198343 52.9167698477522
"1196" 239 2.79334225187461 52.2219012277602
"1197" 239.2 3.4067670812249 50.108299270398
"1198" 239.4 3.870346435379 48.3724480727119
"1199" 239.6 4.55082817202695 47.2582531683657
"1200" 239.8 5.56443507431966 45.1512123184482
"1201" 240 6.49485177376578 43.3845411913914
"1202" 240.2 7.43624113870116 41.4672756750748
"1203" 240.4 8.40058897499865 38.954969291639
"1204" 240.6 9.56481783844615 35.9892361252571
"1205" 240.8 11.0830963679546 32.6704939465373
"1206" 241 12.3678010551535 29.9060671971598
"1207" 241.2 14.3220703665274 27.7573636440958
"1208" 241.4 15.9958335042402 25.1791436344662
"1209" 241.6 17.6639809183213 23.2914539214038
"1210" 241.8 19.0465888952537 21.3003152367882
"1211" 242 20.7404973128714 18.9615163888973
"1212" 242.2 22.4077063512653 17.0107573130099
"1213" 242.4 24.5540745882586 15.3660588842686
"1214" 242.6 27.1866660065028 13.0135848494366
"1215" 242.8 30.0970946657125 10.7848969671131
"1216" 243 32.8135507514226 8.92407412005368
"1217" 243.2 36.2373860233266 6.88300174383574
"1218" 243.4 40.2498882886538 4.91801251494428
"1219" 243.6 42.9024511064098 3.99720899589227
"1220" 243.8 46.5303644775328 2.68342204607793
"1221" 244 50.4453315250118 1.66617197454301
"1222" 244.2 54.9669820576158 0.942686616656935
"1223" 244.4 58.9509114563094 0.654428543987933
"1224" 244.6 61.9784864807483 0.449983758116455
"1225" 244.8 65.6703217484924 0.130342644526737
"1226" 245 69.97082371556 0.329057357282931
"1227" 245.2 73.2178737382467 1.03506645155633
"1228" 245.4 76.6875929044951 1.59575619231444
"1229" 245.6 80.6522817878878 1.98382518336377
"1230" 245.8 84.3574439410524 2.92517616611731
"1231" 246 87.7359745173631 4.80077877572685
"1232" 246.2 92.1764939749551 7.03047878731667
"1233" 246.4 95.352083018908 8.05809743006843
"1234" 246.6 97.8502968681811 9.1545955147783
"1235" 246.8 100.757779183939 10.6757121534209
"1236" 247 104.468199080522 12.9558595466113
"1237" 247.2 107.102205595177 15.3307052951442
"1238" 247.4 110.402884467556 18.0130304671259
"1239" 247.6 112.699780656451 20.3909090419095
"1240" 247.8 115.31115732659 23.8038535612377
"1241" 248 118.617232866758 27.0351525622843
"1242" 248.2 120.164615891041 29.1067368473672
"1243" 248.4 121.297059394975 30.7298411895678
"1244" 248.6 121.649310142469 32.4894604814918
"1245" 248.8 122.846577760051 34.3299608913731
"1246" 249 123.533742053848 35.2993787671274
"1247" 249.2 124.927118566761 37.4630409006337
"1248" 249.4 126.014166946668 40.4907042921116
"1249" 249.6 127.390998866327 43.9401046063516
"1250" 249.8 128.105130105867 47.564489279512
"1251" 250 129.130662978603 51.2364445570308
"1252" 250.2 129.586147540954 53.8231825819823
"1253" 250.4 129.986468016511 57.0949943874725
"1254" 250.6 130.488379952381 60.682142226341
"1255" 250.8 130.607657511354 62.7301190463769
"1256" 251 130.626976094476 62.5706430365375
"1257" 251.2 130.297257813244 61.6937669539675
"1258" 251.4 129.074788899735 62.0447194938607
"1259" 251.6 128.329664895107 64.1069510601264
"1260" 251.8 128.746037424301 66.1025785157025
"1261" 252 128.675155103387 67.0084572831446
"1262" 252.2 128.678525978385 70.0533380489225
"1263" 252.4 128.255872026746 72.3767064689743
"1264" 252.6 127.623067751956 75.7138619838975
"1265" 252.8 127.60735907644 78.5618766756964
"1266" 253 127.769644512272 78.2442776987366
"1267" 253.2 128.026734902044 78.1294295160203
"1268" 253.4 128.258451212127 77.4997500226272
"1269" 253.6 128.446962796536 76.6477586145349
"1270" 253.8 128.694400322087 75.2053899115323
"1271" 254 129.312019650408 73.4336642312107
"1272" 254.2 129.417553375943 71.8036644342241
"1273" 254.4 129.565692607936 70.0480167924182
"1274" 254.6 129.32821945209 69.0451219931259
"1275" 254.8 129.013012142817 68.3490581334321
"1276" 255 128.202758947967 67.730095467793
"1277" 255.2 127.59571685727 67.8796971905503
"1278" 255.4 127.364610130908 68.1752495467575
"1279" 255.6 127.054807838622 68.0767670102111
"1280" 255.8 126.365803923883 67.9918962173666
"1281" 256 125.87875730019 67.9689300998461
"1282" 256.2 125.66977603993 67.8220751356041
"1283" 256.4 125.119081365396 68.3008579384674
"1284" 256.6 125.084630596737 68.175707205996
"1285" 256.8 124.64171282907 67.9282590119196
"1286" 257 123.868273083881 67.4829398205238
"1287" 257.2 123.031189308027 67.5479094317301
"1288" 257.4 122.120047595116 68.383572423277
"1289" 257.6 120.578626411571 68.9827832861061
"1290" 257.8 118.284319791639 70.1584897915187
"1291" 258 116.650987862216 72.0545519690773
"1292" 258.2 116.963628114417 73.4017354828222
"1293" 258.4 117.034205900977 73.2311557038904
"1294" 258.6 116.403054390758 72.8695316275233
"1295" 258.8 113.923653999796 72.3639192255691
"1296" 259 111.514287907011 71.60237004773
"1297" 259.2 108.709507669665 70.1823927030052
"1298" 259.4 105.376028311201 68.5130133587495
"1299" 259.6 101.943699485795 66.2463103581175
"1300" 259.8 100.293479459213 66.3577955195578
"1301" 260 98.8231528760465 66.6642114446036
"1302" 260.2 97.2927168744707 67.7660957938653
"1303" 260.4 96.7607453410427 69.4658551382589
"1304" 260.6 95.7592366496554 70.1960847349554
"1305" 260.8 94.7839139082227 69.3878760825915
"1306" 261 93.2469495832866 67.6701236465345
"1307" 261.2 91.637462055754 65.591390675655
"1308" 261.4 89.1962612498529 63.046293636097
"1309" 261.6 87.4194116237972 60.0196165008653
"1310" 261.8 87.4555974297858 56.8587247153182
"1311" 262 88.866526605525 52.8633833794486
"1312" 262.2 90.1088898944966 49.7580117222176
"1313" 262.4 92.2601131160062 46.9082491838795
"1314" 262.6 93.9301040152673 43.5616648072132
"1315" 262.8 95.5461576339259 39.3057448557841
"1316" 263 97.0203385536822 34.8503842796567
"1317" 263.2 98.6435974468388 30.7415331158899
"1318" 263.4 99.0835588687743 28.5885726242607
"1319" 263.6 100.072636069361 27.7820903086578
"1320" 263.8 102.589992401984 27.5410369505134
"1321" 264 105.536952388123 27.9012620354057
"1322" 264.2 107.599750315492 29.7399670797877
"1323" 264.4 109.592598011278 32.7902198375583
"1324" 264.6 112.156537689125 36.2846390864192
"1325" 264.8 114.796281327285 39.6875374238763
"1326" 265 117.043535634853 42.7821243365345
"1327" 265.2 120.281217981786 45.5490628464005
"1328" 265.4 123.913857847469 47.8358278451167
"1329" 265.6 124.806687671853 49.2671506509572
"1330" 265.8 123.469122419707 51.1663832613421
"1331" 266 121.807223401946 53.5082818217993
"1332" 266.2 120.017651030951 57.6987811847018
"1333" 266.4 118.502974069431 61.8055503668604
"1334" 266.6 117.704555473576 66.3248060762655
"1335" 266.8 116.481113378369 70.5274243390243
"1336" 267 114.863939678238 74.5717347432211
"1337" 267.2 113.338971661626 79.2237449205238
"1338" 267.4 112.936307966471 83.5288162887188
"1339" 267.6 113.301407721982 86.9102535769733
"1340" 267.8 114.141152875596 91.7134195504007
"1341" 268 115.297711721904 95.2237506880909
"1342" 268.2 114.40819711011 97.2544251611181
"1343" 268.4 111.521849768147 98.782155549401
"1344" 268.6 107.848756535977 101.515893213885
"1345" 268.8 104.205218124177 104.336797744662
"1346" 269 101.198120793595 108.000677510089
"1347" 269.2 98.7431949803644 111.291756838992
"1348" 269.4 97.4915974244061 112.56142062699
"1349" 269.6 95.5240413128526 112.122584952614
"1350" 269.8 92.2165627097806 111.218010368002
"1351" 270 88.1630694473099 111.608259778658
"1352" 270.2 84.8015783096641 113.062372585118
"1353" 270.4 82.3378508243352 114.440841164401
"1354" 270.6 80.1527313902415 116.236033961209
"1355" 270.8 77.9547014944394 118.619513412892
"1356" 271 76.6002432988875 119.126927381776
"1357" 271.2 76.233033908799 118.866927584085
"1358" 271.4 75.3777146104976 118.058437729374
"1359" 271.6 73.424405479763 117.315066121261
"1360" 271.8 70.1714673415593 117.137295964073
"1361" 272 65.463050947587 116.386925298534
"1362" 272.2 62.0951674501195 115.954564774825
"1363" 272.4 58.7159750792185 116.683341423713
"1364" 272.6 56.120513924907 118.898895353352
"1365" 272.8 55.679604563211 120.408784626098
"1366" 273 56.311951654973 120.038443454136
"1367" 273.2 56.6355464778312 119.881944629903
"1368" 273.4 57.1999721028752 120.144680329138
"1369" 273.6 57.9183581403464 120.211450919333
"1370" 273.8 58.5094725249571 120.746496599764
"1371" 274 59.515971109338 122.359015710666
"1372" 274.2 60.7901346850944 122.930960356639
"1373" 274.4 62.1629674081409 123.185751179273
"1374" 274.6 64.2649117849859 124.148975249407
"1375" 274.8 66.5356132112028 124.772373918613
"1376" 275 68.8147942411299 124.434309274932
"1377" 275.2 72.1621703610404 124.163027334093
"1378" 275.4 75.3229435764088 124.130979646387
"1379" 275.6 77.4836052946486 124.520232857171
"1380" 275.8 79.6917513776626 123.534325622855
"1381" 276 82.3056367988293 122.079492039472
"1382" 276.2 85.3916444895331 120.773736934853
"1383" 276.4 88.4602928960817 120.735134049602
"1384" 276.6 90.17182410254 121.095579933277
"1385" 276.8 93.0319706885733 120.435931448375
"1386" 277 96.0741748612829 119.300742600459
"1387" 277.2 99.0793863005428 117.661369096176
"1388" 277.4 101.272408342803 115.378444267972
"1389" 277.6 102.275154878845 113.090086866418
"1390" 277.8 102.548366480908 110.376943881469
"1391" 278 101.928194938113 107.848082882231
"1392" 278.2 102.178586422523 106.489522962921
"1393" 278.4 103.715527934493 103.771416597814
"1394" 278.6 106.50271209775 101.789114383151
"1395" 278.8 110.310323011456 100.500696529349
"1396" 279 112.974486691087 101.082693068256
"1397" 279.2 113.570779188614 101.759240269087
"1398" 279.4 113.096107861419 101.104516413317
"1399" 279.6 113.439990038765 99.2420141436576
"1400" 279.8 113.027691057717 96.0731708560001
"1401" 280 111.944562834215 93.2556796635026
"1402" 280.2 110.019777855958 90.5032445754097
"1403" 280.4 106.797158378306 87.8501344741222
"1404" 280.6 105.958156135195 86.5493134103574
"1405" 280.8 104.406002680628 83.7604710656633
"1406" 281 102.742582540422 80.8852703723535
"1407" 281.2 101.485512016712 76.6797178827731
"1408" 281.4 100.075962587956 73.4754246874427
"1409" 281.6 97.6405802896935 71.3056523978891
"1410" 281.8 94.5313935085112 69.9790841445346
"1411" 282 90.9665079054536 69.2654585667437
"1412" 282.2 86.7662072914978 69.4351310554888
"1413" 282.4 83.0723681399568 70.1946356540088
"1414" 282.6 80.7473977795759 72.1341282686375
"1415" 282.8 78.9909591433567 74.1576119033393
"1416" 283 75.728625951172 76.3299642360979
"1417" 283.2 73.5780812291547 79.1135796365814
"1418" 283.4 71.8971940677376 80.3590605403993
"1419" 283.6 68.8824708420947 81.9996234627022
"1420" 283.8 65.8157823535523 84.5881797857352
"1421" 284 62.6978802812143 85.2827597273884
"1422" 284.2 58.6250554984996 84.4334875471757
"1423" 284.4 55.4999324128073 82.4245518297536
"1424" 284.6 53.1668454677732 79.1003630187768
"1425" 284.8 51.4720236570334 75.4435709003635
"1426" 285 51.6279945671353 72.3010003413509
"1427" 285.2 51.4240303261789 68.0291719556935
"1428" 285.4 51.1910771300832 63.2672328179731
"1429" 285.6 50.6758102938262 59.2863264547028
"1430" 285.8 49.6587625727591 54.6488844492384
"1431" 286 48.4629304343131 51.9220008515372
"1432" 286.2 46.4005254806857 47.5672635789306
"1433" 286.4 44.2924539553809 43.1358646015975
"1434" 286.6 42.5726938918795 41.1386968520933
"1435" 286.8 39.8966540288741 37.8412307141551
"1436" 287 36.6507768195638 34.0867533749535
"1437" 287.2 33.6500268795667 30.6773258317179
"1438" 287.4 31.5530221614518 29.8139789158203
"1439" 287.6 30.5367178107643 28.5670538071736
"1440" 287.8 27.995710376254 25.1597448885159
"1441" 288 27.9311056038186 22.8002493711538
"1442" 288.2 29.4740166685673 19.4680857817545
"1443" 288.4 31.5051753255152 15.4082841721653
"1444" 288.6 34.223875280515 11.5405587830774
"1445" 288.8 37.0751638459295 9.01480972591558
"1446" 289 38.676504916408 7.71340778474098
"1447" 289.2 40.9798305678475 6.15035833438808
"1448" 289.4 43.7619579880624 5.51444487594472
"1449" 289.6 47.879096664392 4.11246346352674
"1450" 289.8 51.3274853788759 3.29699738164514
"1451" 290 54.6528572533004 2.35665687275906
"1452" 290.2 57.4091636411336 2.33162080169762
"1453" 290.4 61.4650912952049 1.34487428591475
"1454" 290.6 64.0935843189744 1.61112661065944
"1455" 290.8 65.2647180984501 1.96645504381129
"1456" 291 68.4258108833938 2.27707431564506
"1457" 291.2 72.17724315901 1.77343465699471
"1458" 291.4 74.4922049906728 2.31862139927961
"1459" 291.6 77.703408117815 2.89210319826113
"1460" 291.8 80.7048772394615 3.20446559529073
"1461" 292 84.373444941707 4.37933087178541
"1462" 292.2 87.9681324801548 5.17182426979033
"1463" 292.4 91.2785981087987 6.46040555932994
"1464" 292.6 94.8344481394205 8.19705583623785
"1465" 292.8 98.3174161561557 10.2715042360752
"1466" 293 101.83750589324 12.3249860292166
"1467" 293.2 103.91766251401 14.1263471571366
"1468" 293.4 107.167615165879 16.6105991079597
"1469" 293.6 109.251622109276 18.2397762929748
"1470" 293.8 111.270877089709 20.3858715372504
"1471" 294 112.995856575627 20.7801785661617
"1472" 294.2 112.327364541085 20.1510512222727
"1473" 294.4 111.57833820253 19.9580785448185
"1474" 294.6 110.872044201283 20.5518638387377
"1475" 294.8 109.806262162902 21.9480328106243
"1476" 295 109.486713222893 23.8394050336539
"1477" 295.2 109.852338621956 27.3613829566461
"1478" 295.4 110.313110826166 30.272469713248
"1479" 295.6 111.307968693545 32.8390230181935
"1480" 295.8 112.74497593797 33.4244382457888
"1481" 296 114.072552576816 33.4107872478951
"1482" 296.2 115.818284818057 33.4153018973247
"1483" 296.4 118.309448268406 33.513793090519
"1484" 296.6 119.095513208374 35.4097611065532
"1485" 296.8 120.154877773479 38.1129011038121
"1486" 297 120.099685458649 41.0062353045117
"1487" 297.2 119.901247531051 44.8855862836434
"1488" 297.4 119.489627909894 48.8684230994087
"1489" 297.6 119.073442091845 52.2151472460951
"1490" 297.8 118.422164895339 55.5186384790345
"1491" 298 117.473238456396 58.9535957431382
"1492" 298.2 117.067565551567 63.3571963758002
"1493" 298.4 116.858947559743 66.7608547287755
"1494" 298.6 116.593014294758 71.069514859403
"1495" 298.8 116.064485758076 75.1378241888859
"1496" 299 115.334973891797 79.5237260989496
"1497" 299.2 115.285681625392 83.3113659281517
"1498" 299.4 116.130793924097 86.7030056021379
"1499" 299.6 116.180090010516 90.8202410434012
"1500" 299.8 115.593760056258 94.6983269480884
"1501" 300 113.193743826539 96.0498435171396
"1502" 300.2 109.99691259858 98.3415927782325
"1503" 300.4 106.885310816624 101.368285265895
"1504" 300.6 104.137552192171 104.430769510785
"1505" 300.8 101.495841743882 106.859905317303
"1506" 301 97.909643117591 108.926616520286
"1507" 301.2 93.4276453475426 110.401272169889
"1508" 301.4 89.8970972706962 110.547005705429
"1509" 301.6 85.9373231381249 109.958951412659
"1510" 301.8 81.8084634964485 109.125687139942
"1511" 302 77.3414547070226 108.045183298836
"1512" 302.2 72.9183914104237 106.518323215213
"1513" 302.4 69.0626660646747 105.649121387676
"1514" 302.6 66.6266349976225 105.795693110309
"1515" 302.8 63.5454417401819 106.447019343209
"1516" 303 59.9024383826292 107.55638930498
"1517" 303.2 56.8593641691773 109.460969187779
"1518" 303.4 53.0964703154956 111.025133659105
"1519" 303.6 50.10257768729 111.63031214681
"1520" 303.8 48.5768775173533 109.890835130384
"1521" 304 46.0916693272659 107.405419992353
"1522" 304.2 42.8769740468407 104.76888115807
"1523" 304.4 39.3285403816488 101.078117128582
"1524" 304.6 36.688476886506 97.5349677863342
"1525" 304.8 34.9685023659644 94.7709810171893
"1526" 305 32.1254625943923 90.5682755251737
"1527" 305.2 28.6401670726415 87.2006872594349
"1528" 305.4 25.188885463138 84.6388218265817
"1529" 305.6 22.4872201017626 83.6033312545126
"1530" 305.8 22.8120449930358 83.4773447131208
"1531" 306 21.4759443251354 83.5618309490953
"1532" 306.2 18.4801568542066 84.0402389881803
"1533" 306.4 17.3934803396334 83.8840607590915
"1534" 306.6 18.5387484175896 82.9961746317663
"1535" 306.8 19.2376014872062 81.2311527593925
"1536" 307 20.608933217703 78.471578069853
"1537" 307.2 21.4279828435989 75.4964466989771
"1538" 307.4 22.9402596280902 72.7716502914829
"1539" 307.6 24.2506398681099 69.9712814567065
"1540" 307.8 25.7899092344966 66.5582867937576
"1541" 308 27.3893098713338 62.9090046739881
"1542" 308.2 27.7577344780705 60.709160163005
"1543" 308.4 27.4930066492141 59.3214224435551
"1544" 308.6 26.1629584701056 58.2325494631619
"1545" 308.8 24.5294332330162 56.4797454622033
"1546" 309 22.2231319251466 54.7072362477232
"1547" 309.2 19.0482267746513 52.392173504646
"1548" 309.4 16.5499141870574 51.1276490299221
"1549" 309.6 13.9989880651209 49.8947403112311
"1550" 309.8 11.0137484518206 47.4105007788892
"1551" 310 9.95677948398649 45.7080438418394
"1552" 310.2 10.0267996440777 44.2920574600389
"1553" 310.4 10.0853818598904 41.2069682526845
"1554" 310.6 9.53566264935932 41.3458398986891
"1555" 310.8 9.28985246514092 41.3210746705168
"1556" 311 9.93284204150764 42.2479859623762
"1557" 311.2 10.5665752507662 42.3591023391264
"1558" 311.4 12.0198139825455 41.8568672885693
"1559" 311.6 13.6616513745023 40.5524813360191
"1560" 311.8 16.4347754362952 37.8026464832918
"1561" 312 18.8069116710134 34.6932847003503
"1562" 312.2 20.0534384203914 32.8407876420602
"1563" 312.4 22.4799237707676 31.764507342648
"1564" 312.6 25.9176365892841 30.9815022747666
"1565" 312.8 29.8930522000605 31.230650710223
"1566" 313 33.2426993438087 32.2943919228944
"1567" 313.2 36.3741646287689 35.2529138616403
"1568" 313.4 38.613942028707 38.8368054552712
"1569" 313.6 39.4458230719179 40.0231957491807
"1570" 313.8 39.7496871779259 42.6565748745522
"1571" 314 39.4069234878664 46.6521402118117
"1572" 314.2 38.5723183547046 50.2691126525941
"1573" 314.4 38.3842205219893 54.5843234811286
"1574" 314.6 38.9770816242138 58.4149599327981
"1575" 314.8 40.0873335913627 60.0541963494854
"1576" 315 42.0228868273809 60.8116005991671
"1577" 315.2 44.0248452580085 60.7587844341079
"1578" 315.4 46.0631278576051 60.5019782163936
"1579" 315.6 47.9649818108455 60.1745095509196
"1580" 315.8 50.6137516935189 60.3702397356572
"1581" 316 52.0864170114606 59.6438677418084
"1582" 316.2 53.2810446615519 58.2950041289298
"1583" 316.4 52.9975468180353 57.8516852082629
"1584" 316.6 52.8472765407121 57.2030659718497
"1585" 316.8 53.1271833453849 56.5228054121232
"1586" 317 54.3536140766563 55.1869129360916
"1587" 317.2 56.6451868303044 53.6474629631616
"1588" 317.4 59.5226834471007 52.1135721085826
"1589" 317.6 62.5696052791846 50.6903961472117
"1590" 317.8 65.9457068155248 50.2253619773846
"1591" 318 69.6612259730471 49.7844071808404
"1592" 318.2 73.1182741951508 48.6626468150888
"1593" 318.4 77.2294573890496 47.0730004491123
"1594" 318.6 80.7261054646549 45.6782385632291
"1595" 318.8 84.6085796250083 44.4408838651887
"1596" 319 88.0636585414137 43.8868938526359
"1597" 319.2 92.2625847614965 43.6436017223386
"1598" 319.4 96.2399622106983 43.9819414626149
"1599" 319.6 100.511249898301 45.1669763214547
"1600" 319.8 101.538776901604 45.8501087125407
"1601" 320 101.262104595774 46.5993035740573
"1602" 320.2 101.986347204783 47.4800669839268
"1603" 320.4 104.048894658677 49.1225525420426
"1604" 320.6 107.465033298652 51.1588165808193
"1605" 320.8 110.504865633958 53.1267170510478
"1606" 321 113.621487606232 56.1021182415901
"1607" 321.2 114.922381618369 57.2764460328877
"1608" 321.4 116.197864713852 58.9865764236741
"1609" 321.6 118.256340688737 61.7958601983499
"1610" 321.8 120.922748306235 65.2902602545152
"1611" 322 123.12189106333 68.8639246931681
"1612" 322.2 124.034192774805 71.7615404822676
"1613" 322.4 123.477585599224 75.0012737865024
"1614" 322.6 122.197647789823 78.0305531594114
"1615" 322.8 119.963186969367 80.3531123970021
"1616" 323 116.369557084932 82.5876524446614
"1617" 323.2 113.028839872734 84.1992526884019
"1618" 323.4 109.298880857775 86.8547159101447
"1619" 323.6 106.416346249364 89.8819281042521
"1620" 323.8 105.921863609881 92.0905095946609
"1621" 324 106.01129599143 94.0109085173386
"1622" 324.2 104.263036003269 97.3806141421712
"1623" 324.4 101.738270214771 99.7450995936234
"1624" 324.6 98.2810608568686 101.527528548116
"1625" 324.8 95.3906366790135 103.397233450459
"1626" 325 92.9723642682512 105.463582489396
"1627" 325.2 91.6263023949568 107.186488303192
"1628" 325.4 91.8062970547766 108.641710490639
"1629" 325.6 92.6898019665283 110.77461378284
"1630" 325.8 93.0252258100993 112.284009314084
"1631" 326 92.5448250079958 113.870700207047
"1632" 326.2 91.9114996255974 113.354178708501
"1633" 326.4 89.7438119489433 113.394795696686
"1634" 326.6 86.4065851917009 114.559264351752
"1635" 326.8 82.4954679544822 115.960434689834
"1636" 327 77.3706776222556 117.079379465569
"1637" 327.2 73.1647046846194 117.294414381531
"1638" 327.4 71.1694868070356 117.121116319182
"1639" 327.6 67.2599353203493 116.336041476715
"1640" 327.8 62.7290177558762 114.985921023868
"1641" 328 57.9705320734196 113.518610577665
"1642" 328.2 54.8949799456941 112.501417125145
"1643" 328.4 52.5535809854031 111.856672897147
"1644" 328.6 48.6262317352608 110.536375253612
"1645" 328.8 44.4914468723364 108.602054647553
"1646" 329 40.6153115388355 106.438384082871
"1647" 329.2 38.4514639822047 104.051607419539
"1648" 329.4 35.3026826590391 100.556486804246
"1649" 329.6 32.2057725842201 96.5722837499283
"1650" 329.8 29.940067798341 93.539496113026
"1651" 330 27.3064285588104 90.406472287994
"1652" 330.2 24.2569041908995 86.6468315168213
"1653" 330.4 21.3895404276594 83.0482195203346
"1654" 330.6 18.1218634022244 80.4095295564384
"1655" 330.8 15.5620903194834 79.4204530526301
"1656" 331 14.3079470502367 78.9145085114948
"1657" 331.2 14.9196027291728 78.3456655833237
"1658" 331.4 16.5016231846729 76.7476870662833
"1659" 331.6 18.7819763713147 75.6735308891334
"1660" 331.8 21.9199316556751 73.6858284097137
"1661" 332 25.1364613300927 71.8096509345555
"1662" 332.2 27.6033850825623 70.6606870740977
"1663" 332.4 30.5793694357286 68.5329890974924
"1664" 332.6 34.5975030246218 66.2521669541066
"1665" 332.8 38.5383091893064 63.8906775154191
"1666" 333 41.9641359938461 62.0332778334202
"1667" 333.2 45.5407748289626 59.9445813133808
"1668" 333.4 48.8396784921881 57.8197486367423
"1669" 333.6 51.4370948360863 56.0134159098257
"1670" 333.8 55.0046278984535 53.2813181349795
"1671" 334 58.9777923112177 50.8403435648257
"1672" 334.2 61.8803891473755 48.876650083899
"1673" 334.4 65.0471161747681 46.7004405741313
"1674" 334.6 69.2503286847288 44.3474775224946
"1675" 334.8 72.4106804406409 42.748225195719
"1676" 335 77.0963114790194 41.0015141263441
"1677" 335.2 81.4221484896568 40.840605863639
"1678" 335.4 86.110288201966 39.8015787912474
"1679" 335.6 89.9753562579986 38.9991264898173
"1680" 335.8 93.8084890873496 38.744780474149
"1681" 336 97.177322902208 39.9880711747069
"1682" 336.2 101.432544749551 41.5354698273032
"1683" 336.4 105.07346804792 43.3354042711649
"1684" 336.6 107.890508759172 46.154324572796
"1685" 336.8 110.704305815753 49.6855660586472
"1686" 337 112.157092842015 54.7057307148143
"1687" 337.2 112.243640651141 58.1827649807899
"1688" 337.4 111.944984987965 61.7676637744324
"1689" 337.6 111.472467313281 65.561799976086
"1690" 337.8 112.001395292745 68.957765272677
"1691" 338 114.086400049309 69.7953281107687
"1692" 338.2 117.117087526324 70.0434907612696
"1693" 338.4 118.397484904089 68.7243831874091
"1694" 338.6 117.768976488457 68.7832097885447
"1695" 338.8 116.470285513648 68.9932124966692
"1696" 339 115.623940171162 69.9939238686063
"1697" 339.2 114.667347352109 72.6580196907273
"1698" 339.4 114.100381543938 76.0092750594721
"1699" 339.6 114.490248532888 78.3165144859827
"1700" 339.8 114.258378473386 81.562757752511
"1701" 340 113.42009276928 85.6254323326514
"1702" 340.2 112.607812481152 88.7965841014151
"1703" 340.4 111.359895357993 93.3079927235253
"1704" 340.6 109.959612159242 97.5024647365527
"1705" 340.8 108.505194685079 99.2900243571682
"1706" 341 105.722339737687 101.923104396669
"1707" 341.2 101.956680795583 103.834802541154
"1708" 341.4 97.9883558064201 105.279201881932
"1709" 341.6 94.5399735049279 105.364282549768
"1710" 341.8 90.2293957406255 104.551114888798
"1711" 342 87.0726221827759 104.019128656024
"1712" 342.2 84.1520640187308 104.014238337293
"1713" 342.4 80.3371477543863 103.764073175759
"1714" 342.6 76.1463926450677 102.980966910585
"1715" 342.8 72.2995196089336 101.724581383756
"1716" 343 70.0978556617034 100.815418959757
"1717" 343.2 66.5155926715439 98.4635248712559
"1718" 343.4 62.5944500467334 95.970504281732
"1719" 343.6 61.0842602933011 95.415542237607
"1720" 343.8 61.0613501915486 95.8896811482426
"1721" 344 59.6744035362967 95.8998903808271
"1722" 344.2 57.1841516398888 95.9762802860838
"1723" 344.4 54.3041325178955 96.5598354849276
"1724" 344.6 51.6236957046296 97.6080050378784
"1725" 344.8 48.2787550286812 99.0860134183389
"1726" 345 45.2900948061545 101.178659086633
"1727" 345.2 43.2295819464029 102.847525129036
"1728" 345.4 42.3378183683952 102.567411443222
"1729" 345.6 39.6017448387691 101.521997466545
"1730" 345.8 37.4535337868609 100.246227041493
"1731" 346 34.5494872811128 98.5876909618554
"1732" 346.2 30.0203779371489 96.5130306875931
"1733" 346.4 26.7781881932627 95.3233748618941
"1734" 346.6 26.9625269433528 94.6680742085886
"1735" 346.8 26.0445910898115 94.1711582039017
"1736" 347 26.3241451527941 94.0151239556842
"1737" 347.2 27.3028755353286 93.6527026329072
"1738" 347.4 27.4162098773208 93.3187832126371
"1739" 347.6 27.9697750044495 93.1912332038747
"1740" 347.8 28.6278669485761 92.5453084569459
"1741" 348 29.3204984814532 90.6234854258382
"1742" 348.2 29.9473228313861 86.5462789386636
"1743" 348.4 31.4960210420247 83.5257962031417
"1744" 348.6 33.9324033410273 80.6198112437303
"1745" 348.8 35.994726272473 77.8720380035903
"1746" 349 37.9162572806745 75.302304295085
"1747" 349.2 40.0167766548846 72.1631550476742
"1748" 349.4 41.8047864425717 68.8770321557627
"1749" 349.6 42.8660233312597 65.7688148945866
"1750" 349.8 43.3984700882552 62.7877994313924
"1751" 350 43.8722161680216 58.9547160737418
"1752" 350.2 44.5123300482669 55.0363161218315
"1753" 350.4 44.1952345610805 52.1141596872179
"1754" 350.6 43.8584493385378 49.2810792920053
"1755" 350.8 42.5531145300666 45.1393335564924
"1756" 351 41.2319987611281 42.3270890132738
"1757" 351.2 40.3588387354426 39.5086830052832
"1758" 351.4 38.8347945947041 35.9676578076349
"1759" 351.6 37.9611300199081 32.0400540242465
"1760" 351.8 38.7673876802649 27.9590652205724
"1761" 352 40.4049521825748 24.117853221393
"1762" 352.2 43.155614154916 20.7488695914308
"1763" 352.4 44.5941883368968 19.1839263689583
"1764" 352.6 46.6925990062136 16.3340268163384
"1765" 352.8 49.2805751024752 13.5720589678907
"1766" 353 51.4468360869877 12.03044822516
"1767" 353.2 53.3518504556183 11.1012730111073
"1768" 353.4 56.8651393980962 9.18148601014521
"1769" 353.6 60.4781836012748 7.72594914250164
"1770" 353.8 62.7713408581136 6.52234146485698
"1771" 354 65.8764732362317 5.38936529116051
"1772" 354.2 68.7136919270293 4.48892339579344
"1773" 354.4 71.5429351995746 3.68345458243037
"1774" 354.6 74.3654126023527 3.25504651631359
"1775" 354.8 76.4975375707887 4.89760130742318
"1776" 355 79.6815976629618 6.58704435954429
"1777" 355.2 83.2010500486385 7.88390632307055
"1778" 355.4 87.0032880793274 9.4407660282212
"1779" 355.6 89.2419919753246 10.4016929065407
"1780" 355.8 89.3739648431342 10.2782529887728
"1781" 356 89.4814121456486 10.3314321960344
"1782" 356.2 89.605435621446 10.4844496807044
"1783" 356.4 89.6802143187429 10.5830392769542
"1784" 356.6 89.6030121541062 10.5577966432815
"1785" 356.8 89.5917349366752 10.5698165534637
"1786" 357 89.775879943801 10.6223118255353
"1787" 357.2 90.6179358571756 10.8811463558718
"1788" 357.4 92.0456584000677 11.1151670169564
"1789" 357.6 94.0713600482395 11.1685724396337
"1790" 357.8 96.2663605368091 10.9245048643532
"1791" 358 97.788346156084 11.1038630554689
"1792" 358.2 98.4461602573234 11.2418908236042
"1793" 358.4 98.6538889719159 11.5506222388309
"1794" 358.6 99.2694962596108 12.195473459688
"1795" 358.8 100.189256810283 13.3274819762842
"1796" 359 101.982568369012 14.4584269165509
"1797" 359.2 104.548287676082 16.1322466635936
"1798" 359.4 106.772413550025 17.2949291604013
"1799" 359.6 109.600455389941 19.4938920711624
"1800" 359.8 112.392799880853 21.7211471834543
"1801" 360 113.314221482196 22.5260911035575
"1802" 360.2 113.531889189508 22.7592428955197
"1803" 360.4 114.363560482197 23.5875358975523
"1804" 360.6 116.329096935991 25.2406657615859
"1805" 360.8 118.310952842589 27.428044823665
"1806" 361 120.485879947988 30.7246326078585
"1807" 361.2 122.282576686098 33.4083662292507
"1808" 361.4 123.363698252331 36.2495980249063
"1809" 361.6 124.920394354658 40.0932442949988
"1810" 361.8 125.946679129649 42.6539058121003
"1811" 362 126.471718526303 44.870485841087
"1812" 362.2 126.810649557389 47.8057047957654
"1813" 362.4 127.676408878773 52.1758748326626
"1814" 362.6 128.536454674667 55.0668454455007
"1815" 362.8 127.764109787039 56.7854980323787
"1816" 363 126.577863174441 60.5291403711752
"1817" 363.2 125.68316170515 64.0901777156952
"1818" 363.4 125.19299083629 68.1759154866863
"1819" 363.6 125.887207268461 70.971144157527
"1820" 363.8 126.452176987647 73.0397858480523
"1821" 364 126.970675838964 75.0579977548839
"1822" 364.2 126.469448500675 75.7023157421073
"1823" 364.4 125.143766400371 76.474313356161
"1824" 364.6 123.888753609321 78.0241447975426
"1825" 364.8 122.389459223553 79.9386288719713
"1826" 365 119.656832474289 81.9299841709633
"1827" 365.2 117.083472238527 83.6445403656692
"1828" 365.4 114.804597617028 85.7277098846895
"1829" 365.6 113.682617120119 87.7130667495026
"1830" 365.8 112.676313284073 90.7093023097103
"1831" 366 111.285826991617 93.9279934243331
"1832" 366.2 109.481630404679 97.7543587208355
"1833" 366.4 107.498720624676 100.993792302275
"1834" 366.6 105.967036474444 103.429987519365
"1835" 366.8 103.266169925371 106.336202702858
"1836" 367 99.8881790849163 107.752632709405
"1837" 367.2 96.8520761557643 109.06086539849
"1838" 367.4 93.0018600448972 110.935927716753
"1839" 367.6 90.276938276841 112.046038789763
"1840" 367.8 87.4907851262731 113.588678902255
"1841" 368 83.1433882417907 114.686593137768
"1842" 368.2 80.7078973217157 114.254981411369
"1843" 368.4 79.4901075072209 113.477670054711
"1844" 368.6 76.7298082687442 111.943362715129
"1845" 368.8 73.8690119599577 111.857319485571
"1846" 369 71.3544080322646 113.180405595893
"1847" 369.2 69.4397951610155 114.362872661715
"1848" 369.4 66.3294330658168 114.882626481328
"1849" 369.6 63.2186719022975 113.698632131036
"1850" 369.8 60.6504037692528 110.998594853914
"1851" 370 58.7794301517769 108.583753827343
"1852" 370.2 58.7675093992146 108.111820333878
"1853" 370.4 57.0827317061623 105.085401354114
"1854" 370.6 56.0548929165001 101.760843387284
"1855" 370.8 55.2833037927459 99.3614627553698
"1856" 371 54.7575709569985 96.459466298065
"1857" 371.2 55.3539512522223 92.4060700725941
"1858" 371.4 55.9917025023356 88.2474613845338
"1859" 371.6 56.9076035856538 86.5557860412234
"1860" 371.8 58.6933342503904 84.021873205008
"1861" 372 60.5232806632021 80.9752536973556
"1862" 372.2 61.8560339143926 78.2108602714525
"1863" 372.4 62.1229222845792 75.7051236810586
"1864" 372.6 62.5459673709835 72.6560830830956
"1865" 372.8 62.5937355924936 68.4854081767066
"1866" 373 63.0309715939159 64.8386688198313
"1867" 373.2 63.426200763814 61.8282798806697
"1868" 373.4 63.9014473002652 57.59381127637
"1869" 373.6 64.9029443559788 53.0763696287948
"1870" 373.8 65.2729564139604 49.8846748282978
"1871" 374 65.0848183298346 48.2742968305486
"1872" 374.2 64.7672218173589 44.2956477988927
"1873" 374.4 65.1132764406071 40.9712282860945
"1874" 374.6 66.62266694935 38.4422180181236
"1875" 374.8 69.5204304630388 36.1534520183234
"1876" 375 73.4227938849606 34.4534830309619
"1877" 375.2 77.3309073678539 33.0546324846826
"1878" 375.4 81.1735037934442 32.8913733399001
"1879" 375.6 85.8398501158895 33.935114472066
"1880" 375.8 89.6803552893109 34.8919699324688
"1881" 376 93.7226513681265 36.5915978794302
"1882" 376.2 96.5391844615362 37.7886010552432
"1883" 376.4 99.8319804285504 39.7762079049971
"1884" 376.6 102.315760944556 42.4316378759268
"1885" 376.8 104.998256199549 45.2150987392975
"1886" 377 107.552744111222 47.3810596669379
"1887" 377.2 110.703040876609 49.6554463376882
"1888" 377.4 114.063783250986 51.3001468548006
"1889" 377.6 118.686748302356 52.2744671761172
"1890" 377.8 121.878669108966 52.6401119605431
"1891" 378 124.270694008261 51.8998485969656
"1892" 378.2 124.958247223524 50.6814661458129
"1893" 378.4 124.141286450207 49.8249910332513
"1894" 378.6 123.395846475789 48.8463250676564
"1895" 378.8 122.504094818914 47.6613531686836
"1896" 379 121.161377800918 45.7502902887053
"1897" 379.2 119.775182619735 42.7118265562495
"1898" 379.4 119.004614238407 40.1289640938259
"1899" 379.6 118.812963608647 36.9881805191851
"1900" 379.8 119.197654740779 33.6618474651419
"1901" 380 118.571198988285 33.4903234566704
"1902" 380.2 116.390850266793 33.169296822482
"1903" 380.4 112.30400480192 32.6175625806732
"1904" 380.6 108.843101198085 31.8998246688118
"1905" 380.8 107.900581974633 31.5329534892723
"1906" 381 104.960299099779 30.7620187199224
"1907" 381.2 101.329250992327 28.9473922747023
"1908" 381.4 100.680994136356 28.1415287611818
"1909" 381.6 98.4105260548212 26.2062042582358
"1910" 381.8 95.1790091259755 23.6564137919899
"1911" 382 93.0583910060014 20.5263891676987
"1912" 382.2 91.15006336381 18.271838193618
"1913" 382.4 88.0900133718344 15.4035357813589
"1914" 382.6 84.7165932231179 13.2870324511513
"1915" 382.8 81.0995154375204 12.0994346623936
"1916" 383 76.9823541576842 10.2729327898033
"1917" 383.2 73.1388550550209 8.09846345921096
"1918" 383.4 70.0972064618551 5.71251350747072
"1919" 383.6 70.0874940694356 4.93580534270626
"1920" 383.8 70.0093211933 3.6840723089574
"1921" 384 69.8974471648405 2.71706514743662
"1922" 384.2 70.3544686237619 3.26279378093052
"1923" 384.4 69.0409607690967 3.89214505973867
"1924" 384.6 67.4057781960493 5.50562736878747
"1925" 384.8 64.6679075389899 6.877267950446
"1926" 385 60.7287912055898 8.10864436448604
"1927" 385.2 57.9113417537604 8.85111821118148
"1928" 385.4 57.2481922378006 8.53301981002407
"1929" 385.6 56.6067924520747 8.42880153106791
"1930" 385.8 53.361666473879 7.55164472368758
"1931" 386 51.4333635813443 6.22961432718135
"1932" 386.2 50.7891558870912 5.17728902695011
"1933" 386.4 49.855817794314 4.12619909785268
"1934" 386.6 49.459368192016 4.67066915843787
"1935" 386.8 48.582710321606 4.74375109492016
"1936" 387 48.273365232731 5.33633210100811
"1937" 387.2 48.0224867617206 6.08873988570027
"1938" 387.4 47.7558135522017 7.22868697741463
"1939" 387.6 46.8183575055419 8.4171471247407
"1940" 387.8 46.8112736361056 8.8199693880611
"1941" 388 46.6755006613714 9.11708555652317
"1942" 388.2 46.677918932802 9.23682106831425
"1943" 388.4 46.6497593231569 9.30976317482606
"1944" 388.6 46.6999335274939 9.3698359855377
"1945" 388.8 46.5243043330683 9.48990547688966
"1946" 389 46.5849424088667 9.48426100435619
"1947" 389.2 46.5989176065705 9.51277565016571
"1948" 389.4 46.6520746048642 9.55471591337114
"1949" 389.6 46.7028004390801 9.58755696968454
"1950" 389.8 46.5787569674495 9.67504882418739
"1951" 390 46.6698487850746 9.61771314613144
"1952" 390.2 46.5442123011942 9.7129739961903
"1953" 390.4 46.4051949786978 9.66805374454201
"1954" 390.6 46.4328931423488 9.68899775862857
"1955" 390.8 46.3318172756321 9.74077088720441
"1956" 391 46.3538173657824 9.73759848534957
"1957" 391.2 46.6327724937972 9.78156703712661
"1958" 391.4 46.63399698202 10.6830001574786
"1959" 391.6 46.6387387672817 12.3676346511496
"1960" 391.8 46.7053851486173 14.780348080558
"1961" 392 47.1771130511428 17.4397179482643
"1962" 392.2 48.0836238333447 20.3665005855279
"1963" 392.4 48.6672179329852 20.3599135944026
"1964" 392.6 48.8930560222503 20.1929555069763
"1965" 392.8 49.1414077524551 20.3698330540384
"1966" 393 49.4905178391343 21.588696348125
"1967" 393.2 49.9329460579908 23.9833847994746
"1968" 393.4 49.972395478704 26.6172670740884
"1969" 393.6 50.0031808910523 29.9023602059963
"1970" 393.8 50.0798744016444 32.0053899824185
"1971" 394 50.2456647193619 34.9293695688824
"1972" 394.2 50.0632693250067 38.0566452740676
"1973" 394.4 49.7070265884329 39.923768813367
"1974" 394.6 49.2663140246656 41.8418486062763
"1975" 394.8 49.3244705190386 44.3061513133956
"1976" 395 50.2271664625022 46.7631551931295
"1977" 395.2 51.5987916792161 48.7863134200404
"1978" 395.4 52.7928159418493 51.7183280044001
"1979" 395.6 52.5930291518606 54.7285388012732
"1980" 395.8 52.8931627628955 57.9986825250815
"1981" 396 53.5003966623756 59.4397673265697
"1982" 396.2 53.1209523710096 59.0592634514961
"1983" 396.4 52.023629226847 59.6409258778347
"1984" 396.6 50.2037741130968 60.7949471854898
"1985" 396.8 47.356768798403 61.5152819258313
"1986" 397 44.5313430518868 61.3171096114703
"1987" 397.2 41.8295361177062 59.9982870563125
"1988" 397.4 37.8855322309066 58.9546386949086
"1989" 397.6 33.7991392228211 57.8139901817043
"1990" 397.8 32.0359476273492 57.3986744429223
"1991" 398 31.6642074356322 58.3887827495225
"1992" 398.2 30.7257744465919 60.2938151398986
"1993" 398.4 30.323476268198 62.833068875384
"1994" 398.6 30.2775436713231 65.2346762801643
"1995" 398.8 31.0475953469846 68.1707370830216
"1996" 399 32.7461171486183 70.9195848408181
"1997" 399.2 35.5554600751354 73.6864665742177
"1998" 399.4 37.332239236994 76.3487379441058
"1999" 399.6 38.6449285887587 78.6957568578433
"2000" 399.8 39.522553209053 79.8815226354509
"2001" 400 41.027267655576 83.0981698381521
"2002" 400.2 42.2236347781316 86.8610208474623
"2003" 400.4 42.8368000849173 90.3077438808743
"2004" 400.6 43.9074707591528 93.7244399017486
"2005" 400.8 44.7732912197505 97.6208412193873
"2006" 401 45.1788259825845 101.524393856102
"2007" 401.2 45.1464841454362 104.665405205643
"2008" 401.4 44.5320860393855 108.304156890551
"2009" 401.6 45.1055148386269 111.07137986262
"2010" 401.8 46.3733858278199 111.592615994519
"2011" 402 47.4132834361307 111.438249733786
"2012" 402.2 48.7037462415595 111.507264943564
"2013" 402.4 50.4069654113133 111.487596681633
"2014" 402.6 53.1048877625763 111.54842804791
"2015" 402.8 56.5157952775596 111.419121349131
"2016" 403 60.2159273504726 111.494170964964
"2017" 403.2 63.9518900741269 112.610785338718
"2018" 403.4 67.1393059835243 113.432110641769
"2019" 403.6 70.3596982351641 113.841431011748
"2020" 403.8 72.7880548399217 113.689210050278
"2021" 404 76.5566884566316 113.920229720203
"2022" 404.2 79.6086724012593 114.168049597328
"2023" 404.4 82.5747262741095 114.92064108025
"2024" 404.6 85.4130728584548 116.249742622529
"2025" 404.8 85.4698704524987 117.030559940625
"2026" 405 84.992308898469 117.048712103059
"2027" 405.2 83.7396100141945 117.748475817848
"2028" 405.4 81.6435154677769 118.977618539678
"2029" 405.6 79.1867632221294 119.751434325238
"2030" 405.8 76.5028029356569 119.448314291065
"2031" 406 73.0457256818851 118.224950382215
"2032" 406.2 69.4057870084449 117.241845962825
"2033" 406.4 65.0654509461066 116.901421638631
"2034" 406.6 61.7156855916371 117.722710416202
"2035" 406.8 58.2390816188835 118.823013427944
"2036" 407 55.6672761431283 119.963399125758
"2037" 407.2 52.5628390892433 118.980576223455
"2038" 407.4 49.9831224463697 116.858355146308
"2039" 407.6 46.4529480188742 113.75832944201
"2040" 407.8 43.5272991974333 111.242586269802
"2041" 408 42.639187338231 110.111804217872
"2042" 408.2 40.3516234552772 107.881049686178
"2043" 408.4 36.5038888365032 105.483783980295
"2044" 408.6 33.1741980417379 103.780166981253
"2045" 408.8 31.7050852101236 102.641895140846
"2046" 409 30.1457121526014 101.272979864316
"2047" 409.2 26.4774806002115 99.1909985115975
"2048" 409.4 22.9670913044156 98.2563731233791
"2049" 409.6 20.2047267919403 98.3786312351402
"2050" 409.8 18.4254910420794 98.9237167470627
"2051" 410 15.6652510653651 99.4590189086787
"2052" 410.2 15.4967661407919 99.6046424565351
"2053" 410.4 15.6102077022941 99.6989425475587
"2054" 410.6 15.4895949681859 99.6767643849
"2055" 410.8 14.7374700078957 98.619694319208
"2056" 411 13.3981872955637 97.3591440437412
"2057" 411.2 11.920248864885 95.7066506894481
"2058" 411.4 11.5109028562173 93.3532889219312
"2059" 411.6 10.3841858744757 89.7091964554509
"2060" 411.8 8.74335329926108 85.47438780076
"2061" 412 8.20095050118085 82.3202889329443
"2062" 412.2 8.69747361155253 79.2298770355934
"2063" 412.4 8.7559031828423 75.0562249845309
"2064" 412.6 8.04934013128412 70.9812728757068
"2065" 412.8 7.75427050484918 69.9555722173801
"2066" 413 8.19656875157075 68.0023753307417
"2067" 413.2 8.88882817552535 65.6233291770156
"2068" 413.4 9.81262635005057 63.1331579649235
"2069" 413.6 9.94316538333579 59.4528412618578
"2070" 413.8 8.93549568281276 55.4736159627837
"2071" 414 7.57446942173916 53.4939736475965
"2072" 414.2 6.12298432878343 52.7854873454638
"2073" 414.4 4.54039766620749 52.6421948943672
"2074" 414.6 4.71098217930325 52.7474464334757
"2075" 414.8 5.07115474071117 52.3781428521201
"2076" 415 5.44354887149936 51.0068543894438
"2077" 415.2 5.17557436263601 49.738627319628
"2078" 415.4 5.28203832536732 47.3227601264074
"2079" 415.6 6.60295093682026 45.2021780504566
"2080" 415.8 8.1997571202881 42.9978495580458
"2081" 416 10.3095282096079 40.0965480464512
"2082" 416.2 11.8153244961976 36.4831102394653
"2083" 416.4 12.2779836369388 33.0768919267557
"2084" 416.6 12.5096356061264 32.5609876316963
"2085" 416.8 12.0946578509506 32.6250083043834
"2086" 417 12.1233973865729 32.3569165782988
"2087" 417.2 12.0866628942478 32.5370323788501
"2088" 417.4 11.9639423890867 32.6967229580729
"2089" 417.6 12.0948798210142 33.3958018033155
"2090" 417.8 11.6221225420772 33.7121468875989
"2091" 418 11.1736783523263 34.1252062590469
"2092" 418.2 10.9347465439163 34.4308184255052
"2093" 418.4 11.4000620347711 34.6904822365194
"2094" 418.6 11.9720387163669 35.3303756701951
"2095" 418.8 13.1340065234406 35.8057265458416
"2096" 419 14.729380535365 36.0798935015141
"2097" 419.2 17.0489983090045 34.9202093910714
"2098" 419.4 20.1952386133378 32.6244622732943
"2099" 419.6 21.3164040911667 31.7097250521297
"2100" 419.8 22.5638167663899 30.8070983834364
"2101" 420 25.1914989075264 28.4032809886884
"2102" 420.2 27.515386869046 25.1778450683041
"2103" 420.4 28.8882395233172 22.7997112538331
"2104" 420.6 29.3640461474619 20.6709586405422
"2105" 420.8 29.7222042885381 16.1858784867918
"2106" 421 30.4328165318165 14.3490986266972
"2107" 421.2 31.94132798909 12.6330968400141
"2108" 421.4 33.8590731791598 10.2917372541186
"2109" 421.6 36.3739621084872 8.89835825329179
"2110" 421.8 40.0395131398472 6.4343496056862
"2111" 422 43.4034867451646 4.69365002768388
"2112" 422.2 45.8293806769093 3.99238998975847
"2113" 422.4 49.6119495558031 2.64639169655418
"2114" 422.6 53.2189319777303 1.72756247723243
"2115" 422.8 55.5044138599577 1.3385342285259
"2116" 423 56.40179267997 1.25637409303593
"2117" 423.2 58.1114400736973 1.26859126189827
"2118" 423.4 61.3199334888426 0.842147523366485
"2119" 423.6 64.7939132489286 0.898484099690742
"2120" 423.8 68.7953467216358 0.73073362863962
"2121" 424 70.9576277177659 0.95464695333318
"2122" 424.2 72.8031836887712 1.403384568521
"2123" 424.4 76.8146255252188 1.59905186442543
"2124" 424.6 79.2392722991783 2.11074444821479
"2125" 424.8 82.2373184168678 2.66883544439906
"2126" 425 86.0800447628706 3.9371134129235
"2127" 425.2 89.9583505997911 5.1179025323017
"2128" 425.4 92.0464809808811 6.64915809904372
"2129" 425.6 95.0230289924684 8.6505228154962
"2130" 425.8 98.7490483463372 10.0574026966369
"2131" 426 100.877856239665 11.4167699682882
"2132" 426.2 103.49448041421 12.7029299824644
"2133" 426.4 105.980663717251 14.9557560090864
"2134" 426.6 109.065252516682 17.587549268305
"2135" 426.8 111.464134884903 19.8477053231122
"2136" 427 113.744970058561 22.7872006627666
"2137" 427.2 116.437091874255 25.3279077855059
"2138" 427.4 118.199524208367 27.9011842967607
"2139" 427.6 120.53212355184 31.2168434049661
"2140" 427.8 122.247747296857 34.572242880546
"2141" 428 124.148244337889 37.9404369813059
"2142" 428.2 125.409485613753 40.7683913478491
"2143" 428.4 126.596322695012 44.7436598285434
"2144" 428.6 127.816404281669 47.9010586515748
"2145" 428.8 128.065646791368 50.1954873282897
"2146" 429 127.288950126986 53.0496895121449
"2147" 429.2 126.400506745882 57.2215820095479
"2148" 429.4 126.136045755855 61.6250990836315
"2149" 429.6 126.859143903344 64.608066463152
"2150" 429.8 127.89567008827 66.7371923725242
"2151" 430 127.227536184317 68.334571659301
"2152" 430.2 126.02583532099 71.6975431953092
"2153" 430.4 125.640688662094 74.9685866553727
"2154" 430.6 125.692216104913 77.7266254952381
"2155" 430.8 125.941023614148 80.6974786967473
"2156" 431 125.366647085829 81.9116348333759
"2157" 431.2 124.718745891904 83.1479934107728
"2158" 431.4 123.701997259259 85.4799598123535
"2159" 431.6 123.689581451655 87.9140598829647
"2160" 431.8 123.274710655516 88.6349088330302
"2161" 432 123.207428898256 88.8774801623709
"2162" 432.2 122.673311903737 91.0645057507764
"2163" 432.4 121.372510292922 92.1880924361008
"2164" 432.6 119.776855553547 93.8447276636535
"2165" 432.8 118.536313301025 96.3562635212759
"2166" 433 117.69850516809 99.5332192626619
"2167" 433.2 116.906931796506 100.635094669845
"2168" 433.4 115.208350757647 101.75592122019
"2169" 433.6 113.765600255155 103.80556304169
"2170" 433.8 112.708254186398 106.100579363337
"2171" 434 110.805983264574 108.381215002358
"2172" 434.2 108.398570856912 109.736193913416
"2173" 434.4 106.179354375046 112.164728206777
"2174" 434.6 105.092883631777 113.925072796006
"2175" 434.8 105.324353909488 113.632588011497
"2176" 435 105.37776286244 112.934236836932
"2177" 435.2 104.182504560279 112.709333630675
"2178" 435.4 102.102944346203 112.600520278689
"2179" 435.6 99.278745457935 112.924620071532
"2180" 435.8 96.960041507159 113.751459097728
"2181" 436 94.4415555856165 115.285249385778
"2182" 436.2 93.1697347279288 116.98095620909
"2183" 436.4 92.7106931536161 118.531748754515
"2184" 436.6 93.0331394686922 119.031986516379
"2185" 436.8 93.2259222854985 119.42692794186
"2186" 437 93.8483025774681 119.492783648625
"2187" 437.2 94.3364183470821 119.459686042466
"2188" 437.4 95.2338836808127 119.479897256891
"2189" 437.6 96.2106321070528 119.34061349118
"2190" 437.8 97.1097142711081 119.059360600859
"2191" 438 97.7877074130814 118.741903237093
"2192" 438.2 98.7743301785578 118.308106782744
"2193" 438.4 99.4733247432738 117.820252824736
"2194" 438.6 99.5404421445142 117.650880526962
"2195" 438.8 98.7078656779965 117.416857817041
"2196" 439 97.4947905132423 117.355390411081
"2197" 439.2 96.95645640968 117.365146574837
"2198" 439.4 96.4164656492779 118.333226657974
"2199" 439.6 95.5707345894675 119.447303919586
"2200" 439.8 94.5151669652313 120.125782117939
"2201" 440 93.1348134689886 120.983519358281
"2202" 440.2 91.4935023453296 122.049638936692
"2203" 440.4 89.3970753085389 123.086471345523
"2204" 440.6 88.5031925718817 123.673935121077
"2205" 440.8 88.5614916441884 123.580237025141
"2206" 441 88.6063335045947 123.532712024455
"2207" 441.2 88.2973063832369 123.699378341572
"2208" 441.4 88.1331258391951 123.940525395856
"2209" 441.6 88.5301511702162 123.110521285836
"2210" 441.8 88.150625466624 122.602740486804
"2211" 442 87.1527520740953 122.718323754824
"2212" 442.2 85.3659652474488 123.35981242356
"2213" 442.4 83.0928610675774 124.52695569844
"2214" 442.6 82.136612876197 124.94748994936
"2215" 442.8 81.2860280304645 125.059686273932
"2216" 443 79.7850800465961 125.592627766466
"2217" 443.2 79.0451431726833 125.239300907449
"2218" 443.4 77.6314824010079 124.82986481887
"2219" 443.6 74.8613372159195 124.81963834983
"2220" 443.8 71.6876742284933 125.544369081324
"2221" 444 68.9515595311896 126.327494334589
"2222" 444.2 67.3338549440547 126.390211277961
"2223" 444.4 64.6403234598637 126.175353799678
"2224" 444.6 61.4283817908543 126.364565843492
"2225" 444.8 58.7656314436429 125.724488483017
"2226" 445 55.1599118728644 125.423659374557
"2227" 445.2 52.5180896521595 125.507245783893
"2228" 445.4 52.1561329820311 125.418513442124
"2229" 445.6 50.053926997517 125.178870280907
"2230" 445.8 49.0510468631707 124.316448349622
"2231" 446 47.0271308455975 122.536696532855
"2232" 446.2 44.4593367153222 121.00872677691
"2233" 446.4 41.2321408908556 120.12669328849
"2234" 446.6 38.5449312725977 119.897330023943
"2235" 446.8 38.1415211318486 119.941458445442
"2236" 447 38.6906330001315 119.96651608864
"2237" 447.2 38.7423666599743 118.939959899675
"2238" 447.4 38.3943739580681 117.682705177514
"2239" 447.6 37.4473654280667 115.440428825698
"2240" 447.8 35.7338857539249 112.70592129816
"2241" 448 32.5668082536796 109.938716137064
"2242" 448.2 29.4280055712094 108.142631318384
"2243" 448.4 27.4567631142124 107.814579855212
"2244" 448.6 25.0360739728543 107.35972179717
"2245" 448.8 21.7722897696677 107.366149330228
"2246" 449 21.0883576342373 107.341503755822
"2247" 449.2 20.953004373098 106.725917176629
"2248" 449.4 19.6789986189774 105.126101635405
"2249" 449.6 17.1641066478469 102.928624224549
"2250" 449.8 14.9316309779586 100.608437762542
"2251" 450 13.5014491747916 99.4266723652497
"2252" 450.2 13.4552949196957 98.6820485631699
"2253" 450.4 12.838468025699 96.0303559250404
"2254" 450.6 10.6727999962611 92.6198572795287
"2255" 450.8 8.52662488533667 89.8383987759712
"2256" 451 8.39650428558576 87.7679921899867
"2257" 451.2 8.71243566248551 84.9835089692781
"2258" 451.4 9.56435057416057 81.8652626855043
"2259" 451.6 10.6802526835393 78.6998271667132
"2260" 451.8 11.3712981794711 75.1209034524327
"2261" 452 12.1517865887928 72.5173970011269
"2262" 452.2 13.0419015974967 70.4447284151095
"2263" 452.4 14.5614572885907 68.5551118316308
"2264" 452.6 15.5390985210192 66.3421742946238
"2265" 452.8 16.4669722674042 63.0099069713334
"2266" 453 16.4506653574093 59.7468033313258
"2267" 453.2 16.3839191750408 58.2647892722223
"2268" 453.4 16.2642095830292 56.6453971831076
"2269" 453.6 16.1968916024949 53.9268268908272
"2270" 453.8 16.004791571933 50.6045143467262
"2271" 454 14.7702090069423 46.70019246263
"2272" 454.2 13.2845147328967 45.2172400650181
"2273" 454.4 13.4394780451312 45.008723951346
"2274" 454.6 14.4394173185872 43.9298547625978
"2275" 454.8 15.8047321004294 42.3851265206218
"2276" 455 17.7846245459984 40.3224628363614
"2277" 455.2 20.119976918121 37.7583281007816
"2278" 455.4 22.9797619735106 35.2442331867852
"2279" 455.6 26.1428089833651 33.6995588027916
"2280" 455.8 28.4982511512233 33.8052633754999
"2281" 456 32.6442185746963 32.9478076285427
"2282" 456.2 35.9974074973634 31.3627473969636
"2283" 456.4 38.5377697981868 29.9468699243146
"2284" 456.6 39.0053733251476 29.4227045554151
"2285" 456.8 40.7384161275053 27.5221984017465
"2286" 457 43.1597769798508 24.5713721767893
"2287" 457.2 45.1794474050104 21.9427420631084
"2288" 457.4 46.1562191213325 21.3015235096341
"2289" 457.6 46.9561568202185 20.8352487413947
"2290" 457.8 49.5410017369597 19.2069913943949
"2291" 458 52.7783869241616 16.2482266862263
"2292" 458.2 55.5980787169502 14.0262133482787
"2293" 458.4 56.1833206580093 13.4842751426883
"2294" 458.6 56.8188257778173 12.871907438355
"2295" 458.8 59.2062342565405 11.7073092586318
"2296" 459 62.5572797411572 10.8548187556222
"2297" 459.2 66.6926738138889 9.88023166828416
"2298" 459.4 69.9364225093369 9.23929065444196
"2299" 459.6 72.1816127239835 9.06430320290765
"2300" 459.8 74.7106755555298 8.93576121021322
"2301" 460 78.3881911460232 9.15815365534097
"2302" 460.2 82.766624980555 9.66512527964073
"2303" 460.4 86.6558500125362 10.3325169650452
"2304" 460.6 88.3604721865467 10.0679696517689
"2305" 460.8 88.7534877310941 9.31894856731379
"2306" 461 89.814903374239 8.48139330634357
"2307" 461.2 89.4584208238528 8.86936452071363
"2308" 461.4 89.8347271496854 10.0032698171604
"2309" 461.6 90.2358502550184 11.9204165322455
"2310" 461.8 91.1434598165263 14.3618394999672
"2311" 462 92.5775882789085 17.2563737758446
"2312" 462.2 95.2340264274279 20.2156769496271
"2313" 462.4 97.8699408082749 21.9561016054836
"2314" 462.6 101.63848162718 23.4647712822973
"2315" 462.8 104.963523579851 25.6687086504436
"2316" 463 107.305855667496 27.1973312069315
"2317" 463.2 108.647305865789 29.3915571096767
"2318" 463.4 109.36474717238 32.7526621976724
"2319" 463.6 110.2693315881 36.621652628706
"2320" 463.8 111.188821407625 40.3056062517902
"2321" 464 112.571075842309 43.3777772973191
"2322" 464.2 114.67566325074 46.4182590664636
"2323" 464.4 116.83064450232 48.8220022250608
"2324" 464.6 119.531760406862 51.0917596759867
"2325" 464.8 122.486517872959 54.0956194753145
"2326" 465 124.132278154016 56.6127694578173
"2327" 465.2 125.271205622475 60.5263962659154
"2328" 465.4 125.989685207346 64.5212857057558
"2329" 465.6 124.875957272309 68.2965281006993
"2330" 465.8 123.011867489415 71.7633368356133
"2331" 466 121.054900632969 74.542762067747
"2332" 466.2 119.825869274899 77.8969249892523
"2333" 466.4 118.967483653686 80.6440665098293
"2334" 466.6 119.539645636299 81.8007591994651
"2335" 466.8 119.936719457663 85.0719468352518
"2336" 467 120.136587462687 88.2560136831185
"2337" 467.2 119.551195861257 91.9364750395707
"2338" 467.4 117.489770568902 93.8773827814478
"2339" 467.6 114.916076547557 96.1821581788602
"2340" 467.8 112.161639537622 98.1171651425013
"2341" 468 107.548201353659 101.157880166158
"2342" 468.2 105.657715853965 102.441924318147
"2343" 468.4 104.190087327577 102.774413063647
"2344" 468.6 101.34291797079 103.302425623609
"2345" 468.8 97.1847125982208 104.094837330291
"2346" 469 94.1108012548071 105.124317713456
"2347" 469.2 92.3523258628933 105.599652998968
"2348" 469.4 91.1716723269346 105.892121870996
"2349" 469.6 88.2892454442495 107.133771852855
"2350" 469.8 85.2294590624857 108.985149640509
"2351" 470 82.287073545667 112.204305904974
"2352" 470.2 80.2306918401509 113.656886501225
"2353" 470.4 79.4154598867868 114.466220893541
"2354" 470.6 78.237402507532 114.68896946545
"2355" 470.8 75.2487579411947 115.421362436389
"2356" 471 71.4687202461064 115.591520926621
"2357" 471.2 68.4019012212459 116.104187690402
"2358" 471.4 66.8588203061609 115.66972109881
"2359" 471.6 65.8250324398519 114.014948162463
"2360" 471.8 65.0170623916098 112.433519438625
"2361" 472 63.3452791661257 110.691477434067
"2362" 472.2 60.6327099233999 108.313743571094
"2363" 472.4 57.9665799753112 105.994772610213
"2364" 472.6 56.5467710326308 105.075118654702
"2365" 472.8 54.7402678840774 104.68487105235
"2366" 473 52.4900699363122 104.863755238586
"2367" 473.2 49.4422618869498 105.591989573817
"2368" 473.4 46.7654917263607 105.64091073214
"2369" 473.6 44.0569428843578 105.588659548704
"2370" 473.8 40.7287719099703 105.050046776313
"2371" 474 39.4957522470701 105.436493570239
"2372" 474.2 37.9537782800661 106.861287803817
"2373" 474.4 36.6372332270571 109.007518370616
"2374" 474.6 36.0596429963921 110.330828546254
"2375" 474.8 36.5076603793581 109.839596140807
"2376" 475 35.5944200659728 109.718502718469
"2377" 475.2 32.3030471960484 110.260694661561
"2378" 475.4 29.8930598827687 110.123525047409
"2379" 475.6 28.9915226559085 109.343728065793
"2380" 475.8 27.882305965741 108.272552351826
"2381" 476 25.6737347480907 107.062107322776
"2382" 476.2 23.2688752066426 105.386498803806
"2383" 476.4 22.1035753341082 103.379049671867
"2384" 476.6 20.8934172097979 100.544867880126
"2385" 476.8 19.14469985166 97.4812530110278
"2386" 477 17.6162044464081 94.9646610556169
"2387" 477.2 17.5448863123749 94.1673483687918
"2388" 477.4 16.7546021814721 90.9516665901483
"2389" 477.6 16.0741621191526 87.287476984128
"2390" 477.8 15.3853062393376 84.0186027570285
"2391" 478 14.9591458410155 80.8975424435443
"2392" 478.2 15.5693669998335 78.2812979304622
"2393" 478.4 16.4296122776091 74.8419463939521
"2394" 478.6 17.1989216258449 71.2176762262184
"2395" 478.8 18.4786779684943 68.1507226730335
"2396" 479 18.7735821166837 66.5607756484194
"2397" 479.2 19.0497688828566 64.2495847060102
"2398" 479.4 18.8214972817339 60.4414767462976
"2399" 479.6 17.9635849902272 56.9200732566627
"2400" 479.8 16.8107942498838 54.6467004062548
"2401" 480 15.3057780778741 52.6557978307319
"2402" 480.2 13.9324736158147 51.6130578104725
"2403" 480.4 13.7031185729511 51.2629006591946
"2404" 480.6 13.6505177311672 50.9315516423676
"2405" 480.8 14.5209983956963 50.1733098310384
"2406" 481 15.8174042297149 49.2595102921286
"2407" 481.2 17.6084030237658 47.7922687438898
"2408" 481.4 19.7624730856326 46.5853802227415
"2409" 481.6 22.4902239920614 45.1397443851958
"2410" 481.8 24.7508528251442 43.973783267103
"2411" 482 25.3284430988131 43.5225167633217
"2412" 482.2 26.8215718839048 42.7208704396018
"2413" 482.4 29.4376338008371 42.2889777128631
"2414" 482.6 32.4185261870427 41.7994595843052
"2415" 482.8 34.2002421864201 41.9296560953972
"2416" 483 36.7433546977615 41.4095227923531
"2417" 483.2 39.083444192675 40.3927857481118
"2418" 483.4 41.415708793077 38.8831681712073
"2419" 483.6 42.8577939700973 37.487574501382
"2420" 483.8 44.4795158727166 35.4439588731716
"2421" 484 46.0239614094432 32.7858020630583
"2422" 484.2 47.000506945854 30.4141763671672
"2423" 484.4 47.5957392423187 28.5957995974482
"2424" 484.6 47.8872376634503 27.2337616499492
"2425" 484.8 49.004901464259 23.8228886977438
"2426" 485 50.5981859974429 19.9310100717059
"2427" 485.2 52.1644084325589 18.2947336279344
"2428" 485.4 53.3515468543179 18.3024424484991
"2429" 485.6 56.379434860841 17.1144707391232
"2430" 485.8 59.9233601696836 15.993199514969
"2431" 486 62.5178170247199 16.124087709445
"2432" 486.2 64.1430743819612 16.4030983286744
"2433" 486.4 68.0776536328143 16.5089383943814
"2434" 486.6 72.0300482677884 16.3192710981375
"2435" 486.8 73.3602744773895 15.9286942364155
"2436" 487 73.9092182430865 15.7039212190885
"2437" 487.2 77.1771875791114 14.7984984548154
"2438" 487.4 80.7001162382064 13.0074349210119
"2439" 487.6 83.7879274189528 11.3187220420884
"2440" 487.8 83.9134637771206 11.3714858818732
"2441" 488 84.2383331064494 11.7884489371904
"2442" 488.2 85.1314495885827 12.9454264300028
"2443" 488.4 87.2016455137406 14.4041348095712
"2444" 488.6 90.7105337814834 16.3006170095945
"2445" 488.8 93.4902413248666 17.7490749255049
"2446" 489 95.8379292780602 19.0706382445312
"2447" 489.2 98.828797369999 21.2699351653162
"2448" 489.4 101.750070111433 23.6718271806855
"2449" 489.6 105.245485494551 25.7569752823422
"2450" 489.8 107.459903107713 26.9216456383402
"2451" 490 108.630231646778 27.2419383055896
"2452" 490.2 108.37195642269 27.1429209425547
"2453" 490.4 108.313049234538 26.3022757419598
"2454" 490.6 109.216145759684 24.7335316048546
"2455" 490.8 110.136037209163 22.3756589171829
"2456" 491 109.144316603688 20.9523003678703
"2457" 491.2 107.517590548023 19.3363356533039
"2458" 491.4 105.29639853974 18.6252519406546
"2459" 491.6 103.147744704936 18.179558471593
"2460" 491.8 101.007638921755 17.3083985602994
"2461" 492 98.4588232210362 15.9325930741613
"2462" 492.2 96.331333967224 13.9575433924562
"2463" 492.4 96.134242515287 13.7460321151972
"2464" 492.6 93.9641373812121 11.6733532630306
"2465" 492.8 92.6519387964611 9.08869711808433
"2466" 493 91.7961884204261 8.54165491782176
"2467" 493.2 90.1990485580461 9.02131774327637
"2468" 493.4 87.623317665432 9.95624490384748
"2469" 493.6 86.6749115608004 10.9425526883138
"2470" 493.8 85.0797446371552 12.3857989984336
"2471" 494 82.6956929880676 15.1208456338913
"2472" 494.2 81.6757881959423 17.4029142044454
"2473" 494.4 82.0517040479699 17.8695342435936
"2474" 494.6 81.1960794538073 20.2310010163412
"2475" 494.8 78.9005520036139 22.8843660229968
"2476" 495 76.0042196328063 23.9684288013727
"2477" 495.2 73.0315973496823 23.5641979381751
"2478" 495.4 70.3415770683437 22.4201558043892
"2479" 495.6 67.5834234340352 20.596946845247
"2480" 495.8 65.7099383018024 18.1052374310621
"2481" 496 64.7903845255026 16.5215166616537
"2482" 496.2 63.6125817101954 16.5905154735717
"2483" 496.4 61.9476823186901 17.54796693762
"2484" 496.6 59.6145812312826 19.5592067527414
"2485" 496.8 57.9125530146108 22.7454258776618
"2486" 497 57.0518817303407 26.0056881296596
"2487" 497.2 57.108111222469 29.0198047357173
"2488" 497.4 57.4796106254464 30.507968834267
"2489" 497.6 57.9095951413046 34.0837540375162
"2490" 497.8 59.0194930909701 36.7308566654143
"2491" 498 59.9332465079866 40.0945502853839
"2492" 498.2 60.039378264968 43.4827980981881
"2493" 498.4 59.1422336130639 45.7302725125264
"2494" 498.6 57.6729168709332 49.2391466897636
"2495" 498.8 55.2737637800819 51.4527169118184
"2496" 499 52.2232232696329 53.4059164274448
"2497" 499.2 50.15939121194 55.2746699820213
"2498" 499.4 48.3436079156371 57.2068950030552
"2499" 499.6 45.9702480894924 58.544901444318
"2500" 499.8 43.3379774509847 59.4005167112253
"2501" 500 41.0191729401847 61.2014535555984
"2502" 500.2 39.7134525444475 63.8220903984798
"2503" 500.4 39.9334581981247 66.55910575773
"2504" 500.6 40.5081583810233 70.3145880369297
"2505" 500.8 41.8793400799036 71.4173059755958
"2506" 501 43.1259963160322 71.6074391480376
"2507" 501.2 43.2192569701763 70.1753726167623
"2508" 501.4 42.5539699707417 70.2641280705141
"2509" 501.6 40.6560154231626 70.2039543596196
"2510" 501.8 38.3464484953268 68.9211817472283
"2511" 502 36.4580451687907 67.0457916796431
"2512" 502.2 34.6619675824089 65.1938351193182
"2513" 502.4 34.3389261902709 63.5844147488291
"2514" 502.6 33.9394084691547 61.8408954449635
"2515" 502.8 32.6655657132245 60.14313562449
"2516" 503 30.1959235609909 57.7946643839867
"2517" 503.2 27.4694498856649 56.1851951411962
"2518" 503.4 24.913521620831 56.0483966633354
"2519" 503.6 24.6949842033855 56.7114345673821
"2520" 503.8 24.9962145386809 57.5698637608238
"2521" 504 25.4937306839024 59.0646547604826
"2522" 504.2 25.6426165384144 61.3728145218645
"2523" 504.4 24.8543872258321 64.3562586603301
"2524" 504.6 23.9443717467046 65.9158391837313
"2525" 504.8 21.7533276865454 68.6030023295095
"2526" 505 19.562993718115 71.5640101257962
"2527" 505.2 20.0382797710829 72.4298820590798
"2528" 505.4 20.8191553284152 73.0749445926105
"2529" 505.6 22.7708094041152 75.2961536616407
"2530" 505.8 25.3925111603007 77.5890841498698
"2531" 506 27.6572144589484 79.3604400706189
"2532" 506.2 31.2913055670391 80.8599760064725
"2533" 506.4 33.9010850447423 81.2876157108621
"2534" 506.6 36.958221279263 80.9896686425239
"2535" 506.8 40.5568238711406 80.8824828813616
"2536" 507 43.5294204623196 80.6017389532733
"2537" 507.2 46.9764685423099 81.0723456588443
"2538" 507.4 49.489930855282 82.594362460821
"2539" 507.6 51.8655067988777 84.1961646177306
"2540" 507.8 55.0046438850437 85.7085548905072
"2541" 508 57.7550068196078 86.6554101699797
"2542" 508.2 60.5774767719188 88.3737637415955
"2543" 508.4 62.5552611733714 90.7748512126044
"2544" 508.6 63.0120996187847 92.8053392475873
"2545" 508.8 65.0756912455333 94.773860792862
"2546" 509 68.5106144943951 96.3369048986453
"2547" 509.2 71.3898882221016 97.1823434248846
"2548" 509.4 73.1473462048499 97.6326755027617
"2549" 509.6 76.1343020605838 97.9559274247873
"2550" 509.8 79.7585422769819 98.5088087525988
"2551" 510 82.2346334331401 97.9274103035715
"2552" 510.2 84.9119890146722 96.7974106378548
"2553" 510.4 87.4713667273814 95.0514356742093
"2554" 510.6 87.9910864299935 94.4181114857247
"2555" 510.8 87.6261943065668 94.213685058786
"2556" 511 89.9341328668446 93.2648025104537
"2557" 511.2 92.6894800097752 93.0869899001047
"2558" 511.4 94.8008756806418 93.9238282844744
"2559" 511.6 97.9985333946087 95.2121551104906
"2560" 511.8 101.005750492791 96.0696120016105
"2561" 512 103.510657505791 96.4794707596086
"2562" 512.2 103.405872122327 95.3677385753782
"2563" 512.4 104.382908272251 93.4233219825742
"2564" 512.6 105.580510014286 90.6045933043632
"2565" 512.8 106.972461151842 87.5006943695859
"2566" 513 107.388127600812 84.8365212952655
"2567" 513.2 106.943642916209 83.47237904993
"2568" 513.4 106.237660732436 81.5370317690471
"2569" 513.6 105.910357330511 78.4113813567555
"2570" 513.8 106.236216900747 75.895346066178
"2571" 514 107.158156633353 72.2093838126983
"2572" 514.2 107.359493918245 70.2267383515083
"2573" 514.4 107.584269569743 67.5236631049836
"2574" 514.6 108.379811355916 64.1367963445584
"2575" 514.8 109.826986226265 61.4764479839531
"2576" 515 110.449321100572 60.7449792514209
"2577" 515.2 111.61458174388 60.3463353453523
"2578" 515.4 114.124550812224 59.9854883078527
"2579" 515.6 117.290517238131 60.4336212790304
"2580" 515.8 119.744795728583 61.9544431754048
"2581" 516 120.164208147136 64.0394972059172
"2582" 516.2 120.980151561361 67.1491694723565
"2583" 516.4 121.106563988449 70.1891016919018
"2584" 516.6 121.76782499635 73.7725094188328
"2585" 516.8 121.887359414918 76.9779087726961
"2586" 517 122.08065190444 81.4851906160623
"2587" 517.2 121.659859261768 84.0087538857151
"2588" 517.4 119.713406826002 85.604770637047
"2589" 517.6 117.32060434779 87.0678383096936
"2590" 517.8 114.289101971092 90.1044862197491
"2591" 518 110.513848178771 93.2694037488075
"2592" 518.2 108.088440504033 95.731099242377
"2593" 518.4 106.617713210232 97.991860073023
"2594" 518.6 104.835635019726 101.087417072946
"2595" 518.8 103.660072407415 104.287444756006
"2596" 519 102.781802357476 108.576247882326
"2597" 519.2 102.17864963592 111.584583353391
"2598" 519.4 100.358373259646 112.39181300246
"2599" 519.6 97.4676295393769 113.057937367852
"2600" 519.8 93.6871665437606 115.074812880283
"2601" 520 89.5910544170885 117.223997532456
"2602" 520.2 85.6564570306397 117.694483560575
"2603" 520.4 81.9399237720355 117.506971206368
"2604" 520.6 80.3593725448024 117.627407017414
"2605" 520.8 76.1756548335797 117.714647872882
"2606" 521 72.0738443001012 117.25416607114
"2607" 521.2 69.4417347372258 117.093649123363
"2608" 521.4 66.3821931626602 115.826793706426
"2609" 521.6 63.1355823295392 113.535478942372
"2610" 521.8 59.7919416161131 110.935266533118
"2611" 522 56.6360233167361 108.221875175663
"2612" 522.2 53.6748499720294 105.72065827226
"2613" 522.4 50.6643265009465 103.413134773894
"2614" 522.6 49.3320179934704 102.892973165638
"2615" 522.8 47.1238741573712 102.305217832155
"2616" 523 46.1612060339959 101.169351219935
"2617" 523.2 46.195055961947 99.8175698894889
"2618" 523.4 46.0543172981461 98.2510695308086
"2619" 523.6 44.3976846500004 96.3331428169055
"2620" 523.8 41.9799611527304 94.606557209056
"2621" 524 39.1393117509829 93.8314745057896
"2622" 524.2 36.1893072900491 93.4750624560352
"2623" 524.4 32.3578162550512 92.495826585681
"2624" 524.6 29.0684506433587 90.9466821413847
"2625" 524.8 27.6639498516741 89.6166275682994
"2626" 525 27.9236431402792 88.3211547149323
"2627" 525.2 28.3982591357309 87.163930101228
"2628" 525.4 27.8072076927762 84.1118956480183
"2629" 525.6 27.2569981406934 80.6500312309245
"2630" 525.8 27.3821854968064 76.8673755942164
"2631" 526 27.875428498587 72.6260473878282
"2632" 526.2 28.2438817228453 68.584188232572
"2633" 526.4 29.2433886711697 64.2057812913334
"2634" 526.6 30.91846565377 61.2941368759921
"2635" 526.8 33.6144877887158 59.8874148726515
"2636" 527 35.6948318087476 57.7886175707333
"2637" 527.2 36.404854654017 54.0342838044757
"2638" 527.4 36.1847372865169 49.5602890738187
"2639" 527.6 34.9880200103643 46.1366600039257
"2640" 527.8 33.531368307471 43.6263532654047
"2641" 528 30.8864020835316 40.7059811538215
"2642" 528.2 27.9250557609888 38.4657660308214
"2643" 528.4 25.4214894104268 37.6451522248395
"2644" 528.6 22.3666990949056 36.8901924570634
"2645" 528.8 18.4762126246288 36.1411345952498
"2646" 529 17.3254275724443 35.4664008190453
"2647" 529.2 16.8107722649681 34.7835436701919
"2648" 529.4 16.3401397173798 33.4278419639406
"2649" 529.6 16.5435899099465 32.2346178969577
"2650" 529.8 16.6829471007653 32.5612909775508
"2651" 530 16.5172609517037 32.8552144079636
"2652" 530.2 15.7865124859135 33.3150844777361
"2653" 530.4 14.0082962769077 34.9754888260123
"2654" 530.6 12.9237294343969 37.1150560892447
"2655" 530.8 12.860696703486 38.4753979420321
"2656" 531 13.0188058677722 40.8444839926702
"2657" 531.2 12.2959555052677 44.6801624078932
"2658" 531.4 11.4506572473176 46.6376023224401
"2659" 531.6 10.8282210704065 46.5947361528041
"2660" 531.8 8.72475265402852 47.2574407176115
"2661" 532 7.47804241455003 48.090439942774
"2662" 532.2 7.3316605778255 49.7787812409199
"2663" 532.4 7.64152038753247 52.7276124180052
"2664" 532.6 8.3703647587833 55.966525196661
"2665" 532.8 8.95859798755565 58.0653436857939
"2666" 533 8.39190139257615 60.7823901067898
"2667" 533.2 6.90328566906227 62.8242063618022
"2668" 533.4 6.11898232849424 64.2067383359624
"2669" 533.6 6.08455513144529 67.2125658112681
"2670" 533.8 7.53850982170269 70.1557736886235
"2671" 534 9.81282466399612 72.6999280674799
"2672" 534.2 11.1226078046785 74.8841875671073
"2673" 534.4 11.2886797973854 74.9613757733592
"2674" 534.6 12.2859014802468 76.4323353467779
"2675" 534.8 13.906834231649 78.7620619914455
"2676" 535 14.8453080666687 80.9601849694822
"2677" 535.2 15.3328161397203 82.3892256355841
"2678" 535.4 17.190735313519 84.1355807166548
"2679" 535.6 20.0608833886895 85.4771716379344
"2680" 535.8 22.7353500393706 87.9043794502671
"2681" 536 23.9162085926162 88.9745918207131
"2682" 536.2 24.6810767060218 88.9787398413159
"2683" 536.4 27.0433207178483 88.8075277471101
"2684" 536.6 29.5539248728849 88.4086599768912
"2685" 536.8 31.7850172892279 88.9624166814696
"2686" 537 32.8069634987174 89.3633086557449
"2687" 537.2 35.0681248307439 90.351343859329
"2688" 537.4 35.5102399381622 92.6351724167837
"2689" 537.6 36.6601025791244 96.0680500458852
"2690" 537.8 37.3619122089795 99.359479013105
"2691" 538 37.619866388599 103.069674359565
"2692" 538.2 36.2131976661835 106.003470551462
"2693" 538.4 33.9089780562626 108.236796730255
"2694" 538.6 31.5998267061064 109.851561740949
"2695" 538.8 31.4093950262903 110.026365405162
"2696" 539 31.9081223883237 109.881288339781
"2697" 539.2 32.407422473212 109.812678080835
"2698" 539.4 32.8555736083964 110.365269628209
"2699" 539.6 34.0162448328213 111.321514540669
"2700" 539.8 35.8870976442569 112.639683346897
"2701" 540 38.4063966604228 114.105380925317
"2702" 540.2 41.1597632546822 115.516909664358
"2703" 540.4 44.7797100890328 117.195992522418
"2704" 540.6 46.8414470515078 118.118901867512
"2705" 540.8 48.8710950426512 118.879293378921
"2706" 541 51.6295119300774 118.917706523834
"2707" 541.2 54.5662294204664 118.913778667166
"2708" 541.4 58.4533093686215 118.936811005082
"2709" 541.6 61.4976773241153 119.511915351027
"2710" 541.8 63.7103580153083 120.176085996111
"2711" 542 64.7618659571476 120.538805812721
"2712" 542.2 67.2645194526153 121.554980179303
"2713" 542.4 70.1679326458538 121.876333315653
"2714" 542.6 72.2286422980694 120.642645931982
"2715" 542.8 73.8421026246728 119.482526986881
"2716" 543 77.0068475061012 117.953861682693
"2717" 543.2 79.5764335055391 116.136108489758
"2718" 543.4 81.4969573315411 114.349127152334
"2719" 543.6 83.05559545498 113.075145878008
"2720" 543.8 85.3288304890721 110.990733255161
"2721" 544 87.2584826005522 108.575201998389
"2722" 544.2 89.2209266423206 105.727439675135
"2723" 544.4 89.836913013806 103.57411420283
"2724" 544.6 89.4483919773733 102.532605843727
"2725" 544.8 89.1395982837941 101.183656536638
"2726" 545 89.0780571025775 98.3564986503118
"2727" 545.2 88.5530431634537 95.6617179256989
"2728" 545.4 88.1445730919183 93.4977918104186
"2729" 545.6 87.3557663735018 92.1398892981839
"2730" 545.8 86.4212504114893 91.2839280863039
"2731" 546 86.0192317400649 90.6429119965749
"2732" 546.2 85.3096145390691 89.7692396655622
"2733" 546.4 83.9980268085745 88.7465892648813
"2734" 546.6 83.8827991669669 88.4129605743219
"2735" 546.8 85.054258304931 87.197591192507
"2736" 547 86.4525783328786 85.5780488788497
"2737" 547.2 88.3650650660676 83.5974450713351
"2738" 547.4 90.9215367252465 81.8946335510493
"2739" 547.6 93.4588431078361 79.6219299133812
"2740" 547.8 94.1068200503824 78.4799931266368
"2741" 548 96.2977942208206 76.6256811784256
"2742" 548.2 99.8405879222561 74.748350827508
"2743" 548.4 103.307710398939 73.5261826297003
"2744" 548.6 106.341476487175 73.1095493188596
"2745" 548.8 110.624020296379 72.772171579832
"2746" 549 114.298503496188 73.0514621704008
"2747" 549.2 117.0948238959 73.6704558942344
"2748" 549.4 118.710331148185 74.8359192224788
"2749" 549.6 120.029746910179 76.9386301817907
"2750" 549.8 121.911895936124 78.8967575996463
"2751" 550 124.237458066979 81.0513700923538
"2752" 550.2 124.425383879532 80.9327330439797
"2753" 550.4 124.438041927686 80.8926742210565
"2754" 550.6 125.215673226321 80.049924431183
"2755" 550.8 126.123814935346 78.6585699018019
"2756" 551 126.323225262974 77.0553432651058
"2757" 551.2 126.932478874806 74.7621098961094
"2758" 551.4 126.75789146013 72.6762841966073
"2759" 551.6 126.840358859592 69.5144085022242
"2760" 551.8 127.485480395795 66.9440081846498
"2761" 552 128.075184690154 64.0667212939824
"2762" 552.2 128.110030411018 61.1724547382712
"2763" 552.4 126.862859061342 57.9818363183785
"2764" 552.6 125.556350038326 54.8192668933627
"2765" 552.8 124.547058444917 51.7999114836054
"2766" 553 123.739202890999 49.803740785059
"2767" 553.2 122.247650675246 46.5680460972345
"2768" 553.4 120.354838016465 44.0996813463718
"2769" 553.6 118.395669526202 41.9296362502917
"2770" 553.8 115.585844631962 39.5507983659505
"2771" 554 112.957139187668 38.1735175804632
"2772" 554.2 110.332087279542 37.1744553448113
"2773" 554.4 109.41378548684 36.9653683203923
"2774" 554.6 107.061930553351 36.3950477144115
"2775" 554.8 104.247680049197 36.4530768077887
"2776" 555 100.430563559349 36.2324206718931
"2777" 555.2 96.5711877249801 36.4938677677512
"2778" 555.4 93.8994884007023 36.5232259141614
"2779" 555.6 91.7233631166628 37.836370838497
"2780" 555.8 89.9675704839085 39.8132462981928
"2781" 556 87.4032641260572 41.6669299915658
"2782" 556.2 84.7734230344988 42.5212537785392
"2783" 556.4 83.5493153468961 42.1690587360822
"2784" 556.6 81.6355464053707 40.9994252689208
"2785" 556.8 78.8508428578231 38.7926021766163
"2786" 557 75.7531941874152 36.5294176065066
"2787" 557.2 73.2272523793284 32.9775034095152
"2788" 557.4 71.5619221127096 28.5294160599302
"2789" 557.6 70.5395970915928 24.7910804855104
"2790" 557.8 69.4128217871477 20.6492215860539
"2791" 558 68.2719290676265 16.2890727793038
"2792" 558.2 67.5709286382608 14.0993893207779
"2793" 558.4 67.0563430756105 13.198931091693
"2794" 558.6 65.2283181820048 12.6343971139123
"2795" 558.8 63.68433934348 12.4985296295597
"2796" 559 63.3225246247069 13.1488862870084
"2797" 559.2 62.7498203983516 13.5044060857975
"2798" 559.4 60.1970382584951 14.4526976573976
"2799" 559.6 58.2052795775299 16.461375724501
"2800" 559.8 55.4418400689046 18.9863526479296
"2801" 560 53.6712223891536 21.1021658983509
"2802" 560.2 51.288997390041 22.8769515517084
"2803" 560.4 49.1686306432136 24.1532070005358
"2804" 560.6 46.6596757967727 25.2774281497081
"2805" 560.8 45.1312316711391 26.8276183436225
"2806" 561 44.0499419405618 29.2569017150067
"2807" 561.2 43.1821143994831 32.6214565862552
"2808" 561.4 43.3336989401001 34.5272018045295
"2809" 561.6 43.7326786688862 34.6498129124496
"2810" 561.8 43.9148216231996 34.2911685204991
"2811" 562 43.8695911789922 34.6315127062349
"2812" 562.2 43.8339153066047 34.7800899224339
"2813" 562.4 43.7716923764222 35.1160685092632
"2814" 562.6 43.5199295931034 35.8607376304059
"2815" 562.8 43.31277328792 36.3104734690705
"2816" 563 43.2499105368132 36.4102196999701
"2817" 563.2 43.1325810977398 36.8422640234035
"2818" 563.4 43.0311218934014 37.5824306995117
"2819" 563.6 43.0078062188748 38.926065415067
"2820" 563.8 42.9127911614795 40.3724406388155
"2821" 564 42.9596000417748 42.0152251767448
"2822" 564.2 42.9635784942487 43.586669528091
"2823" 564.4 42.7766014669969 43.9734507540107
"2824" 564.6 42.6658747824337 44.2764472999989
"2825" 564.8 42.6045982977615 44.3306140458654
"2826" 565 42.3995773346421 44.4307864588763
"2827" 565.2 42.458672059497 44.3601171861282
"2828" 565.4 42.5261981413211 44.5204482934935
"2829" 565.6 42.6258370065714 44.8285239553583
"2830" 565.8 42.5435447139087 45.5792375047
"2831" 566 42.4158617616547 46.6612616484052
"2832" 566.2 42.1194315624142 47.4518036685244
"2833" 566.4 41.1756701073693 48.1866192769214
"2834" 566.6 39.9262206759466 48.9356534806844
"2835" 566.8 38.5514770049296 49.8615308171068
"2836" 567 38.0540513589316 50.1437551713492
"2837" 567.2 38.0307406399413 50.2338798042595
"2838" 567.4 37.9761995205849 50.4254796082152
"2839" 567.6 37.5751079557535 51.533501561492
"2840" 567.8 37.4639250818027 53.5288570926066
"2841" 568 37.8687698589596 55.1124282073259
"2842" 568.2 38.3710898020891 56.8427366700419
"2843" 568.4 39.3264572255597 58.9622190799205
"2844" 568.6 39.770273471884 61.2837189158879
"2845" 568.8 40.5871463428781 64.423805433318
"2846" 569 41.8570521861688 66.3809063581499
"2847" 569.2 43.2218587498562 67.015955200341
"2848" 569.4 44.8476142731437 67.7705825352539
"2849" 569.6 47.2446098586472 69.4537863020655
"2850" 569.8 49.8575668965753 71.8884135221395
"2851" 570 51.5911744985379 73.978125951765
"2852" 570.2 53.6557041955505 75.1661991997133
"2853" 570.4 56.4936931950824 75.6007355807738
"2854" 570.6 59.4474814820652 75.7019349467975
"2855" 570.8 62.8209806764104 76.4141883835487
"2856" 571 65.0345263644574 78.386176918794
"2857" 571.2 66.27231114074 80.1074697979672
"2858" 571.4 65.8945320561874 81.4002953081885
"2859" 571.6 65.6331555891978 84.0509099420637
"2860" 571.8 66.001404154988 87.8999976544786
"2861" 572 66.0636420899194 91.8791698567311
"2862" 572.2 65.4998136542693 94.6938345399836
"2863" 572.4 64.3582824570494 97.6179038579686
"2864" 572.6 62.5699883000201 100.730362116377
"2865" 572.8 59.3823870574152 104.17999120691
"2866" 573 56.2396305802918 106.602407797663
"2867" 573.2 52.9854261147505 107.836441331455
"2868" 573.4 49.8560760503591 107.135585577147
"2869" 573.6 47.3602442710159 104.81854484481
"2870" 573.8 46.3499912914352 102.845875837227
"2871" 574 46.0744752164121 101.95983673471
"2872" 574.2 46.7692813112173 102.333783790013
"2873" 574.4 47.7452191160513 101.665542861495
"2874" 574.6 49.1842826771031 99.5122091328716
"2875" 574.8 50.5028840190405 95.6487191901581
"2876" 575 51.9561652198936 92.1351778836244
"2877" 575.2 52.9435708237625 91.0241084395423
"2878" 575.4 55.0618192690808 87.7932332172987
"2879" 575.6 56.7245983464044 84.7583566610683
"2880" 575.8 58.6633857579127 81.8875494938018
"2881" 576 60.2274717309435 78.4014929879061
"2882" 576.2 60.7966770121615 75.0513839882259
"2883" 576.4 60.6725487407551 71.4550188933569
"2884" 576.6 59.5413445490798 67.9562070340292
"2885" 576.8 57.7878016155774 64.8143739795454
"2886" 577 55.3907762738787 62.4683448232262
"2887" 577.2 52.3974305572906 60.1115509915583
"2888" 577.4 48.3392043358688 57.9608676222747
"2889" 577.6 46.2895494265367 56.5529065664466
"2890" 577.8 43.4284991907498 55.334341455465
"2891" 578 39.9475290405874 54.8392055952585
"2892" 578.2 35.5734543773052 54.5038002081254
"2893" 578.4 31.9739116715136 54.4086549264316
"2894" 578.6 28.6576992474106 54.2717983694225
"2895" 578.8 25.6186761916807 54.7258267019591
"2896" 579 22.5569947277715 55.8201195632943
"2897" 579.2 20.7729596803761 55.343131558689
"2898" 579.4 20.8998595218209 54.2064649305851
"2899" 579.6 21.3067448919096 51.941272332164
"2900" 579.8 21.8717934730938 49.5194665289579
"2901" 580 22.4323849850745 45.6923172932218
"2902" 580.2 23.2674349743198 43.4125861880879
"2903" 580.4 23.9289441884849 42.688279064666
"2904" 580.6 25.6450679654727 39.06080605295
"2905" 580.8 27.7385053780093 36.0046295528621
"2906" 581 30.159518405614 33.5410690393375
"2907" 581.2 33.0154074547096 31.1013631751353
"2908" 581.4 35.0917739051711 29.8239642229261
"2909" 581.6 38.0884788139296 28.1211193269901
"2910" 581.8 42.3511219021259 25.5502085810648
"2911" 582 44.6422085465557 23.9251124798742
"2912" 582.2 44.805659869881 23.7360573053768
"2913" 582.4 44.1592013184312 23.6489172507014
"2914" 582.6 44.3826896552685 23.4864870397498
"2915" 582.8 44.5377110164529 23.4398822503169
"2916" 583 44.7238466175373 23.3390491523096
"2917" 583.2 44.7866152416256 23.2449422558064
"2918" 583.4 45.2150254538212 23.0456218971555
"2919" 583.6 45.83029705019 22.8209286503907
"2920" 583.8 46.5210245517618 22.2527017089952
"2921" 584 46.9342939295381 21.8730988857787
"2922" 584.2 47.4073572883026 21.4031236896454
"2923" 584.4 48.524040947055 20.3822972926617
"2924" 584.6 49.3378939751595 19.0296817528997
"2925" 584.8 49.7193103616444 18.051076243168
"2926" 585 49.6341610955734 17.0156075471485
"2927" 585.2 49.9212654925004 15.7309075252847
"2928" 585.4 50.088526175686 13.76778348335
"2929" 585.6 50.000621858243 11.8601226354471
"2930" 585.8 49.594078193911 9.94556020686307
"2931" 586 49.839523353396 9.23837775382506
"2932" 586.2 49.9986961719627 9.19296165727929
"2933" 586.4 50.1229850400923 9.04276737417692
"2934" 586.6 50.2689360469571 8.98028979819607
"2935" 586.8 50.5447848098201 9.06215518095826
"2936" 587 50.720351716935 8.87730654535143
"2937" 587.2 51.020674696083 8.61824003091113
"2938" 587.4 51.6655759907158 7.88790244117188
"2939" 587.6 52.9490858838368 6.33412471759459
"2940" 587.8 55.5804272554119 3.91719483509858
"2941" 588 57.848653362985 3.19557610165075
"2942" 588.2 60.9882076036337 3.03540386323409
"2943" 588.4 63.793735858558 2.43787506637591
"2944" 588.6 66.5229880118437 1.77356671060995
"2945" 588.8 69.8313851672824 1.31812842439214
"2946" 589 72.8311272188025 1.76761758998046
"2947" 589.2 76.4077107591926 1.97648637853383
"2948" 589.4 78.9589155066188 2.24010588523804
"2949" 589.6 81.6785112156194 2.87836078861037
"2950" 589.8 84.9793734524653 3.37575168077418
"2951" 590 86.4598799728809 4.75956258118752
"2952" 590.2 89.5494950069854 6.29426725924974
"2953" 590.4 92.7955207416905 7.61582790435812
"2954" 590.6 95.4756694581828 9.26650754726149
"2955" 590.8 97.6705639150078 10.1441476915323
"2956" 591 99.2055726643233 10.9963363513171
"2957" 591.2 101.403655517891 12.664788337433
"2958" 591.4 105.015329844527 14.576658164322
"2959" 591.6 107.645025434471 16.2301202337976
"2960" 591.8 109.480833655295 17.7026321655283
"2961" 592 111.952050241322 19.9987354675089
"2962" 592.2 114.036813618402 22.2980774714341
"2963" 592.4 116.21300048795 25.1110832823975
"2964" 592.6 119.036769273233 28.0594042862359
"2965" 592.8 120.496584410707 30.5966865290189
"2966" 593 121.860138098772 33.3757624279798
"2967" 593.2 123.881374295883 36.5739755197886
"2968" 593.4 125.132836776565 38.3780094705519
"2969" 593.6 126.134489477548 41.7432635037172
"2970" 593.8 127.353781092075 44.8222277968512
"2971" 594 127.252812375357 45.7861011447043
"2972" 594.2 127.279219930166 47.0068929662114
"2973" 594.4 127.560303016851 48.9480601900296
"2974" 594.6 127.644839212281 51.8116139967688
"2975" 594.8 128.253625282829 55.884031542005
"2976" 595 128.611660155557 58.3639273947019
"2977" 595.2 128.557934660806 61.2065785754748
"2978" 595.4 127.931699546875 64.3823121117038
"2979" 595.6 128.014916925988 67.6822238539214
"2980" 595.8 127.606797962711 71.3081950180304
"2981" 596 126.685774555725 72.952184741736
"2982" 596.2 124.877209711465 74.6798124910663
"2983" 596.4 122.684919522533 77.2101185931988
"2984" 596.6 121.28054415464 80.2831642084215
"2985" 596.8 120.867189263479 83.8249910916662
"2986" 597 119.706064397541 87.6216250326775
"2987" 597.2 118.588629590187 90.8472357429433
"2988" 597.4 117.511301324523 93.7768083171011
"2989" 597.6 116.424192456901 97.3971049723764
"2990" 597.8 116.258990100044 100.636036941316
"2991" 598 116.687244725542 101.505020315645
"2992" 598.2 116.511596976478 101.044223114177
"2993" 598.4 115.379988616313 101.532368300957
"2994" 598.6 113.745719382706 101.511934531536
"2995" 598.8 111.447315309945 102.287944734349
"2996" 599 109.034590934617 102.855586566727
"2997" 599.2 105.71484654593 104.141812302754
"2998" 599.4 102.966803415741 105.777022770725
"2999" 599.6 99.7525007873474 107.805903469825
"3000" 599.8 97.2944234423064 109.298513526087
"3001" 600 95.8328784609423 109.034765984835
"3002" 600.2 94.4842520667746 107.853157659054
"3003" 600.4 92.5039216343414 106.42374786593
"3004" 600.6 89.7010028973534 104.439070625499
"3005" 600.8 87.3132090792654 102.021458792488
"3006" 601 85.2510248452436 99.5156324049284
"3007" 601.2 82.769292742745 96.61498333245
"3008" 601.4 80.4365312722779 94.5622267702116
"3009" 601.6 78.1624004024842 94.1350901317069
"3010" 601.8 77.0672730360169 94.1530373377714
"3011" 602 75.1071500536816 94.7112922513188
"3012" 602.2 74.9773413644773 94.5763130140667
"3013" 602.4 74.2661320106197 93.673328000557
"3014" 602.6 73.7899566925444 92.6362729110837
"3015" 602.8 74.0552565952801 91.2347189788674
"3016" 603 75.5885910737132 88.9020371389044
"3017" 603.2 77.3750934625527 87.2088473466447
"3018" 603.4 79.2995716993573 85.9863163990668
"3019" 603.6 80.4114750430968 84.0461218539221
"3020" 603.8 81.3014399395523 80.8540121269266
"3021" 604 81.918770078935 76.9997735267001
"3022" 604.2 82.2798527522178 74.9499261881379
"3023" 604.4 83.1463552927749 71.5076849988503
"3024" 604.6 83.5026400681599 68.9342173379207
"3025" 604.8 83.3913482053183 66.0226132013557
"3026" 605 83.2577456133469 63.3851818872558
"3027" 605.2 83.4982897203779 59.9622988671888
"3028" 605.4 84.0743679259592 56.9238831167253
"3029" 605.6 85.612771796905 53.1172560120709
"3030" 605.8 86.9738937823403 49.7250057678921
"3031" 606 88.6697798567265 46.1349640766489
"3032" 606.2 90.1031591184954 43.5266456963232
"3033" 606.4 91.7059713614801 41.0274705238818
"3034" 606.6 93.7901450695993 38.5668522422411
"3035" 606.8 94.6981383003588 35.4656372583225
"3036" 607 95.078407835709 32.2558037425911
"3037" 607.2 94.0965565302879 28.6243430229245
"3038" 607.4 92.6228249704758 26.2367577121034
"3039" 607.6 90.4443444127136 24.2222980325007
"3040" 607.8 87.1390105734522 21.8709944367457
"3041" 608 85.1088178566158 20.6245126657971
"3042" 608.2 83.3054319626826 19.3037840956375
"3043" 608.4 79.7472763576492 17.2838725881926
"3044" 608.6 76.0807242963069 15.8120358181261
"3045" 608.8 74.6637429248167 15.6218074290923
"3046" 609 71.5438754605571 14.725214264534
"3047" 609.2 68.1882495863994 13.5391238342773
"3048" 609.4 67.0423043641097 12.6200413113834
"3049" 609.6 66.7524609056721 11.7238714857077
"3050" 609.8 66.9209559286325 11.6745584684253
"3051" 610 67.3275359008013 11.5514493022564
"3052" 610.2 68.650159945197 10.4172211226841
"3053" 610.4 70.4923806688623 8.26194297234838
"3054" 610.6 71.8631143594031 5.97830835242721
"3055" 610.8 72.432906739058 4.29280296825106
"3056" 611 72.8046681738434 4.83636315990472
"3057" 611.2 74.4651419054963 5.30276824766911
"3058" 611.4 77.1634483247945 5.2279362983392
"3059" 611.6 80.5289805324928 4.420770510576
"3060" 611.8 83.3660000509208 5.21965938626393
"3061" 612 86.8262248132632 5.80726021297048
"3062" 612.2 89.6964226536403 6.37077460568832
"3063" 612.4 91.6902921144515 8.34759845766664
"3064" 612.6 95.3403033582381 10.098312244582
"3065" 612.8 97.6258267839867 10.6292491979261
"3066" 613 99.2086001658214 12.8632363505067
"3067" 613.2 101.863967049871 15.514615999108
"3068" 613.4 105.901766722829 17.3063958912733
"3069" 613.6 107.492284455557 18.3114115599537
"3070" 613.8 109.623531683228 20.1554560627191
"3071" 614 112.433879208859 21.9566359391643
"3072" 614.2 114.287332153831 24.323069454411
"3073" 614.4 116.119769749106 27.1481267246544
"3074" 614.6 117.981134350998 29.1589954797485
"3075" 614.8 119.158010578941 32.0157918438312
"3076" 615 120.757869453155 35.7538300091263
"3077" 615.2 123.304858365485 39.1547869367276
"3078" 615.4 123.776715286429 39.8420839031608
"3079" 615.6 124.606813287981 41.6068228749573
"3080" 615.8 125.776479417848 43.531776590904
"3081" 616 126.040173333648 45.4571112546482
"3082" 616.2 127.489637712029 48.8288618466091
"3083" 616.4 127.768557714637 50.5669557886198
"3084" 616.6 126.467394857202 52.4827686268188
"3085" 616.8 125.818869223151 55.8238828947485
"3086" 617 125.416812752479 59.9067569115283
"3087" 617.2 125.593528178769 62.5208232272103
"3088" 617.4 126.883220747903 64.8673864148744
"3089" 617.6 127.239343649868 66.9193975281741
"3090" 617.8 126.04112128876 68.9755400286399
"3091" 618 125.010914133737 72.3440196341152
"3092" 618.2 124.263129788914 76.0419479614974
"3093" 618.4 124.321088063583 79.1110737061992
"3094" 618.6 123.723193052199 80.919418998699
"3095" 618.8 122.538419109323 84.7348508068729
"3096" 619 121.645266564798 88.4495626308076
"3097" 619.2 120.860444506442 90.5043619892025
"3098" 619.4 119.035591330107 93.4764803433583
"3099" 619.6 116.281168198054 96.7076366049579
"3100" 619.8 113.349891076759 99.6547848223241
"3101" 620 111.184846594055 101.452108672559
"3102" 620.2 108.999360571123 103.218320840438
"3103" 620.4 105.980629038135 104.621862941089
"3104" 620.6 102.21435292763 105.264607639877
"3105" 620.8 99.135517949467 105.073579852678
"3106" 621 95.7941717282932 103.90603713835
"3107" 621.2 92.9682533646535 102.106477574412
"3108" 621.4 90.5897812872715 99.621609052216
"3109" 621.6 88.6596288724764 96.9228275187154
"3110" 621.8 87.1285977962435 94.1726748457229
"3111" 622 85.2214986104388 91.0832923251774
"3112" 622.2 82.9082696466964 87.7490676740557
"3113" 622.4 81.1963319571729 85.772640370641
"3114" 622.6 79.9033031801774 83.089444242394
"3115" 622.8 79.4956572240219 79.8534428515108
"3116" 623 80.1342820507769 76.8901324820446
"3117" 623.2 81.5331941416471 73.697054539649
"3118" 623.4 83.8432853770359 71.5297182638788
"3119" 623.6 85.8507659386105 69.7567189446864
"3120" 623.8 88.0053290719361 67.4394434787713
"3121" 624 89.5609673738482 65.9221373824798
"3122" 624.2 89.9562667121118 65.8746939748766
"3123" 624.4 91.0777300798107 64.9583053807921
"3124" 624.6 92.8843065027908 63.3174019840399
"3125" 624.8 95.601534274672 61.9235843703015
"3126" 625 99.3232538091485 60.5504287289737
"3127" 625.2 101.998457448566 59.6930772463247
"3128" 625.4 103.806846979772 58.6390016970171
"3129" 625.6 105.188169822199 57.1383269536936
"3130" 625.8 105.875968257215 54.6055279049508
"3131" 626 106.552694675766 50.8805825678598
"3132" 626.2 106.597313126947 47.9510211905981
"3133" 626.4 105.384673779929 46.2136998594557
"3134" 626.6 103.829067676025 44.4884799918966
"3135" 626.8 102.91566498127 43.9334886630026
"3136" 627 101.92040987791 43.7783484241982
"3137" 627.2 99.3247488992013 42.4624685479444
"3138" 627.4 96.8109600037382 41.2810049448159
"3139" 627.6 96.1558844274257 40.9704842915445
"3140" 627.8 95.6050411545968 41.456518281718
"3141" 628 93.6249606441653 41.9907015145237
"3142" 628.2 90.4298985314142 42.0957775932634
"3143" 628.4 88.9907208397995 42.4577856263241
"3144" 628.6 85.7754069112427 43.2716970577825
"3145" 628.8 81.5852689204292 43.473708604978
"3146" 629 79.2697619504061 43.1895273786956
"3147" 629.2 77.5289933748341 42.3069746151986
"3148" 629.4 74.9966498048824 40.3246214103428
"3149" 629.6 72.5668421373604 37.4886974462526
"3150" 629.8 70.9838358657606 34.5583589695886
"3151" 630 70.5885476383199 31.446030548852
"3152" 630.2 70.904605358153 28.0609577495702
"3153" 630.4 72.4630988884301 25.9362442209411
"3154" 630.6 74.4114266314383 24.4240095609789
"3155" 630.8 76.0650590515314 23.4115843500662
"3156" 631 78.4686084760778 23.2326796182165
"3157" 631.2 80.9778723837756 22.9307184773382
"3158" 631.4 84.0247724197254 22.6679929309841
"3159" 631.6 86.1421587646688 22.5833899542858
"3160" 631.8 88.6311336559761 22.7609730389574
"3161" 632 91.4585358130501 23.3709544639757
"3162" 632.2 94.3355582988435 23.363919342773
"3163" 632.4 98.0901498564496 22.2662941274188
"3164" 632.6 100.204307764455 21.954394766624
"3165" 632.8 102.052876303293 21.8190574533536
"3166" 633 104.285634654108 20.7085490630429
"3167" 633.2 105.922550753972 18.7160828990551
"3168" 633.4 105.52496095811 17.9357378614193
"3169" 633.6 104.802275288796 16.6738124480666
"3170" 633.8 103.374319640449 15.569433604814
"3171" 634 101.339568042066 14.1529683366829
"3172" 634.2 99.2075721103957 12.4571896394656
"3173" 634.4 97.0688001048051 11.487815109334
"3174" 634.6 94.0372396696633 9.40650017063151
"3175" 634.8 91.3763085834194 7.6276947921259
"3176" 635 90.7941870181276 7.39579539571468
"3177" 635.2 89.1951054787872 7.37925826618907
"3178" 635.4 86.2114098061845 7.17023007155262
"3179" 635.6 83.0934942830175 6.36858397482873
"3180" 635.8 81.5363314948989 5.20559431847242
"3181" 636 79.3513371348674 3.23016937938266
"3182" 636.2 76.0113396413188 2.2062336445047
"3183" 636.4 73.366582826057 2.19183055483795
"3184" 636.6 70.9818233151496 2.11338366067214
"3185" 636.8 68.1494598630979 1.73854128726768
"3186" 637 64.3809367147422 1.6972530753976
"3187" 637.2 60.8582833588042 1.54430859346309
"3188" 637.4 57.1900895781125 1.74888064058328
"3189" 637.6 53.441120570465 2.00588519199722
"3190" 637.8 49.770943201515 3.06744908480755
"3191" 638 45.9953621864322 3.78441497303399
"3192" 638.2 43.6989271374197 4.80255445202625
"3193" 638.4 42.4029623390509 5.4379991652671
"3194" 638.6 40.4339273841856 6.2121187811453
"3195" 638.8 38.6380204868922 6.90447698441773
"3196" 639 37.6764152412783 7.3345203455004
"3197" 639.2 37.4037102341422 7.35086905451995
"3198" 639.4 37.3598163119525 7.35894320573117
"3199" 639.6 37.2944508211852 7.35689456860407
"3200" 639.8 37.0862805893223 7.75411626793852
"3201" 640 36.8467261826378 8.26272043424072
"3202" 640.2 36.3098429352923 9.33710910642749
"3203" 640.4 35.5511363032414 10.4845615287635
"3204" 640.6 35.07294964867 11.1129673242067
"3205" 640.8 35.0326940751911 11.3345418472128
"3206" 641 34.9960166029064 11.4115527273464
"3207" 641.2 34.9950099113869 11.6416226222513
"3208" 641.4 34.6471968705446 12.8715796753617
"3209" 641.6 33.6365230152723 15.1254759754097
"3210" 641.8 32.1663171386468 16.9637017718938
"3211" 642 29.471613999074 17.3346555882441
"3212" 642.2 27.2268694898337 17.2933883036874
"3213" 642.4 25.1366614347822 17.5051620062251
"3214" 642.6 25.9686522618136 17.9568699795367
"3215" 642.8 25.8234837827037 19.0888908040378
"3216" 643 25.2816720727169 21.6393761679056
"3217" 643.2 24.4915640508425 24.8642808960577
"3218" 643.4 23.7058474570748 26.7975541857828
"3219" 643.6 22.1229593350645 29.9480060823982
"3220" 643.8 19.9086184603109 31.3439445991975
"3221" 644 16.6631416461258 31.2562777466356
"3222" 644.2 15.5244074974213 30.3130829581121
"3223" 644.4 15.5116457555187 29.8435293640648
"3224" 644.6 15.6074883178831 29.5326590327316
"3225" 644.8 16.0711840191771 29.6331842694758
"3226" 645 17.0809007720349 29.8740390297875
"3227" 645.2 17.5133019247578 31.041359285132
"3228" 645.4 17.5149856270988 33.520886370338
"3229" 645.6 17.3893637081642 36.6484720673151
"3230" 645.8 17.3025858152535 39.0950727441775
"3231" 646 16.9092082912171 41.1701865088083
"3232" 646.2 16.471631452392 44.5467854739934
"3233" 646.4 15.6246844998999 47.9058128597271
"3234" 646.6 13.9003686982397 51.0674934153163
"3235" 646.8 12.8142801550803 52.7127157354442
"3236" 647 12.1416744548918 53.1732268019285
"3237" 647.2 9.97500860499529 54.2914222081167
"3238" 647.4 8.35262769080598 55.0878275613503
"3239" 647.6 8.81508802643371 55.5736556148718
"3240" 647.8 9.85173062853929 57.2046544679659
"3241" 648 11.1916058200673 59.0271629185091
"3242" 648.2 12.4364490935481 61.0387779254149
"3243" 648.4 13.4490155268734 63.8793791031958
"3244" 648.6 13.9938297826962 66.1492091751481
"3245" 648.8 15.3327940572612 69.2192460382219
"3246" 649 16.8249143201484 72.7537366944137
"3247" 649.2 18.2799853131536 75.4826413510197
"3248" 649.4 19.6045966217606 76.3407386202637
"3249" 649.6 21.0520092669205 76.5175459806508
"3250" 649.8 21.412383091297 76.1016872268173
"3251" 650 21.2944279580418 75.5977005670672
"3252" 650.2 21.8279304570736 74.9597799014367
"3253" 650.4 22.3170719092049 74.6372062324854
"3254" 650.6 22.650340580429 74.6519293104712
"3255" 650.8 23.4114193664784 75.2340339373534
"3256" 651 25.2511697791049 75.8777727029757
"3257" 651.2 26.4179275995002 76.5616055979503
"3258" 651.4 27.9790565199218 76.5234578904124
"3259" 651.6 29.2801526646682 75.5393593935947
"3260" 651.8 30.2935506226602 75.315939066749
"3261" 652 32.2685561879275 76.3319345088608
"3262" 652.2 34.0306602962054 78.2835574295716
"3263" 652.4 35.3632236053198 80.8046038643024
"3264" 652.6 37.4645993939741 82.9439721804908
"3265" 652.8 40.1843909917673 84.5944812623227
"3266" 653 41.3594069225882 85.0681495350582
"3267" 653.2 42.3489609741001 86.0801041872324
"3268" 653.4 42.6286045320197 87.7131474922514
"3269" 653.6 42.0019032447215 89.9787562009588
"3270" 653.8 40.4510776264948 92.137619566071
"3271" 654 39.1836014429358 94.335098718174
"3272" 654.2 38.5410118674222 95.5467120265977
"3273" 654.4 38.4092550510954 94.9880653579061
"3274" 654.6 38.5447740547583 94.6746892475142
"3275" 654.8 38.7974119617415 94.7585944614136
"3276" 655 39.6781463565794 95.3480635694659
"3277" 655.2 40.618792197584 95.8178235278419
"3278" 655.4 41.3736785766721 96.8569653390844
"3279" 655.6 42.0688989669184 98.6609400074067
"3280" 655.8 43.4135641713291 100.011429637978
"3281" 656 44.4757633532316 100.740295153478
"3282" 656.2 46.5809372262204 102.63182448478
"3283" 656.4 47.1983689176967 105.089187993543
"3284" 656.6 46.894598237581 108.274783906017
"3285" 656.8 45.3362571638956 110.848943790543
"3286" 657 43.3085719645733 112.783743904104
"3287" 657.2 40.7686535783661 113.655791997976
"3288" 657.4 39.1874222419883 113.681545483582
"3289" 657.6 39.3115489138741 113.05223445491
"3290" 657.8 39.8789764524898 112.633589846925
"3291" 658 40.3716213469494 113.412255226271
"3292" 658.2 40.7980067728553 114.503038439781
"3293" 658.4 41.5892722292593 116.051696275613
"3294" 658.6 42.3779233636021 117.683073258809
"3295" 658.8 44.0050613807542 118.168250404206
"3296" 659 46.078691736151 119.625467182253
"3297" 659.2 47.8197087888042 120.134033043787
"3298" 659.4 50.8713000778298 120.245070315909
"3299" 659.6 53.5431669245179 120.711780548291
"3300" 659.8 55.8002418209583 121.35249325547
"3301" 660 58.2172936153852 121.775494029722
"3302" 660.2 61.2298310093032 122.808224981938
"3303" 660.4 63.8886560514017 123.965008142674
"3304" 660.6 65.0139212165451 124.708346023056
"3305" 660.8 65.0852955520188 124.231238620211
"3306" 661 66.2219670835527 123.913564040583
"3307" 661.2 68.6855409517787 123.663629627179
"3308" 661.4 71.8385748841683 123.135089616701
"3309" 661.6 73.6782013321177 122.787130581264
"3310" 661.8 76.1699988345332 122.259397643351
"3311" 662 77.7469974725676 121.070415877811
"3312" 662.2 80.3672999117124 119.404006772036
"3313" 662.4 82.7309877315262 118.488922698815
"3314" 662.6 84.5735207674684 117.742269359148
"3315" 662.8 87.6383760672005 116.487277841412
"3316" 663 90.0744564324375 115.716929982172
"3317" 663.2 92.0635130952421 114.779575961981
"3318" 663.4 93.7872775840776 113.572803859741
"3319" 663.6 96.6892859623327 111.878649653204
"3320" 663.8 99.6339597114424 111.719592362114
"3321" 664 101.290868077041 112.470548071921
"3322" 664.2 101.744146640244 112.451719562176
"3323" 664.4 101.831311154037 111.569658359991
"3324" 664.6 102.773425577493 109.468410815827
"3325" 664.8 104.578927152724 106.634333586938
"3326" 665 106.513737792626 103.252349553155
"3327" 665.2 107.225486410885 101.843012383621
"3328" 665.4 108.8357941851 99.4495860578393
"3329" 665.6 110.331331284196 96.1970498868272
"3330" 665.8 110.983299427915 93.9216913958235
"3331" 666 111.204117433362 91.9380491490111
"3332" 666.2 111.849810224386 90.2453358287659
"3333" 666.4 112.151298374623 86.8398566565148
"3334" 666.6 112.779173860184 84.2895608384365
"3335" 666.8 113.132295877358 83.4931606770815
"3336" 667 113.073641945123 80.592843648132
"3337" 667.2 112.78349696889 77.2615087579347
"3338" 667.4 112.114844015068 74.596096764974
"3339" 667.6 110.849422205715 73.1647485936183
"3340" 667.8 109.056175628498 70.5711276919347
"3341" 668 107.182310216384 68.033739332698
"3342" 668.2 104.669827907076 66.1999151116251
"3343" 668.4 101.337667380888 64.5810313292124
"3344" 668.6 98.6789496686036 63.4536211820173
"3345" 668.8 95.8978632865545 60.9560612645382
"3346" 669 93.282097346387 58.5491240975794
"3347" 669.2 90.8383018515482 57.3233493553959
"3348" 669.4 88.2619178532573 57.1916753427559
"3349" 669.6 85.2115435718911 57.5425388498824
"3350" 669.8 82.0178635345264 57.7521915756794
"3351" 670 78.2733793823583 59.0159864908855
"3352" 670.2 75.7837436564922 61.1060778756258
"3353" 670.4 74.06385097975 63.9240940787267
"3354" 670.6 73.6097102355225 66.1739804922955
"3355" 670.8 72.2765318183133 69.4377438678203
"3356" 671 71.186292837724 73.1129909707601
"3357" 671.2 70.3035392282167 76.1021531521504
"3358" 671.4 69.8178707918309 79.3971938362207
"3359" 671.6 68.9990918157893 82.9394856440833
"3360" 671.8 67.3900279961091 86.0172463503535
"3361" 672 65.0383225882662 87.7364781822697
"3362" 672.2 61.8841847168287 88.5650201207402
"3363" 672.4 58.4410449321282 89.4760890139926
"3364" 672.6 54.079743573197 89.8828829684913
"3365" 672.8 51.555684294944 90.5494828407381
"3366" 673 50.0853984029558 92.3359568725911
"3367" 673.2 48.9806755364964 95.2074798458345
"3368" 673.4 49.4345734307947 97.9728976130802
"3369" 673.6 50.2751905735621 101.06380907969
"3370" 673.8 51.6579160399695 104.400034592692
"3371" 674 53.4664461646613 107.700516379209
"3372" 674.2 55.3353029940534 110.278755758692
"3373" 674.4 57.4417186743303 113.646238658945
"3374" 674.6 58.6595695327237 116.825499785463
"3375" NA NA NA
"3376" NA NA NA
"3377" NA NA NA
"3378" NA NA NA
"3379" NA NA NA
"3380" NA NA NA
"3381" NA NA NA
"3382" NA NA NA
"3383" NA NA NA
"3384" NA NA NA
"3385" NA NA NA
"3386" NA NA NA
"3387" NA NA NA
"3388" NA NA NA
"3389" NA NA NA
"3390" NA NA NA
"3391" NA NA NA
"3392" NA NA NA
"3393" NA NA NA
"3394" NA NA NA
"3395" NA NA NA
"3396" NA NA NA
"3397" NA NA NA
"3398" NA NA NA
"3399" NA NA NA
"3400" NA NA NA
"3401" NA NA NA
"3402" NA NA NA
"3403" NA NA NA
"3404" NA NA NA
"3405" NA NA NA
"3406" NA NA NA
"3407" NA NA NA
"3408" NA NA NA
"3409" NA NA NA
"3410" NA NA NA
"3411" NA NA NA
"3412" NA NA NA
"3413" NA NA NA
"3414" NA NA NA
"3415" NA NA NA
"3416" NA NA NA
"3417" NA NA NA
"3418" NA NA NA
"3419" NA NA NA
"3420" NA NA NA
"3421" NA NA NA
"3422" NA NA NA
"3423" NA NA NA
"3424" NA NA NA
"3425" NA NA NA
"3426" NA NA NA
"3427" NA NA NA
"3428" NA NA NA
"3429" NA NA NA
"3430" NA NA NA
"3431" NA NA NA
"3432" NA NA NA
"3433" NA NA NA
"3434" NA NA NA
"3435" NA NA NA
"3436" NA NA NA
"3437" NA NA NA
"3438" NA NA NA
"3439" NA NA NA
"3440" NA NA NA
"3441" NA NA NA
"3442" NA NA NA
"3443" NA NA NA
"3444" NA NA NA
"3445" NA NA NA
"3446" NA NA NA
"3447" NA NA NA
"3448" NA NA NA
"3449" NA NA NA
"3450" NA NA NA
"3451" NA NA NA
"3452" NA NA NA
"3453" NA NA NA
"3454" NA NA NA
"3455" NA NA NA
"3456" NA NA NA
"3457" NA NA NA
"3458" NA NA NA
"3459" NA NA NA
"3460" NA NA NA
"3461" NA NA NA
"3462" NA NA NA
"3463" NA NA NA
"3464" NA NA NA
"3465" NA NA NA
"3466" NA NA NA
"3467" NA NA NA
"3468" NA NA NA
"3469" NA NA NA
"3470" NA NA NA
"3471" NA NA NA
"3472" NA NA NA
"3473" NA NA NA
"3474" NA NA NA
"3475" NA NA NA
"3476" NA NA NA
"3477" NA NA NA
"3478" NA NA NA
"3479" NA NA NA
"3480" NA NA NA
"3481" NA NA NA
"3482" NA NA NA
"3483" NA NA NA
"3484" NA NA NA
"3485" NA NA NA
"3486" NA NA NA
"3487" NA NA NA
"3488" NA NA NA
"3489" NA NA NA
"3490" NA NA NA
"3491" NA NA NA
"3492" NA NA NA
"3493" NA NA NA
"3494" NA NA NA
"3495" NA NA NA
"3496" NA NA NA
"3497" NA NA NA
"3498" NA NA NA
"3499" NA NA NA
"3500" NA NA NA
"3501" NA NA NA
"3502" NA NA NA
"3503" NA NA NA
"3504" NA NA NA
"3505" NA NA NA
"3506" NA NA NA
"3507" NA NA NA
"3508" NA NA NA
"3509" NA NA NA
"3510" NA NA NA
"3511" NA NA NA
"3512" NA NA NA
"3513" NA NA NA
"3514" NA NA NA
"3515" NA NA NA
"3516" NA NA NA
"3517" NA NA NA
"3518" NA NA NA
"3519" NA NA NA
"3520" NA NA NA
"3521" NA NA NA
"3522" NA NA NA
"3523" NA NA NA
"3524" NA NA NA
"3525" NA NA NA
"3526" NA NA NA
"3527" NA NA NA
"3528" NA NA NA
"3529" NA NA NA
"3530" NA NA NA
"3531" NA NA NA
"3532" NA NA NA
"3533" NA NA NA
"3534" NA NA NA
"3535" NA NA NA
"3536" NA NA NA
"3537" NA NA NA
"3538" NA NA NA
"3539" NA NA NA
"3540" NA NA NA
"3541" NA NA NA
"3542" NA NA NA
"3543" NA NA NA
"3544" NA NA NA
"3545" NA NA NA
"3546" NA NA NA
"3547" NA NA NA
"3548" NA NA NA
"3549" NA NA NA
"3550" NA NA NA
"3551" NA NA NA
"3552" NA NA NA
"3553" NA NA NA
"3554" NA NA NA
"3555" NA NA NA
"3556" NA NA NA
"3557" NA NA NA
"3558" NA NA NA
"3559" NA NA NA
"3560" NA NA NA
"3561" NA NA NA
"3562" NA NA NA
"3563" NA NA NA
"3564" NA NA NA
"3565" NA NA NA
"3566" NA NA NA
"3567" NA NA NA
"3568" NA NA NA
"3569" NA NA NA
"3570" NA NA NA
"3571" NA NA NA
"3572" NA NA NA
"3573" NA NA NA
"3574" NA NA NA
"3575" NA NA NA
"3576" NA NA NA
"3577" NA NA NA
"3578" NA NA NA
"3579" NA NA NA
"3580" NA NA NA
"3581" NA NA NA
"3582" NA NA NA
"3583" NA NA NA
"3584" NA NA NA
"3585" NA NA NA
"3586" NA NA NA
"3587" NA NA NA
"3588" NA NA NA
"3589" NA NA NA
"3590" NA NA NA
"3591" NA NA NA
"3592" NA NA NA
"3593" NA NA NA
"3594" NA NA NA
"3595" NA NA NA
"3596" NA NA NA
"3597" NA NA NA
"3598" NA NA NA
"3599" NA NA NA
"3600" NA NA NA
"3601" NA NA NA
"3602" NA NA NA
"3603" NA NA NA
"3604" NA NA NA
"3605" NA NA NA
"3606" NA NA NA
"3607" NA NA NA
"3608" NA NA NA
"3609" NA NA NA
"3610" NA NA NA
"3611" NA NA NA
"3612" NA NA NA
"3613" NA NA NA
"3614" NA NA NA
"3615" NA NA NA
"3616" NA NA NA
"3617" NA NA NA
"3618" NA NA NA
"3619" NA NA NA
"3620" NA NA NA
"3621" NA NA NA
"3622" NA NA NA
"3623" NA NA NA
"3624" NA NA NA
"3625" NA NA NA
"3626" NA NA NA
"3627" NA NA NA
"3628" NA NA NA
"3629" NA NA NA
"3630" NA NA NA
"3631" NA NA NA
"3632" NA NA NA
"3633" NA NA NA
"3634" NA NA NA
"3635" NA NA NA
"3636" NA NA NA
"3637" NA NA NA
"3638" NA NA NA
"3639" NA NA NA
"3640" NA NA NA
"3641" NA NA NA
"3642" NA NA NA
"3643" NA NA NA
"3644" NA NA NA
"3645" NA NA NA
"3646" NA NA NA
"3647" NA NA NA
"3648" NA NA NA
"3649" NA NA NA
"3650" NA NA NA
"3651" NA NA NA
"3652" NA NA NA
"3653" NA NA NA
"3654" NA NA NA
"3655" NA NA NA
"3656" NA NA NA
"3657" NA NA NA
"3658" NA NA NA
"3659" NA NA NA
"3660" NA NA NA
"3661" NA NA NA
"3662" NA NA NA
"3663" NA NA NA
"3664" NA NA NA
"3665" NA NA NA
"3666" NA NA NA
"3667" NA NA NA
"3668" NA NA NA
"3669" NA NA NA
"3670" NA NA NA
"3671" NA NA NA
"3672" NA NA NA
"3673" NA NA NA
"3674" NA NA NA
"3675" NA NA NA
"3676" NA NA NA
"3677" NA NA NA
"3678" NA NA NA
"3679" NA NA NA
"3680" NA NA NA
"3681" NA NA NA
"3682" NA NA NA
"3683" NA NA NA
"3684" NA NA NA
"3685" NA NA NA
"3686" NA NA NA
"3687" NA NA NA
"3688" NA NA NA
"3689" NA NA NA
"3690" NA NA NA
"3691" NA NA NA
"3692" NA NA NA
"3693" NA NA NA
"3694" NA NA NA
"3695" NA NA NA
"3696" NA NA NA
"3697" NA NA NA
"3698" NA NA NA
"3699" NA NA NA
"3700" NA NA NA
"3701" NA NA NA
"3702" NA NA NA
"3703" NA NA NA
"3704" NA NA NA
"3705" NA NA NA
"3706" NA NA NA
"3707" NA NA NA
"3708" NA NA NA
"3709" NA NA NA
"3710" NA NA NA
"3711" NA NA NA
"3712" NA NA NA
"3713" NA NA NA
"3714" NA NA NA
"3715" NA NA NA
"3716" NA NA NA
"3717" NA NA NA
"3718" NA NA NA
"3719" NA NA NA
"3720" NA NA NA
"3721" NA NA NA
"3722" NA NA NA
"3723" NA NA NA
"3724" NA NA NA
"3725" NA NA NA
"3726" NA NA NA
"3727" NA NA NA
"3728" NA NA NA
"3729" NA NA NA
"3730" NA NA NA
"3731" NA NA NA
"3732" NA NA NA
"3733" NA NA NA
"3734" NA NA NA
"3735" NA NA NA
"3736" NA NA NA
"3737" NA NA NA
"3738" NA NA NA
"3739" NA NA NA
"3740" NA NA NA
"3741" NA NA NA
"3742" NA NA NA
"3743" NA NA NA
"3744" NA NA NA
"3745" NA NA NA
"3746" NA NA NA
"3747" NA NA NA
"3748" NA NA NA
"3749" NA NA NA
"3750" NA NA NA
"3751" NA NA NA
"3752" NA NA NA
"3753" NA NA NA
"3754" NA NA NA
"3755" NA NA NA
"3756" NA NA NA
"3757" NA NA NA
"3758" NA NA NA
"3759" NA NA NA
"3760" NA NA NA
"3761" NA NA NA
"3762" NA NA NA
"3763" NA NA NA
"3764" NA NA NA
"3765" NA NA NA
"3766" NA NA NA
"3767" NA NA NA
"3768" NA NA NA
"3769" NA NA NA
"3770" NA NA NA
"3771" NA NA NA
"3772" NA NA NA
"3773" NA NA NA
"3774" NA NA NA
"3775" NA NA NA
"3776" NA NA NA
"3777" NA NA NA
"3778" NA NA NA
"3779" NA NA NA
"3780" NA NA NA
"3781" NA NA NA
"3782" NA NA NA
"3783" NA NA NA
"3784" NA NA NA
"3785" NA NA NA
"3786" NA NA NA
"3787" NA NA NA
"3788" NA NA NA
"3789" NA NA NA
"3790" NA NA NA
"3791" NA NA NA
"3792" NA NA NA
"3793" NA NA NA
"3794" NA NA NA
"3795" NA NA NA
"3796" NA NA NA
"3797" NA NA NA
"3798" NA NA NA
"3799" NA NA NA
"3800" NA NA NA
"3801" NA NA NA
"3802" NA NA NA
"3803" NA NA NA
"3804" NA NA NA
"3805" NA NA NA
"3806" NA NA NA
"3807" NA NA NA
"3808" NA NA NA
"3809" NA NA NA
"3810" NA NA NA
"3811" NA NA NA
"3812" NA NA NA
"3813" NA NA NA
"3814" NA NA NA
"3815" NA NA NA
"3816" NA NA NA
"3817" NA NA NA
"3818" NA NA NA
"3819" NA NA NA
"3820" NA NA NA
"3821" NA NA NA
"3822" NA NA NA
"3823" NA NA NA
"3824" NA NA NA
"3825" NA NA NA
"3826" NA NA NA
"3827" NA NA NA
"3828" NA NA NA
"3829" NA NA NA
"3830" NA NA NA
"3831" NA NA NA
"3832" NA NA NA
"3833" NA NA NA
"3834" NA NA NA
"3835" NA NA NA
"3836" NA NA NA
"3837" NA NA NA
"3838" NA NA NA
"3839" NA NA NA
"3840" NA NA NA
"3841" NA NA NA
"3842" NA NA NA
"3843" NA NA NA
"3844" NA NA NA
"3845" NA NA NA
"3846" NA NA NA
"3847" NA NA NA
"3848" NA NA NA
"3849" NA NA NA
"3850" NA NA NA
"3851" NA NA NA
"3852" NA NA NA
"3853" NA NA NA
"3854" NA NA NA
"3855" NA NA NA
"3856" NA NA NA
"3857" NA NA NA
"3858" NA NA NA
"3859" NA NA NA
"3860" NA NA NA
"3861" NA NA NA
"3862" NA NA NA
"3863" NA NA NA
"3864" NA NA NA
"3865" NA NA NA
"3866" NA NA NA
"3867" NA NA NA
"3868" NA NA NA
"3869" NA NA NA
"3870" NA NA NA
"3871" NA NA NA
"3872" NA NA NA
"3873" NA NA NA
"3874" NA NA NA
"3875" NA NA NA
"3876" NA NA NA
"3877" NA NA NA
"3878" NA NA NA
"3879" NA NA NA
"3880" NA NA NA
"3881" NA NA NA
"3882" NA NA NA
"3883" NA NA NA
"3884" NA NA NA
"3885" NA NA NA
"3886" NA NA NA
"3887" NA NA NA
"3888" NA NA NA
"3889" NA NA NA
"3890" NA NA NA
"3891" NA NA NA
"3892" NA NA NA
"3893" NA NA NA
"3894" NA NA NA
"3895" NA NA NA
"3896" NA NA NA
"3897" NA NA NA
"3898" NA NA NA
"3899" NA NA NA
"3900" NA NA NA
"3901" NA NA NA
"3902" NA NA NA
"3903" NA NA NA
"3904" NA NA NA
"3905" NA NA NA
"3906" NA NA NA
"3907" NA NA NA
"3908" NA NA NA
"3909" NA NA NA
"3910" NA NA NA
"3911" NA NA NA
"3912" NA NA NA
"3913" NA NA NA
"3914" NA NA NA
"3915" NA NA NA
"3916" NA NA NA
"3917" NA NA NA
"3918" NA NA NA
"3919" NA NA NA
"3920" NA NA NA
"3921" NA NA NA
"3922" NA NA NA
"3923" NA NA NA
"3924" NA NA NA
"3925" NA NA NA
"3926" NA NA NA
"3927" NA NA NA
"3928" NA NA NA
"3929" NA NA NA
"3930" NA NA NA
"3931" NA NA NA
"3932" NA NA NA
"3933" NA NA NA
"3934" NA NA NA
"3935" NA NA NA
"3936" NA NA NA
"3937" NA NA NA
"3938" NA NA NA
"3939" NA NA NA
"3940" NA NA NA
"3941" NA NA NA
"3942" NA NA NA
"3943" NA NA NA
"3944" NA NA NA
"3945" NA NA NA
"3946" NA NA NA
"3947" NA NA NA
"3948" NA NA NA
"3949" NA NA NA
"3950" NA NA NA
"3951" NA NA NA
"3952" NA NA NA
"3953" NA NA NA
"3954" NA NA NA
"3955" NA NA NA
"3956" NA NA NA
"3957" NA NA NA
"3958" NA NA NA
"3959" NA NA NA
"3960" NA NA NA
"3961" NA NA NA
"3962" NA NA NA
"3963" NA NA NA
"3964" NA NA NA
"3965" NA NA NA
"3966" NA NA NA
"3967" NA NA NA
"3968" NA NA NA
"3969" NA NA NA
"3970" NA NA NA
"3971" NA NA NA
"3972" NA NA NA
"3973" NA NA NA
"3974" NA NA NA
"3975" NA NA NA
"3976" NA NA NA
"3977" NA NA NA
"3978" NA NA NA
"3979" NA NA NA
"3980" NA NA NA
"3981" NA NA NA
"3982" NA NA NA
"3983" NA NA NA
"3984" NA NA NA
"3985" NA NA NA
"3986" NA NA NA
"3987" NA NA NA
"3988" NA NA NA
"3989" NA NA NA
"3990" NA NA NA
"3991" NA NA NA
"3992" NA NA NA
"3993" NA NA NA
"3994" NA NA NA
"3995" NA NA NA
"3996" NA NA NA
"3997" NA NA NA
"3998" NA NA NA
"3999" NA NA NA
"4000" NA NA NA
"4001" NA NA NA
"4002" NA NA NA
"4003" NA NA NA
"4004" NA NA NA
"4005" NA NA NA
"4006" NA NA NA
"4007" NA NA NA
"4008" NA NA NA
"4009" NA NA NA
"4010" NA NA NA
"4011" NA NA NA
"4012" NA NA NA
"4013" NA NA NA
"4014" NA NA NA
"4015" NA NA NA
"4016" NA NA NA
"4017" NA NA NA
"4018" NA NA NA
"4019" NA NA NA
"4020" NA NA NA
"4021" NA NA NA
"4022" NA NA NA
"4023" NA NA NA
"4024" NA NA NA
"4025" NA NA NA
"4026" NA NA NA
"4027" NA NA NA
"4028" NA NA NA
"4029" NA NA NA
"4030" NA NA NA
"4031" NA NA NA
"4032" NA NA NA
"4033" NA NA NA
"4034" NA NA NA
"4035" NA NA NA
"4036" NA NA NA
"4037" NA NA NA
"4038" NA NA NA
"4039" NA NA NA
"4040" NA NA NA
"4041" NA NA NA
"4042" NA NA NA
"4043" NA NA NA
"4044" NA NA NA
"4045" NA NA NA
"4046" NA NA NA
"4047" NA NA NA
"4048" NA NA NA
"4049" NA NA NA
"4050" NA NA NA
"4051" NA NA NA
"4052" NA NA NA
"4053" NA NA NA
"4054" NA NA NA
"4055" NA NA NA
"4056" NA NA NA
"4057" NA NA NA
"4058" NA NA NA
"4059" NA NA NA
"4060" NA NA NA
"4061" NA NA NA
"4062" NA NA NA
"4063" NA NA NA
"4064" NA NA NA
"4065" NA NA NA
"4066" NA NA NA
"4067" NA NA NA
"4068" NA NA NA
"4069" NA NA NA
"4070" NA NA NA
"4071" NA NA NA
"4072" NA NA NA
"4073" NA NA NA
"4074" NA NA NA
"4075" NA NA NA
"4076" NA NA NA
"4077" NA NA NA
"4078" NA NA NA
"4079" NA NA NA
"4080" NA NA NA
"4081" NA NA NA
"4082" NA NA NA
"4083" NA NA NA
"4084" NA NA NA
"4085" NA NA NA
"4086" NA NA NA
"4087" NA NA NA
"4088" NA NA NA
"4089" NA NA NA
"4090" NA NA NA
"4091" NA NA NA
"4092" NA NA NA
"4093" NA NA NA
"4094" NA NA NA
"4095" NA NA NA
"4096" NA NA NA
"4097" NA NA NA
"4098" NA NA NA
"4099" NA NA NA
"4100" NA NA NA
"4101" NA NA NA
"4102" NA NA NA
"4103" NA NA NA
"4104" NA NA NA
"4105" NA NA NA
"4106" NA NA NA
"4107" NA NA NA
"4108" NA NA NA
"4109" NA NA NA
"4110" NA NA NA
"4111" NA NA NA
"4112" NA NA NA
"4113" NA NA NA
"4114" NA NA NA
"4115" NA NA NA
"4116" NA NA NA
"4117" NA NA NA
"4118" NA NA NA
"4119" NA NA NA
"4120" NA NA NA
"4121" NA NA NA
"4122" NA NA NA
"4123" NA NA NA
"4124" NA NA NA
"4125" NA NA NA
"4126" NA NA NA
"4127" NA NA NA
"4128" NA NA NA
"4129" NA NA NA
"4130" NA NA NA
"4131" NA NA NA
"4132" NA NA NA
"4133" NA NA NA
"4134" NA NA NA
"4135" NA NA NA
"4136" NA NA NA
"4137" NA NA NA
"4138" NA NA NA
"4139" NA NA NA
"4140" NA NA NA
"4141" NA NA NA
"4142" NA NA NA
"4143" NA NA NA
"4144" NA NA NA
"4145" NA NA NA
"4146" NA NA NA
"4147" NA NA NA
"4148" NA NA NA
"4149" NA NA NA
"4150" NA NA NA
"4151" NA NA NA
"4152" NA NA NA
"4153" NA NA NA
"4154" NA NA NA
"4155" NA NA NA
"4156" NA NA NA
"4157" NA NA NA
"4158" NA NA NA
"4159" NA NA NA
"4160" NA NA NA
"4161" NA NA NA
"4162" NA NA NA
"4163" NA NA NA
"4164" NA NA NA
"4165" NA NA NA
"4166" NA NA NA
"4167" NA NA NA
"4168" NA NA NA
"4169" NA NA NA
"4170" NA NA NA
"4171" NA NA NA
"4172" NA NA NA
"4173" NA NA NA
"4174" NA NA NA
"4175" NA NA NA
"4176" NA NA NA
"4177" NA NA NA
"4178" NA NA NA
"4179" NA NA NA
"4180" NA NA NA
"4181" NA NA NA
"4182" NA NA NA
"4183" NA NA NA
"4184" NA NA NA
"4185" NA NA NA
"4186" NA NA NA
"4187" NA NA NA
"4188" NA NA NA
"4189" NA NA NA
"4190" NA NA NA
"4191" NA NA NA
"4192" NA NA NA
"4193" NA NA NA
"4194" NA NA NA
"4195" NA NA NA
"4196" NA NA NA
"4197" NA NA NA
"4198" NA NA NA
"4199" NA NA NA
"4200" NA NA NA
"4201" NA NA NA
"4202" NA NA NA
"4203" NA NA NA
"4204" NA NA NA
"4205" NA NA NA
"4206" NA NA NA
"4207" NA NA NA
"4208" NA NA NA
"4209" NA NA NA
"4210" NA NA NA
"4211" NA NA NA
"4212" NA NA NA
"4213" NA NA NA
"4214" NA NA NA
"4215" NA NA NA
"4216" NA NA NA
"4217" NA NA NA
"4218" NA NA NA
"4219" NA NA NA
"4220" NA NA NA
"4221" NA NA NA
"4222" NA NA NA
"4223" NA NA NA
"4224" NA NA NA
"4225" NA NA NA
"4226" NA NA NA
"4227" NA NA NA
"4228" NA NA NA
"4229" NA NA NA
"4230" NA NA NA
"4231" NA NA NA
"4232" NA NA NA
"4233" NA NA NA
"4234" NA NA NA
"4235" NA NA NA
"4236" NA NA NA
"4237" NA NA NA
"4238" NA NA NA
"4239" NA NA NA
"4240" NA NA NA
"4241" NA NA NA
"4242" NA NA NA
"4243" NA NA NA
"4244" NA NA NA
"4245" NA NA NA
"4246" NA NA NA
"4247" NA NA NA
"4248" NA NA NA
"4249" NA NA NA
"4250" NA NA NA
"4251" NA NA NA
"4252" NA NA NA
"4253" NA NA NA
"4254" NA NA NA
"4255" NA NA NA
"4256" NA NA NA
"4257" NA NA NA
"4258" NA NA NA
"4259" NA NA NA
"4260" NA NA NA
"4261" NA NA NA
"4262" NA NA NA
"4263" NA NA NA
"4264" NA NA NA
"4265" NA NA NA
"4266" NA NA NA
"4267" NA NA NA
"4268" NA NA NA
"4269" NA NA NA
"4270" NA NA NA
"4271" NA NA NA
"4272" NA NA NA
"4273" NA NA NA
"4274" NA NA NA
"4275" NA NA NA
"4276" NA NA NA
"4277" NA NA NA
"4278" NA NA NA
"4279" NA NA NA
"4280" NA NA NA
"4281" NA NA NA
"4282" NA NA NA
"4283" NA NA NA
"4284" NA NA NA
"4285" NA NA NA
"4286" NA NA NA
"4287" NA NA NA
"4288" NA NA NA
"4289" NA NA NA
"4290" NA NA NA
"4291" NA NA NA
"4292" NA NA NA
"4293" NA NA NA
"4294" NA NA NA
"4295" NA NA NA
"4296" NA NA NA
"4297" NA NA NA
"4298" NA NA NA
"4299" NA NA NA
"4300" NA NA NA
"4301" NA NA NA
"4302" NA NA NA
"4303" NA NA NA
"4304" NA NA NA
"4305" NA NA NA
"4306" NA NA NA
"4307" NA NA NA
"4308" NA NA NA
"4309" NA NA NA
"4310" NA NA NA
"4311" NA NA NA
"4312" NA NA NA
"4313" NA NA NA
"4314" NA NA NA
"4315" NA NA NA
"4316" NA NA NA
"4317" NA NA NA
"4318" NA NA NA
"4319" NA NA NA
"4320" NA NA NA
"4321" NA NA NA
"4322" NA NA NA
"4323" NA NA NA
"4324" NA NA NA
"4325" NA NA NA
"4326" NA NA NA
"4327" NA NA NA
"4328" NA NA NA
"4329" NA NA NA
"4330" NA NA NA
"4331" NA NA NA
"4332" NA NA NA
"4333" NA NA NA
"4334" NA NA NA
"4335" NA NA NA
"4336" NA NA NA
"4337" NA NA NA
"4338" NA NA NA
"4339" NA NA NA
"4340" NA NA NA
"4341" NA NA NA
"4342" NA NA NA
"4343" NA NA NA
"4344" NA NA NA
"4345" NA NA NA
"4346" NA NA NA
"4347" NA NA NA
"4348" NA NA NA
"4349" NA NA NA
"4350" NA NA NA
"4351" NA NA NA
"4352" NA NA NA
"4353" NA NA NA
"4354" NA NA NA
"4355" NA NA NA
"4356" NA NA NA
"4357" NA NA NA
"4358" NA NA NA
"4359" NA NA NA
"4360" NA NA NA
"4361" NA NA NA
"4362" NA NA NA
"4363" NA NA NA
"4364" NA NA NA
"4365" NA NA NA
"4366" NA NA NA
"4367" NA NA NA
"4368" NA NA NA
"4369" NA NA NA
"4370" NA NA NA
"4371" NA NA NA
"4372" NA NA NA
"4373" NA NA NA
"4374" NA NA NA
"4375" NA NA NA
"4376" NA NA NA
"4377" NA NA NA
"4378" NA NA NA
"4379" NA NA NA
"4380" NA NA NA
"4381" NA NA NA
"4382" NA NA NA
"4383" NA NA NA
"4384" NA NA NA
"4385" NA NA NA
"4386" NA NA NA
"4387" NA NA NA
"4388" NA NA NA
"4389" NA NA NA
"4390" NA NA NA
"4391" NA NA NA
"4392" NA NA NA
"4393" NA NA NA
"4394" NA NA NA
"4395" NA NA NA
"4396" NA NA NA
"4397" NA NA NA
"4398" NA NA NA
"4399" NA NA NA
"4400" NA NA NA
"4401" NA NA NA
"4402" NA NA NA
"4403" NA NA NA
"4404" NA NA NA
"4405" NA NA NA
"4406" NA NA NA
"4407" NA NA NA
"4408" NA NA NA
"4409" NA NA NA
"4410" NA NA NA
"4411" NA NA NA
"4412" NA NA NA
"4413" NA NA NA
"4414" NA NA NA
"4415" NA NA NA
"4416" NA NA NA
"4417" NA NA NA
"4418" NA NA NA
"4419" NA NA NA
"4420" NA NA NA
"4421" NA NA NA
"4422" NA NA NA
"4423" NA NA NA
"4424" NA NA NA
"4425" NA NA NA
"4426" NA NA NA
"4427" NA NA NA
"4428" NA NA NA
"4429" NA NA NA
"4430" NA NA NA
"4431" NA NA NA
"4432" NA NA NA
"4433" NA NA NA
"4434" NA NA NA
"4435" NA NA NA
"4436" NA NA NA
"4437" NA NA NA
"4438" NA NA NA
"4439" NA NA NA
"4440" NA NA NA
"4441" NA NA NA
"4442" NA NA NA
"4443" NA NA NA
"4444" NA NA NA
"4445" NA NA NA
"4446" NA NA NA
"4447" NA NA NA
"4448" NA NA NA
"4449" NA NA NA
"4450" NA NA NA
"4451" NA NA NA
"4452" NA NA NA
"4453" NA NA NA
"4454" NA NA NA
"4455" NA NA NA
"4456" NA NA NA
"4457" NA NA NA
"4458" NA NA NA
"4459" NA NA NA
"4460" NA NA NA
"4461" NA NA NA
"4462" NA NA NA
"4463" NA NA NA
"4464" NA NA NA
"4465" NA NA NA
"4466" NA NA NA
"4467" NA NA NA
"4468" NA NA NA
"4469" NA NA NA
"4470" NA NA NA
"4471" NA NA NA
"4472" NA NA NA
"4473" NA NA NA
"4474" NA NA NA
"4475" NA NA NA
"4476" NA NA NA
"4477" NA NA NA
"4478" NA NA NA
"4479" NA NA NA
"4480" NA NA NA
"4481" NA NA NA
"4482" NA NA NA
"4483" NA NA NA
"4484" NA NA NA
"4485" NA NA NA
"4486" NA NA NA
"4487" NA NA NA
"4488" NA NA NA
"4489" NA NA NA
"4490" NA NA NA
"4491" NA NA NA
"4492" NA NA NA
"4493" NA NA NA
"4494" NA NA NA
"4495" NA NA NA
"4496" NA NA NA
"4497" NA NA NA
"4498" NA NA NA
"4499" NA NA NA
"4500" NA NA NA
"4501" NA NA NA
"4502" NA NA NA
"4503" NA NA NA
"4504" NA NA NA
"4505" NA NA NA
"4506" NA NA NA
"4507" NA NA NA
"4508" NA NA NA
"4509" NA NA NA
"4510" NA NA NA
"4511" NA NA NA
"4512" NA NA NA
"4513" NA NA NA
"4514" NA NA NA
"4515" NA NA NA
"4516" NA NA NA
"4517" NA NA NA
"4518" NA NA NA
"4519" NA NA NA
"4520" NA NA NA
"4521" NA NA NA
"4522" NA NA NA
"4523" NA NA NA
"4524" NA NA NA
"4525" NA NA NA
"4526" NA NA NA
"4527" NA NA NA
"4528" NA NA NA
"4529" NA NA NA
"4530" NA NA NA
"4531" NA NA NA
"4532" NA NA NA
"4533" NA NA NA
"4534" NA NA NA
"4535" NA NA NA
"4536" NA NA NA
"4537" NA NA NA
"4538" NA NA NA
"4539" NA NA NA
"4540" NA NA NA
"4541" NA NA NA
"4542" NA NA NA
"4543" NA NA NA
"4544" NA NA NA
"4545" NA NA NA
"4546" NA NA NA
"4547" NA NA NA
"4548" NA NA NA
"4549" NA NA NA
"4550" NA NA NA
"4551" NA NA NA
"4552" NA NA NA
"4553" NA NA NA
"4554" NA NA NA
"4555" NA NA NA
"4556" NA NA NA
"4557" NA NA NA
"4558" NA NA NA
"4559" NA NA NA
"4560" NA NA NA
"4561" NA NA NA
"4562" NA NA NA
"4563" NA NA NA
"4564" NA NA NA
"4565" NA NA NA
"4566" NA NA NA
"4567" NA NA NA
"4568" NA NA NA
"4569" NA NA NA
"4570" NA NA NA
"4571" NA NA NA
"4572" NA NA NA
"4573" NA NA NA
"4574" NA NA NA
"4575" NA NA NA
"4576" NA NA NA
"4577" NA NA NA
"4578" NA NA NA
"4579" NA NA NA
"4580" NA NA NA
"4581" NA NA NA
"4582" NA NA NA
"4583" NA NA NA
"4584" NA NA NA
"4585" NA NA NA
"4586" NA NA NA
"4587" NA NA NA
"4588" NA NA NA
"4589" NA NA NA
"4590" NA NA NA
"4591" NA NA NA
"4592" NA NA NA
"4593" NA NA NA
"4594" NA NA NA
"4595" NA NA NA
"4596" NA NA NA
"4597" NA NA NA
"4598" NA NA NA
"4599" NA NA NA
"4600" NA NA NA
"4601" NA NA NA
"4602" NA NA NA
"4603" NA NA NA
"4604" NA NA NA
"4605" NA NA NA
"4606" NA NA NA
"4607" NA NA NA
"4608" NA NA NA
"4609" NA NA NA
"4610" NA NA NA
"4611" NA NA NA
"4612" NA NA NA
"4613" NA NA NA
"4614" NA NA NA
"4615" NA NA NA
"4616" NA NA NA
"4617" NA NA NA
"4618" NA NA NA
"4619" NA NA NA
"4620" NA NA NA
"4621" NA NA NA
"4622" NA NA NA
"4623" NA NA NA
"4624" NA NA NA
"4625" NA NA NA
"4626" NA NA NA
"4627" NA NA NA
"4628" NA NA NA
"4629" NA NA NA
"4630" NA NA NA
"4631" NA NA NA
"4632" NA NA NA
"4633" NA NA NA
"4634" NA NA NA
"4635" NA NA NA
"4636" NA NA NA
"4637" NA NA NA
"4638" NA NA NA
"4639" NA NA NA
"4640" NA NA NA
"4641" NA NA NA
"4642" NA NA NA
"4643" NA NA NA
"4644" NA NA NA
"4645" NA NA NA
"4646" NA NA NA
"4647" NA NA NA
"4648" NA NA NA
"4649" NA NA NA
"4650" NA NA NA
"4651" NA NA NA
"4652" NA NA NA
"4653" NA NA NA
"4654" NA NA NA
"4655" NA NA NA
"4656" NA NA NA
"4657" NA NA NA
"4658" NA NA NA
"4659" NA NA NA
"4660" NA NA NA
"4661" NA NA NA
"4662" NA NA NA
"4663" NA NA NA
"4664" NA NA NA
"4665" NA NA NA
"4666" NA NA NA
"4667" NA NA NA
"4668" NA NA NA
"4669" NA NA NA
"4670" NA NA NA
"4671" NA NA NA
"4672" NA NA NA
"4673" NA NA NA
"4674" NA NA NA
"4675" NA NA NA
"4676" NA NA NA
"4677" NA NA NA
"4678" NA NA NA
"4679" NA NA NA
"4680" NA NA NA
"4681" NA NA NA
"4682" NA NA NA
"4683" NA NA NA
"4684" NA NA NA
"4685" NA NA NA
"4686" NA NA NA
"4687" NA NA NA
"4688" NA NA NA
"4689" NA NA NA
"4690" NA NA NA
"4691" NA NA NA
"4692" NA NA NA
"4693" NA NA NA
"4694" NA NA NA
"4695" NA NA NA
"4696" NA NA NA
"4697" NA NA NA
"4698" NA NA NA
"4699" NA NA NA
"4700" NA NA NA
"4701" NA NA NA
"4702" NA NA NA
"4703" NA NA NA
"4704" NA NA NA
"4705" NA NA NA
"4706" NA NA NA
"4707" NA NA NA
"4708" NA NA NA
"4709" NA NA NA
"4710" NA NA NA
"4711" NA NA NA
"4712" NA NA NA
"4713" NA NA NA
"4714" NA NA NA
"4715" NA NA NA
"4716" NA NA NA
"4717" NA NA NA
"4718" NA NA NA
"4719" NA NA NA
"4720" NA NA NA
"4721" NA NA NA
"4722" NA NA NA
"4723" NA NA NA
"4724" NA NA NA
"4725" NA NA NA
"4726" NA NA NA
"4727" NA NA NA
"4728" NA NA NA
"4729" NA NA NA
"4730" NA NA NA
"4731" NA NA NA
"4732" NA NA NA
"4733" NA NA NA
"4734" NA NA NA
"4735" NA NA NA
"4736" NA NA NA
"4737" NA NA NA
"4738" NA NA NA
"4739" NA NA NA
"4740" NA NA NA
"4741" NA NA NA
"4742" NA NA NA
"4743" NA NA NA
"4744" NA NA NA
"4745" NA NA NA
"4746" NA NA NA
"4747" NA NA NA
"4748" NA NA NA
"4749" NA NA NA
"4750" NA NA NA
"4751" NA NA NA
"4752" NA NA NA
"4753" NA NA NA
"4754" NA NA NA
"4755" NA NA NA
"4756" NA NA NA
"4757" NA NA NA
"4758" NA NA NA
"4759" NA NA NA
"4760" NA NA NA
"4761" NA NA NA
"4762" NA NA NA
"4763" NA NA NA
"4764" NA NA NA
"4765" NA NA NA
"4766" NA NA NA
"4767" NA NA NA
"4768" NA NA NA
"4769" NA NA NA
"4770" NA NA NA
"4771" NA NA NA
"4772" NA NA NA
"4773" NA NA NA
"4774" NA NA NA
"4775" NA NA NA
"4776" NA NA NA
"4777" NA NA NA
"4778" NA NA NA
"4779" NA NA NA
"4780" NA NA NA
"4781" NA NA NA
"4782" NA NA NA
"4783" NA NA NA
"4784" NA NA NA
"4785" NA NA NA
"4786" NA NA NA
"4787" NA NA NA
"4788" NA NA NA
"4789" NA NA NA
"4790" NA NA NA
"4791" NA NA NA
"4792" NA NA NA
"4793" NA NA NA
"4794" NA NA NA
"4795" NA NA NA
"4796" NA NA NA
"4797" NA NA NA
"4798" NA NA NA
"4799" NA NA NA
"4800" NA NA NA
"4801" NA NA NA
"4802" NA NA NA
"4803" NA NA NA
"4804" NA NA NA
"4805" NA NA NA
"4806" NA NA NA
"4807" NA NA NA
"4808" NA NA NA
"4809" NA NA NA
"4810" NA NA NA
"4811" NA NA NA
"4812" NA NA NA
"4813" NA NA NA
"4814" NA NA NA
"4815" NA NA NA
"4816" NA NA NA
"4817" NA NA NA
"4818" NA NA NA
"4819" NA NA NA
"4820" NA NA NA
"4821" NA NA NA
"4822" NA NA NA
"4823" NA NA NA
"4824" NA NA NA
"4825" NA NA NA
"4826" NA NA NA
"4827" NA NA NA
"4828" NA NA NA
"4829" NA NA NA
"4830" NA NA NA
"4831" NA NA NA
"4832" NA NA NA
"4833" NA NA NA
"4834" NA NA NA
"4835" NA NA NA
"4836" NA NA NA
"4837" NA NA NA
"4838" NA NA NA
"4839" NA NA NA
"4840" NA NA NA
"4841" NA NA NA
"4842" NA NA NA
"4843" NA NA NA
"4844" NA NA NA
"4845" NA NA NA
"4846" NA NA NA
"4847" NA NA NA
"4848" NA NA NA
"4849" NA NA NA
"4850" NA NA NA
"4851" NA NA NA
"4852" NA NA NA
"4853" NA NA NA
"4854" NA NA NA
"4855" NA NA NA
"4856" NA NA NA
"4857" NA NA NA
"4858" NA NA NA
"4859" NA NA NA
"4860" NA NA NA
"4861" NA NA NA
"4862" NA NA NA
"4863" NA NA NA
"4864" NA NA NA
"4865" NA NA NA
"4866" NA NA NA
"4867" NA NA NA
"4868" NA NA NA
"4869" NA NA NA
"4870" NA NA NA
"4871" NA NA NA
"4872" NA NA NA
"4873" NA NA NA
"4874" NA NA NA
"4875" NA NA NA
"4876" NA NA NA
"4877" NA NA NA
"4878" NA NA NA
"4879" NA NA NA
"4880" NA NA NA
"4881" NA NA NA
"4882" NA NA NA
"4883" NA NA NA
"4884" NA NA NA
"4885" NA NA NA
"4886" NA NA NA
"4887" NA NA NA
"4888" NA NA NA
"4889" NA NA NA
"4890" NA NA NA
"4891" NA NA NA
"4892" NA NA NA
"4893" NA NA NA
"4894" NA NA NA
"4895" NA NA NA
"4896" NA NA NA
"4897" NA NA NA
"4898" NA NA NA
"4899" NA NA NA
"4900" NA NA NA
"4901" NA NA NA
"4902" NA NA NA
"4903" NA NA NA
"4904" NA NA NA
"4905" NA NA NA
"4906" NA NA NA
"4907" NA NA NA
"4908" NA NA NA
"4909" NA NA NA
"4910" NA NA NA
"4911" NA NA NA
"4912" NA NA NA
"4913" NA NA NA
"4914" NA NA NA
"4915" NA NA NA
"4916" NA NA NA
"4917" NA NA NA
"4918" NA NA NA
"4919" NA NA NA
"4920" NA NA NA
"4921" NA NA NA
"4922" NA NA NA
"4923" NA NA NA
"4924" NA NA NA
"4925" NA NA NA
"4926" NA NA NA
"4927" NA NA NA
"4928" NA NA NA
"4929" NA NA NA
"4930" NA NA NA
"4931" NA NA NA
"4932" NA NA NA
"4933" NA NA NA
"4934" NA NA NA
"4935" NA NA NA
"4936" NA NA NA
"4937" NA NA NA
"4938" NA NA NA
"4939" NA NA NA
"4940" NA NA NA
"4941" NA NA NA
"4942" NA NA NA
"4943" NA NA NA
"4944" NA NA NA
"4945" NA NA NA
"4946" NA NA NA
"4947" NA NA NA
"4948" NA NA NA
"4949" NA NA NA
"4950" NA NA NA
"4951" NA NA NA
"4952" NA NA NA
"4953" NA NA NA
"4954" NA NA NA
"4955" NA NA NA
"4956" NA NA NA
"4957" NA NA NA
"4958" NA NA NA
"4959" NA NA NA
"4960" NA NA NA
"4961" NA NA NA
"4962" NA NA NA
"4963" NA NA NA
"4964" NA NA NA
"4965" NA NA NA
"4966" NA NA NA
"4967" NA NA NA
"4968" NA NA NA
"4969" NA NA NA
"4970" NA NA NA
"4971" NA NA NA
"4972" NA NA NA
"4973" NA NA NA
"4974" NA NA NA
"4975" NA NA NA
"4976" NA NA NA
"4977" NA NA NA
"4978" NA NA NA
"4979" NA NA NA
"4980" NA NA NA
"4981" NA NA NA
"4982" NA NA NA
"4983" NA NA NA
"4984" NA NA NA
"4985" NA NA NA
"4986" NA NA NA
"4987" NA NA NA
"4988" NA NA NA
"4989" NA NA NA
"4990" NA NA NA
"4991" NA NA NA
"4992" NA NA NA
"4993" NA NA NA
"4994" NA NA NA
"4995" NA NA NA
"4996" NA NA NA
"4997" NA NA NA
"4998" NA NA NA
"4999" NA NA NA
"5000" NA NA NA
"5001" NA NA NA
"5002" NA NA NA
"5003" NA NA NA
"5004" NA NA NA
"5005" NA NA NA
"5006" NA NA NA
"5007" NA NA NA
"5008" NA NA NA
"5009" NA NA NA
"5010" NA NA NA
"5011" NA NA NA
"5012" NA NA NA
"5013" NA NA NA
"5014" NA NA NA
"5015" NA NA NA
"5016" NA NA NA
"5017" NA NA NA
"5018" NA NA NA
"5019" NA NA NA
"5020" NA NA NA
"5021" NA NA NA
"5022" NA NA NA
"5023" NA NA NA
"5024" NA NA NA
"5025" NA NA NA
"5026" NA NA NA
"5027" NA NA NA
"5028" NA NA NA
"5029" NA NA NA
"5030" NA NA NA
"5031" NA NA NA
"5032" NA NA NA
"5033" NA NA NA
"5034" NA NA NA
"5035" NA NA NA
"5036" NA NA NA
"5037" NA NA NA
"5038" NA NA NA
"5039" NA NA NA
"5040" NA NA NA
"5041" NA NA NA
"5042" NA NA NA
"5043" NA NA NA
"5044" NA NA NA
"5045" NA NA NA
"5046" NA NA NA
"5047" NA NA NA
"5048" NA NA NA
"5049" NA NA NA
"5050" NA NA NA
"5051" NA NA NA
"5052" NA NA NA
"5053" NA NA NA
"5054" NA NA NA
"5055" NA NA NA
"5056" NA NA NA
"5057" NA NA NA
"5058" NA NA NA
"5059" NA NA NA
"5060" NA NA NA
"5061" NA NA NA
"5062" NA NA NA
"5063" NA NA NA
"5064" NA NA NA
"5065" NA NA NA
"5066" NA NA NA
"5067" NA NA NA
"5068" NA NA NA
"5069" NA NA NA
"5070" NA NA NA
"5071" NA NA NA
"5072" NA NA NA
"5073" NA NA NA
"5074" NA NA NA
"5075" NA NA NA
"5076" NA NA NA
"5077" NA NA NA
"5078" NA NA NA
"5079" NA NA NA
"5080" NA NA NA
"5081" NA NA NA
"5082" NA NA NA
"5083" NA NA NA
"5084" NA NA NA
"5085" NA NA NA
"5086" NA NA NA
"5087" NA NA NA
"5088" NA NA NA
"5089" NA NA NA
"5090" NA NA NA
"5091" NA NA NA
"5092" NA NA NA
"5093" NA NA NA
"5094" NA NA NA
"5095" NA NA NA
"5096" NA NA NA
"5097" NA NA NA
"5098" NA NA NA
"5099" NA NA NA
"5100" NA NA NA
"5101" NA NA NA
"5102" NA NA NA
"5103" NA NA NA
"5104" NA NA NA
"5105" NA NA NA
"5106" NA NA NA
"5107" NA NA NA
"5108" NA NA NA
"5109" NA NA NA
"5110" NA NA NA
"5111" NA NA NA
"5112" NA NA NA
"5113" NA NA NA
"5114" NA NA NA
"5115" NA NA NA
"5116" NA NA NA
"5117" NA NA NA
"5118" NA NA NA
"5119" NA NA NA
"5120" NA NA NA
"5121" NA NA NA
"5122" NA NA NA
"5123" NA NA NA
"5124" NA NA NA
"5125" NA NA NA
"5126" NA NA NA
"5127" NA NA NA
"5128" NA NA NA
"5129" NA NA NA
"5130" NA NA NA
"5131" NA NA NA
"5132" NA NA NA
"5133" NA NA NA
"5134" NA NA NA
"5135" NA NA NA
"5136" NA NA NA
"5137" NA NA NA
"5138" NA NA NA
"5139" NA NA NA
"5140" NA NA NA
"5141" NA NA NA
"5142" NA NA NA
"5143" NA NA NA
"5144" NA NA NA
"5145" NA NA NA
"5146" NA NA NA
"5147" NA NA NA
"5148" NA NA NA
"5149" NA NA NA
"5150" NA NA NA
"5151" NA NA NA
"5152" NA NA NA
"5153" NA NA NA
"5154" NA NA NA
"5155" NA NA NA
"5156" NA NA NA
"5157" NA NA NA
"5158" NA NA NA
"5159" NA NA NA
"5160" NA NA NA
"5161" NA NA NA
"5162" NA NA NA
"5163" NA NA NA
"5164" NA NA NA
"5165" NA NA NA
"5166" NA NA NA
"5167" NA NA NA
"5168" NA NA NA
"5169" NA NA NA
"5170" NA NA NA
"5171" NA NA NA
"5172" NA NA NA
"5173" NA NA NA
"5174" NA NA NA
"5175" NA NA NA
"5176" NA NA NA
"5177" NA NA NA
"5178" NA NA NA
"5179" NA NA NA
"5180" NA NA NA
"5181" NA NA NA
"5182" NA NA NA
"5183" NA NA NA
"5184" NA NA NA
"5185" NA NA NA
"5186" NA NA NA
"5187" NA NA NA
"5188" NA NA NA
"5189" NA NA NA
"5190" NA NA NA
"5191" NA NA NA
"5192" NA NA NA
"5193" NA NA NA
"5194" NA NA NA
"5195" NA NA NA
"5196" NA NA NA
"5197" NA NA NA
"5198" NA NA NA
"5199" NA NA NA
"5200" NA NA NA
"5201" NA NA NA
"5202" NA NA NA
"5203" NA NA NA
"5204" NA NA NA
"5205" NA NA NA
"5206" NA NA NA
"5207" NA NA NA
"5208" NA NA NA
"5209" NA NA NA
"5210" NA NA NA
"5211" NA NA NA
"5212" NA NA NA
"5213" NA NA NA
"5214" NA NA NA
"5215" NA NA NA
"5216" NA NA NA
"5217" NA NA NA
"5218" NA NA NA
"5219" NA NA NA
"5220" NA NA NA
"5221" NA NA NA
"5222" NA NA NA
"5223" NA NA NA
"5224" NA NA NA
"5225" NA NA NA
"5226" NA NA NA
"5227" NA NA NA
"5228" NA NA NA
"5229" NA NA NA
"5230" NA NA NA
"5231" NA NA NA
"5232" NA NA NA
"5233" NA NA NA
"5234" NA NA NA
"5235" NA NA NA
"5236" NA NA NA
"5237" NA NA NA
"5238" NA NA NA
"5239" NA NA NA
"5240" NA NA NA
"5241" NA NA NA
"5242" NA NA NA
"5243" NA NA NA
"5244" NA NA NA
"5245" NA NA NA
"5246" NA NA NA
"5247" NA NA NA
"5248" NA NA NA
"5249" NA NA NA
"5250" NA NA NA
"5251" NA NA NA
"5252" NA NA NA
"5253" NA NA NA
"5254" NA NA NA
"5255" NA NA NA
"5256" NA NA NA
"5257" NA NA NA
"5258" NA NA NA
"5259" NA NA NA
"5260" NA NA NA
"5261" NA NA NA
"5262" NA NA NA
"5263" NA NA NA
"5264" NA NA NA
"5265" NA NA NA
"5266" NA NA NA
"5267" NA NA NA
"5268" NA NA NA
"5269" NA NA NA
"5270" NA NA NA
"5271" NA NA NA
"5272" NA NA NA
"5273" NA NA NA
"5274" NA NA NA
"5275" NA NA NA
"5276" NA NA NA
"5277" NA NA NA
"5278" NA NA NA
"5279" NA NA NA
"5280" NA NA NA
"5281" NA NA NA
"5282" NA NA NA
"5283" NA NA NA
"5284" NA NA NA
"5285" NA NA NA
"5286" NA NA NA
"5287" NA NA NA
"5288" NA NA NA
"5289" NA NA NA
"5290" NA NA NA
"5291" NA NA NA
"5292" NA NA NA
"5293" NA NA NA
"5294" NA NA NA
"5295" NA NA NA
"5296" NA NA NA
"5297" NA NA NA
"5298" NA NA NA
"5299" NA NA NA
"5300" NA NA NA
"5301" NA NA NA
"5302" NA NA NA
"5303" NA NA NA
"5304" NA NA NA
"5305" NA NA NA
"5306" NA NA NA
"5307" NA NA NA
"5308" NA NA NA
"5309" NA NA NA
"5310" NA NA NA
"5311" NA NA NA
"5312" NA NA NA
"5313" NA NA NA
"5314" NA NA NA
"5315" NA NA NA
"5316" NA NA NA
"5317" NA NA NA
"5318" NA NA NA
"5319" NA NA NA
"5320" NA NA NA
"5321" NA NA NA
"5322" NA NA NA
"5323" NA NA NA
"5324" NA NA NA
"5325" NA NA NA
"5326" NA NA NA
"5327" NA NA NA
"5328" NA NA NA
"5329" NA NA NA
"5330" NA NA NA
"5331" NA NA NA
"5332" NA NA NA
"5333" NA NA NA
"5334" NA NA NA
"5335" NA NA NA
"5336" NA NA NA
"5337" NA NA NA
"5338" NA NA NA
"5339" NA NA NA
"5340" NA NA NA
"5341" NA NA NA
"5342" NA NA NA
"5343" NA NA NA
"5344" NA NA NA
"5345" NA NA NA
"5346" NA NA NA
"5347" NA NA NA
"5348" NA NA NA
"5349" NA NA NA
"5350" NA NA NA
"5351" NA NA NA
"5352" NA NA NA
"5353" NA NA NA
"5354" NA NA NA
"5355" NA NA NA
"5356" NA NA NA
"5357" NA NA NA
"5358" NA NA NA
"5359" NA NA NA
"5360" NA NA NA
"5361" NA NA NA
"5362" NA NA NA
"5363" NA NA NA
"5364" NA NA NA
"5365" NA NA NA
"5366" NA NA NA
"5367" NA NA NA
"5368" NA NA NA
"5369" NA NA NA
"5370" NA NA NA
"5371" NA NA NA
"5372" NA NA NA
"5373" NA NA NA
"5374" NA NA NA
"5375" NA NA NA
"5376" NA NA NA
"5377" NA NA NA
"5378" NA NA NA
"5379" NA NA NA
"5380" NA NA NA
"5381" NA NA NA
"5382" NA NA NA
"5383" NA NA NA
"5384" NA NA NA
"5385" NA NA NA
"5386" NA NA NA
"5387" NA NA NA
"5388" NA NA NA
"5389" NA NA NA
"5390" NA NA NA
"5391" NA NA NA
"5392" NA NA NA
"5393" NA NA NA
"5394" NA NA NA
"5395" NA NA NA
"5396" NA NA NA
"5397" NA NA NA
"5398" NA NA NA
"5399" NA NA NA
"5400" NA NA NA
"5401" NA NA NA
"5402" NA NA NA
"5403" NA NA NA
"5404" NA NA NA
"5405" NA NA NA
"5406" NA NA NA
"5407" NA NA NA
"5408" NA NA NA
"5409" NA NA NA
"5410" NA NA NA
"5411" NA NA NA
"5412" NA NA NA
"5413" NA NA NA
"5414" NA NA NA
"5415" NA NA NA
"5416" NA NA NA
"5417" NA NA NA
"5418" NA NA NA
"5419" NA NA NA
"5420" NA NA NA
"5421" NA NA NA
"5422" NA NA NA
"5423" NA NA NA
"5424" NA NA NA
"5425" NA NA NA
"5426" NA NA NA
"5427" NA NA NA
"5428" NA NA NA
"5429" NA NA NA
"5430" NA NA NA
"5431" NA NA NA
"5432" NA NA NA
"5433" NA NA NA
"5434" NA NA NA
"5435" NA NA NA
"5436" NA NA NA
"5437" NA NA NA
"5438" NA NA NA
"5439" NA NA NA
"5440" NA NA NA
"5441" NA NA NA
"5442" NA NA NA
"5443" NA NA NA
"5444" NA NA NA
"5445" NA NA NA
"5446" NA NA NA
"5447" NA NA NA
"5448" NA NA NA
"5449" NA NA NA
"5450" NA NA NA
"5451" NA NA NA
"5452" NA NA NA
"5453" NA NA NA
"5454" NA NA NA
"5455" NA NA NA
"5456" NA NA NA
"5457" NA NA NA
"5458" NA NA NA
"5459" NA NA NA
"5460" NA NA NA
"5461" NA NA NA
"5462" NA NA NA
"5463" NA NA NA
"5464" NA NA NA
"5465" NA NA NA
"5466" NA NA NA
"5467" NA NA NA
"5468" NA NA NA
"5469" NA NA NA
"5470" NA NA NA
"5471" NA NA NA
"5472" NA NA NA
"5473" NA NA NA
"5474" NA NA NA
"5475" NA NA NA
"5476" NA NA NA
"5477" NA NA NA
"5478" NA NA NA
"5479" NA NA NA
"5480" NA NA NA
"5481" NA NA NA
"5482" NA NA NA
"5483" NA NA NA
"5484" NA NA NA
"5485" NA NA NA
"5486" NA NA NA
"5487" NA NA NA
"5488" NA NA NA
"5489" NA NA NA
"5490" NA NA NA
"5491" NA NA NA
"5492" NA NA NA
"5493" NA NA NA
"5494" NA NA NA
"5495" NA NA NA
"5496" NA NA NA
"5497" NA NA NA
"5498" NA NA NA
"5499" NA NA NA
"5500" NA NA NA
"5501" NA NA NA
"5502" NA NA NA
"5503" NA NA NA
"5504" NA NA NA
"5505" NA NA NA
"5506" NA NA NA
"5507" NA NA NA
"5508" NA NA NA
"5509" NA NA NA
"5510" NA NA NA
"5511" NA NA NA
"5512" NA NA NA
"5513" NA NA NA
"5514" NA NA NA
"5515" NA NA NA
"5516" NA NA NA
"5517" NA NA NA
"5518" NA NA NA
"5519" NA NA NA
"5520" NA NA NA
"5521" NA NA NA
"5522" NA NA NA
"5523" NA NA NA
"5524" NA NA NA
"5525" NA NA NA
"5526" NA NA NA
"5527" NA NA NA
"5528" NA NA NA
"5529" NA NA NA
"5530" NA NA NA
"5531" NA NA NA
"5532" NA NA NA
"5533" NA NA NA
"5534" NA NA NA
"5535" NA NA NA
"5536" NA NA NA
"5537" NA NA NA
"5538" NA NA NA
"5539" NA NA NA
"5540" NA NA NA
"5541" NA NA NA
"5542" NA NA NA
"5543" NA NA NA
"5544" NA NA NA
"5545" NA NA NA
"5546" NA NA NA
"5547" NA NA NA
"5548" NA NA NA
"5549" NA NA NA
"5550" NA NA NA
"5551" NA NA NA
"5552" NA NA NA
"5553" NA NA NA
"5554" NA NA NA
"5555" NA NA NA
"5556" NA NA NA
"5557" NA NA NA
"5558" NA NA NA
"5559" NA NA NA
"5560" NA NA NA
"5561" NA NA NA
"5562" NA NA NA
"5563" NA NA NA
"5564" NA NA NA
"5565" NA NA NA
"5566" NA NA NA
"5567" NA NA NA
"5568" NA NA NA
"5569" NA NA NA
"5570" NA NA NA
"5571" NA NA NA
"5572" NA NA NA
"5573" NA NA NA
"5574" NA NA NA
"5575" NA NA NA
"5576" NA NA NA
"5577" NA NA NA
"5578" NA NA NA
"5579" NA NA NA
"5580" NA NA NA
"5581" NA NA NA
"5582" NA NA NA
"5583" NA NA NA
"5584" NA NA NA
"5585" NA NA NA
"5586" NA NA NA
"5587" NA NA NA
"5588" NA NA NA
"5589" NA NA NA
"5590" NA NA NA
"5591" NA NA NA
"5592" NA NA NA
"5593" NA NA NA
"5594" NA NA NA
"5595" NA NA NA
"5596" NA NA NA
"5597" NA NA NA
"5598" NA NA NA
"5599" NA NA NA
"5600" NA NA NA
"5601" NA NA NA
"5602" NA NA NA
"5603" NA NA NA
"5604" NA NA NA
"5605" NA NA NA
"5606" NA NA NA
"5607" NA NA NA
"5608" NA NA NA
"5609" NA NA NA
"5610" NA NA NA
"5611" NA NA NA
"5612" NA NA NA
"5613" NA NA NA
"5614" NA NA NA
"5615" NA NA NA
"5616" NA NA NA
"5617" NA NA NA
"5618" NA NA NA
"5619" NA NA NA
"5620" NA NA NA
"5621" NA NA NA
"5622" NA NA NA
"5623" NA NA NA
"5624" NA NA NA
"5625" NA NA NA
"5626" NA NA NA
"5627" NA NA NA
"5628" NA NA NA
"5629" NA NA NA
"5630" NA NA NA
"5631" NA NA NA
"5632" NA NA NA
"5633" NA NA NA
"5634" NA NA NA
"5635" NA NA NA
"5636" NA NA NA
"5637" NA NA NA
"5638" NA NA NA
"5639" NA NA NA
"5640" NA NA NA
"5641" NA NA NA
"5642" NA NA NA
"5643" NA NA NA
"5644" NA NA NA
"5645" NA NA NA
"5646" NA NA NA
"5647" NA NA NA
"5648" NA NA NA
"5649" NA NA NA
"5650" NA NA NA
"5651" NA NA NA
"5652" NA NA NA
"5653" NA NA NA
"5654" NA NA NA
"5655" NA NA NA
"5656" NA NA NA
"5657" NA NA NA
"5658" NA NA NA
"5659" NA NA NA
"5660" NA NA NA
"5661" NA NA NA
"5662" NA NA NA
"5663" NA NA NA
"5664" NA NA NA
"5665" NA NA NA
"5666" NA NA NA
"5667" NA NA NA
"5668" NA NA NA
"5669" NA NA NA
"5670" NA NA NA
"5671" NA NA NA
"5672" NA NA NA
"5673" NA NA NA
"5674" NA NA NA
"5675" NA NA NA
"5676" NA NA NA
"5677" NA NA NA
"5678" NA NA NA
"5679" NA NA NA
"5680" NA NA NA
"5681" NA NA NA
"5682" NA NA NA
"5683" NA NA NA
"5684" NA NA NA
"5685" NA NA NA
"5686" NA NA NA
"5687" NA NA NA
"5688" NA NA NA
"5689" NA NA NA
"5690" NA NA NA
"5691" NA NA NA
"5692" NA NA NA
"5693" NA NA NA
"5694" NA NA NA
"5695" NA NA NA
"5696" NA NA NA
"5697" NA NA NA
"5698" NA NA NA
"5699" NA NA NA
"5700" NA NA NA
"5701" NA NA NA
"5702" NA NA NA
"5703" NA NA NA
"5704" NA NA NA
"5705" NA NA NA
"5706" NA NA NA
"5707" NA NA NA
"5708" NA NA NA
"5709" NA NA NA
"5710" NA NA NA
"5711" NA NA NA
"5712" NA NA NA
"5713" NA NA NA
"5714" NA NA NA
"5715" NA NA NA
"5716" NA NA NA
"5717" NA NA NA
"5718" NA NA NA
"5719" NA NA NA
"5720" NA NA NA
"5721" NA NA NA
"5722" NA NA NA
"5723" NA NA NA
"5724" NA NA NA
"5725" NA NA NA
"5726" NA NA NA
"5727" NA NA NA
"5728" NA NA NA
"5729" NA NA NA
"5730" NA NA NA
"5731" NA NA NA
"5732" NA NA NA
"5733" NA NA NA
"5734" NA NA NA
"5735" NA NA NA
"5736" NA NA NA
"5737" NA NA NA
"5738" NA NA NA
"5739" NA NA NA
"5740" NA NA NA
"5741" NA NA NA
"5742" NA NA NA
"5743" NA NA NA
"5744" NA NA NA
"5745" NA NA NA
"5746" NA NA NA
"5747" NA NA NA
"5748" NA NA NA
"5749" NA NA NA
"5750" NA NA NA
"5751" NA NA NA
"5752" NA NA NA
"5753" NA NA NA
"5754" NA NA NA
"5755" NA NA NA
"5756" NA NA NA
"5757" NA NA NA
"5758" NA NA NA
"5759" NA NA NA
"5760" NA NA NA
"5761" NA NA NA
"5762" NA NA NA
"5763" NA NA NA
"5764" NA NA NA
"5765" NA NA NA
"5766" NA NA NA
"5767" NA NA NA
"5768" NA NA NA
"5769" NA NA NA
"5770" NA NA NA
"5771" NA NA NA
"5772" NA NA NA
"5773" NA NA NA
"5774" NA NA NA
"5775" NA NA NA
"5776" NA NA NA
"5777" NA NA NA
"5778" NA NA NA
"5779" NA NA NA
"5780" NA NA NA
"5781" NA NA NA
"5782" NA NA NA
"5783" NA NA NA
"5784" NA NA NA
"5785" NA NA NA
"5786" NA NA NA
"5787" NA NA NA
"5788" NA NA NA
"5789" NA NA NA
"5790" NA NA NA
"5791" NA NA NA
"5792" NA NA NA
"5793" NA NA NA
"5794" NA NA NA
"5795" NA NA NA
"5796" NA NA NA
"5797" NA NA NA
"5798" NA NA NA
"5799" NA NA NA
"5800" NA NA NA
"5801" NA NA NA
"5802" NA NA NA
"5803" NA NA NA
"5804" NA NA NA
"5805" NA NA NA
"5806" NA NA NA
"5807" NA NA NA
"5808" NA NA NA
"5809" NA NA NA
"5810" NA NA NA
"5811" NA NA NA
"5812" NA NA NA
"5813" NA NA NA
"5814" NA NA NA
"5815" NA NA NA
"5816" NA NA NA
"5817" NA NA NA
"5818" NA NA NA
"5819" NA NA NA
"5820" NA NA NA
"5821" NA NA NA
"5822" NA NA NA
"5823" NA NA NA
"5824" NA NA NA
"5825" NA NA NA
"5826" NA NA NA
"5827" NA NA NA
"5828" NA NA NA
"5829" NA NA NA
"5830" NA NA NA
"5831" NA NA NA
"5832" NA NA NA
"5833" NA NA NA
"5834" NA NA NA
"5835" NA NA NA
"5836" NA NA NA
"5837" NA NA NA
"5838" NA NA NA
"5839" NA NA NA
"5840" NA NA NA
"5841" NA NA NA
"5842" NA NA NA
"5843" NA NA NA
"5844" NA NA NA
"5845" NA NA NA
"5846" NA NA NA
"5847" NA NA NA
"5848" NA NA NA
"5849" NA NA NA
"5850" NA NA NA
"5851" NA NA NA
"5852" NA NA NA
"5853" NA NA NA
"5854" NA NA NA
"5855" NA NA NA
"5856" NA NA NA
"5857" NA NA NA
"5858" NA NA NA
"5859" NA NA NA
"5860" NA NA NA
"5861" NA NA NA
"5862" NA NA NA
"5863" NA NA NA
"5864" NA NA NA
"5865" NA NA NA
"5866" NA NA NA
"5867" NA NA NA
"5868" NA NA NA
"5869" NA NA NA
"5870" NA NA NA
"5871" NA NA NA
"5872" NA NA NA
"5873" NA NA NA
"5874" NA NA NA
"5875" NA NA NA
"5876" NA NA NA
"5877" NA NA NA
"5878" NA NA NA
"5879" NA NA NA
"5880" NA NA NA
"5881" NA NA NA
"5882" NA NA NA
"5883" NA NA NA
"5884" NA NA NA
"5885" NA NA NA
"5886" NA NA NA
"5887" NA NA NA
"5888" NA NA NA
"5889" NA NA NA
"5890" NA NA NA
"5891" NA NA NA
"5892" NA NA NA
"5893" NA NA NA
"5894" NA NA NA
"5895" NA NA NA
"5896" NA NA NA
"5897" NA NA NA
"5898" NA NA NA
"5899" NA NA NA
"5900" NA NA NA
"5901" NA NA NA
"5902" NA NA NA
"5903" NA NA NA
"5904" NA NA NA
"5905" NA NA NA
"5906" NA NA NA
"5907" NA NA NA
"5908" NA NA NA
"5909" NA NA NA
"5910" NA NA NA
"5911" NA NA NA
"5912" NA NA NA
"5913" NA NA NA
"5914" NA NA NA
"5915" NA NA NA
"5916" NA NA NA
"5917" NA NA NA
"5918" NA NA NA
"5919" NA NA NA
"5920" NA NA NA
"5921" NA NA NA
"5922" NA NA NA
"5923" NA NA NA
"5924" NA NA NA
"5925" NA NA NA
"5926" NA NA NA
"5927" NA NA NA
"5928" NA NA NA
"5929" NA NA NA
"5930" NA NA NA
"5931" NA NA NA
"5932" NA NA NA
"5933" NA NA NA
"5934" NA NA NA
"5935" NA NA NA
"5936" NA NA NA
"5937" NA NA NA
"5938" NA NA NA
"5939" NA NA NA
"5940" NA NA NA
"5941" NA NA NA
"5942" NA NA NA
"5943" NA NA NA
"5944" NA NA NA
"5945" NA NA NA
"5946" NA NA NA
"5947" NA NA NA
"5948" NA NA NA
"5949" NA NA NA
"5950" NA NA NA
"5951" NA NA NA
"5952" NA NA NA
"5953" NA NA NA
"5954" NA NA NA
"5955" NA NA NA
"5956" NA NA NA
"5957" NA NA NA
"5958" NA NA NA
"5959" NA NA NA
"5960" NA NA NA
"5961" NA NA NA
"5962" NA NA NA
"5963" NA NA NA
"5964" NA NA NA
"5965" NA NA NA
"5966" NA NA NA
"5967" NA NA NA
"5968" NA NA NA
"5969" NA NA NA
"5970" NA NA NA
"5971" NA NA NA
"5972" NA NA NA
"5973" NA NA NA
"5974" NA NA NA
"5975" NA NA NA
"5976" NA NA NA
"5977" NA NA NA
"5978" NA NA NA
"5979" NA NA NA
"5980" NA NA NA
"5981" NA NA NA
"5982" NA NA NA
"5983" NA NA NA
"5984" NA NA NA
"5985" NA NA NA
"5986" NA NA NA
"5987" NA NA NA
"5988" NA NA NA
"5989" NA NA NA
"5990" NA NA NA
"5991" NA NA NA
"5992" NA NA NA
"5993" NA NA NA
"5994" NA NA NA
"5995" NA NA NA
"5996" NA NA NA
"5997" NA NA NA
"5998" NA NA NA
"5999" NA NA NA
"6000" NA NA NA
"6001" NA NA NA
"6002" NA NA NA
"6003" NA NA NA
"6004" NA NA NA
"6005" NA NA NA
"6006" NA NA NA
"6007" NA NA NA
"6008" NA NA NA
"6009" NA NA NA
"6010" NA NA NA
"6011" NA NA NA
"6012" NA NA NA
"6013" NA NA NA
"6014" NA NA NA
"6015" NA NA NA
"6016" NA NA NA
"6017" NA NA NA
"6018" NA NA NA
"6019" NA NA NA
"6020" NA NA NA
"6021" NA NA NA
"6022" NA NA NA
"6023" NA NA NA
"6024" NA NA NA
"6025" NA NA NA
"6026" NA NA NA
"6027" NA NA NA
"6028" NA NA NA
"6029" NA NA NA
"6030" NA NA NA
"6031" NA NA NA
"6032" NA NA NA
"6033" NA NA NA
"6034" NA NA NA
"6035" NA NA NA
"6036" NA NA NA
"6037" NA NA NA
"6038" NA NA NA
"6039" NA NA NA
"6040" NA NA NA
"6041" NA NA NA
"6042" NA NA NA
"6043" NA NA NA
"6044" NA NA NA
"6045" NA NA NA
"6046" NA NA NA
"6047" NA NA NA
"6048" NA NA NA
"6049" NA NA NA
"6050" NA NA NA
"6051" NA NA NA
"6052" NA NA NA
"6053" NA NA NA
"6054" NA NA NA
"6055" NA NA NA
"6056" NA NA NA
"6057" NA NA NA
"6058" NA NA NA
"6059" NA NA NA
"6060" NA NA NA
"6061" NA NA NA
"6062" NA NA NA
"6063" NA NA NA
"6064" NA NA NA
"6065" NA NA NA
"6066" NA NA NA
"6067" NA NA NA
"6068" NA NA NA
"6069" NA NA NA
"6070" NA NA NA
"6071" NA NA NA
"6072" NA NA NA
"6073" NA NA NA
"6074" NA NA NA
"6075" NA NA NA
"6076" NA NA NA
"6077" NA NA NA
"6078" NA NA NA
"6079" NA NA NA
"6080" NA NA NA
"6081" NA NA NA
"6082" NA NA NA
"6083" NA NA NA
"6084" NA NA NA
"6085" NA NA NA
"6086" NA NA NA
"6087" NA NA NA
"6088" NA NA NA
"6089" NA NA NA
"6090" NA NA NA
"6091" NA NA NA
"6092" NA NA NA
"6093" NA NA NA
"6094" NA NA NA
"6095" NA NA NA
"6096" NA NA NA
"6097" NA NA NA
"6098" NA NA NA
"6099" NA NA NA
"6100" NA NA NA
"6101" NA NA NA
"6102" NA NA NA
"6103" NA NA NA
"6104" NA NA NA
"6105" NA NA NA
"6106" NA NA NA
"6107" NA NA NA
"6108" NA NA NA
"6109" NA NA NA
"6110" NA NA NA
"6111" NA NA NA
"6112" NA NA NA
"6113" NA NA NA
"6114" NA NA NA
"6115" NA NA NA
"6116" NA NA NA
"6117" NA NA NA
"6118" NA NA NA
"6119" NA NA NA
"6120" NA NA NA
"6121" NA NA NA
"6122" NA NA NA
"6123" NA NA NA
"6124" NA NA NA
"6125" NA NA NA
"6126" NA NA NA
"6127" NA NA NA
"6128" NA NA NA
"6129" NA NA NA
"6130" NA NA NA
"6131" NA NA NA
"6132" NA NA NA
"6133" NA NA NA
"6134" NA NA NA
"6135" NA NA NA
"6136" NA NA NA
"6137" NA NA NA
"6138" NA NA NA
"6139" NA NA NA
"6140" NA NA NA
"6141" NA NA NA
"6142" NA NA NA
"6143" NA NA NA
"6144" NA NA NA
"6145" NA NA NA
"6146" NA NA NA
"6147" NA NA NA
"6148" NA NA NA
"6149" NA NA NA
"6150" NA NA NA
"6151" NA NA NA
"6152" NA NA NA
"6153" NA NA NA
"6154" NA NA NA
"6155" NA NA NA
"6156" NA NA NA
"6157" NA NA NA
"6158" NA NA NA
"6159" NA NA NA
"6160" NA NA NA
"6161" NA NA NA
"6162" NA NA NA
"6163" NA NA NA
"6164" NA NA NA
"6165" NA NA NA
"6166" NA NA NA
"6167" NA NA NA
"6168" NA NA NA
"6169" NA NA NA
"6170" NA NA NA
"6171" NA NA NA
"6172" NA NA NA
"6173" NA NA NA
"6174" NA NA NA
"6175" NA NA NA
"6176" NA NA NA
"6177" NA NA NA
"6178" NA NA NA
"6179" NA NA NA
"6180" NA NA NA
"6181" NA NA NA
"6182" NA NA NA
"6183" NA NA NA
"6184" NA NA NA
"6185" NA NA NA
"6186" NA NA NA
"6187" NA NA NA
"6188" NA NA NA
"6189" NA NA NA
"6190" NA NA NA
"6191" NA NA NA
"6192" NA NA NA
"6193" NA NA NA
"6194" NA NA NA
"6195" NA NA NA
"6196" NA NA NA
"6197" NA NA NA
"6198" NA NA NA
"6199" NA NA NA
"6200" NA NA NA
"6201" NA NA NA
"6202" NA NA NA
"6203" NA NA NA
"6204" NA NA NA
"6205" NA NA NA
"6206" NA NA NA
"6207" NA NA NA
"6208" NA NA NA
"6209" NA NA NA
"6210" NA NA NA
"6211" NA NA NA
"6212" NA NA NA
"6213" NA NA NA
"6214" NA NA NA
"6215" NA NA NA
"6216" NA NA NA
"6217" NA NA NA
"6218" NA NA NA
"6219" NA NA NA
"6220" NA NA NA
"6221" NA NA NA
"6222" NA NA NA
"6223" NA NA NA
"6224" NA NA NA
"6225" NA NA NA
"6226" NA NA NA
"6227" NA NA NA
"6228" NA NA NA
"6229" NA NA NA
"6230" NA NA NA
"6231" NA NA NA
"6232" NA NA NA
"6233" NA NA NA
"6234" NA NA NA
"6235" NA NA NA
"6236" NA NA NA
"6237" NA NA NA
"6238" NA NA NA
"6239" NA NA NA
"6240" NA NA NA
"6241" NA NA NA
"6242" NA NA NA
"6243" NA NA NA
"6244" NA NA NA
"6245" NA NA NA
"6246" NA NA NA
"6247" NA NA NA
"6248" NA NA NA
"6249" NA NA NA
"6250" NA NA NA
"6251" NA NA NA
"6252" NA NA NA
"6253" NA NA NA
"6254" NA NA NA
"6255" NA NA NA
"6256" NA NA NA
"6257" NA NA NA
"6258" NA NA NA
"6259" NA NA NA
"6260" NA NA NA
"6261" NA NA NA
"6262" NA NA NA
"6263" NA NA NA
"6264" NA NA NA
"6265" NA NA NA
"6266" NA NA NA
"6267" NA NA NA
"6268" NA NA NA
"6269" NA NA NA
"6270" NA NA NA
"6271" NA NA NA
"6272" NA NA NA
"6273" NA NA NA
"6274" NA NA NA
"6275" NA NA NA
"6276" NA NA NA
"6277" NA NA NA
"6278" NA NA NA
"6279" NA NA NA
"6280" NA NA NA
"6281" NA NA NA
"6282" NA NA NA
"6283" NA NA NA
"6284" NA NA NA
"6285" NA NA NA
"6286" NA NA NA
"6287" NA NA NA
"6288" NA NA NA
"6289" NA NA NA
"6290" NA NA NA
"6291" NA NA NA
"6292" NA NA NA
"6293" NA NA NA
"6294" NA NA NA
"6295" NA NA NA
"6296" NA NA NA
"6297" NA NA NA
"6298" NA NA NA
"6299" NA NA NA
"6300" NA NA NA
"6301" NA NA NA
"6302" NA NA NA
"6303" NA NA NA
"6304" NA NA NA
"6305" NA NA NA
"6306" NA NA NA
"6307" NA NA NA
"6308" NA NA NA
"6309" NA NA NA
"6310" NA NA NA
"6311" NA NA NA
"6312" NA NA NA
"6313" NA NA NA
"6314" NA NA NA
"6315" NA NA NA
"6316" NA NA NA
"6317" NA NA NA
"6318" NA NA NA
"6319" NA NA NA
"6320" NA NA NA
"6321" NA NA NA
"6322" NA NA NA
"6323" NA NA NA
"6324" NA NA NA
"6325" NA NA NA
"6326" NA NA NA
"6327" NA NA NA
"6328" NA NA NA
"6329" NA NA NA
"6330" NA NA NA
"6331" NA NA NA
"6332" NA NA NA
"6333" NA NA NA
"6334" NA NA NA
"6335" NA NA NA
"6336" NA NA NA
"6337" NA NA NA
"6338" NA NA NA
"6339" NA NA NA
"6340" NA NA NA
"6341" NA NA NA
"6342" NA NA NA
"6343" NA NA NA
"6344" NA NA NA
"6345" NA NA NA
"6346" NA NA NA
"6347" NA NA NA
"6348" NA NA NA
"6349" NA NA NA
"6350" NA NA NA
"6351" NA NA NA
"6352" NA NA NA
"6353" NA NA NA
"6354" NA NA NA
"6355" NA NA NA
"6356" NA NA NA
"6357" NA NA NA
"6358" NA NA NA
"6359" NA NA NA
"6360" NA NA NA
"6361" NA NA NA
"6362" NA NA NA
"6363" NA NA NA
"6364" NA NA NA
"6365" NA NA NA
"6366" NA NA NA
"6367" NA NA NA
"6368" NA NA NA
"6369" NA NA NA
"6370" NA NA NA
"6371" NA NA NA
"6372" NA NA NA
"6373" NA NA NA
"6374" NA NA NA
"6375" NA NA NA
"6376" NA NA NA
"6377" NA NA NA
"6378" NA NA NA
"6379" NA NA NA
"6380" NA NA NA
"6381" NA NA NA
"6382" NA NA NA
"6383" NA NA NA
"6384" NA NA NA
"6385" NA NA NA
"6386" NA NA NA
"6387" NA NA NA
"6388" NA NA NA
"6389" NA NA NA
"6390" NA NA NA
"6391" NA NA NA
"6392" NA NA NA
"6393" NA NA NA
"6394" NA NA NA
"6395" NA NA NA
"6396" NA NA NA
"6397" NA NA NA
"6398" NA NA NA
"6399" NA NA NA
"6400" NA NA NA
"6401" NA NA NA
"6402" NA NA NA
"6403" NA NA NA
"6404" NA NA NA
"6405" NA NA NA
"6406" NA NA NA
"6407" NA NA NA
"6408" NA NA NA
"6409" NA NA NA
"6410" NA NA NA
"6411" NA NA NA
"6412" NA NA NA
"6413" NA NA NA
"6414" NA NA NA
"6415" NA NA NA
"6416" NA NA NA
"6417" NA NA NA
"6418" NA NA NA
"6419" NA NA NA
"6420" NA NA NA
"6421" NA NA NA
"6422" NA NA NA
"6423" NA NA NA
"6424" NA NA NA
"6425" NA NA NA
"6426" NA NA NA
"6427" NA NA NA
"6428" NA NA NA
"6429" NA NA NA
"6430" NA NA NA
"6431" NA NA NA
"6432" NA NA NA
"6433" NA NA NA
"6434" NA NA NA
"6435" NA NA NA
"6436" NA NA NA
"6437" NA NA NA
"6438" NA NA NA
"6439" NA NA NA
"6440" NA NA NA
"6441" NA NA NA
"6442" NA NA NA
"6443" NA NA NA
"6444" NA NA NA
"6445" NA NA NA
"6446" NA NA NA
"6447" NA NA NA
"6448" NA NA NA
"6449" NA NA NA
"6450" NA NA NA
"6451" NA NA NA
"6452" NA NA NA
"6453" NA NA NA
"6454" NA NA NA
"6455" NA NA NA
"6456" NA NA NA
"6457" NA NA NA
"6458" NA NA NA
"6459" NA NA NA
"6460" NA NA NA
"6461" NA NA NA
"6462" NA NA NA
"6463" NA NA NA
"6464" NA NA NA
"6465" NA NA NA
"6466" NA NA NA
"6467" NA NA NA
"6468" NA NA NA
"6469" NA NA NA
"6470" NA NA NA
"6471" NA NA NA
"6472" NA NA NA
"6473" NA NA NA
"6474" NA NA NA
"6475" NA NA NA
"6476" NA NA NA
"6477" NA NA NA
"6478" NA NA NA
"6479" NA NA NA
"6480" NA NA NA
"6481" NA NA NA
"6482" NA NA NA
"6483" NA NA NA
"6484" NA NA NA
"6485" NA NA NA
"6486" NA NA NA
"6487" NA NA NA
"6488" NA NA NA
"6489" NA NA NA
"6490" NA NA NA
"6491" NA NA NA
"6492" NA NA NA
"6493" NA NA NA
"6494" NA NA NA
"6495" NA NA NA
"6496" NA NA NA
"6497" NA NA NA
"6498" NA NA NA
"6499" NA NA NA
"6500" NA NA NA
"6501" NA NA NA
"6502" NA NA NA
"6503" NA NA NA
"6504" NA NA NA
"6505" NA NA NA
"6506" NA NA NA
"6507" NA NA NA
"6508" NA NA NA
"6509" NA NA NA
"6510" NA NA NA
"6511" NA NA NA
"6512" NA NA NA
"6513" NA NA NA
"6514" NA NA NA
"6515" NA NA NA
"6516" NA NA NA
"6517" NA NA NA
"6518" NA NA NA
"6519" NA NA NA
"6520" NA NA NA
"6521" NA NA NA
"6522" NA NA NA
"6523" NA NA NA
"6524" NA NA NA
"6525" NA NA NA
"6526" NA NA NA
"6527" NA NA NA
"6528" NA NA NA
"6529" NA NA NA
"6530" NA NA NA
"6531" NA NA NA
"6532" NA NA NA
"6533" NA NA NA
"6534" NA NA NA
"6535" NA NA NA
"6536" NA NA NA
"6537" NA NA NA
"6538" NA NA NA
"6539" NA NA NA
"6540" NA NA NA
"6541" NA NA NA
"6542" NA NA NA
"6543" NA NA NA
"6544" NA NA NA
"6545" NA NA NA
"6546" NA NA NA
"6547" NA NA NA
"6548" NA NA NA
"6549" NA NA NA
"6550" NA NA NA
"6551" NA NA NA
"6552" NA NA NA
"6553" NA NA NA
"6554" NA NA NA
"6555" NA NA NA
"6556" NA NA NA
"6557" NA NA NA
"6558" NA NA NA
"6559" NA NA NA
"6560" NA NA NA
"6561" NA NA NA
"6562" NA NA NA
"6563" NA NA NA
"6564" NA NA NA
"6565" NA NA NA
"6566" NA NA NA
"6567" NA NA NA
"6568" NA NA NA
"6569" NA NA NA
"6570" NA NA NA
"6571" NA NA NA
"6572" NA NA NA
"6573" NA NA NA
"6574" NA NA NA
"6575" NA NA NA
"6576" NA NA NA
"6577" NA NA NA
"6578" NA NA NA
"6579" NA NA NA
"6580" NA NA NA
"6581" NA NA NA
"6582" NA NA NA
"6583" NA NA NA
"6584" NA NA NA
"6585" NA NA NA
"6586" NA NA NA
"6587" NA NA NA
"6588" NA NA NA
"6589" NA NA NA
"6590" NA NA NA
"6591" NA NA NA
"6592" NA NA NA
"6593" NA NA NA
"6594" NA NA NA
"6595" NA NA NA
"6596" NA NA NA
"6597" NA NA NA
"6598" NA NA NA
"6599" NA NA NA
"6600" NA NA NA
"6601" NA NA NA
"6602" NA NA NA
"6603" NA NA NA
"6604" NA NA NA
"6605" NA NA NA
"6606" NA NA NA
"6607" NA NA NA
"6608" NA NA NA
"6609" NA NA NA
"6610" NA NA NA
"6611" NA NA NA
"6612" NA NA NA
"6613" NA NA NA
"6614" NA NA NA
"6615" NA NA NA
"6616" NA NA NA
"6617" NA NA NA
"6618" NA NA NA
"6619" NA NA NA
"6620" NA NA NA
"6621" NA NA NA
"6622" NA NA NA
"6623" NA NA NA
"6624" NA NA NA
"6625" NA NA NA
"6626" NA NA NA
"6627" NA NA NA
"6628" NA NA NA
"6629" NA NA NA
"6630" NA NA NA
"6631" NA NA NA
"6632" NA NA NA
"6633" NA NA NA
"6634" NA NA NA
"6635" NA NA NA
"6636" NA NA NA
"6637" NA NA NA
"6638" NA NA NA
"6639" NA NA NA
"6640" NA NA NA
"6641" NA NA NA
"6642" NA NA NA
"6643" NA NA NA
"6644" NA NA NA
"6645" NA NA NA
"6646" NA NA NA
"6647" NA NA NA
"6648" NA NA NA
"6649" NA NA NA
"6650" NA NA NA
"6651" NA NA NA
"6652" NA NA NA
"6653" NA NA NA
"6654" NA NA NA
"6655" NA NA NA
"6656" NA NA NA
"6657" NA NA NA
"6658" NA NA NA
"6659" NA NA NA
"6660" NA NA NA
"6661" NA NA NA
"6662" NA NA NA
"6663" NA NA NA
"6664" NA NA NA
"6665" NA NA NA
"6666" NA NA NA
"6667" NA NA NA
"6668" NA NA NA
"6669" NA NA NA
"6670" NA NA NA
"6671" NA NA NA
"6672" NA NA NA
"6673" NA NA NA
"6674" NA NA NA
"6675" NA NA NA
"6676" NA NA NA
"6677" NA NA NA
"6678" NA NA NA
"6679" NA NA NA
"6680" NA NA NA
"6681" NA NA NA
"6682" NA NA NA
"6683" NA NA NA
"6684" NA NA NA
"6685" NA NA NA
"6686" NA NA NA
"6687" NA NA NA
"6688" NA NA NA
"6689" NA NA NA
"6690" NA NA NA
"6691" NA NA NA
"6692" NA NA NA
"6693" NA NA NA
"6694" NA NA NA
"6695" NA NA NA
"6696" NA NA NA
"6697" NA NA NA
"6698" NA NA NA
"6699" NA NA NA
"6700" NA NA NA
"6701" NA NA NA
"6702" NA NA NA
"6703" NA NA NA
"6704" NA NA NA
"6705" NA NA NA
"6706" NA NA NA
"6707" NA NA NA
"6708" NA NA NA
"6709" NA NA NA
"6710" NA NA NA
"6711" NA NA NA
"6712" NA NA NA
"6713" NA NA NA
"6714" NA NA NA
"6715" NA NA NA
"6716" NA NA NA
"6717" NA NA NA
"6718" NA NA NA
"6719" NA NA NA
"6720" NA NA NA
"6721" NA NA NA
"6722" NA NA NA
"6723" NA NA NA
"6724" NA NA NA
"6725" NA NA NA
"6726" NA NA NA
"6727" NA NA NA
"6728" NA NA NA
"6729" NA NA NA
"6730" NA NA NA
"6731" NA NA NA
"6732" NA NA NA
"6733" NA NA NA
"6734" NA NA NA
"6735" NA NA NA
"6736" NA NA NA
"6737" NA NA NA
"6738" NA NA NA
"6739" NA NA NA
"6740" NA NA NA
"6741" NA NA NA
"6742" NA NA NA
"6743" NA NA NA
"6744" NA NA NA
"6745" NA NA NA
"6746" NA NA NA
"6747" NA NA NA
"6748" NA NA NA
"6749" NA NA NA
"6750" NA NA NA
"6751" NA NA NA
"6752" NA NA NA
"6753" NA NA NA
"6754" NA NA NA
"6755" NA NA NA
"6756" NA NA NA
"6757" NA NA NA
"6758" NA NA NA
"6759" NA NA NA
"6760" NA NA NA
"6761" NA NA NA
"6762" NA NA NA
"6763" NA NA NA
"6764" NA NA NA
"6765" NA NA NA
"6766" NA NA NA
"6767" NA NA NA
"6768" NA NA NA
"6769" NA NA NA
"6770" NA NA NA
"6771" NA NA NA
"6772" NA NA NA
"6773" NA NA NA
"6774" NA NA NA
"6775" NA NA NA
"6776" NA NA NA
"6777" NA NA NA
"6778" NA NA NA
"6779" NA NA NA
"6780" NA NA NA
"6781" NA NA NA
"6782" NA NA NA
"6783" NA NA NA
"6784" NA NA NA
"6785" NA NA NA
"6786" NA NA NA
"6787" NA NA NA
"6788" NA NA NA
"6789" NA NA NA
"6790" NA NA NA
"6791" NA NA NA
"6792" NA NA NA
"6793" NA NA NA
"6794" NA NA NA
"6795" NA NA NA
"6796" NA NA NA
"6797" NA NA NA
"6798" NA NA NA
"6799" NA NA NA
"6800" NA NA NA
"6801" NA NA NA
"6802" NA NA NA
"6803" NA NA NA
"6804" NA NA NA
"6805" NA NA NA
"6806" NA NA NA
"6807" NA NA NA
"6808" NA NA NA
"6809" NA NA NA
"6810" NA NA NA
"6811" NA NA NA
"6812" NA NA NA
"6813" NA NA NA
"6814" NA NA NA
"6815" NA NA NA
"6816" NA NA NA
"6817" NA NA NA
"6818" NA NA NA
"6819" NA NA NA
"6820" NA NA NA
"6821" NA NA NA
"6822" NA NA NA
"6823" NA NA NA
"6824" NA NA NA
"6825" NA NA NA
"6826" NA NA NA
"6827" NA NA NA
"6828" NA NA NA
"6829" NA NA NA
"6830" NA NA NA
"6831" NA NA NA
"6832" NA NA NA
"6833" NA NA NA
"6834" NA NA NA
"6835" NA NA NA
"6836" NA NA NA
"6837" NA NA NA
"6838" NA NA NA
"6839" NA NA NA
"6840" NA NA NA
"6841" NA NA NA
"6842" NA NA NA
"6843" NA NA NA
"6844" NA NA NA
"6845" NA NA NA
"6846" NA NA NA
"6847" NA NA NA
"6848" NA NA NA
"6849" NA NA NA
"6850" NA NA NA
"6851" NA NA NA
"6852" NA NA NA
"6853" NA NA NA
"6854" NA NA NA
"6855" NA NA NA
"6856" NA NA NA
"6857" NA NA NA
"6858" NA NA NA
"6859" NA NA NA
"6860" NA NA NA
"6861" NA NA NA
"6862" NA NA NA
"6863" NA NA NA
"6864" NA NA NA
"6865" NA NA NA
"6866" NA NA NA
"6867" NA NA NA
"6868" NA NA NA
"6869" NA NA NA
"6870" NA NA NA
"6871" NA NA NA
"6872" NA NA NA
"6873" NA NA NA
"6874" NA NA NA
"6875" NA NA NA
"6876" NA NA NA
"6877" NA NA NA
"6878" NA NA NA
"6879" NA NA NA
"6880" NA NA NA
"6881" NA NA NA
"6882" NA NA NA
"6883" NA NA NA
"6884" NA NA NA
"6885" NA NA NA
"6886" NA NA NA
"6887" NA NA NA
"6888" NA NA NA
"6889" NA NA NA
"6890" NA NA NA
"6891" NA NA NA
"6892" NA NA NA
"6893" NA NA NA
"6894" NA NA NA
"6895" NA NA NA
"6896" NA NA NA
"6897" NA NA NA
"6898" NA NA NA
"6899" NA NA NA
"6900" NA NA NA
"6901" NA NA NA
"6902" NA NA NA
"6903" NA NA NA
"6904" NA NA NA
"6905" NA NA NA
"6906" NA NA NA
"6907" NA NA NA
"6908" NA NA NA
"6909" NA NA NA
"6910" NA NA NA
"6911" NA NA NA
"6912" NA NA NA
"6913" NA NA NA
"6914" NA NA NA
"6915" NA NA NA
"6916" NA NA NA
"6917" NA NA NA
"6918" NA NA NA
"6919" NA NA NA
"6920" NA NA NA
"6921" NA NA NA
"6922" NA NA NA
"6923" NA NA NA
"6924" NA NA NA
"6925" NA NA NA
"6926" NA NA NA
"6927" NA NA NA
"6928" NA NA NA
"6929" NA NA NA
"6930" NA NA NA
"6931" NA NA NA
"6932" NA NA NA
"6933" NA NA NA
"6934" NA NA NA
"6935" NA NA NA
"6936" NA NA NA
"6937" NA NA NA
"6938" NA NA NA
"6939" NA NA NA
"6940" NA NA NA
"6941" NA NA NA
"6942" NA NA NA
"6943" NA NA NA
"6944" NA NA NA
"6945" NA NA NA
"6946" NA NA NA
"6947" NA NA NA
"6948" NA NA NA
"6949" NA NA NA
"6950" NA NA NA
"6951" NA NA NA
"6952" NA NA NA
"6953" NA NA NA
"6954" NA NA NA
"6955" NA NA NA
"6956" NA NA NA
"6957" NA NA NA
"6958" NA NA NA
"6959" NA NA NA
"6960" NA NA NA
"6961" NA NA NA
"6962" NA NA NA
"6963" NA NA NA
"6964" NA NA NA
"6965" NA NA NA
"6966" NA NA NA
"6967" NA NA NA
"6968" NA NA NA
"6969" NA NA NA
"6970" NA NA NA
"6971" NA NA NA
"6972" NA NA NA
"6973" NA NA NA
"6974" NA NA NA
"6975" NA NA NA
"6976" NA NA NA
"6977" NA NA NA
"6978" NA NA NA
"6979" NA NA NA
"6980" NA NA NA
"6981" NA NA NA
"6982" NA NA NA
"6983" NA NA NA
"6984" NA NA NA
"6985" NA NA NA
"6986" NA NA NA
"6987" NA NA NA
"6988" NA NA NA
"6989" NA NA NA
"6990" NA NA NA
"6991" NA NA NA
"6992" NA NA NA
"6993" NA NA NA
"6994" NA NA NA
"6995" NA NA NA
"6996" NA NA NA
"6997" NA NA NA
"6998" NA NA NA
"6999" NA NA NA
"7000" NA NA NA
"7001" NA NA NA
"7002" NA NA NA
"7003" NA NA NA
"7004" NA NA NA
"7005" NA NA NA
"7006" NA NA NA
"7007" NA NA NA
"7008" NA NA NA
"7009" NA NA NA
"7010" NA NA NA
"7011" NA NA NA
"7012" NA NA NA
"7013" NA NA NA
"7014" NA NA NA
"7015" NA NA NA
"7016" NA NA NA
"7017" NA NA NA
"7018" NA NA NA
"7019" NA NA NA
"7020" NA NA NA
"7021" NA NA NA
"7022" NA NA NA
"7023" NA NA NA
"7024" NA NA NA
"7025" NA NA NA
"7026" NA NA NA
"7027" NA NA NA
"7028" NA NA NA
"7029" NA NA NA
"7030" NA NA NA
"7031" NA NA NA
"7032" NA NA NA
"7033" NA NA NA
"7034" NA NA NA
"7035" NA NA NA
"7036" NA NA NA
"7037" NA NA NA
"7038" NA NA NA
"7039" NA NA NA
"7040" NA NA NA
"7041" NA NA NA
"7042" NA NA NA
"7043" NA NA NA
"7044" NA NA NA
"7045" NA NA NA
"7046" NA NA NA
"7047" NA NA NA
"7048" NA NA NA
"7049" NA NA NA
"7050" NA NA NA
"7051" NA NA NA
"7052" NA NA NA
"7053" NA NA NA
"7054" NA NA NA
"7055" NA NA NA
"7056" NA NA NA
"7057" NA NA NA
"7058" NA NA NA
"7059" NA NA NA
"7060" NA NA NA
"7061" NA NA NA
"7062" NA NA NA
"7063" NA NA NA
"7064" NA NA NA
"7065" NA NA NA
"7066" NA NA NA
"7067" NA NA NA
"7068" NA NA NA
"7069" NA NA NA
"7070" NA NA NA
"7071" NA NA NA
"7072" NA NA NA
"7073" NA NA NA
"7074" NA NA NA
"7075" NA NA NA
"7076" NA NA NA
"7077" NA NA NA
"7078" NA NA NA
"7079" NA NA NA
"7080" NA NA NA
"7081" NA NA NA
"7082" NA NA NA
"7083" NA NA NA
"7084" NA NA NA
"7085" NA NA NA
"7086" NA NA NA
"7087" NA NA NA
"7088" NA NA NA
"7089" NA NA NA
"7090" NA NA NA
"7091" NA NA NA
"7092" NA NA NA
"7093" NA NA NA
"7094" NA NA NA
"7095" NA NA NA
"7096" NA NA NA
"7097" NA NA NA
"7098" NA NA NA
"7099" NA NA NA
"7100" NA NA NA
"7101" NA NA NA
"7102" NA NA NA
"7103" NA NA NA
"7104" NA NA NA
"7105" NA NA NA
"7106" NA NA NA
"7107" NA NA NA
"7108" NA NA NA
"7109" NA NA NA
"7110" NA NA NA
"7111" NA NA NA
"7112" NA NA NA
"7113" NA NA NA
"7114" NA NA NA
"7115" NA NA NA
"7116" NA NA NA
"7117" NA NA NA
"7118" NA NA NA
"7119" NA NA NA
"7120" NA NA NA
"7121" NA NA NA
"7122" NA NA NA
"7123" NA NA NA
"7124" NA NA NA
"7125" NA NA NA
"7126" NA NA NA
"7127" NA NA NA
"7128" NA NA NA
"7129" NA NA NA
"7130" NA NA NA
"7131" NA NA NA
"7132" NA NA NA
"7133" NA NA NA
"7134" NA NA NA
"7135" NA NA NA
"7136" NA NA NA
"7137" NA NA NA
"7138" NA NA NA
"7139" NA NA NA
"7140" NA NA NA
"7141" NA NA NA
"7142" NA NA NA
"7143" NA NA NA
"7144" NA NA NA
"7145" NA NA NA
"7146" NA NA NA
"7147" NA NA NA
"7148" NA NA NA
"7149" NA NA NA
"7150" NA NA NA
"7151" NA NA NA
"7152" NA NA NA
"7153" NA NA NA
"7154" NA NA NA
"7155" NA NA NA
"7156" NA NA NA
"7157" NA NA NA
"7158" NA NA NA
"7159" NA NA NA
"7160" NA NA NA
"7161" NA NA NA
"7162" NA NA NA
"7163" NA NA NA
"7164" NA NA NA
"7165" NA NA NA
"7166" NA NA NA
"7167" NA NA NA
"7168" NA NA NA
"7169" NA NA NA
"7170" NA NA NA
"7171" NA NA NA
"7172" NA NA NA
"7173" NA NA NA
"7174" NA NA NA
"7175" NA NA NA
"7176" NA NA NA
"7177" NA NA NA
"7178" NA NA NA
"7179" NA NA NA
"7180" NA NA NA
"7181" NA NA NA
"7182" NA NA NA
"7183" NA NA NA
"7184" NA NA NA
"7185" NA NA NA
"7186" NA NA NA
"7187" NA NA NA
"7188" NA NA NA
"7189" NA NA NA
"7190" NA NA NA
"7191" NA NA NA
"7192" NA NA NA
"7193" NA NA NA
"7194" NA NA NA
"7195" NA NA NA
"7196" NA NA NA
"7197" NA NA NA
"7198" NA NA NA
"7199" NA NA NA
"7200" NA NA NA
"7201" NA NA NA
"7202" NA NA NA
"7203" NA NA NA
"7204" NA NA NA
"7205" NA NA NA
"7206" NA NA NA
"7207" NA NA NA
"7208" NA NA NA
"7209" NA NA NA
"7210" NA NA NA
"7211" NA NA NA
"7212" NA NA NA
"7213" NA NA NA
"7214" NA NA NA
"7215" NA NA NA
"7216" NA NA NA
"7217" NA NA NA
"7218" NA NA NA
"7219" NA NA NA
"7220" NA NA NA
"7221" NA NA NA
"7222" NA NA NA
"7223" NA NA NA
"7224" NA NA NA
"7225" NA NA NA
"7226" NA NA NA
"7227" NA NA NA
"7228" NA NA NA
"7229" NA NA NA
"7230" NA NA NA
"7231" NA NA NA
"7232" NA NA NA
"7233" NA NA NA
"7234" NA NA NA
"7235" NA NA NA
"7236" NA NA NA
"7237" NA NA NA
"7238" NA NA NA
"7239" NA NA NA
"7240" NA NA NA
"7241" NA NA NA
"7242" NA NA NA
"7243" NA NA NA
"7244" NA NA NA
"7245" NA NA NA
"7246" NA NA NA
"7247" NA NA NA
"7248" NA NA NA
"7249" NA NA NA
"7250" NA NA NA
"7251" NA NA NA
"7252" NA NA NA
"7253" NA NA NA
"7254" NA NA NA
"7255" NA NA NA
"7256" NA NA NA
"7257" NA NA NA
"7258" NA NA NA
"7259" NA NA NA
"7260" NA NA NA
"7261" NA NA NA
"7262" NA NA NA
"7263" NA NA NA
"7264" NA NA NA
"7265" NA NA NA
"7266" NA NA NA
"7267" NA NA NA
"7268" NA NA NA
"7269" NA NA NA
"7270" NA NA NA
"7271" NA NA NA
"7272" NA NA NA
"7273" NA NA NA
"7274" NA NA NA
"7275" NA NA NA
"7276" NA NA NA
"7277" NA NA NA
"7278" NA NA NA
"7279" NA NA NA
"7280" NA NA NA
"7281" NA NA NA
"7282" NA NA NA
"7283" NA NA NA
"7284" NA NA NA
"7285" NA NA NA
"7286" NA NA NA
"7287" NA NA NA
"7288" NA NA NA
"7289" NA NA NA
"7290" NA NA NA
"7291" NA NA NA
"7292" NA NA NA
"7293" NA NA NA
"7294" NA NA NA
"7295" NA NA NA
"7296" NA NA NA
"7297" NA NA NA
"7298" NA NA NA
"7299" NA NA NA
"7300" NA NA NA
"7301" NA NA NA
"7302" NA NA NA
"7303" NA NA NA
"7304" NA NA NA
"7305" NA NA NA
"7306" NA NA NA
"7307" NA NA NA
"7308" NA NA NA
"7309" NA NA NA
"7310" NA NA NA
"7311" NA NA NA
"7312" NA NA NA
"7313" NA NA NA
"7314" NA NA NA
"7315" NA NA NA
"7316" NA NA NA
"7317" NA NA NA
"7318" NA NA NA
"7319" NA NA NA
"7320" NA NA NA
"7321" NA NA NA
"7322" NA NA NA
"7323" NA NA NA
"7324" NA NA NA
"7325" NA NA NA
"7326" NA NA NA
"7327" NA NA NA
"7328" NA NA NA
"7329" NA NA NA
"7330" NA NA NA
"7331" NA NA NA
"7332" NA NA NA
"7333" NA NA NA
"7334" NA NA NA
"7335" NA NA NA
"7336" NA NA NA
"7337" NA NA NA
"7338" NA NA NA
"7339" NA NA NA
"7340" NA NA NA
"7341" NA NA NA
"7342" NA NA NA
"7343" NA NA NA
"7344" NA NA NA
"7345" NA NA NA
"7346" NA NA NA
"7347" NA NA NA
"7348" NA NA NA
"7349" NA NA NA
"7350" NA NA NA
"7351" NA NA NA
"7352" NA NA NA
"7353" NA NA NA
"7354" NA NA NA
"7355" NA NA NA
"7356" NA NA NA
"7357" NA NA NA
"7358" NA NA NA
"7359" NA NA NA
"7360" NA NA NA
"7361" NA NA NA
"7362" NA NA NA
"7363" NA NA NA
"7364" NA NA NA
"7365" NA NA NA
"7366" NA NA NA
"7367" NA NA NA
"7368" NA NA NA
"7369" NA NA NA
"7370" NA NA NA
"7371" NA NA NA
"7372" NA NA NA
"7373" NA NA NA
"7374" NA NA NA
"7375" NA NA NA
"7376" NA NA NA
"7377" NA NA NA
"7378" NA NA NA
"7379" NA NA NA
"7380" NA NA NA
"7381" NA NA NA
"7382" NA NA NA
"7383" NA NA NA
"7384" NA NA NA
"7385" NA NA NA
"7386" NA NA NA
"7387" NA NA NA
"7388" NA NA NA
"7389" NA NA NA
"7390" NA NA NA
"7391" NA NA NA
"7392" NA NA NA
"7393" NA NA NA
"7394" NA NA NA
"7395" NA NA NA
"7396" NA NA NA
"7397" NA NA NA
"7398" NA NA NA
"7399" NA NA NA
"7400" NA NA NA
"7401" NA NA NA
"7402" NA NA NA
"7403" NA NA NA
"7404" NA NA NA
"7405" NA NA NA
"7406" NA NA NA
"7407" NA NA NA
"7408" NA NA NA
"7409" NA NA NA
"7410" NA NA NA
"7411" NA NA NA
"7412" NA NA NA
"7413" NA NA NA
"7414" NA NA NA
"7415" NA NA NA
"7416" NA NA NA
"7417" NA NA NA
"7418" NA NA NA
"7419" NA NA NA
"7420" NA NA NA
"7421" NA NA NA
"7422" NA NA NA
"7423" NA NA NA
"7424" NA NA NA
"7425" NA NA NA
"7426" NA NA NA
"7427" NA NA NA
"7428" NA NA NA
"7429" NA NA NA
"7430" NA NA NA
"7431" NA NA NA
"7432" NA NA NA
"7433" NA NA NA
"7434" NA NA NA
"7435" NA NA NA
"7436" NA NA NA
"7437" NA NA NA
"7438" NA NA NA
"7439" NA NA NA
"7440" NA NA NA
"7441" NA NA NA
"7442" NA NA NA
"7443" NA NA NA
"7444" NA NA NA
"7445" NA NA NA
"7446" NA NA NA
"7447" NA NA NA
"7448" NA NA NA
"7449" NA NA NA
"7450" NA NA NA
"7451" NA NA NA
"7452" NA NA NA
"7453" NA NA NA
"7454" NA NA NA
"7455" NA NA NA
"7456" NA NA NA
"7457" NA NA NA
"7458" NA NA NA
"7459" NA NA NA
"7460" NA NA NA
"7461" NA NA NA
"7462" NA NA NA
"7463" NA NA NA
"7464" NA NA NA
"7465" NA NA NA
"7466" NA NA NA
"7467" NA NA NA
"7468" NA NA NA
"7469" NA NA NA
"7470" NA NA NA
"7471" NA NA NA
"7472" NA NA NA
"7473" NA NA NA
"7474" NA NA NA
"7475" NA NA NA
"7476" NA NA NA
"7477" NA NA NA
"7478" NA NA NA
"7479" NA NA NA
"7480" NA NA NA
"7481" NA NA NA
"7482" NA NA NA
"7483" NA NA NA
"7484" NA NA NA
"7485" NA NA NA
"7486" NA NA NA
"7487" NA NA NA
"7488" NA NA NA
"7489" NA NA NA
"7490" NA NA NA
"7491" NA NA NA
"7492" NA NA NA
"7493" NA NA NA
"7494" NA NA NA
"7495" NA NA NA
"7496" NA NA NA
"7497" NA NA NA
"7498" NA NA NA
"7499" NA NA NA
"7500" NA NA NA
"7501" NA NA NA
"7502" NA NA NA
"7503" NA NA NA
"7504" NA NA NA
"7505" NA NA NA
"7506" NA NA NA
"7507" NA NA NA
"7508" NA NA NA
"7509" NA NA NA
"7510" NA NA NA
"7511" NA NA NA
"7512" NA NA NA
"7513" NA NA NA
"7514" NA NA NA
"7515" NA NA NA
"7516" NA NA NA
"7517" NA NA NA
"7518" NA NA NA
"7519" NA NA NA
"7520" NA NA NA
"7521" NA NA NA
"7522" NA NA NA
"7523" NA NA NA
"7524" NA NA NA
"7525" NA NA NA
"7526" NA NA NA
"7527" NA NA NA
"7528" NA NA NA
"7529" NA NA NA
"7530" NA NA NA
"7531" NA NA NA
"7532" NA NA NA
"7533" NA NA NA
"7534" NA NA NA
"7535" NA NA NA
"7536" NA NA NA
"7537" NA NA NA
"7538" NA NA NA
"7539" NA NA NA
"7540" NA NA NA
"7541" NA NA NA
"7542" NA NA NA
"7543" NA NA NA
"7544" NA NA NA
"7545" NA NA NA
"7546" NA NA NA
"7547" NA NA NA
"7548" NA NA NA
"7549" NA NA NA
"7550" NA NA NA
"7551" NA NA NA
"7552" NA NA NA
"7553" NA NA NA
"7554" NA NA NA
"7555" NA NA NA
"7556" NA NA NA
"7557" NA NA NA
"7558" NA NA NA
"7559" NA NA NA
"7560" NA NA NA
"7561" NA NA NA
"7562" NA NA NA
"7563" NA NA NA
"7564" NA NA NA
"7565" NA NA NA
"7566" NA NA NA
"7567" NA NA NA
"7568" NA NA NA
"7569" NA NA NA
"7570" NA NA NA
"7571" NA NA NA
"7572" NA NA NA
"7573" NA NA NA
"7574" NA NA NA
"7575" NA NA NA
"7576" NA NA NA
"7577" NA NA NA
"7578" NA NA NA
"7579" NA NA NA
"7580" NA NA NA
"7581" NA NA NA
"7582" NA NA NA
"7583" NA NA NA
"7584" NA NA NA
"7585" NA NA NA
"7586" NA NA NA
"7587" NA NA NA
"7588" NA NA NA
"7589" NA NA NA
"7590" NA NA NA
"7591" NA NA NA
"7592" NA NA NA
"7593" NA NA NA
"7594" NA NA NA
"7595" NA NA NA
"7596" NA NA NA
"7597" NA NA NA
"7598" NA NA NA
"7599" NA NA NA
"7600" NA NA NA
"7601" NA NA NA
"7602" NA NA NA
"7603" NA NA NA
"7604" NA NA NA
"7605" NA NA NA
"7606" NA NA NA
"7607" NA NA NA
"7608" NA NA NA
"7609" NA NA NA
"7610" NA NA NA
"7611" NA NA NA
"7612" NA NA NA
"7613" NA NA NA
"7614" NA NA NA
"7615" NA NA NA
"7616" NA NA NA
"7617" NA NA NA
"7618" NA NA NA
"7619" NA NA NA
"7620" NA NA NA
"7621" NA NA NA
"7622" NA NA NA
"7623" NA NA NA
"7624" NA NA NA
"7625" NA NA NA
"7626" NA NA NA
"7627" NA NA NA
"7628" NA NA NA
"7629" NA NA NA
"7630" NA NA NA
"7631" NA NA NA
"7632" NA NA NA
"7633" NA NA NA
"7634" NA NA NA
"7635" NA NA NA
"7636" NA NA NA
"7637" NA NA NA
"7638" NA NA NA
"7639" NA NA NA
"7640" NA NA NA
"7641" NA NA NA
"7642" NA NA NA
"7643" NA NA NA
"7644" NA NA NA
"7645" NA NA NA
"7646" NA NA NA
"7647" NA NA NA
"7648" NA NA NA
"7649" NA NA NA
"7650" NA NA NA
"7651" NA NA NA
"7652" NA NA NA
"7653" NA NA NA
"7654" NA NA NA
"7655" NA NA NA
"7656" NA NA NA
"7657" NA NA NA
"7658" NA NA NA
"7659" NA NA NA
"7660" NA NA NA
"7661" NA NA NA
"7662" NA NA NA
"7663" NA NA NA
"7664" NA NA NA
"7665" NA NA NA
"7666" NA NA NA
"7667" NA NA NA
"7668" NA NA NA
"7669" NA NA NA
"7670" NA NA NA
"7671" NA NA NA
"7672" NA NA NA
"7673" NA NA NA
"7674" NA NA NA
"7675" NA NA NA
"7676" NA NA NA
"7677" NA NA NA
"7678" NA NA NA
"7679" NA NA NA
"7680" NA NA NA
"7681" NA NA NA
"7682" NA NA NA
"7683" NA NA NA
"7684" NA NA NA
"7685" NA NA NA
"7686" NA NA NA
"7687" NA NA NA
"7688" NA NA NA
"7689" NA NA NA
"7690" NA NA NA
"7691" NA NA NA
"7692" NA NA NA
"7693" NA NA NA
"7694" NA NA NA
"7695" NA NA NA
"7696" NA NA NA
"7697" NA NA NA
"7698" NA NA NA
"7699" NA NA NA
"7700" NA NA NA
"7701" NA NA NA
"7702" NA NA NA
"7703" NA NA NA
"7704" NA NA NA
"7705" NA NA NA
"7706" NA NA NA
"7707" NA NA NA
"7708" NA NA NA
"7709" NA NA NA
"7710" NA NA NA
"7711" NA NA NA
"7712" NA NA NA
"7713" NA NA NA
"7714" NA NA NA
"7715" NA NA NA
"7716" NA NA NA
"7717" NA NA NA
"7718" NA NA NA
"7719" NA NA NA
"7720" NA NA NA
"7721" NA NA NA
"7722" NA NA NA
"7723" NA NA NA
"7724" NA NA NA
"7725" NA NA NA
"7726" NA NA NA
"7727" NA NA NA
"7728" NA NA NA
"7729" NA NA NA
"7730" NA NA NA
"7731" NA NA NA
"7732" NA NA NA
"7733" NA NA NA
"7734" NA NA NA
"7735" NA NA NA
"7736" NA NA NA
"7737" NA NA NA
"7738" NA NA NA
"7739" NA NA NA
"7740" NA NA NA
"7741" NA NA NA
"7742" NA NA NA
"7743" NA NA NA
"7744" NA NA NA
"7745" NA NA NA
"7746" NA NA NA
"7747" NA NA NA
"7748" NA NA NA
"7749" NA NA NA
"7750" NA NA NA
"7751" NA NA NA
"7752" NA NA NA
"7753" NA NA NA
"7754" NA NA NA
"7755" NA NA NA
"7756" NA NA NA
"7757" NA NA NA
"7758" NA NA NA
"7759" NA NA NA
"7760" NA NA NA
"7761" NA NA NA
"7762" NA NA NA
"7763" NA NA NA
"7764" NA NA NA
"7765" NA NA NA
"7766" NA NA NA
"7767" NA NA NA
"7768" NA NA NA
"7769" NA NA NA
"7770" NA NA NA
"7771" NA NA NA
"7772" NA NA NA
"7773" NA NA NA
"7774" NA NA NA
"7775" NA NA NA
"7776" NA NA NA
"7777" NA NA NA
"7778" NA NA NA
"7779" NA NA NA
"7780" NA NA NA
"7781" NA NA NA
"7782" NA NA NA
"7783" NA NA NA
"7784" NA NA NA
"7785" NA NA NA
"7786" NA NA NA
"7787" NA NA NA
"7788" NA NA NA
"7789" NA NA NA
"7790" NA NA NA
"7791" NA NA NA
"7792" NA NA NA
"7793" NA NA NA
"7794" NA NA NA
"7795" NA NA NA
"7796" NA NA NA
"7797" NA NA NA
"7798" NA NA NA
"7799" NA NA NA
"7800" NA NA NA
"7801" NA NA NA
"7802" NA NA NA
"7803" NA NA NA
"7804" NA NA NA
"7805" NA NA NA
"7806" NA NA NA
"7807" NA NA NA
"7808" NA NA NA
"7809" NA NA NA
"7810" NA NA NA
"7811" NA NA NA
"7812" NA NA NA
"7813" NA NA NA
"7814" NA NA NA
"7815" NA NA NA
"7816" NA NA NA
"7817" NA NA NA
"7818" NA NA NA
"7819" NA NA NA
"7820" NA NA NA
"7821" NA NA NA
"7822" NA NA NA
"7823" NA NA NA
"7824" NA NA NA
"7825" NA NA NA
"7826" NA NA NA
"7827" NA NA NA
"7828" NA NA NA
"7829" NA NA NA
"7830" NA NA NA
"7831" NA NA NA
"7832" NA NA NA
"7833" NA NA NA
"7834" NA NA NA
"7835" NA NA NA
"7836" NA NA NA
"7837" NA NA NA
"7838" NA NA NA
"7839" NA NA NA
"7840" NA NA NA
"7841" NA NA NA
"7842" NA NA NA
"7843" NA NA NA
"7844" NA NA NA
"7845" NA NA NA
"7846" NA NA NA
"7847" NA NA NA
"7848" NA NA NA
"7849" NA NA NA
"7850" NA NA NA
"7851" NA NA NA
"7852" NA NA NA
"7853" NA NA NA
"7854" NA NA NA
"7855" NA NA NA
"7856" NA NA NA
"7857" NA NA NA
"7858" NA NA NA
"7859" NA NA NA
"7860" NA NA NA
"7861" NA NA NA
"7862" NA NA NA
"7863" NA NA NA
"7864" NA NA NA
"7865" NA NA NA
"7866" NA NA NA
"7867" NA NA NA
"7868" NA NA NA
"7869" NA NA NA
"7870" NA NA NA
"7871" NA NA NA
"7872" NA NA NA
"7873" NA NA NA
"7874" NA NA NA
"7875" NA NA NA
"7876" NA NA NA
"7877" NA NA NA
"7878" NA NA NA
"7879" NA NA NA
"7880" NA NA NA
"7881" NA NA NA
"7882" NA NA NA
"7883" NA NA NA
"7884" NA NA NA
"7885" NA NA NA
"7886" NA NA NA
"7887" NA NA NA
"7888" NA NA NA
"7889" NA NA NA
"7890" NA NA NA
"7891" NA NA NA
"7892" NA NA NA
"7893" NA NA NA
"7894" NA NA NA
"7895" NA NA NA
"7896" NA NA NA
"7897" NA NA NA
"7898" NA NA NA
"7899" NA NA NA
"7900" NA NA NA
"7901" NA NA NA
"7902" NA NA NA
"7903" NA NA NA
"7904" NA NA NA
"7905" NA NA NA
"7906" NA NA NA
"7907" NA NA NA
"7908" NA NA NA
"7909" NA NA NA
"7910" NA NA NA
"7911" NA NA NA
"7912" NA NA NA
"7913" NA NA NA
"7914" NA NA NA
"7915" NA NA NA
"7916" NA NA NA
"7917" NA NA NA
"7918" NA NA NA
"7919" NA NA NA
"7920" NA NA NA
"7921" NA NA NA
"7922" NA NA NA
"7923" NA NA NA
"7924" NA NA NA
"7925" NA NA NA
"7926" NA NA NA
"7927" NA NA NA
"7928" NA NA NA
"7929" NA NA NA
"7930" NA NA NA
"7931" NA NA NA
"7932" NA NA NA
"7933" NA NA NA
"7934" NA NA NA
"7935" NA NA NA
"7936" NA NA NA
"7937" NA NA NA
"7938" NA NA NA
"7939" NA NA NA
"7940" NA NA NA
"7941" NA NA NA
"7942" NA NA NA
"7943" NA NA NA
"7944" NA NA NA
"7945" NA NA NA
"7946" NA NA NA
"7947" NA NA NA
"7948" NA NA NA
"7949" NA NA NA
"7950" NA NA NA
"7951" NA NA NA
"7952" NA NA NA
"7953" NA NA NA
"7954" NA NA NA
"7955" NA NA NA
"7956" NA NA NA
"7957" NA NA NA
"7958" NA NA NA
"7959" NA NA NA
"7960" NA NA NA
"7961" NA NA NA
"7962" NA NA NA
"7963" NA NA NA
"7964" NA NA NA
"7965" NA NA NA
"7966" NA NA NA
"7967" NA NA NA
"7968" NA NA NA
"7969" NA NA NA
"7970" NA NA NA
"7971" NA NA NA
"7972" NA NA NA
"7973" NA NA NA
"7974" NA NA NA
"7975" NA NA NA
"7976" NA NA NA
"7977" NA NA NA
"7978" NA NA NA
"7979" NA NA NA
"7980" NA NA NA
"7981" NA NA NA
"7982" NA NA NA
"7983" NA NA NA
"7984" NA NA NA
"7985" NA NA NA
"7986" NA NA NA
"7987" NA NA NA
"7988" NA NA NA
"7989" NA NA NA
"7990" NA NA NA
"7991" NA NA NA
"7992" NA NA NA
"7993" NA NA NA
"7994" NA NA NA
"7995" NA NA NA
"7996" NA NA NA
"7997" NA NA NA
"7998" NA NA NA
"7999" NA NA NA
"8000" NA NA NA
"8001" NA NA NA
"8002" NA NA NA
"8003" NA NA NA
"8004" NA NA NA
"8005" NA NA NA
"8006" NA NA NA
"8007" NA NA NA
"8008" NA NA NA
"8009" NA NA NA
"8010" NA NA NA
"8011" NA NA NA
"8012" NA NA NA
"8013" NA NA NA
"8014" NA NA NA
"8015" NA NA NA
"8016" NA NA NA
"8017" NA NA NA
"8018" NA NA NA
"8019" NA NA NA
"8020" NA NA NA
"8021" NA NA NA
"8022" NA NA NA
"8023" NA NA NA
"8024" NA NA NA
"8025" NA NA NA
"8026" NA NA NA
"8027" NA NA NA
"8028" NA NA NA
"8029" NA NA NA
"8030" NA NA NA
"8031" NA NA NA
"8032" NA NA NA
"8033" NA NA NA
"8034" NA NA NA
"8035" NA NA NA
"8036" NA NA NA
"8037" NA NA NA
"8038" NA NA NA
"8039" NA NA NA
"8040" NA NA NA
"8041" NA NA NA
"8042" NA NA NA
"8043" NA NA NA
"8044" NA NA NA
"8045" NA NA NA
"8046" NA NA NA
"8047" NA NA NA
"8048" NA NA NA
"8049" NA NA NA
"8050" NA NA NA
"8051" NA NA NA
"8052" NA NA NA
"8053" NA NA NA
"8054" NA NA NA
"8055" NA NA NA
"8056" NA NA NA
"8057" NA NA NA
"8058" NA NA NA
"8059" NA NA NA
"8060" NA NA NA
"8061" NA NA NA
"8062" NA NA NA
"8063" NA NA NA
"8064" NA NA NA
"8065" NA NA NA
"8066" NA NA NA
"8067" NA NA NA
"8068" NA NA NA
"8069" NA NA NA
"8070" NA NA NA
"8071" NA NA NA
"8072" NA NA NA
"8073" NA NA NA
"8074" NA NA NA
"8075" NA NA NA
"8076" NA NA NA
"8077" NA NA NA
"8078" NA NA NA
"8079" NA NA NA
"8080" NA NA NA
"8081" NA NA NA
"8082" NA NA NA
"8083" NA NA NA
"8084" NA NA NA
"8085" NA NA NA
"8086" NA NA NA
"8087" NA NA NA
"8088" NA NA NA
"8089" NA NA NA
"8090" NA NA NA
"8091" NA NA NA
"8092" NA NA NA
"8093" NA NA NA
"8094" NA NA NA
"8095" NA NA NA
"8096" NA NA NA
"8097" NA NA NA
"8098" NA NA NA
"8099" NA NA NA
"8100" NA NA NA
"8101" NA NA NA
"8102" NA NA NA
"8103" NA NA NA
"8104" NA NA NA
"8105" NA NA NA
"8106" NA NA NA
"8107" NA NA NA
"8108" NA NA NA
"8109" NA NA NA
"8110" NA NA NA
"8111" NA NA NA
"8112" NA NA NA
"8113" NA NA NA
"8114" NA NA NA
"8115" NA NA NA
"8116" NA NA NA
"8117" NA NA NA
"8118" NA NA NA
"8119" NA NA NA
"8120" NA NA NA
"8121" NA NA NA
"8122" NA NA NA
"8123" NA NA NA
"8124" NA NA NA
"8125" NA NA NA
"8126" NA NA NA
"8127" NA NA NA
"8128" NA NA NA
"8129" NA NA NA
"8130" NA NA NA
"8131" NA NA NA
"8132" NA NA NA
"8133" NA NA NA
"8134" NA NA NA
"8135" NA NA NA
"8136" NA NA NA
"8137" NA NA NA
"8138" NA NA NA
"8139" NA NA NA
"8140" NA NA NA
"8141" NA NA NA
"8142" NA NA NA
"8143" NA NA NA
"8144" NA NA NA
"8145" NA NA NA
"8146" NA NA NA
"8147" NA NA NA
"8148" NA NA NA
"8149" NA NA NA
"8150" NA NA NA
"8151" NA NA NA
"8152" NA NA NA
"8153" NA NA NA
"8154" NA NA NA
"8155" NA NA NA
"8156" NA NA NA
"8157" NA NA NA
"8158" NA NA NA
"8159" NA NA NA
"8160" NA NA NA
"8161" NA NA NA
"8162" NA NA NA
"8163" NA NA NA
"8164" NA NA NA
"8165" NA NA NA
"8166" NA NA NA
"8167" NA NA NA
"8168" NA NA NA
"8169" NA NA NA
"8170" NA NA NA
"8171" NA NA NA
"8172" NA NA NA
"8173" NA NA NA
"8174" NA NA NA
"8175" NA NA NA
"8176" NA NA NA
"8177" NA NA NA
"8178" NA NA NA
"8179" NA NA NA
"8180" NA NA NA
"8181" NA NA NA
"8182" NA NA NA
"8183" NA NA NA
"8184" NA NA NA
"8185" NA NA NA
"8186" NA NA NA
"8187" NA NA NA
"8188" NA NA NA
"8189" NA NA NA
"8190" NA NA NA
"8191" NA NA NA
"8192" NA NA NA
"8193" NA NA NA
"8194" NA NA NA
"8195" NA NA NA
"8196" NA NA NA
"8197" NA NA NA
"8198" NA NA NA
"8199" NA NA NA
"8200" NA NA NA
"8201" NA NA NA
"8202" NA NA NA
"8203" NA NA NA
"8204" NA NA NA
"8205" NA NA NA
"8206" NA NA NA
"8207" NA NA NA
"8208" NA NA NA
"8209" NA NA NA
"8210" NA NA NA
"8211" NA NA NA
"8212" NA NA NA
"8213" NA NA NA
"8214" NA NA NA
"8215" NA NA NA
"8216" NA NA NA
"8217" NA NA NA
"8218" NA NA NA
"8219" NA NA NA
"8220" NA NA NA
"8221" NA NA NA
"8222" NA NA NA
"8223" NA NA NA
"8224" NA NA NA
"8225" NA NA NA
"8226" NA NA NA
"8227" NA NA NA
"8228" NA NA NA
"8229" NA NA NA
"8230" NA NA NA
"8231" NA NA NA
"8232" NA NA NA
"8233" NA NA NA
"8234" NA NA NA
"8235" NA NA NA
"8236" NA NA NA
"8237" NA NA NA
"8238" NA NA NA
"8239" NA NA NA
"8240" NA NA NA
"8241" NA NA NA
"8242" NA NA NA
"8243" NA NA NA
"8244" NA NA NA
"8245" NA NA NA
"8246" NA NA NA
"8247" NA NA NA
"8248" NA NA NA
"8249" NA NA NA
"8250" NA NA NA
"8251" NA NA NA
"8252" NA NA NA
"8253" NA NA NA
"8254" NA NA NA
"8255" NA NA NA
"8256" NA NA NA
"8257" NA NA NA
"8258" NA NA NA
"8259" NA NA NA
"8260" NA NA NA
"8261" NA NA NA
"8262" NA NA NA
"8263" NA NA NA
"8264" NA NA NA
"8265" NA NA NA
"8266" NA NA NA
"8267" NA NA NA
"8268" NA NA NA
"8269" NA NA NA
"8270" NA NA NA
"8271" NA NA NA
"8272" NA NA NA
"8273" NA NA NA
"8274" NA NA NA
"8275" NA NA NA
"8276" NA NA NA
"8277" NA NA NA
"8278" NA NA NA
"8279" NA NA NA
"8280" NA NA NA
"8281" NA NA NA
"8282" NA NA NA
"8283" NA NA NA
"8284" NA NA NA
"8285" NA NA NA
"8286" NA NA NA
"8287" NA NA NA
"8288" NA NA NA
"8289" NA NA NA
"8290" NA NA NA
"8291" NA NA NA
"8292" NA NA NA
"8293" NA NA NA
"8294" NA NA NA
"8295" NA NA NA
"8296" NA NA NA
"8297" NA NA NA
"8298" NA NA NA
"8299" NA NA NA
"8300" NA NA NA
"8301" NA NA NA
"8302" NA NA NA
"8303" NA NA NA
"8304" NA NA NA
"8305" NA NA NA
"8306" NA NA NA
"8307" NA NA NA
"8308" NA NA NA
"8309" NA NA NA
"8310" NA NA NA
"8311" NA NA NA
"8312" NA NA NA
"8313" NA NA NA
"8314" NA NA NA
"8315" NA NA NA
"8316" NA NA NA
"8317" NA NA NA
"8318" NA NA NA
"8319" NA NA NA
"8320" NA NA NA
"8321" NA NA NA
"8322" NA NA NA
"8323" NA NA NA
"8324" NA NA NA
"8325" NA NA NA
"8326" NA NA NA
"8327" NA NA NA
"8328" NA NA NA
"8329" NA NA NA
"8330" NA NA NA
"8331" NA NA NA
"8332" NA NA NA
"8333" NA NA NA
"8334" NA NA NA
"8335" NA NA NA
"8336" NA NA NA
"8337" NA NA NA
"8338" NA NA NA
"8339" NA NA NA
"8340" NA NA NA
"8341" NA NA NA
"8342" NA NA NA
"8343" NA NA NA
"8344" NA NA NA
"8345" NA NA NA
"8346" NA NA NA
"8347" NA NA NA
"8348" NA NA NA
"8349" NA NA NA
"8350" NA NA NA
"8351" NA NA NA
"8352" NA NA NA
"8353" NA NA NA
"8354" NA NA NA
"8355" NA NA NA
"8356" NA NA NA
"8357" NA NA NA
"8358" NA NA NA
"8359" NA NA NA
"8360" NA NA NA
"8361" NA NA NA
"8362" NA NA NA
"8363" NA NA NA
"8364" NA NA NA
"8365" NA NA NA
"8366" NA NA NA
"8367" NA NA NA
"8368" NA NA NA
"8369" NA NA NA
"8370" NA NA NA
"8371" NA NA NA
"8372" NA NA NA
"8373" NA NA NA
"8374" NA NA NA
"8375" NA NA NA
"8376" NA NA NA
"8377" NA NA NA
"8378" NA NA NA
"8379" NA NA NA
"8380" NA NA NA
"8381" NA NA NA
"8382" NA NA NA
"8383" NA NA NA
"8384" NA NA NA
"8385" NA NA NA
"8386" NA NA NA
"8387" NA NA NA
"8388" NA NA NA
"8389" NA NA NA
"8390" NA NA NA
"8391" NA NA NA
"8392" NA NA NA
"8393" NA NA NA
"8394" NA NA NA
"8395" NA NA NA
"8396" NA NA NA
"8397" NA NA NA
"8398" NA NA NA
"8399" NA NA NA
"8400" NA NA NA
"8401" NA NA NA
"8402" NA NA NA
"8403" NA NA NA
"8404" NA NA NA
"8405" NA NA NA
"8406" NA NA NA
"8407" NA NA NA
"8408" NA NA NA
"8409" NA NA NA
"8410" NA NA NA
"8411" NA NA NA
"8412" NA NA NA
"8413" NA NA NA
"8414" NA NA NA
"8415" NA NA NA
"8416" NA NA NA
"8417" NA NA NA
"8418" NA NA NA
"8419" NA NA NA
"8420" NA NA NA
"8421" NA NA NA
"8422" NA NA NA
"8423" NA NA NA
"8424" NA NA NA
"8425" NA NA NA
"8426" NA NA NA
"8427" NA NA NA
"8428" NA NA NA
"8429" NA NA NA
"8430" NA NA NA
"8431" NA NA NA
"8432" NA NA NA
"8433" NA NA NA
"8434" NA NA NA
"8435" NA NA NA
"8436" NA NA NA
"8437" NA NA NA
"8438" NA NA NA
"8439" NA NA NA
"8440" NA NA NA
"8441" NA NA NA
"8442" NA NA NA
"8443" NA NA NA
"8444" NA NA NA
"8445" NA NA NA
"8446" NA NA NA
"8447" NA NA NA
"8448" NA NA NA
"8449" NA NA NA
"8450" NA NA NA
"8451" NA NA NA
"8452" NA NA NA
"8453" NA NA NA
"8454" NA NA NA
"8455" NA NA NA
"8456" NA NA NA
"8457" NA NA NA
"8458" NA NA NA
"8459" NA NA NA
"8460" NA NA NA
"8461" NA NA NA
"8462" NA NA NA
"8463" NA NA NA
"8464" NA NA NA
"8465" NA NA NA
"8466" NA NA NA
"8467" NA NA NA
"8468" NA NA NA
"8469" NA NA NA
"8470" NA NA NA
"8471" NA NA NA
"8472" NA NA NA
"8473" NA NA NA
"8474" NA NA NA
"8475" NA NA NA
"8476" NA NA NA
"8477" NA NA NA
"8478" NA NA NA
"8479" NA NA NA
"8480" NA NA NA
"8481" NA NA NA
"8482" NA NA NA
"8483" NA NA NA
"8484" NA NA NA
"8485" NA NA NA
"8486" NA NA NA
"8487" NA NA NA
"8488" NA NA NA
"8489" NA NA NA
"8490" NA NA NA
"8491" NA NA NA
"8492" NA NA NA
"8493" NA NA NA
"8494" NA NA NA
"8495" NA NA NA
"8496" NA NA NA
"8497" NA NA NA
"8498" NA NA NA
"8499" NA NA NA
"8500" NA NA NA
"8501" NA NA NA
"8502" NA NA NA
"8503" NA NA NA
"8504" NA NA NA
"8505" NA NA NA
"8506" NA NA NA
"8507" NA NA NA
"8508" NA NA NA
"8509" NA NA NA
"8510" NA NA NA
"8511" NA NA NA
"8512" NA NA NA
"8513" NA NA NA
"8514" NA NA NA
"8515" NA NA NA
"8516" NA NA NA
"8517" NA NA NA
"8518" NA NA NA
"8519" NA NA NA
"8520" NA NA NA
"8521" NA NA NA
"8522" NA NA NA
"8523" NA NA NA
"8524" NA NA NA
"8525" NA NA NA
"8526" NA NA NA
"8527" NA NA NA
"8528" NA NA NA
"8529" NA NA NA
"8530" NA NA NA
"8531" NA NA NA
"8532" NA NA NA
"8533" NA NA NA
"8534" NA NA NA
"8535" NA NA NA
"8536" NA NA NA
"8537" NA NA NA
"8538" NA NA NA
"8539" NA NA NA
"8540" NA NA NA
"8541" NA NA NA
"8542" NA NA NA
"8543" NA NA NA
"8544" NA NA NA
"8545" NA NA NA
"8546" NA NA NA
"8547" NA NA NA
"8548" NA NA NA
"8549" NA NA NA
"8550" NA NA NA
"8551" NA NA NA
"8552" NA NA NA
"8553" NA NA NA
"8554" NA NA NA
"8555" NA NA NA
"8556" NA NA NA
"8557" NA NA NA
"8558" NA NA NA
"8559" NA NA NA
"8560" NA NA NA
"8561" NA NA NA
"8562" NA NA NA
"8563" NA NA NA
"8564" NA NA NA
"8565" NA NA NA
"8566" NA NA NA
"8567" NA NA NA
"8568" NA NA NA
"8569" NA NA NA
"8570" NA NA NA
"8571" NA NA NA
"8572" NA NA NA
"8573" NA NA NA
"8574" NA NA NA
"8575" NA NA NA
"8576" NA NA NA
"8577" NA NA NA
"8578" NA NA NA
"8579" NA NA NA
"8580" NA NA NA
"8581" NA NA NA
"8582" NA NA NA
"8583" NA NA NA
"8584" NA NA NA
"8585" NA NA NA
"8586" NA NA NA
"8587" NA NA NA
"8588" NA NA NA
"8589" NA NA NA
"8590" NA NA NA
"8591" NA NA NA
"8592" NA NA NA
"8593" NA NA NA
"8594" NA NA NA
"8595" NA NA NA
"8596" NA NA NA
"8597" NA NA NA
"8598" NA NA NA
"8599" NA NA NA
"8600" NA NA NA
"8601" NA NA NA
"8602" NA NA NA
"8603" NA NA NA
"8604" NA NA NA
"8605" NA NA NA
"8606" NA NA NA
"8607" NA NA NA
"8608" NA NA NA
"8609" NA NA NA
"8610" NA NA NA
"8611" NA NA NA
"8612" NA NA NA
"8613" NA NA NA
"8614" NA NA NA
"8615" NA NA NA
"8616" NA NA NA
"8617" NA NA NA
"8618" NA NA NA
"8619" NA NA NA
"8620" NA NA NA
"8621" NA NA NA
"8622" NA NA NA
"8623" NA NA NA
"8624" NA NA NA
"8625" NA NA NA
"8626" NA NA NA
"8627" NA NA NA
"8628" NA NA NA
"8629" NA NA NA
"8630" NA NA NA
"8631" NA NA NA
"8632" NA NA NA
"8633" NA NA NA
"8634" NA NA NA
"8635" NA NA NA
"8636" NA NA NA
"8637" NA NA NA
"8638" NA NA NA
"8639" NA NA NA
"8640" NA NA NA
"8641" NA NA NA
"8642" NA NA NA
"8643" NA NA NA
"8644" NA NA NA
"8645" NA NA NA
"8646" NA NA NA
"8647" NA NA NA
"8648" NA NA NA
"8649" NA NA NA
"8650" NA NA NA
"8651" NA NA NA
"8652" NA NA NA
"8653" NA NA NA
"8654" NA NA NA
"8655" NA NA NA
"8656" NA NA NA
"8657" NA NA NA
"8658" NA NA NA
"8659" NA NA NA
"8660" NA NA NA
"8661" NA NA NA
"8662" NA NA NA
"8663" NA NA NA
"8664" NA NA NA
"8665" NA NA NA
"8666" NA NA NA
"8667" NA NA NA
"8668" NA NA NA
"8669" NA NA NA
"8670" NA NA NA
"8671" NA NA NA
"8672" NA NA NA
"8673" NA NA NA
"8674" NA NA NA
"8675" NA NA NA
"8676" NA NA NA
"8677" NA NA NA
"8678" NA NA NA
"8679" NA NA NA
"8680" NA NA NA
"8681" NA NA NA
"8682" NA NA NA
"8683" NA NA NA
"8684" NA NA NA
"8685" NA NA NA
"8686" NA NA NA
"8687" NA NA NA
"8688" NA NA NA
"8689" NA NA NA
"8690" NA NA NA
"8691" NA NA NA
"8692" NA NA NA
"8693" NA NA NA
"8694" NA NA NA
"8695" NA NA NA
"8696" NA NA NA
"8697" NA NA NA
"8698" NA NA NA
"8699" NA NA NA
"8700" NA NA NA
"8701" NA NA NA
"8702" NA NA NA
"8703" NA NA NA
"8704" NA NA NA
"8705" NA NA NA
"8706" NA NA NA
"8707" NA NA NA
"8708" NA NA NA
"8709" NA NA NA
"8710" NA NA NA
"8711" NA NA NA
"8712" NA NA NA
"8713" NA NA NA
"8714" NA NA NA
"8715" NA NA NA
"8716" NA NA NA
"8717" NA NA NA
"8718" NA NA NA
"8719" NA NA NA
"8720" NA NA NA
"8721" NA NA NA
"8722" NA NA NA
"8723" NA NA NA
"8724" NA NA NA
"8725" NA NA NA
"8726" NA NA NA
"8727" NA NA NA
"8728" NA NA NA
"8729" NA NA NA
"8730" NA NA NA
"8731" NA NA NA
"8732" NA NA NA
"8733" NA NA NA
"8734" NA NA NA
"8735" NA NA NA
"8736" NA NA NA
"8737" NA NA NA
"8738" NA NA NA
"8739" NA NA NA
"8740" NA NA NA
"8741" NA NA NA
"8742" NA NA NA
"8743" NA NA NA
"8744" NA NA NA
"8745" NA NA NA
"8746" NA NA NA
"8747" NA NA NA
"8748" NA NA NA
"8749" NA NA NA
"8750" NA NA NA
"8751" NA NA NA
"8752" NA NA NA
"8753" NA NA NA
"8754" NA NA NA
"8755" NA NA NA
"8756" NA NA NA
"8757" NA NA NA
"8758" NA NA NA
"8759" NA NA NA
"8760" NA NA NA
"8761" NA NA NA
"8762" NA NA NA
"8763" NA NA NA
"8764" NA NA NA
"8765" NA NA NA
"8766" NA NA NA
"8767" NA NA NA
"8768" NA NA NA
"8769" NA NA NA
"8770" NA NA NA
"8771" NA NA NA
"8772" NA NA NA
"8773" NA NA NA
"8774" NA NA NA
"8775" NA NA NA
"8776" NA NA NA
"8777" NA NA NA
"8778" NA NA NA
"8779" NA NA NA
"8780" NA NA NA
"8781" NA NA NA
"8782" NA NA NA
"8783" NA NA NA
"8784" NA NA NA
"8785" NA NA NA
"8786" NA NA NA
"8787" NA NA NA
"8788" NA NA NA
"8789" NA NA NA
"8790" NA NA NA
"8791" NA NA NA
"8792" NA NA NA
"8793" NA NA NA
"8794" NA NA NA
"8795" NA NA NA
"8796" NA NA NA
"8797" NA NA NA
"8798" NA NA NA
"8799" NA NA NA
"8800" NA NA NA
"8801" NA NA NA
"8802" NA NA NA
"8803" NA NA NA
"8804" NA NA NA
"8805" NA NA NA
"8806" NA NA NA
"8807" NA NA NA
"8808" NA NA NA
"8809" NA NA NA
"8810" NA NA NA
"8811" NA NA NA
"8812" NA NA NA
"8813" NA NA NA
"8814" NA NA NA
"8815" NA NA NA
"8816" NA NA NA
"8817" NA NA NA
"8818" NA NA NA
"8819" NA NA NA
"8820" NA NA NA
"8821" NA NA NA
"8822" NA NA NA
"8823" NA NA NA
"8824" NA NA NA
"8825" NA NA NA
"8826" NA NA NA
"8827" NA NA NA
"8828" NA NA NA
"8829" NA NA NA
"8830" NA NA NA
"8831" NA NA NA
"8832" NA NA NA
"8833" NA NA NA
"8834" NA NA NA
"8835" NA NA NA
"8836" NA NA NA
"8837" NA NA NA
"8838" NA NA NA
"8839" NA NA NA
"8840" NA NA NA
"8841" NA NA NA
"8842" NA NA NA
"8843" NA NA NA
"8844" NA NA NA
"8845" NA NA NA
"8846" NA NA NA
"8847" NA NA NA
"8848" NA NA NA
"8849" NA NA NA
"8850" NA NA NA
"8851" NA NA NA
"8852" NA NA NA
"8853" NA NA NA
"8854" NA NA NA
"8855" NA NA NA
"8856" NA NA NA
"8857" NA NA NA
"8858" NA NA NA
"8859" NA NA NA
"8860" NA NA NA
"8861" NA NA NA
"8862" NA NA NA
"8863" NA NA NA
"8864" NA NA NA
"8865" NA NA NA
"8866" NA NA NA
"8867" NA NA NA
"8868" NA NA NA
"8869" NA NA NA
"8870" NA NA NA
"8871" NA NA NA
"8872" NA NA NA
"8873" NA NA NA
"8874" NA NA NA
"8875" NA NA NA
"8876" NA NA NA
"8877" NA NA NA
"8878" NA NA NA
"8879" NA NA NA
"8880" NA NA NA
"8881" NA NA NA
"8882" NA NA NA
"8883" NA NA NA
"8884" NA NA NA
"8885" NA NA NA
"8886" NA NA NA
"8887" NA NA NA
"8888" NA NA NA
"8889" NA NA NA
"8890" NA NA NA
"8891" NA NA NA
"8892" NA NA NA
"8893" NA NA NA
"8894" NA NA NA
"8895" NA NA NA
"8896" NA NA NA
"8897" NA NA NA
"8898" NA NA NA
"8899" NA NA NA
"8900" NA NA NA
"8901" NA NA NA
"8902" NA NA NA
"8903" NA NA NA
"8904" NA NA NA
"8905" NA NA NA
"8906" NA NA NA
"8907" NA NA NA
"8908" NA NA NA
"8909" NA NA NA
"8910" NA NA NA
"8911" NA NA NA
"8912" NA NA NA
"8913" NA NA NA
"8914" NA NA NA
"8915" NA NA NA
"8916" NA NA NA
"8917" NA NA NA
"8918" NA NA NA
"8919" NA NA NA
"8920" NA NA NA
"8921" NA NA NA
"8922" NA NA NA
"8923" NA NA NA
"8924" NA NA NA
"8925" NA NA NA
"8926" NA NA NA
"8927" NA NA NA
"8928" NA NA NA
"8929" NA NA NA
"8930" NA NA NA
"8931" NA NA NA
"8932" NA NA NA
"8933" NA NA NA
"8934" NA NA NA
"8935" NA NA NA
"8936" NA NA NA
"8937" NA NA NA
"8938" NA NA NA
"8939" NA NA NA
"8940" NA NA NA
"8941" NA NA NA
"8942" NA NA NA
"8943" NA NA NA
"8944" NA NA NA
"8945" NA NA NA
"8946" NA NA NA
"8947" NA NA NA
"8948" NA NA NA
"8949" NA NA NA
"8950" NA NA NA
"8951" NA NA NA
"8952" NA NA NA
"8953" NA NA NA
"8954" NA NA NA
"8955" NA NA NA
"8956" NA NA NA
"8957" NA NA NA
"8958" NA NA NA
"8959" NA NA NA
"8960" NA NA NA
"8961" NA NA NA
"8962" NA NA NA
"8963" NA NA NA
"8964" NA NA NA
"8965" NA NA NA
"8966" NA NA NA
"8967" NA NA NA
"8968" NA NA NA
"8969" NA NA NA
"8970" NA NA NA
"8971" NA NA NA
"8972" NA NA NA
"8973" NA NA NA
"8974" NA NA NA
"8975" NA NA NA
"8976" NA NA NA
"8977" NA NA NA
"8978" NA NA NA
"8979" NA NA NA
"8980" NA NA NA
"8981" NA NA NA
"8982" NA NA NA
"8983" NA NA NA
"8984" NA NA NA
"8985" NA NA NA
"8986" NA NA NA
"8987" NA NA NA
"8988" NA NA NA
"8989" NA NA NA
"8990" NA NA NA
"8991" NA NA NA
"8992" NA NA NA
"8993" NA NA NA
"8994" NA NA NA
"8995" NA NA NA
"8996" NA NA NA
"8997" NA NA NA
"8998" NA NA NA
"8999" NA NA NA
"9000" NA NA NA
"9001" NA NA NA
