# Supplementary material for: Adaptive switch to sexually dimorphic movements by partner-seeking termites
Source: Sci Adv. 2019 Jun 19;5(6):eaau6108. doi: 10.1126/sciadv.aau6108 (PMC6584256; doi:10.1126/sciadv.aau6108)
Supplement: Data file S1 [file aau6108_Data_file_S1.zip › Dataset/CfExperimetns/170703_172_F_02_set1_after-position_5FPS.txt]

"time" "x" "y"
"1" 0 72.4069597702667 93.5725371212333
"2" 0.2 72.7383794155187 93.4893655669472
"3" 0.4 72.9195966247795 93.3935897665458
"4" 0.6 72.4212149127451 93.2841250421608
"5" 0.8 71.8588156011555 93.3624151897407
"6" 1 71.3513701062547 93.6043748182738
"7" 1.2 70.971511625226 93.793342821191
"8" 1.4 70.8160795057708 93.9868908385417
"9" 1.6 70.7857100520405 94.1607617568452
"10" 1.8 70.903299861849 93.9792656561004
"11" 2 70.980023975284 93.8787747402511
"12" 2.2 70.9665358070762 93.8686586140952
"13" 2.4 70.8088928411476 93.9335704235952
"14" 2.6 70.4266086487708 94.5564919669042
"15" 2.8 70.2816990444148 94.3000302158518
"16" 3 69.902068392817 94.4431604762481
"17" 3.2 69.8034552775708 94.6100442097417
"18" 3.4 69.3359770308984 94.4205168217713
"19" 3.6 68.9892893610627 94.3104953006078
"20" 3.8 68.9642297256741 94.1557817502963
"21" 4 68.8476288826833 94.0309381378452
"22" 4.2 68.6318925746392 94.0218286654196
"23" 4.4 68.6680395430667 94.0701943274
"24" 4.6 68.607737412792 94.1964430931232
"25" 4.8 68.5363472507629 94.4250455526667
"26" 5 68.2733004812377 94.1668094409601
"27" 5.2 68.1592220608807 94.1339673332246
"28" 5.4 68.330406060178 94.1764471333049
"29" 5.6 68.546870832 94.2303101241667
"30" 5.8 68.7472420145031 94.4522179380387
"31" 6 68.888485139251 94.1776170082196
"32" 6.2 69.0732560759454 93.5569478593534
"33" 6.4 68.7942336845462 92.9383557221828
"34" 6.6 68.5219758159221 92.5958453478801
"35" 6.8 68.3997373971333 92.5728952549333
"36" 7 68.3325677855638 92.5538920875145
"37" 7.2 68.404302623296 92.5632892582161
"38" 7.4 68.0776643338269 92.6558534682092
"39" 7.6 68.1762657293715 92.5389563462959
"40" 7.8 68.1261091540103 92.5247701624689
"41" 8 68.0700982949768 92.5581254663949
"42" 8.2 68.0152919705462 92.720587070957
"43" 8.4 68.2634225971833 92.8793330889479
"44" 8.6 68.6895372176107 93.2440694056344
"45" 8.8 69.2363449512008 93.3970236394225
"46" 9 69.6277726672296 93.6845700961481
"47" 9.2 69.9313394583602 93.7125988630325
"48" 9.4 70.2792080066562 93.6179493188835
"49" 9.6 70.664040379554 93.5431402787701
"50" 9.8 71.0502046004901 93.6815102802121
"51" 10 71.3086817980368 93.6550571917011
"52" 10.2 71.6388366911833 93.5275692300145
"53" 10.4 71.7279177914546 93.5756676198475
"54" 10.6 71.7859240893057 93.799406197273
"55" 10.8 71.7486343264014 93.8491258811454
"56" 11 72.0858906049979 93.7298610122151
"57" 11.2 72.18475230254 93.3178980602959
"58" 11.4 72.504205926821 92.7358798133183
"59" 11.6 72.8810775290322 92.3621339804249
"60" 11.8 73.6270225982882 91.552174499957
"61" 12 74.0464747162742 91.3137045018598
"62" 12.2 74.5333132875242 90.9729175019848
"63" 12.4 74.8716636081356 90.5303369826667
"64" 12.6 75.0334292743538 90.1143112945076
"65" 12.8 75.4704167431531 90.0509882355897
"66" 13 76.0763422888988 89.9394156823908
"67" 13.2 76.8258803775924 89.8974468400417
"68" 13.4 77.3201295993984 89.8419698865736
"69" 13.6 78.022772042879 89.6243939022536
"70" 13.8 78.0953233981747 89.7111051800115
"71" 14 78.2826294486248 89.4696503933901
"72" 14.2 78.684621288285 89.2121279282051
"73" 14.4 79.3308861169333 88.4785884473368
"74" 14.6 79.6857373422 88.2021667486
"75" 14.8 80.4861704567985 87.8434256770712
"76" 15 81.0409765465195 87.2757931546322
"77" 15.2 81.5923298027398 86.9329663787635
"78" 15.4 82.1523861032 86.4452204381333
"79" 15.6 82.7691180910946 86.0032617523763
"80" 15.8 83.175875003061 85.5252221395177
"81" 16 83.4245634943138 84.9465102393732
"82" 16.2 84.0317993609233 84.5246963677267
"83" 16.4 84.3120133933017 84.2947035774351
"84" 16.6 84.5791023186858 83.8707709426766
"85" 16.8 84.7079684589843 83.7781840638605
"86" 17 85.0249500462733 83.6756498994667
"87" 17.2 85.2572674048921 83.7688016920687
"88" 17.4 85.8644584527292 83.5516550960136
"89" 17.6 86.4963550472496 83.5516550960136
"90" 17.8 87.2611756945716 83.1262473926773
"91" 18 88.051646610629 82.948355407808
"92" 18.2 88.5404949678121 82.717315548303
"93" 18.4 88.6627620965373 82.2781821907855
"94" 18.6 88.7861588037056 82.0043957467558
"95" 18.8 88.9889765607212 82.0209888645758
"96" 19 89.1789349296476 82.0891522860544
"97" 19.2 89.7244123204039 82.2559904422843
"98" 19.4 90.1914432439021 82.2905941642604
"99" 19.6 91.0425501703576 82.3317787403636
"100" 19.8 91.7900588323633 82.2852389399767
"101" 20 92.3916563412799 82.4285719276469
"102" 20.2 92.8119763750719 82.4401403689439
"103" 20.4 93.6556242373933 82.0515564257767
"104" 20.6 94.1384153664039 81.5725072716667
"105" 20.8 94.7898832101641 81.1306076454551
"106" 21 95.4178871341619 80.6674511849238
"107" 21.2 96.0271741642137 80.4040947006667
"108" 21.4 96.3266524671619 80.0925180150667
"109" 21.6 96.6859986980174 79.6069534139097
"110" 21.8 97.0537007456615 79.3529015138123
"111" 22 97.4998906595061 79.12980655689
"112" 22.2 97.5760978025487 78.9136196902244
"113" 22.4 97.4609331666397 78.824772509896
"114" 22.6 97.7595984947891 78.7039046133782
"115" 22.8 97.8400249400762 78.4530311694095
"116" 23 98.6354133120088 77.6263591545157
"117" 23.2 99.1642258538762 77.1177025168381
"118" 23.4 99.9618187778295 76.3734387560534
"119" 23.6 100.160364543156 75.7556878981389
"120" 23.8 100.473079335915 75.1944753474006
"121" 24 100.942773768347 74.4047455380321
"122" 24.2 101.065628699807 73.8662780817055
"123" 24.4 101.696539291191 73.5979950709142
"124" 24.6 102.170314721924 73.3364492406116
"125" 24.8 102.761016084307 72.9786690158068
"126" 25 103.216071583497 72.643002713903
"127" 25.2 103.922148826204 72.418122174891
"128" 25.4 104.635572078279 72.3671633711713
"129" 25.6 105.239971223076 72.3513210764095
"130" 25.8 105.916822000373 72.3962826875825
"131" 26 106.468786657438 72.6968594846208
"132" 26.2 106.84063952127 73.0272853002607
"133" 26.4 107.582220262905 73.3421797275157
"134" 26.6 108.010778177162 73.2378309318667
"135" 26.8 108.133529962176 73.1060660251059
"136" 27 108.095555853635 72.5510140551955
"137" 27.2 108.353813470169 72.0819108223176
"138" 27.4 108.43242925169 71.2603014273153
"139" 27.6 108.569785408961 70.6566038942813
"140" 27.8 108.785074666877 69.7973836978816
"141" 28 108.966402520218 69.1165861019235
"142" 28.2 109.229144242148 68.3377779627695
"143" 28.4 109.605754067733 67.3327108904952
"144" 28.6 110.146849113716 66.8571225331289
"145" 28.8 110.683290105433 66.1565426227757
"146" 29 110.98424485857 65.3634383321576
"147" 29.2 111.574785323979 64.8466991834373
"148" 29.4 111.289541911141 65.3359816388082
"149" 29.6 110.792712870019 65.663550074781
"150" 29.8 110.763685465823 65.5470321006116
"151" 30 110.777875884991 65.5671096720952
"152" 30.2 110.88884416885 65.46355988075
"153" 30.4 110.88884416885 65.46355988075
"154" 30.6 110.929465081084 65.4021181994308
"155" 30.8 110.929465081084 65.4021181994308
"156" 31 110.911408750248 65.4113213292952
"157" 31.2 110.885515358106 65.4319361786859
"158" 31.4 110.885515358106 65.4319361786859
"159" 31.6 110.91205696804 65.4037948004822
"160" 31.8 110.907419560877 65.3617014123836
"161" 32 110.954463739513 65.3020892269003
"162" 32.2 110.903504935793 65.3603278597227
"163" 32.4 110.892450380489 65.3589797432222
"164" 32.6 110.874351280565 65.3506786522799
"165" 32.8 110.892722547405 65.3580271590157
"166" 33 110.888945277588 65.3457682015171
"167" 33.2 110.903504935793 65.3603278597227
"168" 33.4 110.885305363036 65.3530480306199
"169" 33.6 110.885444026448 65.351973389181
"170" 33.8 110.881665448485 65.3566879451713
"171" 34 110.892450380489 65.3589797432222
"172" 34.2 110.881665448485 65.3894471761339
"173" 34.4 110.892722547405 65.391095439327
"174" 34.6 110.84863150699 65.4168152129025
"175" 34.8 110.885515358106 65.3682726732147
"176" 35 110.848906217522 65.4003669197882
"177" 35.2 110.833086588895 65.4019768819936
"178" 35.4 110.764587420244 65.4567325868705
"179" 35.6 110.817525206632 65.3697633663754
"180" 35.8 110.813743936176 65.3924509891133
"181" 36 110.859300973501 65.3046091677436
"182" 36.2 110.855337911195 65.2601065231424
"183" 36.4 110.754268439186 65.1382930720872
"184" 36.6 110.885305363036 65.0436552937508
"185" 36.8 111.428898728068 64.8498216458829
"186" 37 111.773808505033 64.7827726908121
"187" 37.2 112.003560579392 64.357180766841
"188" 37.4 112.391817921518 63.9765078926761
"189" 37.6 113.185731359522 63.5986092168442
"190" 37.8 113.844555893326 62.8051078446386
"191" 38 114.162212219987 62.5515927149369
"192" 38.2 114.570650168697 62.2128662760723
"193" 38.4 114.890647299172 62.1632807099786
"194" 38.6 114.840623519374 61.9238811923731
"195" 38.8 114.833477265117 61.3057301991529
"196" 39 115.158664316779 60.8632796117303
"197" 39.2 114.973033401819 60.2443412930952
"198" 39.4 114.860555963845 59.5292204338137
"199" 39.6 114.498947659904 59.0526082134488
"200" 39.8 114.108342641992 58.3531711793431
"201" 40 113.884740549973 58.0523622174367
"202" 40.2 113.322576657657 57.8520747575709
"203" 40.4 112.928962493667 57.9639440462837
"204" 40.6 112.362883176246 58.0216913874479
"205" 40.8 111.756322058392 57.9340107672177
"206" 41 111.565327046286 57.6658696669902
"207" 41.2 111.140169379991 58.0919084890705
"208" 41.4 110.477426938162 58.3785904257524
"209" 41.6 109.814470501356 58.3428175988686
"210" 41.8 108.703795021555 58.1210679016278
"211" 42 107.732008514283 57.9206605674433
"212" 42.2 106.548907161895 57.844744291359
"213" 42.4 105.429107789301 57.5318674853365
"214" 42.6 104.3881299663 57.2170821943201
"215" 42.8 103.500989301345 56.5318221716078
"216" 43 102.836829254055 56.0444629173939
"217" 43.2 102.374578489433 55.7108786985196
"218" 43.4 102.38682600066 55.3897777718365
"219" 43.6 102.162696545216 54.7467834324497
"220" 43.8 102.345728796322 54.4213398424722
"221" 44 102.506292743661 54.0448583497249
"222" 44.2 102.731593441683 53.8515584035278
"223" 44.4 102.939693066257 54.0919018027549
"224" 44.6 103.000786534022 54.2980922564608
"225" 44.8 102.784450200848 54.3651859755238
"226" 45 102.895839989964 54.2190641532727
"227" 45.2 102.95209283581 53.8718944629759
"228" 45.4 102.73955432398 54.1846226671572
"229" 45.6 102.33639507208 54.3171839651373
"230" 45.8 101.6618339673 54.8686886110231
"231" 46 100.64766728026 55.1309066137558
"232" 46.2 99.623112605117 55.676669473585
"233" 46.4 98.800610625198 56.1461696563431
"234" 46.6 98.0948979007155 56.8468920728152
"235" 46.8 97.2539640314476 57.8852606735524
"236" 47 96.5649715391833 58.9831975656667
"237" 47.2 96.2495001450133 59.9101382053267
"238" 47.4 95.6664066333905 60.6152659188095
"239" 47.6 94.9860872316392 61.5605782369902
"240" 47.8 94.5278120808459 62.3334031899579
"241" 48 94.1988415511469 63.6114726041909
"242" 48.2 93.7222161172568 64.6496167008431
"243" 48.4 93.2516873199905 65.2258590164381
"244" 48.6 92.7131047634533 65.9547259059667
"245" 48.8 92.2735796889055 67.1873290441389
"246" 49 91.8140293583045 68.2421645372337
"247" 49.2 91.6492929369048 69.3727963319238
"248" 49.4 91.3021974083576 70.8561576305758
"249" 49.6 91.3161490875003 72.2171763767182
"250" 49.8 91.607504726412 73.6960806848901
"251" 50 91.8345234218708 75.0569843931042
"252" 50.2 91.8994352313708 76.3471066069167
"253" 50.4 91.7693553815439 77.4851131197824
"254" 50.6 91.5328310345356 78.611643597428
"255" 50.8 91.103527930797 79.4702498049053
"256" 51 90.4111131947311 80.5747617054195
"257" 51.2 89.6968027724718 81.6623851617436
"258" 51.4 88.7744603799221 82.5746289149588
"259" 51.6 87.8602978852333 83.8054735184667
"260" 51.8 87.1499369090964 85.187812835558
"261" 52 86.1351710892274 86.2140834850902
"262" 52.2 85.6122358687822 87.8493282926201
"263" 52.4 85.324155304651 88.6288027984902
"264" 52.6 85.4325962099333 89.1599765598889
"265" 52.8 84.8998135657255 89.9688919810173
"266" 53 84.2250801392345 90.4458734233173
"267" 53.2 82.8020451299458 90.7980981968542
"268" 53.4 81.7686851848222 90.6409274729259
"269" 53.6 80.7012465397111 91.1602219489259
"270" 53.8 79.1161778239718 91.4940276929359
"271" 54 78.473122919969 91.8378462883095
"272" 54.2 77.5200995350372 91.7999108152251
"273" 54.4 76.3718575326529 92.192712591813
"274" 54.6 75.3603066007645 92.2905429337836
"275" 54.8 74.8928416600074 92.6892556838148
"276" 55 73.9541650651022 92.9632653231472
"277" 55.2 73.1556614444996 93.8009536974739
"278" 55.4 72.5197826772548 94.3925896479167
"279" 55.6 71.7362044054333 95.5684920430897
"280" 55.8 71.1888399577577 96.3460842392207
"281" 56 71.2568556583564 97.091422958282
"282" 56.2 70.4094070192533 97.9198973761467
"283" 56.4 69.9374640000781 98.8117173104561
"284" 56.6 69.2645624283179 99.6080038804359
"285" 56.8 69.2968869326438 100.03650066339
"286" 57 69.6197377746307 100.359351505377
"287" 57.2 69.3256955877847 100.656579264667
"288" 57.4 69.0926042733306 101.206106638242
"289" 57.6 69.0194076956285 101.976980462789
"290" 57.8 68.8878742045733 102.562389991587
"291" 58 68.7628559971423 102.336535647846
"292" 58.2 68.2309666924333 101.776307978542
"293" 58.4 67.4596120730502 100.985353364732
"294" 58.6 66.7038309636702 100.610457715811
"295" 58.8 65.3792930887826 100.171074497721
"296" 59 64.5259354878554 99.7107214690953
"297" 59.2 63.097524424475 99.6017623602916
"298" 59.4 61.8200714015517 99.2780574155482
"299" 59.6 61.0105816486996 99.3515989905628
"300" 59.8 60.1962334931541 99.9079859291342
"301" 60 59.1822604481333 100.557913314227
"302" 60.2 58.4742224029718 101.180866956782
"303" 60.4 57.5017484450779 102.383389811365
"304" 60.6 56.618585613986 103.311130632114
"305" 60.8 56.1676193585123 104.530789368509
"306" 61 55.7079806750487 105.559917489974
"307" 61.2 55.5056555580533 106.851762363347
"308" 61.4 54.4207569205908 107.821775990023
"309" 61.6 53.3900771941175 108.066774780746
"310" 61.8 52.2125867309619 108.941180779995
"311" 62 51.1889851388387 109.103886365815
"312" 62.2 50.6116437920638 109.811966656754
"313" 62.4 50.4635387160079 110.864203516786
"314" 62.6 50.9877936168533 111.691586879667
"315" 62.8 51.1868281225727 112.691867222781
"316" 63 52.0551565906383 112.608865236863
"317" 63.2 52.813292767054 112.911481230615
"318" 63.4 53.8984391548333 112.684737565017
"319" 63.6 54.7876209249672 112.45292539109
"320" 63.8 56.1103650220023 112.025099280201
"321" 64 56.8817859194533 111.156713569387
"322" 64.2 58.2881708285855 111.403717115797
"323" 64.4 59.851933949475 111.664540292375
"324" 64.6 61.1111193134402 112.282017585256
"325" 64.8 61.6153714408916 112.578714942833
"326" 65 61.5792144241965 112.438072688917
"327" 65.2 61.4994366099604 112.25123193995
"328" 65.4 61.6126297320429 112.362045843543
"329" 65.6 61.8046975519333 112.095284982584
"330" 65.8 62.4697939385026 111.405974917867
"331" 66 63.5302698211417 110.44744386425
"332" 66.2 64.9376469457422 109.32803334552
"333" 66.4 66.6643637676348 108.614573342771
"334" 66.6 68.2184031164011 107.698463630747
"335" 66.8 69.9109723383062 107.218173024972
"336" 67 70.3035080386119 107.632280507006
"337" 67.2 69.7860278678464 107.401762947493
"338" 67.4 69.9897676260286 107.524866917476
"339" 67.6 70.6127307794718 107.26560011499
"340" 67.8 71.0334635112812 106.684910790406
"341" 68 72.1102200696952 105.787703253714
"342" 68.2 73.3979467286333 104.603217282267
"343" 68.4 74.5274122139333 103.623976270381
"344" 68.6 75.5450002863892 102.838761566387
"345" 68.8 76.3820353425047 102.375196697143
"346" 69 77.6926356866952 102.195916461381
"347" 69.2 79.1989685685946 101.938064019957
"348" 69.4 80.2524509616657 101.901788906061
"349" 69.6 81.3824649974685 102.32417279323
"350" 69.8 82.4931569558587 102.441169609428
"351" 70 84.2519030263252 102.414461240856
"352" 70.2 85.4400147024476 101.947396962152
"353" 70.4 86.7138988844116 100.498533119797
"354" 70.6 87.8265437442933 98.9532933833867
"355" 70.8 89.073221411319 97.9692303513666
"356" 71 90.1495210336 97.2270719960833
"357" 71.2 91.368610368157 96.4851414015351
"358" 71.4 92.6651383526438 95.7779443190877
"359" 71.6 93.9759889833564 94.9942721898205
"360" 71.8 94.9796254225487 93.6411106225513
"361" 72 95.9781336938387 92.2987451982342
"362" 72.2 96.7810803683724 91.024300020813
"363" 72.4 97.7215099986894 89.9983767877398
"364" 72.6 98.3459379580599 88.8196232183755
"365" 72.8 99.0269837423619 87.5212109565595
"366" 73 99.7471254730811 86.2151769193144
"367" 73.2 100.889982588288 85.3290165053118
"368" 73.4 101.968332670428 84.972719135588
"369" 73.6 103.356910539867 84.3810248960333
"370" 73.8 103.990318095466 83.3039592337645
"371" 74 104.129846807546 81.5685330792483
"372" 74.2 104.21120086411 79.5243487648549
"373" 74.4 103.976952034057 77.7653202425655
"374" 74.6 103.713384560371 76.1361432260417
"375" 74.8 103.180741284837 74.2605060208925
"376" 75 103.229139115531 72.3055099731512
"377" 75.2 104.02085246654 70.7750492573901
"378" 75.4 104.900840136709 69.8724847919932
"379" 75.6 106.208349442352 69.2207172353809
"380" 75.8 107.626132941506 68.2397476427152
"381" 76 109.564515976992 66.932985058549
"382" 76.2 110.926245735276 66.0901133943524
"383" 76.4 112.042728858676 64.9031545920667
"384" 76.6 113.566872412068 63.3797243552628
"385" 76.8 114.56697591533 62.2936998501667
"386" 77 114.549148982322 60.8440027713333
"387" 77.2 114.613236514876 59.4208886240095
"388" 77.4 113.925062238698 58.3302611289314
"389" 77.6 113.222964652121 56.5530616975104
"390" 77.8 112.829274527503 54.8937535671667
"391" 78 112.10729292634 52.9545132583542
"392" 78.2 111.136348041127 51.4958190494626
"393" 78.4 110.364084609232 49.7242305940996
"394" 78.6 109.424838572869 48.3167215142796
"395" 78.8 108.549230718882 47.1023288454295
"396" 79 107.701165210169 45.2715323942255
"397" 79.2 106.670212941639 43.6716472071372
"398" 79.4 105.187856313163 42.4891067717167
"399" 79.6 103.712518019225 41.0070378163657
"400" 79.8 102.425758954616 39.1426533311859
"401" 80 101.34922398403 37.5509566192977
"402" 80.2 100.095246664419 36.0823111740667
"403" 80.4 98.9212702240333 35.1047393229967
"404" 80.6 97.7002979936906 34.1402506677055
"405" 80.8 96.4208673220933 33.0950697008767
"406" 81 95.1933156811566 32.1588649485987
"407" 81.2 93.8055504415209 30.5719008220378
"408" 81.4 93.0086398771215 28.9708046940726
"409" 81.6 92.2266989376 27.4399921977273
"410" 81.8 91.6147969467133 26.0300683548967
"411" 82 91.9555425135184 24.5688897120284
"412" 82.2 92.1137296129965 23.5413495786667
"413" 82.4 92.4560539978333 21.8627301849967
"414" 82.6 92.7581775072925 20.6751465727832
"415" 82.8 92.8669854938925 20.8031310024116
"416" 83 92.5648649279849 21.7505866691615
"417" 83.2 91.9947117146447 22.7343017203471
"418" 83.4 91.2117971020491 23.6848388417719
"419" 83.6 90.441505290252 24.9836757194249
"420" 83.8 89.258249663444 26.3546550244433
"421" 84 87.6886127727598 27.5433613439626
"422" 84.2 86.2840864169039 29.1886770051667
"423" 84.4 84.7570092217391 30.3514176704822
"424" 84.6 83.5594268500762 31.909409134781
"425" 84.8 81.7017426930401 33.4974346901327
"426" 85 80.3136630458118 34.8687636626293
"427" 85.2 78.827977146244 36.3447313437346
"428" 85.4 77.840411106491 37.8281891888109
"429" 85.6 77.4408069579627 39.8342137631667
"430" 85.8 76.8255399310391 42.5917173628878
"431" 86 76.4629643517515 46.0755825978182
"432" 86.2 76.0107434646858 48.7297024293993
"433" 86.4 75.7523816090522 51.0973767481914
"434" 86.6 75.1965031733949 53.0662364689359
"435" 86.8 74.6053063853333 54.6211239672667
"436" 87 74.0674656780476 56.549932020981
"437" 87.2 73.0214582335333 58.2665711887867
"438" 87.4 72.030216719051 60.2814337556667
"439" 87.6 71.802340966056 61.9409715268459
"440" 87.8 72.1661648069729 64.0771678834587
"441" 88 72.2712143721544 65.4771116444877
"442" 88.2 71.6417288015076 66.9885589432112
"443" 88.4 71.1329064112569 68.8459742679314
"444" 88.6 71.3447259666962 71.1290670752027
"445" 88.8 71.7634254868366 73.3559285465699
"446" 89 71.6515368278246 75.3028731497428
"447" 89.2 72.030379201678 76.7952743129326
"448" 89.4 73.1642642144333 78.7610145226979
"449" 89.6 74.6949265610301 80.0188117023441
"450" 89.8 75.7790812362485 81.4582060418949
"451" 90 76.2334473012627 83.4282213550196
"452" 90.2 75.9960419038708 85.8761602415167
"453" 90.4 75.2907750936534 88.1779330063867
"454" 90.6 74.4475207560872 90.0310153711282
"455" 90.8 74.3687389018222 90.8765333
"456" 91 74.8888130992577 91.7724332293153
"457" 91.2 76.101729011427 92.9854823850211
"458" 91.4 77.5277802974889 93.5162802196666
"459" 91.6 79.1387471608134 94.2848360441467
"460" 91.8 80.7927356349881 95.4814185620639
"461" 92 82.0734100683083 96.0586594250833
"462" 92.2 83.581407568637 96.4974151744815
"463" 92.4 85.8170738508179 97.0764433099359
"464" 92.6 87.6347894507481 97.6129366414444
"465" 92.8 89.5040525985719 97.9584377854498
"466" 93 90.7406119049561 98.5454701875189
"467" 93.2 91.1912010241476 99.3397968433809
"468" 93.4 91.0453602054009 100.383443858459
"469" 93.6 90.4278096117641 100.890261778867
"470" 93.8 89.5086760123598 101.263695600578
"471" 94 88.3666099993333 101.824991835667
"472" 94.2 87.1726202377244 102.086576739622
"473" 94.4 86.0019655104048 102.993404406667
"474" 94.6 84.9944414958083 104.118542438
"475" 94.8 84.4203228563793 104.246026892694
"476" 95 84.130541678198 103.967081549167
"477" 95.2 84.2442107744718 103.35790918309
"478" 95.4 84.3020488611416 102.728347851208
"479" 95.6 84.1714524825048 101.592320934082
"480" 95.8 83.0038126711417 101.81417320075
"481" 96 82.0208315026133 102.391022814507
"482" 96.2 80.6020757196416 103.518108200125
"483" 96.4 79.6216910234933 105.013459918307
"484" 96.6 79.1695339047476 106.20932091161
"485" 96.8 79.7852687834333 105.005670501167
"486" 97 80.4150887729063 103.767083000977
"487" 97.2 80.7127073767005 103.350863960352
"488" 97.4 81.0573464830378 102.708567511249
"489" 97.6 81.3911305054116 102.124150609884
"490" 97.8 81.7280518142432 101.150274717202
"491" 98 82.1583433774918 99.857405298355
"492" 98.2 82.2052907516939 97.9906238209765
"493" 98.4 82.3624430579063 95.7881935521667
"494" 98.6 83.2580505916833 93.8083833624166
"495" 98.8 84.1787733632754 92.1548404256798
"496" 99 85.3064818371905 90.5303369826667
"497" 99.2 86.1261276482754 88.8084658254035
"498" 99.4 87.3421537450979 87.0349592913629
"499" 99.6 88.6031079655117 86.1429243164618
"500" 99.8 90.0665357398863 85.7192263961961
"501" 100 91.9524591222705 85.0098140212364
"502" 100.2 93.7191787999674 83.9491646604053
"503" 100.4 95.5260259288894 82.7580394407766
"504" 100.6 96.4916948057787 81.4038704057491
"505" 100.8 97.3449381764912 79.4652649506351
"506" 101 98.0554465496256 77.6221600078095
"507" 101.2 99.3209903141123 75.8329367474561
"508" 101.4 100.850134478448 74.1528907433636
"509" 101.6 102.714716371213 72.4627839264367
"510" 101.8 104.623804199195 71.2156074918317
"511" 102 106.760222007011 70.3837279914434
"512" 102.2 109.013859198972 70.1984457390841
"513" 102.4 111.397320009933 70.2407599560952
"514" 102.6 113.468006732983 70.2038529558367
"515" 102.8 114.2736064037 70.281633689123
"516" 103 114.090196067409 70.3472630664488
"517" 103.2 113.578601759358 69.4584939176195
"518" 103.4 113.202928098678 68.5649754863503
"519" 103.6 112.617147875587 67.0039835316072
"520" 103.8 111.811132795496 65.2228452538542
"521" 104 111.02561449027 63.2468785265088
"522" 104.2 110.331963301438 61.0349461009966
"523" 104.4 109.3634166456 59.0068018600303
"524" 104.6 108.705822094377 56.670463404512
"525" 104.8 108.496103766386 54.2521515764246
"526" 105 108.261386378166 51.916003082822
"527" 105.2 108.242882288699 49.5406009369113
"528" 105.4 108.412675009123 47.0614946328967
"529" 105.6 108.073006702135 44.6059223125816
"530" 105.8 107.14153949959 42.5118259050417
"531" 106 105.818760540032 40.6125127859835
"532" 106.2 104.287567698816 38.7650780772843
"533" 106.4 102.762801042404 36.9855839693397
"534" 106.6 101.593669750903 34.7101148617273
"535" 106.8 100.342838852083 32.8964395638067
"536" 107 98.800610625198 31.9149730041667
"537" 107.2 96.6934969219933 31.1710836672967
"538" 107.4 94.6297882184646 29.9513907667917
"539" 107.6 92.5688382668396 28.6531545767917
"540" 107.8 90.7675355532146 26.6733443870417
"541" 108 89.1373523268702 24.7056624564351
"542" 108.2 87.3487428942122 22.7624078646667
"543" 108.4 86.0567482243564 20.7925841071474
"544" 108.6 85.7477020812925 19.0000437606375
"545" 108.8 86.2642787691521 18.6323939852292
"546" 109 86.4590141976521 18.8960982113229
"547" 109.2 86.1922024913163 19.6797874645816
"548" 109.4 85.9067940603859 20.7289600218035
"549" 109.6 85.6243811016379 21.9082274623826
"550" 109.8 85.0391913038727 23.1990873103939
"551" 110 84.3554457869432 24.6172146192904
"552" 110.2 83.5356588643508 26.4491465595696
"553" 110.4 82.6825824343853 28.3760310823878
"554" 110.6 82.221958247741 29.8477815323974
"555" 110.8 82.2268525882898 30.5826741814587
"556" 111 82.1895265819042 31.5160489710259
"557" 111.2 81.8952239377749 33.3321070630528
"558" 111.4 81.3375883420476 35.2366030274381
"559" 111.6 80.8268909975595 37.438543335919
"560" 111.8 80.1884709847506 39.5508487486186
"561" 112 80.2071955451833 41.7101650577167
"562" 112.2 80.9427556043195 43.6820058767954
"563" 112.4 81.6441069645697 45.717584133303
"564" 112.6 82.6158170825394 47.9363878034848
"565" 112.8 83.8058267800149 50.1604903968911
"566" 113 84.4648201410243 52.2441715248485
"567" 113.2 84.8075690957787 54.2894714642955
"568" 113.4 85.2951359074627 55.5008699030784
"569" 113.6 85.2331764240467 56.3974322882646
"570" 113.8 86.0989358054129 57.7154301842075
"571" 114 87.4712126429432 58.9677729772706
"572" 114.2 89.2241738676436 60.344525607891
"573" 114.4 90.6655800299987 61.8296107448629
"574" 114.6 92.5766045011905 62.9409633220381
"575" 114.8 94.0132025751597 63.2379829657233
"576" 115 95.4512703504762 63.9795522740381
"577" 115.2 97.0165722709905 64.4877190112667
"578" 115.4 98.3414730425748 64.2190086149591
"579" 115.6 100.376872053139 64.8907788825919
"580" 115.8 101.166265998832 66.272376907685
"581" 116 102.097228030661 68.3021729804303
"582" 116.2 102.721825159671 70.4971661051327
"583" 116.4 102.711701112966 72.5392961044731
"584" 116.6 102.603678993551 74.5696685291373
"585" 116.8 102.911225627379 76.8101656043894
"586" 117 103.478079250933 79.1561982812993
"587" 117.2 103.850976879976 81.7465261652198
"588" 117.4 103.894410167037 84.231653122908
"589" 117.6 104.226728787167 85.6186767305
"590" 117.8 104.774788104239 85.549692023149
"591" 118 105.344115444911 84.7653123191612
"592" 118.2 106.372462672428 83.8150394693403
"593" 118.4 107.356389048007 82.9459045042456
"594" 118.6 108.587266837385 82.2593160947634
"595" 118.8 109.249329222842 81.529232732
"596" 119 109.065793791158 80.9883009861667
"597" 119.2 108.958490595862 80.3126882750442
"598" 119.4 107.889349168112 80.5680824299298
"599" 119.6 106.662103885995 80.4000795371924
"600" 119.8 106.044004897051 80.0604439444902
"601" 120 105.472000703618 80.2347595454493
"602" 120.2 104.828797329465 79.9856206947411
"603" 120.4 103.578587859191 80.048126713086
"604" 120.6 102.177246588553 80.9143015233367
"605" 120.8 100.716376810388 82.0327910117576
"606" 121 99.5666192462237 82.7534834186989
"607" 121.2 98.3320919701461 84.153787526039
"608" 121.4 97.1921033761269 85.6054151780215
"609" 121.6 96.7082880624052 86.688141337206
"610" 121.8 95.4939266824333 88.0766705835667
"611" 122 94.999963644287 89.3951719238496
"612" 122.2 94.7848899940487 91.1494957809743
"613" 122.4 94.4813024542333 93.1154497960042
"614" 122.6 93.2969115916641 95.0741636476667
"615" 122.8 91.4144691161641 96.6420335078974
"616" 123 89.4824187143229 97.126051236277
"617" 123.2 87.4717769571529 97.6120570776301
"618" 123.4 85.2877929425872 98.3197541226667
"619" 123.6 83.1428321298208 99.0986958366667
"620" 123.8 80.9325850163458 100.218424550542
"621" 124 79.2347829184528 101.976733728004
"622" 124.2 78.3344476905827 103.362643011355
"623" 124.4 77.9984858166702 102.95753209089
"624" 124.6 77.3510759271833 102.192825422833
"625" 124.8 76.0092560936619 101.246349419552
"626" 125 74.3151330531361 100.146056654815
"627" 125.2 72.3962816371022 99.7764762891082
"628" 125.4 70.1572684986766 99.5934290874504
"629" 125.6 67.9455325712073 99.7762684235023
"630" 125.8 65.8967380228134 100.983734784547
"631" 126 64.3606000509958 102.292356864067
"632" 126.2 63.0236907537126 103.747055805277
"633" 126.4 62.2138884523257 104.876668550641
"634" 126.6 61.077002003328 105.893937368009
"635" 126.8 60.3870236324533 107.049094264227
"636" 127 60.7336526951833 107.646556224509
"637" 127.2 61.1641204844991 108.194890194232
"638" 127.4 61.5543234295762 108.501635098524
"639" 127.6 62.2194587243229 108.628086675472
"640" 127.8 62.6263860673114 108.787970815691
"641" 128 62.8061940413619 109.816731498784
"642" 128.2 62.4890534863762 110.927482150695
"643" 128.4 62.050679145828 110.741824614351
"644" 128.6 61.9135202913892 109.631591513475
"645" 128.8 62.1769858711245 108.360083715623
"646" 129 62.0625162882573 106.992337572202
"647" 129.2 61.994023662975 106.152445802333
"648" 129.4 61.4321602104551 105.313296033145
"649" 129.6 61.7534513865386 104.197689293443
"650" 129.8 61.255170178358 102.828012672872
"651" 130 60.7561221677026 101.071016202244
"652" 130.2 60.2753119915187 99.0464497460935
"653" 130.4 59.8523500508179 96.9266468264744
"654" 130.6 59.553859482258 94.597019697316
"655" 130.8 59.2567135115598 92.013141691245
"656" 131 59.0784015529333 89.8762256715513
"657" 131.2 58.8512102196833 87.4933916096309
"658" 131.4 59.3680080876256 85.5920462445513
"659" 131.6 60.1772657566119 83.6033195974524
"660" 131.8 60.8857213724951 81.30994264897
"661" 132 61.5549281979877 79.015546427884
"662" 132.2 62.3564479326833 77.5317471302917
"663" 132.4 63.6443258552099 76.2317845623794
"664" 132.6 65.003922448719 75.1303413614932
"665" 132.8 66.5246216011215 74.9746395852607
"666" 133 67.9313737255102 74.3036329116955
"667" 133.2 69.3917425799627 73.3859825911961
"668" 133.4 71.2503493464485 71.9970318581515
"669" 133.6 73.1070646991313 70.7752953944389
"670" 133.8 75.1394378463619 70.1888305084952
"671" 134 77.3438635039055 69.6143094771111
"672" 134.2 78.7485344545619 68.6940042668667
"673" 134.4 80.1765942635619 68.1227803432667
"674" 134.6 82.3521212115255 67.8880894902783
"675" 134.8 84.8312434087163 67.6985265543836
"676" 135 87.3207105911178 67.1923357263171
"677" 135.2 89.4384038385006 67.0310136396378
"678" 135.4 91.8874265466133 67.2555585683467
"679" 135.6 94.0891847079139 67.4381183059773
"680" 135.8 96.4071034976323 66.6969892965404
"681" 136 98.3593194160762 65.4706692694095
"682" 136.2 100.413271198653 63.6714075078723
"683" 136.4 102.342122584683 62.1674824428056
"684" 136.6 104.613732590971 60.7485561230966
"685" 136.8 107.07319485401 59.7097105104551
"686" 137 109.00629665806 58.0605675743268
"687" 137.2 109.936804296183 55.7736692070555
"688" 137.4 109.763599022319 53.6925637458251
"689" 137.6 109.43029547963 51.2252528181515
"690" 137.8 108.642801485064 48.9035224513514
"691" 138 108.074606592953 46.1306592846667
"692" 138.2 107.837005610085 43.3925611384849
"693" 138.4 108.044815966345 40.7047956788137
"694" 138.6 107.927488738479 38.1366715935152
"695" 138.8 107.919620640358 36.8738418450606
"696" 139 108.174199007453 37.3113913208686
"697" 139.2 108.365310327482 38.0857827653441
"698" 139.4 108.658041649033 38.6255558702767
"699" 139.6 109.239956929492 39.4905630069902
"700" 139.8 109.74364439704 40.3453154865113
"701" 140 110.496668653121 41.3109574292917
"702" 140.2 111.320953175227 42.0259419192255
"703" 140.4 113.024009956003 42.8357358344467
"704" 140.6 114.074095659418 43.0590592268832
"705" 140.8 114.693250255566 43.8693437986156
"706" 141 115.629569989333 44.1669062267403
"707" 141.2 115.980093760633 44.5468111328667
"708" 141.4 116.400722286193 45.8229773076367
"709" 141.6 117.50277501502 47.0968466029936
"710" 141.8 118.430705486345 48.2842040233725
"711" 142 119.014495912844 49.8017113229241
"712" 142.2 120.213982290564 51.0425296074142
"713" 142.4 121.736000941206 51.4416255164848
"714" 142.6 121.76731276026 51.5196642039728
"715" 142.8 120.946425609448 51.6141004594587
"716" 143 120.349796169634 52.6191634590172
"717" 143.2 120.256798494418 54.136449123
"718" 143.4 120.553942137527 55.4941878050417
"719" 143.6 121.121109073033 57.2344734177367
"720" 143.8 121.961253350276 59.0091622894667
"721" 144 122.588115967733 60.6189751650667
"722" 144.2 122.691974862933 62.2396066755833
"723" 144.4 122.438569145078 64.0013797616282
"724" 144.6 122.543951671176 65.9390742733956
"725" 144.8 123.0598084501 67.1079923880833
"726" 145 123.17729680312 66.8090138511807
"727" 145.2 122.906246855458 66.2092054076764
"728" 145.4 122.498564165239 66.0532858779422
"729" 145.6 122.33090292259 65.8881913012292
"730" 145.8 122.275775613786 65.7225707284608
"731" 146 122.133339896327 65.4704444666061
"732" 146.2 121.631958711681 65.5815145119288
"733" 146.4 120.813206640801 65.5784823610912
"734" 146.6 119.940712783356 65.8963052774167
"735" 146.8 118.886756360399 66.4776756100744
"736" 147 117.854796751154 67.0534831121571
"737" 147.2 117.047860892349 67.6093986261518
"738" 147.4 116.858650136135 67.9522620129263
"739" 147.6 116.052424062648 68.1339080820381
"740" 147.8 114.976742648076 69.0315456762667
"741" 148 113.806846378573 70.3752201329167
"742" 148.2 112.64973609911 71.7975524293137
"743" 148.4 111.930345830251 73.813049428359
"744" 148.6 111.150655133833 76.0225475594167
"745" 148.8 110.379502836973 78.1880055243367
"746" 149 110.190981437877 80.6053942447341
"747" 149.2 110.497114475988 83.0447927091172
"748" 149.4 110.922283585865 85.0777449846667
"749" 149.6 111.588709468871 87.0692660678831
"750" 149.8 112.263721846207 87.2177848515509
"751" 150 111.9728713875 87.0943385331333
"752" 150.2 110.710462490805 87.5594895153178
"753" 150.4 109.534569881136 88.0009644506891
"754" 150.6 108.031892348164 88.7156595830183
"755" 150.8 106.133562366842 89.614195307678
"756" 151 104.292029581293 90.5653455990262
"757" 151.2 102.631987389175 92.0613603515632
"758" 151.4 101.32911652231 94.040156705749
"759" 151.6 100.357382384085 96.244219555616
"760" 151.8 99.8988913752118 98.334544155211
"761" 152 99.6582689226641 100.531748861782
"762" 152.2 98.8585221415166 101.641075042083
"763" 152.4 97.4388159620093 101.381290859338
"764" 152.6 96.3346137762016 101.13629336902
"765" 152.8 94.5103895182371 101.01154004573
"766" 153 92.4792250488194 100.843919676895
"767" 153.2 90.1825178700958 100.861051464592
"768" 153.4 87.7309550944518 101.752867602889
"769" 153.6 85.2651920696438 103.177890602088
"770" 153.8 83.4519088335685 105.224967154883
"771" 154 82.1229369359463 107.419209599849
"772" 154.2 81.0510490686833 109.446720134458
"773" 154.4 80.9903706380638 110.303038606884
"774" 154.6 80.6940341164333 110.204700743307
"775" 154.8 79.7477844990742 108.934206352174
"776" 155 78.1737625562811 107.926701928667
"777" 155.2 76.4098546894333 106.982849131072
"778" 155.4 74.1730288215279 106.167065579248
"779" 155.6 71.2610499598933 105.491210836227
"780" 155.8 68.4464738999733 104.779777404107
"781" 156 65.7257217203793 103.872345394761
"782" 156.2 62.7731115747441 103.203929194234
"783" 156.4 60.0760871729196 102.443877033091
"784" 156.6 57.2069182141022 101.157327509381
"785" 156.8 54.4151371584533 100.194407181027
"786" 157 51.5122810376133 99.1506252842667
"787" 157.2 48.8171427071733 98.4339989073867
"788" 157.4 45.7575122413637 97.1957116492996
"789" 157.6 43.209960738241 95.8281392810897
"790" 157.8 40.6497805143967 93.945331448313
"791" 158 38.7689212537626 92.2307097485935
"792" 158.2 36.7608157006543 90.3990037867016
"793" 158.4 34.832721535554 88.291998724046
"794" 158.6 33.256931401485 85.9909869941839
"795" 158.8 31.9083834719901 83.626080881303
"796" 159 30.2617014419227 81.6015104205922
"797" 159.2 28.9374569143649 79.6005548272772
"798" 159.4 27.6878141470804 77.2386894021078
"799" 159.6 26.3956471107859 75.1400885913193
"800" 159.8 24.8651935890467 73.5341499962646
"801" 160 24.1315061133708 71.4706069182292
"802" 160.2 24.2828183945817 69.2806358287656
"803" 160.4 24.5139821633126 67.0591220027701
"804" 160.6 24.8492241888651 64.444641174053
"805" 160.8 25.4427246652708 61.8798870646042
"806" 161 25.5839078509333 59.087689746813
"807" 161.2 26.2079997061261 56.6182179038835
"808" 161.4 27.3433997225568 53.3335791341255
"809" 161.6 28.5246316251356 50.9487201111498
"810" 161.8 29.9167711350583 49.0760326407292
"811" 162 31.2398901853667 47.1605933287333
"812" 162.2 32.1086387249446 45.1854266429588
"813" 162.4 33.4487064471269 43.077710308828
"814" 162.6 35.1935887857544 41.1495320082982
"815" 162.8 36.6902471247246 39.2742602416557
"816" 163 38.1528097469442 37.1304957848623
"817" 163.2 39.2111079464059 34.6990476467875
"818" 163.4 40.6880745239646 32.3896406111354
"819" 163.6 42.4664445785754 30.4739308332667
"820" 163.8 44.3961616416521 29.0101695290417
"821" 164 46.8749813669333 27.9472386484792
"822" 164.2 49.1550086756208 26.1743348515104
"823" 164.4 50.9228818073533 24.5539738068667
"824" 164.6 53.1156027322633 23.7516638414467
"825" 164.8 55.2972886495583 23.3182152335104
"826" 165 56.4463984982596 22.0162636965193
"827" 165.2 57.1548924224435 20.1354666761258
"828" 165.4 57.3892833796398 18.4570615432645
"829" 165.6 58.6316555699039 17.4510945108725
"830" 165.8 59.9267539147155 17.3522334847558
"831" 166 61.4748395812088 17.7906931492891
"832" 166.2 63.2773842299646 18.4985133781354
"833" 166.4 65.7329089913527 19.0435893591183
"834" 166.6 68.4462005870912 19.663039781593
"835" 166.8 70.6990265797268 20.0276451079058
"836" 167 73.2756392138912 20.0402115588982
"837" 167.2 75.6791148141709 20.6222462247162
"838" 167.4 77.7851736532146 21.1680115438229
"839" 167.6 80.2382703476035 21.3371102603262
"840" 167.8 82.8766937108708 20.9570481629479
"841" 168 85.6843753498121 21.2556670744545
"842" 168.2 87.9554572595725 20.9957359360069
"843" 168.4 90.0214637223415 19.5592087754626
"844" 168.6 92.007413529866 17.9689203938974
"845" 168.8 93.0615709528673 17.2693990796195
"846" 169 92.8157910582237 18.2562719277634
"847" 169.2 93.3349034534116 19.3714713814384
"848" 169.4 94.0009550639333 20.7663697225417
"849" 169.6 94.9772816680455 22.690872401136
"850" 169.8 96.4213300597452 24.6326392076865
"851" 170 98.0412234491758 26.4997544722424
"852" 170.2 99.4810854053576 28.2976148929394
"853" 170.4 101.269779491743 30.5751932560867
"854" 170.6 103.058934423876 32.6623861249809
"855" 170.8 104.912565971765 34.6856146948053
"856" 171 106.964410611652 36.616982816589
"857" 171.2 108.656884804904 38.480063440231
"858" 171.4 111.017932540817 40.0201262272686
"859" 171.6 113.113588253113 41.7685856862667
"860" 171.8 114.500104504033 43.8756230226367
"861" 172 115.815380044027 46.6337258082917
"862" 172.2 116.798811221731 49.5488875508901
"863" 172.4 117.726542781775 52.0459889345479
"864" 172.6 119.423016136513 54.8236488129067
"865" 172.8 121.046269575022 57.0702083562843
"866" 173 121.723290936549 59.4700361369167
"867" 173.2 121.645967418419 62.0321979890381
"868" 173.4 121.502790512893 64.7123138721367
"869" 173.6 121.502341123443 67.5852606284455
"870" 173.8 121.732250726214 70.6855228484237
"871" 174 121.996669518866 72.8019231649936
"872" 174.2 121.248641686992 72.5077639920784
"873" 174.4 119.923677104845 73.164518770549
"874" 174.6 118.333610510791 74.7141109422095
"875" 174.8 116.955313361973 76.6983373385182
"876" 175 115.746411246433 79.0829484602549
"877" 175.2 114.629663176872 81.727500775983
"878" 175.4 114.206976437975 84.7456698329088
"879" 175.6 113.913489120449 87.8602532723058
"880" 175.8 113.939266469953 90.4485481026967
"881" 176 114.497350669691 90.7742480244242
"882" 176.2 114.220983723183 89.6986544234479
"883" 176.4 114.383263246933 89.3775032459467
"884" 176.6 111.547116493395 94.9443400286667
"885" 176.8 113.244244702877 93.0141322593836
"886" 177 111.955739412207 93.9395407857215
"887" 177.2 112.081844546479 94.287845591678
"888" 177.4 111.931367169911 94.2480133449394
"889" 177.6 112.135971635278 95.007013499908
"890" 177.8 112.418599146067 94.9659772985
"891" 178 112.272427367637 94.5596774538518
"892" 178.2 111.298128930248 94.2762589331386
"893" 178.4 110.610830411108 94.2167239314806
"894" 178.6 109.723042992485 94.5280091125632
"895" 178.8 109.047064838382 94.9667234112529
"896" 179 107.669527521505 95.5517291032738
"897" 179.2 105.950766319794 96.1233196384225
"898" 179.4 104.223362989637 97.4783047402592
"899" 179.6 101.816962583729 98.9766929176064
"900" 179.8 99.2959040960047 100.11410199956
"901" 180 96.7256282676958 101.469599678654
"902" 180.2 94.3711927921926 103.171310847519
"903" 180.4 92.5404393501833 105.028853290274
"904" 180.6 90.620958959851 107.126377500949
"905" 180.8 88.6269405195386 108.440871788127
"906" 181 86.785687450215 108.802554231498
"907" 181.2 84.5102672152468 108.475061393995
"908" 181.4 82.3655132110583 107.731966500167
"909" 181.6 80.3525415534116 106.741355842145
"910" 181.8 78.5075743053004 105.724630416515
"911" 182 76.3280093644116 105.149605383101
"912" 182.2 73.9741638683487 105.533952766174
"913" 182.4 72.1282717348133 106.695974020547
"914" 182.6 70.4038041051702 108.164142494996
"915" 182.8 69.1994508901733 109.204166339627
"916" 183 67.7765840259333 109.375533516707
"917" 183.2 66.1487955723179 109.254897415359
"918" 183.4 65.264412697232 109.376680011004
"919" 183.6 65.1561967687491 109.511916644877
"920" 183.8 65.0178321221833 109.511916644877
"921" 184 64.9412361869733 109.385919406227
"922" 184.2 64.6438836544116 109.044313953101
"923" 184.4 63.1085782471072 108.683065621971
"924" 184.6 61.5099628493387 108.48810136218
"925" 184.8 60.2933181068587 108.091403534861
"926" 185 58.6075487258139 107.760062656517
"927" 185.2 56.3459234768381 107.623780151
"928" 185.4 53.4959859359333 107.878018071542
"929" 185.6 50.8075551591416 108.002432373083
"930" 185.8 48.396590548448 108.869832337284
"931" 186 47.3889406257141 109.614408975667
"932" 186.2 46.2789729342515 109.437376767939
"933" 186.4 45.2639882766152 108.192250240258
"934" 186.6 44.167231599219 106.41771311042
"935" 186.8 42.9852660130487 105.739673270128
"936" 187 42.4378590463169 104.561958269105
"937" 187.2 41.7545355110502 102.826488325095
"938" 187.4 40.8719372243733 100.848718220787
"939" 187.6 39.4569583774903 98.290174057578
"940" 187.8 38.2866496484718 95.7881935521667
"941" 188 36.5698358050919 93.0286500409837
"942" 188.2 34.7774699227491 90.4432185014956
"943" 188.4 33.0205102145921 87.9231732458078
"944" 188.6 31.4084663977535 85.2396598353296
"945" 188.8 30.2297387880047 82.5832768767381
"946" 189 29.6822034598197 79.6694110385985
"947" 189.2 29.2943506391269 76.831851248828
"948" 189.4 28.7299668847 73.6446116047333
"949" 189.6 28.6097968168564 70.5860051846447
"950" 189.8 28.4400274689333 67.4866446101667
"951" 190 28.6777943217086 64.4926785652509
"952" 190.2 29.5473465721686 61.4483189899725
"953" 190.4 30.6887580123262 58.5983632664881
"954" 190.6 31.994508623623 56.5478855402873
"955" 190.8 33.7458623324116 54.7074848964275
"956" 191 35.0472210146354 52.3829095316135
"957" 191.2 36.8062897613972 50.4549903464089
"958" 191.4 39.1953120285622 49.3829416987904
"959" 191.6 41.4839552088715 48.9533192070481
"960" 191.8 43.7316761675091 48.443880132303
"961" 192 45.709139560666 48.1088627464587
"962" 192.2 47.7837466999333 47.8682984928205
"963" 192.4 49.5186623356606 47.6688724673636
"964" 192.6 51.3007865601152 46.1936040696364
"965" 192.8 53.3995455332476 45.1217443027238
"966" 193 55.6525705195158 43.9413036904628
"967" 193.2 57.1537348906712 42.0998249782395
"968" 193.4 58.6049271777568 40.448966782549
"969" 193.6 60.520600567963 39.255149007132
"970" 193.8 62.6058947434762 38.6528188302667
"971" 194 64.4916530603273 38.7936577866364
"972" 194.2 66.6593140927212 38.0894630047879
"973" 194.4 67.9560460874922 36.3671594675196
"974" 194.6 68.7216999722533 34.1544304319167
"975" 194.8 68.9588612552731 32.0340830235404
"976" 195 69.5757434250937 30.4011806165817
"977" 195.2 69.9909340556692 30.680423872544
"978" 195.4 70.8910526457433 30.4972990846867
"979" 195.6 72.7938850661098 30.5441883211961
"980" 195.8 75.1323902784733 30.8127704788567
"981" 196 77.7767839593896 30.8505453707152
"982" 196.2 80.4222159141521 31.3551086472292
"983" 196.4 83.102197979765 31.5891285743003
"984" 196.6 85.7359464483888 32.0672908145776
"985" 196.8 87.9956486484086 31.86291501833
"986" 197 90.0112209583766 30.7124315436357
"987" 197.2 91.5485869010233 29.2938341365567
"988" 197.4 92.6476421870849 27.4399921977273
"989" 197.6 94.0047734056686 25.3512435611961
"990" 197.8 95.3634728516906 24.093415065288
"991" 198 95.7626615737633 24.4176590069167
"992" 198.2 96.2689736878633 25.0057600009867
"993" 198.4 96.2450490495048 25.3988259735897
"994" 198.6 96.6372742972898 26.2098033711815
"995" 198.8 96.6763923255931 26.5406766939141
"996" 199 97.1694627651521 27.7849591247292
"997" 199.2 98.3339790208541 29.0749206657459
"998" 199.4 100.069245215409 30.686790153132
"999" 199.6 102.174544137709 32.0898374705748
"1000" 199.8 104.48354993278 33.4410628928197
"1001" 200 106.642028068624 34.771761816079
"1002" 200.2 108.91477447926 35.5076429503707
"1003" 200.4 110.001716105683 35.5743762647292
"1004" 200.6 109.046228536175 34.7461265415897
"1005" 200.8 108.38912129539 34.3092914631524
"1006" 201 108.002814207257 33.801233821402
"1007" 201.2 107.773281438037 33.8733500492704
"1008" 201.4 107.338082497042 33.8411184801221
"1009" 201.6 106.895884730729 33.3456822747789
"1010" 201.8 106.132839786403 32.8687791845748
"1011" 202 105.224797033842 32.5778602708788
"1012" 202.2 103.87549849277 32.1375277795952
"1013" 202.4 102.512191525573 31.3852926386467
"1014" 202.6 100.821888006193 29.8741457134867
"1015" 202.8 99.0955867920692 28.3662506809191
"1016" 203 96.5351650960456 26.1007294960952
"1017" 203.2 94.5747754599133 24.6279732696967
"1018" 203.4 92.3492387231908 22.504046009033
"1019" 203.6 90.0890249934537 20.2745634107687
"1020" 203.8 87.5809274435776 18.0138593389359
"1021" 204 85.4754506084382 15.9031832569191
"1022" 204.2 83.8371003315688 13.9938537103396
"1023" 204.4 82.5060009130476 12.5471436724952
"1024" 204.6 81.8212526544814 11.8422442203205
"1025" 204.8 81.1808726876833 12.9477422682667
"1026" 205 80.3427073124385 13.5957896530069
"1027" 205.2 78.5519444029333 14.3448119230538
"1028" 205.4 76.2322388590432 15.2597439930073
"1029" 205.6 73.8368610490397 16.2284127424433
"1030" 205.8 71.2872879965754 17.4738035959298
"1031" 206 68.9709613207333 19.1013818088667
"1032" 206.2 66.6293671478313 20.9581245067279
"1033" 206.4 64.2934163281633 22.8948279560467
"1034" 206.6 62.497506287943 25.0992330066667
"1035" 206.8 61.0749123538654 27.5041210168802
"1036" 207 59.6893362305804 30.166172489402
"1037" 207.2 59.4094517813833 32.8224401009767
"1038" 207.4 59.2972470821048 35.700258809581
"1039" 207.6 59.2497687300133 38.4425045674867
"1040" 207.8 59.4984191438157 41.2966386477843
"1041" 208 60.0326051525833 44.4130928052967
"1042" 208.2 60.5115030558751 46.8491006713657
"1043" 208.4 61.3447904761142 48.2023127793475
"1044" 208.6 62.5438973417496 49.0198971728197
"1045" 208.8 63.9086038480804 50.4682954959608
"1046" 209 65.4834618843888 52.3467684082706
"1047" 209.2 67.1801666079531 53.3455105069142
"1048" 209.4 67.9870747480013 54.4267666658123
"1049" 209.6 69.480676578244 55.7350862436958
"1050" 209.8 71.1519981199333 56.6191094636767
"1051" 210 73.1920835613619 57.0618080044667
"1052" 210.2 75.1208916150762 57.3845124288381
"1053" 210.4 77.267847418963 57.6374022281122
"1054" 210.6 79.2096357557918 58.1638390646195
"1055" 210.8 81.2855889086692 58.8619472045251
"1056" 211 83.2518090715391 59.1180144007821
"1057" 211.2 84.2735523537065 58.5495599104502
"1058" 211.4 85.6607328607974 58.6391019541424
"1059" 211.6 86.4206981989889 59.4015181157778
"1060" 211.8 88.3605599666032 59.58441956822
"1061" 212 90.1975086419432 59.4690721001419
"1062" 212.2 90.1711583034333 59.3230299801078
"1063" 212.4 89.4684722103022 59.9814529661327
"1064" 212.6 89.3076345346303 61.516725160697
"1065" 212.8 88.854076749385 63.640096414957
"1066" 213 88.3801222535558 66.1685374580748
"1067" 213.2 87.819761122566 68.6166399877891
"1068" 213.4 87.8205639897212 71.1551453591818
"1069" 213.6 87.7363030817803 74.0096190995136
"1070" 213.8 88.554789977765 76.7446111037063
"1071" 214 90.5813741717168 78.7940141475017
"1072" 214.2 93.0240644655175 80.527491407835
"1073" 214.4 95.0853641167568 81.9543414451961
"1074" 214.6 97.1742725963972 83.7888775094399
"1075" 214.8 99.4697750143083 85.5970394606667
"1076" 215 101.407956978401 87.3341359279384
"1077" 215.2 102.878556695776 89.1693770216891
"1078" 215.4 102.718136115324 90.1788632824472
"1079" 215.6 102.154945380577 91.9068230252146
"1080" 215.8 101.058166992773 93.9888381928267
"1081" 216 100.234343399062 96.4280385315238
"1082" 216.2 99.744722893119 98.9262158857095
"1083" 216.4 100.205574123214 100.081872268362
"1084" 216.6 100.464548494896 99.6244814936167
"1085" 216.8 100.817538071946 98.491728267316
"1086" 217 101.321384380296 97.3947608372917
"1087" 217.2 102.404659571885 96.3961480606545
"1088" 217.4 104.529650564833 95.2770130523542
"1089" 217.6 107.084290889822 94.2423308296296
"1090" 217.8 109.554763104126 93.0877058629679
"1091" 218 110.818459402863 91.2084744748549
"1092" 218.2 110.842212121795 89.0978004971494
"1093" 218.4 111.93871212321 86.6522016406241
"1094" 218.6 113.419421227085 84.0116176892424
"1095" 218.8 114.94240457629 81.2061732972607
"1096" 219 116.931839534487 78.5361470952492
"1097" 219.2 117.832862266076 76.2534481389238
"1098" 219.4 117.329359630577 73.918055280132
"1099" 219.6 117.266150621428 70.9002027571718
"1100" 219.8 118.527233165413 67.6021876310767
"1101" 220 119.974416992135 64.2373092230801
"1102" 220.2 120.87815344319 62.1768585930667
"1103" 220.4 120.158559669305 61.3237319539238
"1104" 220.6 118.330712662152 59.5308909583229
"1105" 220.8 117.019076117539 57.641686836
"1106" 221 115.618554651964 55.4779598526667
"1107" 221.2 114.441105453418 53.3725035366073
"1108" 221.4 113.671882804046 50.3154839012075
"1109" 221.6 112.996575800032 46.9951989892161
"1110" 221.8 112.186828762689 43.6217423686434
"1111" 222 111.118935342387 40.4612484590584
"1112" 222.2 109.198432463121 38.0045121328854
"1113" 222.4 106.911472825263 36.4808570801618
"1114" 222.6 104.619228861943 34.2556928547367
"1115" 222.8 102.075984165733 32.0318142612667
"1116" 223 99.4353717552733 30.4583519989867
"1117" 223.2 96.6464424837598 29.224444736932
"1118" 223.4 94.0464602499746 27.5806040337388
"1119" 223.6 90.9014161603083 26.3568993157292
"1120" 223.8 87.7915189892099 24.7926282894539
"1121" 224 84.4258007972803 23.545323771085
"1122" 224.2 80.9577383425271 23.2533034240104
"1123" 224.4 77.2699361653083 23.5210646381979
"1124" 224.6 73.9121611499768 24.0662885598406
"1125" 224.8 70.007189843297 24.8710581611515
"1126" 225 67.0003190875828 26.291736558512
"1127" 225.2 64.5582565109233 28.3045781597767
"1128" 225.4 61.9435188474977 29.9888275282112
"1129" 225.6 59.5643128126191 31.7239468219238
"1130" 225.8 58.0952712342925 34.0192500131035
"1131" 226 57.2142352179721 36.21616814822
"1132" 226.2 57.4150364344958 38.1830196090104
"1133" 226.4 57.9351161339979 38.5255079264731
"1134" 226.6 58.0560405533083 38.7591119183229
"1135" 226.8 58.1067319921704 39.0037441179141
"1136" 227 58.3938770163879 39.8912574745455
"1137" 227.2 59.5518759281098 40.7773441717843
"1138" 227.4 60.435526807222 42.3925420901615
"1139" 227.6 61.4229389891313 44.3491193249241
"1140" 227.8 62.1784322126909 45.0842022345455
"1141" 228 61.9870030594652 45.3185711147518
"1142" 228.2 62.1278754971035 45.9027774002518
"1143" 228.4 62.5639690206303 46.1581976280909
"1144" 228.6 63.3193064402667 46.4729215529394
"1145" 228.8 64.6025290144639 47.1242073892585
"1146" 229 65.6954319295149 47.2076654300442
"1147" 229.2 67.0925134181256 47.4601030753878
"1148" 229.4 67.6818127840633 48.0624347353867
"1149" 229.6 68.1017857646165 48.2901016601122
"1150" 229.8 68.6647832410719 48.4212106614785
"1151" 230 70.0255873080216 48.8951387010196
"1152" 230.2 71.6583102340333 49.2853732263667
"1153" 230.4 73.3375724436809 50.4224012525793
"1154" 230.6 74.8426981457905 51.954175908381
"1155" 230.8 76.1739252279814 53.5380953918397
"1156" 231 78.0845793745333 54.9178636678381
"1157" 231.2 79.7241018860199 56.6313927753205
"1158" 231.4 81.7689736817533 57.2734205034367
"1159" 231.6 84.2217413019526 57.9383670935224
"1160" 231.8 86.1630057299146 58.9722778220125
"1161" 232 87.5060292018468 61.1739711362917
"1162" 232.2 88.6820428320323 63.8226621749241
"1163" 232.4 90.3881492094762 66.2459017371524
"1164" 232.6 92.2650278155905 68.805281654581
"1165" 232.8 93.8569922389036 71.569661696835
"1166" 233 96.3663414021133 74.1998239486567
"1167" 233.2 99.212624384366 75.4945149552147
"1168" 233.4 101.923870076301 76.3219992089025
"1169" 233.6 103.341043208656 76.9024631993055
"1170" 233.8 103.329709400648 76.7430686448667
"1171" 234 103.43989583358 76.5437512062843
"1172" 234.2 104.352401582974 76.2351668537993
"1173" 234.4 105.600298002341 76.0126120783708
"1174" 234.6 106.923398370549 76.1573643945321
"1175" 234.8 108.541200391933 75.6730487114246
"1176" 235 110.507279237366 75.5394539002532
"1177" 235.2 112.023750482195 76.452667073822
"1178" 235.4 113.132462610029 78.1833618333494
"1179" 235.6 113.356129320139 79.8389801238431
"1180" 235.8 113.717759646623 81.3985688306764
"1181" 236 114.27840570851 83.6434436555224
"1182" 236.2 115.017956495378 84.0463684559444
"1183" 236.4 116.007283235556 83.3839141820534
"1184" 236.6 116.693619495739 82.4913559925501
"1185" 236.8 116.742776011671 82.464887099356
"1186" 237 116.168659353775 82.3822981624588
"1187" 237.2 115.731137879492 82.6607346662255
"1188" 237.4 115.392862458768 82.7144509494725
"1189" 237.6 115.412054189952 83.2883835944874
"1190" 237.8 114.872010989051 83.2220309013137
"1191" 238 114.553888574762 83.3566547213524
"1192" 238.2 113.524837684566 83.0628294285544
"1193" 238.4 112.720222687543 83.0719700711167
"1194" 238.6 112.336632076816 83.2754876856078
"1195" 238.8 112.217328378923 83.1105197375748
"1196" 239 111.879522023362 83.1502616617585
"1197" 239.2 111.040661715977 83.4342635661172
"1198" 239.4 109.998279598122 84.1659249782784
"1199" 239.6 108.69340739352 85.3821589878391
"1200" 239.8 107.499694055237 87.0819882712509
"1201" 240 106.236076366201 88.4290058472248
"1202" 240.2 106.29601545158 88.665458879149
"1203" 240.4 105.800655459141 89.1909372061545
"1204" 240.6 105.730440833584 90.065787406245
"1205" 240.8 105.896044154808 90.7575283159167
"1206" 241 106.116095189013 91.6572059955867
"1207" 241.2 105.697038212525 93.0772714027851
"1208" 241.4 104.960232234517 95.1336661397083
"1209" 241.6 104.291973477741 97.3710430607436
"1210" 241.8 103.675279684857 99.7395972469198
"1211" 242 103.361237993833 102.086493696795
"1212" 242.2 103.392092178609 101.496217735602
"1213" 242.4 102.823768211173 100.708508712267
"1214" 242.6 102.363759854517 99.6396275825
"1215" 242.8 101.227241181258 98.3753928165238
"1216" 243 99.1367774315733 97.4992688505867
"1217" 243.2 96.5893134677458 96.8689751803417
"1218" 243.4 93.6624276523637 96.535090195654
"1219" 243.6 91.1417071659574 96.2691665984618
"1220" 243.8 88.2616692406417 97.0485645199583
"1221" 244 85.6571559833388 98.3671221998694
"1222" 244.2 83.2463664659733 100.069776506787
"1223" 244.4 80.6471990133764 101.898941998388
"1224" 244.6 78.262337868241 103.852237578513
"1225" 244.8 76.6804610641022 106.169868019602
"1226" 245 75.3648659815671 108.698329635962
"1227" 245.2 74.0401521374268 109.295751001758
"1228" 245.4 71.6812790281641 109.958940887628
"1229" 245.6 69.6640197175487 110.722902953282
"1230" 245.8 67.4596120730502 110.975027943628
"1231" 246 65.0521165286094 110.733452001413
"1232" 246.2 62.7394276087333 110.107738727867
"1233" 246.4 60.046669377975 109.549497166167
"1234" 246.6 56.8732285316094 109.054887462793
"1235" 246.8 53.5479153835333 109.019074951395
"1236" 247 50.6336842408381 108.742736105238
"1237" 247.2 47.2121039904656 108.948539445957
"1238" 247.4 44.4948816852667 110.079610277083
"1239" 247.6 42.6469418832847 111.519658303153
"1240" 247.8 42.026351422542 113.097068667971
"1241" 248 41.8893668641423 113.003386731353
"1242" 248.2 41.2964410818438 112.189567030159
"1243" 248.4 40.415724257671 111.114829490339
"1244" 248.6 39.197412267918 109.518539226251
"1245" 248.8 37.6408128097762 107.744948862067
"1246" 249 35.5564116367491 105.68382808989
"1247" 249.2 33.2467469624083 103.601952620729
"1248" 249.4 30.7145372738133 101.658817603347
"1249" 249.6 28.1582152228114 99.2934312651667
"1250" 249.8 25.7293103042133 98.1691587246267
"1251" 250 22.7577475296256 97.7055885404744
"1252" 250.2 20.8090963053749 98.0567348426147
"1253" 250.4 19.2242587254465 98.6528541977325
"1254" 250.6 18.5226318783681 98.2012195140145
"1255" 250.8 17.3857867251926 97.3629059678148
"1256" 251 15.5734542020955 95.9618765019099
"1257" 251.2 14.6994956339733 94.2121348175067
"1258" 251.4 13.9638722819586 92.058640345578
"1259" 251.6 13.4461631427804 89.6460090367726
"1260" 251.8 12.6126284549943 87.5095630186179
"1261" 252 11.5137135572437 84.9255379830804
"1262" 252.2 10.8671607487873 82.4258422954307
"1263" 252.4 10.7043507914561 79.9172561294167
"1264" 252.6 10.3719007734566 77.2611554592946
"1265" 252.8 10.5389549704165 74.4438777654532
"1266" 253 10.9586056691057 72.0327096134253
"1267" 253.2 11.5496795833538 69.9105105876326
"1268" 253.4 12.337316702851 68.0922336093843
"1269" 253.6 13.2730474285195 66.6562211162184
"1270" 253.8 14.3295430865885 65.9220461673908
"1271" 254 15.489002304554 64.2701525325287
"1272" 254.2 16.5023638677098 61.8194618066431
"1273" 254.4 17.8697293992174 59.0761394747235
"1274" 254.6 18.9399932315216 56.9991872000078
"1275" 254.8 20.9535321066 55.045214456
"1276" 255 22.9082430633433 54.0408123903367
"1277" 255.2 24.9997015654333 52.0017252885922
"1278" 255.4 27.4056263756107 50.6200437868602
"1279" 255.6 30.3012742515354 49.9617807759728
"1280" 255.8 32.5109252361476 49.6517937673401
"1281" 256 34.9804047377123 49.4555104954772
"1282" 256.2 38.0059783426175 49.6358969976667
"1283" 256.4 41.1547937460966 50.104851703034
"1284" 256.6 43.6884016278424 51.2173847200303
"1285" 256.8 46.3450890444843 52.1913027226769
"1286" 257 49.078164548198 54.2866372312549
"1287" 257.2 52.3312826111905 55.4668321138952
"1288" 257.4 54.8476789102274 55.2374043233431
"1289" 257.6 57.3166829100548 55.2741246377882
"1290" 257.8 58.982943009551 54.9510286931961
"1291" 258 59.7647957365571 54.2015751628944
"1292" 258.2 60.6561559430252 53.296128214983
"1293" 258.4 61.9827413722762 51.8688632444667
"1294" 258.6 63.7633956483022 50.637933668589
"1295" 258.8 66.3322962645583 49.5460191075897
"1296" 259 69.1971540107602 48.9393433495705
"1297" 259.2 72.0999554888578 47.8612326209591
"1298" 259.4 74.7555488647974 47.3595721829676
"1299" 259.6 76.7392669563352 47.2262735646386
"1300" 259.8 77.304047983566 47.4103492433809
"1301" 260 77.0845441033273 47.625597927697
"1302" 260.2 77.3003438818945 47.9570129150647
"1303" 260.4 77.6606553263372 48.5910665255224
"1304" 260.6 78.8015082530498 49.7947103568317
"1305" 260.8 80.9636677866641 50.9615958763013
"1306" 261 83.2714147877569 51.1135952492255
"1307" 261.2 86.0588042545215 50.5179339385196
"1308" 261.4 88.6633496999048 49.9586014220381
"1309" 261.6 91.6450382132569 48.8340452332549
"1310" 261.8 94.4504387259428 47.2182382815723
"1311" 262 96.7105410921709 45.9147150471221
"1312" 262.2 99.4726387706098 45.2218939516667
"1313" 262.4 101.864557129076 44.5356833940952
"1314" 262.6 102.739939245762 43.1892270027524
"1315" 262.8 103.287018075801 41.6113276421195
"1316" 263 103.751457833251 40.1425448582917
"1317" 263.2 104.729679771972 39.2752159473754
"1318" 263.4 106.119062586019 38.2670572195238
"1319" 263.6 107.006453846527 38.5340494996172
"1320" 263.8 106.671740278333 38.7112394588167
"1321" 264 105.683832469904 38.9366831664263
"1322" 264.2 105.195645730303 39.0656579386867
"1323" 264.4 104.553944291557 39.8721325429736
"1324" 264.6 103.217093625109 40.4813242764295
"1325" 264.8 102.352508474203 40.6079625324067
"1326" 265 101.480470661804 41.2643675015054
"1327" 265.2 99.8227329784646 41.2135897150417
"1328" 265.4 98.2321452586884 40.443589933983
"1329" 265.6 96.1174734585394 39.2696777229697
"1330" 265.8 93.8525852136476 37.6139649321054
"1331" 266 91.8765685712061 35.7723081080909
"1332" 266.2 89.3052347647033 33.9324320434267
"1333" 266.4 86.2041194314191 32.3322632080952
"1334" 266.6 83.2452649322364 31.3150305224242
"1335" 266.8 79.4174351962667 29.8712345171818
"1336" 267 75.9488483689027 29.2602124686973
"1337" 267.2 72.586890750986 29.3383158081193
"1338" 267.4 69.0456761381986 29.8046768300136
"1339" 267.6 65.9974705533108 30.555799197085
"1340" 267.8 62.5915073640546 32.345751376303
"1341" 268 59.746065879219 34.331281994534
"1342" 268.2 57.713286528903 36.8817099431818
"1343" 268.4 55.779134004693 39.8916357484936
"1344" 268.6 54.2696287267088 42.3114603706156
"1345" 268.8 52.5197123210533 45.4296117420667
"1346" 269 50.4313198661354 47.9868608159007
"1347" 269.2 48.8839014918715 50.9609009441615
"1348" 269.4 48.5202707958442 54.1707259861023
"1349" 269.6 47.7640764546303 56.992568741
"1350" 269.8 47.3704306884231 59.5674038511667
"1351" 270 47.4780330164817 61.6676149778925
"1352" 270.2 47.7506002440184 64.920556481422
"1353" 270.4 47.9804897101704 68.0574670174192
"1354" 270.6 48.5920034246753 70.859964774828
"1355" 270.8 49.4072252196386 72.2867021021404
"1356" 271 49.527513946047 73.2741225344508
"1357" 271.2 48.5253986510291 74.8106302650284
"1358" 271.4 47.1464307521152 76.7173989747462
"1359" 271.6 45.4237387688262 79.1893165514524
"1360" 271.8 44.0813694173407 82.1543094160741
"1361" 272 43.1516399740133 85.6333900739867
"1362" 272.2 42.3685012224676 88.7377039970228
"1363" 272.4 40.9791344412047 91.3537896517524
"1364" 272.6 39.9058134560697 93.1268093626667
"1365" 272.8 39.5718526981028 95.2105884676328
"1366" 273 39.7995941314333 98.2928940635632
"1367" 273.2 40.0302807159641 100.680546702021
"1368" 273.4 40.7151412952766 103.214298325562
"1369" 273.6 40.4881229679155 105.170268303827
"1370" 273.8 40.1147114611879 108.120257142448
"1371" 274 40.5495326965078 110.517649899348
"1372" 274.2 41.7115419748879 110.198615261167
"1373" 274.4 42.7411240250912 110.099539341404
"1374" 274.6 44.994632820772 110.619495058247
"1375" 274.8 47.4846887204512 111.881685750345
"1376" 275 50.0617837880465 112.752221351874
"1377" 275.2 53.297432165698 113.898588402667
"1378" 275.4 56.2704423097236 114.702657268731
"1379" 275.6 58.6077909340583 115.137322100625
"1380" 275.8 61.3229835972228 115.91256270268
"1381" 276 63.4941589721631 115.75646965295
"1382" 276.2 64.5970055605943 115.515882639362
"1383" 276.4 66.3275849235462 115.644925471151
"1384" 276.6 68.3684269949039 116.18386593124
"1385" 276.8 70.3040362540599 117.255925790224
"1386" 277 71.8438213527623 119.366554250285
"1387" 277.2 72.8685548600444 120.904255546481
"1388" 277.4 73.3016749280502 120.125064051589
"1389" 277.6 75.1765303089333 119.205128829292
"1390" 277.8 77.0870689407841 118.432726737891
"1391" 278 79.3795699740583 118.426187115292
"1392" 278.2 82.1937498190372 118.329451658926
"1393" 278.4 84.3222626263807 117.07585065714
"1394" 278.6 86.5163412033246 115.479049851362
"1395" 278.8 89.141341217582 114.188059985572
"1396" 279 92.0373728265583 113.2711075775
"1397" 279.2 94.9597952214048 112.351832713438
"1398" 279.4 97.7712493323916 110.588086118167
"1399" 279.6 99.4743188409733 108.617363581747
"1400" 279.8 101.515146131653 106.374011445427
"1401" 280 104.371265749653 104.603217282267
"1402" 280.2 105.974960909509 103.574943083557
"1403" 280.4 105.905603085659 102.123763999941
"1404" 280.6 106.846749260829 100.024321379926
"1405" 280.8 108.47458037692 98.2172617918772
"1406" 281 110.929027669969 96.2982149125238
"1407" 281.2 113.168784230482 94.1779618906989
"1408" 281.4 113.703852974167 91.7117319155667
"1409" 281.6 113.740837091057 89.3458637577697
"1410" 281.8 114.176843692723 86.8147850068867
"1411" 282 115.604613604322 83.8677384386472
"1412" 282.2 117.178969893715 80.6200389382112
"1413" 282.4 118.663661403477 77.3223592787734
"1414" 282.6 120.21783627776 74.4721539555897
"1415" 282.8 122.066127039264 72.1186533559968
"1416" 283 121.202821586169 70.5527730236078
"1417" 283.2 120.237497066215 68.3102131931979
"1418" 283.4 119.85225401786 64.870357046214
"1419" 283.6 119.782398460639 61.2780209485784
"1420" 283.8 119.478840292683 57.3847442567292
"1421" 284 119.495580706712 53.2477267346877
"1422" 284.2 119.772354561727 49.2379593829058
"1423" 284.4 118.537619054933 46.5277668251373
"1424" 284.6 116.662246182448 44.329838589429
"1425" 284.8 115.134942000943 41.2389053207467
"1426" 285 114.514453430344 37.6360949088351
"1427" 285.2 113.447730157438 34.2538057279038
"1428" 285.4 111.703241013121 30.7986184190033
"1429" 285.6 110.541492463322 27.8066226533851
"1430" 285.8 109.077204838696 25.623669012132
"1431" 286 109.285436782042 23.9693819066568
"1432" 286.2 109.107338441799 24.7137773131409
"1433" 286.4 107.059683798639 24.999956121549
"1434" 286.6 105.112250784944 25.2196879108935
"1435" 286.8 102.835866667582 24.8547778942943
"1436" 287 99.9335010473273 23.4233281068485
"1437" 287.2 96.7475360034021 22.1173467577604
"1438" 287.4 93.7374131173633 20.5229504369167
"1439" 287.6 90.7248957803925 18.4504090907381
"1440" 287.8 88.0105223586476 16.2600991758952
"1441" 288 84.7721343035644 14.0617045446958
"1442" 288.2 82.0026561959533 13.2242665767367
"1443" 288.4 78.6081566915725 13.138061016945
"1444" 288.6 76.268982251795 12.9469136068688
"1445" 288.8 72.7564487156181 12.8309010111667
"1446" 289 69.3317343251123 12.9887392005825
"1447" 289.2 66.155882717772 13.4904887528602
"1448" 289.4 62.5074384460855 13.4489743277101
"1449" 289.6 58.8588062824971 14.4550773509964
"1450" 289.8 55.2358901080983 15.9205693045842
"1451" 290 51.7145917412014 16.7436778168007
"1452" 290.2 48.0182667858688 18.2311447756989
"1453" 290.4 45.3104059998096 20.3533097801306
"1454" 290.6 42.7327965232146 23.0991378764479
"1455" 290.8 39.8770695169656 25.4300738421828
"1456" 291 37.2594737618784 28.4204350399853
"1457" 291.2 35.8685064154498 31.7630365709414
"1458" 291.4 35.0797694674797 35.0568384227491
"1459" 291.6 34.0559930099446 38.5600459969138
"1460" 291.8 33.9619570816265 42.1916926627349
"1461" 292 34.0916823494 45.3646999325667
"1462" 292.2 33.7498134860333 48.4674844266667
"1463" 292.4 34.2517981461667 52.0116692253667
"1464" 292.6 34.8456104283839 55.5164789484139
"1465" 292.8 35.794817710542 59.0085978389493
"1466" 293 36.0996209899333 62.0944356907713
"1467" 293.2 35.44479636223 64.7867413249194
"1468" 293.4 34.7661066425964 67.7378250904058
"1469" 293.6 34.6036988346379 70.3973491588826
"1470" 293.8 35.3121194768784 72.6232373597216
"1471" 294 36.7022758949754 74.7465180410877
"1472" 294.2 38.7057610862418 76.4513798328156
"1473" 294.4 41.039751333986 78.501837041214
"1474" 294.6 43.4912806589546 80.2922254119539
"1475" 294.8 46.1151715546807 81.3470241439298
"1476" 295 48.4856056401521 82.5015575451354
"1477" 295.2 50.4372844069663 84.4485997541282
"1478" 295.4 53.0437913079558 86.1761403229476
"1479" 295.6 54.5710877807771 88.0028334002604
"1480" 295.8 55.6773246505263 89.9868892752248
"1481" 296 56.5732865344518 91.1217556914444
"1482" 296.2 56.5955248395583 91.6159869965542
"1483" 296.4 56.4233502228967 91.7889928010203
"1484" 296.6 56.438092626258 93.1554717201082
"1485" 296.8 56.3642765182146 95.2587566059323
"1486" 297 56.8609303832398 97.1513415516667
"1487" 297.2 58.9957865226606 98.8508507458485
"1488" 297.4 61.4625947721361 99.7039546009234
"1489" 297.6 64.2826353232811 100.063906221406
"1490" 297.8 67.5410468886047 100.689962480981
"1491" 298 70.1186021126933 102.230041526947
"1492" 298.2 72.089802946657 104.500041669272
"1493" 298.4 74.3248873682933 106.586922180587
"1494" 298.6 77.0294674164788 106.823201167167
"1495" 298.8 79.5905333549333 105.658205007193
"1496" 299 82.4095605103619 103.920715970952
"1497" 299.2 85.0159980295602 102.307470658517
"1498" 299.4 88.6360817274198 101.246048669856
"1499" 299.6 92.048191461475 99.6991300745416
"1500" 299.8 95.447805133578 97.5613108748245
"1501" 300 98.8194086152795 95.6683563653974
"1502" 300.2 101.678625291376 93.2812830359072
"1503" 300.4 104.333953479896 91.1121391270741
"1504" 300.6 107.089957793826 88.9863632281309
"1505" 300.8 109.400576304662 87.7151400271775
"1506" 301 111.322530316379 87.8082743625471
"1507" 301.2 111.674471556113 88.7624018565093
"1508" 301.4 110.028270936842 88.9724535546667
"1509" 301.6 109.334391039726 88.8964592411057
"1510" 301.8 108.278635769237 88.5829826976667
"1511" 302 107.274187603971 87.8927811789325
"1512" 302.2 105.844114707208 86.7768115983292
"1513" 302.4 104.782572000885 84.969819325498
"1514" 302.6 104.342077818761 82.3156355735287
"1515" 302.8 103.363778021162 79.8876224772536
"1516" 303 102.390806441808 77.1869031423229
"1517" 303.2 102.120953996645 74.2167277868832
"1518" 303.4 102.090589322871 70.7281780970729
"1519" 303.6 102.457665605593 67.4775569568367
"1520" 303.8 102.651928948206 64.0463187066667
"1521" 304 102.630879757871 60.5169900128213
"1522" 304.2 101.634307640667 57.3880243747624
"1523" 304.4 99.5833706809333 54.9342431117063
"1524" 304.6 97.5550373068541 52.2696454662904
"1525" 304.8 95.6848059638343 49.4045281717261
"1526" 305 94.3660036559729 46.5047055532706
"1527" 305.2 93.06824168471 43.0753927559676
"1528" 305.4 91.5085986556066 40.0610837508251
"1529" 305.6 89.4298654389433 37.4181962135767
"1530" 305.8 86.9393370001455 35.7172314212424
"1531" 306 83.8003477962925 34.7528164816278
"1532" 306.2 80.4684495111412 33.4786406528152
"1533" 306.4 77.1105007156859 32.5072096166151
"1534" 306.6 73.6991375247133 32.6160205467667
"1535" 306.8 69.8914526580301 32.8635229946021
"1536" 307 66.1781307169958 31.6796676947292
"1537" 307.2 62.5680604316533 30.3570895761667
"1538" 307.4 58.6889306959333 29.0757304566367
"1539" 307.6 55.8958682643048 27.1059352317809
"1540" 307.8 53.0132043527771 25.5657866374479
"1541" 308 49.9160012907818 23.9662268772121
"1542" 308.2 46.9269108145333 23.3281655306246
"1543" 308.4 45.3882915364495 24.613441400086
"1544" 308.6 43.5161405008908 26.7316959604752
"1545" 308.8 41.7013720395503 29.4621352664645
"1546" 309 39.6205948991757 32.3378832781818
"1547" 309.2 36.8129676122281 34.4178357220456
"1548" 309.4 34.2142279776379 37.2613456775303
"1549" 309.6 32.6706713829436 40.7463250657285
"1550" 309.8 30.3083586814985 43.8700349625145
"1551" 310 28.972751974485 47.3886053860115
"1552" 310.2 28.4237995165583 51.2100083780417
"1553" 310.4 27.2530686666476 54.3223869802491
"1554" 310.6 25.4093174667609 58.3698928828046
"1555" 310.8 23.9857343342781 61.5393798570115
"1556" 311 22.2922509304817 64.7791939752151
"1557" 311.2 20.2733581654863 67.1437575223372
"1558" 311.4 18.2926511094217 69.8476229836085
"1559" 311.6 16.6089585418234 72.3022448951612
"1560" 311.8 14.7164145830301 74.1306824018925
"1561" 312 13.2127380448771 75.4503754857902
"1562" 312.2 12.0320923494106 76.6200312604962
"1563" 312.4 11.3264925500405 78.0023577491666
"1564" 312.6 11.4604646681438 80.2298577383245
"1565" 312.8 11.7366399486766 82.5198688157207
"1566" 313 12.230621325219 84.278571018355
"1567" 313.2 12.7862949472026 85.6519648379359
"1568" 313.4 11.6772017836533 85.9657385386267
"1569" 313.6 10.6489987211733 85.6385830187467
"1570" 313.8 10.502470087102 85.3311356627149
"1571" 314 9.85109672049146 84.6973315894574
"1572" 314.2 9.8126291474745 84.289639250502
"1573" 314.4 10.0732309709083 83.9677530422167
"1574" 314.6 11.2576960569604 84.2619614328423
"1575" 314.8 12.5166612769718 84.6333487503974
"1576" 315 14.4638433821057 84.8270510997012
"1577" 315.2 16.401559645898 85.9025067994902
"1578" 315.4 18.7659295151747 87.2847465076667
"1579" 315.6 20.8958327203778 89.0974688914815
"1580" 315.8 22.2793066400242 90.9847196491667
"1581" 316 23.0307100106 92.9598932810952
"1582" 316.2 24.8218996524551 95.051585626971
"1583" 316.4 27.2911773610703 96.7191889569132
"1584" 316.6 29.550361052486 99.0423250547325
"1585" 316.8 31.8154415629333 102.168642591843
"1586" 317 33.7749668122146 104.642570066776
"1587" 317.2 35.4896949308578 108.027131520723
"1588" 317.4 37.0031933781733 111.219028906507
"1589" 317.6 38.0102327412541 111.135549869987
"1590" 317.8 39.5953594137382 110.611834341154
"1591" 318 41.2322904982547 108.939789812649
"1592" 318.2 43.3115468592092 108.049810532891
"1593" 318.4 46.2063897290833 107.491792805017
"1594" 318.6 49.5914793569522 107.064477138327
"1595" 318.8 52.9171002905563 106.300714307093
"1596" 319 56.5639230375649 105.760697337982
"1597" 319.2 59.8753188449487 105.55192834419
"1598" 319.4 62.3694302945833 106.680395186267
"1599" 319.6 65.6316720598464 106.837312430101
"1600" 319.8 69.7762865444011 106.718504700231
"1601" 320 73.6868592909164 106.267600085853
"1602" 320.2 77.1170517718807 105.726533227719
"1603" 320.4 80.7792308664021 104.87990387026
"1604" 320.6 84.8365877772515 104.138212683303
"1605" 320.8 88.4185394469333 102.56262603453
"1606" 321 91.9509044833065 101.580845925308
"1607" 321.2 95.827377758632 100.645908830228
"1608" 321.4 96.299914983725 99.6937207570833
"1609" 321.6 97.5540225313017 99.134568152443
"1610" 321.8 99.9876315704776 97.7133627883502
"1611" 322 102.930714803258 97.3881819376802
"1612" 322.2 106.40669777305 98.0769670949264
"1613" 322.4 108.216641344433 98.9638790015513
"1614" 322.6 107.193032040779 98.9838518660128
"1615" 322.8 106.72196152042 99.0320758216535
"1616" 323 106.483995352395 99.3034176973974
"1617" 323.2 106.268397856563 99.349451045968
"1618" 323.4 105.153337457755 99.5201779969817
"1619" 323.6 103.784462991773 99.1610111737867
"1620" 323.8 102.031473210648 98.8019561360952
"1621" 324 100.140404581061 97.5860997176201
"1622" 324.2 98.0979469472589 95.6070443163527
"1623" 324.4 96.516847266623 93.3506431885287
"1624" 324.6 94.9280484372627 91.080178192549
"1625" 324.8 94.0009550639333 89.3201953912738
"1626" 325 92.8779025525839 87.8462727633414
"1627" 325.2 91.4001066068884 86.4168245604195
"1628" 325.4 89.671123375307 84.8380706111282
"1629" 325.6 87.9411235577075 82.4854604633441
"1630" 325.8 86.8778775194129 79.7086110274524
"1631" 326 87.0218655678015 77.0358137725458
"1632" 326.2 87.6423599375929 74.7484806601879
"1633" 326.4 88.9797125097075 72.7821919077634
"1634" 326.6 90.3562260156248 71.1728067283688
"1635" 326.8 91.6654281581233 69.4677530361067
"1636" 327 92.0782672665433 67.1893485226567
"1637" 327.2 92.7039671779622 64.1923702780417
"1638" 327.4 94.0139374258333 61.4913898847467
"1639" 327.6 95.8375774386098 58.6395468094902
"1640" 327.8 97.7561335761296 55.5907972037601
"1641" 328 99.8578549039619 52.3399375191238
"1642" 328.2 102.320901416193 48.546127580484
"1643" 328.4 104.026223420044 45.4094169568889
"1644" 328.6 104.934850052597 42.6890850771378
"1645" 328.8 103.735130016553 41.0909063950867
"1646" 329 101.987074656964 40.4931669808182
"1647" 329.2 100.059810758428 39.6004052066181
"1648" 329.4 97.5919253555182 37.6798765384402
"1649" 329.6 94.8113691704182 35.0012344922121
"1650" 329.8 91.5530437324797 33.6595615337182
"1651" 330 88.126121198312 32.8243685489094
"1652" 330.2 84.7055839435333 31.3463455529467
"1653" 330.4 81.1818367244581 29.7458902609736
"1654" 330.6 77.4110701753576 29.4817636601818
"1655" 330.8 74.0040607498396 29.9229918501354
"1656" 331 69.9261898436912 30.3140427972351
"1657" 331.2 66.0773085376363 31.3307667186667
"1658" 331.4 61.8864864319033 32.1525502269367
"1659" 331.6 57.8797388182828 33.8604366539385
"1660" 331.8 53.9412809491033 35.3734742143267
"1661" 332 50.0057804314491 36.5701746686246
"1662" 332.2 46.4435087508451 39.1736406429608
"1663" 332.4 42.8580858614039 41.4302806085196
"1664" 332.6 39.4408709736702 43.8922267802246
"1665" 332.8 36.1473112989537 46.3850075994422
"1666" 333 32.2089694080271 48.3863446647917
"1667" 333.2 29.5730335983879 51.2016485237879
"1668" 333.4 28.2853440079971 53.7253409961667
"1669" 333.6 27.2702337956035 56.4309204602199
"1670" 333.8 25.0111565906392 59.5696948562078
"1671" 334 23.1054569427515 62.6610416812008
"1672" 334.2 22.0200401164495 66.0606787305054
"1673" 334.4 20.685739072898 69.4485085937608
"1674" 334.6 19.9892735403804 72.6467516312431
"1675" 334.8 20.4123264712751 75.4395737766287
"1676" 335 20.7301272955708 79.4158124010292
"1677" 335.2 20.0376456468194 82.3908890724515
"1678" 335.4 18.7365891352982 85.6040569535856
"1679" 335.6 17.8668210129476 87.5981778163952
"1680" 335.8 16.904271609219 89.1059864199238
"1681" 336 17.0921662147038 88.6468303791421
"1682" 336.2 18.7248933137666 88.6424851897083
"1683" 336.4 20.4958206293564 88.9275146096282
"1684" 336.6 23.4564232945708 90.0921822685417
"1685" 336.8 26.4426207043189 92.2289930095823
"1686" 337 29.2331964288511 94.8998798851735
"1687" 337.2 31.1154466442712 96.0934544941396
"1688" 337.4 33.7391915535697 98.555797066303
"1689" 337.6 36.3917241326833 100.131875471208
"1690" 337.8 40.1863973798237 101.579571843584
"1691" 338 43.660919485119 103.544227475852
"1692" 338.2 46.7813381007694 103.734037511781
"1693" 338.4 50.4416221429739 104.07234394295
"1694" 338.6 54.3059303052169 105.492993488905
"1695" 338.8 58.3643716484333 106.576536291067
"1696" 339 62.0460597731728 107.069134642596
"1697" 339.2 65.4255594256052 109.036288172307
"1698" 339.4 67.9904111631098 111.378482857373
"1699" 339.6 69.21546246985 112.351523609583
"1700" 339.8 68.9855664778708 111.318343975042
"1701" 340 69.3034647986497 109.16680814001
"1702" 340.2 70.9100541027061 106.811399019985
"1703" 340.4 73.0824188894116 104.212617524232
"1704" 340.6 75.1595967934116 102.310419280623
"1705" 340.8 77.8797070333169 100.89666403953
"1706" 341 81.3574548135265 99.9040423545311
"1707" 341.2 84.8881120765154 99.889263546398
"1708" 341.4 88.7060060318619 100.550865746338
"1709" 341.6 92.3228645813037 100.796019448037
"1710" 341.8 96.1730040741256 100.731477506397
"1711" 342 99.9062215229202 99.6419051898509
"1712" 342.2 102.567627896907 97.515522093277
"1713" 342.4 104.527054092453 94.9910765315067
"1714" 342.6 107.178052392433 92.442738754859
"1715" 342.8 109.643971807259 89.3881808739363
"1716" 343 111.01926221834 86.4986716277875
"1717" 343.2 110.563793365217 84.9936546859962
"1718" 343.4 110.020360987135 82.5420411071773
"1719" 343.6 110.94152621714 79.4769847258515
"1720" 343.8 112.512197067944 76.3648402455945
"1721" 344 114.94492121966 73.0451453499824
"1722" 344.2 117.121361393115 69.6484045689697
"1723" 344.4 118.119869785874 66.6145126746073
"1724" 344.6 117.391726907637 64.5192476044524
"1725" 344.8 116.399347683169 61.5605782369902
"1726" 345 115.924918722558 57.6241065542604
"1727" 345.2 115.933357257793 54.2744949045367
"1728" 345.4 116.377826120661 50.8869245989394
"1729" 345.6 116.281421213154 47.6639445532772
"1730" 345.8 115.037905751252 45.1984152120603
"1731" 346 112.937249107646 43.992712878156
"1732" 346.2 110.369663573218 41.3873142157298
"1733" 346.4 107.647708425875 38.5779793322549
"1734" 346.6 104.719517607621 36.0003600145729
"1735" 346.8 101.097979569267 34.0964032082727
"1736" 347 97.3697455039027 32.189192281034
"1737" 347.2 93.9902479613354 29.7206861655017
"1738" 347.4 89.8995370423217 27.4511832304919
"1739" 347.6 86.0761898956142 25.4514141007624
"1740" 347.8 82.1506551216133 23.6620855443367
"1741" 348 77.8988922588727 22.3257284189394
"1742" 348.2 73.7341899018433 22.1236756591867
"1743" 348.4 69.5154337107212 22.5184968229091
"1744" 348.6 64.8794674756175 21.4628051102561
"1745" 348.8 60.3611153537051 21.3780929707645
"1746" 349 56.0496441437099 20.7819071237518
"1747" 349.2 51.8524741634865 20.624461458156
"1748" 349.4 47.8279134981498 21.493616206811
"1749" 349.6 43.4041866548925 20.9303051597993
"1750" 349.8 39.8274134783619 20.4641018184139
"1751" 350 37.5064851060354 19.0028218368912
"1752" 350.2 35.7738136384045 16.950304306359
"1753" 350.4 33.1224158811352 15.1677261531667
"1754" 350.6 30.1329274606933 14.9574118903867
"1755" 350.8 28.155210345617 15.6883453599728
"1756" 351 26.8691616790333 17.2903423238167
"1757" 351.2 25.742875547668 19.1617895336258
"1758" 351.4 23.4855342540354 21.1568341276462
"1759" 351.6 20.4367831917568 22.4302121336961
"1760" 351.8 17.7204912481033 24.0359775670567
"1761" 352 16.8009426063415 26.5577616242075
"1762" 352.2 15.0999882512803 29.1131673492177
"1763" 352.4 12.6495806899633 32.3044438611667
"1764" 352.6 10.9422378205896 34.5114453841667
"1765" 352.8 10.6342188014718 35.6277858442491
"1766" 353 9.63272231204323 38.7007537049744
"1767" 353.2 8.11023221047265 42.2271985605768
"1768" 353.4 6.11847897712082 45.4125723920729
"1769" 353.6 5.36073829767528 48.2162129060215
"1770" 353.8 4.80807182283958 51.4696556160417
"1771" 354 3.18006045779046 55.2183126146667
"1772" 354.2 2.9689187477685 57.5622709225458
"1773" 354.4 4.15454395817246 59.7790727951884
"1774" 354.6 5.56156515697879 62.7938158369962
"1775" 354.8 6.26950363067527 66.4375860114731
"1776" 355 7.13060931111811 70.125450778971
"1777" 355.2 7.92494513013788 73.548522456428
"1778" 355.4 9.00014259422962 77.8605134247037
"1779" 355.6 10.5702812780431 81.7577434109715
"1780" 355.8 11.7386938490431 85.571708022813
"1781" 356 12.2932148558083 89.318649872
"1782" 356.2 11.7435811644986 92.4099572055797
"1783" 356.4 11.4118190544259 92.3963092975473
"1784" 356.6 12.1334495218629 91.6822930385821
"1785" 356.8 13.5752230934333 91.144502564859
"1786" 357 15.5725095395872 90.7250724111667
"1787" 357.2 18.4469808479853 90.8034723888745
"1788" 357.4 22.4182088337795 91.0995636198205
"1789" 357.6 25.5310167468963 91.7660655042592
"1790" 357.8 28.9996725292171 92.3303239163694
"1791" 358 32.5570367563991 93.1392582028447
"1792" 358.2 35.9982518627689 94.0942620850776
"1793" 358.4 39.5894848533149 95.6805766048377
"1794" 358.6 43.2697156196219 97.6876620760601
"1795" 358.8 45.9981726170718 99.7398247858821
"1796" 359 49.628323953225 101.641075042083
"1797" 359.2 52.9294828712061 104.238530934348
"1798" 359.4 56.9181365327733 105.849524024667
"1799" 359.6 60.6671953664095 108.384175633714
"1800" 359.8 63.981152341051 108.732372034814
"1801" 360 67.3184921131762 107.45562765401
"1802" 360.2 67.8574577558022 107.028577875913
"1803" 360.4 67.3658306084415 107.105195093683
"1804" 360.6 67.2992325653026 107.037909460128
"1805" 360.8 67.4303877086 107.036482826952
"1806" 361 68.0542068419487 106.942039710713
"1807" 361.2 69.3859492338816 106.91497303577
"1808" 361.4 70.7016724415271 106.127427709089
"1809" 361.6 72.8458872440286 105.800067407905
"1810" 361.8 75.8556077006256 105.39614000139
"1811" 362 79.1951614243424 105.247614518394
"1812" 362.2 82.8535628235303 105.190717599891
"1813" 362.4 86.6109952131641 104.251694867744
"1814" 362.6 89.5211510055635 102.742649197365
"1815" 362.8 92.1078554256796 100.162474446085
"1816" 363 94.2127725475649 97.4844416267324
"1817" 363.2 95.458054366657 94.2764316730219
"1818" 363.4 97.4862199124718 92.028301817282
"1819" 363.6 99.7228108643037 89.5109811594074
"1820" 363.8 102.075099004695 86.5338348932235
"1821" 364 105.014563181296 84.4058007588535
"1822" 364.2 107.717162052386 81.978376901593
"1823" 364.4 110.148280138712 79.7604428633088
"1824" 364.6 112.595592013303 77.5648521531367
"1825" 364.8 114.068690631664 74.5620318456667
"1826" 365 114.291623045286 71.8090074545196
"1827" 365.2 114.01019116286 68.7486668432877
"1828" 365.4 114.14455530232 64.9006418768602
"1829" 365.6 113.157575549904 61.3352960746078
"1830" 365.8 112.264541784853 57.6083654404567
"1831" 366 111.464281666049 53.6371975916877
"1832" 366.2 110.135220291201 49.924988767811
"1833" 366.4 108.382232695199 46.3055237510748
"1834" 366.6 106.979422255363 42.2787925089367
"1835" 366.8 105.342818505661 38.2704292615758
"1836" 367 105.475153219806 34.885724115539
"1837" 367.2 106.836783374171 32.5261723193597
"1838" 367.4 107.346318927739 32.5634608874239
"1839" 367.6 107.149653475777 33.6757058368542
"1840" 367.8 105.85907119115 33.7880467648935
"1841" 368 104.005487703121 34.1382024795417
"1842" 368.2 101.733747008412 34.3222343649858
"1843" 368.4 98.6799588992323 34.4947155363574
"1844" 368.6 95.7488895630467 34.3622151417079
"1845" 368.8 92.5940621493355 34.1501970530362
"1846" 369 89.4009161102941 33.868350034378
"1847" 369.2 86.4504133828933 33.2898051293767
"1848" 369.4 82.8901098893195 31.8282096944389
"1849" 369.6 79.9212419422807 31.5603495396351
"1850" 369.8 77.7368662176653 32.7200132807491
"1851" 370 77.0524816034833 33.6714865692367
"1852" 370.2 76.4873707337877 34.1289068563366
"1853" 370.4 71.9926381875175 37.9749081702607
"1854" 370.6 66.7868396038541 42.2976490682508
"1855" 370.8 61.7897179035872 47.4376336028686
"1856" 371 58.6700243436518 52.8726645082686
"1857" 371.2 56.8186993529135 58.5088914724884
"1858" 371.4 55.461335574062 64.3316735919934
"1859" 371.6 54.8025978432882 69.7878729534086
"1860" 371.8 54.8439418098057 75.3699767085922
"1861" 372 56.8369570289741 79.3549079022177
"1862" 372.2 59.3366376646399 82.3556823645471
"1863" 372.4 61.5659896073204 85.4881551350538
"1864" 372.6 63.4576843287357 88.7052584318411
"1865" 372.8 66.3292910881926 90.8284504781481
"1866" 373 69.5789405026996 92.8418718092771
"1867" 373.2 73.2616319286833 94.6792834732083
"1868" 373.4 76.6148393510123 95.7010750709956
"1869" 373.6 79.6458993100951 95.2956274683137
"1870" 373.8 83.1896435309026 95.0122477678359
"1871" 374 87.0112514169733 94.1965559832267
"1872" 374.2 90.6511640526307 93.5589853574956
"1873" 374.4 93.483569758801 93.1936303430343
"1874" 374.6 95.5129252608236 94.2778065701423
"1875" 374.8 97.3330946182666 95.0356973901852
"1876" 375 98.3896677945437 93.4336651893939
"1877" 375.2 98.8360076850685 91.1198063878559
"1878" 375.4 99.5256712947111 88.3858431280741
"1879" 375.6 100.243571279994 84.2465571800935
"1880" 375.8 101.748999841834 80.6095298779853
"1881" 376 103.281249893095 76.7774090860215
"1882" 376.2 104.580281776243 73.1638314690367
"1883" 376.4 105.848050848848 69.4284744858475
"1884" 376.6 106.831423329703 66.0326200773667
"1885" 376.8 107.455402851206 62.1461730103939
"1886" 377 107.73013737014 57.7625878695017
"1887" 377.2 107.85655162226 53.887278878814
"1888" 377.4 108.09023413646 49.3776163240772
"1889" 377.6 107.721688796996 44.9703606898542
"1890" 377.8 106.547779661482 41.2853067948925
"1891" 378 105.051387267329 39.0893346818746
"1892" 378.2 103.123660771063 37.2273554936467
"1893" 378.4 101.347673663143 34.4036917803967
"1894" 378.6 99.4614151600545 33.6715259097273
"1895" 378.8 97.7772950401392 33.6179534181078
"1896" 379 95.1142909480848 32.3182130328788
"1897" 379.2 92.6152290437377 30.0014857502101
"1898" 379.4 90.7861475089024 26.8779504257491
"1899" 379.6 89.6680917798083 23.6427742810104
"1900" 379.8 88.944260834765 19.9898381004785
"1901" 380 89.1961829247433 16.6321365754867
"1902" 380.2 90.5232556943576 15.3309891891818
"1903" 380.4 91.2894960499619 15.9262670127524
"1904" 380.6 91.4541211264922 16.3628671163137
"1905" 380.8 91.1123795411833 16.4685588155467
"1906" 381 90.7813293127333 15.8726684043367
"1907" 381.2 90.1285019714762 14.0234236828381
"1908" 381.4 89.5102380612515 11.8820083777485
"1909" 381.6 88.8972640419958 9.46476003280952
"1910" 381.8 87.5279736866903 7.38740879954517
"1911" 382 87.9134075475515 8.04749075837575
"1912" 382.2 88.910439948282 8.98800278452905
"1913" 382.4 88.7755543991833 8.94368226533974
"1914" 382.6 88.9401316861015 9.64447793774631
"1915" 382.8 88.8104598061786 10.4940758691667
"1916" 383 88.7850326722519 10.5681787313392
"1917" 383.2 88.9133389004805 11.0966534215063
"1918" 383.4 88.9991395207944 11.4605405883889
"1919" 383.6 89.3792342275334 11.9499550250952
"1920" 383.8 89.718000388056 12.1217701111572
"1921" 384 90.1642259742634 12.6172592303851
"1922" 384.2 90.785697210195 13.0292763542181
"1923" 384.4 91.7497867427168 13.3669253349759
"1924" 384.6 92.5178185680849 14.1468404219394
"1925" 384.8 94.5202495399333 15.4884668589314
"1926" 385 95.5922584334581 16.8933519799736
"1927" 385.2 97.1678645577212 18.3562729167879
"1928" 385.4 98.9157063546476 20.0639312125952
"1929" 385.6 101.39081795905 21.7981838983074
"1930" 385.8 103.805234770813 23.3777718187267
"1931" 386 106.093097862219 24.9434446638667
"1932" 386.2 107.489629078033 25.4925985722367
"1933" 386.4 109.579789343933 26.4722161288182
"1934" 386.6 109.457602408404 27.3215078966078
"1935" 386.8 108.888669489845 29.127583537402
"1936" 387 109.076231064176 31.5432053679394
"1937" 387.2 109.139175849145 34.4898081143333
"1938" 387.4 109.030931073508 37.8168061392013
"1939" 387.6 108.421659831864 40.8515939061221
"1940" 387.8 107.11944270036 44.1001170496278
"1941" 388 106.924896335383 47.5288596612967
"1942" 388.2 106.510388066148 50.9751998426565
"1943" 388.4 105.755291506658 54.3333924361769
"1944" 388.6 106.238740325551 57.7193264512843
"1945" 388.8 107.498793098198 60.6327211953137
"1946" 389 109.081922067186 63.0442820357443
"1947" 389.2 110.859300973501 65.6042021346667
"1948" 389.4 112.7388307396 67.0401300417879
"1949" 389.6 113.303872586105 67.584939635981
"1950" 389.8 112.580013179023 68.8407049563367
"1951" 390 110.706200155845 71.152252676049
"1952" 390.2 108.770300896051 73.1759737957549
"1953" 390.4 106.520579312052 75.4528018255379
"1954" 390.6 104.279931015345 78.1894564941961
"1955" 390.8 101.460620211673 80.4936729977767
"1956" 391 98.0092593005583 82.8423445450104
"1957" 391.2 96.1882008188246 85.9879214439601
"1958" 391.4 94.274032331485 89.2634375282874
"1959" 391.6 91.9939520891225 93.0092663562748
"1960" 391.8 91.2175366725733 96.5697317385467
"1961" 392 89.8090598962225 100.201414528173
"1962" 392.2 87.8443195936641 103.258044860782
"1963" 392.4 85.3543463573854 104.524611748571
"1964" 392.6 83.090361750475 104.470148072792
"1965" 392.8 80.3872591263306 104.247180453174
"1966" 393 77.6182813895771 103.793686989543
"1967" 393.2 74.2148738718963 103.47904090737
"1968" 393.4 71.018758089907 103.131769053232
"1969" 393.6 68.0414242086933 102.738950113427
"1970" 393.8 65.7243722025102 102.284367718282
"1971" 394 62.8451411270619 102.615061288438
"1972" 394.2 59.1289821837126 103.357584948277
"1973" 394.4 56.4415785886495 105.535491216545
"1974" 394.6 55.9062639149991 108.066774780746
"1975" 394.8 56.1072953009619 110.231998477481
"1976" 395 57.0377936824545 111.353314069596
"1977" 395.2 58.2640533973879 112.047337316147
"1978" 395.4 59.041559715109 112.130180187099
"1979" 395.6 58.8480103417502 111.01321275785
"1980" 395.8 58.0006876746593 110.414691558543
"1981" 396 56.5731565808793 109.91966991764
"1982" 396.2 54.1933242322762 109.40298193901
"1983" 396.4 52.2177226103949 108.463971982682
"1984" 396.6 49.5278987986725 107.802522814841
"1985" 396.8 46.6654089534048 108.00088685381
"1986" 397 43.4392267176235 108.292402263878
"1987" 397.2 40.2780868986047 108.440432535281
"1988" 397.4 37.3339440136564 108.58980102879
"1989" 397.6 34.7077415337694 109.058934146831
"1990" 397.8 34.8367912414788 109.407871399985
"1991" 398 36.6628557677487 108.889393995713
"1992" 398.2 37.356549664797 108.186349166667
"1993" 398.4 37.2626983437141 107.101521665434
"1994" 398.6 37.3469803562712 106.303906691167
"1995" 398.8 38.0153965567982 105.119704761099
"1996" 399 38.8259169889333 103.244510617101
"1997" 399.2 39.7890678920549 100.888156530991
"1998" 399.4 41.2669667264685 99.0218987662723
"1999" 399.6 42.7206255589333 98.5794013606667
"2000" 399.8 44.8722924246546 97.898359424929
"2001" 400 47.6099827791179 96.9536101934974
"2002" 400.2 50.8686031704571 95.7047355113809
"2003" 400.4 53.7276711636872 94.4190536933282
"2004" 400.6 57.0147873106199 93.7391118045174
"2005" 400.8 59.6190103544408 93.7739897917114
"2006" 401 60.7265970637159 94.4927796147536
"2007" 401.2 62.1095008313246 94.9443400286667
"2008" 401.4 64.5154147166533 95.7804041350267
"2009" 401.6 67.7137007104802 97.5103849979635
"2010" 401.8 71.1519981199333 98.5119605196277
"2011" 402 75.5679984523795 100.039417752805
"2012" 402.2 78.8734124118857 99.679811083619
"2013" 402.4 82.841936827799 99.4358497128756
"2014" 402.6 86.2151949272854 99.9050650758075
"2015" 402.8 90.3283132106438 99.9647560318377
"2016" 403 93.9957621191733 98.2678246750667
"2017" 403.2 96.6728654928117 96.2460849651261
"2018" 403.4 100.043654421024 94.1316778941472
"2019" 403.6 103.054529693946 91.2459896824042
"2020" 403.8 105.366560034294 88.1799256479806
"2021" 404 108.737985667049 85.9181820971403
"2022" 404.2 111.811213131894 83.4003209965973
"2023" 404.4 114.928522446733 82.3397648599567
"2024" 404.6 116.48716954308 82.9127452207549
"2025" 404.8 115.847673669253 84.2793297278167
"2026" 405 115.445456493297 87.783808731355
"2027" 405.2 115.114375206565 87.5102296354035
"2028" 405.4 108.867668610301 92.8614346120637
"2029" 405.6 108.72906280531 92.9908763968902
"2030" 405.8 108.875032555076 93.3308179068095
"2031" 406 108.530814502413 94.0667323642267
"2032" 406.2 107.323487712452 94.7898663554262
"2033" 406.4 105.64335175354 96.3213977016309
"2034" 406.6 103.290556245711 98.0216406271852
"2035" 406.8 100.498392573885 99.8917148105582
"2036" 407 97.5635567016077 102.31862350326
"2037" 407.2 95.0951827097904 105.172586582738
"2038" 407.4 93.1476022512382 107.990030523301
"2039" 407.6 90.9909704160074 110.965536269704
"2040" 407.8 90.3524055637255 111.48083425142
"2041" 408 89.5919452340487 110.957584110705
"2042" 408.2 88.1225415956133 110.024651611707
"2043" 408.4 85.8696081105108 109.246880138779
"2044" 408.6 82.3075562382905 108.496071229138
"2045" 408.8 78.301189193632 107.549679911845
"2046" 409 74.489546991725 106.7799266275
"2047" 409.2 70.7365625391333 105.351001327707
"2048" 409.4 66.6860656263333 103.720416673067
"2049" 409.6 62.3054457966476 102.694978685069
"2050" 409.8 58.2257761632847 101.41446849991
"2051" 410 54.2410606188899 100.865425956101
"2052" 410.2 50.204382026351 99.9170776374515
"2053" 410.4 45.8630685010292 98.4958162908995
"2054" 410.6 41.8405225833749 97.3941285794069
"2055" 410.8 37.5652613202228 96.1827890257061
"2056" 411 33.2691003953981 96.4930809482864
"2057" 411.2 30.094867776946 97.5654624629072
"2058" 411.4 27.1856067503458 99.6780337364542
"2059" 411.6 26.1262090442245 102.046842323831
"2060" 411.8 26.6455300256591 102.428043485215
"2061" 412 27.8038917358333 102.194989149817
"2062" 412.2 28.6059132043222 101.659106100278
"2063" 412.4 29.9447044957038 101.537677269027
"2064" 412.6 31.2943927137036 101.988148546032
"2065" 412.8 33.3074145382103 103.502712450436
"2066" 413 35.5980297347061 105.412844578939
"2067" 413.2 38.3137361358922 107.44831078468
"2068" 413.4 41.1947534342484 109.550386369037
"2069" 413.6 44.6904493164526 112.205888139551
"2070" 413.8 47.6513266085533 113.540275214227
"2071" 414 51.9089584301986 113.660136857565
"2072" 414.2 55.5493186854231 114.009865790381
"2073" 414.4 59.6069691445762 113.982046443452
"2074" 414.6 63.1622816820476 113.759491668024
"2075" 414.8 67.7407706137954 113.703852974167
"2076" 415 71.2973230665751 113.009199729219
"2077" 415.2 75.1006334239795 112.280786381282
"2078" 415.4 77.4679171842833 111.892813489117
"2079" 415.6 80.6621683190424 112.567306200558
"2080" 415.8 84.286153789841 113.251467594113
"2081" 416 88.3499183911762 113.464606590581
"2082" 416.2 89.5628419172619 111.23349496691
"2083" 416.4 90.4131023206606 108.906280144758
"2084" 416.6 92.8460306611411 105.932139054939
"2085" 416.8 94.6163527384139 102.993404406667
"2086" 417 96.5990502391708 99.8922427078042
"2087" 417.2 98.6849912374533 97.2396216125867
"2088" 417.4 100.138233271728 93.3313260227352
"2089" 417.6 101.080557351998 89.1798341408615
"2090" 417.8 102.738969783672 85.6929319065189
"2091" 418 104.361717431869 81.8782209551183
"2092" 418.2 106.468210346611 78.2180324710538
"2093" 418.4 110.064378496042 75.3486858538647
"2094" 418.6 113.362320223729 72.7470220266375
"2095" 418.8 116.603611123288 70.561765753676
"2096" 419 117.922205168712 67.678883430609
"2097" 419.2 117.128465598215 65.1466684094531
"2098" 419.4 115.846853730607 62.0087711705719
"2099" 419.6 115.62730122706 58.2042558516667
"2100" 419.8 114.924627738163 54.2316531102667
"2101" 420 114.091160104183 50.1430205093854
"2102" 420.2 114.259772487397 45.2329764557276
"2103" 420.4 113.315359284191 41.360688251086
"2104" 420.6 111.358902816556 38.7187904244116
"2105" 420.8 108.571159688626 35.8546205192051
"2106" 421 105.267331504874 32.7922464691914
"2107" 421.2 102.987345971113 28.9822574509567
"2108" 421.4 99.423000328051 25.6261641661372
"2109" 421.6 96.4222285794576 22.4296560645113
"2110" 421.8 92.5768293039939 19.7174538917576
"2111" 422 88.8274231815408 16.1960020139377
"2112" 422.2 85.0268974005583 13.0256364396667
"2113" 422.4 82.2735548142667 10.8907591494444
"2114" 422.6 80.1137225395033 10.8835467261667
"2115" 422.8 78.1624735459333 9.51672447329874
"2116" 423 77.2501020012944 6.76525303455555
"2117" 423.2 76.7589749621495 3.37307492969369
"2118" 423.4 77.1164661014191 4.26810602655238
"2119" 423.6 77.057005759903 6.01516101366666
"2120" 423.8 76.3240035865462 7.68192876727957
"2121" 424 75.1207061527633 9.42692572098666
"2122" 424.2 72.674113816168 11.4200627026463
"2123" 424.4 69.7726221680583 13.6301276656354
"2124" 424.6 67.3896340159042 15.4040555566861
"2125" 424.8 65.0541063686686 16.9738017939608
"2126" 425 62.1822458316782 19.487673311932
"2127" 425.2 58.8390392554021 21.6548501150729
"2128" 425.4 55.1426960506175 23.742234547014
"2129" 425.6 51.1149655193801 25.538423547539
"2130" 425.8 46.6324537270432 26.378922965381
"2131" 426 42.4131485665649 28.026413974014
"2132" 426.2 37.6445220560333 28.9073924973333
"2133" 426.4 33.3382726138033 29.6521473249967
"2134" 426.6 29.0409636022426 29.407503414512
"2135" 426.8 25.2648732127525 28.7494864642943
"2136" 427 22.3863521149633 28.3357358283367
"2137" 427.2 18.9196287422667 29.0293480182121
"2138" 427.4 18.4144647281986 28.9621480373197
"2139" 427.6 18.8930924679428 28.9241307626761
"2140" 427.8 19.4585934635697 29.9897477451326
"2141" 428 20.0739201476912 31.7202375756667
"2142" 428.2 20.2178649322667 33.8666547431333
"2143" 428.4 20.3736532750667 36.6275703738667
"2144" 428.6 20.6604882129877 40.3520971128732
"2145" 428.8 20.4507694772142 43.7807059115318
"2146" 429 20.0233901937646 48.0217045301004
"2147" 429.2 20.6353369619922 51.3999708793725
"2148" 429.4 20.4166258993403 55.4236150819225
"2149" 429.6 19.8731273072816 59.8409086664756
"2150" 429.8 19.7275960621407 63.8135861213862
"2151" 430 19.7639740218992 67.5913886664053
"2152" 430.2 19.582062080241 71.7109054437821
"2153" 430.4 20.9469136475921 75.7304444166667
"2154" 430.6 22.3985926276119 79.4814196942024
"2155" 430.8 23.9875581654518 83.1351989818518
"2156" 431 26.5195878366528 86.934856022313
"2157" 431.2 28.6419753207111 90.1264412791111
"2158" 431.4 30.3802681309744 93.1819399405982
"2159" 431.6 30.8830719355697 95.959324686303
"2160" 431.8 29.6832536508825 98.2273373091412
"2161" 432 30.0017862288438 98.5173960500995
"2162" 432.2 32.1525954391423 97.8489012955473
"2163" 432.4 34.7871575540155 97.8929367451324
"2164" 432.6 38.5436917302377 98.6189128968841
"2165" 432.8 42.2671320953032 99.2960988737762
"2166" 433 44.1718046425498 100.677920133543
"2167" 433.2 46.3747785996098 102.64975365049
"2168" 433.4 47.9153988206094 104.951729701723
"2169" 433.6 50.5551987403246 107.401762947493
"2170" 433.8 54.206197498698 108.186349166667
"2171" 434 57.2890934128029 107.125182193971
"2172" 434.2 61.3212164880713 106.948548109649
"2173" 434.4 65.4768513465047 107.172488523048
"2174" 434.6 69.7086649439922 106.452822018843
"2175" 434.8 74.3316126574087 106.849804367781
"2176" 435 78.62767484735 105.600695421583
"2177" 435.2 83.3085966728514 104.168201745814
"2178" 435.4 86.8052900637716 102.013999751564
"2179" 435.6 91.283430931082 100.535527511815
"2180" 435.8 95.7053537190905 99.0653126203524
"2181" 436 100.288628719285 98.4565952345856
"2182" 436.2 104.487818509822 98.7140332618519
"2183" 436.4 106.865569960654 99.8459364343992
"2184" 436.6 106.134054122975 99.2393380905833
"2185" 436.8 106.53235070846 100.497716151943
"2186" 437 106.296333646725 99.54225986825
"2187" 437.2 105.50964345096 98.1039662154099
"2188" 437.4 104.757017335406 96.603977103991
"2189" 437.6 104.077265184779 93.9806493183974
"2190" 437.8 103.732733272818 91.0696043231282
"2191" 438 103.672814679433 87.4973326837792
"2192" 438.2 103.994245446957 84.0970292122209
"2193" 438.4 105.000954062574 80.2290516188689
"2194" 438.6 106.110082305607 76.1281146601298
"2195" 438.8 106.632793192633 71.8980511837867
"2196" 439 107.210508297183 67.2594532769167
"2197" 439.2 107.662903867474 62.643428782983
"2198" 439.4 108.590920075806 57.9763739672518
"2199" 439.6 108.56792878408 53.7864344639314
"2200" 439.8 109.834243637173 49.5852657862567
"2201" 440 109.292322759005 45.9557948182585
"2202" 440.2 107.505373644593 42.7290042464007
"2203" 440.4 105.775957307233 39.8368102355467
"2204" 440.6 104.562734648385 35.8285269382151
"2205" 440.8 103.061070050509 31.6651608888182
"2206" 441 102.652401034093 27.3114274744267
"2207" 441.2 103.387596122539 24.776640983697
"2208" 441.4 104.098207605768 25.7949867706278
"2209" 441.6 104.060357462884 26.9733204967855
"2210" 441.8 104.112916747843 27.8372131313767
"2211" 442 104.200301908089 28.9410037902783
"2212" 442.2 104.74112960027 29.3943321773209
"2213" 442.4 105.1670716803 30.2240525012508
"2214" 442.6 105.367012907383 31.2723460901167
"2215" 442.8 107.723697206943 32.7691095865974
"2216" 443 110.263705522377 34.3019876895945
"2217" 443.2 112.615664742087 35.547537728109
"2218" 443.4 115.208941463773 36.8223058023667
"2219" 443.6 117.19943713601 37.8019748042051
"2220" 443.8 118.141657016983 39.0773420643967
"2221" 444 118.091025805573 39.2409198243367
"2222" 444.2 117.812212853923 40.3247329009347
"2223" 444.4 117.51509075683 41.5092061258316
"2224" 444.6 117.603887641356 43.9398857140417
"2225" 444.8 118.572910912526 46.8301943190841
"2226" 445 120.258085332896 49.6176974249096
"2227" 445.2 122.209193279777 52.3175661276354
"2228" 445.4 122.642336420375 54.053718385402
"2229" 445.6 121.888691220371 54.8775256147917
"2230" 445.8 121.143657385807 57.2162297828561
"2231" 446 120.910794810253 60.1866625137967
"2232" 446.2 121.105530238753 63.3569552897767
"2233" 446.4 121.345054815808 67.4616785295897
"2234" 446.6 121.552552032098 71.0152001576472
"2235" 446.8 121.643587901952 75.3887388534497
"2236" 447 120.26900507655 77.1208917753022
"2237" 447.2 118.48594169203 79.5003710616084
"2238" 447.4 116.899244983153 82.7175515912467
"2239" 447.6 116.502442910022 85.9292351916372
"2240" 447.8 116.341961343302 88.47710712489
"2241" 448 115.41257908329 89.0400148257789
"2242" 448.2 114.892274664003 89.6742723266865
"2243" 448.4 113.923687635673 91.3832781594967
"2244" 448.6 113.415487178024 93.6461038386667
"2245" 448.8 113.458804948999 94.4721244474689
"2246" 449 113.588093580558 93.8692381838229
"2247" 449.2 113.595569378843 93.5367019125431
"2248" 449.4 113.399336871354 93.1828385034982
"2249" 449.6 113.525552146124 92.99406835897
"2250" 449.8 113.509904355479 92.7924151925152
"2251" 450 113.231602110643 93.0849307758925
"2252" 450.2 113.065054192472 93.0554777038755
"2253" 450.4 112.612576154799 93.369057558945
"2254" 450.6 111.713179536572 93.9271652818625
"2255" 450.8 110.13677454803 95.0909150823764
"2256" 451 108.713292165957 96.7709281564574
"2257" 451.2 106.882512742122 99.0574577459255
"2258" 451.4 105.055682722326 101.509471141388
"2259" 451.6 103.559219012808 104.567515787042
"2260" 451.8 103.520760988687 105.527632585776
"2261" 452 103.093538404781 104.807648398768
"2262" 452.2 101.689588078657 104.771646345864
"2263" 452.4 99.5016298837852 105.267721880259
"2264" 452.6 96.4140515820958 106.406142791129
"2265" 452.8 93.2673734095839 107.652977430775
"2266" 453 90.0793318412138 109.695152933825
"2267" 453.2 87.8100889916201 112.687944051992
"2268" 453.4 86.7208459677025 115.546349720744
"2269" 453.6 87.0839526436133 115.809592074347
"2270" 453.8 87.3749572788179 115.441492182321
"2271" 454 87.6271488927552 114.944290977626
"2272" 454.2 88.3325312993458 114.516873388154
"2273" 454.4 88.5126615707083 114.176086388279
"2274" 454.6 88.1650015557098 113.825276241349
"2275" 454.8 88.0459288001931 113.539465924134
"2276" 455 88.0758050927733 113.384486871427
"2277" 455.2 88.0134897556533 113.098874909627
"2278" 455.4 88.5904186044826 112.582067195906
"2279" 455.6 88.7591156941801 112.350821100823
"2280" 455.8 89.1507446580933 112.205688410907
"2281" 456 89.8044942984198 112.12491706741
"2282" 456.2 91.2289465230319 111.616618310948
"2283" 456.4 93.3118912400102 110.842740140051
"2284" 456.6 95.7347836597886 109.670779757601
"2285" 456.8 98.174101132578 107.836167036469
"2286" 457 100.915770981196 106.201414360377
"2287" 457.2 103.775307010223 103.797969203364
"2288" 457.4 106.802295298004 101.479405018892
"2289" 457.6 109.101398199947 98.5118219425571
"2290" 457.8 110.756022614873 95.161755486992
"2291" 458 112.218140310708 92.0924082693441
"2292" 458.2 114.492315086893 88.5518250291067
"2293" 458.4 116.406984366639 85.7115897127255
"2294" 458.6 117.021737386022 82.5080009968137
"2295" 458.8 116.581267093369 80.0339045791617
"2296" 459 116.517066346455 79.8488915640922
"2297" 459.2 116.586076911256 79.5539593891505
"2298" 459.4 116.383358377152 79.3289928558229
"2299" 459.6 116.470651997372 77.3102082298914
"2300" 459.8 115.936866775406 74.9386630040842
"2301" 460 114.583899749024 72.7326990324848
"2302" 460.2 113.331290416686 70.4464892845842
"2303" 460.4 111.840018550723 69.5612260417867
"2304" 460.6 110.056666201844 68.7431058732607
"2305" 460.8 108.344574328205 67.604494206055
"2306" 461 106.385614163587 66.9538536193201
"2307" 461.2 103.956451064422 67.1324519105036
"2308" 461.4 101.382726040273 67.1932432312267
"2309" 461.6 99.0897838522601 68.0220063657459
"2310" 461.8 97.7472937836476 69.8290336215524
"2311" 462 97.0946519047033 71.3060554811467
"2312" 462.2 96.5794320908046 72.2521997333597
"2313" 462.4 96.7941298969637 73.200850870697
"2314" 462.6 96.4437586704231 74.3951157640952
"2315" 462.8 95.734728556385 76.4005018050538
"2316" 463 95.315942688643 79.1016706519893
"2317" 463.2 95.502984144224 82.342391523876
"2318" 463.4 96.2595909808538 83.5021583358939
"2319" 463.6 97.5540225313017 84.0446222903088
"2320" 463.8 98.4194347864506 85.4806458712184
"2321" 464 99.7529050539804 87.2541997737843
"2322" 464.2 101.199884130417 88.6709277298925
"2323" 464.4 102.581827037837 90.8634988001004
"2324" 464.6 104.615155086313 93.355119865046
"2325" 464.8 105.962634718002 94.2996986101839
"2326" 465 106.200095350406 93.8044601211832
"2327" 465.2 107.30154315197 93.0381493301789
"2328" 465.4 109.092950772683 91.8656656352381
"2329" 465.6 111.24063633183 91.0362014291149
"2330" 465.8 112.677790862596 89.9194826911614
"2331" 466 114.488420378323 88.5790879890967
"2332" 466.2 114.487122142133 86.5540249950095
"2333" 466.4 114.795870986527 84.5417405379043
"2334" 466.6 114.977304655085 83.7952449909091
"2335" 466.8 115.433654346115 82.7015793520606
"2336" 467 116.432711834254 80.7481903121909
"2337" 467.2 118.537619054933 78.9868535265833
"2338" 467.4 119.502558069231 77.8875137785128
"2339" 467.6 119.344466780494 76.1635942482835
"2340" 467.8 118.935912876331 74.2973429137249
"2341" 468 119.614391424286 71.0033373483725
"2342" 468.2 120.739721573443 67.7462918481667
"2343" 468.4 122.389429385612 65.1910243559362
"2344" 468.6 123.374959988977 64.0734123315014
"2345" 468.8 122.654207991952 63.6922542912121
"2346" 469 121.330151594239 62.0433257278095
"2347" 469.2 120.283746730483 59.4388784683567
"2348" 469.4 119.291433616869 57.2829269426344
"2349" 469.6 118.53620792864 54.7201850330688
"2350" 469.8 117.793204899178 51.8608528509539
"2351" 470 116.495239234377 48.1864229834708
"2352" 470.2 114.847481036085 46.0205059109697
"2353" 470.4 112.27296707278 43.992543763585
"2354" 470.6 109.569403454413 43.2524696514367
"2355" 470.8 106.477406366181 42.1315564643368
"2356" 471 103.251550283086 41.4689315779218
"2357" 471.2 100.409391289736 41.7651617666447
"2358" 471.4 98.7511329549228 41.9038755629088
"2359" 471.6 95.847629807668 42.1167249421156
"2360" 471.8 92.7875016455252 43.2732149358605
"2361" 472 89.686228903051 44.6453243496372
"2362" 472.2 87.5133147580879 46.5838617364485
"2363" 472.4 85.8784056185748 48.842258270195
"2364" 472.6 85.4129259646303 49.852269696
"2365" 472.8 85.2672419162596 49.4842083480982
"2366" 473 84.0434834866333 51.2249380942267
"2367" 473.2 83.2070484556476 53.3414340085524
"2368" 473.4 82.5979037911857 55.7161798914142
"2369" 473.6 82.6432790366615 58.6542270359676
"2370" 473.8 82.8205449956533 61.8419136560467
"2371" 474 83.5634010424945 65.0358926188401
"2372" 474.2 85.4867944198071 67.4986186332783
"2373" 474.4 87.5734376194045 69.0307966938494
"2374" 474.6 89.6557585360033 70.2311159158267
"2375" 474.8 91.8588653504333 71.3660798132255
"2376" 475 94.4286093382863 73.1263353531961
"2377" 475.2 97.0250817182863 75.0813263216667
"2378" 475.4 100.167576966433 77.4757147664308
"2379" 475.6 103.478079250933 79.1628838386386
"2380" 475.8 106.445847181273 79.8004148723167
"2381" 476 108.968483953496 80.2074686369385
"2382" 476.2 111.399840856904 81.3229434215501
"2383" 476.4 114.011658025576 82.9660268517584
"2384" 476.6 114.210165088267 84.1365237469167
"2385" 476.8 115.529836330625 84.0294495938629
"2386" 477 116.300367368283 82.5858877539579
"2387" 477.2 116.044025769235 81.6349695789214
"2388" 477.4 116.252723360533 80.229760126581
"2389" 477.6 117.659186343195 78.5186189630405
"2390" 477.8 119.995816489773 76.2381474981131
"2391" 478 120.869723338061 75.4648961050758
"2392" 478.2 120.643646652044 75.1209946496944
"2393" 478.4 120.532408893029 73.2063736703397
"2394" 478.6 121.089580479848 70.2778524186667
"2395" 478.8 122.519273718392 66.9870023333731
"2396" 479 124.013188684615 65.8420206225693
"2397" 479.2 123.257634917148 66.5604921853363
"2398" 479.4 122.955162745088 67.9127021234303
"2399" 479.6 123.038980050167 68.7163290761153
"2400" 479.8 123.000305958058 69.5363598255321
"2401" 480 122.671808087166 70.2476022550162
"2402" 480.2 122.384431532487 70.6143854892783
"2403" 480.4 121.952373639539 71.1040027213939
"2404" 480.6 121.158513699894 72.1943575268746
"2405" 480.8 120.134328238148 74.1689210741152
"2406" 481 118.346034685147 76.6946683830259
"2407" 481.2 116.235086944367 79.7206835742327
"2408" 481.4 115.048766847244 83.0850154541909
"2409" 481.6 113.863968770933 86.3988912250784
"2410" 481.8 113.495912119129 89.8718501728935
"2411" 482 113.127329135034 93.6373516845768
"2412" 482.2 112.619704197821 94.4600541690262
"2413" 482.4 111.449531682792 95.0896860368949
"2414" 482.6 109.284735664388 96.6645029804167
"2415" 482.8 106.405983693557 99.0712037761726
"2416" 483 104.261829247118 101.983665147778
"2417" 483.2 103.420956858573 104.982302249747
"2418" 483.4 103.170602258565 105.401974180219
"2419" 483.6 102.948798342703 105.275304171397
"2420" 483.8 102.109938035318 104.641165724744
"2421" 484 100.770781830324 104.328054538581
"2422" 484.2 99.2912675381833 103.615475914375
"2423" 484.4 97.7874772847667 102.65802672425
"2424" 484.6 96.3777259348564 102.149550883167
"2425" 484.8 95.1329536930187 102.361701675191
"2426" 485 92.8375357090487 102.434164201744
"2427" 485.2 90.2909954902026 102.464123498436
"2428" 485.4 87.5386238070444 103.493465753926
"2429" 485.6 84.4811257391044 105.258484917114
"2430" 485.8 81.6882097250912 107.113596104404
"2431" 486 77.9008886419781 107.713558673592
"2432" 486.2 74.1067836883733 108.575820023667
"2433" 486.4 69.6750437011801 108.810176946277
"2434" 486.6 65.6344943124333 109.565725118542
"2435" 486.8 61.6072945148237 110.489384599612
"2436" 487 58.3461963417733 112.262810803267
"2437" 487.2 56.9196202312762 114.85557393701
"2438" 487.4 57.3474199662667 116.186729687542
"2439" 487.6 58.0101386308762 116.869694654638
"2440" 487.8 58.1780663250632 116.93342624942
"2441" 488 58.2493850144619 118.182767829667
"2442" 488.2 57.6383843053412 120.801446881338
"2443" 488.4 56.5942090596361 121.86168849241
"2444" 488.6 56.1942119632577 121.540638191369
"2445" 488.8 56.4904702004991 121.826370189232
"2446" 489 56.1419962758149 122.313208760482
"2447" 489.2 55.4396309746762 122.80077941981
"2448" 489.4 55.1731667435549 122.798523797086
"2449" 489.6 54.0830144740203 123.234599960319
"2450" 489.8 52.0908361773451 123.234433945461
"2451" 490 50.5047795792441 122.89852307118
"2452" 490.2 48.8105335047515 122.977811627537
"2453" 490.4 47.9118621134202 121.877616354627
"2454" 490.6 45.9350583653733 121.765899714067
"2455" 490.8 43.5200657390912 121.872491738088
"2456" 491 41.3421037098149 121.575263978798
"2457" 491.2 40.8196368521476 121.785373256917
"2458" 491.4 39.9088359571772 121.464772246581
"2459" 491.6 38.3665411063179 120.894084180321
"2460" 491.8 37.0417194142982 120.093280276842
"2461" 492 34.756228758542 119.249579307536
"2462" 492.2 32.6774703930933 118.416450343867
"2463" 492.4 31.0148625791 117.398416798208
"2464" 492.6 28.4282253217515 116.347533942894
"2465" 492.8 25.8435550889333 115.128821744619
"2466" 493 24.8762777022995 113.520088555723
"2467" 493.2 23.1520898169821 111.989231274447
"2468" 493.4 22.8576118519333 110.778292815771
"2469" 493.6 21.4698421315885 109.068254440563
"2470" 493.8 19.7334692785785 107.315274561763
"2471" 494 17.9626713082742 105.502835951201
"2472" 494.2 16.1686763195031 103.441748765306
"2473" 494.4 15.1832656469561 101.475353225405
"2474" 494.6 13.9838724396038 99.2181925768826
"2475" 494.8 12.2986241732666 96.7330210015556
"2476" 495 10.6197805861984 94.382813772992
"2477" 495.2 8.46276897721333 91.3456293099867
"2478" 495.4 7.28816241186104 88.6486765771606
"2479" 495.6 6.27514113274101 86.2811100684743
"2480" 495.8 4.70826991573333 84.4838019277417
"2481" 496 4.75867202663921 82.6217875805255
"2482" 496.2 4.28406246878469 79.9935713649099
"2483" 496.4 4.25525381364385 77.4420663408509
"2484" 496.6 4.58586478924761 74.7567672741667
"2485" 496.8 4.87963709281333 71.4203002658667
"2486" 497 4.99295456596903 68.1774917255595
"2487" 497.2 5.14841890834297 65.7590519934739
"2488" 497.4 6.44903531136811 63.3139441603514
"2489" 497.6 7.69994954520076 60.3146444488992
"2490" 497.8 8.36013195136861 56.6280443833372
"2491" 498 9.07034351413333 53.2449936058667
"2492" 498.2 10.9035120251492 49.9280001404167
"2493" 498.4 12.8880532480368 46.7215805849425
"2494" 498.6 14.5802861658015 43.6868366544799
"2495" 498.8 16.7500006853424 40.4479254166212
"2496" 499 18.5991118220982 37.4339034448425
"2497" 499.2 20.0193989400023 33.766078744046
"2498" 499.4 20.7983882782205 29.9924785611028
"2499" 499.6 21.7454115695725 26.3760549914708
"2500" 499.8 24.2937856371208 23.6468312691042
"2501" 500 27.8961348335439 21.766182409393
"2502" 500.2 30.5883989704495 19.0268379244086
"2503" 500.4 33.0957234226461 16.4190048639539
"2504" 500.6 34.6350482880896 14.0682823797604
"2505" 500.8 36.2097743636303 11.6526533175152
"2506" 501 38.9633772914039 8.16488741063725
"2507" 501.2 39.1511893530212 5.98092181744688
"2508" 501.4 39.4002881517818 6.30234659509091
"2509" 501.6 40.3384251714576 6.82435289131715
"2510" 501.8 42.2166044498745 7.69141303546078
"2511" 502 44.5160862097033 7.87683171012666
"2512" 502.2 47.6240636485633 7.83009520728666
"2513" 502.4 51.2847965542559 7.75731022347312
"2514" 502.6 55.2154865222803 7.52137994022788
"2515" 502.8 59.3367240601272 6.36488994648299
"2516" 503 63.3846265001409 5.64773567687421
"2517" 503.2 67.2281702335221 4.50823638938629
"2518" 503.4 71.55228761185 3.06527989305555
"2519" 503.6 74.9581905860697 2.33997238124848
"2520" 503.8 76.6802155270595 3.62539808527831
"2521" 504 79.9283268490304 5.97734830910356
"2522" 504.2 84.0007914888468 7.53934023288782
"2523" 504.4 87.9840802071116 8.99210657410231
"2524" 504.6 90.3803185784889 9.31845087488889
"2525" 504.8 89.9652951361619 9.29042545872381
"2526" 505 89.4301353692403 9.42785119629043
"2527" 505.2 90.3733122244476 10.5626969249238
"2528" 505.4 91.7939535409333 12.5076023871521
"2529" 505.6 94.4362460217568 15.1562711279608
"2530" 505.8 97.5258630222364 17.1839262967273
"2531" 506 100.814728036903 19.343719231
"2532" 506.2 104.753405390522 21.8689158986078
"2533" 506.4 107.449075926944 22.9029385862646
"2534" 506.6 107.879099935033 23.7555585500167
"2535" 506.8 109.615195785479 25.9214492603333
"2536" 507 112.186647613453 28.8654161938567
"2537" 507.2 115.347300021686 30.9798573326568
"2538" 507.4 115.061092334597 32.4767098171474
"2539" 507.6 115.590622903633 35.1320022829867
"2540" 507.8 116.525352960433 38.3985172706961
"2541" 508 118.466923024785 41.966020417736
"2542" 508.2 119.784896441214 45.7339085985639
"2543" 508.4 120.902350208494 49.56673862119
"2544" 508.6 123.072358066603 53.4916584819667
"2545" 508.8 124.005243261449 56.8554567784772
"2546" 509 122.427334408818 59.4625463127436
"2547" 509.2 121.70902460479 63.404619104181
"2548" 509.4 121.008201864994 67.7246545783333
"2549" 509.6 120.859607211905 72.0953830846667
"2550" 509.8 121.152266741593 75.9797057651467
"2551" 510 120.579744581803 78.3593727014167
"2552" 510.2 119.372899320575 79.3936750244874
"2553" 510.4 118.652169306992 80.3773663085196
"2554" 510.6 118.636285005373 82.7564986769467
"2555" 510.8 118.310769362786 84.266005724814
"2556" 511 117.286942012488 85.197285544736
"2557" 511.2 117.094285878992 85.665769611902
"2558" 511.4 116.731543414139 87.1663779138726
"2559" 511.6 115.978595795799 88.5829826976667
"2560" 511.8 114.402543982428 91.3439840205577
"2561" 512 112.732245483564 94.4800794781123
"2562" 512.2 111.758760767377 97.6071994865644
"2563" 512.4 110.887189554098 97.6782727111373
"2564" 512.6 109.210173863957 98.5305265864549
"2565" 512.8 106.95006945175 99.8681382614716
"2566" 513 104.464738755333 102.198883858387
"2567" 513.2 102.749718167713 105.138023151706
"2568" 513.4 102.264144112232 107.029738742848
"2569" 513.6 102.298848045017 106.666330960875
"2570" 513.8 102.626436310293 106.187065434067
"2571" 514 102.842626800039 105.740198871825
"2572" 514.2 102.889123320836 105.282733102691
"2573" 514.4 102.626111751246 105.364308248654
"2574" 514.6 102.425455313096 105.230230274572
"2575" 514.8 101.215204271655 107.100103443135
"2576" 515 101.014449643864 107.114549521434
"2577" 515.2 101.088144446615 106.888112976667
"2578" 515.4 100.967137725804 106.590282321314
"2579" 515.6 101.23510250821 106.264021121474
"2580" 515.8 101.79648155071 105.641806234267
"2581" 516 101.997128337896 105.402353781444
"2582" 516.2 101.925125833781 105.21683929916
"2583" 516.4 102.088485699415 104.719577711148
"2584" 516.6 101.940694289091 104.049075413798
"2585" 516.8 102.413525575133 102.853194898147
"2586" 517 103.050142136452 100.877760245185
"2587" 517.2 104.051759297055 98.9092235278559
"2588" 517.4 103.812695057652 97.1677980667512
"2589" 517.6 103.356685737063 96.9439609654719
"2590" 517.8 103.17397186944 96.5431267886804
"2591" 518 103.523601818635 95.7452000160043
"2592" 518.2 103.275756727816 94.1923746510823
"2593" 518.4 103.083483777394 91.1350417343245
"2594" 518.6 102.556648199006 89.034198934435
"2595" 518.8 101.561357505248 86.4955939472285
"2596" 519 101.370836929902 83.4829643175825
"2597" 519.2 101.712478032533 80.4646790562
"2598" 519.4 102.414363146869 76.9532991504731
"2599" 519.6 103.846833572987 73.5966413171454
"2600" 519.8 105.143265874229 69.9320976782687
"2601" 520 106.559140783042 66.3715754073696
"2602" 520.2 109.071949893139 63.0917332728431
"2603" 520.4 111.063120594686 60.5757863175578
"2604" 520.6 111.929596847833 57.7680484918267
"2605" 520.8 111.597354361658 55.0129793397177
"2606" 521 112.058240252115 51.7406132450909
"2607" 521.2 112.666241189191 47.9775049614086
"2608" 521.4 112.684143134527 44.5513763590293
"2609" 521.6 111.038632072902 43.4404997569347
"2610" 521.8 110.500238802643 43.0187871372367
"2611" 522 109.662404374206 41.134416977697
"2612" 522.2 108.358635927715 38.6252313112292
"2613" 522.4 105.913255619448 36.7872927657273
"2614" 522.6 102.844697352176 34.3717866425152
"2615" 522.8 99.7172512880271 32.2192471111979
"2616" 523 96.4715780173517 30.2617089581258
"2617" 523.2 92.7404096020301 28.7259186213118
"2618" 523.4 89.2026226903987 26.8846291135082
"2619" 523.6 86.1704712689435 23.7758269313503
"2620" 523.8 83.6188838856686 20.9257854899902
"2621" 524 82.1679140262568 17.6534666228431
"2622" 524.2 81.1169443904485 14.3553450221515
"2623" 524.4 81.7463544127506 12.5013487475513
"2624" 524.6 82.7799501486353 12.7110638243974
"2625" 524.8 84.1759035780133 13.7344733994067
"2626" 525 86.3102038743733 14.9145700961167
"2627" 525.2 89.1650252561833 15.9750667838229
"2628" 525.4 92.589646689643 16.7779578146344
"2629" 525.6 95.6847674023633 16.6321365754867
"2630" 525.8 98.5624276577294 16.3569357116764
"2631" 526 99.6699197602667 17.0973772173939
"2632" 526.2 100.125417749954 19.1206545935429
"2633" 526.4 102.116821886661 21.987247421123
"2634" 526.6 104.44248327779 24.5576830531238
"2635" 526.8 107.157255404924 26.7781170892686
"2636" 527 110.342021087171 28.6893059558449
"2637" 527.2 113.429059647283 30.6530874274867
"2638" 527.4 114.705855269903 31.2992943261818
"2639" 527.6 116.100829726303 32.8146506838367
"2640" 527.8 116.553172307362 33.4932572865809
"2641" 528 116.90555070179 33.8567634197809
"2642" 528.2 116.667150602545 34.4049395996472
"2643" 528.4 116.493212161555 35.0023803317443
"2644" 528.6 116.124197977723 35.8836810369967
"2645" 528.8 115.619933596995 37.072450486811
"2646" 529 115.814056184754 39.4686577833509
"2647" 529.2 115.995132734319 42.2205261262706
"2648" 529.4 116.986162538765 45.2745946286865
"2649" 529.6 118.041928873297 48.1252221583939
"2650" 529.8 118.905894219035 51.5673545129932
"2651" 530 120.170292176488 55.4440928216232
"2652" 530.2 120.40416476076 58.8599976006973
"2653" 530.4 121.720747222679 62.5802916128648
"2654" 530.6 123.210056034083 65.833516751405
"2655" 530.8 122.588365628539 68.4166311116571
"2656" 531 121.026737288453 70.4388836383878
"2657" 531.2 119.258997466169 71.9018724072893
"2658" 531.4 117.614714515904 73.7946585729637
"2659" 531.6 115.720839927539 75.2701606765758
"2660" 531.8 113.986002972793 77.1598024618567
"2661" 532 111.968543933533 79.3408392610567
"2662" 532.2 110.418859891996 81.9045824234245
"2663" 532.4 108.277365295256 84.4872569111505
"2664" 532.6 106.138780158228 86.1764627707298
"2665" 532.8 104.562734648385 88.1223182431505
"2666" 533 102.277210775183 89.7838511734167
"2667" 533.2 101.236357457736 91.6353473211318
"2668" 533.4 101.795565148693 93.6149461701067
"2669" 533.6 102.719636003091 94.7273979284956
"2670" 533.8 103.507289565208 95.2331975809417
"2671" 534 103.652841814972 95.1540551055128
"2672" 534.2 102.762426551196 95.4766168665667
"2673" 534.4 100.851782526028 96.2618743241937
"2674" 534.6 98.7011957277285 97.3155762504016
"2675" 534.8 96.2295938567667 99.5271137793667
"2676" 535 93.6022110912905 102.154187440988
"2677" 535.2 90.8446183269958 105.057599948767
"2678" 535.4 89.1525422158949 108.55085394309
"2679" 535.6 89.6198187569207 110.792681568363
"2680" 535.8 90.6405206182795 110.912645165667
"2681" 536 91.8150060196901 110.535454921275
"2682" 536.2 92.6616354501991 109.441858595983
"2683" 536.4 94.3711927921926 108.864316954778
"2684" 536.6 96.3268312260177 108.732234022462
"2685" 536.8 98.1453244397025 107.652075042321
"2686" 537 99.8949473665333 106.114039648379
"2687" 537.2 102.314724743011 104.753610357784
"2688" 537.4 104.813407903505 103.099623731303
"2689" 537.6 107.420870642785 101.238381409074
"2690" 537.8 109.010699507221 99.7495923374064
"2691" 538 108.792306602368 98.3863741376798
"2692" 538.2 108.679565038499 95.9163089656535
"2693" 538.4 109.796162042267 92.694063966
"2694" 538.6 111.724898211364 88.9452811692946
"2695" 538.8 113.11342597359 86.6275144364791
"2696" 539 114.336054658206 84.8456360900909
"2697" 539.2 116.137810176983 83.2113697887459
"2698" 539.4 118.441959546196 80.8345624899824
"2699" 539.6 120.036154542819 78.7423523774667
"2700" 539.8 119.648756499904 76.7919434190784
"2701" 540 119.012746732717 74.1524851712955
"2702" 540.2 118.691784602496 71.0770790731354
"2703" 540.4 118.041077171954 67.9169362958213
"2704" 540.6 117.964010615882 64.2529767124218
"2705" 540.8 119.15022425709 60.4274853270417
"2706" 541 120.317674861841 56.5981904619759
"2707" 541.2 120.225326101933 53.1612105280378
"2708" 541.4 118.40373844784 51.3641739256042
"2709" 541.6 116.346845484308 49.5872131405417
"2710" 541.8 113.741278317812 46.5843286345788
"2711" 542 110.463956517544 44.6342712551403
"2712" 542.2 107.329513281267 42.6450918169697
"2713" 542.4 104.284283924923 38.3295580189567
"2714" 542.6 100.755677960503 36.1407318026167
"2715" 542.8 97.2264697215622 34.8922167203058
"2716" 543 93.5091989313576 35.3277605642424
"2717" 543.2 89.720709685994 35.6542866362727
"2718" 543.4 85.7866606253879 36.8187651582121
"2719" 543.6 82.7756235026323 38.4357739060744
"2720" 543.8 80.7513092424627 40.319143163549
"2721" 544 79.2226997677666 42.87425017475
"2722" 544.2 77.4442749931168 45.9198447840887
"2723" 544.4 75.3997784014193 48.3546470755732
"2724" 544.6 74.2204460867651 51.6269302572835
"2725" 544.8 74.7442050534285 54.5553298613268
"2726" 545 76.1731175018451 57.0091148885196
"2727" 545.2 77.634181393369 57.8687710540528
"2728" 545.4 78.0517416356098 57.9904287144902
"2729" 545.6 79.0660459341733 59.5284567654667
"2730" 545.8 80.6378604351353 61.3911760373109
"2731" 546 82.0457270907274 63.8133998608137
"2732" 546.2 83.2293759573896 66.9049591716375
"2733" 546.4 85.1840767107048 69.9328925167524
"2734" 546.6 86.2917231003745 73.2599773139314
"2735" 546.8 87.5175635310733 76.2406512393367
"2736" 547 88.955232964655 79.6653046214089
"2737" 547.2 91.4764501249007 81.5936741660688
"2738" 547.4 93.5902885140354 82.0732555163809
"2739" 547.6 96.5856252967515 82.8550072654242
"2740" 547.8 98.7282281470855 84.8110421151993
"2741" 548 100.567517470127 87.1465471713118
"2742" 548.2 102.639218943549 88.3433083241282
"2743" 548.4 105.0922195805 89.7124481829667
"2744" 548.6 106.367409562166 92.2693696464806
"2745" 548.8 105.591671096848 93.8598378455569
"2746" 549 104.014233937193 94.7487615896537
"2747" 549.2 101.929812387304 95.5838415592963
"2748" 549.4 99.5492919809458 96.5671352661667
"2749" 549.6 96.8048285913602 98.4812420389837
"2750" 549.8 93.5817655471623 100.975663822209
"2751" 550 91.3311705226157 104.20763707849
"2752" 550.2 89.5420130728949 107.432373533244
"2753" 550.4 88.5883087948564 110.857719788397
"2754" 550.6 89.5725271713778 112.56669423737
"2755" 550.8 90.017326206947 112.335369757447
"2756" 551 90.7745977176741 112.422445771815
"2757" 551.2 91.5968719024514 113.105569428775
"2758" 551.4 91.3117515275048 112.850726335024
"2759" 551.6 90.7120900492666 113.485076134741
"2760" 551.8 89.6956792988458 114.190691545417
"2761" 552 88.2487700990102 114.607625091051
"2762" 552.2 87.0486764326575 115.17444121008
"2763" 552.4 85.2916900868724 116.320907147423
"2764" 552.6 83.510573362787 117.479820429228
"2765" 552.8 81.3858573492623 118.838718746719
"2766" 553 80.4803001095431 119.446173292618
"2767" 553.2 80.3165839648963 119.29828929663
"2768" 553.4 79.6218161546924 120.106660014847
"2769" 553.6 79.1103423786321 120.360050692896
"2770" 553.8 77.8008220358619 120.412952141774
"2771" 554 76.1681950612948 121.289149845739
"2772" 554.2 73.7975501607748 121.612011229106
"2773" 554.4 71.3059749703752 122.693383801434
"2774" 554.6 69.0826409158731 123.391353989546
"2775" 554.8 66.5678813662782 123.19216885246
"2776" 555 63.7178126407136 123.887873899788
"2777" 555.2 61.6489092091333 123.5141911166
"2778" 555.4 60.4255125171451 123.300873091655
"2779" 555.6 58.5574210559074 123.19025027681
"2780" 555.8 56.912303361947 123.117843757406
"2781" 556 55.7751116917111 123.587277005815
"2782" 556.2 55.6648040415804 124.093560835902
"2783" 556.4 55.6705315541833 123.820358484742
"2784" 556.6 54.5538080166741 123.32282148563
"2785" 556.8 53.1792163055733 123.780762280947
"2786" 557 51.7700954715804 123.102701155593
"2787" 557.2 50.4536719169991 122.574564203996
"2788" 557.4 48.8507901437689 122.280214653995
"2789" 557.6 46.6752527223179 121.882740971167
"2790" 557.8 44.8995571102577 121.856425372721
"2791" 558 43.7020921185733 122.207300018667
"2792" 558.2 43.5774614443333 122.087862289187
"2793" 558.4 43.6209607868035 122.14323121968
"2794" 558.6 43.5969349871833 122.608130442329
"2795" 558.8 44.3592529450919 122.010981375301
"2796" 559 44.3048245853793 121.66695306391
"2797" 559.2 43.8364069330414 121.024852461829
"2798" 559.4 43.1918372130815 120.476318432
"2799" 559.6 42.5720116792886 119.858517438075
"2800" 559.8 41.4668495124265 118.540227383352
"2801" 560 39.6217922184551 116.912754165536
"2802" 560.2 36.9424103854087 114.977614219601
"2803" 560.4 33.6525682468956 113.340101890742
"2804" 560.6 30.2780566010912 112.060559270509
"2805" 560.8 26.7245010750047 111.728679342238
"2806" 561 24.896924533725 111.788954593917
"2807" 561.2 24.0260244229333 111.302116022667
"2808" 561.4 22.7909918369202 110.736699997811
"2809" 561.6 22.3872119856866 110.469221635836
"2810" 561.8 22.7944544156631 110.76176906791
"2811" 562 23.4284800943854 110.606759378434
"2812" 562.2 23.9221655277333 109.655952533747
"2813" 562.4 24.0623750362533 108.575820023667
"2814" 562.6 24.4258811694533 107.500880458347
"2815" 562.8 24.3064434399733 105.709314516147
"2816" 563 24.6628619053252 103.42498022118
"2817" 563.2 25.6825738013733 100.490405032347
"2818" 563.4 26.8708550305855 97.6311244914493
"2819" 563.6 28.8332075721905 95.0871460095667
"2820" 563.8 30.5327842072133 92.1349569135067
"2821" 564 31.8933357343333 88.9223787301952
"2822" 564.2 33.4312193075144 85.9514228530721
"2823" 564.4 35.4959411615833 83.3932835281417
"2824" 564.6 37.8800591933619 80.3994581428452
"2825" 564.8 40.0979122346674 77.5079231151028
"2826" 565 43.336240784514 75.4749850373441
"2827" 565.2 46.9758018370078 74.2098507515709
"2828" 565.4 50.4321485275333 73.2884621432767
"2829" 565.6 53.7211901729741 72.4199421321667
"2830" 565.8 56.7131774942771 72.6065635844792
"2831" 566 58.9643141301758 73.3110042443939
"2832" 566.2 62.5795822778396 73.1623709533229
"2833" 566.4 66.4068123724027 73.7195030529728
"2834" 566.6 69.5162205205333 74.9737581802095
"2835" 566.8 70.8248426000533 76.4237025421267
"2836" 567 72.4817067024182 77.6856667997879
"2837" 567.2 74.88208498749 79.7937898525842
"2838" 567.4 78.229479284772 81.6730158799247
"2839" 567.6 81.7630073196886 83.3955623469858
"2840" 567.8 85.1179150464877 85.9921548228406
"2841" 568 88.8321635353752 88.2795577276783
"2842" 568.2 92.6854090580667 89.8812188876667
"2843" 568.4 96.6511475621402 90.481093540977
"2844" 568.6 100.786402883667 89.8595816178333
"2845" 568.8 104.661096979071 90.2917860827542
"2846" 569 108.782502988118 90.5515038770688
"2847" 569.2 112.424106814752 91.3525532363333
"2848" 569.4 111.958493072708 92.5028184197312
"2849" 569.6 111.215566943333 92.2050616677667
"2850" 569.8 110.838640840529 92.4601869594869
"2851" 570 110.568325816319 93.2331708818474
"2852" 570.2 110.3879049049 92.9678118967004
"2853" 570.4 110.081380599161 92.0528139691212
"2854" 570.6 109.686702912522 90.5395010028314
"2855" 570.8 109.626850405821 87.5800952408917
"2856" 571 109.973736877451 84.4017668305632
"2857" 571.2 110.078798879465 80.7408247124479
"2858" 571.4 109.638419365417 77.5982293867957
"2859" 571.6 109.823208629558 73.8074320602292
"2860" 571.8 110.967279271996 70.1115159068229
"2861" 572 111.360630726303 66.3916106064275
"2862" 572.2 110.297962555423 64.1374714604326
"2863" 572.4 110.158351124259 62.433401353221
"2864" 572.6 110.931888524795 60.0190243130071
"2865" 572.8 110.725449321913 56.7266756931512
"2866" 573 110.687184814003 53.5383949848067
"2867" 573.2 112.022347124088 50.4830964907285
"2868" 573.4 114.776791092027 47.4207814984792
"2869" 573.6 116.847415399876 44.3742955160801
"2870" 573.8 118.727361267318 42.7227892859167
"2871" 574 118.511654331133 43.2953114457067
"2872" 574.2 118.157854636737 43.8739122627975
"2873" 574.4 117.599289927508 43.9596484679241
"2874" 574.6 116.394816024845 43.6440376592051
"2875" 574.8 114.652578201242 43.3670735227624
"2876" 575 112.628594543818 42.5434277070351
"2877" 575.2 110.169520038752 41.3285664839964
"2878" 575.4 107.394187318571 40.0489220561282
"2879" 575.6 105.18512173055 40.5579113839752
"2880" 575.8 103.14946321534 41.0594241674792
"2881" 576 101.37729705257 42.1061270956667
"2882" 576.2 100.396677470551 43.0568941877549
"2883" 576.4 98.8118474594476 44.4429522376667
"2884" 576.6 97.5441600617352 46.0130831768931
"2885" 576.8 95.9712193993451 47.8260030151372
"2886" 577 94.582711847188 49.8930947334214
"2887" 577.2 93.2194925029624 52.4415996762492
"2888" 577.4 93.2763273129843 54.5797923661156
"2889" 577.6 92.9506819862233 56.9423702749867
"2890" 577.8 92.4365804549833 60.0620318395567
"2891" 578 92.2818170354912 63.4641622677825
"2892" 578.2 92.2745771516993 66.4825832164113
"2893" 578.4 92.6847645436461 69.4906240906879
"2894" 578.6 92.7204842112702 72.6556744929825
"2895" 578.8 91.3499567639533 75.0683439597667
"2896" 579 89.9198660508145 77.5081282293102
"2897" 579.2 90.4375205562092 80.0549139323218
"2898" 579.4 92.192481859724 82.2563456368643
"2899" 579.6 94.0093307812882 84.3406818574409
"2900" 579.8 94.3148143626147 85.7967681052821
"2901" 580 94.1995088341686 86.5348241908549
"2902" 580.2 92.9220760232782 86.6848718543563
"2903" 580.4 90.2149032185311 87.7320735426993
"2904" 580.6 87.3474945901833 88.7406256635952
"2905" 580.8 83.7680719520405 89.4685652415595
"2906" 581 79.691859106348 90.4590923137033
"2907" 581.2 76.2978818180458 92.5020331962292
"2908" 581.4 72.5056468302382 94.7337724515081
"2909" 581.6 70.132642296674 98.1899305036666
"2910" 581.8 69.041162240637 101.353780181519
"2911" 582 68.9227899252623 104.382175488864
"2912" 582.2 70.1100371258814 105.390926305602
"2913" 582.4 71.1104545618533 105.740472184707
"2914" 582.6 73.3407146261728 106.761946361019
"2915" 582.8 75.3561492886456 107.261578182009
"2916" 583 77.7676674717141 109.027535081557
"2917" 583.2 80.9367864999059 110.580083292338
"2918" 583.4 83.0039991993299 110.353060601011
"2919" 583.6 84.7083170723544 109.334263271509
"2920" 583.8 87.7434566281333 109.692303147067
"2921" 584 90.9930698068206 109.998394327639
"2922" 584.2 93.8192019973333 109.921117275554
"2923" 584.4 94.3498560399958 109.862696647004
"2924" 584.6 93.3800594948029 109.112048015188
"2925" 584.8 93.0623653860279 107.535476698437
"2926" 585 92.6335920118684 105.340345674823
"2927" 585.2 93.509730559609 102.314461966761
"2928" 585.4 94.5758882337905 99.6803730906277
"2929" 585.6 96.5384167080242 96.4735610992251
"2930" 585.8 99.5570550824874 93.9250491821937
"2931" 586 103.216788675984 92.0339902913375
"2932" 586.2 106.617308206753 90.8822684799558
"2933" 586.4 110.501984706485 90.5571970417701
"2934" 586.6 113.662327830784 90.3314582471773
"2935" 586.8 113.443025521449 89.5861652081212
"2936" 587 112.793258511139 89.4984399697904
"2937" 587.2 112.259622152975 89.017550180214
"2938" 587.4 110.960788091046 87.7699622836792
"2939" 587.6 109.54769811227 85.4540876105318
"2940" 587.8 109.085521107741 83.1163134397751
"2941" 588 108.508744487183 82.4024511217024
"2942" 588.2 108.391752272387 82.3514489856667
"2943" 588.4 108.499962301192 82.4476711973961
"2944" 588.6 108.49562401505 81.5559340437092
"2945" 588.8 108.740169199314 81.030634774971
"2946" 589 109.502706570152 80.5501462720417
"2947" 589.2 110.58186540309 79.3939046653229
"2948" 589.4 111.340044883904 77.8076223206667
"2949" 589.6 113.301399755267 76.6549459459091
"2950" 589.8 114.919267693696 75.9733816839043
"2951" 590 114.681983612982 74.1460920954725
"2952" 590.2 114.078110822892 71.5265682591512
"2953" 590.4 114.394947372643 68.2603933794067
"2954" 590.6 115.992505469263 64.6155453438205
"2955" 590.8 117.276475327505 61.4498463266667
"2956" 591 118.381830712133 58.2190928366952
"2957" 591.2 119.668939163362 55.4557043751238
"2958" 591.4 121.714479378698 52.7287538032549
"2959" 591.6 121.161629778358 52.0514031208788
"2960" 591.8 118.979830757152 50.9949880090729
"2961" 592 117.066284706267 49.6004905561212
"2962" 592.2 115.312313520402 47.1651912485729
"2963" 592.4 113.514128281839 43.5314537758456
"2964" 592.6 111.603104257072 40.1684405269752
"2965" 592.8 109.288984437373 37.3013549564767
"2966" 593 106.731537824055 34.3717866425152
"2967" 593.2 104.172185728755 32.221536698538
"2968" 593.4 100.76784390583 30.8288712843883
"2969" 593.6 97.2190071955091 29.5525765432727
"2970" 593.8 93.5288691766606 27.3259047749697
"2971" 594 89.2720333381808 24.9064256517162
"2972" 594.2 85.5433281202568 22.1743832374314
"2973" 594.4 81.2220281132942 21.919223535079
"2974" 594.6 77.0637557598702 22.6886133864982
"2975" 594.8 73.7754150246314 25.3160139553742
"2976" 595 71.3205191638276 28.1588261813686
"2977" 595.2 68.7773602733702 31.5878931096958
"2978" 595.4 66.1814245093096 35.0943662873003
"2979" 595.6 63.5229513328157 37.9632263128725
"2980" 595.8 62.452530264567 41.5572688252409
"2981" 596 62.0092681030848 45.587760514303
"2982" 596.2 60.9470748567212 49.4470626427576
"2983" 596.4 60.9093160971808 53.5948481832543
"2984" 596.6 60.9070599577048 57.5440100178952
"2985" 596.8 59.5780257836303 61.01710093
"2986" 597 57.4504133706733 64.0735816666567
"2987" 597.2 56.4728415196033 67.2906109454767
"2988" 597.4 56.8714000299333 69.7179880617292
"2989" 597.6 57.035943919131 71.437207527876
"2990" 597.8 57.306937332385 72.0995709433441
"2991" 598 57.2961490442703 73.5968214609275
"2992" 598.2 57.7424746348366 75.8560801769893
"2993" 598.4 58.8598209699231 77.7731793197075
"2994" 598.6 60.4071844768157 78.8576662978725
"2995" 598.8 60.6084656340047 80.2053850797483
"2996" 599 60.2714122833228 83.0647956079614
"2997" 599.2 59.9190886467016 86.5691333883008
"2998" 599.4 60.9615573450212 88.767018377348
"2999" 599.6 63.0125502097181 91.2501185664894
"3000" 599.8 65.5124601105733 92.9294774617867
"3001" 600 68.0811702089718 95.0442043509744
"3002" 600.2 71.3223916198708 97.3034786051823
"3003" 600.4 73.5337622069718 99.712861418859
"3004" 600.6 76.5442495626235 102.428397388765
"3005" 600.8 79.262155965698 102.884581667211
"3006" 601 80.660650900119 102.086493696795
"3007" 601.2 80.4835093288658 103.614452529991
"3008" 601.4 80.3830387306199 106.359130170891
"3009" 601.6 79.9800042119333 109.404218354429
"3010" 601.8 79.4365996352619 109.469748371638
"3011" 602 79.170515764051 109.419673547167
"3012" 602.2 77.4098474303793 111.145976805221
"3013" 602.4 76.3618030901931 112.993195111719
"3014" 602.6 76.8403224787491 113.370752899101
"3015" 602.8 78.5772347183229 114.191956061186
"3016" 603 80.8599198518222 114.826586864407
"3017" 603.2 83.8027623424876 115.72863218857
"3018" 603.4 85.5960778042296 115.427622137556
"3019" 603.6 87.2637925200386 114.093323831167
"3020" 603.8 90.2308771681733 113.441609263787
"3021" 604 94.0528845115333 112.309547306107
"3022" 604.2 96.5379249518917 110.750365641917
"3023" 604.4 99.1272798089202 108.440871788127
"3024" 604.6 101.962300780447 106.119697502045
"3025" 604.8 104.454285424972 103.71670742681
"3026" 605 106.538991056652 101.369694918329
"3027" 605.2 108.920145009555 98.5934363465045
"3028" 605.4 112.095121962058 96.5317288246212
"3029" 605.6 112.214618702274 96.0139096170189
"3030" 605.8 111.625630512313 94.4966723769425
"3031" 606 111.962347806263 91.9421688392917
"3032" 606.2 113.912652628058 89.4511781497291
"3033" 606.4 116.29243411458 86.666175146549
"3034" 606.6 118.047314319098 83.3950796316084
"3035" 606.8 119.361876560471 79.7170093208648
"3036" 607 122.031054620752 75.9676675750212
"3037" 607.2 122.573070987588 73.3899793601152
"3038" 607.4 121.835406655098 71.6992202885429
"3039" 607.6 121.026955438671 68.0393403085307
"3040" 607.8 121.590402174983 63.9691957646865
"3041" 608 122.726339938551 59.6972274701667
"3042" 608.2 122.606409295865 58.2927719555303
"3043" 608.4 120.8946109727 58.476507324521
"3044" 608.6 117.66437150449 57.6935346335251
"3045" 608.8 115.217318761452 56.532470569261
"3046" 609 112.44747740323 54.0241923963399
"3047" 609.2 109.807964189448 50.910528893303
"3048" 609.4 108.406077849709 46.9930590394524
"3049" 609.6 107.552865744062 42.5667915501828
"3050" 609.8 107.519321410696 38.3759474685578
"3051" 610 106.845379368746 33.5661671583229
"3052" 610.2 105.492312369964 30.7996700954848
"3053" 610.4 102.903513333181 30.3937229736073
"3054" 610.6 99.428377176617 29.7967284451769
"3055" 610.8 95.0985547518424 29.2693250109091
"3056" 611 90.3114515691269 27.9846676354086
"3057" 611.2 85.8389441374033 27.9384755541967
"3058" 611.4 81.5731794975255 28.9788164948414
"3059" 611.6 77.2020308500304 31.2891727436472
"3060" 611.8 72.965710444198 33.3277594462255
"3061" 612 68.7881799482403 35.6573637637558
"3062" 612.2 65.1549031762246 39.0105270154336
"3063" 612.4 61.7119663955048 42.6996064968095
"3064" 612.6 57.5513673017254 45.1319171860231
"3065" 612.8 53.5670215010465 48.0082027556761
"3066" 613 49.0628911812568 50.3231985100196
"3067" 613.2 45.8402871235033 53.9278658418067
"3068" 613.4 43.6415618562146 58.0622612683854
"3069" 613.6 41.9722305788157 62.3929767352843
"3070" 613.8 39.6979930383029 67.3441208545254
"3071" 614 38.0355202497274 71.3546247880196
"3072" 614.2 35.2494856784172 75.1608956365376
"3073" 614.4 32.169144688168 77.5545987366973
"3074" 614.6 29.3566609000545 80.0224919417879
"3075" 614.8 26.4613364483126 83.193064170908
"3076" 615 25.72455010485 86.9710060950833
"3077" 615.2 26.38419043381 90.599694806516
"3078" 615.4 25.8175903651333 93.5626457978809
"3079" 615.6 25.5352239938083 96.6766739446979
"3080" 615.8 24.3722207402666 99.4387100769047
"3081" 616 23.0011011150386 100.704409019035
"3082" 616.2 22.9789224467366 99.9861786091749
"3083" 616.4 24.1248453866497 99.4532887064726
"3084" 616.6 25.8140497209788 100.048768684803
"3085" 616.8 27.7944181203928 100.63552678591
"3086" 617 29.8513956697762 102.175515606967
"3087" 617.2 31.6836206574872 104.473393663267
"3088" 617.4 33.8330282975563 106.690185164093
"3089" 617.6 35.2817321902333 109.232727535807
"3090" 617.8 36.4213577848464 112.129036030645
"3091" 618 37.4238219037333 115.290946716442
"3092" 618.2 37.3329453704333 118.556010734292
"3093" 618.4 37.2362400215864 118.500703223136
"3094" 618.6 37.3019005919768 117.903364823558
"3095" 618.8 37.2589760991426 119.333065477085
"3096" 619 37.7369882663007 119.414767479361
"3097" 619.2 38.9248302224571 119.697376718
"3098" 619.4 40.5224256372215 119.443597214192
"3099" 619.6 41.599581065136 119.214339288748
"3100" 619.8 43.2382766979839 120.460432841489
"3101" 620 44.9005804946417 122.337123637667
"3102" 620.2 45.7584982435333 121.765899714067
"3103" 620.4 47.532991490632 120.978421652516
"3104" 620.6 49.8971988504186 121.035069105931
"3105" 620.8 52.9425273496702 121.824661983719
"3106" 621 55.8307171485946 122.466947256667
"3107" 621.2 58.6839374798179 123.071126406628
"3108" 621.4 61.3651518704619 122.95656776261
"3109" 621.6 63.5548514030093 122.427507169882
"3110" 621.8 66.3277524378933 122.518876704267
"3111" 622 68.8594310298651 123.259166386246
"3112" 622.2 67.9236131848008 122.664028895149
"3113" 622.4 67.9236131848008 123.095731531823
"3114" 622.6 67.1722326961057 123.187692175943
"3115" 622.8 66.7194488426476 123.236615855024
"3116" 623 65.8292297409333 123.290655735839
"3117" 623.2 65.6009684328015 123.275848267359
"3118" 623.4 64.9897036714 122.9819142787
"3119" 623.6 64.2219568926616 123.381357094841
"3120" 623.8 63.6279347506366 123.746637215381
"3121" 624 63.8064939997398 123.317082568183
"3122" 624.2 63.7520518369333 122.984714395973
"3123" 624.4 63.9360875166147 122.543985448161
"3124" 624.6 63.8083608764996 122.551410816016
"3125" 624.8 64.4887617712586 122.513871456305
"3126" 625 65.3716806447016 121.882740971167
"3127" 625.2 65.3243601114889 122.039010142185
"3128" 625.4 65.6458538790958 121.882740971167
"3129" 625.6 65.8987781082548 121.50254322981
"3130" 625.8 66.4937216855517 121.129422339864
"3131" 626 66.9219118675166 120.719737717625
"3132" 626.2 67.4033411213083 121.087571304792
"3133" 626.4 68.9187032057434 121.096404240895
"3134" 626.6 70.894260052801 121.080889206755
"3135" 626.8 72.5071432936045 121.154483820749
"3136" 627 74.4487866418629 120.706100142624
"3137" 627.2 77.2889460523762 120.408315583952
"3138" 627.4 80.9381390901869 119.713223732526
"3139" 627.6 84.128950702475 118.837295242125
"3140" 627.8 86.3792267651416 118.004260353542
"3141" 628 87.7330707386133 116.458710169347
"3142" 628.2 89.6491962188237 114.752223157735
"3143" 628.4 92.341317988609 113.267014039964
"3144" 628.6 95.4569516010726 111.591343325755
"3145" 628.8 98.7133838315307 109.589118660277
"3146" 629 101.909669583555 108.114419864248
"3147" 629.2 102.728717602022 106.227491523021
"3148" 629.4 105.378065458731 103.551295093721
"3149" 629.6 108.126106452236 101.11267013668
"3150" 629.8 110.545550412104 98.6569788890935
"3151" 630 112.067837602571 96.0385676745238
"3152" 630.2 113.985678413746 93.7313005886354
"3153" 630.4 115.64422334831 91.1666012540033
"3154" 630.6 117.476342480195 88.5224823703657
"3155" 630.8 118.627403613868 86.0969210590592
"3156" 631 118.507945084876 83.7424163320952
"3157" 631.2 118.923380665676 80.1741214327238
"3158" 631.4 119.618209766022 76.5666612566961
"3159" 631.6 120.835252161009 73.0225196845063
"3160" 631.8 122.760492884072 69.5566100908889
"3161" 632 123.043678848952 68.2667665388848
"3162" 632.2 122.479208376239 67.9482396999444
"3163" 632.4 122.024681461273 68.1941833337167
"3164" 632.6 120.790807827001 67.8137002657244
"3165" 632.8 119.678637651282 67.7587977931162
"3166" 633 118.667442673933 67.4514067707238
"3167" 633.2 117.094434164108 66.375581307754
"3168" 633.4 114.63678672932 65.5123458004686
"3169" 633.6 112.00862540037 64.2542885817637
"3170" 633.8 109.41178230758 62.7366274914608
"3171" 634 106.075812054419 61.3313665190356
"3172" 634.2 102.494761740686 61.0269555281419
"3173" 634.4 99.0653744411233 61.3901274619267
"3174" 634.6 95.3483477698653 60.813332466521
"3175" 634.8 91.2720625925533 60.8993941821067
"3176" 635 87.383884543994 61.2806822170606
"3177" 635.2 83.5167525120692 61.3427103304045
"3178" 635.4 80.2734055908733 62.8389590499667
"3179" 635.6 77.0756643925905 65.0774891661524
"3180" 635.8 74.3679146248762 68.0745601419238
"3181" 636 71.1444355790207 70.7164797915987
"3182" 636.2 69.3678506702476 74.076120585981
"3183" 636.4 68.4066104122569 77.6396152843137
"3184" 636.6 66.921681683795 81.2824757824113
"3185" 636.8 65.6180880309114 84.9835871950623
"3186" 637 64.8880085031833 89.0002729015952
"3187" 637.2 63.2248412866041 91.9124835605569
"3188" 637.4 60.6806550785662 93.956694522097
"3189" 637.6 59.2857821391281 95.2798582128355
"3190" 637.8 59.4268754776175 97.8329155514167
"3191" 638 60.3281960940527 100.34267737992
"3192" 638.2 61.8814946223277 101.627513654653
"3193" 638.4 62.6348854313281 103.06002442168
"3194" 638.6 63.3775606282795 105.984340859782
"3195" 638.8 63.715209999109 108.872309099491
"3196" 639 62.6439798212432 111.177777908695
"3197" 639.2 60.5468119462171 112.440704248761
"3198" 639.4 57.9211167207047 113.292126639624
"3199" 639.6 55.7289521827333 113.676033627238
"3200" 639.8 52.6491364827641 114.455831321144
"3201" 640 49.0953470860069 115.284646452578
"3202" 640.2 46.9269108145333 116.708342442452
"3203" 640.4 46.6640179860583 116.478832830292
"3204" 640.6 47.4630059941686 115.078455998873
"3205" 640.8 46.8550085024718 112.694224675636
"3206" 641 46.0689930656417 110.030926419958
"3207" 641.2 44.6413037578374 107.170879489283
"3208" 641.4 42.6773510192666 103.739890215917
"3209" 641.6 40.7305895361799 99.7442571201872
"3210" 641.8 37.9680284795955 96.5513459070991
"3211" 642 35.2891005577982 93.293474819491
"3212" 642.2 32.1110640206562 90.7086489412932
"3213" 642.4 28.3472963125047 88.6525310649881
"3214" 642.6 24.693688749219 86.3531550438535
"3215" 642.8 21.3586019255729 85.9246176620969
"3216" 643 17.6019433209558 86.3424312506554
"3217" 643.2 13.9939399305377 86.5500304221172
"3218" 643.4 11.1951234117667 87.1679052505667
"3219" 643.6 11.0964479504388 86.6270686136117
"3220" 643.8 10.1701753472703 85.6492511335254
"3221" 644 8.12053716609462 84.7971584532796
"3222" 644.2 6.6882894984172 83.3020929054409
"3223" 644.4 6.62823284375752 82.0518560187436
"3224" 644.6 6.48766489365208 81.1911503908541
"3225" 644.8 6.0969349713816 79.8937535777011
"3226" 645 6.16667404049959 78.672591734004
"3227" 645.2 5.66525545007617 75.9808185390238
"3228" 645.4 5.0135792542092 72.8116513274253
"3229" 645.6 3.53897218369469 69.4900590942803
"3230" 645.8 2.32149090294419 66.3027096499384
"3231" 646 1.95195220483957 63.4093715759479
"3232" 646.2 2.02292858417044 60.2921408582646
"3233" 646.4 2.02092100243333 57.0231431440254
"3234" 646.6 2.74360581486666 53.4354015804
"3235" 646.8 3.3176819240356 49.7376905171098
"3236" 647 4.17166562386667 46.0441102053333
"3237" 647.2 4.25821470319999 42.7336079208333
"3238" 647.4 4.68711347411851 42.2263341502963
"3239" 647.6 5.37568133886515 42.0544927017462
"3240" 647.8 7.02900821798766 40.8897362306884
"3241" 648 9.4332972064014 39.5883775484645
"3242" 648.2 11.9358546279759 37.2846988623794
"3243" 648.4 14.1175507921591 34.0821898697312
"3244" 648.6 16.609679367007 30.724012120393
"3245" 648.8 19.0030549166756 27.4119671678213
"3246" 649 21.8998314791068 24.5666912226054
"3247" 649.2 25.7404992264282 22.0637694201512
"3248" 649.4 28.9084632075931 18.9640632180481
"3249" 649.6 33.1229508685762 16.9441901641769
"3250" 649.8 37.3643974843148 15.8804176698419
"3251" 650 41.1140582738083 14.2183909392292
"3252" 650.2 45.4050429711591 13.138708623957
"3253" 650.4 49.6960486078033 12.3635359827667
"3254" 650.6 53.6342763126942 11.3619185396558
"3255" 650.8 57.8653621129021 11.3419863807604
"3256" 651 61.5004234449021 12.5955957017292
"3257" 651.2 65.7813999865649 13.0871318381403
"3258" 651.4 70.0513196110203 14.1517152218623
"3259" 651.6 74.5528415826034 15.0332181767801
"3260" 651.8 78.2116698647123 13.7799799942772
"3261" 652 81.7227879457818 12.612561288303
"3262" 652.2 85.1233105293745 13.3692871958431
"3263" 652.4 87.4535618252942 15.3544312547182
"3264" 652.6 89.4301353692403 18.0617645509736
"3265" 652.8 90.8124869812933 20.5774763568967
"3266" 653 90.6721081376181 21.2553249832319
"3267" 653.2 91.7566637780291 22.708544873805
"3268" 653.4 93.7607813687833 25.5120721150867
"3269" 653.6 96.1450118019636 28.7146240933636
"3270" 653.8 98.2679129904537 32.3680309398605
"3271" 654 100.551375917749 36.495982161987
"3272" 654.2 103.234168209176 40.4813648336364
"3273" 654.4 105.255763063577 44.7463024761221
"3274" 654.6 106.882054541113 48.6622198551667
"3275" 654.8 106.834755915387 53.5265904041924
"3276" 655 108.471505606996 57.9500748713088
"3277" 655.2 109.276867566267 62.8267634978788
"3278" 655.4 111.746220985996 67.2107694197917
"3279" 655.6 114.02052078208 70.8887870963137
"3280" 655.8 117.773514325962 72.9485097238095
"3281" 656 119.486126312117 72.9365871465544
"3282" 656.2 118.746085827751 72.3600235387821
"3283" 656.4 118.057137825851 72.5865714163471
"3284" 656.6 116.900474891123 73.4182174340561
"3285" 656.8 115.949014773055 74.0427373696667
"3286" 657 114.210165088267 75.187545646303
"3287" 657.2 111.627293277876 76.9990066366095
"3288" 657.4 108.576252769063 79.3447339696267
"3289" 657.6 104.833113274246 81.3818288312604
"3290" 657.8 101.800039920242 84.4189591733582
"3291" 658 98.1361323827629 87.1490218150758
"3292" 658.2 94.0402040650263 89.2305912157016
"3293" 658.4 89.3811340853724 91.0765461113862
"3294" 658.6 84.8334102760872 93.0618975531667
"3295" 658.8 80.4242199685117 94.2889653737149
"3296" 659 75.7672277753833 95.9634554378167
"3297" 659.2 71.2531593814918 97.3536640747836
"3298" 659.4 67.1093892244903 99.4142165309451
"3299" 659.6 62.4948990706675 101.095350230148
"3300" 659.8 58.7468250125144 104.030238985437
"3301" 660 57.0336795536833 106.918860675904
"3302" 660.2 56.5174972877278 108.856808130543
"3303" 660.4 55.3022275915855 111.087624826058
"3304" 660.6 56.1357328556 111.3237532925
"3305" 660.8 56.6988946731799 110.926872411584
"3306" 661 56.1940594090638 110.173214987884
"3307" 661.2 54.8676006931942 109.016091427232
"3308" 661.4 53.7556331739333 107.456091309792
"3309" 661.6 52.4885546524933 105.148476482067
"3310" 661.8 49.684979436078 102.521939685035
"3311" 662 46.7780244869207 100.109348060527
"3312" 662.2 43.4195390146456 97.7275450113379
"3313" 662.4 39.6200328921671 95.1888130774329
"3314" 662.6 35.4715992330208 93.9917592242542
"3315" 662.8 30.930280524297 92.6597815384719
"3316" 663 26.7049523447306 92.7197947733694
"3317" 663.2 23.1780625570599 93.3749532420211
"3318" 663.4 19.9037030144268 94.0204005064329
"3319" 663.6 17.7451211656798 93.5418792431314
"3320" 663.8 16.7246783568953 91.8565099008059
"3321" 664 16.640327073726 89.1719386277642
"3322" 664.2 16.0808189401333 85.6688242852902
"3323" 664.4 14.7375973565729 82.2925754840271
"3324" 664.6 13.1084105059652 78.9166474914858
"3325" 664.8 11.228520067379 75.1377713734058
"3326" 665 9.16122004743332 71.9817874180417
"3327" 665.2 7.58710866705831 68.6631711573542
"3328" 665.4 6.57027207675247 65.3017407244432
"3329" 665.6 5.33502949857221 61.7491618926944
"3330" 665.8 3.37657917776026 59.889466290609
"3331" 666 3.33869375645759 59.4445125613366
"3332" 666.2 3.79788178749583 57.7742151137292
"3333" 666.4 4.52651684913333 55.4260304050667
"3334" 666.6 5.57740488082807 52.5876761244035
"3335" 666.8 6.57180329890071 48.4886513210688
"3336" 667 7.15208223290924 44.6525469960522
"3337" 667.2 7.27877757193333 40.4833318581667
"3338" 667.4 8.6852001111 36.2640642406667
"3339" 667.6 10.5733830867598 32.7137856802585
"3340" 667.8 13.0437576531521 28.8519469933854
"3341" 668 15.2049238425823 24.9749337969858
"3342" 668.2 16.7213742006886 21.7845874151773
"3343" 668.4 19.1950121765091 20.6380213719394
"3344" 668.6 23.2168325452828 19.0529815470259
"3345" 668.8 26.9651240860674 16.4425405562337
"3346" 669 31.3666227658191 14.0048774515524
"3347" 669.2 35.1679456065216 11.0400987373137
"3348" 669.4 39.2453471426256 9.46796995745512
"3349" 669.6 43.1924844818372 7.96251529866666
"3350" 669.8 47.1957955023468 6.39339713440705
"3351" 670 51.7115235502446 5.64406142350629
"3352" 670.2 56.0166207563195 5.19765782867657
"3353" 670.4 59.5558174421591 5.7848287864086
"3354" 670.6 62.6186916430633 6.78631331052666
"3355" 670.8 67.0364555588508 7.24781620025429
"3356" 671 71.5093476691395 7.47668051828522
"3357" 671.2 75.5156613953007 7.75983148532992
"3358" 671.4 79.4400835534754 6.40463187066666
"3359" 671.6 81.0577851998578 4.57117944007232
"3360" 671.8 80.8238577354333 5.44718268054166
"3361" 672 82.1319290480849 7.23078217339394
"3362" 672.2 83.6662081817212 9.55187111915151
"3363" 672.4 85.9893398067987 11.9133975499647
"3364" 672.6 88.905062912312 14.696957981356
"3365" 672.8 91.9327748364977 17.7571289301518
"3366" 673 94.8810225443123 20.0115137062772
"3367" 673.2 98.5994443053544 21.7005873176877
"3368" 673.4 102.535559776993 22.9727221274467
"3369" 673.6 105.81084740484 22.3120821862604
"3370" 673.8 105.792216770195 21.5032448027152
"3371" 674 104.241442130653 21.0837884709967
"3372" 674.2 103.67655959152 20.9536153268686
"3373" 674.4 103.622739854962 21.3899867495238
"3374" 674.6 102.684440523462 21.5425557465157
"3375" 674.8 102.338251696961 21.4224851915015
"3376" 675 101.861775194383 21.3096815680567
"3377" 675.2 101.619746876105 21.627378509981
"3378" 675.4 101.714005369227 21.6321787110196
"3379" 675.6 100.497129230049 21.2007795245801
"3380" 675.8 99.4898976752533 20.1568478313367
"3381" 676 98.0563364297254 18.5476390854488
"3382" 676.2 95.9657856053372 16.8604264162821
"3383" 676.4 93.2427851289733 15.6273017644267
"3384" 676.6 90.2780718720216 14.0527703664608
"3385" 676.8 87.0701733446462 11.5063144826568
"3386" 677 84.1430981481353 8.90623314447436
"3387" 677.2 82.2136984416436 5.82588545699376
"3388" 677.4 81.0266353350218 5.58777706439232
"3389" 677.6 78.6669310369048 5.76293226818095
"3390" 677.8 74.9438275956314 5.29868160692138
"3391" 678 71.4055216023201 3.08310682606289
"3392" 678.2 68.553165310497 1.22112882841212
"3393" 678.4 66.7622611709427 1.95665628885358
"3394" 678.6 63.4899079908756 2.60729101491666
"3395" 678.8 59.7397671591597 1.98450506905345
"3396" 679 55.7698662929636 0.538964721303029
"3397" 679.2 53.4234374429627 1.50951776601961
"3398" 679.4 50.9432296725354 2.18403952236054
"3399" 679.6 48.6822289740026 2.30554750441914
"3400" 679.8 46.2296445423896 2.78595604397734
"3401" 680 43.3590365513354 2.83113637860481
"3402" 680.2 41.5232098390078 3.6203295738156
"3403" 680.4 39.8726199171208 5.23216231157291
"3404" 680.6 37.4492724745868 6.76325355087459
"3405" 680.8 35.3433668986712 8.74523828312297
"3406" 681 33.0573392012918 10.8394556857516
"3407" 681.2 29.7074807389642 12.5919987844502
"3408" 681.4 26.1032023269333 14.2935804519
"3409" 681.6 23.0215995811965 16.4857775271193
"3410" 681.8 21.6113051095333 19.1505781276456
"3411" 682 18.7095581613605 22.1687484030259
"3412" 682.2 15.5170135090476 25.0621405440952
"3413" 682.4 13.4139473605519 27.2955274270687
"3414" 682.6 12.0809130871086 30.752583178378
"3415" 682.8 10.0173726506281 34.0775611838246
"3416" 683 7.52167337522365 37.0974481174731
"3417" 683.2 5.47145775237152 40.0347839610599
"3418" 683.4 4.5390515433816 41.3361387347011
"3419" 683.6 5.20889312967491 42.4022416423745
"3420" 683.8 4.57512522741006 44.6044769729341
"3421" 684 3.71723081936707 46.6890572603655
"3422" 684.2 2.37239470265284 48.6384716321789
"3423" 684.4 2.4626379500065 50.3863408440813
"3424" 684.6 3.21146259939924 52.0833672694962
"3425" 684.8 3.41868863366666 53.8724744310333
"3426" 685 2.67709472890072 57.1882449203623
"3427" 685.2 1.38397387171457 59.8270510891667
"3428" 685.4 1.50162652643332 62.2206740644792
"3429" 685.6 2.06792610586436 64.5611365061494
"3430" 685.8 2.35311673340391 67.9547733069137
"3431" 686 2.3314450640955 71.7778415300856
"3432" 686.2 2.32384278009999 73.8480019411667
"3433" 686.4 3.70538245895833 75.8278121309167
"3434" 686.6 5.1298148433098 78.5300525769843
"3435" 686.8 5.78664896394631 81.7394233532381
"3436" 687 5.7878344474802 84.9316934132917
"3437" 687.2 6.26615334373332 85.7676647884952
"3438" 687.4 7.14566727903459 86.2264375122742
"3439" 687.6 8.74596230720729 88.6790166076119
"3440" 687.8 10.2139202623681 91.9188852554493
"3441" 688 11.5518292601619 94.8590273647524
"3442" 688.2 13.7336079086133 96.5645387937867
"3443" 688.4 16.0898501484116 99.7308804161449
"3444" 688.6 18.4065163433619 102.978230217433
"3445" 688.8 20.4526293099583 105.339966320092
"3446" 689 22.3301006911865 107.312093909603
"3447" 689.2 22.3963963633807 107.544063893719
"3448" 689.4 22.129916303328 108.364002540035
"3449" 689.6 21.4049908177171 107.067059046099
"3450" 689.8 20.8381333341555 106.085129851741
"3451" 690 20.7433414853619 104.936122133845
"3452" 690.2 19.9966839517481 103.632905937296
"3453" 690.4 18.7581814212025 102.344286311667
"3454" 690.6 16.8113142792382 100.599583529496
"3455" 690.8 14.5409841616041 98.542987418752
"3456" 691 12.8982856515048 97.1715738039783
"3457" 691.2 11.6687392070074 94.5356360429259
"3458" 691.4 9.53071803997178 91.793620659859
"3459" 691.6 7.95917846669236 89.4933121706546
"3460" 691.8 7.31047868820076 86.535996332969
"3461" 692 5.53521617722402 83.4972179021899
"3462" 692.2 4.47740285351165 81.9479008687751
"3463" 692.4 4.31791389769469 79.3374756491098
"3464" 692.6 4.14353717308333 75.7937334309292
"3465" 692.8 3.31675305134072 72.2252067036667
"3466" 693 3.21197722791006 68.4573025987364
"3467" 693.2 3.5153037472268 65.3925331906449
"3468" 693.4 3.19142750277204 61.4791613374086
"3469" 693.6 1.98043145789372 58.3893509124191
"3470" 693.8 2.48367938628818 55.800424970828
"3471" 694 3.6999731415 52.7213716759
"3472" 694.2 4.38824687419839 48.8334931838474
"3473" 694.4 4.86063433891136 44.6626537467436
"3474" 694.6 4.8532122346675 40.7372274168439
"3475" 694.8 6.6989970916265 38.7085839757007
"3476" 695 8.77174919043334 35.8183364821
"3477" 695.2 11.5954129036833 32.7547695395729
"3478" 695.4 14.4897726470818 30.0351012933993
"3479" 695.6 16.7848914990984 26.8083672529191
"3480" 695.8 18.7087223015754 23.2297728930667
"3481" 696 19.5659549314817 19.6508288673441
"3482" 696.2 21.0238532335583 18.6689068780729
"3483" 696.4 24.312777691274 16.941744507304
"3484" 696.6 27.4830801742426 14.4630649634399
"3485" 696.8 31.0876424867212 12.4355290805758
"3486" 697 35.0735150782218 10.6363825284551
"3487" 697.2 37.9600060544382 7.62598222805501
"3488" 697.4 41.4706095702762 5.04333849429524
"3489" 697.6 42.9543080731333 4.26254215716666
"3490" 697.8 45.6050235889927 4.15264196484488
"3491" 698 49.1858417851333 3.94540160218095
"3492" 698.2 53.5664616148191 3.18500611946666
"3493" 698.4 57.72607218835 1.35593557622222
"3494" 698.6 61.138035724636 1.06081101290991
"3495" 698.8 65.242663025997 1.60705904125757
"3496" 699 69.7744252738778 1.64803871897222
"3497" 699.2 74.2041014704622 1.6373587845032
"3498" 699.4 76.2079068376555 2.29715681397222
"3499" 699.6 77.7730026889333 4.05612260295666
"3500" 699.8 79.479255967219 6.42688734820952
"3501" 700 81.2242543425472 9.03838033929043
"3502" 700.2 83.6226280848459 11.7929422709094
"3503" 700.4 85.645877869719 13.5581782237279
"3504" 700.6 87.5258347678302 13.9932908369553
"3505" 700.8 90.8709076098433 15.2611991588467
"3506" 701 94.7055317922925 15.4948060476375
"3507" 701.2 97.4547774822799 15.2583456099934
"3508" 701.4 97.3055562748424 16.2436885712424
"3509" 701.6 97.8625453637803 18.8319315629014
"3510" 701.8 99.1553383529432 21.5978514407657
"3511" 702 101.316118575341 24.6779686103197
"3512" 702.2 103.108684211304 28.0985601219141
"3513" 702.4 104.598801512913 31.5453731092585
"3514" 702.6 106.741845032593 34.9801086487567
"3515" 702.8 109.522666951573 38.0452442933467
"3516" 703 112.951269388873 40.5521777167273
"3517" 703.2 115.216191020319 42.0315749184191
"3518" 703.4 117.161756371098 41.6336761935326
"3519" 703.6 117.214716377323 40.8065926694767
"3520" 703.8 116.578093805652 40.6253264414479
"3521" 704 115.769950693834 40.9477009568974
"3522" 704.2 114.811681189633 41.9594264061967
"3523" 704.4 114.131991726288 43.9739120657957
"3524" 704.6 113.943538085804 46.813280249086
"3525" 704.8 114.223147450167 50.5706270544667
"3526" 705 114.410256276626 53.9779186311518
"3527" 705.2 114.843546987024 55.9461116908788
"3528" 705.4 114.649534138964 56.5152240738605
"3529" 705.6 115.337069427341 57.5087721784524
"3530" 705.8 116.890978662923 59.5197135421462
"3531" 706 118.008338146703 62.0615153008013
"3532" 706.2 119.740396701551 65.4438317817843
"3533" 706.4 121.29064344608 67.5744664700784
"3534" 706.6 121.278752038962 66.7948701832095
"3535" 706.8 121.760740057414 65.4618954753782
"3536" 707 121.374832320652 64.7798851751909
"3537" 707.2 120.662978920624 65.7246570388935
"3538" 707.4 120.180229476386 65.4238156324772
"3539" 707.6 119.662328625478 65.7970094896172
"3540" 707.8 118.940821256251 66.8175536507051
"3541" 708 117.542746219535 68.5490787166769
"3542" 708.2 116.099248705993 71.1262047804488
"3543" 708.4 114.722604191646 74.3846490791122
"3544" 708.6 114.178278585354 77.8458861241614
"3545" 708.8 114.691594342058 78.9638639273854
"3546" 709 114.70376530634 78.7934704274479
"3547" 709.2 114.099274080371 79.5277852724167
"3548" 709.4 113.491374984403 80.5559883348967
"3549" 709.6 113.079382551759 81.9492779920254
"3550" 709.8 113.743142828498 83.5160054095676
"3551" 710 115.301826588914 84.475167432327
"3552" 710.2 116.653321956305 84.5250672923524
"3553" 710.4 116.43173015827 84.1415169630321
"3554" 710.6 116.543724227273 84.089370828695
"3555" 710.8 117.543121143348 83.7072484784308
"3556" 711 118.081416431158 83.4106641201246
"3557" 711.2 117.828000632632 84.0605832319191
"3558" 711.4 117.538698430961 84.8180977466667
"3559" 711.6 117.150753278885 85.3174193582051
"3560" 711.8 116.554858328388 86.1910808688182
"3561" 712 116.126241735686 87.4685561860528
"3562" 712.2 115.782473362822 88.6551069304444
"3563" 712.4 115.440398430219 90.0407164767238
"3564" 712.6 114.734172632943 91.5290790813102
"3565" 712.8 113.93356493782 93.2887542894605
"3566" 713 112.968185799833 95.4117050570667
"3567" 713.2 111.635086862709 96.88877692897
"3568" 713.4 110.431019209422 99.1650829145644
"3569" 713.6 108.999691400807 101.465101043755
"3570" 713.8 108.001933051472 101.730120729474
"3571" 714 105.662915765811 102.337953452203
"3572" 714.2 103.050142136452 103.363642134926
"3573" 714.4 99.8939613643637 105.147819147287
"3574" 714.6 96.7425244298745 106.906441016996
"3575" 714.8 93.5398573826575 109.108544529218
"3576" 715 90.462059375637 111.196333814593
"3577" 715.2 87.4659586425208 113.611353645629
"3578" 715.4 85.3800094275536 116.48684409792
"3579" 715.6 85.2827997264718 117.823256269359
"3580" 715.8 85.220317049136 117.630140262302
"3581" 716 85.5720363933037 117.947162002593
"3582" 716.2 86.0047817899704 118.355865988333
"3583" 716.4 85.8701498887852 118.120260161259
"3584" 716.6 85.1344827144518 117.62981537837
"3585" 716.8 83.8005278567905 117.51046694556
"3586" 717 81.9062621588458 117.730007958404
"3587" 717.2 78.7723029141307 118.413375573943
"3588" 717.4 75.2438462595259 118.90881843963
"3589" 717.6 71.4416046546256 119.580868341974
"3590" 717.8 67.6160127076965 120.540091437825
"3591" 718 63.4972128811185 121.207177324148
"3592" 718.2 59.7061369342157 122.031656298843
"3593" 718.4 56.8544665144116 121.417069294319
"3594" 718.6 54.0523728745047 119.43772948
"3595" 718.8 50.8646355687393 116.560941425144
"3596" 719 47.2467490031606 114.382476437121
"3597" 719.2 43.9279852156333 111.795445774867
"3598" 719.4 40.3894449221072 109.349117232493
"3599" 719.6 36.8729181987594 107.164693730188
"3600" 719.8 33.213542075241 104.231722003282
"3601" 720 29.1498423208684 102.345972332693
"3602" 720.2 25.460917053986 101.163916302075
"3603" 720.4 21.5236741667083 100.057767822029
"3604" 720.6 18.0319729408114 100.409597745594
"3605" 720.8 16.2122653543708 100.252503250529
"3606" 721 17.0155489969333 99.8315160018114
"3607" 721.2 16.9613188776042 98.6944349471224
"3608" 721.4 16.519858815297 96.7719868208225
"3609" 721.6 15.1572166221047 93.5292625815667
"3610" 721.8 13.8434731013671 90.2112524251245
"3611" 722 12.0486500676627 86.9884431890078
"3612" 722.2 10.1998089994333 83.5198615566667
"3613" 722.4 8.72966351174652 80.0916620351612
"3614" 722.6 7.38416380382744 76.4544020096784
"3615" 722.8 5.48896206055129 73.1879436535543
"3616" 723 3.65976185576478 69.2232178508352
"3617" 723.2 2.61704986518842 65.7989375631666
"3618" 723.4 1.66882361150909 61.7488340552727
"3619" 723.6 1.93240489856969 58.0783662817273
"3620" 723.8 3.56223120247588 54.897896874156
"3621" 724 4.24767829354202 51.0625456803732
"3622" 724.2 5.32709583296666 46.8273793733
"3623" 724.4 6.72814636031264 42.3971110692874
"3624" 724.6 7.42998390465097 38.2037818421961
"3625" 724.8 7.37975149782221 34.5138495252593
"3626" 725 7.96149707420391 35.5507980045137
"3627" 725.2 10.3174616541521 34.7873205745417
"3628" 725.4 13.0485674843972 33.001074723945
"3629" 725.6 15.7897407206912 30.7322115068561
"3630" 725.8 18.4931291554488 29.2509120390172
"3631" 726 21.1685382405228 27.7189369816456
"3632" 726.2 23.825266249222 26.6490861077182
"3633" 726.4 26.9760589993589 25.4804172496879
"3634" 726.6 30.6510031843517 24.3083687154116
"3635" 726.8 34.0183860978396 23.3385001739792
"3636" 727 38.0512551744608 22.5826520845128
"3637" 727.2 41.6538140810638 21.9749993929058
"3638" 727.4 44.6093498224495 20.1617476259892
"3639" 727.6 46.9243707872051 16.543574289308
"3640" 727.8 48.6965690210271 13.2731127133854
"3641" 728 49.6661891754333 9.69484921469791
"3642" 728.2 49.5134555060216 6.83992282849019
"3643" 728.4 49.1612436257438 6.45382818944561
"3644" 728.6 50.5061479903633 6.61884084201666
"3645" 728.8 52.9779768422997 7.32239488023102
"3646" 729 56.7878501761215 7.53448297067656
"3647" 729.2 61.0611622794788 7.80515333624242
"3648" 729.4 65.1879797440545 7.20324382996969
"3649" 729.6 69.8044289547133 7.14462649896667
"3650" 729.8 74.2836617456068 6.61526406884013
"3651" 730 78.518876122622 6.27235874942138
"3652" 730.2 81.8589060432788 4.66617559078484
"3653" 730.4 81.3929952080137 4.62767108560416
"3654" 730.6 81.3278788444921 5.64860020707843
"3655" 730.8 82.5931865626957 7.1604367020726
"3656" 731 84.5058355238046 8.92655207341914
"3657" 731.2 86.6426503191031 11.500821291978
"3658" 731.4 87.3508064171986 12.4056624224014
"3659" 731.6 87.0447936009843 12.2546431105034
"3660" 731.8 87.1775783829627 12.6552572913431
"3661" 732 88.054277059642 13.4377949194045
"3662" 732.2 89.1041704347771 14.2143339511354
"3663" 732.4 90.6337403563965 14.6204171067509
"3664" 732.6 92.3010770526521 14.1859350344792
"3665" 732.8 94.9372587403576 14.6740029960606
"3666" 733 96.7718779319646 14.4455822724792
"3667" 733.2 95.8096627655353 14.6251138426861
"3668" 733.4 95.487777142586 15.8257269168351
"3669" 733.6 95.5521465528096 17.9120903878007
"3670" 733.8 96.9092718070983 20.5099011556254
"3671" 734 99.2137707860252 23.2472593397075
"3672" 734.2 100.795499368535 26.5100713151871
"3673" 734.4 102.456241733643 29.4043517270538
"3674" 734.6 104.265396682288 31.6197289674086
"3675" 734.8 105.763761755145 33.7895473815455
"3676" 735 108.208448591778 36.4770758097055
"3677" 735.2 110.850762573943 37.6596681449167
"3678" 735.4 112.944920379003 37.5584442835677
"3679" 735.6 114.483523071508 37.0455767193993
"3680" 735.8 115.071454469982 37.1274543281909
"3681" 736 116.445604165905 36.8167419329809
"3682" 736.2 117.20119944758 38.177053450049
"3683" 736.4 117.734255075973 39.6099145402409
"3684" 736.6 117.922205168712 41.5993156599551
"3685" 736.8 119.245864738785 44.4223861198053
"3686" 737 120.462549260288 48.0886355021303
"3687" 737.2 121.816913738712 50.9615958763013
"3688" 737.4 123.595598666468 54.2439927809835
"3689" 737.6 122.558136080459 56.493796211646
"3690" 737.8 121.602527173593 59.7099421545017
"3691" 738 120.510216821406 64.0318938601111
"3692" 738.2 120.327420404254 67.9259021948414
"3693" 738.4 119.346124563359 72.0555362313102
"3694" 738.6 118.651706477691 76.1277833717879
"3695" 738.8 119.98477057261 79.3540507234608
"3696" 739 120.024689599842 79.2042097371818
"3697" 739.2 119.124321948491 79.2469168659263
"3698" 739.4 117.180034924819 80.7935655576667
"3699" 739.6 114.409732140127 82.5783252130453
"3700" 739.8 111.857725421645 85.4792613320894
"3701" 740 109.789277456411 88.9149180871553
"3702" 740.2 107.986204420708 93.0278188531792
"3703" 740.4 108.04646714115 96.9776586019234
"3704" 740.6 108.672710031959 100.105250389173
"3705" 740.8 108.66931580542 99.8417652348903
"3706" 741 107.299104145285 99.9565843460045
"3707" 741.2 104.910947342119 100.497905952556
"3708" 741.4 102.050019441933 101.464370671778
"3709" 741.6 98.9435257015762 102.947038828452
"3710" 741.8 95.9166450516163 104.551287834667
"3711" 742 92.4657907692583 105.636937848554
"3712" 742.2 89.4289738791502 107.193120274317
"3713" 742.4 85.9155400726133 109.276867566267
"3714" 742.6 81.7109857986 110.62208754219
"3715" 742.8 77.4408069579627 110.63390621899
"3716" 743 74.0532737793246 110.777177041493
"3717" 743.2 70.6294169700346 111.911794030882
"3718" 743.4 66.4257166390415 112.388073051869
"3719" 743.6 62.1941684089333 113.843663025397
"3720" 743.8 59.1072512460444 116.302729495259
"3721" 744 57.7552676825772 119.447214310612
"3722" 744.2 58.6029436236087 120.094715673121
"3723" 744.4 58.8941923638117 119.298549203775
"3724" 744.6 59.2539377138347 119.318267370498
"3725" 744.8 59.7257652747036 119.85117677114
"3726" 745 60.0520786954333 121.220640514267
"3727" 745.2 59.3552543308008 121.683313122703
"3728" 745.4 59.2445757852533 121.693198487427
"3729" 745.6 59.6626078384333 121.353304024932
"3730" 745.8 60.4804966381333 121.345271188507
"3731" 746 61.4674727855065 120.875816316484
"3732" 746.2 62.2694070972174 120.948896075405
"3733" 746.4 61.8945754420103 121.058860312128
"3734" 746.6 62.0597082321119 121.17798418231
"3735" 746.8 62.5226378064032 120.927833508522
"3736" 747 63.3525945477025 120.794219858013
"3737" 747.2 64.2365155858845 120.481595814886
"3738" 747.4 66.1204556970685 121.103799257167
"3739" 747.6 68.603182511465 122.028176291186
"3740" 747.8 69.9638655055409 122.580337506173
"3741" 748 69.820103954637 122.106326092778
"3742" 748.2 71.180635682948 121.075161694152
"3743" 748.4 73.231085194801 120.748693475784
"3744" 748.6 76.5881336028488 120.87066529347
"3745" 748.8 79.7608214785567 120.833192882498
"3746" 749 81.3421833784557 120.362642029294
"3747" 749.2 83.82061960735 119.881293511583
"3748" 749.4 86.2097094222573 118.956224038639
"3749" 749.6 88.9907882938412 117.27058608564
"3750" 749.8 91.9681905032754 115.651207259167
"3751" 750 94.5607140445567 114.111027051939
"3752" 750.2 97.3659832684133 113.078103130587
"3753" 750.4 97.735880718241 111.34206175159
"3754" 750.6 99.1890314382208 109.964932746967
"3755" 750.8 101.738442756333 108.440803459907
"3756" 751 103.63070972192 107.030217208275
"3757" 751.2 105.006752364658 105.072205105904
"3758" 751.4 107.487032605653 102.692213610587
"3759" 751.6 109.901751919053 100.215178960067
"3760" 751.8 110.56948368618 98.107315473394
"3761" 752 111.110758119214 96.5433870431789
"3762" 752.2 112.31775488172 94.3856608592622
"3763" 752.4 114.745195760509 92.0567480181818
"3764" 752.6 115.975511750551 90.0644992909608
"3765" 752.8 115.364577072904 87.678035706402
"3766" 753 115.4420189747 84.6164299889967
"3767" 753.2 115.009803321238 83.8161980782971
"3768" 753.4 115.0886382435 83.7448891629333
"3769" 753.6 114.918785675308 82.8017746640729
"3770" 753.8 114.292780118539 81.2813876411818
"3771" 754 113.230429510213 79.0565255354467
"3772" 754.2 112.188063871115 75.9625533112424
"3773" 754.4 111.928416633115 72.9372695836364
"3774" 754.6 110.095265478198 70.7818735277255
"3775" 754.8 107.251787166331 69.4762230819288
"3776" 755 104.449865758205 67.4645871991715
"3777" 755.2 103.509551643418 66.320199063697
"3778" 755.4 103.73631536264 65.9344056873406
"3779" 755.6 103.842951948544 65.7968877165509
"3780" 755.8 103.784683968146 65.848657247039
"3781" 756 104.101232622133 65.7148938519193
"3782" 756.2 104.431885431341 66.0532858779422
"3783" 756.4 105.02847285476 66.315735431109
"3784" 756.6 106.387188101178 65.5684344029013
"3785" 756.8 107.853256541718 64.8798591389377
"3786" 757 109.07958657661 65.050542583049
"3787" 757.2 109.549242610051 64.8290787624019
"3788" 757.4 109.727984229773 63.2122631921478
"3789" 757.6 109.956012892872 60.9861905445238
"3790" 757.8 110.706200155845 58.4219013305784
"3791" 758 113.281617108562 55.667131411781
"3792" 758.2 115.782473362822 53.4368440650555
"3793" 758.4 118.649898941636 50.9165894553694
"3794" 758.6 120.589553477461 48.4638782150278
"3795" 758.8 120.496883763695 47.2633405843823
"3796" 759 120.93008289079 45.5520168685524
"3797" 759.2 119.643010451661 45.7411884276666
"3798" 759.4 117.73507304657 44.5058970226364
"3799" 759.6 115.707464160733 42.9097352972767
"3800" 759.8 113.766279711092 40.8554500532211
"3801" 760 111.267496390933 38.3103929678746
"3802" 760.2 108.8423376525 35.1532023461306
"3803" 760.4 106.093097862219 33.0476178434014
"3804" 760.6 103.41785179882 32.6316796843161
"3805" 760.8 102.169632214495 33.2343602332172
"3806" 761 101.004297324054 33.8901466360952
"3807" 761.2 98.6478375914385 35.072899076646
"3808" 761.4 96.7247302159624 36.4808570801618
"3809" 761.6 94.0866876425182 38.0546503819685
"3810" 761.8 92.3193717725465 40.0313986939119
"3811" 762 91.4006265368343 41.4647212948647
"3812" 762.2 90.426987199698 43.7518323835784
"3813" 762.4 90.2093417207863 46.6232253685196
"3814" 762.6 89.7747551172634 49.6623658908608
"3815" 762.8 88.9352374505533 52.5686125508767
"3816" 763 89.6081477108313 55.0686180335748
"3817" 763.2 90.4970155871233 57.6628913604367
"3818" 763.4 91.5833213427598 59.7939328190136
"3819" 763.6 92.1410067798442 60.1053363714785
"3820" 763.8 93.4767615834428 61.0922189988553
"3821" 764 95.3460720052389 63.0546105059722
"3822" 764.2 97.890670417818 65.8401315961186
"3823" 764.4 100.716051980649 67.1656586897951
"3824" 764.6 103.554517456513 67.7444718908909
"3825" 764.8 106.780792118293 68.4551288079067
"3826" 765 111.016587281135 69.4689514079744
"3827" 765.2 114.931407416044 68.7488186837778
"3828" 765.4 118.438128057195 68.6981295033582
"3829" 765.6 119.335617446952 70.4457893937034
"3830" 765.8 119.680788144461 72.9536614547222
"3831" 766 120.059984700377 76.1750290741855
"3832" 766.2 119.06065844302 78.1271881520513
"3833" 766.4 118.017099827811 80.9772782260629
"3834" 766.6 116.442964894529 84.9391832374647
"3835" 766.8 115.705921701894 89.111274850231
"3836" 767 114.460346020715 92.9280169460729
"3837" 767.2 112.538626550593 93.3379510726887
"3838" 767.4 109.652723961349 93.7817622270599
"3839" 767.6 106.133562366842 94.8499228512121
"3840" 767.8 102.884373676238 96.7048749594959
"3841" 768 99.8460370728636 98.5371332056434
"3842" 768.2 96.6599930434514 100.342187127088
"3843" 768.4 94.473883961719 102.80794209381
"3844" 768.6 93.6788001575259 105.089815439407
"3845" 768.8 94.0528845115333 106.630088533904
"3846" 769 93.8642986228807 106.160417428061
"3847" 769.2 92.2770946040473 105.039358908629
"3848" 769.4 89.2597253618237 104.092459153817
"3849" 769.6 86.6853098322321 103.736939679121
"3850" 769.8 85.2628268620102 104.061952655359
"3851" 770 83.2949525107826 104.72201478568
"3852" 770.2 80.5155266403083 104.913712104375
"3853" 770.4 76.8426000861 106.038850135708
"3854" 770.6 74.8844271661833 107.759013087458
"3855" 770.8 74.543845583427 108.968577554565
"3856" 771 74.0935280135912 110.762323080509
"3857" 771.2 72.1750082376533 113.046945462027
"3858" 771.4 70.3730564059333 115.104998130447
"3859" 771.6 69.6636630592547 118.294045217381
"3860" 771.8 69.4225620525405 119.87974799231
"3861" 772 69.6914824061833 119.855722192689
"3862" 772.2 69.3031846541743 119.867346596691
"3863" 772.4 67.6817690232929 120.734020746869
"3864" 772.6 65.3402274427 122.233264742467
"3865" 772.8 63.2794355160794 122.18687832579
"3866" 773 60.6494132120682 122.57634918279
"3867" 773.2 58.7897349177451 122.975550375808
"3868" 773.4 57.792678482837 122.734415194606
"3869" 773.6 56.5724640651307 122.964035060996
"3870" 773.8 54.2151404569728 122.543816504759
"3871" 774 51.0497380293476 123.134611582952
"3872" 774.2 49.9505211860601 122.790592053329
"3873" 774.4 49.494031767629 121.671072027145
"3874" 774.6 47.4515509689627 120.376405156593
"3875" 774.8 44.7978034629333 119.650339174884
"3876" 775 41.6913097225762 119.52922422101
"3877" 775.2 38.5267582147159 119.864830371493
"3878" 775.4 37.9550168781416 119.670330130708
"3879" 775.6 37.9115071507594 118.498860119406
"3880" 775.8 35.4971582580115 117.032611705089
"3881" 776 32.3139642598933 116.134151121847
"3882" 776.2 28.8078610561 114.893902815
"3883" 776.4 27.0119676599333 114.158235640667
"3884" 776.6 24.7493274430762 113.058949931732
"3885" 776.8 24.3621431077415 112.073944113708
"3886" 777 22.6695914382092 110.281433776736
"3887" 777.2 20.970176160318 107.906729064205
"3888" 777.4 19.0110401294277 106.275462190375
"3889" 777.6 19.3480942394059 105.608423017952
"3890" 777.8 18.5868624544851 103.843972944943
"3891" 778 16.1463640355797 101.725249299118
"3892" 778.2 13.596298356258 100.024321379926
"3893" 778.4 12.2002729467515 97.7583091210173
"3894" 778.6 12.6063542331185 95.8963799013333
"3895" 778.8 11.6093225771476 93.6229210495595
"3896" 779 10.0895371302827 90.746188301004
"3897" 779.2 8.1860155682392 87.8361150542431
"3898" 779.4 5.79597286335502 85.2419796834016
"3899" 779.6 6.10130753914263 83.2662526265271
"3900" 779.8 5.89959253714508 80.2024862570431
"3901" 780 5.97015549241334 77.0027158828667
"3902" 780.2 6.13086346709121 73.3731208085088
"3903" 780.4 6.82361283543936 70.5547051965341
"3904" 780.6 8.56403140003333 67.1534306547333
"3905" 780.8 10.2557674558988 63.3613871995287
"3906" 781 11.7285940300713 60.4112573746667
"3907" 781.2 13.4534222823491 57.4078098294869
"3908" 781.4 15.838481518 54.1624138468
"3909" 781.6 18.210218030203 51.2856780436105
"3910" 781.8 20.9441245979768 48.3870502279384
"3911" 782 23.9328900875638 46.659831644721
"3912" 782.2 27.5192166455106 45.0023983484089
"3913" 782.4 31.2291854308175 43.5027559232246
"3914" 782.6 35.0720808565716 42.3561066173581
"3915" 782.8 39.4790920720271 41.6882573220104
"3916" 783 44.2745749378727 41.9054905935758
"3917" 783.2 48.4286769362559 42.0684363675699
"3918" 783.4 51.3962876082292 43.6269180610952
"3919" 783.6 55.0953593865003 45.2192171760172
"3920" 783.8 59.0342347547168 45.6930064659759
"3921" 784 62.3118210636521 43.6964664284167
"3922" 784.2 66.1351507441215 42.2089576849736
"3923" 784.4 69.749146780642 40.2659088069288
"3924" 784.6 73.7866539172863 37.9517712876667
"3925" 784.8 78.3749121952061 37.0705442980909
"3926" 785 82.4505091200323 35.5493916449835
"3927" 785.2 86.1039697824762 33.597116181781
"3928" 785.4 89.9940688037294 32.2874281441133
"3929" 785.6 93.8095656049952 31.7282679026151
"3930" 785.8 97.3027578275725 31.4351609689966
"3931" 786 101.152938234643 32.4836004553867
"3932" 786.2 105.210413166965 32.6939147181667
"3933" 786.4 108.967184141777 31.1684871949167
"3934" 786.6 111.415495316593 30.9412958616667
"3935" 786.8 110.668310457087 30.1735888839263
"3936" 787 109.971686810634 28.5243925995358
"3937" 787.2 109.33834167869 28.6081106342181
"3938" 787.4 109.463213032995 29.1568834658197
"3939" 787.6 110.269477319871 30.3692605404479
"3940" 787.8 110.67923311734 31.7729784208854
"3941" 788 111.985344637169 33.931057440402
"3942" 788.2 114.515607712904 36.7115145779968
"3943" 788.4 117.278080289828 40.0489220561282
"3944" 788.6 119.752667294894 42.9241419377152
"3945" 788.8 121.688571751597 46.5892885181433
"3946" 789 121.801755761219 49.4059237297238
"3947" 789.2 121.997418501283 53.4527113962667
"3948" 789.4 123.18766504457 57.6495549341212
"3949" 789.6 124.231827232739 61.5436078292778
"3950" 789.8 123.23697698626 63.5026019657063
"3951" 790 122.113332446819 67.5293009421238
"3952" 790.2 122.088676868757 71.5302685078431
"3953" 790.4 121.701606112276 75.5857838126381
"3954" 790.6 119.635335595785 78.4567404156667
"3955" 790.8 117.866031487414 82.2990202164551
"3956" 791 116.716379142676 86.0532767502953
"3957" 791.2 115.001834608051 90.3966950219314
"3958" 791.4 113.850721462872 94.0633940425952
"3959" 791.6 111.885569707477 95.7246928689601
"3960" 791.8 109.382815577175 97.3527919949425
"3961" 792 106.642529964058 100.622500564679
"3962" 792.2 104.719193048573 104.182588756707
"3963" 792.4 104.017774581348 106.79352719711
"3964" 792.6 103.441728637613 106.898498866187
"3965" 792.8 102.105431962238 107.287083122862
"3966" 793 100.747146694112 107.606779438988
"3967" 793.2 98.8385076669208 107.793632719192
"3968" 793.4 96.1596501240496 108.971329188527
"3969" 793.6 93.1402725527852 110.98957768063
"3970" 793.8 90.4285145363922 113.55493764649
"3971" 794 88.5098968084518 116.235413544667
"3972" 794.2 87.3127476803921 116.739434653725
"3973" 794.4 84.9828501012548 117.788660414845
"3974" 794.6 81.7709444981381 119.402797020269
"3975" 794.8 79.340050137098 120.592905132984
"3976" 795 79.0908633794798 120.093892267504
"3977" 795.2 77.5806714015259 119.519470277148
"3978" 795.4 74.5995364467111 119.779117515148
"3979" 795.6 72.3570667715921 121.225222524349
"3980" 795.8 72.0383800703471 121.732772307839
"3981" 796 73.1782992002712 120.993273743694
"3982" 796.2 73.6464662278619 120.176487692881
"3983" 796.4 73.52333333787 119.91320163735
"3984" 796.6 74.2267680436175 119.243563453338
"3985" 796.8 75.3159704923037 118.485689607333
"3986" 797 75.8516131277333 118.011400652587
"3987" 797.2 77.2683362263418 117.431253640808
"3988" 797.4 79.5489897968533 117.232458938587
"3989" 797.6 82.826507265563 117.057629798333
"3990" 797.8 86.136099875055 117.198564447788
"3991" 798 88.7275562301868 115.637493496596
"3992" 798.2 91.7992887581525 114.288059259667
"3993" 798.4 95.1623501420144 112.688070874153
"3994" 798.6 97.8904706891733 111.006118171347
"3995" 798.8 100.990334151846 108.811125333104
"3996" 799 104.046496177366 106.54074707718
"3997" 799.2 104.964651113567 104.430606724047
"3998" 799.4 106.795976551705 101.741181651249
"3999" 799.6 106.897404274889 101.38397336524
"4000" 799.8 107.212131092421 100.773420521767
"4001" 800 108.694794532722 99.3345725528779
"4002" 800.2 111.103741598786 97.9701155124053
"4003" 800.4 111.514161267033 96.8787119517667
"4004" 800.6 111.847066118612 94.5409594982024
"4005" 800.8 111.772366020378 92.6123231688518
"4006" 801 112.219044507467 89.6540275544167
"4007" 801.2 113.125272378823 86.3201570184967
"4008" 801.4 115.079589930661 83.1775992883939
"4009" 801.6 116.993119505181 79.4685616111718
"4010" 801.8 118.944566168337 75.955139141859
"4011" 802 122.539681771414 73.6033343515128
"4012" 802.2 121.732250726214 73.6010944040966
"4013" 802.4 121.030232539733 72.3809950464667
"4014" 802.6 120.048658909067 70.691414256512
"4015" 802.8 119.480088596712 68.5888970676378
"4016" 803 119.480749463551 65.569837059049
"4017" 803.2 119.598960599954 61.5007050640069
"4018" 803.4 119.081255459496 57.5713657090417
"4019" 803.6 119.078550800767 52.8079207552333
"4020" 803.8 118.190026784708 49.0537846415054
"4021" 804 116.938363264834 44.1447859039194
"4022" 804.2 116.109783540851 39.9151862265636
"4023" 804.4 114.492920090166 36.3560751551035
"4024" 804.6 112.790674495042 33.2202787971815
"4025" 804.8 110.53868458922 30.3320246200231
"4026" 805 108.608761663046 26.3431552336156
"4027" 805.2 108.289928871288 21.9876540093441
"4028" 805.4 107.240367729553 22.7390396132467
"4029" 805.6 105.719523774892 22.6551046693707
"4030" 805.8 103.332519435691 22.4162115473333
"4031" 806 100.106599205994 21.440567380303
"4032" 806.2 96.2590992247212 19.5168173896667
"4033" 806.4 92.3392127407333 17.0917121867467
"4034" 806.6 89.4938709326126 13.8964344878648
"4035" 806.8 87.5979561947635 10.1303247857421
"4036" 807 84.8763794202728 6.61187324411621
"4037" 807.2 83.2669544239599 4.95704107473746
"4038" 807.4 80.4010537870684 4.45376883920721
"4039" 807.6 78.2196435799884 2.91011353905198
"4040" 807.8 78.3742246914867 2.99392591907443
"4041" 808 78.563179139193 3.97792883858974
"4042" 808.2 76.7781167373888 4.77733779488448
"4043" 808.4 73.9947338596859 5.4209168194811
"4044" 808.6 70.4922821784843 5.03353548632993
"4045" 808.8 66.5180161639611 3.98125764933333
"4046" 809 62.9139940107101 1.8596460662113
"4047" 809.2 60.6215879674616 0.643402589761003
"4048" 809.4 59.9216595552453 0.90916234712538
"4049" 809.6 57.7133989303048 1.29699977458095
"4050" 809.8 55.0338964994718 1.40517423513782
"4051" 810 53.1539506320295 1.25163283958974
"4052" 810.2 51.544813309198 1.66225143543137
"4053" 810.4 49.161591712905 2.16821773744968
"4054" 810.6 46.8061748488633 2.17497836364666
"4055" 810.8 45.8286029977933 2.55276509493666
"4056" 811 45.9415495463233 2.76307935771667
"4057" 811.2 45.1292948396032 3.73505492851132
"4058" 811.4 43.8594044777703 3.69950276606884
"4059" 811.6 42.9013079152735 3.17242527391409
"4060" 811.8 43.6553556157333 3.32986194698245
"4061" 812 44.2785089869333 3.01955006035815
"4062" 812.2 44.767419211678 3.21014218186879
"4063" 812.4 44.6640851353633 3.31612797465667
"4064" 812.6 44.0306638961152 4.10321317021212
"4065" 812.8 43.2561479873083 4.81023554982291
"4066" 813 42.1401641855199 5.25119894801282
"4067" 813.2 40.9316275564498 5.6513695538315
"4068" 813.4 39.2111079464059 5.78832633871062
"4069" 813.6 38.0946655839537 6.22579321184013
"4070" 813.8 37.3482187373745 7.4203107722549
"4071" 814 35.7615896800843 8.91414692095911
"4072" 814.2 33.9253904775547 10.0762454837443
"4073" 814.4 31.9041329462105 11.3867739225875
"4074" 814.6 29.9604360378405 12.8409389198522
"4075" 814.8 27.7950972326108 14.2191761627312
"4076" 815 23.9419341242629 15.4377002699508
"4077" 815.2 22.2795551062807 17.7279845762877
"4078" 815.4 19.1654281275733 20.0594801170867
"4079" 815.6 16.1054589331272 22.0907693459626
"4080" 815.8 15.0944090965391 24.5674554903782
"4081" 816 12.5976119018727 27.0977299294545
"4082" 816.2 12.4441839885091 28.2307360589091
"4083" 816.4 13.3520887482771 29.0061125409479
"4084" 816.6 14.3695562674179 30.7244770340584
"4085" 816.8 15.4742387968908 33.0792422681773
"4086" 817 16.6629753790175 35.8568280463298
"4087" 817.2 18.4299431618281 39.0422896872667
"4088" 817.4 20.4437039361521 42.0452722742604
"4089" 817.6 21.8958572866884 45.1251886028197
"4090" 817.8 22.7720138613839 48.6857593025678
"4091" 818 23.6542567867061 52.8490315679167
"4092" 818.2 24.6491777941333 57.0661354584333
"4093" 818.4 25.8435550889333 61.2897305299
"4094" 818.6 27.0351504490405 65.4790150734881
"4095" 818.8 27.0791178076919 70.0943086814598
"4096" 819 27.6274843476627 73.8151642022431
"4097" 819.2 29.3411561184627 77.4303701572196
"4098" 819.4 30.2721632920708 81.3534299146042
"4099" 819.6 32.057545068636 85.6040569535856
"4100" 819.8 33.1785895624333 90.4300187316212
"4101" 820 34.5355554848381 94.4250455526667
"4102" 820.2 36.5057834550905 97.8635168330381
"4103" 820.4 38.052539144319 100.01673428531
"4104" 820.6 39.3600484499619 102.598369680281
"4105" 820.8 41.9531388701392 105.072491481534
"4106" 821 44.0812445268944 105.193661845563
"4107" 821.2 45.5748075109781 106.516081113264
"4108" 821.4 48.525846576109 108.061788667356
"4109" 821.6 52.7270306541641 109.973920535974
"4110" 821.8 56.323040564605 111.276926365249
"4111" 822 59.9912238740271 111.385284278589
"4112" 822.2 63.771206141376 111.114829490339
"4113" 822.4 66.6673557518304 110.387623177064
"4114" 822.6 69.3698738954788 108.693841495485
"4115" 822.8 71.5785614395048 107.203398908524
"4116" 823 73.477852251877 106.740004340906
"4117" 823.2 76.2446246288879 106.433730310167
"4118" 823.4 79.0371867821465 106.59441364188
"4119" 823.6 82.7626387625748 106.381066011893
"4120" 823.8 84.8439132479161 105.659265272684
"4121" 824 86.3704265322617 105.70226141207
"4122" 824.2 89.004839661772 106.674532184118
"4123" 824.4 91.699082434741 107.961654441474
"4124" 824.6 94.0473206421476 110.031699179595
"4125" 824.8 94.5779489261555 109.797123698704
"4126" 825 94.4603309465487 109.434653195513
"4127" 825.2 94.1255155632442 108.582837516586
"4128" 825.4 94.7255112078117 106.488115880288
"4129" 825.6 95.788526433241 104.091911952051
"4130" 825.8 96.6993143347941 101.484821087148
"4131" 826 96.4619593197594 99.0817623211449
"4132" 826.2 96.2008429639744 96.9592737317762
"4133" 826.4 96.5766556648933 93.8486286843067
"4134" 826.6 98.6250673880517 90.1101184264298
"4135" 826.8 100.572716191244 87.4056167736322
"4136" 827 102.230897293124 83.9268367218464
"4137" 827.2 104.668372207158 80.3165731597678
"4138" 827.4 107.311089467349 77.0723836071221
"4139" 827.6 111.259706973793 74.8619244055567
"4140" 827.8 115.592869850885 72.213971967407
"4141" 828 119.613300469505 72.2437529349524
"4142" 828.2 120.563838155214 73.342660470947
"4143" 828.4 119.74223244277 73.4685175163974
"4144" 828.6 118.746123655145 72.8939950439697
"4145" 828.8 117.866455439726 72.4493361591101
"4146" 829 116.964543501306 71.3053925520284
"4147" 829.2 115.551675817933 69.7034812558182
"4148" 829.4 113.858669847709 67.7224466936565
"4149" 829.6 112.588642631345 64.8443521293431
"4150" 829.8 111.649330564463 61.7591320072255
"4151" 830 109.93509609067 57.9172773254561
"4152" 830.2 107.080684678183 55.0261736585467
"4153" 830.4 104.331205890076 51.9690128934095
"4154" 830.6 101.436307788479 49.6949077335758
"4155" 830.8 98.4035030847274 47.0279695924608
"4156" 831 95.853438242741 43.8350281756186
"4157" 831.2 92.7078604033987 41.7577884743894
"4158" 831.4 88.6970930372149 40.5381602797832
"4159" 831.6 84.9018467087274 39.3416476793137
"4160" 831.8 81.6522866705373 37.6625602552409
"4161" 832 78.7953636885583 34.9071577613109
"4162" 832.2 77.4100007251275 31.4366422914434
"4163" 832.4 76.8655355921233 27.3971110629667
"4164" 832.6 76.6305548417333 23.6711731976667
"4165" 832.8 77.5510043004433 20.0867430770767
"4166" 833 79.2597327872891 17.2049583282436
"4167" 833.2 80.2558794023083 16.5308741526667
"4168" 833.4 80.0029142623451 17.3212708918725
"4169" 833.6 78.4154288448096 17.2576187415017
"4170" 833.8 76.4447020819018 17.949368010793
"4171" 834 74.3148438707355 19.2657299507216
"4172" 834.2 71.37684727449 20.3091429819141
"4173" 834.4 68.1080754026032 22.5657818009385
"4174" 834.6 64.9095446642791 24.7534411242835
"4175" 834.8 61.348347860903 27.1055980275758
"4176" 835 58.8781022550476 30.4702215870095
"4177" 835.2 56.610467409567 34.1688909835379
"4178" 835.4 56.1633928706447 38.1605597883264
"4179" 835.6 56.1031654185313 42.4848908500687
"4180" 835.8 55.9508325497515 46.9843479308182
"4181" 836 57.051563419566 50.4704774055238
"4182" 836.2 58.144466334617 53.6379087629626
"4183" 836.4 59.4678724099333 57.3357358405567
"4184" 836.6 60.3753395067433 60.7513952564467
"4185" 836.8 62.5725115271619 64.4654635337238
"4186" 837 64.3939575086555 67.3279712980555
"4187" 837.2 66.382889292551 69.5790958811078
"4188" 837.4 67.4009778272731 69.8997253730356
"4189" 837.6 68.5380494835295 70.7085173086186
"4190" 837.8 69.4985841043673 72.9233148435723
"4191" 838 69.5373168586208 75.9779206903854
"4192" 838.2 70.209729917514 79.2021792602473
"4193" 838.4 71.3840233113376 80.5864002081986
"4194" 838.6 73.1914852958366 83.2225235905699
"4195" 838.8 75.2873909274052 86.3686877129251
"4196" 839 77.2460715294627 88.106453649102
"4197" 839.2 78.7856269171333 88.2908795549167
"4198" 839.4 81.7860315192878 88.5879127085148
"4199" 839.6 84.2290548949686 89.8751095408902
"4200" 839.8 87.5779315139083 92.6091376819042
"4201" 840 90.6362114043717 95.1506350944749
"4202" 840.2 91.7160593695333 98.2314740617467
"4203" 840.4 90.5198274516047 101.819427966281
"4204" 840.6 89.0018314815953 104.200215512864
"4205" 840.8 88.0445699175751 105.987098307488
"4206" 841 89.5729170320955 106.524957718113
"4207" 841.2 91.4183923573976 106.688740990345
"4208" 841.4 92.9426460685409 105.842950676869
"4209" 841.6 95.5746706405919 105.163991987752
"4210" 841.8 98.6254828975009 103.982870908234
"4211" 842 100.951268325031 102.124219445313
"4212" 842.2 103.31622123244 99.9433923706797
"4213" 842.4 106.800602240896 98.3918783554444
"4214" 842.6 110.550300056702 97.8115421507276
"4215" 842.8 109.612245248683 97.7696265371542
"4216" 843 108.920934477508 97.7209426800292
"4217" 843.2 108.708820760769 97.5999725388439
"4218" 843.4 107.52217390307 97.3007276338036
"4219" 843.6 106.095915011275 95.8300986443755
"4220" 843.8 104.857264285722 93.0504425279608
"4221" 844 104.434053172661 89.8626726563809
"4222" 844.2 104.771987986967 86.6702480444
"4223" 844.4 106.403536483627 83.5021583358939
"4224" 844.6 108.687775445643 80.6260512105699
"4225" 844.8 110.652132436873 78.6475811355967
"4226" 845 111.632876267088 75.1643063668007
"4227" 845.2 112.586298698795 71.9051464944488
"4228" 845.4 113.400132928293 67.9712774403171
"4229" 845.6 113.926231118821 64.8650023448503
"4230" 845.8 113.716746110212 61.6010841508625
"4231" 846 113.01605825934 58.1352870540729
"4232" 846.2 113.644063457117 54.4804375556565
"4233" 846.4 115.02281539106 51.2757742902982
"4234" 846.6 116.905370641293 48.8077987677346
"4235" 846.8 118.381830712133 48.7382594034381
"4236" 847 118.202241372517 49.0120223841389
"4237" 847.2 117.727204948449 49.4864031333636
"4238" 847.4 116.816362083922 49.7409228467453
"4239" 847.6 115.538975681292 50.3894384383841
"4240" 847.8 113.653005390058 50.8043095686667
"4241" 848 110.990972082463 51.4001999798767
"4242" 848.2 107.674436818022 51.9421754057843
"4243" 848.4 105.457889440683 53.3683260439167
"4244" 848.6 104.241895883108 54.8578314978317
"4245" 848.8 101.73869484103 56.3363082462492
"4246" 849 99.9335371395205 58.1720977075107
"4247" 849.2 99.7308402287294 60.314204766288
"4248" 849.4 98.8197023338745 63.4812041298431
"4249" 849.6 99.1679351001333 66.6730832644333
"4250" 849.8 100.031262166483 68.5563912307267
"4251" 850 100.557047823433 68.7810624584314
"4252" 850.2 100.476399817691 69.4989107046667
"4253" 850.4 101.63183759227 70.5849352097628
"4254" 850.6 102.931322086299 72.3712582750417
"4255" 850.8 104.193963778562 74.7289479272381
"4256" 851 105.153984150752 78.0594014605454
"4257" 851.2 105.761041402072 81.2244694845603
"4258" 851.4 106.606276027901 84.4313890943262
"4259" 851.6 108.238278614267 85.8739965145333
"4260" 851.8 108.344371034095 85.5844758846344
"4261" 852 107.002086643789 85.650220220257
"4262" 852.2 104.659474183833 86.4235831683
"4263" 852.4 101.9764527245 87.1332856188333
"4264" 852.6 99.5439859875288 88.9330688612622
"4265" 852.8 97.9973327331502 90.6476474817631
"4266" 853 96.4629672671119 92.7697944104167
"4267" 853.2 94.5530964796803 95.5699960238474
"4268" 853.4 94.2244488890473 98.1866438297679
"4269" 853.6 94.425378433741 100.596660671282
"4270" 853.8 94.7713557503675 101.922359549917
"4271" 854 95.8217724038321 102.155302562489
"4272" 854.2 95.5017160995733 103.315366981787
"4273" 854.4 94.3488823628533 103.839854402547
"4274" 854.6 91.9566438989207 104.704118170958
"4275" 854.8 88.8681724688358 105.567711778545
"4276" 855 85.3978546780883 107.123989692878
"4277" 855.2 81.5595249097666 109.046430642542
"4278" 855.4 78.2979416701072 111.618208312406
"4279" 855.6 76.2561161932491 114.631408567811
"4280" 855.8 76.1248760135797 117.370578603484
"4281" 856 76.9356403463833 118.703685100904
"4282" 856.2 76.8723513321208 118.002637558304
"4283" 856.4 77.469577718945 118.214468945934
"4284" 856.6 78.3171948452895 118.268131305174
"4285" 856.8 79.1045719702982 118.145925991842
"4286" 857 80.8245710520212 118.508040193755
"4287" 857.2 81.4127005787548 118.600058033595
"4288" 857.4 81.896811763051 118.388958283373
"4289" 857.6 83.130723580741 118.072917075128
"4290" 857.8 84.3218830251555 118.110643596889
"4291" 858 84.5254536721708 117.569351229892
"4292" 858.2 84.8644071241801 117.135748772537
"4293" 858.4 85.4145195034903 117.344665985489
"4294" 858.6 86.474351591665 117.228089265557
"4295" 858.8 85.8477298753403 117.132102261946
"4296" 859 84.9040286182905 117.269365938845
"4297" 859.2 84.3059126593262 117.274002496667
"4298" 859.4 83.7016146232666 116.971080719
"4299" 859.6 83.000899961741 117.269009280551
"4300" 859.8 82.7928492902666 116.932614461519
"4301" 860 81.6282711721485 116.989705204426
"4302" 860.2 79.9849974280487 117.214083903282
"4303" 860.4 77.1053383626476 118.339567785082
"4304" 860.6 73.7911756377623 119.397301949522
"4305" 860.8 70.8687465875697 120.352676890095
"4306" 861 67.8371683814667 121.921688056867
"4307" 861.2 66.8630690483358 121.930237417142
"4308" 861.4 64.6965186651583 121.108667642879
"4309" 861.6 63.6781016742118 120.105472060426
"4310" 861.8 63.3999275004676 119.153777363557
"4311" 862 62.4769984360405 117.927757149488
"4312" 862.2 61.2256158829728 117.065601424061
"4313" 862.4 59.4627477933938 115.748574973417
"4314" 862.6 57.0809724434619 114.794371373767
"4315" 862.8 54.7076730466 115.005180202714
"4316" 863 51.570601801841 115.798007812959
"4317" 863.2 49.0989164054551 116.455549246449
"4318" 863.4 48.1013152448718 117.032330836682
"4319" 863.6 48.6393056317038 116.037485732093
"4320" 863.8 48.9690927864551 113.915521918188
"4321" 864 49.2295097297061 110.983458048758
"4322" 864.2 50.8995135559333 107.77676479123
"4323" 864.4 53.4369752000242 104.604397496985
"4324" 864.6 55.3043740935531 101.177702242343
"4325" 864.8 56.9171125718347 97.5627544287793
"4326" 865 57.8342585375167 94.105895822625
"4327" 865.2 60.3535184683169 91.3359547827625
"4328" 865.4 64.0133424118827 89.5591248455907
"4329" 865.6 67.4007788130386 88.0295241114035
"4330" 865.8 71.3597159103333 87.1549228886667
"4331" 866 75.9754448873949 87.3047193721282
"4332" 866.2 80.4944904057481 87.0154827052963
"4333" 866.4 85.2408799353636 88.2569140732016
"4334" 866.6 89.7366310139568 89.4031625024078
"4335" 866.8 94.1788615047852 91.3237035432222
"4336" 867 98.2729157973804 92.4364531769255
"4337" 867.2 101.693759278166 93.6732762240387
"4338" 867.4 105.107707310486 95.7625704694693
"4339" 867.6 105.722173236505 95.1483485728095
"4340" 867.8 106.644848242969 94.4018627635595
"4341" 868 107.55550254397 95.6367326633333
"4342" 868.2 109.036505720944 97.9599169178297
"4343" 868.4 107.887089080818 99.1286551333589
"4344" 868.6 106.68372399701 100.946185799359
"4345" 868.8 105.734719216492 102.586751011858
"4346" 869 104.047680379296 104.361420791879
"4347" 869.2 101.966317371789 106.729249863943
"4348" 869.4 101.03454976455 108.718092482845
"4349" 869.6 100.677090210865 108.093872068201
"4350" 869.8 100.308082275604 107.691704744907
"4351" 870 99.5307394840414 107.909158196369
"4352" 870.2 98.865924365407 108.036027081509
"4353" 870.4 97.7789867105283 108.362186220249
"4354" 870.6 96.2800808197111 109.859631367111
"4355" 870.8 93.8879321485686 111.76337170429
"4356" 871 91.3949833947382 114.520791844947
"4357" 871.2 91.5966216400533 114.573671221467
"4358" 871.4 92.0951443370133 114.433461712947
"4359" 871.6 92.8054151695602 114.433384206308
"4360" 871.8 93.3625074033717 114.031968833146
"4361" 872 93.8422817518222 113.908204967037
"4362" 872.2 94.5394826686741 113.58605006063
"4363" 872.4 94.8743139553879 113.584356233951
"4364" 872.6 94.6222538120048 113.536936892595
"4365" 872.8 94.3786237737515 113.645685248771
"4366" 873 93.8761246610487 114.073350966705
"4367" 873.2 94.0458940089718 113.304395684936
"4368" 873.4 94.884097314236 112.40220037314
"4369" 873.6 95.3615065910533 112.221267245187
"4370" 873.8 95.6939252306225 111.609131337869
"4371" 874 96.3917328787645 110.939621502082
"4372" 874.2 96.9683520696476 110.494511951225
"4373" 874.4 97.405408651657 110.080749080759
"4374" 874.6 98.1635275566802 108.771377120641
"4375" 874.8 99.740240887225 106.915159563958
"4376" 875 102.012438920644 105.10474642093
"4377" 875.2 105.297388322673 102.881364845064
"4378" 875.4 107.882939788553 101.578144109399
"4379" 875.6 107.938818799773 100.215178960067
"4380" 875.8 109.125406677433 97.4259684380128
"4381" 876 111.168955571692 93.9980353359558
"4382" 876.2 113.616123680115 91.2109274701515
"4383" 876.4 116.448193639707 89.2406740505252
"4384" 876.6 117.229396432703 86.7217613906571
"4385" 876.8 117.298622768749 83.8942073318414
"4386" 877 116.825245520323 80.6533560491467
"4387" 877.2 117.41293654507 77.226832446193
"4388" 877.4 119.398694078913 73.5048966623809
"4389" 877.6 121.467005467815 70.0657643282211
"4390" 877.8 122.376032427314 66.9794133907994
"4391" 878 122.388212802943 64.1862257135501
"4392" 878.2 121.43741764755 61.2253849293302
"4393" 878.4 120.525543220871 57.3604023281667
"4394" 878.6 119.581852512107 53.1792351205906
"4395" 878.8 118.34147250014 48.9754898923188
"4396" 879 116.511583788721 44.9347083702424
"4397" 879.2 114.731737171618 41.4570090006667
"4398" 879.4 112.065911647783 38.8748172187567
"4399" 879.6 109.42601767871 35.4410077046764
"4400" 879.8 108.266520945418 30.5600243911298
"4401" 880 107.972890876107 26.3749487729626
"4402" 880.2 107.611007859681 23.4770679809094
"4403" 880.4 105.700354140875 22.2278400217255
"4404" 880.6 103.292616938076 21.3454757944381
"4405" 880.8 100.574400485379 20.6376708131122
"4406" 881 97.1462857143591 19.0412259141221
"4407" 881.2 93.5682096672667 16.7787192434848
"4408" 881.4 90.7692292472731 13.9596102423754
"4409" 881.6 88.3542342898586 9.86983052360124
"4410" 881.8 87.4187762501483 7.52208563794703
"4411" 882 86.4626119040748 8.32994063545911
"4412" 882.2 83.7474100099042 8.64314398080258
"4413" 882.4 80.4114768280215 8.0045170577549
"4414" 882.6 76.6159339293022 6.13238039781229
"4415" 882.8 73.2642634885279 3.85026444818018
"4416" 883 72.3348355374889 2.31518787216666
"4417" 883.2 71.4635748055333 3.66771393920303
"4418" 883.4 68.875091571318 3.94796954189743
"4419" 883.6 65.4888813343658 3.26781253590991
"4420" 883.8 61.7555751015009 1.40115941947748
"4421" 884 59.8942405060175 0.152599692508768
"4422" 884.2 58.5578587729045 1.64110369658974
"4423" 884.4 55.8777994607551 2.86468883377558
"4424" 884.6 51.9394408957581 3.43341089973883
"4425" 884.8 47.9688417606858 3.92127313890429
"4426" 885 44.6923217724958 3.20366826469791
"4427" 885.2 43.0550197290849 4.04420243430303
"4428" 885.4 40.0722237313333 5.60621661381666
"4429" 885.6 37.2298501435804 6.6375507165196
"4430" 885.8 34.6040528990533 8.92450831545666
"4431" 886 32.3534734684797 11.6082837332646
"4432" 886.2 29.442848689168 13.9873910049116
"4433" 886.4 25.8689844576034 16.1333729687182
"4434" 886.6 21.9877936046333 17.4006923999667
"4435" 886.8 19.3406900132233 19.4752738315867
"4436" 887 17.3184707746 22.4240796454545
"4437" 887.2 14.4741533037818 25.0638265651212
"4438" 887.4 12.814827610719 27.0346647144116
"4439" 887.6 12.5565051035252 29.1330383113095
"4440" 887.8 10.4608373397631 32.2464375633156
"4441" 888 8.15187707553772 35.1869561929194
"4442" 888.2 6.33867550331264 38.7486197077356
"4443" 888.4 4.51963463318635 42.2828749143052
"4444" 888.6 4.10385058575611 44.6270059759958
"4445" 888.8 4.58598444235268 47.0519881936989
"4446" 889 3.24976870641609 49.7970573522874
"4447" 889.2 1.96496254596781 52.702420411977
"4448" 889.4 2.28922314836666 55.1663831670667
"4449" 889.6 2.24221126209241 58.407842890553
"4450" 889.8 1.26004752406734 61.2838862363986
"4451" 890 2.09002067061075 62.161782301828
"4452" 890.2 2.96590029231227 63.4067665625403
"4453" 890.4 3.65077187140072 65.5745684825036
"4454" 890.6 3.79950458273332 68.7416062605
"4455" 890.8 4.47879789728469 72.4146790124775
"4456" 891 3.86181991985333 76.4211060697467
"4457" 891.2 4.55248157293333 78.923008343061
"4458" 891.4 5.89893796427618 81.8729562184952
"4459" 891.6 6.24583312510723 85.3373922226667
"4460" 891.8 7.93828155645332 87.7209538675067
"4461" 892 10.0313891693793 90.0040250137477
"4462" 892.2 11.5789626505908 91.768107377516
"4463" 892.4 13.0157451163143 94.2581294710952
"4464" 892.6 13.8867997790333 97.2162533611667
"4465" 892.8 16.283975360136 99.8092169947072
"4466" 893 19.316501823157 101.189539384772
"4467" 893.2 22.7527543135102 101.700161432782
"4468" 893.4 26.3682588823916 102.452472660833
"4469" 893.6 27.5312621359333 102.841267353151
"4470" 893.8 29.5342551147905 102.665754320619
"4471" 894 32.7106432342468 103.336371280741
"4472" 894.2 36.1511686033598 105.112584069755
"4473" 894.4 39.2792355274087 107.667054690667
"4474" 894.6 42.5577559278242 109.642734128903
"4475" 894.8 46.3331088702377 110.466729256928
"4476" 895 50.5244675454889 111.201142096778
"4477" 895.2 54.8498608197905 110.984511811899
"4478" 895.4 58.7359357993643 111.696063556184
"4479" 895.6 62.9665089219672 112.80939024326
"4480" 895.8 67.3530610721465 112.059775176175
"4481" 896 71.9045350300689 112.307698969836
"4482" 896.2 76.7080433143239 112.072943760479
"4483" 896.4 81.6068564375271 112.626722635276
"4484" 896.6 85.4789617881476 113.848513578195
"4485" 896.8 88.5433698498179 113.668900461359
"4486" 897 90.4993743542854 111.781183461793
"4487" 897.2 92.3236339064533 109.469006522387
"4488" 897.4 95.4676110839874 106.572325795315
"4489" 897.6 97.9216283577333 104.156624032907
"4490" 897.8 99.4468029778294 102.275159449602
"4491" 898 102.709253663089 99.9181020552901
"4492" 898.2 106.470855309986 98.4222464534561
"4493" 898.4 110.555704824692 97.733309498908
"4494" 898.6 110.465092577114 96.653945035498
"4495" 898.8 109.880006462871 94.6392545240167
"4496" 899 109.42636143057 91.7290979321342
"4497" 899.2 109.48163002225 89.195686850752
"4498" 899.4 109.438008286341 88.9365812388903
"4499" 899.6 109.534351077283 88.6170613976542
"4500" 899.8 110.291580910175 88.0681648981839
"4501" 900 112.0118184732 86.7091951301
"4502" 900.2 113.616123680115 84.1611115535455
"4503" 900.4 116.106376735479 81.159432120303
"4504" 900.6 119.060486658062 78.0887083214373
"4505" 900.8 121.843709857234 76.3694791237832
"4506" 901 120.512118278452 75.3232703388939
"4507" 901.2 119.94600861863 72.5871392172424
"4508" 901.4 119.348033161418 69.1487803382727
"4509" 901.6 119.065027507121 65.5190053846979
"4510" 901.8 119.089981811245 61.3898335216572
"4511" 902 119.108578032372 57.0994303593605
"4512" 902.2 117.745430032872 53.0656250547177
"4513" 902.4 117.109559245933 48.9664939621979
"4514" 902.6 115.279465003901 45.0376281698602
"4515" 902.8 112.977781458629 41.7364120067754
"4516" 903 111.608785286243 37.249117679677
"4517" 903.2 110.744267865873 32.9830673241212
"4518" 903.4 111.816650299303 29.7144626621167
"4519" 903.6 112.085385190633 30.6180350503567
"4520" 903.8 112.420484373537 31.1032540398251
"4521" 904 112.568329053313 31.5216074385967
"4522" 904.2 112.851594203539 31.9636568612917
"4523" 904.4 113.484204352737 32.3608625367134
"4524" 904.6 114.201510180333 32.6846416025238
"4525" 904.8 114.989106802267 34.0413265214242
"4526" 905 114.6853761547 33.8495875882368
"4527" 905.2 114.421446664286 33.9692408577549
"4528" 905.4 114.60811240149 33.9526684673368
"4529" 905.6 114.741576435373 33.8740114148767
"4530" 905.8 114.648103429693 34.1894828090467
"4531" 906 114.780446398131 34.6084917528251
"4532" 906.2 114.793232570091 34.8278050452035
"4533" 906.4 115.012096401465 35.1443355267917
"4534" 906.6 115.02229795405 35.6603213911424
"4535" 906.8 115.36068530152 36.5287046947821
"4536" 907 115.929691649727 37.4897519376961
"4537" 907.2 116.567211977774 38.9127087292368
"4538" 907.4 117.544405348409 40.5532853616084
"4539" 907.6 118.547325493737 42.5671829388442
"4540" 907.8 120.255872835816 44.4047688203137
"4541" 908 120.477336656463 44.7446012347549
"4542" 908.2 120.365233108817 45.3176861365599
"4543" 908.4 120.862989171727 47.005059542049
"4544" 908.6 121.9563076886 49.2933068919722
"4545" 908.8 122.988364634613 51.4656751748931
"4546" 909 123.150175871169 52.9693093325784
"4547" 909.2 123.69238039758 54.8555701498137
"4548" 909.4 123.700017081051 55.741425432402
"4549" 909.6 123.284880669294 56.6825088949347
"4550" 909.8 123.397266639231 58.2641744450513
"4551" 910 123.76881541696 60.8923002486399
"4552" 910.2 124.332157192264 62.554506227622
"4553" 910.4 123.720131559835 63.5977317374434
"4554" 910.6 123.55478493257 65.0975453560914
"4555" 910.8 123.634089382465 66.5189226795474
"4556" 911 123.705551925034 67.708774013318
"4557" 911.2 123.88711582608 68.7085139654608
"4558" 911.4 123.505869089741 68.7873774082244
"4559" 911.6 123.426848009016 69.1558905003364
"4560" 911.8 123.475769796335 69.4406720718442
"4561" 912 123.409155826147 70.4555721301133
"4562" 912.2 123.641541904762 70.8082746334381
"4563" 912.4 123.745837181874 70.2243956343725
"4564" 912.6 123.79972219141 69.7973836978816
"4565" 912.8 123.94810609542 69.6146993378288
"4566" 913 123.77098060198 69.2490614756478
"4567" 913.2 124.073584019264 68.8378821859052
"4568" 913.4 124.237547430511 68.6763213946236
"4569" 913.6 124.618830681775 67.9068631664035
"4570" 913.8 124.727466283768 67.8338334628135
"4571" 914 124.75796107564 67.4206136315373
"4572" 914.2 124.836791963387 67.2308157139019
"4573" 914.4 124.908794978967 66.7497046552549
"4574" 914.6 124.892375184967 66.5316708704039
"4575" 914.8 124.448544873055 66.2510624275971
"4576" 915 124.610118833658 65.5003432394667
"4577" 915.2 124.919121430261 64.7446802433563
"4578" 915.4 125.045027957308 63.5075506878167
"4579" 915.6 125.200079905631 62.776447340986
"4580" 915.8 125.462684205275 61.702660742614
"4581" 916 125.292087157485 59.8349375706947
"4582" 916.2 124.844990326547 57.5062932267459
"4583" 916.4 124.49360875926 55.1639986516156
"4584" 916.6 123.452370345648 53.2746675759238
"4585" 916.8 122.413235916257 50.7393977591667
"4586" 917 121.837735449913 47.7274897983667
"4587" 917.2 120.629356617139 45.5846721019564
"4588" 917.4 119.618209766022 42.6826966976961
"4589" 917.6 119.982388834696 39.640763717033
"4590" 917.8 119.446384387933 40.2808841354686
"4591" 918 119.15802615727 39.1314185949263
"4592" 918.2 118.95548882859 38.3615270851354
"4593" 918.4 117.676062310661 37.759002883697
"4594" 918.6 115.964991829444 36.548881363983
"4595" 918.8 114.024950058493 34.8749515173667
"4596" 919 112.12206351406 33.1419952672395
"4597" 919.2 110.207493233737 31.7403133930378
"4598" 919.4 107.686633268807 29.6896953406278
"4599" 919.6 105.392977631183 26.9979034345417
"4600" 919.8 103.393244014755 23.8729782291815
"4601" 920 101.58085487822 21.2932158199439
"4602" 920.2 98.6173302219039 19.7306445268431
"4603" 920.4 95.491959657903 18.0769554334849
"4604" 920.6 91.8140293583045 16.3261008154811
"4605" 920.8 88.3770494243663 15.7117808039244
"4606" 921 85.2773432222632 15.7037504769759
"4607" 921.2 82.2814229123879 16.5702146432727
"4608" 921.4 78.4302347601208 17.3138728547604
"4609" 921.6 74.6907387023527 18.771378545086
"4610" 921.8 72.0292528657974 21.427619393589
"4611" 922 70.213095161094 24.5393686497292
"4612" 922.2 68.2810415169048 28.1556519225524
"4613" 922.4 67.1287263544187 31.5916743801521
"4614" 922.6 66.0597576625221 35.3929113580311
"4615" 922.8 65.4244855169921 38.6237994330784
"4616" 923 65.6841327549921 41.266091913902
"4617" 923.2 66.3799966094182 45.029125547697
"4618" 923.4 65.9443310938612 47.7447550013058
"4619" 923.6 65.1509675681986 51.3567223148197
"4620" 923.8 65.4680372959927 54.8571201697261
"4621" 924 66.9473025413007 57.4054431755748
"4622" 924.2 68.7078697826374 61.0060615066156
"4623" 924.4 70.249659698765 63.2789454339637
"4624" 924.6 72.1733655714537 66.0970019945442
"4625" 924.8 73.8358765008442 68.9783308463003
"4626" 925 75.8106687555872 71.5211632313974
"4627" 925.2 76.82943927249 74.8029416541203
"4628" 925.4 77.1266467985929 76.3560837720603
"4629" 925.6 76.6627869126575 77.1674575787011
"4630" 925.8 77.8251998140983 77.9749207987594
"4631" 926 79.9826536735456 78.9535144679626
"4632" 926.2 82.6024413157333 79.3681022210467
"4633" 926.4 84.4542347100467 80.7734897402955
"4634" 926.6 84.3126891669114 81.5425479749744
"4635" 926.8 84.3305065747268 82.0127786752319
"4636" 927 85.5959226983527 83.7292544905376
"4637" 927.2 86.5200599361451 85.082326994749
"4638" 927.4 86.327451869469 85.6063125763095
"4639" 927.6 87.2068523362667 85.3244098607667
"4640" 927.8 89.7037932750333 85.3849942163
"4641" 928 92.4830173648564 84.8038314149084
"4642" 928.2 92.9709259109883 84.2816836725568
"4643" 928.4 93.152572809538 84.316918194248
"4644" 928.6 93.6429151883754 84.5119873187088
"4645" 928.8 94.5894888034 84.6623094038667
"4646" 929 96.3610118009123 85.1310409966772
"4647" 929.2 98.3306396769746 85.9891870933161
"4648" 929.4 99.6045375753355 85.7212185744928
"4649" 929.6 101.141254108933 84.0910854802667
"4650" 929.8 102.883835056748 83.0500874301821
"4651" 930 105.572478655413 82.1010748633095
"4652" 930.2 108.328396727799 81.4761433482852
"4653" 930.4 110.989302921648 82.6296424549524
"4654" 930.6 113.203506864564 84.8924627323074
"4655" 930.8 113.112756373613 86.0381876805696
"4656" 931 113.045180203577 86.3387050860429
"4657" 931.2 113.249903053063 88.0065658293067
"4658" 931.4 113.974886037652 89.3127678957346
"4659" 931.6 113.689156769112 88.1742311051716
"4660" 931.8 113.838004047133 86.9783627668267
"4661" 932 114.525569906222 85.8491968744936
"4662" 932.2 114.925610515092 84.8520702824797
"4663" 932.4 114.870979004798 84.4707318471802
"4664" 932.6 114.965614909305 83.0636242670381
"4665" 932.8 115.4633422215 81.3235671362646
"4666" 933 116.700614846083 79.3408392610567
"4667" 933.2 118.628495588233 76.6067538449167
"4668" 933.4 119.7261984017 73.6809958293463
"4669" 933.6 119.974171997887 71.8794148212835
"4670" 933.8 119.643086840964 69.9985349353636
"4671" 934 119.068715678115 67.6302374008788
"4672" 934.2 119.613856856443 64.3228430151367
"4673" 934.4 119.286496351902 61.5168079827825
"4674" 934.6 118.439267828418 58.6960119842424
"4675" 934.8 118.208277031996 56.3265963516035
"4676" 935 117.642519366039 55.7485396059509
"4677" 935.2 116.743933543444 54.4883859404932
"4678" 935.4 115.784555299438 51.9365856683986
"4679" 935.6 115.191519971675 48.6433744911183
"4680" 935.8 114.908202228107 44.8945126515797
"4681" 936 113.531295747246 42.6416495240417
"4682" 936.2 111.42248989525 41.0953574905952
"4683" 936.4 108.179548881862 39.2036418994524
"4684" 936.6 104.943613919026 38.4376060680481
"4685" 936.8 101.997318764914 39.0661977992805
"4686" 937 101.20210893034 39.9559234059792
"4687" 937.2 100.088093118066 41.298041303932
"4688" 937.4 97.7472937836476 42.8702318246381
"4689" 937.6 95.6699375505006 45.3105235377147
"4690" 937.8 93.7297393846363 48.6988532526073
"4691" 938 92.1566960057863 52.301099528902
"4692" 938.2 90.8301115210848 56.5716254915152
"4693" 938.4 90.8260606190819 60.3752666684092
"4694" 938.6 90.8423597975416 64.6164719200069
"4695" 938.8 91.9355793071152 69.0071545720909
"4696" 939 91.9807405845966 73.1154258053809
"4697" 939.2 90.5890280770896 76.6351527615729
"4698" 939.4 90.0346196696575 81.1606530320804
"4699" 939.6 90.2072204198222 85.034470445
"4700" 939.8 90.0088787796833 88.685759729375
"4701" 940 89.3837498316725 91.9809748123623
"4702" 940.2 90.3293236984122 95.0065090856526
"4703" 940.4 91.0692419462624 96.2097094796793
"4704" 940.6 91.9766682639704 97.6465946167407
"4705" 940.8 93.4183319932992 98.3150044780691
"4706" 941 95.6107679395333 99.4881666936667
"4707" 941.2 97.0119245407406 101.660757136932
"4708" 941.4 96.8899216216803 104.138354877847
"4709" 941.6 95.788526433241 106.783255438244
"4710" 941.8 94.1110586395409 108.702356968768
"4711" 942 92.1458850382225 111.500761801137
"4712" 942.2 90.9939593481766 114.156481267437
"4713" 942.4 91.172905417609 114.119639429613
"4714" 942.6 91.4557288493281 113.678229891469
"4715" 942.8 92.1347405408083 113.518854317092
"4716" 943 93.516789331898 112.93178427529
"4717" 943.2 94.3888617809454 112.997643769606
"4718" 943.4 93.7694623457165 112.626942592462
"4719" 943.6 93.5465723974333 112.068981120946
"4720" 943.8 93.1782174302707 111.815153938715
"4721" 944 92.899692640692 111.566239937184
"4722" 944.2 91.934726139849 110.961133505293
"4723" 944.4 91.0649439880872 110.408330338013
"4724" 944.6 90.1861379517795 110.443282850821
"4725" 944.8 88.7512124706208 111.167424017954
"4726" 945 86.3803086286333 112.793464845929
"4727" 945.2 83.6799773534333 114.797367303436
"4728" 945.4 81.6120725650762 117.352823979631
"4729" 945.6 81.0041683173777 119.384838375963
"4730" 945.8 80.8400856878083 118.805921200867
"4731" 946 80.8310701587111 119.125191137963
"4732" 946.2 81.143007465475 119.529687876792
"4733" 946.4 80.9331396425662 119.548380834591
"4734" 946.6 79.7893771258068 119.982221789224
"4735" 946.8 77.6650770297647 120.660365570582
"4736" 947 75.609797085596 121.331381625414
"4737" 947.2 72.8426557037288 122.657256879973
"4738" 947.4 71.4274775065919 122.044228887484
"4739" 947.6 68.7616207350958 121.507875271304
"4740" 947.8 66.0777492401619 121.370864987681
"4741" 948 62.5008767088208 121.532217199867
"4742" 948.2 59.3211885806736 122.552934328991
"4743" 948.4 56.7065677945738 123.862915834004
"4744" 948.6 57.0388041702228 123.035779692548
"4745" 948.8 55.6968053818381 121.966199011952
"4746" 949 52.7555856088239 121.243765346401
"4747" 949.2 49.3100514097982 121.151167334369
"4748" 949.4 46.1574427159739 121.73011050018
"4749" 949.6 45.9678388291708 121.483533342742
"4750" 949.8 45.2575954468916 120.681872495417
"4751" 950 42.8971856807733 120.317068126027
"4752" 950.2 39.7869489737385 119.609141617641
"4753" 950.4 36.4417237697306 119.188023690302
"4754" 950.6 33.8773460999922 118.749791577358
"4755" 950.8 34.1974227463246 118.453704078015
"4756" 951 34.4261134012615 117.136064901479
"4757" 951.2 33.2898669501476 114.893130055363
"4758" 951.4 32.1902154064616 112.289265427516
"4759" 951.6 29.9113618176 109.304274774722
"4760" 951.8 27.2391589931833 107.180216119417
"4761" 952 24.4354681443949 106.293920258936
"4762" 952.2 21.3739133490762 105.659425153988
"4763" 952.4 20.9402168636256 105.944395130859
"4764" 952.6 21.5880380193749 104.338849185394
"4765" 952.8 21.4637161531965 101.676377956022
"4766" 953 20.6034017402061 98.1840294300758
"4767" 953.2 19.3523741389333 95.1390754571667
"4768" 953.4 18.4206987555216 92.4624179007255
"4769" 953.6 18.8772196933933 89.6189751772867
"4770" 953.8 18.7601650276045 86.7636736259269
"4771" 954 18.1634631017754 83.5608584889824
"4772" 954.2 18.4273808535583 79.9172561294167
"4773" 954.4 19.3427575745629 76.6055517743704
"4774" 954.6 20.9798059342547 73.8201825942381
"4775" 954.8 22.4118319553671 70.7330171551606
"4776" 955 23.9375083190697 67.9277498610871
"4777" 955.2 25.9921483877888 65.0927283586064
"4778" 955.4 28.2270583860794 62.1339730380262
"4779" 955.6 30.13065190063 58.799402329779
"4780" 955.8 32.8483860097594 56.366969417558
"4781" 956 36.0568219946586 54.1939899944249
"4782" 956.2 39.7509102743083 52.5123015561354
"4783" 956.4 42.7040523309759 49.399728499273
"4784" 956.6 46.1503536159843 47.7878975231258
"4785" 956.8 50.2661316571758 47.3620166406364
"4786" 957 54.5756415429231 46.8181945730442
"4787" 957.2 58.6491887717496 46.6870462232381
"4788" 957.4 63.0838420332568 47.0012412003137
"4789" 957.6 67.4108309454814 46.209302438484
"4790" 957.8 70.6453078787877 45.2496232683463
"4791" 958 74.5506824852635 44.0436833716855
"4792" 958.2 78.5519444029333 42.4154127762255
"4793" 958.4 81.9535614292086 40.1885488700703
"4794" 958.6 84.8728062931443 37.5980317019511
"4795" 958.8 88.255647547622 36.6143430617421
"4796" 959 92.3723756057848 35.8270342361122
"4797" 959.2 96.0781329679333 34.6899528602917
"4798" 959.4 97.1527840363222 34.0678813525833
"4799" 959.6 99.3867446172052 35.4107575410259
"4800" 959.8 100.926647718341 37.4430746581156
"4801" 960 103.428440808375 39.9373089900196
"4802" 960.2 106.904635982721 41.1816255664242
"4803" 960.4 109.33620275983 41.2201143556873
"4804" 960.6 110.263272514551 39.2461891359314
"4805" 960.8 110.041241613448 37.5121705183795
"4806" 961 108.621503661418 35.5908551648213
"4807" 961.2 106.632407577923 34.3231368674983
"4808" 961.4 104.372705377904 32.5840145258449
"4809" 961.6 102.005879411473 30.0649864334167
"4810" 961.8 99.3982756201808 27.8101044172706
"4811" 962 97.5749229281686 25.1870548665784
"4812" 962.2 97.2187261920047 22.5319047044014
"4813" 962.4 97.7139105673333 19.9893753628267
"4814" 962.6 99.033529471051 18.5125935132843
"4815" 962.8 98.9481172442731 18.8639180242103
"4816" 963 97.9398036643933 19.4363267458867
"4817" 963.2 95.8103717537458 19.3139679849792
"4818" 963.4 92.886078005923 18.9761087084708
"4819" 963.6 89.6599778036208 17.8980791402604
"4820" 963.8 86.233389424161 16.4498950635875
"4821" 964 82.3330573063083 15.2245239864792
"4822" 964.2 77.8020058378589 13.8377246095816
"4823" 964.4 74.0633891796858 14.1015014802904
"4824" 964.6 70.5150509892146 15.5612539982604
"4825" 964.8 68.7130786756129 18.701323394589
"4826" 965 66.5356229619627 22.1743832374314
"4827" 965.2 63.3358525877863 24.7937656678431
"4828" 965.4 61.1114394264733 28.0475273941567
"4829" 965.6 58.8316081385967 31.3191982773696
"4830" 965.8 57.7664997188281 35.114783571414
"4831" 966 57.8387953844172 38.5129443504409
"4832" 966.2 58.049378551807 42.1047605312561
"4833" 966.4 59.1313393393217 45.0567784750744
"4834" 966.6 60.0004141939945 48.4197941176462
"4835" 966.8 60.1633560831476 51.7660641339115
"4836" 967 58.9974224638541 54.9650922884983
"4837" 967.2 57.2359048063564 58.7023291591763
"4838" 967.4 56.2757387192274 63.0039114129314
"4839" 967.6 56.7848509506 67.5004137818788
"4840" 967.8 57.8470441969637 72.1425916733939
"4841" 968 59.8300803069433 76.2250724050567
"4842" 968.2 61.5374136304627 78.7011142867255
"4843" 968.4 63.8094475421754 82.1054673917719
"4844" 968.6 65.605248332329 85.253220865293
"4845" 968.8 67.4565537093287 89.0177408636201
"4846" 969 69.9656788428644 92.1106037932529
"4847" 969.2 72.9712369914465 93.9177085152588
"4848" 969.4 76.6197643071671 95.8868257821862
"4849" 969.6 79.5283642979474 98.9835002310751
"4850" 969.8 82.487343957993 100.34267737992
"4851" 970 85.0962350152515 99.5412763559848
"4852" 970.2 88.4514797681721 99.5986136531144
"4853" 970.4 93.4345995260458 100.680921193229
"4854" 970.6 96.551061865719 102.752303399952
"4855" 970.8 96.8121357368949 105.734680054013
"4856" 971 95.6886621109333 106.561931133929
"4857" 971.2 95.3789623933189 105.649314106209
"4858" 971.4 96.750855357297 104.252862113069
"4859" 971.6 98.1505025897481 102.190421281741
"4860" 971.8 99.7731128933179 99.9325629279359
"4861" 972 102.733216236921 97.2633144230542
"4862" 972.2 105.852443752644 94.2983502136426
"4863" 972.4 109.382103378638 91.4818850992008
"4864" 972.6 113.255002310676 89.3016969595533
"4865" 972.8 115.715471972746 87.8513598728349
"4866" 973 115.631860994375 86.4905314267255
"4867" 973.2 117.391461961476 83.9872265850667
"4868" 973.4 119.828575415831 80.9974007725452
"4869" 973.6 120.100401487424 78.6955668845818
"4870" 973.8 119.561635968066 76.1835023523605
"4871" 974 120.309833929396 72.0708880622138
"4872" 974.2 120.486311727758 68.1377702869038
"4873" 974.4 121.671381264062 64.3779473571815
"4874" 974.6 123.834422710133 60.8007282316667
"4875" 974.8 121.713798882151 60.3058560206271
"4876" 975 119.127389209819 58.4416476121238
"4877" 975.2 116.773545173227 54.6417430126372
"4878" 975.4 114.914359870115 50.0765104924545
"4879" 975.6 113.975885683864 44.9935834492873
"4880" 975.8 113.544708646658 39.7719514152789
"4881" 976 113.520318014757 35.164381820902
"4882" 976.2 114.757460736992 33.1330240177255
"4883" 976.4 114.349231812827 34.4162834110162
"4884" 976.6 114.264372143218 34.1144584229088
"4885" 976.8 113.821605274207 34.8278050452035
"4886" 977 112.575005696576 35.304959137034
"4887" 977.2 110.961213483972 36.2691059346084
"4888" 977.4 107.903537322139 36.8940906269902
"4889" 977.6 105.125540976043 36.6665174595667
"4890" 977.8 103.147029022483 35.6772614827867
"4891" 978 102.55923053005 34.3860332473657
"4892" 978.2 101.28981515748 32.3706940584914
"4893" 978.4 99.4928875525394 29.9381133512121
"4894" 978.6 98.0254872529333 26.7934312346167
"4895" 978.8 96.0860010660546 24.4225765682424
"4896" 979 93.1512004668424 22.868627189303
"4897" 979.2 89.7195087657544 22.1105566408456
"4898" 979.4 85.7787925272667 21.5861271955455
"4899" 979.6 81.7432209148823 22.0748725762891
"4900" 979.8 78.1739285711392 24.4501149116667
"4901" 980 75.5709943820487 27.6345384892532
"4902" 980.2 72.964387256468 31.1765208347063
"4903" 980.4 71.3317539000872 34.9446068821763
"4904" 980.6 70.2974309968071 38.9613704995016
"4905" 980.8 71.0461225471566 42.6443279239482
"4906" 981 74.0393253386545 46.3628438340321
"4907" 981.2 78.7391900072603 50.0815415359647
"4908" 981.4 82.4504713146686 54.2828188895196
"4909" 981.6 85.7822202135769 58.1888312632706
"4910" 981.8 87.6601638507947 62.9241799008548
"4911" 982 88.6904857646281 67.8713324917298
"4912" 982.2 89.7154509061272 72.8928710299524
"4913" 982.4 90.0216423377311 77.8265853211947
"4914" 982.6 88.8906253342061 82.1478619467803
"4915" 982.8 87.8517485249577 87.0298489142642
"4916" 983 86.623586801629 91.7326165847101
"4917" 983.2 84.6092411525912 96.0290505295219
"4918" 983.4 81.6303647383991 99.0773549677899
"4919" 983.6 78.8083049670346 100.666439286363
"4920" 983.8 76.2850242865487 102.054679776974
"4921" 984 73.4099430883637 103.0377745043
"4922" 984.2 71.1000686723333 105.413316664827
"4923" 984.4 71.3519966681225 107.403898706207
"4924" 984.6 72.3095920560166 108.316172785667
"4925" 984.8 72.6572503510414 109.91966991764
"4926" 985 72.5783035557036 110.156510303653
"4927" 985.2 72.3803292843179 110.892672301205
"4928" 985.4 71.6104891288067 112.439305191629
"4929" 985.6 71.2193140705259 113.696640550889
"4930" 985.8 72.2344236186087 114.682588179745
"4931" 986 74.0596915043854 115.675215736653
"4932" 986.2 75.6831590660065 115.370978227911
"4933" 986.4 77.4334639930872 115.426512533974
"4934" 986.6 79.8548171507547 116.365237163667
"4935" 986.8 82.643626739692 117.363536027011
"4936" 987 83.0386486755733 116.936461087267
"4937" 987.2 84.9488698487278 115.56317617505
"4938" 987.4 88.3116258783451 114.408337024328
"4939" 987.6 91.7672774548374 114.378757952393
"4940" 987.8 93.1317012671507 113.83085434058
"4941" 988 94.0560856418648 111.641791518954
"4942" 988.2 95.9050348092667 110.009289150125
"4943" 988.4 97.5044384037036 109.13546508395
"4944" 988.6 99.9833677773117 107.956526273572
"4945" 988.8 102.735979374758 106.60916763314
"4946" 989 104.158281874426 106.240823383343
"4947" 989.2 104.152796369398 105.840381516286
"4948" 989.4 104.630486170276 103.48957960805
"4949" 989.6 104.934593551769 100.923340125626
"4950" 989.8 105.939535067173 97.9458620999467
"4951" 990 108.273439177746 94.9362260524792
"4952" 990.2 111.638852324352 92.1335077196201
"4953" 990.4 114.674382877418 89.6845164346364
"4954" 990.6 116.209367170792 88.0244961857421
"4955" 990.8 117.355734221584 85.7244135774214
"4956" 991 119.227989514849 83.0357529213302
"4957" 991.2 119.999062080248 79.8773817321524
"4958" 991.4 121.644647782731 76.3109057900801
"4959" 991.6 122.991661160999 73.2261832053022
"4960" 991.8 121.906606237102 70.4590913323201
"4961" 992 121.922030825498 66.2211856705082
"4962" 992.2 121.816592746248 61.8430264299238
"4963" 992.4 122.693299593739 57.2226303243299
"4964" 992.6 123.165617077307 53.5990839601062
"4965" 992.8 121.594146007118 50.6984339958899
"4966" 993 121.662473564263 46.7927597415667
"4967" 993.2 121.546615084092 45.3808368870779
"4968" 993.4 121.467223740292 45.3480433172987
"4969" 993.6 121.564364000762 44.3131286186667
"4970" 993.8 121.211985606333 41.6127973434667
"4971" 994 120.955111300001 40.2243148319094
"4972" 994.2 120.882080880404 40.8689843734314
"4973" 994.4 120.461255563385 39.4834403310609
"4974" 994.6 120.237010227643 38.4191363160667
"4975" 994.8 120.563438164604 38.4268401352161
"4976" 995 120.391140427191 38.2217015845973
"4977" 995.2 119.513263221964 37.0705442980909
"4978" 995.4 119.563225645033 36.1563106368967
"4979" 995.6 119.65461633128 37.311650869231
"4980" 995.8 119.893130370963 37.7150341000784
"4981" 996 119.884539102058 38.6408351115897
"4982" 996.2 120.112379553403 39.1435521100867
"4983" 996.4 120.400969821757 39.6738434102843
"4984" 996.6 120.162268915562 40.2329577358095
"4985" 996.8 120.705547449885 40.9276311367832
"4986" 997 120.782803995286 42.0297602609608
"4987" 997.2 121.09890559427 43.0003327704611
"4988" 997.4 121.340281888639 43.9045660529902
"4989" 997.6 121.632565141848 45.2598612364686
"4990" 997.8 122.161336575564 46.4066920279773
"4991" 998 122.470094495915 48.0638509930485
"4992" 998.2 122.84442828708 49.3000230475933
"4993" 998.4 123.792442362307 51.1027825618816
"4994" 998.6 123.878033362729 52.9445086469385
"4995" 998.8 124.162452290022 55.2851524977162
"4996" 999 124.290659999762 57.3140367499524
"4997" 999.2 124.747725567681 59.595763379589
"4998" 999.4 124.649127156914 61.1987723465251
"4999" 999.6 124.950676057217 62.7434869903304
"5000" 999.8 125.118053742996 64.1402090025506
"5001" 1000 124.678997475961 66.2893823460555
"5002" 1000.2 124.38204233937 67.5621783521303
"5003" 1000.4 124.421323448103 68.2018992657893
"5004" 1000.6 124.147854018862 67.1586081443006
"5005" 1000.8 124.206970131085 67.0751501035149
"5006" 1001 124.436892318306 66.5184684684718
"5007" 1001.2 124.453866835076 66.1814535834345
"5008" 1001.4 124.248667248557 65.2969132016208
"5009" 1001.6 124.325202355532 64.7174604513184
"5010" 1001.8 124.460821671808 64.0950025637917
"5011" 1002 124.328435744539 63.2127144162456
"5012" 1002.2 123.890525059773 62.5371191357917
"5013" 1002.4 123.651955018108 61.7059204375382
"5014" 1002.6 123.513021534447 60.9902005404775
"5015" 1002.8 123.025107168292 59.9972914952138
"5016" 1003 122.777683659943 57.6181589309385
"5017" 1003.2 122.271073024491 54.949099425793
"5018" 1003.4 121.702775331205 52.0192893073514
"5019" 1003.6 120.172585256715 49.2626540930417
"5020" 1003.8 118.205698874397 46.9216464890893
"5021" 1004 116.394816024845 43.3401647927546
"5022" 1004.2 115.710643514668 40.2806480448299
"5023" 1004.4 115.31719846525 36.2388943553503
"5024" 1004.6 114.845759889621 32.5843760396354
"5025" 1004.8 113.237538298671 30.4043554568705
"5026" 1005 110.38369713851 28.3048777527436
"5027" 1005.2 107.861535563051 24.9121342616372
"5028" 1005.4 105.118350744837 22.0508745682244
"5029" 1005.6 101.901104114257 19.4366322132255
"5030" 1005.8 99.6227111715394 15.5355597403333
"5031" 1006 98.03630588785 14.8071049892778
"5032" 1006.2 95.2563494596633 14.6730981647767
"5033" 1006.4 91.5893829897818 14.6189263092121
"5034" 1006.6 88.3373996850583 15.3381196531042
"5035" 1006.8 85.8286907209639 16.3083193772381
"5036" 1007 82.8912005167818 17.286211572303
"5037" 1007.2 80.0075425553576 18.6670627925758
"5038" 1007.4 78.6321295793745 20.4332194061373
"5039" 1007.6 76.8581136003201 21.9834661506667
"5040" 1007.8 75.7485254619531 23.3292614882211
"5041" 1008 74.4220108598937 24.5439478244092
"5042" 1008.2 72.5224946261692 26.7452985154968
"5043" 1008.4 71.9695013049234 29.3718439923696
"5044" 1008.6 72.3165545438343 32.0364416377855
"5045" 1008.8 72.9891990312364 35.0563111790606
"5046" 1009 73.8435887950423 38.0635995535379
"5047" 1009.2 75.8336787308818 41.0956442879862
"5048" 1009.4 77.6876900250191 43.2782489129238
"5049" 1009.6 79.6492036442891 45.9771178891186
"5050" 1009.8 80.6409244541152 47.0590948629697
"5051" 1010 81.1497150191233 47.5171755355867
"5052" 1010.2 81.7849306430789 48.5884850812686
"5053" 1010.4 83.2603000108244 50.4688247710528
"5054" 1010.6 84.6218109667446 51.6126453096101
"5055" 1010.8 86.3262364611081 53.0541654901715
"5056" 1011 87.0930402969433 54.4925985844567
"5057" 1011.2 87.6548710998745 56.7341942835784
"5058" 1011.4 89.3859750692891 59.0506059832244
"5059" 1011.6 90.4399053278118 60.9451115088723
"5060" 1011.8 91.7069843204382 62.8287496197346
"5061" 1012 93.1298385804433 63.4582177125967
"5062" 1012.2 94.8478418495595 63.9808002447414
"5063" 1012.4 95.8910342229039 64.8023503702549
"5064" 1012.6 96.0339661697168 65.752763183213
"5065" 1012.8 96.7814492728071 66.4285190941424
"5066" 1013 97.7510030299048 67.8074944114095
"5067" 1013.2 98.3262667266561 69.4295000568845
"5068" 1013.4 98.2838861869045 70.0831169901667
"5069" 1013.6 99.4437490529522 71.7806220461478
"5070" 1013.8 101.862496436711 72.4668228834722
"5071" 1014 105.175869685817 72.7394594857249
"5072" 1014.2 107.729190397622 72.9527088705157
"5073" 1014.4 110.961213483972 72.728115674356
"5074" 1014.6 114.245571529812 72.2645471942727
"5075" 1014.8 117.527879796044 71.9908029471389
"5076" 1015 118.992001721433 73.2818267138611
"5077" 1015.2 118.332064991517 74.6017001736944
"5078" 1015.4 117.788241135359 77.0762397542211
"5079" 1015.6 116.820467475789 80.0467451514605
"5080" 1015.8 116.193157229463 83.393856279402
"5081" 1016 116.019789828751 87.2348143465128
"5082" 1016.2 114.982449180779 90.1858050707051
"5083" 1016.4 113.022165094049 91.743846179214
"5084" 1016.6 110.834750994267 94.4380279145667
"5085" 1016.8 108.591602502839 97.8615531144314
"5086" 1017 106.570384007114 101.017895601884
"5087" 1017.2 105.457889440683 104.367371041083
"5088" 1017.4 105.607186602533 104.026800413907
"5089" 1017.6 105.473450490906 103.681647427941
"5090" 1017.8 104.584746442165 102.722674664606
"5091" 1018 102.728717602022 102.682813723236
"5092" 1018.2 99.9493794381141 103.195178465112
"5093" 1018.4 96.2608476909704 103.671372194778
"5094" 1018.6 93.0635273734918 104.490591077732
"5095" 1018.8 89.0817348018249 105.161302429968
"5096" 1019 85.7301086701417 107.131532262292
"5097" 1019.2 81.9950925590203 109.270094160058
"5098" 1019.4 79.2945355036133 112.403020311787
"5099" 1019.6 77.2034015605708 116.084493587579
"5100" 1019.8 75.7978290570047 119.467094346202
"5101" 1020 75.4968743038684 119.963206033095
"5102" 1020.2 75.4215723897958 119.112629500754
"5103" 1020.4 75.642644025343 119.778190617378
"5104" 1020.6 76.2426113214274 120.093466034008
"5105" 1020.8 76.4195914608583 119.940255071879
"5106" 1021 76.8800695045919 120.443598658106
"5107" 1021.2 78.4203664107036 120.04591219964
"5108" 1021.4 78.9414152599333 119.264631321333
"5109" 1021.6 79.641535490969 118.576875244488
"5110" 1021.8 80.5810394850815 118.182767829667
"5111" 1022 81.5229079915872 118.182767829667
"5112" 1022.2 82.3576310627619 117.826680188981
"5113" 1022.4 83.3138747478533 117.087056485307
"5114" 1022.6 84.3231943748424 116.311284490836
"5115" 1022.8 86.1866402435772 115.018984018694
"5116" 1023 89.2123181459619 113.80400262311
"5117" 1023.2 92.1834243979333 112.914385020788
"5118" 1023.4 95.4549795967333 111.987584730987
"5119" 1023.6 96.2574945468149 111.197915486364
"5120" 1023.8 97.7458671504718 109.354761737667
"5121" 1024 100.978974585183 108.143074627
"5122" 1024.2 102.304403560244 106.888112976667
"5123" 1024.4 104.08333801519 104.472341039329
"5124" 1024.6 106.791110566972 101.905920844913
"5125" 1024.8 109.281675848452 98.9063645492593
"5126" 1025 111.934521192002 95.691945007046
"5127" 1025.2 114.336526744093 93.3695795301967
"5128" 1025.4 114.753453368438 90.9120955454686
"5129" 1025.6 116.746053112733 87.8188779686952
"5130" 1025.8 118.521391102558 84.2950583585801
"5131" 1026 118.894043899824 80.8431345758303
"5132" 1026.2 120.08700934898 77.3101673319751
"5133" 1026.4 119.664488067853 75.4266571482067
"5134" 1026.6 119.246085090048 74.3320585777238
"5135" 1026.8 118.90348561757 71.5957588539697
"5136" 1027 119.596774124795 68.3960526343498
"5137" 1027.2 121.322925789842 64.6246239185758
"5138" 1027.4 123.074233296656 61.8645606651389
"5139" 1027.6 122.98129607099 61.6612733633238
"5140" 1027.8 121.854022413024 60.757453692
"5141" 1028 120.433830702145 59.2467788527273
"5142" 1028.2 118.72308136779 56.2529273742483
"5143" 1028.4 117.067141627844 52.5472880574191
"5144" 1028.6 115.056370488922 48.5352184887536
"5145" 1028.8 111.910969980759 45.6438207134167
"5146" 1029 109.908405379527 41.2541595959792
"5147" 1029.2 108.509406852586 36.9145070664728
"5148" 1029.4 108.483194094082 32.2091478004113
"5149" 1029.6 107.500040675201 28.0838908613003
"5150" 1029.8 106.465320724123 23.7166114643167
"5151" 1030 106.368171404746 20.2435869950966
"5152" 1030.2 106.783017666048 21.8499332854095
"5153" 1030.4 107.452124476989 22.6686463620556
"5154" 1030.6 107.558423463055 22.8206464974891
"5155" 1030.8 107.896016345994 23.5924922164545
"5156" 1031 108.446668630526 24.6681681746472
"5157" 1031.2 108.2732158573 25.2528774731896
"5158" 1031.4 108.28785527136 25.6286108705502
"5159" 1031.6 107.441305842072 25.8889933555833
"5160" 1031.8 107.457295648396 26.5285175667893
"5161" 1032 107.257801186962 26.8314510087524
"5162" 1032.2 106.635847866022 27.2565960871078
"5163" 1032.4 104.978120472448 27.0812926155578
"5164" 1032.6 103.126791811286 26.4547443226961
"5165" 1032.8 100.826362777742 25.3229715840922
"5166" 1033 98.0254872529333 23.6711731976667
"5167" 1033.2 96.3979090399965 24.0169139935298
"5168" 1033.4 95.8408691125195 24.3963947934598
"5169" 1033.6 93.6504312926333 24.2510520292
"5170" 1033.8 90.8078464774652 24.7553385265496
"5171" 1034 88.7630219211116 26.9848889380825
"5172" 1034.2 87.6254585269036 29.5916443770132
"5173" 1034.4 86.0053474702274 32.6633679842843
"5174" 1034.6 84.0732665521686 35.9815069522549
"5175" 1034.8 82.7799115412942 39.7585948510687
"5176" 1035 83.5060137039733 43.5250992513367
"5177" 1035.2 83.5687917787452 47.6268443590825
"5178" 1035.4 84.3479408124817 51.8052077925699
"5179" 1035.6 86.8094755537506 54.6990181386667
"5180" 1035.8 88.4059352120789 58.0076297879385
"5181" 1036 89.6722646818476 62.2473342719524
"5182" 1036.2 90.4892261699833 65.9819888659567
"5183" 1036.4 91.452664645624 69.9365635233574
"5184" 1036.6 93.0921897309333 73.7830901316667
"5185" 1036.8 94.7571441849127 77.5693892878625
"5186" 1037 95.799353828186 81.2609305860667
"5187" 1037.2 95.7872623278953 84.5009337154388
"5188" 1037.4 94.7539320541333 88.0377234978667
"5189" 1037.6 94.8847543163564 90.080947532282
"5190" 1037.8 96.8570746819333 91.4919934197037
"5191" 1038 99.4350008306476 91.9213043290952
"5192" 1038.2 102.075984165733 91.7903897553137
"5193" 1038.4 105.300086593451 90.5527203652529
"5194" 1038.6 108.589337239428 89.4406937984756
"5195" 1038.8 112.092014481816 88.1935118406667
"5196" 1039 115.379850439845 86.6356284126667
"5197" 1039.2 115.892462817808 84.3961709849167
"5198" 1039.4 115.736958070293 83.682456186288
"5199" 1039.6 117.131814723476 83.786927287181
"5200" 1039.8 118.946146589952 82.1227688494465
"5201" 1040 119.717159364705 79.1837526820667
"5202" 1040.2 120.375122585395 75.7866180979647
"5203" 1040.4 121.146224483438 72.3380440547601
"5204" 1040.6 121.089951404473 68.1123944537467
"5205" 1040.8 120.924189695802 63.849763320891
"5206" 1041 121.174661315871 59.3970103512292
"5207" 1041.2 120.014017445476 55.8550007886986
"5208" 1041.4 119.523467161715 52.2080274491042
"5209" 1041.6 119.868652790786 48.4592850402035
"5210" 1041.8 120.17950600111 45.2829874194314
"5211" 1042 118.281827964032 43.928799291132
"5212" 1042.2 115.534924383224 43.048395298086
"5213" 1042.4 111.909708974284 41.1006845995816
"5214" 1042.6 109.10950990776 38.269706681136
"5215" 1042.8 106.253059107058 34.7508076816979
"5216" 1043 103.943059763882 31.0406506721258
"5217" 1043.2 102.770673000464 26.5895551635544
"5218" 1043.4 102.555841655584 22.159830312327
"5219" 1043.6 103.459354690501 19.2421905033205
"5220" 1043.8 104.429710873226 19.6209212350912
"5221" 1044 105.578309947092 20.3673440898442
"5222" 1044.2 105.116796253028 20.554181590544
"5223" 1044.4 105.387984415068 20.6128283269936
"5224" 1044.6 104.336357620989 20.9448771986667
"5225" 1044.8 104.166865673961 21.2514051879722
"5226" 1045 103.537997844318 21.721322304609
"5227" 1045.2 102.762082321903 21.7828296485758
"5228" 1045.4 102.581877493966 21.6149345870538
"5229" 1045.6 102.124384427574 22.0288413961424
"5230" 1045.8 100.576521366283 22.2171486648667
"5231" 1046 98.7602621687168 22.6459681239141
"5232" 1046.2 96.7094857255965 23.0165888450246
"5233" 1046.4 94.7006360421228 24.2177989618772
"5234" 1046.6 93.5312990304921 26.0347267318137
"5235" 1046.8 92.6274211749133 28.0942638969967
"5236" 1047 92.821493674295 29.4579919594752
"5237" 1047.2 93.1755501599754 30.3673388092456
"5238" 1047.4 92.9505639647515 32.3142789838182
"5239" 1047.6 92.4764915774581 35.1560646408845
"5240" 1047.8 92.8812263500583 37.5095595854479
"5241" 1048 92.8783625937568 40.513878592049
"5242" 1048.2 93.467088549066 43.4202600553401
"5243" 1048.4 94.7422479284233 46.2942370446067
"5244" 1048.6 96.391315718923 47.0942985184811
"5245" 1048.8 97.8445209961455 47.5390488483636
"5246" 1049 98.1700331380055 47.5600574814914
"5247" 1049.2 98.8724918351469 47.790637014987
"5248" 1049.4 100.205760383786 48.5018495022843
"5249" 1049.6 101.649093559727 50.0177311711961
"5250" 1049.8 101.982074370307 51.8016461557508
"5251" 1050 102.841814979597 53.5845916270528
"5252" 1050.2 103.490001828188 53.5782958766871
"5253" 1050.4 103.867550107933 54.5573923724848
"5254" 1050.6 104.995160970105 55.8748492021809
"5255" 1050.8 106.822285744212 58.2791540933974
"5256" 1051 109.143109898206 59.9356308432394
"5257" 1051.2 111.56845114407 59.946252775703
"5258" 1051.4 114.372135508162 60.0217865176667
"5259" 1051.6 117.587212183763 60.0156627620535
"5260" 1051.8 119.186737149933 60.4036206911961
"5261" 1052 120.479980123818 62.3386387952051
"5262" 1052.2 120.993449181017 64.8721411719722
"5263" 1052.4 121.035116992725 67.7983498340033
"5264" 1052.6 120.668253743227 71.4577200148725
"5265" 1052.8 119.11776835234 74.7973371551042
"5266" 1053 116.975917285198 77.3036012116078
"5267" 1053.2 115.391787781902 79.6866483851403
"5268" 1053.4 113.446219501874 82.2203399843003
"5269" 1053.6 111.863625253688 85.0101837135544
"5270" 1053.8 111.468795935001 88.946197092397
"5271" 1054 111.733955673154 92.0384043708178
"5272" 1054.2 110.673040872354 93.7998423348509
"5273" 1054.4 108.638568106183 95.2283291952292
"5274" 1054.6 106.018912937076 96.0200214432381
"5275" 1054.8 102.749539647839 97.8936271850078
"5276" 1055 99.2271473361163 99.3361780665447
"5277" 1055.2 95.5478895120177 101.444905818594
"5278" 1055.4 91.8981143515263 103.708943888132
"5279" 1055.6 89.4221758861256 106.808221518821
"5280" 1055.8 86.8016452830242 110.0190540219
"5281" 1056 85.264907368725 113.249470307667
"5282" 1056.2 86.1047210222245 114.672600105819
"5283" 1056.4 85.7827783401307 114.708277815904
"5284" 1056.6 86.3912937040872 115.786024094282
"5285" 1056.8 86.7357624107814 115.461401841515
"5286" 1057 85.9415047964133 114.931984409907
"5287" 1057.2 84.2676923853928 114.361742935315
"5288" 1057.4 82.0397431223363 113.700946475234
"5289" 1057.6 79.1528422965905 112.563259750095
"5290" 1057.8 75.983541994609 111.072293129572
"5291" 1058 73.0019846906833 110.254986043101
"5292" 1058.2 70.4388824662714 109.976452307526
"5293" 1058.4 68.9365664918035 108.870873703212
"5294" 1058.6 66.4117278209202 107.226337668272
"5295" 1058.8 62.783938563819 106.587664029838
"5296" 1059 59.2554337606606 107.330693495985
"5297" 1059.2 55.693844950553 109.356590239343
"5298" 1059.4 53.2307748285476 113.02506090911
"5299" 1059.6 51.4343093595751 116.369112495577
"5300" 1059.8 49.9907482229333 119.960786959449
"5301" 1060 50.9694185815487 121.198670363359
"5302" 1060.2 50.5732001352036 120.724854639545
"5303" 1060.4 49.5441549735733 120.415734076467
"5304" 1060.6 48.0611779953306 119.45788474505
"5305" 1060.8 46.17177009735 118.453233702583
"5306" 1061 43.4346554634333 117.539059052125
"5307" 1061.2 40.2795758213981 116.844304602793
"5308" 1061.4 36.2526273980405 116.207594197738
"5309" 1061.6 32.6836370149958 115.213052545042
"5310" 1061.8 29.9183415820624 113.842052310522
"5311" 1062 27.247410494391 111.066673188209
"5312" 1062.2 24.2233563238133 108.783537814067
"5313" 1062.4 20.863891988719 106.878839861024
"5314" 1062.6 20.5514192492479 105.741580790891
"5315" 1062.8 18.8522581521038 103.918397692042
"5316" 1063 17.0789512294682 102.359382081318
"5317" 1063.2 15.1014422241163 99.8586389722764
"5318" 1063.4 13.6631416202245 97.5260223761224
"5319" 1063.6 12.0870597571185 95.7088568961111
"5320" 1063.8 10.9509313665048 92.9228008185238
"5321" 1064 10.559320559741 89.7613817008974
"5322" 1064.2 9.47263239933838 86.1327673061603
"5323" 1064.4 8.28942979579409 82.5092093328059
"5324" 1064.6 7.19703677478518 78.8269781439259
"5325" 1064.8 5.8910078515885 75.3499269127011
"5326" 1065 4.85432148710833 72.0256028894542
"5327" 1065.2 4.71181055988787 67.9056208351212
"5328" 1065.4 5.12341044285379 63.7365123431439
"5329" 1065.6 5.52397067691084 59.4033009619813
"5330" 1065.8 6.85307686777054 55.5006035071434
"5331" 1066 8.54013205199015 50.6715354128712
"5332" 1066.2 9.49920912448504 46.8290208213563
"5333" 1066.4 12.0637052436476 43.3786838885018
"5334" 1066.6 14.5546067686366 40.5282708032051
"5335" 1066.8 17.1848841521507 38.8280807159167
"5336" 1067 19.3569028698287 35.5923024911899
"5337" 1067.2 22.5634370556886 32.9259399095709
"5338" 1067.4 26.3377224128688 30.3968742336022
"5339" 1067.6 30.3313526131017 27.8009308462772
"5340" 1067.8 34.2293494787146 25.0911190304792
"5341" 1068 37.8646697674014 22.2362078770177
"5342" 1068.2 40.6039361187159 19.3291375926341
"5343" 1068.4 42.4355489522632 16.0129180644914
"5344" 1068.6 44.5632833769979 12.9711942768602
"5345" 1068.8 49.0277846800595 11.5169095275987
"5346" 1069 51.0594015919649 12.1401027016456
"5347" 1069.2 52.8107313696653 12.5398016592852
"5348" 1069.4 56.7296538336782 13.2919073316973
"5349" 1069.6 60.7518422681751 13.6119826749304
"5350" 1069.8 64.9082934436521 13.7518373084479
"5351" 1070 69.0180223826208 15.7478754505729
"5352" 1070.2 73.5799760156993 16.3817151010496
"5353" 1070.4 77.9138751265716 17.6288505048475
"5354" 1070.6 82.4466529729333 17.2826434812946
"5355" 1070.8 87.0319696605003 16.767768797646
"5356" 1071 91.744233857061 16.2698458123369
"5357" 1071.2 96.5688662477533 15.4909869644767
"5358" 1071.4 96.8956361529234 15.5282759069241
"5359" 1071.6 97.0062337335503 16.8871985537518
"5360" 1071.8 98.1705842388745 19.2189867343137
"5361" 1072 99.8353812354627 22.6402209291373
"5362" 1072.2 101.761382463768 25.7496115251521
"5363" 1072.4 104.742855745315 28.4840158154399
"5364" 1072.6 108.052374724474 30.5597733895034
"5365" 1072.8 111.515688603727 32.0218865727549
"5366" 1073 114.566314549723 33.8623272891667
"5367" 1073.2 115.964991829444 34.1683401053809
"5368" 1073.4 114.225161215874 34.3308491616964
"5369" 1073.6 113.413643092527 36.0977277288229
"5370" 1073.8 112.670386314617 38.2140679872789
"5371" 1074 111.998256143243 41.6818581552234
"5372" 1074.2 110.894776968643 45.7202491342796
"5373" 1074.4 110.66074179266 50.0376669343614
"5374" 1074.6 109.550645266199 53.848540961136
"5375" 1074.8 108.992166647407 58.0976638276456
"5376" 1075 110.591047007723 61.9390763856351
"5377" 1075.2 112.053927929106 66.1097652663494
"5378" 1075.4 113.712293651706 70.3781122432409
"5379" 1075.6 114.640389637962 74.8040331548705
"5380" 1075.8 115.786153170617 79.1363273192075
"5381" 1076 117.113415393032 81.6534863607459
"5382" 1076.2 118.006869553727 81.3968635518431
"5383" 1076.4 117.102140753419 80.6266494760953
"5384" 1076.6 116.191796236369 80.9825167655182
"5385" 1076.8 114.093147200392 81.8348039712789
"5386" 1077 111.64107047826 83.0985971603197
"5387" 1077.2 108.553245882356 85.2584273410069
"5388" 1077.4 105.865704939499 87.0631996795906
"5389" 1077.6 103.354156705524 90.2913435022348
"5390" 1077.8 101.343028167379 94.1059609951245
"5391" 1078 99.1416537333602 97.6073074330325
"5392" 1078.2 96.9933894818833 101.226180393029
"5393" 1078.4 94.9350107123229 104.950874817823
"5394" 1078.6 94.0518318875955 108.688099910369
"5395" 1078.8 95.2261654682458 109.638750904229
"5396" 1079 95.8509416346833 109.322305832917
"5397" 1079.2 95.934399675469 108.441359846845
"5398" 1079.4 95.9746027401232 107.435344180806
"5399" 1079.6 95.5746706405919 106.793120084715
"5400" 1079.8 94.5617930980133 106.472677395867
"5401" 1080 92.7553056563131 106.138751327755
"5402" 1080.2 89.918343887486 106.109171262667
"5403" 1080.4 86.6109952131641 106.748302925436
"5404" 1080.6 83.4443385929196 108.638064224557
"5405" 1080.8 80.157195908136 110.809137145113
"5406" 1081 77.1103964257255 113.81765939342
"5407" 1081.2 75.6587323223619 117.287490664874
"5408" 1081.4 75.037090125563 118.235658933704
"5409" 1081.6 74.3993429681631 116.440675212545
"5410" 1081.8 71.8046249613928 114.39858477314
"5411" 1082 68.8249097493583 112.851885474479
"5412" 1082.2 65.604535015741 110.383364257436
"5413" 1082.4 62.5540592008447 107.671984701515
"5414" 1082.6 59.0420509396133 106.898498866187
"5415" 1082.8 54.942591976219 106.851020514095
"5416" 1083 51.8918639587004 107.757753383393
"5417" 1083.2 48.2814039061 109.890284166042
"5418" 1083.4 45.1855661144202 111.997355666522
"5419" 1083.6 42.5232225218237 114.816245764365
"5420" 1083.8 42.5412639800517 116.184167379272
"5421" 1084 42.3934700390533 115.248754040267
"5422" 1084.2 41.7627377755009 115.198578965896
"5423" 1084.4 40.84900171835 115.472699783042
"5424" 1084.6 40.7493038365795 113.892596543328
"5425" 1084.8 39.0237434559809 111.852320884143
"5426" 1085 37.6352489403905 108.924489171838
"5427" 1085.2 35.0259445733387 106.140749980802
"5428" 1085.4 32.0430544014398 103.231133371329
"5429" 1085.6 29.3569067781208 99.5952711793417
"5430" 1085.8 27.4133959555254 96.9514815066272
"5431" 1086 25.1887924887594 93.2848555075362
"5432" 1086.2 23.5484589673262 89.5937523027381
"5433" 1086.4 23.2163350096965 87.0558469689035
"5434" 1086.6 24.0968373060242 83.565384124368
"5435" 1086.8 25.1640886154658 80.8643784407576
"5436" 1087 26.918557982848 77.5163107853496
"5437" 1087.2 29.6362593868619 74.4461179001309
"5438" 1087.4 32.8372790802237 71.6472822061828
"5439" 1087.6 36.0835603360364 69.3784558004399
"5440" 1087.8 39.8604489528396 67.5069295506354
"5441" 1088 43.0828334559433 64.5409466950567
"5442" 1088.2 46.2952739197155 62.237785717231
"5443" 1088.4 50.8692633922828 60.8889578756472
"5444" 1088.6 54.7055307426561 58.6824180919439
"5445" 1088.8 58.7347507967569 56.3294500596373
"5446" 1089 60.7928369920804 53.6298824527843
"5447" 1089.2 61.726054398116 51.7255579419551
"5448" 1089.4 63.4319916277155 51.4559984283993
"5449" 1089.6 66.7759623587352 51.3187050401761
"5450" 1089.8 70.6776920267551 50.4264071529637
"5451" 1090 72.3204106909333 48.1192076026186
"5452" 1090.2 74.132948140818 44.9847161861859
"5453" 1090.4 75.1450197217974 41.1431635527929
"5454" 1090.6 75.8415451736068 38.0074099815238
"5455" 1090.8 77.7767119351905 34.2351065380095
"5456" 1091 80.418465113839 30.3754608430063
"5457" 1091.2 84.0156641397048 28.7083296148667
"5458" 1091.4 87.5171926064476 27.6215204615238
"5459" 1091.6 91.6654683097581 26.5527221843368
"5460" 1091.8 94.8435103512433 25.2121795551967
"5461" 1092 95.9215809567863 23.0869669121667
"5462" 1092.2 97.0557048190033 23.2609305616267
"5463" 1092.4 99.2108333394551 24.3710918392319
"5464" 1092.6 99.9455785779433 26.1702778634167
"5465" 1092.8 102.033633936623 28.7821904311133
"5466" 1093 104.634807696223 32.2031814383467
"5467" 1093.2 107.914152312163 34.9294774373467
"5468" 1093.4 111.31762630322 38.480063440231
"5469" 1093.6 114.186560793903 42.0707206541212
"5470" 1093.8 115.827059252176 46.1149230884242
"5471" 1094 117.82294645925 49.5819109382805
"5472" 1094.2 119.103650033773 50.7069418544167
"5473" 1094.4 119.699540444983 53.1411347106667
"5474" 1094.6 120.018668096178 57.3219851347891
"5475" 1094.8 120.797609810178 61.6339839087177
"5476" 1095 120.57661354158 66.7649780221961
"5477" 1095.2 120.882080880404 71.6180903677549
"5478" 1095.4 120.511917864631 76.5167346374025
"5479" 1095.6 119.082878254733 79.5250033377238
"5480" 1095.8 116.929520830905 83.1487619665063
"5481" 1096 115.396643729225 87.7435406563657
"5482" 1096.2 114.565827711152 92.4006084938854
"5483" 1096.4 113.388419210031 93.1846655406993
"5484" 1096.6 110.749628548109 95.4736209368974
"5485" 1096.8 108.067265975584 98.5872220606064
"5486" 1097 105.331763329819 102.140512529945
"5487" 1097.2 103.134729942789 105.755572721443
"5488" 1097.4 101.341114153973 108.855965727825
"5489" 1097.6 100.970860608996 108.781915018829
"5490" 1097.8 100.196074834019 108.844966550862
"5491" 1098 98.4624545559089 109.84239191635
"5492" 1098.2 95.8569519874148 110.883795472556
"5493" 1098.4 93.2439113097647 112.828716650908
"5494" 1098.6 90.3259480030103 115.486431127359
"5495" 1098.8 88.5261980578114 116.985857391081
"5496" 1099 87.0603846635487 117.209090687167
"5497" 1099.2 84.9950425310815 117.249961085741
"5498" 1099.4 82.3298117158333 117.919875001192
"5499" 1099.6 79.3546343399211 119.303683954691
"5500" 1099.8 76.0393824108236 120.543341194654
"5501" 1100 73.280178159969 121.757553909988
"5502" 1100.2 71.9358698447814 121.530245195527
"5503" 1100.4 68.5677444334863 121.949180117361
"5504" 1100.6 64.2400635131743 122.171324798944
"5505" 1100.8 60.5502390939217 122.865475575457
"5506" 1101 56.9947324679833 124.000488756104
"5507" 1101.2 55.8077848381261 124.390839441847
"5508" 1101.4 55.8723914495797 123.839594545362
"5509" 1101.6 56.4819291729333 123.266660749707
"5510" 1101.8 55.985212717629 122.173432987623
"5511" 1102 55.271461063384 120.645759587315
"5512" 1102.2 53.5095495976199 118.921018558607
"5513" 1102.4 51.3001121517047 116.858566915867
"5514" 1102.6 49.4696753411936 114.13333796031
"5515" 1102.8 47.6658805195254 111.23891241868
"5516" 1103 46.2312725893916 108.191758484125
"5517" 1103.2 45.4149102546183 104.684668265146
"5518" 1103.4 44.9258727087036 101.072365720113
"5519" 1103.6 44.9517371826047 97.4184072821809
"5520" 1103.8 45.2085886454408 93.7914287853085
"5521" 1104 46.5384016139703 89.5831053921852
"5522" 1104.2 48.5678813586933 86.6044707441067
"5523" 1104.4 51.3446231067905 84.6419085494524
"5524" 1104.6 54.3831139991 82.9789298108333
"5525" 1104.8 56.557540731252 80.9476419406557
"5526" 1105 59.7317075066107 79.1142342280215
"5527" 1105.2 62.9568821705583 78.7812994631666
"5528" 1105.4 66.0184407601142 79.0119435522411
"5529" 1105.6 68.9958553342735 80.2475033251718
"5530" 1105.8 71.2655937865583 82.1080297000417
"5531" 1106 74.2766165863197 84.0332549590757
"5532" 1106.2 77.0619919383636 86.1238818214922
"5533" 1106.4 80.3415383407941 88.1885818298186
"5534" 1106.6 82.3287867925254 90.7814431931009
"5535" 1106.8 84.1255881537847 92.7776890899504
"5536" 1107 87.498803103877 94.0191181805821
"5537" 1107.2 90.9571175103522 94.0197853365991
"5538" 1107.4 93.906083957741 92.4876776998974
"5539" 1107.6 95.9223446251333 91.2119109824167
"5540" 1107.8 98.9922913803098 89.119077877302
"5541" 1108 100.813048330563 86.7975432633296
"5542" 1108.2 103.338377747879 83.8204314571775
"5543" 1108.4 105.620168964433 81.0518016693732
"5544" 1108.6 108.537419121477 77.8744247653948
"5545" 1108.8 110.7683686907 74.9930966776861
"5546" 1109 113.871605454404 74.8789542096961
"5547" 1109.2 116.397496365964 76.186794107697
"5548" 1109.4 117.175113746617 77.9400167043993
"5549" 1109.6 116.936461087267 80.1949344256111
"5550" 1109.8 116.002845028517 82.4092911921518
"5551" 1110 114.32303579482 84.6802438007182
"5552" 1110.2 113.170683877717 87.5711615021615
"5553" 1110.4 112.377712167209 91.3227087262184
"5554" 1110.6 111.92272383271 95.1077650549372
"5555" 1110.8 111.799009560486 95.286463448149
"5556" 1111 110.9213000736 94.2432924860667
"5557" 1111.2 109.68145844315 93.7540294978353
"5558" 1111.4 108.225041696251 93.4811514757019
"5559" 1111.6 106.575299875648 93.8825682875595
"5560" 1111.8 105.957874707528 95.0166468544388
"5561" 1112 105.951472096037 96.1245547468485
"5562" 1112.2 105.632814122128 97.9606316441342
"5563" 1112.4 105.739033446764 100.853843724706
"5564" 1112.6 104.931738083398 103.7010345553
"5565" 1112.8 103.108581258395 104.935765475551
"5566" 1113 100.710786319618 106.862489893969
"5567" 1113.2 97.8237131944876 109.478328796715
"5568" 1113.4 95.5959309545048 112.034692158452
"5569" 1113.6 94.6857746541583 113.299776960029
"5570" 1113.8 93.5439047888237 112.575454532311
"5571" 1114 90.6945611218068 112.33084495297
"5572" 1114.2 87.3449979821256 111.851369795359
"5573" 1114.4 83.4203301154333 112.552132011324
"5574" 1114.6 79.5334109625733 114.127077972107
"5575" 1114.8 75.7949007046965 115.164368687917
"5576" 1115 72.7052449901119 117.08854018381
"5577" 1115.2 70.4500448311543 120.406374699283
"5578" 1115.4 69.4746179517174 120.594831659951
"5579" 1115.6 69.6927149088954 119.306810303034
"5580" 1115.8 68.6204375494333 117.885540070377
"5581" 1116 66.4980678793257 116.023423078198
"5582" 1116.2 63.5699615661281 113.483827230277
"5583" 1116.4 60.4825464847491 111.469520162956
"5584" 1116.6 57.1749313081587 109.976452307526
"5585" 1116.8 53.8205449834333 109.439147090017
"5586" 1117 49.6921538992333 109.002383343238
"5587" 1117.2 45.3082963376452 108.393186796938
"5588" 1117.4 40.9158944046657 107.859047366653
"5589" 1117.6 36.837255188797 108.363381374394
"5590" 1117.8 32.4098970815123 109.600743331561
"5591" 1118 30.7930805633083 109.94824113881
"5592" 1118.2 29.4991148870912 109.744232594667
"5593" 1118.4 27.5192784172564 110.495212298421
"5594" 1118.6 27.9402065357833 109.374235280517
"5595" 1118.8 26.2996921286631 106.851271138842
"5596" 1119 23.9091831658333 104.624313620354
"5597" 1119.2 21.1636482449815 102.068997673787
"5598" 1119.4 18.6311318111555 98.5265102566296
"5599" 1119.6 15.2179911953949 95.7632274715897
"5600" 1119.8 12.7169447233778 91.6073921921481
"5601" 1120 10.6634647815762 87.9709570652381
"5602" 1120.2 8.32200308175474 83.6404120600238
"5603" 1120.4 6.4716813381502 79.3717623086185
"5604" 1120.6 5.73027898386104 75.0312738420522
"5605" 1120.8 5.44873378602972 70.6860929555221
"5606" 1121 4.55690737812651 66.6265631342917
"5607" 1121.2 5.48020990646141 62.5234438950262
"5608" 1121.4 5.88205449855401 58.1505357334598
"5609" 1121.6 6.2558815848674 53.6590025534908
"5610" 1121.8 6.05602023018913 49.7219428846783
"5611" 1122 6.89383544582867 45.3200164543992
"5612" 1122.2 8.90366673877204 41.0382231329247
"5613" 1122.4 11.3059865365828 37.4940426516048
"5614" 1122.6 14.6225115662942 35.8679014445429
"5615" 1122.8 18.4868833456 34.4819400162121
"5616" 1123 22.3000535724386 32.7287621106351
"5617" 1123.2 25.969404515515 31.140005482585
"5618" 1123.4 29.7520746822312 30.2742234363794
"5619" 1123.6 33.4555466163 30.7941624268
"5620" 1123.8 36.3906992093754 32.2367989228456
"5621" 1124 40.0916972741833 32.8561942419167
"5622" 1124.2 43.405409483329 33.064126027293
"5623" 1124.4 46.4025304647993 33.5913037546563
"5624" 1124.6 50.2737345385064 33.6807200918015
"5625" 1124.8 53.0199659996 35.9375381686364
"5626" 1125 55.3307381024129 39.2076160918707
"5627" 1125.2 57.3759722398612 42.7779977836873
"5628" 1125.4 57.9255678162133 46.7070761530267
"5629" 1125.6 59.3899782385333 50.5784164716067
"5630" 1125.8 62.1390546084145 53.8980309044591
"5631" 1126 65.7461426247733 56.8995284807167
"5632" 1126.2 69.0960413844237 59.013156862359
"5633" 1126.4 72.8626152173451 61.5605782369902
"5634" 1126.6 75.7668603500465 64.4100697900912
"5635" 1126.8 79.0476345845697 66.8859153186121
"5636" 1127 79.3033477735091 68.8025840209394
"5637" 1127.2 80.0025246356374 70.8779554738401
"5638" 1127.4 82.8246688047274 72.1030197681372
"5639" 1127.6 86.5082776245048 72.7370826871524
"5640" 1127.8 90.3556106730026 72.4642878238053
"5641" 1128 94.580168133318 73.4572827801378
"5642" 1128.2 99.1447433080013 74.5620318456667
"5643" 1128.4 103.875039932106 75.4757903947821
"5644" 1128.6 108.641350040876 75.1035817992095
"5645" 1128.8 113.070190071905 74.517520890581
"5646" 1129 115.308703173199 73.4329236730795
"5647" 1129.2 117.975858909167 74.0888429539844
"5648" 1129.4 118.9472566877 75.7266631462103
"5649" 1129.6 118.133311212905 77.6221600078095
"5650" 1129.8 117.227580717752 78.9760348916667
"5651" 1130 116.040423560051 81.6946942071961
"5652" 1130.2 115.134942000943 85.2880592474467
"5653" 1130.4 114.611702884212 88.8750858404167
"5654" 1130.6 113.608177680032 90.0637431836865
"5655" 1130.8 112.643074311401 89.0056000105816
"5656" 1131 112.08412883303 88.5871705563441
"5657" 1131.2 110.475854540292 88.722684200721
"5658" 1131.4 107.259009817765 89.9001818881947
"5659" 1131.6 103.450587190439 92.0882204106667
"5660" 1131.8 99.578841950038 94.3027698184923
"5661" 1132 96.0378428792781 96.6678604878046
"5662" 1132.2 92.801995759051 99.648537046549
"5663" 1132.4 89.3402871418333 103.222218535154
"5664" 1132.6 87.192047888486 106.647255999311
"5665" 1132.8 84.8213433371416 110.263527070667
"5666" 1133 83.5743745588736 109.899245871085
"5667" 1133.2 80.5308774060685 109.293358674626
"5668" 1133.4 76.4509959771446 109.000032412512
"5669" 1133.6 71.6375721754139 108.648318927784
"5670" 1133.8 66.5743817458785 108.883484216639
"5671" 1134 61.8687201585635 109.00619421268
"5672" 1134.2 56.6550273316 109.230347436125
"5673" 1134.4 51.8222598940564 110.746870390636
"5674" 1134.6 47.4930149334404 112.340704974667
"5675" 1134.8 44.3163742091417 115.521383640167
"5676" 1135 44.0917763842621 116.203402241352
"5677" 1135.2 44.2842364995363 115.07272848627
"5678" 1135.4 42.9377076759497 113.18987913829
"5679" 1135.6 41.0309212254872 110.752862249974
"5680" 1135.8 38.4863782930872 108.286213488974
"5681" 1136 34.4818189685487 104.985697636705
"5682" 1136.2 31.2148118075598 101.374519519137
"5683" 1136.4 27.398022105907 98.9500819570219
"5684" 1136.6 23.9349792875307 96.4634449730693
"5685" 1136.8 19.5499318200203 94.0017076646232
"5686" 1137 15.0177926010274 90.2279243172314
"5687" 1137.2 11.8226042369333 85.5061629273667
"5688" 1137.4 10.1883539742274 82.044454310149
"5689" 1137.6 9.37896219322445 77.3277679314515
"5690" 1137.8 9.19831251000474 72.5034001729524
"5691" 1138 9.66428657105832 67.1052877293542
"5692" 1138.2 10.1348971899333 63.3786543803809
"5693" 1138.4 10.8813829991833 58.5583202671212
"5694" 1138.6 12.2587532490794 53.8194266526329
"5695" 1138.8 14.2342688769451 49.3609763927255
"5696" 1139 17.0155489969333 45.6184204401341
"5697" 1139.2 20.5504203620964 43.0445260808297
"5698" 1139.4 24.3409157541248 40.3756058764433
"5699" 1139.6 27.9699293117123 38.5790243520982
"5700" 1139.8 32.1886844675583 37.0916898117917
"5701" 1140 35.8609130453204 34.3920914118602
"5702" 1140.2 39.4203725075123 31.9744185560246
"5703" 1140.4 43.2358630468396 29.0304544695104
"5704" 1140.6 47.5403274143083 26.7098572798854
"5705" 1140.8 51.9892032941354 24.7304786846135
"5706" 1141 57.0799046301455 24.1983357717879
"5707" 1141.2 61.4557965758708 22.0727198887292
"5708" 1141.4 65.6643537448033 20.1802160827567
"5709" 1141.6 69.8193968543157 17.4625495360784
"5710" 1141.8 73.9746977964086 14.9305731065776
"5711" 1142 76.2781764473048 11.3305109001524
"5712" 1142.2 76.6927721987635 9.17869316344968
"5713" 1142.4 77.6707174133576 9.56367326633333
"5714" 1142.6 80.1672235361754 11.1889738719193
"5715" 1142.8 83.0019381551907 13.4189634437657
"5716" 1143 86.5996422165228 15.5510474703193
"5717" 1143.2 90.6501391293228 18.4618296647403
"5718" 1143.4 94.8851222375439 20.8724492849088
"5719" 1143.6 98.9563226011633 23.6504014186267
"5720" 1143.8 103.434804711267 25.9529216528182
"5721" 1144 107.249391113765 29.3255702271815
"5722" 1144.2 110.923400779409 32.0000515894336
"5723" 1144.4 114.413809980816 34.7901843308431
"5724" 1144.6 117.790149733418 36.35061332
"5725" 1144.8 115.823125203115 36.7086117845152
"5726" 1145 114.890755575752 37.6921240496667
"5727" 1145.2 114.471596843366 41.1036746149347
"5728" 1145.4 115.259572675183 45.1488681659792
"5729" 1145.6 116.559718036051 50.1971932327549
"5730" 1145.8 118.753126262473 54.7885964357767
"5731" 1146 120.423956239003 59.8906646624767
"5732" 1146.2 121.98876359335 65.3048865686389
"5733" 1146.4 123.734382156669 69.4989107046667
"5734" 1146.6 122.683860886746 68.9390463477292
"5735" 1146.8 121.847525818245 68.8557478215474
"5736" 1147 120.566576757591 69.5285846747238
"5737" 1147.2 118.858433190347 71.038069572234
"5738" 1147.4 116.253458211207 73.3201342073082
"5739" 1147.6 114.031241510799 75.9214349330801
"5740" 1147.8 113.754711269795 76.9412746057558
"5741" 1148 112.707011225139 77.8801708136372
"5742" 1148.2 111.741285680892 79.5328042267594
"5743" 1148.4 111.793696378582 81.8791119888794
"5744" 1148.6 112.7370462225 83.3592550176976
"5745" 1148.8 114.17925470279 86.4650030848381
"5746" 1149 114.640389637962 88.9535472023851
"5747" 1149.2 113.130532242975 90.3215484820069
"5748" 1149.4 111.7002417876 91.5732533886333
"5749" 1149.6 109.536044428836 93.425968136884
"5750" 1149.8 106.464022487933 96.2425762186666
"5751" 1150 103.43279194198 99.3024887269574
"5752" 1150.2 101.043886394683 103.212481763729
"5753" 1150.4 99.2238591206256 106.948031570051
"5754" 1150.6 98.9111333113169 109.038205515995
"5755" 1150.8 98.7994989560852 108.337536166008
"5756" 1151 98.3668752880815 107.969976468333
"5757" 1151.2 96.9039988815719 107.596668391209
"5758" 1151.4 94.0923124254518 107.277583833667
"5759" 1151.6 90.6920359942992 106.888112976667
"5760" 1151.8 86.5924677533675 106.46276980389
"5761" 1152 82.3506190629881 105.484950848023
"5762" 1152.2 78.2391875026151 105.200405929667
"5763" 1152.4 73.8174392975271 105.238947316557
"5764" 1152.6 70.424302571328 106.626757533154
"5765" 1152.8 67.0802573422061 109.41208645255
"5766" 1153 64.7888864157036 112.888069422342
"5767" 1153.2 64.0666244522026 116.53500651159
"5768" 1153.4 63.6268647757547 120.07448342081
"5769" 1153.6 63.9203417134148 120.178204936519
"5770" 1153.8 64.915055090475 119.453957432375
"5771" 1154 65.9157788202667 119.413688069074
"5772" 1154.2 66.6418294302296 118.851119053407
"5773" 1154.4 68.4756342820872 117.763337675974
"5774" 1154.6 71.0741039485333 117.762139304107
"5775" 1154.8 74.34349542035 118.323410083583
"5776" 1155 78.0382944321073 118.76415186258
"5777" 1155.2 81.6347982287643 118.018202678822
"5778" 1155.4 85.0769150619881 117.115724385831
"5779" 1155.6 88.7275562301868 115.527783396033
"5780" 1155.8 92.5928681193949 113.903581618782
"5781" 1156 95.1943337155103 111.162305971436
"5782" 1156.2 98.0501373071738 108.086105612755
"5783" 1156.4 101.648591146341 105.770946571061
"5784" 1156.6 103.645768092142 103.063725533625
"5785" 1156.8 106.084937520453 100.417703805707
"5786" 1157 107.757450395748 98.0793400134074
"5787" 1157.2 109.988493329674 95.420359965
"5788" 1157.4 112.949302364342 92.778646020803
"5789" 1157.6 115.252688089327 91.804968878303
"5790" 1157.8 114.49341662063 91.4627066100303
"5791" 1158 113.887573065297 89.7986038573939
"5792" 1158.2 113.189171278769 87.0079796715568
"5793" 1158.4 112.335400353675 84.4956326285054
"5794" 1158.6 112.147862807277 84.4651397825104
"5795" 1158.8 112.188825299966 84.361621150828
"5796" 1159 112.60342330903 83.9763381525054
"5797" 1159.2 113.214850675933 83.2019261631973
"5798" 1159.4 114.39121163177 82.0494103618707
"5799" 1159.6 116.11886638638 79.6062466343851
"5800" 1159.8 118.7107172136 77.6237055270833
"5801" 1160 118.838518657849 76.1854337355919
"5802" 1160.2 118.574895143557 73.3473455094785
"5803" 1160.4 119.676887548199 69.3796849321156
"5804" 1160.6 120.311875181267 65.301280357
"5805" 1160.8 119.068836108188 61.6816742177381
"5806" 1161 117.581645133206 57.6259506397576
"5807" 1161.2 116.030400412996 52.8409175917292
"5808" 1161.4 115.064837246683 48.1632103196354
"5809" 1161.6 113.947225222249 43.3747296335036
"5810" 1161.8 112.529381967613 38.5359775731667
"5811" 1162 111.710424032227 33.8890556813137
"5812" 1162.2 110.42300017625 29.6803357602904
"5813" 1162.4 109.900530049698 26.790758395402
"5814" 1162.6 109.942531808786 27.5811551346078
"5815" 1162.8 109.823051076623 28.6952212106181
"5816" 1163 110.304842008537 29.7177694901478
"5817" 1163.2 110.411431734953 30.4631336213894
"5818" 1163.4 111.372353929356 30.9937246308782
"5819" 1163.6 112.768729512461 31.0616777629212
"5820" 1163.8 112.890291628433 31.529320488902
"5821" 1164 114.271985859219 32.7614759892789
"5822" 1164.2 115.566949184874 33.5644966338137
"5823" 1164.4 115.845688131551 34.5725388519314
"5824" 1164.6 116.912933182205 35.5544458183657
"5825" 1164.8 117.734959564385 37.0192881781186
"5826" 1165 118.933516823765 38.6458777654884
"5827" 1165.2 118.877157750779 40.6031690449359
"5828" 1165.4 120.07100746048 43.4080375390346
"5829" 1165.6 121.59221901352 45.9246891199071
"5830" 1165.8 121.301681924915 47.8160059022303
"5831" 1166 122.172680386933 51.1137023055358
"5832" 1166.2 123.304350424254 53.5195828075629
"5833" 1166.4 123.571750455768 55.8371805460162
"5834" 1166.6 123.676966908007 58.9689050571529
"5835" 1166.8 123.61772646384 62.1426433962835
"5836" 1167 124.314770100433 65.4057924527987
"5837" 1167.2 123.491737346018 67.1878053362421
"5838" 1167.4 122.834780843833 69.3431223618667
"5839" 1167.6 122.554871414831 71.2897486639564
"5840" 1167.8 122.996561045972 72.9404849121955
"5841" 1168 122.43603687119 74.3765695328095
"5842" 1168.2 121.492876709261 75.7764727906758
"5843" 1168.4 120.740911331676 78.6755859448381
"5844" 1168.6 120.163627748349 81.7614584795182
"5845" 1168.8 119.60588197699 84.0131913088667
"5846" 1169 118.339277414794 84.6630306461944
"5847" 1169.2 116.458014541232 86.846743456648
"5848" 1169.4 114.749365852513 89.9266571543167
"5849" 1169.6 112.87982198174 93.5958495345376
"5850" 1169.8 111.699199027608 96.9824144329679
"5851" 1170 109.938713467051 98.9154154333725
"5852" 1170.2 107.321171201331 101.069512221486
"5853" 1170.4 104.203468722096 103.538663606467
"5854" 1170.6 101.179251265714 106.189915220825
"5855" 1170.8 99.5094205182118 109.195358053578
"5856" 1171 98.8239025097833 109.750723775617
"5857" 1171.2 96.554662016498 110.310874508184
"5858" 1171.4 93.2544692546833 111.033195669024
"5859" 1171.6 89.4965684857181 112.242104757705
"5860" 1171.8 86.180991190051 113.641995838055
"5861" 1172 82.9959067456256 115.920840929397
"5862" 1172.2 79.9896207763037 117.894270898556
"5863" 1172.4 76.6378376301163 119.417675425033
"5864" 1172.6 73.8633144705872 119.141465323821
"5865" 1172.8 69.8903319634545 118.747774847568
"5866" 1173 66.3535174330487 118.517313309397
"5867" 1173.2 64.5685329106442 119.243254741498
"5868" 1173.4 64.5083498964566 119.206261012016
"5869" 1173.6 64.4027531467992 119.256187508715
"5870" 1173.8 63.7330532585431 119.322682533081
"5871" 1174 61.9362071919593 119.948031843861
"5872" 1174.2 60.5713731714333 120.88588103956
"5873" 1174.4 60.5412920889821 121.683255898069
"5874" 1174.6 60.3419174727357 121.479683921481
"5875" 1174.8 60.6455580965762 121.358809937345
"5876" 1175 60.2566741456295 121.638705434186
"5877" 1175.2 59.0634219045872 122.132401776936
"5878" 1175.4 56.9034344294268 122.669269779784
"5879" 1175.6 55.0160726140979 122.836698070274
"5880" 1175.8 51.9808076457623 123.30738436914
"5881" 1176 50.5222136632146 122.564314970917
"5882" 1176.2 47.5383267078511 121.533284243311
"5883" 1176.4 44.4555411946606 120.989992837913
"5884" 1176.6 41.0329185119333 120.021070274707
"5885" 1176.8 37.2040109543032 119.271152142379
"5886" 1177 32.9612761132377 118.809307903971
"5887" 1177.2 31.7121125600558 117.189219725075
"5888" 1177.4 28.7790113629889 115.377135174611
"5889" 1177.6 25.7996957581901 113.498591306288
"5890" 1177.8 23.0106182600405 110.717909737167
"5891" 1178 20.8390639694172 107.595861093151
"5892" 1178.2 18.3916793583333 104.9494135996
"5893" 1178.4 15.5730643413778 102.228887539222
"5894" 1178.6 13.7308550222345 99.0001550174257
"5895" 1178.8 12.0729783592905 95.0092518381667
"5896" 1179 10.348422879078 91.4988895086272
"5897" 1179.2 8.46161498948887 88.2464029447037
"5898" 1179.4 6.28943206162297 86.1387173192529
"5899" 1179.6 5.53501032581968 84.0553839850417
"5900" 1179.8 5.3179932573816 80.9233891766667
"5901" 1180 4.83326288844496 76.6995928282713
"5902" 1180.2 3.87554413100475 72.7676839687738
"5903" 1180.4 3.37948699185098 68.7382970309961
"5904" 1180.6 3.28670128768333 64.3033694722867
"5905" 1180.8 3.62595090259648 60.3073984794667
"5906" 1181 4.88375563520918 56.3509117735287
"5907" 1181.2 4.69218307598767 52.1378239160036
"5908" 1181.4 4.603840367263 47.7827005022711
"5909" 1181.6 5.39134188031795 43.1133301177985
"5910" 1181.8 5.0796921232626 41.0295409868862
"5911" 1182 4.59186626633782 42.0171468624195
"5912" 1182.2 4.5096825776586 42.3600678009634
"5913" 1182.4 4.99063628705833 42.0217417433167
"5914" 1182.6 6.20658721266274 40.5635170346078
"5915" 1182.8 7.55573462579999 38.7696600873667
"5916" 1183 9.28302085851759 35.3961422934195
"5917" 1183.2 11.2646388956993 31.7865304874964
"5918" 1183.4 12.3804178086806 27.9239666947985
"5919" 1183.6 13.6443227616108 24.0229533265699
"5920" 1183.8 15.8511934140271 22.2431133886667
"5921" 1184 19.1369221754865 19.4021858962943
"5922" 1184.2 22.0379115598752 16.3859547640155
"5923" 1184.4 25.7078303963424 13.8399845952121
"5924" 1184.6 29.684051598252 11.2494781357656
"5925" 1184.8 32.7378725400386 8.77835425175087
"5926" 1185 36.8077498208424 6.69968555021212
"5927" 1185.2 40.5254261831152 4.43367329130303
"5928" 1185.4 43.4224844991521 2.95619199097916
"5929" 1185.6 46.8512635903852 2.27399383921474
"5930" 1185.8 50.3876375724476 3.27031878338095
"5931" 1186 54.2648442620498 2.62336141435598
"5932" 1186.2 57.9871483026597 1.10635851411949
"5933" 1186.4 59.6373643569611 0.941221237749996
"5934" 1186.6 62.5592973373708 1.00072372979166
"5935" 1186.8 66.6765606827994 0.917265689005949
"5936" 1187 68.323948473609 1.20116087128828
"5937" 1187.2 71.0815224410476 2.66571164346667
"5938" 1187.4 74.5274122139333 4.64437633069608
"5939" 1187.6 78.1701102294039 6.18316805001961
"5940" 1187.8 82.0417575275373 7.68487270753795
"5941" 1188 85.9924605668708 8.94430641735416
"5942" 1188.2 90.0877002626476 9.74295350209524
"5943" 1188.4 91.6444596766303 10.5275152861818
"5944" 1188.6 92.2030946432364 11.2395781661515
"5945" 1188.8 94.0022154874187 13.0710116851424
"5946" 1189 97.0829677789933 15.0158325189367
"5947" 1189.2 101.213098247603 17.2946907848414
"5948" 1189.4 105.606399792721 17.7976379501818
"5949" 1189.6 104.654691208396 17.8878726123193
"5950" 1189.8 104.337324234418 17.7394383584089
"5951" 1190 104.084368935542 18.1409547058316
"5952" 1190.2 103.949938173837 19.5417834702436
"5953" 1190.4 104.215019205845 21.1625226775784
"5954" 1190.6 104.820430262924 23.3900987604142
"5955" 1190.8 106.431887928775 26.7650885534389
"5956" 1191 108.914935052691 30.3157820610303
"5957" 1191.2 111.22775446675 32.8409598376463
"5958" 1191.4 112.998031848325 34.4224425938213
"5959" 1191.6 114.140325979696 34.7627376367855
"5960" 1191.8 115.288094530873 35.1074538168485
"5961" 1192 116.828060507706 36.8064955992607
"5962" 1192.2 117.610858368805 39.3785457143003
"5963" 1192.4 118.856506196749 42.5649212443657
"5964" 1192.6 120.26900507655 46.2325768921059
"5965" 1192.8 122.869234035029 49.3887327999551
"5966" 1193 121.900428914079 50.7324654299968
"5967" 1193.2 121.54704103154 53.866213433805
"5968" 1193.4 121.106553091509 58.0704981836061
"5969" 1193.6 120.478482158983 62.2547527644667
"5970" 1193.8 120.815316608082 66.6916356165875
"5971" 1194 121.115034756915 70.8495527592171
"5972" 1194.2 121.732722566989 74.2446852214444
"5973" 1194.4 121.75381550299 74.1799094954025
"5974" 1194.6 121.870178750428 73.9040907862686
"5975" 1194.8 122.453964894767 74.1905920468611
"5976" 1195 121.672981928896 74.2974856031761
"5977" 1195.2 120.634467204236 74.8649536233333
"5978" 1195.4 119.349016673683 76.0150577352436
"5979" 1195.6 117.543121143348 78.0599210519308
"5980" 1195.8 115.020926316727 80.6064668126372
"5981" 1196 111.939134909637 82.9912939650238
"5982" 1196.2 109.810121571191 86.6272526953118
"5983" 1196.4 107.993223953596 90.3627739395388
"5984" 1196.6 107.420870642785 94.2423308296296
"5985" 1196.8 108.880090618154 97.389070516329
"5986" 1197 109.257634437526 97.2859734528518
"5987" 1197.2 108.949440928789 96.5272496964739
"5988" 1197.4 109.768773093111 96.0618091542363
"5989" 1197.6 110.375482492643 95.2542415707957
"5990" 1197.8 110.577455633422 94.1710428198406
"5991" 1198 111.41665544255 93.4720849451135
"5992" 1198.2 112.189244085833 92.564240347
"5993" 1198.4 112.5311129492 91.5775808426
"5994" 1198.6 113.547046406904 90.0988643665784
"5995" 1198.8 115.639857898763 88.1824890805629
"5996" 1199 118.051095589555 85.4218405961909
"5997" 1199.2 119.468223875242 82.5516442859938
"5998" 1199.4 121.082161987333 79.1896537556576
"5999" 1199.6 121.983304649126 76.3736072997859
"6000" 1199.8 122.841394499896 72.6550943477138
"6001" 1200 123.745123473139 68.5088539466853
"6002" 1200.2 123.734203729485 67.0601679552274
"6003" 1200.4 122.180317070404 65.6462038937549
"6004" 1200.6 120.236781127139 64.4472445888726
"6005" 1200.8 118.807652182453 63.5516907182767
"6006" 1201 117.158243103058 62.0381096002604
"6007" 1201.2 115.162204960933 59.9273693402121
"6008" 1201.4 113.289597608085 57.2246776355758
"6009" 1201.6 112.39939606909 54.1229258293542
"6010" 1201.8 112.361515652169 51.2287890420262
"6011" 1202 113.143223851657 49.1882293459425
"6012" 1202.2 114.383263246933 48.0394944739194
"6013" 1202.4 115.596772443481 47.110485967014
"6014" 1202.6 115.906781599316 46.6117703433137
"6015" 1202.8 115.346691156354 44.6096730957509
"6016" 1203 114.575904746095 41.5784569023118
"6017" 1203.2 112.943032473652 38.4264388946354
"6018" 1203.4 110.246553367729 35.8115722093948
"6019" 1203.6 107.223872493257 32.8504667293137
"6020" 1203.8 104.618953478509 29.2024461768788
"6021" 1204 100.875179959102 26.7458078179439
"6022" 1204.2 97.3317422889021 26.3082154586042
"6023" 1204.4 93.9625980855924 27.0598647072462
"6024" 1204.6 90.5372073735003 28.0021961985326
"6025" 1204.8 88.3483287142088 29.9596703343299
"6026" 1205 86.1061365698937 32.3333649644092
"6027" 1205.2 83.0559242145769 34.1071926299538
"6028" 1205.4 79.1514240553745 35.7027680055784
"6029" 1205.6 75.2546765650304 37.7097699784628
"6030" 1205.8 71.1404296786363 39.6176268344389
"6031" 1206 68.9308573909036 42.5907162477756
"6032" 1206.2 67.0184630810182 45.9873634033176
"6033" 1206.4 64.9637389476 49.2306899444242
"6034" 1206.6 63.8221565911933 52.4907183794767
"6035" 1206.8 63.8696279447069 56.3083411138176
"6036" 1207 63.3895740096264 59.9935081056072
"6037" 1207.2 62.7746297823468 64.1137271242244
"6038" 1207.4 63.3743831271152 67.5043478309394
"6039" 1207.6 63.6368002568007 70.1387556840238
"6040" 1207.8 64.7018838249231 70.9176973980238
"6041" 1208 65.6726777297863 72.9010531908137
"6042" 1208.2 67.7216586486641 75.0264009443974
"6043" 1208.4 69.9353653475905 76.4834214068667
"6044" 1208.6 72.8525589905967 78.6379793293201
"6045" 1208.8 75.9992169380311 79.0959806266123
"6046" 1209 79.2010624979333 78.7894134393541
"6047" 1209.2 82.2345648824878 78.4336035330726
"6048" 1209.4 85.517323203386 78.4772388818245
"6049" 1209.6 88.8011774818807 78.8544106591298
"6050" 1209.8 91.151527385057 80.0467451514605
"6051" 1210 93.2692219386606 82.7212495973636
"6052" 1210.2 96.3448358374007 85.1581791833949
"6053" 1210.4 100.255720370912 87.0332986561298
"6054" 1210.6 104.030186289977 88.2748299316887
"6055" 1210.8 107.709517832715 88.8791428285104
"6056" 1211 111.275610367121 88.3030505191979
"6057" 1211.2 112.698289328754 88.5378860721193
"6058" 1211.4 111.175147631026 89.3338182673471
"6059" 1211.6 110.001716105683 89.9992403594848
"6060" 1211.8 109.380417357612 90.3448746698095
"6061" 1212 108.621944350092 91.6322545293008
"6062" 1212.2 106.953736898845 94.0355746956667
"6063" 1212.4 104.626771778541 96.6386204234641
"6064" 1212.6 102.114931251433 98.9331707224417
"6065" 1212.8 99.4503806322016 101.85823934785
"6066" 1213 96.3181557053868 104.913586306295
"6067" 1213.2 93.5122073218157 108.345192182855
"6068" 1213.4 92.0935465078564 111.40697356109
"6069" 1213.6 92.1144042460599 111.966024150211
"6070" 1213.8 91.8247012401702 110.869940027838
"6071" 1214 89.9599895054397 110.033459897755
"6072" 1214.2 86.804516075582 110.56703363941
"6073" 1214.4 83.0004318477302 110.533316778901
"6074" 1214.6 78.7768501090883 109.800916146624
"6075" 1214.8 75.4515513965517 109.558038193732
"6076" 1215 74.8454800804833 109.848091489867
"6077" 1215.2 73.0354094284109 109.753920924443
"6078" 1215.4 69.357045474629 109.236227129014
"6079" 1215.6 64.8605458145487 109.165019525282
"6080" 1215.8 60.8283528008237 110.051896787639
"6081" 1216 56.7473039235363 111.550308235461
"6082" 1216.2 52.7306078836199 113.485865554204
"6083" 1216.4 49.4750105584128 115.216387055804
"6084" 1216.6 47.7611686792377 117.392537105319
"6085" 1216.8 47.720744061301 118.377503258167
"6086" 1217 47.7188348904333 118.296363496292
"6087" 1217.2 46.2981935739476 118.644568988681
"6088" 1217.4 44.4083326059333 118.150311924917
"6089" 1217.6 41.475415917539 117.447710155892
"6090" 1217.8 38.2329912066348 116.078462602294
"6091" 1218 34.4074372664161 114.865550530391
"6092" 1218.2 30.781573469806 113.162134418521
"6093" 1218.4 27.4076205940285 110.108975143286
"6094" 1218.6 24.0844450514833 107.574555362129
"6095" 1218.8 21.3229112130405 104.648655548917
"6096" 1219 18.2219587247138 101.217037327179
"6097" 1219.2 15.7004525966736 97.8392381302641
"6098" 1219.4 12.8663861336933 93.2981765397467
"6099" 1219.6 10.0754598703912 89.9766314269317
"6100" 1219.8 7.67752154457618 85.6712243858095
"6101" 1220 5.65050784447551 81.7273571304739
"6102" 1220.2 4.85849438914761 76.4676571102738
"6103" 1220.4 3.90178026306748 71.6125025505813
"6104" 1220.6 3.63633989794469 66.9407953030076
"6105" 1220.8 3.50705979888069 62.4187404937298
"6106" 1221 5.27402758169121 57.6794951180246
"6107" 1221.2 6.53524229947879 53.4066830222576
"6108" 1221.4 8.46858964057069 49.3405839302711
"6109" 1221.6 10.0949514610102 45.1505622928755
"6110" 1221.8 12.4839410254863 43.0607125294902
"6111" 1222 16.0667316963695 40.5579113839752
"6112" 1222.2 18.5107589536919 36.9892858364598
"6113" 1222.4 22.1522368553667 34.3167099556667
"6114" 1222.6 25.8578214206916 32.0925888345568
"6115" 1222.8 29.7342066708396 29.9189348620417
"6116" 1223 33.541412413428 29.7195872786561
"6117" 1223.2 37.3336286526386 29.4818050712246
"6118" 1223.4 40.2972513376 27.0898618313333
"6119" 1223.6 42.1778523433269 23.7029385512518
"6120" 1223.8 43.4911005151724 20.0953791699927
"6121" 1224 44.0203204412816 15.5243764323296
"6122" 1224.2 45.6868985506303 10.9012499469394
"6123" 1224.4 45.2237872127771 8.19376362001041
"6124" 1224.6 45.4264230917754 6.04385886628771
"6125" 1224.8 47.4197552447931 4.58103468041432
"6126" 1225 49.945855943466 2.64824005361994
"6127" 1225.2 53.2760070259611 0.944827449388885
"6128" 1225.4 56.5375678667905 1.18572238686667
"6129" 1225.6 60.6648699979609 2.09901368089602
"6130" 1225.8 64.5198658121619 2.63603767340952
"6131" 1226 68.1403472356066 3.85186249112211
"6132" 1226.2 72.3282787890546 5.55094322451515
"6133" 1226.4 76.2345928037833 6.70062972198667
"6134" 1226.6 80.2966148745966 9.27797298914625
"6135" 1226.8 84.1875877037233 11.2730175831667
"6136" 1227 87.6517686972146 13.7315523679792
"6137" 1227.2 90.5241162675896 16.7256095811667
"6138" 1227.4 94.3736744862237 17.9170553748925
"6139" 1227.6 98.4641544287123 18.834901748814
"6140" 1227.8 102.547243902703 18.5989644033367
"6141" 1228 102.921692312362 18.2148719534095
"6142" 1228.2 102.667979868373 17.9602321978567
"6143" 1228.4 101.756618062993 18.2367565063267
"6144" 1228.6 101.351886307107 18.6888606358401
"6145" 1228.8 101.141254108933 19.3414885846254
"6146" 1229 100.72479022224 20.2481999561122
"6147" 1229.2 100.126269451297 21.8969170713333
"6148" 1229.4 99.5468577880896 24.9653523995729
"6149" 1229.6 99.1457178622426 28.9497747784502
"6150" 1229.8 99.4879900628925 32.383927709534
"6151" 1230 98.7169967337292 35.6864816091973
"6152" 1230.2 97.5536283300295 39.1463982432724
"6153" 1230.4 95.7302560859527 42.958173371822
"6154" 1230.6 94.5320516871152 46.8309200174545
"6155" 1230.8 92.8649983976833 50.9406243686167
"6156" 1231 91.2494505952246 55.0166448569967
"6157" 1231.2 88.8601824125034 58.8703602145732
"6158" 1231.4 85.3139003297048 61.6241809007524
"6159" 1231.6 81.7604424153619 63.8311824237524
"6160" 1231.8 77.0719551463333 64.8363881594381
"6161" 1232 72.8800387184673 65.9180475825404
"6162" 1232.2 68.6535058297446 66.8938650668082
"6163" 1232.4 64.6633380169042 68.8409696452686
"6164" 1232.6 60.7141791523333 72.076836853381
"6165" 1232.8 57.3782114656449 75.6929952958013
"6166" 1233 53.9607544919533 79.3057868839267
"6167" 1233.2 51.6701686559546 83.1966836114965
"6168" 1233.4 49.5186623356606 86.8967509190644
"6169" 1233.6 47.4624332429083 91.2995419252417
"6170" 1233.8 46.2156140388544 94.8555133419825
"6171" 1234 45.4409296985949 97.8943321096359
"6172" 1234.2 46.0630993316945 99.2149557939801
"6173" 1234.4 47.5546461958157 101.641711432373
"6174" 1234.6 48.7466052075167 104.8325723425
"6175" 1234.8 49.0670850975891 108.51622885429
"6176" 1235 48.0188989154805 111.216383444082
"6177" 1235.2 46.2786728796621 113.363891124412
"6178" 1235.4 43.8828560528381 114.968087740143
"6179" 1235.6 41.5466491185476 115.005798410424
"6180" 1235.8 38.7728073266152 114.547706497667
"6181" 1236 34.7694282167949 113.934539558697
"6182" 1236.2 30.8417644204333 112.924911260167
"6183" 1236.4 26.8530456435713 111.192437447994
"6184" 1236.6 23.7172975240919 108.132519861228
"6185" 1236.8 20.8072940070368 105.885337436805
"6186" 1237 17.5680541661659 103.029634253829
"6187" 1237.2 15.4430604117958 99.9944788077667
"6188" 1237.4 12.9442803050933 96.6424329651867
"6189" 1237.6 10.7248551547561 92.5960115280211
"6190" 1237.8 8.57409637723669 88.7667779335543
"6191" 1238 6.37448891545057 85.1180350733218
"6192" 1238.2 4.63694513228273 81.366040793257
"6193" 1238.4 3.91702912203858 77.606054070114
"6194" 1238.6 3.50755976146991 73.303376027313
"6195" 1238.8 3.05213361244469 68.9412592503258
"6196" 1239 2.03749423039077 64.7631108158262
"6197" 1239.2 1.70974583318074 60.6655510613677
"6198" 1239.4 1.35066882992169 56.4154071480039
"6199" 1239.6 1.26979863536189 51.9680855818452
"6200" 1239.8 1.73144941952793 48.8359028049099
"6201" 1240 2.72954158947499 47.336937077875
"6202" 1240.2 2.92728219434072 44.4477605198518
"6203" 1240.4 4.72503195261687 41.5556092176287
"6204" 1240.6 6.72814636031264 38.5158325288391
"6205" 1240.8 7.72049451950649 34.4275349962764
"6206" 1241 9.62466017572402 30.6922156624225
"6207" 1241.2 11.359369960047 26.8031680060417
"6208" 1241.4 13.850062457061 25.0743731647305
"6209" 1241.6 16.8685038774537 22.2219176957687
"6210" 1241.8 19.7175030673708 19.1800873778854
"6211" 1242 23.0459274311421 16.008726410315
"6212" 1242.2 26.801563863623 12.8958128206667
"6213" 1242.4 29.1957375879544 10.159950870793
"6214" 1242.6 31.1419815393708 10.6725833452917
"6215" 1242.8 34.6872973771758 10.6298005617576
"6216" 1243 38.8683346070224 10.3224773232607
"6217" 1243.2 42.8034916987205 10.7095278326135
"6218" 1243.4 45.1396723263 11.7187453417333
"6219" 1243.6 47.4499145367905 12.0626590459853
"6220" 1243.8 50.6074104131833 11.8328819401042
"6221" 1244 53.8386132190674 9.15903401398625
"6222" 1244.2 57.019769880219 6.47139830329524
"6223" 1244.4 60.4076048447131 3.88557724511621
"6224" 1244.6 63.9005788586706 2.38119988182768
"6225" 1244.8 66.5415052722036 1.09238973104504
"6226" 1245 65.5776964791208 1.45278811738095
"6227" 1245.2 64.5089480307258 1.48113235764779
"6228" 1245.4 64.4666772626214 2.53493519056575
"6229" 1245.6 65.9060641276884 3.88896806984013
"6230" 1245.8 67.8843376297033 5.82042558516666
"6231" 1246 70.8579078809741 8.24865715278911
"6232" 1246.2 73.6916726666208 10.3845371906354
"6233" 1246.4 77.4078737604958 12.0763012257292
"6234" 1246.6 81.106053286207 13.2470198741719
"6235" 1246.8 84.9619855910583 13.8532620107917
"6236" 1247 89.0636005538396 14.6119187843229
"6237" 1247.2 93.3557316775033 15.2650938674167
"6238" 1247.4 97.4825884825697 14.780222320697
"6239" 1247.6 96.9163419862594 15.2693272462971
"6240" 1247.8 96.5254460314185 15.7480762915677
"6241" 1248 96.737534121864 16.7121130663201
"6242" 1248.2 97.7130991697146 16.8919460930104
"6243" 1248.4 99.2831535619958 16.2225430575417
"6244" 1248.6 99.3764642881521 16.3077398075104
"6245" 1248.8 101.297042451733 17.5123407123067
"6246" 1249 105.035962678933 18.6347804488137
"6247" 1249.2 105.225134238048 19.368447539381
"6248" 1249.4 105.008699718943 20.1140060370667
"6249" 1249.6 105.740904930103 21.9678873163867
"6250" 1249.8 107.823352145698 24.843404110402
"6251" 1250 110.651496566086 27.9010386616156
"6252" 1250.2 114.371579121223 30.4038260790067
"6253" 1250.4 115.558955647036 31.9713916797134
"6254" 1250.6 116.241926148656 32.3102280818152
"6255" 1250.8 115.478409023052 32.5801583787459
"6256" 1251 114.928522446733 32.7523353467167
"6257" 1251.2 113.958024658168 33.7113079772687
"6258" 1251.4 113.30649087758 34.801639356049
"6259" 1251.6 112.874576137712 37.0088418444035
"6260" 1251.8 112.500151577521 40.4692787860069
"6261" 1252 113.194979713841 41.687512160932
"6262" 1252.2 113.042663560207 41.5840994908456
"6263" 1252.4 113.032545168401 42.0412152861667
"6264" 1252.6 113.43969983049 42.737846148945
"6265" 1252.8 114.21864154449 44.2274717978832
"6266" 1253 115.064837246683 46.0996786483144
"6267" 1253.2 115.195707830353 48.6726895018602
"6268" 1253.4 116.306526551088 51.2901443490481
"6269" 1253.6 118.161879542251 53.9874848422244
"6270" 1253.8 119.763056953905 56.9266458441246
"6271" 1254 120.981130933339 60.1053363714785
"6272" 1254.2 120.919432579755 63.4833212302112
"6273" 1254.4 121.59929273635 67.4253390123055
"6274" 1254.6 122.819348979688 71.3948254425157
"6275" 1254.8 122.123041944375 73.4394393754902
"6276" 1255 120.21430334183 75.5908227886855
"6277" 1255.2 118.453982685001 78.8986400418782
"6278" 1255.4 116.797982560333 83.1266814534095
"6279" 1255.6 116.656501310239 86.8780541501871
"6280" 1255.8 115.532584109257 88.5791643559314
"6281" 1256 113.799056961433 90.0339525570784
"6282" 1256.2 111.881336328596 93.328600422634
"6283" 1256.4 109.696182933382 97.102098109977
"6284" 1256.6 108.196668479972 99.1785872945128
"6285" 1256.8 108.513381045005 100.100192326095
"6286" 1257 108.791159300157 99.092882838801
"6287" 1257.2 109.190318486933 98.3630286623333
"6288" 1257.4 109.798768942247 98.0569786046908
"6289" 1257.6 110.130064456286 96.5671352661667
"6290" 1257.8 110.38439386634 95.4847685821783
"6291" 1258 111.271872467978 94.6350972508239
"6292" 1258.2 111.539707204966 94.069077565086
"6293" 1258.4 111.483398713836 93.7942720994819
"6294" 1258.6 111.368004999191 93.189627242828
"6295" 1258.8 112.509703440102 91.9570302272561
"6296" 1259 114.220983723183 89.7513952686667
"6297" 1259.2 115.446118295943 86.7593855074143
"6298" 1259.4 115.985773543965 84.9154654609166
"6299" 1259.6 115.697192401867 84.718233424359
"6300" 1259.8 115.964514926353 84.4623810306067
"6301" 1260 116.203443374546 83.8735646819013
"6302" 1260.2 116.559481849964 82.6164497749656
"6303" 1260.4 118.16723990661 80.7515637985784
"6304" 1260.6 119.182918808198 78.9531248412549
"6305" 1260.8 118.249572900277 77.4181514636667
"6306" 1261 117.255119061176 74.9318324573636
"6307" 1261.2 116.365322855824 72.2329189978647
"6308" 1261.4 115.233740424464 69.4194268562993
"6309" 1261.6 112.833092113131 66.9499974722211
"6310" 1261.8 110.429206736819 65.585655903381
"6311" 1262 108.449560190286 63.141371715402
"6312" 1262.2 107.484065208648 59.6270167374422
"6313" 1262.4 107.487579231418 55.9535242675298
"6314" 1262.6 108.411376772933 52.0606671718925
"6315" 1262.8 109.738310815554 48.7011669408667
"6316" 1263 110.650512855092 44.6498987986469
"6317" 1263.2 112.704643853263 40.8143820866167
"6318" 1263.4 114.551270283286 38.3221504359902
"6319" 1263.6 115.676457742992 38.1446160809385
"6320" 1263.8 117.184594915631 37.9910756860795
"6321" 1264 115.566655466279 39.3486234959455
"6322" 1264.2 114.826720163319 38.4183650866469
"6323" 1264.4 113.565374447233 36.5886232881667
"6324" 1264.6 112.521592550473 34.0414838833867
"6325" 1264.8 111.582967785103 30.0922493934067
"6326" 1265 110.064031442803 26.5324857604267
"6327" 1265.2 107.956994106433 22.5523990692255
"6328" 1265.4 106.02873153011 19.4404505549608
"6329" 1265.6 104.811267953741 19.7290290745705
"6330" 1265.8 101.798240302055 18.8795014418485
"6331" 1266 98.0942174041686 17.1799922476667
"6332" 1266.2 94.6020384199033 14.6769928733467
"6333" 1266.4 91.0187567390199 12.4002361212147
"6334" 1266.6 87.2513751799622 10.7262604185321
"6335" 1266.8 83.1797745861098 8.79873213869607
"6336" 1267 79.1325444767944 7.07538723549999
"6337" 1267.2 76.5378236853048 3.64124340909524
"6338" 1267.4 75.875217422097 3.20034891080302
"6339" 1267.6 74.9910679960762 4.32374472040952
"6340" 1267.8 72.0607634529333 4.68255974804902
"6341" 1268 68.541794395616 3.28512010258012
"6342" 1268.2 65.0502880269333 1.12513803133333
"6343" 1268.4 63.8011742873658 1.09238973104504
"6344" 1268.6 61.1906669215279 0.829233746585582
"6345" 1268.8 58.3471501479537 0.256556199452375
"6346" 1269 55.9382927683708 1.02506565835416
"6347" 1269.2 53.101521862818 1.81711456465705
"6348" 1269.4 49.4926494398313 1.83033639712585
"6349" 1269.6 47.9302802896957 1.98934344230032
"6350" 1269.8 47.4320885474964 2.47967313701617
"6351" 1270 46.1342230702863 2.73138712131372
"6352" 1270.2 44.4359546525291 2.56378629152837
"6353" 1270.4 43.4462712609228 3.23146930942456
"6354" 1270.6 42.387873758778 4.400558528822
"6355" 1270.8 40.1929596970033 5.61790073952666
"6356" 1271 37.516631980295 6.27204604700709
"6357" 1271.2 35.425705125012 7.14856496830711
"6358" 1271.4 33.8926194669333 8.90373653641666
"6359" 1271.6 31.7138404698029 9.92256972030797
"6360" 1271.8 28.9234132843589 11.0699955406879
"6361" 1272 26.2763004856 12.8621548453704
"6362" 1272.2 24.1347139644217 14.7012668709457
"6363" 1272.4 21.6662892305216 16.3888318401137
"6364" 1272.6 19.6146708385456 18.6968090206769
"6365" 1272.8 16.8269631082807 20.597769838393
"6366" 1273 14.8550106638912 22.7132115458877
"6367" 1273.2 14.8386118909649 25.2304231900772
"6368" 1273.4 13.4864661294231 28.1116708597891
"6369" 1273.6 11.1085743324333 31.0589485163854
"6370" 1273.8 8.46017250483334 33.4339093464667
"6371" 1274 6.58689404949804 36.2655915773608
"6372" 1274.2 5.19368359360405 39.5001554264715
"6373" 1274.4 3.86341774901025 41.9962763411282
"6374" 1274.6 3.23123866564219 45.0115468221477
"6375" 1274.8 1.27785160420964 47.2683241564298
"6376" 1275 1.33934700268333 47.2666159509167
"6377" 1275.2 1.54724023040631 47.6464377551532
"6378" 1275.4 1.50861702899487 49.3902307647897
"6379" 1275.6 1.38803085980833 50.1081304117792
"6380" 1275.8 0.806386882578058 52.0700898539167
"6381" 1276 1.62670050083577 53.4641105433008
"6382" 1276.2 1.73702959462008 56.0738971880763
"6383" 1276.4 1.57257664379379 58.9062091404457
"6384" 1276.6 1.02098739766366 61.9326734939588
"6385" 1276.8 0.286630186262732 63.959260515102
"6386" 1277 1.88116969492156 65.7874825379608
"6387" 1277.2 2.4176042827111 69.2248386201111
"6388" 1277.4 2.18701886791862 73.6227197787843
"6389" 1277.6 2.79986271643333 75.6979885119167
"6390" 1277.8 4.11650673300795 78.1602775245174
"6391" 1278 4.27345767538108 81.0435244658906
"6392" 1278.2 4.4733703051052 81.907208789401
"6393" 1278.4 4.3275758667784 81.3201740403709
"6394" 1278.6 4.68421436280097 80.7248354064314
"6395" 1278.8 4.11785467454202 80.4323172265362
"6396" 1279 4.07051138739583 79.2551556725167
"6397" 1279.2 4.60241373408716 79.1907431846282
"6398" 1279.4 4.99604560451665 79.403370970875
"6399" 1279.6 6.26410349711754 80.5783316630088
"6400" 1279.8 7.09983150250091 82.0567142830721
"6401" 1280 7.14726793190736 83.8031130890303
"6402" 1280.2 7.3054536580292 86.9290653597215
"6403" 1280.4 7.48174125797558 89.5264895625117
"6404" 1280.6 8.71722327045332 90.9925090663067
"6405" 1280.8 10.3571979073991 92.3176347510913
"6406" 1281 11.8652328879482 95.2621172453234
"6407" 1281.2 13.3126693565005 98.6220300116816
"6408" 1281.4 14.4535610157302 101.593743514323
"6409" 1281.6 16.3992976409207 101.913732030932
"6410" 1281.8 19.2874623294333 103.758436447202
"6411" 1282 21.8719140039704 106.33516052537
"6412" 1282.2 24.1851040687502 110.069705893005
"6413" 1282.4 26.0822014473892 112.947821310578
"6414" 1282.6 27.6912233807726 114.371517300452
"6415" 1282.8 31.900109140542 116.226946786906
"6416" 1283 35.3612491568708 117.882550710729
"6417" 1283.2 38.6060544083688 120.211785358876
"6418" 1283.4 41.5576984929615 120.212404690089
"6419" 1283.6 45.1277718278917 120.96315700325
"6420" 1283.8 49.1125296238157 122.993878416137
"6421" 1284 52.5006715236 123.99392029919
"6422" 1284.2 55.989681284225 123.570448018167
"6423" 1284.4 59.7441249945496 123.961428452132
"6424" 1284.6 63.7386218073816 124.691855485736
"6425" 1284.8 65.6669502171833 123.269071759774
"6426" 1285 68.8297781350708 121.790241642629
"6427" 1285.2 72.7508784802491 121.493270114167
"6428" 1285.4 76.35576151485 121.444586257042
"6429" 1285.6 80.3349906701364 120.982089614354
"6430" 1285.8 83.569542976232 119.361296526823
"6431" 1286 87.6895298940872 118.147815316859
"6432" 1286.2 90.8781707150144 116.47225393068
"6433" 1286.4 93.6704949428424 114.019981916537
"6434" 1286.6 95.8526498401965 111.992231049982
"6435" 1286.8 96.9833895544739 109.956511755464
"6436" 1287 98.1120363322666 107.726557182708
"6437" 1287.2 98.8196031561671 106.508758245823
"6438" 1287.4 100.751783251933 105.239530855941
"6439" 1287.6 103.6914879397 104.305867842584
"6440" 1287.8 106.204375249933 103.714451804086
"6441" 1288 106.147252857573 102.442952262107
"6442" 1288.2 106.631711329142 100.012870487125
"6443" 1288.4 106.849784098676 97.4406627597238
"6444" 1288.6 107.45371683018 94.4806842465238
"6445" 1288.8 108.750540977571 91.0074387824917
"6446" 1289 109.99492300934 87.6545928641201
"6447" 1289.2 111.85798446445 83.9218959896989
"6448" 1289.4 112.179023928593 79.7121624334433
"6449" 1289.6 113.651530121661 76.1946622058182
"6450" 1289.8 115.58936654603 73.066966297828
"6451" 1290 116.43683685657 69.5697235877576
"6452" 1290.2 115.620644615527 66.3669158962917
"6453" 1290.4 114.910671699121 62.4275804572604
"6454" 1290.6 114.261307726055 57.9524767117879
"6455" 1290.8 114.582141982423 53.5596087165922
"6456" 1291 114.224124617191 49.2422382819892
"6457" 1291.2 112.953728169536 44.5063887787689
"6458" 1291.4 111.661247147461 39.8691662759744
"6459" 1291.6 109.13864112403 36.7644523643851
"6460" 1291.8 106.240142981699 32.9880049571258
"6461" 1292 102.778621385301 30.5200314653197
"6462" 1292.2 99.1090645877551 27.945069565736
"6463" 1292.4 95.1640687117088 26.2438004231565
"6464" 1292.6 91.8297212726986 22.6670272466258
"6465" 1292.8 88.4722165201737 19.3994768109551
"6466" 1293 86.6807024876462 14.8804431942904
"6467" 1293.2 85.4494732804033 10.7355478005067
"6468" 1293.4 86.3561985279619 8.97884877312381
"6469" 1293.6 86.5378835349976 9.29529171757492
"6470" 1293.8 86.0363985133956 10.0311199448082
"6471" 1294 84.6796192197333 10.2585387318381
"6472" 1294.2 82.8966241572343 11.0934072364919
"6473" 1294.4 79.8060405624733 11.1328080746467
"6474" 1294.6 76.6045901179333 10.3986952511258
"6475" 1294.8 73.1069149458459 8.51836205574433
"6476" 1295 69.1297455932026 6.68175536507051
"6477" 1295.2 64.8678332110414 5.05025573731531
"6478" 1295.4 61.2168850547944 3.48720665480555
"6479" 1295.6 58.6276250980722 1.53985236980555
"6480" 1295.8 57.4184238226129 2.07507719819093
"6481" 1296 54.174248108668 2.01712344078911
"6482" 1296.2 50.6863295078912 1.64898772203508
"6483" 1296.4 48.1807800978459 3.22080214645307
"6484" 1296.6 44.4939609503801 3.70319571360283
"6485" 1296.8 40.6075389943589 3.80677838833688
"6486" 1297 39.3197820962632 5.16394635713058
"6487" 1297.2 36.7128304243589 6.76509957874113
"6488" 1297.4 33.5112625861208 8.36821410804166
"6489" 1297.6 31.1938618113576 9.89019933836364
"6490" 1297.8 28.9800937239733 12.0870116742967
"6491" 1298 25.2631671451686 13.4517633773255
"6492" 1298.2 22.4681409949333 15.5815389387292
"6493" 1298.4 19.8067568054333 17.9286417839
"6494" 1298.6 17.7222177683972 19.5342164313883
"6495" 1298.8 15.70445898327 22.3459439779736
"6496" 1299 13.6138939586674 24.8340613593475
"6497" 1299.2 11.4952229368464 28.0202644341667
"6498" 1299.4 9.06949683835723 30.3909566072101
"6499" 1299.6 7.74801956831888 32.2786355513655
"6500" 1299.8 5.75085344062564 33.932232314782
"6501" 1300 6.57670510602542 34.190302747693
"6502" 1300.2 6.12936357932357 35.1304823967154
"6503" 1300.4 5.14155624414582 37.2312502022167
"6504" 1300.6 3.71534306420918 39.478317980046
"6505" 1300.8 3.87220580937334 41.7062703491467
"6506" 1301 2.31580607987618 45.0790879707667
"6507" 1301.2 0.94102453529697 47.2232009094978
"6508" 1301.4 1.09717602108716 49.1615414667051
"6509" 1301.6 1.15543020909999 51.5616140128333
"6510" 1301.8 1.42672828470256 53.7253409961667
"6511" 1302 0.560405288683326 56.6000068454524
"6512" 1302.2 0.277686985861041 59.3585911627751
"6513" 1302.4 0.277153756319692 61.9086547983598
"6514" 1302.6 0.887128063166664 63.7044498433
"6515" 1302.8 1.23052426322744 66.1815354050431
"6516" 1303 1.20993421792067 69.5975109216287
"6517" 1303.2 0.844921336816446 71.6890520174069
"6518" 1303.4 0.537495238271559 70.8792412419755
"6519" 1303.6 1.11215566943332 70.0581509095897
"6520" 1303.8 0.633431074370825 69.7715403045667
"6521" 1304 0.78278833974814 68.9411499711852
"6522" 1304.2 0.629374086277068 67.6529811220104
"6523" 1304.4 1.39014754924854 67.0308508173732
"6524" 1304.6 2.25738545132617 66.5964255084524
"6525" 1304.8 2.63974691966666 66.9673501341667
"6526" 1305 3.86755006579539 68.2857313684942
"6527" 1305.2 5.13668785843333 70.1004268060333
"6528" 1305.4 6.01050067862563 72.9492230403974
"6529" 1305.6 5.87769409934891 75.7051541012771
"6530" 1305.8 4.87064086456713 78.8023272324413
"6531" 1306 5.39373862405334 80.8714597290667
"6532" 1306.2 5.90762674660454 83.6319011182694
"6533" 1306.4 6.51181957661025 87.1928713311436
"6534" 1306.6 8.60988050092066 89.036543695692
"6535" 1306.8 11.1994508657333 92.2232369744267
"6536" 1307 12.6340018556833 95.420359965
"6537" 1307.2 14.4954434516392 99.1387884248873
"6538" 1307.4 16.6549278330444 101.930774043741
"6539" 1307.6 19.659368814451 104.418409542278
"6540" 1307.8 22.7008735802138 106.427397450703
"6541" 1308 26.0960887039744 108.131218588735
"6542" 1308.2 30.5518250046667 110.341421242067
"6543" 1308.4 33.9236642453899 112.713242316145
"6544" 1308.6 37.5497784362099 113.368245108028
"6545" 1308.8 41.2381235871269 113.308100329151
"6546" 1309 42.4509918887026 113.319375333282
"6547" 1309.2 42.1201913210583 113.046620902979
"6548" 1309.4 41.9416838449333 112.989823069667
"6549" 1309.6 43.7686562286788 113.827775519576
"6550" 1309.8 46.1904568303879 114.72709913483
"6551" 1310 48.8034522164424 114.196002511648
"6552" 1310.2 50.8429774637882 112.409804642844
"6553" 1310.4 53.4243591116575 110.574656088615
"6554" 1310.6 56.5224990538708 108.214748083323
"6555" 1310.8 60.4735210406945 107.04506391904
"6556" 1311 63.9719144174978 106.548896423796
"6557" 1311.2 68.117894508143 105.656882525505
"6558" 1311.4 71.9668909899641 104.347564617159
"6559" 1311.6 75.5524375042468 102.0226337631
"6560" 1311.8 79.3144296018488 100.360361993146
"6561" 1312 82.9624387024739 98.3671221998694
"6562" 1312.2 86.5215644767691 96.8374396669204
"6563" 1312.4 90.8504466760883 95.280784337061
"6564" 1312.6 93.8181770740254 93.1285175681798
"6565" 1312.8 96.2339213107333 90.2528389970542
"6566" 1313 99.436746358298 87.0205172595843
"6567" 1313.2 102.725692368092 84.2456936083485
"6568" 1313.4 106.240888142777 81.6901599263854
"6569" 1313.6 109.070578255817 78.5663972588997
"6570" 1313.8 110.595857872229 74.9157349709014
"6571" 1314 111.51787051329 70.5719426576258
"6572" 1314.2 112.106938432234 66.1146736462686
"6573" 1314.4 112.562999452112 61.5045089030877
"6574" 1314.6 111.444163583799 57.1362223675223
"6575" 1314.8 109.877700385428 52.8664552641509
"6576" 1315 108.174866417527 48.6332987519241
"6577" 1315.2 106.455908511746 44.2887866901042
"6578" 1315.4 103.009201714351 41.2225702323754
"6579" 1315.6 99.6846331037533 37.3948279621567
"6580" 1315.8 95.6961519351064 34.9708212667821
"6581" 1316 91.7978096880323 33.4747845057162
"6582" 1316.2 87.5253529482133 32.0668666383967
"6583" 1316.4 83.6953688134179 30.9412958616667
"6584" 1316.6 79.4087802883333 30.519027458814
"6585" 1316.8 74.8201777220864 31.8394633482177
"6586" 1317 70.7393903803393 32.9272116176568
"6587" 1317.2 67.6896022012033 34.1466410147767
"6588" 1317.4 64.4851734501098 36.1304222799314
"6589" 1317.6 60.6401033226686 37.2644697753137
"6590" 1317.8 56.1708666402799 38.476207293132
"6591" 1318 51.7217298096 40.0525534860303
"6592" 1318.2 47.381575706292 39.7721242062536
"6593" 1318.4 42.8363099719036 38.6420216183894
"6594" 1318.6 39.088134991666 36.2165050931122
"6595" 1318.8 34.7926466717314 34.4165742779744
"6596" 1319 31.9489744281905 32.1134176789238
"6597" 1319.2 31.6057264860872 30.6941316639551
"6598" 1319.4 31.2450044491455 28.1677912739394
"6599" 1319.6 29.8194034208083 24.8146196880897
"6600" 1319.8 27.4128935421392 21.3267113721961
"6601" 1320 24.6921287858399 19.3190486990405
"6602" 1320.2 23.6961664522088 20.4494278771769
"6603" 1320.4 22.8462680405644 22.4372186054239
"6604" 1320.6 21.2321671528211 24.5706654150238
"6605" 1320.8 18.7292207677333 26.7973259431867
"6606" 1321 16.3231563622667 29.1276992447273
"6607" 1321.2 16.2911332029133 31.7630793699367
"6608" 1321.4 15.3797713975333 35.3320673126877
"6609" 1321.6 13.5371713430368 39.1157071821494
"6610" 1321.8 10.8578097631017 42.330243658993
"6611" 1322 7.93627138428816 46.0133992416989
"6612" 1322.2 6.75401683829122 48.5330795183719
"6613" 1322.4 6.03332680943883 52.0626000297436
"6614" 1322.6 5.89209012503224 55.9316292025788
"6615" 1322.8 6.34682944982617 60.4993519732738
"6616" 1323 5.607503894427 65.185151212578
"6617" 1323.2 6.01299728668333 69.9115643507738
"6618" 1323.4 6.58793045654047 74.4646641314167
"6619" 1323.6 7.86045482589437 78.7956306418875
"6620" 1323.8 9.43014040107618 82.1613501149881
"6621" 1324 11.5629569989333 85.7129534062024
"6622" 1324.2 14.2300928677561 89.2583941838565
"6623" 1324.4 16.519858815297 93.3569512327121
"6624" 1324.6 19.4945619121238 97.1204311661905
"6625" 1324.8 22.490083015046 100.075115731681
"6626" 1325 25.7866461052621 102.913376148379
"6627" 1325.2 28.5327586253619 106.789199743143
"6628" 1325.4 32.3780105786 109.700958055
"6629" 1325.6 35.809589500678 110.517649899348
"6630" 1325.8 39.8065489681655 110.713273179345
"6631" 1326 43.938607148097 110.853634429758
"6632" 1326.2 48.2157052867879 111.016504060867
"6633" 1326.4 51.3045632472133 110.977556975167
"6634" 1326.6 54.4920464610195 109.923299655356
"6635" 1326.8 57.4011641526269 109.07417520628
"6636" 1327 60.9268426044095 108.149256704095
"6637" 1327.2 62.212714640219 107.320858373333
"6638" 1327.4 65.7832921526718 107.559201222574
"6639" 1327.6 69.6419444463017 108.555321557509
"6640" 1327.8 72.1256752624333 110.41695498403
"6641" 1328 73.6202696761708 113.275435031467
"6642" 1328.2 74.8564999923287 114.79074838905
"6643" 1328.4 76.0062725694985 114.316281785536
"6644" 1328.6 78.6558032981333 112.522458041267
"6645" 1328.8 81.4998358895368 110.641806236374
"6646" 1329 85.1380709847393 108.614573342771
"6647" 1329.2 87.9381920566333 105.658497842424
"6648" 1329.4 92.0767200535497 102.945387451694
"6649" 1329.6 95.5369202185957 100.798205030848
"6650" 1329.8 100.014385096013 99.0000298862267
"6651" 1330 104.577133998084 96.473768964831
"6652" 1330.2 109.234648503177 95.6599531480325
"6653" 1330.4 112.728012104683 93.9720740124601
"6654" 1330.6 112.847508844899 91.4907367095871
"6655" 1330.8 112.953822335604 88.6699921444433
"6656" 1331 113.946583801206 84.6528676861212
"6657" 1331.2 114.429537012121 80.2151434928152
"6658" 1331.4 115.936913296053 75.5568758825688
"6659" 1331.6 116.452573052812 70.7381361587576
"6660" 1331.8 116.732518309901 65.997816298656
"6661" 1332 116.05130004863 61.5914720928485
"6662" 1332.2 115.690772552576 56.8291852749116
"6663" 1332.4 114.134323111531 52.2698442367594
"6664" 1332.6 112.089237100208 48.1122527658865
"6665" 1332.8 109.117769993963 44.6071409322843
"6666" 1333 106.569504178371 40.6456113819167
"6667" 1333.2 104.141008369231 36.5306169903156
"6668" 1333.4 101.90052557763 31.7517099681515
"6669" 1333.6 99.7741319170149 27.3526001078809
"6670" 1333.8 97.0751783618533 23.5335601615267
"6671" 1334 93.661823977566 20.9819696612381
"6672" 1334.2 90.2082507660047 19.5870281223911
"6673" 1334.4 85.6507534253663 18.4701981107182
"6674" 1334.6 80.8929128519227 17.119223745156
"6675" 1334.8 76.0627176212377 15.9466678671667
"6676" 1335 71.8872237173313 13.5144621071258
"6677" 1335.2 69.6720088633333 11.0977556975167
"6678" 1335.4 70.2195150103853 8.86878402360897
"6679" 1335.6 71.4977528603313 8.85273440038095
"6680" 1335.8 73.2601431257132 8.8951014791896
"6681" 1336 75.0736997196264 9.20805081164686
"6682" 1336.2 77.5295834033083 9.36311241903205
"6683" 1336.4 79.8527014399042 9.75483749495792
"6684" 1336.6 82.8017587543157 9.55476380228431
"6685" 1336.8 85.5954881092446 9.11623085619497
"6686" 1337 87.8262191852458 8.54672158416666
"6687" 1337.2 87.3131840623048 9.1160908846381
"6688" 1337.4 87.337586998207 10.7544063893719
"6689" 1337.6 90.0981325177458 11.6827733806354
"6690" 1337.8 93.2434275551292 11.6885870027491
"6691" 1338 92.5986150285088 12.4598014210063
"6692" 1338.2 93.7179395745133 14.1473125078267
"6693" 1338.4 96.7051810477033 15.9155101986067
"6694" 1338.6 100.389305424626 17.7956904011419
"6695" 1338.8 104.026517804668 18.3113123560952
"6696" 1339 104.539578253345 19.1197098491961
"6697" 1339.2 104.459393076904 20.494312873902
"6698" 1339.4 106.069410101468 23.1441664274686
"6699" 1339.6 108.045510210297 26.6846547780909
"6700" 1339.8 110.034802222176 29.995978247589
"6701" 1340 111.512863030843 33.1690691637067
"6702" 1340.2 113.489069952801 37.0377070314422
"6703" 1340.4 115.319491268568 40.8503332426474
"6704" 1340.6 117.538772027117 43.7103761018809
"6705" 1340.8 120.096727234056 46.9242980121384
"6706" 1341 122.119083480007 49.3750587172905
"6707" 1341.2 120.946425609448 49.5934793795776
"6708" 1341.4 119.340165063297 51.6147236751515
"6709" 1341.6 117.617051574752 54.1836577117273
"6710" 1341.8 115.990303190865 57.0925623375113
"6711" 1342 114.213106076399 59.7999519842298
"6712" 1342.2 112.401877527827 62.8438747015599
"6713" 1342.4 110.138030905633 65.5340973804067
"6714" 1342.6 107.40246179099 68.2934056710952
"6715" 1342.8 105.035962678933 70.7224370761855
"6716" 1343 103.629098562831 74.5540834608299
"6717" 1343.2 102.506369132964 78.4095318269394
"6718" 1343.4 102.455718251308 82.3293199597008
"6719" 1343.6 103.385137341877 84.9316934132917
"6720" 1343.8 104.292834377071 88.0368281625632
"6721" 1344 105.45750760651 90.3470565793725
"6722" 1344.2 105.225573490894 89.8128906671403
"6723" 1344.4 103.126147753644 90.3614098639679
"6724" 1344.6 100.861634006472 92.3828201614743
"6725" 1344.8 98.6361390904518 95.1030133407778
"6726" 1345 96.1577974614106 97.6116252917576
"6727" 1345.2 93.0348258062589 100.054258055585
"6728" 1345.4 89.766019078623 102.259229457839
"6729" 1345.6 86.6285962999708 105.383781791504
"6730" 1345.8 82.6287432437385 106.503700182745
"6731" 1346 78.9578717750178 106.317620453737
"6732" 1346.2 74.9060644360166 105.7413376755
"6733" 1346.4 70.9286251284186 103.789528658476
"6734" 1346.6 67.1745269928208 102.472487135429
"6735" 1346.8 62.9285991678476 101.268604897095
"6736" 1347 58.3617751760533 100.002268224907
"6737" 1347.2 53.9477721300533 99.4518160803467
"6738" 1347.4 49.466044429475 100.434797248875
"6739" 1347.6 46.377605164271 102.492656161952
"6740" 1347.8 44.0759841412933 105.034231697347
"6741" 1348 44.305555574225 107.017936595667
"6742" 1348.2 45.3210925118256 109.278864852713
"6743" 1348.4 46.1104644994889 112.564290096278
"6744" 1348.6 47.677527375297 115.606949207235
"6745" 1348.8 49.936458345897 117.750809242812
"6746" 1349 52.5504049497841 118.461791727219
"6747" 1349.2 55.206271003629 119.136689204058
"6748" 1349.4 58.4671486801417 120.470909114542
"6749" 1349.6 61.3827707901833 120.019772038517
"6750" 1349.8 64.0116990749333 119.581322270712
"6751" 1350 67.8876173842886 120.370979092022
"6752" 1350.2 71.5804160626333 121.459886897852
"6753" 1350.4 74.9168830709333 120.613065977347
"6754" 1350.6 78.8612300834922 119.248085173814
"6755" 1350.8 82.825152819877 118.468014091131
"6756" 1351 86.9549115231388 117.910671751489
"6757" 1351.2 89.9593408198017 115.938185785377
"6758" 1351.4 93.4816605879333 113.254879625125
"6759" 1351.6 97.0442230158164 111.33415042216
"6760" 1351.8 99.8897544217733 109.951950385067
"6761" 1352 101.278095220852 107.219689517086
"6762" 1352.2 103.169748155808 103.290916866875
"6763" 1352.4 105.903184453853 100.713701657027
"6764" 1352.6 109.255230296433 98.3147609065513
"6765" 1352.8 112.172073865256 95.4510709286344
"6766" 1353 113.723212636649 92.0390240918877
"6767" 1353.2 114.36359300163 87.7961728855454
"6768" 1353.4 115.988355263661 83.7677066474849
"6769" 1353.6 118.324708319773 79.6290476952367
"6770" 1353.8 119.94342338639 75.5486913500667
"6771" 1354 120.482452492962 70.7089172506861
"6772" 1354.2 121.351736913845 66.2227734957843
"6773" 1354.4 121.56340914529 61.6902128291716
"6774" 1354.6 121.040035547699 57.3180109423707
"6775" 1354.8 120.347601836108 52.6792041593411
"6776" 1355 118.65924328747 48.5986746100772
"6777" 1355.2 117.790149733418 44.5413034641818
"6778" 1355.4 118.213060007433 41.0797091079479
"6779" 1355.6 119.08364192308 38.9750868727255
"6780" 1355.8 118.372129606538 39.6637310986557
"6781" 1356 116.484045445297 40.0879599275758
"6782" 1356.2 113.65996022679 39.7640030304422
"6783" 1356.4 110.418449922673 38.3256633103867
"6784" 1356.6 107.099329559635 36.9780941451667
"6785" 1356.8 103.867550107933 35.6149461456667
"6786" 1357 100.996708223861 33.2620603497697
"6787" 1357.2 98.3186373603527 29.6933139757957
"6788" 1357.4 95.8892986130243 26.6610504837273
"6789" 1357.6 94.0362469215255 22.9779402806764
"6790" 1357.8 93.5880054673269 19.203307160805
"6791" 1358 94.1628999907271 17.6832260697698
"6792" 1358.2 94.6894136495394 17.5812652518485
"6793" 1358.4 95.2529174887452 17.429356426736
"6794" 1358.6 95.2134362028508 16.6952380005749
"6795" 1358.8 95.9137691200251 15.3052915476116
"6796" 1359 96.6366194798578 16.1561003091384
"6797" 1359.2 96.5751719663905 17.2022477252095
"6798" 1359.4 97.215998805051 18.2758563256961
"6799" 1359.6 98.2689065385583 19.0259218303229
"6800" 1359.8 100.60910580927 19.2378894161716
"6801" 1360 103.582936789356 19.579232591109
"6802" 1360.2 105.433301634055 20.0518480619091
"6803" 1360.4 104.899647878983 20.9708419224667
"6804" 1360.6 105.370907615953 22.9104067903267
"6805" 1360.8 107.307876011433 24.7364905418137
"6806" 1361 109.485372166479 25.8781747206667
"6807" 1361.2 109.965326151873 26.5076225703636
"6808" 1361.4 111.418515702831 27.9368063933809
"6809" 1361.6 113.403801883785 29.2137419613102
"6810" 1361.8 114.678316926479 31.1261961675152
"6811" 1362 116.901327302587 33.2125665029835
"6812" 1362.2 117.207872277797 34.9418800044433
"6813" 1362.4 118.635970281448 37.8062114724242
"6814" 1362.6 120.022953989963 40.8651660316961
"6815" 1362.8 121.488270434341 44.5538695043851
"6816" 1363 122.583990731242 48.2090504935171
"6817" 1363.2 122.888564914562 50.9007499713524
"6818" 1363.4 123.209983956567 54.3712456352508
"6819" 1363.6 124.478347860373 57.8809950403567
"6820" 1363.8 124.218312364821 60.2207685131433
"6821" 1364 124.109694737677 63.7119941657021
"6822" 1364.2 123.923408608205 67.9032145721036
"6823" 1364.4 123.276181148433 70.3885843289902
"6824" 1364.6 121.608493631466 72.7675539718255
"6825" 1364.8 120.420061530433 76.3408650867724
"6826" 1365 119.536539678906 80.2454213885555
"6827" 1365.2 118.707594308676 84.375091376677
"6828" 1365.4 117.194871909848 87.3366759552667
"6829" 1365.6 114.898739381198 89.7933970277549
"6830" 1365.8 112.76388442046 93.0557480133193
"6831" 1366 111.68981418768 97.0246462126426
"6832" 1366.2 111.397320009933 97.2722118176322
"6833" 1366.4 110.271690222467 97.4744253307689
"6834" 1366.6 107.937995528043 98.4194966592154
"6835" 1366.8 105.210725242972 100.481816700628
"6836" 1367 102.473654409196 102.685927414298
"6837" 1367.2 98.9208225563816 105.22726598877
"6838" 1367.4 96.8941671445047 108.445996404667
"6839" 1367.6 95.7908982108958 111.853866403417
"6840" 1367.8 95.0360352694739 112.288073777775
"6841" 1368 93.9555167972833 111.712683217754
"6842" 1368.2 91.2458093718222 112.138757122889
"6843" 1368.4 88.8193698705958 113.314382117167
"6844" 1368.6 86.1586468198963 115.01410986963
"6845" 1368.8 84.2576924579833 117.360010644254
"6846" 1369 82.8890149339704 119.091533162667
"6847" 1369.2 81.2205410157111 119.269439603519
"6848" 1369.4 78.3019137293037 120.07723101063
"6849" 1369.6 74.5598681186833 121.205803529238
"6850" 1369.8 71.2482203316627 122.109550470243
"6851" 1370 68.2944673756399 123.698860510873
"6852" 1370.2 66.9159015147852 122.313082226741
"6853" 1370.4 63.9689723142498 121.929576074224
"6854" 1370.6 60.1007625525583 122.686024613729
"6855" 1370.8 56.3175954779966 122.92543826554
"6856" 1371 52.4130268863004 123.876930359224
"6857" 1371.2 52.2598393028464 123.471669177623
"6858" 1371.4 52.6608519092318 122.827353124338
"6859" 1371.6 52.7188988450619 123.195814146195
"6860" 1371.8 52.9949764766939 123.300744020948
"6861" 1372 53.4192719792515 122.779704156985
"6862" 1372.2 53.3082410099949 122.323142632544
"6863" 1372.4 51.6515952108299 121.090369227615
"6864" 1372.6 49.9871914114539 119.729980823228
"6865" 1372.8 47.194131096975 118.734518210417
"6866" 1373 43.6185722570167 117.804115607583
"6867" 1373.2 40.3780729043304 116.876894956196
"6868" 1373.4 36.5092368912609 114.932700678149
"6869" 1373.6 32.9342851157697 113.806531654648
"6870" 1373.8 28.6687643214571 113.496753391476
"6871" 1374 27.2635009217458 114.105494795448
"6872" 1374.2 27.1523175183117 114.645951398532
"6873" 1374.4 27.6630830413795 114.395912727759
"6874" 1374.6 27.6239932923619 114.968087740143
"6875" 1374.8 27.6930423380718 114.671538257328
"6876" 1375 26.5854043403619 114.321442475981
"6877" 1375.2 25.5016252755108 113.355523404878
"6878" 1375.4 23.7339212801833 112.209258560429
"6879" 1375.6 22.9767441140745 111.00275803062
"6880" 1375.8 22.0223610983671 109.938185953173
"6881" 1376 21.6549600847136 109.575889879919
"6882" 1376.2 20.4694279156037 108.71135017537
"6883" 1376.4 19.5235701200322 107.667054690667
"6884" 1376.6 18.7600538772458 106.628465738667
"6885" 1376.8 17.8201701080982 105.244631558117
"6886" 1377 15.9943754084577 103.530114246191
"6887" 1377.2 13.9260977393793 101.603940808721
"6888" 1377.4 13.1056662376996 100.236760029199
"6889" 1377.6 11.8997966590414 99.0829064775991
"6890" 1377.8 12.7361778521185 99.3198768171852
"6891" 1378 13.291567377947 99.8723023334475
"6892" 1378.2 13.6385516880675 99.6116574532033
"6893" 1378.4 14.0919885378944 98.6080637181082
"6894" 1378.6 13.7000534963179 97.4908802475128
"6895" 1378.8 12.9366312378117 95.993455220045
"6896" 1379 11.7697131328963 93.5066636552963
"6897" 1379.2 10.5775488065237 91.0371183387631
"6898" 1379.4 8.85930465441006 88.2206842260387
"6899" 1379.6 6.92913896167197 85.2282223612348
"6900" 1379.8 5.60690267359186 82.1519639125691
"6901" 1380 4.51448441615284 78.4519907710691
"6902" 1380.2 3.47773920804725 74.8134623989198
"6903" 1380.4 2.79473809989385 74.3672964171667
"6904" 1380.6 2.26002652856623 73.2259989058312
"6905" 1380.8 1.67039723113332 72.1702225826784
"6906" 1381 1.29761798229047 69.9393836977024
"6907" 1381.2 1.12601324674231 66.7069735499925
"6908" 1381.4 1.2441673269558 62.8822822127116
"6909" 1381.6 1.50310179483106 59.2310426564849
"6910" 1381.8 1.18332403888514 54.9430239767871
"6911" 1382 1.89434297390833 51.1937804256667
"6912" 1382.2 3.11784841613585 46.7666306840717
"6913" 1382.4 3.89837026181794 42.8201570001667
"6914" 1382.6 5.02288143918009 39.0240806601862
"6915" 1382.8 6.8336680210762 35.26593979329
"6916" 1383 7.37488077041385 33.2275403728874
"6917" 1383.2 8.41268006699661 33.1745907758565
"6918" 1383.4 10.7674420569759 32.1925745724539
"6919" 1383.6 13.6086625104485 30.2882437176061
"6920" 1383.8 17.1080965273096 28.8628325753003
"6921" 1384 20.1771359537569 27.4704232242843
"6922" 1384.2 23.2311859392598 25.3058910124218
"6923" 1384.4 26.4653418957228 23.479854180193
"6924" 1384.6 29.2051581596354 22.4930929103582
"6925" 1384.8 31.9285137472237 20.8946228945376
"6926" 1385 34.2892234898124 18.3840706480623
"6927" 1385.2 36.7259864919127 15.4869316493677
"6928" 1385.4 39.238992140297 12.2348925784848
"6929" 1385.6 42.307063721088 10.2511584789759
"6930" 1385.8 45.5868285648168 7.68648255535598
"6931" 1386 47.2165561314867 4.35518328334627
"6932" 1386.2 47.6179323746759 4.01767681637954
"6933" 1386.4 49.455531982339 3.73344967218553
"6934" 1386.6 51.777732155051 4.32745396666667
"6935" 1386.8 54.5770172249141 4.40110390436859
"6936" 1387 58.5925270184581 3.99839608088448
"6937" 1387.2 62.5836392659333 3.96765707972381
"6938" 1387.4 66.3925927848508 3.66404336315291
"6939" 1387.6 69.9798406368468 2.66346469621474
"6940" 1387.8 68.509160161719 3.03451669989115
"6941" 1388 68.7168952850455 3.19786715088162
"6942" 1388.2 68.699488564963 3.32357033855775
"6943" 1388.4 68.9231450967056 3.26958427917161
"6944" 1388.6 69.0772468256342 3.21606672363862
"6945" 1388.8 69.460472731198 3.04067280187254
"6946" 1389 69.4170824842061 2.985943237
"6947" 1389.2 69.4705325930776 2.82824082802243
"6948" 1389.4 69.7227135598107 2.11310393693081
"6949" 1389.6 69.8426341911619 1.78291103426667
"6950" 1389.8 70.099677823616 1.65608334493589
"6951" 1390 70.0124352420444 1.8788362638611
"6952" 1390.2 70.8564175588172 1.94658152536309
"6953" 1390.4 72.7449690125279 1.71694660082882
"6954" 1390.6 74.2415505913276 2.07176858654166
"6955" 1390.8 76.8976572974581 3.06135233582508
"6956" 1391 80.4800179524383 4.02538911057755
"6957" 1391.2 83.5971999082911 5.09686734165749
"6958" 1391.4 86.7483761322306 5.79060124026126
"6959" 1391.6 87.6433069791905 6.32302845300952
"6960" 1391.8 89.8538116792111 7.81466062147222
"6961" 1392 91.99950760435 8.93258622952777
"6962" 1392.2 94.0652241822502 9.8481712300825
"6963" 1392.4 95.3878826372106 11.6412796311221
"6964" 1392.6 97.6932915219627 14.0451336829902
"6965" 1392.8 100.33870810057 16.8298618812727
"6966" 1393 103.299723437915 19.875955625405
"6967" 1393.2 106.478161693963 22.6814287755875
"6968" 1393.4 108.698486699568 25.7957866547628
"6969" 1393.6 111.556707423359 28.1918629800726
"6970" 1393.8 113.683002514145 29.3244016977576
"6971" 1394 112.729015895552 28.7128801334708
"6972" 1394.2 112.066513922304 28.0584084871718
"6973" 1394.4 111.734861419333 26.9557107583667
"6974" 1394.6 111.361913568388 27.2078833031515
"6975" 1394.8 110.862446699653 27.4633211086567
"6976" 1395 110.522919752551 28.0431744845784
"6977" 1395.2 109.693039734976 28.8157793761241
"6978" 1395.4 109.237275966146 30.1374943057305
"6979" 1395.6 108.613748884904 32.5526360739608
"6980" 1395.8 108.255058537811 34.3630755338809
"6981" 1396 108.023287018263 34.3843839698262
"6982" 1396.2 107.814999523152 34.4871034556042
"6983" 1396.4 107.435103158053 35.6266302713767
"6984" 1396.6 107.339284951514 36.6451593803118
"6985" 1396.8 107.368969479198 37.852494402549
"6986" 1397 107.050322702772 39.4552125528602
"6987" 1397.2 106.21594369123 41.8079183866766
"6988" 1397.4 105.523746567797 44.2816180315307
"6989" 1397.6 104.642635674834 47.1178329420132
"6990" 1397.8 102.938218657072 49.770862146132
"6991" 1398 100.605731680558 52.9426543700801
"6992" 1398.2 99.5644643286518 56.1737136166278
"6993" 1398.4 99.837876389468 59.6194618370033
"6994" 1398.6 100.984662733438 62.7333602505945
"6995" 1398.8 101.553412588671 66.2697057349773
"6996" 1399 102.966421458404 70.0258418641372
"6997" 1399.2 105.364933208632 73.4541196019676
"6998" 1399.4 108.133004974501 77.3070524050994
"6999" 1399.6 110.948501212819 79.2690653459809
"7000" 1399.8 112.531439549499 81.3851203499025
"7001" 1400 113.449289444225 83.4253297952589
"7002" 1400.2 112.259622152975 85.044947438814
"7003" 1400.4 110.591787916138 87.4380322264859
"7004" 1400.6 109.127752887415 90.3097932443655
"7005" 1400.8 107.676271605609 93.7978457310043
"7006" 1401 105.625293580973 97.3050800478509
"7007" 1401.2 103.448868936658 100.491054150442
"7008" 1401.4 101.211640408391 102.627395649486
"7009" 1401.6 98.7901800331407 103.007653340459
"7010" 1401.8 95.516687966284 103.752113868355
"7011" 1402 91.3276134358412 103.920960000311
"7012" 1402.2 87.0683738093333 104.442235994707
"7013" 1402.4 82.8771207622491 104.248935458838
"7014" 1402.6 78.631972661221 103.441562653078
"7015" 1402.8 74.9560079972073 103.521590911365
"7016" 1403 69.5625359737982 102.503934275572
"7017" 1403.2 65.3822655669476 102.770849631238
"7018" 1403.4 60.897710624673 102.625274418543
"7019" 1403.6 56.704734573109 102.577617951221
"7020" 1403.8 52.1841860842468 103.36543627007
"7021" 1404 48.3161878715283 104.255487183781
"7022" 1404.2 45.9901309111175 106.821492961654
"7023" 1404.4 44.2952005950905 108.969000126924
"7024" 1404.6 43.2116975090638 112.487462109188
"7025" 1404.8 42.7639000986 114.450338783417
"7026" 1405 41.1741971561392 115.542384519711
"7027" 1405.2 39.4514307895697 115.73972336303
"7028" 1405.4 37.0765987329164 117.080367268328
"7029" 1405.6 35.1952564575774 117.100170871226
"7030" 1405.8 32.7388644013043 116.335922152925
"7031" 1406 29.5317260832515 115.15551707753
"7032" 1406.2 26.5103764047061 113.762863710076
"7033" 1406.4 24.7997030172441 112.324915615599
"7034" 1406.6 23.1589881103262 110.546357097774
"7035" 1406.8 22.0091217706119 109.878692771488
"7036" 1407 21.0011341002333 108.1560569889
"7037" 1407.2 18.5049540324938 106.32316623904
"7038" 1407.4 16.4848949542708 104.848259363129
"7039" 1407.6 16.3126015964943 102.755922176789
"7040" 1407.8 14.9431793751185 99.3343016637407
"7041" 1408 12.8891299170726 96.145619338654
"7042" 1408.2 10.1416412740372 93.0189040170043
"7043" 1408.4 7.81371344781284 89.8170891481606
"7044" 1408.6 6.44096235629378 87.6455354023294
"7045" 1408.8 5.75755022459214 85.1235650854902
"7046" 1409 4.56143492596781 81.670994155046
"7047" 1409.2 2.56561575171594 78.2817607552754
"7048" 1409.4 0.663036122622516 74.9357133435991
"7049" 1409.6 1.58845660927099 74.6733092333809
"7050" 1409.8 2.07655969629047 72.6870078626809
"7051" 1410 1.63391515085737 70.2581323752743
"7052" 1410.2 0.952140511130999 67.2028441407248
"7053" 1410.4 0.0193620105312673 64.122606812677
"7054" 1410.6 0.393798310966659 63.0639866562333
"7055" 1410.8 1.22504577291159 61.2438218878188
"7056" 1411 1.87811502153333 58.0614498707667
"7057" 1411.2 2.4828515537589 54.3095472816667
"7058" 1411.4 2.56185274826666 50.3667558898148
"7059" 1411.6 3.19883286262845 46.2066535982276
"7060" 1411.8 3.60377051101025 43.0598313737051
"7061" 1412 5.42879100118333 40.4200428439042
"7062" 1412.2 6.84453994976091 37.1549228675977
"7063" 1412.4 7.77048452889582 33.3073313179417
"7064" 1412.6 9.41365486215554 30.6191409552593
"7065" 1412.8 12.2353066889123 28.2190995558982
"7066" 1413 14.3143801499978 24.7558285951183
"7067" 1413.2 16.0207049600312 21.0182557659275
"7068" 1413.4 18.2543977867525 19.605207938773
"7069" 1413.6 20.9336258183533 18.9300146317867
"7070" 1413.8 24.3233623890301 16.6858249237312
"7071" 1414 28.102768284792 13.8384451847101
"7072" 1414.2 31.312532592244 11.4488466593851
"7073" 1414.4 35.3779544019627 9.73804420557843
"7074" 1414.6 38.5752674274977 7.05246458330032
"7075" 1414.8 41.4760121680855 4.19904147396014
"7076" 1415 42.4373740265697 4.41793709506061
"7077" 1415.2 44.6074795166323 4.22662008783171
"7078" 1415.4 47.9803727636615 3.79555525581229
"7079" 1415.6 51.8846457236392 2.73902380478431
"7080" 1415.8 55.8607170894941 1.37426996062928
"7081" 1416 57.5999248045158 1.16379101822006
"7082" 1416.2 62.0893108705102 1.8807780701282
"7083" 1416.4 68.0325570105654 2.32988488563836
"7084" 1416.6 74.3101825940224 3.28500886756765
"7085" 1416.8 79.8064505317965 4.41218096011929
"7086" 1417 85.5465230592598 5.68927723536054
"7087" 1417.2 86.5793715111 6.14498463266666
"7088" 1417.4 86.6501312313658 6.59761292593693
"7089" 1417.6 87.5517758730216 7.79068992057843
"7090" 1417.8 90.3748914084977 10.0641154676271
"7091" 1418 94.0409007928564 11.7636010665032
"7092" 1418.2 96.7687410855003 12.9935151318728
"7093" 1418.4 96.0862469441208 13.1351751181979
"7094" 1418.6 94.8171728665571 13.0680540577558
"7095" 1418.8 94.1150424866909 12.5850229448788
"7096" 1419 92.5580582699048 12.6843857840095
"7097" 1419.2 91.4621820701555 12.1853891278055
"7098" 1419.4 90.8062233262735 12.0258607345842
"7099" 1419.6 90.1597032782275 12.0443226136961
"7100" 1419.8 88.4660985944878 11.5024583355578
"7101" 1420 86.0327242600276 9.70411139506289
"7102" 1420.2 83.7825016132978 6.80866238587227
"7103" 1420.4 81.7398354917111 5.16048885525
"7104" 1420.6 78.8164906454239 5.20315101935534
"7105" 1420.8 74.76311140571 4.47240266749191
"7106" 1421 70.6522996618956 2.39234719289308
"7107" 1421.2 67.7122788688585 0.802803376059184
"7108" 1421.4 66.4516194437863 2.00590219160784
"7109" 1421.6 63.0823075594754 2.67007954092835
"7110" 1421.8 58.863265270019 1.86080520566667
"7111" 1422 54.9072943102237 0.583508309053763
"7112" 1422.2 53.9007301598745 1.29187228710784
"7113" 1422.4 50.8597716317496 3.01464573779931
"7114" 1422.6 47.1436262814977 3.90584855050825
"7115" 1422.8 42.0286932917099 3.38416107542198
"7116" 1423 40.9307169395291 4.54428703244326
"7117" 1423.2 38.0050966881591 6.13242105663441
"7118" 1423.4 34.435518237297 7.70139279226894
"7119" 1423.6 31.0243288846521 9.79627391704166
"7120" 1423.8 28.4887113260583 12.4536011184479
"7121" 1424 24.5966445157473 15.8153346712015
"7122" 1424.2 21.0086087934485 18.7575459209697
"7123" 1424.4 16.7172308936993 20.9973590871986
"7124" 1424.6 14.559183294864 24.1197716435181
"7125" 1424.8 12.4015115992088 27.7142516179524
"7126" 1425 9.42550384325475 31.0293904602738
"7127" 1425.2 7.57767381102635 34.3287865713876
"7128" 1425.4 6.70384440207618 37.5344810837381
"7129" 1425.6 4.66839551846904 41.2205445517738
"7130" 1425.8 2.85828334498333 44.7918532137292
"7131" 1426 1.97355292523063 48.5148525038694
"7132" 1426.2 0.781023274135854 51.9727221396667
"7133" 1426.4 1.2233060281662 52.9010499358036
"7134" 1426.6 1.51573778936811 54.1627901471449
"7135" 1426.8 0.947501323384547 55.9196768002398
"7136" 1427 0.698237507556708 57.2786303084069
"7137" 1427.2 1.72439205449015 58.6114299294394
"7138" 1427.4 1.87811502153333 60.6838869745667
"7139" 1427.6 1.50386486469194 62.8197093409425
"7140" 1427.8 1.38857786943895 64.2694986359588
"7141" 1428 1.96899155483333 66.9716775881333
"7142" 1428.2 2.82204776524979 69.9376816701477
"7143" 1428.4 3.37913899108522 73.2999490685527
"7144" 1428.6 3.35161309718332 76.8501731305417
"7145" 1428.8 4.0218980865855 80.2008925144058
"7146" 1429 4.8761263695953 83.3717529209061
"7147" 1429.2 5.71050825441333 85.3270063331467
"7148" 1429.4 7.04409641451025 86.3659947424359
"7149" 1429.6 8.25757933097279 88.8699612238772
"7150" 1429.8 9.20842863616059 92.1649343673485
"7151" 1430 9.32999075213332 93.7954010005167
"7152" 1430.2 10.3793702386996 93.3881426216927
"7153" 1430.4 12.2925986044523 93.7496340664768
"7154" 1430.6 14.6119574223048 95.0259434463238
"7155" 1430.8 17.4305589265235 97.7706640619781
"7156" 1431 19.1110119176939 100.629151739526
"7157" 1431.2 20.5901445337826 103.889720899489
"7158" 1431.4 22.2628793270549 107.509161099991
"7159" 1431.6 25.0518138632009 109.746061096343
"7160" 1431.8 28.5516757812733 111.982391786227
"7161" 1432 32.5123894123017 115.62045955993
"7162" 1432.2 36.3679231358667 117.5682693664
"7163" 1432.4 39.6119399912424 119.450318436994
"7164" 1432.6 42.2995759837982 120.982747504315
"7165" 1432.8 45.8153399361766 121.356429002248
"7166" 1433 49.3715894246256 122.846431681436
"7167" 1433.2 51.8923899660319 122.960642709202
"7168" 1433.4 56.0306375449809 123.041880426524
"7169" 1433.6 59.4375240314658 123.357166358381
"7170" 1433.8 63.121479973219 122.763686957238
"7171" 1434 66.9351346435259 122.606387440037
"7172" 1434.2 70.0435041423179 122.756553791359
"7173" 1434.4 73.1943452968845 122.937162071825
"7174" 1434.6 75.4257916574133 121.298534685667
"7175" 1434.8 78.0259058428294 119.194380445251
"7176" 1435 81.5898170875333 117.990628873547
"7177" 1435.2 84.7301259427415 116.21407267579
"7178" 1435.4 87.7147587755123 114.026703816154
"7179" 1435.6 91.0096766097141 112.5167671429
"7180" 1435.8 94.7781424047036 112.114390828032
"7181" 1436 97.0647924723333 112.169337797587
"7182" 1436.2 96.2381894845087 111.54042239179
"7183" 1436.4 96.1358323541555 110.354884432185
"7184" 1436.6 96.1848373123169 108.237922933119
"7185" 1436.8 96.3555642633306 106.130512131543
"7186" 1437 97.0011255468511 103.804357423982
"7187" 1437.2 98.254901593358 101.686276187968
"7188" 1437.4 100.56463491805 99.4173538105757
"7189" 1437.6 103.11935609317 96.787493777364
"7190" 1437.8 105.213443069465 94.5630858564135
"7191" 1438 105.77279943542 91.7145389127342
"7192" 1438.2 105.369794842076 88.5779246345888
"7193" 1438.4 105.035962678933 85.5940203067364
"7194" 1438.6 104.540709613859 82.8899765904074
"7195" 1438.8 104.851696897127 80.127696027957
"7196" 1439 105.890285849127 77.6233565388602
"7197" 1439.2 106.798416658085 77.0916253916364
"7198" 1439.4 107.412128311539 76.9263953310909
"7199" 1439.6 108.836378304607 76.9890502387614
"7200" 1439.8 111.275285808073 76.2795983250367
"7201" 1440 113.890913295631 74.2680915762327
"7202" 1440.2 115.725614258924 71.6882662988705
"7203" 1440.4 116.509774126153 68.5369176878767
"7204" 1440.6 117.089483428562 64.6847296990687
"7205" 1440.8 117.016248519777 61.4782452433229
"7206" 1441 116.395529341433 58.4791764566078
"7207" 1441.2 116.319162506727 54.508101051902
"7208" 1441.4 116.590264769933 51.2230954364086
"7209" 1441.6 116.577701193901 47.5964098217634
"7210" 1441.8 117.280449519923 44.1912533845034
"7211" 1442 116.642194217533 41.5037455035067
"7212" 1442.2 114.955785406723 39.0656579386867
"7213" 1442.4 112.20299011608 35.9395051931667
"7214" 1442.6 109.260223512549 33.3155701245321
"7215" 1442.8 105.873325021483 30.7270868903167
"7216" 1443 101.657815456112 29.2645213299509
"7217" 1443.2 97.6934121011754 26.7842069248456
"7218" 1443.4 93.5141164926833 24.9937513162292
"7219" 1443.6 89.293801910514 23.0471822547312
"7220" 1443.8 85.0716865491133 23.9269257270967
"7221" 1444 80.3602019532905 23.7877495086054
"7222" 1444.2 75.6874490675785 23.6669853389892
"7223" 1444.4 70.8517810009958 22.8516616027292
"7224" 1444.6 66.1178801278589 24.0178298824433
"7225" 1444.8 61.0058848758415 25.6953618694218
"7226" 1445 56.1651595425733 27.7359507085567
"7227" 1445.2 52.0128494400849 31.0121087447576
"7228" 1445.4 48.0157718913376 33.9866264988475
"7229" 1445.6 44.3252454897733 36.0862058826367
"7230" 1445.8 39.562524914129 38.0745392751993
"7231" 1446 34.5338694638121 40.5167712751818
"7232" 1446.2 30.4463924898424 43.7072850633333
"7233" 1446.4 27.0433535898015 47.4060693438535
"7234" 1446.6 25.7705293032458 51.6765620088229
"7235" 1446.8 23.8135857736606 56.7924239950417
"7236" 1447 21.9631128506916 61.4912186887656
"7237" 1447.2 20.8332691417124 66.1748222274806
"7238" 1447.4 19.8806219679678 70.4255827437356
"7239" 1447.6 18.3371242645064 74.772083543824
"7240" 1447.8 16.7619400667938 79.0681190865387
"7241" 1448 14.6512317944392 82.5942955200314
"7242" 1448.2 13.0808946980103 86.380974390782
"7243" 1448.4 13.1787347435144 89.7145534308423
"7244" 1448.6 13.469003768797 93.0855018475303
"7245" 1448.8 13.2668919983083 96.1359353887738
"7246" 1449 14.3018165739656 95.8824203724086
"7247" 1449.2 15.6978392640833 96.2166114948667
"7248" 1449.4 17.6923344205727 97.6493534671749
"7249" 1449.6 19.864250122419 99.5493692569095
"7250" 1449.8 22.3400255814465 101.676377956022
"7251" 1450 24.4264662899897 104.957215206751
"7252" 1450.2 25.9853624266103 108.895385855051
"7253" 1450.4 28.7523059038252 112.467019847207
"7254" 1450.6 31.1533411060333 113.499380774242
"7255" 1450.8 34.2646140675295 114.19818136959
"7256" 1451 37.9039043478721 116.839490792259
"7257" 1451.2 41.6452209537841 118.252523804055
"7258" 1451.4 45.3820097484333 119.443138797458
"7259" 1451.6 49.6472149541949 120.148097692682
"7260" 1451.8 53.7556331739333 120.578013600217
"7261" 1452 57.9269224974551 122.862062618841
"7262" 1452.2 61.183649428609 123.066942901234
"7263" 1452.4 63.885041885665 121.745001277837
"7264" 1452.6 68.1322651738785 121.92275510031
"7265" 1452.8 72.8519857795415 122.224843750964
"7266" 1453 76.094067508082 121.293271565977
"7267" 1453.2 80.099157396495 120.594286012735
"7268" 1453.4 84.3336667026235 119.334723885582
"7269" 1453.6 87.5151834313916 117.39300748075
"7270" 1453.8 90.0874562332886 114.395676206996
"7271" 1454 93.5414477808938 112.366328057364
"7272" 1454.2 97.0415608773544 109.911636734956
"7273" 1454.4 97.9698485590762 108.233557755394
"7274" 1454.6 98.6778509384083 106.337985391154
"7275" 1454.8 100.482149581703 103.792318985128
"7276" 1455 103.104836346308 101.381427804083
"7277" 1455.2 106.014902941123 99.8881637900451
"7278" 1455.4 109.176408813469 99.3676161903095
"7279" 1455.6 109.353389618116 98.4479945268008
"7280" 1455.8 109.243272857841 95.6037073567456
"7281" 1456 109.777770362908 92.4922964248042
"7282" 1456.2 110.924391112148 88.9168148608095
"7283" 1456.4 110.974299228922 84.9595909044532
"7284" 1456.6 111.5314710829 81.1354344210333
"7285" 1456.8 112.452660396643 76.9532991504731
"7286" 1457 111.486573747996 73.0000914295729
"7287" 1457.2 109.961623517463 68.9605245199902
"7288" 1457.4 107.541308864828 66.0386119367051
"7289" 1457.6 105.069666887712 62.9041205202724
"7290" 1457.8 103.001176160729 59.4442038861973
"7291" 1458 99.8904534720295 56.9010264455513
"7292" 1458.2 96.5649715391833 54.6795445958167
"7293" 1458.4 93.2331410887048 51.4831016337238
"7294" 1458.6 89.8125678218265 48.410765369822
"7295" 1458.8 87.2254603883233 44.6662488623467
"7296" 1459 85.2196854747733 40.9506968865667
"7297" 1459.2 83.0007455323766 37.160784083244
"7298" 1459.4 78.8783580735619 34.9955020207238
"7299" 1459.6 75.0775558667254 33.6984410374587
"7300" 1459.8 70.9105261885933 33.2391739179667
"7301" 1460 66.2405656285018 33.0772360353193
"7302" 1460.2 61.6119291479636 31.6808970850606
"7303" 1460.4 56.6292290483372 31.4543488175224
"7304" 1460.6 52.1354873980456 32.0341987767177
"7305" 1460.8 47.0719551336919 32.6066195260805
"7306" 1461 42.783570343903 32.1411808251515
"7307" 1461.2 37.8522398464333 31.0048829403605
"7308" 1461.4 33.6616832215968 29.5893825984263
"7309" 1461.6 29.9342973236233 27.5022681943567
"7310" 1461.8 26.9759769536759 24.3280035868647
"7311" 1462 24.2460033329055 22.2214761188333
"7312" 1462.2 22.3824574063933 20.7371594082667
"7313" 1462.4 23.5436522605939 21.0080024446024
"7314" 1462.6 24.8203907253294 20.2983298683993
"7315" 1462.8 25.8643268679733 18.3769660148467
"7316" 1463 26.1142511455716 16.6220269064326
"7317" 1463.2 26.6874086124333 16.8857253779333
"7318" 1463.4 27.0234226851392 18.0353007963725
"7319" 1463.6 26.9245075376596 19.1423787411825
"7320" 1463.8 26.4366440431017 20.4829784279088
"7321" 1464 25.6331041697123 22.6763143068035
"7322" 1464.2 24.2679063235965 25.7141869914035
"7323" 1464.4 22.1760378521833 28.4097352911667
"7324" 1464.6 19.8632928975785 31.883564064086
"7325" 1464.8 19.2368168516916 36.0814551941612
"7326" 1465 17.7721073283471 40.1722028402184
"7327" 1465.2 16.3428266075697 44.2187114412121
"7328" 1465.4 14.1818127615195 47.0304712646322
"7329" 1465.6 11.2877873717051 49.2548928984275
"7330" 1465.8 8.60218364724964 51.1262191545544
"7331" 1466 5.87038800823636 53.4047159977273
"7332" 1466.2 4.85237413282333 56.3932163666167
"7333" 1466.4 4.69218307598767 59.6690049442971
"7334" 1466.6 3.91073981992197 63.4444092003939
"7335" 1466.8 4.3085272998674 66.802574002359
"7336" 1467 5.16647092396861 70.4153127211372
"7337" 1467.2 5.7968884574943 73.6975965289106
"7338" 1467.4 5.89457709367657 77.3988533581396
"7339" 1467.6 5.0516625304967 80.4918627811174
"7340" 1467.8 5.93232118059047 80.7768739495095
"7341" 1468 7.5992282770599 81.9422580852742
"7342" 1468.2 9.77514499270442 83.8436385341727
"7343" 1468.4 11.5322092996965 86.7329961269167
"7344" 1468.6 12.2855279309991 90.3356015541667
"7345" 1468.8 13.6248615359922 94.0413022082696
"7346" 1469 15.4832046415235 98.2367521367486
"7347" 1469.2 17.2155475451225 101.814465596288
"7348" 1469.4 19.1712249031194 103.414576379934
"7349" 1469.6 19.6706003269699 105.38247563924
"7350" 1469.8 19.3329005960833 105.301019234392
"7351" 1470 18.8709448851416 103.950853596792
"7352" 1470.2 18.6001085110292 103.654971341845
"7353" 1470.4 19.1576387104333 103.735504282842
"7354" 1470.6 20.3940913709092 103.894349039727
"7355" 1470.8 22.4291939092333 104.186158906229
"7356" 1471 25.1840511044133 105.735279239947
"7357" 1471.2 28.2422010018857 108.427450173381
"7358" 1471.4 32.5164891055333 112.641153921495
"7359" 1471.6 35.4646141578681 113.898588402667
"7360" 1471.8 40.2153805868793 117.077512694937
"7361" 1472 42.891352509947 118.961709543667
"7362" 1472.2 46.0233384262933 121.236219348547
"7363" 1472.4 48.9991643743643 121.110514271943
"7364" 1472.6 52.9884936071151 121.115601404348
"7365" 1472.8 57.2745365310386 122.576272409509
"7366" 1473 61.0156397117775 122.927230996758
"7367" 1473.2 64.3457574116285 122.134472134837
"7368" 1473.4 68.6768083313675 121.237039287193
"7369" 1473.6 72.9446311055772 119.745986474886
"7370" 1473.8 77.6483720146933 118.961709543667
"7371" 1474 82.2332442841662 118.134750874694
"7372" 1474.2 86.6704918446235 117.809753487751
"7373" 1474.4 88.758214943221 115.904630077078
"7374" 1474.6 91.1515795300372 113.175285382524
"7375" 1474.8 94.581744938407 111.059550839798
"7376" 1475 97.405408651657 109.440172013325
"7377" 1475.2 97.5373504454933 108.871817874987
"7378" 1475.4 97.3745907521936 108.253928584776
"7379" 1475.6 98.8550095977126 107.034796805926
"7380" 1475.8 101.453855717841 105.371226480982
"7381" 1476 104.846490370123 104.356552406167
"7382" 1476.2 105.447070805767 104.892074834542
"7383" 1476.4 104.883561039238 103.958614791406
"7384" 1476.6 104.955934420646 102.294490950954
"7385" 1476.8 105.941219265474 99.2776419060991
"7386" 1477 106.759237840728 96.383070272105
"7387" 1477.2 108.740929036549 93.7909071060128
"7388" 1477.4 111.272132948755 90.706526179881
"7389" 1477.6 113.187031329005 87.3509830479728
"7390" 1477.8 116.31094728663 84.4994397727576
"7391" 1478 119.40857168337 82.1094476764628
"7392" 1478.2 119.734742618597 80.3591557556282
"7393" 1478.4 119.943827363706 76.659775867528
"7394" 1478.6 121.440475175773 72.8327812405867
"7395" 1478.8 121.979835593661 68.3909984609676
"7396" 1479 122.192153929783 64.1826335066167
"7397" 1479.2 121.850215268772 59.8877750399893
"7398" 1479.4 121.857789055742 55.1713551354539
"7399" 1479.6 121.030822647092 50.0165162442803
"7400" 1479.8 119.007275088374 46.4437633069608
"7401" 1480 116.82630771357 42.5742789338788
"7402" 1480.2 114.239159029843 38.4892410703267
"7403" 1480.4 111.867281510713 33.9519055862767
"7404" 1480.6 109.733217257297 29.2496547656061
"7405" 1480.8 107.016076194896 25.3722265980218
"7406" 1481 104.532404399176 20.8150535796667
"7407" 1481.2 101.133974279831 17.4554124487227
"7408" 1481.4 97.2961839814921 15.1104510271372
"7409" 1481.6 92.8221566034133 14.1200495478367
"7410" 1481.8 88.3461115331754 13.070733065214
"7411" 1482 83.8464343698739 11.7299710143993
"7412" 1482.2 79.3190839697515 9.98068246675757
"7413" 1482.4 74.0650811625966 9.68334061581972
"7414" 1482.6 69.0119582530491 9.54089719282456
"7415" 1482.8 63.7601658131208 8.99299027447916
"7416" 1483 58.8078217996491 8.19209811963508
"7417" 1483.2 54.8098009602133 6.28779061356666
"7418" 1483.4 53.3921270407333 3.62269717780952
"7419" 1483.6 53.490844406468 2.30554750441914
"7420" 1483.8 54.7286676252502 2.72972368531023
"7421" 1484 55.2209827458376 2.53892644959219
"7422" 1484.2 56.542697675444 2.10802252269858
"7423" 1484.4 58.05063123585 1.69491947027777
"7424" 1484.6 59.6117310147712 1.50993055972072
"7425" 1484.8 61.4841595899776 1.379423821941
"7426" 1485 63.6210480032151 1.22821011672121
"7427" 1485.2 65.6529554692636 0.634031558235471
"7428" 1485.4 65.7358052674473 0.941120129012455
"7429" 1485.6 66.0853682324739 1.05730226645045
"7430" 1485.8 67.1671342589611 1.84638035911111
"7431" 1486 68.8260927215875 2.0039751780218
"7432" 1486.2 71.7699086142122 1.55122580651282
"7433" 1486.4 73.3942915005255 1.47007392518122
"7434" 1486.6 72.7960145259237 2.08674823488782
"7435" 1486.8 73.1636340026906 3.38339677607443
"7436" 1487 74.8975476383163 4.32054845501773
"7437" 1487.2 78.1263370746653 5.62569015666666
"7438" 1487.4 81.6223360134576 7.07391674143365
"7439" 1487.6 85.5390515775133 8.28577610997666
"7440" 1487.8 88.8434167454788 9.59514565881818
"7441" 1488 92.067739984963 11.7916693679835
"7442" 1488.2 95.6616690812403 13.3919704140726
"7443" 1488.4 99.3170997889027 14.4205779785136
"7444" 1488.6 100.231203393567 15.8367676748449
"7445" 1488.8 101.446217138471 18.364326583261
"7446" 1489 103.386672825311 21.3197760167993
"7447" 1489.2 105.177241323139 24.7326722000784
"7448" 1489.4 106.80767324411 28.6579275039608
"7449" 1489.6 108.549230718882 32.5353157609347
"7450" 1489.8 109.915803416639 35.7524064481372
"7451" 1490 111.554681972358 38.3687804880909
"7452" 1490.2 114.140325979696 41.0791065849637
"7453" 1490.4 115.975511750551 43.8014708261373
"7454" 1490.6 116.65111959134 47.0515955819479
"7455" 1490.8 116.583359258284 51.1109142858794
"7456" 1491 115.462097520823 54.8781747328867
"7457" 1491.2 114.843887433578 58.5450428515417
"7458" 1491.4 113.578107148328 62.5970377291763
"7459" 1491.6 111.528441865123 66.4104068086567
"7460" 1491.8 109.524330710574 70.610604218822
"7461" 1492 105.916998695254 73.6999021816278
"7462" 1492.2 102.426886064079 76.2673848214628
"7463" 1492.4 98.3323430796606 77.9807204793333
"7464" 1492.6 94.3196130378424 80.2034581985758
"7465" 1492.8 89.8590291769014 80.9551545302518
"7466" 1493 86.299027754129 83.0203228487754
"7467" 1493.2 83.9788570037685 86.3189158476337
"7468" 1493.4 82.4314787836996 90.378595090329
"7469" 1493.6 82.8738145580301 93.3759869539731
"7470" 1493.8 84.2811171544551 94.600025213058
"7471" 1494 86.2367275813512 95.6515881023234
"7472" 1494.2 87.5149670586933 97.2967440049467
"7473" 1494.4 89.7617145819718 98.3696862838205
"7474" 1494.6 90.7822792416528 98.0680229589959
"7475" 1494.8 91.5030235031743 99.2582381154377
"7476" 1495 92.1934108301641 101.640242839397
"7477" 1495.2 92.4021683039196 104.183157846543
"7478" 1495.4 92.0120572208534 106.929656534747
"7479" 1495.6 90.8003035339718 109.694300433513
"7480" 1495.8 88.6729937401733 112.740561721187
"7481" 1496 85.9010901393681 115.349226232362
"7482" 1496.2 83.6816855589465 116.722252115917
"7483" 1496.4 80.7960383885048 117.325004632702
"7484" 1496.6 77.2861641176833 118.737763800892
"7485" 1496.8 73.0900792892904 120.389769352667
"7486" 1497 70.3199467436151 122.56874077611
"7487" 1497.2 69.3407240138852 122.28863529804
"7488" 1497.4 67.416152662657 120.852693046732
"7489" 1497.6 64.0733652939583 120.071701486117
"7490" 1497.8 60.7760950321641 119.441058290744
"7491" 1498 56.5264954899035 119.153538473234
"7492" 1498.2 52.3235163768396 120.440481703839
"7493" 1498.4 49.4696753411936 121.762698583735
"7494" 1498.6 49.3066776151256 121.298534685667
"7495" 1498.8 48.9137607357362 120.322114790653
"7496" 1499 47.8205885377577 118.35645077941
"7497" 1499.2 45.9542585953412 115.394976432193
"7498" 1499.4 42.8252595205154 112.67204585301
"7499" 1499.6 39.2844875141108 110.167206321086
"7500" 1499.8 36.1422193649177 107.533174083573
"7501" 1500 32.1090426705179 105.31824582999
"7502" 1500.2 28.4741915791965 102.655179715061
"7503" 1500.4 24.5089682856133 100.651386319907
"7504" 1500.6 21.0703140835087 99.1573832260776
"7505" 1500.8 17.2373994850979 98.6056947518565
"7506" 1501 15.2762681834813 97.4874602364749
"7507" 1501.2 15.3007953626417 94.99843320325
"7508" 1501.4 14.62463068035 91.4228743632916
"7509" 1501.6 13.9276014878619 87.7817855061238
"7510" 1501.8 13.7001783267208 83.3299945138792
"7511" 1502 11.9611800100232 79.3144515164756
"7512" 1502.2 10.5871859270946 74.6876676059892
"7513" 1502.4 8.69060942855833 70.627491028928
"7514" 1502.6 7.24188033284912 66.399542621593
"7515" 1502.8 6.48624966524728 61.8453554915271
"7516" 1503 6.48172093435193 57.3664406360271
"7517" 1503.2 6.61413708770506 52.8320980523949
"7518" 1503.4 7.66824842893333 48.5944857930797
"7519" 1503.6 9.18425327015915 44.5979030087312
"7520" 1503.8 9.16924285534906 40.1004251167341
"7521" 1504 10.2929433348029 35.3228430029167
"7522" 1504.2 10.1494841134165 31.8340155788352
"7523" 1504.4 10.7796878309667 32.4342674801667
"7524" 1504.6 12.6842906751311 31.1552908380403
"7525" 1504.8 15.7000913064537 28.878689996534
"7526" 1505 19.240545873062 26.8190746128251
"7527" 1505.2 22.2853281436884 23.9030010887381
"7528" 1505.4 25.7826174718517 21.3793889030748
"7529" 1505.6 29.0088422944488 19.1447455743883
"7530" 1505.8 32.4767306222146 16.3077398075104
"7531" 1506 36.5992452206303 14.0956977841515
"7532" 1506.2 39.2543349316333 10.6226012519767
"7533" 1506.4 41.3201040933576 7.00260732787878
"7534" 1506.6 42.3430772791884 4.8785419820136
"7535" 1506.8 41.9624003798801 5.26522244859219
"7536" 1507 42.2328034754182 5.64142635290909
"7537" 1507.2 44.6527064769921 6.38935850372548
"7538" 1507.4 47.8711789331374 6.87358657603401
"7539" 1507.6 51.6667711442233 6.29168532213667
"7540" 1507.8 55.4157181743376 6.62837044809219
"7541" 1508 59.8028173469533 7.56525502452666
"7542" 1508.2 63.8026830483433 8.15335601859666
"7543" 1508.4 67.4841242248894 9.2807243531282
"7544" 1508.6 71.1519981199333 10.963030574534
"7545" 1508.8 75.3036771522838 12.1262398214399
"7546" 1509 78.9936123850983 13.4592740948832
"7547" 1509.2 82.7184711752146 15.2204669983854
"7548" 1509.4 86.6672453212394 16.4394677270442
"7549" 1509.6 90.514263582219 17.8503060355646
"7550" 1509.8 93.3081208523313 20.580576226983
"7551" 1510 96.8019979950849 23.2344937519394
"7552" 1510.2 99.8754738236833 27.1089026287867
"7553" 1510.4 102.480060179871 30.8317571831354
"7554" 1510.6 102.724264688998 34.8150651382796
"7555" 1510.8 102.542585525786 38.6008893826667
"7556" 1511 101.511633257257 42.1175821208725
"7557" 1511.2 99.6243676132491 45.9174752366246
"7558" 1511.4 99.3183698916344 50.0052920372955
"7559" 1511.6 101.076342299433 53.5508905081354
"7560" 1511.8 103.526261212624 56.5660691541821
"7561" 1512 106.80767324411 59.0175626412843
"7562" 1512.2 109.964266984818 60.8743781693686
"7563" 1512.4 113.020115247433 62.7767935093301
"7564" 1512.6 115.959692906219 64.0055169978381
"7565" 1512.8 117.019076117539 63.6922542912121
"7566" 1513 118.28954025823 63.1632610209934
"7567" 1513.2 117.689870822863 63.5984272211167
"7568" 1513.4 117.013155568458 66.2404664060033
"7569" 1513.6 117.224350656418 70.0933662232456
"7570" 1513.8 117.185068901882 74.5063931518095
"7571" 1514 117.687615991586 79.0716944004035
"7572" 1514.2 117.499030102933 82.3903960713667
"7573" 1514.4 115.376959919466 83.5999396767975
"7574" 1514.6 113.226534801643 84.2170143906967
"7575" 1514.8 109.729688780304 85.2985789757491
"7576" 1515 105.961479446643 86.8157063357957
"7577" 1515.2 102.538269139477 89.1883558775688
"7578" 1515.4 98.5262354976476 91.2860959075595
"7579" 1515.6 94.8717232401528 93.8360896225691
"7580" 1515.8 90.3548112278723 95.2847312248252
"7581" 1516 86.2946250400934 96.8916943136667
"7582" 1516.2 81.2466616837982 97.7039691190315
"7583" 1516.4 76.9030158395307 98.7952120519914
"7584" 1516.6 72.0216385266593 98.3144189054475
"7585" 1516.8 67.4467618587442 99.0039596822613
"7586" 1517 62.6645682751801 97.7178446163939
"7587" 1517.2 58.1980907117689 96.8152228668584
"7588" 1517.4 53.9537850134596 95.8599381837193
"7589" 1517.6 49.1892284882377 96.8465382722754
"7590" 1517.8 45.1888971151708 97.9692303513667
"7591" 1518 42.6540055439202 101.389399429811
"7592" 1518.2 40.9862631488552 105.117237673745
"7593" 1518.4 40.1342956491677 108.76852695812
"7594" 1518.6 39.756995756449 111.68955838562
"7595" 1518.8 40.8807115103471 112.206404679149
"7596" 1519 42.6829348308365 113.546808273763
"7597" 1519.2 44.1717185906591 116.47412148928
"7598" 1519.4 45.6219012183246 118.318235953841
"7599" 1519.6 47.7336718754619 118.449833560181
"7600" 1519.8 50.4126749846833 118.124347201117
"7601" 1520 53.5359316648564 118.534789565801
"7602" 1520.2 56.6506998776333 119.403109848267
"7603" 1520.4 60.6480871281152 121.682104469076
"7604" 1520.6 63.4087025287886 122.897415045982
"7605" 1520.8 64.797473610986 121.395902399917
"7606" 1521 67.0013515581905 119.378999747595
"7607" 1521.2 69.880808517225 117.603970861625
"7608" 1521.4 73.7271561744259 117.095737228786
"7609" 1521.6 77.4658144073559 117.156978389399
"7610" 1521.8 81.4677127107442 117.70908705764
"7611" 1522 85.1417913033733 117.855612309787
"7612" 1522.2 86.4695418249839 115.683252329679
"7613" 1522.4 88.9518689087712 112.882806302653
"7614" 1522.6 92.0957934551083 110.271641046854
"7615" 1522.8 95.3658112689465 107.544063893719
"7616" 1523 99.1090151499718 105.010663717282
"7617" 1523.2 102.737002759142 102.382151533875
"7618" 1523.4 106.426225738098 99.3550564007679
"7619" 1523.6 108.758697104284 95.9019999714199
"7620" 1523.8 110.41731000797 91.8744864037764
"7621" 1524 112.225857263776 87.6158696707341
"7622" 1524.2 113.399548195748 83.6804680956357
"7623" 1524.4 115.623643258901 79.6801869121123
"7624" 1524.6 117.463262371168 76.4179797050442
"7625" 1524.8 118.729141027517 72.9424500640825
"7626" 1525 118.742022199742 69.0970099266986
"7627" 1525.2 117.959313843024 64.5852834279697
"7628" 1525.4 117.84706789004 60.1474668296773
"7629" 1525.6 117.032476472152 55.8674307096667
"7630" 1525.8 115.412854522369 51.8840307563894
"7631" 1526 114.299172948263 47.5956008036098
"7632" 1526.2 113.004798977776 43.8375949131161
"7633" 1526.4 111.406885960807 40.4320856927719
"7634" 1526.6 108.557097161607 37.9398487104116
"7635" 1526.8 105.425433535933 34.7305227412292
"7636" 1527 103.277062034417 30.6984000583763
"7637" 1527.2 100.338944143513 27.1867968001867
"7638" 1527.4 97.4615659079021 23.8699656142604
"7639" 1527.6 93.9401002425271 23.0747959478854
"7640" 1527.8 90.0393271026962 22.6941500856048
"7641" 1528 85.6343872699007 22.1401011692427
"7642" 1528.2 81.4122518796107 21.4432323812796
"7643" 1528.4 77.2510314372838 19.1969426995533
"7644" 1528.6 73.4929229551649 17.822277520614
"7645" 1528.8 70.0440858762343 15.4418682612492
"7646" 1529 66.4272051981455 12.8368020847576
"7647" 1529.2 62.3484870503861 10.721879577978
"7648" 1529.4 58.577653308219 7.56191670289524
"7649" 1529.6 57.2209251580102 4.8018094976282
"7650" 1529.8 57.9586728390583 4.3149709263782
"7651" 1530 58.9966126729633 3.46023219174666
"7652" 1530.2 58.3215053591409 2.26742257838364
"7653" 1530.4 58.1465834277744 2.42256535143302
"7654" 1530.6 58.1295089195151 3.35613725360303
"7655" 1530.8 57.453639290903 4.673650284
"7656" 1531 56.5974721938433 5.67242665950667
"7657" 1531.2 54.4519598576606 6.78623462954546
"7658" 1531.4 51.4309789962146 7.90977445344791
"7659" 1531.6 47.7718241226782 7.89495402755442
"7660" 1531.8 43.9283786205394 7.529769902
"7661" 1532 40.1279715206686 6.35499342810784
"7662" 1532.2 39.4233577210304 6.52941379572491
"7663" 1532.4 38.5739064344039 8.16106906890196
"7664" 1532.6 37.7465263281048 10.3994900896095
"7665" 1532.8 35.3868893216233 13.0723729425067
"7666" 1533 31.7761010723273 15.169693177697
"7667" 1533.2 28.1656579648612 16.8801933749244
"7668" 1533.4 24.4233633780545 17.8645167842121
"7669" 1533.6 20.7155221384333 19.6347184314116
"7670" 1533.8 18.9590471348343 22.511758303231
"7671" 1534 16.839538128866 25.7208884130321
"7672" 1534.2 13.3844217139939 28.5336578365758
"7673" 1534.4 11.1527696069865 31.2561871928581
"7674" 1534.6 10.2346563919017 34.8155059655088
"7675" 1534.8 8.46790667788014 38.1175035672411
"7676" 1535 6.3406972281914 41.5910204783441
"7677" 1535.2 4.4026850894718 45.1976411876777
"7678" 1535.4 2.99923470275475 48.7920434741667
"7679" 1535.6 1.97280989656862 52.4080130974902
"7680" 1535.8 1.7557992744755 53.9904627241245
"7681" 1536 2.75733428951953 54.5154744014598
"7682" 1536.2 3.1749846471228 54.7646132303719
"7683" 1536.4 3.31437421699648 56.4454874553193
"7684" 1536.6 3.56833478373979 58.5602238392473
"7685" 1536.8 3.16499164487083 61.7216645289479
"7686" 1537 3.03535672299147 65.8442248721202
"7687" 1537.2 2.5769727681502 69.1563640473052
"7688" 1537.4 1.84615843839486 71.8157629822051
"7689" 1537.6 2.18680673782221 72.648335535963
"7690" 1537.8 4.17239555586104 73.6610872126064
"7691" 1538 6.78751319549015 75.2391800402235
"7692" 1538.2 8.42480676034711 77.1585042256667
"7693" 1538.4 10.7928668953197 80.266894739678
"7694" 1538.6 12.6015459509333 83.228877583046
"7695" 1538.8 13.7734672683928 86.0356327680991
"7696" 1539 14.8139567913917 88.8534485705833
"7697" 1539.2 16.2061798722302 91.4188173751979
"7698" 1539.4 17.3617453142666 92.8599497013889
"7699" 1539.6 18.6684253168845 96.1444168969837
"7700" 1539.8 20.881932413697 98.6525746731939
"7701" 1540 23.1737041416725 99.403499116058
"7702" 1540.2 26.5549173848237 100.693925785201
"7703" 1540.4 29.3587792341641 102.089632289782
"7704" 1540.6 31.8653737240872 103.517692098782
"7705" 1540.8 34.570375124948 105.794158069505
"7706" 1541 36.0922724831975 108.284329256478
"7707" 1541.2 35.8659384757333 111.873339946267
"7708" 1541.4 34.884842840719 113.026915532238
"7709" 1541.6 36.4970402317701 112.761969371014
"7710" 1541.8 38.7587668411747 112.246694767805
"7711" 1542 41.3763229234817 112.039179149892
"7712" 1542.2 44.3063283338619 111.874730913613
"7713" 1542.4 47.9545672512491 111.507100684246
"7714" 1542.6 51.7938540423778 111.078530901056
"7715" 1542.8 54.9727296020583 111.561763260667
"7716" 1543 56.9928479315785 112.862093380005
"7717" 1543.2 59.7311766512854 113.964414463005
"7718" 1543.4 62.8700148960804 115.026908385446
"7719" 1543.6 66.8750311162111 114.288059259667
"7720" 1543.8 69.6306275847771 112.438072688917
"7721" 1544 72.9167879407146 111.135779510823
"7722" 1544.2 76.3023142289184 109.271442101592
"7723" 1544.4 80.1225973672284 107.405279196618
"7724" 1544.6 84.2518194847428 106.016440106238
"7725" 1544.8 87.6783510520378 103.859541088652
"7726" 1545 90.9729068694198 101.603940808721
"7727" 1545.2 95.0495304481641 99.8726443345513
"7728" 1545.4 98.9342525859333 97.4784970715467
"7729" 1545.6 102.823768211173 95.1053213162267
"7730" 1545.8 104.909511101985 91.3345690120563
"7731" 1546 106.42229346754 87.3821142219167
"7732" 1546.2 106.734236764689 82.8450806532597
"7733" 1546.4 107.398188094216 78.8970118192319
"7734" 1546.6 107.801599168539 74.9318324573636
"7735" 1546.8 108.851101934062 70.6128811128602
"7736" 1547 109.234945355965 66.3912578248542
"7737" 1547.2 109.622603516157 62.0243848958581
"7738" 1547.4 111.992575114072 58.4984306479113
"7739" 1547.6 114.173254451492 55.4779598526667
"7740" 1547.8 116.618170781494 53.6252433460031
"7741" 1548 119.551941909924 51.6269302572835
"7742" 1548.2 118.780389222463 50.6602053515767
"7743" 1548.4 117.175769291623 48.6894828151567
"7744" 1548.6 115.166392819611 45.9673327962473
"7745" 1548.8 112.781213020717 42.5571637926048
"7746" 1549 110.209775537186 38.542127113014
"7747" 1549.2 106.667112901815 35.8424588245082
"7748" 1549.4 102.927312382448 33.1994400224545
"7749" 1549.6 98.7031665441133 31.7513952442267
"7750" 1549.8 94.0831766893 30.1536992397333
"7751" 1550 89.5925965231072 27.7831952168623
"7752" 1550.2 85.8017821264646 24.7503320306042
"7753" 1550.4 82.6433554259636 21.0392943761212
"7754" 1550.6 79.2626283378715 17.4021646265739
"7755" 1550.8 75.719429079297 13.741633368697
"7756" 1551 71.9649712680401 11.0404694501036
"7757" 1551.2 67.9201389892506 8.86503911152243
"7758" 1551.4 63.8260512997633 8.42988032706666
"7759" 1551.6 60.0815840633879 8.78866560139394
"7760" 1551.8 55.716417488485 8.48180977466666
"7761" 1552 51.3366747219537 9.37732779960544
"7762" 1552.2 47.1388164636108 10.3579704621505
"7763" 1552.4 42.7206255589333 11.1901990675977
"7764" 1552.6 37.6773753800252 11.4915981661769
"7765" 1552.8 32.8915053740261 12.5879836209759
"7766" 1553 29.502220715297 14.2451916484545
"7767" 1553.2 26.5291860767771 17.1840492357604
"7768" 1553.4 22.9510848576133 20.1140060370667
"7769" 1553.6 18.597036719297 22.2155750452424
"7770" 1553.8 15.064220519515 24.7097621496667
"7771" 1554 12.5986926845817 27.3632998566996
"7772" 1554.2 11.370315499772 30.6188307435054
"7773" 1554.4 9.51495294189962 33.7244808622509
"7774" 1554.6 7.11649804818332 36.7833587166667
"7775" 1554.8 5.1298148433098 40.2244482885137
"7776" 1555 3.08732930136189 42.6300581294881
"7777" 1555.2 3.71641746657333 44.0898319939867
"7778" 1555.4 3.90631401472878 47.8213168684621
"7779" 1555.6 3.39334211757618 51.3792427385238
"7780" 1555.8 2.00701132896903 54.2956376082024
"7781" 1556 1.9545339245356 56.2347725407008
"7782" 1556.2 2.78961348335437 58.8315089160982
"7783" 1556.4 3.39663257796559 62.4256173985054
"7784" 1556.6 3.20626708895506 66.425477637471
"7785" 1556.8 2.45607054019258 70.676939840037
"7786" 1557 2.48241729189222 74.7647700999954
"7787" 1557.2 3.54443935481568 79.2242271044608
"7788" 1557.4 5.41741035925802 81.5927395239784
"7789" 1557.6 7.60415828790801 84.4269835527173
"7790" 1557.8 10.2537718290177 87.761809203992
"7791" 1558 11.8641477950133 91.8026084488667
"7792" 1558.2 12.9228043979503 95.8575061623107
"7793" 1558.4 13.2441728649833 98.8520309605667
"7794" 1558.6 14.633567813542 98.7035804744928
"7795" 1558.8 17.3730085506183 100.069705370557
"7796" 1559 20.0913701240103 102.459130282321
"7797" 1559.2 22.3092778822096 106.042551247654
"7798" 1559.4 25.0970692796833 109.260810434443
"7799" 1559.6 27.9135205696555 112.701326138556
"7800" 1559.8 30.0390744834455 117.26133677774
"7801" 1560 30.3159787634833 117.131196515767
"7802" 1560.2 29.0514548358365 117.36613538757
"7803" 1560.4 28.2096952416753 114.376004291892
"7804" 1560.6 27.3011202658879 114.164136714258
"7805" 1560.8 26.0553725725649 113.331464172298
"7806" 1561 25.7299594223083 112.237251778276
"7807" 1561.2 25.0412025583923 111.434067897716
"7808" 1561.4 23.9810854778949 110.687950440474
"7809" 1561.6 22.8424376626996 109.928008886498
"7810" 1561.8 22.0832521480157 108.835467261667
"7811" 1562 21.6464524795553 107.733549715033
"7812" 1562.2 19.8834707621151 106.58715822353
"7813" 1562.4 18.9447883583519 104.832069150178
"7814" 1562.6 16.9585532617626 103.297381660911
"7815" 1562.8 15.004104570908 101.613001369198
"7816" 1563 14.7809599548958 100.116188450579
"7817" 1563.2 12.8462135405872 97.675629243782
"7818" 1563.4 11.1285471968949 96.3624134054359
"7819" 1563.6 10.7440695560103 94.9593196770128
"7820" 1563.8 9.31528783624658 92.7545440455341
"7821" 1564 7.13933738856295 89.9870010957407
"7822" 1564.2 6.78707061497083 87.8089093693792
"7823" 1564.4 5.51317635353334 85.0863998926
"7824" 1564.6 3.53689933822446 82.6472496365527
"7825" 1564.8 4.29764261711851 81.1734198502963
"7826" 1565 3.90336347793332 78.1321813681667
"7827" 1565.2 2.51963368517723 74.818512653935
"7828" 1565.4 1.19772123650151 71.5259294831439
"7829" 1565.6 1.18634059457617 67.9363907188452
"7830" 1565.8 1.01409740401843 64.3860698797943
"7831" 1566 0.588078217996479 60.9346515438982
"7832" 1566.2 1.17136094623004 57.9517417795458
"7833" 1566.4 1.49846009670162 54.3475444384471
"7834" 1566.6 1.43671471693333 49.5635666956524
"7835" 1566.8 1.91330405510437 47.324694938364
"7836" 1567 3.01178068274214 44.3264928147402
"7837" 1567.2 3.30504592949855 41.0167375971014
"7838" 1567.4 5.20700898539165 39.5853851600833
"7839" 1567.6 6.31022504597279 36.7321125512719
"7840" 1567.8 7.44355370374101 33.6226529156282
"7841" 1568 9.23987788718037 30.2402483190667
"7842" 1568.2 10.7840152849333 26.9863120399881
"7843" 1568.4 11.836034266485 25.5603306879425
"7844" 1568.6 13.5187780416942 24.1509561374493
"7845" 1568.8 15.6653833593333 21.5420658460667
"7846" 1569 17.1380791541917 19.4278371564195
"7847" 1569.2 17.504651933631 19.2345264971899
"7848" 1569.4 17.6617165551379 19.947595761803
"7849" 1569.6 18.3452575794182 20.4295167717273
"7850" 1569.8 19.2013548270354 20.7792858479014
"7851" 1570 20.4571996312394 20.9541503143095
"7852" 1570.2 22.5664922214485 20.5750765869697
"7853" 1570.4 25.7244385725313 19.7871717302646
"7854" 1570.6 28.8144661174175 19.2202729125825
"7855" 1570.8 31.9138792520652 18.7007832130952
"7856" 1571 34.6371181799741 18.049015656483
"7857" 1571.2 37.3476980544106 18.3764349182235
"7858" 1571.4 38.476278378672 18.9517895933371
"7859" 1571.6 40.4660220423 19.6250037388333
"7860" 1571.8 43.5783366597423 18.998981606015
"7861" 1572 46.2173965141724 17.5680519783732
"7862" 1572.2 49.4617860306248 16.2201261284645
"7863" 1572.4 52.1613991326133 14.0265765421567
"7864" 1572.6 53.7013192108823 10.6848371052483
"7865" 1572.8 55.4672882671566 6.99072879139482
"7866" 1573 58.3450735429063 3.63272216769369
"7867" 1573.2 60.4486308407424 2.14523695274848
"7868" 1573.4 59.5183593728778 3.30689607286111
"7869" 1573.6 58.8620288546 3.8278297359697
"7870" 1573.8 58.2332497932433 3.83412421446667
"7871" 1574 57.2212025589055 3.90913341655555
"7872" 1574.2 56.2060539825583 4.68197231085897
"7873" 1574.4 54.6325549777446 4.84674844266666
"7874" 1574.6 52.2028912753987 4.78119394198349
"7875" 1574.8 49.3640996004526 4.17266426708974
"7876" 1575 47.3501848025182 3.26681949445911
"7877" 1575.2 46.1825887322667 3.08822851257575
"7878" 1575.4 44.0264984324039 3.82343285760784
"7879" 1575.6 41.5128724973273 5.18114261281818
"7880" 1575.8 38.5913969029979 5.88533739466667
"7881" 1576 35.7466630257771 7.37830901316666
"7882" 1576.2 33.1746948538633 9.90208016652666
"7883" 1576.4 29.9735689683708 12.0560162852604
"7884" 1576.6 26.329191589637 13.1458434942963
"7885" 1576.8 23.2841751715047 15.7890249012381
"7886" 1577 20.6034017402061 18.934578128697
"7887" 1577.2 17.2469178228739 21.7713780602211
"7888" 1577.4 14.1664850104007 24.4684595534819
"7889" 1577.6 12.7469484042133 27.3776375201167
"7890" 1577.8 10.7711755863509 30.971255158359
"7891" 1578 8.48142933915312 34.3609355841172
"7892" 1578.2 5.54779598526665 37.1776378558518
"7893" 1578.4 5.27254978529378 38.0785757527364
"7894" 1578.6 5.57542912505381 40.1572086706787
"7895" 1578.8 4.12893201594583 42.9126563287042
"7896" 1579 1.94102954458717 46.3903065226667
"7897" 1579.2 2.02578938814583 48.6865617837292
"7898" 1579.4 2.12859823936862 52.7150077730078
"7899" 1579.6 1.341611368131 56.1436832942829
"7900" 1579.8 0 59.2601546195333
"7901" 1580 1.40130827538787 59.6426425394507
"7902" 1580.2 2.78292920091159 61.3538897387101
"7903" 1580.4 3.66226247121904 64.3501915731172
"7904" 1580.6 4.48375142169803 67.7623288834549
"7905" 1580.8 3.89855519574814 71.7059122276667
"7906" 1581 3.05950995443332 74.9515027026667
"7907" 1581.2 4.26037843018333 78.1748865059956
"7908" 1581.4 4.72837163738493 81.9431327646183
"7909" 1581.6 6.24538156469334 84.5169069505867
"7910" 1581.8 6.96610378532769 87.782098963554
"7911" 1582 8.74763908976189 90.7918388437952
"7912" 1582.2 10.8235268211507 94.2444213871015
"7913" 1582.4 12.7087915492377 97.6537025121449
"7914" 1582.6 14.7994049655531 100.958282041216
"7915" 1582.8 16.3164987407795 102.029713696397
"7916" 1583 16.0472811718916 101.386837121542
"7917" 1583.2 16.3314783891256 101.675195352205
"7918" 1583.4 16.3264851730102 101.625263191051
"7919" 1583.6 16.3493488468017 101.655879489864
"7920" 1583.8 16.3875272400208 101.635124792879
"7921" 1584 16.4050271129874 101.703940082815
"7922" 1584.2 16.3795775975283 101.642581434287
"7923" 1584.4 16.4734476689468 101.772360638775
"7924" 1584.6 16.4774642602886 101.737873354496
"7925" 1584.8 16.4642201214398 101.739004763342
"7926" 1585 16.466295224241 101.725127513359
"7927" 1585.2 16.4513155758949 101.700161432782
"7928" 1585.4 16.4774642602886 101.737873354496
"7929" 1585.6 16.4490459322061 101.713714447952
"7930" 1585.8 16.4418689508117 101.724992561572
"7931" 1586 16.4642201214398 101.74406282642
"7932" 1586.2 16.4439878691281 101.708656384874
"7933" 1586.4 16.4723396437491 101.732748737956
"7934" 1586.6 16.4692781845177 101.708656384874
"7935" 1586.8 16.4413291436641 101.685181784436
"7936" 1587 16.4338077168574 101.696811553616
"7937" 1587.2 16.4723396437491 101.732748737956
"7938" 1587.4 16.4163630630872 101.730120729474
"7939" 1587.6 16.5718480206042 101.8693619333
"7940" 1587.8 16.4490459322061 101.71877251103
"7941" 1588 16.4591620583619 101.693482195641
"7942" 1588.2 16.5238420399708 101.771439592829
"7943" 1588.4 16.5521279772118 101.795411770578
"7944" 1588.6 16.5611663304333 101.785046106744
"7945" 1588.8 16.5212206015102 101.730120729474
"7946" 1589 16.5587621893407 101.767292449444
"7947" 1589.2 16.4569657941307 101.712250271798
"7948" 1589.4 16.5299749414528 101.799701520277
"7949" 1589.6 16.5521279772118 101.795411770578
"7950" 1589.8 16.5603842604394 101.815606995739
"7951" 1590 16.5335788113958 101.834728607092
"7952" 1590.2 16.8873687148827 102.086282410616
"7953" 1590.4 17.2223051308963 101.796142142556
"7954" 1590.6 17.2523893829468 101.54078337245
"7955" 1590.8 17.7996153274728 101.527764076377
"7956" 1591 18.342824680657 102.050474963404
"7957" 1591.2 19.2981440196042 102.756763885958
"7958" 1591.4 20.1559659071738 104.294927270565
"7959" 1591.6 20.2561462558179 105.310256684205
"7960" 1591.8 20.9435050791163 105.192489855337
"7961" 1592 22.4944565933793 106.030224467329
"7962" 1592.2 23.9323542168194 106.28172164235
"7963" 1592.4 25.7230045855762 107.583596649881
"7964" 1592.6 27.4724740820465 110.224335034742
"7965" 1592.8 29.2254603638833 113.937535488367
"7966" 1593 28.5554262413778 113.956287788889
"7967" 1593.2 28.2916576186476 113.360747695381
"7968" 1593.4 27.8428388215333 112.827543545917
"7969" 1593.6 27.0219540921641 114.148249208436
"7970" 1593.8 26.7198645171833 113.574029355167
"7971" 1594 26.7634481607047 113.876332925124
"7972" 1594.2 27.3207373483658 113.298592758099
"7973" 1594.4 26.7854668778482 112.97048763705
"7974" 1594.6 25.8456833449825 112.762099672404
"7975" 1594.8 25.0213388352667 112.167606816
"7976" 1595 25.3952579045739 111.811268028432
"7977" 1595.2 25.8721162851133 111.195660655087
"7978" 1595.4 26.8708550305855 110.638886664732
"7979" 1595.6 28.3002174177025 111.282143158205
"7980" 1595.8 29.990492404419 111.483869089267
"7981" 1596 31.547139417 111.9858537494
"7982" 1596.2 34.2885815048833 113.723326517017
"7983" 1596.4 36.5417230438252 115.351209436883
"7984" 1596.6 38.6359312050309 116.976358101886
"7985" 1596.8 40.369890743469 118.022806584827
"7986" 1597 41.5590458099859 119.15302856114
"7987" 1597.2 42.8485945548048 120.374932367638
"7988" 1597.4 44.2732458672441 121.461691396032
"7989" 1597.6 45.7161146502716 120.685690837152
"7990" 1597.8 47.8616408713333 120.847861265424
"7991" 1598 50.1663919427569 122.060293861858
"7992" 1598.2 53.1521287829063 123.487992476369
"7993" 1598.4 55.3818448224596 122.610436519772
"7994" 1598.6 58.2994598389333 122.071663401801
"7995" 1598.8 61.4879279215733 122.067090510147
"7996" 1599 64.6013798503912 123.06757701204
"7997" 1599.2 66.5997413498035 122.745140725952
"7998" 1599.4 68.6888581053928 121.782741697072
"7999" 1599.6 70.8333401460242 121.915618381173
"8000" 1599.8 72.1305436481458 122.174844113917
"8001" 1600 74.5730259179063 121.645900585153
"8002" 1600.2 76.7664481364268 121.531205587251
"8003" 1600.4 77.1761512457385 121.591902344186
"8004" 1600.6 77.3355148769607 120.018082553064
"8005" 1600.8 78.4203664107036 118.066979196505
"8006" 1601 79.5418494978083 115.77021224325
"8007" 1601.2 81.1613991448333 113.18084925191
"8008" 1601.4 81.4875083250975 110.660748591488
"8009" 1601.6 81.8624466874333 107.720164352985
"8010" 1601.8 83.1296380989768 105.014137258928
"8011" 1602 84.8493041752714 102.428397388765
"8012" 1602.2 86.853237526419 99.5048583018238
"8013" 1602.4 88.8729221134333 97.4776549723964
"8014" 1602.6 91.2151565728916 97.20543472625
"8015" 1602.8 94.0834106057306 97.1723940304234
"8016" 1603 96.6490012103854 98.1170158683379
"8017" 1603.2 99.244901959969 99.8590913193809
"8018" 1603.4 101.049011011223 100.743697745838
"8019" 1603.6 100.797305819635 100.772914715459
"8020" 1603.8 101.165295519859 100.978734171074
"8021" 1604 101.727925399857 100.82912964435
"8022" 1604.2 103.488328484012 100.81544237739
"8023" 1604.4 105.347539364533 101.416047435817
"8024" 1604.6 106.25726635397 102.57027557437
"8025" 1604.8 105.926877264321 102.311830406917
"8026" 1605 106.273733073783 101.360827937598
"8027" 1605.2 107.559733832293 99.3791148537067
"8028" 1605.4 109.010562706779 97.4559277347051
"8029" 1605.6 111.253910198247 95.0454816853294
"8030" 1605.8 112.70722573872 92.0050749468127
"8031" 1606 114.228269742617 88.8611761669524
"8032" 1606.2 116.869884872395 86.2424126435801
"8033" 1606.4 118.993250025462 83.6209741830032
"8034" 1606.6 118.487686893779 81.5762521837532
"8035" 1606.8 117.43006130534 78.8664962131354
"8036" 1607 116.552574041837 77.1166256388925
"8037" 1607.2 116.186071646861 76.7583262660687
"8038" 1607.4 115.802947338579 74.1139309671828
"8039" 1607.6 116.777623856445 70.8399296782007
"8040" 1607.8 118.03766001155 67.8705910578475
"8041" 1608 118.329636318372 64.4278411788299
"8042" 1608.2 119.045678794674 60.7620308067724
"8043" 1608.4 119.677632709277 56.7315691736354
"8044" 1608.6 119.514862780373 53.1154553135018
"8045" 1608.8 118.294199769308 49.2301981882917
"8046" 1609 116.653209554903 46.1385273827879
"8047" 1609.2 114.851503490742 42.3103440244307
"8048" 1609.4 112.338541247683 39.8134419841267
"8049" 1609.6 110.212521933623 37.3429867442006
"8050" 1609.8 108.369013276207 33.3970121073824
"8051" 1610 105.157918199812 30.528220710303
"8052" 1610.2 101.827847063026 28.6526526813574
"8053" 1610.4 98.7606681964839 27.8867940842959
"8054" 1610.6 95.5498851388988 26.9839138204253
"8055" 1610.8 92.441612943585 26.1144828810936
"8056" 1611 88.5305977285965 26.3496394422982
"8057" 1611.2 85.9786190780804 27.3482362887549
"8058" 1611.4 85.1650005870966 28.0480837810952
"8059" 1611.6 83.7462138937394 28.6919029528707
"8060" 1611.8 83.7268938098046 29.6263497009043
"8061" 1612 83.7420669103464 30.2131546942319
"8062" 1612.2 82.1446143491374 32.232908397636
"8063" 1612.4 79.9787559079045 34.7611061899359
"8064" 1612.6 77.9677381174333 36.1151489129902
"8065" 1612.8 77.653462128864 38.1677155252112
"8066" 1613 77.5626884261533 39.1708150700767
"8067" 1613.2 75.6214597992925 40.621348229822
"8068" 1613.4 72.6182413462863 42.266497448549
"8069" 1613.6 69.4542076850498 44.285399301987
"8070" 1613.8 66.2431228628937 46.5239862887657
"8071" 1614 64.8448389988071 48.9552683155307
"8072" 1614.2 65.2894367987754 50.3082466876456
"8073" 1614.4 65.8023696818299 50.3611185934598
"8074" 1614.6 65.6994061219333 52.0342175381403
"8075" 1614.8 66.4004536645333 54.7892113897614
"8076" 1615 67.9037308692838 57.0318281171924
"8077" 1615.2 69.5406579076392 58.6968219355196
"8078" 1615.4 71.1892878828376 61.5064715221879
"8079" 1615.6 71.8480736941461 63.6651344636454
"8080" 1615.8 71.9674527267771 65.5839171941979
"8081" 1616 72.2842742196653 67.8727694976048
"8082" 1616.2 73.5389531742205 70.1698802998944
"8083" 1616.4 75.1855279854977 72.3293226753399
"8084" 1616.6 75.821505096944 75.5937152860177
"8085" 1616.8 77.2415372486521 77.4871202612604
"8086" 1617 79.4633062083133 77.7050616616567
"8087" 1617.2 81.5166919470354 77.5307535821871
"8088" 1617.4 83.6273646236281 76.7061714057824
"8089" 1617.6 85.9600900723965 76.0297220225719
"8090" 1617.8 88.1893610174741 75.1303413614932
"8091" 1618 91.3130762583109 74.5779286153401
"8092" 1618.2 94.955095642409 74.7208452048317
"8093" 1618.4 97.9987588607863 74.7262205402843
"8094" 1618.6 100.245093010788 72.6978655107055
"8095" 1618.8 101.609405947145 70.1283585543636
"8096" 1619 104.346042875105 67.610904359781
"8097" 1619.2 108.533987968656 66.4192059650555
"8098" 1619.4 112.591697304733 64.7510754955238
"8099" 1619.6 116.738634620219 65.4669600231524
"8100" 1619.8 120.607584535656 65.5212592669722
"8101" 1620 120.635476827447 64.4495761426755
"8102" 1620.2 119.779136188089 65.0218864843948
"8103" 1620.4 120.052227943267 66.7762209173055
"8104" 1620.6 119.650954939085 68.826188315303
"8105" 1620.8 117.78707625759 71.4259800491979
"8106" 1621 115.90140475075 72.6107033682483
"8107" 1621.2 114.355724903509 73.5234428936667
"8108" 1621.4 111.811999336642 75.4733180256375
"8109" 1621.6 108.412675009123 77.4324320617567
"8110" 1621.8 105.176493400531 80.1431090748419
"8111" 1622 101.759589283964 82.7931169678316
"8112" 1622.2 99.8877846841057 86.0133703767701
"8113" 1622.4 99.0371615522138 88.3170026002032
"8114" 1622.6 98.5602830565751 90.0594841555473
"8115" 1622.8 97.4646492188534 92.5607783838267
"8116" 1623 96.5039544382533 95.3493897199467
"8117" 1623.2 95.8359010934577 98.7092249796667
"8118" 1623.4 95.3534213732624 102.643373636451
"8119" 1623.6 96.4296066681529 104.79826935374
"8120" 1623.8 97.0110515323752 104.211633017515
"8121" 1624 97.4999362169815 103.570572062221
"8122" 1624.2 96.6670888980309 103.758097186874
"8123" 1624.4 94.5591966256333 105.057599948767
"8124" 1624.6 92.1782314531733 106.181872489307
"8125" 1624.8 88.9028814101256 107.756932580744
"8126" 1625 85.4770563534265 110.654776333406
"8127" 1625.2 83.7324403227552 114.010627964269
"8128" 1625.4 84.5024674965915 115.944542904629
"8129" 1625.6 85.7343939735827 116.442794130861
"8130" 1625.8 87.1360926160009 116.119624911505
"8131" 1626 88.6124318649203 114.925375207485
"8132" 1626.2 90.8632699345957 113.251156328693
"8133" 1626.4 93.7199669570566 111.828524121626
"8134" 1626.6 95.4394007624533 109.650759588987
"8135" 1626.8 97.6107260805437 108.041351358433
"8136" 1627 101.062307313596 107.146005841437
"8137" 1627.2 103.531431423125 106.237216475927
"8138" 1627.4 103.410345188846 105.52214272458
"8139" 1627.6 103.657440829815 103.885087684535
"8140" 1627.8 105.097458077407 101.69175180564
"8141" 1628 108.071701276646 99.4561553903516
"8142" 1628.2 111.281406064398 98.0508337690238
"8143" 1628.4 111.281745324726 96.6526288689228
"8144" 1628.6 111.647803227769 93.8614583125373
"8145" 1628.8 112.201287963741 90.455258263245
"8146" 1629 112.112079260607 87.4014418955318
"8147" 1629.2 112.5700600349 83.8227833343333
"8148" 1629.4 114.743730955008 79.9441876248475
"8149" 1629.6 117.142627526245 76.3697645026855
"8150" 1629.8 120.794552739087 74.3186125600417
"8151" 1630 120.957059227206 72.7759735721515
"8152" 1630.2 120.071160554371 69.5678795022604
"8153" 1630.4 119.861255518216 65.3501994018406
"8154" 1630.6 119.757174263721 60.7613877410606
"8155" 1630.8 119.020016291849 56.0519169050877
"8156" 1631 119.116479662004 50.9555159013843
"8157" 1631.2 118.721305664795 46.2549584943475
"8158" 1631.4 119.373358602246 41.9154486552604
"8159" 1631.6 118.3507301089 41.1916552299634
"8160" 1631.8 115.797657411828 40.6739675934351
"8161" 1632 112.416037999841 38.7227646168299
"8162" 1632.2 108.792471912579 35.8662176663118
"8163" 1632.4 104.535214434219 33.8146369801463
"8164" 1632.6 100.652343884189 30.5186785487518
"8165" 1632.8 96.3827685887551 28.4270879531122
"8166" 1633 91.8190806929979 26.7031828801183
"8167" 1633.2 86.8606560189333 26.7139142679792
"8168" 1633.4 81.7339213046233 26.3961709604767
"8169" 1633.6 77.0326224459234 27.567167150033
"8170" 1633.8 73.2454039763083 30.1623541476667
"8171" 1634 69.3954845548633 33.1418062037167
"8172" 1634.2 65.432340391419 36.2121347930667
"8173" 1634.4 62.3128642891619 39.2648444626952
"8174" 1634.6 57.9978108418451 42.1290371460784
"8175" 1634.8 53.8343141551455 44.4586884339091
"8176" 1635 49.7986622560456 46.8579364972279
"8177" 1635.2 46.0793296821709 50.2991542986964
"8178" 1635.4 43.8103571487212 54.5849307159091
"8179" 1635.6 41.3397743386606 58.8376377504242
"8180" 1635.8 40.3520068775864 63.1203318731871
"8181" 1636 39.8303418306702 67.1333877100456
"8182" 1636.2 39.5731575866659 71.4100351425039
"8183" 1636.4 39.4571283778644 74.5844152282529
"8184" 1636.6 38.5195915957873 78.0322609423071
"8185" 1636.8 35.7982447315405 82.8846531351309
"8186" 1637 33.1476089260811 85.8699641142462
"8187" 1637.2 30.1035812844915 86.9435821135504
"8188" 1637.4 26.1613991216575 88.533739255977
"8189" 1637.6 23.0273811998564 90.3455879863974
"8190" 1637.8 22.5844009522468 92.6927721886965
"8191" 1638 23.6365535659333 94.8887013348095
"8192" 1638.2 25.3976391801942 96.7900932205362
"8193" 1638.4 27.5779986387733 98.8753992119867
"8194" 1638.6 29.1086191067833 102.461127568767
"8195" 1638.8 30.5314048312615 105.95094872701
"8196" 1639 33.2175366481333 109.311487198
"8197" 1639.2 35.9594114814133 110.035037501227
"8198" 1639.4 39.3427148568756 110.947597678474
"8199" 1639.6 43.041366264698 112.58126050399
"8200" 1639.8 47.1499019718745 114.578253231549
"8201" 1640 51.6045901073988 114.523084776822
"8202" 1640.2 56.2163808613424 115.214527813439
"8203" 1640.4 60.9734388571423 115.642487762368
"8204" 1640.6 65.3647046041989 116.436234455307
"8205" 1640.8 69.8793609533981 116.827848087709
"8206" 1641 74.8382574988629 118.720347322427
"8207" 1641.2 78.4185639724539 118.956374326447
"8208" 1641.4 80.2033008366133 117.336317833787
"8209" 1641.6 82.7887557527306 115.098579691802
"8210" 1641.8 86.8994093380378 112.67204585301
"8211" 1642 91.393511673877 111.298459019315
"8212" 1642.2 95.4781373233658 109.272306195869
"8213" 1642.4 100.102665156933 107.230847330827
"8214" 1642.6 103.913671656789 104.197689293443
"8215" 1642.8 107.995941192133 101.321276193947
"8216" 1643 109.477902453073 100.045257919502
"8217" 1643.2 108.583305349447 100.730262940315
"8218" 1643.4 108.254221865723 100.671953114285
"8219" 1643.6 107.528576163733 100.126898899147
"8220" 1643.8 107.241341406696 100.062636207742
"8221" 1644 106.357969390722 98.5391743237934
"8222" 1644.2 105.151751312095 96.4039785558018
"8223" 1644.4 104.651616438473 93.1900129666535
"8224" 1644.6 105.120847352895 90.9297942718974
"8225" 1644.8 105.459300566977 90.9762528914058
"8226" 1645 105.468115273687 90.8504500158173
"8227" 1645.2 105.681664362907 90.5047138999693
"8228" 1645.4 105.982524761769 89.1943040428312
"8229" 1645.6 106.858301627119 87.1789642995926
"8230" 1645.8 108.236786388761 84.7822843345287
"8231" 1646 108.7402632744 81.4037365669667
"8232" 1646.2 109.970641303263 78.7716317468582
"8233" 1646.4 111.564419717557 75.4026719132508
"8234" 1646.6 112.427960577097 72.1218777007891
"8235" 1646.8 113.136169694721 69.8726453654242
"8236" 1647 114.59123312203 68.1792473154142
"8237" 1647.2 116.31094728663 68.0551146994242
"8238" 1647.4 117.440609474383 68.4356552650567
"8239" 1647.6 118.746085827751 68.2106609468974
"8240" 1647.8 119.510047893404 66.5441750683878
"8241" 1648 119.160772426133 64.2725827283524
"8242" 1648.2 119.738487530683 60.9268069385801
"8243" 1648.4 121.094750944327 57.2758202733636
"8244" 1648.6 122.323324775018 53.6334846619686
"8245" 1648.8 122.038529313967 52.9593816440667
"8246" 1649 119.758772471152 53.3277561629792
"8247" 1649.2 117.26611125708 52.8547590805196
"8248" 1649.4 114.757309515537 50.6037899195181
"8249" 1649.6 112.054997903988 47.247713061337
"8250" 1649.8 109.444612173634 44.0387591145945
"8251" 1650 108.189829944857 39.746723932971
"8252" 1650.2 107.559733832293 35.9498910826867
"8253" 1650.4 108.302119271795 32.0827154029736
"8254" 1650.6 108.3248276936 28.8523158104848
"8255" 1650.8 106.349935065176 27.6760351413636
"8256" 1651 103.341953514506 27.2772447895016
"8257" 1651.2 99.8293522748281 26.1897514062667
"8258" 1651.4 95.9191652711986 24.7296331117585
"8259" 1651.6 91.7110874011461 23.9681101985709
"8260" 1651.8 88.102267013412 23.350757457156
"8261" 1652 84.0941146980433 23.8100844699967
"8262" 1652.2 81.3333542024522 26.4991235398459
"8263" 1652.4 77.8035494228157 29.2230420807843
"8264" 1652.6 75.0935874412389 32.3909929405
"8265" 1652.8 71.6349419826133 34.9100038944967
"8266" 1653 68.0123861094231 37.1450102267381
"8267" 1653.2 65.4657236077333 40.6446840703524
"8268" 1653.4 63.8122792890467 44.5245938949759
"8269" 1653.6 63.6451382683451 48.8989570427549
"8270" 1653.8 63.4884705498727 53.2788264277879
"8271" 1654 64.9281767021313 57.4214579905677
"8272" 1654.2 66.5766608677974 61.4561484440938
"8273" 1654.4 68.616619207698 65.3560099218725
"8274" 1654.6 69.7506667030804 68.6168737638137
"8275" 1654.8 71.00932067727 70.7174531879538
"8276" 1655 72.8911204615868 72.6223898548647
"8277" 1655.2 74.519993721419 75.1332557692667
"8278" 1655.4 76.2898661930848 77.7997542225455
"8279" 1655.6 77.8393897668311 80.9219139082689
"8280" 1655.8 78.4470868645103 84.3337557834744
"8281" 1656 78.9630525297667 87.549803063125
"8282" 1656.2 81.9500776302583 89.4738972830542
"8283" 1656.4 84.7929774041285 90.5398362718618
"8284" 1656.6 88.3150314263793 92.0671679319099
"8285" 1656.8 90.4566138512345 93.7493370778715
"8286" 1657 93.4081460084996 95.8140018619679
"8287" 1657.2 96.6668679843287 96.9973647012248
"8288" 1657.4 98.890474853945 95.9421704026085
"8289" 1657.6 101.359357788853 94.6639210116267
"8290" 1657.8 104.069680552705 93.4636934372869
"8291" 1658 107.491108081288 93.0495725260464
"8292" 1658.2 111.589961509095 93.4241473287634
"8293" 1658.4 112.015101369313 92.8850688307356
"8294" 1658.6 112.84631911232 91.2464608165054
"8295" 1658.8 113.866618232546 89.2784663708809
"8296" 1659 115.757866271639 88.4760691290784
"8297" 1659.2 115.186546889496 89.1266191022292
"8298" 1659.4 114.537428794496 89.9055608162292
"8299" 1659.6 114.98656124111 90.3966950219314
"8300" 1659.8 114.454076130024 90.5185348354849
"8301" 1660 113.795162252863 90.2538126741967
"8302" 1660.2 113.880845841403 90.0863402056867
"8303" 1660.4 113.273861411842 89.8064719555151
"8304" 1660.6 112.812816242901 89.9691639198925
"8305" 1660.8 112.464606814554 90.6943247119298
"8306" 1661 111.774714251212 91.2458764641318
"8307" 1661.2 110.924391112148 92.3385945330238
"8308" 1661.4 109.178516339752 93.6018457867348
"8309" 1661.6 107.178052392433 95.7976928413618
"8310" 1661.8 105.109912841655 98.5662546650717
"8311" 1662 103.716954709893 101.965201344187
"8312" 1662.2 101.945818905631 105.273858766732
"8313" 1662.4 100.899150603231 106.740745625369
"8314" 1662.6 99.0229126184211 106.949858356435
"8315" 1662.8 96.4676038249333 107.462819972972
"8316" 1663 92.0325044408458 108.898756275929
"8317" 1663.2 88.6150292486631 110.730190349775
"8318" 1663.4 84.8757212126438 112.935160493246
"8319" 1663.6 82.1988078821151 115.572807281459
"8320" 1663.8 80.2510110165958 118.771842500879
"8321" 1664 79.2914460301485 119.661771084097
"8322" 1664.2 79.6063655035919 119.289435020898
"8323" 1664.4 78.9713745566256 118.48236079659
"8324" 1664.6 77.9172511544889 117.249961085741
"8325" 1664.8 75.2492315355733 115.845942687667
"8326" 1665 71.8569896712118 114.618369986489
"8327" 1665.2 67.7665975937026 114.138262776205
"8328" 1665.4 63.6956067851942 114.011478506145
"8329" 1665.6 60.1456528623749 115.173220298303
"8330" 1665.8 57.2324163950977 117.131730037489
"8331" 1666 53.5637199980203 119.503582040362
"8332" 1666.2 52.4963440696333 121.888304840552
"8333" 1666.4 52.6298769348905 121.454323028467
"8334" 1666.6 51.8961007488451 120.966338954696
"8335" 1666.8 50.2293945813892 119.723468719858
"8336" 1667 47.3026356412863 118.732609039549
"8337" 1667.2 44.0542681904788 117.397925042076
"8338" 1667.4 40.2005200136392 116.395783897549
"8339" 1667.6 35.5849630717547 116.868303687292
"8340" 1667.8 32.9595122053708 117.695929258417
"8341" 1668 32.9189423244333 117.202599506217
"8342" 1668.2 31.9247667157754 116.351571519561
"8343" 1668.4 30.4721645255252 115.758510454463
"8344" 1668.6 28.5940554914757 114.142832838412
"8345" 1668.8 26.2990018834579 112.161931466536
"8346" 1669 23.424563099465 109.76230930111
"8347" 1669.2 22.3902468235333 108.826303241502
"8348" 1669.4 21.3559853255 107.251619109867
"8349" 1669.6 19.7949546582515 105.662164938155
"8350" 1669.8 19.2268779739 104.278658234767
"8351" 1670 17.2662428818988 102.536783401908
"8352" 1670.2 15.7861349664032 100.86773816304
"8353" 1670.4 14.3170723448619 98.8575948299524
"8354" 1670.6 12.9017630698708 96.9858164374417
"8355" 1670.8 10.7789572218554 94.2631875341732
"8356" 1671 10.288325103297 92.9632653231472
"8357" 1671.2 10.2419139569468 91.1829638241261
"8358" 1671.4 9.49728245357889 88.6667928820844
"8359" 1671.6 8.46093617318037 85.3251735291137
"8360" 1671.8 6.83043321329378 81.9574493977713
"8361" 1672 3.8216767064277 78.8505873497116
"8362" 1672.2 3.70480970769803 77.6411426210078
"8363" 1672.4 3.26235935912083 75.3555787168042
"8364" 1672.6 2.53883437610354 72.2169200896879
"8365" 1672.8 2.34704418992128 69.1422867874137
"8366" 1673 2.20690427684344 65.8798949884981
"8367" 1673.2 1.56786306673944 62.0671708823197
"8368" 1673.4 1.81320321203333 58.1436714961333
"8369" 1673.6 1.87426839578517 54.4586040294074
"8370" 1673.8 2.745899886849 50.630690030004
"8371" 1674 4.09055102160774 46.823555111655
"8372" 1674.2 5.41294044304961 43.0148924286667
"8373" 1674.4 6.40020377823565 39.0839540115039
"8374" 1674.6 8.90513939237289 35.3581521740183
"8375" 1674.8 11.8252536985456 31.529476339585
"8376" 1675 14.6509045080047 28.3461482124728
"8377" 1675.2 17.4911528319237 25.226560017609
"8378" 1675.4 20.4284379500261 22.1360423626873
"8379" 1675.6 24.4509017214788 19.992837326
"8380" 1675.8 27.8598781715271 17.7236286522292
"8381" 1676 31.5923072177771 15.7803313553229
"8382" 1676.2 34.9271932554591 14.2783674436254
"8383" 1676.4 38.0875451558708 12.9323257135104
"8384" 1676.6 41.786690340617 11.2293014665646
"8385" 1676.8 45.7887021059129 9.5521922660136
"8386" 1677 49.770842909117 7.58496701892176
"8387" 1677.2 54.2100158404333 6.75038661106462
"8388" 1677.4 58.6433543190503 6.00687439968794
"8389" 1677.6 62.4213597421833 4.56185772319444
"8390" 1677.8 65.6408131611457 2.09632593040118
"8391" 1678 65.2855933363708 2.12392986203273
"8392" 1678.2 65.823163216681 3.20878689453582
"8393" 1678.4 67.746037292051 5.2133092492549
"8394" 1678.6 70.5656979050946 7.80337666892473
"8395" 1678.8 74.4727496375123 9.42610578234035
"8396" 1679 78.3760543384817 11.2039179149892
"8397" 1679.2 82.6955931083354 13.0095757857698
"8398" 1679.4 87.2407581611601 14.6196563389347
"8399" 1679.6 91.7732370059865 16.0088174720071
"8400" 1679.8 96.2562951684759 17.2973859456986
"8401" 1680 100.810203880483 17.9874951578467
"8402" 1680.2 102.718418272428 17.5527531339043
"8403" 1680.4 101.855953207346 17.6591350889244
"8404" 1680.6 101.16611395087 18.1757670274433
"8405" 1680.8 100.898828371413 19.7579183963809
"8406" 1681 100.816695061433 21.922372682902
"8407" 1681.2 101.979808709209 24.8806524236565
"8408" 1681.4 103.7792165115 28.4197731998522
"8409" 1681.6 105.084646536058 31.6634397423542
"8410" 1681.8 105.477630661098 34.9765351532646
"8411" 1682 107.384471946643 38.4502939846267
"8412" 1682.2 109.135655910512 42.1621562364982
"8413" 1682.4 110.472155904007 46.4504353567298
"8414" 1682.6 111.999870937249 48.2769823770471
"8415" 1682.8 112.285800402465 48.9218670931667
"8416" 1683 113.04684363958 51.3579691202843
"8417" 1683.2 114.793232570091 54.092263540393
"8418" 1683.4 117.238158113811 55.8086426557799
"8419" 1683.6 119.781869185547 57.4445948731617
"8420" 1683.8 119.671079113126 60.4100090706378
"8421" 1684 119.29430529139 63.8237639312381
"8422" 1684.2 119.726657808391 68.6580904432928
"8423" 1684.4 120.399660676019 72.9522189700667
"8424" 1684.6 121.602898947989 75.7809313796111
"8425" 1684.8 121.52986440936 74.9855341367735
"8426" 1685 121.650936408688 74.0770304011006
"8427" 1685.2 121.907991454992 73.1062427199871
"8428" 1685.4 121.949585430011 72.3764575219191
"8429" 1685.6 122.595855452712 71.7570926928494
"8430" 1685.8 122.365561192305 71.5983440862095
"8431" 1686 121.898608302378 71.8970414445278
"8432" 1686.2 122.104162365794 71.88982902125
"8433" 1686.4 122.191586739215 72.4785518242395
"8434" 1686.6 121.85893997435 72.8382626822778
"8435" 1686.8 121.208103030812 73.4300184201807
"8436" 1687 121.060407759285 74.6743117323694
"8437" 1687.2 121.004267815933 75.5180057673939
"8438" 1687.4 120.84994917448 76.1346122871384
"8439" 1687.6 120.975942662697 77.1006737044757
"8440" 1687.8 120.490015033875 77.2505151401035
"8441" 1688 120.060549970126 78.2245558663013
"8442" 1688.2 120.206419749652 79.0352747954822
"8443" 1688.4 119.637301474698 81.6145090307549
"8444" 1688.6 118.854541418963 84.2262547776961
"8445" 1688.8 117.590886437131 86.279225835978
"8446" 1689 117.173875534245 87.8647841448501
"8447" 1689.2 116.735512977329 90.1524345669637
"8448" 1689.4 115.31076600948 91.0201869265223
"8449" 1689.6 113.692655129366 92.9073137594089
"8450" 1689.8 111.553108352733 95.6626973871333
"8451" 1690 109.486379666848 99.0796972582764
"8452" 1690.2 108.177352617631 101.98385494839
"8453" 1690.4 106.733656158164 102.568981036859
"8454" 1690.6 104.366871719472 104.586240347474
"8455" 1690.8 102.517384470333 107.838421867747
"8456" 1691 101.131267676703 108.261247408397
"8457" 1691.2 98.6614586523384 109.052387738983
"8458" 1691.4 95.3897658718403 110.918683473527
"8459" 1691.6 92.1634515334718 113.424232871705
"8460" 1691.8 90.2259539867775 115.689142732251
"8461" 1692 89.0583844262904 116.963353122631
"8462" 1692.2 88.4385123113949 116.749714804551
"8463" 1692.4 88.1670061851208 117.340537101404
"8464" 1692.6 86.97014581809 117.849606012233
"8465" 1692.8 84.8500981299465 119.079575724075
"8466" 1693 82.0381835375431 120.733326978557
"8467" 1693.2 79.9340909808236 120.861567382691
"8468" 1693.4 77.0962970748958 121.936293214004
"8469" 1693.6 73.8365650985405 122.721957936845
"8470" 1693.8 70.6662535679446 124.064215378071
"8471" 1694 69.6970782518299 123.881577036115
"8472" 1694.2 69.8537619299333 123.607540480738
"8473" 1694.4 69.3631494162705 123.137199429178
"8474" 1694.6 68.7352815200872 122.516879417821
"8475" 1694.8 66.834160717637 121.78417118637
"8476" 1695 64.0587601368208 121.464059799892
"8477" 1695.2 60.7172139901801 121.440160451848
"8478" 1695.4 57.2356812295154 121.757761517055
"8479" 1695.6 53.6916356152714 122.318838620906
"8480" 1695.8 51.9363481347036 123.730095982072
"8481" 1696 52.852680838799 122.873857107264
"8482" 1696.2 53.0816958576539 122.192026651725
"8483" 1696.4 52.8073563047159 120.632483075145
"8484" 1696.6 52.3492106347667 118.82106728975
"8485" 1696.8 50.550733683993 116.386551489174
"8486" 1697 47.4337873791507 114.310637280362
"8487" 1697.2 44.6089691080242 112.541341476758
"8488" 1697.4 41.8385886180804 110.645361244196
"8489" 1697.6 38.7972794259186 107.730057329299
"8490" 1697.8 35.559925659519 106.654430462467
"8491" 1698 31.383372330949 107.082848405167
"8492" 1698.2 27.3944210240144 108.314418412437
"8493" 1698.4 25.2552918153396 110.508974850339
"8494" 1698.6 25.7858557027111 111.403089948556
"8495" 1698.8 26.6125103707026 112.820053721744
"8496" 1699 27.5312621359333 113.35611113756
"8497" 1699.2 28.976073379643 114.602148660473
"8498" 1699.4 30.9649643854027 114.995465510136
"8499" 1699.6 33.2175366481333 116.5037156906
"8500" 1699.8 36.4209344469583 118.085400115417
"8501" 1700 38.7585085713756 120.13761193884
"8502" 1700.2 40.6087061230883 120.678672617484
"8503" 1700.4 43.2399200349333 120.903419323493
"8504" 1700.6 45.3455524307689 121.954766403626
"8505" 1700.8 46.4712832640155 121.629318153256
"8506" 1701 47.8144943991702 122.374704158956
"8507" 1701.2 50.3477631751833 122.726594494667
"8508" 1701.4 53.5685344289039 122.37530705502
"8509" 1701.6 56.845029607324 122.649511720885
"8510" 1701.8 59.6263779912705 123.780279216318
"8511" 1702 62.9974520514958 123.815490099029
"8512" 1702.2 65.7980063388953 123.048688536743
"8513" 1702.4 68.6204375494333 123.036173893821
"8514" 1702.6 69.5414834950414 122.277474947856
"8515" 1702.8 70.326934857078 121.65725784343
"8516" 1703 72.0296789244404 121.572809937075
"8517" 1703.2 74.4625004044333 121.158724634436
"8518" 1703.4 77.3673038795583 120.530411606583
"8519" 1703.6 79.6891993053733 119.096726107427
"8520" 1703.8 82.7044717092573 117.826210002836
"8521" 1704 86.4316736257159 116.602306380971
"8522" 1704.2 90.2134920922377 115.891098729058
"8523" 1704.4 91.2968657366044 113.616734492996
"8524" 1704.6 92.5826320263583 110.700058989554
"8525" 1704.8 94.3623559492577 106.877586737288
"8526" 1705 96.6523528212025 103.862224010744
"8527" 1705.2 99.3465302949198 101.124996917005
"8528" 1705.4 101.007873678454 98.9546449717488
"8529" 1705.6 101.4441758866 97.6706360276667
"8530" 1705.8 102.162982850674 95.8767096560303
"8531" 1706 104.879162723518 93.0290201431602
"8532" 1706.2 106.851870549696 89.6248172401417
"8533" 1706.4 108.030560823867 85.9172710542
"8534" 1706.6 111.214200378923 83.1057925402772
"8535" 1706.8 114.672474279359 81.0326466778053
"8536" 1707 117.030152566351 80.4835013802492
"8537" 1707.2 117.005938559209 80.3469246666116
"8538" 1707.4 115.806024132709 78.6912177683503
"8539" 1707.6 114.113948292625 76.6668317962624
"8540" 1707.8 112.267272096016 74.5258953743986
"8541" 1708 109.830613617535 71.7941418716472
"8542" 1708.2 106.835318038273 68.3343928422367
"8543" 1708.4 104.402580780176 65.2344015229697
"8544" 1708.6 102.764049346433 61.2131091390784
"8545" 1708.8 101.392787370746 56.7356261617292
"8546" 1709 101.300221805668 52.5847477720952
"8547" 1709.2 100.540474595476 48.0324371927837
"8548" 1709.4 99.1152188427212 43.8685810748182
"8549" 1709.6 97.6440467228818 39.834882957079
"8550" 1709.8 95.2435525600762 36.0759524661973
"8551" 1710 94.2535466704659 32.4610788797427
"8552" 1710.2 93.5863570548688 29.0065051526989
"8553" 1710.4 93.7637772984526 25.5149182482724
"8554" 1710.6 95.1706658711233 22.2833587105567
"8555" 1710.8 97.6624852891275 20.5579271886375
"8556" 1711 97.9336309187352 20.3337263884685
"8557" 1711.2 97.0200165710864 20.2507182562585
"8558" 1711.4 95.6092554313508 18.8752618355793
"8559" 1711.6 94.063899848903 16.487599613
"8560" 1711.8 92.0039623363745 14.0833171003431
"8561" 1712 89.6556087395199 13.2128820439936
"8562" 1712.2 88.5606105771597 12.8015069842233
"8563" 1712.4 86.8124358175905 11.371312608981
"8564" 1712.6 84.7084424452361 9.15593975956575
"8565" 1712.8 83.9756867078222 5.80239452697222
"8566" 1713 84.7418841399139 6.69957096625889
"8567" 1713.2 85.9483175588049 7.44441186504281
"8568" 1713.4 86.8325860472576 7.91690159469369
"8569" 1713.6 87.3150386854333 8.49262840958333
"8570" 1713.8 88.3636140696641 9.31068364982051
"8571" 1714 90.2289238586765 10.0349290331621
"8572" 1714.2 91.8544538682343 11.2219704320065
"8573" 1714.4 94.1232161420207 12.2013194801909
"8574" 1714.6 95.9184499165633 13.3450025424067
"8575" 1714.8 98.6252723727133 15.0236219360767
"8576" 1715 101.334098902205 16.5762493981424
"8577" 1715.2 104.375716845162 17.5805908434381
"8578" 1715.4 105.124144759763 18.7868657205723
"8579" 1715.6 106.204375249933 20.6092953910629
"8580" 1715.8 107.691782999048 22.717896909581
"8581" 1716 108.94976295761 24.7594005922255
"8582" 1716.2 110.811259101305 27.5399170438667
"8583" 1716.4 112.119923172292 29.8647396248648
"8584" 1716.6 113.418859220076 32.428703610781
"8585" 1716.8 115.143658729648 35.7966992122667
[truncated: 19,707 more chars]
