# Supplementary material for: Adaptive switch to sexually dimorphic movements by partner-seeking termites
Source: Sci Adv. 2019 Jun 19;5(6):eaau6108. doi: 10.1126/sciadv.aau6108 (PMC6584256; doi:10.1126/sciadv.aau6108)
Supplement: Data file S1 [file aau6108_Data_file_S1.zip › Dataset/CfExperimetns/170703_172_F_02_set1_before-position_5FPS.txt]

"time" "x" "y"
"1" 0 40.0273329931578 63.3065012801455
"2" 0.2 39.5611321439499 61.92236277703
"3" 0.4 38.5686299762156 60.9863356849985
"4" 0.6 38.2537386450241 59.204713679573
"5" 0.8 37.6022363312653 56.162828529257
"6" 1 38.6207172640819 53.328138443277
"7" 1.2 39.7885116273724 50.8090846902851
"8" 1.4 40.5440457494618 47.4978939471995
"9" 1.6 42.1414420361968 44.6379568821084
"10" 1.8 43.1406133080681 40.8199249823259
"11" 2 44.7874347657122 37.4026323015517
"12" 2.2 46.7472718361667 35.0118211001656
"13" 2.4 48.113234823049 32.4680365433617
"14" 2.6 49.3847546788232 28.8260740610886
"15" 2.8 49.4152034420953 25.2722379012392
"16" 3 48.7411028414653 22.1722719462359
"17" 3.2 49.2459320878007 19.0187791897539
"18" 3.4 49.4696706652262 16.1474674461262
"19" 3.6 50.74609637784 13.4405342283042
"20" 3.8 52.7744297519192 11.6859872982547
"21" 4 53.689052188073 11.6252827970156
"22" 4.2 54.0112791961815 10.596022002582
"23" 4.4 53.071198832659 8.59736771783173
"24" 4.6 52.203977057739 5.88887610086601
"25" 4.8 52.720675061359 4.14961053089173
"26" 5 54.0774705264924 4.45264154526046
"27" 5.2 56.5222045659484 3.55541027623097
"28" 5.4 60.1280007921759 2.74997526163067
"29" 5.6 63.6810996027647 2.70042163013888
"30" 5.8 67.4380832637158 2.4997841612928
"31" 6 71.177874411912 2.30113272111929
"32" 6.2 73.8480304675606 2.94674206965983
"33" 6.4 77.8716338707331 3.45375593305172
"34" 6.6 81.0539324387875 3.92780884485476
"35" 6.8 85.066229735209 5.82433521599173
"36" 7 89.4655602627598 8.03432513173097
"37" 7.2 91.8968273246612 9.99542384599616
"38" 7.4 94.5447074024922 11.5028203110517
"39" 7.6 96.6957115037572 13.8888210663093
"40" 7.8 100.058585816376 15.7586008213955
"41" 8 102.026463688204 16.9172288916988
"42" 8.2 104.067718009755 20.0234888560313
"43" 8.4 107.300349731919 22.9420806802646
"44" 8.6 110.067544260757 25.2621569005214
"45" 8.8 111.855683040987 27.6284117556863
"46" 9 115.139896784206 29.8831454584824
"47" 9.2 117.576981750781 33.230281140423
"48" 9.4 119.079177878027 36.0891227446105
"49" 9.6 121.041952389266 39.7469472677248
"50" 9.8 121.663607795631 42.5706109809748
"51" 10 121.41644359792 46.0795936060613
"52" 10.2 122.861979663324 50.625916879119
"53" 10.4 124.566602503694 55.0361240618476
"54" 10.6 124.911082503128 59.4077357220517
"55" 10.8 124.676617063911 63.0203509143181
"56" 11 125.087927408219 67.3700488032433
"57" 11.2 124.665697320257 68.9497717185517
"58" 11.4 124.731384296745 70.3057072947739
"59" 11.6 124.222484195468 70.771120726287
"60" 11.8 123.641193734566 72.3240055978335
"61" 12 124.109825598948 74.1522448175609
"62" 12.2 124.100297259939 73.5195631073517
"63" 12.4 123.459752422797 72.9694049030612
"64" 12.6 122.842862778768 74.8623102524375
"65" 12.8 122.15546382191 74.6746151894061
"66" 13 121.840068053149 74.2894171680217
"67" 13.2 121.536280784689 73.9192700573883
"68" 13.4 121.204873243526 72.9159428311205
"69" 13.6 120.646736909842 72.0315071404449
"70" 13.8 119.794896664449 71.1555249375229
"71" 14 119.018084410263 70.2785546424341
"72" 14.2 118.33078289791 70.0647275052576
"73" 14.4 117.097240326453 69.7991891114374
"74" 14.6 116.024504489792 69.2285106652282
"75" 14.8 114.179716156553 68.675985274522
"76" 15 110.86941586071 67.7183019611803
"77" 15.2 107.067438447139 66.6869460393817
"78" 15.4 103.577458355341 66.9140838371187
"79" 15.6 101.182371518345 68.020721445083
"80" 15.8 99.8270617773953 69.6455254825129
"81" 16 98.6625802301371 70.7313116782943
"82" 16.2 95.6888975634006 71.211698618821
"83" 16.4 92.3115059580677 72.1966475759181
"84" 16.6 88.493573276809 73.2845823569617
"85" 16.8 84.743573927172 74.6746151894061
"86" 17 81.1589295345895 76.6257507448624
"87" 17.2 79.6510992124236 79.68230368516
"88" 17.4 78.3591088322724 83.5722386719184
"89" 17.6 78.1349154339993 86.8278917808409
"90" 17.8 78.4848595534214 89.2205843228812
"91" 18 78.1747705334325 92.3938940847206
"92" 18.2 77.266883831108 96.0371955476503
"93" 18.4 76.9973302802301 99.9447499205644
"94" 18.6 77.9821648157022 103.53068412692
"95" 18.8 79.5874875510962 106.244388210995
"96" 19 81.5353327657479 107.673484427037
"97" 19.2 82.1913784236104 107.61310007988
"98" 19.4 82.9400279598438 107.971042343695
"99" 19.6 82.5439396682066 108.099821104594
"100" 19.8 82.0278988496008 109.981672006022
"101" 20 80.1210008044152 112.304678387456
"102" 20.2 77.675371105539 115.270838977752
"103" 20.4 75.7482116057168 118.619326691515
"104" 20.6 75.2144922831612 120.364733124737
"105" 20.8 74.7577054755686 120.331075149441
"106" 21 73.7837172089272 121.267162838858
"107" 21.2 71.869009745764 121.796098627739
"108" 21.4 69.4537176811037 122.623437823234
"109" 21.6 67.6804797792331 122.756316115622
"110" 21.8 64.524238500839 123.315575901785
"111" 22 61.1026313517064 123.996495751517
"112" 22.2 57.2375766634596 123.523708653524
"113" 22.4 53.9855565677083 123.146139434936
"114" 22.6 50.6991519783738 121.867007723987
"115" 22.8 47.5447126342228 121.702020363295
"116" 23 46.5547950081104 121.611795454337
"117" 23.2 45.3293718302541 120.30657267036
"118" 23.4 42.2606167433738 118.124700793682
"119" 23.6 38.6558574917811 116.048414127341
"120" 23.8 35.413618967222 113.305358376137
"121" 24 31.3425462355617 110.270425094231
"122" 24.2 27.225912762139 107.907985157323
"123" 24.4 23.8811558119029 105.419259677636
"124" 24.6 20.7753016930765 103.870702434314
"125" 24.8 17.9640142374812 101.627784346841
"126" 25 15.6834981350475 98.5683265304072
"127" 25.2 13.5601222392604 95.252964239516
"128" 25.4 11.4875808930819 91.682814717016
"129" 25.6 9.33621806393902 88.7187752186897
"130" 25.8 7.85045886871679 85.0094342170702
"131" 26 6.35027482693902 81.5911511011783
"132" 26.2 4.76204302047149 77.8519627356946
"133" 26.4 4.24905551201309 75.3880615645147
"134" 26.6 3.08660764549598 71.9028482165644
"135" 26.8 2.83576399829615 68.1430106576232
"136" 27 2.36813402373493 64.7967406413578
"137" 27.2 2.61301192253475 64.2719781275624
"138" 27.4 2.98944765642215 62.2937585331922
"139" 27.6 2.50066288248638 59.5286766723833
"140" 27.8 2.8175450534449 58.0583337527988
"141" 28 3.30182392153161 53.9527395829591
"142" 28.2 3.77511677244647 49.9296427020741
"143" 28.4 3.95555536835794 46.034148591822
"144" 28.6 4.6569232747651 43.61723249803
"145" 28.8 5.23294040111935 40.3140865768304
"146" 29 6.9090808391564 39.5475442676387
"147" 29.2 8.49007353539784 37.0177434546341
"148" 29.4 11.0282050104665 33.5250433296616
"149" 29.6 13.571713633814 30.0878827685205
"150" 29.8 15.4187962551917 26.1325756079412
"151" 30 17.8142648351564 22.5223055368235
"152" 30.2 19.7634799460379 19.7180874540352
"153" 30.4 21.8997940961971 17.8578958540356
"154" 30.6 25.3962464100151 15.8801340734213
"155" 30.8 28.9247945003947 12.491287486096
"156" 31 32.5411861693204 10.6214919284589
"157" 31.2 36.4359344934143 8.23473564464083
"158" 31.4 39.7548906388621 6.86287423583057
"159" 31.6 43.6525078784439 5.89708685957114
"160" 31.8 47.6843155812261 5.3387691732844
"161" 32 51.7509290265745 4.35948800392556
"162" 32.2 54.6854628037676 2.27977949266601
"163" 32.4 57.8361583953557 1.70474328819061
"164" 32.6 61.7401119806481 0.983566527897177
"165" 32.8 66.0809417141208 0.572851805969904
"166" 33 70.7558913170766 1.00675937125815
"167" 33.2 76.2272253781277 1.45741160314606
"168" 33.4 81.6637468099951 2.81980414868256
"169" 33.6 87.21691720159 5.51378732133474
"170" 33.8 92.4434792682666 8.25275315953448
"171" 34 95.4335435579484 12.3199811278414
"172" 34.2 98.9717902999684 16.0466469760517
"173" 34.4 102.292606043588 19.2701540519435
"174" 34.6 106.098981017156 20.1936416510156
"175" 34.8 106.762602603295 20.1797816155613
"176" 35 106.069939300764 20.5570724186876
"177" 35.2 105.531701401204 20.6133836914635
"178" 35.4 104.671646689406 20.6007867322807
"179" 35.6 104.287498348967 19.4428818391366
"180" 35.8 104.041941472014 19.4614934776919
"181" 36 103.371792759606 19.6708896731351
"182" 36.2 103.09704025776 19.9315575370706
"183" 36.4 102.260153208535 19.9764912961481
"184" 36.6 101.751161249089 19.7245501023217
"185" 36.8 101.33874631685 19.8301699713636
"186" 37 100.678510326949 19.8523527557064
"187" 37.2 99.4962719571937 19.9976940976932
"188" 37.4 98.7569622382594 20.0352570957168
"189" 37.6 97.5674344540182 20.2350654167596
"190" 37.8 96.1194890237037 20.37282816214
"191" 38 94.2700387369053 20.9135739962034
"192" 38.2 92.1361486425148 22.0441047689457
"193" 38.4 89.5557595807331 22.7631100884341
"194" 38.6 85.7472529680905 23.6924713253396
"195" 38.8 84.5053538884244 25.6996002392702
"196" 39 84.7543719881658 26.1882807180363
"197" 39.2 85.501192394372 26.9993437398301
"198" 39.4 85.6296776255473 27.3085113273455
"199" 39.6 85.8653868413105 27.9885653009232
"200" 39.8 85.6292314962724 28.5864283567335
"201" 40 85.6278791669078 29.528018411583
"202" 40.2 86.647481414629 30.7777330239817
"203" 40.4 88.0835161030819 32.1924660410721
"204" 40.6 90.4381672343759 33.7499250407556
"205" 40.8 92.9051538408462 35.0738374865002
"206" 41 95.6974573624555 36.345497118266
"207" 41.2 98.3925712363268 37.6053161148885
"208" 41.4 100.824220609429 38.3529411926317
"209" 41.6 103.450473740818 38.2956614383093
"210" 41.8 107.446321746861 38.7790147476488
"211" 42 111.705959987174 38.5557715056106
"212" 42.2 115.920070875114 38.4987719300156
"213" 42.4 118.237462625899 38.6177813753917
"214" 42.6 118.005014078771 39.7008959725616
"215" 42.8 117.55947786738 41.0720587091694
"216" 43 116.608710775292 42.05337253514
"217" 43.2 115.463813140523 44.2164442255022
"218" 43.4 113.666848592385 46.7923504876408
"219" 43.6 112.511630093321 49.4189537425223
"220" 43.8 111.686244875766 52.433028027817
"221" 44 110.659053855157 56.0933772904527
"222" 44.2 111.180880144909 59.0359680858245
"223" 44.4 110.997480455712 63.3767248163249
"224" 44.6 110.365208030545 67.9648598397921
"225" 44.8 110.323096876266 72.6020545510313
"226" 45 109.961952709907 77.2239557763071
"227" 45.2 109.543478703982 81.9721855861156
"228" 45.4 110.15331567923 86.0321446558075
"229" 45.6 109.535710003377 90.8964545105017
"230" 45.8 109.373319329268 95.4604660806476
"231" 46 106.843615954635 98.6284370241213
"232" 46.2 103.767232518629 102.081654622655
"233" 46.4 99.823280506939 104.591104778649
"234" 46.6 95.6316004084765 107.137389247402
"235" 46.8 91.8153797154512 109.203009682881
"236" 47 89.5515732060595 111.317631572202
"237" 47.2 86.4736544216101 113.723546423933
"238" 47.4 83.2147493036376 115.248786746579
"239" 47.6 78.8335832493319 117.281250449123
"240" 47.8 76.619263785674 119.26189857101
"241" 48 76.065558229939 120.248647454837
"242" 48.2 74.0133464065159 120.300006249167
"243" 48.4 70.135215314019 119.923717482712
"244" 48.6 65.7519755357112 120.497965146299
"245" 48.8 61.1631733331495 121.333601985052
"246" 49 56.5029934697676 121.851041837923
"247" 49.2 53.8535484166578 122.149056591895
"248" 49.4 50.9968002512066 120.924931860453
"249" 49.6 47.7548667795587 119.164084746411
"250" 49.8 43.642109384689 116.736820949144
"251" 50 39.3490783473027 113.331746195779
"252" 50.2 34.7877328700796 109.625134346489
"253" 50.4 29.6876158614628 107.482658253171
"254" 50.6 25.109787772439 105.260439309629
"255" 50.8 20.3758076890214 102.760424116234
"256" 51 18.631589184339 102.433879531032
"257" 51.2 19.5542868081585 102.240030702857
"258" 51.4 19.7720397450929 100.586789025629
"259" 51.6 19.8927329117676 97.9820421732089
"260" 51.8 20.0755163245501 92.8156803447184
"261" 52 20.5147149420443 88.8469495358149
"262" 52.2 20.4211578400929 85.6970185695517
"263" 52.4 19.8504725105907 81.7673013831922
"264" 52.6 17.0784266152118 78.2572400398131
"265" 52.8 14.6575598097632 76.0415652355737
"266" 53 12.2788867612724 72.8680845829154
"267" 53.2 9.25985122923312 71.0345863060223
"268" 53.4 6.14626628279617 69.4987401646089
"269" 53.6 5.78811406164656 69.567046284363
"270" 53.8 5.69993198081637 68.8762866511932
"271" 54 6.48286065059859 67.7233528497007
"272" 54.2 7.26336761390568 66.5566896749851
"273" 54.4 8.60243239133032 64.3607890121604
"274" 54.6 10.0305556217368 61.1165938081023
"275" 54.8 11.1420791911525 57.3400393183158
"276" 55 12.7174669273323 53.2659115894731
"277" 55.2 13.0012386926313 49.2322745954858
"278" 55.4 12.3936372260064 45.1526647481472
"279" 55.6 12.454807172526 41.2507737038669
"280" 55.8 11.4527364585451 39.6607764623396
"281" 56 12.3848347721804 39.7170740609655
"282" 56.2 15.3818990161074 38.5915433387096
"283" 56.4 19.1684480323214 36.8451544081988
"284" 56.6 22.8265854295912 33.8296605264648
"285" 56.8 27.1521182839706 30.9866123941307
"286" 57 30.4211798549287 27.2924506734486
"287" 57.2 33.6471018479825 24.0336217971387
"288" 57.4 34.4495722361811 20.0281323861201
"289" 57.6 35.6466826598022 16.0637290311833
"290" 57.8 35.8767931640578 12.6577363672052
"291" 58 36.2732379041092 11.9502974659028
"292" 58.2 37.1505938377328 9.96702028215997
"293" 58.4 38.7947245517331 10.11676226114
"294" 58.6 41.9568989457467 9.74645654246519
"295" 58.8 46.5111483434147 9.26998010660027
"296" 59 50.859609368172 8.73682097226046
"297" 59.2 53.5564337003802 7.63865847493408
"298" 59.4 57.3862304608802 6.76043987581643
"299" 59.6 62.4070852052459 6.86194727739331
"300" 59.8 67.3355322277503 6.95409464156116
"301" 60 72.3555471797534 8.79057738421152
"302" 60.2 77.0569385932118 10.6943732290972
"303" 60.4 80.5087053536737 13.3945359021946
"304" 60.6 84.4726210724542 14.9313440673699
"305" 60.8 87.687368602819 15.8220521151817
"306" 61 91.6722118568676 17.0269477725823
"307" 61.2 95.932428084038 18.83142787272
"308" 61.4 100.633071397731 21.2415198096012
"309" 61.6 104.963524589919 24.7737505522943
"310" 61.8 108.481517251016 28.3624145246479
"311" 62 110.736494829887 33.3553475195311
"312" 62.2 112.167122158388 37.5258322665211
"313" 62.4 113.475477036886 41.7075282634985
"314" 62.6 113.56059497395 46.7837999005952
"315" 62.8 114.54766341699 51.7256217773476
"316" 63 113.275921843112 56.7211816472354
"317" 63.2 111.459715907919 60.6556321414191
"318" 63.4 108.698722152035 63.2649951711863
"319" 63.6 105.014964843454 65.5390657669595
"320" 63.8 103.475051809701 69.821260962928
"321" 64 100.235438986677 74.3191757665129
"322" 64.2 96.9658755065727 77.9847243715319
"323" 64.4 94.157884844805 81.2642780940053
"324" 64.6 93.9454042398011 85.1150506223104
"325" 64.8 92.9817321996378 89.4603393805638
"326" 65 90.6176057051208 93.1576616094868
"327" 65.2 87.6391584264661 95.6232623033626
"328" 65.4 83.9156721268741 98.7316471213569
"329" 65.6 81.2753632001988 102.879258845253
"330" 65.8 78.0331447672507 107.441631741539
"331" 66 75.6710941568236 111.656749153436
"332" 66.2 74.897145658939 114.872822768615
"333" 66.4 75.7995781324756 117.46264163804
"334" 66.6 76.1327083776976 117.074044278897
"335" 66.8 75.6616625263835 117.008552159478
"336" 67 73.2844071806573 116.640752433453
"337" 67.2 69.7138174633094 116.989319030737
"338" 67.4 64.5650402096676 117.266413464095
"339" 67.6 59.9867275794661 118.128362094336
"340" 67.8 56.893206176019 119.212284050592
"341" 68 53.566947216665 120.882776130031
"342" 68.2 50.3938648842533 120.081731373266
"343" 68.4 46.903927812064 120.127324191843
"344" 68.6 46.6694963154467 120.389884139244
"345" 68.8 47.3981427253026 119.262325154643
"346" 69 46.1509952820075 117.324186244839
"347" 69.2 42.798255861189 115.318440971385
"348" 69.4 39.481262395739 113.693482006902
"349" 69.6 35.3344447333584 110.554053749374
"350" 69.8 30.4168877836287 108.695944176879
"351" 70 25.0802824044845 108.084005752435
"352" 70.2 25.1977062992301 107.832767277526
"353" 70.4 25.2025189288676 108.110139078337
"354" 70.6 24.8618715843487 107.634081900576
"355" 70.8 23.2152686812181 105.790997552215
"356" 71 21.6649851924218 104.767660533
"357" 71.2 22.344544687739 104.880622003785
"358" 71.4 23.2134356234747 105.81504295673
"359" 71.6 24.608668603099 106.177992702992
"360" 71.8 26.4160267882678 106.653751806483
"361" 72 27.9047048271962 108.19730636538
"362" 72.2 30.0991454935527 110.96836622262
"363" 72.4 33.3841343128214 112.055031568287
"364" 72.6 36.271373415964 112.619191559677
"365" 72.8 39.1214655087961 114.470171678531
"366" 73 42.9351351116564 117.574361539226
"367" 73.2 45.3352257491474 119.213149541385
"368" 73.4 48.244356678239 119.782209738002
"369" 73.6 52.2849259025272 119.924633884728
"370" 73.8 56.8284798288319 120.457292556802
"371" 74 61.057947873539 120.333960118752
"372" 74.2 64.8304058689807 121.349829937427
"373" 74.4 69.3805310543089 121.66705306125
"374" 74.6 72.9772188990799 121.934264785636
"375" 74.8 74.5430812434845 121.730659936669
"376" 75 75.7971391257904 120.89149993116
"377" 75.2 77.6287768751582 120.802747871744
"378" 75.4 79.8287571599131 120.471202230266
"379" 75.6 81.6216804557491 119.1964422824
"380" 75.8 83.8602384896282 118.29678192439
"381" 76 85.7908746297331 117.685176456978
"382" 76.2 87.988559398899 117.877697247272
"383" 76.4 88.030102956979 116.891037742872
"384" 76.6 88.6854256093546 114.983203790721
"385" 76.8 89.7929948128955 112.372950021465
"386" 77 91.1729277883074 109.270254651131
"387" 77.2 93.1549078607363 106.012660569822
"388" 77.4 94.765352310699 102.278091188232
"389" 77.6 96.904845551819 98.2847166677917
"390" 77.8 98.5984971540048 93.4608126268544
"391" 78 100.2887456775 88.5943017740639
"392" 78.2 101.594445594725 83.2952816180517
"393" 78.4 102.284028194348 78.1377432995972
"394" 78.6 104.08286177455 73.0822624959833
"395" 78.8 106.307970275989 68.2370400502417
"396" 79 110.085648525366 64.6239983165323
"397" 79.2 114.405212318104 61.2818409009187
"398" 79.4 117.812623604588 58.0024827650382
"399" 79.6 119.563683018217 55.1415873532462
"400" 79.8 120.353407662068 53.5059025870171
"401" 80 119.986186773829 52.9542036215617
"402" 80.2 119.300718065509 50.0059092340717
"403" 80.4 119.970283380501 45.0013710011455
"404" 80.6 120.094489631372 40.3648577620037
"405" 80.8 118.76405661859 38.7363862741083
"406" 81 116.906012155553 35.9218718155319
"407" 81.2 116.434212557989 33.3404512630417
"408" 81.4 116.27643711898 33.7026591600517
"409" 81.6 114.483266066055 32.9861084085808
"410" 81.8 114.892526749743 32.9692163779442
"411" 82 113.705134624296 32.7289820175517
"412" 82.2 114.163891401948 32.960459979731
"413" 82.4 113.534167181521 32.403792758309
"414" 82.6 113.959630131383 32.981416832274
"415" 82.8 114.14097105951 33.2594042323232
"416" 83 114.340255563609 33.540992011863
"417" 83.2 114.17858841542 34.1509180709385
"418" 83.4 115.087722649361 35.056422319624
"419" 83.6 115.163288318024 35.6279679248442
"420" 83.8 115.173014282821 36.5931438536694
"421" 84 115.367749711321 38.4526762787576
"422" 84.2 115.715297537929 40.8637032163352
"423" 84.4 115.83976760563 43.3169680990878
"424" 84.6 116.652521222571 46.7745310289412
"425" 84.8 117.574318226496 50.1989582939126
"426" 85 119.361735166439 53.788807212208
"427" 85.2 120.825032814882 57.9407288273517
"428" 85.4 122.42371795171 62.076538404066
"429" 85.6 122.645509058792 66.00583024064
"430" 85.8 122.461274070064 69.7848871138498
"431" 86 122.850744927064 72.484968728244
"432" 86.2 123.202350561856 73.0752778334406
"433" 86.4 122.326906624399 73.6857373396717
"434" 86.6 120.724883165939 74.7216596443625
"435" 86.8 118.928989769772 76.0215527424128
"436" 87 116.713204800602 78.3009284336507
"437" 87.2 113.769333117208 80.9222556592152
"438" 87.4 111.475933824454 84.4774633607639
"439" 87.6 108.181924284093 88.5602713534308
"440" 87.8 105.428878913046 92.7631326894089
"441" 88 102.401676180496 97.4107243446403
"442" 88.2 100.553538363814 102.173799547635
"443" 88.4 99.2871258206793 107.259541470734
"444" 88.6 99.1285487079661 109.881053541376
"445" 88.8 99.5985857817467 109.474713711013
"446" 89 98.9654586193694 109.099780065488
"447" 89.2 99.626080073015 108.981459805134
"448" 89.4 99.7947826393537 108.281578630954
"449" 89.6 100.005995229976 107.507386561552
"450" 89.8 100.179503851756 107.208158951905
"451" 90 100.872560815798 107.099587664222
"452" 90.2 100.602222220939 106.832605658145
"453" 90.4 100.475526881915 106.521978369142
"454" 90.6 99.8136639425686 106.872693313107
"455" 90.8 99.314371920459 106.640164786632
"456" 91 100.480828707069 106.672806153695
"457" 91.2 99.574019158459 106.769988405632
"458" 91.4 97.933048614299 107.195809875952
"459" 91.6 95.4536074771829 107.792365237405
"460" 91.8 91.935263149977 108.582128926438
"461" 92 88.1135317142416 108.358072907104
"462" 92.2 83.8928405921473 107.750805847177
"463" 92.4 78.9402240792247 108.471790588409
"464" 92.6 74.9381425912548 109.869834786249
"465" 92.8 70.9819386227811 112.452641522144
"466" 93 66.3088139404775 114.502882339206
"467" 93.2 62.4939968283236 116.96453788409
"468" 93.4 58.2240837330819 119.636621822409
"469" 93.6 57.014399267108 121.555764938693
"470" 93.8 56.9510588262359 120.566831235333
"471" 94 55.5974737272426 119.754854046855
"472" 94.2 54.0776373472478 118.326657868508
"473" 94.4 50.7557655228047 117.13952402497
"474" 94.6 46.9437600588027 115.698076705734
"475" 94.8 42.3951744634874 113.782892789665
"476" 95 38.027237862939 113.980021280266
"477" 95.2 32.460401080219 114.494493736132
"478" 95.4 32.2918158378319 114.246623354998
"479" 95.6 32.8424070791265 112.002529369427
"480" 95.8 32.8555369678663 108.597904961152
"481" 96 32.2201275207467 104.496477243975
"482" 96.2 31.8352156871564 100.491266630378
"483" 96.4 30.5708465281999 96.6360695965952
"484" 96.6 29.2302344262226 93.3352977650443
"485" 96.8 28.2162815127961 91.728252983666
"486" 97 26.421006324339 88.9010654864717
"487" 97.2 24.1519427785976 84.8230839636005
"488" 97.4 21.7824847843037 80.4643630555047
"489" 97.6 19.8504216259739 76.3044306925982
"490" 97.8 19.4424874814775 71.8258642010133
"491" 98 18.2055965180379 67.6401224631451
"492" 98.2 17.1241765115907 63.6722228023495
"493" 98.4 16.865987965939 58.8054145129703
"494" 98.6 18.4194455887458 54.5659048407108
"495" 98.8 21.3322026847977 51.0044786443887
"496" 99 23.9246002394334 47.6864133571697
"497" 99.2 25.6998951315299 44.4573657794836
"498" 99.4 28.7878958833706 41.9040954698254
"499" 99.6 32.9884586505015 39.5528359912392
"500" 99.8 35.7909213291971 35.4971566033259
"501" 100 38.9031906328951 31.2181774843539
"502" 100.2 42.7954336086021 26.0275432498235
"503" 100.4 45.926808376636 21.4382612136123
"504" 100.6 49.1838697104758 17.1255495781622
"505" 100.8 51.9304105863617 13.2233178597579
"506" 101 53.3376867767371 9.21093411409018
"507" 101.2 55.5434399957083 4.82564206075365
"508" 101.4 57.5692331665936 3.47972065685172
"509" 101.6 61.5181004786612 3.44654350977394
"510" 101.8 66.6761527044255 2.95025081611929
"511" 102 71.7959384611446 4.14473304539285
"512" 102.2 76.8220304714198 4.67210066520557
"513" 102.4 81.5742901712904 4.77479897503821
"514" 102.6 82.9996668212331 4.69089865528702
"515" 102.8 82.6902027134904 6.01928903936481
"516" 103 84.1385706541623 7.82175352183328
"517" 103.2 86.4329015186533 8.78208818143744
"518" 103.4 90.2680100638419 10.6274562004158
"519" 103.6 92.8839584105832 11.2743806737729
"520" 103.8 95.2020589921506 12.8659683105517
"521" 104 97.8401584901737 14.2012969631231
"522" 104.2 97.1170603253102 14.1146841510363
"523" 104.4 95.7579466091105 13.418646002866
"524" 104.6 94.7525968250264 14.0079119883575
"525" 104.8 95.6676642754536 14.9229794387847
"526" 105 95.1092134358918 15.0190807841555
"527" 105.2 94.4000825358824 15.1293083851932
"528" 105.4 93.6862785563468 14.4351955499207
"529" 105.6 92.7258696217872 13.4919036164446
"530" 105.8 92.7162990278771 12.8177152840208
"531" 106 92.125090774885 11.9817642027679
"532" 106.2 91.7994596104112 11.3838153269684
"533" 106.4 90.8902353050208 11.3824384097972
"534" 106.6 90.5438693543794 10.7292382877444
"535" 106.8 89.1510510422287 9.67740316352368
"536" 107 87.3391606041823 8.11863435090307
"537" 107.2 85.9850018268063 6.43797584767562
"538" 107.4 84.7988281675336 5.79233544828145
"539" 107.6 82.6734713415609 4.76562905782063
"540" 107.8 81.2659214824533 3.9749050321803
"541" 108 80.1009090538557 4.87820953041283
"542" 108.2 78.1129600745354 5.08727055193704
"543" 108.4 75.1122819418533 4.32357418035173
"544" 108.6 71.9564620322326 2.76116479132237
"545" 108.8 70.1166493876204 2.33991523729508
"546" 109 67.6212785870187 2.1503497759234
"547" 109.2 65.7325172628063 1.59543997081721
"548" 109.4 63.0379367196454 2.20375695928567
"549" 109.6 59.5729654008236 2.25663236938826
"550" 109.8 56.1802890453962 1.85321617309459
"551" 110 54.0331554503035 2.02266286192556
"552" 110.2 52.3340503375448 2.17424430348442
"553" 110.4 50.2937152353105 2.73601678229459
"554" 110.6 48.2911718620602 3.07805424776385
"555" 110.8 46.0228454566449 3.81268005616937
"556" 111 44.0971544165921 4.66720935145989
"557" 111.2 42.1937646352203 5.26722961095797
"558" 111.4 41.46315228424 6.75165398269735
"559" 111.6 40.0903807811012 8.19231802655172
"560" 111.8 38.2494359800736 10.3681119488306
"561" 112 36.6816827837708 12.669412924776
"562" 112.2 34.3591082506277 15.0154065307876
"563" 112.4 31.9520223860614 18.2192054980925
"564" 112.6 30.071860632671 21.775616059861
"565" 112.8 28.7182010984337 24.5131967814675
"566" 113 28.1561661424218 28.0553317335517
"567" 113.2 28.5191330395867 32.4324530696085
"568" 113.4 29.6084583960477 36.5898235565083
"569" 113.6 29.799844337961 41.4300177569034
"570" 113.8 31.0238956028181 45.3546856235957
"571" 114 31.763248246189 49.1929773361881
"572" 114.2 33.1537467272199 53.9004427609899
"573" 114.4 35.5884084488676 56.478755909715
"574" 114.6 38.9281350978178 58.6582993760063
"575" 114.8 41.3625003221968 61.5297496181806
"576" 115 44.043264367399 63.2634972063517
"577" 115.2 46.0999065353027 63.8709143813093
"578" 115.4 46.563140812189 63.7487129823642
"579" 115.6 48.8441922149584 63.7580873820372
"580" 115.8 51.9145838254827 64.9945628212508
"581" 116 55.5686997948802 65.9065533555223
"582" 116.2 58.7167524314935 66.4895498693834
"583" 116.4 60.502302784219 67.6216760961817
"584" 116.6 62.1294426141172 68.1052755038686
"585" 116.8 64.3887123490418 69.160886762533
"586" 117 67.0619084181155 69.4308827771988
"587" 117.2 69.3235530063371 68.6018948365711
"588" 117.4 71.8662140391173 67.3957444376507
"589" 117.6 75.0089739248103 66.9869928451557
"590" 117.8 77.718972245505 66.2234757195517
"591" 118 80.6154514191913 64.7529502407854
"592" 118.2 84.2775145072503 63.8094912568253
"593" 118.4 88.5522299483027 63.3988284940366
"594" 118.6 93.2584496192371 63.7293642699171
"595" 118.8 97.918768016209 63.5088638462617
"596" 119 102.636545726434 62.8278948497847
"597" 119.2 107.627822728764 62.1775163312993
"598" 119.4 112.819114669288 62.2222138018819
"599" 119.6 115.947373986739 65.6782165197517
"600" 119.8 117.629283085706 69.5850251552119
"601" 120 117.14448441036 73.9923943933938
"602" 120.2 116.432835640818 78.5252471320669
"603" 120.4 116.424967542697 83.0494035517638
"604" 120.6 114.988302001377 88.0825275686767
"605" 120.8 113.030670013206 92.4218820337517
"606" 121 111.241426119476 97.0201712901371
"607" 121.2 109.870642615369 101.196972675982
"608" 121.4 109.744800928208 100.646707619013
"609" 121.6 109.393814371024 99.5564815052347
"610" 121.8 107.920174639307 99.0158969556438
"611" 122 104.65647306971 98.7090991293228
"612" 122.2 100.018015935439 98.5700553167096
"613" 122.4 96.5557717586014 99.0857115368115
"614" 122.6 93.4474983293835 100.294963283774
"615" 122.8 89.5468807860957 102.866583217299
"616" 123 85.1444396937904 105.265297573957
"617" 123.2 82.783930513189 109.454740846552
"618" 123.4 80.0289969511743 113.945110727258
"619" 123.6 79.4190540506014 118.02815776363
"620" 123.8 79.7750306606342 118.251082641235
"621" 124 79.8236990968351 118.230480286747
"622" 124.2 80.0115129653337 117.608005760854
"623" 124.4 80.359986890018 116.465216272552
"624" 124.6 80.1906580111221 115.252919661326
"625" 124.8 78.9914580431515 113.534448073627
"626" 125 78.7760648698715 112.196826204619
"627" 125.2 77.1618465681612 109.267217841329
"628" 125.4 75.2815584528611 107.861450977006
"629" 125.6 74.7708307863985 108.144224043944
"630" 125.8 73.0778365871993 108.158283062291
"631" 126 69.4232127920623 107.726130467538
"632" 126.2 65.1711928688557 107.691303355135
"633" 126.4 61.3589192494179 108.895219333678
"634" 126.6 57.5470192621719 111.47678817262
"635" 126.8 53.0021100893303 114.574307039291
"636" 127 49.7842782082678 117.815026229004
"637" 127.2 48.4687660767962 120.400389347175
"638" 127.4 48.786370287564 119.645894938052
"639" 127.6 48.491021554339 118.607305986052
"640" 127.8 47.8768993914173 117.548961265943
"641" 128 49.122313122551 116.866313125283
"642" 128.2 49.8850981218949 115.222346037713
"643" 128.4 51.0450062044845 112.03941107937
"644" 128.6 52.5926728483569 108.379336241402
"645" 128.8 55.1875598653026 104.161477835506
"646" 129 57.955163379439 100.767377008468
"647" 129.2 60.9301215409852 97.2313477960902
"648" 129.4 64.1081196378338 96.6431994978675
"649" 129.6 66.1206213468873 97.6363148410345
"650" 129.8 69.8135260517811 98.6110522490254
"651" 130 74.1972270173738 99.1986749455517
"652" 130.2 79.1047078681685 100.879997224404
"653" 130.4 84.4148397268765 103.478797384458
"654" 130.6 89.2642928282723 106.317336720718
"655" 130.8 93.1559103597247 110.062129921159
"656" 131 95.2683713378781 111.383096553161
"657" 131.2 95.2200165223969 110.153911421166
"658" 131.4 96.2731038489005 108.805622751552
"659" 131.6 96.7716037919643 107.492596529007
"660" 131.8 98.1997031994451 104.813937502299
"661" 132 101.046618455208 101.525513655321
"662" 132.2 105.41568255617 98.215011370821
"663" 132.4 110.087563092686 95.8577709274884
"664" 132.6 114.471712184106 93.2873728270851
"665" 132.8 114.722449958057 91.1228821754047
"666" 133 116.454842944969 87.2703265859478
"667" 133.2 118.892792841733 82.5302929098321
"668" 133.4 121.973095576141 78.2256097439829
"669" 133.6 121.789436841739 73.890487733066
"670" 133.8 122.746422376082 68.7351653279599
"671" 134 124.690627301052 63.6845666423159
"672" 134.2 124.562469343579 61.0357239043117
"673" 134.4 124.477163882085 56.7967684719692
"674" 134.6 122.996796498439 54.2277733239517
"675" 134.8 120.448116329829 51.1967484785957
"676" 135 118.369320594393 46.9065242450466
"677" 135.2 116.582826437634 42.0516844261623
"678" 135.4 114.985650900246 36.8357786779973
"679" 135.6 114.597453299364 31.5017813926649
"680" 135.8 112.753712959339 28.4967320381517
"681" 136 110.371151790095 24.7001653599462
"682" 136.2 108.605848332289 20.9825409704317
"683" 136.4 107.383383030201 20.3132334827199
"684" 136.6 105.842375569666 19.1258271757881
"685" 136.8 105.687182849247 19.7781660436639
"686" 137 105.703156066502 20.0276945548041
"687" 137.2 106.003374671788 19.8286784427687
"688" 137.4 106.674258343882 20.455086152666
"689" 137.6 106.929286520505 20.787658571797
"690" 137.8 106.890925966994 20.9162237309279
"691" 138 108.656811008258 20.7589681252858
"692" 138.2 107.591060377106 21.4559644343851
"693" 138.4 108.165038135048 21.8521231747881
"694" 138.6 108.266579911444 22.0524781577719
"695" 138.8 108.252542626296 22.0185334500517
"696" 139 108.177251733233 22.3133164381481
"697" 139.2 108.74740600916 22.6102295597248
"698" 139.4 109.097314280058 23.5474957748091
"699" 139.6 109.579525474789 23.8490464779517
"700" 139.8 109.664167903612 24.1490547222547
"701" 140 109.927267311396 24.9024724149803
"702" 140.2 111.106251234229 25.8626108086417
"703" 140.4 111.344811587318 26.4634168714449
"704" 140.6 111.318234657825 26.426972626666
"705" 140.8 111.819717753213 27.6254440895046
"706" 141 112.184253628619 28.5128654587653
"707" 141.2 113.687679347792 30.655622455287
"708" 141.4 114.751736268454 32.8008261562216
"709" 141.6 115.653023896737 35.2230934671863
"710" 141.8 116.37386385589 37.0671475039379
"711" 142 117.167716005339 40.447923478666
"712" 142.2 117.723203732697 44.2754160104305
"713" 142.4 118.193322595439 48.2085394124341
"714" 142.6 119.957743599121 52.0412288560669
"715" 142.8 122.404559885991 56.085187947129
"716" 143 124.431097827583 58.7673557552537
"717" 143.2 124.208483609106 60.7023657004128
"718" 143.4 124.427833913379 63.2935114742306
"719" 143.6 124.67573167929 64.0270004359301
"720" 143.8 124.478479106591 64.5504443860039
"721" 144 124.99953425393 64.5726909862123
"722" 144.2 124.539982912967 64.7427516122781
"723" 144.4 124.334701016467 64.7845972756351
"724" 144.6 123.513113368499 65.0943675469646
"725" 144.8 122.955067478046 66.2930240868731
"726" 145 122.496800127966 67.493641937876
"727" 145.2 121.36542800308 69.2510604947215
"728" 145.4 120.180345208467 71.7301608921351
"729" 145.6 119.415191950733 74.9980250272576
"730" 145.8 119.281398768543 77.9153137237497
"731" 146 118.884215617345 81.2046071992052
"732" 146.2 117.804494429622 84.5903043521359
"733" 146.4 116.742352736027 87.1823535045811
"734" 146.6 115.767981349575 90.5437670122184
"735" 146.8 115.020757906126 93.563518483333
"736" 147 113.558343176673 95.2059081101368
"737" 147.2 111.610123805598 97.1243503079034
"738" 147.4 108.771725378011 99.5021181032144
"739" 147.6 106.47313476905 101.896121251441
"740" 147.8 104.515700470794 104.91247832154
"741" 148 101.640811172939 108.295944839922
"742" 148.2 100.360651689382 110.332282777514
"743" 148.4 100.371614476663 110.023573282433
"744" 148.6 99.2158914323319 109.691205295445
"745" 148.8 97.7061568740159 110.008987835359
"746" 149 95.0473941229765 109.970789732077
"747" 149.2 91.6294128615929 110.153791102706
"748" 149.4 88.3679689254265 111.752618902852
"749" 149.6 84.0767573857307 114.014795463927
"750" 149.8 80.3896833858621 116.674931349398
"751" 150 77.3471890733227 120.509372962098
"752" 150.2 76.6425520921612 120.97057668007
"753" 150.4 75.9555899879625 120.799797810458
"754" 150.6 75.5024678342764 121.115404456732
"755" 150.8 74.3053522788221 121.169214935019
"756" 151 73.0003720047182 120.946660159591
"757" 151.2 71.386715001179 120.645536804352
"758" 151.4 68.9851777783236 120.524700974359
"759" 151.6 66.2262944741495 120.119067865196
"760" 151.8 62.4883083542681 119.028821913564
"761" 152 59.1473241734268 117.058921847247
"762" 152.2 55.3595802023089 115.24345152936
"763" 152.4 51.4670734679866 112.477776546123
"764" 152.6 47.3055696333453 110.519700221161
"765" 152.8 43.1788751078027 109.18329146137
"766" 153 39.131581634952 106.536238450591
"767" 153.2 35.3504798238206 103.797164186973
"768" 153.4 32.9385176984742 99.9757881578757
"769" 153.6 30.94562620735 96.6448843033051
"770" 153.8 27.998363295189 93.9354090585934
"771" 154 24.6185632681147 93.7338023349436
"772" 154.2 20.4205952241925 94.3860585341715
"773" 154.4 16.5060224768936 95.7229426005063
"774" 154.6 14.446075707779 95.2780016517517
"775" 154.8 13.9316184953911 93.4917709267709
"776" 155 13.880044728939 91.8083452269221
"777" 155.2 13.1210758794005 89.037480150744
"778" 155.4 11.997602253439 84.9521555555392
"779" 155.6 10.2738330900501 81.7013360736628
"780" 155.8 8.52406565670645 77.3369813367378
"781" 156 6.78207947274335 73.3482523753235
"782" 156.2 5.52053256637379 69.2503416190626
"783" 156.4 6.76114518157638 65.2134194310682
"784" 156.6 8.54916237375151 61.237437352333
"785" 156.8 10.3508178689499 57.5916161823452
"786" 157 11.6883165728802 54.0903130214811
"787" 157.2 13.5131518926347 50.8097432158887
"788" 157.4 15.0708406825252 46.8215596938276
"789" 157.6 18.3981919967742 43.355972544266
"790" 157.8 21.215079202439 42.7294576686455
"791" 158 25.5146500894236 43.0640128002115
"792" 158.2 29.9649261768778 43.5308370106742
"793" 158.4 34.3480097327225 43.5458324171187
"794" 158.6 38.3407480918007 42.353884153839
"795" 158.8 41.4600476621811 40.4733025320044
"796" 159 43.6137104680328 38.128833170333
"797" 159.2 46.0127151622451 35.0538845822966
"798" 159.4 48.2101053404603 31.6102891304241
"799" 159.6 49.627116330822 27.4379789921368
"800" 159.8 52.868673987019 23.4868385809417
"801" 160 54.948448363399 19.3156057024717
"802" 160.2 57.0998548307331 15.1035165674341
"803" 160.4 60.2001321872409 11.9657762354102
"804" 160.6 63.3815409928333 10.8212463113017
"805" 160.8 66.9766195175727 9.83503669072994
"806" 161 71.501564789172 8.26416216522163
"807" 161.2 75.6546486101684 6.5701183102398
"808" 161.4 77.1100482555299 4.33655654225172
"809" 161.6 76.3343965206116 4.57678768148093
"810" 161.8 77.0948740662961 5.50973814415376
"811" 162 79.8342615226743 7.6921152592282
"812" 162.2 83.3785352924439 10.3249545639109
"813" 162.4 86.9827877163617 12.9904383782528
"814" 162.6 90.042792965337 15.1074128345109
"815" 162.8 94.152584829019 17.5279344688417
"816" 163 99.076132332286 18.8749472471231
"817" 163.2 103.472206497279 19.101283293008
"818" 163.4 104.235985316749 19.0702390625617
"819" 163.6 106.579250224404 20.5821186556705
"820" 163.8 108.252017732958 23.1649005008442
"821" 164 109.578776492372 26.130446921071
"822" 164.2 111.767053454939 29.9915582797803
"823" 164.4 113.790245299553 34.7264662148389
"824" 164.6 115.980649166755 40.2310226028721
"825" 164.8 118.753811104391 44.8475175295902
"826" 165 121.277881850718 49.5923211432344
"827" 165.2 123.560286248992 54.3736177299773
"828" 165.4 124.446493577272 57.0689435555214
"829" 165.6 123.322568850789 60.3559334626919
"830" 165.8 122.850744927064 65.0400835002056
"831" 166 122.15546382191 70.5946243670469
"832" 166.2 121.784292887024 76.4636198559574
"833" 166.4 121.08914555323 81.2124318083673
"834" 166.6 118.742011098382 86.0056558524574
"835" 166.8 117.234217491806 91.3324234187966
"836" 167 115.925466251033 93.3160422096142
"837" 167.2 115.856497453439 92.5127585670517
"838" 167.4 115.779540153516 92.0008252240878
"839" 167.6 115.538630345063 92.92431282316
"840" 167.8 115.666954969699 92.4816008984917
"841" 168 115.822434820731 92.1984825784824
"842" 168.2 115.343917992215 93.0969648525517
"843" 168.4 115.577157868737 91.9373044356416
"844" 168.6 115.791585643939 91.3905203760053
"845" 168.8 115.926550792404 90.490209413621
"846" 169 116.135681255463 89.814822096474
"847" 169.2 116.798966995218 88.5693661399267
"848" 169.4 117.027270453875 88.3879081270063
"849" 169.6 117.251191379051 87.8081690093648
"850" 169.8 117.129949134357 87.5948038363881
"851" 170 117.638790279996 87.5590601906374
"852" 170.2 117.639663043821 88.0911188375811
"853" 170.4 117.330744511506 88.6592440300036
"854" 170.6 118.505451721971 88.4688909454347
"855" 170.8 116.835216289881 88.7598476391634
"856" 171 116.484843769399 88.5518399513617
"857" 171.2 116.035459918883 88.7836661091405
"858" 171.4 116.45183147771 88.3083279345803
"859" 171.6 116.324744778279 88.487596166309
"860" 171.8 116.230694943498 88.816603767287
"861" 172 116.019098322781 89.7652537590072
"862" 172.2 115.141169312749 90.6238249106017
"863" 172.4 114.688768164644 91.1127133284675
"864" 172.6 114.221656725516 91.2740806352528
"865" 172.8 113.738749668501 92.3829349480517
"866" 173 113.430669521094 92.9082521692631
"867" 173.2 112.420228538033 94.4844547806142
"868" 173.4 111.466647638881 96.3621798280982
"869" 173.6 110.04451568089 98.9912737981249
"870" 173.8 109.11565569767 101.770181244975
"871" 174 108.853811444579 102.620825542392
"872" 174.2 107.729033097731 103.187800693006
"873" 174.4 106.84374236517 104.301741815475
"874" 174.6 105.68457649068 105.742746999589
"875" 174.8 104.614796971347 107.276778817275
"876" 175 103.611348247046 107.822672493409
"877" 175.2 102.654434044362 108.326274004475
"878" 175.4 100.864997738915 109.539204405901
"879" 175.6 98.135573459939 111.594426418959
"880" 175.8 96.2372988357805 113.80066565332
"881" 176 95.2890704063094 114.373613521996
"882" 176.2 94.1617041466463 114.551109499735
"883" 176.4 92.1444538571983 114.912141126737
"884" 176.6 89.3263370477945 116.005359116094
"885" 176.8 86.561797826089 117.273368300827
"886" 177 83.7124860320122 118.811540703747
"887" 177.2 80.5547223185179 119.724472391657
"888" 177.4 77.5550211019796 119.507299452903
"889" 177.6 73.0727821708864 119.837213955525
"890" 177.8 68.4562713613015 120.963604670902
"891" 178 64.6395156179511 122.021041509757
"892" 178.2 62.4567218894158 123.040933532598
"893" 178.4 61.188733148976 122.230346612589
"894" 178.6 58.0420453398467 121.396516508106
"895" 178.8 53.6765478218247 121.08879173208
"896" 179 51.471771846579 121.621810419232
"897" 179.2 51.0446872275336 121.554653011998
"898" 179.4 49.7570761148404 121.073040496214
"899" 179.6 47.2750631904066 120.99724079037
"900" 179.8 46.5878460531181 120.784273686746
"901" 180 44.9559066249116 120.055817461059
"902" 180.2 42.3409226578936 118.719426384279
"903" 180.4 39.552665386189 117.749253004224
"904" 180.6 36.1140476882022 117.339817495289
"905" 180.8 33.678146626439 117.490822862652
"906" 181 33.3168982953086 116.600684396726
"907" 181.2 32.6994762678236 114.929802317071
"908" 181.4 30.588042578846 113.177357642528
"909" 181.6 28.0076364108319 111.23517904998
"910" 181.8 25.531714534189 109.782716305078
"911" 182 23.097521677939 108.096229404873
"912" 182.2 21.3102831897057 106.347628898485
"913" 182.4 19.4638414482688 104.627788203945
"914" 182.6 17.6208882690131 102.170193335996
"915" 182.8 15.4805844888962 98.9223360993946
"916" 183 13.5105467364006 95.152172605644
"917" 183.2 12.4870723845336 91.9496047603085
"918" 183.4 11.140766368039 88.495644870566
"919" 183.6 10.0713638582764 85.4999369310698
"920" 183.8 9.32767703637323 81.4948330071833
"921" 184 8.18423886243269 77.2716300301467
"922" 184.2 7.40944557219512 73.3526922604908
"923" 184.4 6.87389675690568 69.3046229438184
"924" 184.6 7.71123478791653 65.033182763327
"925" 184.8 9.2205057078738 61.1603545785517
"926" 185 10.3979898050461 57.5113835730874
"927" 185.2 12.3048514850723 54.4830931079851
"928" 185.4 14.7474376998401 50.6532012386067
"929" 185.6 17.7846311829934 47.1986710308778
"930" 185.8 20.5852206553126 43.3859318409583
"931" 186 23.2118229077108 39.4431209219213
"932" 186.2 24.9335985752247 35.6435935957605
"933" 186.4 25.7433834782108 31.4547349745409
"934" 186.6 26.4418909934825 27.7928622429648
"935" 186.8 27.698413669972 24.3617784413429
"936" 187 30.3586466653747 22.6027397355517
"937" 187.2 34.4874725916943 20.0877523930092
"938" 187.4 39.1340845940009 17.5958308831909
"939" 187.6 42.9159085159078 14.9674881431142
"940" 187.8 47.4251013141285 13.583414626078
"941" 188 51.0738282902338 14.9445127789623
"942" 188.2 52.6451096847741 15.1827176351806
"943" 188.4 56.2191177508965 16.3214863396794
"944" 188.6 60.3582814332688 17.0838548257219
"945" 188.8 62.7440652435717 16.2758254055109
"946" 189 62.2732098374825 15.9394013777474
"947" 189.2 62.5980659642022 15.8054483575938
"948" 189.4 64.530591571556 16.5162217681794
"949" 189.6 67.156412376064 17.8560636658642
"950" 189.8 69.9953205294239 19.8489053931275
"951" 190 73.0577634927113 22.2209811727497
"952" 190.2 75.6417222973214 25.6688681489929
"953" 190.4 79.7138668700002 27.3717706375925
"954" 190.6 82.4697439713308 27.6056334244383
"955" 190.8 85.4398518276321 26.4049007751755
"956" 191 87.9215093180272 24.4088153763458
"957" 191.2 92.7304170150352 23.3180179440806
"958" 191.4 97.4122704397962 21.5826970148374
"959" 191.6 102.701655602482 20.9966361062089
"960" 191.8 106.76698950031 20.9335789198374
"961" 192 106.354706778829 21.7303250158717
"962" 192.2 106.818019736697 23.6964053744002
"963" 192.4 107.612697646939 26.5716332306946
"964" 192.6 109.140330911288 30.7627213802702
"965" 192.8 110.993304685699 34.6451786339917
"966" 193 113.228867404879 38.0141015470417
"967" 193.2 116.351213671473 40.4994928052702
"968" 193.4 120.105724367631 43.7090642552825
"969" 193.6 122.467116132919 46.3760408468317
"970" 193.8 121.743876099977 49.5533881892781
"971" 194 121.863980726197 54.1708184459388
"972" 194.2 121.118411011033 59.6714399481455
"973" 194.4 121.032089551493 64.9393787355814
"974" 194.6 121.830274562667 70.6589059648041
"975" 194.8 122.049084079739 75.9454101595232
"976" 195 120.194133664733 78.5032627402576
"977" 195.2 117.826297878173 82.3519370968134
"978" 195.4 115.758202427625 86.2126037992946
"979" 195.6 115.029395364649 88.4400660032614
"980" 195.8 114.594475220318 90.9856228382886
"981" 196 113.180360579962 95.1018546050631
"982" 196.2 111.228525850198 99.4487056191813
"983" 196.4 109.458047659868 101.72559895823
"984" 196.6 107.654929426614 101.393163348648
"985" 196.8 104.031465620378 102.040545629759
"986" 197 99.8382601552852 104.007142064667
"987" 197.2 94.9792367230015 105.438322633739
"988" 197.4 90.5720138488842 107.731465684757
"989" 197.6 86.5917976083174 110.754731409781
"990" 197.8 84.153747534213 115.392837611497
"991" 198 80.6228730631468 119.307847722344
"992" 198.2 79.5756643286515 120.306372599714
"993" 198.4 80.0869621389631 119.839066226564
"994" 198.6 80.7707872320742 119.323090263781
"995" 198.8 81.0384361235854 118.963529330869
"996" 199 80.9289507263236 118.552380608782
"997" 199.2 80.4187578088124 117.880129385957
"998" 199.4 80.0497398346552 117.181000550281
"999" 199.6 78.564662895689 116.870915081927
"1000" 199.8 75.6052744898481 116.192080866344
"1001" 200 71.796957637219 115.483749712912
"1002" 200.2 67.416059614064 115.870191352135
"1003" 200.4 62.9151892935861 116.047107852537
"1004" 200.6 58.3557619752104 117.138444468223
"1005" 200.8 54.7392468744962 118.913318802266
"1006" 201 54.015105463076 120.162521805442
"1007" 201.2 54.2920320757634 120.302030525971
"1008" 201.4 54.3350816957852 120.374904490898
"1009" 201.6 53.6202993888568 120.936128302223
"1010" 201.8 52.8353471136858 121.089566448071
"1011" 202 50.6325777461171 121.848450446702
"1012" 202.2 49.662679715814 121.98812939751
"1013" 202.4 49.6044500043508 121.482517312728
"1014" 202.6 48.4018383725912 120.879219318552
"1015" 202.8 46.225688323076 120.850764826716
"1016" 203 43.5968539682066 120.442207417974
"1017" 203.2 41.5500193082363 120.638870186079
"1018" 203.4 40.0366817048521 119.705162242378
"1019" 203.6 37.675715448416 118.190871762029
"1020" 203.8 34.4239700702859 115.757810022082
"1021" 204 31.8407449983472 113.150739795633
"1022" 204.2 28.8302593800969 110.916964765815
"1023" 204.4 25.2290851520606 109.586318838781
"1024" 204.6 24.5396164727769 109.307373495254
"1025" 204.8 24.5693592189274 108.988281564331
"1026" 205 23.833716590561 107.151163216735
"1027" 205.2 21.9572636267222 104.044380628226
"1028" 205.4 20.2650063543027 100.942020686409
"1029" 205.6 17.4471983217698 97.2493233741056
"1030" 205.8 14.4937563823936 93.3549260695258
"1031" 206 11.2074688481459 90.2050318224138
"1032" 206.2 8.42896230790412 85.9325125761099
"1033" 206.4 6.72935979441903 81.2466649102317
"1034" 206.6 6.14529016536006 76.0781133249596
"1035" 206.8 5.15265194166402 71.5884367747267
"1036" 207 6.34088998701131 67.0071098535156
"1037" 207.2 8.01201715013901 63.1336735873517
"1038" 207.4 9.91304800745037 59.0182648650517
"1039" 207.6 12.8469801862582 55.2271389697858
"1040" 207.8 16.252148028276 52.1686578365083
"1041" 208 20.1101973386092 49.4306524916687
"1042" 208.2 23.0382543736129 45.983691292193
"1043" 208.4 25.304523200939 42.3662220013184
"1044" 208.6 26.978644055253 37.8147468130285
"1045" 208.8 29.2306177008072 33.2639694584858
"1046" 209 32.3378247577522 28.9327111366836
"1047" 209.2 36.0063168605057 24.2255349730517
"1048" 209.4 39.4716964448653 19.4008793216886
"1049" 209.6 44.4430373567455 15.7304636459066
"1050" 209.8 49.562259218444 12.6230310433141
"1051" 210 54.3506487813214 9.66619793637525
"1052" 210.2 60.3454453057331 8.40614516372819
"1053" 210.4 64.9295766890501 7.15372907455172
"1054" 210.6 67.5108650200443 4.60167003789383
"1055" 210.8 67.6382146862321 3.66975557500862
"1056" 211 68.4267854780239 5.2676123456838
"1057" 211.2 70.5656473427708 6.80915049701901
"1058" 211.4 74.5201047229071 8.14259834267938
"1059" 211.6 79.3190168030603 10.1986830474608
"1060" 211.8 84.8708117289184 11.4084639694074
"1061" 212 90.2136832393268 13.1401875874191
"1062" 212.2 95.8605090687254 15.5884830390954
"1063" 212.4 101.388953352079 17.7655116916117
"1064" 212.6 106.849180521335 19.8031769416705
"1065" 212.8 108.002168503939 22.0185334500517
"1066" 213 109.971568309147 26.5856303863819
"1067" 213.2 113.061508374483 31.0009414190177
"1068" 213.4 116.657496578434 35.4628405574643
"1069" 213.6 119.970907532516 38.4774220703883
"1070" 213.8 119.961863216533 39.8680563114291
"1071" 214 121.322071813339 43.4153204843803
"1072" 214.2 122.791242435022 47.3161080968573
"1073" 214.4 122.903978677378 51.543700333748
"1074" 214.6 124.029740945265 57.0370435490083
"1075" 214.8 124.91633143651 62.7998414242089
"1076" 215 125.180245948966 66.2510488775694
"1077" 215.2 123.448658317968 69.7816512189401
"1078" 215.4 121.818930751298 74.7313342462508
"1079" 215.6 120.071946729204 79.8282273224047
"1080" 215.8 118.690068758665 85.2378529276149
"1081" 216 116.471322517005 90.1391908913725
"1082" 216.2 113.672044243213 94.1464863198359
"1083" 216.4 110.151296847385 98.2398571329373
"1084" 216.6 107.420491249978 103.122045872993
"1085" 216.8 107.412398349053 103.495836734452
"1086" 217 108.085170489857 103.082742235306
"1087" 217.2 108.121606233419 102.220968795872
"1088" 217.4 107.694691511571 101.747317571183
"1089" 217.6 106.580599875889 101.382957335227
"1090" 217.8 104.761386311124 101.549924934107
"1091" 218 102.072474706114 102.337160934877
"1092" 218.2 98.9031556072765 103.500705120164
"1093" 218.4 95.5435777564563 105.242188243828
"1094" 218.6 92.4326073395819 108.569158302659
"1095" 218.8 89.5146278235593 111.90002622721
"1096" 219 88.0293040424006 116.105704712244
"1097" 219.2 88.2476150355972 116.642696663083
"1098" 219.4 89.1547370316479 116.356756033894
"1099" 219.6 89.6337492106765 115.472065587202
"1100" 219.8 89.6181580513694 114.907332844552
"1101" 220 89.6869220987832 114.452107167539
"1102" 220.2 89.8304186554185 114.72060024188
"1103" 220.4 89.6637907127561 114.313627269857
"1104" 220.6 90.2048293422935 113.591019948109
"1105" 220.8 90.8244538636232 112.934355476854
"1106" 221 92.2230349260533 112.448102576066
"1107" 221.2 92.8431534594066 111.9180175655
"1108" 221.4 94.4858841145306 111.473406696918
"1109" 221.6 96.7129991559672 111.692826898045
"1110" 221.8 98.016135730459 111.687707093352
"1111" 222 98.4065097082868 111.272271512552
"1112" 222.2 98.4681353332678 111.049970795086
"1113" 222.4 99.3389385437467 111.242312215859
"1114" 222.6 99.4742741545624 110.815359814513
"1115" 222.8 99.7034433201698 110.01897426759
"1116" 223 100.336001635142 108.907509642412
"1117" 223.2 101.500601664419 108.099382264192
"1118" 223.4 102.954027011285 107.102936056206
"1119" 223.6 104.512509625219 105.019966021512
"1120" 223.8 106.679034633583 102.919099753059
"1121" 224 108.986371885817 100.812698316903
"1122" 224.2 110.141854076346 98.7707378310702
"1123" 224.4 110.26430060487 97.119718635812
"1124" 224.6 111.214101003643 94.7846718995517
"1125" 224.8 113.437057281166 91.7028362166995
"1126" 225 114.784469084424 87.8292731604002
"1127" 225.2 115.897804968575 83.8204771676426
"1128" 225.4 117.158967022319 79.4866517519539
"1129" 225.6 117.388030542929 75.7327344657101
"1130" 225.8 117.96780424697 71.2825816970775
"1131" 226 117.494014957011 67.2112059342115
"1132" 226.2 117.192023406343 63.0869923286049
"1133" 226.4 117.480617421745 58.3347037690925
"1134" 226.6 116.655362594117 53.7025660890666
"1135" 226.8 116.536288161719 48.6416484606946
"1136" 227 117.805818762969 46.1244190689154
"1137" 227.2 119.715688240882 45.1920494415517
"1138" 227.4 120.220013536495 45.6067637800239
"1139" 227.6 120.217721738444 45.4432035455985
"1140" 227.8 120.784231106053 45.8782599991232
"1141" 228 120.628442763253 46.835245533466
"1142" 228.2 121.640794753196 48.708006535937
"1143" 228.4 122.487625882636 50.2766093453224
"1144" 228.6 123.442917661912 52.0325739481335
"1145" 228.8 124.495067040163 54.7738273622354
"1146" 229 124.441938362571 57.6182196264675
"1147" 229.2 124.595873959391 61.5198661388594
"1148" 229.4 125.045826803629 64.5139399224544
"1149" 229.6 124.728550844743 67.5553269537571
"1150" 229.8 124.65668419851 70.1664044908946
"1151" 230 124.433429565297 74.2259995548913
"1152" 230.2 122.952132409334 76.7713470027077
"1153" 230.4 120.965473725921 80.255145952937
"1154" 230.6 119.394191071189 84.6026054613817
"1155" 230.8 118.89600868857 88.098125309309
"1156" 231 118.71851814503 87.2470338994305
"1157" 231.2 119.092814812796 86.7726999841232
"1158" 231.4 118.470116349156 86.0423983861366
"1159" 231.6 118.368645146332 85.0855129249162
"1160" 231.8 118.763664222599 84.6609504645226
"1161" 232 118.712617071439 84.1200434328752
"1162" 232.2 119.084056870245 83.2844629831351
"1163" 232.4 119.741408014458 82.4563270990423
"1164" 232.6 119.751206023439 81.600362147774
"1165" 232.8 119.909354795675 81.0693966595608
"1166" 233 120.305906940984 80.1559104676881
"1167" 233.2 121.222132121731 78.6828688901838
"1168" 233.4 122.175367054584 77.1215784272426
"1169" 233.6 122.99153337875 76.1286669746058
"1170" 233.8 122.03839272288 75.2080338226988
"1171" 234 121.458932600472 73.372267898505
"1172" 234.2 121.397719037487 71.0019835419748
"1173" 234.4 121.049442213439 67.5446219599635
"1174" 234.6 120.393700464408 64.3794504374293
"1175" 234.8 119.616189459679 61.5030889327117
"1176" 235 118.380421340468 59.1633618509929
"1177" 235.2 116.767082743715 57.3457241286826
"1178" 235.4 114.982393766288 55.272916478076
"1179" 235.6 111.965607225174 51.9046942121988
"1180" 235.8 108.732426360814 48.8470836380133
"1181" 236 105.04743286766 46.4578297268017
"1182" 236.2 101.137744649314 45.0797020789556
"1183" 236.4 97.3366588814775 43.9300140683883
"1184" 236.6 93.2180121341815 43.1188055866123
"1185" 236.8 88.7715629211766 42.7549644749775
"1186" 237 84.4446415272661 43.1427775491125
"1187" 237.2 79.7715541166504 43.3290135895105
"1188" 237.4 76.6938555558541 43.5349611726178
"1189" 237.6 73.2182615763371 44.8592976413964
"1190" 237.8 70.4928490517427 46.4223405599256
"1191" 238 69.4971848578309 47.0551938115247
"1192" 238.2 69.1435989078026 47.666959705579
"1193" 238.4 67.8242079256843 48.6127793270895
"1194" 238.6 66.1452861126986 49.6335151761863
"1195" 238.8 64.2492906220283 51.1245251740696
"1196" 239 63.3309331441776 53.1172454124325
"1197" 239.2 62.7973347073332 53.8989700427537
"1198" 239.4 60.6318209358802 54.9822776508458
"1199" 239.6 57.7901019209962 55.9117711246946
"1200" 239.8 54.6596407432852 57.7712091402344
"1201" 240 52.1534511087228 59.9358020642004
"1202" 240.2 49.2027884783243 61.8749800042398
"1203" 240.4 45.2179538473565 62.502705590542
"1204" 240.6 41.6546625114684 61.8629294578459
"1205" 240.8 38.8024703306819 60.1699858278946
"1206" 241 34.7927751267105 58.1892483265803
"1207" 241.2 31.3325833562371 55.348251020244
"1208" 241.4 27.381701104939 53.6676771391232
"1209" 241.6 24.629440382139 51.7648338092089
"1210" 241.8 23.1693658166089 48.5195674431051
"1211" 242 23.5935845589601 45.9955893149412
"1212" 242.2 23.5585279984696 42.5492114833374
"1213" 242.4 24.0134201768181 38.9219966338045
"1214" 242.6 23.2615094072022 36.5785939620044
"1215" 242.8 21.5320757090264 34.9334626935809
"1216" 243 19.7415204615465 34.7709740808882
"1217" 243.2 19.1910109607572 36.0139129831578
"1218" 243.4 17.493036045709 38.3840988611917
"1219" 243.6 15.522313509289 41.2622884944217
"1220" 243.8 12.9422762470135 44.1686526151794
"1221" 244 11.169976682314 47.8453196548642
"1222" 244.2 11.023925110939 51.8170282029701
"1223" 244.4 10.7783891358738 55.6273283818235
"1224" 244.6 11.9673100756723 59.2692571951184
"1225" 244.8 13.0501008789033 63.1911669043374
"1226" 245 12.1876452619752 67.058726473118
"1227" 245.2 11.1651617953456 70.7430496205627
"1228" 245.4 10.4999940771176 74.773288342266
"1229" 245.6 10.9647649807618 78.5139927638682
"1230" 245.8 11.9211870852935 81.8516101080327
"1231" 246 13.7650111424833 85.6871585478555
"1232" 246.2 15.4889302929747 88.2007597931231
"1233" 246.4 16.8433443114623 88.9667622759936
"1234" 246.6 18.8383083315159 90.3007638279363
"1235" 246.8 21.7458287036449 93.7155362136694
"1236" 247 24.9268544911208 97.1155959679608
"1237" 247.2 28.0966202123089 100.214144622935
"1238" 247.4 31.6605453147198 102.486947158305
"1239" 247.6 35.5708383350179 103.858659585446
"1240" 247.8 40.2850399325042 105.164916914378
"1241" 248 45.2074826368621 105.763755494059
"1242" 248.2 50.0871687858337 107.254572145604
"1243" 248.4 53.8586380926299 108.675799132552
"1244" 248.6 57.6247032583481 110.534637313688
"1245" 248.8 62.0383255899229 113.694947757439
"1246" 249 65.7595601677852 116.350372301898
"1247" 249.2 69.8639838146313 117.603669546859
"1248" 249.4 73.6848490477137 117.194788441298
"1249" 249.6 77.9623318841598 116.991254832656
"1250" 249.8 82.491827370439 116.783874246461
"1251" 250 85.890609715859 116.376936211632
"1252" 250.2 86.1972098293973 114.896514209635
"1253" 250.4 86.8316454912961 113.087947555423
"1254" 250.6 89.3349948930799 110.003291349369
"1255" 250.8 93.4123852160574 107.384395764604
"1256" 251 98.0911601165969 104.668348998683
"1257" 251.2 101.361191070477 100.906354857013
"1258" 251.4 104.933898093915 97.2386549416249
"1259" 251.6 109.010798159247 94.060655562821
"1260" 251.8 113.542282042838 91.6047225802259
"1261" 252 115.219809279407 91.0998908836794
"1262" 252.2 114.943404666472 92.3742800401184
"1263" 252.4 116.281565109197 92.3975924534227
"1264" 252.6 115.518127382641 92.4423223482326
"1265" 252.8 114.972492295197 92.7637062841909
"1266" 253 114.652176221865 92.4133191993071
"1267" 253.2 114.394072568821 92.2538749973988
"1268" 253.4 114.503676332723 92.0790296581199
"1269" 253.6 113.826921543072 91.3919479896851
"1270" 253.8 112.827025120657 91.3420549910106
"1271" 254 111.4604820173 90.9102971493951
"1272" 254.2 110.156688138407 90.4038153094666
"1273" 254.4 108.027028345875 89.7201696562219
"1274" 254.6 105.386564222192 87.3573943283412
"1275" 254.8 103.774201365578 85.1308805196858
"1276" 255 100.991693077939 82.284328386928
"1277" 255.2 99.417581697564 79.2220655719267
"1278" 255.4 99.4254339325842 77.1579747262937
"1279" 255.6 99.8696460851533 76.7252791850874
"1280" 255.8 99.8575197031588 76.4524355902111
"1281" 256 99.7951259871559 75.8804760051662
"1282" 256.2 100.368539706739 75.1239097253096
"1283" 256.4 101.444108719909 73.0923253793699
"1284" 256.6 102.71217113556 71.6874115289206
"1285" 256.8 104.36585886791 69.605131333696
"1286" 257 105.737187500609 66.6658843629401
"1287" 257.2 107.406727482179 64.8228785991863
"1288" 257.4 109.071376234005 63.7947942433536
"1289" 257.6 110.067098896713 63.4714599469762
"1290" 257.8 111.408201376005 62.9901327557781
"1291" 258 113.408940401115 62.6533261970517
"1292" 258.2 115.43398058433 63.0262740479972
"1293" 258.4 117.912878369929 63.4139917705129
"1294" 258.6 119.729568753606 62.1123944512184
"1295" 258.8 120.756429092051 60.9965584237386
"1296" 259 119.514028257958 60.557423732619
"1297" 259.2 118.335068791694 59.5508066491129
"1298" 259.4 118.032046862558 56.70352312216
"1299" 259.6 117.44484968998 53.1444084707048
"1300" 259.8 115.545185714 49.9888996905211
"1301" 260 113.492860911863 46.0429585965191
"1302" 260.2 110.829889205283 43.2528091327392
"1303" 260.4 107.577645269809 40.5456621175417
"1304" 260.6 104.27972588992 37.0955495104556
"1305" 260.8 101.162769061855 33.6753598009162
"1306" 261 97.8575549550994 30.2378382340989
"1307" 261.2 95.7567465588508 26.8831008208164
"1308" 261.4 96.3566042649291 23.859843689829
"1309" 261.6 96.999616793689 22.2483212556817
"1310" 261.8 97.6628195265994 20.2328463132404
"1311" 262 98.7895447743409 17.215666199477
"1312" 262.2 98.8120855295904 17.7254212052306
"1313" 262.4 97.9040323662586 18.5675004439538
"1314" 262.6 96.1511267123676 17.6111540580823
"1315" 262.8 93.950059983379 16.8736234290817
"1316" 263 90.4641777917572 15.7142198304305
"1317" 263.2 86.577376660369 14.3498522757217
"1318" 263.4 82.0256425567572 13.4246032771578
"1319" 263.6 77.7278359082689 12.7856650410672
"1320" 263.8 73.0593300524703 12.959279036708
"1321" 264 68.3885656672174 12.6451343194692
"1322" 264.2 64.3145536859087 10.1790128021578
"1323" 264.4 61.7455493984569 6.84655711888208
"1324" 264.6 61.2833688847117 3.05484335830627
"1325" 264.8 61.265665663939 3.65200010801119
"1326" 265 61.2585194096822 4.59060588108384
"1327" 265.2 60.1983657192756 5.45104237920557
"1328" 265.4 58.0173984132895 7.1403451963043
"1329" 265.6 54.9386734085567 9.58219441819878
"1330" 265.8 50.9162890367828 11.7016127276455
"1331" 266 46.9260568380299 14.6716968293699
"1332" 266.2 42.7930210378423 17.342789236713
"1333" 266.4 38.5849495323166 19.5187664188987
"1334" 266.6 34.5912394134057 22.6460142752184
"1335" 266.8 30.6942973187777 26.8952948799066
"1336" 267 26.9232614503453 30.712658934958
"1337" 267.2 22.9149572137203 33.779741933833
"1338" 267.4 21.3018560425074 35.3076890602149
"1339" 267.6 19.748072307739 34.8827558567617
"1340" 267.8 16.9289327509087 34.7746875290669
"1341" 268 12.6821876257947 34.7486092450878
"1342" 268.2 11.3855766210104 34.9585039642558
"1343" 268.4 11.4013504775163 35.5275509590878
"1344" 268.6 10.484960389636 36.6433608328548
"1345" 268.8 9.60255724106273 38.7436969019435
"1346" 269 8.56009860252597 41.7079786229539
"1347" 269.2 7.95684211206402 44.9486301559267
"1348" 269.4 7.27837559255602 48.3285328324985
"1349" 269.6 5.95652407041155 52.0270489869254
"1350" 269.8 5.1205971773098 56.3247894438888
"1351" 270 5.3212518258127 60.057537099257
"1352" 270.2 5.27615520026533 63.5422763460991
"1353" 270.4 5.94737394038729 67.638105499
"1354" 270.6 7.28329292392804 71.3507953534638
"1355" 270.8 9.22149021459017 75.2854662411447
"1356" 271 11.2979971954946 79.3068115454406
"1357" 271.2 12.192337681939 83.3965440408717
"1358" 271.4 12.4406959095912 87.7798409787256
"1359" 271.6 13.4081183301417 89.8390937649436
"1360" 271.8 15.0621229440443 90.4424134851044
"1361" 272 17.146406982979 91.4352225293517
"1362" 272.2 20.5111917681734 93.3342986560361
"1363" 272.4 24.168566534689 96.3866026268553
"1364" 272.6 28.0538524226648 98.2668763898259
"1365" 272.8 31.698793562108 100.019672198101
"1366" 273 35.5494613631676 102.950577534652
"1367" 273.2 39.408561169099 105.819679514552
"1368" 273.4 42.5345516350953 109.44256988227
"1369" 273.6 46.290511212289 111.122974350702
"1370" 273.8 50.4312945510299 112.435963224679
"1371" 274 54.7475401892409 112.959978559552
"1372" 274.2 58.8988812252467 113.701471152686
"1373" 274.4 59.8786027872548 112.351857396868
"1374" 274.6 59.5434742181421 111.694198274302
"1375" 274.8 60.4925369478047 110.721974381268
"1376" 275 62.9225671064305 109.996039325772
"1377" 275.2 65.8674136358775 110.515299949459
"1378" 275.4 69.2229581733356 110.388127900397
"1379" 275.6 71.051120946064 110.12414388202
"1380" 275.8 73.9327416320819 110.388234487933
"1381" 276 76.8019015689546 112.375772274052
"1382" 276.2 78.6286975185742 115.770484473579
"1383" 276.4 79.8580306999765 118.149677729077
"1384" 276.6 78.8062790754946 116.792179461144
"1385" 276.8 78.899471176268 115.886134603591
"1386" 277 78.9983918046209 114.388038368552
"1387" 277.2 81.1013480827285 112.276696354289
"1388" 277.4 84.1805985454636 110.463534213863
"1389" 277.6 87.9754641468955 108.856423298117
"1390" 277.8 91.7462541186929 106.039381023629
"1391" 278 95.315155337164 103.437416105902
"1392" 278.2 99.054724682459 100.486525246032
"1393" 278.4 103.819150338497 97.8920086504219
"1394" 278.6 107.639013245385 95.6653672608761
"1395" 278.8 110.606461583879 93.0828875926602
"1396" 279 112.545995168939 90.4399081170184
"1397" 279.2 114.099690738262 87.7239421694227
"1398" 279.4 115.681432270242 85.6419418827032
"1399" 279.6 118.521590889196 83.0337797569232
"1400" 279.8 120.985743708789 79.8877149455143
"1401" 280 121.372740837454 76.8261580790469
"1402" 280.2 121.516072391165 73.9283850320895
"1403" 280.4 122.684484962165 70.4782611196083
"1404" 280.6 123.752512886104 70.639860850304
"1405" 280.8 122.93440553591 71.691192799377
"1406" 281 122.271311568733 72.3862792803164
"1407" 281.2 121.509891404191 72.909998750477
"1408" 281.4 120.426674456949 72.8290557001557
"1409" 281.6 119.388229782561 73.3770220726129
"1410" 281.8 117.531774579471 72.6828913159666
"1411" 282 115.728640858969 71.4911674117032
"1412" 282.2 113.371302461153 68.4847912056027
"1413" 282.4 110.173652244382 66.4843477086744
"1414" 282.6 105.931417511771 64.3301074939379
"1415" 282.8 101.112943439081 62.6410786858253
"1416" 283 96.2364393762819 61.2011562873803
"1417" 283.2 91.9506754169002 60.8881031056973
"1418" 283.4 87.6160419792037 61.1756279454929
"1419" 283.6 82.822877598889 60.1204673903617
"1420" 283.8 78.7367404284201 58.9594768111649
"1421" 284 74.690726104729 58.8780553565317
"1422" 284.2 71.7963584512852 59.7148185131479
"1423" 284.4 70.2162155458362 61.2367927841312
"1424" 284.6 70.2589018164845 62.3677142352517
"1425" 284.8 70.6553838500281 62.7837925072349
"1426" 285 69.8995429798642 63.1040689490003
"1427" 285.2 68.1643485291334 64.6006804820517
"1428" 285.4 65.8606727941217 65.3172069946094
"1429" 285.6 62.8198748385711 67.2449181558347
"1430" 285.8 61.4985845097919 70.0379991131105
"1431" 286 60.751564132699 72.7237443228817
"1432" 286.2 59.719350677236 75.1658808421557
"1433" 286.4 59.6667853036232 76.9400738268991
"1434" 286.6 58.7425718511999 78.7034766590735
"1435" 286.8 58.6518834680723 79.3313337845851
"1436" 287 57.6682950600358 80.4873223748421
"1437" 287.2 55.4114318446578 81.3033004640205
"1438" 287.4 52.372747762439 83.761835248833
"1439" 287.6 49.4165875909743 86.76462691874
"1440" 287.8 48.6808885971265 90.1418547250642
"1441" 288 49.4617027671698 92.6026364571287
"1442" 288.2 50.4110622987182 95.8586672930972
"1443" 288.4 51.7390848601771 99.6623307276946
"1444" 288.6 53.1449076455957 100.543415118477
"1445" 288.8 53.7551938674661 99.9337573288085
"1446" 289 53.8770083912868 99.373654605943
"1447" 289.2 54.2296511653489 99.2774204193714
"1448" 289.4 54.6666031150517 100.392686540017
"1449" 289.6 54.0381993318962 102.149380343109
"1450" 289.8 52.2490478990522 103.89926975425
"1451" 290 49.4539546731976 105.889068000569
"1452" 290.2 47.1400808503569 108.873441059985
"1453" 290.4 44.923468504219 111.474796358192
"1454" 290.6 43.4562255665754 115.565892657297
"1455" 290.8 43.8730099641962 114.501170379395
"1456" 291 44.0894364197216 113.3607384269
"1457" 291.2 43.8022949791003 111.659648440213
"1458" 291.4 42.8179122542066 108.961045394017
"1459" 291.6 41.1198854443226 105.197237505648
"1460" 291.8 38.676355957939 102.259779225131
"1461" 292 35.6200915939807 100.215626627718
"1462" 292.2 32.5025216321612 98.7082301626628
"1463" 292.4 28.9294684067832 97.8667183350322
"1464" 292.6 25.740730560779 97.7082997994317
"1465" 292.8 21.9577466699537 97.4441469181841
"1466" 293 21.1614564032868 95.5636136135517
"1467" 293.2 20.4835730415352 91.9435319298979
"1468" 293.4 22.2169788708086 88.6998953220735
"1469" 293.6 24.3799257192805 85.0510669042834
"1470" 293.8 27.238895124039 81.2743606156184
"1471" 294 30.1527638691114 77.9523681947241
"1472" 294.2 32.5883115090443 74.8164327329412
"1473" 294.4 34.2204743251648 71.1651489589066
"1474" 294.6 33.976740950139 68.5473184996517
"1475" 294.8 33.3222508433183 66.5860865174483
"1476" 295 33.7995034876781 64.6063249872256
"1477" 295.2 34.3523442842004 60.8903804617676
"1478" 295.4 34.4490655325233 56.622362682945
"1479" 295.6 35.0178158863326 52.9027437487539
"1480" 295.8 37.1059089539068 50.8875372428421
"1481" 296 38.8508064459702 48.044112071458
"1482" 296.2 40.1814985407203 45.512551500958
"1483" 296.4 43.7089303650567 42.5421202772576
"1484" 296.6 47.4871405494594 40.2600766503578
"1485" 296.8 51.8836597720479 40.0672299469676
"1486" 297 56.043731163774 40.1062406778139
"1487" 297.2 60.093358384369 40.8182917174417
"1488" 297.4 63.937435742959 42.2904915569017
"1489" 297.6 68.0217927751635 41.9451342357456
"1490" 297.8 72.1820843961986 41.4920763000517
"1491" 298 75.750086835769 41.8075476942217
"1492" 298.2 78.9424986170239 43.6121204933442
"1493" 298.4 82.2592792373759 46.753714140008
"1494" 298.6 85.1473104863481 49.8444558606244
"1495" 298.8 88.6881232429962 52.9555018577517
"1496" 299 91.1276687986717 56.590820266225
"1497" 299.2 92.5346116116533 59.7018259610109
"1498" 299.4 95.4055682146819 61.5646624205803
"1499" 299.6 98.5324628094533 64.9363672683232
"1500" 299.8 100.499126994086 68.2433784975223
"1501" 300 102.390078916882 70.0662548419517
"1502" 300.2 103.750748307902 70.7406096778414
"1503" 300.4 105.444393548833 71.1368003770902
"1504" 300.6 108.625321875139 73.5121446148375
"1505" 300.8 111.466212183987 76.9039649903594
"1506" 301 114.372263963141 80.5515093626479
"1507" 301.2 117.41252625831 82.3920801544375
"1508" 301.4 118.896633118554 82.9064062822398
"1509" 301.6 117.61573996397 82.811754873817
"1510" 301.8 116.123660795697 84.1883314603307
"1511" 302 114.031018402602 86.046747502368
"1512" 302.2 111.37067708629 88.7340625927538
"1513" 302.4 109.473502852606 92.3324479851073
"1514" 302.6 107.879177706992 96.1666101596964
"1515" 302.8 107.275156237539 100.382666350832
"1516" 303 105.210117684926 103.147336188383
"1517" 303.2 101.186428506439 104.61417448098
"1518" 303.4 97.2471419467824 105.644495835901
"1519" 303.6 92.8760940952015 106.270816590577
"1520" 303.8 88.357258476859 107.876085639512
"1521" 304 84.1695479852082 109.569584817206
"1522" 304.2 80.6788679586292 112.537594672383
"1523" 304.4 77.9572738210819 115.408081089266
"1524" 304.6 75.1135183572723 117.720177922885
"1525" 304.8 71.6765212645159 117.778432110898
"1526" 305 67.7737801294608 116.820820098508
"1527" 305.2 63.2983834244459 115.408843263154
"1528" 305.4 59.1849309484596 113.818948531839
"1529" 305.6 54.4928334727187 113.745521474518
"1530" 305.8 50.9896268984775 115.308787420229
"1531" 306 48.5391326602037 117.261340524361
"1532" 306.2 46.7844310718481 117.096631146779
"1533" 306.4 45.0235138306109 114.743024826755
"1534" 306.6 42.8532897866347 111.960901143769
"1535" 306.8 40.4739137594775 108.186463953244
"1536" 307 37.9223803245159 104.801063427013
"1537" 307.2 34.5652746896057 102.098069103218
"1538" 307.4 30.8080586443694 99.6144391937416
"1539" 307.6 26.7728100468123 99.1913609388475
"1540" 307.8 23.7164068753637 99.1257603102229
"1541" 308 19.3245227507515 98.6663981076517
"1542" 308.2 15.8356156986858 97.7558251040074
"1543" 308.4 15.4449456498579 95.8916814075112
"1544" 308.6 15.0560939834096 92.7246765333606
"1545" 308.8 15.3586851687182 88.3272113700712
"1546" 309 14.792055652414 83.7301907417017
"1547" 309.2 15.216464336292 79.0072838493164
"1548" 309.4 13.7639671401861 74.76892452314
"1549" 309.6 13.123268023061 69.8759524150761
"1550" 309.8 11.2567609493629 65.3132992602582
"1551" 310 11.1908411925105 60.7409244248594
"1552" 310.2 11.8573089877455 57.2405188564872
"1553" 310.4 12.7831080830064 53.1696378944843
"1554" 310.6 15.697575394939 48.9968801214748
"1555" 310.8 18.618606822439 45.8270562736169
"1556" 311 22.8023437652653 43.9375433126886
"1557" 311.2 26.4768698209996 42.5759068162487
"1558" 311.4 30.6548299233633 40.5144651084911
"1559" 311.6 34.5722544540681 38.2067011676163
"1560" 311.8 37.9693816849064 34.26993193003
"1561" 312 41.7836560561781 30.7816277325517
"1562" 312.2 45.7614109097475 27.2183837217007
"1563" 312.4 50.5908138951971 25.4086050494227
"1564" 312.6 55.8209417640603 25.2818271458245
"1565" 312.8 61.1016779346759 25.1855464714465
"1566" 313 65.429109125269 27.6230190822817
"1567" 313.2 68.7530441801431 29.7205183568476
"1568" 313.4 72.0781185035105 31.9760050273517
"1569" 313.6 75.0521777476477 34.1545209795808
"1570" 313.8 75.660662784543 34.2328793861656
"1571" 314 75.5340927896577 33.8365397671455
"1572" 314.2 76.178504778469 32.4446682919417
"1573" 314.4 76.5684672006283 31.0122852303867
"1574" 314.6 78.6187560702723 28.5169268233295
"1575" 314.8 80.8022657003105 25.751889807866
"1576" 315 83.6377704689198 23.2506095265229
"1577" 315.2 85.6381409603214 21.438145506287
"1578" 315.4 87.3379576053962 20.3549365037232
"1579" 315.6 87.5399688630929 18.3372848689844
"1580" 315.8 89.0319983653447 16.0956370209574
"1581" 316 91.3701732330717 16.2281350964905
"1582" 316.2 94.630335746939 17.3372464825811
"1583" 316.4 98.4736290222856 19.4137060846705
"1584" 316.6 102.900863945586 21.5526957583458
"1585" 316.8 107.011475644386 24.2097796794838
"1586" 317 109.613914922801 25.4906247071368
"1587" 317.2 108.502371271263 27.1274746918753
"1588" 317.4 108.956753937763 30.6899875309047
"1589" 317.6 111.469593512376 35.1489951095906
"1590" 317.8 114.464359713774 39.584425354843
"1591" 318 117.532969764179 43.2072460356863
"1592" 318.2 119.857804316104 47.7682741011572
"1593" 318.4 122.427287226411 51.2802872722027
"1594" 318.6 123.654028569627 53.8902319145517
"1595" 318.8 122.2263215422 57.6212498345082
"1596" 319 121.275971181286 61.9273737152966
"1597" 319.2 119.519378132368 66.7427701955517
"1598" 319.4 118.63710741549 71.6005580616027
"1599" 319.6 117.178578797949 76.8862339780313
"1600" 319.8 115.655459907512 82.0329674973867
"1601" 320 115.012643929939 87.5720999120156
"1602" 320.2 114.614706315178 92.5847260080191
"1603" 320.4 114.162508618423 93.2686670583259
"1604" 320.6 111.459804223306 93.7936849411851
"1605" 320.8 107.728096419383 95.4770645342184
"1606" 321 103.641056561976 96.8762746501073
"1607" 321.2 99.5712699524096 98.7420012740105
"1608" 321.4 95.2630204724453 99.7228994323998
"1609" 321.6 91.0433572367909 100.424786902774
"1610" 321.8 87.2903080573236 101.989882754052
"1611" 322 82.9602450227769 102.7126845247
"1612" 322.2 78.3185731875213 101.517423381109
"1613" 322.4 73.8713562186714 100.272005429397
"1614" 322.6 70.8904642175515 97.2789081795892
"1615" 322.8 66.3034964895494 96.0458156269803
"1616" 323 62.0552778123774 96.042004757538
"1617" 323.2 57.6528110036101 97.232530399907
"1618" 323.4 52.6604649721147 98.1021916769706
"1619" 323.6 47.439450240439 97.7706151365517
"1620" 323.8 42.1866517340169 96.9208605394608
"1621" 324 36.718615783419 96.2283105428317
"1622" 324.2 31.1841665772285 95.772014686157
"1623" 324.4 26.3922346033715 94.1969568675923
"1624" 324.6 22.9580814945686 91.7698789694406
"1625" 324.8 19.5214710818481 87.8391082830517
"1626" 325 17.3795759092357 84.2247331321012
"1627" 325.2 15.1514695193629 79.7745215158235
"1628" 325.4 14.7260862909615 76.2928289999675
"1629" 325.6 13.6868188774041 72.6814459763192
"1630" 325.8 11.1592149875811 71.7539618889517
"1631" 326 9.07242751894966 71.9951023557326
"1632" 326.2 8.167805492939 73.375945728833
"1633" 326.4 7.888488009636 74.5715278261578
"1634" 326.6 9.48591264503085 74.1122476700109
"1635" 326.8 10.3079281819087 73.6784986894002
"1636" 327 11.8471248768708 72.1053708212904
"1637" 327.2 13.5373707578576 69.2984839974936
"1638" 327.4 15.7185146883261 66.0140827856808
"1639" 327.6 18.6524738534825 62.8029055841604
"1640" 327.8 21.9333424858194 60.55921477753
"1641" 328 25.390630703337 57.6749878276436
"1642" 328.2 28.359272956009 54.6328230152317
"1643" 328.4 30.9993633952174 50.4599439197373
"1644" 328.6 33.5558391116969 46.2620693749938
"1645" 328.8 35.2781157331258 41.335859967299
"1646" 329 38.0590032165241 36.4786748429241
"1647" 329.2 41.9614579691564 32.1193754587691
"1648" 329.4 44.875433765189 27.7023737693955
"1649" 329.6 48.7649075118423 22.9419562884227
"1650" 329.8 53.5258869664978 19.9719022799341
"1651" 330 57.9154600396478 17.4639931854255
"1652" 330.2 62.9030329403063 17.1382251602966
"1653" 330.4 67.919126137689 16.9878682138017
"1654" 330.6 73.1569567234071 17.0548516767964
"1655" 330.8 77.7071988314874 17.5563700292614
"1656" 331 80.096995930588 16.5535115310836
"1657" 331.2 81.608633356333 14.8723333314608
"1658" 331.4 83.0865598953174 14.0729770926058
"1659" 331.6 84.6519481421334 10.7671531367184
"1660" 331.8 86.8872841851533 8.00801485314994
"1661" 332 86.776006797439 9.21842393826326
"1662" 332.2 86.8881271956663 10.1042658700063
"1663" 332.4 87.0179508146663 11.0563057426729
"1664" 332.6 87.6919845537168 12.7469633264684
"1665" 332.8 90.2363055654006 15.2702018701094
"1666" 333 92.5004571659192 18.5653537228884
"1667" 333.2 94.870312739636 21.9654237877335
"1668" 333.4 97.6751680482277 24.3975178085311
"1669" 333.6 99.7731505946519 27.0758703704032
"1670" 333.8 100.448056673376 27.7470006384267
"1671" 334 102.404560761311 28.2583537760304
"1672" 334.2 106.210602561739 29.2315337216917
"1673" 334.4 109.69239639791 29.2048379522702
"1674" 334.6 113.100696086484 29.5974789653093
"1675" 334.8 113.101426116207 29.8621552969538
"1676" 335 113.78695623291 31.2207370321105
"1677" 335.2 116.390216775995 33.6269287156351
"1678" 335.4 117.750742076121 34.6763363025517
"1679" 335.6 117.349469071939 35.4896430921694
"1680" 335.8 117.816099249665 37.1674800860046
"1681" 336 118.851178818641 40.443500915821
"1682" 336.2 118.955117793722 42.9176866068064
"1683" 336.4 119.591762452531 44.4849518662216
"1684" 336.6 120.548423877978 47.7860009745808
"1685" 336.8 122.238651771949 51.6504593809304
"1686" 337 123.347320269739 56.9089726974044
"1687" 337.2 124.505541079995 60.9383197909162
"1688" 337.4 124.821539587717 65.6248445874962
"1689" 337.6 124.741996862425 68.0929358331517
"1690" 337.8 122.958577395649 71.5814299392153
"1691" 338 120.879491294021 75.9283813471608
"1692" 338.2 118.031970383253 80.173950892666
"1693" 338.4 114.055658395596 84.3987823795517
"1694" 338.6 111.567324810324 88.0894824054089
"1695" 338.8 108.75455538678 92.3799844112563
"1696" 339 106.273297870427 96.6496990115273
"1697" 339.2 103.966276748277 101.353747020952
"1698" 339.4 100.607030503124 105.276343627626
"1699" 339.6 97.6307038304946 108.594058335404
"1700" 339.8 95.6705474941765 112.093405902727
"1701" 340 94.6691142305364 112.808236667214
"1702" 340.2 92.2332353532604 112.14394438298
"1703" 340.4 88.9847165259522 111.412344364631
"1704" 340.6 84.3248132291771 111.36500266898
"1705" 340.8 79.8211700652961 110.88465527868
"1706" 341 75.1530836506819 110.673228242023
"1707" 341.2 70.2673794151644 110.173342005242
"1708" 341.4 65.2077423111417 110.023157772984
"1709" 341.6 59.6734171603214 110.382597888228
"1710" 341.8 54.4676288872118 109.100676431097
"1711" 342 49.3059144243698 109.412797831183
"1712" 342.2 43.8794431881734 108.85227811463
"1713" 342.4 38.9146888704316 109.414049861492
"1714" 342.6 34.4926851391971 108.763744164778
"1715" 342.8 29.6466239348775 106.806339018952
"1716" 343 25.2250062343015 104.761617019702
"1717" 343.2 20.4222278149747 101.869332250695
"1718" 343.4 16.2990367184074 98.8650775448302
"1719" 343.6 14.5347266933247 97.0584398551803
"1720" 343.8 13.4568534514195 93.7443969265258
"1721" 344 10.7031844051743 89.6192192000458
"1722" 344.2 7.35177131636758 85.5022831410517
"1723" 344.4 6.91284384260569 82.4658529411073
"1724" 344.6 5.96586203301694 78.281898097318
"1725" 344.8 5.2362070266832 73.2475373382378
"1726" 345 4.12163603410569 68.0280240236517
"1727" 345.2 4.54599146900023 63.099760478715
"1728" 345.4 3.11685531622026 59.192715353083
"1729" 345.6 3.51333369810947 54.862433788654
"1730" 345.8 4.17299196371011 50.2364009026963
"1731" 346 4.91757846011758 47.3990509645517
"1732" 346.2 6.32789144435281 43.9117199576207
"1733" 346.4 8.07507433651043 39.5029929946589
"1734" 346.6 9.7846996568481 35.4154457698131
"1735" 346.8 10.6782150243885 32.5670671668888
"1736" 347 11.7206451995724 32.5429014969851
"1737" 347.2 14.4527959892331 30.3654284834047
"1738" 347.4 17.7336210632162 27.3342322260369
"1739" 347.6 22.1182806660533 24.4351073865803
"1740" 347.8 26.0628987970776 21.1721091618191
"1741" 348 29.8510266415885 17.8046193838507
"1742" 348.2 32.5481512488166 13.1600585495109
"1743" 348.4 33.2356865371941 11.538588042817
"1744" 348.6 34.8845264822409 11.5910023918819
"1745" 348.8 37.5747098195676 11.133750308466
"1746" 349 41.7046905807349 9.66674341376601
"1747" 349.2 46.5879600334684 8.2075913934929
"1748" 349.4 51.5950307995617 6.04287980631587
"1749" 349.6 56.8805123110501 3.86847027152394
"1750" 349.8 62.6822366570983 2.79831898933934
"1751" 350 68.0340375842363 2.12569539814632
"1752" 350.2 73.4472343497113 2.77443135244281
"1753" 350.4 79.0820482008214 3.56066950163996
"1754" 350.6 82.4863674986119 4.19569184911247
"1755" 350.8 83.9969320374437 5.56793963499097
"1756" 351 87.7014637385962 8.8303083827803
"1757" 351.2 91.6518823341121 11.427922069321
"1758" 351.4 95.6001945477037 15.05005978314
"1759" 351.6 99.8346243183079 18.0160586720469
"1760" 351.8 104.227297120708 21.2732959448306
"1761" 352 109.319496402615 24.424088743287
"1762" 352.2 112.721194033415 27.0911077671925
"1763" 352.4 114.067887890682 30.874175262928
"1764" 352.6 116.506245760182 35.9014679303964
"1765" 352.8 119.248139499814 41.2748713990325
"1766" 353 122.140338740085 46.6705261899692
"1767" 353.2 124.338892019182 52.0200700516598
"1768" 353.4 123.750878370503 54.7133689031049
"1769" 353.6 121.968593435959 59.0961590364517
"1770" 353.8 120.955680710828 64.3734891488017
"1771" 354 119.63118041342 70.1916693569102
"1772" 354.2 117.298029524788 75.9528986378159
"1773" 354.4 114.300468648568 80.7377563237517
"1774" 354.6 110.160154987112 84.1391351415517
"1775" 354.8 105.86649863973 87.9782050176946
"1776" 355 100.947435026007 90.7955461520972
"1777" 355.2 95.7066641230669 92.6893790719703
"1778" 355.4 90.8205118509005 94.4501264198209
"1779" 355.6 85.6175806586698 94.4451332037056
"1780" 355.8 79.960266799939 95.6151873800038
"1781" 356 74.423464886912 96.0495749981869
"1782" 356.2 68.9012177740131 94.9770031869591
"1783" 356.4 63.368808291739 94.5302176063117
"1784" 356.6 58.2165188229522 95.0648176037096
"1785" 356.8 53.5339479101612 96.3137056344406
"1786" 357 48.1962069056226 97.8396352884252
"1787" 357.2 43.739477098939 99.7325745786892
"1788" 357.4 41.0587036676403 102.489787988253
"1789" 357.6 38.9223375518337 105.790640020828
"1790" 357.8 34.5766627263601 108.545975513552
"1791" 358 31.5504817594946 109.231155724941
"1792" 358.2 28.970742201499 107.741069075752
"1793" 358.4 27.3202057064653 105.314050682657
"1794" 358.6 24.1264940655686 101.698981681848
"1795" 358.8 20.8674008803226 97.9093307842504
"1796" 359 16.684234899339 92.7464410812517
"1797" 359.2 14.4974617076716 88.0700735587145
"1798" 359.4 11.579032999077 83.1632196607931
"1799" 359.6 9.52491518457856 77.7989118880634
"1800" 359.8 8.26664847558675 72.1983127303472
"1801" 360 5.44415895555126 67.8091784944803
"1802" 360.2 4.51307391563599 64.3941429063699
"1803" 360.4 5.68898576765776 61.529540495083
"1804" 360.6 7.29320427020218 58.2290739179728
"1805" 360.8 8.35516457945037 53.6895954124608
"1806" 361 8.09219393462033 49.7030635435078
"1807" 361.2 8.81824831874513 46.4121265139905
"1808" 361.4 8.59362696325901 47.1978243551017
"1809" 361.6 7.2628585016743 47.83052358064
"1810" 361.8 7.54568042763209 49.1060387470468
"1811" 362 7.28731857199843 50.5829430859676
"1812" 362.2 7.1697864218765 52.798902117333
"1813" 362.4 6.10429323304427 57.204150610078
"1814" 362.6 4.04492207742388 61.2154312654002
"1815" 362.8 3.15251410630743 64.030139840657
"1816" 363 4.92669169445626 66.6577133417241
"1817" 363.2 5.35225575587652 71.4521219747767
"1818" 363.4 4.54697140685682 75.8908893207024
"1819" 363.6 5.90918735033662 77.2975868342505
"1820" 363.8 6.9502704715066 79.8233769964166
"1821" 364 7.01295658362558 83.6275913293726
"1822" 364.2 8.65635226970218 85.5227816072096
"1823" 364.4 10.894101491939 87.2459486445172
"1824" 364.6 12.9409310174715 90.8309525936426
"1825" 364.8 14.6547985842616 95.107137017713
"1826" 365 15.3336436105292 98.5942502275845
"1827" 365.2 18.3791780169062 100.60545219406
"1828" 365.4 20.947642547299 102.662369100472
"1829" 365.6 23.0926532922265 106.295158519139
"1830" 365.8 25.9465276729801 109.182644768374
"1831" 366 28.0201779196931 112.200191149994
"1832" 366.2 30.2893025028873 112.160891801224
"1833" 366.4 33.7567240800443 113.984901867446
"1834" 366.6 36.894526787164 116.436005958277
"1835" 366.8 40.0585956661155 118.359113773258
"1836" 367 42.5080618893067 119.993364035963
"1837" 367.2 44.0137523503475 119.712635249228
"1838" 367.4 46.6635044561082 120.102274890998
"1839" 367.6 50.2851002117455 121.220529800761
"1840" 367.8 52.6686692469243 122.553562169478
"1841" 368 53.865719380939 122.00247584816
"1842" 368.2 54.5558344082548 121.28918864171
"1843" 368.4 55.404129266089 121.035007661352
"1844" 368.6 57.293062922539 120.152207052152
"1845" 368.8 60.1991147016929 119.874584236136
"1846" 369 63.557052539289 119.327827071502
"1847" 369.2 66.6626189680819 120.282030671152
"1848" 369.4 70.420827275819 121.211567783192
"1849" 369.6 71.1158273384453 121.410017153197
"1850" 369.8 71.6461458664807 120.716939794802
"1851" 370 72.482426345539 119.482317178112
"1852" 370.2 73.6452750471533 118.100993871952
"1853" 370.4 75.6315764178533 117.016039341737
"1854" 370.6 78.9636796070272 115.949740138287
"1855" 370.8 82.589195084689 115.28463273727
"1856" 371 86.9950841545015 115.613248772864
"1857" 371.2 90.4075593829796 114.217864165268
"1858" 371.4 93.5968048580169 111.953424007045
"1859" 371.6 97.7756079708936 111.425699425915
"1860" 371.8 98.852199836819 111.007431329792
"1861" 372 97.9240090437909 110.652003110663
"1862" 372.2 97.0716941925494 110.72431467911
"1863" 372.4 96.8181041411983 111.200147279774
"1864" 372.6 96.4363630542935 112.225406943185
"1865" 372.8 96.5371201510015 112.258931016952
"1866" 373 96.3870629458124 112.526137604919
"1867" 373.2 96.058395555939 113.02025381123
"1868" 373.4 95.1929047626057 113.902401867848
"1869" 373.6 94.3411084438504 114.853102725223
"1870" 373.8 93.027014052289 116.703767172464
"1871" 374 92.0088972863621 116.734849942782
"1872" 374.2 89.6720721443621 117.533764521244
"1873" 374.4 89.7804962657247 118.194652339945
"1874" 374.6 89.9188887131036 118.289320286349
"1875" 374.8 90.0662768296273 117.815719114357
"1876" 375 89.8437220541988 117.289680554253
"1877" 375.2 89.2027098295159 116.724863510552
"1878" 375.4 87.5139515791232 116.454967039473
"1879" 375.6 85.3503511295316 115.965154925292
"1880" 375.8 82.9735413251495 114.932955927249
"1881" 376 79.2471511462771 113.645666688073
"1882" 376.2 75.6165848808973 112.976206511927
"1883" 376.4 72.0128035150695 113.163180745813
"1884" 376.6 67.9415252832207 113.80474633389
"1885" 376.8 62.7828581068793 114.994527812537
"1886" 377 58.1837658389825 116.374904189769
"1887" 377.2 53.3686315766101 118.304953610223
"1888" 377.4 50.392937572689 121.333601985052
"1889" 377.6 50.9663252232723 120.619572080552
"1890" 377.8 50.594164182139 120.421127405795
"1891" 378 49.370576573064 120.327468937802
"1892" 378.2 46.5480556733615 119.73457726934
"1893" 378.4 43.3556507471129 118.993954590465
"1894" 378.6 39.6979188615456 117.614474539109
"1895" 378.8 34.528491330889 116.182849901227
"1896" 379 30.3543970338778 113.59584934649
"1897" 379.2 27.427139371589 110.538768065202
"1898" 379.4 24.9071362696098 107.345898645235
"1899" 379.6 22.5589940731983 103.718460199626
"1900" 379.8 19.3343911001688 100.24954451016
"1901" 380 16.2581773860754 95.6462286438245
"1902" 380.2 14.072183685059 91.1755752913517
"1903" 380.4 13.1366711297335 86.7160450584147
"1904" 380.6 13.3703668173094 81.4272639891073
"1905" 380.8 15.0102738825861 77.1928078567047
"1906" 381 16.4357585308809 74.1578122482029
"1907" 381.2 16.6566473803015 73.5893433025642
"1908" 381.4 17.0294695602353 73.5320646410332
"1909" 381.6 17.2642109770289 73.5621569239225
"1910" 381.8 17.1815086602175 73.0416807224758
"1911" 382 16.2770320358415 70.7118898642469
"1912" 382.2 15.0802226535241 68.1666866975624
"1913" 382.4 14.1604085018858 65.4569639265198
"1914" 382.6 12.9413200992467 61.9649756897166
"1915" 382.8 11.6258346172117 58.318987644529
"1916" 383 10.244983396939 54.7833042826177
"1917" 383.2 9.49414782725859 50.8935815749538
"1918" 383.4 10.4016184155151 47.2621717140843
"1919" 383.6 12.7170984155811 44.3639114087728
"1920" 383.8 16.024730914819 42.1074402541117
"1921" 384 18.0940134232145 41.7384762299905
"1922" 384.2 20.3261290533916 42.7691307416886
"1923" 384.4 24.5134105226578 42.5834060972705
"1924" 384.6 34.0317088228646 41.6578085796262
"1925" 384.8 41.1064918260953 38.7901222296142
"1926" 385 46.8019479429285 36.7876783168149
"1927" 385.2 52.4469326875819 34.5571105300007
"1928" 385.4 57.5738064986265 33.3659291482705
"1929" 385.6 63.4326152193752 33.1143095675624
"1930" 385.8 66.9805543615512 32.0334983443374
"1931" 386 69.8700866343279 29.9161369392184
"1932" 386.2 71.0137809003079 28.2822079609304
"1933" 386.4 72.8789784908481 28.0946722241578
"1934" 386.6 77.0315986889684 29.9377742090517
"1935" 386.8 81.4680203156519 31.0438457352844
"1936" 387 86.2843480423153 32.451339426423
"1937" 387.2 88.5928682695266 32.2070107659022
"1938" 387.4 88.5659154168433 31.6475788933283
"1939" 387.6 88.8748219712724 31.9343041073093
"1940" 387.8 90.4029541532515 33.536322648208
"1941" 388 92.6200366769693 36.0847258662487
"1942" 388.2 95.3716650105745 39.1570711153274
"1943" 388.4 98.2468508476533 42.7550746506089
"1944" 388.6 101.644629514674 45.8488042200223
"1945" 388.8 105.369495307102 48.0681419240133
"1946" 389 110.114298920747 49.4125653630806
"1947" 389.2 114.170757430969 49.743744204673
"1948" 389.4 117.500113460024 48.9581591436744
"1949" 389.6 119.338417331958 48.4477233044352
"1950" 389.8 120.891449318618 50.4609287711555
"1951" 390 120.473025345079 53.4955681127917
"1952" 390.2 119.523352324786 57.7266523290823
"1953" 390.4 117.838216814057 61.52691538514
"1954" 390.6 115.700179218317 65.9254112881742
"1955" 390.8 114.355657736818 69.8742732477942
"1956" 391 115.170089595535 74.7628314246262
"1957" 391.2 114.552360189848 80.421458779279
"1958" 391.4 114.363525834939 85.7481612073396
"1959" 391.6 114.038966787439 91.244906628307
"1960" 391.8 112.342656970505 96.6397419252626
"1961" 392 109.495140122439 98.9761201701232
"1962" 392.2 104.77185139588 101.285016869716
"1963" 392.4 100.078291187118 104.201520834873
"1964" 392.6 94.7551661498236 106.888227763244
"1965" 392.8 89.8680254304512 109.245756484259
"1966" 393 84.7211120519241 111.169575216925
"1967" 393.2 79.0324097582625 112.329952173228
"1968" 393.4 73.5909933946098 113.330450838161
"1969" 393.6 68.487104470814 115.296803701552
"1970" 393.8 62.9277736874742 116.503614807749
"1971" 394 58.2523911387285 118.258832061368
"1972" 394.2 54.9502459212006 121.815946661798
"1973" 394.4 54.7116013984859 121.61353416352
"1974" 394.6 53.9188290432572 120.100277604552
"1975" 394.8 51.4200714994831 118.011644675346
"1976" 395 47.7535396412455 114.945023572648
"1977" 395.2 43.9456675526449 112.278404559802
"1978" 395.4 39.4266601089243 109.546381048199
"1979" 395.6 34.5776388437962 107.445565790599
"1980" 395.8 29.5346094533557 105.89000064151
"1981" 396 24.4947483774265 105.311744605214
"1982" 396.2 21.5631003497583 104.860861701937
"1983" 396.4 21.7091726229861 102.797080196893
"1984" 396.6 20.7202320313156 100.759930415604
"1985" 396.8 19.0048852953653 97.3939138158468
"1986" 397 16.7846059958196 92.2482671641637
"1987" 397.2 14.4618468733464 87.9665277609591
"1988" 397.4 11.880760996339 83.2476796244184
"1989" 397.6 8.20026139768902 79.7575880003017
"1990" 397.8 5.62384603747834 76.1309141493045
"1991" 398 4.67011566476459 72.8082504413889
"1992" 398.2 5.19014886991773 68.3904252749879
"1993" 398.4 5.53783024351967 63.0281395486808
"1994" 398.6 5.99504316615881 57.458241487288
"1995" 398.8 7.21979115884599 52.3066856781448
"1996" 399 9.63048493367235 47.3038469772851
"1997" 399.2 11.6921751076864 42.5354482274886
"1998" 399.4 15.6086744384499 39.4939214684865
"1999" 399.6 19.3072073582689 35.6158845555208
"2000" 399.8 24.548813081918 32.8683715874254
"2001" 400 30.084628852519 31.7202524979217
"2002" 400.2 35.5727600662203 30.242048316083
"2003" 400.4 41.2741667257638 29.9986708550775
"2004" 400.6 46.6871565324443 28.9408654715728
"2005" 400.8 51.9819521746329 28.5600541706844
"2006" 401 57.4365521856443 28.4776001364044
"2007" 401.2 62.699079024238 28.1717714743043
"2008" 401.4 68.3430199239693 28.8854160853396
"2009" 401.6 74.4346490162515 29.7024688996142
"2010" 401.8 80.435421245479 31.1165726695717
"2011" 402 86.5268292061326 32.1468696613904
"2012" 402.2 92.0675675757179 34.560244027869
"2013" 402.4 96.0334294753621 38.1216554221671
"2014" 402.6 97.8386364590348 43.7460353022645
"2015" 402.8 98.9608807521533 49.7941642620211
"2016" 403 98.837919238729 55.3533441006817
"2017" 403.2 97.5246387822919 61.5612804607576
"2018" 403.4 95.4710382117254 67.6868273861439
"2019" 403.6 92.5806961863633 73.3834450098548
"2020" 403.8 90.0177789307037 78.7743650034635
"2021" 404 86.1195275694029 83.9263314774177
"2022" 404.2 81.6647745505743 87.9834416006458
"2023" 404.4 76.7012462953873 90.4109589422069
"2024" 404.6 70.4014018157908 92.2458989057739
"2025" 404.8 64.1617310108621 92.5626907282056
"2026" 405 57.8167987328732 92.4820108678149
"2027" 405.2 51.5659867015104 91.845094240766
"2028" 405.4 45.6678328055488 92.4605124764786
"2029" 405.6 40.184939277458 94.1717072174378
"2030" 405.8 34.4957067587491 96.3951421099315
"2031" 406 29.6445760842175 99.7179694215517
"2032" 406.2 25.9570577069653 103.002848623354
"2033" 406.4 23.304277811902 104.420469398663
"2034" 406.6 23.7158066634265 104.318593919864
"2035" 406.8 24.616458020239 105.321481376639
"2036" 407 25.205857250499 105.923538409752
"2037" 407.2 26.1896842395754 107.100212483779
"2038" 407.4 26.3635130073533 106.900924798509
"2039" 407.6 27.1112352320223 107.593935640885
"2040" 407.8 28.4162330688453 108.785337811083
"2041" 408 28.3907846889845 111.782714378165
"2042" 408.2 28.809760913939 111.099173353885
"2043" 408.4 27.8700851954628 111.080627122599
"2044" 408.6 27.430384962064 110.14172416376
"2045" 408.8 26.3523852685819 108.931737124295
"2046" 409 24.3832447480354 107.896857418552
"2047" 409.2 21.8937026653936 106.39208365287
"2048" 409.4 20.072631355239 104.642612035618
"2049" 409.6 17.3267034919024 102.411017908369
"2050" 409.8 15.4800786825884 100.213659603188
"2051" 410 13.2608859306313 97.9054319716671
"2052" 410.2 12.5119035133236 95.853220148244
"2053" 410.4 11.7978736088236 94.0306962661287
"2054" 410.6 10.0182028979263 91.6672617066023
"2055" 410.8 8.83083326140329 90.3011204862303
"2056" 411 8.17437884073649 89.2022562825517
"2057" 411.2 7.81651805329195 87.3373781790341
"2058" 411.4 6.44887504390104 84.7701765301087
"2059" 411.6 5.35712414158902 82.5617781707017
"2060" 411.8 4.41290697416978 80.7986735603594
"2061" 412 3.68187314452011 78.8023317767139
"2062" 412.2 2.51506874898068 75.7330558113017
"2063" 412.4 2.86149362902352 74.6272694227067
"2064" 412.6 2.87246463907986 72.367241351101
"2065" 412.8 2.87828462612195 70.1181842895517
"2066" 413 2.90531236561758 67.3269764810517
"2067" 413.2 2.3981705516969 64.3253177533307
"2068" 413.4 2.23779760571322 63.4343618403904
"2069" 413.6 3.25056862483592 62.5335404867373
"2070" 413.8 4.05201115592911 60.2927214812745
"2071" 414 4.90144323889902 57.1410153343117
"2072" 414.2 6.39010707367766 53.0832601009949
"2073" 414.4 7.02052699945065 49.0233557790168
"2074" 414.6 7.49300800077418 45.1535303458045
"2075" 414.8 8.43701868181271 41.5884190909938
"2076" 415 10.1109719192616 38.1061925593582
"2077" 415.2 12.8588548186607 34.238683483861
"2078" 415.4 16.1950183707113 30.4307183465418
"2079" 415.6 19.2645114615232 26.4203253635715
"2080" 415.8 22.435421221039 22.3456889699317
"2081" 416 27.1338560141208 19.6128624494911
"2082" 416.2 31.782721789039 17.0878324004317
"2083" 416.4 36.9729127146966 15.2736063356426
"2084" 416.6 42.4907612584545 13.7292284575105
"2085" 416.8 48.133809899636 12.7361446915517
"2086" 417 53.6178742901208 12.3978164723396
"2087" 417.2 59.3347101518653 11.8574437755833
"2088" 417.4 65.325476010276 11.6171215408235
"2089" 417.6 71.2183813264836 11.2695234115616
"2090" 417.8 77.4855040627515 10.9429559541142
"2091" 418 83.5889012201073 11.7245487692448
"2092" 418.2 87.7043086944633 14.2650383793867
"2093" 418.4 91.9345864818214 16.5964881859341
"2094" 418.6 95.7515397292118 20.4547489484608
"2095" 418.8 99.215705970019 23.6153639637517
"2096" 419 101.614082780792 27.0701995658458
"2097" 419.2 105.256966152657 31.0879106395129
"2098" 419.4 109.141187047996 35.1392922269102
"2099" 419.6 114.064031743583 38.679016991324
"2100" 419.8 119.066850088996 41.7350319298946
"2101" 420 119.699133912521 42.7567866104199
"2102" 420.2 118.592461168748 43.5637297947326
"2103" 420.4 117.547949412526 45.1396206723402
"2104" 420.6 116.302766143752 47.4639627740517
"2105" 420.8 114.591700680454 50.8688822360063
"2106" 421 112.381878518505 54.4217739017781
"2107" 421.2 109.996403540245 57.6479044422739
"2108" 421.4 106.487559615606 60.8682514358017
"2109" 421.6 103.313538571593 64.8004091266671
"2110" 421.8 100.260971565282 68.5491731227803
"2111" 422 98.3695130506123 72.960164701522
"2112" 422.2 95.3367289679684 77.3539418779341
"2113" 422.4 92.4500626160861 81.3441089913164
"2114" 422.6 88.8118771863027 85.2588638554267
"2115" 422.8 85.5080627852057 89.4272838888184
"2116" 423 81.8403051343464 94.0586212895888
"2117" 423.2 78.2486448757548 98.3753198882096
"2118" 423.4 76.943100160901 102.626675821931
"2119" 423.6 75.2492699954048 107.534062647648
"2120" 423.8 73.1116493924325 112.049527205526
"2121" 424 70.0363470410559 115.054016673811
"2122" 424.2 68.0687605037442 114.533036176786
"2123" 424.4 65.004585891139 113.390992974632
"2124" 424.6 61.3573058655861 112.696512979816
"2125" 424.8 56.436227037139 112.258931016952
"2126" 425 50.6343283642671 112.448798059739
"2127" 425.2 45.4497621666347 111.38516161603
"2128" 425.4 40.0269403814067 110.007538191971
"2129" 425.6 34.7628020238906 107.80263059831
"2130" 425.8 30.4290474049796 105.102140863592
"2131" 426 25.3110965487365 103.661978100033
"2132" 426.2 20.523214306061 102.472763288137
"2133" 426.4 20.2291214473309 102.607422130917
"2134" 426.6 20.8467424229506 101.497760663424
"2135" 426.8 21.0374258290706 100.399543421302
"2136" 427 20.7956490487467 97.9054319716671
"2137" 427.2 20.4059998625997 93.5907582605339
"2138" 427.4 21.351394002389 89.2347121873017
"2139" 427.6 22.0150961792637 84.6955220801232
"2140" 427.8 22.5209024870559 80.0269298592011
"2141" 428 21.9675753644205 74.9937824253295
"2142" 428.2 21.3751949992057 70.4124511592851
"2143" 428.4 19.4289574765197 65.7376841129711
"2144" 428.6 17.599353303056 61.2722238672645
"2145" 428.8 15.5140747026986 59.3178578319748
"2146" 429 12.7932355755962 58.3413274231232
"2147" 429.2 8.72790167776759 57.4325620901232
"2148" 429.4 5.92406143625977 56.2405293189008
"2149" 429.6 6.32431010313903 55.870969415866
"2150" 429.8 6.66106470272689 54.2993730168548
"2151" 430 7.26769506787235 51.8520010962517
"2152" 430.2 8.3699020544751 49.3437284739022
"2153" 430.4 9.45320198435661 45.5044821070572
"2154" 430.6 11.4008323919068 41.699375304584
"2155" 430.8 14.0317198481667 38.4592166066804
"2156" 431 16.9106148349703 37.6135956824267
"2157" 431.2 20.5024158623495 37.3288378233833
"2158" 431.4 25.7642047906635 37.6490322314905
"2159" 431.6 30.7626396082582 37.8625393773709
"2160" 431.8 36.0536426336731 38.3763094440517
"2161" 432 39.6949720454775 38.365609695233
"2162" 432.2 40.5414886175723 38.4758408852851
"2163" 432.4 41.0008820202443 38.509549474078
"2164" 432.6 42.4915806795717 39.4413930121742
"2165" 432.8 45.7479248517037 41.27443082114
"2166" 433 49.971010810939 43.6261356866033
"2167" 433.2 53.9268128487037 46.1733632675223
"2168" 433.4 57.8953930994044 47.648415143621
"2169" 433.6 62.7926999151469 49.6150501641161
"2170" 433.8 66.7070229256794 50.4049670660133
"2171" 434 69.8836629604978 51.5190416969341
"2172" 434.2 72.3852372876454 53.5710325577444
"2173" 434.4 73.7621163042533 55.403604387466
"2174" 434.6 74.9008549051962 55.4963355438946
"2175" 434.8 75.9149138418541 56.2919688660517
"2176" 435 76.715974561129 58.6404781337617
"2177" 435.2 78.3909283467331 61.8667477995811
"2178" 435.4 80.2237323796743 66.162382251787
"2179" 435.6 82.2633877331602 70.683666014619
"2180" 435.8 83.7932770163549 76.060506969126
"2181" 436 84.9090867111673 81.2773710183778
"2182" 436.2 86.6944896413227 86.2766961241564
"2183" 436.4 88.7583135952467 91.3942781572056
"2184" 436.6 91.8091686417467 95.6085525585902
"2185" 436.8 94.8082421877909 99.9247255555147
"2186" 437 97.7257687830957 103.98807158866
"2187" 437.2 99.482493507064 107.828700018577
"2188" 437.4 98.6049357747852 107.102936056206
"2189" 437.6 97.2989323597168 106.867885030922
"2190" 437.8 97.096984507939 106.275684976289
"2191" 438 97.0296685573464 105.045546082737
"2192" 438.2 97.3716113942852 104.236830005975
"2193" 438.4 98.8057878930265 103.111234263164
"2194" 438.6 101.028534915763 102.181109436092
"2195" 438.8 104.066995429316 100.673943343279
"2196" 439 107.825136296212 99.2829759968504
"2197" 439.2 110.191754663415 97.7041201121859
"2198" 439.4 111.342453853974 95.0672291879635
"2199" 439.6 112.193406021882 92.5348875930176
"2200" 439.8 114.400038727783 89.3361368896455
"2201" 440 117.054529976347 87.7162169932216
"2202" 440.2 116.996740748618 87.7325549353819
"2203" 440.4 115.839805845282 88.3157464270946
"2204" 440.6 114.870649346658 88.8614692826767
"2205" 440.8 113.472667208008 88.0517504176207
"2206" 441 111.968070671455 86.8026132603904
"2207" 441.2 109.99414965797 83.8632599511767
"2208" 441.4 108.635593634005 80.0389913942331
"2209" 441.6 107.512318560083 75.7233524995723
"2210" 441.8 106.902013712001 70.9774292730363
"2211" 442 108.49747383295 67.1548190732474
"2212" 442.2 110.342811987674 62.9397018271988
"2213" 442.4 112.741373288622 58.2721004013933
"2214" 442.6 114.387243611487 53.782877768071
"2215" 442.8 115.376987634875 48.659596426455
"2216" 443 114.087650644564 45.123080643958
"2217" 443.2 111.949617919158 42.9120221328642
"2218" 443.4 108.210673104151 39.4286675677639
"2219" 443.6 104.975979945049 35.0229653652817
"2220" 443.8 102.487878152355 30.6813679079775
"2221" 444 101.662908810216 25.5693475399347
"2222" 444.2 102.415934545204 21.0524929910223
"2223" 444.4 103.253482550242 20.3552427717627
"2224" 444.6 103.181473100459 21.0408821151334
"2225" 444.8 102.513808774174 21.4104820100415
"2226" 445 100.916794836208 22.0110436258787
"2227" 445.2 99.6132717114978 22.5760113434047
"2228" 445.4 97.0166812384545 22.944028630861
"2229" 445.6 93.3175275180717 22.7815783943783
"2230" 445.8 89.132305482289 22.1470588328617
"2231" 446 84.8949027097638 20.7397038835105
"2232" 446.2 80.4451182749798 18.2827925767864
"2233" 446.4 77.8031974380929 15.3600797601863
"2234" 446.6 76.6071081834819 11.3822698076946
"2235" 446.8 76.296215727774 8.23391200157114
"2236" 447 75.7444155934653 5.63000975681488
"2237" 447.2 73.3844686696979 4.17242239537315
"2238" 447.4 70.2269727933051 4.13764821171244
"2239" 447.6 67.3244775176173 2.89551437135173
"2240" 447.8 64.682849096226 2.16398650081259
"2241" 448 61.4551379727498 1.65903211903821
"2242" 448.2 58.1610265467105 2.56910070072316
"2243" 448.4 53.9443625347563 3.06178846799403
"2244" 448.6 52.9521008285371 3.0927977400377
"2245" 448.8 50.8339560431155 4.5763484032282
"2246" 449 48.5000966034342 4.56986092940609
"2247" 449.2 46.220406458029 4.07561106806173
"2248" 449.4 44.7687929352961 5.16000921133744
"2249" 449.6 42.7330227060974 6.16398465247252
"2250" 449.8 40.8988798701673 6.5709339153452
"2251" 450 39.9128313971526 7.07684324194007
"2252" 450.2 39.7024618696506 8.39079836713826
"2253" 450.4 39.0955007849962 9.92453602863744
"2254" 450.6 38.1771251321481 12.1790833445699
"2255" 450.8 36.0916857251208 14.6677627803093
"2256" 451 32.6839033660776 17.0421756187794
"2257" 451.2 28.2020758888326 18.011955591339
"2258" 451.4 25.0716043550861 18.5400241291988
"2259" 451.6 23.927094603349 19.3039215767617
"2260" 451.8 23.529834329209 19.7479183537417
"2261" 452 23.2585528976602 19.8389946156863
"2262" 452.2 23.5718277711172 20.2042162399676
"2263" 452.4 24.309650365541 21.8873851002456
"2264" 452.6 23.3161022609492 24.2798489361027
"2265" 452.8 21.399428741419 27.1400752196017
"2266" 453 18.6860893966717 29.6363520441458
"2267" 453.2 15.6705823652459 31.9269034209577
"2268" 453.4 13.1812881913802 33.966124739787
"2269" 453.6 10.9327723571731 34.6763363025517
"2270" 453.8 10.7617071082063 34.8807120987993
"2271" 454 9.86379915391773 35.8903252504347
"2272" 454.2 8.14783262847749 37.4539910958814
"2273" 454.4 8.6616996956564 38.7319132700082
"2274" 454.6 7.34698519216482 41.569551685584
"2275" 454.8 6.54501025543902 43.0457263491713
"2276" 455 6.11659231273902 44.4497638082105
"2277" 455.2 5.32034078287235 46.0661951428184
"2278" 455.4 4.3066983302096 47.4005783012458
"2279" 455.6 4.29530359461006 49.4608550189333
"2280" 455.8 4.34728184808186 51.0341122965517
"2281" 456 3.86146105781707 52.0790341080151
"2282" 456.2 3.68217562266315 54.3334228897586
"2283" 456.4 4.08784299470306 56.1716267473158
"2284" 456.6 4.37806070000284 57.8167058381368
"2285" 456.8 4.5514815904854 60.1324727291497
"2286" 457 5.14799522489554 62.6420371867039
"2287" 457.2 5.33443846795963 64.8101381766239
"2288" 457.4 5.59161805340776 67.631250588083
"2289" 457.6 6.18758446895167 72.223298921691
"2290" 457.8 5.97638280421902 76.3549109463117
"2291" 458 5.83448909739848 78.7075956223085
"2292" 458.2 7.62773923789903 79.9899722783117
"2293" 458.4 9.61803031006096 83.0229686611249
"2294" 458.6 12.0254216003676 86.132855004766
"2295" 458.8 14.0115116848884 89.7692075300834
"2296" 459 16.1253548608243 93.9780628569124
"2297" 459.2 17.9412662015694 99.9635053966169
"2298" 459.4 20.2314156277082 102.504184013936
"2299" 459.6 21.977792964064 102.960314306077
"2300" 459.8 24.2805394060765 104.080043019952
"2301" 460 27.6710223129962 106.238824341609
"2302" 460.2 30.2547542384607 107.625921170204
"2303" 460.4 33.5800883610241 110.813745539062
"2304" 460.6 35.950059958939 115.794460907718
"2305" 460.8 38.3703431417247 118.041645931837
"2306" 461 40.6872973216329 117.116983829164
"2307" 461.2 42.2069939442216 116.566817365682
"2308" 461.4 44.841877660278 115.633464950823
"2309" 461.6 48.7132114858735 115.82035468965
"2310" 461.8 53.1970052679767 117.258855000023
"2311" 462 56.6725955572494 119.077357020362
"2312" 462.2 59.3121293018438 121.967264887314
"2313" 462.4 62.1764282833852 121.905824551875
"2314" 462.6 64.7236947882117 120.772999993915
"2315" 462.8 67.5029268885419 119.815811145272
"2316" 463 71.5287490578579 119.391510819741
"2317" 463.2 74.9315107345567 120.125096825831
"2318" 463.4 75.5147351607533 120.54353253228
"2319" 463.6 75.593000256779 120.349538953032
"2320" 463.8 77.0525734154869 120.909452216127
"2321" 464 78.012912514939 121.67299801758
"2322" 464.2 78.7708017501823 121.138866556552
"2323" 464.4 80.3996698180929 120.519707758244
"2324" 464.6 82.1726776403973 119.889314223677
"2325" 464.8 83.854975369939 118.94670201858
"2326" 465 86.030819224379 118.002327921512
"2327" 465.2 88.606519825339 117.861747488366
"2328" 465.4 89.3128304876282 116.86521336893
"2329" 465.6 90.8193292470837 115.476165280433
"2330" 465.8 92.9847792255884 113.683281579695
"2331" 466 95.7759414659525 112.228404922754
"2332" 466.2 98.9998278378533 111.724799555923
"2333" 466.4 99.194934190979 111.209956175432
"2334" 466.6 99.4623075175244 109.991450686076
"2335" 466.8 99.9260575386473 107.848173561427
"2336" 467 101.840539817554 105.405242576975
"2337" 467.2 105.108956423368 103.268729702253
"2338" 467.4 108.821574722562 100.709349784824
"2339" 467.6 112.362451431732 98.8987376188965
"2340" 467.8 112.139723608304 97.7110490054811
"2341" 468 111.896877073939 95.7059503524554
"2342" 468.2 112.376591178293 93.0779662741615
"2343" 468.4 114.140760306882 89.6846690486086
"2344" 468.6 116.071399657706 86.9826505246973
"2345" 468.8 118.903712585388 84.1245754833461
"2346" 469 120.765378606728 81.4628629223499
"2347" 469.2 120.340454002881 78.7659498231342
"2348" 469.4 120.427052510586 75.5555029206106
"2349" 469.6 120.956992060515 71.5423100494911
"2350" 469.8 123.404298413633 68.001338057524
"2351" 470 124.029261694826 65.3490034179857
"2352" 470.2 122.944367729227 63.4896898963787
"2353" 470.4 122.720272189969 60.2879398588717
"2354" 470.6 122.765924598671 56.1895821974589
"2355" 470.8 123.861871190429 53.6555507571287
"2356" 471 122.745804168372 53.3406452607851
"2357" 471.2 120.86740692158 51.5124841100409
"2358" 471.4 119.338256426833 48.6475674706794
"2359" 471.6 118.583436143622 44.5750659057101
"2360" 471.8 118.776243498573 41.2857724302547
"2361" 472 119.398740964378 38.4072487177386
"2362" 472.2 118.082590685115 37.0322531532282
"2363" 472.4 116.488738477969 34.2985495712617
"2364" 472.6 115.117801061329 31.4943594008617
"2365" 472.8 113.528245569297 30.1018908594857
"2366" 473 112.580360244557 28.318797313287
"2367" 473.2 111.172028534522 27.0167427815517
"2368" 473.4 109.206643191328 26.5407228452184
"2369" 473.6 106.123544370174 25.267942266787
"2370" 473.8 103.064936932878 23.3541431061275
"2371" 474 100.943009220814 20.4647070101455
"2372" 474.2 99.482493507064 16.741952320119
"2373" 474.4 99.0181244083333 15.8843674523017
"2374" 474.6 96.676355982379 16.1102605493617
"2375" 474.8 93.194563643741 15.1333828047695
"2376" 475 89.017301351873 14.2364648167876
"2377" 475.2 84.8248341707037 13.5532698229047
"2378" 475.4 80.1774717009583 11.1882476957825
"2379" 475.6 75.8082930766913 8.78903025700127
"2380" 475.8 72.7994692887811 5.26787018802541
"2381" 476 70.7674115717838 4.08608649111207
"2382" 476.2 67.7316031324668 5.24243690594061
"2383" 476.4 63.4041491658001 4.77723560452395
"2384" 476.6 58.5283469048352 3.80893375861776
"2385" 476.8 54.7291689224013 3.04101480472153
"2386" 477 51.4472908212819 3.41480884735172
"2387" 477.2 47.2674024346769 3.5451366357459
"2388" 477.4 45.4480049150239 4.73851986070267
"2389" 477.6 44.7622930878829 6.24496374155172
"2390" 477.8 42.465907396549 7.63926940961172
"2391" 478 39.503062965722 8.64792544417437
"2392" 478.2 36.6857271332724 10.0727934775214
"2393" 478.4 35.317169816314 12.798559892994
"2394" 478.6 32.4305297374253 16.3640597692948
"2395" 478.8 28.3881554977806 18.8545647553141
"2396" 479 24.6179559850736 22.3031467686287
"2397" 479.2 20.3292239198508 24.5882774379047
"2398" 479.4 16.7851543918447 27.3829433672215
"2399" 479.6 14.5212144391023 29.259512036317
"2400" 479.8 14.3494070437852 29.9128081284748
"2401" 480 14.124267378543 32.2662443656705
"2402" 480.2 12.397322343518 35.6520632916675
"2403" 480.4 11.2166529577019 39.5105931255208
"2404" 480.6 8.91912516034327 43.8164715210836
"2405" 480.8 7.30701845391728 47.21983792528
"2406" 481 5.96927072769989 50.5091733153778
"2407" 481.2 5.82665289697235 53.5310532353184
"2408" 481.4 6.03690747073212 56.0748500549655
"2409" 481.6 6.08251361275152 59.7201238052705
"2410" 481.8 6.57858532931833 63.353926072
"2411" 482 5.81367053507235 66.5696720368851
"2412" 482.2 4.82088926652439 71.0206167630883
"2413" 482.4 3.34905822299784 73.8433584865047
"2414" 482.6 4.9021014995024 73.8428422036785
"2415" 482.8 7.40094039465995 74.5789842214703
"2416" 483 9.58517394508019 76.5925645359164
"2417" 483.2 11.6928985829625 79.9420139061164
"2418" 483.4 13.300053496004 82.5863097766297
"2419" 483.6 15.6334272537861 85.9536111341635
"2420" 483.8 18.2640884782467 89.2871409565133
"2421" 484 20.176490250439 94.5928870078472
"2422" 484.2 21.936898524079 99.5777599130317
"2423" 484.4 24.0119315161129 102.969204401726
"2424" 484.6 27.7937499826347 105.503587224813
"2425" 484.8 32.1871722943852 108.639847976521
"2426" 485 37.3047412006781 111.148092398726
"2427" 485.2 41.3460016504663 112.209361998788
"2428" 485.4 45.7741265760252 113.658340096241
"2429" 485.6 49.7687855582659 115.978377701302
"2430" 485.8 53.5960857107083 119.476125590129
"2431" 486 57.230747585419 120.710448613852
"2432" 486.2 60.9567749842494 119.500402951241
"2433" 486.4 63.4162221351999 118.051322226421
"2434" 486.6 66.7542088179698 118.322692667475
"2435" 486.8 68.633156042189 119.077916604927
"2436" 487 70.402002851064 120.230101223552
"2437" 487.2 71.1533570460265 119.946112056989
"2438" 487.4 71.9490676441473 118.942683668468
"2439" 487.6 72.7353001773303 116.984510748552
"2440" 487.8 75.1213864553936 114.612279165006
"2441" 488 79.1094227738775 112.558523983875
"2442" 488.2 83.1684504694644 111.105041088077
"2443" 488.4 87.723719216139 109.195093608552
"2444" 488.6 91.352289367189 107.280195228302
"2445" 488.8 95.4969961224255 106.191606639254
"2446" 489 100.350791667686 106.013593274577
"2447" 489.2 103.665357880047 104.544250176538
"2448" 489.4 104.502123735699 102.184618182552
"2449" 489.6 105.187132309673 98.953817740096
"2450" 489.8 106.555562463653 95.3933254899284
"2451" 490 107.734091160809 90.9321138552011
"2452" 490.2 109.503742892373 87.2924413572626
"2453" 490.4 112.047639986326 84.0093115225517
"2454" 490.6 115.496646548347 81.3599013561634
"2455" 490.8 118.903643253682 78.5233363082374
"2456" 491 120.822548640783 75.4492899651848
"2457" 491.2 120.435920917197 73.246514721584
"2458" 491.4 120.121140316415 70.4887487942702
"2459" 491.6 121.396256738482 66.282823659666
"2460" 491.8 122.453784245891 61.7820099849171
"2461" 492 124.295032688439 59.5375593410517
"2462" 492.2 123.866852954214 60.7387255773958
"2463" 492.4 123.772063959071 61.4763403681932
"2464" 492.6 123.991717505866 60.8523185371063
"2465" 492.8 124.504605101968 59.8806646198374
"2466" 493 124.741996862425 58.4822787808946
"2467" 493.2 124.256085602739 56.6870035924374
"2468" 493.4 123.921317125007 53.6658765341439
"2469" 493.6 123.931912169949 49.591913281522
"2470" 493.8 123.076280346806 46.3763587822252
"2471" 494 121.05707889691 42.6757622379929
"2472" 494.2 120.34203596297 38.2054191700619
"2473" 494.4 119.039772591319 36.8340048503317
"2474" 494.6 117.322740679792 33.4506486055223
"2475" 494.8 114.691903224174 29.8232239569929
"2476" 495 112.473593535266 26.6509897010998
"2477" 495.2 109.108882721355 23.1618810649082
"2478" 495.4 106.633560632612 19.5779707433368
"2479" 495.6 103.313538571593 18.5020610007921
"2480" 495.8 99.2465640456121 16.5097677707537
"2481" 496 95.8776131332194 13.466554211533
"2482" 496.2 92.5960560822608 10.0583914370474
"2483" 496.4 89.5987933240741 8.56775389771389
"2484" 496.6 85.347946988439 7.2339142509929
"2485" 496.8 80.5018167534819 6.08546615249458
"2486" 497 75.7517127820652 4.69086158400803
"2487" 497.2 71.3233899248001 2.68923906560728
"2488" 497.4 68.2235098930471 2.78183098606524
"2489" 497.6 63.5706250085481 2.644128636379
"2490" 497.8 59.0234783002755 1.73510961236481
"2491" 498 54.6068483903759 1.7755020621925
"2492" 498.2 51.8219246932533 2.6247393945803
"2493" 498.4 48.8322722099962 4.38292212046601
"2494" 498.6 44.977994424199 5.22065538764173
"2495" 498.8 42.111488916679 5.76201987887173
"2496" 499 39.175980188636 7.46845299940021
"2497" 499.2 36.0541759306123 9.42628509823489
"2498" 499.4 32.0509753118941 10.3453479326641
"2499" 499.6 31.7641935638031 12.930249908309
"2500" 499.8 28.3814768100215 15.6484765981909
"2501" 500 24.0049059086092 17.6100548133709
"2502" 500.2 22.2713713752118 19.5184452720366
"2503" 500.4 20.4116424659862 22.7092930832215
"2504" 500.6 17.7895902839676 26.0226647846374
"2505" 500.8 14.455163361109 28.4253290477017
"2506" 501 11.9124055034703 30.7816277325517
"2507" 501.2 10.6005872228955 34.1598640791387
"2508" 501.4 8.0693186095597 36.9639180028621
"2509" 501.6 7.56850343778784 39.3499865865517
"2510" 501.8 6.02719104783675 42.1028374167108
"2511" 502 4.26660574198902 44.4861335132392
"2512" 502.2 3.61856951048067 46.5173322188434
"2513" 502.4 4.07645232357137 49.2757659274488
"2514" 502.6 3.28259079279086 52.1400171991443
"2515" 502.8 2.71679670980488 54.5108521419664
"2516" 503 2.71226295814356 57.7524845798017
"2517" 503.2 2.68653153260181 61.2826303127261
"2518" 503.4 2.69096073095001 64.3317601284089
"2519" 503.6 2.47990818550152 68.3022764187892
"2520" 503.8 2.38323595492473 72.3771152601517
"2521" 504 3.92120658722848 74.5663514458149
"2522" 504.2 4.62166444792531 78.1370157699764
"2523" 504.4 5.16909271964394 81.9363901306501
"2524" 504.6 7.25363084248069 84.3068239827601
"2525" 504.8 9.45161683638345 86.9615967842554
"2526" 505 12.3158284414756 90.23767880482
"2527" 505.2 14.5394120570179 93.5120587922491
"2528" 505.4 15.1882673511698 97.6807372464748
"2529" 505.6 16.3806473595236 98.3877766484133
"2530" 505.8 19.0801031118979 100.187468536839
"2531" 506 21.994863926952 101.983981680461
"2532" 506.2 25.8975013525877 104.049516925754
"2533" 506.4 29.0711625251688 106.281079673971
"2534" 506.6 33.0739674764775 109.005351396167
"2535" 506.8 37.8564173116232 111.156113537657
"2536" 507 41.734116516088 112.802532893956
"2537" 507.2 45.632305463959 113.107977485212
"2538" 507.4 50.1326779591277 113.452328510854
"2539" 507.6 55.454760477499 113.590921347892
"2540" 507.8 59.7897761005706 113.581765366341
"2541" 508 64.615115034139 112.882084388152
"2542" 508.2 69.788586251289 113.414361226052
"2543" 508.4 74.4871763357811 112.707164143604
"2544" 508.6 79.4209994594775 112.474637953136
"2545" 508.8 84.828652512439 111.701153111034
"2546" 509 89.7335511177828 112.016728827755
"2547" 509.2 93.6549042312093 112.696822575092
"2548" 509.4 94.7127912887363 111.517883764714
"2549" 509.6 96.7792582824916 108.819288395657
"2550" 509.8 99.758368697439 105.525079763744
"2551" 510 103.254568057217 102.035074520159
"2552" 510.2 107.415558077346 99.4583221835517
"2553" 510.4 111.735716719318 96.5932492125172
"2554" 510.6 114.530824313032 93.0527980543352
"2555" 510.8 114.381870476754 90.2817678970626
"2556" 511 114.680568778181 87.0417179495096
"2557" 511.2 116.204660795303 82.5576474191881
"2558" 511.4 118.570819429327 77.9189452409207
"2559" 511.6 120.253808891282 73.501016876066
"2560" 511.8 120.50232839051 70.0254531331232
"2561" 512 120.766015401662 67.2453547007894
"2562" 512.2 123.145711826115 63.7568269585517
"2563" 512.4 124.09172400208 60.4034583847593
"2564" 512.6 123.612160452499 56.3426000774617
"2565" 512.8 123.109538062307 51.5793714963517
"2566" 513 122.140338740085 47.1394037265517
"2567" 513.2 122.042592898789 42.2437550540617
"2568" 513.4 120.185918444636 41.8087672494305
"2569" 513.6 120.260860131691 39.7780189145418
"2570" 513.8 119.274135734201 38.5370134384449
"2571" 514 116.963707461196 36.5940166174946
"2572" 514.2 115.161204978485 32.2592078910672
"2573" 514.4 113.11672919209 29.9585949781366
"2574" 514.6 110.755192895086 26.4974483055517
"2575" 514.8 109.992364583209 23.5257856666417
"2576" 515 108.151662368242 21.9732918858548
"2577" 515.2 106.298688493883 20.2076759607293
"2578" 515.4 104.511910439285 18.640622747994
"2579" 515.6 101.751543083263 17.3028814069635
"2580" 515.8 98.8748468459112 15.2280369340239
"2581" 516 96.707513650939 12.4043732207739
"2582" 516.2 93.8364585723461 10.7531750774455
"2583" 516.4 90.9707131897228 8.25196671636254
"2584" 516.6 87.994781979258 6.52363685475
"2585" 516.8 84.9503621552515 5.13566728277494
"2586" 517 82.8437803925904 4.95149172105631
"2587" 517.2 80.6284415729574 4.07250244745998
"2588" 517.4 78.2844701767005 2.92195551210218
"2589" 517.6 76.4327736093962 2.62103014832315
"2590" 517.8 74.3852696754533 3.62994513026601
"2591" 518 71.1559784844871 4.21147647856134
"2592" 518.2 67.103833810369 4.65981735356173
"2593" 518.4 62.5409918035272 4.94672755155173
"2594" 518.6 57.7298812170567 4.67180694661055
"2595" 518.8 52.6186636561217 4.88181574205172
"2596" 519 47.974972668814 4.54102874217672
"2597" 519.2 44.128947955939 4.70330826592672
"2598" 519.4 43.08500545264 5.6868560186342
"2599" 519.6 41.624650345429 7.16800967264173
"2600" 519.8 38.742566003629 8.04042439232173
"2601" 520 36.0111534267037 9.68147130331643
"2602" 520.2 33.3181811373936 11.3710296675214
"2603" 520.4 30.5302655067916 11.9804345725307
"2604" 520.6 30.1388462807311 13.1166178719874
"2605" 520.8 28.6323353013057 15.0253678399184
"2606" 521 25.4639804721021 16.6421422718996
"2607" 521.2 23.2340372360627 18.4269697223558
"2608" 521.4 20.6902208570533 21.3453052543803
"2609" 521.6 17.8770385745148 22.9489360528851
"2610" 521.8 16.3199650977919 24.683735981287
"2611" 522 15.222420949399 26.3455546713217
"2612" 522.2 13.3648072410328 28.3880047572392
"2613" 522.4 11.4301474026487 30.2916482672937
"2614" 522.6 9.56669145497272 32.085698691945
"2615" 522.8 8.67302270904747 33.7519295696722
"2616" 523 7.88381632637652 35.6694869879017
"2617" 523.2 6.68685457990198 37.9603930350332
"2618" 523.4 5.6117976175624 40.695431365279
"2619" 523.6 4.14162996698965 43.8067163932353
"2620" 523.8 3.27394805772382 46.2027016654125
"2621" 524 2.1758055005024 48.543693013763
"2622" 524.2 2.37999728468529 49.5227328514771
"2623" 524.4 3.12406101149125 50.0284636657905
"2624" 524.6 3.61878588317902 51.7974751762717
"2625" 524.8 3.61917054575383 54.3277855934036
"2626" 525 3.36290495676319 57.2784857071341
"2627" 525.2 2.67146857984118 59.6490383182365
"2628" 525.4 2.70062657145587 63.0989567094618
"2629" 525.6 2.83628495984913 66.4729121111135
"2630" 525.8 2.46090147415819 69.2592143172641
"2631" 526 2.42960153313902 71.5722088223517
"2632" 526.2 4.3740708488279 73.916727215848
"2633" 526.4 5.71738468431402 76.7245837014142
"2634" 526.6 6.95265641909902 80.8208434399117
"2635" 526.8 6.77220158868901 85.2588638554267
"2636" 527 6.88293349901255 85.2502725865223
"2637" 527.2 6.69874875162323 84.5337306150912
"2638" 527.4 8.05831569378239 84.1485199814794
"2639" 527.6 10.2007253450072 84.3825544271767
"2640" 527.8 12.3355913304907 85.7328319816897
"2641" 528 14.2894884504006 87.0152276240133
"2642" 528.2 16.7746306044205 90.2985446207739
"2643" 528.4 18.4813343072669 93.454511868814
"2644" 528.6 20.5618178004497 98.7401489720624
"2645" 528.8 21.1673499307478 102.913921453993
"2646" 529 22.1460295842555 106.097403458995
"2647" 529.2 25.1977062992301 106.866485151299
"2648" 529.4 28.4990355307587 109.620744818388
"2649" 529.6 32.8113830525272 114.517861987552
"2650" 529.8 36.3595036804006 118.182882616244
"2651" 530 39.3667815680754 119.510170245461
"2652" 530.2 41.5829625388835 118.527969329996
"2653" 530.4 43.5905617712625 118.618761011258
"2654" 530.6 47.8027626070435 120.545940774253
"2655" 530.8 52.210468238689 122.135453749463
"2656" 531 56.8327791824481 123.298659490824
"2657" 531.2 60.7443739014929 122.744684859259
"2658" 531.4 64.6233765371663 122.195158729324
"2659" 531.6 69.0821293912307 121.977310762593
"2660" 531.8 74.1127946274807 121.76093806426
"2661" 532 78.8141097064819 120.910747911737
"2662" 532.2 82.2692725950104 118.039791308709
"2663" 532.4 86.4214884532467 115.47156626559
"2664" 532.6 90.7653011469962 112.737423784123
"2665" 532.8 94.7759487250066 111.112623548646
"2666" 533 98.265397078939 108.261037960162
"2667" 533.2 102.724339069977 105.240466445167
"2668" 533.4 107.363869043856 103.152886007593
"2669" 533.6 110.349379535459 99.6296893606317
"2670" 533.8 111.263986931314 95.9157601800892
"2671" 534 112.576186708241 91.2401851854587
"2672" 534.2 113.45061719495 87.486927188956
"2673" 534.4 115.529288944327 83.4237805062456
"2674" 534.6 117.517476108292 79.3471162637576
"2675" 534.8 119.079177878027 74.8032895987576
"2676" 535 120.465235927939 70.7023905750517
"2677" 535.2 121.645103524145 66.6969500947282
"2678" 535.4 121.240243592878 62.5176015044608
"2679" 535.6 120.375982189876 58.3123489367392
"2680" 535.8 119.216520087454 53.7282869877579
"2681" 536 116.982908265351 49.3616786164929
"2682" 536.2 114.88555343976 44.507400671878
"2683" 536.4 113.529507434091 40.0620494665214
"2684" 536.6 111.931929451069 35.0151759481417
"2685" 536.8 108.568343731245 31.6002377745795
"2686" 537 105.505845772882 27.751173540466
"2687" 537.2 102.38790935775 23.4331209967027
"2688" 537.4 99.7483822652083 18.1799985613498
"2689" 537.6 99.2298011057962 16.2339639120374
"2690" 537.8 99.3633339710533 17.6620237210374
"2691" 538 96.8797796069198 18.0826308470998
"2692" 538.2 93.1182724197625 17.6618055300811
"2693" 538.4 88.3460611897203 16.9756972495205
"2694" 538.6 83.3883815709588 17.1424354433537
"2695" 538.8 78.662030609939 17.6987572242937
"2696" 539 74.3711592438153 19.3303815040569
"2697" 539.2 69.5796762031635 20.7308951065007
"2698" 539.4 65.8567009176663 22.4414437240669
"2699" 539.6 63.342843567939 25.3506730043851
"2700" 539.8 59.9910337683027 28.1654851072487
"2701" 540 58.0830199739087 31.4071415331881
"2702" 540.2 57.9185299819984 33.7354364103933
"2703" 540.4 58.4002729302961 34.6127492238578
"2704" 540.6 58.2703537121658 34.4394416575723
"2705" 540.8 57.8298385987212 35.4899833404428
"2706" 541 55.9319647696548 37.2017473332044
"2707" 541.2 53.4447761314542 39.5309528433396
"2708" 541.4 50.3299349340567 42.7750391231105
"2709" 541.6 47.97340222181 46.1761962307453
"2710" 541.8 46.9629699366624 49.7911201997432
"2711" 542 47.9473684199287 52.6482080131909
"2712" 542.2 49.4058962341155 55.841404541287
"2713" 542.4 51.157622954696 58.128305757234
"2714" 542.6 52.7160313703717 61.1790791389844
"2715" 542.8 54.8564122404924 64.2269649186197
"2716" 543 57.3232667849186 66.3148821451742
"2717" 543.2 60.1306363092533 67.6626632673232
"2718" 543.4 62.3339285859962 68.0410063855517
"2719" 543.6 64.5074377972037 67.9417295004341
"2720" 543.8 66.4561138158813 68.2307485979363
"2721" 544 68.6309066230479 68.1284123864626
"2722" 544.2 69.5448134855133 68.5564447144527
"2723" 544.4 70.227351522038 68.9227786888587
"2724" 544.6 70.5547275991166 69.3137631736919
"2725" 544.8 71.2973761845312 68.7682707366488
"2726" 545 73.0733734727948 67.8674921255421
"2727" 545.2 75.0706722783945 66.4972621635814
"2728" 545.4 77.724704080759 65.7444265654417
"2729" 545.6 79.8104703164775 64.9913996430806
"2730" 545.8 83.0104791552559 64.1797177570765
"2731" 546 85.4417084910501 62.4513783452739
"2732" 546.2 86.9634623968362 60.2176167097386
"2733" 546.4 89.0432835721176 57.6864136308464
"2734" 546.6 92.1050166965832 55.5504762729171
"2735" 546.8 95.6191792000698 55.1836148851499
"2736" 547 98.6834529529665 54.5786544079646
"2737" 547.2 101.508560944238 53.0397052143742
"2738" 547.4 102.652455600241 51.4786969540706
"2739" 547.6 103.153256334289 51.6533709591817
"2740" 547.8 103.977636314939 52.6316640525795
"2741" 548 106.095231005986 54.6459033572215
"2742" 548.2 108.471046040521 57.3753028517847
"2743" 548.4 109.899392876652 60.7708837215517
"2744" 548.6 110.37608610851 64.4504560086374
"2745" 548.8 112.413600785206 68.3906303891953
"2746" 549 114.767833676968 72.2843841037232
"2747" 549.2 117.509625312201 76.5171540709162
"2748" 549.4 121.044082522746 78.972393313827
"2749" 549.6 120.612705475735 78.3651351547653
"2750" 549.8 119.608400042539 77.7443945942374
"2751" 550 118.279430097837 77.9910594703374
"2752" 550.2 116.305981115448 79.597757978797
"2753" 550.4 114.367344176674 82.3139677920811
"2754" 550.6 113.019223199487 86.1367437306808
"2755" 550.8 111.824417379613 90.5291744348889
"2756" 551 111.585300388339 95.5311577088017
"2757" 551.2 111.974771245339 97.7706151365517
"2758" 551.4 111.736820557364 95.9246299787161
"2759" 551.6 109.840280963195 95.5097843081127
"2760" 551.8 106.467747175758 95.8420305314072
"2761" 552 102.184147059865 96.8618498035517
"2762" 552.2 97.2062263336829 96.8681826630151
"2763" 552.4 93.1487236951015 98.0383763507392
"2764" 552.6 89.8847350234932 99.9525904197445
"2765" 552.8 86.5706009345007 103.127173224607
"2766" 553 83.3007283811313 105.859625243475
"2767" 553.2 79.6760583367228 108.628431055349
"2768" 553.4 76.1712717482676 111.619086037595
"2769" 553.6 72.2989650734258 112.78574159721
"2770" 553.8 68.1694367455554 113.413472023182
"2771" 554 64.5735003398294 113.664227232483
"2772" 554.2 62.4840103960929 114.747549928859
"2773" 554.4 60.2340942048579 114.649439979781
"2774" 554.6 56.4548777542348 113.996739009876
"2775" 554.8 53.2586030450273 113.017253685581
"2776" 555 51.5014667137982 110.683493972862
"2777" 555.2 50.3764873195965 107.955544807963
"2778" 555.4 48.7138580446732 104.228929347564
"2779" 555.6 47.3482450397491 99.7672695300327
"2780" 555.8 44.6197879401034 95.7218917243873
"2781" 556 41.4218850856797 92.1881995195517
"2782" 556.2 37.6456830802683 89.3969917110517
"2783" 556.4 34.0278328260035 86.9617518901324
"2784" 556.6 29.256297097972 85.7911763591561
"2785" 556.8 24.0380523645241 84.4498831657538
"2786" 557 19.332636726939 82.999121487208
"2787" 557.2 15.9130273583858 81.0523714344773
"2788" 557.4 13.4591014794542 79.0012670684002
"2789" 557.6 12.1197891889684 76.4069931275811
"2790" 557.8 10.923416502681 72.4759487249388
"2791" 558 10.9083678236973 67.2848908023649
"2792" 558.2 11.0845094664724 62.2249082543517
"2793" 558.4 12.2594878296976 56.7597815621034
"2794" 558.6 14.1269918302977 52.2490920352365
"2795" 558.8 17.2387073882294 48.3036284388743
"2796" 559 21.006063175849 44.8648939216717
"2797" 559.2 25.0763483554239 41.8599098872184
"2798" 559.4 28.3342113530368 38.2493080776387
"2799" 559.6 30.5904098699958 34.0168913287676
"2800" 559.8 31.6150799853738 29.528547583943
"2801" 560 32.0419213593873 24.8410779941724
"2802" 560.2 31.0555756838565 20.8320526434177
"2803" 560.4 30.7172683455826 16.1591179331062
"2804" 560.6 31.6383421885148 14.1130618627638
"2805" 560.8 33.9568855731155 14.6796806348164
"2806" 561 37.079525444239 15.4247918410417
"2807" 561.2 40.2137409197811 16.1621216687412
"2808" 561.4 43.4189750395328 17.6248153445205
"2809" 561.6 47.1847962185544 19.0761025249144
"2810" 561.8 51.0068375582794 20.303204356456
"2811" 562 55.4786367343847 20.3971493388452
"2812" 562.2 60.7364933038847 20.7527531648017
"2813" 562.4 65.6739621772357 20.1631970048924
"2814" 562.6 70.8254048812118 20.163629317976
"2815" 562.8 75.854594849064 19.1137299749267
"2816" 563 80.2743562007455 18.8169154911646
"2817" 563.2 85.1406479839068 18.0631009292292
"2818" 563.4 89.8937812351761 19.651594581995
"2819" 563.6 94.9305528658765 19.9088996413017
"2820" 563.8 99.4705521836183 18.9431833810989
"2821" 564 100.002119165766 17.9131926818783
"2822" 564.2 98.6343694697811 18.5850403686044
"2823" 564.4 98.2363939300135 20.3239208914028
"2824" 564.6 97.622770164889 22.7702122040617
"2825" 564.8 97.1922805686943 25.6439270657432
"2826" 565 96.8819641389702 29.5401893758642
"2827" 565.2 97.1599292929087 32.6778393797639
"2828" 565.4 97.3666181781698 35.9421165878017
"2829" 565.6 97.4093324229588 40.3024549200072
"2830" 565.8 99.4980522655267 44.1601524286754
"2831" 566 101.420504425545 47.835730410279
"2832" 566.2 102.903640921394 51.8563285502184
"2833" 566.4 104.403457785259 56.3659683288817
"2834" 566.6 104.091231981564 61.4200018165517
"2835" 566.8 104.326040516949 66.1916821802048
"2836" 567 104.794052888032 70.9212169843971
"2837" 567.2 107.060284900786 75.3601440893783
"2838" 567.4 109.292536595818 79.8234833220669
"2839" 567.6 112.671924079369 84.0612409701517
"2840" 567.8 115.020062422453 87.9522402938946
"2841" 568 114.610609496907 90.8564604601324
"2842" 568.2 112.318803835689 94.0613688794089
"2843" 568.4 109.574129191831 96.9400568029493
"2844" 568.6 106.527047633051 100.214544764227
"2845" 568.8 102.872552338573 102.68174765043
"2846" 569 99.6522933014268 106.077743537686
"2847" 569.2 97.6078488788092 109.874560082019
"2848" 569.4 97.995363951419 111.781180099032
"2849" 569.6 98.4474873497442 111.002508148396
"2850" 569.8 98.9285501597769 110.8915725217
"2851" 570 98.765393449412 111.338937695281
"2852" 570.2 99.2954450033732 110.25418102671
"2853" 570.4 99.7319231454205 110.147133481218
"2854" 570.6 99.0643116574006 109.75932702959
"2855" 570.8 98.012241021889 109.094480303827
"2856" 571 96.5497533037998 108.661009100007
"2857" 571.2 93.7839531919001 107.836160661617
"2858" 571.4 90.3661291844006 107.187820730167
"2859" 571.6 86.908426888819 106.338973990552
"2860" 571.8 82.8181407911688 104.691617527836
"2861" 572 78.5601437190783 103.499287742045
"2862" 572.2 73.728733087939 102.897758884182
"2863" 572.4 68.5628349152307 102.849964229927
"2864" 572.6 63.3923815278206 102.126539195104
"2865" 572.8 57.8372971990311 102.469888503249
"2866" 573 52.190994695839 102.97839688158
"2867" 573.2 46.725420335939 103.477445055093
"2868" 573.4 41.5552824279255 104.502145219025
"2869" 573.6 37.5828416286698 105.744781272821
"2870" 573.8 35.1432988980104 107.930240634866
"2871" 574 35.5894387950501 109.166243915441
"2872" 574.2 36.4598085806008 107.896857418552
"2873" 574.4 36.3790423521564 106.751022868247
"2874" 574.6 36.183742473139 104.479250648377
"2875" 574.8 35.2659893511313 101.330778226821
"2876" 575 34.6225677421221 96.7777387264531
"2877" 575.2 33.418499388439 91.7783278081374
"2878" 575.4 31.7864310352962 87.5655513715874
"2879" 575.6 29.1923262592901 83.9112532571368
"2880" 575.8 25.9345093941917 81.3144465049938
"2881" 576 22.4882504362955 78.9680418817794
"2882" 576.2 17.9549938573565 76.7391888585517
"2883" 576.4 14.2745088020544 74.5933542329652
"2884" 576.6 10.5258518034294 73.0092564203594
"2885" 576.8 7.20633948291921 71.6644992762547
"2886" 577 5.66777351562474 69.9920699168089
"2887" 577.2 5.97272654719412 68.238391275664
"2888" 577.4 6.39307382221374 65.2690581249254
"2889" 577.6 7.0064485534064 61.0164196966169
"2890" 577.8 8.58549887580859 57.2571792507909
"2891" 578 10.8313296322028 53.2083012565078
"2892" 578.2 12.7401648214555 48.8342439394309
"2893" 578.4 14.218461353748 44.5793986552596
"2894" 578.6 15.862677171276 41.0010043499213
"2895" 578.8 17.3415523808022 36.5129988702991
"2896" 579 20.1102400531143 32.2190562563249
"2897" 579.2 23.5420692217875 28.7280541229154
"2898" 579.4 27.771171961939 25.9794922173765
"2899" 579.6 31.9077624326022 23.008609365478
"2900" 579.8 35.7314793759288 19.9281082379905
"2901" 580 37.0089338514078 15.5151815357705
"2902" 580.2 38.588022361506 11.2077057956961
"2903" 580.4 38.3981624886533 9.74622726213335
"2904" 580.6 38.13280871795 9.42064919093634
"2905" 580.8 39.147615694909 10.7433521399017
"2906" 581 42.5909354900309 11.1093752616334
"2907" 581.2 47.0375494624709 11.3039415755624
"2908" 581.4 52.2842316585754 11.9021262907032
"2909" 581.6 57.1843356416265 11.7705815252392
"2910" 581.8 62.4380933984132 12.9342260896136
"2911" 582 67.0365349214229 13.6281585898421
"2912" 582.2 68.6877409729049 14.5610516995404
"2913" 582.4 68.6700377521322 14.5743291151199
"2914" 582.6 69.5283108344874 14.7546925740679
"2915" 582.8 73.0284723551512 15.2342658450366
"2916" 583 76.519940896439 14.1947512344341
"2917" 583.2 80.128273836292 12.4841341370223
"2918" 583.4 84.4912396412757 12.3916622173735
"2919" 583.6 87.8184140911743 14.0267441980811
"2920" 583.8 91.4515851549885 16.5370203488092
"2921" 584 95.0939915290819 19.2763406813783
"2922" 584.2 99.5793694651815 20.4193425069154
"2923" 584.4 104.927398580255 21.811498941857
"2924" 584.6 107.463203782636 22.4375096750063
"2925" 584.8 108.246079545697 22.9213977094608
"2926" 585 109.813207988989 25.2822992317117
"2927" 585.2 112.881788952699 28.5908541619267
"2928" 585.4 115.810677352615 31.5720244717576
"2929" 585.6 118.618994269276 34.5415194674363
"2930" 585.8 118.599670522909 36.2069567705617
"2931" 586 119.640020448751 39.6816152370666
"2932" 586.2 121.416867550231 43.766439134797
"2933" 586.4 122.982886824975 47.494100399891
"2934" 586.6 123.951927409653 51.2121561168946
"2935" 586.8 123.038955714918 55.4628376086239
"2936" 587 123.817045727575 60.1178315774911
"2937" 587.2 124.977483874804 64.8796258255788
"2938" 587.4 124.661233274109 66.8738185656744
"2939" 587.6 124.392400402689 69.8224749351628
"2940" 587.8 123.929279607987 72.4999483765902
"2941" 588 123.743282307689 73.2411635688295
"2942" 588.2 124.075331179362 74.8292836944171
"2943" 588.4 123.741373136821 74.7574694979341
"2944" 588.6 123.64405997031 73.7755010990946
"2945" 588.8 123.052970179737 74.1664342550998
"2946" 589 123.262007605825 73.7309901440089
"2947" 589.2 123.759358596958 74.3696044855891
"2948" 589.4 123.202251308324 74.2522923771572
"2949" 589.6 122.834516974689 74.5177624889962
"2950" 589.8 122.965857224752 74.7772749153461
"2951" 590 123.596427372335 74.6183079540963
"2952" 590.2 125.003107381058 75.8673458392123
"2953" 590.4 124.784502819534 76.107614495849
"2954" 590.6 124.416594804412 75.8823529731517
"2955" 590.8 124.328365779804 75.3813039787409
"2956" 591 123.914333697588 75.1532354588761
"2957" 591.2 123.852560445701 74.5631544373315
"2958" 591.4 123.478123689637 74.1047491937498
"2959" 591.6 123.588351290675 73.3515272533253
"2960" 591.8 123.506649256694 71.9097502317517
"2961" 592 123.054495884661 69.9595109774406
"2962" 592.2 122.905156296792 68.1402832706694
"2963" 592.4 122.651671333078 66.0692298355913
"2964" 592.6 122.992978156704 63.7262802246694
"2965" 592.8 123.434469194177 60.1230510089181
"2966" 593 123.422780248283 55.8903270447705
"2967" 593.2 123.540432903001 51.354614355958
"2968" 593.4 123.257741972629 48.7946548688017
"2969" 593.6 122.282766593939 48.3904313278245
"2970" 593.8 120.607913370602 47.4209024647795
"2971" 594 118.426241441292 45.5357001977282
"2972" 594.2 116.313556895588 42.931512405562
"2973" 594.4 114.252982951434 39.843573415225
"2974" 594.6 112.360347393769 35.6305399022017
"2975" 594.8 110.171521177429 31.7202524979217
"2976" 595 108.714231383909 26.9105234569154
"2977" 595.2 106.99635056256 22.447707646843
"2978" 595.4 104.911881049799 20.9684181019723
"2979" 595.6 102.406651420801 19.5262772779646
"2980" 595.8 99.6667641812287 17.6560958601966
"2981" 596 97.3741080023429 16.6820337267344
"2982" 596.2 94.5501505704978 15.30970702114
"2983" 596.4 90.6523441005994 13.3766895286932
"2984" 596.6 86.6206118595451 11.0799100370366
"2985" 596.8 82.413933199039 8.58178888355172
"2986" 597 79.4481847472168 5.0513076890795
"2987" 597.2 78.8237200263299 4.67645838108809
"2988" 597.4 77.7462477840201 4.78181646795713
"2989" 597.6 76.2235511247598 4.86711872858003
"2990" 597.8 72.596719662453 4.38132749123397
"2991" 598 68.3352572021622 3.23699685489994
"2992" 598.2 64.732307165885 1.44850733147064
"2993" 598.4 63.7444474734437 2.74336594310312
"2994" 598.6 61.1383386529967 4.22271121482096
"2995" 598.8 57.3132577077168 5.59223943491284
"2996" 599 52.8133990846217 5.57836939014788
"2997" 599.2 48.2675308008829 4.85815629746761
"2998" 599.4 46.3582049564819 5.91113157840887
"2999" 599.6 43.0299460327212 7.3632464002646
"3000" 599.8 39.0925552070861 8.58560722528702
"3001" 600 35.3036186395885 10.4046731008507
"3002" 600.2 32.4677322963508 12.0297514705223
"3003" 600.4 29.4385940684703 14.176375464833
"3004" 600.6 25.561437310118 16.3835051032465
"3005" 600.8 24.2284851280736 18.438397495321
"3006" 601 22.1575487442179 20.1348426705229
"3007" 601.2 19.397548536439 21.6332059000411
"3008" 601.4 17.5353910014078 23.9496597826767
"3009" 601.6 16.0084030981217 25.9581809650902
"3010" 601.8 14.8009810262203 27.4224415909267
"3011" 602 13.4013201338765 30.1203386732705
"3012" 602.2 11.413395967939 32.1998096574974
"3013" 602.4 10.2195831236564 34.2445316567474
"3014" 602.6 8.70403348446075 35.82781535803
"3015" 602.8 7.96942333356823 37.0262896756866
"3016" 603 8.55984711467169 38.9913649063438
"3017" 603.2 8.47579131248156 40.8705802516475
"3018" 603.4 8.52080904123114 42.6276682932147
"3019" 603.6 8.39499682618902 44.8237454789539
"3020" 603.8 7.75804969547026 46.7174769648017
"3021" 604 6.42303311890605 49.6174655529583
"3022" 604.2 5.80590078817766 52.6318279712904
"3023" 604.4 5.04366291958418 55.8082711888098
"3024" 604.6 4.07430450634527 58.7302187103955
"3025" 604.8 3.45764231609526 60.9980750548017
"3026" 605 4.8300821270358 62.8061830387775
"3027" 605.2 5.89865436509859 65.092352911456
"3028" 605.4 6.03277141090641 67.2606535452583
"3029" 605.6 5.29641250799784 70.576385297787
"3030" 605.8 4.92577182941846 74.0235632939901
"3031" 606 4.95637912820217 77.856355264157
"3032" 606.2 5.57133311293902 80.9594253090293
"3033" 606.4 7.09763782280388 84.0496621068355
"3034" 606.6 8.31896998081573 87.1802089564832
"3035" 606.8 8.99002174660568 90.6303160915517
"3036" 607 10.5386827317259 92.9437304170107
"3037" 607.2 12.091829073681 94.962655893342
"3038" 607.4 13.685309300439 97.0630764130017
"3039" 607.6 15.080913204689 99.4907780883017
"3040" 607.8 16.6211777129676 101.392694106652
"3041" 608 18.229135965439 102.149787455503
"3042" 608.2 20.1954888288293 103.370446117076
"3043" 608.4 22.6081864986313 105.769747353398
"3044" 608.6 24.9221659668979 108.531748267634
"3045" 608.8 26.291182705339 110.678792111409
"3046" 609 26.413751475042 109.500560947375
"3047" 609.2 26.56984636077 108.0230240342
"3048" 609.4 28.7271458836663 107.513287635143
"3049" 609.6 31.795704150939 106.940262331183
"3050" 609.8 34.9485634695104 106.874496418927
"3051" 610 38.5885878774883 107.035633129129
"3052" 610.2 42.5502000177426 108.905308744712
"3053" 610.4 46.1137513618044 111.087522516283
"3054" 610.6 50.0106180167356 113.078800176942
"3055" 610.8 54.1647773604211 115.728003578945
"3056" 611 58.0765202406781 117.859409050508
"3057" 611.2 60.9269953535042 119.806763335508
"3058" 611.4 61.509084949564 119.754854046855
"3059" 611.6 62.5094596911326 120.403897358665
"3060" 611.8 63.9876342089723 122.592891089352
"3061" 612 64.49334943287 123.095174194586
"3062" 612.2 64.5319098965072 122.656917737813
"3063" 612.4 65.302416546492 122.082760633516
"3064" 612.6 66.925975452339 121.258304286032
"3065" 612.8 69.6663356767307 120.289603715593
"3066" 613 72.2708489340336 118.717831499525
"3067" 613.2 75.6977246427723 117.163018224677
"3068" 613.4 78.9125353395587 115.477825367481
"3069" 613.6 82.391318762181 113.569311997116
"3070" 613.8 86.6750328715501 112.152187152441
"3071" 614 90.995274414939 110.149014982943
"3072" 614.2 94.8455228414459 108.190294365607
"3073" 614.4 99.2544480710574 106.308226291315
"3074" 614.6 102.641534902731 103.087974198093
"3075" 614.8 105.228504427736 99.6232332671463
"3076" 615 107.597118812659 95.6934372325517
"3077" 615.2 111.629681951113 93.1603670850866
"3078" 615.4 114.367459884 89.5917271395517
"3079" 615.6 115.138649207204 86.4263218409929
"3080" 615.8 117.74680802706 82.1957149056123
"3081" 616 119.765630869995 77.7597467523573
"3082" 616.2 120.531528839769 73.5074094068496
"3083" 616.4 119.409769905469 69.2574536955817
"3084" 616.6 119.244626231774 65.4284733516548
"3085" 616.8 118.763863236834 61.537526355857
"3086" 617 117.804494429622 56.968722681928
"3087" 617.2 117.661857155158 52.0970431771142
"3088" 617.4 118.205533727919 47.235807404027
"3089" 617.6 119.06838371966 44.4617915846767
"3090" 617.8 118.16311610983 43.9388016343735
"3091" 618 116.150509767057 41.2935225298164
"3092" 618.2 113.771958416403 37.7599818507579
"3093" 618.4 110.422711680621 33.94471347772
"3094" 618.6 108.543532995169 29.3289014359417
"3095" 618.8 107.737328321179 24.1995702492517
"3096" 619 107.959326709669 21.5979049244917
"3097" 619.2 106.523691755521 21.5402027373284
"3098" 619.4 103.68192696055 21.0556749424684
"3099" 619.6 100.476107848196 18.715449658066
"3100" 619.8 97.1962613930567 15.2180668194929
"3101" 620 93.6647725806265 11.3463364845785
"3102" 620.2 91.6265268742968 10.1218066759095
"3103" 620.4 88.6867276849984 10.7759365828884
"3104" 620.6 83.9298736116698 10.3381526521383
"3105" 620.8 79.2555100110819 7.91412455726601
"3106" 621 75.7357360627498 5.08005991701118
"3107" 621.2 73.2324162436204 3.41871504473756
"3108" 621.4 69.8585857431552 3.18884557536254
"3109" 621.6 65.3327064715496 1.75053898466677
"3110" 621.8 61.3533843254255 2.07657294771388
"3111" 622 56.7155974787948 1.63123205093634
"3112" 622.2 53.3998103183596 2.22649807680406
"3113" 622.4 50.0421641405833 3.90813859955172
"3114" 622.6 45.7143697273633 3.84519381458203
"3115" 622.8 41.8121986313102 5.10867247834554
"3116" 623 39.6874065665148 5.98925055261233
"3117" 623.2 37.9367547345451 7.58254042215779
"3118" 623.4 34.625859045139 8.98765851347804
"3119" 623.6 31.2978091725764 10.3750667855627
"3120" 623.8 29.4740711345667 13.3548785352964
"3121" 624 26.109429638739 15.5057152302184
"3122" 624.2 22.7765292133786 16.9875115555078
"3123" 624.4 22.3262166474096 19.8344419774635
"3124" 624.6 20.9455968417875 23.3659452533093
"3125" 624.8 18.400734511345 26.4974483055517
"3126" 625 14.2380431934542 29.1726016667639
"3127" 625.2 12.1333269460299 32.7171798703699
"3128" 625.4 9.70635348832199 35.7577394267751
"3129" 625.6 7.00372037590569 38.3416898123184
"3130" 625.8 7.25904015993901 39.0724326424828
"3131" 626 6.98148621587004 41.4092577844828
"3132" 626.2 6.07272088287005 43.1641149792414
"3133" 626.4 6.17615844380961 43.6295840034694
"3134" 626.6 5.09531317660568 44.7737288914406
"3135" 626.8 4.66704445645626 45.2278628536897
"3136" 627 5.02180573936367 46.0296785449627
"3137" 627.2 4.70689779618292 47.2106483955151
"3138" 627.4 3.89512942458458 47.5880347137289
"3139" 627.6 3.75685712032725 47.2631179987753
"3140" 627.8 5.04578207698721 47.876113660877
"3141" 628 6.63936659708333 49.3678194547476
"3142" 628.2 8.0552033744186 51.0460348738068
"3143" 628.4 8.87974146810031 53.3918767319388
"3144" 628.6 9.44036228577418 56.9360937449363
"3145" 628.8 8.94211064911757 61.1371717894446
"3146" 629 8.27194971477418 65.5900505894858
"3147" 629.2 6.80898494740569 69.0536306137517
"3148" 629.4 4.95587299323531 72.7435063626628
"3149" 629.6 5.45541916740329 74.8521098252303
"3150" 629.8 6.49567728021902 77.3363775059517
"3151" 630 6.32359874084312 80.1804039649216
"3152" 630.2 6.87521380811292 82.236936897943
"3153" 630.4 8.17742205730938 82.4898943520332
"3154" 630.6 10.2226000143528 85.0747605336552
"3155" 630.8 11.9245764677515 88.7835751112767
"3156" 631 13.2071561121503 93.009196772101
"3157" 631.2 14.2655210130467 96.2966177392902
"3158" 631.4 13.750221109939 96.324009096266
"3159" 631.6 13.4497721631104 95.428226125166
"3160" 631.8 12.872679178977 94.4675078683239
"3161" 632 12.581808538939 93.2891712495128
"3162" 632.2 11.945672805839 91.9501895513851
"3163" 632.4 10.7349628621971 90.4963046138743
"3164" 632.6 9.04971076683556 88.7635419838621
"3165" 632.8 8.37936990908716 86.9615967842554
"3166" 633 7.34659562391576 83.8764687496215
"3167" 633.2 5.35496041460568 81.0377931321073
"3168" 633.4 4.51976179903902 78.3068090579767
"3169" 633.6 3.30869289608187 74.8196539204803
"3170" 633.8 2.84503711393902 72.2278180983017
"3171" 634 2.98223707492766 68.6311137446426
"3172" 634.2 3.48458925806533 64.3745140721096
"3173" 634.4 3.82682823262651 60.3976408169267
"3174" 634.6 3.99633008682913 56.5723022851012
"3175" 634.8 3.94775580544504 52.193140027624
"3176" 635 5.35284946145121 47.6143681863078
"3177" 635.2 6.6725955361804 43.1685916557586
"3178" 635.4 7.47176319830046 38.8525900703831
"3179" 635.6 9.24032561808675 36.0262068864722
"3180" 635.8 10.7815876888057 33.2699137633851
"3181" 636 13.3400337179922 30.1601316841475
"3182" 636.2 15.1479887411724 26.2421285215184
"3183" 636.4 17.2148889420015 24.2661048539892
"3184" 636.6 20.5103224135819 21.1044691938272
"3185" 636.8 24.0049486231143 17.7082554604692
"3186" 637 27.0907171313183 14.2268779717931
"3187" 637.2 30.1035712987458 11.5957622201085
"3188" 637.4 32.4944606884978 11.15535121314
"3189" 637.6 36.547248606339 9.10850185206601
"3190" 637.8 39.96923859664 5.99602360614966
"3191" 638 41.6140789935962 5.57359016900887
"3192" 638.2 43.9636065543824 5.0581799037121
"3193" 638.4 45.764725555339 3.94152181586601
"3194" 638.6 47.342082526189 3.16664600641711
"3195" 638.8 50.282587496539 2.16479285869459
"3196" 639 53.5024629085448 1.30542469940749
"3197" 639.2 54.8934896980223 1.28281652644061
"3198" 639.4 55.6529174256773 1.56403362844892
"3199" 639.6 56.6599047953794 2.2680732475976
"3200" 639.8 57.3375738776247 2.87325889380887
"3201" 640 59.8533420511815 3.49112939912749
"3202" 640.2 62.9808353995736 3.97929192919595
"3203" 640.4 66.848081280939 4.02714358363506
"3204" 640.6 70.8691047234796 3.11516189971389
"3205" 640.8 72.5531742626821 2.57893530777191
"3206" 641 73.7875211418258 2.56336186689135
"3207" 641.2 74.7590605369117 3.53637096332445
"3208" 641.4 76.6235501308333 4.48485506087865
"3209" 641.6 78.8030889651986 5.70195148900365
"3210" 641.8 80.7129941293333 6.67562863150365
"3211" 642 83.7982563130944 8.35869392662939
"3212" 642.2 87.9870757003962 9.00464295686601
"3213" 642.4 92.045547492649 10.2058823572417
"3214" 642.6 93.6516653883237 11.6076778494748
"3215" 642.8 95.667626462749 12.9711254419417
"3216" 643 96.6965939072848 14.227296352776
"3217" 643.2 97.3064169499107 14.4054804717121
"3218" 643.4 98.9526985912919 14.92023616414
"3219" 643.6 100.010379251968 16.0199185839047
"3220" 643.8 101.078242157272 18.1336600027032
"3221" 644 101.370036196168 17.9847281454089
"3222" 644.2 102.99048691009 18.6235233380895
"3223" 644.4 105.455334566498 19.5977047898753
"3224" 644.6 105.889472817382 20.3467481676461
"3225" 644.8 105.879730989645 20.5481916366985
"3226" 645 106.578961914341 20.8519408363274
"3227" 645.2 107.51172372105 21.8923160426906
"3228" 645.4 107.718916971575 22.0677090633093
"3229" 645.6 107.953484646814 22.6177193838979
"3230" 645.8 108.475642879115 23.0151206429635
"3231" 646 108.691232327862 22.9884656804652
"3232" 646.2 108.013852629649 22.7624227869217
"3233" 646.4 107.874994346551 22.2013463012966
"3234" 646.6 107.326809464673 22.4121476140411
"3235" 646.8 107.394593967019 22.2132688785517
"3236" 647 107.246595041359 22.0652699528917
"3237" 647.2 107.10127126906 22.779771943279
"3238" 647.4 106.773255605638 24.3496866863673
"3239" 647.6 107.234249550043 25.1122547858442
"3240" 647.8 108.139410615453 27.283808512066
"3241" 648 109.135528697809 29.9598442242817
"3242" 648.2 109.667355127235 33.2933173409599
"3243" 648.4 110.813299739117 36.2804934957398
"3244" 648.6 112.649349894745 38.087042254144
"3245" 648.8 114.441420006339 39.2238722138089
"3246" 649 116.601074091821 41.2209740368458
"3247" 649.2 119.162006521824 43.023745343446
"3248" 649.4 121.002561462133 42.9634106487184
"3249" 649.6 119.842082556739 42.9097502195317
"3250" 649.8 119.13621681797 43.2968922817167
"3251" 650 118.786897595712 44.6138659012631
"3252" 650.2 118.610230402846 46.0553095885105
"3253" 650.4 118.236382904711 48.0957282071062
"3254" 650.6 117.145093275691 50.6369291453537
"3255" 650.8 115.760427975379 53.6318829127417
"3256" 651 114.733904983263 56.6776213813164
"3257" 651.2 114.330142618625 59.6024711505517
"3258" 651.4 114.402866325545 61.6521107111275
"3259" 651.6 114.650166102632 64.0678894912052
"3260" 651.8 115.930682378582 66.4619272646538
"3261" 652 117.956585407851 69.12159709664
"3262" 652.2 119.526611162569 69.6819769297117
"3263" 652.4 120.783553455295 70.2754705971863
"3264" 652.6 121.331113101091 70.8936485851856
"3265" 652.8 122.930659937816 72.6791388869951
"3266" 653 122.783689803099 74.0349383797593
"3267" 653.2 121.767290459674 75.4867727693752
"3268" 653.4 120.528180712909 78.0059526560669
"3269" 653.6 119.06534539476 80.5163213207781
"3270" 653.8 116.937742737396 83.030070510666
"3271" 654 115.042603226631 86.449745898946
"3272" 654.2 113.909826450644 90.2066811242886
"3273" 654.4 111.99186996589 94.0041469706859
"3274" 654.6 109.2465753885 97.7468669135639
"3275" 654.8 105.991525204677 100.380069878452
"3276" 655 101.628592479386 101.449969232681
"3277" 655.2 97.8958990864005 101.984889537936
"3278" 655.4 93.6616518205544 101.994875970167
"3279" 655.6 90.4118897979137 101.113162491564
"3280" 655.8 87.5050163502852 100.107440278552
"3281" 656 84.310140106433 98.4181690915638
"3282" 656.2 80.2049343895929 97.8604930266286
"3283" 656.4 76.552396801189 97.4785119938017
"3284" 656.6 72.8149745388236 97.4061103601286
"3285" 656.8 69.535252353665 97.8613138292777
"3286" 657 65.6164651059522 98.2010829258675
"3287" 657.2 61.564437828213 97.5198599272504
"3288" 657.4 57.8965081298908 95.6965655125276
"3289" 657.6 55.319441998346 93.0154476964354
"3290" 657.8 52.622913500175 89.9461893801922
"3291" 658 49.7889755190803 86.3066251283343
"3292" 658.2 46.3373305812688 83.2151776829241
"3293" 658.4 42.900035057638 80.2860205465711
"3294" 658.6 38.4410506485015 78.877221583958
"3295" 658.8 33.9868089042655 77.5737692664089
"3296" 659 29.843156921179 78.2737040351317
"3297" 659.2 25.0658152563261 78.439459481584
"3298" 659.4 21.2029082381578 78.4958647031455
"3299" 659.6 19.603852406236 76.6929150933636
"3300" 659.8 16.6216140948802 73.8830692405517
"3301" 660 13.9764851316247 71.5054423897232
"3302" 660.2 12.8810861448443 69.0727625154991
"3303" 660.4 11.8359351052503 69.0453023061178
"3304" 660.6 10.1401258585159 69.9234488610517
"3305" 660.8 8.62415518396932 71.7665508459457
"3306" 661 7.92802921703085 73.3809962650313
"3307" 661.2 7.76933695937467 73.5694359431656
"3308" 661.4 7.93879079425362 74.5423981819899
"3309" 661.6 7.34991669323901 74.5235324276184
"3310" 661.8 6.47867181276321 74.5350406019034
"3311" 662 5.97260611712085 73.2575554399154
"3312" 662.2 5.81131010563599 71.8294956309154
"3313" 662.4 5.34175029197059 69.3597410417096
"3314" 662.6 4.54897211331402 65.9638284815517
"3315" 662.8 3.99357872284717 62.4678638841946
"3316" 663 4.91956555632676 59.0739035589089
"3317" 663.2 5.53746608189554 54.7594857113343
"3318" 663.4 4.47902404273212 50.8371385297931
"3319" 663.6 4.32768185365493 49.6576868814722
"3320" 663.8 5.15867946683187 50.041888922766
"3321" 664 6.72744660424428 49.0006644536886
"3322" 664.2 8.80353970969159 46.8462967929332
"3323" 664.4 11.6000174202515 43.4150886564892
"3324" 664.6 13.6401532590477 39.6209228348996
"3325" 664.8 15.600207680689 35.7854815692256
"3326" 665 16.3977942761411 31.7304450331156
"3327" 665.2 15.8071140734703 28.0715596859267
"3328" 665.4 15.8410646580443 28.0143348012359
"3329" 665.6 16.090940960509 27.7788074250817
"3330" 665.8 15.9328807043765 26.8869191625517
"3331" 666 16.8532878292977 27.3822244915626
"3332" 666.2 19.1083959304845 27.3904774423093
"3333" 666.4 22.5113873188895 26.7982277792745
"3334" 666.6 26.8096657837203 25.9659828652705
"3335" 666.8 31.1821167306127 24.6689851242675
"3336" 667 35.8076727639068 23.3104878520356
"3337" 667.2 40.2593665380036 21.1118620463904
"3338" 667.4 42.8818125521411 19.2673776091156
"3339" 667.6 43.739477098939 18.2892452978098
"3340" 667.8 44.2210808468422 18.121730950713
"3341" 668 46.3960783130022 17.2608394548044
"3342" 668.2 49.6799325914969 15.5963640027833
"3343" 668.4 53.4725036118525 14.405127178119
"3344" 668.6 56.4700598590602 14.0461830287335
"3345" 668.8 58.1250389660028 13.7940690761687
"3346" 669 59.462415596029 12.4297609507117
"3347" 669.2 62.2775262237919 10.2580409053458
"3348" 669.4 66.2341490266026 8.00668238443023
"3349" 669.6 70.5343574351133 6.66659274270769
"3350" 669.8 74.5986726657241 5.50242117306574
"3351" 670 76.3756924308834 3.80716467366283
"3352" 670.2 74.8721337690399 4.19398876982696
"3353" 670.4 73.486232365656 4.19473036224984
"3354" 670.6 72.8570602175105 4.34953890415173
"3355" 670.8 71.7959384611446 4.4395661240564
"3356" 671 71.1228189901936 5.38458721199718
"3357" 671.2 71.4159989267844 6.50193420390224
"3358" 671.4 72.3636944532109 8.23013073111483
"3359" 671.6 74.3205760569096 10.6475117623458
"3360" 671.8 76.9987458278994 14.5780976225121
"3361" 672 79.505884133439 17.673260555287
"3362" 672.2 81.348986118333 20.5137596843699
"3363" 672.4 83.469399221509 23.1752618953417
"3364" 672.6 86.4980834189002 25.9907580644061
"3365" 672.8 90.0418822129078 28.197326316833
"3366" 673 91.6232256155368 29.7317497702039
"3367" 673.2 92.4941471070299 30.2726601353358
"3368" 673.4 92.4517331405953 30.582835315958
"3369" 673.6 93.2221469000309 32.407072431664
"3370" 673.8 94.9260451013279 35.0622009479128
"3371" 674 96.5678920229579 37.9868385870517
"3372" 674.2 98.3889791777948 41.9751699592152
"3373" 674.4 101.177155390796 44.1757159670946
"3374" 674.6 103.898027491967 46.1106127835329
"3375" 674.8 106.879131178415 47.3587174130177
"3376" 675 107.475237344468 47.18140548564
"3377" 675.2 107.336173338469 47.4665592464317
"3378" 675.4 108.090350584769 48.3849756182781
"3379" 675.6 109.44550167988 49.77787786564
"3380" 675.8 112.456018403295 51.4004462709577
"3381" 676 115.71700611813 52.0367925879773
"3382" 676.2 118.710726436211 52.0626178606682
"3383" 676.4 119.412915631622 51.884207340196
"3384" 676.6 119.000825505619 53.2502014728817
"3385" 676.8 119.900121351115 56.8990852019635
"3386" 677 121.068533922115 60.9541641248458
"3387" 677.2 121.899722648771 64.8969611174923
"3388" 677.4 122.177365239899 68.9729086011458
"3389" 677.6 121.490971056276 72.7210835813834
"3390" 677.8 120.810990668337 77.2280145260109
"3391" 678 120.756429092051 81.6203142719816
"3392" 678.2 120.723597783573 82.3460267405121
"3393" 678.4 118.590679933967 83.0690002634396
"3394" 678.6 115.535756747674 84.0856783572576
"3395" 678.8 112.206864082572 86.0586700796231
"3396" 679 108.837908051251 88.5125683066142
"3397" 679.2 105.44405310228 91.0256880221426
"3398" 679.4 100.977947047692 93.3627214373282
"3399" 679.6 97.1340769705104 95.8974457766946
"3400" 679.8 93.689114509189 98.7999309729089
"3401" 680 90.9541909912048 102.912616451121
"3402" 680.2 89.9853478203806 106.647515838305
"3403" 680.4 90.3040057942897 110.471411525214
"3404" 680.6 91.4373320543188 114.320661553628
"3405" 680.8 91.3584518807491 114.015000881045
"3406" 681 90.366928098979 113.790849721152
"3407" 681.2 90.475979938939 113.209239908032
"3408" 681.4 89.603565219259 112.606858315872
"3409" 681.6 88.2618647929801 111.940952070689
"3410" 681.8 85.4693038496781 111.170670419421
"3411" 682 81.5904805299533 110.22255482178
"3412" 682.2 77.350812058039 108.803768128423
"3413" 682.4 73.2271418327118 109.059368915961
"3414" 682.6 68.3828454343226 109.716166490291
"3415" 682.8 64.8208355380929 111.861471014167
"3416" 683 60.7551430540877 114.102075532106
"3417" 683.2 57.9449141463601 116.593331686039
"3418" 683.4 56.732224888459 117.773838352072
"3419" 683.6 57.3532538731663 116.140657225052
"3420" 683.8 55.5635688981734 114.475263612567
"3421" 684 52.8158414185912 112.011701690334
"3422" 684.2 49.3273020333974 109.736025354385
"3423" 684.4 45.4734226951719 107.208614397278
"3424" 684.6 41.532475575939 104.37164684109
"3425" 684.8 36.910754739539 102.506580757672
"3426" 685 32.0800014431795 102.24213497578
"3427" 685.2 28.5185349578039 103.317943288957
"3428" 685.4 27.294070162114 104.776222176839
"3429" 685.6 27.8764343557228 104.460040261511
"3430" 685.8 28.2455274929006 104.990805639398
"3431" 686 27.4817003790336 105.907398176038
"3432" 686.2 26.5207655263074 108.10696669667
"3433" 686.4 27.2485908120403 107.379206279501
"3434" 686.6 27.7362194491313 106.538702635167
"3435" 686.8 27.657576295314 105.63035340351
"3436" 687 26.8999871502285 103.961151916236
"3437" 687.2 26.446971048139 101.88787848198
"3438" 687.4 26.4414071787533 98.5161736342374
"3439" 687.6 26.644302949019 94.2446056445117
"3440" 687.8 26.348305097699 89.9240756041917
"3441" 688 26.5228679330929 85.0479004745517
"3442" 688.2 24.8830179444455 81.0233682855517
"3443" 688.4 23.2508240365454 76.8386282262964
"3444" 688.6 20.6041051604442 73.185769183861
"3445" 688.8 19.3842711208595 69.2551522768813
"3446" 689 19.4498967699068 64.3263757386808
"3447" 689.2 18.3222703008086 60.4533803055191
"3448" 689.4 18.3567212461804 57.2164025668621
"3449" 689.6 20.1741440404571 52.9157727020578
"3450" 689.8 22.1534781876021 48.5872193036604
"3451" 690 24.947508248689 44.6698044287563
"3452" 690.2 28.8484317791731 40.9658763124028
"3453" 690.4 33.6903175907202 39.3337586341767
"3454" 690.6 37.9630093356443 37.3780341421623
"3455" 690.8 40.7180031872653 35.7750540886149
"3456" 691 42.4521734242232 34.4877504138991
"3457" 691.2 45.387843655333 33.4921875353093
"3458" 691.4 49.8437579566717 33.4693622605616
"3459" 691.6 54.2795321665015 32.400365981958
"3460" 691.8 58.8045413122582 32.6626891057219
"3461" 692 63.1556242436969 32.9216675994359
"3462" 692.2 67.1037543265206 31.9659370732252
"3463" 692.4 69.0912192752071 31.3598112728404
"3464" 692.6 70.5589801725529 31.8112190079874
"3465" 692.8 73.6452750471533 32.3951498544089
"3466" 693 78.0089383225206 32.840259405266
"3467" 693.2 82.7219692404845 34.0311522566123
"3468" 693.4 87.4791041866548 34.1228777162886
"3469" 693.6 91.597656007099 33.1418211259717
"3470" 693.8 95.043038198918 31.4498777292991
"3471" 694 97.4368169223802 29.1168307359635
"3472" 694.2 99.2223826132819 28.0182392709803
"3473" 694.4 101.454189720627 26.3722612443732
"3474" 694.6 104.700939335082 24.9247278925232
"3475" 694.8 108.315272526233 24.4928188945223
"3476" 695 107.281647418489 25.0252484660917
"3477" 695.2 106.425004340444 24.5231009908587
"3478" 695.4 106.273209092023 24.6774910298508
"3479" 695.6 105.523036702651 24.8047480424363
"3480" 695.8 104.138006667821 24.4851822110517
"3481" 696 102.904682287321 23.4122281834341
"3482" 696.2 100.671632868721 21.4960255181359
"3483" 696.4 97.7602418089687 19.5679519686309
"3484" 696.6 94.4085012135021 16.5640508168236
"3485" 696.8 91.9930616581105 12.9995011758089
"3486" 697 91.3823186622381 10.1651517134115
"3487" 697.2 91.3835205208164 11.2970621224479
"3488" 697.4 90.0222274841817 12.1891208988721
"3489" 697.6 87.0700970363982 12.3374007189089
"3490" 697.8 82.8085183198178 11.595270463976
"3491" 698 78.1154048457285 10.7423272165938
"3492" 698.2 73.323034278564 9.86379712117672
"3493" 698.4 68.665611946939 10.5291431685517
"3494" 698.6 63.5786456514288 10.9623301421538
"3495" 698.8 58.3345963277534 11.4405852772012
"3496" 699 53.1077169603261 12.8031504303904
"3497" 699.2 49.0116825947495 15.424176887057
"3498" 699.4 44.5569802839291 19.193905700027
"3499" 699.6 40.3843479454078 23.069293366333
"3500" 699.8 37.45768908281 27.3224564650033
"3501" 700 34.9623297442792 32.1748894581084
"3502" 700.2 32.6861248421238 36.9665942768669
"3503" 700.4 31.3666029260337 42.141877677257
"3504" 700.6 29.6822963997762 47.2118634208773
"3505" 700.8 30.0050335440425 50.7117915873104
"3506" 701 29.7945205605 50.9913654951737
"3507" 701.2 30.315714894339 52.4015877500184
"3508" 701.4 30.0632303387666 55.3406751061379
"3509" 701.6 28.8433623212096 59.0938680314106
"3510" 701.8 27.6503016959735 62.6779479178966
"3511" 702 26.1774751218011 66.5278897227241
"3512" 702.2 24.954301345032 70.5302988010285
"3513" 702.4 24.3868045149045 74.6754409841034
"3514" 702.6 23.0438015597321 79.2908944733793
"3515" 702.8 22.818576334412 84.1128195431058
"3516" 703 21.8248845114038 88.1874378523405
"3517" 703.2 22.422438859139 93.2873728270851
"3518" 703.4 23.9658501460046 94.6484635124042
"3519" 703.6 25.7805431372723 95.9469023934565
"3520" 703.8 28.5117151407418 97.7925571566644
"3521" 704 31.411426238699 99.4687080730717
"3522" 704.2 32.4215702544763 99.9272373447159
"3523" 704.4 35.4965664953089 102.145493256278
"3524" 704.6 38.423199900889 104.946615676777
"3525" 704.8 42.2059355995015 107.659523615067
"3526" 705 46.2250092954299 109.78048010877
"3527" 705.2 49.1153551402572 111.32538117487
"3528" 705.4 53.0353381197881 114.495816467344
"3529" 705.6 56.0940034644308 116.688683157716
"3530" 705.8 58.490685807814 115.972292219161
"3531" 706 59.9527719685681 115.00784145281
"3532" 706.2 62.4282652370733 112.983230551014
"3533" 706.4 66.5707308221663 111.90958746037
"3534" 706.6 71.1887057596782 111.64480885403
"3535" 706.8 76.0597452320733 113.006482542477
"3536" 707 80.3064631172723 114.907332844552
"3537" 707.2 84.3892494942852 117.209205473744
"3538" 707.4 84.2339199875607 116.791529693281
"3539" 707.6 83.9748125567083 117.729498592967
"3540" 707.8 83.3220152498337 116.711197866446
"3541" 708 82.754071080819 115.421434375792
"3542" 708.2 82.829368779839 114.647685606552
"3543" 708.4 82.8782071888914 112.681785090266
"3544" 708.6 84.00820980548 111.753257379666
"3545" 708.8 86.2277516679698 109.496683861921
"3546" 709 89.112831939439 107.001074447452
"3547" 709.2 92.4507617490799 106.125039294453
"3548" 709.4 96.5207810482678 104.807766648648
"3549" 709.6 100.88920074715 103.233456367631
"3550" 709.8 104.809532399847 101.29122669917
"3551" 710 108.921752471856 99.7504253263017
"3552" 710.2 110.377940731639 97.7754835222643
"3553" 710.4 110.935845089134 94.7458934159543
"3554" 710.6 112.050853924381 91.815334009168
"3555" 710.8 113.918978291091 88.1282608890063
"3556" 711 116.169488059642 84.1275667002547
"3557" 711.2 117.483111032674 79.664038627787
"3558" 711.4 119.308391798236 75.8137135547894
"3559" 711.6 120.08793603522 72.175077253083
"3560" 711.8 121.660117392133 69.8383702757847
"3561" 712 122.946309535495 66.4542732644406
"3562" 712.2 123.663390849843 63.3436383250037
"3563" 712.4 124.898330682615 60.2515892455517
"3564" 712.6 124.753021566578 60.3201072666906
"3565" 712.8 123.430239871552 59.7825490736808
"3566" 713 120.431852711625 58.3005257142946
"3567" 713.2 117.621720544793 56.0253892988818
"3568" 713.4 115.012643929939 52.1985908184911
"3569" 713.6 112.143277003878 48.4349904549395
"3570" 713.8 109.365316503439 44.3684808585205
"3571" 714 106.28925298723 40.8284633349692
"3572" 714.2 104.276096799857 36.4269475773146
"3573" 714.4 102.160105648939 31.9687648639844
"3574" 714.6 100.571972057289 27.1478268240372
"3575" 714.8 99.5599240226819 22.7844928021517
"3576" 715 99.4685149738301 18.6386205177695
"3577" 715.2 98.5810734577706 18.5276446633623
"3578" 715.4 95.519820344444 18.7620172249379
"3579" 715.6 91.5768312388268 18.9464827106538
"3580" 715.8 87.1019769712325 19.0382347182256
"3581" 716 83.8877729157916 18.6998317790886
"3582" 716.2 80.2935253682998 17.5235579406548
"3583" 716.4 76.8681042383027 15.3955618565214
"3584" 716.6 73.183473888139 13.7515020485728
"3585" 716.8 69.5288720938978 14.6727918739538
"3586" 717 66.6653198755507 16.8136146669401
"3587" 717.2 62.6415138000803 18.6614639978669
"3588" 717.4 59.6063575335953 21.7588862120517
"3589" 717.6 55.8687123597961 25.2416035013476
"3590" 717.8 52.0717930093027 28.1615510581881
"3591" 718 47.536817954689 30.3678149469892
"3592" 718.2 43.0201482712145 32.2600273121844
"3593" 718.4 38.4526173805135 33.9139678165092
"3594" 718.6 34.6491469932895 35.9812644316754
"3595" 718.8 30.5389010308326 37.6678039488709
"3596" 719 26.5024995663648 41.0736843398092
"3597" 719.2 23.6074474391658 44.1079553035105
"3598" 719.4 22.5321607564874 48.1151747983904
"3599" 719.6 22.3600130338326 52.1983815605624
"3600" 719.8 21.0388900052247 56.4353455002221
"3601" 720 19.9117375892199 60.206369782754
"3602" 720.2 19.4741298847255 63.9741721184506
"3603" 720.4 19.5966114189057 67.3745784746851
"3604" 720.6 20.5452445724922 71.1332945019453
"3605" 720.8 20.7701958251342 75.5090309077834
"3606" 721 19.9362322542377 79.774026705305
"3607" 721.2 19.514389793539 83.0641955762317
"3608" 721.4 20.436980498952 86.3090442019803
"3609" 721.6 20.4235426597301 88.754655446895
"3610" 721.8 21.3700299735035 92.6007035992775
"3611" 722 23.7348376257572 93.9172140816881
"3612" 722.2 26.4399954507002 96.0732197597756
"3613" 722.4 29.3690011188621 97.7156897592825
"3614" 722.6 33.093940340939 99.2756074605147
"3615" 722.8 36.4893272994005 101.170995311129
"3616" 723 40.447150121099 103.950219400952
"3617" 723.2 43.739477098939 105.876801906912
"3618" 723.4 47.4060670241247 108.647979785623
"3619" 723.6 50.9230506836057 111.389730977361
"3620" 723.8 53.9135491353074 113.65692640892
"3621" 724 56.9319172187754 113.179498497134
"3622" 724.2 59.220943664689 111.596830560052
"3623" 724.4 62.7018394491265 110.081545507036
"3624" 724.6 66.5684611784775 109.676439642075
"3625" 724.8 70.6349082520517 109.306632210791
"3626" 725 74.8205284411685 109.946367993912
"3627" 725.2 79.718526268008 110.750738698293
"3628" 725.4 82.9925756151533 112.030812372137
"3629" 725.6 86.9771269940866 112.136343468519
"3630" 725.8 88.6358712522434 109.765188631117
"3631" 726 89.9993141139539 106.728444847552
"3632" 726.2 92.0071872808431 103.447286257757
"3633" 726.4 93.757921027259 100.273614510872
"3634" 726.6 94.3386772056239 98.7843064081956
"3635" 726.8 94.1415880048214 99.2597684133164
"3636" 727 93.3708528760435 100.217887237999
"3637" 727.2 93.1803339178263 101.314251384749
"3638" 727.4 94.1812162001282 102.660053327808
"3639" 727.6 95.7570192975462 104.683722848302
"3640" 727.8 98.2507919218015 107.706990375764
"3641" 728 100.292522503325 109.694054264708
"3642" 728.2 98.9303473225976 109.51648622632
"3643" 728.4 98.2906873943286 109.788573009695
"3644" 728.6 97.7343004557572 109.520495666565
"3645" 728.8 96.2843848186427 110.022118144404
"3646" 729 94.9765320642723 111.084748507329
"3647" 729.2 93.1830428091983 112.229119667404
"3648" 729.4 90.768083081689 113.451685516514
"3649" 729.6 87.5434934862331 115.709184608963
"3650" 729.8 84.441527865421 118.299952478419
"3651" 730 82.8180092131765 119.449536714314
"3652" 730.2 81.5758496141612 118.874165647329
"3653" 730.4 79.262464847814 117.893276081552
"3654" 730.6 75.578719658689 116.465216272552
"3655" 730.8 71.5392752972363 116.559952426957
"3656" 731 67.3158019904869 116.806670174579
"3657" 731.2 63.0340738795066 118.144151453403
"3658" 731.4 60.0034046936619 120.463158081757
"3659" 731.6 59.6719099201627 120.944131128052
"3660" 731.8 60.0749976153961 120.19300876098
"3661" 732 58.993752331439 118.762095685629
"3662" 732.2 57.0363412872207 116.344535161932
"3663" 732.4 55.0953345151819 113.29937459208
"3664" 732.6 52.635217253026 110.583641881334
"3665" 732.8 50.2973242316688 107.681069511295
"3666" 733 47.436985235015 105.007871061564
"3667" 733.2 43.8342132533444 103.828465898808
"3668" 733.4 40.1573701378469 103.356447164578
"3669" 733.6 35.8994793281598 102.757865331383
"3670" 733.8 31.6313704560023 103.371107459995
"3671" 734 28.4347149034946 104.737816022885
"3672" 734.2 24.9166355588049 106.395969725722
"3673" 734.4 24.4096675414033 106.454887936087
"3674" 734.6 24.0302018881232 105.595904592328
"3675" 734.8 22.5571308638515 103.812281805764
"3676" 735 20.2002384734268 100.32592393004
"3677" 735.2 18.3279148059825 97.0029624328996
"3678" 735.4 16.7273627456509 92.9253336274331
"3679" 735.6 15.9967341691564 90.7601397105517
"3680" 735.8 14.0644532786549 87.4761922572108
"3681" 736 10.2099747805795 84.970589780091
"3682" 736.2 7.19203442110032 82.5519367028098
"3683" 736.4 6.93005530724584 81.0764779478699
"3684" 736.6 5.68197824276856 77.3101177284722
"3685" 736.8 4.7648993384449 73.1698030043988
"3686" 737 3.75380244693902 67.8419435030851
"3687" 737.2 3.75380244693902 63.9948369267184
"3688" 737.4 3.58164503913467 59.6744385915191
"3689" 737.6 3.07075317879129 55.6767819441995
"3690" 737.8 2.82556357108902 53.1567284672017
"3691" 738 2.78088897278608 53.0914348235282
"3692" 738.2 3.07413761805666 53.1051808537753
"3693" 738.4 3.68354495900961 52.9035724101517
"3694" 738.6 4.78343804590453 51.7861939514483
"3695" 738.8 6.25290711268902 49.8318326945083
"3696" 739 8.74449567418113 46.9877150769833
"3697" 739.2 10.7699223781129 44.0236368705517
"3698" 739.4 11.9759649836057 40.7390993098517
"3699" 739.6 13.6401532590477 36.9581275191061
"3700" 739.8 15.360301663104 32.7289820175517
"3701" 740 17.5723811869684 28.6739030946694
"3702" 740.2 19.1257303341578 24.2498769016142
"3703" 740.4 20.1825129956504 21.9482680892528
"3704" 740.6 22.1505729275861 20.9417610806988
"3705" 740.8 25.4025532805921 19.0021214045109
"3706" 741 29.169372338569 16.1063658407917
"3707" 741.2 33.7014168977692 14.1152144556461
"3708" 741.4 37.689696453539 12.0017139326374
"3709" 741.6 41.9183402213001 9.74659524291283
"3710" 741.8 44.6176956980567 6.17241524858114
"3711" 742 44.5777667530533 6.11884936880887
"3712" 742.2 43.9580576819492 6.95236999202111
"3713" 742.4 43.4170119807777 6.6721253266485
"3714" 742.6 43.0453706211172 6.96606324906658
"3715" 742.8 42.2484725049693 7.27961864449112
"3716" 743 41.5786628250063 7.72794892782095
"3717" 743.2 40.5367410224439 7.65537762175561
"3718" 743.4 39.1506620511172 8.32728317501707
"3719" 743.6 37.924677203929 9.38409884897172
"3720" 743.8 36.9611862223044 9.89250811384018
"3721" 744 35.4179116592757 10.3903218729874
"3722" 744.2 33.7506951194096 11.1935346304929
"3723" 744.4 32.1236091680009 12.2476331355208
"3724" 744.6 30.2222983337108 13.170771589943
"3725" 744.8 29.0347885202057 14.7354284241517
"3726" 745 26.7409587272939 16.3795817409066
"3727" 745.2 24.1565323228154 17.2157888932259
"3728" 745.4 22.5686612510653 18.4579498784254
"3729" 745.6 20.5532609707977 19.6859416869322
"3730" 745.8 20.8719739236533 20.4089855206129
"3731" 746 20.2302743211676 22.5174270716374
"3732" 746.2 18.478397313919 24.5695675634017
"3733" 746.4 16.2950161270361 26.2554469963478
"3734" 746.6 14.5773447856297 28.6174546199435
"3735" 746.8 12.5452956460953 31.0656168991142
"3736" 747 10.4374278203978 33.4162835299047
"3737" 747.2 8.91353651370645 35.6545421759471
"3738" 747.4 8.55432581314357 36.4378067694381
"3739" 747.6 8.44254850059017 38.068355743168
"3740" 747.8 8.22761187921992 39.2449607374731
"3741" 748 7.81079054068902 40.9036366356713
"3742" 748.2 7.11130983487005 43.4550989528621
"3743" 748.4 6.64454169667236 46.0359029650517
"3744" 748.6 5.85073611904771 49.1036915270735
"3745" 748.8 5.24677406543902 52.2674366770517
"3746" 749 4.82337203529129 55.1987949833358
"3747" 749.2 3.55018434977059 57.7904067421938
"3748" 749.4 3.49821219703276 59.1075186031142
"3749" 749.6 3.55572104887716 61.7907352440053
"3750" 749.8 3.70187299933901 65.1054652594576
"3751" 750 3.28319182806402 68.4970118472892
"3752" 750.2 3.19013787330611 70.1773444197289
"3753" 750.4 3.50292707508767 72.1865903274031
"3754" 750.6 5.17693224509091 74.6242142047163
"3755" 750.8 6.1222918862561 77.266399408881
"3756" 751 7.21633502211006 80.6338974285517
"3757" 751.2 9.01165901643901 83.9394064969363
"3758" 751.4 9.95161573841954 87.8062308730452
"3759" 751.6 10.7113235020311 90.9497505225122
"3760" 751.8 11.7896644230068 94.7868722998738
"3761" 752 12.792771919814 95.8611260737601
"3762" 752.2 13.9647123065477 96.1901536878561
"3763" 752.4 15.4681610545144 97.3171216729216
"3764" 752.6 17.189632762601 98.7909190717912
"3765" 752.8 19.7282896610342 101.826057711028
"3766" 753 21.471480849964 103.086892334602
"3767" 753.2 23.8707358793361 105.153378881743
"3768" 753.4 24.6481926826612 105.343659578218
"3769" 753.6 25.6817134453309 106.296869033038
"3770" 753.8 28.7767149018299 109.582204036115
"3771" 754 31.5627853050861 114.724052441258
"3772" 754.2 32.970607902889 117.000738700927
"3773" 754.4 33.9192476331533 116.029379837337
"3774" 754.6 36.6362705165104 115.760459483695
"3775" 754.8 40.857392757139 116.543110443952
"3776" 755 43.3854126834845 117.75165031537
"3777" 755.2 47.1985064051763 120.188293617433
"3778" 755.4 51.058283620064 121.366057889802
"3779" 755.6 55.2566867273676 122.325825358837
"3780" 755.8 59.8592431247723 122.291051175177
"3781" 756 64.2071955575969 123.111843924249
"3782" 756.2 68.938241546839 123.743452912739
"3783" 756.4 70.8658693858351 121.644672864344
"3784" 756.6 74.3049365476102 119.938442682237
"3785" 756.8 78.3201007965165 118.335773487157
"3786" 757 82.5265062823637 117.185470597141
"3787" 757.2 87.0592583298027 117.574618107643
"3788" 757.4 90.7951296689807 117.482167954718
"3789" 757.6 91.6552111448557 116.14606654251
"3790" 757.8 93.5664564795494 113.486017119656
"3791" 758 95.5542752691728 110.344959948266
"3792" 758.2 98.460132507439 107.981742092513
"3793" 758.4 102.53932727286 106.205733960525
"3794" 758.6 106.537758081619 104.189094859912
"3795" 758.8 109.61794624852 101.002170625714
"3796" 759 110.776547324791 96.8618498035517
"3797" 759.2 112.373978873764 92.6490733670017
"3798" 759.4 114.071422692189 88.7519306041455
"3799" 759.6 116.985962938739 85.4930100254089
"3800" 759.8 120.236135423821 81.676304722287
"3801" 760 121.169279400208 77.7390803856575
"3802" 760.2 121.836173344579 73.4793177854617
"3803" 760.4 122.96073438205 68.8019170413573
"3804" 760.6 123.788720574339 64.1500070618089
"3805" 760.8 122.872536748825 59.8398629110089
"3806" 761 123.263158751215 54.7452771293448
"3807" 761.2 123.44850238929 50.3194131981394
"3808" 761.4 122.89744168798 50.4697769731436
"3809" 761.6 120.560694471321 49.1440331375811
"3810" 761.8 118.426475217317 46.4558426305925
"3811" 762 116.718116314276 42.4247565102359
"3812" 762.2 115.783637259102 38.2690062487558
"3813" 762.4 116.188546325112 33.7026591600517
"3814" 762.6 115.146285890674 33.2330031266105
"3815" 762.8 113.230065776747 32.313296775946
"3816" 763 110.988111740939 31.4765659283753
"3817" 763.2 107.803538366869 30.2168949899017
"3818" 763.4 103.851869684033 28.6719939238017
"3819" 763.6 99.4495458461815 26.7098869548245
"3820" 763.8 95.0211449917638 25.2286566476961
"3821" 764 90.394840177064 23.539903985208
"3822" 764.2 86.243997637104 21.6953127903765
"3823" 764.4 83.5060743938765 18.9717353916455
"3824" 764.6 81.055921078972 14.9887984761781
"3825" 764.8 77.3552211620805 12.5242627473347
"3826" 765 73.6382499595451 11.5480618752487
"3827" 765.2 70.2581150066724 12.0307696949851
"3828" 765.4 66.9888374152232 12.6855818083623
"3829" 765.6 63.649227308779 15.3897394639117
"3830" 765.8 59.9346584633177 17.8156513378624
"3831" 766 56.3992875331761 20.5750821810672
"3832" 766.2 53.9852599410083 23.2120109771953
"3833" 766.4 50.3939845373584 26.0200324163259
"3834" 766.6 47.4055832093955 28.4617361060735
"3835" 766.8 43.544741670439 30.8332922339905
"3836" 767 39.9548363798303 33.6645587501278
"3837" 767.2 38.2130906227706 37.7757043856254
"3838" 767.4 37.017963921681 41.4481037839388
"3839" 767.6 36.1169760405105 45.1749298434418
"3840" 767.8 36.309897163776 47.1055366955082
"3841" 768 34.4345103197434 49.1290918003561
"3842" 768.2 31.795704150939 52.0308226617775
"3843" 768.4 29.1462425386941 55.4693110354497
"3844" 768.6 26.1842853850135 58.7448066037539
"3845" 768.8 25.1518734511258 62.7053983079693
"3846" 769 24.1058184521724 66.4571582337517
"3847" 769.2 23.8342316122643 70.6578125853951
"3848" 769.4 24.704088963064 74.0173186647449
"3849" 769.6 25.3488532171829 78.4633098474664
"3850" 769.8 26.2891594801079 81.5494068456556
"3851" 770 27.9827363780872 85.2738897372554
"3852" 770.2 28.9606370116958 88.7706804680382
"3853" 770.4 30.3960988337746 92.6381361717024
"3854" 770.6 30.5976176098819 94.7104869744089
"3855" 770.8 29.4759050573325 97.4130681202894
"3856" 771 28.4509756396117 100.468585982315
"3857" 771.2 27.3879828929551 102.783481973423
"3858" 771.4 25.4837163651925 102.5704320362
"3859" 771.6 25.3413388540883 101.996664584895
"3860" 771.8 26.8562245518438 102.184618182552
"3861" 772 28.1849847475015 101.281938331692
"3862" 772.2 30.6255833744259 100.763391195604
"3863" 772.4 33.784601994019 101.976900392152
"3864" 772.6 37.7692988304522 102.84911012717
"3865" 772.8 41.5437645862868 104.075527415813
"3866" 773 45.3764717947671 105.164475937411
"3867" 773.2 49.500400192064 106.036052212885
"3868" 773.4 53.7435324454096 108.064864454905
"3869" 773.6 56.6579258326621 110.557242964829
"3870" 773.8 60.147507397068 114.316844771036
"3871" 774 62.1619821567609 115.24345152936
"3872" 774.2 63.7572121052952 114.533867639209
"3873" 774.4 64.245117719989 114.439967816152
"3874" 774.6 63.6743931180006 114.511870128213
"3875" 774.8 62.7498654162904 114.802070450768
"3876" 775 62.6528221409253 116.459881055333
"3877" 775.2 62.395131149239 118.548885357502
"3878" 775.4 63.1473260694451 121.181098336226
"3879" 775.6 63.940032215339 122.008684803852
"3880" 775.8 63.9072940853303 121.833140692943
"3881" 776 65.002835460321 121.68587618717
"3882" 776.2 66.2834994959855 122.511072017842
"3883" 776.4 67.406624758032 123.158680535877
"3884" 776.6 69.0904892454845 123.427007841427
"3885" 776.8 70.5392825562904 123.449376100106
"3886" 777 73.2572683663074 123.116968540789
"3887" 777.2 76.0929857550799 122.795489075059
"3888" 777.4 77.672125515064 122.712977936927
"3889" 777.6 80.050965492665 121.725740450661
"3890" 777.8 82.9533236598979 120.941463519442
"3891" 778 84.9301343554602 120.156961156509
"3892" 778.2 86.2071743615574 118.556059820657
"3893" 778.4 88.0812604803579 117.312578542511
"3894" 778.6 90.7506068252852 116.360358734129
"3895" 778.8 93.991603541459 115.177365972072
"3896" 779 96.512778222439 113.672300258539
"3897" 779.2 98.3738573175972 112.383167290324
"3898" 779.4 99.3997309499515 110.920124946014
"3899" 779.6 100.622454473251 108.761786204876
"3900" 779.8 102.76707321829 106.870070613734
"3901" 780 106.675862342263 104.707406886903
"3902" 780.2 108.845132824569 103.175190179579
"3903" 780.4 109.196545798739 101.457605916152
"3904" 780.6 109.814506225179 98.7780464199917
"3905" 780.8 110.402282660202 95.9303653372267
"3906" 781 110.810205300087 92.7171105599221
"3907" 781.2 113.180846932181 89.2578949764089
"3908" 781.4 115.425251669533 86.3602758705814
"3909" 781.6 117.623953294968 83.004105786866
"3910" 781.8 118.572958329788 79.4890891519154
"3911" 782 118.083314160392 75.9356489851622
"3912" 782.2 117.042613245212 72.1206152614002
"3913" 782.4 116.504972857256 68.5641570086507
"3914" 782.6 116.167928269804 64.5474382113382
"3915" 782.8 114.735520435535 60.7970981061575
"3916" 783 113.939689902321 57.2885560589635
"3917" 783.2 112.449925690879 54.0447220211617
"3918" 783.4 110.478090380582 51.7613895091129
"3919" 783.6 108.762910645182 50.9103552018041
"3920" 783.8 107.912914765876 50.8961747013642
"3921" 784 108.34244304216 51.1366046273412
"3922" 784.2 109.028193879907 50.2802977346163
"3923" 784.4 109.929024322781 48.4841031065096
"3924" 784.6 111.38420625197 47.5169520062966
"3925" 784.8 113.645521738021 45.573571913715
"3926" 785 116.343014679097 43.6534467490468
"3927" 785.2 116.346870826196 42.7703890633735
"3928" 785.4 115.529205277118 40.3708102012149
"3929" 785.6 114.082682904041 37.8397934675721
"3930" 785.8 113.473852210615 33.8248460955811
"3931" 786 112.463380138666 30.5298485926729
"3932" 786.2 110.308144469147 27.1992670775715
"3933" 786.4 107.706170652619 23.8802041465117
"3934" 786.6 104.76656446117 20.6965794835037
"3935" 786.8 101.688246726035 17.7680582318306
"3936" 787 97.8134639146843 15.0852173447781
"3937" 787.2 95.0367928718455 11.7339548850657
"3938" 787.4 93.0535688834481 10.550387033479
"3939" 787.6 89.2482194278248 9.53877441789459
"3940" 787.8 84.8506980326465 8.50462956282531
"3941" 788 80.452832883792 5.79439941678702
"3942" 788.2 75.8908423314717 3.71522312832742
"3943" 788.4 74.0646070380124 2.93982114774438
"3944" 788.6 70.8260729272786 3.46722819540078
"3945" 788.8 65.939315947939 2.8889625251592
"3946" 789 61.6015396140124 1.44625400805631
"3947" 789.2 60.1774382693802 1.32312124475761
"3948" 789.4 60.0098951437054 2.27017705142088
"3949" 789.6 58.4569815990352 3.3801059953498
"3950" 789.8 56.6151522625331 3.60735912582895
"3951" 790 53.1359341828711 3.96863892685269
"3952" 790.2 50.6226996706717 4.24362339716559
"3953" 790.4 48.031445943079 4.14571582232172
"3954" 790.6 46.0290936522118 4.36055424152142
"3955" 790.8 44.8461913163549 4.18578119068044
"3956" 791 43.6109918677638 4.26548814875791
"3957" 791.2 41.464967294059 5.03760408485173
"3958" 791.4 39.4594409789284 6.64686451951981
"3959" 791.6 37.9475441562261 8.55093970675965
"3960" 791.8 36.2865930295507 10.1056408774449
"3961" 792 34.7778290462037 11.9801130279635
"3962" 792.2 32.7241397292421 14.3805771988851
"3963" 792.4 29.6181471600833 16.6482523032734
"3964" 792.6 26.0559265715148 19.1093041697335
"3965" 792.8 22.1158961506023 21.3747142782762
"3966" 793 19.441264653041 24.2361328195007
"3967" 793.2 16.8421428114288 27.6300931447864
"3968" 793.4 13.7341604560421 30.8900371463559
"3969" 793.6 12.2002860667757 34.1755880578374
"3970" 793.8 9.75598109870569 37.0824007080184
"3971" 794 7.66473896931402 40.3634959757904
"3972" 794.2 5.4191261113528 43.5401558066897
"3973" 794.4 5.48724281426856 46.6746941812676
"3974" 794.6 4.48568309905152 49.8997784255392
"3975" 794.8 3.37931123828517 53.2860527645902
"3976" 795 3.12453972896255 56.2759318307635
"3977" 795.2 2.8617885486487 59.3470117712292
"3978" 795.4 2.5573597763822 63.1829475518358
"3979" 795.6 2.49500634372382 65.8635849276403
"3980" 795.8 3.53233862629195 68.9451897084694
"3981" 796 3.60172335039615 73.1004182802946
"3982" 796.2 3.82190664051279 77.2180464696173
"3983" 796.4 5.08860867046014 79.8988397547771
"3984" 796.6 7.0043861380544 82.1668147759748
"3985" 796.8 9.16420176876403 85.3367580268267
"3986" 797 10.2894943520247 88.9296266826517
"3987" 797.2 12.1283150753089 93.0222718114832
"3988" 797.4 14.5586681918936 96.6199057863245
"3989" 797.6 15.672847086558 100.237263897552
"3990" 797.8 16.2372707253533 100.207589927495
"3991" 798 17.3798731244807 100.383315468927
"3992" 798.2 18.813342250939 101.014497406039
"3993" 798.4 21.015150829179 103.950219400952
"3994" 798.6 21.274798067179 105.918345464992
"3995" 798.8 20.8834065319801 105.111874030141
"3996" 799 20.8353895770075 104.284915361168
"3997" 799.2 22.5897305605846 103.548587850526
"3998" 799.4 24.3367471320299 102.869142719097
"3999" 799.6 27.1124373025686 103.290523085144
"4000" 799.8 30.8560284324628 104.416348013933
"4001" 800 34.736209121289 105.852135419302
"4002" 800.2 38.2503722080953 107.860344525708
"4003" 800.4 41.8837630155861 110.85989060514
"4004" 800.6 45.1344908958299 113.420262299643
"4005" 800.8 48.1915318953356 116.062315386
"4006" 801 51.3187036177009 119.692260516266
"4007" 801.2 52.0104218439572 121.195516863024
"4008" 801.4 51.1154559445852 121.821938521136
"4009" 801.6 49.776275382439 121.507472903355
"4010" 801.8 48.5875173189092 120.801712680343
"4011" 802 47.0206356887335 121.016156560511
"4012" 802.2 45.551814820179 120.193750610232
"4013" 802.4 43.7552664580066 120.002032703687
"4014" 802.6 40.9089565044038 119.970453985552
"4015" 802.8 38.7805805534742 119.97593949058
"4016" 803 37.1757476559684 118.950956742228
"4017" 803.2 33.756040797839 117.730996557802
"4018" 803.4 32.4853921268765 117.073764486614
"4019" 803.6 30.744132837039 115.316277244402
"4020" 803.8 28.0980492883497 113.676326742962
"4021" 804 27.4182139977828 113.057346273802
"4022" 804.2 25.9365592408074 111.150988921118
"4023" 804.4 23.9197379316057 109.752854342033
"4024" 804.6 22.4707869655252 109.007073194828
"4025" 804.8 22.0840122887004 107.834896145847
"4026" 805 20.7385675099731 106.153090172438
"4027" 805.2 18.7054165917703 104.508930204648
"4028" 805.4 17.4359453176463 103.175710688576
"4029" 805.6 15.1875540345819 100.714829353159
"4030" 805.8 13.8438913160529 99.003117848577
"4031" 806 12.1366989880819 97.1919727204374
"4032" 806.2 12.9213472347852 95.9680641188979
"4033" 806.4 12.2422698430929 93.5213882223594
"4034" 806.6 10.5139037505819 90.579313955516
"4035" 806.8 8.24662697590329 88.2610350448017
"4036" 807 7.20620496615995 86.0955468883424
"4037" 807.2 6.35485683702136 83.5159817703517
"4038" 807.4 4.68886117112889 80.0077860508429
"4039" 807.6 3.14576777567319 76.7490488802479
"4040" 807.8 2.66055091851796 73.8181574310517
"4041" 808 2.57041022759286 70.7523227362056
"4042" 808.2 2.15018569860947 67.2325593035972
"4043" 808.4 2.04123555800284 64.2346883646581
"4044" 808.6 1.89732469523901 60.6843346422184
"4045" 808.8 1.79169547796175 57.9118135667563
"4046" 809 1.23464076139968 54.749401707709
"4047" 809.2 1.74564469481243 54.4900499010707
"4048" 809.4 2.01484923454427 52.832852701907
"4049" 809.6 2.30951468556402 50.9096979950101
"4050" 809.8 2.32939964129113 49.3720042730165
"4051" 810 3.0502987818174 47.4867696260382
"4052" 810.2 3.7328015673949 44.773941021537
"4053" 810.4 4.30833476238187 42.3934231405374
"4054" 810.6 5.42153662947749 41.5909419791363
"4055" 810.8 6.60343088398903 40.1094547577017
"4056" 811 7.88219353113902 36.8314083779517
"4057" 811.2 8.48983550890006 34.6965685548634
"4058" 811.4 10.1452408603902 32.2207700456127
"4059" 811.6 11.2635994844775 29.927787776821
"4060" 811.8 12.9803368577297 27.5254702187959
"4061" 812 15.4450613228181 24.5372543219693
"4062" 812.2 17.0855832363752 21.9232373892964
"4063" 812.4 18.0471006735803 20.9940557609865
"4064" 812.6 19.1088029010769 19.5093562621379
"4065" 812.8 20.0127354582913 18.4247796331881
"4066" 813 21.4977596631648 18.3436874606162
"4067" 813.2 23.4177532714724 17.5223087786851
"4068" 813.4 25.195895274837 16.7805478426436
"4069" 813.6 26.7544480405074 15.7603517320465
"4070" 813.8 29.2740214644934 13.9243130306604
"4071" 814 31.7170231697269 11.9926094190972
"4072" 814.2 33.8308802958508 10.2847692974929
"4073" 814.4 35.1396458524542 9.16796219358203
"4074" 814.6 35.8296050547122 8.35693972899502
"4075" 814.8 36.2599615010681 8.44777740587431
"4076" 815 37.1343692996125 8.83613719832723
"4077" 815.2 39.061932106369 9.34125705470173
"4078" 815.4 41.7574174900479 9.95072110370024
"4079" 815.6 45.0827541363472 10.7238785970517
"4080" 815.8 48.7255154661578 12.0140008108642
"4081" 816 52.5730076002582 13.4626045170198
"4082" 816.2 55.4114318446578 15.198736464458
"4083" 816.4 55.4936200416581 16.0036155517764
"4084" 816.6 55.2202124725057 15.9644253506851
"4085" 816.8 56.1111380973166 16.3592834462966
"4086" 817 58.0255995982582 16.6405209778602
"4087" 817.2 60.1395868817433 16.1299034273669
"4088" 817.4 62.3754482134552 15.4624406905517
"4089" 817.6 64.6810254868621 14.8732411889363
"4090" 817.8 66.4074677861512 13.4442735224608
"4091" 818 69.0118082642724 11.7959069660669
"4092" 818.2 71.2200825678508 9.69674467025761
"4093" 818.4 72.5272522366277 7.29580020477814
"4094" 818.6 74.0563253975652 6.96202690817789
"4095" 818.8 76.0761801624027 7.30361634376082
"4096" 819 78.743170371814 8.45446187260942
"4097" 819.2 81.6492592293054 9.9738579862943
"4098" 819.4 85.2257600529096 12.0602982044047
"4099" 819.6 89.0753828185736 14.3864026176863
"4100" 819.8 93.4318587589074 15.0675035759096
"4101" 820 97.7697068973027 15.100508176976
"4102" 820.2 97.9439890901526 15.8531719710372
"4103" 820.4 99.8433563243102 17.3629514016857
"4104" 820.6 102.113831883751 19.0512282573636
"4105" 820.8 104.781544109516 20.685344747244
"4106" 821 107.92118941486 22.7916909434032
"4107" 821.2 110.47645394841 25.2946706589341
"4108" 821.4 113.196398646305 28.147879263928
"4109" 821.6 116.067154646533 31.7259108481083
"4110" 821.8 118.001083774997 34.5265398190902
"4111" 822 119.078719677019 38.0725221755917
"4112" 822.2 119.634097088774 42.0883280759744
"4113" 822.4 120.465235927939 46.5000836405328
"4114" 822.6 122.519503781527 50.7400999829341
"4115" 822.8 124.352232203741 54.7360135116012
"4116" 823 124.217949914658 55.557654021083
"4117" 823.2 124.059727379001 58.5354832818955
"4118" 823.4 124.052861706843 62.1677359298306
"4119" 823.6 123.981292275856 66.2234757195517
"4120" 823.8 124.633323080256 70.7435846080037
"4121" 824 124.409968277737 72.3228037277994
"4122" 824.2 123.923737138099 72.1629062888017
"4123" 824.4 122.83512935025 72.5689112859574
"4124" 824.6 121.917561833948 73.1138339653555
"4125" 824.8 120.5914533353 74.2040220764128
"4126" 825 118.471000891633 76.1910446894406
"4127" 825.2 115.72481921131 78.667996912266
"4128" 825.4 113.392445164819 81.3388396797217
"4129" 825.6 111.228627077192 84.2908237911202
"4130" 825.8 109.490812668472 87.5794610450517
"4131" 826 106.425738844653 90.7276838058017
"4132" 826.2 104.522221106329 94.5283967036037
"4133" 826.4 103.133782791439 97.9600874453625
"4134" 826.6 101.137744649314 101.397562492364
"4135" 826.8 98.995654935814 104.849247962527
"4136" 827 96.2467981249756 107.545383718332
"4137" 827.2 93.032741564892 109.207312302105
"4138" 827.4 91.0981216975234 109.186663503422
"4139" 827.6 88.5859007799684 109.036632426537
"4140" 827.8 85.218123369439 108.397605663266
"4141" 828 82.8505505282022 107.087168005315
"4142" 828.2 80.3234220584931 105.891608816971
"4143" 828.4 79.6719572044975 104.831671193331
"4144" 828.6 79.9653914164785 104.724719780618
"4145" 828.8 79.8066726591503 104.918228188256
"4146" 829 78.7369991786573 105.027938288819
"4147" 829.2 76.9630345525912 105.876124566291
"4148" 829.4 74.3552731622434 107.078404168334
"4149" 829.6 71.4790264271101 108.650176049854
"4150" 829.8 68.3120134057153 110.023573282433
"4151" 830 64.6510661901698 111.307224025359
"4152" 830.2 61.1614410684038 111.116848870087
"4153" 830.4 57.9044788158568 110.009603437346
"4154" 830.6 55.480725201299 108.478467231672
"4155" 830.8 53.055619998379 106.333781045792
"4156" 831 49.9490687908263 104.084431423974
"4157" 831.2 47.0171019734325 100.764988478682
"4158" 831.4 44.9367393630501 97.544625873848
"4159" 831.6 41.9342270455471 94.5811646049031
"4160" 831.8 39.6860952168279 92.1305001333295
"4161" 832 36.3698229937057 89.9552332727517
"4162" 832.2 32.3389877739281 88.5164489039213
"4163" 832.4 28.5279846499731 87.2194955560063
"4164" 832.6 24.6240683703183 86.8743844935862
"4165" 832.8 21.0439480683027 87.6399470493586
"4166" 833 20.2959869906549 88.6136241918585
"4167" 833.2 18.5126115892048 90.6713995152859
"4168" 833.4 18.5767017302301 91.6081015764252
"4169" 833.6 18.6586209515828 91.5284109901134
"4170" 833.8 19.5501790074255 90.7443503514842
"4171" 834 19.7894843988631 90.5727992983239
"4172" 834.2 19.592283964939 90.6107536284147
"4173" 834.4 19.5223789393236 90.6003567948594
"4174" 834.6 19.4225146170159 90.6702618204748
"4175" 834.8 19.2848069725706 90.7293920113149
"4176" 835 19.3155546718074 90.7601397105517
"4177" 835.2 19.3104300552679 90.7345166278544
"4178" 835.4 19.254742555539 90.7601397105517
"4179" 835.6 19.3090324325754 90.679210701305
"4180" 835.8 19.3090324325754 90.679210701305
"4181" 836 19.301479058379 90.6562808153517
"4182" 836.2 19.3309285214259 90.6268996805254
"4183" 836.4 19.3545550002767 90.6235720074478
"4184" 836.6 19.2938582433416 90.6387461966816
"4185" 836.8 19.4291272545742 90.5917198804977
"4186" 837 19.3053054387285 90.5859027482096
"4187" 837.2 19.348215561219 90.5576148649117
"4188" 837.4 19.306672003139 90.5576148649117
"4189" 837.6 19.2950562056495 90.5756535151307
"4190" 837.8 19.3176570785929 90.5354449853594
"4191" 838 19.3309285214259 90.503908883578
"4192" 838.2 19.2989163064195 90.3605527273959
"4193" 838.4 19.2382195494845 90.3858430427855
"4194" 838.6 19.4325010492467 90.205892721744
"4195" 838.8 19.3662947022353 90.2023789770702
"4196" 839 19.332636726939 90.1527506359446
"4197" 839.2 19.3265273801625 90.1461503595164
"4198" 839.4 19.3697291895104 90.0461098060517
"4199" 839.6 19.3311093902449 90.0041080469635
"4200" 839.8 19.2909077065462 89.9348324183374
"4201" 840 18.586150917689 89.5453615613374
"4202" 840.2 16.8527105503595 88.5605145295404
"4203" 840.4 14.646004081039 86.8611036865851
"4204" 840.6 12.0916879099053 84.7342816196641
"4205" 840.8 9.34750707428685 82.2552815397583
"4206" 841 7.36628575824335 80.9006002980191
"4207" 841.2 6.12644100107694 79.6535052712759
"4208" 841.4 6.16225441321488 79.6266452121724
"4209" 841.6 6.72690598535661 78.5838255548924
"4210" 841.8 5.82812708458737 76.0629647332111
"4211" 842 4.22146252901856 73.167564067654
"4212" 842.2 3.8452690875981 70.7776292633358
"4213" 842.4 3.72134654218902 69.1398705892303
"4214" 842.6 3.59118128208639 65.8094067031623
"4215" 842.8 3.08845639956402 62.5965283637392
"4216" 843 2.71655188276376 61.324976280995
"4217" 843.2 2.92547131266728 60.7116164172256
"4218" 843.4 2.92041857013257 59.4223932274227
"4219" 843.6 4.33395174434526 58.0283597701767
"4220" 843.8 4.58467360853902 55.4567702504851
"4221" 844 4.51931413138729 52.2383382796897
"4222" 844.2 4.63474843301044 48.516461399516
"4223" 844.4 4.3634804551542 45.7442106565391
"4224" 844.6 4.85730320843901 46.2805705547056
"4225" 844.8 5.46209128719511 45.795254305442
"4226" 845 5.62770389487323 44.2747430809859
"4227" 845.2 5.30831383288708 43.7656756535777
"4228" 845.4 5.52805857327235 45.3002357907184
"4229" 845.6 5.13266593716007 45.3027411588044
"4230" 845.8 4.62438436258607 46.0893597493458
"4231" 846 4.89650737061228 46.9157471948092
"4232" 846.2 5.02607391313901 47.1471931436917
"4233" 846.4 4.5533102788004 46.9118910477101
"4234" 846.6 5.57133311293903 47.3282380814608
"4235" 846.8 5.42183924863599 47.926213538673
"4236" 847 5.13512575309901 48.6271824002917
"4237" 847.2 5.22648912497026 48.5674635355517
"4238" 847.4 5.34008479159527 48.7987118568955
"4239" 847.6 5.37659768443902 49.2687933034104
"4240" 847.8 5.48207937487651 49.4275450114267
"4241" 848 5.56723341970743 49.4967273347096
"4242" 848.2 5.55890319197093 49.5342351664028
"4243" 848.4 5.79816778789507 50.4092469655407
"4244" 848.6 6.03784216143353 50.9271148083649
"4245" 848.8 6.47043072963051 51.908350071307
"4246" 849 7.55883903268128 52.897148148593
"4247" 849.2 8.51353143484118 54.1583459103126
"4248" 849.4 9.99750712322026 56.5069892350205
"4249" 849.6 11.9072610752689 59.5783801697064
"4250" 849.8 14.1140125697742 62.5684415230902
"4251" 850 16.4214404220905 65.3579849262184
"4252" 850.2 17.7626766832181 68.7188064428889
"4253" 850.4 18.7258207100401 72.0874189597764
"4254" 850.6 20.5637227691804 75.7319366421724
"4255" 850.8 21.9886752380096 79.5113049583753
"4256" 851 24.0858039775765 83.1070373705017
"4257" 851.2 25.8699392257943 87.0550419525122
"4258" 851.4 26.7516747186155 91.6593591892135
"4259" 851.6 26.9023523578621 95.3289324561287
"4260" 851.8 27.9758091918882 98.9786349133483
"4261" 852 30.2716877539825 101.146029230552
"4262" 852.2 32.6690630423936 104.427026147097
"4263" 852.4 34.1089249985754 107.585280732952
"4264" 852.6 36.7528468274492 110.06676647898
"4265" 852.8 40.052486319339 110.025964770152
"4266" 853 42.8931269673813 109.956559066148
"4267" 853.2 46.7457052764078 109.320860239458
"4268" 853.4 50.8323405908429 109.170127527975
"4269" 853.6 55.3888286252783 108.481063704052
"4270" 853.8 59.8865557440702 107.61592762006
"4271" 854 64.0785107422723 106.932453391695
"4272" 854.2 68.0202030981962 104.775526693166
"4273" 854.4 71.6967112253303 103.550588434639
"4274" 854.6 74.5502731769234 103.825669866474
"4275" 854.8 76.8718312321495 105.150062953394
"4276" 855 80.9908666061544 106.129258913706
"4277" 855.2 85.1463787378864 106.858268466552
"4278" 855.4 89.1892471075846 108.2912582864
"4279" 855.6 93.126281624378 109.397745111381
"4280" 855.8 96.546532363379 108.597904961152
"4281" 856 98.4301732107467 106.468797609552
"4282" 856.2 100.415073887056 103.734071505422
"4283" 856.4 102.280312703569 100.795024631033
"4284" 856.6 105.260498655321 98.1242136777754
"4285" 856.8 108.804858440927 95.4242907053566
"4286" 857 112.814018124294 92.7368090062937
"4287" 857.2 115.714502870158 90.8007095914892
"4288" 857.4 115.067086092745 91.4134456642291
"4289" 857.6 115.068856218578 92.1333256187373
"4290" 857.8 114.933697134601 94.2232724660382
"4291" 858 114.167409304109 92.893942810073
"4292" 858.2 113.798164913487 91.9034251294872
"4293" 858.4 113.156929846586 90.9525841340106
"4294" 858.6 112.892683242405 89.7422045161199
"4295" 858.8 112.286347930939 87.9794015487453
"4296" 859 111.880125639229 85.6760792761647
"4297" 859.2 111.580718378257 82.86991834874
"4298" 859.4 111.602702277694 80.4143021581155
"4299" 859.6 112.870554216439 77.6015886133374
"4300" 859.8 114.988552949094 74.2216813602115
"4301" 860 117.303195306751 70.5307920291458
"4302" 860.2 119.403042681575 66.7034297049457
"4303" 860.4 119.373111462949 63.5252858648713
"4304" 860.6 118.884442449527 59.5681060749341
"4305" 860.8 119.450899739928 54.8603424741122
"4306" 861 118.871946058394 50.2984451222184
"4307" 861.2 117.564489440908 48.4051840118017
"4308" 861.4 115.361963152197 45.5534141542321
"4309" 861.6 112.924417207301 41.0445991452007
"4310" 861.8 111.253057902163 37.2595613744905
"4311" 862 109.63158739547 32.6653949388578
"4312" 862.2 108.263076165424 28.2633016086488
"4313" 862.4 107.998387233483 23.226649360843
"4314" 862.6 106.930159610414 21.6194222253042
"4315" 862.8 105.226715989007 20.9692308984255
"4316" 863 103.406412391339 20.0619060494089
"4317" 863.2 101.342980517586 18.0016379445223
"4318" 863.4 100.284595502609 17.2068667943964
"4319" 863.6 98.2579785864248 16.2005806957232
"4320" 863.8 95.636468794189 13.5737566949075
"4321" 864 94.7244280946546 11.9762596555701
"4322" 864.2 93.5180631192904 11.6975557395517
"4323" 864.4 92.0232414344754 12.1613801237972
"4324" 864.6 89.3824656096698 12.2780171129652
"4325" 864.8 85.9627000078214 11.3806333755223
"4326" 865 81.9756839531526 9.86742083869735
"4327" 865.2 78.0711511477614 7.3733372524863
"4328" 865.4 73.4839228349676 5.52536996766602
"4329" 865.6 69.1412489227443 3.32565563642783
"4330" 865.8 64.8019231797089 1.95044438029508
"4331" 866 61.687294665095 2.22519572205631
"4332" 866.2 57.861690373759 1.16626376627172
"4333" 866.4 57.2548648192563 2.11058079801326
"4334" 866.6 55.748161856439 3.41557251569878
"4335" 866.8 53.200373333564 4.25298258752047
"4336" 867 51.3880218013007 4.96468188183896
"4337" 867.2 49.630736272718 4.82646988342541
"4338" 867.4 47.617957716564 4.11910198042672
"4339" 867.6 47.314819566199 4.47287134220173
"4340" 867.8 46.0536146182012 4.67573650218279
"4341" 868 44.3374525561512 5.65485638246082
"4342" 868.2 41.784333396799 5.81265109028172
"4343" 868.4 40.0509589826449 6.59243283946349
"4344" 868.6 39.1604645932755 8.29423563399097
"4345" 868.8 37.5357627338676 9.31701448094968
"4346" 869 34.2547162284684 11.28517483214
"4347" 869.2 31.2298425072542 12.4468638013887
"4348" 869.4 29.6003721667255 13.7630641047652
"4349" 869.6 27.576436533439 15.8129644618517
"4350" 869.8 24.8342437647655 18.5013731597966
"4351" 870 20.8599734210567 21.632880934787
"4352" 870.2 18.743237496679 23.2531560667417
"4353" 870.4 17.8037430391041 25.3517233572896
"4354" 870.6 15.7180738610969 27.6904590359412
"4355" 870.8 14.2938575145015 29.4103657568642
"4356" 871 15.0179884913982 31.6480016797558
"4357" 871.2 15.5409840194442 33.8211064825414
"4358" 871.4 15.3343610002087 37.2582217590686
"4359" 871.6 16.0158015829756 40.3806594642225
"4360" 871.8 16.281781680439 40.3097540555874
"4361" 872 16.2840726854802 40.7383356415047
"4362" 872.2 16.4538734544623 42.4204661335982
"4363" 872.4 17.460443484518 44.4541046598675
"4364" 872.6 18.6607660389184 47.1153127457064
"4365" 872.8 20.1076443918784 49.4368883779457
"4366" 873 21.9622555628539 51.1128351293496
"4367" 873.2 24.6666398421986 53.0638546474556
"4368" 873.4 27.5389874125736 55.4830678553594
"4369" 873.6 30.3639350956819 57.4733637989517
"4370" 873.8 33.445762348429 58.7066881794517
"4371" 874 36.6717265469096 61.1450812116106
"4372" 874.2 38.5293108384594 64.2880440118068
"4373" 874.4 40.8125445978481 67.0653622185214
"4374" 874.6 42.6393223070009 69.6403798361187
"4375" 874.8 45.9426602802037 71.7600712357282
"4376" 875 48.8325575366313 72.3838561019075
"4377" 875.2 51.359730129333 72.372394401279
"4378" 875.4 51.8349070551533 71.6482483706232
"4379" 875.6 51.9552623350232 71.4054879642675
"4380" 875.8 52.226696191064 71.7815494079892
"4381" 876 52.787789938333 73.6155539044305
"4382" 876.2 53.6431646055104 76.2424148062558
"4383" 876.4 55.2911024142895 78.6785128166033
"4384" 876.6 55.4850982074127 78.6783437570886
"4385" 876.8 55.2870872508153 78.8431345190466
"4386" 877 55.1385262022689 79.1804082508816
"4387" 877.2 54.7619211379068 80.5082616682292
"4388" 877.4 54.6271567867592 82.7519187183045
"4389" 877.6 55.571333134008 85.9656191605862
"4390" 877.8 57.0575897377321 88.5128480988966
"4391" 878 58.6902896220265 90.9500067533392
"4392" 878.2 61.2357063672467 93.4265171161671
"4393" 878.4 63.4576875385929 94.3552553136286
"4394" 878.6 66.012017174579 94.4211657663517
"4395" 878.8 69.5542637615024 93.8375080313546
"4396" 879 71.547696288739 92.4634255918317
"4397" 879.2 74.2668178245837 90.9753736052096
"4398" 879.4 76.553629303901 88.5120547638175
"4399" 879.6 79.3928895020872 85.6681688764406
"4400" 879.8 81.0069697281265 83.1897999276142
"4401" 880 83.3302146362969 80.650296201478
"4402" 880.2 86.3492461775348 78.1064801650411
"4403" 880.4 89.1548336985273 76.26189614164
"4404" 880.6 92.244177629719 75.1462530534217
"4405" 880.8 93.5834601809603 73.3333905132964
"4406" 881 93.5874193409723 71.1264810637851
"4407" 881.2 93.7802004354229 68.6691851871646
"4408" 881.4 93.770254271064 65.4972748507705
"4409" 881.6 93.3147005152174 61.7706594266342
"4410" 881.8 93.155539435099 58.1146924768117
"4411" 882 93.3888973902515 54.5961478428642
"4412" 882.2 94.8200779593236 50.9779386152537
"4413" 882.4 96.9154835260361 48.0090959315032
"4414" 882.6 99.669739111391 45.5515610018594
"4415" 882.8 103.264236622182 44.6551090367556
"4416" 883 107.034163267123 44.6399839549304
"4417" 883.2 109.190452037031 45.8835589223476
"4418" 883.4 110.804831337645 47.2195889029929
"4419" 883.6 111.710255621626 47.3097972264892
"4420" 883.8 113.273521588286 49.2795653665022
"4421" 884 113.92441653538 48.8538391656988
"4422" 884.2 114.789548973017 46.9919341787556
"4423" 884.4 114.181505090774 44.9350789792012
"4424" 884.6 112.910338873874 42.3568691169388
"4425" 884.8 111.542458594069 38.8475691810217
"4426" 885 110.483539531011 35.7162636423765
"4427" 885.2 107.79914646146 34.3531583573815
"4428" 885.4 104.353242513599 32.6571378788818
"4429" 885.6 101.670374967365 29.2198881574527
"4430" 885.8 98.5997912490906 25.5454084328851
"4431" 886 96.2236256164845 21.7883915800063
"4432" 886.2 93.916305842439 22.1037302000205
"4433" 886.4 91.414060282681 23.7962794586162
"4434" 886.6 88.3811561061429 26.8604502693575
"4435" 886.8 84.2595713087643 28.9666179135226
"4436" 887 80.7901673176586 31.8699621834209
"4437" 887.2 76.2641120001743 33.9852164484635
"4438" 887.4 72.6216261148001 36.9230061535795
"4439" 887.6 68.2035925969684 39.1132493989635
"4440" 887.8 64.734504231425 42.4657534425517
"4441" 888 62.0520258704533 44.8916004947232
"4442" 888.2 58.403054864989 46.5551974410517
"4443" 888.4 55.3487045672083 49.5511271102825
"4444" 888.6 53.5258869664978 52.725637685287
"4445" 888.8 53.3602359282369 55.595893291839
"4446" 889 54.401241809314 56.3974505564892
"4447" 889.2 54.3354935074236 56.6031440353043
"4448" 889.4 53.632036866739 58.3397656352254
"4449" 889.6 51.267948764749 61.2460381670917
"4450" 889.8 49.6769205719798 64.6417471370415
"4451" 890 48.7584314417225 68.8293168143249
"4452" 890.2 48.2649591221238 72.2814408974539
"4453" 890.4 48.2224489425328 75.9156202755205
"4454" 890.6 49.2997950786624 79.3826187177645
"4455" 890.8 49.7969919173858 83.2980438227113
"4456" 891 50.9684361764268 87.6871196559298
"4457" 891.2 52.7367468967238 91.3862510882606
"4458" 891.4 54.3219566705676 95.4337899945517
"4459" 891.6 56.2241817927723 98.8741158980517
"4460" 891.8 58.7030603149825 100.276775433769
"4461" 892 62.1149285048973 101.15143854801
"4462" 892.2 65.425214416699 103.493240262072
"4463" 892.4 69.070661638219 104.443549153152
"4464" 892.6 73.00847876335 105.341288370565
"4465" 892.8 76.7486301945236 107.12390756389
"4466" 893 79.8409128276326 109.134369657729
"4467" 893.2 83.1673158880484 110.276280935536
"4468" 893.4 86.5691004046578 110.203255149849
"4469" 893.6 88.1787620027356 109.223698812738
"4470" 893.8 91.0686529821999 108.235527728987
"4471" 894 94.2029164474621 108.184466666798
"4472" 894.2 96.6696484287307 109.898304878135
"4473" 894.4 95.5246762333834 110.801059858404
"4474" 894.6 94.495319183179 112.181036845552
"4475" 894.8 92.8677304582082 113.174686852513
"4476" 895 90.670715367439 113.71894740909
"4477" 895.2 87.7138116241627 115.476165280433
"4478" 895.4 85.0522376340501 117.537463199848
"4479" 895.6 82.9269769081983 119.80216410907
"4480" 895.8 83.2581239267442 118.837447856097
"4481" 896 82.170640364991 118.038273889786
"4482" 896.2 81.2414209348074 117.597756527775
"4483" 896.4 78.7705133600623 117.148124076607
"4484" 896.6 75.1497754040201 118.275729445633
"4485" 896.8 72.297427688464 119.950980442702
"4486" 897 71.3294002775316 121.87934201307
"4487" 897.2 71.44120805442 121.252256806058
"4488" 897.4 71.265329917414 120.880842113789
"4489" 897.6 70.819722365902 120.383966253478
"4490" 897.8 70.3609556774096 121.083882435563
"4491" 898 69.1954734616948 122.15330227711
"4492" 898.2 67.8999476485186 123.254401438893
"4493" 898.4 67.4875828115686 122.7784907817
"4494" 898.6 67.1223336760765 121.747414770614
"4495" 898.8 66.2432932021829 120.478665957491
"4496" 899 64.2631122595846 119.428152792261
"4497" 899.2 61.2555495377832 117.739848168188
"4498" 899.4 57.5183244452363 116.633636102606
"4499" 899.6 53.9725097772132 116.301889784132
"4500" 899.8 50.2411276956326 116.628542760971
"4501" 900 48.072340383064 117.93114130376
"4502" 900.2 48.6015810234229 117.112240438213
"4503" 900.4 47.2561698371449 116.001287751713
"4504" 900.6 45.1621275904807 113.760557543385
"4505" 900.8 42.1396506555698 111.048575430583
"4506" 901 39.0763530543174 107.444229125281
"4507" 901.2 35.1598292345912 104.956070222943
"4508" 901.4 31.797390171965 101.169633524915
"4509" 901.6 28.6321075405706 98.0319705800649
"4510" 901.8 25.553087934878 95.0443191375517
"4511" 902 21.1091704606232 93.337821829907
"4512" 902.2 17.6892997775719 91.795441988653
"4513" 902.4 15.7509275671308 91.9765692365243
"4514" 902.6 16.4124945023089 90.5253901529079
"4515" 902.8 15.7444995945776 86.856046300624
"4516" 903 16.1469648453236 82.2516994499363
"4517" 903.2 16.262308137589 77.7956285581642
"4518" 903.4 17.8419561134802 73.5088717504929
"4519" 903.6 18.657553908139 68.7247441122851
"4520" 903.8 20.5418926836918 64.333010436136
"4521" 904 21.9114058861663 59.7618001375063
"4522" 904.2 24.7376267313057 56.5559435580184
"4523" 904.4 27.3470814732057 53.6219297686184
"4524" 904.6 29.9471287064825 50.1154690794974
"4525" 904.8 34.1633122129081 47.7135721033662
"4526" 905 37.8769157777811 44.9993638596675
"4527" 905.2 42.1487961250864 43.0602089611307
"4528" 905.4 45.2727623675495 41.3547365767938
"4529" 905.6 45.9810982536724 41.3319605032851
"4530" 905.8 45.9313828522878 41.2112949845401
"4531" 906 46.1213988664864 40.1248286073201
"4532" 906.2 47.3863405781208 37.1823255541578
"4533" 906.4 48.6017132715916 33.9301921344044
"4534" 906.6 49.4980819131533 30.5868923040517
"4535" 906.8 51.7077328977655 27.7493189173374
"4536" 907 54.0704927181246 24.7789583385827
"4537" 907.2 56.8702088492247 21.6370109778885
"4538" 907.4 59.6355092934029 18.6678795308095
"4539" 907.6 63.018284520439 16.4273797048498
"4540" 907.8 65.7151864924956 13.7036980784385
"4541" 908 65.4572975605628 10.9687439378389
"4542" 908.2 64.0416001054978 8.63906400958113
"4543" 908.4 64.6574652632497 8.99394736328959
"4544" 908.6 67.2465498145034 8.47767291187846
"4545" 908.8 70.3072134096212 8.31971503585079
"4546" 909 74.5919932348978 7.68239226532492
"4547" 909.2 79.6382043604967 8.93755553177288
"4548" 909.4 84.2002794287225 9.79838341624245
"4549" 909.6 88.8290746007676 10.224984975466
"4550" 909.8 90.6354775279962 10.2991699006089
"4551" 910 91.737865515619 10.9575611112517
"4552" 910.2 93.5996951797757 11.959852439164
"4553" 910.4 93.7825080310206 13.366716555266
"4554" 910.6 95.3349124752982 15.7094836936974
"4555" 910.8 97.9522930566449 18.5438424709341
"4556" 911 101.215349609682 20.771069863522
"4557" 911.2 104.719485566368 21.6330367854701
"4558" 911.4 106.810845882527 22.6218314442282
"4559" 911.6 108.427045802484 23.0787596718851
"4560" 911.8 109.147212823519 23.8607306036617
"4561" 912 110.885826465363 26.1001093504305
"4562" 912.2 113.48946582583 28.7224451816804
"4563" 912.4 115.906135895998 31.3009222085517
"4564" 912.6 117.174207186289 34.4465484969217
"4565" 912.8 118.979196638609 38.0000730336488
"4566" 913 121.742250949449 41.4471373550133
"4567" 913.2 121.629974245571 44.5123125684857
"4568" 913.4 123.235622967354 49.0316442110329
"4569" 913.6 124.62987479487 53.4326357921359
"4570" 913.8 124.261593271424 57.4033377256729
"4571" 914 123.820402301545 60.9388206965884
"4572" 914.2 123.347320269739 65.5483929007517
"4573" 914.4 123.592025544043 70.4157988123536
"4574" 914.6 123.898629502269 74.016674130008
"4575" 914.8 122.641270349159 75.5600569061664
"4576" 915 121.290914144779 77.9153908466917
"4577" 915.2 120.017526438117 81.7113121357667
"4578" 915.4 118.605313876143 85.764579840664
"4579" 915.6 117.935642381969 88.7144341990366
"4580" 915.8 117.779936861255 88.5873022978149
"4581" 916 117.00818017663 88.2305867217888
"4582" 916.2 117.300785214814 87.5470051403017
"4583" 916.4 117.164374011187 87.3281687924329
"4584" 916.6 116.974557873145 87.6261732817947
"4585" 916.8 116.720323841401 87.9252412610421
"4586" 917 116.533078237074 87.9065167006094
"4587" 917.2 116.228821794722 87.6590698680234
"4588" 917.4 116.230252819718 88.6323989233622
"4589" 917.6 115.941079508242 88.1754694777336
"4590" 917.8 116.248464918497 87.7042914479364
"4591" 918 116.151662473996 87.6847896415989
"4592" 918.2 115.787840731852 86.700655008744
"4593" 918.4 115.73431051791 86.349955006287
"4594" 918.6 115.521951973708 85.7344676904171
"4595" 918.8 115.573940165027 85.4602813819635
"4596" 919 115.739656196339 85.3186754513232
"4597" 919.2 116.199602732225 84.5397337373232
"4598" 919.4 116.141752102526 84.4571434559829
"4599" 919.6 116.706474732552 83.8745888990612
"4600" 919.8 117.642499526253 82.796387996466
"4601" 920 119.17728279687 80.6531781640468
"4602" 920.2 120.427786807074 77.9076014295517
"4603" 920.4 120.978103492107 74.4486374817399
"4604" 920.6 121.461461383213 70.5568514653307
"4605" 920.8 121.633648498939 66.3622970151161
"4606" 921 121.229197993593 62.1340317210517
"4607" 921.2 122.015005379751 58.1297844725205
"4608" 921.4 122.802061069939 54.1498791525517
"4609" 921.6 121.70691529382 50.6600660279478
"4610" 921.8 120.132484127784 47.6574377790663
"4611" 922 117.803182544527 43.9272729471703
"4612" 922.2 115.637339759979 40.3564409793933
"4613" 922.4 114.094880920375 35.7907628141656
"4614" 922.6 112.492538384645 31.2092820069047
"4615" 922.8 111.511300925509 26.3611335056017
"4616" 923 110.597355501573 26.0154299181755
"4617" 923.2 108.614734317861 25.2004725390372
"4618" 923.4 105.393091889085 22.5762708423575
"4619" 923.6 102.081462495122 19.8277598794267
"4620" 923.8 98.5687349579486 17.1838519463306
"4621" 924 94.273320794689 14.641056639571
"4622" 924.2 90.1658457379946 12.0581769034406
"4623" 924.4 87.0350238236963 9.34182424527017
"4624" 924.6 84.6132372154257 6.44486913718004
"4625" 924.8 84.9461955188309 6.33268240303821
"4626" 925 84.7229389941105 6.91262806783744
"4627" 925.2 84.0646904467852 7.38716192794595
"4628" 925.4 83.0084723848268 7.8545116709905
"4629" 925.6 80.0616915022828 8.17203308608297
"4630" 925.8 76.0301517883936 8.56998673636991
"4631" 926 72.0576313875553 8.12891579401684
"4632" 926.2 67.2522744040112 8.25656064213935
"4633" 926.4 62.4897169287961 7.96578905870478
"4634" 926.6 57.609408639041 8.12078256302111
"4635" 926.8 52.7374584446813 7.56595252457234
"4636" 927 48.1840268788214 6.63443459855172
"4637" 927.2 45.7170815475895 5.03873846598862
"4638" 927.4 46.5288302843105 5.72566926555173
"4639" 927.6 45.3248988703633 6.52428122485476
"4640" 927.8 42.7276559034338 6.7067075410878
"4641" 928 40.6912715140512 6.43175078521499
"4642" 928.2 41.3174552069703 6.46809808670797
"4643" 928.4 41.6900285116186 6.36218312569735
"4644" 928.6 41.9455507273027 5.85942693361233
"4645" 928.8 43.0216288527037 6.21441700766937
"4646" 929 43.5799795098819 6.04837368992316
"4647" 929.2 44.0502669747269 5.772877854279
"4648" 929.4 44.907889669939 5.54550587591907
"4649" 929.6 45.3847927601431 5.47794460480682
"4650" 929.8 45.9848958153166 5.05270601604152
"4651" 930 46.635930268473 4.72111174765852
"4652" 930.2 47.4470869239096 3.84322679005172
"4653" 930.4 47.6047916419956 3.66563787726871
"4654" 930.6 47.9865640633676 3.54834171260887
"4655" 930.8 48.4058475538362 3.09643765458911
"4656" 931 48.8244377272474 3.11827714189752
"4657" 931.2 49.6154069849825 2.59748449816912
"4658" 931.4 50.4832877940201 2.26955400298416
"4659" 931.6 51.1823009074803 2.01080809434989
"4660" 931.8 52.9706853922563 1.40653732574403
"4661" 932 55.3537919949485 0.93566762490078
"4662" 932.2 56.1798569002011 0.758340309444926
"4663" 932.4 56.7594514493035 0.734133110729294
"4664" 932.6 56.7771104406915 0.692111918977468
"4665" 932.8 57.8854874004344 1.08179504095539
"4666" 933 59.75922178309 1.27737318811776
"4667" 933.2 62.7350329880754 1.35533416412445
"4668" 933.4 65.0031566402876 1.43553462667099
"4669" 933.6 67.8974888678557 1.26117925660728
"4670" 933.8 70.6340187106958 1.70113707655172
"4671" 934 73.5564671319583 2.04317238045557
"4672" 934.2 76.2902529551313 2.04691729254211
"4673" 934.4 77.6565099382503 2.43843725238191
"4674" 934.6 79.1848025043051 3.51866774255172
"4675" 934.8 81.5321852137769 4.40638059679497
"4676" 935 84.4892564799105 5.40667408743744
"4677" 935.2 87.6738577553903 6.25530367580836
"4678" 935.4 90.1431593884117 7.55500207873354
"4679" 935.6 91.8147860098765 8.95735006708744
"4680" 935.8 93.9918395844026 10.3414890283608
"4681" 936 95.8049898380833 11.6039329373883
"4682" 936.2 97.0042533515105 12.5247176548946
"4683" 936.4 97.5420940587962 13.3222056001803
"4684" 936.6 97.4614434750399 13.7842619825609
"4685" 936.8 97.875926221939 14.3789127935133
"4686" 937 98.6621477650418 15.6432231132713
"4687" 937.2 99.8913433751526 17.5018058899886
"4688" 937.4 100.552092308652 19.0473721102646
"4689" 937.6 101.523841377602 20.5242764491854
"4690" 937.8 103.139567012088 22.6798626775319
"4691" 938 105.241167181048 24.5886554915418
"4692" 938.2 107.634953124482 27.3023547433517
"4693" 938.4 110.2558056959 29.836310118474
"4694" 938.6 112.581287026531 32.963420785843
"4695" 938.8 115.211124270526 36.402740774446
"4696" 939 117.979495458263 39.548540356787
"4697" 939.2 119.835209541615 43.3668820920811
"4698" 939.4 120.386627131113 47.482423930882
"4699" 939.6 121.338594819394 51.5612748706729
"4700" 939.8 121.484489447322 55.8859247810943
"4701" 940 122.072275871871 59.8936289756876
"4702" 940.2 123.343611023482 62.8962818268946
"4703" 940.4 125.003266895662 65.3228243627392
"4704" 940.6 124.473245110884 65.7561106911517
"4705" 940.8 124.178191431339 66.2679866746374
"4706" 941 123.11509372136 67.0060573481031
"4707" 941.2 122.103952930033 68.2149210449668
"4708" 941.4 120.712750117434 70.3256594189816
"4709" 941.6 119.373190191645 72.4664644567576
"4710" 941.8 117.595251651599 75.7182458353478
"4711" 942 116.407320522625 79.472903350066
"4712" 942.2 115.398333516483 83.48497535261
"4713" 942.4 115.453257424727 87.2981765372184
"4714" 942.6 116.242754854523 90.7987011815418
"4715" 942.8 116.051232881939 89.6322970204892
"4716" 943 116.103933558959 88.7048133067794
"4717" 943.2 115.290286521068 88.5621358641161
"4718" 943.4 114.048607155187 88.3654723620666
"4719" 943.6 111.818982902539 88.8168851187833
"4720" 943.8 108.633976783072 90.0244725362184
"4721" 944 105.801001750332 91.6834919670349
"4722" 944.2 104.620645063163 92.386753289787
"4723" 944.4 104.531009490927 92.6393365955767
"4724" 944.6 103.93334355081 92.5517056527517
"4725" 944.8 102.06036311239 92.9354769362347
"4726" 945 99.3154893895846 93.5209457854884
"4727" 945.2 96.2040513235976 93.93765194632
"4728" 945.4 92.8285944400066 94.5180071686328
"4729" 945.6 89.1487042552153 95.2134314833544
"4730" 945.8 85.9157199044453 96.3458420014505
"4731" 946 82.3836410212723 97.727340596885
"4732" 946.2 79.570795942939 99.5659807944298
"4733" 946.4 77.1379368909938 101.990771956922
"4734" 946.6 74.881566824659 105.103053137672
"4735" 946.8 73.8400104756533 107.6338381385
"4736" 947 72.170849659939 110.939923047912
"4737" 947.2 71.184190155539 114.247828860032
"4738" 947.4 71.8208188897238 114.823522660134
"4739" 947.6 71.8684972841101 114.036148032841
"4740" 947.8 71.5679701141719 113.472159412593
"4741" 948 70.2179315055533 112.336825188352
"4742" 948.2 68.1354988360223 111.109991988802
"4743" 948.4 65.1245019181627 109.505987011946
"4744" 948.6 61.8613269746449 107.639119351419
"4745" 948.8 57.9397895298206 105.908506201236
"4746" 949 53.9167975261194 105.923964060962
"4747" 949.2 50.9977976157572 107.241838249961
"4748" 949.4 48.7093446544602 108.790994738143
"4749" 949.6 47.8608925857002 110.762665366328
"4750" 949.8 47.7366779997285 111.299602800762
"4751" 950 48.140497783039 111.291745055402
"4752" 950.2 47.6112756185273 112.455957450493
"4753" 950.4 46.6179101514546 113.191226880895
"4754" 950.6 45.5066284501032 112.38449177085
"4755" 950.8 44.8312724521685 110.884928911601
"4756" 951 43.4946668459676 108.74256556518
"4757" 951.2 41.1808699411473 106.274062181052
"4758" 951.4 38.8237233092363 103.344258887403
"4759" 951.6 36.1216125983319 100.510820809016
"4760" 951.8 32.9982808322022 97.903855166578
"4761" 952 30.7847027179765 94.6012960377142
"4762" 952.2 27.6022448432402 91.3607694659252
"4763" 952.4 24.6874791765155 88.2491981854223
"4764" 952.6 22.1012962226653 85.2542517005412
"4765" 952.8 20.2581534946487 82.2169080086162
"4766" 953 18.099312346439 79.964494393083
"4767" 953.2 16.151958061439 76.9079595632517
"4768" 953.4 14.0800790806635 73.0352415246333
"4769" 953.6 11.6208315330803 70.0927840162691
"4770" 953.8 8.60096699094865 67.0211419939844
"4771" 954 6.00407850960567 64.853115296774
"4772" 954.2 5.73770901301667 63.3497101727556
"4773" 954.4 6.40107537350423 62.0027969757583
"4774" 954.6 7.51421072142178 58.9846897911724
"4775" 954.8 9.67347724808032 55.3817924067583
"4776" 955 12.3598520290358 52.6422500286808
"4777" 955.2 15.0398023920057 49.7272211986184
"4778" 955.4 19.1988389155206 47.640151971266
"4779" 955.6 22.9090680374552 45.7029682001969
"4780" 955.8 27.2408286673007 44.1976557641049
"4781" 956 30.8213437262338 42.3099650997517
"4782" 956.2 34.4508065524229 40.6565984939066
"4783" 956.4 39.2913099426759 39.6656629653833
"4784" 956.6 43.6369847681495 38.6817365898044
"4785" 956.8 47.5984179371737 37.7126193101844
"4786" 957 51.7315780522758 36.3733164651946
"4787" 957.2 56.4394391679184 35.5917935746754
"4788" 957.4 59.9160141792856 35.1467862486309
"4789" 957.6 63.7283803758784 33.3938363087942
"4790" 957.8 66.5655239925273 31.47274758664
"4791" 958 70.410441386299 30.7621541897017
"4792" 958.2 73.9270747280779 31.1170054149684
"4793" 958.4 78.2766167410328 29.771437697208
"4794" 958.6 82.6292876729096 29.8384973239341
"4795" 958.8 87.1857625949078 30.4448977207705
"4796" 959 91.4123673185348 30.3424371916794
"4797" 959.2 94.3974169010861 28.903003598787
"4798" 959.4 97.0891164098178 27.7838823483699
"4799" 959.6 99.4224658385701 28.2633016086488
"4800" 959.8 100.108357113609 30.5848847223146
"4801" 960 101.572081021704 33.9279413224341
"4802" 960.2 102.592851045606 37.819641501976
"4803" 960.4 103.67557145885 42.2768022347002
"4804" 960.6 104.555351419489 46.8161429152417
"4805" 960.8 104.143596405207 51.8130540105517
"4806" 961 104.034434148252 56.4136785088642
"4807" 961.2 102.565001094335 60.497097277522
"4808" 961.4 102.124699207394 63.6781459773396
"4809" 961.6 102.356848659176 66.3399154603043
"4810" 961.8 102.380412396333 69.5084066851578
"4811" 962 104.107459933939 73.0625839684717
"4812" 962.2 105.917122501818 75.4055462270063
"4813" 962.4 108.334920304094 78.2327906887944
"4814" 962.6 111.335580838851 81.1990120053753
"4815" 962.8 114.074888856774 85.1109216488236
"4816" 963 115.379204736527 87.842926624787
"4817" 963.2 114.450521043547 88.1221773079847
"4818" 963.4 112.145111246532 89.548928144277
"4819" 963.6 108.758466563462 91.1767829529238
"4820" 963.8 105.964239601032 92.9611029256913
"4821" 964 104.199100135586 94.3890916957752
"4822" 964.2 103.260360819964 96.2029949371267
"4823" 964.4 102.258844739446 99.1145638684531
"4824" 964.6 102.007275312648 102.661185897868
"4825" 964.8 102.354841077439 106.533709419052
"4826" 965 102.380464160136 107.404894230762
"4827" 965.2 102.408463876591 106.728444847552
"4828" 965.4 102.248385709859 106.707673068512
"4829" 965.6 101.329917769544 105.985375449328
"4830" 965.8 99.8377053534946 105.035929518367
"4831" 966 97.749348193414 103.972938534277
"4832" 966.2 95.149630222939 103.136658055218
"4833" 966.4 91.5265263295311 102.65437469867
"4834" 966.6 87.7958054887943 102.905480909104
"4835" 966.8 83.8443049355007 103.8207514631
"4836" 967 79.8381938447599 105.839056174104
"4837" 967.2 75.2172586920897 107.603420471497
"4838" 967.4 72.004675427619 110.623153417552
"4839" 967.6 70.3567354049653 113.246957085762
"4840" 967.8 70.249810973385 113.175766466808
"4841" 968 70.7186797502676 111.474425433566
"4842" 968.2 69.5521706082679 109.705847056986
"4843" 968.4 68.052195347164 107.249362118789
"4844" 968.6 65.321355521499 103.908675842872
"4845" 968.8 62.7570540675732 100.302175707052
"4846" 969 60.4039613928265 96.5729922512767
"4847" 969.2 58.895993582192 91.6845464434312
"4848" 969.4 57.0345958992572 86.9849278807676
"4849" 969.6 55.2166964161578 82.8976967848642
"4850" 969.8 54.3271576789064 79.5967196028452
"4851" 970 54.878343609139 76.6475486569047
"4852" 970.2 56.8406137993007 73.7477212122326
"4853" 970.4 59.329879820236 69.9485138171953
"4854" 970.6 61.3667782902756 66.6990795545421
"4855" 970.8 63.2051518508178 63.8473100869457
"4856" 971 64.8270770582371 61.6921320948402
"4857" 971.2 67.3661274529102 60.111779194321
"4858" 971.4 70.3558398409099 58.7743729206197
"4859" 971.6 72.9640838824528 56.6296293796893
"4860" 971.8 75.7023017575448 54.4307475590421
"4861" 972 78.5989734235676 51.1045879754374
"4862" 972.2 81.761569513564 48.2441527920806
"4863" 972.4 84.8647146288279 45.5130022774128
"4864" 972.6 88.5594748307311 44.3398409326705
"4865" 972.8 92.6417290970231 42.9717015651966
"4866" 973 96.602656112516 41.5033110363113
"4867" 973.2 100.883090627429 40.5333788058979
"4868" 973.4 104.071060788425 40.5183991575517
"4869" 973.6 105.33953601041 38.7096066197537
"4870" 973.8 105.336965972704 36.1005777698164
"4871" 974 104.658888969097 34.6531994199577
"4872" 974.2 104.833463861551 35.1527763800469
"4873" 974.4 106.936041208515 36.2263516324305
"4874" 974.6 110.327425204642 37.6725625984824
"4875" 974.8 113.713122357573 39.1841722612943
"4876" 975 115.64692503991 40.0955450842375
"4877" 975.2 115.978831248266 39.761926916071
"4878" 975.4 117.498705568546 39.0551535078882
"4879" 975.6 115.991680763132 38.7854325002582
"4880" 975.8 115.294546645482 37.3099011451232
"4881" 976 114.776714468487 35.5039618736767
"4882" 976.2 113.816693015515 34.613391517582
"4883" 976.4 112.68368688606 34.8415663630972
"4884" 976.6 110.961383348792 35.8142021396694
"4885" 976.8 108.884692892673 35.9027551714028
"4886" 977 105.880363730908 35.0739211357392
"4887" 977.2 102.561621996362 33.3553475195311
"4888" 977.4 99.0867564110281 30.90502443972
"4889" 977.6 96.3714995782331 27.5589473079635
"4890" 977.8 94.0055595805015 23.718411461333
"4891" 978 92.107862829769 19.5765511766617
"4892" 978.2 89.3196128583617 17.6881796430981
"4893" 978.4 85.9629361939081 17.6279521909847
"4894" 978.6 82.1189297413965 18.1445414149985
"4895" 978.8 77.6978349677031 18.8305613228102
"4896" 979 73.014703183439 18.8378547845517
"4897" 979.2 68.1620536671815 19.3964897511578
"4898" 979.4 63.0654309926022 18.802324109878
"4899" 979.6 58.2107536293453 19.7831330103955
"4900" 979.8 53.0510099351737 21.1163917710823
"4901" 980 47.7527202775912 22.7636081330082
"4902" 980.2 42.9354082328745 25.5803072551969
"4903" 980.4 38.640219486671 28.0874530413455
"4904" 980.6 34.6315388284703 31.1224147324267
"4905" 980.8 30.9730323758022 34.6025418243833
"4906" 981 26.521441299917 38.138775020277
"4907" 981.2 22.7326489803285 40.3585111215202
"4908" 981.4 18.042960335994 41.0448267994309
"4909" 981.6 14.6825907373027 40.5223332066123
"4910" 981.8 12.6453956176329 39.8189412919191
"4911" 982 12.7706428938481 39.766995786976
"4912" 982.2 11.8815478061511 41.2816046753093
"4913" 982.4 11.1551598562325 44.6925107336604
"4914" 982.6 10.7023852173693 47.8458857462261
"4915" 982.8 9.79862353835475 52.0187296316641
"4916" 983 10.063230330339 55.6168860472517
"4917" 983.2 9.1957030880802 59.0113918499282
"4918" 983.4 8.24569966433902 60.9353269722851
"4919" 983.6 8.05112856953396 63.2013790696656
"4920" 983.8 7.64851101693901 66.7875369607241
"4921" 984 6.35508310912421 71.0702241622184
"4922" 984.2 5.12700720565733 75.1483924003827
"4923" 984.4 6.95395465528902 76.4373489443767
"4924" 984.6 9.40034780344505 77.9029090095879
"4925" 984.8 11.7022170529053 80.0912638749787
"4926" 985 13.8863012888908 83.8200505840096
"4927" 985.2 16.0070179936513 87.8417758916613
"4928" 985.4 18.2201481764313 91.5390814245517
"4929" 985.6 20.1656716155224 98.116811453885
"4930" 985.8 21.7933844143481 101.19913889287
"4931" 986 23.6131591505869 105.642314851974
"4932" 986.2 26.4458891846474 107.004320037927
"4933" 986.4 29.0585895170223 106.836631196718
"4934" 986.6 33.3660706192275 107.971755660283
"4935" 986.8 38.1438141738778 109.295773149817
"4936" 987 42.212751339499 110.249261394832
"4937" 987.2 46.0186028547168 111.293908782385
"4938" 987.4 49.2976883123967 111.369089126721
"4939" 987.6 53.4921452936125 113.715075119042
"4940" 987.8 57.9740087434874 115.598329526326
"4941" 988 61.590224711439 115.391220879006
"4942" 988.2 65.1423986559237 113.942643491059
"4943" 988.4 69.7746137092441 112.808150937331
"4944" 988.6 74.7694502959882 112.647124920322
"4945" 988.8 79.2484752336976 112.489927525241
"4946" 989 84.929377734077 113.403169534759
"4947" 989.2 89.9161155820015 113.763262202114
"4948" 989.4 91.8311251126102 111.93561685347
"4949" 989.6 94.121427160459 109.662458636952
"4950" 989.8 98.0760709678973 107.334288402885
"4951" 990 102.990293528334 105.267929133802
"4952" 990.2 106.236211604391 102.524293678839
"4953" 990.4 109.574841964483 99.3679386513365
"4954" 990.6 113.665164298249 96.5977258890345
"4955" 990.8 113.912709751379 96.3197291967385
"4956" 991 112.902255332706 96.9327999209122
"4957" 991.2 112.309257981351 97.0787316141164
"4958" 991.4 111.502877486044 97.3403857014936
"4959" 991.6 110.465688984963 97.3623745996963
"4960" 991.8 109.691498346177 97.0646992082392
"4961" 992 109.179745095104 97.4636204610341
"4962" 992.2 108.225465128619 98.5391709610317
"4963" 992.4 106.859046248329 100.324936990902
"4964" 992.6 104.540205330606 102.881819099404
"4965" 992.8 101.918535117382 105.658632493514
"4966" 993 99.1173645786265 108.622246889714
"4967" 993.2 95.5690603766313 111.127468245206
"4968" 993.4 91.9436201195854 113.363698350344
"4969" 993.6 88.216087311902 115.729549098218
"4970" 993.8 85.1147453024575 118.157731601737
"4971" 994 84.666372988689 119.149783251159
"4972" 994.2 83.9182643842015 117.930600372014
"4973" 994.4 81.0645892299137 117.480798507261
"4974" 994.6 77.594231343664 118.553753743214
"4975" 994.8 74.8832359854747 120.703030121337
"4976" 995 73.4247558336951 122.502014556052
"4977" 995.2 73.436629945189 121.155094508927
"4978" 995.4 71.2994086174015 119.688087614227
"4979" 995.6 67.8417312879005 118.856966791821
"4980" 995.8 63.716735590659 117.483033445512
"4981" 996 59.427363218899 117.010475472352
"4982" 996.2 54.4809704448955 116.702285489856
"4983" 996.4 49.3404389472247 117.120516444647
"4984" 996.6 45.3127343765574 118.371573625236
"4985" 996.8 43.1429457863188 119.511962976678
"4986" 997 42.4058344673936 118.731228531461
"4987" 997.2 40.4884773064807 118.509938271802
"4988" 997.4 39.564349511899 118.828006138352
"4989" 997.6 39.3593410839825 118.807685919726
"4990" 997.8 38.7107210335567 118.905136641405
"4991" 998 36.2900741991771 119.166783963171
"4992" 998.2 35.3121335552321 118.09024984831
"4993" 998.4 33.4295221485428 117.133930385514
"4994" 998.6 32.6095983777467 116.592543283494
"4995" 998.8 29.4529779353481 115.261397260006
"4996" 999 28.537131314039 113.784358540202
"4997" 999.2 26.4399954507002 112.343800785791
"4998" 999.4 24.5505475675159 110.383479044013
"4999" 999.6 23.006645144639 109.221058332352
"5000" 999.8 22.2654703016208 107.529515587518
"5001" 1000 21.1844065891588 105.774027252925
"5002" 1000.2 19.1203369264567 103.832614475505
"5003" 1000.4 17.0271483205597 102.368161919759
"5004" 1000.6 15.8224057978236 101.006219179321
"5005" 1000.8 14.1051818910023 98.5495568505517
"5006" 1001 12.0375479823621 95.9131387416286
"5007" 1001.2 10.2649562614006 93.1668698781671
"5008" 1001.4 9.77303635845667 91.5390814245517
"5009" 1001.6 8.6575199038504 89.0444959354125
"5010" 1001.8 7.20224232662652 87.0552981833392
"5011" 1002 6.08749930896311 84.2095214410096
"5012" 1002.2 5.04276552129616 82.0248647749803
"5013" 1002.4 4.36557402140476 80.7139256868394
"5014" 1002.6 4.69102227177462 78.8679405290038
"5015" 1002.8 4.38214876289902 76.3549109463117
"5016" 1003 3.20819237249308 73.3497397787139
"5017" 1003.2 2.96187837103902 72.0655385745517
"5018" 1003.4 2.92849515472472 70.391741201016
"5019" 1003.6 2.67550274089196 67.5660046736811
"5020" 1003.8 2.24352101257236 65.1935416754851
"5021" 1004 2.56563410783031 62.0324306279213
"5022" 1004.2 2.28295985440493 59.5051034363017
"5023" 1004.4 2.56480808268292 56.54844967432
"5024" 1004.6 2.5104213072207 53.0088941066926
"5025" 1004.8 2.32973721083133 49.8417322881979
"5026" 1005 3.65393812463133 48.4216616249825
"5027" 1005.2 3.97335709671843 47.1794963147723
"5028" 1005.4 4.05672422460567 45.2229598270279
"5029" 1005.6 4.35964600227235 43.7578075554565
"5030" 1005.8 4.72465733685206 42.2851292769865
"5031" 1006 5.13670621454771 41.2013842835952
"5032" 1006.2 5.73138962951435 39.8781730912504
"5033" 1006.4 6.70079859823903 38.1377585441392
"5034" 1006.6 7.583599207439 35.9421165878017
"5035" 1006.8 8.36171925296433 33.8086543932859
"5036" 1007 9.71473994102336 32.7759062171903
"5037" 1007.2 11.4702849695233 30.991679430709
"5038" 1007.4 13.1471694603906 28.7714555673904
"5039" 1007.6 15.0119444070953 26.9234320553955
"5040" 1007.8 17.2393981690421 24.3292600294692
"5041" 1008 19.105445393689 22.3471494856455
"5042" 1008.2 20.538698147449 20.0478109136317
"5043" 1008.4 22.1803806275842 18.4735110796162
"5044" 1008.6 25.272067296189 17.308370273208
"5045" 1008.8 28.3453403387534 15.6083249634486
"5046" 1009 31.8262508848214 13.8511004782576
"5047" 1009.2 35.3284045525736 11.5552490802633
"5048" 1009.4 39.844768528939 9.72773198203249
"5049" 1009.6 44.0852689813222 8.09768024821527
"5050" 1009.8 48.6902508773429 7.48452964219595
"5051" 1010 53.3249977056866 6.10505673466823
"5052" 1010.2 57.1161630753409 4.06829483981341
"5053" 1010.4 59.7715138307208 2.10949136904263
"5054" 1010.6 61.5423949570706 2.13160486586751
"5055" 1010.8 64.2345268458074 2.85930041447277
"5056" 1011 67.6849799677069 2.90316469175708
"5057" 1011.2 70.9917177075537 2.11442878107466
"5058" 1011.4 74.0336961174768 2.98957525757059
"5059" 1011.6 77.9000751638455 4.11925364353303
"5060" 1011.8 82.3233063265448 6.16257567564788
"5061" 1012 86.8788858917409 7.62280875452342
"5062" 1012.2 91.2659444130428 9.42686715817437
"5063" 1012.4 93.6513954847498 11.2133487281463
"5064" 1012.6 97.367229592388 13.680677756317
"5065" 1012.8 101.111530264708 15.9480309577729
"5066" 1013 105.193484439035 18.4271627590613
"5067" 1013.2 107.369278361314 20.2546798572921
"5068" 1013.4 108.66241433771 22.6064489818089
"5069" 1013.6 109.494497431256 25.3714533526408
"5070" 1013.8 109.999652701226 27.7352715243339
"5071" 1014 111.287605832295 30.7507785557597
"5072" 1014.2 113.616718680097 34.1750371796804
"5073" 1014.4 115.969305355386 37.8715098381342
"5074" 1014.6 118.796075112225 41.0302751410374
"5075" 1014.8 121.665120891424 43.6774405532184
"5076" 1015 121.585958189919 45.1364107476946
"5077" 1015.2 121.898059906444 48.0791361613316
"5078" 1015.4 123.023524890586 51.6679570246106
"5079" 1015.6 124.545039558691 55.3182917235517
"5080" 1015.8 124.075955331376 57.7524845798017
"5081" 1016 123.458597657453 60.8265224154089
"5082" 1016.2 123.184113434425 64.9363672683232
"5083" 1016.4 122.592345993093 69.7624176413306
"5084" 1016.6 122.690232804068 74.2018440674032
"5085" 1016.8 122.271638855168 77.9892048472089
"5086" 1017 121.028233404394 79.0914385889478
"5087" 1017.2 118.907352499939 80.8758987377556
"5088" 1017.4 116.13863888285 83.2445090145814
"5089" 1017.6 114.072406204454 86.4051474004608
"5090" 1017.8 112.707519904206 90.8688292520401
"5091" 1018 110.805397017902 95.5828467422925
"5092" 1018.2 110.759212202176 99.072267737578
"5093" 1018.4 111.029655299019 98.5703286295917
"5094" 1018.6 111.694746629167 97.1642238022353
"5095" 1018.8 111.662195916516 96.7370194006671
"5096" 1019 111.312670788439 96.3425553275517
"5097" 1019.2 110.749864000576 96.4395663835078
"5098" 1019.4 110.577987126371 97.2395185133699
"5099" 1019.6 110.423457205288 97.0292127822626
"5100" 1019.8 110.529303269246 96.1906026825858
"5101" 1020 110.269973494066 95.9859512095391
"5102" 1020.2 110.375649726598 95.5162661760341
"5103" 1020.4 111.150391264689 94.3349257908731
"5104" 1020.6 112.999648489265 92.1867408272034
"5105" 1020.8 115.347038100091 90.0008682418548
"5106" 1021 117.635844702086 86.9456163169929
"5107" 1021.2 119.518858144575 83.5203496678134
"5108" 1021.4 121.121772515453 80.3408669742375
"5109" 1021.6 122.347678403439 76.6360936316988
"5110" 1021.8 123.120378597295 72.7471125743017
"5111" 1022 123.779344424078 68.9425592952739
"5112" 1022.2 124.034205235721 68.0185823059063
"5113" 1022.4 123.239297220722 67.0024174335517
"5114" 1022.6 122.662439441958 66.2638925065989
"5115" 1022.8 121.882167998168 65.4556617443232
"5116" 1023 120.963758624899 64.0268600860717
"5117" 1023.2 120.529517525696 61.3191679377168
"5118" 1023.4 119.825390948582 57.8657490637252
"5119" 1023.6 118.801870809501 54.0362834859267
"5120" 1023.8 117.491856266971 50.0667169420679
"5121" 1024 116.032888240124 45.7847224848126
"5122" 1024.2 114.840456814213 41.6622135691623
"5123" 1024.4 114.484076338296 37.243664604817
"5124" 1024.6 113.735179518979 33.4495031030017
"5125" 1024.8 112.649349894745 29.8892479048624
"5126" 1025 111.97177531567 27.4074619425806
"5127" 1025.2 111.357912352636 27.7838823483699
"5128" 1025.4 109.578598163225 27.5471649963232
"5129" 1025.6 106.803209199057 26.1614342328458
"5130" 1025.8 104.275980977833 23.7224684494267
"5131" 1026 101.235604119697 20.5609682730972
"5132" 1026.2 97.633425499656 17.7563995432593
"5133" 1026.4 94.2761567475312 15.4788261958624
"5134" 1026.6 90.9772433567446 13.1147969136351
"5135" 1026.8 89.697038224939 9.38551510663354
"5136" 1027 89.5968885759962 10.069196632666
"5137" 1027.2 88.3393500972661 10.5073036812433
"5138" 1027.4 86.0753232462941 8.5453897380377
"5139" 1027.6 83.4690451570936 5.46248138339718
"5140" 1027.8 80.8382844337022 4.31810792270962
"5141" 1028 77.3697496318198 3.48293647126732
"5142" 1028.2 74.6655683926147 3.14674061784902
"5143" 1028.4 71.5884299380033 2.27164637472604
"5144" 1028.6 69.8270696812069 2.02685526350708
"5145" 1028.8 66.9554808202935 2.02805655348809
"5146" 1029 63.7709106359931 1.29061374079497
"5147" 1029.2 60.941106616439 1.08808109794061
"5148" 1029.4 59.8851650024935 1.47876592717549
"5149" 1029.6 59.413841966505 2.83158236274984
"5150" 1029.8 56.4558896435118 4.39970375887211
"5151" 1030 53.1407637263252 5.41203596816559
"5152" 1030.2 49.0537523439857 5.2221477526078
"5153" 1030.4 46.415141886529 4.52739726218173
"5154" 1030.6 44.7807155125512 5.06462859329662
"5155" 1030.8 42.8104268254703 6.27336265820797
"5156" 1031 40.4704078843326 6.70487081737088
"5157" 1031.2 39.4777671444583 8.19606293863826
"5158" 1031.4 37.8566125351105 9.95050075243744
"5159" 1031.6 35.1482081945272 11.7319208151694
"5160" 1031.8 31.7493385727247 13.605168100368
"5161" 1032 28.2227924237794 15.6544139143921
"5162" 1032.2 24.824175810639 17.3751753438184
"5163" 1032.4 23.1862130612162 18.9818176095814
"5164" 1032.6 21.9830951663252 21.3880533993636
"5165" 1032.8 18.9077594283936 23.6964053744002
"5166" 1033 15.970204994839 25.5042976202017
"5167" 1033.2 14.799407908388 26.7756417748374
"5168" 1033.4 15.4237889509093 27.368937549928
"5169" 1033.6 16.1210776860458 28.5355530815032
"5170" 1033.8 16.8148453281511 30.3056077962184
"5171" 1034 17.7412504295197 32.3604504539388
"5172" 1034.2 18.1731775089735 35.7775987257931
"5173" 1034.4 18.4971835552567 39.5195209595988
"5174" 1034.6 19.1858795924173 43.1092270323778
"5175" 1034.8 19.9336179744446 47.1000190331472
"5176" 1035 20.997004696366 50.9815993720124
"5177" 1035.2 21.8450188082686 55.1987949833358
"5178" 1035.4 22.3857301116976 58.8369594661035
"5179" 1035.6 22.9989808586981 62.7698546261541
"5180" 1035.8 24.136110629939 67.0113707865862
"5181" 1036 26.2296873068653 70.2083775406465
"5182" 1036.2 29.2401544334499 73.3694192697256
"5183" 1036.4 32.9449848201917 75.1813054305517
"5184" 1036.6 36.0717696017515 76.1225266683017
"5185" 1036.8 38.9871458337269 76.5936290433093
"5186" 1037 42.0890461405628 77.6685203094131
"5187" 1037.2 44.0353251537756 79.8549557145517
"5188" 1037.4 46.4288758588548 82.5484541676991
"5189" 1037.6 49.1963965509057 85.0608828364517
"5190" 1037.8 49.4853177422096 86.3064259105047
"5191" 1038 49.192069096939 86.3265121640052
"5192" 1038.2 49.0325268181679 87.799222713359
"5193" 1038.4 50.0930137299993 90.6240595315999
"5194" 1038.6 51.5390103650949 92.68726174324
"5195" 1038.8 53.1394088638309 93.8601172074842
"5196" 1039 54.7061564934127 95.4081669118544
"5197" 1039.2 56.8316897534775 96.7669786973594
"5198" 1039.4 59.8140015605754 98.5799052290193
"5199" 1039.6 63.018284520439 99.7504253263017
"5200" 1039.8 65.4431407465554 101.03043285747
"5201" 1040 66.4811884446347 102.4555544309
"5202" 1040.2 67.6178804865587 104.133800969228
"5203" 1040.4 70.1575849222159 104.697204531813
"5204" 1040.6 72.9215688480695 104.685133974595
"5205" 1040.8 76.6120737873422 104.291111097294
"5206" 1041 79.733075466689 104.385128524602
"5207" 1041.2 83.796554741389 104.800564105402
"5208" 1041.4 87.4492349931104 104.046659803637
"5209" 1041.6 90.4477574130695 102.591022555073
"5210" 1041.8 91.6207882155754 101.635818338597
"5211" 1042 94.9746505625477 100.47997762003
"5212" 1042.2 99.345529589019 100.065896720472
"5213" 1042.4 103.37404078764 99.7331436107855
"5214" 1042.6 105.20910607231 98.2101608180232
"5215" 1042.8 105.634994983471 96.0559317531362
"5216" 1043 106.096357777019 93.2008237477517
"5217" 1043.2 107.070396453648 89.5227069876783
"5218" 1043.4 107.793846882753 85.5656853735866
"5219" 1043.6 109.433050565526 81.0741688321169
"5220" 1043.8 109.921123872283 77.2949962273955
"5221" 1044 110.828843589795 73.8281953397373
"5222" 1044.2 111.827182289002 72.3033207819833
"5223" 1044.4 112.477026371345 71.3190527653017
"5224" 1044.6 114.403372688295 69.1310106322052
"5225" 1044.8 117.23077319171 66.2494404433517
"5226" 1045 119.38757384789 64.2231836481634
"5227" 1045.2 118.343017176531 63.4733345660415
"5228" 1045.4 116.997287977843 61.2100742624241
"5229" 1045.6 115.664332789672 58.0368754283537
"5230" 1045.8 115.225447594073 53.6479837182734
"5231" 1046 114.353539402708 49.1509565044638
"5232" 1046.2 114.588553441206 44.5688960703517
"5233" 1046.4 115.932864288145 40.7474996616694
"5234" 1046.6 116.653715307978 40.0873343255323
"5235" 1046.8 116.39106529638 41.2018823281694
"5236" 1047 117.017273340968 42.0190074595223
"5237" 1047.2 119.09298814206 41.5812542065611
"5238" 1047.4 119.724106918502 41.6641241058139
"5239" 1047.6 120.838810015266 43.3519983518476
"5240" 1047.8 121.335817843586 43.9243599854341
"5241" 1048 119.11166508066 49.2144533745026
"5242" 1048.2 119.376487850416 51.065092932904
"5243" 1048.4 119.879022060702 50.6165352952321
"5244" 1048.6 121.458004779115 50.6026396804635
"5245" 1048.8 121.622193473733 51.5419517473458
"5246" 1049 120.685542675333 52.0294267088851
"5247" 1049.2 120.7715188349 51.658021921843
"5248" 1049.4 120.914897735566 51.016409075779
"5249" 1049.6 121.0842163971 50.9367445823017
"5250" 1049.8 121.527429174303 51.1049251796426
"5251" 1050 121.933506592381 50.941052888242
"5252" 1050.2 121.201300116398 50.8375903044875
"5253" 1050.4 121.076741572575 50.855756483533
"5254" 1050.6 120.717464673425 50.6594784245803
"5255" 1050.8 120.061205412733 49.7819816908695
"5256" 1051 119.61280914658 49.5203199089668
"5257" 1051.2 119.137855660204 48.9794548162558
"5258" 1051.4 118.636416251591 48.3416833285952
"5259" 1051.6 117.463064738564 47.9913712262392
"5260" 1051.8 115.256063215564 45.4719816200205
"5261" 1052 112.700678629875 43.1701156307432
"5262" 1052.2 109.634798864091 40.695431365279
"5263" 1052.4 106.787019430099 37.4182111358317
"5264" 1052.6 103.733885846612 34.2510977137864
"5265" 1052.8 100.094729892121 32.2726323265214
"5266" 1053 96.0290805451971 30.7481248631324
"5267" 1053.2 92.0980618598511 30.1781618991781
"5268" 1053.4 87.7708508343412 29.2830116088778
"5269" 1053.6 83.6237270485953 28.067502697833
"5270" 1053.8 79.1311951736519 27.7005662004428
"5271" 1054 74.7606301008153 27.7180580017167
"5272" 1054.2 70.663597443349 28.9589041217917
"5273" 1054.4 66.2542072791305 29.8949600368283
"5274" 1054.6 62.800412209345 32.1775529823933
"5275" 1054.8 59.513046807439 34.8176149467576
"5276" 1055 56.9147198043105 38.1333538142089
"5277" 1055.2 55.8692859545782 41.674766238129
"5278" 1055.4 56.0316542489492 43.6500627832252
"5279" 1055.6 56.267456332439 43.8613573468017
"5280" 1055.8 55.9827441382955 44.521079846324
"5281" 1056 55.2227178405916 46.3276644666991
"5282" 1056.2 54.4141579346737 49.6351965652864
"5283" 1056.4 54.7122223660512 52.8145504999803
"5284" 1056.6 55.93229943849 55.6004593852558
"5285" 1056.8 56.9594407167315 56.3507569199385
"5286" 1057 58.0342143949687 58.4571954621458
"5287" 1057.2 59.5665035917331 60.9618008083164
"5288" 1057.4 61.2769004001986 62.8530548416671
"5289" 1057.6 61.551277625739 64.4986762099803
"5290" 1057.8 61.5664451376618 67.2106493768983
"5291" 1058 62.457446486359 70.3440773866117
"5292" 1058.2 63.8747422787934 72.5079472179401
"5293" 1058.4 65.8695051339485 74.5052428108536
"5294" 1058.6 68.0664260130929 76.0576148588017
"5295" 1058.8 70.332547214899 76.5639269729017
"5296" 1059 72.5384810296306 77.4198528796639
"5297" 1059.2 74.9887858605861 78.6216313340517
"5298" 1059.4 77.8870229449996 79.8942962051578
"5299" 1059.6 79.8777906184567 82.416299350587
"5300" 1059.8 81.4075597376798 85.5864280792925
"5301" 1060 84.4139805999861 88.5470288407753
"5302" 1060.2 87.503183397534 91.6228916089695
"5303" 1060.4 90.3840215421473 94.3573358203434
"5304" 1060.6 91.6085201941627 96.7046948963412
"5305" 1060.8 91.0655955418973 99.4907780883017
"5306" 1061 90.0316540316573 103.404228800481
"5307" 1061.2 88.4746989198929 107.351598218752
"5308" 1061.4 88.1162447465273 108.171778023493
"5309" 1061.6 89.3017543700733 108.071247354522
"5310" 1061.8 91.447192076015 108.636359045767
"5311" 1062 93.5968048580169 108.296444401708
"5312" 1062.2 94.6055165256596 106.837267587008
"5313" 1062.4 96.6675679220159 105.300385038552
"5314" 1062.6 100.191698885182 103.523204956836
"5315" 1062.8 103.772082251522 101.751872785885
"5316" 1063 107.368629243219 99.8374071510317
"5317" 1063.2 110.385730148779 97.2409347710317
"5318" 1063.4 110.910874904319 94.812608627691
"5319" 1063.6 112.62600274809 90.7465535178657
"5320" 1063.8 114.673302985226 87.3204564982349
"5321" 1064 117.862697023687 84.9508360865143
"5322" 1064.2 119.409170719535 82.9969369551575
"5323" 1064.4 120.299894526382 79.9468120487498
"5324" 1064.6 122.045374833482 77.2176816257232
"5325" 1064.8 122.394390640182 75.265023465234
"5326" 1065 121.134520798706 74.028017941377
"5327" 1065.2 119.710385194784 72.442963941129
"5328" 1065.4 118.448186858002 70.3723652699096
"5329" 1065.6 117.766759275868 67.3561205587864
"5330" 1065.8 118.217664524001 63.6310603276455
"5331" 1066 119.535274902041 59.8846388122558
"5332" 1066.2 120.246158570877 56.3771656160205
"5333" 1066.4 119.658188069619 53.1059366492528
"5334" 1066.6 119.257081432755 49.663015912215
"5335" 1066.8 119.267820208013 45.9502746206049
"5336" 1067 119.17728279687 42.0454334087596
"5337" 1067.2 119.68243806684 39.2805759387696
"5338" 1067.4 118.241357334469 38.3490464840617
"5339" 1067.6 116.570527357939 36.4641929984946
"5340" 1067.8 115.71607598799 33.5476656557354
"5341" 1068 114.731145191711 31.9191911267596
"5342" 1068.2 112.691243376335 29.9911175772547
"5343" 1068.4 112.001734612362 27.1228486240036
"5344" 1068.6 112.101447625091 28.0277933901275
"5345" 1068.8 111.734282444318 28.4863965655711
"5346" 1069 111.875239804106 28.3871032043295
"5347" 1069.2 112.272185354321 28.466046455479
"5348" 1069.4 112.382788333625 29.1458501331517
"5349" 1069.6 112.81677014571 29.3053477222089
"5350" 1069.8 112.855574568093 29.3772857000998
"5351" 1070 113.554199869684 29.6256450825198
"5352" 1070.2 112.611537190182 30.1009990504158
"5353" 1070.4 112.675818787939 30.1974214470517
"5354" 1070.6 112.930324496474 30.4307183465418
"5355" 1070.8 113.041685350575 30.9271875477942
"5356" 1071 112.441380019648 31.2051300236585
"5357" 1071.2 111.784529711343 31.3134052488402
"5358" 1071.4 111.409093185075 31.7912269443867
"5359" 1071.6 110.527828000848 32.3080387680669
"5360" 1071.8 110.59739257991 32.3657255451575
"5361" 1072 109.675736344909 31.9886017745418
"5362" 1072.2 108.479071594143 31.9182467642048
"5363" 1072.4 106.331860498661 31.8336005627991
"5364" 1072.6 104.376194825269 31.6968842465017
"5365" 1072.8 102.226315694629 31.6073059493917
"5366" 1073 99.8313944831265 30.8343685777705
"5367" 1073.2 96.6949500749068 29.7262873458421
"5368" 1073.4 92.8415029335601 28.0881292794044
"5369" 1073.6 88.8896975942828 26.3229978175205
"5370" 1073.8 84.9915944015921 24.0135780440721
"5371" 1074 80.8740253490544 21.4792661095902
"5372" 1074.2 76.976920035319 18.1355090057617
"5373" 1074.4 73.00123092109 15.4122258945234
"5374" 1074.6 68.9549331549962 12.7027614752374
"5375" 1074.8 66.0848757631815 13.1256155485517
"5376" 1075 64.3693870295163 14.1387751318816
"5377" 1075.2 61.3325444979693 15.8125710569457
"5378" 1075.4 56.9856740956165 17.2339049111001
"5379" 1075.6 52.697306809939 19.3081342207252
"5380" 1075.8 47.5124760261265 21.5966066883017
"5381" 1076 43.5389574497905 24.272451429423
"5382" 1076.2 39.3822718862515 26.8057794006767
"5383" 1076.4 35.2915731491658 28.5170755330878
"5384" 1076.6 30.6160025695912 28.9358745406822
"5385" 1076.8 26.8270001873936 28.1104084204002
"5386" 1077 24.2034719416843 26.4607057718725
"5387" 1077.2 20.9779014369583 24.6474617348017
"5388" 1077.4 19.748072307739 23.5268478598881
"5389" 1077.6 20.7377864855272 24.3209935164341
"5390" 1077.8 20.0930322096533 25.8774742882864
"5391" 1078 19.8545019676717 28.0591878806507
"5392" 1078.2 19.7075355450717 30.6941954993476
"5393" 1078.4 18.6493545216759 33.290639990278
"5394" 1078.6 16.9413694221326 36.6906963263904
"5395" 1078.8 14.0171618096806 39.717577058327
"5396" 1079 11.097924573769 42.4073328140017
"5397" 1079.2 8.33339684370431 45.0728236690007
"5398" 1079.4 8.01769693347027 47.7925788096455
"5399" 1079.6 7.56102118674335 51.1568802840843
"5400" 1079.8 7.1250286822616 55.330855299584
"5401" 1080 5.99809373284327 59.2212869075304
"5402" 1080.2 5.93842058735281 63.0808488044483
"5403" 1080.4 6.54048152454367 67.5956811808424
"5404" 1080.6 6.69699888256096 72.2080279124786
"5405" 1080.8 6.92689401782214 76.3750083169413
"5406" 1081 7.73447530519578 80.3181102472004
"5407" 1081.2 9.70535510109564 82.5812517135517
"5408" 1081.4 11.8721060884057 83.4727072306851
"5409" 1081.6 14.529162823939 86.6087344393472
"5410" 1081.8 17.2895375229265 89.2460717539642
"5411" 1082 19.6835661970484 92.2023989778799
"5412" 1082.2 21.627269192764 97.8971931650767
"5413" 1082.4 23.9668762694569 100.093530605087
"5414" 1082.6 26.4320324399253 102.433594986113
"5415" 1082.8 29.5499493088345 105.217065402477
"5416" 1083 33.5557719036112 107.928781259289
"5417" 1083.2 37.5635820807961 109.130181799052
"5418" 1083.4 41.1403552573268 109.21628930145
"5419" 1083.6 45.19226521632 109.745298470028
"5420" 1083.8 49.3940169487168 109.808149587163
"5421" 1084 53.914403238064 109.503424703677
"5422" 1084.2 58.1846729915997 109.962443927998
"5423" 1084.4 61.849871949439 109.959835864224
"5424" 1084.6 65.3101707174006 109.298952503752
"5425" 1084.8 69.4262972145171 109.655561757192
"5426" 1085 73.8920595763583 109.793957399423
"5427" 1085.2 76.7998065669063 108.541719001453
"5428" 1085.4 78.1469926460374 106.932757428273
"5429" 1085.6 77.8807706170283 106.644986806766
"5430" 1085.8 77.9361985582572 106.769752362688
"5431" 1086 78.94640615632 107.699030951504
"5432" 1086.2 79.8265678490286 109.216407934059
"5433" 1086.4 80.6600972461109 111.310812899442
"5434" 1086.6 82.037444703939 113.800741044504
"5435" 1086.8 83.1519046021078 116.151616361721
"5436" 1087 83.2507962199775 118.227821561282
"5437" 1087.2 82.618405398964 118.247045443327
"5438" 1087.4 81.9029845271176 117.814454598587
"5439" 1087.6 81.9963612802048 117.544888648286
"5440" 1087.8 81.5822403689643 117.101187671957
"5441" 1088 81.486992559379 116.807950626712
"5442" 1088.2 81.4082994734006 116.400304463052
"5443" 1088.4 82.410687608564 115.469901860218
"5444" 1088.6 83.9237055211743 114.683959853037
"5445" 1088.8 86.7015491336008 113.360904441758
"5446" 1089 89.8402260400126 111.447915232375
"5447" 1089.2 93.5661237122416 109.921080951644
"5448" 1089.4 97.704559044859 108.597904961152
"5449" 1089.6 101.161462425862 107.053003895052
"5450" 1089.8 103.569880441178 104.512300816171
"5451" 1090 105.913188452757 101.285968975708
"5452" 1090.2 108.699116353307 98.0165967304465
"5453" 1090.4 111.690410595529 94.5375377814554
"5454" 1090.6 114.416266680158 91.3362320198642
"5455" 1090.8 116.897535907684 89.0516118944668
"5456" 1091 116.344263336253 86.8691403868089
"5457" 1091.2 116.026890953376 83.8186330821455
"5458" 1091.4 115.982264084345 80.3133953691455
"5459" 1091.6 116.456931691314 76.4673706562705
"5460" 1091.8 118.625184838235 72.9279383293374
"5461" 1092 120.519221987325 69.5976044311854
"5462" 1092.2 120.816894080376 66.3596014559789
"5463" 1092.4 120.583604521733 63.630821681287
"5464" 1092.6 121.545826639027 59.6902930104635
"5465" 1092.8 122.647067565623 55.4971303823783
"5466" 1093 123.604371035359 53.6825141241517
"5467" 1093.2 122.826920911875 54.8625279547219
"5468" 1093.4 122.144567257584 55.5151210813904
"5469" 1093.6 120.578308112229 55.201031680584
"5470" 1093.8 118.352067317682 54.5007885385616
"5471" 1094 116.502464489725 53.9381280069983
"5472" 1094.2 114.611604631642 52.3760514870072
"5473" 1094.4 111.722012607531 49.9928738829395
"5474" 1094.6 108.716828620182 48.1679092906682
"5475" 1094.8 105.792596216206 45.9517104200567
"5476" 1095 102.441390156772 43.2951821194962
"5477" 1095.2 100.37534599356 40.1705222755711
"5478" 1095.4 99.1516419882349 36.7230453980109
"5479" 1095.6 98.5350307491698 33.8503156937495
"5480" 1095.8 97.022985045109 31.4632017323017
"5481" 1096 95.465101617109 28.9627988303617
"5482" 1096.2 92.5698678137014 27.8162506134131
"5483" 1096.4 89.5123407051246 26.7624490948507
"5484" 1096.6 85.9334780047451 25.9331129821436
"5485" 1096.8 82.1262016679492 26.2669451452864
"5486" 1097 78.5176349520717 25.5555647023987
"5487" 1097.2 74.7580489242961 23.8307651928272
"5488" 1097.4 71.2104069640361 21.5628903600663
"5489" 1097.6 68.117327730774 18.6929060837265
"5490" 1097.8 66.620889947689 15.3079505839417
"5491" 1098 66.6686192193802 12.2244868990223
"5492" 1098.2 67.1578584312261 10.0317001927794
"5493" 1098.4 67.1113684334904 10.8640153072807
"5494" 1098.6 66.367733890639 12.0870265965517
"5495" 1098.8 65.1143077884874 13.8919936865195
"5496" 1099 63.805015651579 16.3322589378517
"5497" 1099.2 61.7810260908784 19.164380856582
"5498" 1099.4 59.1076791807655 22.3324946511027
"5499" 1099.6 56.4889201530861 25.50086111264
"5500" 1099.8 51.9903325369064 28.33050136078
"5501" 1100 48.6880479878802 30.8999963263458
"5502" 1100.2 45.5199153023676 33.2734463788681
"5503" 1100.4 41.8041683043617 35.8969459987167
"5504" 1100.6 37.4714304940953 37.5973677300517
"5505" 1100.8 33.2398246138359 38.5991510168713
"5506" 1101 29.4982194995451 40.4318500782184
"5507" 1101.2 25.4260602059603 41.3760637043496
"5508" 1101.4 21.3158996725135 41.873260543073
"5509" 1101.6 19.9295576967741 40.8396122354899
"5510" 1101.8 19.0462610967919 39.6936373427282
"5511" 1102 17.6411484094827 37.5916958243673
"5512" 1102.2 15.9460948941676 33.9456147898946
"5513" 1102.4 14.9911821739096 31.7896699506694
"5514" 1102.6 15.3266507692247 32.7772022188946
"5515" 1102.8 15.7631704866443 34.1351767959833
"5516" 1103 15.806627234899 36.1212731820217
"5517" 1103.2 15.5107883512757 38.3325933274497
"5518" 1103.4 13.5105467364006 41.3059006706067
"5519" 1103.6 11.7282872991305 44.8274384264879
"5520" 1103.8 10.7029326463786 48.5432107715627
"5521" 1104 9.47531479858187 52.9351010033374
"5522" 1104.2 7.85790395080998 57.0813802267453
"5523" 1104.4 7.52301485190569 61.1560271245851
"5524" 1104.6 7.45219237357316 65.6725169462347
"5525" 1104.8 7.62612763435281 69.9883606705517
"5526" 1105 8.2026362199878 74.582850211259
"5527" 1105.2 7.56480894679427 79.3732417598412
"5528" 1105.4 9.17643514824669 83.220383376321
"5529" 1105.6 11.5196152925754 84.2143738298358
"5530" 1105.8 14.2450781988331 86.8654311405517
"5531" 1106 16.8249910336232 90.0478180115649
"5532" 1106.2 18.7139028831943 95.0111726816368
"5533" 1106.4 20.241402059939 100.003581383352
"5534" 1106.6 20.8130135167301 102.886053258343
"5535" 1106.8 23.4370603737852 103.972189551859
"5536" 1107 27.0486010298732 105.344798381894
"5537" 1107.2 31.0759467338361 106.138511049449
"5538" 1107.4 35.4596151760501 107.363138095996
"5539" 1107.6 39.5751348587083 108.310295712906
"5540" 1107.8 43.9501744478079 110.080448125011
"5541" 1108 48.4068455949229 111.301586523294
"5542" 1108.2 52.502571381439 113.310502330852
"5543" 1108.4 54.1474642562156 113.084277769233
"5544" 1108.6 53.91715892809 113.187782268363
"5545" 1108.8 53.411336714439 113.674008464052
"5546" 1109 54.2467234801781 116.236613813008
"5547" 1109.2 55.5652285751208 118.625009206824
"5548" 1109.4 56.2088263109551 120.981821856148
"5549" 1109.6 55.7105813351495 120.079779138394
"5550" 1109.8 56.3255353198864 118.870369635078
"5551" 1110 57.6992253876962 117.394382459966
"5552" 1110.2 61.0740212739866 116.842322975361
"5553" 1110.4 64.557992641779 116.402900935432
"5554" 1110.6 68.3626901692723 115.605907556314
"5555" 1110.8 72.5491927781676 115.769732599337
"5556" 1111 76.8877744836057 115.848554082302
"5557" 1111.2 81.1738354123303 114.478350451334
"5558" 1111.4 85.3289727672006 112.678361170644
"5559" 1111.6 88.8031706842833 109.805903094666
"5560" 1111.8 92.5620498716376 107.875516549675
"5561" 1112 95.230769984814 106.560756006343
"5562" 1112.2 97.2316164091242 105.295576756367
"5563" 1112.4 100.735462250965 104.263504292065
"5564" 1112.6 104.374525664453 103.985457240395
"5565" 1112.8 106.054814218939 104.704293492157
"5566" 1113 105.602185925669 104.354777867727
"5567" 1113.2 104.917149347176 102.46476388671
"5568" 1113.4 105.997691826579 99.1675172769917
"5569" 1113.6 107.617822263478 96.1973578589333
"5570" 1113.8 109.243893236257 92.5654516829988
"5571" 1114 111.085088420192 88.5875492672867
"5572" 1114.2 112.481083359439 84.5772898556767
"5573" 1114.4 115.000959804229 81.0194735769817
"5574" 1114.6 117.795737762251 78.228103488958
"5575" 1114.8 121.390675854205 76.1996466621572
"5576" 1115 122.769605165189 75.9494285096351
"5577" 1115.2 121.401539604363 75.5825784347336
"5578" 1115.4 120.160600307117 73.6542711793438
"5579" 1115.6 119.273219062575 71.2787287624305
"5580" 1115.8 118.272099063279 68.9611155299206
"5581" 1116 117.856592583658 65.9476005291767
"5582" 1116.2 118.472305266056 62.2831907726687
"5583" 1116.4 118.480984403855 59.1638039747728
"5584" 1116.6 118.875231192145 55.659580618861
"5585" 1116.8 119.995579894498 52.790549494787
"5586" 1117 121.267781936303 51.5848791650366
"5587" 1117.2 121.133950040901 50.7732403074291
"5588" 1117.4 119.985887180862 50.4777253579803
"5589" 1117.6 117.859394833166 49.5485018110878
"5590" 1117.8 115.766458491875 47.4158023992614
"5591" 1118 113.30068411895 44.7683393883319
"5592" 1118.2 110.305610429625 42.4917181663517
"5593" 1118.4 108.810743870102 39.3034194188669
"5594" 1118.6 107.625261222971 35.8112460041324
"5595" 1118.8 106.054814218939 32.4198144300363
"5596" 1119 103.412521738115 29.6857636545223
"5597" 1119.2 100.383144863877 27.2114782100517
"5598" 1119.4 96.8144272195272 25.4970427709047
"5599" 1119.6 93.0975794710035 23.4026207429388
"5600" 1119.8 89.9806335091623 20.2848209458333
"5601" 1120 87.5624383356121 16.7382074080325
"5602" 1120.2 87.4405163524236 12.994453541727
"5603" 1120.4 88.3375644788069 11.3154333892876
"5604" 1120.6 89.8176707912665 9.61922895396765
"5605" 1120.8 89.210199653689 11.4405049739317
"5606" 1121 88.9216371550936 10.3131638751244
"5607" 1121.2 87.8568777537922 8.15658675526732
"5608" 1121.4 86.934343080425 7.99940255532742
"5609" 1121.6 85.376459652425 7.68272998935546
"5610" 1121.8 82.9864208923815 5.64869419941898
"5611" 1122 81.9508956246057 4.96475860974617
"5612" 1122.2 81.3321866655877 5.49760074568686
"5613" 1122.4 79.298166343039 4.75081190833354
"5614" 1122.6 77.1982395296546 3.35073076751503
"5615" 1122.8 75.3731655952723 4.18221068410728
"5616" 1123 71.9687657247032 4.31230647002342
"5617" 1123.2 68.5466069628557 2.70727012380172
"5618" 1123.4 67.4110332571337 2.58118036994995
"5619" 1123.6 67.229214841306 3.11490437703797
"5620" 1123.8 64.4876518445754 2.96278661028808
"5621" 1124 61.4055726708225 1.80953349629929
"5622" 1124.2 59.7750544748754 1.514663151079
"5623" 1124.4 56.9926139757105 1.5601857187803
"5624" 1124.6 54.527819837839 1.46226161759172
"5625" 1124.8 52.6814100402655 2.50127448344968
"5626" 1125 52.1728708044737 3.60735912582895
"5627" 1125.2 50.6024829771429 4.20307769514396
"5628" 1125.4 48.8565842993252 3.95441236473984
"5629" 1125.6 47.5654555177037 3.72485819625761
"5630" 1125.8 46.2456373961564 4.32300972983433
"5631" 1126 43.9057680266469 4.49890900061914
"5632" 1126.2 42.2471481716222 4.89531225689826
"5633" 1126.4 41.5552281689596 4.98420241064451
"5634" 1126.6 41.7997594974096 5.86312956802231
"5635" 1126.8 41.5769865310247 7.53949068529458
"5636" 1127 40.2452621460428 9.9118686027404
"5637" 1127.2 38.6246914565002 12.4288071445313
"5638" 1127.4 36.7526059673027 15.7732305663396
"5639" 1127.6 33.8501294619184 18.8525770506239
"5640" 1127.8 31.0112380276199 22.2919917113496
"5641" 1128 27.7628853479603 25.3331790415411
"5642" 1128.2 24.2868735423261 28.2019067872614
"5643" 1128.4 20.5294482145953 30.9479642443955
"5644" 1128.6 16.8218211677225 33.548075366294
"5645" 1128.8 13.4540609790953 34.6803932906455
"5646" 1129 13.139286432292 34.5961511261105
"5647" 1129.2 12.6936778276518 34.0631268681262
"5648" 1129.4 12.1882379887074 33.5776185164886
"5649" 1129.6 12.1844695838178 33.6220111543093
"5650" 1129.8 11.4251981151208 33.4017044069154
"5651" 1130 11.728867362109 33.3521353887517
"5652" 1130.2 11.483500722199 32.8068761889517
"5653" 1130.4 12.1175907497875 32.3001706699457
"5654" 1130.6 12.7307238666155 32.5915217150811
"5655" 1130.8 13.4079588416663 32.9610909121275
"5656" 1131 13.120773260242 33.0515740405214
"5657" 1131.2 12.6352653232331 32.64116015764
"5658" 1131.4 12.8980126010578 32.7983926653339
"5659" 1131.6 12.7476228641964 33.3575339946903
"5660" 1131.8 12.332547190459 34.4777061654817
"5661" 1132 11.2412088522127 35.6807611442886
"5662" 1132.2 9.54647588166728 36.60675707203
"5663" 1132.4 8.78959229972848 36.7917780100465
"5664" 1132.6 7.39305163761644 37.4026323015517
"5665" 1132.8 8.20968407971322 37.7921031585517
"5666" 1133 8.05054544997128 39.1196543592937
"5667" 1133.2 7.40804226810948 40.0182831707222
"5668" 1133.4 7.02535764573902 41.3752350429517
"5669" 1133.6 5.2084170870981 42.8685017151313
"5670" 1133.8 5.41357276579977 43.2989252758808
"5671" 1134 5.51723993835567 43.9316784737601
"5672" 1134.2 4.93220145016978 44.532944914321
"5673" 1134.4 4.2461822702195 45.1635515739664
"5674" 1134.6 3.78403534451435 45.7469120323462
"5675" 1134.8 4.46620955620152 45.7762557270517
"5676" 1135 5.53150086620038 46.8871328305404
"5677" 1135.2 6.03869814133902 48.3164712054851
"5678" 1135.4 6.67624500073249 50.4456726321713
"5679" 1135.6 6.7355578252616 53.1322294939388
"5680" 1135.8 6.27503613865493 55.5838400351426
"5681" 1136 4.16923802773902 59.2990938514149
"5682" 1136.2 3.5296858836127 61.5170278896991
"5683" 1136.4 4.15315118799336 63.8527835465082
"5684" 1136.6 4.01768306381944 66.5452125144648
"5685" 1136.8 3.51687434226402 70.3031829466267
"5686" 1137 3.86483580529427 71.7836846648807
"5687" 1137.2 4.17018795665853 73.9653964135761
"5688" 1137.4 4.38066506439615 76.4554315198803
"5689" 1137.6 4.44942452486439 79.2969079194472
"5690" 1137.8 5.6246852851308 80.6979200351819
"5691" 1138 7.74861597616795 82.0885476173469
"5692" 1138.2 9.40576643126044 84.1994103932303
"5693" 1138.4 12.1230984184724 86.5884740866851
"5694" 1138.6 14.9690357918449 89.6008911597164
"5695" 1138.8 18.3726252285443 91.3699690787491
"5696" 1139 22.6965957957331 93.7327187514782
"5697" 1139.2 26.427497505289 96.4269406799017
"5698" 1139.4 30.2827596679775 97.6108322208594
"5699" 1139.6 34.4806926348027 99.4583221835517
"5700" 1139.8 38.4146802258921 99.827508100083
"5701" 1140 42.5411052312467 100.341122792752
"5702" 1140.2 45.7963700624703 100.825527171145
"5703" 1140.4 49.7986220709554 101.07154026883
"5704" 1140.6 53.6230981913325 100.458602526666
"5705" 1140.8 57.2627707447724 99.5015967232184
"5706" 1141 61.4308957244845 99.5409372138245
"5707" 1141.2 65.7361137616782 99.70103590603
"5708" 1141.4 69.6687944573936 99.8123865990063
"5709" 1141.6 73.7915509681003 99.1023541959711
"5710" 1141.8 77.5467277012572 97.7706151365517
"5711" 1142 81.5762802065957 95.4919199732084
"5712" 1142.2 84.9959604157982 93.2834720235095
"5713" 1142.4 88.6697382832868 91.2455671555082
"5714" 1142.6 92.6262979099813 91.4622843541574
"5715" 1142.8 96.5557717586014 92.2725005708504
"5716" 1143 99.9060430640515 93.4572253952767
"5717" 1143.2 102.151353494849 93.7665046404281
"5718" 1143.4 104.468776271156 92.4541033175035
"5719" 1143.6 105.814791481486 91.1314956439703
"5720" 1143.8 108.396065166132 88.5870693606995
"5721" 1144 112.242181132722 86.5803545338816
"5722" 1144.2 115.956361775747 85.2626087675133
"5723" 1144.4 117.298510268219 85.9408928444956
"5724" 1144.6 116.273787657368 86.6688410889232
"5725" 1144.8 116.979471757789 86.4681708664117
"5726" 1145 116.455540723968 86.9025236031232
"5727" 1145.2 116.184874842674 86.8883411909635
"5728" 1145.4 115.890862529057 86.5981472190811
"5729" 1145.6 115.300852364119 86.7018533806117
"5730" 1145.8 115.273551591424 86.8238371655323
"5731" 1146 115.324220615539 86.775237889457
"5732" 1146.2 115.115361518598 87.0366271216506
"5733" 1146.4 114.410369408805 87.7046003066651
"5734" 1146.6 113.751882599032 88.4514207128713
"5735" 1146.8 111.863730618024 89.6911665072964
"5736" 1147 108.851127450658 91.2371321084506
"5737" 1147.2 105.674507382104 92.8724463585164
"5738" 1147.4 101.673267077689 95.6639318645972
"5739" 1147.6 99.2833322733708 98.2972859545404
"5740" 1147.8 97.2005147357491 101.758993912666
"5741" 1148 95.2106316824691 105.198715939335
"5742" 1148.2 94.273320794689 108.655300666394
"5743" 1148.4 94.5059214453973 109.476378116385
"5744" 1148.6 93.9081918662515 109.172374475227
"5745" 1148.8 93.0606501717572 108.721321700253
"5746" 1149 91.4596435136698 107.871891337975
"5747" 1149.2 87.9917874456417 106.875812198849
"5748" 1149.4 84.1832436636962 106.839722235266
"5749" 1149.6 80.5267698646663 106.409786873643
"5750" 1149.8 76.3468427377723 105.738539752677
"5751" 1150 72.1868553115965 106.280286601141
"5752" 1150.2 68.0341970727117 107.324453280234
"5753" 1150.4 63.5819923397811 108.101842080131
"5754" 1150.6 58.9175515115912 108.596776060117
"5755" 1150.8 54.8184250157544 109.101221145582
"5756" 1151 50.7619362436159 108.531994508429
"5757" 1151.2 46.4862715640969 106.25698012592
"5758" 1151.4 43.6779817004653 103.92527960046
"5759" 1151.6 41.1251539713265 100.049019650002
"5760" 1151.8 38.617935329389 95.7745769944267
"5761" 1152 36.7386182373094 91.3804081124406
"5762" 1152.2 34.3969261755366 86.9176772311249
"5763" 1152.4 32.542189960189 82.2448905188699
"5764" 1152.6 30.4758306911057 78.1585937596184
"5765" 1152.8 28.8642030767455 73.5731676984227
"5766" 1153 26.5350253288521 69.6990797803887
"5767" 1153.2 24.5538040128086 65.749337284943
"5768" 1153.4 22.1720049102293 62.2701371280679
"5769" 1153.6 19.841545313419 59.4155251391917
"5770" 1153.8 18.6227501294284 55.4840240031262
"5771" 1154 17.6807430920769 50.9177187071035
"5772" 1154.2 17.4651738997852 46.7499328695517
"5773" 1154.4 18.8379404103285 42.4944512951728
"5774" 1154.6 20.0824045939727 38.1947022466866
"5775" 1154.8 22.3442593611039 34.787613690266
"5776" 1155 24.9792808712338 31.5031737413096
"5777" 1155.2 27.0260972789825 28.1907998577256
"5778" 1155.4 28.7187505418565 24.1566080000775
"5779" 1155.6 29.8801152195241 19.8515838946156
"5780" 1155.8 30.8551452785921 15.9578900120415
"5781" 1156 30.1682245560524 14.4800640271909
"5782" 1156.2 29.8311443260716 15.2872570119011
"5783" 1156.4 31.2929829028965 15.4472485649241
"5784" 1156.6 33.853211809636 15.3876937584002
"5785" 1156.8 37.4056581113633 14.4159836404305
"5786" 1157 40.980725195189 13.0688177152392
"5787" 1157.2 45.1360645154542 11.9414667813093
"5788" 1157.4 49.530908742529 10.6771420942117
"5789" 1157.6 54.068244226579 9.37630943183173
"5790" 1157.8 57.9661861395428 6.99451142860833
"5791" 1158 61.9731448353702 6.09131927502879
"5792" 1158.2 65.4422769494819 6.19303429395173
"5793" 1158.4 67.068781433239 5.67633629033173
"5794" 1158.6 70.5098710050861 4.64507855446349
"5795" 1158.8 74.2504096486913 2.96840616477191
"5796" 1159 74.079256859239 3.88335409046991
"5797" 1159.2 76.1442013837563 5.48474658798442
"5798" 1159.4 79.4104255900567 6.96663032952231
"5799" 1159.6 83.5619081904143 8.33499546921509
"5800" 1159.8 87.854841071329 9.73851732884172
"5801" 1160 91.4137350121041 11.1228026301925
"5802" 1160.2 94.6647787478982 12.349323296164
"5803" 1160.4 94.635689298238 12.906119945294
"5804" 1160.6 95.149630222939 14.5511045928191
"5805" 1160.8 97.2319496564044 16.8223752341359
"5806" 1161 100.59836607384 18.6656135474626
"5807" 1161.2 104.397725950005 20.3173541407027
"5808" 1161.4 107.524515566109 21.5739487925329
"5809" 1161.6 108.615768816382 23.5029318106932
"5810" 1161.8 110.822996264347 26.3877914623187
"5811" 1162 113.439181667659 29.3133226016617
"5812" 1162.2 115.655270843989 32.0746709777917
"5813" 1162.4 117.498384399615 33.7408425774047
"5814" 1162.6 117.997301784573 34.2714408571557
"5815" 1162.8 117.913274503025 34.3499226319232
"5816" 1163 117.863721853997 35.3418399028624
"5817" 1163.2 117.996066319968 37.296756728775
"5818" 1163.4 118.529683790121 39.6293040698548
"5819" 1163.6 118.977457254199 42.6760677053317
"5820" 1163.8 119.991257243477 45.8203467674668
"5821" 1164 121.619355990425 48.2506462634967
"5822" 1164.2 123.24613064521 50.9977131510377
"5823" 1164.4 123.618451904804 53.2511002517825
"5824" 1164.6 124.17284575291 56.5248877119047
"5825" 1164.8 124.55282530331 59.5468324566946
"5826" 1165 124.868420339022 61.6471931498017
"5827" 1165.2 125.20869702593 62.6227074189857
"5828" 1165.4 124.853809605269 62.4974040154693
"5829" 1165.6 124.974522364031 61.8142368430563
"5830" 1165.8 124.865507629622 61.3700696553979
"5831" 1166 124.327185266976 61.3569099643274
"5832" 1166.2 124.124118107462 61.2639752652765
"5833" 1166.4 123.736034872648 61.0280101125808
"5834" 1166.6 122.992901789869 62.1768735153217
"5835" 1166.8 123.883115691705 62.6272401427667
"5836" 1167 123.646521245864 62.485283475262
"5837" 1167.2 123.848068514453 62.2026527768089
"5838" 1167.4 123.910555047554 62.5422271384844
"5839" 1167.6 123.920904622775 62.4845554923517
"5840" 1167.8 123.874033238253 62.466009261066
"5841" 1168 123.89678996529 62.4831519937679
"5842" 1168.2 123.970473640939 62.4180953277627
"5843" 1168.4 123.970473640939 62.5986974464824
"5844" 1168.6 124.206403102391 62.4298797758883
"5845" 1168.8 123.902584225499 61.8213830973132
"5846" 1169 123.886755606257 61.6262636411312
"5847" 1169.2 124.299201336756 61.0531607646985
"5848" 1169.4 124.133912304144 60.7674063031857
"5849" 1169.6 123.934074495425 60.4178120100657
"5850" 1169.8 123.752512886104 59.37736414146
"5851" 1170 123.563137148297 58.630580571616
"5852" 1170.2 123.57392149563 58.1472664030335
"5853" 1170.4 122.817186151764 57.7647737087847
"5854" 1170.6 122.202275950159 57.1721730028717
"5855" 1170.8 121.527429174303 56.384419018976
"5856" 1171 121.171151856252 55.6590787234267
"5857" 1171.2 120.634006632639 53.9464888161184
"5858" 1171.4 119.812060844845 51.305930498833
"5859" 1171.6 118.421560893358 48.1193626570679
"5860" 1171.8 116.255055963769 45.3011012815117
"5861" 1172 113.948625609269 42.0963584029229
"5862" 1172.2 111.368584921375 39.442534116928
"5863" 1172.4 108.456551170439 37.6966446151694
"5864" 1172.6 105.541946654771 36.8704840018884
"5865" 1172.8 102.74238386089 36.712381970829
"5866" 1173 99.1436936033982 35.7255231010007
"5867" 1173.2 96.5147452469693 33.7872412148548
"5868" 1173.4 92.9193971049601 31.8311491998359
"5869" 1173.6 90.109877333359 29.4885844873117
"5870" 1173.8 87.928840534159 25.9249261457617
"5871" 1174 86.7976440672724 22.8309145810669
"5872" 1174.2 85.9596159625737 19.2510434180998
"5873" 1174.4 85.8616775950533 15.9223872264374
"5874" 1174.6 84.8267618772109 14.9986048479109
"5875" 1174.8 83.019859974641 15.3488450239267
"5876" 1175 81.4260173370358 15.944044438455
"5877" 1175.2 79.051501466939 16.8580445948017
"5878" 1175.4 75.3686103805706 17.3469330126675
"5879" 1175.6 71.8576669089493 17.9411349419744
"5880" 1175.8 70.0615371967806 19.3134462600963
"5881" 1176 66.944786629786 20.4646242144701
"5882" 1176.2 63.0556579865148 22.2565434182184
"5883" 1176.4 59.7758451041526 24.6295007001342
"5884" 1176.6 56.3242541657515 26.655670841208
"5885" 1176.8 52.4644273284338 28.6736669085827
"5886" 1177 49.5852492001962 31.8127981920374
"5887" 1177.2 46.7691503970758 35.0699068527833
"5888" 1177.4 45.0251497129068 38.453784829584
"5889" 1177.6 43.642109384689 42.0925105379267
"5890" 1177.8 42.1859211249057 46.2090011237184
"5891" 1178 41.6123670337852 50.2423308839693
"5892" 1178.2 42.1648422362294 54.0870612723904
"5893" 1178.4 42.603520432689 57.8255103654892
"5894" 1178.6 42.638798590026 61.9477630503126
"5895" 1178.8 43.6607542661411 65.5108269173815
"5896" 1179 45.0308804668864 67.953546263278
"5897" 1179.2 46.2507527289703 70.2520648966455
"5898" 1179.4 46.4263884045345 73.3783616880349
"5899" 1179.6 46.1977501425842 76.7894431626808
"5900" 1179.8 46.3425228267365 80.1852664413745
"5901" 1180 46.8505515349752 83.6041992656722
"5902" 1180.2 47.3254587700976 87.663371432942
"5903" 1180.4 48.023656525939 90.6718596496317
"5904" 1180.6 49.3170844337538 92.4334219109962
"5905" 1180.8 51.7320964251999 95.0838306737691
"5906" 1181 54.3923278636432 98.1820280136644
"5907" 1181.2 56.431034092379 100.870803158272
"5908" 1181.4 59.3604163364525 102.360055505525
"5909" 1181.6 62.7130235784661 103.223207134552
"5910" 1181.8 65.8182641950877 104.517934578092
"5911" 1182 69.0337419350623 106.877830929689
"5912" 1182.2 72.9554358791129 109.449096341378
"5913" 1182.4 76.7485433559825 110.60621990203
"5914" 1182.6 80.6001117792961 111.673333764105
"5915" 1182.8 84.2155965338279 113.277325183774
"5916" 1183 85.451805883639 112.349807550252
"5917" 1183.2 84.5734819509563 111.549825456621
"5918" 1183.4 83.6716949666449 111.636923148272
"5919" 1183.6 82.385372002859 111.765601264752
"5920" 1183.8 81.206573542339 112.085167096136
"5921" 1184 79.716847514314 112.296661006224
"5922" 1184.2 77.4753330221784 111.566660282397
"5923" 1184.4 74.118203944939 110.657518493169
"5924" 1184.6 71.482606638665 110.174995171141
"5925" 1184.8 67.9069024852507 109.201837692656
"5926" 1185 64.1761708520606 108.228433958971
"5927" 1185.2 60.1689977244916 106.672074065618
"5928" 1185.4 55.8888041103557 104.970416673593
"5929" 1185.6 51.1452363798047 104.647391611641
"5930" 1185.8 47.0716166532723 105.105649610052
"5931" 1186 43.594074645659 106.235115095352
"5932" 1186.2 39.8852330335624 107.517502687708
"5933" 1186.4 36.7232741603361 107.415746359905
"5934" 1186.6 33.3368361442293 106.822671667794
"5935" 1186.8 31.406233293939 104.76111769809
"5936" 1187 28.7501122241282 101.970584648525
"5937" 1187.2 25.8389918661728 98.205608561253
"5938" 1187.4 22.3529450395567 95.0099540619341
"5939" 1187.6 19.3675892397467 90.6552821721287
"5940" 1187.8 17.4082891592301 86.4710302727036
"5941" 1188 15.6662386593183 81.7799266169655
"5942" 1188.2 13.21301992787 77.7688244575172
"5943" 1188.4 11.1987895773472 73.1266479502558
"5944" 1188.6 8.93718125606532 68.7447870569728
"5945" 1188.8 6.72462060211376 65.0739695008333
"5946" 1189 5.55575427865902 61.4991942241417
"5947" 1189.2 6.53431050662034 58.8235294365517
"5948" 1189.4 8.4364060839735 55.712239257069
"5949" 1189.6 10.7195111077666 52.0816546015862
"5950" 1189.8 12.5908660007297 48.0813797527843
"5951" 1190 15.0735844520035 44.4549863143259
"5952" 1190.2 17.9768650694277 40.3989024173358
"5953" 1190.4 20.7433867200724 36.9871967207517
"5954" 1190.6 23.7259860153708 33.2733560563131
"5955" 1190.8 25.3835462733738 29.2237443045517
"5956" 1191 27.2801000118086 24.5543273994322
"5957" 1191.2 28.6228719679061 19.8636040379693
"5958" 1191.4 31.1955761008447 15.5738930427121
"5959" 1191.6 33.3278799316123 12.4147990999676
"5960" 1191.8 36.518687410159 12.4102874078617
"5961" 1192 40.8764519692901 13.1228533438921
"5962" 1192.2 44.801297645918 13.4481247494359
"5963" 1192.4 49.6090320144331 14.2084972646811
"5964" 1192.6 53.954052977372 15.0783233848507
"5965" 1192.8 58.4108844337638 16.8811317847785
"5966" 1193 62.6476590274874 18.929987675455
"5967" 1193.2 67.0600382099186 20.257966208715
"5968" 1193.4 71.2249918643676 21.6171400157966
"5969" 1193.6 76.2761904281125 22.3841591525415
"5970" 1193.8 81.3582621919074 22.9717121263938
"5971" 1194 86.662411130814 23.6494426637392
"5972" 1194.2 90.8127099507203 25.3452636869267
"5973" 1194.4 94.7104396820667 25.85937902919
"5974" 1194.6 97.9049293708646 26.2322766582326
"5975" 1194.8 102.004317306139 25.5354552887617
"5976" 1195 103.72911681571 24.2867375362946
"5977" 1195.2 104.232241858997 23.1963991971925
"5978" 1195.4 104.832415588553 23.0153474751458
"5979" 1195.6 106.077724269351 24.1071663792576
"5980" 1195.8 106.025140248882 25.6888326214946
"5981" 1196 107.175044828248 28.6455607642631
"5982" 1196.2 109.026035189867 32.1588288042115
"5983" 1196.4 110.877379830615 35.913479024787
"5984" 1196.6 113.500580602763 39.4759918638164
"5985" 1196.8 116.299425094733 43.0995981706105
"5986" 1197 119.296823356939 46.1020280794022
"5987" 1197.2 120.58022256191 49.4613918835232
"5988" 1197.4 119.538824666143 53.374718709008
"5989" 1197.6 118.799380381167 57.5008709815913
"5990" 1197.8 117.022313552059 61.4836153898617
"5991" 1198 116.727813665574 65.661738906571
"5992" 1198.2 116.507582572969 69.9411520818245
"5993" 1198.4 116.531186867333 74.4220339618548
"5994" 1198.6 118.690533672331 78.4456333350981
"5995" 1198.8 118.989141379909 80.9727370741417
"5996" 1199 117.333890237659 81.7789417481317
"5997" 1199.2 114.003044718104 83.4585064594158
"5998" 1199.4 111.090397016515 84.9888897386426
"5999" 1199.6 107.97757034455 86.152084518257
"6000" 1199.8 104.839322753137 88.1665205969034
"6001" 1200 102.21764111645 90.5786816976313
"6002" 1200.2 99.2596932668096 93.0190706811517
"6003" 1200.4 96.156554877622 96.0322452138444
"6004" 1200.6 92.8223043701341 98.6587986762956
"6005" 1200.8 89.7709883876605 101.40896314245
"6006" 1201 88.0492769068621 104.396612921667
"6007" 1201.2 86.5271781943557 108.627115275427
"6008" 1201.4 87.0051073015566 111.883206190199
"6009" 1201.6 87.1384310671474 113.922837067135
"6010" 1201.8 85.883469416814 113.479273035552
"6011" 1202 82.9549819030877 114.107338651795
"6012" 1202.2 79.4446293272911 114.117420120495
"6013" 1202.4 74.9694759609533 114.668086460966
"6014" 1202.6 70.4581765323621 115.786138880859
"6015" 1202.8 65.534266256659 116.657355228672
"6016" 1203 60.957334568814 116.79518463751
"6017" 1203.2 55.5967009676057 117.725587240343
"6018" 1203.4 50.360481667939 118.376619401521
"6019" 1203.6 46.5656374202467 119.925515040513
"6020" 1203.8 46.011390431439 120.327468937802
"6021" 1204 46.7884775223104 119.770154687666
"6022" 1204.2 47.0786169464537 118.870771565787
"6023" 1204.4 46.4070857085281 117.228152334894
"6024" 1204.6 45.027327399419 114.798281004592
"6025" 1204.8 43.2742757975223 111.69960759176
"6026" 1205 41.1048213015861 108.326420863772
"6027" 1205.2 38.8816176258174 105.407401805565
"6028" 1205.4 36.2181373020689 103.036058800669
"6029" 1205.6 32.9181032873567 100.999772242058
"6030" 1205.8 28.6659023091012 100.207439552646
"6031" 1206 25.0793860388757 99.9693999748049
"6032" 1206.2 21.2782828064259 100.558406534025
"6033" 1206.4 19.2466285793515 101.714007563677
"6034" 1206.6 20.2114427632467 101.620384761513
"6035" 1206.8 20.7090799163366 102.087641503299
"6036" 1207 20.8029283156137 102.228414102214
"6037" 1207.2 20.7096943999033 102.268076223337
"6038" 1207.4 20.9246842652022 102.454514653631
"6039" 1207.6 21.7318446469001 102.69211051137
"6040" 1207.8 22.3876001158124 103.371107459995
"6041" 1208 23.308485058814 105.138105514802
"6042" 1208.2 23.6281051642868 107.2590283339
"6043" 1208.4 24.1379652530676 106.962127361752
"6044" 1208.6 25.8743983077182 106.19734822437
"6045" 1208.8 27.316789295439 106.950226863343
"6046" 1209 29.3107989435171 108.438465329067
"6047" 1209.2 32.0656006220179 111.607079793131
"6048" 1209.4 34.586911959439 115.368548333104
"6049" 1209.6 37.507943386939 116.944565019629
"6050" 1209.8 41.1165101028166 117.959512621858
"6051" 1210 43.9171304723074 120.045615028131
"6052" 1210.2 47.0555432528247 121.077663993309
"6053" 1210.4 50.3435481524173 121.319490722117
"6054" 1210.6 53.2923317303557 123.172769920885
"6055" 1210.8 55.0469014882341 122.032734097207
"6056" 1211 57.9882316597503 121.234397144118
"6057" 1211.2 61.5212559138453 122.19165496688
"6058" 1211.4 64.705991567439 123.255990189475
"6059" 1211.6 67.9402224757765 122.964511198739
"6060" 1211.8 71.7401407121978 123.869744565634
"6061" 1212 73.209438611939 123.216044460552
"6062" 1212.2 74.8491287039664 121.923143487771
"6063" 1212.4 77.5733668334676 121.200069119795
"6064" 1212.6 80.5115956754325 120.779744078019
"6065" 1212.8 83.6038691595048 120.708398767236
"6066" 1213 84.9314295441473 119.48902473176
"6067" 1213.2 87.425124892439 117.76886178001
"6068" 1213.4 90.766784845499 116.023815967952
"6069" 1213.6 94.4045555399825 115.387115784334
"6070" 1213.8 95.7414236030559 113.374739731941
"6071" 1214 98.3109196466403 111.64994022237
"6072" 1214.2 101.482533062103 111.012624274552
"6073" 1214.4 101.846365236356 109.84962102101
"6074" 1214.6 102.741715462059 108.026681037552
"6075" 1214.8 104.569632017579 105.549646387032
"6076" 1215 107.002175762993 102.917946192579
"6077" 1215.2 109.910082702154 100.284920669083
"6078" 1215.4 112.622098669732 97.8109052252069
"6079" 1215.6 114.385390865507 94.749141224878
"6080" 1215.8 116.122635872389 91.1457158589817
"6081" 1216 117.478101648563 87.9016380077994
"6082" 1216.2 119.060893895487 84.217778295369
"6083" 1216.4 120.974823965135 80.4628214446358
"6084" 1216.6 122.995009934875 78.0147952434049
"6085" 1216.8 122.90761859193 78.2351937391779
"6086" 1217 122.326457234949 78.4955526271383
"6087" 1217.2 121.155486258662 77.8574715172646
"6088" 1217.4 120.362950652363 76.3064434618851
"6089" 1217.6 120.067975653799 74.4335213851117
"6090" 1217.8 120.446144219263 72.1228137005811
"6091" 1218 120.970391197909 69.0114700721359
"6092" 1218.2 121.77327012692 66.0544600646272
"6093" 1218.4 121.840306504694 63.3978249100925
"6094" 1218.6 122.434845690482 59.8398629110089
"6095" 1218.8 123.644589862633 56.6575945685415
"6096" 1219 123.923737138099 55.6454472434317
"6097" 1219.2 122.797479059857 55.8589689132694
"6098" 1219.4 121.214862631197 55.020953757455
"6099" 1219.6 119.560404644 53.3197948007639
"6100" 1219.8 117.945597934694 50.4737511655619
"6101" 1220 115.783386257476 47.4304819459938
"6102" 1220.2 114.279768661391 43.4289609383582
"6103" 1220.4 113.131582556769 38.7202039241688
"6104" 1220.6 111.77492155306 34.3183378380366
"6105" 1220.8 110.334936657845 30.8789954468017
"6106" 1221 107.846380161139 29.8079505900517
"6107" 1221.2 103.744717469086 27.7613194199341
"6108" 1221.4 100.338640933878 24.8962903378851
"6109" 1221.6 96.009711698814 22.8623869735517
"6110" 1221.8 91.864699257333 19.9708609140063
"6111" 1222 88.3134893710247 16.7606768805517
"6112" 1222.2 85.3535108578248 12.8622590642946
"6113" 1222.4 85.354438169389 10.8017727684517
"6114" 1222.6 86.2787697324342 9.18301088610512
"6115" 1222.8 86.646183178439 8.6214572115795
"6116" 1223 86.3776031226179 9.67873891198292
"6117" 1223.2 85.272649289419 9.47367714608173
"6118" 1223.4 83.483704085696 8.92030093683209
"6119" 1223.6 80.8005141118001 6.95538743441284
"6120" 1223.8 77.6443061681354 4.29760945655172
"6121" 1224 75.6123557781572 3.72402510351536
"6122" 1224.2 72.8930723170944 4.5736421998624
"6123" 1224.4 69.036883231182 3.88629911224331
"6124" 1224.6 65.1197337966868 2.32654824982129
"6125" 1224.8 62.1791518558117 1.71647986788809
"6126" 1225 59.0234783002755 1.64047183402836
"6127" 1225.2 58.0594859304211 1.90862303906065
"6128" 1225.4 55.9643244841914 2.51284980117308
"6129" 1225.6 52.9840989864572 2.63704734806991
"6130" 1225.8 49.893116639539 3.50308890827173
"6131" 1226 46.7147132333411 3.86798696480945
"6132" 1226.2 44.0620691219087 4.63200362670324
"6133" 1226.4 41.2644526205842 5.14774476806785
"6134" 1226.6 37.5421825831588 6.41187982312315
"6135" 1226.8 35.9705584250969 8.48749593922541
"6136" 1227 32.7707060242451 10.3503045097252
"6137" 1227.2 30.5407425006057 11.4969192374608
"6138" 1227.4 29.4690898553772 12.7259338451135
"6139" 1227.6 27.8651821688011 13.2957292562069
"6140" 1227.8 28.0267622118453 14.987773083583
"6141" 1228 26.2695008225782 17.2304510070363
"6142" 1228.2 22.980680420839 19.2416062396417
"6143" 1228.4 21.056694387259 21.8900080672417
"6144" 1228.6 20.7733966725803 22.420704443693
"6145" 1228.8 21.0110706582961 22.5669720037864
"6146" 1229 21.0046075776966 22.669618569582
"6147" 1229.2 20.8393775171511 22.8427167282487
"6148" 1229.4 20.8441545767247 22.8531138579089
"6149" 1229.6 20.804412652541 22.8809332048374
"6150" 1229.8 20.7252900943936 22.8938593660366
"6151" 1230 20.5800141795988 22.980165102129
"6152" 1230.2 20.5800141795988 22.9279679769641
"6153" 1230.4 20.5600600338481 22.9607382000669
"6154" 1230.6 20.5278170544339 22.944028630861
"6155" 1230.8 20.5920596700215 22.9319831404383
"6156" 1231 20.5559231987534 22.9038769961187
"6157" 1231.2 20.538698147449 22.9454740897117
"6158" 1231.4 20.5201410066155 22.9616638586694
"6159" 1231.6 20.5103224135819 22.9405460911129
"6160" 1231.8 20.5246535923027 22.9450020038245
"6161" 1232 20.5903030360015 22.858329985458
"6162" 1232.2 20.5885094202127 22.8446216362149
"6163" 1232.4 20.6090078863706 22.8364222497517
"6164" 1232.6 20.6099336235519 22.8330719628098
"6165" 1232.8 20.5800141795988 22.8275888901084
"6166" 1233 20.6073941773326 22.8223350059879
"6167" 1233.2 20.4971152488784 22.8191124338851
"6168" 1233.4 20.573750524579 22.7896857469117
"6169" 1233.6 20.5403897885451 22.7679697960972
"6170" 1233.8 20.601013484569 22.7234757012217
"6171" 1234 20.585434650289 22.7078968669417
"6172" 1234.2 20.5135323382275 22.7562811310998
"6173" 1234.4 20.4972309562037 22.7440183797576
"6174" 1234.6 20.5048676396743 22.7402000380223
"6175" 1234.8 20.4791977977113 22.7646979137101
"6176" 1235 20.1498422444337 22.9430142737728
"6177" 1235.2 19.5421540526519 23.0384843577398
"6178" 1235.4 18.9217516647431 22.8918315056961
"6179" 1235.6 18.758816330959 22.7935804554817
"6180" 1235.8 18.638080365289 22.5014773127317
"6181" 1236 18.8209789344096 22.4538244078753
"6182" 1236.2 18.412187268229 22.5482138155717
"6183" 1236.4 18.0911195937837 22.1111745762313
"6184" 1236.6 18.4352152053079 22.0015177329983
"6185" 1236.8 18.3682327000819 21.9390496016844
"6186" 1237 18.0940134232145 21.5813722840313
"6187" 1237.2 18.5242504807947 21.5668275592012
"6188" 1237.4 18.6127057488481 22.240807221976
"6189" 1237.6 18.122734133372 22.2052385516033
"6190" 1237.8 17.644929679939 22.7195809926517
"6191" 1238 17.1441814352247 23.2068169831436
"6192" 1238.2 15.7979544817947 24.0281227689022
"6193" 1238.4 14.8456078952515 25.1910981393642
"6194" 1238.6 13.3690368669177 26.1369805974773
"6195" 1238.8 13.7156014782057 25.9521891057517
"6196" 1239 13.5771229512723 25.9608440136851
"6197" 1239.2 13.8687557185912 25.9513424299756
"6198" 1239.4 13.5433147171578 26.558303126958
"6199" 1239.6 13.3730493326338 26.9402151745623
"6200" 1239.8 12.873911681689 27.9113968516169
"6201" 1240 11.7756944395669 29.3596062314122
"6202" 1240.2 10.683138111064 31.0932044181517
"6203" 1240.4 9.31483535022137 32.6465058360694
"6204" 1240.6 7.90346583497516 33.9020870085156
"6205" 1240.8 6.73974568393902 35.4970070369446
"6206" 1241 5.96567235565152 37.0764504588142
"6207" 1241.2 5.32483257053395 39.1429261309315
"6208" 1241.4 4.68477445161006 41.0154869618807
"6209" 1241.6 3.83331941357652 42.9233816995267
"6210" 1241.8 3.20492790585041 44.230697326172
"6211" 1242 2.47990818550152 46.1316478840642
"6212" 1242.2 1.75361296815994 47.4382999656448
"6213" 1242.4 1.84010613723531 49.1444573977739
"6214" 1242.6 2.04080508454941 51.6764863074478
"6215" 1242.8 2.00820108335794 53.5077785504706
"6216" 1243 1.6167059495544 54.983746243821
"6217" 1243.2 1.00306906083314 56.77537092974
"6218" 1243.4 0.730062460103568 58.2220681130834
"6219" 1243.6 0 59.5122279031981
"6220" 1243.8 0.14689563472215 58.6686795777445
"6221" 1244 0.763531755972353 59.5548691569184
"6222" 1244.2 0.99731490863669 60.9384467646796
"6223" 1244.4 0.861026748280193 62.8877723795988
"6224" 1244.6 0.754712514344074 64.2711914237036
"6225" 1244.8 0.950573932976051 66.1369266402184
"6226" 1245 1.19330528666191 68.3397571232505
"6227" 1245.2 1.70191485832863 71.074158211279
"6228" 1245.4 2.31984156434811 74.2961443919154
"6229" 1245.6 2.73941789848138 77.0956537107212
"6230" 1245.8 4.50028825618902 78.8966524216701
"6231" 1246 5.87133093522281 81.9128355130247
"6232" 1246.2 6.97132295026334 85.0022867705788
"6233" 1246.4 7.37116055816629 88.2403812872336
"6234" 1246.6 7.76597048174853 88.0585720199327
"6235" 1246.8 8.86849735439107 88.7380923844832
"6236" 1247 10.780505825314 90.2197488964642
"6237" 1247.2 13.2657573609878 91.8763061909786
"6238" 1247.4 16.1870455260336 93.0811754934842
"6239" 1247.6 20.4586579121431 96.5545122565313
"6240" 1247.8 22.8229766475948 99.0731078386501
"6241" 1248 24.2487517111302 101.940244311493
"6242" 1248.2 24.1833192186663 104.556849766097
"6243" 1248.4 23.062643690745 106.455233947865
"6244" 1248.6 22.8414312514185 106.771126585305
"6245" 1248.8 22.7622809402681 106.723514836704
"6246" 1249 23.8877524022868 105.77452347316
"6247" 1249.2 25.8293031819672 105.965959648636
"6248" 1249.4 28.4654460983303 106.892135497595
"6249" 1249.6 31.9862517207616 107.425723317342
"6250" 1249.8 35.956551139889 108.117557570852
"6251" 1250 40.2042800892467 109.821742231033
"6252" 1250.2 43.9585544560015 110.02069068563
"6253" 1250.4 47.6527319002247 110.969349734885
"6254" 1250.6 51.7696580414481 112.145630404006
"6255" 1250.8 55.248340923289 111.343674503002
"6256" 1251 57.5925525815425 110.576148314121
"6257" 1251.2 57.6542086263026 110.09205679437
"6258" 1251.4 57.8786601753854 110.06676647898
"6259" 1251.6 58.8689219285544 110.23967441989
"6260" 1251.8 61.2361602959845 110.499230872143
"6261" 1252 64.4002778839874 110.189710044439
"6262" 1252.2 67.3340426655742 110.649469015998
"6263" 1252.4 70.5199582660883 111.332339157164
"6264" 1252.6 73.9684074614775 112.210996142244
"6265" 1252.8 77.006779467689 114.734234685885
"6266" 1253 78.0584350826403 117.239099923474
"6267" 1253.2 77.6667161976057 117.513421788922
"6268" 1253.4 77.4226207472984 116.623438808208
"6269" 1253.6 77.1775257491999 115.483072372291
"6270" 1253.8 77.4548647198345 113.63428631197
"6271" 1254 77.607213705564 111.769928718718
"6272" 1254.2 78.4080278771129 109.849856208726
"6273" 1254.4 80.1091821276155 107.639119351419
"6274" 1254.6 82.3856080458027 106.220952518734
"6275" 1254.8 84.7129401563738 104.860113634987
"6276" 1255 87.4009040679987 103.310402102537
"6277" 1255.2 89.582793440219 101.525114198032
"6278" 1255.4 91.3722964317609 100.336854618976
"6279" 1255.6 94.2829204284883 100.32137497465
"6280" 1255.8 96.8100059817285 101.00424817296
"6281" 1256 99.1775788229653 101.97792531546
"6282" 1256.2 102.023537945835 103.213091008396
"6283" 1256.4 103.807145056252 103.758143010431
"6284" 1256.6 104.669481170623 102.818946245007
"6285" 1256.8 105.75758645965 101.10161588721
"6286" 1257 106.971796236686 98.8404274905897
"6287" 1257.2 108.617628623643 96.3569801741073
"6288" 1257.4 111.06811932009 93.3551025135866
"6289" 1257.6 113.429081104774 90.4776663417386
"6290" 1257.8 114.71953699632 87.2910384688198
"6291" 1258 115.329566293968 83.4212868953164
"6292" 1258.2 116.557963781907 79.6748777914227
"6293" 1258.4 117.827273525372 75.5105488354383
"6294" 1258.6 119.155197590757 71.5541121966729
"6295" 1258.8 121.032089551493 67.4458743499379
"6296" 1259 122.062787683967 63.1618020381351
"6297" 1259.2 121.554967517727 59.7716352601578
"6298" 1259.4 120.724883165939 56.1783731994267
"6299" 1259.6 119.40341538096 52.0959328435307
"6300" 1259.8 118.459251621455 48.370634177713
"6301" 1260 116.477393022569 45.1158486217039
"6302" 1260.2 114.510748495661 41.5342355165311
"6303" 1260.4 113.25173845946 37.3984889945624
"6304" 1260.6 111.062858673091 33.8580540979457
"6305" 1260.8 108.896361798072 29.8635892839089
"6306" 1261 106.259190015187 26.3663393041854
"6307" 1261.2 103.585644610968 22.995991863008
"6308" 1261.4 100.598477308852 19.6929430443113
"6309" 1261.6 98.6403082777334 16.1710107232246
"6310" 1261.8 98.3878022054247 14.6797897302946
"6311" 1262 97.6112372899973 14.427633009008
"6312" 1262.2 96.2004666861654 12.5426340141744
"6313" 1262.4 96.7188574623079 12.7487489264061
"6314" 1262.6 96.5108501488895 13.9032718801854
"6315" 1262.8 95.100946365814 14.5886278703594
"6316" 1263 93.9010324754978 15.0309680744635
"6317" 1263.2 91.8528971101512 14.9628164598548
"6318" 1263.4 88.6982961262955 14.2349005307002
"6319" 1263.6 84.9784489959006 12.6712328820517
"6320" 1263.8 80.980680445279 10.8835616484217
"6321" 1264 77.3818254781335 8.47360253438505
"6322" 1264.2 76.0949522568824 5.41458248040078
"6323" 1264.4 76.3877568480027 4.63397065123354
"6324" 1264.6 76.8940689621027 5.61826972619718
"6325" 1264.8 77.5906824269764 5.04379193958911
"6326" 1265 78.6323566398819 5.0654234317803
"6327" 1265.2 79.7988644628039 5.10111239576794
"6328" 1265.4 81.7321837619661 5.49058325276794
"6329" 1265.6 82.0971865463107 5.29024314518889
"6330" 1265.8 83.0105151940138 5.54610014768256
"6331" 1266 82.8867580992661 5.48422160030873
"6332" 1266.2 83.3013158183214 5.82494615066937
"6333" 1266.4 84.8827456870223 6.01777240830172
"6334" 1266.6 86.8120689138279 6.24856995319061
"6335" 1266.8 88.3213842804895 7.17040366781778
"6336" 1267 88.918096510939 7.46114160633474
"6337" 1267.2 90.3631425878455 8.46167170335546
"6338" 1267.4 91.1370084577005 8.71756771443246
"6339" 1267.6 92.3241961876117 9.2191048313699
"6340" 1267.8 92.5823019206737 9.78994337873539
"6341" 1268 94.111041270939 9.37982230622819
"6342" 1268.2 93.397011366439 9.55900667020627
"6343" 1268.4 94.046129461439 10.2731021421906
"6344" 1268.6 94.6425832581654 10.8855457452404
"6345" 1268.8 95.2496777825354 11.6939826124233
"6346" 1269 95.9671334079291 12.6847293968983
"6347" 1269.2 97.486455364939 13.7760190259181
"6348" 1269.4 99.2863401021429 14.718790834144
"6349" 1269.6 100.426960335289 15.3858447553417
"6350" 1269.8 100.634678125689 15.2433633334892
"6351" 1270 100.893341851424 15.7024176832487
"6352" 1270.2 101.421965643768 16.1041402930374
"6353" 1270.4 102.630555595018 16.6874100856705
"6354" 1270.6 103.009152117199 16.9554123090517
"6355" 1270.8 102.987731220064 17.0415452870421
"6356" 1271 102.714352637747 17.464720352821
"6357" 1271.2 102.789250879477 17.4534856165613
"6358" 1271.4 102.572264128677 17.3959303172119
"6359" 1271.6 102.318207679998 18.1296091007002
"6360" 1271.8 102.465572987763 19.3266025266694
"6361" 1272 103.568192593477 21.2096324393594
"6362" 1272.2 104.871128280998 22.9272987830517
"6363" 1272.4 105.743237533339 23.9269406493517
"6364" 1272.6 108.096700265347 25.1248471299109
"6365" 1272.8 109.972891040359 25.6639806715717
"6366" 1273 110.798569257199 26.3845017570217
"6367" 1273.2 111.458249701007 27.0532950626294
"6368" 1273.4 112.722092553127 27.8972297024923
"6369" 1273.6 114.366122307319 29.2432178474017
"6370" 1273.8 115.909607115757 30.679342456976
"6371" 1274 116.229276702282 31.905529348466
"6372" 1274.2 116.351681828768 32.5361012121803
"6373" 1274.4 117.345829157388 33.9046744176545
"6374" 1274.6 117.460746459653 34.7579397202089
"6375" 1274.8 117.414987533864 35.4370784437947
"6376" 1275 117.823447756401 36.6898271481744
"6377" 1275.2 118.327040923009 38.1036798441517
"6378" 1275.4 118.969050853523 40.2908864787101
"6379" 1275.6 120.547024807909 43.1434327337317
"6380" 1275.8 122.252219860057 45.6044303489635
"6381" 1276 122.150446366881 45.8811132654748
"6382" 1276.2 121.777336776279 45.2979250143284
"6383" 1276.4 121.459710057949 45.9142720987071
"6384" 1276.6 121.023870894545 47.2338209040063
"6385" 1276.8 120.578073279032 49.1304369861685
"6386" 1277 120.400324118439 51.9696060216988
"6387" 1277.2 119.623476333778 55.4188003318098
"6388" 1277.4 119.211139768399 58.7612140994317
"6389" 1277.6 120.01848994491 61.8400194074341
"6390" 1277.8 121.757405593687 64.5745944277667
"6391" 1278 123.404638622279 67.1126450345895
"6392" 1278.2 124.025587441458 67.3551457568725
"6393" 1278.4 124.49228896391 67.1347618995226
"6394" 1278.6 124.337034447527 67.4109799992282
"6395" 1278.8 123.888684760969 67.3178888277217
"6396" 1279 123.277215515479 67.8203062332517
"6397" 1279.2 122.460810414282 69.138943277666
"6398" 1279.4 121.083807289057 70.9353094209047
"6399" 1279.6 119.773263434434 72.9465745908721
"6400" 1279.8 117.484285907054 75.2711833206287
"6401" 1280 115.542021793822 77.8773512659012
"6402" 1280.2 115.39077097557 79.3217965802119
"6403" 1280.4 115.476114249769 80.8948429027417
"6404" 1280.6 115.973338710539 82.9187931229517
"6405" 1280.8 117.165552278356 85.2895166543573
"6406" 1281 118.209845601494 86.6494518471245
"6407" 1281.2 117.915972136666 86.4936635043244
"6408" 1281.4 117.625038074533 86.5678166177498
"6409" 1281.6 117.398625587871 86.9675254428721
"6410" 1281.8 116.77471596258 87.7464671568721
"6411" 1282 116.203966551351 88.4194962268164
"6412" 1282.2 115.293512336429 89.7902074801383
"6413" 1282.4 113.952640772743 91.9807494067167
"6414" 1282.6 112.036578576993 94.8792173612148
"6415" 1282.8 110.227716258225 98.3455483064089
"6416" 1283 109.207422912763 101.370589003957
"6417" 1283.2 108.471530818785 101.745215164398
"6418" 1283.4 106.624771570646 100.824636612783
"6419" 1283.6 104.265220281078 100.314500734172
"6420" 1283.8 100.566349905163 100.245804925118
"6421" 1284 96.610145936689 100.881257376012
"6422" 1284.2 93.397011366439 102.094740292475
"6423" 1284.4 90.8411088673765 104.484119034089
"6424" 1284.6 87.8862516430429 106.536238450591
"6425" 1284.8 84.1522031292285 108.30170212517
"6426" 1285 79.925388812745 109.762829733432
"6427" 1285.2 75.611175563439 110.179589385968
"6428" 1285.4 71.3425384006855 110.343392661115
"6429" 1285.6 67.154465021779 110.711433478472
"6430" 1285.8 62.7115095303363 111.226032963319
"6431" 1286 58.1259313705852 111.869460159952
"6432" 1286.2 53.8718048630796 113.325107487989
"6433" 1286.4 51.2279394858027 116.099349709915
"6434" 1286.6 48.6245544195962 118.217835129052
"6435" 1286.8 48.0575235569825 117.707007410813
"6436" 1287 45.7591616859533 116.420705317466
"6437" 1287.2 43.0273018175676 114.979663146566
"6438" 1287.4 39.5948096207151 113.273880444298
"6439" 1287.6 36.5183043240702 110.150680574634
"6440" 1287.8 32.4215702544763 107.623646518865
"6441" 1288 29.484843732739 104.526636269312
"6442" 1288.2 27.109071505039 100.706251721189
"6443" 1288.4 24.6180585854048 96.8422873404147
"6444" 1288.6 23.3238358245742 91.6232913395788
"6445" 1288.8 22.7788637040299 87.2194955560063
"6446" 1289 22.5828637597604 82.3401507068374
"6447" 1289.2 21.4814414552149 77.8449279583104
"6448" 1289.4 21.072273221539 73.2426060534851
"6449" 1289.6 18.9927614097817 68.8141133301585
"6450" 1289.8 16.741517898238 64.4849099352115
"6451" 1290 13.1719158980299 61.5694956808548
"6452" 1290.2 10.7795512398802 60.6983352285811
"6453" 1290.4 7.77091614342473 60.2515892455517
"6454" 1290.6 6.22045120793902 59.6729468294374
"6455" 1290.8 6.47638919968188 58.9681900405803
"6456" 1291 6.38808753150212 58.2260887044546
"6457" 1291.2 6.75724999211879 56.622362682945
"6458" 1291.4 7.26049885228732 53.4672111335405
"6459" 1291.6 7.63884330063051 49.4845154825304
"6460" 1291.8 8.77825272270498 45.3370651861794
"6461" 1292 10.1509731900769 41.6778583755172
"6462" 1292.2 11.7897385938042 37.2057088345293
"6463" 1292.4 13.977412443189 33.2077066126142
"6464" 1292.6 17.0665076150875 30.0489597837398
"6465" 1292.8 21.1068928532724 26.6076016792487
"6466" 1293 24.4047555445034 23.3816814495517
"6467" 1293.2 28.6563330005754 20.7852090695517
"6468" 1293.4 32.5090648615266 17.5356034310775
"6469" 1293.6 35.7803894865826 14.0035317047596
"6470" 1293.8 37.7980594334798 10.0005755769089
"6471" 1294 38.8280446075074 8.4301002339833
"6472" 1294.2 40.3566445124247 8.97125974055173
"6473" 1294.4 44.1174929307331 8.37941677158114
"6474" 1294.6 48.6097174345676 7.4801427451803
"6475" 1294.8 52.7047253024533 5.96306102600887
"6476" 1295 57.0843653312409 4.96264931614606
"6477" 1295.2 61.616189435239 3.63550899965172
"6478" 1295.4 66.1289713217825 2.36041528086477
"6479" 1295.6 68.3943733143854 2.83013890606958
"6480" 1295.8 69.9162064418931 3.01128369031319
"6481" 1296 71.4331019788909 2.96067584165749
"6482" 1296.2 74.0625652510819 4.6240231271803
"6483" 1296.4 77.557231612249 6.40075208435173
"6484" 1296.6 81.4371711388598 7.84526478764083
"6485" 1296.8 84.906546683839 8.09105560373172
"6486" 1297 88.0163486708579 7.75021597265983
"6487" 1297.2 88.2752805333662 8.23013073111483
"6488" 1297.4 88.7420856428717 9.15850534487865
"6489" 1297.6 90.0196302479087 11.0877781351578
"6490" 1297.8 91.880321971391 13.9782072002537
"6491" 1298 94.2232189611429 17.4639931854255
"6492" 1298.2 97.09312836084 20.2466338580567
"6493" 1298.4 100.08025096929 22.6910733319847
"6494" 1298.6 103.100343374424 24.8608838963396
"6495" 1298.8 106.360281557763 26.2836211683753
"6496" 1299 109.598999017639 27.4983884080417
"6497" 1299.2 111.017675535365 27.7468399656309
"6498" 1299.4 110.210508414764 28.3042718689538
"6499" 1299.6 110.312000616246 31.1980916192448
"6500" 1299.8 111.113920196465 34.6040633600156
"6501" 1300 112.47915528589 38.4592166066804
"6502" 1300.2 114.850364406189 42.104681502208
"6503" 1300.4 117.004165013156 46.0392489346136
"6504" 1300.6 118.899404115102 49.7623707226742
"6505" 1300.8 119.580074889303 54.0908684166426
"6506" 1301 121.29235960363 58.6629228975827
"6507" 1301.2 121.883212349055 63.2060218954158
"6508" 1301.4 120.721064824204 66.4983963244929
"6509" 1301.6 119.109436435175 70.1218585429197
"6510" 1301.8 116.963779485395 73.9712988845323
"6511" 1302 115.573940165027 77.6288624828752
"6512" 1302.2 114.819875525969 81.4679158294002
"6513" 1302.4 114.778961415739 83.6367177360217
"6514" 1302.6 114.930855049969 83.6289283188817
"6515" 1302.8 114.584225987239 83.7457695759817
"6516" 1303 115.246326444139 84.9726027755317
"6517" 1303.2 116.06151594087 85.3885268016309
"6518" 1303.4 116.613801897606 85.3508222522184
"6519" 1303.6 115.827353375704 86.6706957120517
"6520" 1303.8 115.475140572627 86.7274935453642
"6521" 1304 114.741194544757 87.6129004620669
"6522" 1304.2 114.036959205702 88.4795268571909
"6523" 1304.4 112.688382363971 89.1771291304872
"6524" 1304.6 110.436361360189 91.3222169700858
"6525" 1304.8 107.943295002299 93.1830107395634
"6526" 1305 104.759597182869 95.0624340611331
"6527" 1305.2 101.322290433299 97.3403857014936
"6528" 1305.4 99.1563116643265 100.565068535527
"6529" 1305.6 96.7973915410159 103.422935779167
"6530" 1305.8 95.3034952528649 106.43033135207
"6531" 1306 94.7651525820544 109.944076025859
"6532" 1306.2 94.978263045859 112.814576106272
"6533" 1306.4 94.740685823089 112.375772274052
"6534" 1306.6 94.562827465059 112.425105249272
"6535" 1306.8 93.9299714865443 112.145164529775
"6536" 1307 92.4180711042498 111.491568166268
"6537" 1307.2 90.297472462814 110.926075195218
"6538" 1307.4 87.126530568739 110.10571356468
"6539" 1307.6 83.1934084347609 109.614797363127
"6540" 1307.8 79.2707118400046 109.748440181339
"6541" 1308 75.4086894711181 110.61152742182
"6542" 1308.2 72.1761127796282 111.938933339849
"6543" 1308.4 69.2321150116663 114.710068384513
"6544" 1308.6 68.0444305800783 117.120907715349
"6545" 1308.8 68.2902183498306 118.318722158275
"6546" 1309 69.0166165464575 118.201006141404
"6547" 1309.2 69.7813933210471 116.623109863227
"6548" 1309.4 69.7234990044661 115.675748319173
"6549" 1309.6 69.4012791212723 114.561136527218
"6550" 1309.8 67.7761447194661 112.528402745038
"6551" 1310 66.3912944733464 109.849019985737
"6552" 1310.2 65.5216905711559 106.873909866431
"6553" 1310.4 64.573702943015 103.716208219362
"6554" 1310.6 63.7511046855837 100.312424940131
"6555" 1310.8 62.356184063539 96.9241651406717
"6556" 1311 60.6721862627962 93.565257192516
"6557" 1311.2 58.072004636539 90.4668910652811
"6558" 1311.4 56.4169722981413 87.154252225518
"6559" 1311.6 55.9829492525028 83.2151776829241
"6560" 1311.8 56.5376706091948 79.8504269836564
"6561" 1312 58.1416994214758 77.0712640103096
"6562" 1312.2 60.1449434019594 75.4277053604905
"6563" 1312.4 61.1944720664229 75.3320683429388
"6564" 1312.6 61.5888436091092 74.9534235461368
"6565" 1312.8 62.2741901989074 72.910075380257
"6566" 1313 62.5844679718004 70.0757666714626
"6567" 1313.2 63.1251980890272 66.7084051199341
"6568" 1313.4 64.1446953323508 63.9248339949047
"6569" 1313.6 65.717852127292 61.85147443264
"6570" 1313.8 67.0924551519978 60.5685116095811
"6571" 1314 69.769112708439 58.9353219973573
"6572" 1314.2 72.4377093212168 56.6453776066628
"6573" 1314.4 75.4867116351317 54.3321086361022
"6574" 1314.6 79.0811754369962 53.6046199527517
"6575" 1314.8 80.8411261213783 52.1843252947947
"6576" 1315 81.4997789610994 49.2227053861649
"6577" 1315.2 80.7959275707837 46.2356800874935
"6578" 1315.4 79.357992278805 43.1242402523249
"6579" 1315.6 78.7510525201105 38.9271325132375
"6580" 1315.8 78.316699783399 34.6373892168517
"6581" 1316 78.4653281569087 29.7036982899457
"6582" 1316.2 78.9940794816121 25.4825771300998
"6583" 1316.4 80.5312386388419 22.1489872807944
"6584" 1316.6 83.465504512939 18.7300766857593
"6585" 1316.8 86.0174659378533 17.4468874381232
"6586" 1317 86.4269527274862 17.9915517588064
"6587" 1317.2 85.2554968355148 18.7316354599154
"6588" 1317.4 83.9807420008453 18.7283161060205
"6589" 1317.6 82.1226414539078 19.6857652961455
"6590" 1317.8 80.2282897552939 20.9569112753259
"6591" 1318 77.9460336809087 22.240807221976
"6592" 1318.2 74.663463144739 23.1713671867717
"6593" 1318.4 70.8619063673411 23.032362227294
"6594" 1318.6 67.1361274355953 22.6879364855205
"6595" 1318.8 63.119546943259 21.4460112902617
"6596" 1319 60.2167936530083 18.3339848969478
"6597" 1319.2 58.6112138036089 15.4788261958624
"6598" 1319.4 58.6506470526533 15.4015030734701
"6599" 1319.6 59.1928152139057 16.8688632297184
"6600" 1319.8 58.1701837484078 19.2800664867705
"6601" 1320 57.1099287536092 22.4370074559773
"6602" 1320.2 55.7086794156091 26.6540396810466
"6603" 1320.4 53.119233571689 30.5747213397705
"6604" 1320.6 51.1748298234845 34.3380080833396
"6605" 1320.8 49.4610850497122 38.7477120654177
"6606" 1321 48.989544251299 43.4978512136017
"6607" 1321.2 47.2737179608646 47.8437659147432
"6608" 1321.4 46.3960783130022 51.3702871415412
"6609" 1321.6 45.427184145939 55.022131592708
"6610" 1321.8 43.856318356039 59.4250455379184
"6611" 1322 44.4930185396564 63.8231498943452
"6612" 1322.2 43.7775775088629 68.5095003149865
"6613" 1322.4 43.0765479806411 72.4218629756368
"6614" 1322.6 42.025805328139 76.2934610999851
"6615" 1322.8 42.9649611901322 79.0892914161313
"6616" 1323 44.5311189495803 81.4297726580735
"6617" 1323.2 46.2034763983268 82.0606325067456
"6618" 1323.4 48.7124049888443 82.9502241043938
"6619" 1323.6 51.2608712835842 83.6198406655517
"6620" 1323.8 53.6950523761862 85.1718893241585
"6621" 1324 55.4322577168724 88.3540753050851
"6622" 1324.2 57.4417699770299 91.2337008662222
"6623" 1324.4 59.425415864614 92.7756513955267
"6624" 1324.6 59.7197659546159 95.2839935110902
"6625" 1324.8 60.7641552453363 98.138745124675
"6626" 1325 63.7594417483122 100.124879272149
"6627" 1325.2 66.7536641034845 100.881323929474
"6628" 1325.4 70.3656831481295 101.962063407123
"6629" 1325.6 73.845574345039 102.399754465466
"6630" 1325.8 77.6290861631129 102.393464873987
"6631" 1326 81.4107099915252 103.001611646948
"6632" 1326.2 85.1000051587095 103.727603818207
"6633" 1326.4 88.836956749064 103.06633692826
"6634" 1326.6 92.3120568362247 104.274778448452
"6635" 1326.8 95.7609515681036 106.255163806134
"6636" 1327 95.8612559863464 107.694909566774
"6637" 1327.2 95.3091725017101 107.291535243214
"6638" 1327.4 95.9336965534785 105.908506201236
"6639" 1327.6 96.2360489293074 103.643425690789
"6640" 1327.8 98.0552878008206 100.90175584217
"6641" 1328 100.030661093134 98.4787439674608
"6642" 1328.2 102.895772823272 96.3665967384776
"6643" 1328.4 106.539021230344 96.0916799557004
"6644" 1328.6 109.544877742705 97.0675443687206
"6645" 1328.8 108.987576696349 97.2450641005999
"6646" 1329 107.93281068009 96.9009747298257
"6647" 1329.2 107.587731566362 95.463749291244
"6648" 1329.4 107.561451481544 92.9893479052228
"6649" 1329.6 107.773354375452 89.8108044966142
"6650" 1329.8 108.37331132061 86.5721824952811
"6651" 1330 110.06143970187 83.4810636935173
"6652" 1330.2 112.225493109533 81.0274252736455
"6653" 1330.4 115.248686873575 79.5559679859457
"6654" 1330.6 118.040228705109 79.0098774399291
"6655" 1330.8 118.368645146332 79.4400054556919
"6656" 1331 117.445909474625 78.9165164114946
"6657" 1331.2 116.694109456795 77.3683340890902
"6658" 1331.4 115.558706162434 75.1250931419126
"6659" 1331.6 114.965435341212 72.9034910244608
"6660" 1331.8 114.590375527086 69.7041152731622
"6661" 1332 114.602006178537 66.1599750363452
"6662" 1332.2 113.56135252596 63.0257149989201
"6663" 1332.4 113.471159274865 59.9427456887728
"6664" 1332.6 113.962252830757 56.533912883279
"6665" 1332.8 115.390192209684 53.5299051352864
"6666" 1333 116.814982470311 50.1018682239453
"6667" 1333.2 115.845305762146 47.922822117069
"6668" 1333.4 114.27494030668 45.6456684397047
"6669" 1333.6 111.868179221318 43.0889068137517
"6670" 1333.8 109.492643514381 40.8516963332536
"6671" 1334 107.834696035429 37.4221058444017
"6672" 1334.2 106.533863373049 33.9246575485417
"6673" 1334.4 104.704900666036 30.7286899461634
"6674" 1334.6 104.748202311584 26.9539249013904
"6675" 1334.8 105.536744494062 23.7638037998159
"6676" 1335 106.975034577145 21.9345299318753
"6677" 1335.2 106.856225405458 22.2057790543787
"6678" 1335.4 106.391347289551 22.5876146537265
"6679" 1335.6 104.470202398792 22.6791065702576
"6680" 1335.8 102.62038938903 23.1377704077942
"6681" 1336 100.080331272559 22.4703196441717
"6682" 1336.2 96.972514440238 21.8960709640878
"6683" 1336.4 93.6163449543285 20.6922826896359
"6684" 1336.6 90.6176057051209 18.605745889976
"6685" 1336.8 88.6088108303802 15.3708004889047
"6686" 1337 87.8537999116123 12.2374163334131
"6687" 1337.2 88.6112406842118 10.5881539044608
"6688" 1337.4 89.1275289529107 10.2425514058536
"6689" 1337.6 89.1162483504653 9.52130191578857
"6690" 1337.8 87.9171200093035 9.09501683529938
"6691" 1338 87.1030866919099 7.55706458989153
"6692" 1338.2 86.3146066380201 7.24144773603821
"6693" 1338.4 86.1027786017676 7.25758796975173
"6694" 1338.6 85.6689972894795 7.14320283517335
"6695" 1338.8 85.2737620632961 6.95783450659637
"6696" 1339 84.5481620328565 5.66254401961595
"6697" 1339.2 83.3848033443714 5.29058470457875
"6698" 1339.4 82.5231241357337 4.8122673747303
"6699" 1339.6 81.9761391060779 4.15696720263506
"6700" 1339.8 82.1260159580231 4.51600432963583
"6701" 1340 82.3721276116363 4.78355474601962
"6702" 1340.2 81.6385321291936 4.27636559162445
"6703" 1340.4 80.739208513939 4.02187787637473
"6704" 1340.6 79.843425542839 3.69924059443354
"6705" 1340.8 78.931927081018 3.37517847944646
"6706" 1341 77.5091015898289 2.98984492754255
"6707" 1341.2 75.7456357402604 2.37807451848029
"6708" 1341.4 74.8419993429036 2.09520345988801
"6709" 1341.6 73.4262314514341 1.62046997348376
"6710" 1341.8 71.7385012773977 1.22472012609301
"6711" 1342 70.9231004328834 1.0592314048295
"6712" 1342.2 69.5238264902399 1.16460937679066
"6713" 1342.4 68.312540235453 1.04716576214985
"6714" 1342.6 66.8917492255117 0.824237540942632
"6715" 1342.8 65.1711928688557 0.557967987023946
"6716" 1343 64.1642276189198 0.339237381080573
"6717" 1343.2 62.9086059457666 0
"6718" 1343.4 61.3114857647626 0.391445861345841
"6719" 1343.6 59.6345154410578 0.626557418294298
"6720" 1343.8 58.126530556519 0.613215149331724
"6721" 1344 56.8248948614442 0.663886512376467
"6722" 1344.2 56.504384437114 0.349348643714226
"6723" 1344.4 55.1023897310009 0.639795531531106
"6724" 1344.6 53.3017980359078 1.02362006489547
"6725" 1344.8 52.0146387909278 1.11182536783262
"6726" 1345 51.0211031215846 1.0832423835897
"6727" 1345.2 50.4701917685024 1.1160165402137
"6728" 1345.4 48.1051736820553 1.6709455372494
"6729" 1345.6 46.3416560116423 2.34597527202425
"6730" 1345.8 45.1965563051273 2.30901708081055
"6731" 1346 43.6655269362175 2.6608458549821
"6732" 1346.2 43.2250816274296 2.65889245445738
"6733" 1346.4 43.3432912271631 2.68600591034483
"6734" 1346.6 43.3561883190343 2.65935902631363
"6735" 1346.8 43.4882055782939 2.49473629592269
"6736" 1347 43.4633068548845 2.31484873000627
"6737" 1347.2 43.9414249507168 2.27091851549617
"6738" 1347.4 43.521373419019 2.05425732023172
"6739" 1347.6 43.1132690543508 1.74695717737525
"6740" 1347.8 43.4604532013868 1.75151639138755
"6741" 1348 43.479829860939 1.43499865760172
"6742" 1348.2 42.863167670689 0.987107172051724
"6743" 1348.4 43.0242669797208 1.01897296944263
"6744" 1348.6 43.304567975289 0.837810010201725
"6745" 1348.8 43.9192328790929 1.15188330385942
"6746" 1349 44.4418015951685 1.62239160273205
"6747" 1349.2 45.8441176915736 1.95329449037865
"6748" 1349.4 43.9917479949504 2.819390522029
"6749" 1349.6 42.9908275627057 3.20709105695173
"6750" 1349.8 42.7480967356663 3.04068078168809
"6751" 1350 40.8395615612764 3.77675084056377
"6752" 1350.2 39.3739795809171 4.95671398378249
"6753" 1350.4 37.4190424304499 6.06716182857346
"6754" 1350.6 35.9374963829068 6.74750678284205
"6755" 1350.8 34.5496221965348 8.20060464053045
"6756" 1351 32.1611858609499 9.28876315658433
"6757" 1351.2 30.339929187321 10.8879814862371
"6758" 1351.4 27.706260152439 12.2990718409184
"6759" 1351.6 25.5008418443049 13.7114050489176
"6760" 1351.8 23.2305117266707 15.1315487835883
"6761" 1352 23.5379946709747 15.4624406905517
"6762" 1352.2 23.0725555973621 15.6372032545902
"6763" 1352.4 21.9201557539045 16.3622526705172
"6764" 1352.6 21.0407654668154 17.7759267549787
"6765" 1352.8 20.160262298064 19.8358738556142
"6766" 1353 18.4279710871706 21.3851308457728
"6767" 1353.2 16.515464194639 22.8710418814851
"6768" 1353.4 16.0108454320912 23.4197818594756
"6769" 1353.6 15.5069832734284 25.1923066039028
"6770" 1353.8 14.5415927449071 27.4379789921368
"6771" 1354 13.0544248597929 29.4950610813382
"6772" 1354.2 11.2532801711724 31.2446653069851
"6773" 1354.4 9.97142648547473 32.580612167266
"6774" 1354.6 9.22430115100797 34.5868027722069
"6775" 1354.8 7.82266465218293 36.6664373889298
"6776" 1355 6.2734055788469 38.7606556845123
"6777" 1355.2 6.09737167304292 40.9483345191751
"6778" 1355.4 5.82306427660975 43.0594590172469
"6779" 1355.6 4.91259845356864 44.8121951489221
"6780" 1355.8 4.35910507052652 46.5941445267517
"6781" 1356 3.37931123828517 48.1130808690517
"6782" 1356.2 2.5768768517423 49.0484494026665
"6783" 1356.4 1.70191485832863 49.2283837777335
"6784" 1356.6 2.50549841809286 48.0681419240133
"6785" 1356.8 2.42706838935365 47.5526228065395
"6786" 1357 2.23008312920217 48.3078162975517
"6787" 1357.2 2.17319988561402 48.2493956690017
"6788" 1357.4 2.44640223677431 47.6159327751164
"6789" 1357.6 3.37655028349196 47.1439857366341
"6790" 1357.8 4.58740673736006 47.6364915308807
"6791" 1358 5.97913201026842 48.3398903681282
"6792" 1358.2 6.88061812157731 48.4279722002432
"6793" 1358.4 7.71342282643902 49.5735965828017
"6794" 1358.6 8.91596428696993 51.2991130858507
"6795" 1358.8 10.1881855636265 53.4236782837705
"6796" 1359 10.994291458776 55.9659986922583
"6797" 1359.2 11.413395967939 58.6810400986249
"6798" 1359.4 11.2805176755508 61.7514338791753
"6799" 1359.6 11.0154583531781 65.0550631485517
"6800" 1359.8 11.0692124198925 68.8954269478075
"6801" 1360 10.8468929032117 72.1274998472563
"6802" 1360.2 10.7389464350854 75.8462556742103
"6803" 1360.4 10.9075896601468 79.7133299483699
"6804" 1360.6 12.4983504981533 82.3447872646589
"6805" 1360.8 13.3378402025272 82.7599501067635
"6806" 1361 13.1449623456823 83.9022947555382
"6807" 1361.2 11.3440381440897 86.0117963854832
"6808" 1361.4 9.37278809746016 86.9861122511714
"6809" 1361.6 9.69402462362196 85.7540143047225
"6810" 1361.8 9.78975771992603 85.2519090186946
"6811" 1362 9.91419992934996 85.5049507496613
"6812" 1362.2 9.0397289881147 86.0022795115247
"6813" 1362.4 8.51454958925548 85.6082783742859
"6814" 1362.6 8.11408537473211 84.3584922908965
"6815" 1362.8 8.32248895387519 83.248324138839
"6816" 1363 7.8573577083738 82.3357157384865
"6817" 1363.2 7.3705191371238 81.6837753908996
"6818" 1363.4 6.65916550662867 80.0966962464828
"6819" 1363.6 5.50178474561758 77.7499584636231
"6820" 1363.8 4.56246282071011 74.7636800537686
"6821" 1364 3.54246167182273 71.7077688338192
"6822" 1364.2 3.67622491851219 68.8120320252225
"6823" 1364.4 4.84107525606402 65.9667790183472
"6824" 1364.6 6.00360296521375 62.2731284556946
"6825" 1364.8 5.85073611904771 58.61186049253
"6826" 1365 5.19470195452145 54.9459404646616
"6827" 1365.2 5.88381554471808 51.8990998975634
"6828" 1365.4 6.97342819813903 48.2948339356517
"6829" 1365.6 7.80544066627969 44.4131077275517
"6830" 1365.8 8.42886385723249 41.0475715176061
"6831" 1366 10.1052818938847 37.4364993325952
"6832" 1366.2 12.7075751698453 34.2138396598642
"6833" 1366.4 15.5409840194442 30.6651879917991
"6834" 1366.6 17.3406555729078 26.5785880674267
"6835" 1366.8 19.0597421808778 22.7418364701946
"6836" 1367 21.4137486799996 20.6986599902184
"6837" 1367.2 25.2258422197269 19.034557237582
"6838" 1367.4 29.4505032915842 16.7355497284872
"6839" 1367.6 32.9297516463214 13.3661710778753
"6840" 1367.8 36.8301142992756 10.9036343772056
"6841" 1368 39.2428590226663 7.31502508603658
"6842" 1368.2 41.00932495284 5.35033761458143
"6843" 1368.4 42.0059499511155 5.69130418993408
"6844" 1368.6 43.7464945918579 6.07303516503821
"6845" 1368.8 46.5749705344811 5.48422160030873
"6846" 1369 49.6182824876183 4.01836620058946
"6847" 1369.2 52.4562058032247 2.24268703009459
"6848" 1369.4 53.1953801174486 2.44762288580172
"6849" 1369.6 55.3107654578455 3.2820732967106
"6850" 1369.8 58.4133643876743 3.96541372558113
"6851" 1370 62.2955164877371 3.68344387435942
"6852" 1370.2 66.3895299661225 3.18994004673521
"6853" 1370.4 68.8621017486687 2.48007879055172
"6854" 1370.6 71.5794309511612 2.70727012380172
"6855" 1370.8 75.7354353130533 3.4556105561803
"6856" 1371 80.3227446272459 3.95826851183886
"6857" 1371.2 83.6144198406155 4.7672654899929
"6858" 1371.4 86.3241449779099 6.4491523461925
"6859" 1371.6 90.182039669505 8.37603069494795
"6860" 1371.8 93.4285399596247 10.1916017591517
"6861" 1372 96.2100706751667 12.6461679259082
"6862" 1372.2 99.0057773219489 15.8660507535814
"6863" 1372.4 102.182793271677 18.2656225221634
"6864" 1372.6 105.974629042498 20.4873784141988
"6865" 1372.8 109.507114145551 23.3098373108818
"6866" 1373 110.732359211509 24.9006177918517
"6867" 1373.2 111.819717753213 27.9414298791461
"6868" 1373.4 113.755209448768 30.996764015466
"6869" 1373.6 116.397000738484 34.6030695076705
"6870" 1373.8 119.240104300094 38.0038543041051
"6871" 1374 120.581328202622 40.6120219597152
"6872" 1374.2 121.270906034086 43.9930901366694
"6873" 1374.4 122.442549509631 47.948304737244
"6874" 1374.6 123.848068514453 52.1691416512375
"6875" 1374.8 124.17123181465 55.2179126366961
"6876" 1375 124.249791124242 58.8825401724608
"6877" 1375.2 124.745968710187 63.2972743249234
"6878" 1375.4 125.184092650698 66.2060886277214
"6879" 1375.6 124.763707863453 67.7277622406251
"6880" 1375.8 124.593627012139 69.4876124258375
"6881" 1376 125.01568624697 72.1291256532456
"6882" 1376.2 124.833133389621 71.7051870339629
"6883" 1376.4 124.683896893014 71.3775947243368
"6884" 1376.6 124.626018647771 71.2441792424626
"6885" 1376.8 124.359944497939 70.9259756966628
"6886" 1377 124.512023594482 70.7598838920375
"6887" 1377.2 124.502869583077 70.7899321896985
"6888" 1377.4 124.404455453025 71.2012841966375
"6889" 1377.6 124.496980540217 71.7301608921351
"6890" 1377.8 123.92083519838 71.5195157064047
"6891" 1378 123.634459568233 71.3438719865811
"6892" 1378.2 123.206657008764 70.9235948967459
"6893" 1378.4 122.496308247621 70.645971899505
"6894" 1378.6 122.272380704419 70.2506043809317
"6895" 1378.8 122.265120665143 70.292122730542
"6896" 1379 121.873322872477 70.7510744321767
"6897" 1379.2 121.438913070439 71.7135168384171
"6898" 1379.4 121.817149191179 72.6909388930037
"6899" 1379.6 121.586439910212 74.7918345735517
"6900" 1379.8 121.501442795187 77.7325182002582
"6901" 1380 121.086184747118 79.9762060756932
"6902" 1380.2 119.953359944453 82.1101774388946
"6903" 1380.4 119.446619840401 85.0266793060614
"6904" 1380.6 118.899789959026 87.8523427296488
"6905" 1380.8 117.167473344369 89.4716099593554
"6906" 1381 115.374851826949 92.3881278928117
"6907" 1381.2 113.217691284635 96.1449976464648
"6908" 1381.4 112.057247426821 99.7362974618812
"6909" 1381.6 111.555489038791 99.8237516296258
"6910" 1381.8 110.396693032161 100.343046105626
"6911" 1382 108.435454832352 102.006110706427
"6912" 1382.2 105.355763962785 104.601334782398
"6913" 1382.4 103.051020234327 108.018567061364
"6914" 1382.6 102.160105648939 109.592781150299
"6915" 1382.8 101.927434747355 109.646947243513
"6916" 1383 101.5733703319 109.449682783474
"6917" 1383.2 100.68934070211 109.598230109657
"6918" 1383.4 98.9518394644015 110.554996017577
"6919" 1383.6 96.3087696782961 111.912116491909
"6920" 1383.8 93.6152088947583 113.875000452504
"6921" 1384 91.2241739537022 116.977677926499
"6922" 1384.2 90.179982087619 117.109141422792
"6923" 1384.4 88.9998373080872 116.638314431218
"6924" 1384.6 86.581271368939 116.752194798762
"6925" 1384.8 83.2935303682897 117.441422446591
"6926" 1385 79.6447461056605 119.152072184767
"6927" 1385.2 75.2490771562282 121.476720793949
"6928" 1385.4 73.4858865535743 122.962506569328
"6929" 1385.6 73.8136177619006 122.062611537898
"6930" 1385.8 73.3019157104048 121.394956983072
"6931" 1386 71.225733713619 120.443011958712
"6932" 1386.2 68.0627324011719 119.047461406634
"6933" 1386.4 64.4736756176495 118.412570557552
"6934" 1386.6 60.4978516887104 118.151068696423
"6935" 1386.8 56.7730370458686 118.730729849186
"6936" 1387 53.2109567807651 121.296912701421
"6937" 1387.2 52.0751650513546 122.393266199876
"6938" 1387.4 52.372747762439 121.634556738188
"6939" 1387.6 51.5066387613962 120.554660271052
"6940" 1387.8 49.9656755937198 118.94075706225
"6941" 1388 47.088926469139 116.99934773358
"6942" 1388.2 43.8636562127651 115.076667999769
"6943" 1388.4 40.4472312608609 113.087773684505
"6944" 1388.6 36.97074220487 112.080311623914
"6945" 1388.8 32.5799447881635 112.705630244776
"6946" 1389 31.315356760639 113.725937911652
"6947" 1389.2 31.5465265596326 113.355731204568
"6948" 1389.4 30.7965259404211 112.681785090266
"6949" 1389.6 29.0349651509798 111.139798431939
"6950" 1389.8 26.7202188557485 108.88598975379
"6951" 1390 24.602514001902 106.43033135207
"6952" 1390.2 21.6773779432683 103.46068936443
"6953" 1390.4 18.8608386969146 100.610902605893
"6954" 1390.6 17.0253169528936 96.5608950504154
"6955" 1390.8 15.2766955978584 91.7338168530517
"6956" 1391 14.482426321099 88.2571403362317
"6957" 1391.2 13.3290491366716 83.636446012168
"6958" 1391.4 12.3599580507745 79.0513639463112
"6959" 1391.6 12.3724679533015 74.8599919735267
"6960" 1391.8 12.711632157939 70.9866595338966
"6961" 1392 13.9554261851326 67.0819867484227
"6962" 1392.2 15.7192126647723 63.3543737396517
"6963" 1392.4 18.2229864255916 60.4429082630254
"6964" 1392.6 21.0030339580723 57.7070463131517
"6965" 1392.8 23.69638546881 55.2722252781001
"6966" 1393 25.9136955670159 54.025762066255
"6967" 1393.2 28.7153437364845 53.9610447976426
"6968" 1393.4 32.5733074771143 52.3390404256754
"6969" 1393.6 35.1075311662451 50.127996425164
"6970" 1393.8 36.4620609731974 46.9074716431697
"6971" 1394 37.8417755500819 43.3688122428484
"6972" 1394.2 39.1410655032231 39.4562059111881
"6973" 1394.4 41.0004809632977 36.7845589850083
"6974" 1394.6 43.3297213014703 35.6337854926767
"6975" 1394.8 45.4579670659081 33.7488335400053
"6976" 1395 46.1331912425233 30.4534219541809
"6977" 1395.2 46.2988570163676 26.8783593634968
"6978" 1395.4 46.2212216295902 23.4043251040285
"6979" 1395.6 46.7195855665457 20.4147012130798
"6980" 1395.8 48.9689347517828 17.8722916182392
"6981" 1396 51.4176168512247 15.8386642394905
"6982" 1396.2 53.0305653782998 15.507945876593
"6983" 1396.4 53.137408878349 15.1872146182717
"6984" 1396.6 54.556327498506 14.8414287398713
"6985" 1396.8 56.8719475584078 14.646986083708
"6986" 1397 59.762308155919 13.3644910075117
"6987" 1397.2 61.9187178079996 10.985492859582
"6988" 1397.4 62.8051778250994 8.02697662499512
"6989" 1397.6 61.5240995970885 6.5798358802807
"6990" 1397.8 61.0019614378453 6.93870870558297
"6991" 1398 61.2849463994341 8.03807214259133
"6992" 1398.2 62.8676401323541 8.80959259236305
"6993" 1398.4 65.2473836807156 9.45188335131768
"6994" 1398.6 69.164134643899 9.96830513447173
"6995" 1398.8 72.9776107208676 11.2206526493476
"6996" 1399 76.8525302708875 12.1753601929847
"6997" 1399.2 80.9560273415473 11.8581622785208
"6998" 1399.4 85.280438706559 11.0042976140917
"6999" 1399.6 89.3005498750201 9.37476558338956
"7000" 1399.8 89.4750034373035 9.33161128114051
"7001" 1400 89.7734050596449 10.9033406586105
"7002" 1400.2 91.196501024389 13.0022831105017
"7003" 1400.4 93.615115046359 15.4131077153317
"7004" 1400.6 96.450462885319 18.1004566286317
"7005" 1400.8 99.772649295529 20.9163309247417
"7006" 1401 103.367858710545 23.0433532303396
"7007" 1401.2 106.88193789463 24.1525928366033
"7008" 1401.4 109.202374614286 24.585861752317
"7009" 1401.6 108.98174672003 25.2110142627335
"7010" 1401.8 109.730209102473 27.2007646104255
"7011" 1402 110.805587444919 30.6659433195814
"7012" 1402.2 112.642435571625 34.3758873557232
"7013" 1402.4 115.128736204622 37.863256488196
"7014" 1402.6 117.069195651481 41.8542477979162
"7015" 1402.8 119.071541194557 44.9858589878458
"7016" 1403 122.53384057408 48.1094066156838
"7017" 1403.2 122.165076023444 48.6354086071779
"7018" 1403.4 121.247958912395 50.3988588598915
"7019" 1403.6 121.261487457806 53.5570179591184
"7020" 1403.8 121.670545738023 57.4706306701307
"7021" 1404 122.924466196425 62.3584411196089
"7022" 1404.2 123.573856529682 66.4414364743866
"7023" 1404.4 124.83843726511 69.3318240830374
"7024" 1404.6 124.213892926564 69.2568545096479
"7025" 1404.8 123.769837138848 69.8742732477942
"7026" 1405 122.704693355689 70.6302663422739
"7027" 1405.2 121.327120509633 72.0943882676628
"7028" 1405.4 119.394191071189 74.4510475736767
"7029" 1405.6 117.790869376539 77.5366768038375
"7030" 1405.8 116.612121332958 81.0573997196585
"7031" 1406 115.776605995593 83.1092843177536
"7032" 1406.2 115.656620495474 85.3345407422448
"7033" 1406.4 116.504317312249 86.9082729348217
"7034" 1406.6 117.128519258833 87.1200851624364
"7035" 1406.8 117.365365841612 86.6428763651231
"7036" 1407 117.664041687208 86.5134094044171
"7037" 1407.2 117.202935482177 86.4990971661458
"7038" 1407.4 116.265374933898 86.9698253908816
"7039" 1407.6 115.304747072689 87.3055332089617
"7040" 1407.8 114.309990321949 88.5718756170981
"7041" 1408 113.0254573982 91.034539632529
"7042" 1408.2 111.580432002627 94.0852471521892
"7043" 1408.4 110.634616103662 97.6063804378168
"7044" 1408.6 110.441770677647 100.394134103843
"7045" 1408.8 110.141793212015 100.176460430425
"7046" 1409 109.205533587747 100.067494549629
"7047" 1409.2 107.895064018264 100.063624807139
"7048" 1409.4 105.290297351495 100.82868260633
"7049" 1409.6 102.403524934564 101.694534020827
"7050" 1409.8 99.6964760418693 103.300195559773
"7051" 1410 97.486455364939 105.516216805139
"7052" 1410.2 95.6112253127168 108.632524592885
"7053" 1410.4 94.2258852415929 111.696694882359
"7054" 1410.6 94.5341701032353 113.498506164292
"7055" 1410.8 94.4455867506698 113.279544390936
"7056" 1411 93.830622253899 113.463694201272
"7057" 1411.2 93.6726758041858 114.047462121305
"7058" 1411.4 92.929646338039 112.891821159577
"7059" 1411.6 91.4817021519517 112.353587225235
"7060" 1411.8 88.378030255899 112.222580403632
"7061" 1412 84.8469089588609 112.85043988102
"7062" 1412.2 81.5554967484732 114.171072868305
"7063" 1412.4 78.1922740938206 115.758019190104
"7064" 1412.6 75.6048427039756 118.360324466979
"7065" 1412.8 74.5557576237909 121.638927903811
"7066" 1413 74.556358659064 121.590298686256
"7067" 1413.2 74.6514080944033 121.52370085573
"7068" 1413.4 74.9017822167604 121.305782638123
"7069" 1413.6 74.176624573489 120.768869242402
"7070" 1413.8 72.430496897939 120.456090486255
"7071" 1414 69.6697898192041 120.303615802985
"7072" 1414.2 66.2499653219747 120.716939794802
"7073" 1414.4 62.5279266342161 122.077350549323
"7074" 1414.6 59.3461307258676 123.271683154409
"7075" 1414.8 56.4906462527746 123.411669091922
"7076" 1415 53.450283800139 122.774644155952
"7077" 1415.2 49.908921254026 121.867007723987
"7078" 1415.4 45.9720776454038 121.747757614679
"7079" 1415.6 43.8801193528557 119.965044668093
"7080" 1415.8 40.6406437584608 117.74651894703
"7081" 1416 36.8656581139916 115.57694940571
"7082" 1416.2 33.035519712389 114.913824025502
"7083" 1416.4 30.7965259404211 114.670868395659
"7084" 1416.6 31.4780999401711 114.371810416177
"7085" 1416.8 31.8186142013508 112.257403680258
"7086" 1417 31.847633598539 109.863685246402
"7087" 1417.2 30.555888589489 106.572656504752
"7088" 1417.4 29.1103114839527 104.541005787689
"7089" 1417.6 26.7292109678871 101.564162444993
"7090" 1417.8 24.3519213212637 98.7721116259803
"7091" 1418 22.174098839568 95.4275082065356
"7092" 1418.2 19.7492349073122 91.7018453647905
"7093" 1418.4 18.634834774814 87.6768287593017
"7094" 1418.6 18.7936222075466 83.9222146642353
"7095" 1418.8 20.656535725346 79.5515307445634
"7096" 1419 21.6710846641765 75.0644641734517
"7097" 1419.2 24.2359749522467 71.4449531430682
"7098" 1419.4 26.0439533787216 68.2300973088778
"7099" 1419.6 29.0994725689706 65.8012073166991
"7100" 1419.8 32.9018543740512 63.2905217147966
"7101" 1420 35.8626277257349 60.2780838616742
"7102" 1420.2 39.9667240498178 58.1862134887336
"7103" 1420.4 42.8601562980833 55.3504130313455
"7104" 1420.6 45.6174207361568 52.4917358999775
"7105" 1420.8 48.6524896804703 49.1192139163017
"7106" 1421 50.47970744049 45.0489785144905
"7107" 1421.2 52.3907020927262 40.9202999355198
"7108" 1421.4 53.6868807221125 36.8065034387966
"7109" 1421.6 56.7179049498784 33.2640126897942
"7110" 1421.8 58.4286779476864 28.8752703798675
"7111" 1422 59.2939694503765 25.0450465679892
"7112" 1422.2 60.9258332494978 20.8386658538458
"7113" 1422.4 63.4474587172303 17.3618988831051
"7114" 1422.6 66.8530744970544 16.7382074080325
"7115" 1422.8 69.8179638640421 17.3107542765208
"7116" 1423 73.7697300202548 17.0230572473728
"7117" 1423.2 78.1670780625015 16.756619892458
"7118" 1423.4 82.7629296336449 17.1157826619341
"7119" 1423.6 87.1399063355451 16.139097128976
"7120" 1423.8 91.101380257391 15.6896320238017
"7121" 1424 94.1984225529582 15.3039060788883
"7122" 1424.2 93.9960546369676 14.3978870147517
"7123" 1424.4 92.7951018601663 13.9671086426154
"7124" 1424.6 92.2886573855371 14.3146543020097
"7125" 1424.8 91.7458172122828 15.6003782857392
"7126" 1425 92.9345147237515 17.4341369041142
"7127" 1425.2 95.1325106248291 19.7651663488374
"7128" 1425.4 97.4353127271511 22.0716431123699
"7129" 1425.6 100.602222220939 24.3865162606117
"7130" 1425.8 103.531202033276 27.2128029408578
"7131" 1426 106.849334767219 29.7027934586617
"7132" 1426.2 110.624348531266 31.8729173615715
"7133" 1426.4 113.840413017204 34.4510541401694
"7134" 1426.6 117.304093826463 35.5006532620274
"7135" 1426.8 116.797718691189 36.587177694708
"7136" 1427 116.021168464907 38.4972503943833
"7137" 1427.2 115.145229753599 42.1052857344773
"7138" 1427.4 115.155031124971 45.8746704059711
"7139" 1427.6 115.451311105718 50.0665846938991
"7140" 1427.8 115.534534878319 54.5821918038217
"7141" 1428 115.86413413691 58.9495347138164
"7142" 1428.2 115.673564172121 63.7882993510366
"7143" 1428.4 115.92277582735 68.3184189608886
"7144" 1428.6 116.367677953251 72.5523771458017
"7145" 1428.8 118.071015080697 76.7719864044043
"7146" 1429 119.645724333001 78.9380764053642
"7147" 1429.2 119.348487858378 78.4004012894293
"7148" 1429.4 117.648746677844 78.879228725436
"7149" 1429.6 115.145064021319 79.6991673717517
"7150" 1429.8 111.822130141787 81.0036980402487
"7151" 1430 108.667022795181 82.4514280945517
"7152" 1430.2 105.500721659496 83.8379978809847
"7153" 1430.4 102.700339418326 86.0529865571324
"7154" 1430.6 99.7640132026129 89.0371545062148
"7155" 1430.8 98.168029364689 92.3082863671267
"7156" 1431 95.8842018393061 95.6605704935644
"7157" 1431.2 93.0436026258279 99.1265507127739
"7158" 1431.4 91.1638765175364 103.405297405357
"7159" 1431.6 90.3861020488621 107.127902136782
"7160" 1431.8 90.6040953524259 110.028697898973
"7161" 1432 90.281244510439 109.56748241042
"7162" 1432.2 89.9157821309253 109.470746498209
"7163" 1432.4 89.9117465179006 109.344890092013
"7164" 1432.6 90.2299983450443 110.438667222131
"7165" 1432.8 91.2697116854833 111.850726118729
"7166" 1433 91.157553938689 111.710426226677
"7167" 1433.2 90.1078499508157 110.708516893059
"7168" 1433.4 87.8200050668974 110.006491227302
"7169" 1433.6 84.338673047181 110.221118984519
"7170" 1433.8 80.6133794678313 109.892146578259
"7171" 1434 76.5297221280075 109.380047805483
"7172" 1434.2 72.5004019235544 110.587202261521
"7173" 1434.4 68.961609798259 111.775987154272
"7174" 1434.6 65.8752933413089 113.979005048415
"7175" 1434.8 64.511256138939 116.56799330426
"7176" 1435 63.254563507019 119.539439570472
"7177" 1435.2 62.693725472939 121.629311339441
"7178" 1435.4 63.1279630951114 121.720834503793
"7179" 1435.6 63.0461038673676 121.129593440909
"7180" 1435.8 63.0563362708356 120.81654584731
"7181" 1436 62.7929165526244 121.2701488679
"7182" 1436.2 62.2924524687572 121.369008426597
"7183" 1436.4 61.5852314953236 122.342231640359
"7184" 1436.6 61.0338377728676 122.784844583159
"7185" 1436.8 59.5358080912897 123.546504581643
"7186" 1437 59.2186792992413 123.688542050633
"7187" 1437.2 59.6126788871367 123.398703273331
"7188" 1437.4 60.0357576944653 122.870986946894
"7189" 1437.6 60.5533439649522 123.332202435446
"7190" 1437.8 60.6769306475437 123.348887233482
"7191" 1438 61.187771492539 123.778104363987
"7192" 1438.2 61.9300571258802 123.658972101846
"7193" 1438.4 62.5624752207632 123.745325368783
"7194" 1438.6 63.1531013555544 123.882282153662
"7195" 1438.8 63.8453373403037 124.204231301646
"7196" 1439 64.6028159544443 123.803667157078
"7197" 1439.2 65.4632960116057 124.297907952218
"7198" 1439.4 65.7466303660548 124.435019914741
"7199" 1439.6 66.751104601686 124.672258789335
"7200" 1439.8 67.0080964392413 124.340679299563
"7201" 1440 67.7766023820477 124.199599487106
"7202" 1440.2 68.0769798562458 124.285614048904
"7203" 1440.4 68.8160893235072 124.467072061824
"7204" 1440.6 69.2763730635981 124.413962399506
"7205" 1440.8 69.5975600690462 124.718289194695
"7206" 1441 70.3231274546367 124.42219645568
"7207" 1441.2 70.9674284725795 124.228376950282
"7208" 1441.4 71.586643374439 124.152839893109
"7209" 1441.6 72.5695936325819 124.430822609766
"7210" 1441.8 72.5331481315669 124.259162143447
"7211" 1442 73.4096485303969 124.306250032154
"7212" 1442.2 73.456103488039 124.306562860152
"7213" 1442.4 74.2261296041077 124.170169853202
"7214" 1442.6 74.3538097720131 123.975753045811
"7215" 1442.8 75.0702438176057 123.903628813033
"7216" 1443 75.8756911871515 123.943056726952
"7217" 1443.2 76.143452401339 124.000179119312
"7218" 1443.4 77.214497258089 123.811610312714
"7219" 1443.6 77.9392288392904 123.649374648295
"7220" 1443.8 79.5235873542117 123.127528356688
"7221" 1444 81.0174019832247 123.005853839314
"7222" 1444.2 83.027349798814 122.562869377458
"7223" 1444.4 83.7138627405912 122.741906025943
"7224" 1444.6 84.0933082824316 122.225897157432
"7225" 1444.8 84.7876555801232 122.076671383275
"7226" 1445 85.4743541964127 121.569334345868
"7227" 1445.2 86.4447036658351 121.250143944266
"7228" 1445.4 86.6854959644742 121.067554991186
"7229" 1445.6 87.0606201160159 121.178812285475
"7230" 1445.8 87.3068609107472 120.471964404154
"7231" 1446 87.7606549499954 119.904627925214
"7232" 1446.2 88.9898411424916 119.222259970789
"7233" 1446.4 90.7534779245515 118.500201500377
"7234" 1446.6 92.0654420850742 117.991520982417
"7235" 1446.8 93.6993637422679 117.771993490118
"7236" 1447 93.202275937939 117.776251974284
"7237" 1447.2 92.880313362819 117.908854915832
"7238" 1447.4 91.6495171264785 117.802741189354
"7239" 1447.6 91.1729277883074 117.828364272052
"7240" 1447.8 90.9166969613337 118.14096588096
"7241" 1448 90.5839055981077 118.234258598925
"7242" 1448.2 90.7069452146018 118.145375434726
"7243" 1448.4 90.1709726412884 118.055946640299
"7244" 1448.6 89.6599457623676 118.398660884087
"7245" 1448.8 89.2709112872802 118.678327142328
"7246" 1449 89.1877301811698 118.712163524475
"7247" 1449.2 88.8681643497852 119.091647949244
"7248" 1449.4 88.1927070397765 119.347300614352
"7249" 1449.6 87.6047645512878 119.399833892738
"7250" 1449.8 87.1132315638659 119.538236327174
"7251" 1450 86.6262103139775 120.090291172321
"7252" 1450.2 85.9431022538547 120.397464202263
"7253" 1450.4 85.283035178939 120.90703866548
"7254" 1450.6 85.1463787378864 121.046623458841
"7255" 1450.8 84.9691578216099 120.828275873121
"7256" 1451 84.3910705495743 121.019734294411
"7257" 1451.2 83.860168314699 121.299847844112
"7258" 1451.4 82.7161428640276 121.705817804083
"7259" 1451.6 82.2083517466732 122.149518780412
"7260" 1451.8 81.564886730779 122.006088331472
"7261" 1452 81.3162023761612 121.778368087181
"7262" 1452.2 80.5468192954209 121.809882611383
"7263" 1452.4 79.702305582965 121.680079305889
"7264" 1452.6 78.577645257589 122.336489441827
"7265" 1452.8 77.954491886389 122.482541013202
"7266" 1453 78.0269897748306 122.612286425202
"7267" 1453.2 77.5331984105854 122.407021664101
"7268" 1453.4 77.2113271464623 122.302750396656
"7269" 1453.6 76.2032979232683 122.568509580418
"7270" 1453.8 75.0455155092247 122.868302623945
"7271" 1454 74.9325521004845 123.081795036359
"7272" 1454.2 73.8809400895252 123.327961373483
"7273" 1454.4 73.5489773077852 123.340874863436
"7274" 1454.6 72.8595481265854 122.929482569832
"7275" 1454.8 72.5555708723415 122.497264911454
"7276" 1455 71.5284756490429 122.494427461435
"7277" 1455.2 70.1236310526313 122.242367318052
"7278" 1455.4 69.1993312694946 122.562118083367
"7279" 1455.6 67.7383003826533 122.914668202159
"7280" 1455.8 65.9350360484116 123.330175114618
"7281" 1456 65.4171682055874 123.74960526831
"7282" 1456.2 64.2093407459158 123.788174130331
"7283" 1456.4 63.8244473158423 124.196003391068
"7284" 1456.6 63.0058545994709 124.142764123839
"7285" 1456.8 61.7621340091258 124.746821858211
"7286" 1457 61.0001173523481 124.754749399381
"7287" 1457.2 59.4378081191549 124.652955879938
"7288" 1457.4 58.8038251851242 124.350799056255
"7289" 1457.6 58.3493838810366 124.230885189564
"7290" 1457.8 58.5299848250113 124.203016792949
"7291" 1458 57.9458902637962 124.393730147195
"7292" 1458.2 57.7510431110113 124.442330211106
"7293" 1458.4 57.3019369420656 124.101803076261
"7294" 1458.6 55.8604417431417 123.654637767984
"7295" 1458.8 53.6739798821082 123.176098731629
"7296" 1459 52.5844167064608 123.515203234769
"7297" 1459.2 52.340291857689 123.751566888927
"7298" 1459.4 51.8121457713027 123.233747681324
"7299" 1459.6 51.3154855501719 123.443680395237
"7300" 1459.8 51.0593951236513 123.891838641648
"7301" 1460 51.0471802842285 123.670427127052
"7302" 1460.2 50.7276970473961 123.609224563809
"7303" 1460.4 50.3104068434676 123.531330392409
"7304" 1460.6 49.2908081874461 123.557974273974
"7305" 1460.8 48.0657614834525 123.407271142592
"7306" 1461 46.4131419010471 123.307271868498
"7307" 1461.2 45.7447257005201 123.375692424457
"7308" 1461.4 45.6394633067363 123.186220115646
"7309" 1461.6 44.6071590082048 123.071430809007
"7310" 1461.8 43.2379666803363 122.926164324976
"7311" 1462 41.662299194939 123.121173354359
"7312" 1462.2 40.6900973208367 123.577485217995
"7313" 1462.4 41.1366718594756 123.599182458088
"7314" 1462.6 40.8878341574563 124.263586765586
"7315" 1462.8 40.9897190001197 124.334404551937
"7316" 1463 41.1725100868936 124.272336633324
"7317" 1463.2 40.8619747672214 124.38751170494
"7318" 1463.4 40.93441171313 124.543454497518
"7319" 1463.6 41.0539396779971 124.635046807761
"7320" 1463.8 40.9554817137168 124.538322061478
"7321" 1464 41.103755717846 124.499184880901
"7322" 1464.2 40.3891425677004 124.316594685256
"7323" 1464.4 40.2113293355273 123.888072605964
"7324" 1464.6 39.4738439032247 123.327321848266
"7325" 1464.8 38.292078045699 122.857731272112
"7326" 1465 37.5694387854127 122.250908345618
"7327" 1465.2 36.6091644861698 121.917808270552
"7328" 1465.4 35.9650396072852 121.318622336706
"7329" 1465.6 34.558350763259 120.697466251952
"7330" 1465.8 33.4702645023441 120.162724408628
"7331" 1466 33.0025829794205 119.763697851589
"7332" 1466.2 32.6926673367572 119.899641102461
"7333" 1466.4 32.8589431571795 120.241604582197
"7334" 1466.6 32.9949498314515 120.233346814027
"7335" 1466.8 33.0073912616057 120.408007664404
"7336" 1467 33.0821381937572 120.501550608734
"7337" 1467.2 32.986281730061 120.535661692661
"7338" 1467.4 32.941397588614 120.501108028214
"7339" 1467.6 32.4115747337561 120.530912048064
"7340" 1467.8 32.639557674439 120.544923499627
"7341" 1468 32.2850393302467 120.280033384706
"7342" 1468.2 31.9044314318515 120.189531342614
"7343" 1468.4 31.994654632004 120.430737725643
"7344" 1468.6 31.8952948723637 120.749395699552
"7345" 1468.8 31.5169652042625 120.617662909684
"7346" 1469 31.5021898818955 120.896152834073
"7347" 1469.2 31.6481773111663 120.979537569597
"7348" 1469.4 31.4042956279838 120.807525678208
"7349" 1469.6 31.1033115162723 120.675210774409
"7350" 1469.8 31.1642892767118 120.702187110824
"7351" 1470 32.0185095511147 120.386240440998
"7352" 1470.2 32.6241838248206 120.252307895223
"7353" 1470.4 33.208185125659 119.996418709352
"7354" 1470.6 33.9643071387418 119.932055450355
"7355" 1470.8 34.5968137608882 120.901223321772
"7356" 1471 35.7926142933433 121.984101182382
"7357" 1471.2 36.6733629790819 121.787984651552
"7358" 1471.4 37.7129280485179 121.979303669025
"7359" 1471.6 38.5347301917572 122.26175655985
"7360" 1471.8 39.1680629149015 122.516619713189
"7361" 1472 39.951873014614 122.701618370264
"7362" 1472.2 41.272828337939 123.096606731072
"7363" 1472.4 41.6486335508337 122.696749984552
"7364" 1472.6 42.2394879875201 122.533593274187
"7365" 1472.8 42.9658706021582 122.616721726264
"7366" 1473 43.6838384050819 123.275392400666
"7367" 1473.2 43.8204061081858 123.531330392409
"7368" 1473.4 43.7181362300623 123.470356481333
"7369" 1473.6 43.5527444962678 123.582396042935
"7370" 1473.8 44.0423988766057 122.956397222552
"7371" 1474 44.6829839637841 122.740634024777
"7372" 1474.2 45.9391646152348 122.981996246017
"7373" 1474.4 47.3763669326151 123.6018583142
"7374" 1474.6 47.5602355062175 123.756702316893
"7375" 1474.8 47.2980669841308 123.913179510524
"7376" 1475 47.270679535739 123.652251820392
"7377" 1475.2 47.0243563007416 123.49106554817
"7378" 1475.4 46.5552461326552 123.244114432227
"7379" 1475.6 46.303493574189 123.102448793927
"7380" 1475.8 45.9020652785969 123.214336255039
"7381" 1476 45.0804400496226 123.239051177843
"7382" 1476.2 44.8016703453027 123.116569220019
"7383" 1476.4 44.9534122376403 122.337627506019
"7384" 1476.6 44.051053784539 122.579908727452
"7385" 1476.8 43.612899070414 122.725960298827
"7386" 1477 43.1223934034325 122.813085435344
"7387" 1477.2 42.6759220663621 122.526980636629
"7388" 1477.4 41.5189874077312 122.448904893734
"7389" 1477.6 39.6623581275593 122.450249442147
"7390" 1477.8 38.7052056510501 122.119756122329
"7391" 1478 37.1136041442265 121.581889656389
"7392" 1478.2 35.3380343265105 120.663408627227
"7393" 1478.4 33.1171231300462 120.151279740587
"7394" 1478.6 31.8511166712439 119.07752080121
"7395" 1478.8 30.575362132339 117.872504302512
"7396" 1479 28.2046153350519 116.578288456842
"7397" 1479.2 26.8579299524218 115.565404292586
"7398" 1479.4 25.7063582121295 115.241165007695
"7399" 1479.6 25.7835275882838 115.4781091005
"7400" 1479.8 25.8304188779051 115.567452941162
"7401" 1480 26.025044286389 116.056271872702
"7402" 1480.2 25.9115857573897 115.927636779791
"7403" 1480.4 25.9922375069931 115.970483021768
"7404" 1480.6 25.9555504668067 116.190295667611
"7405" 1480.8 25.8402741920235 115.867296224481
"7406" 1481 25.6902848116819 115.797551946266
"7407" 1481.2 25.6210794226102 115.995717157264
"7408" 1481.4 25.6637611603637 116.134432804963
"7409" 1481.6 25.5947171728214 116.350666020493
"7410" 1481.8 24.8752676865035 116.088308991584
"7411" 1482 24.6783151563508 116.465216272552
"7412" 1482.2 24.6895692162022 116.178237746341
"7413" 1482.4 24.7452829960159 116.360358734129
"7414" 1482.6 24.541809439314 116.473330248739
"7415" 1482.8 24.9640423888447 116.465216272552
"7416" 1483 25.1441528480567 116.427032855199
"7417" 1483.2 24.725509860199 116.363953849732
"7418" 1483.4 24.7110437997961 116.353938884837
"7419" 1483.6 24.525581486939 116.352702469418
"7420" 1483.8 24.4504204443601 116.301228543289
"7421" 1484 24.2749917107297 116.356526731063
"7422" 1484.2 24.207513620389 116.455479501127
"7423" 1484.4 24.9549980728621 116.300440140744
"7424" 1484.6 25.5582693653481 116.423908757415
"7425" 1484.8 26.0795895830286 116.238509355791
"7426" 1485 27.4715789950159 115.818095463998
"7427" 1485.2 28.5105064701424 115.422226519908
"7428" 1485.4 28.7798016172467 116.684917781629
"7429" 1485.6 29.893788132589 117.380472786502
"7430" 1485.8 31.3399967536329 117.792596540286
"7431" 1486 33.2017184397315 118.544843678797
"7432" 1486.2 34.0853207042118 118.135220098779
"7433" 1486.4 35.8367593459936 118.377164116006
"7434" 1486.6 37.5284418530969 119.068521474604
"7435" 1486.8 39.065826814939 120.150764567496
"7436" 1487 39.4351526276114 120.353209827776
"7437" 1487.2 40.008346288879 120.141821162632
"7438" 1487.4 41.1407663806804 120.178619443603
"7439" 1487.6 42.763203484059 120.910376987112
"7440" 1487.8 44.7542955291503 122.345677662749
"7441" 1488 45.1053678509531 122.060431401284
"7442" 1488.2 45.0834258308404 122.279851602411
"7443" 1488.4 45.8568820398123 121.890380745411
"7444" 1488.6 47.6695921104845 122.383993084234
"7445" 1488.8 49.613995858689 123.157623832002
"7446" 1489 51.6796571513261 123.865162555552
"7447" 1489.2 52.6921821933995 124.326378044104
"7448" 1489.4 52.2288891576012 123.602006571092
"7449" 1489.6 53.4896785534907 122.737040073207
"7450" 1489.8 55.3047811915492 121.726373442535
"7451" 1490 57.3511534910407 120.37972844545
"7452" 1490.2 60.3630824080342 119.104963192218
"7453" 1490.4 62.7200958955484 118.528194718224
"7454" 1490.6 65.6486660546554 117.279035973746
"7455" 1490.8 69.7065613283754 116.118233145406
"7456" 1491 73.1535145914467 115.482551341044
"7457" 1491.2 77.1626592355728 115.532680417763
"7458" 1491.4 80.7334810013361 115.394171415802
"7459" 1491.6 84.4454634434551 113.958782854116
"7460" 1491.8 88.067751806489 112.258931016952
"7461" 1492 90.9421647526208 110.062551426415
"7462" 1492.2 90.8380232707982 109.213378625312
"7463" 1492.4 92.4797050058732 108.352948290565
"7464" 1492.6 95.7310937559249 107.00272009896
"7465" 1492.8 99.2989928148236 105.41023579309
"7466" 1493 103.619249986432 104.479387786002
"7467" 1493.2 107.688428091356 103.655952531218
"7468" 1493.4 108.251429852419 102.709105603312
"7469" 1493.6 109.629956957554 100.062501333513
"7470" 1493.8 111.117935359939 96.9127932489821
"7471" 1494 112.325295016639 93.6616975952017
"7472" 1494.2 113.285226128892 90.6180973979988
"7473" 1494.4 113.501839396741 88.0466834101342
"7474" 1494.6 114.173117860406 84.9353866714184
"7475" 1494.8 114.610743151971 81.6987273248177
"7476" 1495 115.866967100133 78.4729623510034
"7477" 1495.2 117.123205050253 74.8289270361232
"7478" 1495.4 118.542741484875 70.6360976632219
"7479" 1495.6 118.602549220548 67.2437200297365
"7480" 1495.8 118.151779037359 63.6373892290717
"7481" 1496 117.197389975396 60.336901909466
"7482" 1496.2 117.849093302636 56.5732533738851
"7483" 1496.4 118.92742831731 52.2466916657682
"7484" 1496.6 117.998587166939 49.7673484990366
"7485" 1496.8 115.962475917929 48.4747323791232
"7486" 1497 113.385791704345 46.794559738583
"7487" 1497.2 110.740266650121 44.4170417766123
"7488" 1497.4 108.933003852169 40.4638732375717
"7489" 1497.6 106.353534584988 36.8316604626488
"7490" 1497.8 104.541097589156 32.9297401912631
"7491" 1498 103.663463156959 28.6239591847717
"7492" 1498.2 102.92770355157 23.8127462815711
"7493" 1498.4 102.005859764979 18.7427364894428
"7494" 1498.6 100.851786071055 17.055615976144
"7495" 1498.8 99.933433880636 17.5081462020669
"7496" 1499 99.021201910345 17.8712472450666
"7497" 1499.2 98.5868050677254 16.9875531079304
"7498" 1499.4 96.0509770634247 14.8652520431517
"7499" 1499.6 93.7902271355256 13.236714607119
"7500" 1499.8 91.850812064149 12.4726027449817
"7501" 1500 90.0009110913896 12.4722175540243
"7502" 1500.2 87.722420979949 11.3509266768217
"7503" 1500.4 85.6866452419687 9.03681424123489
"7504" 1500.6 84.6657828813299 6.26974825063354
"7505" 1500.8 85.490752969339 6.74773521149718
"7506" 1501 85.7058892522533 7.54690917780887
"7507" 1501.2 85.296017540839 8.95957561484172
"7508" 1501.4 84.2318826509068 10.2736837892291
"7509" 1501.6 82.7143821458676 11.149117185817
"7510" 1501.8 82.3639707759693 10.6550327384911
"7511" 1502 83.0649059171676 9.90598979735173
"7512" 1502.2 84.1650395473565 9.31535535207599
"7513" 1502.4 85.9770455534063 8.7310253801592
"7514" 1502.6 88.4786018741409 9.25710991082696
"7515" 1502.8 91.1982713464663 9.98034332459718
"7516" 1503 93.3832421947269 11.9217965360063
"7517" 1503.2 96.5249491867203 13.7625626792705
"7518" 1503.4 99.842754049789 15.7441579437817
"7519" 1503.6 103.298558923247 17.3149238693594
"7520" 1503.8 105.776620749653 19.2273256415517
"7521" 1504 108.847246778562 21.8164495148159
"7522" 1504.2 109.784292728394 23.8616354349457
"7523" 1504.4 110.558588916375 26.6134609012539
"7524" 1504.6 110.458534206008 28.8805472127398
"7525" 1504.8 112.20202949798 31.2433715320878
"7526" 1505 114.663324707681 33.4396659524899
"7527" 1505.2 117.738939928939 35.9052492008527
"7528" 1505.4 119.953359944453 37.9219267775517
"7529" 1505.6 120.344499962269 39.7238786092717
"7530" 1505.8 121.843363575785 43.2971239257633
"7531" 1506 122.268485995849 44.9505775102117
"7532" 1506.2 122.809015906671 48.9267967667124
"7533" 1506.4 124.573404486872 52.7043430871479
"7534" 1506.6 124.909531151706 56.6122004595851
"7535" 1506.8 124.244957863968 60.6781525651232
"7536" 1507 122.843655044958 64.279902705008
"7537" 1507.2 122.401021771642 66.8443154024923
"7538" 1507.4 123.389941608807 69.3025000418725
"7539" 1507.6 124.629298174743 70.55497403572
"7540" 1507.8 123.822884684602 70.9668207884886
"7541" 1508 121.536280784689 72.9381030907152
"7542" 1508.2 119.086509094159 75.6330916246717
"7543" 1508.4 117.433472590115 79.3623896306988
"7544" 1508.6 116.971682340649 83.6094547760317
"7545" 1508.8 116.967560755852 87.5536223636003
"7546" 1509 115.779663066684 91.3125524567048
"7547" 1509.2 113.699215614311 93.8096136547219
"7548" 1509.4 111.290027133962 96.7335357615168
"7549" 1509.6 107.923347020975 99.4490490679089
"7550" 1509.8 104.593096434643 101.751872785885
"7551" 1510 102.239997106785 105.34532398359
"7552" 1510.2 100.464181917192 109.144150163121
"7553" 1510.4 100.804747066579 110.301190842432
"7554" 1510.6 101.165376027682 109.523161402511
"7555" 1510.8 100.683151230186 110.557398597539
"7556" 1511 100.052968448247 110.103858941552
"7557" 1511.2 98.820504967077 109.611424524655
"7558" 1511.4 96.5793982374522 109.757093222381
"7559" 1511.6 93.0099446505316 110.632769981922
"7560" 1511.8 89.093358396589 111.406963517264
"7561" 1512 84.9489302771008 113.527002307243
"7562" 1512.2 81.819990142114 116.241270529777
"7563" 1512.4 79.6506874007852 119.416206996744
"7564" 1512.6 80.2295306023094 120.004111960848
"7565" 1512.8 81.1901747694127 119.21201073771
"7566" 1513 81.627202067899 118.277553993792
"7567" 1513.2 81.5813076642093 117.523103330079
"7568" 1513.4 82.3241385292307 116.53553739951
"7569" 1513.6 83.7232425800714 115.405626441008
"7570" 1513.8 86.3080604692525 114.459732008895
"7571" 1514 90.0075622866012 113.386291254376
"7572" 1514.2 93.6782958742723 112.619191559677
"7573" 1514.4 97.5759283996552 111.770513509795
"7574" 1514.6 100.404819183829 110.239017777771
"7575" 1514.8 102.839048088844 107.654753912849
"7576" 1515 106.655248456814 105.30579435601
"7577" 1515.2 108.355767045163 103.792039570433
"7578" 1515.4 108.174142648588 101.316317354175
"7579" 1515.6 108.988828008339 97.7031068546717
"7580" 1515.8 110.820963831477 94.3237980521017
"7581" 1516 113.695444739411 91.2940211100349
"7582" 1516.2 116.759698917053 88.768274470466
"7583" 1516.4 118.496042155631 87.1602642192153
"7584" 1516.6 118.547840939631 84.7008719545325
"7585" 1516.8 119.122884915949 81.3258699220566
"7586" 1517 119.365081136001 77.2691904371497
"7587" 1517.2 120.11047039483 73.1568282035715
"7588" 1517.4 122.103952930033 69.0967418532687
"7589" 1517.6 123.994600154205 65.4238541370384
"7590" 1517.8 124.838993652049 62.2742412295717
"7591" 1518 123.66118796038 58.6746141088753
"7592" 1518.2 122.420876826918 55.7119058875411
"7593" 1518.4 121.714228676249 51.4056764474828
"7594" 1518.6 120.975442750609 47.3146656122017
"7595" 1518.8 121.603101765057 42.5421202772576
"7596" 1519 120.236633468396 41.4328089957256
"7597" 1519.2 118.041861706606 39.3617887337335
"7598" 1519.4 115.75788143516 35.7735955439075
"7599" 1519.6 114.639233726836 31.1389772817579
"7600" 1519.8 112.531714570849 28.0631211506917
"7601" 1520 110.599901307424 24.0812164839692
"7602" 1520.2 108.489952392803 20.0390383661731
"7603" 1520.4 106.543561961057 20.3002796691694
"7604" 1520.6 103.280298018596 19.2124886565232
"7605" 1520.8 99.9753596034819 16.352659792266
"7606" 1521 97.4524239308322 13.2062826516197
"7607" 1521.2 94.5952482823444 10.7993166459301
"7608" 1521.4 92.0126195020117 10.0263716986063
"7609" 1521.6 89.4100596987285 7.59102968592015
"7610" 1521.8 86.9324906239122 6.44317658841779
"7611" 1522 83.3271877599857 4.67616056989752
"7612" 1522.2 81.6050856870908 3.94639020157851
"7613" 1522.4 80.401667104539 4.74642825366601
"7614" 1522.6 78.901051665481 5.13842971792556
"7615" 1522.8 75.6981328931465 3.93385837312719
"7616" 1523 71.8286976921072 2.13186029846761
"7617" 1523.2 70.9238596353337 2.32975670539383
"7618" 1523.4 69.1322752260471 2.31867645341659
"7619" 1523.6 66.0763519902168 1.68671222999617
"7620" 1523.8 65.3038634970443 1.48931959292014
"7621" 1524 65.471950919539 2.215710693679
"7622" 1524.2 63.8116510809946 3.15804657866284
"7623" 1524.4 60.8081319387254 3.90813859955172
"7624" 1524.6 56.4763309669687 3.31043579920519
"7625" 1524.8 53.606072142939 2.0447878327282
"7626" 1525 54.8506312596986 2.87828777575365
"7627" 1525.2 54.6484794366743 3.04519336737525
"7628" 1525.4 54.806940618689 2.46565394399617
"7629" 1525.6 55.6295729736986 2.52252112753249
"7630" 1525.8 56.4791780288455 3.51138791344892
"7631" 1526 57.8206554030524 4.77139874651049
"7632" 1526.2 57.289817332064 6.68311845567672
"7633" 1526.4 56.568878497345 9.27203921427449
"7634" 1526.6 55.1706475100627 12.3640728762734
"7635" 1526.8 53.990350055179 16.3322589378517
"7636" 1527 53.332144306849 20.2152833821417
"7637" 1527.2 52.7094777742203 23.4952771161767
"7638" 1527.4 51.5007880946194 27.4972240106342
"7639" 1527.6 50.0745934856731 30.9100702492219
"7640" 1527.8 48.5114786094542 34.9477856877336
"7641" 1528 47.4629896878401 39.6581393525298
"7642" 1528.2 47.5927525990454 43.9200541958177
"7643" 1528.4 46.9339667877369 47.3962887598922
"7644" 1528.6 45.1948681961495 50.9521184319201
"7645" 1528.8 45.3222203688752 54.7506586660092
"7646" 1529 46.7002931838745 58.1660356241969
"7647" 1529.2 46.9934432912939 59.8034883670679
"7648" 1529.4 47.1299234014548 60.2707211472991
"7649" 1529.6 47.1353128858154 60.8977899558551
"7650" 1529.8 46.4351405586244 63.8078811907427
"7651" 1530 46.5266279193453 66.8928787550205
"7652" 1530.2 47.6003186378955 69.9149821032909
"7653" 1530.4 49.3178357278452 72.1791342411767
"7654" 1530.6 51.1079509894542 74.1505845766729
"7655" 1530.8 52.7327132514845 77.0578468324608
"7656" 1531 54.0366096549288 79.1753688110109
"7657" 1531.2 55.0381471154132 80.0557138882631
"7658" 1531.4 54.6653776298858 80.1201273618709
"7659" 1531.6 53.3649711362247 80.4067060953017
"7660" 1531.8 51.6617725313272 83.0302887016223
"7661" 1532 50.6562823188251 86.0716993940074
"7662" 1532.2 50.6671899678265 89.7134367823642
"7663" 1532.4 51.6521445101415 92.7863741691213
"7664" 1532.6 53.3924383395213 95.059109170096
"7665" 1532.8 55.7931008014775 96.9217683969363
"7666" 1533 57.8656903447228 97.6916683412139
"7667" 1533.2 59.7814659115877 98.6390298852679
"7668" 1533.4 60.7109647463936 100.119242425734
"7669" 1533.6 61.564437828213 101.062444160785
"7670" 1533.8 62.0382226097915 103.606293223404
"7671" 1534 61.3161526268835 105.776404974885
"7672" 1534.2 60.4301878577938 108.744898800729
"7673" 1534.4 59.6466887681743 111.341001663787
"7674" 1534.6 61.0020238530467 114.008553943783
"7675" 1534.8 62.9849013041247 115.702966166709
"7676" 1535 65.2934845268378 117.160347802134
"7677" 1535.2 68.8780505962118 118.579486639123
"7678" 1535.4 71.9785792368631 118.880921588121
"7679" 1535.6 75.0795560603188 119.004171859324
"7680" 1535.8 78.0897817630311 119.253007670025
"7681" 1536 81.3679257545247 119.29722578988
"7682" 1536.2 83.8336345010623 118.476593164182
"7683" 1536.4 87.0151123235719 118.111839895818
"7684" 1536.6 89.4865134373715 117.544155808836
"7685" 1536.8 91.8199286708404 115.488796377538
"7686" 1537 95.9998835023052 113.760862293664
"7687" 1537.2 97.8559533574775 112.665378808744
"7688" 1537.4 98.849603364439 111.149465386471
"7689" 1537.6 100.509979123228 108.245331343236
"7690" 1537.8 102.619481531554 105.644916950513
"7691" 1538 106.325280091856 102.671456753802
"7692" 1538.2 109.288447255347 100.758266579065
"7693" 1538.4 111.750252751304 98.5770489110458
"7694" 1538.6 112.414588335073 95.8375097853444
"7695" 1538.8 113.749027371672 92.3959173099517
"7696" 1539 114.631121457776 88.4392113382252
"7697" 1539.2 116.535474980809 85.4049154268017
"7698" 1539.4 119.170708984196 82.432881863266
"7699" 1539.6 121.527095151269 79.6234777523725
"7700" 1539.8 120.824456621288 78.9285444527556
"7701" 1540 120.354504017615 76.3840830771694
"7702" 1540.2 120.786643916725 72.8444802885517
"7703" 1540.4 121.710807819665 68.3471941662121
"7704" 1540.6 123.650161160416 64.0722862196732
"7705" 1540.8 124.558574635009 62.1846629324617
"7706" 1541 123.164538897246 62.2709249430666
"7707" 1541.2 121.422221462282 61.3161429213517
"7708" 1541.4 119.509262006212 58.7055079647336
"7709" 1541.6 118.132510479171 54.449156758457
"7710" 1541.8 116.931300362318 50.3289650607202
"7711" 1542 117.482145957291 45.8768333659473
"7712" 1542.2 118.151320836351 41.8395453979635
"7713" 1542.4 118.780099645672 40.0132438875814
"7714" 1542.6 118.843688994468 40.3873272345229
"7715" 1542.8 119.155871999168 40.629676545266
"7716" 1543 118.536973351615 40.5413092079635
"7717" 1543.2 117.291462774088 39.7726038994666
"7718" 1543.4 116.193486421907 39.9093330301156
"7719" 1543.6 113.993146686615 39.2392546762282
"7720" 1543.8 111.576816864721 37.4257691841458
"7721" 1544 109.415947714849 34.9139135253217
"7722" 1544.2 107.550999293355 31.3831866799973
"7723" 1544.4 106.567681783107 27.2571092840567
"7724" 1544.6 105.810939943995 22.7847354631218
"7725" 1544.8 106.627785768179 21.8312878457248
"7726" 1545 106.772662465174 22.4385510409341
"7727" 1545.2 106.271186917272 23.6649329819154
"7728" 1545.4 105.460570024753 24.5460788570775
"7729" 1545.6 104.450194288099 26.4974483055517
"7730" 1545.8 102.908797199289 28.5884908678915
"7731" 1546 100.89896192151 30.5664914496375
"7732" 1546.2 98.1088807532287 32.5906652645985
"7733" 1546.4 94.9962023095754 34.2789973474305
"7734" 1546.6 92.014193121636 35.4670801637335
"7735" 1546.8 88.7034901203472 36.4408777363068
"7736" 1547 85.1020689221512 37.5127856752487
"7737" 1547.2 81.177363228064 38.7982362058017
"7738" 1547.4 78.4255202545331 41.6636748459577
"7739" 1547.6 75.5879052921088 45.0083367731555
"7740" 1547.8 73.2320684170858 48.4936189082306
"7741" 1548 71.830062660064 52.329851878494
"7742" 1548.2 70.6696852887837 55.8930448329109
"7743" 1548.4 70.4067757782331 58.80061938614
"7744" 1548.6 69.2633147472855 61.5536815826507
"7745" 1548.8 68.665611946939 63.8340193806598
"7746" 1549 68.5128782775273 64.3333965605811
"7747" 1549.2 68.5723012207827 63.996189256083
"7748" 1549.4 68.354035261339 64.1613300240675
"7749" 1549.6 67.767444460388 64.6059794052762
"7750" 1549.8 66.4486239917082 65.6729736428306
"7751" 1550 64.938375845449 67.6099919704717
"7752" 1550.2 64.7276288372724 69.905745640279
"7753" 1550.4 65.4047481049978 72.134268725787
"7754" 1550.6 66.472891022029 73.0197421742017
"7755" 1550.8 67.6469958594006 74.4922416066287
"7756" 1551 67.754250141559 75.7226699217817
"7757" 1551.2 68.2604048936966 77.3725707573093
"7758" 1551.4 68.9225824092895 79.1683627604589
"7759" 1551.6 69.0350069865679 80.4251089278919
"7760" 1551.8 67.860705509139 82.4990300881851
"7761" 1552 65.9885593896287 85.3567911542414
"7762" 1552.2 64.3189248515316 88.456972543848
"7763" 1552.4 62.934074605412 91.3601353551193
"7764" 1552.6 62.7796650517137 94.6932468157489
"7765" 1552.8 63.9216405359807 97.5596517556767
"7766" 1553 65.8634450017702 99.5257630245907
"7767" 1553.2 68.4531732976663 101.220214155695
"7768" 1553.4 70.6584887996403 103.233323260708
"7769" 1553.6 73.1278351942819 104.853420864566
"7770" 1553.8 74.845216211339 106.936162637952
"7771" 1554 76.6684377757061 109.289349112757
"7772" 1554.2 76.2129255812363 111.075781710822
"7773" 1554.4 74.1582965331596 112.616327803375
"7774" 1554.6 71.7358562352377 112.924572118006
"7775" 1554.8 69.5912374901988 113.051023694954
"7776" 1555 65.5925268286924 114.411157643168
"7777" 1555.2 63.7849012073188 114.715062421476
"7778" 1555.4 64.5021136305587 114.210673705974
"7779" 1555.6 64.9452933129092 114.41322802597
"7780" 1555.8 65.549845090939 115.064283786925
"7781" 1556 66.526051264978 115.382790773876
"7782" 1556.2 67.5471315370929 115.396668023859
"7783" 1556.4 69.2258097549527 116.753318002387
"7784" 1556.6 71.1496760714634 119.371998766259
"7785" 1556.8 73.0436397732161 121.12478929666
"7786" 1557 73.5290044433236 119.88556931159
"7787" 1557.2 74.9253681848086 119.168934250856
"7788" 1557.4 77.5865998201147 118.538885430092
"7789" 1557.6 81.024820475739 118.345062275672
"7790" 1557.8 84.4836926105247 119.085798753223
"7791" 1558 86.9433147007982 118.171208336312
"7792" 1558.2 88.502660930139 115.883606459432
"7793" 1558.4 91.1678031717679 113.769667972789
"7794" 1558.6 94.2654261151552 112.770506250741
"7795" 1558.8 98.0459768778123 111.824479018721
"7796" 1559 101.119808491426 109.598230109657
"7797" 1559.2 103.096940953615 106.87054907916
"7798" 1559.4 105.560080968155 103.88636021539
"7799" 1559.6 108.743244995731 101.692370293843
"7800" 1559.8 110.866504806686 100.457471048767
"7801" 1560 111.726483574002 97.8387725365267
"7802" 1560.2 113.577290659197 94.8780282098438
"7803" 1560.4 116.725520862255 92.1868747887456
"7804" 1560.6 117.156661716988 89.718979993819
"7805" 1560.8 117.642536251464 86.6610553443042
"7806" 1561 118.464424858645 83.2150964416106
"7807" 1561.2 120.759248241557 80.8439062239929
"7808" 1561.4 121.789436841739 79.0795546447063
"7809" 1561.6 120.637925836231 78.0582458176366
"7810" 1561.8 120.110130146557 75.5631396040811
"7811" 1562 120.60292764506 72.0222640348851
"7812" 1562.2 121.917243783162 68.3636747978236
"7813" 1562.4 123.187892012388 64.8475880191218
"7814" 1562.6 123.248807052968 61.0763510603753
"7815" 1562.8 123.010030945036 57.6059603496197
"7816" 1563 122.498188203488 53.3794972376067
"7817" 1563.2 122.377537835809 49.7293849256017
"7818" 1563.4 122.717225833761 47.8952085579577
"7819" 1563.6 121.368808316179 47.7236100120517
"7820" 1563.8 119.228093205704 46.2650034691694
"7821" 1564 116.859619128083 43.2687861373971
"7822" 1564.2 115.293062946979 39.5057749293517
"7823" 1564.4 114.355657736818 35.7188593036123
"7824" 1564.6 114.615460778741 31.6916784479181
"7825" 1564.8 114.131416940363 32.5401476626426
"7826" 1565 112.695489033242 33.2404083954305
"7827" 1565.2 110.952705299394 33.8973945885517
"7828" 1565.4 108.92620720388 34.1188584091988
"7829" 1565.6 105.596613210704 34.2486820281988
"7830" 1565.8 102.866774420403 34.2868654455517
"7831" 1566 100.528222758109 33.3053988859117
"7832" 1566.2 98.1978358078268 31.0836663563476
"7833" 1566.4 95.9165264465163 28.6776820720569
"7834" 1566.6 93.1815594029922 25.8262325732751
"7835" 1566.8 90.1022452781815 24.2471722428851
"7836" 1567 86.3614709842955 24.1182055454626
"7837" 1567.2 83.3831164470352 24.4527263063017
"7838" 1567.4 79.6965625738453 25.8564441867392
"7839" 1567.6 77.537758069399 28.3746978362917
"7840" 1567.8 75.0990935107168 31.7516986634128
"7841" 1568 71.8570042120652 34.1772086023187
"7842" 1568.2 68.6892162413027 35.5890356846123
"7843" 1568.4 65.2536849600953 36.3843282900205
"7844" 1568.6 61.830398406589 37.0131614445517
"7845" 1568.8 58.2823992025885 38.0811949286961
"7846" 1569 55.427497517509 40.5651356603917
"7847" 1569.2 54.5502439174845 44.2046031273396
"7848" 1569.4 54.5187715249996 47.7570494290669
"7849" 1569.6 53.5957890840083 51.6395273910963
"7850" 1569.8 51.996259267339 54.9833467865317
"7851" 1570 49.7403533131041 58.4605274727459
"7852" 1570.2 47.7945560218214 61.5078236764635
"7853" 1570.4 48.2486841322057 63.4755424507184
"7854" 1570.6 48.0405900414608 63.7130820434539
"7855" 1570.8 47.4133516778565 64.7579410514589
"7856" 1571 46.0680156269603 66.513507208807
"7857" 1571.2 44.291584137983 68.8427742303649
"7858" 1571.4 42.7236407399596 72.0093262859126
"7859" 1571.6 41.889490528189 75.2705591686142
"7860" 1571.8 41.207916528439 78.6475960578517
"7861" 1572 39.9168927617168 82.042724108811
"7862" 1572.2 37.6884298816463 84.5191067093566
"7863" 1572.4 35.4735309103743 87.7451770763635
"7864" 1572.6 34.2004370321082 91.1556024268902
"7865" 1572.8 34.4341195463083 94.2593855642133
"7866" 1573 34.2410385864316 97.7415501472234
"7867" 1573.2 32.8099511743765 101.044604528208
"7868" 1573.4 31.1425290678453 103.442284491614
"7869" 1573.6 30.7190634485425 105.560032276552
"7870" 1573.8 31.8358314513572 106.714282270934
"7871" 1574 33.3668348870002 107.531231716062
"7872" 1574.2 35.8866577264041 109.726464700273
"7873" 1574.4 38.40611087349 110.853656577817
"7874" 1574.6 41.6123670337852 112.42071121909
"7875" 1574.8 44.0233287404814 114.240611546975
"7876" 1575 47.0256374548765 116.25830987977
"7877" 1575.2 49.581539953939 118.361492412371
"7878" 1575.4 52.905024600339 118.574850081302
"7879" 1575.6 56.1015705970501 118.16013574283
"7880" 1575.8 59.4304317771663 117.893276081552
"7881" 1576 63.1835145809845 117.834265345643
"7882" 1576.2 66.4876499176627 117.976978151696
"7883" 1576.4 70.2686514163303 117.396559626247
"7884" 1576.6 73.3825367706057 116.595039891552
"7885" 1576.8 77.4713046044234 115.552393951458
"7886" 1577 82.0960747254229 114.637215959858
"7887" 1577.2 86.1534919030538 113.50906862024
"7888" 1577.4 90.1053544459874 114.64977953589
"7889" 1577.6 90.5911755445306 115.713702083693
"7890" 1577.8 89.9605038046743 115.159343399081
"7891" 1578 90.0097120115447 113.492072547284
"7892" 1578.2 90.9844557800223 111.034261544385
"7893" 1578.4 93.3249859339801 108.531748267634
"7894" 1578.6 96.3757421801612 106.007202519774
"7895" 1578.8 99.2097305267335 103.340581913374
"7896" 1579 102.890363505814 101.757282103343
"7897" 1579.2 106.808132850242 100.80438812792
"7898" 1579.4 110.062264352807 100.41491727092
"7899" 1579.6 109.924232473549 98.6709503644219
"7900" 1579.8 109.390939586136 96.4689625355254
"7901" 1580 110.250253450673 92.7617241148808
"7902" 1580.2 111.511882893456 89.7618408472069
"7903" 1580.4 113.210305389567 86.571256344307
"7904" 1580.6 115.740443006151 83.7496642845517
"7905" 1580.8 118.53315500988 80.8439062239929
"7906" 1581 120.833268022168 78.1720128370563
"7907" 1581.2 121.544626588768 78.1264469587232
"7908" 1581.4 121.855683286575 78.3116319447573
"7909" 1581.6 120.930437229356 78.5170511965239
"7910" 1581.8 120.195305631008 77.3330355117993
"7911" 1582 119.182522127167 75.6173434552365
"7912" 1582.2 119.052368244567 72.8154771396262
"7913" 1582.4 119.974163977809 70.2451856559648
"7914" 1582.6 121.317662709297 66.8885155791461
"7915" 1582.8 123.02564619155 64.2400593181628
"7916" 1583 124.520735218719 61.7785055717719
"7917" 1583.2 123.588421276453 60.4370515584089
"7918" 1583.4 122.68010554906 58.0603239187942
"7919" 1583.6 122.241923208186 54.4299480834281
"7920" 1583.8 122.023119355939 50.4084729411581
"7921" 1584 122.177437997392 46.8381149503819
"7922" 1584.2 121.690446332251 46.0764728459892
"7923" 1584.4 120.049296177745 44.9008916164158
"7924" 1584.6 117.742873978 42.2611828914002
"7925" 1584.8 116.707042916063 38.6192268342424
"7926" 1585 116.554948523659 35.0774912852617
"7927" 1585.2 116.705649900163 33.4403624604395
"7928" 1585.4 115.645534072564 33.0616550412392
"7929" 1585.6 113.875389027499 32.1019339377817
"7930" 1585.8 111.646227512503 29.8291593990963
"7931" 1586 109.399681579057 26.566178456787
"7932" 1586.2 108.020893064372 22.8611386695229
"7933" 1586.4 106.665748896586 19.7733485096988
"7934" 1586.6 104.550387575233 18.9600417200811
"7935" 1586.8 101.609603572218 17.7193743747056
"7936" 1587 98.763919775899 15.5727907667017
"7937" 1587.2 97.1531581892371 13.2891433763306
"7938" 1587.4 95.4042842448236 13.3041230246767
"7939" 1587.6 91.7809080680627 13.6408948610775
"7940" 1587.8 88.2293480480337 13.5301186140675
"7941" 1588 84.217717834792 12.3008537337282
"7942" 1588.2 80.1646425961865 10.9726000849379
"7943" 1588.4 75.8924600712724 9.14042385015779
"7944" 1588.6 71.8255456011555 9.79838341624245
"7945" 1588.8 67.2154545006624 10.371697502956
"7946" 1589 62.5731749695819 11.2087300720925
"7947" 1589.2 57.6531247556431 12.2857362174701
"7948" 1589.4 53.2410235508994 14.6205152406012
"7949" 1589.6 49.4164381776021 17.4041504703778
"7950" 1589.8 46.2832086337203 21.5032959621455
"7951" 1590 43.2258891556423 25.594389505255
"7952" 1590.2 40.7762864549596 29.689503267562
"7953" 1590.4 38.6001551380912 34.1513973213778
"7954" 1590.6 37.3752665015874 38.8535182413649
"7955" 1590.8 36.4489327420626 43.9623717919225
"7956" 1591 35.1142292433547 49.375579096518
"7957" 1591.2 35.7888996043183 54.0961590343448
"7958" 1591.4 36.4284317724281 58.7769622688669
"7959" 1591.6 38.5559010537122 62.1239938123662
"7960" 1591.8 39.5023765667412 65.8297249630243
"7961" 1592 40.3326770750709 69.685914437277
"7962" 1592.2 41.9766090093601 73.1806551335412
"7963" 1592.4 43.7640752583285 76.4030140135623
"7964" 1592.6 44.1989651886581 80.2444265715517
"7965" 1592.8 44.9641987095053 84.228291120865
"7966" 1593 47.5987792273936 87.7638695947676
"7967" 1593.2 50.3333092825669 89.9359106875982
"7968" 1593.4 53.3416166227538 91.9766351034036
"7969" 1593.6 56.2499126001417 93.4969619489301
"7970" 1593.8 58.630068357665 95.7752438965791
"7971" 1594 60.9334699329684 98.72138222864
"7972" 1594.2 63.148108139439 100.745739738635
"7973" 1594.4 63.2671131235223 100.572641579968
"7974" 1594.6 63.9242276008521 99.9945501750735
"7975" 1594.8 64.9405116533745 98.8636462513582
"7976" 1595 66.9838059735299 98.1128774048245
"7977" 1595.2 69.6422850191082 97.9623546353825
"7978" 1595.4 72.6177834302669 98.2622422839124
"7979" 1595.6 75.0617108097841 99.5753462908193
"7980" 1595.8 77.7129146926552 100.996907506025
"7981" 1596 80.1221248184325 102.459439609786
"7982" 1596.2 83.6572440117698 103.666604725598
"7983" 1596.4 87.3660260808047 103.68243396594
"7984" 1596.6 90.8808246455574 102.915730142183
"7985" 1596.8 94.9008016198557 103.082564880635
"7986" 1597 98.6655383703774 102.988457576908
"7987" 1597.2 100.187128281242 102.162411510881
"7988" 1597.4 99.0904603417943 102.131663811644
"7989" 1597.6 97.5763332550159 102.604048336244
"7990" 1597.8 97.050248005099 105.030351911032
"7991" 1598 95.6448145982676 106.784083541409
"7992" 1598.2 93.3233276907904 108.565273619079
"7993" 1598.4 91.1487023283027 110.779953372967
"7994" 1598.6 88.7602029202634 113.68628907666
"7995" 1598.8 87.682175658059 115.779747564232
"7996" 1599 87.9294397200929 116.709883862206
"7997" 1599.2 88.9128333912498 116.265217724363
"7998" 1599.4 90.366928098979 115.717432227112
"7999" 1599.6 91.7278505507247 115.347805837587
"8000" 1599.8 93.8464008168236 114.997210734629
"8001" 1600 94.6111026181983 114.546711680663
"8002" 1600.2 95.4958265402723 113.571231432343
"8003" 1600.4 98.0306475212952 113.23207463773
"8004" 1600.6 98.6798340165159 112.660385592629
"8005" 1600.8 98.9376344485554 111.652850340853
"8006" 1601 98.991447688902 110.902033784292
"8007" 1601.2 100.445422265523 109.763282694305
"8008" 1601.4 102.850307167673 107.990527624666
"8009" 1601.6 105.844704940821 106.415843238644
"8010" 1601.8 108.332951971528 104.236898406196
"8011" 1602 109.333737785304 101.302168447998
"8012" 1602.2 111.093593431377 98.5836355505392
"8013" 1602.4 114.467384730139 96.1391649911184
"8014" 1602.6 115.760113251454 93.7618191437942
"8015" 1602.8 115.879919240372 91.4186265203249
"8016" 1603 116.87567978198 88.2466473756858
"8017" 1603.2 118.724072096645 85.3419127881694
"8018" 1603.4 120.573838378449 82.6261906585902
"8019" 1603.6 122.219674741715 79.0214152822807
"8020" 1603.8 123.708399793238 75.8401299643555
"8021" 1604 124.237333302217 73.4395052089684
"8022" 1604.2 123.323952018319 71.8552243117717
"8023" 1604.4 122.404800795799 68.4512490215917
"8024" 1604.6 123.012693268112 65.4405598131333
"8025" 1604.8 124.36758118141 62.5311392615223
"8026" 1605 124.654998177484 61.6088361714608
"8027" 1605.2 123.76548897936 60.6232947652149
"8028" 1605.4 121.754103403166 58.510346685562
"8029" 1605.6 120.311933569333 55.5171704590411
"8030" 1605.8 119.250086854099 52.3388396675017
"8031" 1606 119.000663226095 48.5999194403017
"8032" 1606.2 118.87384963052 44.7271971283582
"8033" 1606.4 119.457193709821 41.3507976558458
"8034" 1606.6 119.944656069573 40.7150626596012
"8035" 1606.8 118.938510168499 41.3674456258117
"8036" 1607 117.467121726658 41.5001902762392
"8037" 1607.2 115.100076163143 41.7345020375721
"8038" 1607.4 111.788467660135 41.9477973543765
"8039" 1607.6 108.696274981761 41.6405379633636
"8040" 1607.8 105.412388063063 40.080746338861
"8041" 1608 103.119729719279 38.169528525129
"8042" 1608.2 100.513530837662 35.6982152837894
"8043" 1608.4 98.1660422684798 33.0151238716742
"8044" 1608.6 95.1181578304542 30.6950786532184
"8045" 1608.8 92.4471793784492 28.1268671970823
"8046" 1609 90.051456704809 25.7730325115317
"8047" 1609.2 87.1242836214871 24.2542459657152
"8048" 1609.4 83.5235108107901 24.0321806468815
"8049" 1609.6 79.862899085689 25.4497717002217
"8050" 1609.8 76.0999233055567 27.05874454064
"8051" 1610 72.967990946696 29.7369722562994
"8052" 1610.2 70.127964787373 33.1111043678159
"8053" 1610.4 67.5454195772819 36.968650489466
"8054" 1610.6 66.0799582018557 41.1278489245239
"8055" 1610.8 64.7747217186743 44.6154798395223
"8056" 1611 64.2541796656717 47.3977655821854
"8057" 1611.2 63.2970234671155 50.4804527449341
"8058" 1611.4 62.7433639154978 53.7871366876988
"8059" 1611.6 61.5507422706091 56.2538248130466
"8060" 1611.8 60.5163979199962 58.5564637060375
"8061" 1612 59.0149340798022 61.176753351478
"8062" 1612.2 57.2499564393371 63.1833342726779
"8063" 1612.4 54.7719139492063 66.0499491000963
"8064" 1612.6 53.4484291770104 69.3432167679701
"8065" 1612.8 53.7107686098745 72.5136394530356
"8066" 1613 55.2532093090015 75.566719299458
"8067" 1613.2 56.098961848205 78.1230533929985
"8068" 1613.4 56.6185702110981 81.2446585452108
"8069" 1613.6 56.6489043815233 84.4804691510573
"8070" 1613.8 55.489296688433 87.2502095775879
"8071" 1614 54.936764237689 89.2996239968017
"8072" 1614.2 56.0648048296098 91.3728438636371
"8073" 1614.4 57.663060236689 94.5142060266351
"8074" 1614.6 59.220943664689 97.1701808986767
"8075" 1614.8 61.722870583026 98.0076843538561
"8076" 1615 64.7152646830819 98.7832393647517
"8077" 1615.2 67.9487597898521 100.231619392378
"8078" 1615.4 70.7603335832363 102.670579567187
"8079" 1615.6 73.240662013977 105.254371603969
"8080" 1615.8 76.5460742223416 106.212522413604
"8081" 1616 80.6382345880501 106.908755429496
"8082" 1616.2 84.0936833145519 106.791262727713
"8083" 1616.4 87.1026597742777 105.46580545631
"8084" 1616.6 90.2236467076432 103.722388092115
"8085" 1616.8 92.8896021513334 102.981844913312
"8086" 1617 96.5344154922723 103.607268674093
"8087" 1617.2 98.7573602667285 104.888707509881
"8088" 1617.4 99.3121000071265 106.704102918989
"8089" 1617.6 97.7912586443303 106.824401435508
"8090" 1617.8 96.344358392385 107.78106878539
"8091" 1618 94.1859395126698 109.195093608552
"8092" 1618.2 91.6882079813515 110.647495346114
"8093" 1618.4 89.8843786371669 113.423399579273
"8094" 1618.6 88.8441463482175 116.090535448096
"8095" 1618.8 87.2753284089775 116.869666777898
"8096" 1619 85.2386218355969 116.249982377894
"8097" 1619.2 82.3116970990765 116.450611115414
"8098" 1619.4 78.7469152839005 117.324049444398
"8099" 1619.6 75.167875401 118.773543546966
"8100" 1619.8 73.5767444608171 121.191112647125
"8101" 1620 73.5958547955508 121.720781837011
"8102" 1620.2 73.6854585482723 120.213873271177
"8103" 1620.4 72.7194001627559 118.74718636427
"8104" 1620.6 70.3568758054185 117.004073211689
"8105" 1620.8 67.1191835441449 115.084885735243
"8106" 1621 63.4689579406819 114.089444044852
"8107" 1621.2 60.2496547326347 114.585596049639
"8108" 1621.4 57.3161020436573 115.768557133974
"8109" 1621.6 54.755186608412 117.71257563889
"8110" 1621.8 52.3191249632868 120.433303409813
"8111" 1622 50.9145176757841 122.625438419186
"8112" 1622.2 51.2584283660223 121.809621921385
"8113" 1622.4 51.087106401148 120.912159639791
"8114" 1622.6 50.5997280515247 120.07616750388
"8115" 1622.8 49.1426124801771 118.734038566504
"8116" 1623 47.4366279878521 116.589395386378
"8117" 1623.2 44.6069349168027 114.594575944234
"8118" 1623.4 40.6732792611026 112.443044512988
"8119" 1623.6 37.2105292779572 111.125924887497
"8120" 1623.8 33.1576273993164 111.108154862118
"8121" 1624 30.7130678996354 111.826340172212
"8122" 1624.2 27.537489447739 112.194019207452
"8123" 1624.4 26.7677894150916 111.349285523823
"8124" 1624.6 27.1148414436612 109.815362010441
"8125" 1624.8 27.1085656987312 107.46186399385
"8126" 1625 26.2506350544732 104.407625357209
"8127" 1625.2 24.8934150741057 100.837698135427
"8128" 1625.4 23.6396230059255 97.0811464572679
"8129" 1625.6 21.0873495127777 93.6686075620195
"8130" 1625.8 18.2068804878962 91.4278040368374
"8131" 1626 15.3544701161533 89.8142819149803
"8132" 1626.2 12.776543967439 89.38005819553
"8133" 1626.4 10.7777079024907 88.929179015
"8134" 1626.6 10.2317059813595 87.821405062279
"8135" 1626.8 8.74020963125719 85.5111347514381
"8136" 1627 7.53659410400798 82.7021219795172
"8137" 1627.2 5.9308446732467 78.8363396270133
"8138" 1627.4 5.47646200674671 75.1862986466671
"8139" 1627.6 4.75573531828019 71.1124804774223
"8140" 1627.8 4.75470067084225 66.8139637930679
"8141" 1628 4.98315263502064 62.9884830910007
"8142" 1628.2 5.55820488180419 58.9022988233607
"8143" 1628.4 7.04361855038957 55.20273443631
"8144" 1628.6 8.60666577021075 50.9960118866278
"8145" 1628.8 10.8672414328356 47.4259110236552
"8146" 1629 14.440829227506 45.2040949319744
"8147" 1629.2 17.2755346403102 43.2125738487579
"8148" 1629.4 19.7180505958453 43.0012758709267
"8149" 1629.6 22.4345925596411 41.6495219656475
"8150" 1629.8 25.2374233529165 38.8117291100236
"8151" 1630 28.1827718449049 35.8004908216199
"8152" 1630.2 30.0444964207325 32.1659426264539
"8153" 1630.4 31.9799699327455 28.5118083293904
"8154" 1630.6 34.7532484712828 24.9760777703955
"8155" 1630.8 35.8394148291095 20.8545466842449
"8156" 1631 36.2311214021349 17.101965775861
"8157" 1631.2 38.0941572541761 13.8255923808919
"8158" 1631.4 40.4786132569978 12.0946632800223
"8159" 1631.6 43.1934148664442 11.8019499898816
"8160" 1631.8 46.4860580384078 12.439984560708
"8161" 1632 49.9068123180269 13.8888642976177
"8162" 1632.2 54.109138666564 15.1459956192392
"8163" 1632.4 58.0802040230022 16.3015112386149
"8164" 1632.6 62.4299785417074 16.8672689045728
"8165" 1632.8 67.0434859033514 16.8128740057167
"8166" 1633 71.0770166147475 17.8586532327326
"8167" 1633.2 74.2698925945074 18.5481431295201
"8168" 1633.4 76.7054032092962 19.6459405762864
"8169" 1633.6 78.0750621197794 20.555946082807
"8170" 1633.8 78.9075386419093 23.1503126236111
"8171" 1634 81.1395991145932 26.5884461693368
"8172" 1634.2 82.4192788774684 29.3993880243753
"8173" 1634.4 84.4841206004775 32.5417364132248
"8174" 1634.6 86.444956568989 36.0706419706117
"8175" 1634.8 89.0716379064871 38.2489824331094
"8176" 1635 91.1480080843508 39.1705245249929
"8177" 1635.2 92.9284894939093 40.0325246230765
"8178" 1635.4 94.639423400269 42.0139672484317
"8179" 1635.6 97.4174865673453 44.3563098942392
"8180" 1635.8 100.444935913304 46.0795936060613
"8181" 1636 104.054003149645 47.2883190542282
"8182" 1636.2 107.452327294057 48.0405323760811
"8183" 1636.4 110.845683887085 48.6897246136391
"8184" 1636.6 114.778961415739 49.4475310159307
"8185" 1636.8 118.267232081503 50.3014443477398
"8186" 1637 119.422828634204 52.2559816518458
"8187" 1637.2 119.485657711848 55.2435447914002
"8188" 1637.4 119.913485547189 59.0543269814406
"8189" 1637.6 121.361753749713 62.8468368744291
"8190" 1637.8 122.678303975191 66.9150594843181
"8191" 1638 124.460918423828 69.2130251681906
"8192" 1638.2 122.953080381837 68.3536428557966
"8193" 1638.4 121.452966142599 69.592197874428
"8194" 1638.6 122.071803213064 68.7428653257705
"8195" 1638.8 121.944476202122 68.3056468396671
"8196" 1639 121.738805630329 67.3451517877117
"8197" 1639.2 120.499102958982 67.9633944394104
"8198" 1639.4 120.206913420745 70.9209711580619
"8199" 1639.6 119.965033160615 70.3892865527576
"8200" 1639.8 119.816117832939 69.7917706189232
"8201" 1640 119.603679183666 69.016650552582
"8202" 1640.2 119.382136020853 67.9408567366089
"8203" 1640.4 119.59356305751 66.7316424567803
"8204" 1640.6 119.520952812382 64.9595325609857
"8205" 1640.8 120.060340482543 62.2246511778785
"8206" 1641 121.18906384142 59.2276973070234
"8207" 1641.2 121.826416902909 56.5811214720063
"8208" 1641.4 121.370982107009 53.6426612922726
"8209" 1641.6 120.829846943003 50.545202071807
"8210" 1641.8 120.48050929488 46.7117494521988
"8211" 1642 120.61033291388 43.1530549549047
"8212" 1642.2 119.143395443575 42.0448101930669
"8213" 1642.4 116.877383184666 40.1485985458548
"8214" 1642.6 113.970120928878 37.0210295426729
"8215" 1642.8 111.102356525659 33.3053988859117
"8216" 1643 107.542592892679 30.2052108641917
"8217" 1643.2 104.563140836629 26.4701853455617
"8218" 1643.4 101.920431275401 22.5053720213017
"8219" 1643.6 100.540523867355 17.9637947754428
"8220" 1643.8 99.1969150049596 17.8929529802837
"8221" 1644 96.2266363683165 17.7065346761231
"8222" 1644.2 92.458386601069 17.7031963544917
"8223" 1644.4 88.1352207478784 16.7449406843093
"8224" 1644.6 83.262979667299 15.9233145380017
"8225" 1644.8 78.4843772365706 14.4238517385517
"8226" 1645 73.858556706939 13.4158095204341
"8227" 1645.2 68.9043198915519 12.409491714713
"8228" 1645.4 63.9755628900127 12.9684606413412
"8229" 1645.6 59.0789490814077 13.348749893708
"8230" 1645.8 54.0207128852553 14.384109814368
"8231" 1646 49.7845619964177 16.3919225584985
"8232" 1646.2 45.301736603984 18.686150780327
"8233" 1646.4 41.4190507298653 21.606514280278
"8234" 1646.6 37.4828162348745 24.5919726073259
"8235" 1646.8 34.6315388284703 28.716620792833
"8236" 1647 31.665880531939 32.627557315208
"8237" 1647.2 29.613369115549 36.7755842217817
"8238" 1647.4 27.2136136824443 41.4039328955728
"8239" 1647.6 25.6158048328595 45.8514944153358
"8240" 1647.8 23.2541566965151 49.8360660733887
"8241" 1648 21.5992511362145 53.8597631060109
"8242" 1648.2 21.0175815692794 57.1869231757539
"8243" 1648.4 21.0007192733925 60.7572975288657
"8244" 1648.6 21.9114058861663 64.3159536812904
"8245" 1648.8 22.2966995787143 68.2495993913607
"8246" 1649 22.4077359432523 72.9242514279373
"8247" 1649.2 23.2183919439045 76.6272719456207
"8248" 1649.4 24.8570135495625 80.4964371260811
"8249" 1649.6 26.6265076139268 84.3908663052225
"8250" 1649.8 28.507366874561 87.7156175235151
"8251" 1650 29.2259601630861 89.855192719287
"8252" 1650.2 29.0602656435587 90.0031400166644
"8253" 1650.4 30.2675393827101 90.5959050118168
"8254" 1650.6 32.0168851314575 90.6255078093666
"8255" 1650.8 34.3209318619756 90.43241423332
"8256" 1651 37.215840244189 90.9138782067359
"8257" 1651.2 40.0345107413236 90.8300447361671
"8258" 1651.4 43.0521755865861 91.3374729809282
"8259" 1651.6 44.9271227986797 92.8325093323665
"8260" 1651.8 46.8947554911564 95.5353910876822
"8261" 1652 49.2618250713271 98.8053287566413
"8262" 1652.2 51.7657346249525 101.93900593039
"8263" 1652.4 53.5722051118955 105.452786678247
"8264" 1652.6 53.9555972710159 109.522149264109
"8265" 1652.8 53.476248523939 112.885399033743
"8266" 1653 52.1398289165861 115.724457975905
"8267" 1653.2 52.1730191178236 116.015826822167
"8268" 1653.4 53.71798905587 114.726027445603
"8269" 1653.6 56.5545662590736 114.128391130552
"8270" 1653.8 59.078137683789 113.440325949852
"8271" 1654 62.920916806189 113.427343587952
"8272" 1654.2 67.1571851357009 113.231989951742
"8273" 1654.4 71.0279761615292 114.026234840191
"8274" 1654.6 75.358019506389 113.940146883002
"8275" 1654.8 79.570795942939 113.617210630739
"8276" 1655 83.3058853092505 112.327886512945
"8277" 1655.2 87.2611950684475 111.006023073586
"8278" 1655.4 91.033222857416 110.071902358413
"8279" 1655.6 94.405566496133 110.158113588298
"8280" 1655.8 96.4022527089661 111.21788594243
"8281" 1656 95.071736051539 111.298236236352
"8282" 1656.2 94.3852936660765 111.085650060239
"8283" 1656.4 94.049375051914 111.358279660139
"8284" 1656.6 93.8498298929511 112.514198662985
"8285" 1656.8 93.5523067081542 113.176899036868
"8286" 1657 93.3827624326463 112.670250239101
"8287" 1657.2 93.197082993179 111.936968441832
"8288" 1657.4 93.3816375168206 110.828138079131
"8289" 1657.6 93.2762261006605 108.942019718349
"8290" 1657.8 94.5530989103188 106.802395010273
"8291" 1658 96.5677035997082 104.401606137782
"8292" 1658.2 99.0949194237182 101.812007535811
"8293" 1658.4 102.061505431977 99.1855282499568
"8294" 1658.6 106.186323858965 97.7200345057725
"8295" 1658.8 110.311501585445 96.6984247772811
"8296" 1659 112.761312390695 96.2174813531493
"8297" 1659.2 112.395589756683 94.0421441274664
"8298" 1659.4 113.569310753998 90.73722966014
"8299" 1659.6 115.453779288378 87.246953612715
"8300" 1659.8 117.118100245998 82.9822910118488
"8301" 1660 119.598472354027 79.1103790761694
"8302" 1660.2 121.284594428986 74.9277819481649
"8303" 1660.4 122.791038309835 70.68769356158
"8304" 1660.6 122.802061069939 66.6205091174644
"8305" 1660.8 124.393975932046 62.3401109609206
"8306" 1661 124.491053499305 59.9880858604527
"8307" 1661.2 122.93325125335 59.1474052018465
"8308" 1661.4 120.826600640619 56.8119325359641
"8309" 1661.6 119.202406179484 53.3512671932487
"8310" 1661.8 118.71851814503 49.0513515700063
"8311" 1662 118.177607104718 44.8148776642465
"8312" 1662.2 117.345535022878 41.1439129581881
"8313" 1662.4 116.395662891531 37.1602065640313
"8314" 1662.6 115.409827081137 33.4616499663636
"8315" 1662.8 114.80962188746 31.2498214223496
"8316" 1663 112.824734115615 31.0145465784047
"8317" 1663.2 110.178837405677 29.6423344779629
"8318" 1663.4 107.003426405295 27.1260002826903
"8319" 1663.6 103.860666519602 24.4806833727695
"8320" 1663.8 101.268217386409 21.0409615989817
"8321" 1664 99.114443547199 16.9826752690417
"8322" 1664.2 97.5437304909684 14.6071321418458
"8323" 1664.4 94.9567147517147 14.172697634505
"8324" 1664.6 91.4909645965754 13.1688900882184
"8325" 1664.8 87.9849089129786 12.2605532160072
"8326" 1665 84.2020286088499 10.3401919607002
"8327" 1665.2 81.3286779191282 6.7923281892274
"8328" 1665.4 79.8965352051572 4.72602739925172
"8329" 1665.6 79.0991431619849 5.65539776535906
"8330" 1665.8 76.3983100300944 6.67602857357114
"8331" 1666 72.8439158011623 6.91802988277502
"8332" 1666.2 68.3135902108044 6.2524535657248
"8333" 1666.4 64.1499545577598 4.85242171510833
"8334" 1666.6 60.9607026344013 1.99752684823097
"8335" 1666.8 59.220943664689 2.35025517155172
"8336" 1667 55.9012557467692 2.20328503683474
"8337" 1667.2 53.7136402843962 2.26494250763744
"8338" 1667.4 51.353632353289 3.39014235974173
"8339" 1667.6 49.2684359316449 4.85890569163996
"8340" 1667.8 46.8023061685507 6.74409144178473
"8341" 1668 43.7791454269668 8.0372509260795
"8342" 1668.2 39.821400277519 8.44157937503172
"8343" 1668.4 36.8437930834232 8.52029348507804
"8344" 1668.6 36.2136412459996 9.56530114870324
"8345" 1668.8 33.5409618744029 9.90679283004657
"8346" 1669 31.806090040459 12.0208165508617
"8347" 1669.2 29.0008496115682 14.0431330356416
"8348" 1669.4 25.1156888460299 16.110083517154
"8349" 1669.6 22.914470375149 18.4977169027717
"8350" 1669.8 20.3403765021469 20.4818588310963
"8351" 1670 16.7575785521349 23.3736511226033
"8352" 1670.2 14.7489632085826 26.4511745403636
"8353" 1670.4 12.2180170791039 28.0467719344968
"8354" 1670.6 12.7580953478969 28.4489022837833
"8355" 1670.8 13.4673422769601 29.7362059584991
"8356" 1671 13.8336791507247 33.1899883380823
"8357" 1671.2 12.7263544240112 36.310507836562
"8358" 1671.4 10.7585713402357 39.1616710073429
"8359" 1671.6 7.92114061683903 41.7733608078851
"8360" 1671.8 6.05270158788283 42.7239419882034
"8361" 1672 6.55966776080999 42.8761635929388
"8362" 1672.2 6.68111566245515 43.7514260565195
"8363" 1672.4 6.42816899833901 45.7978929968851
"8364" 1672.6 6.17438476248741 48.6847235785195
"8365" 1672.8 4.90878498838729 51.9384009530345
"8366" 1673 3.21719815507236 54.9071835967184
"8367" 1673.2 4.16840045600354 57.2153917044227
"8368" 1673.4 4.5380430841635 60.2025742057252
"8369" 1673.6 4.58918921267815 63.5649137826387
"8370" 1673.8 4.13198429359118 67.3537878806278
"8371" 1674 3.46212080944552 71.1652033466816
"8372" 1674.2 3.30112798595217 74.3972391000123
"8373" 1674.4 3.80202264828187 75.759947846666
"8374" 1674.6 5.65409567005152 76.9387926727642
"8375" 1674.8 7.99769178528385 79.6355985652069
"8376" 1675 9.84589597556864 83.1101627539221
"8377" 1675.2 12.3585752428537 86.2622262766615
"8378" 1675.4 14.529162823939 89.7864625680517
"8379" 1675.6 16.7381928409859 93.5351195666767
"8380" 1675.8 20.1446244530481 97.5510951989699
"8381" 1676 22.0639259420544 99.6580508281671
"8382" 1676.2 22.6290277485042 101.168607251247
"8383" 1676.4 22.954715697039 103.301101305952
"8384" 1676.6 22.7793623863052 105.642314851974
"8385" 1676.8 24.1446236541357 105.655803798765
"8386" 1677 26.7308748044259 105.847010802762
"8387" 1677.2 29.9063068387069 107.896857418552
"8388" 1677.4 34.2578762354218 108.689229162103
"8389" 1677.6 37.8406164106265 109.438512894177
"8390" 1677.8 41.846648733919 110.451786240472
"8391" 1678 45.083151555589 111.226833245902
"8392" 1678.2 47.049979383439 111.438157247941
"8393" 1678.4 49.2592192446976 110.112812294586
"8394" 1678.6 52.690815628989 109.071761170502
"8395" 1678.8 56.9484802321085 108.325935481348
"8396" 1679 60.097253092939 108.773166846802
"8397" 1679.2 63.6952219623676 109.763844701314
"8398" 1679.4 66.393698614439 110.997644626206
"8399" 1679.6 70.4307943794713 111.986301417052
"8400" 1679.8 73.6520191312572 110.334000811597
"8401" 1680 77.0455171604551 108.600417676358
"8402" 1680.2 79.6062023844845 108.30049085217
"8403" 1680.4 82.9355687566931 108.248019666666
"8404" 1680.6 86.8968770634045 107.037335527241
"8405" 1680.8 90.3190289965659 105.344951355522
"8406" 1681 94.6394782553193 104.199627029566
"8407" 1681.2 98.2354377822467 101.665323706552
"8408" 1681.4 101.975106991864 99.1045528217767
"8409" 1681.6 104.911367728516 95.983043767244
"8410" 1681.8 107.451209730622 92.845233688881
"8411" 1682 109.67918419408 89.1885102523047
"8412" 1682.2 112.684018174402 86.1561842114886
"8413" 1682.4 115.492597915333 82.9667885214911
"8414" 1682.6 117.496002661701 79.6891413892943
"8415" 1682.8 118.944801620804 80.2107223627729
"8416" 1683 118.979625442475 81.5092030659332
"8417" 1683.2 119.100197293211 81.7493722131634
"8418" 1683.4 118.560299261028 82.3575951818091
"8419" 1683.6 117.660258947727 82.6599326947639
"8420" 1683.8 116.921051129239 83.2745098390117
"8421" 1684 116.220003586639 83.5977706503217
"8422" 1684.2 115.394478103468 84.3491439369929
"8423" 1684.4 114.138243672557 86.5905105356106
"8424" 1684.6 112.552827990992 89.0177700871307
"8425" 1684.8 112.055382655276 91.5436101554471
"8426" 1685 112.068429713332 94.0381860903017
"8427" 1685.2 111.53205627118 94.230867347615
"8428" 1685.4 109.212812854614 94.3733030827204
"8429" 1685.6 105.74024160367 95.2590274305133
"8430" 1685.8 101.932122708256 96.426465715442
"8431" 1686 98.967406277976 99.0784678909221
"8432" 1686.2 96.2335792345896 102.087641503299
"8433" 1686.4 94.2608377544006 105.649910166629
"8434" 1686.6 93.4855274703027 109.70258593737
"8435" 1686.8 91.741760224189 110.983413960277
"8436" 1687 88.723361082439 111.906409959206
"8437" 1687.2 84.8752793051785 111.720254423186
"8438" 1687.4 81.1835344212207 111.588602302509
"8439" 1687.6 76.9607599012525 111.535794082462
"8440" 1687.8 73.2891874064676 111.797129857937
"8441" 1688 69.2258097549527 113.237409854949
"8442" 1688.2 65.2361046783557 115.177798717468
"8443" 1688.4 62.854706760499 118.038678534832
"8444" 1688.6 61.6892152209265 120.189531342614
"8445" 1688.8 62.0595870262852 119.061688652552
"8446" 1689 60.881387751699 117.675172401632
"8447" 1689.2 58.4362744380861 115.909647550066
"8448" 1689.4 55.2897222018453 114.061450827005
"8449" 1689.6 51.3557960802723 112.638510550599
"8450" 1689.8 47.4691556447865 112.101822433959
"8451" 1690 43.63438178832 111.457733825409
"8452" 1690.2 39.4248702612359 112.174951363411
"8453" 1690.4 36.131813025539 113.459799492702
"8454" 1690.6 35.0907512427009 114.919696998742
"8455" 1690.8 35.2301289808481 115.296803701552
"8456" 1691 35.2030420856767 114.032619608339
"8457" 1691.2 34.1150530365352 112.121118252167
"8458" 1691.4 33.1152229014308 109.678207731716
"8459" 1691.6 31.1905940623797 106.583218426298
"8460" 1691.8 29.4891119065144 103.788740159785
"8461" 1692 27.4014211483314 100.516631178944
"8462" 1692.2 24.7047746511925 98.4727597801574
"8463" 1692.4 21.3910243702943 97.3452719637754
"8464" 1692.6 17.8740301840567 95.4395175071547
"8465" 1692.8 14.4992035272467 93.6312389768979
"8466" 1693 12.0983274750769 91.3868744229655
"8467" 1693.2 11.2894734225299 87.6709276857108
"8468" 1693.4 10.9647649807618 83.7003641760707
"8469" 1693.6 10.6977432682015 79.3437752147392
"8470" 1693.8 11.306291482264 74.9914383877642
"8471" 1694 10.9469925959761 70.6999864339591
"8472" 1694.2 11.8499457197412 66.261994815299
"8473" 1694.4 12.7250621874907 61.8184260265862
"8474" 1694.6 12.7608755996287 57.7043603072414
"8475" 1694.8 12.0192395232723 53.5959650448184
"8476" 1695 11.5118336570709 48.654488159277
"8477" 1695.2 10.4632582728401 44.7084207949473
"8478" 1695.4 10.6072818685669 40.5818013900866
"8479" 1695.6 13.2574212500615 37.394683916715
"8480" 1695.8 15.661438923671 34.6522453217064
"8481" 1696 18.8896303569493 32.5121631899435
"8482" 1696.2 22.614577815259 30.3648939155617
"8483" 1696.4 26.7031384777947 27.7622247999332
"8484" 1696.6 30.8008452600758 25.9193915598991
"8485" 1696.8 34.0234222088858 23.6261365619241
"8486" 1697 36.261636644539 21.0079590684675
"8487" 1697.2 39.202141614889 18.1627719657517
"8488" 1697.4 41.8590016479693 14.8998716748851
"8489" 1697.6 44.518418812939 11.7014897886123
"8490" 1697.8 45.9014377745308 8.10488579334764
"8491" 1698 45.128196417333 6.44953429270324
"8492" 1698.2 43.8472030806624 6.03779839208364
"8493" 1698.4 42.960535384939 6.22568300605668
"8494" 1698.6 43.2937939532998 6.74284401235585
"8495" 1698.8 44.5380890582421 6.17808490752143
"8496" 1699 46.5187108843274 5.03117592507599
"8497" 1699.2 48.9756963986057 4.35530884277394
"8498" 1699.4 52.2863971901684 2.62538596044164
"8499" 1699.6 54.1569125450512 2.79796466137415
"8500" 1699.8 57.5929918815745 2.29929636783209
"8501" 1700 61.2972443820742 1.45552482438956
"8502" 1700.2 62.1445600757532 1.78500543218889
"8503" 1700.4 63.6358740222533 2.65441336463744
"8504" 1700.6 66.6474447788481 2.77867311425172
"8505" 1700.8 70.466914660564 2.92055178358744
"8506" 1701 74.4312365963596 2.76156551586014
"8507" 1701.2 77.4172512042331 3.27047552975761
"8508" 1701.4 80.6634780695223 3.51866774255172
"8509" 1701.6 82.2169067654979 5.05745946187526
"8510" 1701.8 85.5387483678784 6.28430423215779
"8511" 1702 88.3691280648819 7.03132394806601
"8512" 1702.2 89.7452584262819 8.53356868220887
"8513" 1702.4 90.2873940502864 9.20494225475172
"8514" 1702.6 90.449251546792 9.7654748214929
"8515" 1702.8 90.5074523314239 10.3639131080063
"8516" 1703 90.8172305945962 11.6641725232374
"8517" 1703.2 92.399965972519 13.4930163903217
"8518" 1703.4 94.3428691620104 14.0343808815517
"8519" 1703.6 96.678815798318 14.440250511478
"8520" 1703.8 97.5887406405148 14.3884452970063
"8521" 1704 96.9925902576091 14.8976410285105
"8522" 1704.2 96.920317315073 16.1062052342528
"8523" 1704.4 97.988872770469 18.2250873028717
"8524" 1704.6 99.9718415554854 20.4265211325208
"8525" 1704.8 101.838892571001 22.9159224865414
"8526" 1705 104.063368893524 25.8581282195329
"8527" 1705.2 106.77648080691 27.7002259521694
"8528" 1705.4 109.976785748929 28.1293311963817
"8529" 1705.6 111.171921419325 28.0129141154626
"8530" 1705.8 111.106480334733 28.3340706802282
"8531" 1706 111.642371365404 29.5669413963636
"8532" 1706.2 112.574706161602 32.0960918749267
"8533" 1706.4 112.938036790672 34.9346981581854
"8534" 1706.6 113.597437944602 38.6250309319379
"8535" 1706.8 114.549173610109 41.4920763000517
"8536" 1707 115.639896994371 45.0485601784465
"8537" 1707.2 117.453863322269 48.612968721593
"8538" 1707.4 119.702354867836 51.2669917780569
"8539" 1707.6 122.042592898789 53.3008326842917
"8540" 1707.8 123.565106014266 55.4891819975415
"8541" 1708 124.116033456181 56.1011674866123
"8542" 1708.2 123.336547671567 56.2712523311049
"8543" 1708.4 122.776381672774 57.5481193773649
"8544" 1708.6 122.207385137745 59.3302603365195
"8545" 1708.8 122.090527773497 61.7520506882248
"8546" 1709 122.313385372005 64.9999493480329
"8547" 1709.2 123.536911743524 67.770336387448
"8548" 1709.4 124.266182995328 68.1419803114406
"8549" 1709.6 123.388157990667 67.4145759132896
"8550" 1709.8 122.555267655602 66.717062548225
"8551" 1710 121.11310571891 67.2533265433498
"8552" 1710.2 119.517773170045 68.2307485979363
"8553" 1710.4 117.680151875052 70.3606850118347
"8554" 1710.6 115.656768808824 73.451156046571
"8555" 1710.8 113.840413017204 76.4031747858458
"8556" 1711 112.226735044663 79.7595750965109
"8557" 1711.2 111.955507095423 83.5486470680356
"8558" 1711.4 112.842155299783 86.536815104958
"8559" 1711.6 114.233702215939 89.1944668654117
"8560" 1711.8 116.007958342272 90.7247332690063
"8561" 1712 115.675493369256 90.2433418426094
"8562" 1712.2 115.330270648269 89.935822751076
"8563" 1712.4 115.311364295988 89.4556014031245
"8564" 1712.6 115.383390226506 88.5955805245325
"8565" 1712.8 115.121053343743 87.8652068456342
"8566" 1713 115.685032296269 86.7735748063536
"8567" 1713.2 116.056274575881 85.5646741035808
"8568" 1713.4 116.541829505318 83.9136520138149
"8569" 1713.6 118.121062279203 81.7361734389291
"8570" 1713.8 120.02065127042 78.7894222378536
"8571" 1714 121.299291442458 75.6222158347027
"8572" 1714.2 121.31499052503 72.1638898010669
"8573" 1714.4 121.37652210791 68.0006728340177
"8574" 1714.6 122.50334070389 64.1286518867556
"8575" 1714.8 123.352827938424 60.039150596279
"8576" 1715 123.989947183789 56.0388128090017
"8577" 1715.2 124.340274252636 54.4528009302184
"8578" 1715.4 123.108386463085 53.4847154417203
"8579" 1715.6 120.940304775488 51.8258937091341
"8580" 1715.8 118.33078289791 50.1788037478458
"8581" 1716 116.012419635021 47.3401619002631
"8582" 1716.2 114.156664024445 43.5614077215847
"8583" 1716.4 112.375926228049 39.6031426436017
"8584" 1716.6 110.323096876266 35.7215489085823
"8585" 1716.8 107.53171855786 32.3433673076507
"8586" 1717 105.838441520606 28.3267811187336
"8587" 1717.2 104.392814819266 24.9704140543438
"8588" 1717.4 103.220950078482 20.7740813307803
"8589" 1717.6 102.684393341054 19.4083297257344
"8590" 1717.8 101.594623923872 19.704177780571
"8591" 1718 98.736656815909 19.8686543194117
[truncated: 19,408 more chars]
